# Supplementary material for: Cryo-EM structure of the sodium-driven chloride/bicarbonate exchanger NDCBE
Source: Nat Commun. 2021 Sep 28;12:5690. doi: 10.1038/s41467-021-25998-2 (PMC8478935; doi:10.1038/s41467-021-25998-2)
Supplement: Supplementary file 7 — Supplementary Data 1 [file 41467_2021_25998_MOESM7_ESM.zip]

Archive with 25 entries (24 files):
- MD_structures/
- MD_structures/NDCBE_1microsec_Trial4_NaCO3_first_MD_step.pdb
- MD_structures/NDCBE_1microsec_Trial4_NaCO3_last_MD_step.pdb
- MD_structures/NDCBE_1microsec_Trial3_NaCO3_first_MD_step.pdb
- MD_structures/NDCBE_1microsec_Trial3_NaCO3_last_MD_step.pdb
- MD_structures/NDCBE_1microsec_Trial1_NaCO3_first_MD_step.pdb
- MD_structures/NDCBE_1microsec_Trial1_NaCO3_last_MD_step.pdb
- MD_structures/NDCBE_300ns_Na_first_MD_step.pdb
- MD_structures/NDCBE_300ns_Na_last_MD_step.pdb
- MD_structures/NDCBE_300ns_NaHCO3_first_MD_step.pdb
- MD_structures/NDCBE_300ns_NaHCO3_last_MD_step.pdb
- MD_structures/NDCBE_300ns_NaCl_first_MD_step.pdb
- MD_structures/NDCBE_300ns_NaCl_last_MD_step.pdb
- MD_structures/NDCBE_300ns_HCO3_first_MD_step.pdb
- MD_structures/NDCBE_300ns_HCO3_last_MD_step.pdb
- MD_structures/NDCBE_300ns_CO3_first_MD_step.pdb
- MD_structures/NDCBE_300ns_CO3_last_MD_step.pdb
- MD_structures/NDCBE_300ns_Cl_first_MD_step.pdb
- MD_structures/NDCBE_300ns_Cl_last_MD_step.pdb
- MD_structures/NDCBE_300ns_Trial5_NaCO3_first_MD_step.pdb
- MD_structures/NDCBE_300ns_Trial5_NaCO3_last_MD_step.pdb
- MD_structures/NDCBE_300ns_Trial6_NaCO3_first_MD_step.pdb
- MD_structures/NDCBE_300ns_Trial6_NaCO3_last_MD_step.pdb
- MD_structures/NDCBE_1microsec_Trial2_NaCO3_first_MD_step.pdb
- MD_structures/NDCBE_1microsec_Trial2_NaCO3_last_MD_step.pdb
