# Supplementary material for: Cryo-EM structure of the sodium-driven chloride/bicarbonate exchanger NDCBE
Source: Nat Commun. 2021 Sep 28;12:5690. doi: 10.1038/s41467-021-25998-2 (PMC8478935; doi:10.1038/s41467-021-25998-2)
Supplement: Supplementary file 7 — Supplementary Data 1 [file 41467_2021_25998_MOESM7_ESM.zip › MD_structures/NDCBE_1microsec_Trial4_NaCO3_first_MD_step.pdb]

CRYST1  107.910  107.910  128.411  90.00  90.00  90.00 P 1           1
ATOM      1    N LEU P 451     -25.009   1.399 -19.986  0.00  0.00      PROA  
ATOM      2  HT1 LEU P 451     -25.321   2.048 -19.236  0.00  0.00      PROA  
ATOM      3  HT2 LEU P 451     -24.496   0.613 -19.536  0.00  0.00      PROA  
ATOM      4  HT3 LEU P 451     -25.913   1.102 -20.405  0.00  0.00      PROA  
ATOM      5   CA LEU P 451     -24.042   2.140 -20.878  0.00  0.00      PROA  
ATOM      6   HA LEU P 451     -24.689   2.840 -21.386  0.00  0.00      PROA  
ATOM      7   CB LEU P 451     -22.987   3.004 -20.160  0.00  0.00      PROA  
ATOM      8  HB1 LEU P 451     -22.180   2.384 -19.715  0.00  0.00      PROA  
ATOM      9  HB2 LEU P 451     -23.473   3.508 -19.298  0.00  0.00      PROA  
ATOM     10   CG LEU P 451     -22.169   3.990 -21.008  0.00  0.00      PROA  
ATOM     11   HG LEU P 451     -21.646   3.414 -21.802  0.00  0.00      PROA  
ATOM     12  CD1 LEU P 451     -23.081   5.126 -21.582  0.00  0.00      PROA  
ATOM     13 HD11 LEU P 451     -22.395   5.796 -22.144  0.00  0.00      PROA  
ATOM     14 HD12 LEU P 451     -23.699   5.709 -20.866  0.00  0.00      PROA  
ATOM     15 HD13 LEU P 451     -23.776   4.722 -22.349  0.00  0.00      PROA  
ATOM     16  CD2 LEU P 451     -20.972   4.584 -20.185  0.00  0.00      PROA  
ATOM     17 HD21 LEU P 451     -20.263   5.091 -20.874  0.00  0.00      PROA  
ATOM     18 HD22 LEU P 451     -20.439   3.755 -19.672  0.00  0.00      PROA  
ATOM     19 HD23 LEU P 451     -21.384   5.216 -19.369  0.00  0.00      PROA  
ATOM     20    C LEU P 451     -23.509   1.139 -21.930  0.00  0.00      PROA  
ATOM     21    O LEU P 451     -23.566   1.446 -23.090  0.00  0.00      PROA  
ATOM     22    N PHE P 452     -22.999   0.004 -21.490  0.00  0.00      PROA  
ATOM     23   HN PHE P 452     -22.788  -0.291 -20.561  0.00  0.00      PROA  
ATOM     24   CA PHE P 452     -22.543  -1.004 -22.497  0.00  0.00      PROA  
ATOM     25   HA PHE P 452     -23.340  -0.978 -23.225  0.00  0.00      PROA  
ATOM     26   CB PHE P 452     -21.240  -0.633 -23.178  0.00  0.00      PROA  
ATOM     27  HB1 PHE P 452     -21.631   0.132 -23.883  0.00  0.00      PROA  
ATOM     28  HB2 PHE P 452     -20.763  -1.425 -23.794  0.00  0.00      PROA  
ATOM     29   CG PHE P 452     -20.250  -0.004 -22.187  0.00  0.00      PROA  
ATOM     30  CD1 PHE P 452     -19.706  -0.749 -21.163  0.00  0.00      PROA  
ATOM     31  HD1 PHE P 452     -19.856  -1.803 -20.986  0.00  0.00      PROA  
ATOM     32  CE1 PHE P 452     -18.824  -0.179 -20.270  0.00  0.00      PROA  
ATOM     33  HE1 PHE P 452     -18.410  -0.693 -19.416  0.00  0.00      PROA  
ATOM     34   CZ PHE P 452     -18.428   1.144 -20.439  0.00  0.00      PROA  
ATOM     35   HZ PHE P 452     -17.743   1.674 -19.794  0.00  0.00      PROA  
ATOM     36  CD2 PHE P 452     -19.901   1.321 -22.360  0.00  0.00      PROA  
ATOM     37  HD2 PHE P 452     -20.331   1.893 -23.170  0.00  0.00      PROA  
ATOM     38  CE2 PHE P 452     -19.057   1.940 -21.367  0.00  0.00      PROA  
ATOM     39  HE2 PHE P 452     -18.857   2.989 -21.528  0.00  0.00      PROA  
ATOM     40    C PHE P 452     -22.544  -2.431 -21.979  0.00  0.00      PROA  
ATOM     41    O PHE P 452     -22.288  -3.357 -22.736  0.00  0.00      PROA  
ATOM     42    N GLY P 453     -22.955  -2.748 -20.710  0.00  0.00      PROA  
ATOM     43   HN GLY P 453     -23.227  -2.118 -19.986  0.00  0.00      PROA  
ATOM     44   CA GLY P 453     -22.889  -4.190 -20.363  0.00  0.00      PROA  
ATOM     45  HA1 GLY P 453     -23.087  -4.919 -21.134  0.00  0.00      PROA  
ATOM     46  HA2 GLY P 453     -23.583  -4.416 -19.566  0.00  0.00      PROA  
ATOM     47    C GLY P 453     -21.469  -4.516 -19.914  0.00  0.00      PROA  
ATOM     48    O GLY P 453     -20.911  -5.539 -20.351  0.00  0.00      PROA  
ATOM     49    N GLY P 454     -20.911  -3.563 -19.109  0.00  0.00      PROA  
ATOM     50   HN GLY P 454     -21.461  -2.776 -18.841  0.00  0.00      PROA  
ATOM     51   CA GLY P 454     -19.509  -3.585 -18.616  0.00  0.00      PROA  
ATOM     52  HA1 GLY P 454     -19.359  -2.854 -17.836  0.00  0.00      PROA  
ATOM     53  HA2 GLY P 454     -18.850  -3.444 -19.460  0.00  0.00      PROA  
ATOM     54    C GLY P 454     -18.945  -4.841 -17.947  0.00  0.00      PROA  
ATOM     55    O GLY P 454     -17.885  -5.242 -18.328  0.00  0.00      PROA  
ATOM     56    N LEU P 455     -19.644  -5.393 -16.970  0.00  0.00      PROA  
ATOM     57   HN LEU P 455     -20.431  -4.878 -16.641  0.00  0.00      PROA  
ATOM     58   CA LEU P 455     -19.283  -6.673 -16.286  0.00  0.00      PROA  
ATOM     59   HA LEU P 455     -18.355  -6.554 -15.747  0.00  0.00      PROA  
ATOM     60   CB LEU P 455     -20.452  -6.981 -15.345  0.00  0.00      PROA  
ATOM     61  HB1 LEU P 455     -21.349  -7.227 -15.953  0.00  0.00      PROA  
ATOM     62  HB2 LEU P 455     -20.684  -6.126 -14.674  0.00  0.00      PROA  
ATOM     63   CG LEU P 455     -20.281  -8.160 -14.323  0.00  0.00      PROA  
ATOM     64   HG LEU P 455     -20.111  -9.077 -14.926  0.00  0.00      PROA  
ATOM     65  CD1 LEU P 455     -19.023  -7.903 -13.477  0.00  0.00      PROA  
ATOM     66 HD11 LEU P 455     -18.121  -7.722 -14.101  0.00  0.00      PROA  
ATOM     67 HD12 LEU P 455     -18.928  -8.889 -12.975  0.00  0.00      PROA  
ATOM     68 HD13 LEU P 455     -19.100  -7.086 -12.728  0.00  0.00      PROA  
ATOM     69  CD2 LEU P 455     -21.547  -8.292 -13.456  0.00  0.00      PROA  
ATOM     70 HD21 LEU P 455     -21.926  -7.333 -13.043  0.00  0.00      PROA  
ATOM     71 HD22 LEU P 455     -21.396  -9.031 -12.640  0.00  0.00      PROA  
ATOM     72 HD23 LEU P 455     -22.398  -8.668 -14.064  0.00  0.00      PROA  
ATOM     73    C LEU P 455     -19.154  -7.776 -17.265  0.00  0.00      PROA  
ATOM     74    O LEU P 455     -18.193  -8.599 -17.162  0.00  0.00      PROA  
ATOM     75    N VAL P 456     -19.995  -7.803 -18.349  0.00  0.00      PROA  
ATOM     76   HN VAL P 456     -20.723  -7.121 -18.372  0.00  0.00      PROA  
ATOM     77   CA VAL P 456     -20.162  -8.817 -19.423  0.00  0.00      PROA  
ATOM     78   HA VAL P 456     -20.197  -9.724 -18.838  0.00  0.00      PROA  
ATOM     79   CB VAL P 456     -21.442  -8.746 -20.108  0.00  0.00      PROA  
ATOM     80   HB VAL P 456     -21.481  -7.867 -20.787  0.00  0.00      PROA  
ATOM     81  CG1 VAL P 456     -21.480 -10.087 -20.967  0.00  0.00      PROA  
ATOM     82 HG11 VAL P 456     -22.532 -10.268 -21.274  0.00  0.00      PROA  
ATOM     83 HG12 VAL P 456     -21.039 -10.893 -20.341  0.00  0.00      PROA  
ATOM     84 HG13 VAL P 456     -20.935  -9.960 -21.926  0.00  0.00      PROA  
ATOM     85  CG2 VAL P 456     -22.680  -8.437 -19.211  0.00  0.00      PROA  
ATOM     86 HG21 VAL P 456     -22.518  -7.548 -18.565  0.00  0.00      PROA  
ATOM     87 HG22 VAL P 456     -23.051  -9.308 -18.630  0.00  0.00      PROA  
ATOM     88 HG23 VAL P 456     -23.510  -8.432 -19.949  0.00  0.00      PROA  
ATOM     89    C VAL P 456     -18.887  -8.803 -20.234  0.00  0.00      PROA  
ATOM     90    O VAL P 456     -18.280  -9.894 -20.495  0.00  0.00      PROA  
ATOM     91    N LEU P 457     -18.424  -7.577 -20.596  0.00  0.00      PROA  
ATOM     92   HN LEU P 457     -19.040  -6.796 -20.528  0.00  0.00      PROA  
ATOM     93   CA LEU P 457     -17.127  -7.403 -21.314  0.00  0.00      PROA  
ATOM     94   HA LEU P 457     -17.095  -8.086 -22.150  0.00  0.00      PROA  
ATOM     95   CB LEU P 457     -16.988  -5.927 -21.679  0.00  0.00      PROA  
ATOM     96  HB1 LEU P 457     -16.049  -5.762 -22.249  0.00  0.00      PROA  
ATOM     97  HB2 LEU P 457     -17.013  -5.225 -20.818  0.00  0.00      PROA  
ATOM     98   CG LEU P 457     -18.121  -5.400 -22.628  0.00  0.00      PROA  
ATOM     99   HG LEU P 457     -19.081  -5.730 -22.176  0.00  0.00      PROA  
ATOM    100  CD1 LEU P 457     -18.036  -3.792 -22.735  0.00  0.00      PROA  
ATOM    101 HD11 LEU P 457     -18.276  -3.408 -21.721  0.00  0.00      PROA  
ATOM    102 HD12 LEU P 457     -18.732  -3.476 -23.540  0.00  0.00      PROA  
ATOM    103 HD13 LEU P 457     -16.967  -3.543 -22.906  0.00  0.00      PROA  
ATOM    104  CD2 LEU P 457     -18.031  -6.121 -23.920  0.00  0.00      PROA  
ATOM    105 HD21 LEU P 457     -18.423  -7.152 -23.787  0.00  0.00      PROA  
ATOM    106 HD22 LEU P 457     -16.988  -6.090 -24.300  0.00  0.00      PROA  
ATOM    107 HD23 LEU P 457     -18.587  -5.576 -24.713  0.00  0.00      PROA  
ATOM    108    C LEU P 457     -15.960  -7.898 -20.549  0.00  0.00      PROA  
ATOM    109    O LEU P 457     -15.155  -8.663 -20.961  0.00  0.00      PROA  
ATOM    110    N ASP P 458     -15.785  -7.358 -19.320  0.00  0.00      PROA  
ATOM    111   HN ASP P 458     -16.363  -6.617 -18.989  0.00  0.00      PROA  
ATOM    112   CA ASP P 458     -14.732  -7.789 -18.425  0.00  0.00      PROA  
ATOM    113   HA ASP P 458     -13.742  -7.531 -18.770  0.00  0.00      PROA  
ATOM    114   CB ASP P 458     -15.050  -7.053 -17.042  0.00  0.00      PROA  
ATOM    115  HB1 ASP P 458     -14.320  -7.436 -16.298  0.00  0.00      PROA  
ATOM    116  HB2 ASP P 458     -16.138  -7.205 -16.877  0.00  0.00      PROA  
ATOM    117   CG ASP P 458     -14.807  -5.570 -17.270  0.00  0.00      PROA  
ATOM    118  OD1 ASP P 458     -14.972  -4.818 -16.297  0.00  0.00      PROA  
ATOM    119  OD2 ASP P 458     -14.459  -5.126 -18.421  0.00  0.00      PROA  
ATOM    120    C ASP P 458     -14.662  -9.303 -18.157  0.00  0.00      PROA  
ATOM    121    O ASP P 458     -13.552  -9.872 -17.827  0.00  0.00      PROA  
ATOM    122    N VAL P 459     -15.793 -10.072 -18.075  0.00  0.00      PROA  
ATOM    123   HN VAL P 459     -16.687  -9.633 -18.029  0.00  0.00      PROA  
ATOM    124   CA VAL P 459     -15.807 -11.476 -18.050  0.00  0.00      PROA  
ATOM    125   HA VAL P 459     -15.177 -11.728 -17.210  0.00  0.00      PROA  
ATOM    126   CB VAL P 459     -17.261 -11.985 -17.627  0.00  0.00      PROA  
ATOM    127   HB VAL P 459     -18.140 -11.641 -18.213  0.00  0.00      PROA  
ATOM    128  CG1 VAL P 459     -17.386 -13.497 -17.795  0.00  0.00      PROA  
ATOM    129 HG11 VAL P 459     -16.565 -14.123 -17.385  0.00  0.00      PROA  
ATOM    130 HG12 VAL P 459     -17.432 -13.764 -18.872  0.00  0.00      PROA  
ATOM    131 HG13 VAL P 459     -18.311 -13.730 -17.225  0.00  0.00      PROA  
ATOM    132  CG2 VAL P 459     -17.369 -11.580 -16.131  0.00  0.00      PROA  
ATOM    133 HG21 VAL P 459     -17.527 -10.482 -16.180  0.00  0.00      PROA  
ATOM    134 HG22 VAL P 459     -16.566 -11.940 -15.453  0.00  0.00      PROA  
ATOM    135 HG23 VAL P 459     -18.367 -11.932 -15.791  0.00  0.00      PROA  
ATOM    136    C VAL P 459     -15.362 -12.293 -19.266  0.00  0.00      PROA  
ATOM    137    O VAL P 459     -14.725 -13.325 -19.191  0.00  0.00      PROA  
ATOM    138    N LYS P 460     -15.663 -11.795 -20.505  0.00  0.00      PROA  
ATOM    139   HN LYS P 460     -16.153 -10.930 -20.584  0.00  0.00      PROA  
ATOM    140   CA LYS P 460     -15.141 -12.360 -21.785  0.00  0.00      PROA  
ATOM    141   HA LYS P 460     -15.438 -13.398 -21.757  0.00  0.00      PROA  
ATOM    142   CB LYS P 460     -15.938 -11.712 -22.993  0.00  0.00      PROA  
ATOM    143  HB1 LYS P 460     -15.514 -12.111 -23.939  0.00  0.00      PROA  
ATOM    144  HB2 LYS P 460     -15.710 -10.628 -22.900  0.00  0.00      PROA  
ATOM    145   CG LYS P 460     -17.459 -11.967 -23.046  0.00  0.00      PROA  
ATOM    146  HG1 LYS P 460     -17.790 -11.938 -21.986  0.00  0.00      PROA  
ATOM    147  HG2 LYS P 460     -17.653 -12.932 -23.561  0.00  0.00      PROA  
ATOM    148   CD LYS P 460     -18.179 -10.897 -23.786  0.00  0.00      PROA  
ATOM    149  HD1 LYS P 460     -17.901  -9.954 -23.269  0.00  0.00      PROA  
ATOM    150  HD2 LYS P 460     -19.289 -10.950 -23.803  0.00  0.00      PROA  
ATOM    151   CE LYS P 460     -17.715 -10.631 -25.290  0.00  0.00      PROA  
ATOM    152  HE1 LYS P 460     -16.606 -10.570 -25.274  0.00  0.00      PROA  
ATOM    153  HE2 LYS P 460     -18.082  -9.700 -25.772  0.00  0.00      PROA  
ATOM    154   NZ LYS P 460     -18.215 -11.715 -26.206  0.00  0.00      PROA  
ATOM    155  HZ1 LYS P 460     -18.873 -11.445 -26.965  0.00  0.00      PROA  
ATOM    156  HZ2 LYS P 460     -18.546 -12.545 -25.674  0.00  0.00      PROA  
ATOM    157  HZ3 LYS P 460     -17.310 -12.017 -26.619  0.00  0.00      PROA  
ATOM    158    C LYS P 460     -13.676 -12.367 -22.144  0.00  0.00      PROA  
ATOM    159    O LYS P 460     -13.267 -13.255 -22.841  0.00  0.00      PROA  
ATOM    160    N ARG P 461     -12.808 -11.420 -21.632  0.00  0.00      PROA  
ATOM    161   HN ARG P 461     -13.146 -10.662 -21.080  0.00  0.00      PROA  
ATOM    162   CA ARG P 461     -11.416 -11.348 -21.864  0.00  0.00      PROA  
ATOM    163   HA ARG P 461     -11.246 -11.048 -22.888  0.00  0.00      PROA  
ATOM    164   CB ARG P 461     -10.764 -10.234 -21.011  0.00  0.00      PROA  
ATOM    165  HB1 ARG P 461      -9.793  -9.960 -21.476  0.00  0.00      PROA  
ATOM    166  HB2 ARG P 461     -10.436 -10.615 -20.020  0.00  0.00      PROA  
ATOM    167   CG ARG P 461     -11.483  -8.984 -20.695  0.00  0.00      PROA  
ATOM    168  HG1 ARG P 461     -10.947  -8.306 -19.996  0.00  0.00      PROA  
ATOM    169  HG2 ARG P 461     -12.472  -9.261 -20.273  0.00  0.00      PROA  
ATOM    170   CD ARG P 461     -11.871  -8.092 -21.924  0.00  0.00      PROA  
ATOM    171  HD1 ARG P 461     -12.607  -8.620 -22.568  0.00  0.00      PROA  
ATOM    172  HD2 ARG P 461     -10.875  -7.953 -22.397  0.00  0.00      PROA  
ATOM    173   NE ARG P 461     -12.316  -6.783 -21.347  0.00  0.00      PROA  
ATOM    174   HE ARG P 461     -12.144  -6.507 -20.402  0.00  0.00      PROA  
ATOM    175   CZ ARG P 461     -13.076  -5.933 -21.932  0.00  0.00      PROA  
ATOM    176  NH1 ARG P 461     -13.272  -6.030 -23.252  0.00  0.00      PROA  
ATOM    177 HH11 ARG P 461     -13.178  -6.902 -23.733  0.00  0.00      PROA  
ATOM    178 HH12 ARG P 461     -13.772  -5.269 -23.664  0.00  0.00      PROA  
ATOM    179  NH2 ARG P 461     -13.456  -4.912 -21.190  0.00  0.00      PROA  
ATOM    180 HH21 ARG P 461     -13.323  -5.047 -20.209  0.00  0.00      PROA  
ATOM    181 HH22 ARG P 461     -13.785  -4.072 -21.623  0.00  0.00      PROA  
ATOM    182    C ARG P 461     -10.725 -12.698 -21.538  0.00  0.00      PROA  
ATOM    183    O ARG P 461      -9.998 -13.277 -22.343  0.00  0.00      PROA  
ATOM    184    N LYS P 462     -11.008 -13.238 -20.299  0.00  0.00      PROA  
ATOM    185   HN LYS P 462     -11.525 -12.627 -19.704  0.00  0.00      PROA  
ATOM    186   CA LYS P 462     -10.309 -14.292 -19.677  0.00  0.00      PROA  
ATOM    187   HA LYS P 462      -9.554 -14.682 -20.344  0.00  0.00      PROA  
ATOM    188   CB LYS P 462      -9.415 -13.814 -18.523  0.00  0.00      PROA  
ATOM    189  HB1 LYS P 462      -9.012 -14.754 -18.089  0.00  0.00      PROA  
ATOM    190  HB2 LYS P 462     -10.041 -13.272 -17.783  0.00  0.00      PROA  
ATOM    191   CG LYS P 462      -8.188 -12.906 -18.878  0.00  0.00      PROA  
ATOM    192  HG1 LYS P 462      -8.709 -12.008 -19.274  0.00  0.00      PROA  
ATOM    193  HG2 LYS P 462      -7.658 -13.381 -19.732  0.00  0.00      PROA  
ATOM    194   CD LYS P 462      -7.377 -12.786 -17.618  0.00  0.00      PROA  
ATOM    195  HD1 LYS P 462      -6.885 -13.738 -17.323  0.00  0.00      PROA  
ATOM    196  HD2 LYS P 462      -8.107 -12.338 -16.911  0.00  0.00      PROA  
ATOM    197   CE LYS P 462      -6.225 -11.799 -17.707  0.00  0.00      PROA  
ATOM    198  HE1 LYS P 462      -6.615 -10.849 -18.131  0.00  0.00      PROA  
ATOM    199  HE2 LYS P 462      -5.425 -12.323 -18.273  0.00  0.00      PROA  
ATOM    200   NZ LYS P 462      -5.671 -11.546 -16.360  0.00  0.00      PROA  
ATOM    201  HZ1 LYS P 462      -6.396 -11.067 -15.789  0.00  0.00      PROA  
ATOM    202  HZ2 LYS P 462      -4.788 -11.000 -16.409  0.00  0.00      PROA  
ATOM    203  HZ3 LYS P 462      -5.427 -12.456 -15.919  0.00  0.00      PROA  
ATOM    204    C LYS P 462     -11.183 -15.564 -19.250  0.00  0.00      PROA  
ATOM    205    O LYS P 462     -10.638 -16.598 -18.860  0.00  0.00      PROA  
ATOM    206    N ALA P 463     -12.507 -15.521 -19.238  0.00  0.00      PROA  
ATOM    207   HN ALA P 463     -12.979 -14.677 -19.480  0.00  0.00      PROA  
ATOM    208   CA ALA P 463     -13.287 -16.653 -18.751  0.00  0.00      PROA  
ATOM    209   HA ALA P 463     -12.898 -16.886 -17.771  0.00  0.00      PROA  
ATOM    210   CB ALA P 463     -14.776 -16.241 -18.592  0.00  0.00      PROA  
ATOM    211  HB1 ALA P 463     -15.336 -17.146 -18.274  0.00  0.00      PROA  
ATOM    212  HB2 ALA P 463     -15.203 -16.033 -19.596  0.00  0.00      PROA  
ATOM    213  HB3 ALA P 463     -14.876 -15.365 -17.916  0.00  0.00      PROA  
ATOM    214    C ALA P 463     -13.242 -17.965 -19.528  0.00  0.00      PROA  
ATOM    215    O ALA P 463     -13.230 -18.997 -18.848  0.00  0.00      PROA  
ATOM    216    N PRO P 464     -13.099 -18.032 -20.858  0.00  0.00      PROA  
ATOM    217   CD PRO P 464     -13.337 -16.933 -21.807  0.00  0.00      PROA  
ATOM    218  HD1 PRO P 464     -12.644 -16.075 -21.676  0.00  0.00      PROA  
ATOM    219  HD2 PRO P 464     -14.378 -16.547 -21.795  0.00  0.00      PROA  
ATOM    220   CA PRO P 464     -12.805 -19.259 -21.597  0.00  0.00      PROA  
ATOM    221   HA PRO P 464     -13.235 -20.138 -21.140  0.00  0.00      PROA  
ATOM    222   CB PRO P 464     -13.244 -18.962 -23.043  0.00  0.00      PROA  
ATOM    223  HB1 PRO P 464     -14.304 -19.286 -23.109  0.00  0.00      PROA  
ATOM    224  HB2 PRO P 464     -12.798 -19.597 -23.838  0.00  0.00      PROA  
ATOM    225   CG PRO P 464     -13.018 -17.462 -23.184  0.00  0.00      PROA  
ATOM    226  HG1 PRO P 464     -11.954 -17.279 -23.445  0.00  0.00      PROA  
ATOM    227  HG2 PRO P 464     -13.659 -17.134 -24.031  0.00  0.00      PROA  
ATOM    228    C PRO P 464     -11.367 -19.605 -21.505  0.00  0.00      PROA  
ATOM    229    O PRO P 464     -10.987 -20.580 -22.100  0.00  0.00      PROA  
ATOM    230    N TRP P 465     -10.606 -18.838 -20.786  0.00  0.00      PROA  
ATOM    231   HN TRP P 465     -11.173 -18.075 -20.486  0.00  0.00      PROA  
ATOM    232   CA TRP P 465      -9.171 -18.889 -20.681  0.00  0.00      PROA  
ATOM    233   HA TRP P 465      -8.872 -19.695 -21.335  0.00  0.00      PROA  
ATOM    234   CB TRP P 465      -8.340 -17.744 -21.252  0.00  0.00      PROA  
ATOM    235  HB1 TRP P 465      -7.259 -17.905 -21.053  0.00  0.00      PROA  
ATOM    236  HB2 TRP P 465      -8.486 -16.780 -20.720  0.00  0.00      PROA  
ATOM    237   CG TRP P 465      -8.658 -17.546 -22.754  0.00  0.00      PROA  
ATOM    238  CD1 TRP P 465      -9.081 -16.359 -23.371  0.00  0.00      PROA  
ATOM    239  HD1 TRP P 465      -9.408 -15.449 -22.890  0.00  0.00      PROA  
ATOM    240  NE1 TRP P 465      -9.093 -16.596 -24.751  0.00  0.00      PROA  
ATOM    241  HE1 TRP P 465      -9.249 -16.068 -25.557  0.00  0.00      PROA  
ATOM    242  CE2 TRP P 465      -8.885 -17.930 -24.966  0.00  0.00      PROA  
ATOM    243  CD2 TRP P 465      -8.523 -18.544 -23.745  0.00  0.00      PROA  
ATOM    244  CE3 TRP P 465      -8.057 -19.839 -23.693  0.00  0.00      PROA  
ATOM    245  HE3 TRP P 465      -7.817 -20.266 -22.731  0.00  0.00      PROA  
ATOM    246  CZ3 TRP P 465      -7.833 -20.544 -24.919  0.00  0.00      PROA  
ATOM    247  HZ3 TRP P 465      -7.306 -21.486 -24.898  0.00  0.00      PROA  
ATOM    248  CZ2 TRP P 465      -8.837 -18.685 -26.153  0.00  0.00      PROA  
ATOM    249  HZ2 TRP P 465      -9.132 -18.232 -27.089  0.00  0.00      PROA  
ATOM    250  CH2 TRP P 465      -8.201 -19.886 -26.152  0.00  0.00      PROA  
ATOM    251  HH2 TRP P 465      -7.935 -20.345 -27.092  0.00  0.00      PROA  
ATOM    252    C TRP P 465      -8.798 -19.152 -19.247  0.00  0.00      PROA  
ATOM    253    O TRP P 465      -7.613 -19.141 -18.891  0.00  0.00      PROA  
ATOM    254    N TYR P 466      -9.759 -19.398 -18.415  0.00  0.00      PROA  
ATOM    255   HN TYR P 466     -10.710 -19.551 -18.674  0.00  0.00      PROA  
ATOM    256   CA TYR P 466      -9.515 -19.496 -16.989  0.00  0.00      PROA  
ATOM    257   HA TYR P 466      -9.191 -18.502 -16.717  0.00  0.00      PROA  
ATOM    258   CB TYR P 466     -10.869 -19.789 -16.285  0.00  0.00      PROA  
ATOM    259  HB1 TYR P 466     -11.203 -20.812 -16.563  0.00  0.00      PROA  
ATOM    260  HB2 TYR P 466     -11.689 -19.143 -16.668  0.00  0.00      PROA  
ATOM    261   CG TYR P 466     -10.824 -19.659 -14.812  0.00  0.00      PROA  
ATOM    262  CD1 TYR P 466     -10.986 -20.805 -13.951  0.00  0.00      PROA  
ATOM    263  HD1 TYR P 466     -11.087 -21.818 -14.314  0.00  0.00      PROA  
ATOM    264  CE1 TYR P 466     -10.676 -20.678 -12.611  0.00  0.00      PROA  
ATOM    265  HE1 TYR P 466     -10.609 -21.535 -11.957  0.00  0.00      PROA  
ATOM    266   CZ TYR P 466     -10.705 -19.410 -12.010  0.00  0.00      PROA  
ATOM    267   OH TYR P 466     -10.553 -19.351 -10.609  0.00  0.00      PROA  
ATOM    268   HH TYR P 466     -10.520 -18.431 -10.336  0.00  0.00      PROA  
ATOM    269  CD2 TYR P 466     -10.653 -18.394 -14.160  0.00  0.00      PROA  
ATOM    270  HD2 TYR P 466     -10.537 -17.521 -14.784  0.00  0.00      PROA  
ATOM    271  CE2 TYR P 466     -10.620 -18.236 -12.793  0.00  0.00      PROA  
ATOM    272  HE2 TYR P 466     -10.608 -17.271 -12.308  0.00  0.00      PROA  
ATOM    273    C TYR P 466      -8.416 -20.487 -16.511  0.00  0.00      PROA  
ATOM    274    O TYR P 466      -7.555 -20.208 -15.633  0.00  0.00      PROA  
ATOM    275    N TRP P 467      -8.329 -21.664 -17.144  0.00  0.00      PROA  
ATOM    276   HN TRP P 467      -8.891 -21.858 -17.944  0.00  0.00      PROA  
ATOM    277   CA TRP P 467      -7.391 -22.700 -16.813  0.00  0.00      PROA  
ATOM    278   HA TRP P 467      -7.326 -22.863 -15.747  0.00  0.00      PROA  
ATOM    279   CB TRP P 467      -7.794 -24.027 -17.511  0.00  0.00      PROA  
ATOM    280  HB1 TRP P 467      -7.723 -23.763 -18.587  0.00  0.00      PROA  
ATOM    281  HB2 TRP P 467      -8.834 -24.314 -17.247  0.00  0.00      PROA  
ATOM    282   CG TRP P 467      -6.871 -25.151 -17.302  0.00  0.00      PROA  
ATOM    283  CD1 TRP P 467      -6.255 -25.781 -18.358  0.00  0.00      PROA  
ATOM    284  HD1 TRP P 467      -6.261 -25.511 -19.404  0.00  0.00      PROA  
ATOM    285  NE1 TRP P 467      -5.411 -26.734 -17.853  0.00  0.00      PROA  
ATOM    286  HE1 TRP P 467      -4.891 -27.366 -18.385  0.00  0.00      PROA  
ATOM    287  CE2 TRP P 467      -5.455 -26.748 -16.495  0.00  0.00      PROA  
ATOM    288  CD2 TRP P 467      -6.491 -25.793 -16.105  0.00  0.00      PROA  
ATOM    289  CE3 TRP P 467      -6.754 -25.639 -14.772  0.00  0.00      PROA  
ATOM    290  HE3 TRP P 467      -7.517 -24.937 -14.471  0.00  0.00      PROA  
ATOM    291  CZ3 TRP P 467      -5.987 -26.338 -13.811  0.00  0.00      PROA  
ATOM    292  HZ3 TRP P 467      -6.047 -26.280 -12.734  0.00  0.00      PROA  
ATOM    293  CZ2 TRP P 467      -4.808 -27.583 -15.555  0.00  0.00      PROA  
ATOM    294  HZ2 TRP P 467      -4.062 -28.302 -15.859  0.00  0.00      PROA  
ATOM    295  CH2 TRP P 467      -5.066 -27.350 -14.259  0.00  0.00      PROA  
ATOM    296  HH2 TRP P 467      -4.504 -27.975 -13.581  0.00  0.00      PROA  
ATOM    297    C TRP P 467      -5.967 -22.301 -17.288  0.00  0.00      PROA  
ATOM    298    O TRP P 467      -4.977 -22.691 -16.658  0.00  0.00      PROA  
ATOM    299    N SER P 468      -5.831 -21.544 -18.379  0.00  0.00      PROA  
ATOM    300   HN SER P 468      -6.638 -21.217 -18.865  0.00  0.00      PROA  
ATOM    301   CA SER P 468      -4.557 -21.145 -18.943  0.00  0.00      PROA  
ATOM    302   HA SER P 468      -4.074 -22.036 -19.316  0.00  0.00      PROA  
ATOM    303   CB SER P 468      -4.584 -20.059 -20.094  0.00  0.00      PROA  
ATOM    304  HB1 SER P 468      -3.527 -19.852 -20.368  0.00  0.00      PROA  
ATOM    305  HB2 SER P 468      -5.054 -19.126 -19.717  0.00  0.00      PROA  
ATOM    306   OG SER P 468      -5.343 -20.509 -21.237  0.00  0.00      PROA  
ATOM    307  HG1 SER P 468      -6.205 -20.870 -21.020  0.00  0.00      PROA  
ATOM    308    C SER P 468      -3.645 -20.551 -17.952  0.00  0.00      PROA  
ATOM    309    O SER P 468      -2.437 -20.752 -17.972  0.00  0.00      PROA  
ATOM    310    N ASP P 469      -4.239 -19.606 -17.053  0.00  0.00      PROA  
ATOM    311   HN ASP P 469      -5.212 -19.399 -16.989  0.00  0.00      PROA  
ATOM    312   CA ASP P 469      -3.491 -18.923 -15.997  0.00  0.00      PROA  
ATOM    313   HA ASP P 469      -2.776 -18.264 -16.467  0.00  0.00      PROA  
ATOM    314   CB ASP P 469      -4.396 -18.032 -15.009  0.00  0.00      PROA  
ATOM    315  HB1 ASP P 469      -3.699 -17.635 -14.241  0.00  0.00      PROA  
ATOM    316  HB2 ASP P 469      -5.148 -18.631 -14.451  0.00  0.00      PROA  
ATOM    317   CG ASP P 469      -5.204 -16.950 -15.660  0.00  0.00      PROA  
ATOM    318  OD1 ASP P 469      -5.823 -16.141 -14.906  0.00  0.00      PROA  
ATOM    319  OD2 ASP P 469      -5.254 -16.876 -16.953  0.00  0.00      PROA  
ATOM    320    C ASP P 469      -2.805 -19.897 -15.111  0.00  0.00      PROA  
ATOM    321    O ASP P 469      -1.578 -19.832 -14.902  0.00  0.00      PROA  
ATOM    322    N TYR P 470      -3.574 -20.959 -14.649  0.00  0.00      PROA  
ATOM    323   HN TYR P 470      -4.472 -21.165 -15.030  0.00  0.00      PROA  
ATOM    324   CA TYR P 470      -3.082 -21.904 -13.688  0.00  0.00      PROA  
ATOM    325   HA TYR P 470      -2.779 -21.338 -12.819  0.00  0.00      PROA  
ATOM    326   CB TYR P 470      -4.230 -22.852 -13.224  0.00  0.00      PROA  
ATOM    327  HB1 TYR P 470      -3.801 -23.638 -12.566  0.00  0.00      PROA  
ATOM    328  HB2 TYR P 470      -4.669 -23.378 -14.099  0.00  0.00      PROA  
ATOM    329   CG TYR P 470      -5.275 -22.097 -12.416  0.00  0.00      PROA  
ATOM    330  CD1 TYR P 470      -4.970 -21.922 -11.029  0.00  0.00      PROA  
ATOM    331  HD1 TYR P 470      -4.124 -22.370 -10.528  0.00  0.00      PROA  
ATOM    332  CE1 TYR P 470      -5.867 -21.126 -10.237  0.00  0.00      PROA  
ATOM    333  HE1 TYR P 470      -5.813 -21.157  -9.159  0.00  0.00      PROA  
ATOM    334   CZ TYR P 470      -7.053 -20.666 -10.744  0.00  0.00      PROA  
ATOM    335   OH TYR P 470      -7.902 -20.150  -9.919  0.00  0.00      PROA  
ATOM    336   HH TYR P 470      -8.669 -19.872 -10.424  0.00  0.00      PROA  
ATOM    337  CD2 TYR P 470      -6.401 -21.527 -12.904  0.00  0.00      PROA  
ATOM    338  HD2 TYR P 470      -6.565 -21.625 -13.967  0.00  0.00      PROA  
ATOM    339  CE2 TYR P 470      -7.283 -20.773 -12.121  0.00  0.00      PROA  
ATOM    340  HE2 TYR P 470      -8.145 -20.337 -12.603  0.00  0.00      PROA  
ATOM    341    C TYR P 470      -1.876 -22.696 -14.083  0.00  0.00      PROA  
ATOM    342    O TYR P 470      -0.797 -22.793 -13.456  0.00  0.00      PROA  
ATOM    343    N ARG P 471      -2.030 -23.365 -15.274  0.00  0.00      PROA  
ATOM    344   HN ARG P 471      -2.851 -23.348 -15.841  0.00  0.00      PROA  
ATOM    345   CA ARG P 471      -1.055 -24.239 -15.907  0.00  0.00      PROA  
ATOM    346   HA ARG P 471      -0.603 -24.773 -15.085  0.00  0.00      PROA  
ATOM    347   CB ARG P 471      -1.553 -25.127 -17.086  0.00  0.00      PROA  
ATOM    348  HB1 ARG P 471      -2.194 -25.956 -16.717  0.00  0.00      PROA  
ATOM    349  HB2 ARG P 471      -0.719 -25.485 -17.727  0.00  0.00      PROA  
ATOM    350   CG ARG P 471      -2.558 -24.408 -17.970  0.00  0.00      PROA  
ATOM    351  HG1 ARG P 471      -2.219 -23.350 -18.004  0.00  0.00      PROA  
ATOM    352  HG2 ARG P 471      -3.497 -24.483 -17.381  0.00  0.00      PROA  
ATOM    353   CD ARG P 471      -2.800 -25.109 -19.281  0.00  0.00      PROA  
ATOM    354  HD1 ARG P 471      -3.851 -24.865 -19.548  0.00  0.00      PROA  
ATOM    355  HD2 ARG P 471      -2.438 -26.159 -19.265  0.00  0.00      PROA  
ATOM    356   NE ARG P 471      -1.934 -24.297 -20.187  0.00  0.00      PROA  
ATOM    357   HE ARG P 471      -1.297 -23.689 -19.714  0.00  0.00      PROA  
ATOM    358   CZ ARG P 471      -2.292 -23.905 -21.337  0.00  0.00      PROA  
ATOM    359  NH1 ARG P 471      -1.736 -22.804 -21.812  0.00  0.00      PROA  
ATOM    360 HH11 ARG P 471      -1.015 -22.503 -21.188  0.00  0.00      PROA  
ATOM    361 HH12 ARG P 471      -1.731 -22.617 -22.794  0.00  0.00      PROA  
ATOM    362  NH2 ARG P 471      -3.093 -24.614 -22.091  0.00  0.00      PROA  
ATOM    363 HH21 ARG P 471      -3.539 -24.099 -22.823  0.00  0.00      PROA  
ATOM    364 HH22 ARG P 471      -3.530 -25.389 -21.634  0.00  0.00      PROA  
ATOM    365    C ARG P 471       0.280 -23.537 -16.234  0.00  0.00      PROA  
ATOM    366    O ARG P 471       1.361 -24.010 -15.942  0.00  0.00      PROA  
ATOM    367    N ASP P 472       0.249 -22.288 -16.721  0.00  0.00      PROA  
ATOM    368   HN ASP P 472      -0.632 -21.835 -16.834  0.00  0.00      PROA  
ATOM    369   CA ASP P 472       1.378 -21.577 -17.316  0.00  0.00      PROA  
ATOM    370   HA ASP P 472       1.938 -22.258 -17.941  0.00  0.00      PROA  
ATOM    371   CB ASP P 472       0.808 -20.552 -18.324  0.00  0.00      PROA  
ATOM    372  HB1 ASP P 472       1.618 -19.903 -18.719  0.00  0.00      PROA  
ATOM    373  HB2 ASP P 472       0.099 -19.895 -17.776  0.00  0.00      PROA  
ATOM    374   CG ASP P 472       0.142 -21.174 -19.522  0.00  0.00      PROA  
ATOM    375  OD1 ASP P 472       0.280 -22.370 -19.780  0.00  0.00      PROA  
ATOM    376  OD2 ASP P 472      -0.576 -20.464 -20.216  0.00  0.00      PROA  
ATOM    377    C ASP P 472       2.290 -20.826 -16.390  0.00  0.00      PROA  
ATOM    378    O ASP P 472       3.179 -20.162 -16.873  0.00  0.00      PROA  
ATOM    379    N ALA P 473       2.035 -20.866 -15.089  0.00  0.00      PROA  
ATOM    380   HN ALA P 473       1.239 -21.392 -14.799  0.00  0.00      PROA  
ATOM    381   CA ALA P 473       2.960 -20.334 -14.116  0.00  0.00      PROA  
ATOM    382   HA ALA P 473       2.978 -19.266 -14.276  0.00  0.00      PROA  
ATOM    383   CB ALA P 473       2.561 -20.635 -12.647  0.00  0.00      PROA  
ATOM    384  HB1 ALA P 473       2.833 -21.634 -12.245  0.00  0.00      PROA  
ATOM    385  HB2 ALA P 473       1.460 -20.540 -12.538  0.00  0.00      PROA  
ATOM    386  HB3 ALA P 473       3.193 -19.996 -11.994  0.00  0.00      PROA  
ATOM    387    C ALA P 473       4.444 -20.710 -14.284  0.00  0.00      PROA  
ATOM    388    O ALA P 473       4.791 -21.856 -14.513  0.00  0.00      PROA  
ATOM    389    N LEU P 474       5.343 -19.770 -14.185  0.00  0.00      PROA  
ATOM    390   HN LEU P 474       5.103 -18.803 -14.143  0.00  0.00      PROA  
ATOM    391   CA LEU P 474       6.797 -19.944 -14.331  0.00  0.00      PROA  
ATOM    392   HA LEU P 474       7.030 -20.862 -14.851  0.00  0.00      PROA  
ATOM    393   CB LEU P 474       7.391 -18.713 -15.068  0.00  0.00      PROA  
ATOM    394  HB1 LEU P 474       8.476 -18.885 -15.235  0.00  0.00      PROA  
ATOM    395  HB2 LEU P 474       7.184 -17.782 -14.498  0.00  0.00      PROA  
ATOM    396   CG LEU P 474       6.738 -18.495 -16.492  0.00  0.00      PROA  
ATOM    397   HG LEU P 474       5.629 -18.563 -16.522  0.00  0.00      PROA  
ATOM    398  CD1 LEU P 474       7.345 -17.196 -17.023  0.00  0.00      PROA  
ATOM    399 HD11 LEU P 474       6.929 -16.954 -18.024  0.00  0.00      PROA  
ATOM    400 HD12 LEU P 474       8.425 -17.365 -17.220  0.00  0.00      PROA  
ATOM    401 HD13 LEU P 474       7.331 -16.402 -16.245  0.00  0.00      PROA  
ATOM    402  CD2 LEU P 474       7.253 -19.631 -17.433  0.00  0.00      PROA  
ATOM    403 HD21 LEU P 474       8.359 -19.564 -17.512  0.00  0.00      PROA  
ATOM    404 HD22 LEU P 474       6.961 -19.463 -18.491  0.00  0.00      PROA  
ATOM    405 HD23 LEU P 474       6.901 -20.607 -17.034  0.00  0.00      PROA  
ATOM    406    C LEU P 474       7.452 -20.231 -12.962  0.00  0.00      PROA  
ATOM    407    O LEU P 474       7.806 -19.210 -12.288  0.00  0.00      PROA  
ATOM    408    N SER P 475       7.564 -21.468 -12.524  0.00  0.00      PROA  
ATOM    409   HN SER P 475       7.249 -22.233 -13.081  0.00  0.00      PROA  
ATOM    410   CA SER P 475       7.561 -21.727 -11.141  0.00  0.00      PROA  
ATOM    411   HA SER P 475       6.623 -21.275 -10.854  0.00  0.00      PROA  
ATOM    412   CB SER P 475       7.666 -23.307 -10.978  0.00  0.00      PROA  
ATOM    413  HB1 SER P 475       7.293 -23.522  -9.954  0.00  0.00      PROA  
ATOM    414  HB2 SER P 475       8.704 -23.701 -10.939  0.00  0.00      PROA  
ATOM    415   OG SER P 475       6.918 -23.938 -11.950  0.00  0.00      PROA  
ATOM    416  HG1 SER P 475       5.995 -23.927 -11.686  0.00  0.00      PROA  
ATOM    417    C SER P 475       8.644 -21.081 -10.299  0.00  0.00      PROA  
ATOM    418    O SER P 475       8.375 -20.579  -9.186  0.00  0.00      PROA  
ATOM    419    N LEU P 476       9.935 -21.138 -10.786  0.00  0.00      PROA  
ATOM    420   HN LEU P 476      10.078 -21.525 -11.693  0.00  0.00      PROA  
ATOM    421   CA LEU P 476      11.026 -20.762  -9.972  0.00  0.00      PROA  
ATOM    422   HA LEU P 476      10.937 -21.292  -9.035  0.00  0.00      PROA  
ATOM    423   CB LEU P 476      12.378 -21.121 -10.653  0.00  0.00      PROA  
ATOM    424  HB1 LEU P 476      13.259 -20.680 -10.139  0.00  0.00      PROA  
ATOM    425  HB2 LEU P 476      12.403 -20.617 -11.644  0.00  0.00      PROA  
ATOM    426   CG LEU P 476      12.589 -22.670 -10.935  0.00  0.00      PROA  
ATOM    427   HG LEU P 476      11.633 -23.098 -11.305  0.00  0.00      PROA  
ATOM    428  CD1 LEU P 476      13.576 -22.963 -12.061  0.00  0.00      PROA  
ATOM    429 HD11 LEU P 476      13.331 -22.403 -12.989  0.00  0.00      PROA  
ATOM    430 HD12 LEU P 476      13.585 -24.015 -12.419  0.00  0.00      PROA  
ATOM    431 HD13 LEU P 476      14.652 -22.794 -11.841  0.00  0.00      PROA  
ATOM    432  CD2 LEU P 476      12.950 -23.443  -9.556  0.00  0.00      PROA  
ATOM    433 HD21 LEU P 476      12.582 -24.488  -9.645  0.00  0.00      PROA  
ATOM    434 HD22 LEU P 476      12.366 -22.925  -8.766  0.00  0.00      PROA  
ATOM    435 HD23 LEU P 476      14.042 -23.363  -9.368  0.00  0.00      PROA  
ATOM    436    C LEU P 476      10.978 -19.244  -9.566  0.00  0.00      PROA  
ATOM    437    O LEU P 476      11.150 -18.858  -8.390  0.00  0.00      PROA  
ATOM    438    N GLN P 477      10.628 -18.327 -10.492  0.00  0.00      PROA  
ATOM    439   HN GLN P 477      10.248 -18.680 -11.344  0.00  0.00      PROA  
ATOM    440   CA GLN P 477      10.421 -16.910 -10.200  0.00  0.00      PROA  
ATOM    441   HA GLN P 477      11.162 -16.632  -9.465  0.00  0.00      PROA  
ATOM    442   CB GLN P 477      10.285 -16.104 -11.545  0.00  0.00      PROA  
ATOM    443  HB1 GLN P 477      11.314 -16.264 -11.933  0.00  0.00      PROA  
ATOM    444  HB2 GLN P 477      10.091 -15.073 -11.182  0.00  0.00      PROA  
ATOM    445   CG GLN P 477       9.209 -16.523 -12.554  0.00  0.00      PROA  
ATOM    446  HG1 GLN P 477       8.321 -16.890 -11.996  0.00  0.00      PROA  
ATOM    447  HG2 GLN P 477       9.587 -17.394 -13.132  0.00  0.00      PROA  
ATOM    448   CD GLN P 477       8.546 -15.444 -13.334  0.00  0.00      PROA  
ATOM    449  OE1 GLN P 477       7.315 -15.452 -13.384  0.00  0.00      PROA  
ATOM    450  NE2 GLN P 477       9.325 -14.477 -13.863  0.00  0.00      PROA  
ATOM    451 HE21 GLN P 477      10.308 -14.406 -13.695  0.00  0.00      PROA  
ATOM    452 HE22 GLN P 477       8.876 -13.871 -14.520  0.00  0.00      PROA  
ATOM    453    C GLN P 477       9.236 -16.695  -9.350  0.00  0.00      PROA  
ATOM    454    O GLN P 477       9.268 -15.932  -8.385  0.00  0.00      PROA  
ATOM    455    N CYS P 478       8.134 -17.501  -9.492  0.00  0.00      PROA  
ATOM    456   HN CYS P 478       8.212 -18.260 -10.133  0.00  0.00      PROA  
ATOM    457   CA CYS P 478       6.980 -17.386  -8.656  0.00  0.00      PROA  
ATOM    458   HA CYS P 478       6.665 -16.358  -8.761  0.00  0.00      PROA  
ATOM    459   CB CYS P 478       5.858 -18.236  -9.251  0.00  0.00      PROA  
ATOM    460  HB1 CYS P 478       5.029 -18.266  -8.511  0.00  0.00      PROA  
ATOM    461  HB2 CYS P 478       6.264 -19.253  -9.438  0.00  0.00      PROA  
ATOM    462   SG CYS P 478       5.222 -17.455 -10.821  0.00  0.00      PROA  
ATOM    463  HG1 CYS P 478       6.229 -17.687 -11.651  0.00  0.00      PROA  
ATOM    464    C CYS P 478       7.181 -17.738  -7.128  0.00  0.00      PROA  
ATOM    465    O CYS P 478       6.614 -17.045  -6.247  0.00  0.00      PROA  
ATOM    466    N LEU P 479       8.138 -18.715  -6.801  0.00  0.00      PROA  
ATOM    467   HN LEU P 479       8.553 -19.207  -7.563  0.00  0.00      PROA  
ATOM    468   CA LEU P 479       8.509 -19.279  -5.481  0.00  0.00      PROA  
ATOM    469   HA LEU P 479       7.724 -19.510  -4.777  0.00  0.00      PROA  
ATOM    470   CB LEU P 479       9.351 -20.591  -5.451  0.00  0.00      PROA  
ATOM    471  HB1 LEU P 479      10.194 -20.450  -6.161  0.00  0.00      PROA  
ATOM    472  HB2 LEU P 479       8.778 -21.516  -5.676  0.00  0.00      PROA  
ATOM    473   CG LEU P 479      10.145 -20.888  -4.198  0.00  0.00      PROA  
ATOM    474   HG LEU P 479      10.857 -20.058  -4.003  0.00  0.00      PROA  
ATOM    475  CD1 LEU P 479       9.261 -20.996  -2.929  0.00  0.00      PROA  
ATOM    476 HD11 LEU P 479       8.565 -21.852  -3.055  0.00  0.00      PROA  
ATOM    477 HD12 LEU P 479       8.745 -20.033  -2.725  0.00  0.00      PROA  
ATOM    478 HD13 LEU P 479       9.878 -21.101  -2.012  0.00  0.00      PROA  
ATOM    479  CD2 LEU P 479      10.929 -22.241  -4.278  0.00  0.00      PROA  
ATOM    480 HD21 LEU P 479      11.378 -22.511  -3.298  0.00  0.00      PROA  
ATOM    481 HD22 LEU P 479      11.672 -22.245  -5.103  0.00  0.00      PROA  
ATOM    482 HD23 LEU P 479      10.227 -23.097  -4.380  0.00  0.00      PROA  
ATOM    483    C LEU P 479       9.253 -18.100  -4.795  0.00  0.00      PROA  
ATOM    484    O LEU P 479       8.906 -17.610  -3.740  0.00  0.00      PROA  
ATOM    485    N ALA P 480      10.213 -17.462  -5.577  0.00  0.00      PROA  
ATOM    486   HN ALA P 480      10.494 -17.863  -6.446  0.00  0.00      PROA  
ATOM    487   CA ALA P 480      10.892 -16.292  -5.079  0.00  0.00      PROA  
ATOM    488   HA ALA P 480      11.247 -16.538  -4.089  0.00  0.00      PROA  
ATOM    489   CB ALA P 480      11.938 -15.694  -6.035  0.00  0.00      PROA  
ATOM    490  HB1 ALA P 480      11.537 -15.282  -6.986  0.00  0.00      PROA  
ATOM    491  HB2 ALA P 480      12.573 -16.535  -6.387  0.00  0.00      PROA  
ATOM    492  HB3 ALA P 480      12.639 -14.998  -5.527  0.00  0.00      PROA  
ATOM    493    C ALA P 480      10.047 -15.120  -4.766  0.00  0.00      PROA  
ATOM    494    O ALA P 480      10.197 -14.361  -3.859  0.00  0.00      PROA  
ATOM    495    N SER P 481       9.159 -14.713  -5.673  0.00  0.00      PROA  
ATOM    496   HN SER P 481       9.053 -15.277  -6.488  0.00  0.00      PROA  
ATOM    497   CA SER P 481       8.208 -13.647  -5.562  0.00  0.00      PROA  
ATOM    498   HA SER P 481       8.644 -12.666  -5.441  0.00  0.00      PROA  
ATOM    499   CB SER P 481       7.426 -13.550  -6.861  0.00  0.00      PROA  
ATOM    500  HB1 SER P 481       6.789 -14.436  -7.073  0.00  0.00      PROA  
ATOM    501  HB2 SER P 481       8.077 -13.399  -7.748  0.00  0.00      PROA  
ATOM    502   OG SER P 481       6.493 -12.434  -6.818  0.00  0.00      PROA  
ATOM    503  HG1 SER P 481       6.962 -11.608  -6.952  0.00  0.00      PROA  
ATOM    504    C SER P 481       7.254 -13.874  -4.385  0.00  0.00      PROA  
ATOM    505    O SER P 481       7.132 -12.968  -3.551  0.00  0.00      PROA  
ATOM    506    N PHE P 482       6.617 -15.078  -4.204  0.00  0.00      PROA  
ATOM    507   HN PHE P 482       6.700 -15.694  -4.983  0.00  0.00      PROA  
ATOM    508   CA PHE P 482       5.810 -15.441  -3.040  0.00  0.00      PROA  
ATOM    509   HA PHE P 482       5.056 -14.697  -2.828  0.00  0.00      PROA  
ATOM    510   CB PHE P 482       4.975 -16.696  -3.335  0.00  0.00      PROA  
ATOM    511  HB1 PHE P 482       5.341 -17.092  -4.307  0.00  0.00      PROA  
ATOM    512  HB2 PHE P 482       3.891 -16.462  -3.273  0.00  0.00      PROA  
ATOM    513   CG PHE P 482       4.933 -17.774  -2.244  0.00  0.00      PROA  
ATOM    514  CD1 PHE P 482       4.482 -17.608  -0.950  0.00  0.00      PROA  
ATOM    515  HD1 PHE P 482       3.974 -16.676  -0.751  0.00  0.00      PROA  
ATOM    516  CE1 PHE P 482       4.588 -18.628   0.000  0.00  0.00      PROA  
ATOM    517  HE1 PHE P 482       4.298 -18.430   1.022  0.00  0.00      PROA  
ATOM    518   CZ PHE P 482       5.221 -19.830  -0.374  0.00  0.00      PROA  
ATOM    519   HZ PHE P 482       5.374 -20.577   0.392  0.00  0.00      PROA  
ATOM    520  CD2 PHE P 482       5.392 -19.046  -2.660  0.00  0.00      PROA  
ATOM    521  HD2 PHE P 482       5.867 -19.213  -3.616  0.00  0.00      PROA  
ATOM    522  CE2 PHE P 482       5.577 -20.072  -1.639  0.00  0.00      PROA  
ATOM    523  HE2 PHE P 482       5.976 -21.055  -1.837  0.00  0.00      PROA  
ATOM    524    C PHE P 482       6.552 -15.350  -1.695  0.00  0.00      PROA  
ATOM    525    O PHE P 482       5.969 -14.742  -0.779  0.00  0.00      PROA  
ATOM    526    N LEU P 483       7.798 -15.818  -1.516  0.00  0.00      PROA  
ATOM    527   HN LEU P 483       8.250 -16.373  -2.210  0.00  0.00      PROA  
ATOM    528   CA LEU P 483       8.538 -15.495  -0.278  0.00  0.00      PROA  
ATOM    529   HA LEU P 483       7.968 -15.819   0.580  0.00  0.00      PROA  
ATOM    530   CB LEU P 483       9.748 -16.393  -0.265  0.00  0.00      PROA  
ATOM    531  HB1 LEU P 483      10.303 -16.181   0.673  0.00  0.00      PROA  
ATOM    532  HB2 LEU P 483      10.426 -16.080  -1.088  0.00  0.00      PROA  
ATOM    533   CG LEU P 483       9.535 -17.912  -0.359  0.00  0.00      PROA  
ATOM    534   HG LEU P 483       9.065 -18.058  -1.354  0.00  0.00      PROA  
ATOM    535  CD1 LEU P 483      10.810 -18.685  -0.256  0.00  0.00      PROA  
ATOM    536 HD11 LEU P 483      10.631 -19.765  -0.449  0.00  0.00      PROA  
ATOM    537 HD12 LEU P 483      11.210 -18.568   0.774  0.00  0.00      PROA  
ATOM    538 HD13 LEU P 483      11.585 -18.389  -0.995  0.00  0.00      PROA  
ATOM    539  CD2 LEU P 483       8.498 -18.454   0.559  0.00  0.00      PROA  
ATOM    540 HD21 LEU P 483       8.161 -19.492   0.348  0.00  0.00      PROA  
ATOM    541 HD22 LEU P 483       7.579 -17.834   0.485  0.00  0.00      PROA  
ATOM    542 HD23 LEU P 483       8.698 -18.444   1.652  0.00  0.00      PROA  
ATOM    543    C LEU P 483       8.855 -13.983  -0.107  0.00  0.00      PROA  
ATOM    544    O LEU P 483       8.885 -13.503   1.003  0.00  0.00      PROA  
ATOM    545    N PHE P 484       9.119 -13.223  -1.147  0.00  0.00      PROA  
ATOM    546   HN PHE P 484       9.185 -13.657  -2.042  0.00  0.00      PROA  
ATOM    547   CA PHE P 484       9.210 -11.750  -1.079  0.00  0.00      PROA  
ATOM    548   HA PHE P 484       9.954 -11.428  -0.366  0.00  0.00      PROA  
ATOM    549   CB PHE P 484       9.854 -11.186  -2.409  0.00  0.00      PROA  
ATOM    550  HB1 PHE P 484       9.361 -11.450  -3.369  0.00  0.00      PROA  
ATOM    551  HB2 PHE P 484      10.888 -11.565  -2.553  0.00  0.00      PROA  
ATOM    552   CG PHE P 484      10.061  -9.681  -2.493  0.00  0.00      PROA  
ATOM    553  CD1 PHE P 484      10.077  -8.766  -1.457  0.00  0.00      PROA  
ATOM    554  HD1 PHE P 484       9.985  -9.048  -0.418  0.00  0.00      PROA  
ATOM    555  CE1 PHE P 484      10.411  -7.425  -1.639  0.00  0.00      PROA  
ATOM    556  HE1 PHE P 484      10.324  -6.766  -0.787  0.00  0.00      PROA  
ATOM    557   CZ PHE P 484      10.839  -6.914  -2.893  0.00  0.00      PROA  
ATOM    558   HZ PHE P 484      11.072  -5.880  -3.103  0.00  0.00      PROA  
ATOM    559  CD2 PHE P 484      10.514  -9.189  -3.739  0.00  0.00      PROA  
ATOM    560  HD2 PHE P 484      10.680  -9.885  -4.549  0.00  0.00      PROA  
ATOM    561  CE2 PHE P 484      10.923  -7.844  -3.934  0.00  0.00      PROA  
ATOM    562  HE2 PHE P 484      11.249  -7.518  -4.911  0.00  0.00      PROA  
ATOM    563    C PHE P 484       7.952 -11.091  -0.614  0.00  0.00      PROA  
ATOM    564    O PHE P 484       7.981 -10.359   0.432  0.00  0.00      PROA  
ATOM    565    N LEU P 485       6.859 -11.326  -1.300  0.00  0.00      PROA  
ATOM    566   HN LEU P 485       6.851 -11.777  -2.189  0.00  0.00      PROA  
ATOM    567   CA LEU P 485       5.547 -10.779  -0.967  0.00  0.00      PROA  
ATOM    568   HA LEU P 485       5.753  -9.721  -0.894  0.00  0.00      PROA  
ATOM    569   CB LEU P 485       4.603 -10.999  -2.106  0.00  0.00      PROA  
ATOM    570  HB1 LEU P 485       3.582 -10.659  -1.829  0.00  0.00      PROA  
ATOM    571  HB2 LEU P 485       4.575 -12.059  -2.437  0.00  0.00      PROA  
ATOM    572   CG LEU P 485       4.979 -10.242  -3.400  0.00  0.00      PROA  
ATOM    573   HG LEU P 485       5.989 -10.528  -3.763  0.00  0.00      PROA  
ATOM    574  CD1 LEU P 485       4.084 -10.658  -4.603  0.00  0.00      PROA  
ATOM    575 HD11 LEU P 485       4.149 -11.747  -4.812  0.00  0.00      PROA  
ATOM    576 HD12 LEU P 485       4.424 -10.085  -5.493  0.00  0.00      PROA  
ATOM    577 HD13 LEU P 485       3.027 -10.323  -4.528  0.00  0.00      PROA  
ATOM    578  CD2 LEU P 485       4.853  -8.721  -3.169  0.00  0.00      PROA  
ATOM    579 HD21 LEU P 485       3.951  -8.549  -2.543  0.00  0.00      PROA  
ATOM    580 HD22 LEU P 485       4.796  -8.060  -4.060  0.00  0.00      PROA  
ATOM    581 HD23 LEU P 485       5.719  -8.415  -2.544  0.00  0.00      PROA  
ATOM    582    C LEU P 485       4.993 -11.177   0.401  0.00  0.00      PROA  
ATOM    583    O LEU P 485       4.407 -10.326   1.085  0.00  0.00      PROA  
ATOM    584    N TYR P 486       5.244 -12.411   0.944  0.00  0.00      PROA  
ATOM    585   HN TYR P 486       5.722 -13.148   0.471  0.00  0.00      PROA  
ATOM    586   CA TYR P 486       4.746 -13.016   2.155  0.00  0.00      PROA  
ATOM    587   HA TYR P 486       3.670 -13.018   2.068  0.00  0.00      PROA  
ATOM    588   CB TYR P 486       5.315 -14.444   2.405  0.00  0.00      PROA  
ATOM    589  HB1 TYR P 486       6.421 -14.462   2.303  0.00  0.00      PROA  
ATOM    590  HB2 TYR P 486       4.936 -15.169   1.653  0.00  0.00      PROA  
ATOM    591   CG TYR P 486       5.021 -14.955   3.775  0.00  0.00      PROA  
ATOM    592  CD1 TYR P 486       3.686 -15.098   4.234  0.00  0.00      PROA  
ATOM    593  HD1 TYR P 486       2.862 -14.860   3.577  0.00  0.00      PROA  
ATOM    594  CE1 TYR P 486       3.482 -15.480   5.535  0.00  0.00      PROA  
ATOM    595  HE1 TYR P 486       2.478 -15.552   5.928  0.00  0.00      PROA  
ATOM    596   CZ TYR P 486       4.518 -15.716   6.454  0.00  0.00      PROA  
ATOM    597   OH TYR P 486       4.369 -16.035   7.836  0.00  0.00      PROA  
ATOM    598   HH TYR P 486       3.544 -16.519   7.920  0.00  0.00      PROA  
ATOM    599  CD2 TYR P 486       6.060 -15.368   4.620  0.00  0.00      PROA  
ATOM    600  HD2 TYR P 486       7.062 -15.228   4.242  0.00  0.00      PROA  
ATOM    601  CE2 TYR P 486       5.839 -15.716   5.941  0.00  0.00      PROA  
ATOM    602  HE2 TYR P 486       6.665 -15.845   6.624  0.00  0.00      PROA  
ATOM    603    C TYR P 486       5.111 -12.149   3.271  0.00  0.00      PROA  
ATOM    604    O TYR P 486       4.324 -11.624   4.051  0.00  0.00      PROA  
ATOM    605    N CYS P 487       6.386 -11.647   3.277  0.00  0.00      PROA  
ATOM    606   HN CYS P 487       6.984 -11.883   2.515  0.00  0.00      PROA  
ATOM    607   CA CYS P 487       6.894 -10.746   4.334  0.00  0.00      PROA  
ATOM    608   HA CYS P 487       6.799 -11.201   5.309  0.00  0.00      PROA  
ATOM    609   CB CYS P 487       8.415 -10.491   4.096  0.00  0.00      PROA  
ATOM    610  HB1 CYS P 487       8.662  -9.759   4.895  0.00  0.00      PROA  
ATOM    611  HB2 CYS P 487       8.557 -10.034   3.094  0.00  0.00      PROA  
ATOM    612   SG CYS P 487       9.602 -11.823   4.348  0.00  0.00      PROA  
ATOM    613  HG1 CYS P 487       9.434 -12.413   3.173  0.00  0.00      PROA  
ATOM    614    C CYS P 487       6.243  -9.386   4.424  0.00  0.00      PROA  
ATOM    615    O CYS P 487       5.994  -8.796   5.482  0.00  0.00      PROA  
ATOM    616    N ALA P 488       5.818  -8.906   3.252  0.00  0.00      PROA  
ATOM    617   HN ALA P 488       6.128  -9.437   2.467  0.00  0.00      PROA  
ATOM    618   CA ALA P 488       5.293  -7.553   3.080  0.00  0.00      PROA  
ATOM    619   HA ALA P 488       5.578  -6.860   3.858  0.00  0.00      PROA  
ATOM    620   CB ALA P 488       5.852  -7.053   1.738  0.00  0.00      PROA  
ATOM    621  HB1 ALA P 488       6.959  -7.146   1.703  0.00  0.00      PROA  
ATOM    622  HB2 ALA P 488       5.667  -5.958   1.696  0.00  0.00      PROA  
ATOM    623  HB3 ALA P 488       5.320  -7.626   0.949  0.00  0.00      PROA  
ATOM    624    C ALA P 488       3.788  -7.499   3.087  0.00  0.00      PROA  
ATOM    625    O ALA P 488       3.272  -6.416   2.952  0.00  0.00      PROA  
ATOM    626    N CYS P 489       3.125  -8.642   3.221  0.00  0.00      PROA  
ATOM    627   HN CYS P 489       3.551  -9.526   3.041  0.00  0.00      PROA  
ATOM    628   CA CYS P 489       1.700  -8.727   3.388  0.00  0.00      PROA  
ATOM    629   HA CYS P 489       1.119  -7.843   3.173  0.00  0.00      PROA  
ATOM    630   CB CYS P 489       1.128  -9.815   2.462  0.00  0.00      PROA  
ATOM    631  HB1 CYS P 489       0.029  -9.796   2.621  0.00  0.00      PROA  
ATOM    632  HB2 CYS P 489       1.482 -10.857   2.616  0.00  0.00      PROA  
ATOM    633   SG CYS P 489       1.319  -9.506   0.678  0.00  0.00      PROA  
ATOM    634  HG1 CYS P 489       2.514 -10.051   0.506  0.00  0.00      PROA  
ATOM    635    C CYS P 489       1.485  -9.178   4.761  0.00  0.00      PROA  
ATOM    636    O CYS P 489       0.590  -8.690   5.476  0.00  0.00      PROA  
ATOM    637    N MET P 490       2.240 -10.203   5.300  0.00  0.00      PROA  
ATOM    638   HN MET P 490       2.964 -10.664   4.792  0.00  0.00      PROA  
ATOM    639   CA MET P 490       2.085 -10.783   6.656  0.00  0.00      PROA  
ATOM    640   HA MET P 490       1.147 -11.314   6.726  0.00  0.00      PROA  
ATOM    641   CB MET P 490       3.114 -11.989   6.923  0.00  0.00      PROA  
ATOM    642  HB1 MET P 490       4.119 -11.646   6.595  0.00  0.00      PROA  
ATOM    643  HB2 MET P 490       2.892 -12.855   6.263  0.00  0.00      PROA  
ATOM    644   CG MET P 490       3.195 -12.533   8.363  0.00  0.00      PROA  
ATOM    645  HG1 MET P 490       3.442 -11.767   9.128  0.00  0.00      PROA  
ATOM    646  HG2 MET P 490       4.064 -13.209   8.212  0.00  0.00      PROA  
ATOM    647   SD MET P 490       1.718 -13.366   8.905  0.00  0.00      PROA  
ATOM    648   CE MET P 490       2.341 -14.159  10.320  0.00  0.00      PROA  
ATOM    649  HE1 MET P 490       1.561 -14.568  10.996  0.00  0.00      PROA  
ATOM    650  HE2 MET P 490       2.808 -13.298  10.846  0.00  0.00      PROA  
ATOM    651  HE3 MET P 490       2.959 -15.072  10.182  0.00  0.00      PROA  
ATOM    652    C MET P 490       2.245  -9.862   7.808  0.00  0.00      PROA  
ATOM    653    O MET P 490       1.272  -9.627   8.471  0.00  0.00      PROA  
ATOM    654    N SER P 491       3.407  -9.193   7.937  0.00  0.00      PROA  
ATOM    655   HN SER P 491       4.066  -9.262   7.192  0.00  0.00      PROA  
ATOM    656   CA SER P 491       3.667  -8.334   9.041  0.00  0.00      PROA  
ATOM    657   HA SER P 491       3.495  -8.907   9.940  0.00  0.00      PROA  
ATOM    658   CB SER P 491       5.136  -8.051   9.040  0.00  0.00      PROA  
ATOM    659  HB1 SER P 491       5.431  -7.838   7.991  0.00  0.00      PROA  
ATOM    660  HB2 SER P 491       5.714  -8.914   9.436  0.00  0.00      PROA  
ATOM    661   OG SER P 491       5.535  -6.917   9.833  0.00  0.00      PROA  
ATOM    662  HG1 SER P 491       5.650  -7.282  10.713  0.00  0.00      PROA  
ATOM    663    C SER P 491       2.775  -7.076   9.076  0.00  0.00      PROA  
ATOM    664    O SER P 491       2.402  -6.613  10.203  0.00  0.00      PROA  
ATOM    665    N PRO P 492       2.371  -6.451   7.902  0.00  0.00      PROA  
ATOM    666   CD PRO P 492       3.212  -6.250   6.727  0.00  0.00      PROA  
ATOM    667  HD1 PRO P 492       3.280  -7.137   6.061  0.00  0.00      PROA  
ATOM    668  HD2 PRO P 492       4.278  -6.054   6.970  0.00  0.00      PROA  
ATOM    669   CA PRO P 492       1.384  -5.399   8.072  0.00  0.00      PROA  
ATOM    670   HA PRO P 492       1.815  -4.706   8.780  0.00  0.00      PROA  
ATOM    671   CB PRO P 492       1.121  -4.862   6.669  0.00  0.00      PROA  
ATOM    672  HB1 PRO P 492       0.818  -3.794   6.708  0.00  0.00      PROA  
ATOM    673  HB2 PRO P 492       0.356  -5.443   6.111  0.00  0.00      PROA  
ATOM    674   CG PRO P 492       2.524  -5.118   5.970  0.00  0.00      PROA  
ATOM    675  HG1 PRO P 492       2.318  -5.415   4.919  0.00  0.00      PROA  
ATOM    676  HG2 PRO P 492       2.971  -4.105   6.065  0.00  0.00      PROA  
ATOM    677    C PRO P 492      -0.022  -5.781   8.692  0.00  0.00      PROA  
ATOM    678    O PRO P 492      -0.596  -5.026   9.416  0.00  0.00      PROA  
ATOM    679    N VAL P 493      -0.603  -6.957   8.297  0.00  0.00      PROA  
ATOM    680   HN VAL P 493      -0.108  -7.521   7.641  0.00  0.00      PROA  
ATOM    681   CA VAL P 493      -1.766  -7.525   8.960  0.00  0.00      PROA  
ATOM    682   HA VAL P 493      -2.555  -6.795   8.861  0.00  0.00      PROA  
ATOM    683   CB VAL P 493      -2.198  -8.779   8.157  0.00  0.00      PROA  
ATOM    684   HB VAL P 493      -1.363  -9.507   8.076  0.00  0.00      PROA  
ATOM    685  CG1 VAL P 493      -3.418  -9.473   8.808  0.00  0.00      PROA  
ATOM    686 HG11 VAL P 493      -3.209  -9.970   9.779  0.00  0.00      PROA  
ATOM    687 HG12 VAL P 493      -3.827 -10.239   8.115  0.00  0.00      PROA  
ATOM    688 HG13 VAL P 493      -4.078  -8.599   8.996  0.00  0.00      PROA  
ATOM    689  CG2 VAL P 493      -2.607  -8.530   6.704  0.00  0.00      PROA  
ATOM    690 HG21 VAL P 493      -1.717  -8.226   6.112  0.00  0.00      PROA  
ATOM    691 HG22 VAL P 493      -3.450  -7.808   6.655  0.00  0.00      PROA  
ATOM    692 HG23 VAL P 493      -3.114  -9.400   6.235  0.00  0.00      PROA  
ATOM    693    C VAL P 493      -1.616  -7.816  10.484  0.00  0.00      PROA  
ATOM    694    O VAL P 493      -2.476  -7.489  11.319  0.00  0.00      PROA  
ATOM    695    N ILE P 494      -0.400  -8.359  10.846  0.00  0.00      PROA  
ATOM    696   HN ILE P 494       0.247  -8.554  10.112  0.00  0.00      PROA  
ATOM    697   CA ILE P 494       0.027  -8.504  12.291  0.00  0.00      PROA  
ATOM    698   HA ILE P 494      -0.697  -9.017  12.906  0.00  0.00      PROA  
ATOM    699   CB ILE P 494       1.403  -9.131  12.457  0.00  0.00      PROA  
ATOM    700   HB ILE P 494       2.194  -8.597  11.890  0.00  0.00      PROA  
ATOM    701  CG2 ILE P 494       1.799  -9.148  14.009  0.00  0.00      PROA  
ATOM    702 HG21 ILE P 494       2.708  -9.773  14.140  0.00  0.00      PROA  
ATOM    703 HG22 ILE P 494       0.969  -9.685  14.516  0.00  0.00      PROA  
ATOM    704 HG23 ILE P 494       2.039  -8.157  14.451  0.00  0.00      PROA  
ATOM    705  CG1 ILE P 494       1.456 -10.636  11.926  0.00  0.00      PROA  
ATOM    706 HG11 ILE P 494       2.264 -11.208  12.430  0.00  0.00      PROA  
ATOM    707 HG12 ILE P 494       1.660 -10.642  10.834  0.00  0.00      PROA  
ATOM    708   CD ILE P 494       0.124 -11.347  12.122  0.00  0.00      PROA  
ATOM    709  HD1 ILE P 494       0.185 -12.456  12.091  0.00  0.00      PROA  
ATOM    710  HD2 ILE P 494      -0.723 -10.920  11.544  0.00  0.00      PROA  
ATOM    711  HD3 ILE P 494      -0.275 -11.213  13.150  0.00  0.00      PROA  
ATOM    712    C ILE P 494       0.089  -7.182  13.049  0.00  0.00      PROA  
ATOM    713    O ILE P 494      -0.452  -7.083  14.166  0.00  0.00      PROA  
ATOM    714    N THR P 495       0.720  -6.106  12.478  0.00  0.00      PROA  
ATOM    715   HN THR P 495       1.190  -6.156  11.600  0.00  0.00      PROA  
ATOM    716   CA THR P 495       0.717  -4.777  13.119  0.00  0.00      PROA  
ATOM    717   HA THR P 495       1.096  -4.908  14.122  0.00  0.00      PROA  
ATOM    718   CB THR P 495       1.561  -3.794  12.330  0.00  0.00      PROA  
ATOM    719   HB THR P 495       1.167  -3.588  11.312  0.00  0.00      PROA  
ATOM    720  OG1 THR P 495       2.912  -4.216  12.277  0.00  0.00      PROA  
ATOM    721  HG1 THR P 495       2.963  -4.796  13.040  0.00  0.00      PROA  
ATOM    722  CG2 THR P 495       1.573  -2.429  13.078  0.00  0.00      PROA  
ATOM    723 HG21 THR P 495       1.904  -2.534  14.133  0.00  0.00      PROA  
ATOM    724 HG22 THR P 495       0.553  -1.989  13.056  0.00  0.00      PROA  
ATOM    725 HG23 THR P 495       2.307  -1.801  12.528  0.00  0.00      PROA  
ATOM    726    C THR P 495      -0.701  -4.131  13.290  0.00  0.00      PROA  
ATOM    727    O THR P 495      -1.006  -3.574  14.359  0.00  0.00      PROA  
ATOM    728    N PHE P 496      -1.578  -4.352  12.262  0.00  0.00      PROA  
ATOM    729   HN PHE P 496      -1.225  -4.855  11.477  0.00  0.00      PROA  
ATOM    730   CA PHE P 496      -2.917  -3.817  12.145  0.00  0.00      PROA  
ATOM    731   HA PHE P 496      -2.820  -2.769  12.385  0.00  0.00      PROA  
ATOM    732   CB PHE P 496      -3.373  -4.093  10.660  0.00  0.00      PROA  
ATOM    733  HB1 PHE P 496      -3.362  -5.170  10.387  0.00  0.00      PROA  
ATOM    734  HB2 PHE P 496      -2.682  -3.595   9.946  0.00  0.00      PROA  
ATOM    735   CG PHE P 496      -4.755  -3.523  10.457  0.00  0.00      PROA  
ATOM    736  CD1 PHE P 496      -4.860  -2.169  10.323  0.00  0.00      PROA  
ATOM    737  HD1 PHE P 496      -3.978  -1.546  10.321  0.00  0.00      PROA  
ATOM    738  CE1 PHE P 496      -6.080  -1.512  10.018  0.00  0.00      PROA  
ATOM    739  HE1 PHE P 496      -6.207  -0.444   9.921  0.00  0.00      PROA  
ATOM    740   CZ PHE P 496      -7.228  -2.268   9.998  0.00  0.00      PROA  
ATOM    741   HZ PHE P 496      -8.194  -1.798   9.886  0.00  0.00      PROA  
ATOM    742  CD2 PHE P 496      -5.963  -4.250  10.354  0.00  0.00      PROA  
ATOM    743  HD2 PHE P 496      -5.925  -5.312  10.546  0.00  0.00      PROA  
ATOM    744  CE2 PHE P 496      -7.153  -3.646  10.207  0.00  0.00      PROA  
ATOM    745  HE2 PHE P 496      -8.002  -4.302  10.075  0.00  0.00      PROA  
ATOM    746    C PHE P 496      -3.736  -4.475  13.206  0.00  0.00      PROA  
ATOM    747    O PHE P 496      -4.564  -3.784  13.842  0.00  0.00      PROA  
ATOM    748    N GLY P 497      -3.518  -5.810  13.510  0.00  0.00      PROA  
ATOM    749   HN GLY P 497      -2.907  -6.386  12.974  0.00  0.00      PROA  
ATOM    750   CA GLY P 497      -4.146  -6.472  14.689  0.00  0.00      PROA  
ATOM    751  HA1 GLY P 497      -3.657  -7.435  14.693  0.00  0.00      PROA  
ATOM    752  HA2 GLY P 497      -5.223  -6.502  14.624  0.00  0.00      PROA  
ATOM    753    C GLY P 497      -3.879  -5.872  16.005  0.00  0.00      PROA  
ATOM    754    O GLY P 497      -4.779  -5.940  16.852  0.00  0.00      PROA  
ATOM    755    N GLY P 498      -2.683  -5.318  16.275  0.00  0.00      PROA  
ATOM    756   HN GLY P 498      -2.004  -5.198  15.555  0.00  0.00      PROA  
ATOM    757   CA GLY P 498      -2.464  -4.653  17.542  0.00  0.00      PROA  
ATOM    758  HA1 GLY P 498      -1.385  -4.638  17.570  0.00  0.00      PROA  
ATOM    759  HA2 GLY P 498      -3.004  -5.093  18.367  0.00  0.00      PROA  
ATOM    760    C GLY P 498      -2.981  -3.247  17.455  0.00  0.00      PROA  
ATOM    761    O GLY P 498      -3.594  -2.747  18.404  0.00  0.00      PROA  
ATOM    762    N LEU P 499      -2.769  -2.594  16.312  0.00  0.00      PROA  
ATOM    763   HN LEU P 499      -2.191  -2.758  15.517  0.00  0.00      PROA  
ATOM    764   CA LEU P 499      -3.361  -1.260  16.146  0.00  0.00      PROA  
ATOM    765   HA LEU P 499      -3.052  -0.690  17.010  0.00  0.00      PROA  
ATOM    766   CB LEU P 499      -2.880  -0.622  14.786  0.00  0.00      PROA  
ATOM    767  HB1 LEU P 499      -3.366  -1.282  14.037  0.00  0.00      PROA  
ATOM    768  HB2 LEU P 499      -1.795  -0.817  14.648  0.00  0.00      PROA  
ATOM    769   CG LEU P 499      -3.254   0.865  14.478  0.00  0.00      PROA  
ATOM    770   HG LEU P 499      -4.357   0.914  14.602  0.00  0.00      PROA  
ATOM    771  CD1 LEU P 499      -2.617   1.888  15.461  0.00  0.00      PROA  
ATOM    772 HD11 LEU P 499      -2.952   1.524  16.456  0.00  0.00      PROA  
ATOM    773 HD12 LEU P 499      -2.965   2.922  15.255  0.00  0.00      PROA  
ATOM    774 HD13 LEU P 499      -1.507   1.847  15.435  0.00  0.00      PROA  
ATOM    775  CD2 LEU P 499      -2.710   1.030  13.043  0.00  0.00      PROA  
ATOM    776 HD21 LEU P 499      -1.602   1.070  13.120  0.00  0.00      PROA  
ATOM    777 HD22 LEU P 499      -3.088   1.948  12.545  0.00  0.00      PROA  
ATOM    778 HD23 LEU P 499      -3.006   0.160  12.419  0.00  0.00      PROA  
ATOM    779    C LEU P 499      -4.861  -1.125  16.227  0.00  0.00      PROA  
ATOM    780    O LEU P 499      -5.351  -0.168  16.875  0.00  0.00      PROA  
ATOM    781    N LEU P 500      -5.614  -2.042  15.581  0.00  0.00      PROA  
ATOM    782   HN LEU P 500      -5.130  -2.692  15.001  0.00  0.00      PROA  
ATOM    783   CA LEU P 500      -7.088  -2.113  15.622  0.00  0.00      PROA  
ATOM    784   HA LEU P 500      -7.525  -1.125  15.611  0.00  0.00      PROA  
ATOM    785   CB LEU P 500      -7.671  -2.915  14.361  0.00  0.00      PROA  
ATOM    786  HB1 LEU P 500      -7.266  -3.947  14.439  0.00  0.00      PROA  
ATOM    787  HB2 LEU P 500      -7.311  -2.296  13.511  0.00  0.00      PROA  
ATOM    788   CG LEU P 500      -9.209  -2.907  14.151  0.00  0.00      PROA  
ATOM    789   HG LEU P 500      -9.586  -3.351  15.097  0.00  0.00      PROA  
ATOM    790  CD1 LEU P 500      -9.767  -1.465  13.935  0.00  0.00      PROA  
ATOM    791 HD11 LEU P 500      -9.441  -1.076  12.947  0.00  0.00      PROA  
ATOM    792 HD12 LEU P 500      -9.517  -0.750  14.748  0.00  0.00      PROA  
ATOM    793 HD13 LEU P 500     -10.877  -1.431  13.977  0.00  0.00      PROA  
ATOM    794  CD2 LEU P 500      -9.555  -3.795  12.992  0.00  0.00      PROA  
ATOM    795 HD21 LEU P 500      -9.038  -4.754  13.212  0.00  0.00      PROA  
ATOM    796 HD22 LEU P 500      -9.160  -3.401  12.031  0.00  0.00      PROA  
ATOM    797 HD23 LEU P 500     -10.637  -4.015  12.873  0.00  0.00      PROA  
ATOM    798    C LEU P 500      -7.589  -2.751  16.896  0.00  0.00      PROA  
ATOM    799    O LEU P 500      -8.724  -2.537  17.298  0.00  0.00      PROA  
ATOM    800    N GLY P 501      -6.785  -3.524  17.589  0.00  0.00      PROA  
ATOM    801   HN GLY P 501      -5.869  -3.559  17.197  0.00  0.00      PROA  
ATOM    802   CA GLY P 501      -7.054  -4.058  18.864  0.00  0.00      PROA  
ATOM    803  HA1 GLY P 501      -6.202  -4.666  19.128  0.00  0.00      PROA  
ATOM    804  HA2 GLY P 501      -7.996  -4.586  18.849  0.00  0.00      PROA  
ATOM    805    C GLY P 501      -7.148  -2.990  20.033  0.00  0.00      PROA  
ATOM    806    O GLY P 501      -8.059  -3.054  20.862  0.00  0.00      PROA  
ATOM    807    N GLU P 502      -6.270  -1.944  19.933  0.00  0.00      PROA  
ATOM    808   HN GLU P 502      -5.556  -1.894  19.240  0.00  0.00      PROA  
ATOM    809   CA GLU P 502      -6.181  -0.890  20.920  0.00  0.00      PROA  
ATOM    810   HA GLU P 502      -6.464  -1.350  21.855  0.00  0.00      PROA  
ATOM    811   CB GLU P 502      -4.803  -0.235  21.104  0.00  0.00      PROA  
ATOM    812  HB1 GLU P 502      -4.898   0.514  21.919  0.00  0.00      PROA  
ATOM    813  HB2 GLU P 502      -4.513   0.259  20.152  0.00  0.00      PROA  
ATOM    814   CG GLU P 502      -3.804  -1.373  21.604  0.00  0.00      PROA  
ATOM    815  HG1 GLU P 502      -3.684  -2.142  20.811  0.00  0.00      PROA  
ATOM    816  HG2 GLU P 502      -4.298  -1.880  22.460  0.00  0.00      PROA  
ATOM    817   CD GLU P 502      -2.520  -0.928  22.070  0.00  0.00      PROA  
ATOM    818  OE1 GLU P 502      -1.476  -1.533  21.644  0.00  0.00      PROA  
ATOM    819  OE2 GLU P 502      -2.434  -0.010  22.950  0.00  0.00      PROA  
ATOM    820    C GLU P 502      -7.208   0.199  20.678  0.00  0.00      PROA  
ATOM    821    O GLU P 502      -7.864   0.642  21.562  0.00  0.00      PROA  
ATOM    822    N ALA P 503      -7.383   0.529  19.387  0.00  0.00      PROA  
ATOM    823   HN ALA P 503      -6.740   0.283  18.666  0.00  0.00      PROA  
ATOM    824   CA ALA P 503      -8.457   1.240  18.878  0.00  0.00      PROA  
ATOM    825   HA ALA P 503      -8.417   2.259  19.235  0.00  0.00      PROA  
ATOM    826   CB ALA P 503      -8.386   1.294  17.365  0.00  0.00      PROA  
ATOM    827  HB1 ALA P 503      -9.276   1.848  16.997  0.00  0.00      PROA  
ATOM    828  HB2 ALA P 503      -8.310   0.245  17.007  0.00  0.00      PROA  
ATOM    829  HB3 ALA P 503      -7.429   1.765  17.052  0.00  0.00      PROA  
ATOM    830    C ALA P 503      -9.812   0.853  19.307  0.00  0.00      PROA  
ATOM    831    O ALA P 503     -10.510   1.675  19.794  0.00  0.00      PROA  
ATOM    832    N THR P 504     -10.144  -0.514  19.243  0.00  0.00      PROA  
ATOM    833   HN THR P 504      -9.413  -1.104  18.909  0.00  0.00      PROA  
ATOM    834   CA THR P 504     -11.511  -1.051  19.482  0.00  0.00      PROA  
ATOM    835   HA THR P 504     -12.264  -0.276  19.472  0.00  0.00      PROA  
ATOM    836   CB THR P 504     -11.959  -2.088  18.516  0.00  0.00      PROA  
ATOM    837   HB THR P 504     -12.974  -2.525  18.625  0.00  0.00      PROA  
ATOM    838  OG1 THR P 504     -11.123  -3.254  18.428  0.00  0.00      PROA  
ATOM    839  HG1 THR P 504     -10.388  -3.012  17.860  0.00  0.00      PROA  
ATOM    840  CG2 THR P 504     -11.855  -1.496  17.192  0.00  0.00      PROA  
ATOM    841 HG21 THR P 504     -12.477  -2.123  16.518  0.00  0.00      PROA  
ATOM    842 HG22 THR P 504     -10.833  -1.311  16.799  0.00  0.00      PROA  
ATOM    843 HG23 THR P 504     -12.419  -0.541  17.122  0.00  0.00      PROA  
ATOM    844    C THR P 504     -11.601  -1.628  20.887  0.00  0.00      PROA  
ATOM    845    O THR P 504     -12.549  -2.298  21.292  0.00  0.00      PROA  
ATOM    846    N GLU P 505     -10.603  -1.293  21.776  0.00  0.00      PROA  
ATOM    847   HN GLU P 505      -9.843  -0.738  21.448  0.00  0.00      PROA  
ATOM    848   CA GLU P 505     -10.608  -1.664  23.245  0.00  0.00      PROA  
ATOM    849   HA GLU P 505      -9.706  -1.357  23.754  0.00  0.00      PROA  
ATOM    850   CB GLU P 505     -11.654  -0.922  23.972  0.00  0.00      PROA  
ATOM    851  HB1 GLU P 505     -11.699  -1.425  24.962  0.00  0.00      PROA  
ATOM    852  HB2 GLU P 505     -12.548  -1.039  23.323  0.00  0.00      PROA  
ATOM    853   CG GLU P 505     -11.326   0.581  24.171  0.00  0.00      PROA  
ATOM    854  HG1 GLU P 505     -11.276   1.109  23.195  0.00  0.00      PROA  
ATOM    855  HG2 GLU P 505     -10.295   0.761  24.545  0.00  0.00      PROA  
ATOM    856   CD GLU P 505     -12.348   1.267  25.135  0.00  0.00      PROA  
ATOM    857  OE1 GLU P 505     -12.188   2.417  25.493  0.00  0.00      PROA  
ATOM    858  OE2 GLU P 505     -13.345   0.591  25.393  0.00  0.00      PROA  
ATOM    859    C GLU P 505     -10.611  -3.186  23.525  0.00  0.00      PROA  
ATOM    860    O GLU P 505     -11.311  -3.764  24.364  0.00  0.00      PROA  
ATOM    861    N GLY P 506      -9.875  -3.932  22.606  0.00  0.00      PROA  
ATOM    862   HN GLY P 506      -9.251  -3.489  21.966  0.00  0.00      PROA  
ATOM    863   CA GLY P 506      -9.878  -5.369  22.567  0.00  0.00      PROA  
ATOM    864  HA1 GLY P 506     -10.054  -5.724  23.572  0.00  0.00      PROA  
ATOM    865  HA2 GLY P 506      -8.957  -5.677  22.093  0.00  0.00      PROA  
ATOM    866    C GLY P 506     -10.894  -6.061  21.710  0.00  0.00      PROA  
ATOM    867    O GLY P 506     -10.984  -7.276  21.699  0.00  0.00      PROA  
ATOM    868    N ARG P 507     -11.804  -5.352  21.054  0.00  0.00      PROA  
ATOM    869   HN ARG P 507     -11.881  -4.362  21.144  0.00  0.00      PROA  
ATOM    870   CA ARG P 507     -12.920  -6.009  20.460  0.00  0.00      PROA  
ATOM    871   HA ARG P 507     -13.370  -6.664  21.191  0.00  0.00      PROA  
ATOM    872   CB ARG P 507     -13.991  -4.977  20.090  0.00  0.00      PROA  
ATOM    873  HB1 ARG P 507     -13.515  -4.234  19.415  0.00  0.00      PROA  
ATOM    874  HB2 ARG P 507     -14.182  -4.385  21.011  0.00  0.00      PROA  
ATOM    875   CG ARG P 507     -15.289  -5.481  19.369  0.00  0.00      PROA  
ATOM    876  HG1 ARG P 507     -14.986  -6.236  18.612  0.00  0.00      PROA  
ATOM    877  HG2 ARG P 507     -15.766  -4.626  18.843  0.00  0.00      PROA  
ATOM    878   CD ARG P 507     -16.366  -5.909  20.410  0.00  0.00      PROA  
ATOM    879  HD1 ARG P 507     -17.386  -6.112  20.019  0.00  0.00      PROA  
ATOM    880  HD2 ARG P 507     -16.433  -5.181  21.247  0.00  0.00      PROA  
ATOM    881   NE ARG P 507     -15.932  -7.283  20.949  0.00  0.00      PROA  
ATOM    882   HE ARG P 507     -15.287  -7.766  20.358  0.00  0.00      PROA  
ATOM    883   CZ ARG P 507     -16.347  -7.993  22.044  0.00  0.00      PROA  
ATOM    884  NH1 ARG P 507     -15.796  -9.061  22.448  0.00  0.00      PROA  
ATOM    885 HH11 ARG P 507     -15.494  -9.723  21.762  0.00  0.00      PROA  
ATOM    886 HH12 ARG P 507     -16.267  -9.569  23.170  0.00  0.00      PROA  
ATOM    887  NH2 ARG P 507     -17.307  -7.565  22.744  0.00  0.00      PROA  
ATOM    888 HH21 ARG P 507     -17.897  -6.841  22.386  0.00  0.00      PROA  
ATOM    889 HH22 ARG P 507     -17.382  -7.996  23.644  0.00  0.00      PROA  
ATOM    890    C ARG P 507     -12.670  -7.006  19.373  0.00  0.00      PROA  
ATOM    891    O ARG P 507     -13.205  -8.112  19.397  0.00  0.00      PROA  
ATOM    892    N ILE P 508     -11.789  -6.665  18.484  0.00  0.00      PROA  
ATOM    893   HN ILE P 508     -11.495  -5.712  18.482  0.00  0.00      PROA  
ATOM    894   CA ILE P 508     -11.328  -7.449  17.310  0.00  0.00      PROA  
ATOM    895   HA ILE P 508     -11.903  -8.360  17.241  0.00  0.00      PROA  
ATOM    896   CB ILE P 508     -11.505  -6.609  15.971  0.00  0.00      PROA  
ATOM    897   HB ILE P 508     -10.889  -5.686  16.035  0.00  0.00      PROA  
ATOM    898  CG2 ILE P 508     -10.941  -7.413  14.742  0.00  0.00      PROA  
ATOM    899 HG21 ILE P 508     -10.776  -6.702  13.904  0.00  0.00      PROA  
ATOM    900 HG22 ILE P 508     -11.595  -8.220  14.348  0.00  0.00      PROA  
ATOM    901 HG23 ILE P 508      -9.914  -7.763  14.978  0.00  0.00      PROA  
ATOM    902  CG1 ILE P 508     -12.909  -6.032  15.783  0.00  0.00      PROA  
ATOM    903 HG11 ILE P 508     -13.082  -5.282  16.584  0.00  0.00      PROA  
ATOM    904 HG12 ILE P 508     -13.618  -6.871  15.946  0.00  0.00      PROA  
ATOM    905   CD ILE P 508     -13.158  -5.342  14.449  0.00  0.00      PROA  
ATOM    906  HD1 ILE P 508     -12.818  -4.293  14.580  0.00  0.00      PROA  
ATOM    907  HD2 ILE P 508     -14.199  -5.078  14.163  0.00  0.00      PROA  
ATOM    908  HD3 ILE P 508     -12.712  -5.758  13.520  0.00  0.00      PROA  
ATOM    909    C ILE P 508      -9.893  -7.789  17.471  0.00  0.00      PROA  
ATOM    910    O ILE P 508      -9.145  -6.993  18.044  0.00  0.00      PROA  
ATOM    911    N SER P 509      -9.435  -9.038  17.104  0.00  0.00      PROA  
ATOM    912   HN SER P 509     -10.111  -9.724  16.846  0.00  0.00      PROA  
ATOM    913   CA SER P 509      -8.071  -9.602  17.348  0.00  0.00      PROA  
ATOM    914   HA SER P 509      -7.549  -9.127  18.166  0.00  0.00      PROA  
ATOM    915   CB SER P 509      -8.241 -11.025  18.014  0.00  0.00      PROA  
ATOM    916  HB1 SER P 509      -8.800 -10.823  18.953  0.00  0.00      PROA  
ATOM    917  HB2 SER P 509      -7.257 -11.324  18.433  0.00  0.00      PROA  
ATOM    918   OG SER P 509      -8.905 -12.001  17.180  0.00  0.00      PROA  
ATOM    919  HG1 SER P 509      -9.767 -11.636  16.966  0.00  0.00      PROA  
ATOM    920    C SER P 509      -7.359  -9.729  16.065  0.00  0.00      PROA  
ATOM    921    O SER P 509      -7.842  -9.608  14.914  0.00  0.00      PROA  
ATOM    922    N ALA P 510      -6.068 -10.076  16.242  0.00  0.00      PROA  
ATOM    923   HN ALA P 510      -5.720  -9.954  17.168  0.00  0.00      PROA  
ATOM    924   CA ALA P 510      -5.062 -10.332  15.233  0.00  0.00      PROA  
ATOM    925   HA ALA P 510      -5.053  -9.453  14.606  0.00  0.00      PROA  
ATOM    926   CB ALA P 510      -3.646 -10.459  15.743  0.00  0.00      PROA  
ATOM    927  HB1 ALA P 510      -3.504 -11.431  16.262  0.00  0.00      PROA  
ATOM    928  HB2 ALA P 510      -3.457  -9.718  16.548  0.00  0.00      PROA  
ATOM    929  HB3 ALA P 510      -2.912 -10.289  14.926  0.00  0.00      PROA  
ATOM    930    C ALA P 510      -5.456 -11.545  14.466  0.00  0.00      PROA  
ATOM    931    O ALA P 510      -5.296 -11.536  13.249  0.00  0.00      PROA  
ATOM    932    N ILE P 511      -5.948 -12.611  15.049  0.00  0.00      PROA  
ATOM    933   HN ILE P 511      -6.225 -12.630  16.006  0.00  0.00      PROA  
ATOM    934   CA ILE P 511      -6.441 -13.777  14.291  0.00  0.00      PROA  
ATOM    935   HA ILE P 511      -5.733 -14.061  13.527  0.00  0.00      PROA  
ATOM    936   CB ILE P 511      -6.569 -14.980  15.208  0.00  0.00      PROA  
ATOM    937   HB ILE P 511      -5.588 -15.133  15.706  0.00  0.00      PROA  
ATOM    938  CG2 ILE P 511      -7.469 -14.700  16.439  0.00  0.00      PROA  
ATOM    939 HG21 ILE P 511      -8.520 -14.531  16.119  0.00  0.00      PROA  
ATOM    940 HG22 ILE P 511      -7.073 -13.811  16.974  0.00  0.00      PROA  
ATOM    941 HG23 ILE P 511      -7.527 -15.585  17.107  0.00  0.00      PROA  
ATOM    942  CG1 ILE P 511      -7.056 -16.291  14.447  0.00  0.00      PROA  
ATOM    943 HG11 ILE P 511      -8.148 -16.176  14.276  0.00  0.00      PROA  
ATOM    944 HG12 ILE P 511      -6.836 -17.040  15.238  0.00  0.00      PROA  
ATOM    945   CD ILE P 511      -6.313 -16.793  13.112  0.00  0.00      PROA  
ATOM    946  HD1 ILE P 511      -6.609 -17.827  12.833  0.00  0.00      PROA  
ATOM    947  HD2 ILE P 511      -5.239 -16.841  13.392  0.00  0.00      PROA  
ATOM    948  HD3 ILE P 511      -6.520 -16.100  12.269  0.00  0.00      PROA  
ATOM    949    C ILE P 511      -7.654 -13.492  13.431  0.00  0.00      PROA  
ATOM    950    O ILE P 511      -7.706 -13.832  12.251  0.00  0.00      PROA  
ATOM    951    N GLU P 512      -8.590 -12.655  13.841  0.00  0.00      PROA  
ATOM    952   HN GLU P 512      -8.611 -12.318  14.779  0.00  0.00      PROA  
ATOM    953   CA GLU P 512      -9.583 -12.083  12.969  0.00  0.00      PROA  
ATOM    954   HA GLU P 512     -10.129 -12.877  12.482  0.00  0.00      PROA  
ATOM    955   CB GLU P 512     -10.554 -11.239  13.747  0.00  0.00      PROA  
ATOM    956  HB1 GLU P 512     -11.254 -10.586  13.184  0.00  0.00      PROA  
ATOM    957  HB2 GLU P 512      -9.951 -10.514  14.335  0.00  0.00      PROA  
ATOM    958   CG GLU P 512     -11.432 -12.159  14.660  0.00  0.00      PROA  
ATOM    959  HG1 GLU P 512     -10.971 -13.068  15.102  0.00  0.00      PROA  
ATOM    960  HG2 GLU P 512     -12.333 -12.463  14.085  0.00  0.00      PROA  
ATOM    961   CD GLU P 512     -12.023 -11.262  15.759  0.00  0.00      PROA  
ATOM    962  OE1 GLU P 512     -13.300 -11.092  15.820  0.00  0.00      PROA  
ATOM    963  OE2 GLU P 512     -11.278 -10.776  16.673  0.00  0.00      PROA  
ATOM    964    C GLU P 512      -9.067 -11.299  11.829  0.00  0.00      PROA  
ATOM    965    O GLU P 512      -9.563 -11.463  10.699  0.00  0.00      PROA  
ATOM    966    N SER P 513      -8.073 -10.418  12.104  0.00  0.00      PROA  
ATOM    967   HN SER P 513      -7.762 -10.352  13.049  0.00  0.00      PROA  
ATOM    968   CA SER P 513      -7.386  -9.748  11.013  0.00  0.00      PROA  
ATOM    969   HA SER P 513      -8.164  -9.169  10.537  0.00  0.00      PROA  
ATOM    970   CB SER P 513      -6.433  -8.671  11.540  0.00  0.00      PROA  
ATOM    971  HB1 SER P 513      -6.100  -7.996  10.723  0.00  0.00      PROA  
ATOM    972  HB2 SER P 513      -5.487  -9.149  11.871  0.00  0.00      PROA  
ATOM    973   OG SER P 513      -7.098  -7.743  12.412  0.00  0.00      PROA  
ATOM    974  HG1 SER P 513      -7.424  -8.221  13.178  0.00  0.00      PROA  
ATOM    975    C SER P 513      -6.763 -10.654  10.009  0.00  0.00      PROA  
ATOM    976    O SER P 513      -6.933 -10.455   8.808  0.00  0.00      PROA  
ATOM    977    N LEU P 514      -6.028 -11.697  10.473  0.00  0.00      PROA  
ATOM    978   HN LEU P 514      -5.840 -11.818  11.445  0.00  0.00      PROA  
ATOM    979   CA LEU P 514      -5.316 -12.599   9.618  0.00  0.00      PROA  
ATOM    980   HA LEU P 514      -4.752 -12.025   8.899  0.00  0.00      PROA  
ATOM    981   CB LEU P 514      -4.443 -13.556  10.562  0.00  0.00      PROA  
ATOM    982  HB1 LEU P 514      -5.216 -14.034  11.201  0.00  0.00      PROA  
ATOM    983  HB2 LEU P 514      -3.829 -12.807  11.107  0.00  0.00      PROA  
ATOM    984   CG LEU P 514      -3.538 -14.626  10.017  0.00  0.00      PROA  
ATOM    985   HG LEU P 514      -4.094 -15.438   9.502  0.00  0.00      PROA  
ATOM    986  CD1 LEU P 514      -2.759 -13.945   8.877  0.00  0.00      PROA  
ATOM    987 HD11 LEU P 514      -1.917 -14.536   8.456  0.00  0.00      PROA  
ATOM    988 HD12 LEU P 514      -2.411 -12.941   9.202  0.00  0.00      PROA  
ATOM    989 HD13 LEU P 514      -3.468 -13.687   8.062  0.00  0.00      PROA  
ATOM    990  CD2 LEU P 514      -2.568 -15.131  11.082  0.00  0.00      PROA  
ATOM    991 HD21 LEU P 514      -2.028 -14.269  11.529  0.00  0.00      PROA  
ATOM    992 HD22 LEU P 514      -1.800 -15.834  10.692  0.00  0.00      PROA  
ATOM    993 HD23 LEU P 514      -3.089 -15.630  11.926  0.00  0.00      PROA  
ATOM    994    C LEU P 514      -6.211 -13.492   8.716  0.00  0.00      PROA  
ATOM    995    O LEU P 514      -6.157 -13.576   7.524  0.00  0.00      PROA  
ATOM    996    N PHE P 515      -7.256 -14.025   9.397  0.00  0.00      PROA  
ATOM    997   HN PHE P 515      -7.298 -13.812  10.370  0.00  0.00      PROA  
ATOM    998   CA PHE P 515      -8.421 -14.648   8.715  0.00  0.00      PROA  
ATOM    999   HA PHE P 515      -7.969 -15.440   8.136  0.00  0.00      PROA  
ATOM   1000   CB PHE P 515      -9.421 -15.376   9.668  0.00  0.00      PROA  
ATOM   1001  HB1 PHE P 515      -9.775 -14.623  10.404  0.00  0.00      PROA  
ATOM   1002  HB2 PHE P 515      -8.856 -16.134  10.252  0.00  0.00      PROA  
ATOM   1003   CG PHE P 515     -10.710 -16.032   9.186  0.00  0.00      PROA  
ATOM   1004  CD1 PHE P 515     -11.781 -16.074  10.048  0.00  0.00      PROA  
ATOM   1005  HD1 PHE P 515     -11.705 -15.586  11.008  0.00  0.00      PROA  
ATOM   1006  CE1 PHE P 515     -12.970 -16.849   9.812  0.00  0.00      PROA  
ATOM   1007  HE1 PHE P 515     -13.804 -16.852  10.499  0.00  0.00      PROA  
ATOM   1008   CZ PHE P 515     -13.052 -17.505   8.491  0.00  0.00      PROA  
ATOM   1009   HZ PHE P 515     -13.903 -18.130   8.264  0.00  0.00      PROA  
ATOM   1010  CD2 PHE P 515     -10.821 -16.727   7.993  0.00  0.00      PROA  
ATOM   1011  HD2 PHE P 515     -10.007 -16.763   7.284  0.00  0.00      PROA  
ATOM   1012  CE2 PHE P 515     -12.019 -17.312   7.590  0.00  0.00      PROA  
ATOM   1013  HE2 PHE P 515     -11.975 -17.838   6.647  0.00  0.00      PROA  
ATOM   1014    C PHE P 515      -9.024 -13.881   7.560  0.00  0.00      PROA  
ATOM   1015    O PHE P 515      -9.002 -14.367   6.436  0.00  0.00      PROA  
ATOM   1016    N GLY P 516      -9.474 -12.647   7.824  0.00  0.00      PROA  
ATOM   1017   HN GLY P 516      -9.159 -12.269   8.691  0.00  0.00      PROA  
ATOM   1018   CA GLY P 516     -10.037 -11.778   6.773  0.00  0.00      PROA  
ATOM   1019  HA1 GLY P 516     -10.090 -10.789   7.202  0.00  0.00      PROA  
ATOM   1020  HA2 GLY P 516     -10.979 -12.187   6.438  0.00  0.00      PROA  
ATOM   1021    C GLY P 516      -9.094 -11.508   5.668  0.00  0.00      PROA  
ATOM   1022    O GLY P 516      -9.491 -11.626   4.529  0.00  0.00      PROA  
ATOM   1023    N ALA P 517      -7.821 -11.146   5.950  0.00  0.00      PROA  
ATOM   1024   HN ALA P 517      -7.583 -11.108   6.918  0.00  0.00      PROA  
ATOM   1025   CA ALA P 517      -6.882 -10.884   4.884  0.00  0.00      PROA  
ATOM   1026   HA ALA P 517      -7.335 -10.118   4.271  0.00  0.00      PROA  
ATOM   1027   CB ALA P 517      -5.526 -10.409   5.467  0.00  0.00      PROA  
ATOM   1028  HB1 ALA P 517      -5.116 -11.047   6.279  0.00  0.00      PROA  
ATOM   1029  HB2 ALA P 517      -5.659  -9.416   5.947  0.00  0.00      PROA  
ATOM   1030  HB3 ALA P 517      -4.891 -10.296   4.562  0.00  0.00      PROA  
ATOM   1031    C ALA P 517      -6.592 -12.091   3.946  0.00  0.00      PROA  
ATOM   1032    O ALA P 517      -6.591 -12.048   2.700  0.00  0.00      PROA  
ATOM   1033    N SER P 518      -6.456 -13.256   4.584  0.00  0.00      PROA  
ATOM   1034   HN SER P 518      -6.322 -13.251   5.572  0.00  0.00      PROA  
ATOM   1035   CA SER P 518      -6.261 -14.517   3.936  0.00  0.00      PROA  
ATOM   1036   HA SER P 518      -5.423 -14.371   3.270  0.00  0.00      PROA  
ATOM   1037   CB SER P 518      -5.961 -15.665   4.990  0.00  0.00      PROA  
ATOM   1038  HB1 SER P 518      -5.907 -16.660   4.499  0.00  0.00      PROA  
ATOM   1039  HB2 SER P 518      -6.870 -15.643   5.628  0.00  0.00      PROA  
ATOM   1040   OG SER P 518      -4.854 -15.296   5.817  0.00  0.00      PROA  
ATOM   1041  HG1 SER P 518      -5.098 -14.687   6.517  0.00  0.00      PROA  
ATOM   1042    C SER P 518      -7.340 -15.027   3.066  0.00  0.00      PROA  
ATOM   1043    O SER P 518      -7.195 -15.397   1.948  0.00  0.00      PROA  
ATOM   1044    N MET P 519      -8.571 -14.989   3.597  0.00  0.00      PROA  
ATOM   1045   HN MET P 519      -8.723 -14.608   4.506  0.00  0.00      PROA  
ATOM   1046   CA MET P 519      -9.797 -15.257   2.856  0.00  0.00      PROA  
ATOM   1047   HA MET P 519      -9.682 -16.209   2.359  0.00  0.00      PROA  
ATOM   1048   CB MET P 519     -11.053 -15.297   3.829  0.00  0.00      PROA  
ATOM   1049  HB1 MET P 519     -11.150 -14.328   4.364  0.00  0.00      PROA  
ATOM   1050  HB2 MET P 519     -10.917 -16.105   4.579  0.00  0.00      PROA  
ATOM   1051   CG MET P 519     -12.470 -15.545   3.294  0.00  0.00      PROA  
ATOM   1052  HG1 MET P 519     -12.535 -16.441   2.641  0.00  0.00      PROA  
ATOM   1053  HG2 MET P 519     -12.825 -14.743   2.612  0.00  0.00      PROA  
ATOM   1054   SD MET P 519     -13.728 -15.731   4.683  0.00  0.00      PROA  
ATOM   1055   CE MET P 519     -15.003 -16.343   3.480  0.00  0.00      PROA  
ATOM   1056  HE1 MET P 519     -16.022 -16.310   3.922  0.00  0.00      PROA  
ATOM   1057  HE2 MET P 519     -14.775 -17.376   3.139  0.00  0.00      PROA  
ATOM   1058  HE3 MET P 519     -14.929 -15.680   2.591  0.00  0.00      PROA  
ATOM   1059    C MET P 519     -10.026 -14.287   1.682  0.00  0.00      PROA  
ATOM   1060    O MET P 519     -10.268 -14.737   0.561  0.00  0.00      PROA  
ATOM   1061    N THR P 520      -9.828 -12.896   1.936  0.00  0.00      PROA  
ATOM   1062   HN THR P 520      -9.663 -12.651   2.888  0.00  0.00      PROA  
ATOM   1063   CA THR P 520     -10.007 -11.808   0.909  0.00  0.00      PROA  
ATOM   1064   HA THR P 520     -10.973 -11.906   0.436  0.00  0.00      PROA  
ATOM   1065   CB THR P 520      -9.882 -10.433   1.504  0.00  0.00      PROA  
ATOM   1066   HB THR P 520      -8.875 -10.348   1.964  0.00  0.00      PROA  
ATOM   1067  OG1 THR P 520     -10.889 -10.229   2.412  0.00  0.00      PROA  
ATOM   1068  HG1 THR P 520     -10.618 -10.628   3.243  0.00  0.00      PROA  
ATOM   1069  CG2 THR P 520     -10.048  -9.326   0.461  0.00  0.00      PROA  
ATOM   1070 HG21 THR P 520     -10.317  -8.313   0.830  0.00  0.00      PROA  
ATOM   1071 HG22 THR P 520     -10.830  -9.696  -0.235  0.00  0.00      PROA  
ATOM   1072 HG23 THR P 520      -9.141  -9.277  -0.179  0.00  0.00      PROA  
ATOM   1073    C THR P 520      -9.005 -12.089  -0.202  0.00  0.00      PROA  
ATOM   1074    O THR P 520      -9.404 -12.130  -1.323  0.00  0.00      PROA  
ATOM   1075    N GLY P 521      -7.765 -12.430   0.042  0.00  0.00      PROA  
ATOM   1076   HN GLY P 521      -7.610 -12.674   0.997  0.00  0.00      PROA  
ATOM   1077   CA GLY P 521      -6.606 -12.501  -0.912  0.00  0.00      PROA  
ATOM   1078  HA1 GLY P 521      -5.672 -12.361  -0.387  0.00  0.00      PROA  
ATOM   1079  HA2 GLY P 521      -6.778 -11.817  -1.729  0.00  0.00      PROA  
ATOM   1080    C GLY P 521      -6.516 -13.798  -1.618  0.00  0.00      PROA  
ATOM   1081    O GLY P 521      -6.168 -13.785  -2.830  0.00  0.00      PROA  
ATOM   1082    N ILE P 522      -7.045 -14.915  -1.019  0.00  0.00      PROA  
ATOM   1083   HN ILE P 522      -7.434 -14.856  -0.103  0.00  0.00      PROA  
ATOM   1084   CA ILE P 522      -7.325 -16.182  -1.738  0.00  0.00      PROA  
ATOM   1085   HA ILE P 522      -6.436 -16.442  -2.294  0.00  0.00      PROA  
ATOM   1086   CB ILE P 522      -7.638 -17.419  -0.762  0.00  0.00      PROA  
ATOM   1087   HB ILE P 522      -8.136 -16.961   0.119  0.00  0.00      PROA  
ATOM   1088  CG2 ILE P 522      -8.587 -18.554  -1.314  0.00  0.00      PROA  
ATOM   1089 HG21 ILE P 522      -8.137 -18.849  -2.286  0.00  0.00      PROA  
ATOM   1090 HG22 ILE P 522      -9.579 -18.076  -1.459  0.00  0.00      PROA  
ATOM   1091 HG23 ILE P 522      -8.656 -19.393  -0.589  0.00  0.00      PROA  
ATOM   1092  CG1 ILE P 522      -6.338 -18.028  -0.188  0.00  0.00      PROA  
ATOM   1093 HG11 ILE P 522      -5.628 -17.177  -0.111  0.00  0.00      PROA  
ATOM   1094 HG12 ILE P 522      -6.027 -18.738  -0.984  0.00  0.00      PROA  
ATOM   1095   CD ILE P 522      -6.303 -18.755   1.168  0.00  0.00      PROA  
ATOM   1096  HD1 ILE P 522      -6.805 -19.746   1.155  0.00  0.00      PROA  
ATOM   1097  HD2 ILE P 522      -6.715 -18.105   1.969  0.00  0.00      PROA  
ATOM   1098  HD3 ILE P 522      -5.239 -18.899   1.452  0.00  0.00      PROA  
ATOM   1099    C ILE P 522      -8.480 -16.031  -2.781  0.00  0.00      PROA  
ATOM   1100    O ILE P 522      -8.263 -16.250  -3.964  0.00  0.00      PROA  
ATOM   1101    N ALA P 523      -9.686 -15.492  -2.375  0.00  0.00      PROA  
ATOM   1102   HN ALA P 523      -9.737 -15.176  -1.431  0.00  0.00      PROA  
ATOM   1103   CA ALA P 523     -10.781 -15.255  -3.291  0.00  0.00      PROA  
ATOM   1104   HA ALA P 523     -11.202 -16.152  -3.722  0.00  0.00      PROA  
ATOM   1105   CB ALA P 523     -11.981 -14.704  -2.452  0.00  0.00      PROA  
ATOM   1106  HB1 ALA P 523     -12.308 -15.407  -1.656  0.00  0.00      PROA  
ATOM   1107  HB2 ALA P 523     -12.856 -14.363  -3.045  0.00  0.00      PROA  
ATOM   1108  HB3 ALA P 523     -11.578 -13.789  -1.968  0.00  0.00      PROA  
ATOM   1109    C ALA P 523     -10.439 -14.235  -4.362  0.00  0.00      PROA  
ATOM   1110    O ALA P 523     -10.808 -14.461  -5.529  0.00  0.00      PROA  
ATOM   1111    N TYR P 524      -9.754 -13.178  -4.021  0.00  0.00      PROA  
ATOM   1112   HN TYR P 524      -9.601 -12.983  -3.056  0.00  0.00      PROA  
ATOM   1113   CA TYR P 524      -9.418 -12.246  -5.062  0.00  0.00      PROA  
ATOM   1114   HA TYR P 524     -10.344 -12.050  -5.583  0.00  0.00      PROA  
ATOM   1115   CB TYR P 524      -8.940 -10.904  -4.393  0.00  0.00      PROA  
ATOM   1116  HB1 TYR P 524      -7.997 -11.053  -3.826  0.00  0.00      PROA  
ATOM   1117  HB2 TYR P 524      -9.742 -10.686  -3.656  0.00  0.00      PROA  
ATOM   1118   CG TYR P 524      -8.677  -9.782  -5.431  0.00  0.00      PROA  
ATOM   1119  CD1 TYR P 524      -9.590  -8.736  -5.591  0.00  0.00      PROA  
ATOM   1120  HD1 TYR P 524     -10.510  -8.697  -5.026  0.00  0.00      PROA  
ATOM   1121  CE1 TYR P 524      -9.375  -7.777  -6.588  0.00  0.00      PROA  
ATOM   1122  HE1 TYR P 524     -10.060  -6.962  -6.765  0.00  0.00      PROA  
ATOM   1123   CZ TYR P 524      -8.217  -7.873  -7.409  0.00  0.00      PROA  
ATOM   1124   OH TYR P 524      -7.993  -6.986  -8.493  0.00  0.00      PROA  
ATOM   1125   HH TYR P 524      -7.298  -7.381  -9.025  0.00  0.00      PROA  
ATOM   1126  CD2 TYR P 524      -7.500  -9.820  -6.250  0.00  0.00      PROA  
ATOM   1127  HD2 TYR P 524      -6.775 -10.585  -6.014  0.00  0.00      PROA  
ATOM   1128  CE2 TYR P 524      -7.234  -8.826  -7.142  0.00  0.00      PROA  
ATOM   1129  HE2 TYR P 524      -6.307  -8.746  -7.690  0.00  0.00      PROA  
ATOM   1130    C TYR P 524      -8.420 -12.752  -6.158  0.00  0.00      PROA  
ATOM   1131    O TYR P 524      -8.632 -12.726  -7.418  0.00  0.00      PROA  
ATOM   1132    N SER P 525      -7.461 -13.537  -5.634  0.00  0.00      PROA  
ATOM   1133   HN SER P 525      -7.350 -13.481  -4.645  0.00  0.00      PROA  
ATOM   1134   CA SER P 525      -6.462 -14.224  -6.486  0.00  0.00      PROA  
ATOM   1135   HA SER P 525      -5.949 -13.492  -7.092  0.00  0.00      PROA  
ATOM   1136   CB SER P 525      -5.360 -14.958  -5.672  0.00  0.00      PROA  
ATOM   1137  HB1 SER P 525      -4.683 -15.641  -6.228  0.00  0.00      PROA  
ATOM   1138  HB2 SER P 525      -5.849 -15.609  -4.916  0.00  0.00      PROA  
ATOM   1139   OG SER P 525      -4.639 -13.969  -4.969  0.00  0.00      PROA  
ATOM   1140  HG1 SER P 525      -5.149 -13.924  -4.157  0.00  0.00      PROA  
ATOM   1141    C SER P 525      -7.063 -15.175  -7.431  0.00  0.00      PROA  
ATOM   1142    O SER P 525      -6.677 -15.191  -8.579  0.00  0.00      PROA  
ATOM   1143    N LEU P 526      -8.093 -15.960  -6.906  0.00  0.00      PROA  
ATOM   1144   HN LEU P 526      -8.479 -15.822  -5.997  0.00  0.00      PROA  
ATOM   1145   CA LEU P 526      -8.825 -16.914  -7.676  0.00  0.00      PROA  
ATOM   1146   HA LEU P 526      -8.080 -17.559  -8.117  0.00  0.00      PROA  
ATOM   1147   CB LEU P 526      -9.793 -17.894  -6.852  0.00  0.00      PROA  
ATOM   1148  HB1 LEU P 526     -10.542 -18.416  -7.484  0.00  0.00      PROA  
ATOM   1149  HB2 LEU P 526     -10.370 -17.215  -6.189  0.00  0.00      PROA  
ATOM   1150   CG LEU P 526      -9.146 -18.857  -5.883  0.00  0.00      PROA  
ATOM   1151   HG LEU P 526      -8.540 -18.369  -5.091  0.00  0.00      PROA  
ATOM   1152  CD1 LEU P 526     -10.195 -19.623  -5.121  0.00  0.00      PROA  
ATOM   1153 HD11 LEU P 526     -11.015 -19.979  -5.781  0.00  0.00      PROA  
ATOM   1154 HD12 LEU P 526     -10.782 -18.934  -4.477  0.00  0.00      PROA  
ATOM   1155 HD13 LEU P 526      -9.892 -20.453  -4.448  0.00  0.00      PROA  
ATOM   1156  CD2 LEU P 526      -8.269 -19.897  -6.632  0.00  0.00      PROA  
ATOM   1157 HD21 LEU P 526      -8.961 -20.247  -7.428  0.00  0.00      PROA  
ATOM   1158 HD22 LEU P 526      -7.941 -20.813  -6.097  0.00  0.00      PROA  
ATOM   1159 HD23 LEU P 526      -7.309 -19.451  -6.968  0.00  0.00      PROA  
ATOM   1160    C LEU P 526      -9.634 -16.310  -8.843  0.00  0.00      PROA  
ATOM   1161    O LEU P 526      -9.551 -16.730  -9.939  0.00  0.00      PROA  
ATOM   1162    N PHE P 527     -10.405 -15.280  -8.487  0.00  0.00      PROA  
ATOM   1163   HN PHE P 527     -10.502 -14.853  -7.591  0.00  0.00      PROA  
ATOM   1164   CA PHE P 527     -11.589 -14.898  -9.295  0.00  0.00      PROA  
ATOM   1165   HA PHE P 527     -11.615 -15.654 -10.066  0.00  0.00      PROA  
ATOM   1166   CB PHE P 527     -12.946 -14.975  -8.552  0.00  0.00      PROA  
ATOM   1167  HB1 PHE P 527     -13.879 -14.847  -9.142  0.00  0.00      PROA  
ATOM   1168  HB2 PHE P 527     -12.871 -14.303  -7.670  0.00  0.00      PROA  
ATOM   1169   CG PHE P 527     -13.045 -16.400  -7.907  0.00  0.00      PROA  
ATOM   1170  CD1 PHE P 527     -13.222 -17.525  -8.672  0.00  0.00      PROA  
ATOM   1171  HD1 PHE P 527     -13.361 -17.399  -9.736  0.00  0.00      PROA  
ATOM   1172  CE1 PHE P 527     -13.327 -18.807  -8.067  0.00  0.00      PROA  
ATOM   1173  HE1 PHE P 527     -13.412 -19.701  -8.667  0.00  0.00      PROA  
ATOM   1174   CZ PHE P 527     -13.294 -18.858  -6.653  0.00  0.00      PROA  
ATOM   1175   HZ PHE P 527     -13.537 -19.814  -6.212  0.00  0.00      PROA  
ATOM   1176  CD2 PHE P 527     -12.878 -16.532  -6.436  0.00  0.00      PROA  
ATOM   1177  HD2 PHE P 527     -12.707 -15.602  -5.914  0.00  0.00      PROA  
ATOM   1178  CE2 PHE P 527     -13.011 -17.772  -5.816  0.00  0.00      PROA  
ATOM   1179  HE2 PHE P 527     -12.921 -17.736  -4.740  0.00  0.00      PROA  
ATOM   1180    C PHE P 527     -11.529 -13.618 -10.029  0.00  0.00      PROA  
ATOM   1181    O PHE P 527     -12.298 -13.351 -10.932  0.00  0.00      PROA  
ATOM   1182    N ALA P 528     -10.588 -12.695  -9.598  0.00  0.00      PROA  
ATOM   1183   HN ALA P 528      -9.961 -12.905  -8.852  0.00  0.00      PROA  
ATOM   1184   CA ALA P 528     -10.465 -11.341 -10.125  0.00  0.00      PROA  
ATOM   1185   HA ALA P 528     -11.432 -10.861 -10.142  0.00  0.00      PROA  
ATOM   1186   CB ALA P 528      -9.401 -10.407  -9.347  0.00  0.00      PROA  
ATOM   1187  HB1 ALA P 528      -9.854  -9.932  -8.450  0.00  0.00      PROA  
ATOM   1188  HB2 ALA P 528      -9.012  -9.534  -9.912  0.00  0.00      PROA  
ATOM   1189  HB3 ALA P 528      -8.550 -11.034  -9.005  0.00  0.00      PROA  
ATOM   1190    C ALA P 528     -10.003 -11.394 -11.611  0.00  0.00      PROA  
ATOM   1191    O ALA P 528      -9.422 -12.284 -12.175  0.00  0.00      PROA  
ATOM   1192    N GLY P 529     -10.447 -10.375 -12.416  0.00  0.00      PROA  
ATOM   1193   HN GLY P 529     -11.102  -9.734 -12.025  0.00  0.00      PROA  
ATOM   1194   CA GLY P 529      -9.993 -10.112 -13.745  0.00  0.00      PROA  
ATOM   1195  HA1 GLY P 529     -10.589  -9.365 -14.247  0.00  0.00      PROA  
ATOM   1196  HA2 GLY P 529     -10.107 -11.073 -14.226  0.00  0.00      PROA  
ATOM   1197    C GLY P 529      -8.501  -9.803 -13.969  0.00  0.00      PROA  
ATOM   1198    O GLY P 529      -7.775 -10.471 -14.774  0.00  0.00      PROA  
ATOM   1199    N GLN P 530      -8.015  -8.874 -13.147  0.00  0.00      PROA  
ATOM   1200   HN GLN P 530      -8.715  -8.416 -12.605  0.00  0.00      PROA  
ATOM   1201   CA GLN P 530      -6.588  -8.647 -12.897  0.00  0.00      PROA  
ATOM   1202   HA GLN P 530      -5.998  -9.267 -13.557  0.00  0.00      PROA  
ATOM   1203   CB GLN P 530      -6.142  -7.158 -13.001  0.00  0.00      PROA  
ATOM   1204  HB1 GLN P 530      -6.925  -6.478 -12.601  0.00  0.00      PROA  
ATOM   1205  HB2 GLN P 530      -6.201  -6.937 -14.088  0.00  0.00      PROA  
ATOM   1206   CG GLN P 530      -4.650  -6.892 -12.622  0.00  0.00      PROA  
ATOM   1207  HG1 GLN P 530      -4.497  -7.003 -11.528  0.00  0.00      PROA  
ATOM   1208  HG2 GLN P 530      -4.367  -5.851 -12.888  0.00  0.00      PROA  
ATOM   1209   CD GLN P 530      -3.692  -7.851 -13.344  0.00  0.00      PROA  
ATOM   1210  OE1 GLN P 530      -3.280  -8.841 -12.748  0.00  0.00      PROA  
ATOM   1211  NE2 GLN P 530      -3.389  -7.590 -14.637  0.00  0.00      PROA  
ATOM   1212 HE21 GLN P 530      -3.066  -8.411 -15.108  0.00  0.00      PROA  
ATOM   1213 HE22 GLN P 530      -3.789  -6.790 -15.086  0.00  0.00      PROA  
ATOM   1214    C GLN P 530      -6.238  -9.105 -11.462  0.00  0.00      PROA  
ATOM   1215    O GLN P 530      -6.528  -8.366 -10.519  0.00  0.00      PROA  
ATOM   1216    N PRO P 531      -5.643 -10.294 -11.283  0.00  0.00      PROA  
ATOM   1217   CD PRO P 531      -5.549 -11.256 -12.330  0.00  0.00      PROA  
ATOM   1218  HD1 PRO P 531      -4.796 -11.052 -13.121  0.00  0.00      PROA  
ATOM   1219  HD2 PRO P 531      -6.564 -11.469 -12.728  0.00  0.00      PROA  
ATOM   1220   CA PRO P 531      -5.610 -10.860  -9.920  0.00  0.00      PROA  
ATOM   1221   HA PRO P 531      -6.320 -10.355  -9.282  0.00  0.00      PROA  
ATOM   1222   CB PRO P 531      -5.878 -12.249 -10.261  0.00  0.00      PROA  
ATOM   1223  HB1 PRO P 531      -6.969 -12.312 -10.464  0.00  0.00      PROA  
ATOM   1224  HB2 PRO P 531      -5.402 -13.039  -9.641  0.00  0.00      PROA  
ATOM   1225   CG PRO P 531      -5.121 -12.490 -11.558  0.00  0.00      PROA  
ATOM   1226  HG1 PRO P 531      -4.012 -12.510 -11.500  0.00  0.00      PROA  
ATOM   1227  HG2 PRO P 531      -5.465 -13.468 -11.957  0.00  0.00      PROA  
ATOM   1228    C PRO P 531      -4.255 -10.663  -9.332  0.00  0.00      PROA  
ATOM   1229    O PRO P 531      -3.867 -11.221  -8.316  0.00  0.00      PROA  
ATOM   1230    N LEU P 532      -3.417  -9.840  -9.975  0.00  0.00      PROA  
ATOM   1231   HN LEU P 532      -3.777  -9.556 -10.860  0.00  0.00      PROA  
ATOM   1232   CA LEU P 532      -2.099  -9.471  -9.531  0.00  0.00      PROA  
ATOM   1233   HA LEU P 532      -1.657 -10.218  -8.889  0.00  0.00      PROA  
ATOM   1234   CB LEU P 532      -1.122  -9.328 -10.621  0.00  0.00      PROA  
ATOM   1235  HB1 LEU P 532      -0.128  -8.916 -10.343  0.00  0.00      PROA  
ATOM   1236  HB2 LEU P 532      -1.481  -8.679 -11.448  0.00  0.00      PROA  
ATOM   1237   CG LEU P 532      -0.694 -10.630 -11.286  0.00  0.00      PROA  
ATOM   1238   HG LEU P 532      -1.538 -10.983 -11.916  0.00  0.00      PROA  
ATOM   1239  CD1 LEU P 532       0.472 -10.291 -12.225  0.00  0.00      PROA  
ATOM   1240 HD11 LEU P 532       0.159  -9.389 -12.794  0.00  0.00      PROA  
ATOM   1241 HD12 LEU P 532       0.576 -11.137 -12.937  0.00  0.00      PROA  
ATOM   1242 HD13 LEU P 532       1.484 -10.092 -11.811  0.00  0.00      PROA  
ATOM   1243  CD2 LEU P 532      -0.142 -11.714 -10.472  0.00  0.00      PROA  
ATOM   1244 HD21 LEU P 532      -0.950 -12.031  -9.779  0.00  0.00      PROA  
ATOM   1245 HD22 LEU P 532       0.683 -11.315  -9.844  0.00  0.00      PROA  
ATOM   1246 HD23 LEU P 532       0.039 -12.712 -10.927  0.00  0.00      PROA  
ATOM   1247    C LEU P 532      -2.244  -8.175  -8.677  0.00  0.00      PROA  
ATOM   1248    O LEU P 532      -1.243  -7.719  -8.124  0.00  0.00      PROA  
ATOM   1249    N THR P 533      -3.427  -7.621  -8.461  0.00  0.00      PROA  
ATOM   1250   HN THR P 533      -4.169  -7.990  -9.014  0.00  0.00      PROA  
ATOM   1251   CA THR P 533      -3.697  -6.645  -7.365  0.00  0.00      PROA  
ATOM   1252   HA THR P 533      -2.953  -5.866  -7.444  0.00  0.00      PROA  
ATOM   1253   CB THR P 533      -5.074  -5.954  -7.447  0.00  0.00      PROA  
ATOM   1254   HB THR P 533      -5.831  -6.544  -6.888  0.00  0.00      PROA  
ATOM   1255  OG1 THR P 533      -5.450  -5.656  -8.776  0.00  0.00      PROA  
ATOM   1256  HG1 THR P 533      -6.406  -5.567  -8.784  0.00  0.00      PROA  
ATOM   1257  CG2 THR P 533      -4.954  -4.625  -6.771  0.00  0.00      PROA  
ATOM   1258 HG21 THR P 533      -5.883  -4.029  -6.898  0.00  0.00      PROA  
ATOM   1259 HG22 THR P 533      -4.112  -4.112  -7.283  0.00  0.00      PROA  
ATOM   1260 HG23 THR P 533      -4.760  -4.587  -5.677  0.00  0.00      PROA  
ATOM   1261    C THR P 533      -3.572  -7.230  -5.969  0.00  0.00      PROA  
ATOM   1262    O THR P 533      -4.339  -8.184  -5.684  0.00  0.00      PROA  
ATOM   1263    N ILE P 534      -2.627  -6.799  -5.172  0.00  0.00      PROA  
ATOM   1264   HN ILE P 534      -1.880  -6.207  -5.462  0.00  0.00      PROA  
ATOM   1265   CA ILE P 534      -2.547  -6.996  -3.743  0.00  0.00      PROA  
ATOM   1266   HA ILE P 534      -2.804  -8.032  -3.575  0.00  0.00      PROA  
ATOM   1267   CB ILE P 534      -1.120  -6.821  -3.230  0.00  0.00      PROA  
ATOM   1268   HB ILE P 534      -0.702  -5.806  -3.399  0.00  0.00      PROA  
ATOM   1269  CG2 ILE P 534      -1.020  -7.094  -1.745  0.00  0.00      PROA  
ATOM   1270 HG21 ILE P 534       0.055  -7.064  -1.466  0.00  0.00      PROA  
ATOM   1271 HG22 ILE P 534      -1.504  -8.063  -1.498  0.00  0.00      PROA  
ATOM   1272 HG23 ILE P 534      -1.513  -6.205  -1.298  0.00  0.00      PROA  
ATOM   1273  CG1 ILE P 534      -0.157  -7.774  -4.007  0.00  0.00      PROA  
ATOM   1274 HG11 ILE P 534       0.844  -7.664  -3.539  0.00  0.00      PROA  
ATOM   1275 HG12 ILE P 534      -0.080  -7.538  -5.090  0.00  0.00      PROA  
ATOM   1276   CD ILE P 534      -0.632  -9.231  -3.845  0.00  0.00      PROA  
ATOM   1277  HD1 ILE P 534      -0.407  -9.538  -2.801  0.00  0.00      PROA  
ATOM   1278  HD2 ILE P 534       0.025  -9.867  -4.476  0.00  0.00      PROA  
ATOM   1279  HD3 ILE P 534      -1.595  -9.624  -4.235  0.00  0.00      PROA  
ATOM   1280    C ILE P 534      -3.453  -6.079  -3.019  0.00  0.00      PROA  
ATOM   1281    O ILE P 534      -3.395  -4.841  -3.159  0.00  0.00      PROA  
ATOM   1282    N LEU P 535      -4.393  -6.610  -2.239  0.00  0.00      PROA  
ATOM   1283   HN LEU P 535      -4.599  -7.586  -2.228  0.00  0.00      PROA  
ATOM   1284   CA LEU P 535      -5.168  -5.838  -1.302  0.00  0.00      PROA  
ATOM   1285   HA LEU P 535      -5.182  -4.798  -1.592  0.00  0.00      PROA  
ATOM   1286   CB LEU P 535      -6.592  -6.364  -1.203  0.00  0.00      PROA  
ATOM   1287  HB1 LEU P 535      -7.037  -5.790  -0.362  0.00  0.00      PROA  
ATOM   1288  HB2 LEU P 535      -6.569  -7.423  -0.868  0.00  0.00      PROA  
ATOM   1289   CG LEU P 535      -7.676  -6.326  -2.324  0.00  0.00      PROA  
ATOM   1290   HG LEU P 535      -7.809  -5.229  -2.438  0.00  0.00      PROA  
ATOM   1291  CD1 LEU P 535      -7.242  -6.816  -3.660  0.00  0.00      PROA  
ATOM   1292 HD11 LEU P 535      -6.782  -7.827  -3.652  0.00  0.00      PROA  
ATOM   1293 HD12 LEU P 535      -6.485  -6.182  -4.169  0.00  0.00      PROA  
ATOM   1294 HD13 LEU P 535      -8.185  -6.898  -4.242  0.00  0.00      PROA  
ATOM   1295  CD2 LEU P 535      -8.843  -7.142  -1.833  0.00  0.00      PROA  
ATOM   1296 HD21 LEU P 535      -9.108  -6.765  -0.822  0.00  0.00      PROA  
ATOM   1297 HD22 LEU P 535      -8.771  -8.244  -1.949  0.00  0.00      PROA  
ATOM   1298 HD23 LEU P 535      -9.700  -6.913  -2.502  0.00  0.00      PROA  
ATOM   1299    C LEU P 535      -4.405  -5.878   0.093  0.00  0.00      PROA  
ATOM   1300    O LEU P 535      -3.543  -6.671   0.401  0.00  0.00      PROA  
ATOM   1301    N GLY P 536      -4.628  -4.843   0.891  0.00  0.00      PROA  
ATOM   1302   HN GLY P 536      -5.238  -4.170   0.480  0.00  0.00      PROA  
ATOM   1303   CA GLY P 536      -4.070  -4.668   2.194  0.00  0.00      PROA  
ATOM   1304  HA1 GLY P 536      -3.136  -4.138   2.308  0.00  0.00      PROA  
ATOM   1305  HA2 GLY P 536      -4.094  -5.585   2.763  0.00  0.00      PROA  
ATOM   1306    C GLY P 536      -4.933  -3.714   2.900  0.00  0.00      PROA  
ATOM   1307    O GLY P 536      -5.977  -3.279   2.464  0.00  0.00      PROA  
ATOM   1308    N SER P 537      -4.466  -3.191   4.047  0.00  0.00      PROA  
ATOM   1309   HN SER P 537      -3.622  -3.583   4.404  0.00  0.00      PROA  
ATOM   1310   CA SER P 537      -5.046  -2.186   4.965  0.00  0.00      PROA  
ATOM   1311   HA SER P 537      -6.120  -2.137   4.857  0.00  0.00      PROA  
ATOM   1312   CB SER P 537      -4.747  -2.630   6.448  0.00  0.00      PROA  
ATOM   1313  HB1 SER P 537      -4.891  -3.732   6.459  0.00  0.00      PROA  
ATOM   1314  HB2 SER P 537      -5.477  -2.239   7.188  0.00  0.00      PROA  
ATOM   1315   OG SER P 537      -3.423  -2.314   6.908  0.00  0.00      PROA  
ATOM   1316  HG1 SER P 537      -2.835  -2.728   6.273  0.00  0.00      PROA  
ATOM   1317    C SER P 537      -4.561  -0.754   4.691  0.00  0.00      PROA  
ATOM   1318    O SER P 537      -3.488  -0.486   4.054  0.00  0.00      PROA  
ATOM   1319    N THR P 538      -5.447   0.146   5.118  0.00  0.00      PROA  
ATOM   1320   HN THR P 538      -6.319  -0.191   5.464  0.00  0.00      PROA  
ATOM   1321   CA THR P 538      -5.254   1.505   4.713  0.00  0.00      PROA  
ATOM   1322   HA THR P 538      -4.196   1.655   4.870  0.00  0.00      PROA  
ATOM   1323   CB THR P 538      -5.419   1.728   3.226  0.00  0.00      PROA  
ATOM   1324   HB THR P 538      -4.848   0.994   2.619  0.00  0.00      PROA  
ATOM   1325  OG1 THR P 538      -4.986   3.008   2.836  0.00  0.00      PROA  
ATOM   1326  HG1 THR P 538      -4.127   3.153   3.240  0.00  0.00      PROA  
ATOM   1327  CG2 THR P 538      -6.921   1.612   2.803  0.00  0.00      PROA  
ATOM   1328 HG21 THR P 538      -7.492   2.482   3.194  0.00  0.00      PROA  
ATOM   1329 HG22 THR P 538      -7.471   0.750   3.237  0.00  0.00      PROA  
ATOM   1330 HG23 THR P 538      -7.003   1.637   1.695  0.00  0.00      PROA  
ATOM   1331    C THR P 538      -5.937   2.513   5.625  0.00  0.00      PROA  
ATOM   1332    O THR P 538      -6.965   2.322   6.249  0.00  0.00      PROA  
ATOM   1333    N GLY P 539      -5.217   3.654   5.739  0.00  0.00      PROA  
ATOM   1334   HN GLY P 539      -4.424   3.741   5.142  0.00  0.00      PROA  
ATOM   1335   CA GLY P 539      -5.425   4.789   6.645  0.00  0.00      PROA  
ATOM   1336  HA1 GLY P 539      -4.679   5.512   6.352  0.00  0.00      PROA  
ATOM   1337  HA2 GLY P 539      -5.365   4.523   7.691  0.00  0.00      PROA  
ATOM   1338    C GLY P 539      -6.765   5.541   6.473  0.00  0.00      PROA  
ATOM   1339    O GLY P 539      -7.342   5.913   7.503  0.00  0.00      PROA  
ATOM   1340    N PRO P 540      -7.336   5.719   5.351  0.00  0.00      PROA  
ATOM   1341   CD PRO P 540      -6.710   5.826   4.030  0.00  0.00      PROA  
ATOM   1342  HD1 PRO P 540      -6.674   4.823   3.554  0.00  0.00      PROA  
ATOM   1343  HD2 PRO P 540      -5.815   6.466   4.181  0.00  0.00      PROA  
ATOM   1344   CA PRO P 540      -8.727   6.296   5.331  0.00  0.00      PROA  
ATOM   1345   HA PRO P 540      -8.822   7.211   5.897  0.00  0.00      PROA  
ATOM   1346   CB PRO P 540      -9.054   6.487   3.876  0.00  0.00      PROA  
ATOM   1347  HB1 PRO P 540      -9.774   7.324   3.750  0.00  0.00      PROA  
ATOM   1348  HB2 PRO P 540      -9.476   5.594   3.367  0.00  0.00      PROA  
ATOM   1349   CG PRO P 540      -7.677   6.590   3.154  0.00  0.00      PROA  
ATOM   1350  HG1 PRO P 540      -7.853   6.091   2.177  0.00  0.00      PROA  
ATOM   1351  HG2 PRO P 540      -7.365   7.653   3.065  0.00  0.00      PROA  
ATOM   1352    C PRO P 540      -9.764   5.326   5.878  0.00  0.00      PROA  
ATOM   1353    O PRO P 540     -10.576   5.868   6.647  0.00  0.00      PROA  
ATOM   1354    N VAL P 541      -9.755   4.079   5.587  0.00  0.00      PROA  
ATOM   1355   HN VAL P 541      -9.144   3.803   4.849  0.00  0.00      PROA  
ATOM   1356   CA VAL P 541     -10.648   3.115   6.255  0.00  0.00      PROA  
ATOM   1357   HA VAL P 541     -11.673   3.454   6.266  0.00  0.00      PROA  
ATOM   1358   CB VAL P 541     -10.589   1.747   5.603  0.00  0.00      PROA  
ATOM   1359   HB VAL P 541      -9.573   1.305   5.686  0.00  0.00      PROA  
ATOM   1360  CG1 VAL P 541     -11.710   0.805   6.235  0.00  0.00      PROA  
ATOM   1361 HG11 VAL P 541     -12.685   1.315   6.078  0.00  0.00      PROA  
ATOM   1362 HG12 VAL P 541     -11.673   0.586   7.324  0.00  0.00      PROA  
ATOM   1363 HG13 VAL P 541     -11.734  -0.223   5.814  0.00  0.00      PROA  
ATOM   1364  CG2 VAL P 541     -10.708   1.908   4.044  0.00  0.00      PROA  
ATOM   1365 HG21 VAL P 541     -11.706   2.375   3.906  0.00  0.00      PROA  
ATOM   1366 HG22 VAL P 541     -10.661   0.884   3.616  0.00  0.00      PROA  
ATOM   1367 HG23 VAL P 541      -9.887   2.493   3.576  0.00  0.00      PROA  
ATOM   1368    C VAL P 541     -10.324   3.066   7.809  0.00  0.00      PROA  
ATOM   1369    O VAL P 541     -11.197   2.922   8.679  0.00  0.00      PROA  
ATOM   1370    N LEU P 542      -9.013   3.105   8.243  0.00  0.00      PROA  
ATOM   1371   HN LEU P 542      -8.333   2.946   7.532  0.00  0.00      PROA  
ATOM   1372   CA LEU P 542      -8.580   3.230   9.649  0.00  0.00      PROA  
ATOM   1373   HA LEU P 542      -8.978   2.374  10.174  0.00  0.00      PROA  
ATOM   1374   CB LEU P 542      -6.983   3.147   9.825  0.00  0.00      PROA  
ATOM   1375  HB1 LEU P 542      -6.512   4.027   9.335  0.00  0.00      PROA  
ATOM   1376  HB2 LEU P 542      -6.524   2.283   9.299  0.00  0.00      PROA  
ATOM   1377   CG LEU P 542      -6.463   3.184  11.304  0.00  0.00      PROA  
ATOM   1378   HG LEU P 542      -7.029   3.879  11.962  0.00  0.00      PROA  
ATOM   1379  CD1 LEU P 542      -6.489   1.855  11.929  0.00  0.00      PROA  
ATOM   1380 HD11 LEU P 542      -7.418   1.335  11.610  0.00  0.00      PROA  
ATOM   1381 HD12 LEU P 542      -6.561   1.981  13.030  0.00  0.00      PROA  
ATOM   1382 HD13 LEU P 542      -5.641   1.187  11.669  0.00  0.00      PROA  
ATOM   1383  CD2 LEU P 542      -5.033   3.853  11.387  0.00  0.00      PROA  
ATOM   1384 HD21 LEU P 542      -4.697   4.146  12.405  0.00  0.00      PROA  
ATOM   1385 HD22 LEU P 542      -4.975   4.781  10.779  0.00  0.00      PROA  
ATOM   1386 HD23 LEU P 542      -4.221   3.267  10.906  0.00  0.00      PROA  
ATOM   1387    C LEU P 542      -9.136   4.463  10.342  0.00  0.00      PROA  
ATOM   1388    O LEU P 542      -9.694   4.325  11.432  0.00  0.00      PROA  
ATOM   1389    N VAL P 543      -9.010   5.706   9.737  0.00  0.00      PROA  
ATOM   1390   HN VAL P 543      -8.469   5.751   8.900  0.00  0.00      PROA  
ATOM   1391   CA VAL P 543      -9.615   6.934  10.344  0.00  0.00      PROA  
ATOM   1392   HA VAL P 543      -9.395   6.979  11.401  0.00  0.00      PROA  
ATOM   1393   CB VAL P 543      -9.161   8.242   9.639  0.00  0.00      PROA  
ATOM   1394   HB VAL P 543      -9.340   8.210   8.543  0.00  0.00      PROA  
ATOM   1395  CG1 VAL P 543      -9.888   9.532  10.078  0.00  0.00      PROA  
ATOM   1396 HG11 VAL P 543      -9.854   9.652  11.182  0.00  0.00      PROA  
ATOM   1397 HG12 VAL P 543     -10.966   9.436   9.827  0.00  0.00      PROA  
ATOM   1398 HG13 VAL P 543      -9.496  10.482   9.656  0.00  0.00      PROA  
ATOM   1399  CG2 VAL P 543      -7.599   8.354   9.627  0.00  0.00      PROA  
ATOM   1400 HG21 VAL P 543      -7.107   7.402   9.335  0.00  0.00      PROA  
ATOM   1401 HG22 VAL P 543      -7.209   8.608  10.635  0.00  0.00      PROA  
ATOM   1402 HG23 VAL P 543      -7.127   9.139   8.998  0.00  0.00      PROA  
ATOM   1403    C VAL P 543     -11.095   6.924  10.413  0.00  0.00      PROA  
ATOM   1404    O VAL P 543     -11.721   7.288  11.465  0.00  0.00      PROA  
ATOM   1405    N PHE P 544     -11.755   6.459   9.220  0.00  0.00      PROA  
ATOM   1406   HN PHE P 544     -11.202   6.247   8.418  0.00  0.00      PROA  
ATOM   1407   CA PHE P 544     -13.159   6.195   9.232  0.00  0.00      PROA  
ATOM   1408   HA PHE P 544     -13.648   7.159   9.227  0.00  0.00      PROA  
ATOM   1409   CB PHE P 544     -13.517   5.561   7.858  0.00  0.00      PROA  
ATOM   1410  HB1 PHE P 544     -12.945   4.642   7.611  0.00  0.00      PROA  
ATOM   1411  HB2 PHE P 544     -13.186   6.218   7.025  0.00  0.00      PROA  
ATOM   1412   CG PHE P 544     -15.019   5.297   7.663  0.00  0.00      PROA  
ATOM   1413  CD1 PHE P 544     -15.407   3.952   7.901  0.00  0.00      PROA  
ATOM   1414  HD1 PHE P 544     -14.552   3.296   7.958  0.00  0.00      PROA  
ATOM   1415  CE1 PHE P 544     -16.762   3.594   7.890  0.00  0.00      PROA  
ATOM   1416  HE1 PHE P 544     -17.090   2.576   8.042  0.00  0.00      PROA  
ATOM   1417   CZ PHE P 544     -17.668   4.728   7.774  0.00  0.00      PROA  
ATOM   1418   HZ PHE P 544     -18.733   4.578   7.868  0.00  0.00      PROA  
ATOM   1419  CD2 PHE P 544     -15.865   6.315   7.443  0.00  0.00      PROA  
ATOM   1420  HD2 PHE P 544     -15.565   7.341   7.284  0.00  0.00      PROA  
ATOM   1421  CE2 PHE P 544     -17.239   6.083   7.548  0.00  0.00      PROA  
ATOM   1422  HE2 PHE P 544     -17.926   6.909   7.438  0.00  0.00      PROA  
ATOM   1423    C PHE P 544     -13.722   5.282  10.326  0.00  0.00      PROA  
ATOM   1424    O PHE P 544     -14.650   5.662  11.010  0.00  0.00      PROA  
ATOM   1425    N GLU P 545     -13.194   4.096  10.500  0.00  0.00      PROA  
ATOM   1426   HN GLU P 545     -12.473   3.734   9.914  0.00  0.00      PROA  
ATOM   1427   CA GLU P 545     -13.565   3.224  11.685  0.00  0.00      PROA  
ATOM   1428   HA GLU P 545     -14.642   3.215  11.600  0.00  0.00      PROA  
ATOM   1429   CB GLU P 545     -13.166   1.810  11.526  0.00  0.00      PROA  
ATOM   1430  HB1 GLU P 545     -13.371   1.181  12.418  0.00  0.00      PROA  
ATOM   1431  HB2 GLU P 545     -12.067   1.825  11.363  0.00  0.00      PROA  
ATOM   1432   CG GLU P 545     -13.831   1.141  10.263  0.00  0.00      PROA  
ATOM   1433  HG1 GLU P 545     -13.414   1.473   9.288  0.00  0.00      PROA  
ATOM   1434  HG2 GLU P 545     -14.900   1.431  10.349  0.00  0.00      PROA  
ATOM   1435   CD GLU P 545     -13.821  -0.402  10.328  0.00  0.00      PROA  
ATOM   1436  OE1 GLU P 545     -13.298  -1.126   9.428  0.00  0.00      PROA  
ATOM   1437  OE2 GLU P 545     -14.310  -0.922  11.356  0.00  0.00      PROA  
ATOM   1438    C GLU P 545     -13.267   3.761  13.042  0.00  0.00      PROA  
ATOM   1439    O GLU P 545     -13.995   3.610  14.003  0.00  0.00      PROA  
ATOM   1440    N LYS P 546     -12.031   4.430  13.185  0.00  0.00      PROA  
ATOM   1441   HN LYS P 546     -11.354   4.411  12.453  0.00  0.00      PROA  
ATOM   1442   CA LYS P 546     -11.643   5.022  14.447  0.00  0.00      PROA  
ATOM   1443   HA LYS P 546     -11.563   4.173  15.110  0.00  0.00      PROA  
ATOM   1444   CB LYS P 546     -10.330   5.807  14.566  0.00  0.00      PROA  
ATOM   1445  HB1 LYS P 546     -10.286   6.517  15.419  0.00  0.00      PROA  
ATOM   1446  HB2 LYS P 546     -10.181   6.374  13.623  0.00  0.00      PROA  
ATOM   1447   CG LYS P 546      -9.089   4.961  14.773  0.00  0.00      PROA  
ATOM   1448  HG1 LYS P 546      -8.883   4.266  13.932  0.00  0.00      PROA  
ATOM   1449  HG2 LYS P 546      -9.195   4.297  15.657  0.00  0.00      PROA  
ATOM   1450   CD LYS P 546      -7.831   5.893  14.955  0.00  0.00      PROA  
ATOM   1451  HD1 LYS P 546      -8.069   6.641  15.742  0.00  0.00      PROA  
ATOM   1452  HD2 LYS P 546      -7.463   6.427  14.053  0.00  0.00      PROA  
ATOM   1453   CE LYS P 546      -6.593   5.144  15.507  0.00  0.00      PROA  
ATOM   1454  HE1 LYS P 546      -6.272   4.340  14.811  0.00  0.00      PROA  
ATOM   1455  HE2 LYS P 546      -6.882   4.657  16.462  0.00  0.00      PROA  
ATOM   1456   NZ LYS P 546      -5.436   6.050  15.717  0.00  0.00      PROA  
ATOM   1457  HZ1 LYS P 546      -4.946   6.389  14.865  0.00  0.00      PROA  
ATOM   1458  HZ2 LYS P 546      -4.684   5.558  16.241  0.00  0.00      PROA  
ATOM   1459  HZ3 LYS P 546      -5.737   6.792  16.381  0.00  0.00      PROA  
ATOM   1460    C LYS P 546     -12.708   5.899  15.142  0.00  0.00      PROA  
ATOM   1461    O LYS P 546     -12.979   5.808  16.384  0.00  0.00      PROA  
ATOM   1462    N ILE P 547     -13.225   6.863  14.270  0.00  0.00      PROA  
ATOM   1463   HN ILE P 547     -12.910   6.804  13.326  0.00  0.00      PROA  
ATOM   1464   CA ILE P 547     -14.245   7.803  14.613  0.00  0.00      PROA  
ATOM   1465   HA ILE P 547     -14.030   8.147  15.614  0.00  0.00      PROA  
ATOM   1466   CB ILE P 547     -14.295   8.998  13.653  0.00  0.00      PROA  
ATOM   1467   HB ILE P 547     -14.508   8.693  12.606  0.00  0.00      PROA  
ATOM   1468  CG2 ILE P 547     -15.388  10.073  14.137  0.00  0.00      PROA  
ATOM   1469 HG21 ILE P 547     -16.402   9.654  13.965  0.00  0.00      PROA  
ATOM   1470 HG22 ILE P 547     -15.151  10.974  13.531  0.00  0.00      PROA  
ATOM   1471 HG23 ILE P 547     -15.291  10.421  15.188  0.00  0.00      PROA  
ATOM   1472  CG1 ILE P 547     -12.888   9.703  13.712  0.00  0.00      PROA  
ATOM   1473 HG11 ILE P 547     -12.754  10.587  13.052  0.00  0.00      PROA  
ATOM   1474 HG12 ILE P 547     -12.096   9.041  13.300  0.00  0.00      PROA  
ATOM   1475   CD ILE P 547     -12.428  10.107  15.142  0.00  0.00      PROA  
ATOM   1476  HD1 ILE P 547     -12.032   9.249  15.726  0.00  0.00      PROA  
ATOM   1477  HD2 ILE P 547     -13.241  10.637  15.684  0.00  0.00      PROA  
ATOM   1478  HD3 ILE P 547     -11.505  10.695  14.953  0.00  0.00      PROA  
ATOM   1479    C ILE P 547     -15.692   7.253  14.789  0.00  0.00      PROA  
ATOM   1480    O ILE P 547     -16.402   7.471  15.777  0.00  0.00      PROA  
ATOM   1481    N LEU P 548     -15.973   6.323  13.877  0.00  0.00      PROA  
ATOM   1482   HN LEU P 548     -15.359   6.197  13.101  0.00  0.00      PROA  
ATOM   1483   CA LEU P 548     -17.121   5.438  14.189  0.00  0.00      PROA  
ATOM   1484   HA LEU P 548     -17.986   6.085  14.208  0.00  0.00      PROA  
ATOM   1485   CB LEU P 548     -17.151   4.462  12.989  0.00  0.00      PROA  
ATOM   1486  HB1 LEU P 548     -16.208   3.889  13.115  0.00  0.00      PROA  
ATOM   1487  HB2 LEU P 548     -17.078   5.039  12.043  0.00  0.00      PROA  
ATOM   1488   CG LEU P 548     -18.294   3.493  12.823  0.00  0.00      PROA  
ATOM   1489   HG LEU P 548     -18.443   2.869  13.730  0.00  0.00      PROA  
ATOM   1490  CD1 LEU P 548     -19.565   4.304  12.527  0.00  0.00      PROA  
ATOM   1491 HD11 LEU P 548     -19.372   4.864  11.586  0.00  0.00      PROA  
ATOM   1492 HD12 LEU P 548     -19.833   4.968  13.376  0.00  0.00      PROA  
ATOM   1493 HD13 LEU P 548     -20.453   3.736  12.178  0.00  0.00      PROA  
ATOM   1494  CD2 LEU P 548     -18.081   2.366  11.697  0.00  0.00      PROA  
ATOM   1495 HD21 LEU P 548     -18.993   1.733  11.641  0.00  0.00      PROA  
ATOM   1496 HD22 LEU P 548     -17.193   1.729  11.897  0.00  0.00      PROA  
ATOM   1497 HD23 LEU P 548     -17.958   2.879  10.720  0.00  0.00      PROA  
ATOM   1498    C LEU P 548     -17.193   4.677  15.458  0.00  0.00      PROA  
ATOM   1499    O LEU P 548     -18.153   4.688  16.177  0.00  0.00      PROA  
ATOM   1500    N PHE P 549     -16.092   4.015  15.953  0.00  0.00      PROA  
ATOM   1501   HN PHE P 549     -15.274   3.993  15.385  0.00  0.00      PROA  
ATOM   1502   CA PHE P 549     -16.039   3.364  17.223  0.00  0.00      PROA  
ATOM   1503   HA PHE P 549     -16.895   2.705  17.258  0.00  0.00      PROA  
ATOM   1504   CB PHE P 549     -14.672   2.629  17.392  0.00  0.00      PROA  
ATOM   1505  HB1 PHE P 549     -13.812   3.310  17.214  0.00  0.00      PROA  
ATOM   1506  HB2 PHE P 549     -14.605   1.842  16.610  0.00  0.00      PROA  
ATOM   1507   CG PHE P 549     -14.547   1.873  18.801  0.00  0.00      PROA  
ATOM   1508  CD1 PHE P 549     -15.341   0.719  18.984  0.00  0.00      PROA  
ATOM   1509  HD1 PHE P 549     -15.848   0.291  18.131  0.00  0.00      PROA  
ATOM   1510  CE1 PHE P 549     -15.416   0.059  20.220  0.00  0.00      PROA  
ATOM   1511  HE1 PHE P 549     -16.065  -0.772  20.456  0.00  0.00      PROA  
ATOM   1512   CZ PHE P 549     -14.625   0.574  21.297  0.00  0.00      PROA  
ATOM   1513   HZ PHE P 549     -14.719   0.124  22.274  0.00  0.00      PROA  
ATOM   1514  CD2 PHE P 549     -13.736   2.311  19.835  0.00  0.00      PROA  
ATOM   1515  HD2 PHE P 549     -13.087   3.135  19.574  0.00  0.00      PROA  
ATOM   1516  CE2 PHE P 549     -13.754   1.676  21.081  0.00  0.00      PROA  
ATOM   1517  HE2 PHE P 549     -13.174   1.926  21.957  0.00  0.00      PROA  
ATOM   1518    C PHE P 549     -16.297   4.316  18.424  0.00  0.00      PROA  
ATOM   1519    O PHE P 549     -17.007   4.012  19.318  0.00  0.00      PROA  
ATOM   1520    N LYS P 550     -15.601   5.482  18.410  0.00  0.00      PROA  
ATOM   1521   HN LYS P 550     -14.888   5.525  17.714  0.00  0.00      PROA  
ATOM   1522   CA LYS P 550     -15.538   6.587  19.386  0.00  0.00      PROA  
ATOM   1523   HA LYS P 550     -15.358   6.103  20.334  0.00  0.00      PROA  
ATOM   1524   CB LYS P 550     -14.449   7.532  18.835  0.00  0.00      PROA  
ATOM   1525  HB1 LYS P 550     -14.602   7.730  17.753  0.00  0.00      PROA  
ATOM   1526  HB2 LYS P 550     -13.503   6.954  18.909  0.00  0.00      PROA  
ATOM   1527   CG LYS P 550     -14.173   8.908  19.508  0.00  0.00      PROA  
ATOM   1528  HG1 LYS P 550     -14.231   8.752  20.606  0.00  0.00      PROA  
ATOM   1529  HG2 LYS P 550     -15.001   9.595  19.230  0.00  0.00      PROA  
ATOM   1530   CD LYS P 550     -12.793   9.498  19.068  0.00  0.00      PROA  
ATOM   1531  HD1 LYS P 550     -12.794   9.771  17.991  0.00  0.00      PROA  
ATOM   1532  HD2 LYS P 550     -12.086   8.652  19.209  0.00  0.00      PROA  
ATOM   1533   CE LYS P 550     -12.259  10.674  19.863  0.00  0.00      PROA  
ATOM   1534  HE1 LYS P 550     -12.060  10.434  20.929  0.00  0.00      PROA  
ATOM   1535  HE2 LYS P 550     -12.883  11.576  19.689  0.00  0.00      PROA  
ATOM   1536   NZ LYS P 550     -10.855  11.024  19.363  0.00  0.00      PROA  
ATOM   1537  HZ1 LYS P 550     -10.981  11.618  18.518  0.00  0.00      PROA  
ATOM   1538  HZ2 LYS P 550     -10.413  10.122  19.092  0.00  0.00      PROA  
ATOM   1539  HZ3 LYS P 550     -10.384  11.428  20.197  0.00  0.00      PROA  
ATOM   1540    C LYS P 550     -16.911   7.213  19.509  0.00  0.00      PROA  
ATOM   1541    O LYS P 550     -17.406   7.623  20.516  0.00  0.00      PROA  
ATOM   1542    N PHE P 551     -17.595   7.402  18.392  0.00  0.00      PROA  
ATOM   1543   HN PHE P 551     -17.095   7.144  17.569  0.00  0.00      PROA  
ATOM   1544   CA PHE P 551     -18.996   7.767  18.308  0.00  0.00      PROA  
ATOM   1545   HA PHE P 551     -19.070   8.732  18.788  0.00  0.00      PROA  
ATOM   1546   CB PHE P 551     -19.287   8.009  16.807  0.00  0.00      PROA  
ATOM   1547  HB1 PHE P 551     -19.084   7.016  16.351  0.00  0.00      PROA  
ATOM   1548  HB2 PHE P 551     -18.642   8.745  16.282  0.00  0.00      PROA  
ATOM   1549   CG PHE P 551     -20.701   8.368  16.587  0.00  0.00      PROA  
ATOM   1550  CD1 PHE P 551     -21.194   9.717  16.572  0.00  0.00      PROA  
ATOM   1551  HD1 PHE P 551     -20.543  10.560  16.746  0.00  0.00      PROA  
ATOM   1552  CE1 PHE P 551     -22.560   9.937  16.417  0.00  0.00      PROA  
ATOM   1553  HE1 PHE P 551     -22.945  10.946  16.394  0.00  0.00      PROA  
ATOM   1554   CZ PHE P 551     -23.415   8.868  16.095  0.00  0.00      PROA  
ATOM   1555   HZ PHE P 551     -24.437   9.135  15.869  0.00  0.00      PROA  
ATOM   1556  CD2 PHE P 551     -21.594   7.346  16.335  0.00  0.00      PROA  
ATOM   1557  HD2 PHE P 551     -21.156   6.360  16.289  0.00  0.00      PROA  
ATOM   1558  CE2 PHE P 551     -22.954   7.544  16.086  0.00  0.00      PROA  
ATOM   1559  HE2 PHE P 551     -23.627   6.714  15.933  0.00  0.00      PROA  
ATOM   1560    C PHE P 551     -19.955   6.829  19.012  0.00  0.00      PROA  
ATOM   1561    O PHE P 551     -20.921   7.216  19.643  0.00  0.00      PROA  
ATOM   1562    N CYS P 552     -19.692   5.493  18.822  0.00  0.00      PROA  
ATOM   1563   HN CYS P 552     -19.104   5.165  18.086  0.00  0.00      PROA  
ATOM   1564   CA CYS P 552     -20.503   4.382  19.370  0.00  0.00      PROA  
ATOM   1565   HA CYS P 552     -21.554   4.585  19.230  0.00  0.00      PROA  
ATOM   1566   CB CYS P 552     -20.174   3.060  18.667  0.00  0.00      PROA  
ATOM   1567  HB1 CYS P 552     -20.696   2.251  19.221  0.00  0.00      PROA  
ATOM   1568  HB2 CYS P 552     -19.072   2.953  18.756  0.00  0.00      PROA  
ATOM   1569   SG CYS P 552     -20.824   2.864  16.958  0.00  0.00      PROA  
ATOM   1570  HG1 CYS P 552     -19.842   3.529  16.368  0.00  0.00      PROA  
ATOM   1571    C CYS P 552     -20.398   4.253  20.836  0.00  0.00      PROA  
ATOM   1572    O CYS P 552     -21.362   3.791  21.489  0.00  0.00      PROA  
ATOM   1573    N LYS P 553     -19.291   4.736  21.527  0.00  0.00      PROA  
ATOM   1574   HN LYS P 553     -18.544   4.927  20.895  0.00  0.00      PROA  
ATOM   1575   CA LYS P 553     -19.225   4.835  22.995  0.00  0.00      PROA  
ATOM   1576   HA LYS P 553     -19.392   3.819  23.321  0.00  0.00      PROA  
ATOM   1577   CB LYS P 553     -17.869   5.491  23.419  0.00  0.00      PROA  
ATOM   1578  HB1 LYS P 553     -17.945   5.698  24.508  0.00  0.00      PROA  
ATOM   1579  HB2 LYS P 553     -17.911   6.486  22.926  0.00  0.00      PROA  
ATOM   1580   CG LYS P 553     -16.623   4.622  23.305  0.00  0.00      PROA  
ATOM   1581  HG1 LYS P 553     -15.748   5.215  23.648  0.00  0.00      PROA  
ATOM   1582  HG2 LYS P 553     -16.422   4.341  22.249  0.00  0.00      PROA  
ATOM   1583   CD LYS P 553     -16.713   3.525  24.321  0.00  0.00      PROA  
ATOM   1584  HD1 LYS P 553     -17.011   2.604  23.775  0.00  0.00      PROA  
ATOM   1585  HD2 LYS P 553     -17.442   3.723  25.136  0.00  0.00      PROA  
ATOM   1586   CE LYS P 553     -15.361   3.208  24.946  0.00  0.00      PROA  
ATOM   1587  HE1 LYS P 553     -14.851   4.072  25.423  0.00  0.00      PROA  
ATOM   1588  HE2 LYS P 553     -14.581   2.867  24.232  0.00  0.00      PROA  
ATOM   1589   NZ LYS P 553     -15.638   2.114  25.865  0.00  0.00      PROA  
ATOM   1590  HZ1 LYS P 553     -16.209   2.573  26.603  0.00  0.00      PROA  
ATOM   1591  HZ2 LYS P 553     -14.713   1.734  26.152  0.00  0.00      PROA  
ATOM   1592  HZ3 LYS P 553     -16.223   1.384  25.411  0.00  0.00      PROA  
ATOM   1593    C LYS P 553     -20.452   5.658  23.583  0.00  0.00      PROA  
ATOM   1594    O LYS P 553     -20.981   5.360  24.608  0.00  0.00      PROA  
ATOM   1595    N ASP P 554     -20.801   6.769  22.825  0.00  0.00      PROA  
ATOM   1596   HN ASP P 554     -20.221   6.951  22.035  0.00  0.00      PROA  
ATOM   1597   CA ASP P 554     -21.741   7.828  23.228  0.00  0.00      PROA  
ATOM   1598   HA ASP P 554     -21.703   7.994  24.294  0.00  0.00      PROA  
ATOM   1599   CB ASP P 554     -21.345   9.186  22.493  0.00  0.00      PROA  
ATOM   1600  HB1 ASP P 554     -22.228   9.857  22.549  0.00  0.00      PROA  
ATOM   1601  HB2 ASP P 554     -21.222   8.994  21.405  0.00  0.00      PROA  
ATOM   1602   CG ASP P 554     -20.066   9.759  23.051  0.00  0.00      PROA  
ATOM   1603  OD1 ASP P 554     -19.495  10.748  22.453  0.00  0.00      PROA  
ATOM   1604  OD2 ASP P 554     -19.653   9.302  24.156  0.00  0.00      PROA  
ATOM   1605    C ASP P 554     -23.175   7.384  22.939  0.00  0.00      PROA  
ATOM   1606    O ASP P 554     -23.465   6.885  21.838  0.00  0.00      PROA  
ATOM   1607    N TYR P 555     -24.118   7.470  23.896  0.00  0.00      PROA  
ATOM   1608   HN TYR P 555     -23.845   7.748  24.814  0.00  0.00      PROA  
ATOM   1609   CA TYR P 555     -25.435   6.901  23.709  0.00  0.00      PROA  
ATOM   1610   HA TYR P 555     -26.045   7.148  24.566  0.00  0.00      PROA  
ATOM   1611   CB TYR P 555     -26.243   7.286  22.527  0.00  0.00      PROA  
ATOM   1612  HB1 TYR P 555     -27.163   6.665  22.564  0.00  0.00      PROA  
ATOM   1613  HB2 TYR P 555     -25.773   7.096  21.539  0.00  0.00      PROA  
ATOM   1614   CG TYR P 555     -26.620   8.777  22.640  0.00  0.00      PROA  
ATOM   1615  CD1 TYR P 555     -27.605   9.176  23.586  0.00  0.00      PROA  
ATOM   1616  HD1 TYR P 555     -27.885   8.463  24.347  0.00  0.00      PROA  
ATOM   1617  CE1 TYR P 555     -28.145  10.513  23.571  0.00  0.00      PROA  
ATOM   1618  HE1 TYR P 555     -28.935  10.887  24.205  0.00  0.00      PROA  
ATOM   1619   CZ TYR P 555     -27.611  11.414  22.640  0.00  0.00      PROA  
ATOM   1620   OH TYR P 555     -28.195  12.677  22.498  0.00  0.00      PROA  
ATOM   1621   HH TYR P 555     -28.603  12.825  23.355  0.00  0.00      PROA  
ATOM   1622  CD2 TYR P 555     -26.274   9.732  21.669  0.00  0.00      PROA  
ATOM   1623  HD2 TYR P 555     -25.728   9.368  20.811  0.00  0.00      PROA  
ATOM   1624  CE2 TYR P 555     -26.655  11.069  21.748  0.00  0.00      PROA  
ATOM   1625  HE2 TYR P 555     -26.368  11.691  20.913  0.00  0.00      PROA  
ATOM   1626    C TYR P 555     -25.372   5.346  23.807  0.00  0.00      PROA  
ATOM   1627    O TYR P 555     -26.372   4.653  23.701  0.00  0.00      PROA  
ATOM   1628    N ALA P 556     -24.216   4.730  24.164  0.00  0.00      PROA  
ATOM   1629   HN ALA P 556     -23.462   5.291  24.496  0.00  0.00      PROA  
ATOM   1630   CA ALA P 556     -23.935   3.288  24.168  0.00  0.00      PROA  
ATOM   1631   HA ALA P 556     -22.866   3.255  24.015  0.00  0.00      PROA  
ATOM   1632   CB ALA P 556     -24.186   2.603  25.529  0.00  0.00      PROA  
ATOM   1633  HB1 ALA P 556     -25.247   2.707  25.844  0.00  0.00      PROA  
ATOM   1634  HB2 ALA P 556     -23.641   3.142  26.333  0.00  0.00      PROA  
ATOM   1635  HB3 ALA P 556     -23.850   1.562  25.722  0.00  0.00      PROA  
ATOM   1636    C ALA P 556     -24.431   2.534  22.949  0.00  0.00      PROA  
ATOM   1637    O ALA P 556     -25.377   1.714  23.004  0.00  0.00      PROA  
ATOM   1638    N LEU P 557     -23.865   2.652  21.728  0.00  0.00      PROA  
ATOM   1639   HN LEU P 557     -23.186   3.368  21.578  0.00  0.00      PROA  
ATOM   1640   CA LEU P 557     -24.224   1.981  20.520  0.00  0.00      PROA  
ATOM   1641   HA LEU P 557     -25.223   1.587  20.633  0.00  0.00      PROA  
ATOM   1642   CB LEU P 557     -24.079   2.911  19.223  0.00  0.00      PROA  
ATOM   1643  HB1 LEU P 557     -24.195   2.300  18.302  0.00  0.00      PROA  
ATOM   1644  HB2 LEU P 557     -23.011   3.202  19.120  0.00  0.00      PROA  
ATOM   1645   CG LEU P 557     -24.877   4.171  19.302  0.00  0.00      PROA  
ATOM   1646   HG LEU P 557     -24.536   4.858  20.105  0.00  0.00      PROA  
ATOM   1647  CD1 LEU P 557     -24.706   4.942  17.995  0.00  0.00      PROA  
ATOM   1648 HD11 LEU P 557     -23.660   5.224  17.749  0.00  0.00      PROA  
ATOM   1649 HD12 LEU P 557     -25.229   5.921  18.049  0.00  0.00      PROA  
ATOM   1650 HD13 LEU P 557     -25.192   4.474  17.112  0.00  0.00      PROA  
ATOM   1651  CD2 LEU P 557     -26.370   3.961  19.514  0.00  0.00      PROA  
ATOM   1652 HD21 LEU P 557     -26.831   4.918  19.840  0.00  0.00      PROA  
ATOM   1653 HD22 LEU P 557     -26.529   3.172  20.280  0.00  0.00      PROA  
ATOM   1654 HD23 LEU P 557     -26.811   3.448  18.632  0.00  0.00      PROA  
ATOM   1655    C LEU P 557     -23.350   0.797  20.257  0.00  0.00      PROA  
ATOM   1656    O LEU P 557     -22.159   0.715  20.680  0.00  0.00      PROA  
ATOM   1657    N SER P 558     -23.876  -0.295  19.590  0.00  0.00      PROA  
ATOM   1658   HN SER P 558     -24.823  -0.259  19.281  0.00  0.00      PROA  
ATOM   1659   CA SER P 558     -23.142  -1.578  19.242  0.00  0.00      PROA  
ATOM   1660   HA SER P 558     -22.399  -1.773  20.001  0.00  0.00      PROA  
ATOM   1661   CB SER P 558     -23.941  -2.894  19.153  0.00  0.00      PROA  
ATOM   1662  HB1 SER P 558     -24.845  -2.740  18.526  0.00  0.00      PROA  
ATOM   1663  HB2 SER P 558     -24.379  -3.058  20.161  0.00  0.00      PROA  
ATOM   1664   OG SER P 558     -23.203  -4.018  18.706  0.00  0.00      PROA  
ATOM   1665  HG1 SER P 558     -22.860  -4.443  19.496  0.00  0.00      PROA  
ATOM   1666    C SER P 558     -22.385  -1.244  17.982  0.00  0.00      PROA  
ATOM   1667    O SER P 558     -22.919  -0.981  16.869  0.00  0.00      PROA  
ATOM   1668    N TYR P 559     -21.081  -1.045  18.173  0.00  0.00      PROA  
ATOM   1669   HN TYR P 559     -20.662  -1.120  19.074  0.00  0.00      PROA  
ATOM   1670   CA TYR P 559     -20.089  -0.937  17.097  0.00  0.00      PROA  
ATOM   1671   HA TYR P 559     -20.333   0.030  16.682  0.00  0.00      PROA  
ATOM   1672   CB TYR P 559     -18.633  -0.900  17.607  0.00  0.00      PROA  
ATOM   1673  HB1 TYR P 559     -18.546  -1.812  18.235  0.00  0.00      PROA  
ATOM   1674  HB2 TYR P 559     -18.379   0.036  18.148  0.00  0.00      PROA  
ATOM   1675   CG TYR P 559     -17.485  -1.104  16.591  0.00  0.00      PROA  
ATOM   1676  CD1 TYR P 559     -17.277  -0.220  15.514  0.00  0.00      PROA  
ATOM   1677  HD1 TYR P 559     -17.870   0.681  15.457  0.00  0.00      PROA  
ATOM   1678  CE1 TYR P 559     -16.152  -0.399  14.684  0.00  0.00      PROA  
ATOM   1679  HE1 TYR P 559     -16.058   0.230  13.811  0.00  0.00      PROA  
ATOM   1680   CZ TYR P 559     -15.263  -1.530  14.836  0.00  0.00      PROA  
ATOM   1681   OH TYR P 559     -14.138  -1.752  13.977  0.00  0.00      PROA  
ATOM   1682   HH TYR P 559     -14.286  -1.281  13.153  0.00  0.00      PROA  
ATOM   1683  CD2 TYR P 559     -16.633  -2.158  16.756  0.00  0.00      PROA  
ATOM   1684  HD2 TYR P 559     -16.809  -2.784  17.618  0.00  0.00      PROA  
ATOM   1685  CE2 TYR P 559     -15.512  -2.356  15.951  0.00  0.00      PROA  
ATOM   1686  HE2 TYR P 559     -14.720  -3.046  16.203  0.00  0.00      PROA  
ATOM   1687    C TYR P 559     -20.191  -2.041  16.017  0.00  0.00      PROA  
ATOM   1688    O TYR P 559     -20.364  -1.748  14.857  0.00  0.00      PROA  
ATOM   1689    N LEU P 560     -20.233  -3.289  16.527  0.00  0.00      PROA  
ATOM   1690   HN LEU P 560     -20.094  -3.447  17.502  0.00  0.00      PROA  
ATOM   1691   CA LEU P 560     -20.228  -4.470  15.649  0.00  0.00      PROA  
ATOM   1692   HA LEU P 560     -19.520  -4.428  14.834  0.00  0.00      PROA  
ATOM   1693   CB LEU P 560     -19.901  -5.771  16.431  0.00  0.00      PROA  
ATOM   1694  HB1 LEU P 560     -19.897  -6.650  15.753  0.00  0.00      PROA  
ATOM   1695  HB2 LEU P 560     -20.610  -6.058  17.237  0.00  0.00      PROA  
ATOM   1696   CG LEU P 560     -18.432  -5.735  16.903  0.00  0.00      PROA  
ATOM   1697   HG LEU P 560     -18.194  -4.872  17.562  0.00  0.00      PROA  
ATOM   1698  CD1 LEU P 560     -18.283  -7.047  17.625  0.00  0.00      PROA  
ATOM   1699 HD11 LEU P 560     -18.540  -7.874  16.929  0.00  0.00      PROA  
ATOM   1700 HD12 LEU P 560     -18.918  -7.165  18.530  0.00  0.00      PROA  
ATOM   1701 HD13 LEU P 560     -17.232  -7.233  17.931  0.00  0.00      PROA  
ATOM   1702  CD2 LEU P 560     -17.427  -5.656  15.711  0.00  0.00      PROA  
ATOM   1703 HD21 LEU P 560     -17.879  -6.200  14.855  0.00  0.00      PROA  
ATOM   1704 HD22 LEU P 560     -16.512  -6.171  16.076  0.00  0.00      PROA  
ATOM   1705 HD23 LEU P 560     -17.194  -4.611  15.414  0.00  0.00      PROA  
ATOM   1706    C LEU P 560     -21.516  -4.600  14.931  0.00  0.00      PROA  
ATOM   1707    O LEU P 560     -21.604  -4.881  13.728  0.00  0.00      PROA  
ATOM   1708    N SER P 561     -22.621  -4.239  15.570  0.00  0.00      PROA  
ATOM   1709   HN SER P 561     -22.603  -4.046  16.548  0.00  0.00      PROA  
ATOM   1710   CA SER P 561     -23.947  -4.221  14.991  0.00  0.00      PROA  
ATOM   1711   HA SER P 561     -24.042  -5.194  14.533  0.00  0.00      PROA  
ATOM   1712   CB SER P 561     -25.089  -4.013  15.933  0.00  0.00      PROA  
ATOM   1713  HB1 SER P 561     -26.096  -4.020  15.462  0.00  0.00      PROA  
ATOM   1714  HB2 SER P 561     -25.060  -3.040  16.469  0.00  0.00      PROA  
ATOM   1715   OG SER P 561     -24.976  -5.113  16.888  0.00  0.00      PROA  
ATOM   1716  HG1 SER P 561     -24.202  -4.919  17.423  0.00  0.00      PROA  
ATOM   1717    C SER P 561     -24.120  -3.242  13.872  0.00  0.00      PROA  
ATOM   1718    O SER P 561     -24.547  -3.549  12.805  0.00  0.00      PROA  
ATOM   1719    N LEU P 562     -23.646  -2.009  14.010  0.00  0.00      PROA  
ATOM   1720   HN LEU P 562     -23.148  -1.860  14.861  0.00  0.00      PROA  
ATOM   1721   CA LEU P 562     -23.736  -0.918  12.927  0.00  0.00      PROA  
ATOM   1722   HA LEU P 562     -24.702  -0.924  12.444  0.00  0.00      PROA  
ATOM   1723   CB LEU P 562     -23.577   0.403  13.731  0.00  0.00      PROA  
ATOM   1724  HB1 LEU P 562     -22.646   0.310  14.330  0.00  0.00      PROA  
ATOM   1725  HB2 LEU P 562     -24.528   0.408  14.306  0.00  0.00      PROA  
ATOM   1726   CG LEU P 562     -23.449   1.711  12.900  0.00  0.00      PROA  
ATOM   1727   HG LEU P 562     -22.684   1.550  12.110  0.00  0.00      PROA  
ATOM   1728  CD1 LEU P 562     -24.797   2.124  12.363  0.00  0.00      PROA  
ATOM   1729 HD11 LEU P 562     -25.273   2.744  13.153  0.00  0.00      PROA  
ATOM   1730 HD12 LEU P 562     -25.461   1.252  12.184  0.00  0.00      PROA  
ATOM   1731 HD13 LEU P 562     -24.705   2.920  11.593  0.00  0.00      PROA  
ATOM   1732  CD2 LEU P 562     -22.815   2.819  13.846  0.00  0.00      PROA  
ATOM   1733 HD21 LEU P 562     -22.599   3.749  13.279  0.00  0.00      PROA  
ATOM   1734 HD22 LEU P 562     -21.820   2.425  14.144  0.00  0.00      PROA  
ATOM   1735 HD23 LEU P 562     -23.497   3.144  14.661  0.00  0.00      PROA  
ATOM   1736    C LEU P 562     -22.752  -1.066  11.787  0.00  0.00      PROA  
ATOM   1737    O LEU P 562     -23.112  -0.798  10.629  0.00  0.00      PROA  
ATOM   1738    N ARG P 563     -21.593  -1.543  12.038  0.00  0.00      PROA  
ATOM   1739   HN ARG P 563     -21.463  -1.870  12.971  0.00  0.00      PROA  
ATOM   1740   CA ARG P 563     -20.539  -1.833  11.114  0.00  0.00      PROA  
ATOM   1741   HA ARG P 563     -20.367  -0.886  10.625  0.00  0.00      PROA  
ATOM   1742   CB ARG P 563     -19.343  -2.406  11.918  0.00  0.00      PROA  
ATOM   1743  HB1 ARG P 563     -19.718  -3.349  12.370  0.00  0.00      PROA  
ATOM   1744  HB2 ARG P 563     -19.170  -1.601  12.665  0.00  0.00      PROA  
ATOM   1745   CG ARG P 563     -18.047  -2.655  11.125  0.00  0.00      PROA  
ATOM   1746  HG1 ARG P 563     -17.655  -1.624  10.994  0.00  0.00      PROA  
ATOM   1747  HG2 ARG P 563     -18.241  -3.010  10.090  0.00  0.00      PROA  
ATOM   1748   CD ARG P 563     -16.953  -3.438  11.877  0.00  0.00      PROA  
ATOM   1749  HD1 ARG P 563     -17.095  -4.539  11.920  0.00  0.00      PROA  
ATOM   1750  HD2 ARG P 563     -16.731  -2.971  12.860  0.00  0.00      PROA  
ATOM   1751   NE ARG P 563     -15.723  -3.193  11.105  0.00  0.00      PROA  
ATOM   1752   HE ARG P 563     -15.260  -2.307  11.084  0.00  0.00      PROA  
ATOM   1753   CZ ARG P 563     -15.260  -3.977  10.129  0.00  0.00      PROA  
ATOM   1754  NH1 ARG P 563     -15.840  -5.083   9.761  0.00  0.00      PROA  
ATOM   1755 HH11 ARG P 563     -16.803  -5.289   9.935  0.00  0.00      PROA  
ATOM   1756 HH12 ARG P 563     -15.353  -5.706   9.148  0.00  0.00      PROA  
ATOM   1757  NH2 ARG P 563     -14.276  -3.628   9.318  0.00  0.00      PROA  
ATOM   1758 HH21 ARG P 563     -13.888  -2.713   9.434  0.00  0.00      PROA  
ATOM   1759 HH22 ARG P 563     -14.209  -3.904   8.359  0.00  0.00      PROA  
ATOM   1760    C ARG P 563     -20.901  -2.884  10.067  0.00  0.00      PROA  
ATOM   1761    O ARG P 563     -20.569  -2.704   8.888  0.00  0.00      PROA  
ATOM   1762    N ALA P 564     -21.696  -3.899  10.443  0.00  0.00      PROA  
ATOM   1763   HN ALA P 564     -21.841  -4.009  11.423  0.00  0.00      PROA  
ATOM   1764   CA ALA P 564     -22.433  -4.736   9.518  0.00  0.00      PROA  
ATOM   1765   HA ALA P 564     -21.646  -5.147   8.903  0.00  0.00      PROA  
ATOM   1766   CB ALA P 564     -23.012  -5.941  10.209  0.00  0.00      PROA  
ATOM   1767  HB1 ALA P 564     -23.801  -5.610  10.916  0.00  0.00      PROA  
ATOM   1768  HB2 ALA P 564     -22.207  -6.401  10.821  0.00  0.00      PROA  
ATOM   1769  HB3 ALA P 564     -23.329  -6.755   9.521  0.00  0.00      PROA  
ATOM   1770    C ALA P 564     -23.364  -4.027   8.649  0.00  0.00      PROA  
ATOM   1771    O ALA P 564     -23.480  -4.256   7.434  0.00  0.00      PROA  
ATOM   1772    N CYS P 565     -24.086  -3.086   9.201  0.00  0.00      PROA  
ATOM   1773   HN CYS P 565     -24.031  -2.916  10.182  0.00  0.00      PROA  
ATOM   1774   CA CYS P 565     -25.044  -2.313   8.360  0.00  0.00      PROA  
ATOM   1775   HA CYS P 565     -25.674  -3.052   7.888  0.00  0.00      PROA  
ATOM   1776   CB CYS P 565     -25.877  -1.433   9.299  0.00  0.00      PROA  
ATOM   1777  HB1 CYS P 565     -26.690  -0.977   8.695  0.00  0.00      PROA  
ATOM   1778  HB2 CYS P 565     -25.287  -0.610   9.756  0.00  0.00      PROA  
ATOM   1779   SG CYS P 565     -26.735  -2.342  10.642  0.00  0.00      PROA  
ATOM   1780  HG1 CYS P 565     -26.397  -1.674  11.735  0.00  0.00      PROA  
ATOM   1781    C CYS P 565     -24.460  -1.370   7.291  0.00  0.00      PROA  
ATOM   1782    O CYS P 565     -24.804  -1.397   6.139  0.00  0.00      PROA  
ATOM   1783    N ILE P 566     -23.481  -0.590   7.755  0.00  0.00      PROA  
ATOM   1784   HN ILE P 566     -23.258  -0.629   8.727  0.00  0.00      PROA  
ATOM   1785   CA ILE P 566     -22.626   0.245   6.869  0.00  0.00      PROA  
ATOM   1786   HA ILE P 566     -23.270   0.885   6.284  0.00  0.00      PROA  
ATOM   1787   CB ILE P 566     -21.751   1.172   7.704  0.00  0.00      PROA  
ATOM   1788   HB ILE P 566     -21.115   0.525   8.344  0.00  0.00      PROA  
ATOM   1789  CG2 ILE P 566     -20.859   2.043   6.679  0.00  0.00      PROA  
ATOM   1790 HG21 ILE P 566     -21.465   2.421   5.828  0.00  0.00      PROA  
ATOM   1791 HG22 ILE P 566     -20.102   1.377   6.213  0.00  0.00      PROA  
ATOM   1792 HG23 ILE P 566     -20.339   2.890   7.177  0.00  0.00      PROA  
ATOM   1793  CG1 ILE P 566     -22.575   2.090   8.726  0.00  0.00      PROA  
ATOM   1794 HG11 ILE P 566     -23.337   1.517   9.295  0.00  0.00      PROA  
ATOM   1795 HG12 ILE P 566     -23.096   2.858   8.114  0.00  0.00      PROA  
ATOM   1796   CD ILE P 566     -21.644   2.777   9.747  0.00  0.00      PROA  
ATOM   1797  HD1 ILE P 566     -21.290   2.015  10.474  0.00  0.00      PROA  
ATOM   1798  HD2 ILE P 566     -22.184   3.640  10.192  0.00  0.00      PROA  
ATOM   1799  HD3 ILE P 566     -20.761   3.149   9.185  0.00  0.00      PROA  
ATOM   1800    C ILE P 566     -21.773  -0.534   5.839  0.00  0.00      PROA  
ATOM   1801    O ILE P 566     -21.736  -0.168   4.672  0.00  0.00      PROA  
ATOM   1802    N GLY P 567     -21.207  -1.683   6.180  0.00  0.00      PROA  
ATOM   1803   HN GLY P 567     -21.123  -1.945   7.138  0.00  0.00      PROA  
ATOM   1804   CA GLY P 567     -20.348  -2.475   5.300  0.00  0.00      PROA  
ATOM   1805  HA1 GLY P 567     -20.088  -3.274   5.978  0.00  0.00      PROA  
ATOM   1806  HA2 GLY P 567     -19.611  -1.862   4.802  0.00  0.00      PROA  
ATOM   1807    C GLY P 567     -21.303  -3.114   4.316  0.00  0.00      PROA  
ATOM   1808    O GLY P 567     -21.007  -3.216   3.044  0.00  0.00      PROA  
ATOM   1809    N LEU P 568     -22.462  -3.595   4.704  0.00  0.00      PROA  
ATOM   1810   HN LEU P 568     -22.768  -3.785   5.633  0.00  0.00      PROA  
ATOM   1811   CA LEU P 568     -23.325  -4.280   3.774  0.00  0.00      PROA  
ATOM   1812   HA LEU P 568     -22.692  -4.901   3.157  0.00  0.00      PROA  
ATOM   1813   CB LEU P 568     -24.463  -5.090   4.563  0.00  0.00      PROA  
ATOM   1814  HB1 LEU P 568     -25.116  -5.463   3.746  0.00  0.00      PROA  
ATOM   1815  HB2 LEU P 568     -25.063  -4.328   5.106  0.00  0.00      PROA  
ATOM   1816   CG LEU P 568     -24.001  -6.377   5.322  0.00  0.00      PROA  
ATOM   1817   HG LEU P 568     -23.284  -6.072   6.113  0.00  0.00      PROA  
ATOM   1818  CD1 LEU P 568     -25.191  -7.181   5.893  0.00  0.00      PROA  
ATOM   1819 HD11 LEU P 568     -26.133  -7.096   5.309  0.00  0.00      PROA  
ATOM   1820 HD12 LEU P 568     -25.521  -6.709   6.843  0.00  0.00      PROA  
ATOM   1821 HD13 LEU P 568     -24.908  -8.237   6.088  0.00  0.00      PROA  
ATOM   1822  CD2 LEU P 568     -23.274  -7.207   4.303  0.00  0.00      PROA  
ATOM   1823 HD21 LEU P 568     -23.958  -7.360   3.441  0.00  0.00      PROA  
ATOM   1824 HD22 LEU P 568     -22.946  -8.184   4.718  0.00  0.00      PROA  
ATOM   1825 HD23 LEU P 568     -22.366  -6.679   3.942  0.00  0.00      PROA  
ATOM   1826    C LEU P 568     -24.044  -3.306   2.865  0.00  0.00      PROA  
ATOM   1827    O LEU P 568     -24.334  -3.486   1.690  0.00  0.00      PROA  
ATOM   1828    N TRP P 569     -24.347  -2.090   3.372  0.00  0.00      PROA  
ATOM   1829   HN TRP P 569     -24.103  -1.788   4.290  0.00  0.00      PROA  
ATOM   1830   CA TRP P 569     -24.695  -0.999   2.485  0.00  0.00      PROA  
ATOM   1831   HA TRP P 569     -25.543  -1.356   1.919  0.00  0.00      PROA  
ATOM   1832   CB TRP P 569     -25.087   0.201   3.375  0.00  0.00      PROA  
ATOM   1833  HB1 TRP P 569     -24.185   0.800   3.625  0.00  0.00      PROA  
ATOM   1834  HB2 TRP P 569     -25.442  -0.129   4.375  0.00  0.00      PROA  
ATOM   1835   CG TRP P 569     -26.199   1.049   2.851  0.00  0.00      PROA  
ATOM   1836  CD1 TRP P 569     -26.099   2.007   1.862  0.00  0.00      PROA  
ATOM   1837  HD1 TRP P 569     -25.120   2.202   1.451  0.00  0.00      PROA  
ATOM   1838  NE1 TRP P 569     -27.312   2.598   1.707  0.00  0.00      PROA  
ATOM   1839  HE1 TRP P 569     -27.462   2.895   0.790  0.00  0.00      PROA  
ATOM   1840  CE2 TRP P 569     -28.230   1.947   2.385  0.00  0.00      PROA  
ATOM   1841  CD2 TRP P 569     -27.611   0.990   3.137  0.00  0.00      PROA  
ATOM   1842  CE3 TRP P 569     -28.314   0.239   4.067  0.00  0.00      PROA  
ATOM   1843  HE3 TRP P 569     -27.757  -0.427   4.708  0.00  0.00      PROA  
ATOM   1844  CZ3 TRP P 569     -29.694   0.413   4.155  0.00  0.00      PROA  
ATOM   1845  HZ3 TRP P 569     -30.245  -0.079   4.944  0.00  0.00      PROA  
ATOM   1846  CZ2 TRP P 569     -29.594   2.112   2.438  0.00  0.00      PROA  
ATOM   1847  HZ2 TRP P 569     -30.146   2.774   1.786  0.00  0.00      PROA  
ATOM   1848  CH2 TRP P 569     -30.296   1.332   3.407  0.00  0.00      PROA  
ATOM   1849  HH2 TRP P 569     -31.363   1.496   3.445  0.00  0.00      PROA  
ATOM   1850    C TRP P 569     -23.710  -0.608   1.328  0.00  0.00      PROA  
ATOM   1851    O TRP P 569     -24.025  -0.635   0.144  0.00  0.00      PROA  
ATOM   1852    N THR P 570     -22.422  -0.471   1.663  0.00  0.00      PROA  
ATOM   1853   HN THR P 570     -22.244  -0.620   2.633  0.00  0.00      PROA  
ATOM   1854   CA THR P 570     -21.186  -0.234   0.810  0.00  0.00      PROA  
ATOM   1855   HA THR P 570     -21.325   0.650   0.206  0.00  0.00      PROA  
ATOM   1856   CB THR P 570     -19.931  -0.126   1.667  0.00  0.00      PROA  
ATOM   1857   HB THR P 570     -19.861  -1.034   2.304  0.00  0.00      PROA  
ATOM   1858  OG1 THR P 570     -20.139   0.874   2.653  0.00  0.00      PROA  
ATOM   1859  HG1 THR P 570     -20.647   0.482   3.367  0.00  0.00      PROA  
ATOM   1860  CG2 THR P 570     -18.720   0.202   0.845  0.00  0.00      PROA  
ATOM   1861 HG21 THR P 570     -17.834  -0.092   1.447  0.00  0.00      PROA  
ATOM   1862 HG22 THR P 570     -18.600   1.264   0.538  0.00  0.00      PROA  
ATOM   1863 HG23 THR P 570     -18.601  -0.497  -0.010  0.00  0.00      PROA  
ATOM   1864    C THR P 570     -21.003  -1.388  -0.129  0.00  0.00      PROA  
ATOM   1865    O THR P 570     -20.853  -1.170  -1.336  0.00  0.00      PROA  
ATOM   1866    N ALA P 571     -21.193  -2.658   0.285  0.00  0.00      PROA  
ATOM   1867   HN ALA P 571     -21.448  -2.866   1.226  0.00  0.00      PROA  
ATOM   1868   CA ALA P 571     -21.290  -3.799  -0.569  0.00  0.00      PROA  
ATOM   1869   HA ALA P 571     -20.453  -3.928  -1.240  0.00  0.00      PROA  
ATOM   1870   CB ALA P 571     -21.276  -5.179   0.184  0.00  0.00      PROA  
ATOM   1871  HB1 ALA P 571     -22.301  -5.468   0.499  0.00  0.00      PROA  
ATOM   1872  HB2 ALA P 571     -20.555  -5.233   1.027  0.00  0.00      PROA  
ATOM   1873  HB3 ALA P 571     -21.139  -6.079  -0.454  0.00  0.00      PROA  
ATOM   1874    C ALA P 571     -22.373  -3.754  -1.628  0.00  0.00      PROA  
ATOM   1875    O ALA P 571     -22.149  -3.803  -2.819  0.00  0.00      PROA  
ATOM   1876    N PHE P 572     -23.600  -3.313  -1.296  0.00  0.00      PROA  
ATOM   1877   HN PHE P 572     -23.796  -3.141  -0.334  0.00  0.00      PROA  
ATOM   1878   CA PHE P 572     -24.771  -3.005  -2.194  0.00  0.00      PROA  
ATOM   1879   HA PHE P 572     -24.784  -3.829  -2.892  0.00  0.00      PROA  
ATOM   1880   CB PHE P 572     -26.042  -2.740  -1.312  0.00  0.00      PROA  
ATOM   1881  HB1 PHE P 572     -25.844  -1.907  -0.604  0.00  0.00      PROA  
ATOM   1882  HB2 PHE P 572     -26.244  -3.601  -0.640  0.00  0.00      PROA  
ATOM   1883   CG PHE P 572     -27.334  -2.460  -1.949  0.00  0.00      PROA  
ATOM   1884  CD1 PHE P 572     -28.350  -1.902  -1.174  0.00  0.00      PROA  
ATOM   1885  HD1 PHE P 572     -28.238  -1.633  -0.134  0.00  0.00      PROA  
ATOM   1886  CE1 PHE P 572     -29.604  -1.590  -1.822  0.00  0.00      PROA  
ATOM   1887  HE1 PHE P 572     -30.420  -1.137  -1.278  0.00  0.00      PROA  
ATOM   1888   CZ PHE P 572     -29.802  -1.845  -3.148  0.00  0.00      PROA  
ATOM   1889   HZ PHE P 572     -30.722  -1.615  -3.666  0.00  0.00      PROA  
ATOM   1890  CD2 PHE P 572     -27.556  -2.730  -3.345  0.00  0.00      PROA  
ATOM   1891  HD2 PHE P 572     -26.770  -3.190  -3.924  0.00  0.00      PROA  
ATOM   1892  CE2 PHE P 572     -28.754  -2.391  -3.920  0.00  0.00      PROA  
ATOM   1893  HE2 PHE P 572     -29.054  -2.557  -4.944  0.00  0.00      PROA  
ATOM   1894    C PHE P 572     -24.424  -1.866  -3.153  0.00  0.00      PROA  
ATOM   1895    O PHE P 572     -24.597  -1.985  -4.392  0.00  0.00      PROA  
ATOM   1896    N LEU P 573     -23.823  -0.708  -2.635  0.00  0.00      PROA  
ATOM   1897   HN LEU P 573     -23.657  -0.673  -1.652  0.00  0.00      PROA  
ATOM   1898   CA LEU P 573     -23.557   0.440  -3.422  0.00  0.00      PROA  
ATOM   1899   HA LEU P 573     -24.459   0.712  -3.950  0.00  0.00      PROA  
ATOM   1900   CB LEU P 573     -23.150   1.619  -2.541  0.00  0.00      PROA  
ATOM   1901  HB1 LEU P 573     -22.814   2.489  -3.145  0.00  0.00      PROA  
ATOM   1902  HB2 LEU P 573     -22.308   1.210  -1.942  0.00  0.00      PROA  
ATOM   1903   CG LEU P 573     -24.209   2.141  -1.592  0.00  0.00      PROA  
ATOM   1904   HG LEU P 573     -24.755   1.330  -1.064  0.00  0.00      PROA  
ATOM   1905  CD1 LEU P 573     -23.656   3.013  -0.440  0.00  0.00      PROA  
ATOM   1906 HD11 LEU P 573     -24.449   3.541   0.131  0.00  0.00      PROA  
ATOM   1907 HD12 LEU P 573     -22.841   3.675  -0.803  0.00  0.00      PROA  
ATOM   1908 HD13 LEU P 573     -23.042   2.432   0.282  0.00  0.00      PROA  
ATOM   1909  CD2 LEU P 573     -25.308   2.937  -2.391  0.00  0.00      PROA  
ATOM   1910 HD21 LEU P 573     -25.582   2.354  -3.296  0.00  0.00      PROA  
ATOM   1911 HD22 LEU P 573     -24.906   3.907  -2.755  0.00  0.00      PROA  
ATOM   1912 HD23 LEU P 573     -26.208   3.113  -1.764  0.00  0.00      PROA  
ATOM   1913    C LEU P 573     -22.502   0.247  -4.519  0.00  0.00      PROA  
ATOM   1914    O LEU P 573     -22.689   0.643  -5.631  0.00  0.00      PROA  
ATOM   1915    N CYS P 574     -21.446  -0.455  -4.158  0.00  0.00      PROA  
ATOM   1916   HN CYS P 574     -21.249  -0.737  -3.222  0.00  0.00      PROA  
ATOM   1917   CA CYS P 574     -20.426  -0.822  -5.149  0.00  0.00      PROA  
ATOM   1918   HA CYS P 574     -20.153   0.037  -5.745  0.00  0.00      PROA  
ATOM   1919   CB CYS P 574     -19.239  -1.465  -4.460  0.00  0.00      PROA  
ATOM   1920  HB1 CYS P 574     -18.525  -1.673  -5.285  0.00  0.00      PROA  
ATOM   1921  HB2 CYS P 574     -19.611  -2.364  -3.923  0.00  0.00      PROA  
ATOM   1922   SG CYS P 574     -18.259  -0.469  -3.258  0.00  0.00      PROA  
ATOM   1923  HG1 CYS P 574     -19.395  -0.254  -2.609  0.00  0.00      PROA  
ATOM   1924    C CYS P 574     -20.955  -1.728  -6.309  0.00  0.00      PROA  
ATOM   1925    O CYS P 574     -20.602  -1.598  -7.472  0.00  0.00      PROA  
ATOM   1926    N ILE P 575     -21.831  -2.709  -6.006  0.00  0.00      PROA  
ATOM   1927   HN ILE P 575     -22.168  -2.768  -5.070  0.00  0.00      PROA  
ATOM   1928   CA ILE P 575     -22.438  -3.552  -6.999  0.00  0.00      PROA  
ATOM   1929   HA ILE P 575     -21.657  -3.984  -7.607  0.00  0.00      PROA  
ATOM   1930   CB ILE P 575     -23.150  -4.722  -6.347  0.00  0.00      PROA  
ATOM   1931   HB ILE P 575     -23.931  -4.288  -5.687  0.00  0.00      PROA  
ATOM   1932  CG2 ILE P 575     -23.961  -5.599  -7.383  0.00  0.00      PROA  
ATOM   1933 HG21 ILE P 575     -23.302  -6.332  -7.895  0.00  0.00      PROA  
ATOM   1934 HG22 ILE P 575     -24.459  -5.003  -8.177  0.00  0.00      PROA  
ATOM   1935 HG23 ILE P 575     -24.729  -6.189  -6.838  0.00  0.00      PROA  
ATOM   1936  CG1 ILE P 575     -22.079  -5.606  -5.692  0.00  0.00      PROA  
ATOM   1937 HG11 ILE P 575     -21.415  -5.071  -4.980  0.00  0.00      PROA  
ATOM   1938 HG12 ILE P 575     -21.409  -6.080  -6.440  0.00  0.00      PROA  
ATOM   1939   CD ILE P 575     -22.514  -6.809  -4.854  0.00  0.00      PROA  
ATOM   1940  HD1 ILE P 575     -23.510  -6.480  -4.486  0.00  0.00      PROA  
ATOM   1941  HD2 ILE P 575     -21.851  -6.998  -3.983  0.00  0.00      PROA  
ATOM   1942  HD3 ILE P 575     -22.666  -7.734  -5.450  0.00  0.00      PROA  
ATOM   1943    C ILE P 575     -23.293  -2.743  -7.961  0.00  0.00      PROA  
ATOM   1944    O ILE P 575     -23.364  -3.060  -9.157  0.00  0.00      PROA  
ATOM   1945    N VAL P 576     -23.903  -1.606  -7.440  0.00  0.00      PROA  
ATOM   1946   HN VAL P 576     -23.884  -1.416  -6.461  0.00  0.00      PROA  
ATOM   1947   CA VAL P 576     -24.752  -0.874  -8.341  0.00  0.00      PROA  
ATOM   1948   HA VAL P 576     -25.208  -1.579  -9.020  0.00  0.00      PROA  
ATOM   1949   CB VAL P 576     -26.103  -0.315  -7.831  0.00  0.00      PROA  
ATOM   1950   HB VAL P 576     -26.641   0.033  -8.739  0.00  0.00      PROA  
ATOM   1951  CG1 VAL P 576     -26.969  -1.335  -7.099  0.00  0.00      PROA  
ATOM   1952 HG11 VAL P 576     -26.589  -1.616  -6.094  0.00  0.00      PROA  
ATOM   1953 HG12 VAL P 576     -27.216  -2.155  -7.807  0.00  0.00      PROA  
ATOM   1954 HG13 VAL P 576     -27.883  -0.753  -6.853  0.00  0.00      PROA  
ATOM   1955  CG2 VAL P 576     -25.865   0.921  -6.996  0.00  0.00      PROA  
ATOM   1956 HG21 VAL P 576     -25.465   0.750  -5.974  0.00  0.00      PROA  
ATOM   1957 HG22 VAL P 576     -26.867   1.366  -6.813  0.00  0.00      PROA  
ATOM   1958 HG23 VAL P 576     -25.232   1.687  -7.494  0.00  0.00      PROA  
ATOM   1959    C VAL P 576     -23.938   0.014  -9.268  0.00  0.00      PROA  
ATOM   1960    O VAL P 576     -24.160   0.265 -10.406  0.00  0.00      PROA  
ATOM   1961    N LEU P 577     -22.802   0.561  -8.784  0.00  0.00      PROA  
ATOM   1962   HN LEU P 577     -22.534   0.403  -7.837  0.00  0.00      PROA  
ATOM   1963   CA LEU P 577     -21.721   1.147  -9.606  0.00  0.00      PROA  
ATOM   1964   HA LEU P 577     -22.196   1.950 -10.150  0.00  0.00      PROA  
ATOM   1965   CB LEU P 577     -20.529   1.655  -8.714  0.00  0.00      PROA  
ATOM   1966  HB1 LEU P 577     -19.691   2.014  -9.350  0.00  0.00      PROA  
ATOM   1967  HB2 LEU P 577     -20.192   0.838  -8.040  0.00  0.00      PROA  
ATOM   1968   CG LEU P 577     -20.904   2.817  -7.793  0.00  0.00      PROA  
ATOM   1969   HG LEU P 577     -21.822   2.540  -7.232  0.00  0.00      PROA  
ATOM   1970  CD1 LEU P 577     -19.744   3.104  -6.817  0.00  0.00      PROA  
ATOM   1971 HD11 LEU P 577     -19.356   2.231  -6.250  0.00  0.00      PROA  
ATOM   1972 HD12 LEU P 577     -20.154   3.677  -5.959  0.00  0.00      PROA  
ATOM   1973 HD13 LEU P 577     -18.843   3.634  -7.192  0.00  0.00      PROA  
ATOM   1974  CD2 LEU P 577     -21.213   4.132  -8.556  0.00  0.00      PROA  
ATOM   1975 HD21 LEU P 577     -22.064   3.887  -9.227  0.00  0.00      PROA  
ATOM   1976 HD22 LEU P 577     -20.311   4.473  -9.108  0.00  0.00      PROA  
ATOM   1977 HD23 LEU P 577     -21.614   4.819  -7.780  0.00  0.00      PROA  
ATOM   1978    C LEU P 577     -21.189   0.158 -10.634  0.00  0.00      PROA  
ATOM   1979    O LEU P 577     -20.927   0.532 -11.790  0.00  0.00      PROA  
ATOM   1980    N VAL P 578     -21.094  -1.149 -10.345  0.00  0.00      PROA  
ATOM   1981   HN VAL P 578     -21.276  -1.472  -9.420  0.00  0.00      PROA  
ATOM   1982   CA VAL P 578     -20.760  -2.129 -11.302  0.00  0.00      PROA  
ATOM   1983   HA VAL P 578     -19.846  -1.796 -11.771  0.00  0.00      PROA  
ATOM   1984   CB VAL P 578     -20.424  -3.522 -10.611  0.00  0.00      PROA  
ATOM   1985   HB VAL P 578     -21.161  -3.844  -9.844  0.00  0.00      PROA  
ATOM   1986  CG1 VAL P 578     -20.295  -4.749 -11.549  0.00  0.00      PROA  
ATOM   1987 HG11 VAL P 578     -20.145  -5.733 -11.055  0.00  0.00      PROA  
ATOM   1988 HG12 VAL P 578     -19.377  -4.523 -12.132  0.00  0.00      PROA  
ATOM   1989 HG13 VAL P 578     -21.161  -4.865 -12.234  0.00  0.00      PROA  
ATOM   1990  CG2 VAL P 578     -19.067  -3.346  -9.816  0.00  0.00      PROA  
ATOM   1991 HG21 VAL P 578     -18.303  -2.965 -10.527  0.00  0.00      PROA  
ATOM   1992 HG22 VAL P 578     -18.719  -4.269  -9.305  0.00  0.00      PROA  
ATOM   1993 HG23 VAL P 578     -19.105  -2.532  -9.061  0.00  0.00      PROA  
ATOM   1994    C VAL P 578     -21.771  -2.297 -12.422  0.00  0.00      PROA  
ATOM   1995    O VAL P 578     -21.440  -2.270 -13.557  0.00  0.00      PROA  
ATOM   1996    N ALA P 579     -23.053  -2.491 -12.055  0.00  0.00      PROA  
ATOM   1997   HN ALA P 579     -23.056  -2.698 -11.080  0.00  0.00      PROA  
ATOM   1998   CA ALA P 579     -24.242  -2.672 -12.826  0.00  0.00      PROA  
ATOM   1999   HA ALA P 579     -24.221  -3.597 -13.382  0.00  0.00      PROA  
ATOM   2000   CB ALA P 579     -25.456  -2.921 -11.854  0.00  0.00      PROA  
ATOM   2001  HB1 ALA P 579     -25.849  -1.978 -11.417  0.00  0.00      PROA  
ATOM   2002  HB2 ALA P 579     -25.091  -3.594 -11.048  0.00  0.00      PROA  
ATOM   2003  HB3 ALA P 579     -26.296  -3.389 -12.409  0.00  0.00      PROA  
ATOM   2004    C ALA P 579     -24.567  -1.532 -13.757  0.00  0.00      PROA  
ATOM   2005    O ALA P 579     -24.984  -1.665 -14.874  0.00  0.00      PROA  
ATOM   2006    N THR P 580     -24.213  -0.318 -13.347  0.00  0.00      PROA  
ATOM   2007   HN THR P 580     -23.739  -0.147 -12.487  0.00  0.00      PROA  
ATOM   2008   CA THR P 580     -24.595   0.916 -14.128  0.00  0.00      PROA  
ATOM   2009   HA THR P 580     -25.559   0.922 -14.614  0.00  0.00      PROA  
ATOM   2010   CB THR P 580     -24.656   2.210 -13.240  0.00  0.00      PROA  
ATOM   2011   HB THR P 580     -24.645   3.136 -13.856  0.00  0.00      PROA  
ATOM   2012  OG1 THR P 580     -23.690   2.320 -12.192  0.00  0.00      PROA  
ATOM   2013  HG1 THR P 580     -23.796   1.608 -11.557  0.00  0.00      PROA  
ATOM   2014  CG2 THR P 580     -26.012   2.170 -12.560  0.00  0.00      PROA  
ATOM   2015 HG21 THR P 580     -26.124   3.033 -11.870  0.00  0.00      PROA  
ATOM   2016 HG22 THR P 580     -26.077   1.195 -12.033  0.00  0.00      PROA  
ATOM   2017 HG23 THR P 580     -26.839   2.341 -13.283  0.00  0.00      PROA  
ATOM   2018    C THR P 580     -23.492   1.194 -15.226  0.00  0.00      PROA  
ATOM   2019    O THR P 580     -23.658   2.058 -16.072  0.00  0.00      PROA  
ATOM   2020    N ASP P 581     -22.353   0.507 -15.111  0.00  0.00      PROA  
ATOM   2021   HN ASP P 581     -22.373  -0.215 -14.424  0.00  0.00      PROA  
ATOM   2022   CA ASP P 581     -21.143   0.641 -15.912  0.00  0.00      PROA  
ATOM   2023   HA ASP P 581     -20.506  -0.174 -15.602  0.00  0.00      PROA  
ATOM   2024   CB ASP P 581     -21.552   0.725 -17.404  0.00  0.00      PROA  
ATOM   2025  HB1 ASP P 581     -20.653   0.859 -18.044  0.00  0.00      PROA  
ATOM   2026  HB2 ASP P 581     -22.102   1.672 -17.587  0.00  0.00      PROA  
ATOM   2027   CG ASP P 581     -22.459  -0.384 -17.903  0.00  0.00      PROA  
ATOM   2028  OD1 ASP P 581     -23.417  -0.224 -18.713  0.00  0.00      PROA  
ATOM   2029  OD2 ASP P 581     -22.236  -1.584 -17.646  0.00  0.00      PROA  
ATOM   2030    C ASP P 581     -20.360   1.878 -15.507  0.00  0.00      PROA  
ATOM   2031    O ASP P 581     -19.798   2.577 -16.324  0.00  0.00      PROA  
ATOM   2032    N ALA P 582     -20.251   2.150 -14.146  0.00  0.00      PROA  
ATOM   2033   HN ALA P 582     -20.685   1.586 -13.448  0.00  0.00      PROA  
ATOM   2034   CA ALA P 582     -19.575   3.358 -13.647  0.00  0.00      PROA  
ATOM   2035   HA ALA P 582     -19.549   4.129 -14.403  0.00  0.00      PROA  
ATOM   2036   CB ALA P 582     -20.392   3.881 -12.432  0.00  0.00      PROA  
ATOM   2037  HB1 ALA P 582     -21.453   3.894 -12.762  0.00  0.00      PROA  
ATOM   2038  HB2 ALA P 582     -20.109   4.896 -12.079  0.00  0.00      PROA  
ATOM   2039  HB3 ALA P 582     -20.373   3.251 -11.517  0.00  0.00      PROA  
ATOM   2040    C ALA P 582     -18.166   2.972 -13.158  0.00  0.00      PROA  
ATOM   2041    O ALA P 582     -17.450   3.786 -12.661  0.00  0.00      PROA  
ATOM   2042    N SER P 583     -17.680   1.722 -13.341  0.00  0.00      PROA  
ATOM   2043   HN SER P 583     -18.373   1.051 -13.594  0.00  0.00      PROA  
ATOM   2044   CA SER P 583     -16.446   1.254 -12.856  0.00  0.00      PROA  
ATOM   2045   HA SER P 583     -16.431   1.548 -11.817  0.00  0.00      PROA  
ATOM   2046   CB SER P 583     -16.231  -0.361 -12.799  0.00  0.00      PROA  
ATOM   2047  HB1 SER P 583     -15.332  -0.721 -12.255  0.00  0.00      PROA  
ATOM   2048  HB2 SER P 583     -16.284  -0.731 -13.846  0.00  0.00      PROA  
ATOM   2049   OG SER P 583     -17.282  -0.912 -12.034  0.00  0.00      PROA  
ATOM   2050  HG1 SER P 583     -17.402  -0.363 -11.257  0.00  0.00      PROA  
ATOM   2051    C SER P 583     -15.147   1.772 -13.492  0.00  0.00      PROA  
ATOM   2052    O SER P 583     -14.144   1.885 -12.817  0.00  0.00      PROA  
ATOM   2053    N SER P 584     -15.187   2.209 -14.766  0.00  0.00      PROA  
ATOM   2054   HN SER P 584     -16.034   2.021 -15.257  0.00  0.00      PROA  
ATOM   2055   CA SER P 584     -14.004   2.814 -15.412  0.00  0.00      PROA  
ATOM   2056   HA SER P 584     -13.116   2.465 -14.905  0.00  0.00      PROA  
ATOM   2057   CB SER P 584     -13.777   2.173 -16.872  0.00  0.00      PROA  
ATOM   2058  HB1 SER P 584     -14.669   2.341 -17.513  0.00  0.00      PROA  
ATOM   2059  HB2 SER P 584     -13.657   1.090 -16.658  0.00  0.00      PROA  
ATOM   2060   OG SER P 584     -12.575   2.667 -17.519  0.00  0.00      PROA  
ATOM   2061  HG1 SER P 584     -12.693   3.618 -17.583  0.00  0.00      PROA  
ATOM   2062    C SER P 584     -14.057   4.299 -15.494  0.00  0.00      PROA  
ATOM   2063    O SER P 584     -13.245   4.943 -16.050  0.00  0.00      PROA  
ATOM   2064    N LEU P 585     -15.075   4.894 -14.809  0.00  0.00      PROA  
ATOM   2065   HN LEU P 585     -15.624   4.357 -14.173  0.00  0.00      PROA  
ATOM   2066   CA LEU P 585     -15.307   6.353 -14.830  0.00  0.00      PROA  
ATOM   2067   HA LEU P 585     -15.493   6.746 -15.819  0.00  0.00      PROA  
ATOM   2068   CB LEU P 585     -16.515   6.630 -13.947  0.00  0.00      PROA  
ATOM   2069  HB1 LEU P 585     -16.355   6.212 -12.931  0.00  0.00      PROA  
ATOM   2070  HB2 LEU P 585     -17.372   6.058 -14.363  0.00  0.00      PROA  
ATOM   2071   CG LEU P 585     -17.085   8.069 -13.856  0.00  0.00      PROA  
ATOM   2072   HG LEU P 585     -16.389   8.652 -13.216  0.00  0.00      PROA  
ATOM   2073  CD1 LEU P 585     -17.138   8.802 -15.182  0.00  0.00      PROA  
ATOM   2074 HD11 LEU P 585     -17.633   9.792 -15.090  0.00  0.00      PROA  
ATOM   2075 HD12 LEU P 585     -17.714   8.266 -15.966  0.00  0.00      PROA  
ATOM   2076 HD13 LEU P 585     -16.089   9.065 -15.436  0.00  0.00      PROA  
ATOM   2077  CD2 LEU P 585     -18.440   7.896 -13.156  0.00  0.00      PROA  
ATOM   2078 HD21 LEU P 585     -18.333   7.510 -12.120  0.00  0.00      PROA  
ATOM   2079 HD22 LEU P 585     -19.203   7.352 -13.754  0.00  0.00      PROA  
ATOM   2080 HD23 LEU P 585     -18.787   8.950 -13.105  0.00  0.00      PROA  
ATOM   2081    C LEU P 585     -14.131   7.162 -14.251  0.00  0.00      PROA  
ATOM   2082    O LEU P 585     -13.681   8.117 -14.877  0.00  0.00      PROA  
ATOM   2083    N VAL P 586     -13.513   6.753 -13.100  0.00  0.00      PROA  
ATOM   2084   HN VAL P 586     -13.844   5.901 -12.703  0.00  0.00      PROA  
ATOM   2085   CA VAL P 586     -12.449   7.520 -12.433  0.00  0.00      PROA  
ATOM   2086   HA VAL P 586     -12.564   8.558 -12.706  0.00  0.00      PROA  
ATOM   2087   CB VAL P 586     -12.521   7.431 -10.890  0.00  0.00      PROA  
ATOM   2088   HB VAL P 586     -11.723   8.011 -10.379  0.00  0.00      PROA  
ATOM   2089  CG1 VAL P 586     -13.902   8.047 -10.486  0.00  0.00      PROA  
ATOM   2090 HG11 VAL P 586     -14.102   8.038  -9.393  0.00  0.00      PROA  
ATOM   2091 HG12 VAL P 586     -14.751   7.590 -11.038  0.00  0.00      PROA  
ATOM   2092 HG13 VAL P 586     -13.821   9.085 -10.873  0.00  0.00      PROA  
ATOM   2093  CG2 VAL P 586     -12.355   5.969 -10.568  0.00  0.00      PROA  
ATOM   2094 HG21 VAL P 586     -13.106   5.291 -11.029  0.00  0.00      PROA  
ATOM   2095 HG22 VAL P 586     -12.209   5.823  -9.476  0.00  0.00      PROA  
ATOM   2096 HG23 VAL P 586     -11.437   5.489 -10.970  0.00  0.00      PROA  
ATOM   2097    C VAL P 586     -11.062   7.089 -12.991  0.00  0.00      PROA  
ATOM   2098    O VAL P 586      -9.995   7.617 -12.526  0.00  0.00      PROA  
ATOM   2099    N CYS P 587     -11.041   6.186 -14.003  0.00  0.00      PROA  
ATOM   2100   HN CYS P 587     -11.848   5.937 -14.534  0.00  0.00      PROA  
ATOM   2101   CA CYS P 587      -9.864   5.519 -14.552  0.00  0.00      PROA  
ATOM   2102   HA CYS P 587      -9.114   5.573 -13.778  0.00  0.00      PROA  
ATOM   2103   CB CYS P 587     -10.204   4.034 -14.907  0.00  0.00      PROA  
ATOM   2104  HB1 CYS P 587      -9.309   3.465 -15.237  0.00  0.00      PROA  
ATOM   2105  HB2 CYS P 587     -10.955   4.013 -15.725  0.00  0.00      PROA  
ATOM   2106   SG CYS P 587     -10.924   3.154 -13.379  0.00  0.00      PROA  
ATOM   2107  HG1 CYS P 587      -9.800   2.524 -13.072  0.00  0.00      PROA  
ATOM   2108    C CYS P 587      -9.350   6.142 -15.832  0.00  0.00      PROA  
ATOM   2109    O CYS P 587      -8.251   5.827 -16.205  0.00  0.00      PROA  
ATOM   2110    N TYR P 588     -10.023   7.147 -16.317  0.00  0.00      PROA  
ATOM   2111   HN TYR P 588     -10.948   7.370 -16.018  0.00  0.00      PROA  
ATOM   2112   CA TYR P 588      -9.576   7.875 -17.489  0.00  0.00      PROA  
ATOM   2113   HA TYR P 588      -8.982   7.255 -18.143  0.00  0.00      PROA  
ATOM   2114   CB TYR P 588     -10.778   8.387 -18.366  0.00  0.00      PROA  
ATOM   2115  HB1 TYR P 588     -10.396   8.945 -19.248  0.00  0.00      PROA  
ATOM   2116  HB2 TYR P 588     -11.408   9.019 -17.705  0.00  0.00      PROA  
ATOM   2117   CG TYR P 588     -11.709   7.265 -18.870  0.00  0.00      PROA  
ATOM   2118  CD1 TYR P 588     -13.115   7.279 -18.604  0.00  0.00      PROA  
ATOM   2119  HD1 TYR P 588     -13.523   8.056 -17.975  0.00  0.00      PROA  
ATOM   2120  CE1 TYR P 588     -13.973   6.303 -19.195  0.00  0.00      PROA  
ATOM   2121  HE1 TYR P 588     -15.039   6.415 -19.057  0.00  0.00      PROA  
ATOM   2122   CZ TYR P 588     -13.381   5.202 -19.774  0.00  0.00      PROA  
ATOM   2123   OH TYR P 588     -14.128   4.160 -20.202  0.00  0.00      PROA  
ATOM   2124   HH TYR P 588     -15.003   4.142 -19.806  0.00  0.00      PROA  
ATOM   2125  CD2 TYR P 588     -11.117   6.128 -19.455  0.00  0.00      PROA  
ATOM   2126  HD2 TYR P 588     -10.050   6.085 -19.611  0.00  0.00      PROA  
ATOM   2127  CE2 TYR P 588     -11.977   5.118 -19.913  0.00  0.00      PROA  
ATOM   2128  HE2 TYR P 588     -11.632   4.205 -20.374  0.00  0.00      PROA  
ATOM   2129    C TYR P 588      -8.715   9.001 -16.965  0.00  0.00      PROA  
ATOM   2130    O TYR P 588      -8.879  10.141 -17.320  0.00  0.00      PROA  
ATOM   2131    N ILE P 589      -7.725   8.717 -16.128  0.00  0.00      PROA  
ATOM   2132   HN ILE P 589      -7.685   7.800 -15.739  0.00  0.00      PROA  
ATOM   2133   CA ILE P 589      -6.737   9.680 -15.686  0.00  0.00      PROA  
ATOM   2134   HA ILE P 589      -7.152  10.673 -15.772  0.00  0.00      PROA  
ATOM   2135   CB ILE P 589      -6.437   9.376 -14.211  0.00  0.00      PROA  
ATOM   2136   HB ILE P 589      -5.730  10.142 -13.825  0.00  0.00      PROA  
ATOM   2137  CG2 ILE P 589      -7.740   9.635 -13.414  0.00  0.00      PROA  
ATOM   2138 HG21 ILE P 589      -7.452   9.378 -12.372  0.00  0.00      PROA  
ATOM   2139 HG22 ILE P 589      -8.535   8.939 -13.759  0.00  0.00      PROA  
ATOM   2140 HG23 ILE P 589      -8.224  10.627 -13.546  0.00  0.00      PROA  
ATOM   2141  CG1 ILE P 589      -5.809   7.961 -13.906  0.00  0.00      PROA  
ATOM   2142 HG11 ILE P 589      -5.221   7.465 -14.708  0.00  0.00      PROA  
ATOM   2143 HG12 ILE P 589      -6.686   7.285 -13.819  0.00  0.00      PROA  
ATOM   2144   CD ILE P 589      -5.045   7.927 -12.585  0.00  0.00      PROA  
ATOM   2145  HD1 ILE P 589      -5.841   7.715 -11.840  0.00  0.00      PROA  
ATOM   2146  HD2 ILE P 589      -4.505   8.891 -12.467  0.00  0.00      PROA  
ATOM   2147  HD3 ILE P 589      -4.381   7.037 -12.536  0.00  0.00      PROA  
ATOM   2148    C ILE P 589      -5.504   9.550 -16.584  0.00  0.00      PROA  
ATOM   2149    O ILE P 589      -5.165   8.532 -17.179  0.00  0.00      PROA  
ATOM   2150    N THR P 590      -4.744  10.670 -16.793  0.00  0.00      PROA  
ATOM   2151   HN THR P 590      -5.026  11.551 -16.421  0.00  0.00      PROA  
ATOM   2152   CA THR P 590      -3.512  10.716 -17.600  0.00  0.00      PROA  
ATOM   2153   HA THR P 590      -3.539   9.901 -18.308  0.00  0.00      PROA  
ATOM   2154   CB THR P 590      -3.271  12.043 -18.281  0.00  0.00      PROA  
ATOM   2155   HB THR P 590      -2.555  11.791 -19.092  0.00  0.00      PROA  
ATOM   2156  OG1 THR P 590      -2.680  13.135 -17.597  0.00  0.00      PROA  
ATOM   2157  HG1 THR P 590      -2.341  13.730 -18.270  0.00  0.00      PROA  
ATOM   2158  CG2 THR P 590      -4.547  12.527 -18.948  0.00  0.00      PROA  
ATOM   2159 HG21 THR P 590      -5.502  12.541 -18.380  0.00  0.00      PROA  
ATOM   2160 HG22 THR P 590      -4.812  11.884 -19.814  0.00  0.00      PROA  
ATOM   2161 HG23 THR P 590      -4.319  13.512 -19.409  0.00  0.00      PROA  
ATOM   2162    C THR P 590      -2.331  10.413 -16.718  0.00  0.00      PROA  
ATOM   2163    O THR P 590      -2.357  10.349 -15.477  0.00  0.00      PROA  
ATOM   2164    N ARG P 591      -1.248  10.282 -17.406  0.00  0.00      PROA  
ATOM   2165   HN ARG P 591      -1.189  10.033 -18.369  0.00  0.00      PROA  
ATOM   2166   CA ARG P 591       0.072  10.058 -16.868  0.00  0.00      PROA  
ATOM   2167   HA ARG P 591       0.094   9.094 -16.381  0.00  0.00      PROA  
ATOM   2168   CB ARG P 591       1.080  10.029 -18.078  0.00  0.00      PROA  
ATOM   2169  HB1 ARG P 591       0.938  10.956 -18.674  0.00  0.00      PROA  
ATOM   2170  HB2 ARG P 591       0.793   9.146 -18.687  0.00  0.00      PROA  
ATOM   2171   CG ARG P 591       2.505   9.923 -17.628  0.00  0.00      PROA  
ATOM   2172  HG1 ARG P 591       2.546   9.007 -17.001  0.00  0.00      PROA  
ATOM   2173  HG2 ARG P 591       2.838  10.824 -17.071  0.00  0.00      PROA  
ATOM   2174   CD ARG P 591       3.463   9.781 -18.818  0.00  0.00      PROA  
ATOM   2175  HD1 ARG P 591       3.364  10.661 -19.489  0.00  0.00      PROA  
ATOM   2176  HD2 ARG P 591       3.305   8.881 -19.450  0.00  0.00      PROA  
ATOM   2177   NE ARG P 591       4.819   9.789 -18.237  0.00  0.00      PROA  
ATOM   2178   HE ARG P 591       4.879  10.219 -17.336  0.00  0.00      PROA  
ATOM   2179   CZ ARG P 591       5.880   9.292 -18.831  0.00  0.00      PROA  
ATOM   2180  NH1 ARG P 591       5.791   8.606 -19.917  0.00  0.00      PROA  
ATOM   2181 HH11 ARG P 591       4.884   8.463 -20.313  0.00  0.00      PROA  
ATOM   2182 HH12 ARG P 591       6.442   7.857 -20.044  0.00  0.00      PROA  
ATOM   2183  NH2 ARG P 591       7.026   9.149 -18.208  0.00  0.00      PROA  
ATOM   2184 HH21 ARG P 591       7.041   9.172 -17.209  0.00  0.00      PROA  
ATOM   2185 HH22 ARG P 591       7.610   8.462 -18.641  0.00  0.00      PROA  
ATOM   2186    C ARG P 591       0.589  10.989 -15.849  0.00  0.00      PROA  
ATOM   2187    O ARG P 591       1.288  10.575 -14.942  0.00  0.00      PROA  
ATOM   2188    N PHE P 592       0.166  12.293 -15.920  0.00  0.00      PROA  
ATOM   2189   HN PHE P 592      -0.301  12.656 -16.723  0.00  0.00      PROA  
ATOM   2190   CA PHE P 592       0.525  13.283 -14.906  0.00  0.00      PROA  
ATOM   2191   HA PHE P 592       1.598  13.412 -14.921  0.00  0.00      PROA  
ATOM   2192   CB PHE P 592      -0.073  14.600 -15.333  0.00  0.00      PROA  
ATOM   2193  HB1 PHE P 592      -1.150  14.379 -15.489  0.00  0.00      PROA  
ATOM   2194  HB2 PHE P 592       0.169  14.847 -16.389  0.00  0.00      PROA  
ATOM   2195   CG PHE P 592       0.176  15.822 -14.490  0.00  0.00      PROA  
ATOM   2196  CD1 PHE P 592      -0.799  16.095 -13.563  0.00  0.00      PROA  
ATOM   2197  HD1 PHE P 592      -1.600  15.407 -13.338  0.00  0.00      PROA  
ATOM   2198  CE1 PHE P 592      -0.796  17.310 -12.883  0.00  0.00      PROA  
ATOM   2199  HE1 PHE P 592      -1.566  17.379 -12.129  0.00  0.00      PROA  
ATOM   2200   CZ PHE P 592       0.251  18.227 -13.064  0.00  0.00      PROA  
ATOM   2201   HZ PHE P 592       0.153  19.159 -12.527  0.00  0.00      PROA  
ATOM   2202  CD2 PHE P 592       1.290  16.735 -14.685  0.00  0.00      PROA  
ATOM   2203  HD2 PHE P 592       2.041  16.498 -15.424  0.00  0.00      PROA  
ATOM   2204  CE2 PHE P 592       1.322  17.857 -13.880  0.00  0.00      PROA  
ATOM   2205  HE2 PHE P 592       2.151  18.513 -14.103  0.00  0.00      PROA  
ATOM   2206    C PHE P 592       0.137  12.965 -13.438  0.00  0.00      PROA  
ATOM   2207    O PHE P 592       0.963  13.021 -12.514  0.00  0.00      PROA  
ATOM   2208    N THR P 593      -1.142  12.581 -13.226  0.00  0.00      PROA  
ATOM   2209   HN THR P 593      -1.768  12.664 -13.997  0.00  0.00      PROA  
ATOM   2210   CA THR P 593      -1.743  11.908 -12.052  0.00  0.00      PROA  
ATOM   2211   HA THR P 593      -1.538  12.536 -11.197  0.00  0.00      PROA  
ATOM   2212   CB THR P 593      -3.249  11.763 -12.175  0.00  0.00      PROA  
ATOM   2213   HB THR P 593      -3.635  10.942 -12.816  0.00  0.00      PROA  
ATOM   2214  OG1 THR P 593      -3.756  13.060 -12.482  0.00  0.00      PROA  
ATOM   2215  HG1 THR P 593      -3.624  13.242 -13.415  0.00  0.00      PROA  
ATOM   2216  CG2 THR P 593      -3.897  11.312 -10.785  0.00  0.00      PROA  
ATOM   2217 HG21 THR P 593      -5.006  11.306 -10.853  0.00  0.00      PROA  
ATOM   2218 HG22 THR P 593      -3.544  11.964  -9.957  0.00  0.00      PROA  
ATOM   2219 HG23 THR P 593      -3.655  10.244 -10.597  0.00  0.00      PROA  
ATOM   2220    C THR P 593      -1.153  10.579 -11.707  0.00  0.00      PROA  
ATOM   2221    O THR P 593      -0.792  10.329 -10.555  0.00  0.00      PROA  
ATOM   2222    N GLU P 594      -1.028   9.657 -12.691  0.00  0.00      PROA  
ATOM   2223   HN GLU P 594      -1.422   9.934 -13.564  0.00  0.00      PROA  
ATOM   2224   CA GLU P 594      -0.380   8.293 -12.655  0.00  0.00      PROA  
ATOM   2225   HA GLU P 594      -0.811   7.499 -12.064  0.00  0.00      PROA  
ATOM   2226   CB GLU P 594      -0.382   7.592 -14.066  0.00  0.00      PROA  
ATOM   2227  HB1 GLU P 594       0.531   7.985 -14.562  0.00  0.00      PROA  
ATOM   2228  HB2 GLU P 594      -1.220   8.063 -14.623  0.00  0.00      PROA  
ATOM   2229   CG GLU P 594      -0.552   6.050 -14.213  0.00  0.00      PROA  
ATOM   2230  HG1 GLU P 594      -1.517   5.777 -13.735  0.00  0.00      PROA  
ATOM   2231  HG2 GLU P 594       0.290   5.458 -13.796  0.00  0.00      PROA  
ATOM   2232   CD GLU P 594      -0.540   5.558 -15.673  0.00  0.00      PROA  
ATOM   2233  OE1 GLU P 594      -1.722   5.658 -16.194  0.00  0.00      PROA  
ATOM   2234  OE2 GLU P 594       0.391   5.096 -16.278  0.00  0.00      PROA  
ATOM   2235    C GLU P 594       1.080   8.329 -12.264  0.00  0.00      PROA  
ATOM   2236    O GLU P 594       1.564   7.448 -11.493  0.00  0.00      PROA  
ATOM   2237    N GLU P 595       1.944   9.291 -12.707  0.00  0.00      PROA  
ATOM   2238   HN GLU P 595       1.725   9.927 -13.442  0.00  0.00      PROA  
ATOM   2239   CA GLU P 595       3.314   9.328 -12.078  0.00  0.00      PROA  
ATOM   2240   HA GLU P 595       3.634   8.337 -11.791  0.00  0.00      PROA  
ATOM   2241   CB GLU P 595       4.331   9.824 -13.141  0.00  0.00      PROA  
ATOM   2242  HB1 GLU P 595       5.274  10.194 -12.685  0.00  0.00      PROA  
ATOM   2243  HB2 GLU P 595       3.740  10.620 -13.642  0.00  0.00      PROA  
ATOM   2244   CG GLU P 595       4.633   8.776 -14.281  0.00  0.00      PROA  
ATOM   2245  HG1 GLU P 595       3.702   8.541 -14.841  0.00  0.00      PROA  
ATOM   2246  HG2 GLU P 595       4.943   7.834 -13.780  0.00  0.00      PROA  
ATOM   2247   CD GLU P 595       5.694   9.377 -15.111  0.00  0.00      PROA  
ATOM   2248  OE1 GLU P 595       6.795   8.795 -15.342  0.00  0.00      PROA  
ATOM   2249  OE2 GLU P 595       5.432  10.496 -15.646  0.00  0.00      PROA  
ATOM   2250    C GLU P 595       3.475  10.160 -10.842  0.00  0.00      PROA  
ATOM   2251    O GLU P 595       4.407   9.930 -10.074  0.00  0.00      PROA  
ATOM   2252    N ALA P 596       2.497  11.088 -10.561  0.00  0.00      PROA  
ATOM   2253   HN ALA P 596       1.904  11.412 -11.294  0.00  0.00      PROA  
ATOM   2254   CA ALA P 596       2.392  11.812  -9.294  0.00  0.00      PROA  
ATOM   2255   HA ALA P 596       3.399  12.177  -9.157  0.00  0.00      PROA  
ATOM   2256   CB ALA P 596       1.331  12.892  -9.444  0.00  0.00      PROA  
ATOM   2257  HB1 ALA P 596       1.560  13.635 -10.237  0.00  0.00      PROA  
ATOM   2258  HB2 ALA P 596       1.172  13.417  -8.478  0.00  0.00      PROA  
ATOM   2259  HB3 ALA P 596       0.331  12.494  -9.717  0.00  0.00      PROA  
ATOM   2260    C ALA P 596       1.936  10.905  -8.198  0.00  0.00      PROA  
ATOM   2261    O ALA P 596       2.545  10.706  -7.135  0.00  0.00      PROA  
ATOM   2262    N PHE P 597       0.821  10.193  -8.420  0.00  0.00      PROA  
ATOM   2263   HN PHE P 597       0.231  10.249  -9.222  0.00  0.00      PROA  
ATOM   2264   CA PHE P 597       0.240   9.343  -7.412  0.00  0.00      PROA  
ATOM   2265   HA PHE P 597       0.150   9.998  -6.558  0.00  0.00      PROA  
ATOM   2266   CB PHE P 597      -1.168   8.890  -7.888  0.00  0.00      PROA  
ATOM   2267  HB1 PHE P 597      -1.222   8.349  -8.857  0.00  0.00      PROA  
ATOM   2268  HB2 PHE P 597      -1.796   9.783  -8.091  0.00  0.00      PROA  
ATOM   2269   CG PHE P 597      -1.884   8.055  -6.911  0.00  0.00      PROA  
ATOM   2270  CD1 PHE P 597      -2.733   8.625  -5.911  0.00  0.00      PROA  
ATOM   2271  HD1 PHE P 597      -2.858   9.697  -5.943  0.00  0.00      PROA  
ATOM   2272  CE1 PHE P 597      -3.374   7.798  -4.935  0.00  0.00      PROA  
ATOM   2273  HE1 PHE P 597      -4.183   8.174  -4.327  0.00  0.00      PROA  
ATOM   2274   CZ PHE P 597      -3.117   6.471  -4.867  0.00  0.00      PROA  
ATOM   2275   HZ PHE P 597      -3.704   5.882  -4.178  0.00  0.00      PROA  
ATOM   2276  CD2 PHE P 597      -1.591   6.642  -6.749  0.00  0.00      PROA  
ATOM   2277  HD2 PHE P 597      -0.907   6.163  -7.434  0.00  0.00      PROA  
ATOM   2278  CE2 PHE P 597      -2.278   5.841  -5.770  0.00  0.00      PROA  
ATOM   2279  HE2 PHE P 597      -2.141   4.771  -5.722  0.00  0.00      PROA  
ATOM   2280    C PHE P 597       1.081   8.128  -7.045  0.00  0.00      PROA  
ATOM   2281    O PHE P 597       1.227   7.688  -5.935  0.00  0.00      PROA  
ATOM   2282    N ALA P 598       1.781   7.544  -8.091  0.00  0.00      PROA  
ATOM   2283   HN ALA P 598       1.512   7.823  -9.010  0.00  0.00      PROA  
ATOM   2284   CA ALA P 598       2.666   6.455  -7.904  0.00  0.00      PROA  
ATOM   2285   HA ALA P 598       2.256   5.610  -7.370  0.00  0.00      PROA  
ATOM   2286   CB ALA P 598       3.182   5.973  -9.298  0.00  0.00      PROA  
ATOM   2287  HB1 ALA P 598       3.786   5.054  -9.142  0.00  0.00      PROA  
ATOM   2288  HB2 ALA P 598       3.780   6.714  -9.869  0.00  0.00      PROA  
ATOM   2289  HB3 ALA P 598       2.250   5.622  -9.792  0.00  0.00      PROA  
ATOM   2290    C ALA P 598       3.886   6.919  -7.080  0.00  0.00      PROA  
ATOM   2291    O ALA P 598       4.411   6.140  -6.308  0.00  0.00      PROA  
ATOM   2292    N SER P 599       4.343   8.185  -7.270  0.00  0.00      PROA  
ATOM   2293   HN SER P 599       3.869   8.721  -7.964  0.00  0.00      PROA  
ATOM   2294   CA SER P 599       5.473   8.766  -6.528  0.00  0.00      PROA  
ATOM   2295   HA SER P 599       6.280   8.049  -6.485  0.00  0.00      PROA  
ATOM   2296   CB SER P 599       6.014  10.021  -7.232  0.00  0.00      PROA  
ATOM   2297  HB1 SER P 599       5.342  10.902  -7.153  0.00  0.00      PROA  
ATOM   2298  HB2 SER P 599       5.990   9.791  -8.319  0.00  0.00      PROA  
ATOM   2299   OG SER P 599       7.210  10.577  -6.698  0.00  0.00      PROA  
ATOM   2300  HG1 SER P 599       7.931  10.314  -7.276  0.00  0.00      PROA  
ATOM   2301    C SER P 599       5.065   9.119  -5.071  0.00  0.00      PROA  
ATOM   2302    O SER P 599       5.795   8.675  -4.152  0.00  0.00      PROA  
ATOM   2303    N LEU P 600       3.810   9.682  -4.863  0.00  0.00      PROA  
ATOM   2304   HN LEU P 600       3.155   9.698  -5.615  0.00  0.00      PROA  
ATOM   2305   CA LEU P 600       3.224  10.063  -3.567  0.00  0.00      PROA  
ATOM   2306   HA LEU P 600       3.895  10.828  -3.202  0.00  0.00      PROA  
ATOM   2307   CB LEU P 600       1.749  10.620  -3.671  0.00  0.00      PROA  
ATOM   2308  HB1 LEU P 600       1.050   9.873  -4.105  0.00  0.00      PROA  
ATOM   2309  HB2 LEU P 600       1.834  11.385  -4.472  0.00  0.00      PROA  
ATOM   2310   CG LEU P 600       1.138  11.356  -2.519  0.00  0.00      PROA  
ATOM   2311   HG LEU P 600       0.830  10.623  -1.743  0.00  0.00      PROA  
ATOM   2312  CD1 LEU P 600       2.064  12.272  -1.733  0.00  0.00      PROA  
ATOM   2313 HD11 LEU P 600       2.694  12.850  -2.442  0.00  0.00      PROA  
ATOM   2314 HD12 LEU P 600       2.733  11.694  -1.061  0.00  0.00      PROA  
ATOM   2315 HD13 LEU P 600       1.604  13.129  -1.196  0.00  0.00      PROA  
ATOM   2316  CD2 LEU P 600      -0.150  12.173  -2.929  0.00  0.00      PROA  
ATOM   2317 HD21 LEU P 600      -0.686  12.586  -2.048  0.00  0.00      PROA  
ATOM   2318 HD22 LEU P 600      -0.897  11.547  -3.463  0.00  0.00      PROA  
ATOM   2319 HD23 LEU P 600       0.134  13.022  -3.588  0.00  0.00      PROA  
ATOM   2320    C LEU P 600       3.161   8.971  -2.580  0.00  0.00      PROA  
ATOM   2321    O LEU P 600       3.720   9.033  -1.428  0.00  0.00      PROA  
ATOM   2322    N ILE P 601       2.658   7.848  -2.942  0.00  0.00      PROA  
ATOM   2323   HN ILE P 601       2.320   7.777  -3.877  0.00  0.00      PROA  
ATOM   2324   CA ILE P 601       2.405   6.669  -2.083  0.00  0.00      PROA  
ATOM   2325   HA ILE P 601       1.978   7.000  -1.149  0.00  0.00      PROA  
ATOM   2326   CB ILE P 601       1.477   5.645  -2.738  0.00  0.00      PROA  
ATOM   2327   HB ILE P 601       1.826   5.396  -3.763  0.00  0.00      PROA  
ATOM   2328  CG2 ILE P 601       1.376   4.362  -1.826  0.00  0.00      PROA  
ATOM   2329 HG21 ILE P 601       0.463   3.793  -2.102  0.00  0.00      PROA  
ATOM   2330 HG22 ILE P 601       1.343   4.739  -0.781  0.00  0.00      PROA  
ATOM   2331 HG23 ILE P 601       2.279   3.754  -2.048  0.00  0.00      PROA  
ATOM   2332  CG1 ILE P 601       0.081   6.174  -3.006  0.00  0.00      PROA  
ATOM   2333 HG11 ILE P 601      -0.632   5.439  -3.437  0.00  0.00      PROA  
ATOM   2334 HG12 ILE P 601       0.192   7.045  -3.687  0.00  0.00      PROA  
ATOM   2335   CD ILE P 601      -0.629   6.707  -1.757  0.00  0.00      PROA  
ATOM   2336  HD1 ILE P 601      -1.657   7.012  -2.048  0.00  0.00      PROA  
ATOM   2337  HD2 ILE P 601      -0.103   7.641  -1.464  0.00  0.00      PROA  
ATOM   2338  HD3 ILE P 601      -0.701   5.963  -0.935  0.00  0.00      PROA  
ATOM   2339    C ILE P 601       3.742   6.020  -1.772  0.00  0.00      PROA  
ATOM   2340    O ILE P 601       3.825   5.530  -0.645  0.00  0.00      PROA  
ATOM   2341    N CYS P 602       4.738   5.924  -2.726  0.00  0.00      PROA  
ATOM   2342   HN CYS P 602       4.721   6.297  -3.650  0.00  0.00      PROA  
ATOM   2343   CA CYS P 602       6.068   5.427  -2.374  0.00  0.00      PROA  
ATOM   2344   HA CYS P 602       5.982   4.516  -1.801  0.00  0.00      PROA  
ATOM   2345   CB CYS P 602       6.924   5.433  -3.654  0.00  0.00      PROA  
ATOM   2346  HB1 CYS P 602       7.983   5.217  -3.396  0.00  0.00      PROA  
ATOM   2347  HB2 CYS P 602       6.976   6.468  -4.056  0.00  0.00      PROA  
ATOM   2348   SG CYS P 602       6.367   4.129  -4.859  0.00  0.00      PROA  
ATOM   2349  HG1 CYS P 602       5.340   4.857  -5.271  0.00  0.00      PROA  
ATOM   2350    C CYS P 602       6.872   6.343  -1.380  0.00  0.00      PROA  
ATOM   2351    O CYS P 602       7.525   5.915  -0.469  0.00  0.00      PROA  
ATOM   2352    N ILE P 603       6.726   7.670  -1.682  0.00  0.00      PROA  
ATOM   2353   HN ILE P 603       6.358   8.037  -2.533  0.00  0.00      PROA  
ATOM   2354   CA ILE P 603       7.369   8.699  -0.892  0.00  0.00      PROA  
ATOM   2355   HA ILE P 603       8.393   8.416  -0.699  0.00  0.00      PROA  
ATOM   2356   CB ILE P 603       7.248  10.084  -1.544  0.00  0.00      PROA  
ATOM   2357   HB ILE P 603       6.236  10.051  -2.001  0.00  0.00      PROA  
ATOM   2358  CG2 ILE P 603       7.519  11.193  -0.485  0.00  0.00      PROA  
ATOM   2359 HG21 ILE P 603       6.646  11.302   0.193  0.00  0.00      PROA  
ATOM   2360 HG22 ILE P 603       7.590  12.106  -1.114  0.00  0.00      PROA  
ATOM   2361 HG23 ILE P 603       8.372  11.082   0.218  0.00  0.00      PROA  
ATOM   2362  CG1 ILE P 603       8.319  10.181  -2.664  0.00  0.00      PROA  
ATOM   2363 HG11 ILE P 603       8.183  11.042  -3.352  0.00  0.00      PROA  
ATOM   2364 HG12 ILE P 603       8.388   9.258  -3.279  0.00  0.00      PROA  
ATOM   2365   CD ILE P 603       9.779  10.362  -2.101  0.00  0.00      PROA  
ATOM   2366  HD1 ILE P 603      10.088  11.359  -1.721  0.00  0.00      PROA  
ATOM   2367  HD2 ILE P 603      10.344  10.205  -3.044  0.00  0.00      PROA  
ATOM   2368  HD3 ILE P 603      10.120   9.527  -1.452  0.00  0.00      PROA  
ATOM   2369    C ILE P 603       6.799   8.598   0.577  0.00  0.00      PROA  
ATOM   2370    O ILE P 603       7.496   8.690   1.586  0.00  0.00      PROA  
ATOM   2371    N ILE P 604       5.498   8.358   0.715  0.00  0.00      PROA  
ATOM   2372   HN ILE P 604       4.925   8.444  -0.097  0.00  0.00      PROA  
ATOM   2373   CA ILE P 604       4.815   8.129   2.019  0.00  0.00      PROA  
ATOM   2374   HA ILE P 604       5.268   8.842   2.692  0.00  0.00      PROA  
ATOM   2375   CB ILE P 604       3.301   8.173   2.083  0.00  0.00      PROA  
ATOM   2376   HB ILE P 604       2.833   7.331   1.529  0.00  0.00      PROA  
ATOM   2377  CG2 ILE P 604       2.822   8.104   3.583  0.00  0.00      PROA  
ATOM   2378 HG21 ILE P 604       1.776   8.477   3.623  0.00  0.00      PROA  
ATOM   2379 HG22 ILE P 604       3.293   8.776   4.332  0.00  0.00      PROA  
ATOM   2380 HG23 ILE P 604       2.758   7.084   4.017  0.00  0.00      PROA  
ATOM   2381  CG1 ILE P 604       2.747   9.484   1.582  0.00  0.00      PROA  
ATOM   2382 HG11 ILE P 604       3.415   9.982   0.846  0.00  0.00      PROA  
ATOM   2383 HG12 ILE P 604       2.572  10.146   2.458  0.00  0.00      PROA  
ATOM   2384   CD ILE P 604       1.339   9.253   0.897  0.00  0.00      PROA  
ATOM   2385  HD1 ILE P 604       0.528   9.034   1.624  0.00  0.00      PROA  
ATOM   2386  HD2 ILE P 604       1.333   8.412   0.171  0.00  0.00      PROA  
ATOM   2387  HD3 ILE P 604       1.093  10.163   0.309  0.00  0.00      PROA  
ATOM   2388    C ILE P 604       5.266   6.821   2.675  0.00  0.00      PROA  
ATOM   2389    O ILE P 604       5.576   6.784   3.868  0.00  0.00      PROA  
ATOM   2390    N PHE P 605       5.401   5.746   1.954  0.00  0.00      PROA  
ATOM   2391   HN PHE P 605       5.133   5.872   1.002  0.00  0.00      PROA  
ATOM   2392   CA PHE P 605       5.916   4.447   2.403  0.00  0.00      PROA  
ATOM   2393   HA PHE P 605       5.309   4.072   3.213  0.00  0.00      PROA  
ATOM   2394   CB PHE P 605       5.743   3.383   1.290  0.00  0.00      PROA  
ATOM   2395  HB1 PHE P 605       6.328   3.420   0.346  0.00  0.00      PROA  
ATOM   2396  HB2 PHE P 605       4.748   3.771   0.983  0.00  0.00      PROA  
ATOM   2397   CG PHE P 605       5.683   1.911   1.884  0.00  0.00      PROA  
ATOM   2398  CD1 PHE P 605       4.656   1.519   2.786  0.00  0.00      PROA  
ATOM   2399  HD1 PHE P 605       3.970   2.308   3.056  0.00  0.00      PROA  
ATOM   2400  CE1 PHE P 605       4.589   0.218   3.279  0.00  0.00      PROA  
ATOM   2401  HE1 PHE P 605       3.870   0.006   4.056  0.00  0.00      PROA  
ATOM   2402   CZ PHE P 605       5.505  -0.692   2.844  0.00  0.00      PROA  
ATOM   2403   HZ PHE P 605       5.555  -1.732   3.131  0.00  0.00      PROA  
ATOM   2404  CD2 PHE P 605       6.675   1.017   1.498  0.00  0.00      PROA  
ATOM   2405  HD2 PHE P 605       7.603   1.359   1.065  0.00  0.00      PROA  
ATOM   2406  CE2 PHE P 605       6.595  -0.289   2.020  0.00  0.00      PROA  
ATOM   2407  HE2 PHE P 605       7.460  -0.916   1.862  0.00  0.00      PROA  
ATOM   2408    C PHE P 605       7.352   4.417   2.861  0.00  0.00      PROA  
ATOM   2409    O PHE P 605       7.718   3.712   3.759  0.00  0.00      PROA  
ATOM   2410    N ILE P 606       8.242   5.194   2.137  0.00  0.00      PROA  
ATOM   2411   HN ILE P 606       7.869   5.672   1.345  0.00  0.00      PROA  
ATOM   2412   CA ILE P 606       9.668   5.319   2.545  0.00  0.00      PROA  
ATOM   2413   HA ILE P 606       9.886   4.305   2.846  0.00  0.00      PROA  
ATOM   2414   CB ILE P 606      10.573   5.646   1.349  0.00  0.00      PROA  
ATOM   2415   HB ILE P 606      10.242   4.966   0.535  0.00  0.00      PROA  
ATOM   2416  CG2 ILE P 606      10.591   7.129   0.984  0.00  0.00      PROA  
ATOM   2417 HG21 ILE P 606      11.085   7.710   1.792  0.00  0.00      PROA  
ATOM   2418 HG22 ILE P 606       9.529   7.435   0.870  0.00  0.00      PROA  
ATOM   2419 HG23 ILE P 606      11.064   7.302  -0.006  0.00  0.00      PROA  
ATOM   2420  CG1 ILE P 606      12.051   5.177   1.839  0.00  0.00      PROA  
ATOM   2421 HG11 ILE P 606      11.983   4.272   2.481  0.00  0.00      PROA  
ATOM   2422 HG12 ILE P 606      12.531   5.922   2.509  0.00  0.00      PROA  
ATOM   2423   CD ILE P 606      12.979   4.980   0.589  0.00  0.00      PROA  
ATOM   2424  HD1 ILE P 606      13.996   4.703   0.939  0.00  0.00      PROA  
ATOM   2425  HD2 ILE P 606      13.078   5.891  -0.040  0.00  0.00      PROA  
ATOM   2426  HD3 ILE P 606      12.624   4.200  -0.119  0.00  0.00      PROA  
ATOM   2427    C ILE P 606       9.878   6.211   3.773  0.00  0.00      PROA  
ATOM   2428    O ILE P 606      10.679   5.928   4.695  0.00  0.00      PROA  
ATOM   2429    N TYR P 607       8.966   7.229   4.043  0.00  0.00      PROA  
ATOM   2430   HN TYR P 607       8.291   7.551   3.384  0.00  0.00      PROA  
ATOM   2431   CA TYR P 607       8.925   7.940   5.288  0.00  0.00      PROA  
ATOM   2432   HA TYR P 607       9.935   8.191   5.580  0.00  0.00      PROA  
ATOM   2433   CB TYR P 607       7.955   9.186   4.961  0.00  0.00      PROA  
ATOM   2434  HB1 TYR P 607       6.976   8.735   4.690  0.00  0.00      PROA  
ATOM   2435  HB2 TYR P 607       8.491   9.689   4.128  0.00  0.00      PROA  
ATOM   2436   CG TYR P 607       7.628  10.114   6.063  0.00  0.00      PROA  
ATOM   2437  CD1 TYR P 607       6.615   9.771   6.954  0.00  0.00      PROA  
ATOM   2438  HD1 TYR P 607       6.183   8.786   6.857  0.00  0.00      PROA  
ATOM   2439  CE1 TYR P 607       6.227  10.664   7.988  0.00  0.00      PROA  
ATOM   2440  HE1 TYR P 607       5.465  10.451   8.723  0.00  0.00      PROA  
ATOM   2441   CZ TYR P 607       6.793  11.895   8.056  0.00  0.00      PROA  
ATOM   2442   OH TYR P 607       6.605  12.694   9.161  0.00  0.00      PROA  
ATOM   2443   HH TYR P 607       7.343  13.307   9.180  0.00  0.00      PROA  
ATOM   2444  CD2 TYR P 607       8.266  11.352   6.220  0.00  0.00      PROA  
ATOM   2445  HD2 TYR P 607       8.992  11.634   5.472  0.00  0.00      PROA  
ATOM   2446  CE2 TYR P 607       7.855  12.190   7.287  0.00  0.00      PROA  
ATOM   2447  HE2 TYR P 607       8.347  13.149   7.351  0.00  0.00      PROA  
ATOM   2448    C TYR P 607       8.441   7.109   6.447  0.00  0.00      PROA  
ATOM   2449    O TYR P 607       8.948   7.183   7.572  0.00  0.00      PROA  
ATOM   2450    N GLU P 608       7.414   6.242   6.194  0.00  0.00      PROA  
ATOM   2451   HN GLU P 608       6.992   6.235   5.291  0.00  0.00      PROA  
ATOM   2452   CA GLU P 608       6.934   5.260   7.155  0.00  0.00      PROA  
ATOM   2453   HA GLU P 608       6.731   5.689   8.126  0.00  0.00      PROA  
ATOM   2454   CB GLU P 608       5.538   4.639   6.765  0.00  0.00      PROA  
ATOM   2455  HB1 GLU P 608       5.309   3.881   7.545  0.00  0.00      PROA  
ATOM   2456  HB2 GLU P 608       5.682   4.106   5.801  0.00  0.00      PROA  
ATOM   2457   CG GLU P 608       4.401   5.650   6.784  0.00  0.00      PROA  
ATOM   2458  HG1 GLU P 608       4.436   6.342   5.916  0.00  0.00      PROA  
ATOM   2459  HG2 GLU P 608       4.670   6.294   7.648  0.00  0.00      PROA  
ATOM   2460   CD GLU P 608       3.035   5.135   7.004  0.00  0.00      PROA  
ATOM   2461  OE1 GLU P 608       2.595   4.139   6.439  0.00  0.00      PROA  
ATOM   2462  OE2 GLU P 608       2.312   5.778   7.867  0.00  0.00      PROA  
ATOM   2463    C GLU P 608       7.978   4.125   7.440  0.00  0.00      PROA  
ATOM   2464    O GLU P 608       8.051   3.491   8.547  0.00  0.00      PROA  
ATOM   2465    N ALA P 609       8.788   3.649   6.392  0.00  0.00      PROA  
ATOM   2466   HN ALA P 609       8.588   3.955   5.464  0.00  0.00      PROA  
ATOM   2467   CA ALA P 609       9.750   2.619   6.549  0.00  0.00      PROA  
ATOM   2468   HA ALA P 609       9.348   1.823   7.158  0.00  0.00      PROA  
ATOM   2469   CB ALA P 609      10.316   2.191   5.201  0.00  0.00      PROA  
ATOM   2470  HB1 ALA P 609       9.454   1.936   4.548  0.00  0.00      PROA  
ATOM   2471  HB2 ALA P 609      10.996   1.329   5.371  0.00  0.00      PROA  
ATOM   2472  HB3 ALA P 609      10.943   3.023   4.815  0.00  0.00      PROA  
ATOM   2473    C ALA P 609      10.858   3.143   7.441  0.00  0.00      PROA  
ATOM   2474    O ALA P 609      11.418   2.387   8.292  0.00  0.00      PROA  
ATOM   2475    N ILE P 610      11.192   4.444   7.255  0.00  0.00      PROA  
ATOM   2476   HN ILE P 610      10.712   5.044   6.620  0.00  0.00      PROA  
ATOM   2477   CA ILE P 610      12.204   5.074   8.002  0.00  0.00      PROA  
ATOM   2478   HA ILE P 610      13.055   4.413   8.064  0.00  0.00      PROA  
ATOM   2479   CB ILE P 610      12.686   6.361   7.360  0.00  0.00      PROA  
ATOM   2480   HB ILE P 610      11.808   6.959   7.035  0.00  0.00      PROA  
ATOM   2481  CG2 ILE P 610      13.403   7.324   8.355  0.00  0.00      PROA  
ATOM   2482 HG21 ILE P 610      12.580   7.660   9.022  0.00  0.00      PROA  
ATOM   2483 HG22 ILE P 610      13.889   8.157   7.803  0.00  0.00      PROA  
ATOM   2484 HG23 ILE P 610      14.180   6.854   8.995  0.00  0.00      PROA  
ATOM   2485  CG1 ILE P 610      13.541   6.157   6.078  0.00  0.00      PROA  
ATOM   2486 HG11 ILE P 610      13.639   7.184   5.664  0.00  0.00      PROA  
ATOM   2487 HG12 ILE P 610      12.964   5.594   5.314  0.00  0.00      PROA  
ATOM   2488   CD ILE P 610      14.819   5.398   6.420  0.00  0.00      PROA  
ATOM   2489  HD1 ILE P 610      15.592   5.570   5.640  0.00  0.00      PROA  
ATOM   2490  HD2 ILE P 610      14.614   4.311   6.520  0.00  0.00      PROA  
ATOM   2491  HD3 ILE P 610      15.166   5.757   7.413  0.00  0.00      PROA  
ATOM   2492    C ILE P 610      11.864   5.320   9.415  0.00  0.00      PROA  
ATOM   2493    O ILE P 610      12.713   5.250  10.296  0.00  0.00      PROA  
ATOM   2494    N GLU P 611      10.584   5.522   9.691  0.00  0.00      PROA  
ATOM   2495   HN GLU P 611       9.930   5.748   8.974  0.00  0.00      PROA  
ATOM   2496   CA GLU P 611       9.974   5.678  11.029  0.00  0.00      PROA  
ATOM   2497   HA GLU P 611      10.635   6.325  11.585  0.00  0.00      PROA  
ATOM   2498   CB GLU P 611       8.527   6.245  11.000  0.00  0.00      PROA  
ATOM   2499  HB1 GLU P 611       7.974   6.108  10.046  0.00  0.00      PROA  
ATOM   2500  HB2 GLU P 611       8.710   7.333  11.131  0.00  0.00      PROA  
ATOM   2501   CG GLU P 611       7.541   5.880  12.229  0.00  0.00      PROA  
ATOM   2502  HG1 GLU P 611       8.063   6.201  13.156  0.00  0.00      PROA  
ATOM   2503  HG2 GLU P 611       7.380   4.784  12.302  0.00  0.00      PROA  
ATOM   2504   CD GLU P 611       6.155   6.446  12.224  0.00  0.00      PROA  
ATOM   2505  OE1 GLU P 611       5.662   7.272  13.019  0.00  0.00      PROA  
ATOM   2506  OE2 GLU P 611       5.363   6.000  11.373  0.00  0.00      PROA  
ATOM   2507    C GLU P 611      10.053   4.445  11.891  0.00  0.00      PROA  
ATOM   2508    O GLU P 611      10.046   4.464  13.125  0.00  0.00      PROA  
ATOM   2509    N LYS P 612      10.224   3.280  11.228  0.00  0.00      PROA  
ATOM   2510   HN LYS P 612      10.074   3.108  10.257  0.00  0.00      PROA  
ATOM   2511   CA LYS P 612      10.497   2.097  12.020  0.00  0.00      PROA  
ATOM   2512   HA LYS P 612       9.718   1.877  12.735  0.00  0.00      PROA  
ATOM   2513   CB LYS P 612      10.524   0.874  11.006  0.00  0.00      PROA  
ATOM   2514  HB1 LYS P 612      10.793   0.079  11.734  0.00  0.00      PROA  
ATOM   2515  HB2 LYS P 612      11.241   0.876  10.158  0.00  0.00      PROA  
ATOM   2516   CG LYS P 612       9.210   0.526  10.300  0.00  0.00      PROA  
ATOM   2517  HG1 LYS P 612       9.387  -0.406   9.722  0.00  0.00      PROA  
ATOM   2518  HG2 LYS P 612       8.937   1.308   9.559  0.00  0.00      PROA  
ATOM   2519   CD LYS P 612       8.021   0.345  11.226  0.00  0.00      PROA  
ATOM   2520  HD1 LYS P 612       7.911   1.235  11.882  0.00  0.00      PROA  
ATOM   2521  HD2 LYS P 612       8.156  -0.449  11.991  0.00  0.00      PROA  
ATOM   2522   CE LYS P 612       6.705   0.038  10.514  0.00  0.00      PROA  
ATOM   2523  HE1 LYS P 612       6.752  -0.901   9.922  0.00  0.00      PROA  
ATOM   2524  HE2 LYS P 612       6.426   0.823   9.780  0.00  0.00      PROA  
ATOM   2525   NZ LYS P 612       5.613  -0.113  11.499  0.00  0.00      PROA  
ATOM   2526  HZ1 LYS P 612       5.548  -1.086  11.859  0.00  0.00      PROA  
ATOM   2527  HZ2 LYS P 612       4.725   0.066  10.988  0.00  0.00      PROA  
ATOM   2528  HZ3 LYS P 612       5.649   0.486  12.349  0.00  0.00      PROA  
ATOM   2529    C LYS P 612      11.775   2.137  12.846  0.00  0.00      PROA  
ATOM   2530    O LYS P 612      11.784   1.794  14.006  0.00  0.00      PROA  
ATOM   2531    N LEU P 613      12.845   2.589  12.229  0.00  0.00      PROA  
ATOM   2532   HN LEU P 613      12.940   2.668  11.239  0.00  0.00      PROA  
ATOM   2533   CA LEU P 613      14.103   2.804  12.915  0.00  0.00      PROA  
ATOM   2534   HA LEU P 613      14.305   1.960  13.557  0.00  0.00      PROA  
ATOM   2535   CB LEU P 613      15.362   2.912  11.952  0.00  0.00      PROA  
ATOM   2536  HB1 LEU P 613      15.288   3.871  11.396  0.00  0.00      PROA  
ATOM   2537  HB2 LEU P 613      15.199   2.170  11.141  0.00  0.00      PROA  
ATOM   2538   CG LEU P 613      16.748   2.646  12.570  0.00  0.00      PROA  
ATOM   2539   HG LEU P 613      16.831   3.310  13.457  0.00  0.00      PROA  
ATOM   2540  CD1 LEU P 613      16.860   1.183  12.848  0.00  0.00      PROA  
ATOM   2541 HD11 LEU P 613      16.482   0.675  11.936  0.00  0.00      PROA  
ATOM   2542 HD12 LEU P 613      16.200   0.811  13.661  0.00  0.00      PROA  
ATOM   2543 HD13 LEU P 613      17.930   1.023  13.104  0.00  0.00      PROA  
ATOM   2544  CD2 LEU P 613      17.813   2.963  11.482  0.00  0.00      PROA  
ATOM   2545 HD21 LEU P 613      18.809   2.963  11.973  0.00  0.00      PROA  
ATOM   2546 HD22 LEU P 613      17.537   3.944  11.040  0.00  0.00      PROA  
ATOM   2547 HD23 LEU P 613      17.886   2.207  10.671  0.00  0.00      PROA  
ATOM   2548    C LEU P 613      14.108   3.943  13.904  0.00  0.00      PROA  
ATOM   2549    O LEU P 613      14.701   3.851  14.981  0.00  0.00      PROA  
ATOM   2550    N ILE P 614      13.188   4.921  13.653  0.00  0.00      PROA  
ATOM   2551   HN ILE P 614      12.852   4.831  12.719  0.00  0.00      PROA  
ATOM   2552   CA ILE P 614      12.812   5.903  14.634  0.00  0.00      PROA  
ATOM   2553   HA ILE P 614      13.773   6.291  14.939  0.00  0.00      PROA  
ATOM   2554   CB ILE P 614      12.032   7.085  14.089  0.00  0.00      PROA  
ATOM   2555   HB ILE P 614      11.023   6.755  13.764  0.00  0.00      PROA  
ATOM   2556  CG2 ILE P 614      11.824   8.147  15.199  0.00  0.00      PROA  
ATOM   2557 HG21 ILE P 614      12.835   8.519  15.471  0.00  0.00      PROA  
ATOM   2558 HG22 ILE P 614      11.303   7.760  16.101  0.00  0.00      PROA  
ATOM   2559 HG23 ILE P 614      11.245   9.051  14.911  0.00  0.00      PROA  
ATOM   2560  CG1 ILE P 614      12.810   7.706  12.898  0.00  0.00      PROA  
ATOM   2561 HG11 ILE P 614      13.092   6.912  12.174  0.00  0.00      PROA  
ATOM   2562 HG12 ILE P 614      13.800   8.093  13.221  0.00  0.00      PROA  
ATOM   2563   CD ILE P 614      12.169   8.859  12.201  0.00  0.00      PROA  
ATOM   2564  HD1 ILE P 614      12.617   9.001  11.194  0.00  0.00      PROA  
ATOM   2565  HD2 ILE P 614      12.228   9.716  12.905  0.00  0.00      PROA  
ATOM   2566  HD3 ILE P 614      11.151   8.490  11.952  0.00  0.00      PROA  
ATOM   2567    C ILE P 614      12.038   5.257  15.861  0.00  0.00      PROA  
ATOM   2568    O ILE P 614      12.362   5.513  17.017  0.00  0.00      PROA  
ATOM   2569    N HSD P 615      11.025   4.465  15.602  0.00  0.00      PROA  
ATOM   2570   HN HSD P 615      10.746   4.301  14.659  0.00  0.00      PROA  
ATOM   2571   CA HSD P 615      10.295   3.618  16.453  0.00  0.00      PROA  
ATOM   2572   HA HSD P 615       9.956   4.375  17.145  0.00  0.00      PROA  
ATOM   2573   CB HSD P 615       9.123   2.919  15.711  0.00  0.00      PROA  
ATOM   2574  HB1 HSD P 615       9.583   2.395  14.847  0.00  0.00      PROA  
ATOM   2575  HB2 HSD P 615       8.440   3.737  15.394  0.00  0.00      PROA  
ATOM   2576  ND1 HSD P 615       7.715   2.027  17.694  0.00  0.00      PROA  
ATOM   2577  HD1 HSD P 615       7.704   2.906  18.170  0.00  0.00      PROA  
ATOM   2578   CG HSD P 615       8.459   1.885  16.513  0.00  0.00      PROA  
ATOM   2579  CE1 HSD P 615       7.304   0.782  18.037  0.00  0.00      PROA  
ATOM   2580  HE1 HSD P 615       6.753   0.590  18.958  0.00  0.00      PROA  
ATOM   2581  NE2 HSD P 615       7.759  -0.171  17.264  0.00  0.00      PROA  
ATOM   2582  CD2 HSD P 615       8.421   0.538  16.261  0.00  0.00      PROA  
ATOM   2583  HD2 HSD P 615       8.798  -0.080  15.456  0.00  0.00      PROA  
ATOM   2584    C HSD P 615      11.111   2.669  17.292  0.00  0.00      PROA  
ATOM   2585    O HSD P 615      10.918   2.488  18.511  0.00  0.00      PROA  
ATOM   2586    N LEU P 616      12.090   1.985  16.722  0.00  0.00      PROA  
ATOM   2587   HN LEU P 616      12.242   2.009  15.737  0.00  0.00      PROA  
ATOM   2588   CA LEU P 616      13.136   1.220  17.409  0.00  0.00      PROA  
ATOM   2589   HA LEU P 616      12.671   0.526  18.093  0.00  0.00      PROA  
ATOM   2590   CB LEU P 616      14.122   0.441  16.391  0.00  0.00      PROA  
ATOM   2591  HB1 LEU P 616      14.877  -0.167  16.934  0.00  0.00      PROA  
ATOM   2592  HB2 LEU P 616      14.571   1.179  15.692  0.00  0.00      PROA  
ATOM   2593   CG LEU P 616      13.339  -0.667  15.592  0.00  0.00      PROA  
ATOM   2594   HG LEU P 616      12.393  -0.244  15.192  0.00  0.00      PROA  
ATOM   2595  CD1 LEU P 616      14.238  -1.119  14.436  0.00  0.00      PROA  
ATOM   2596 HD11 LEU P 616      15.309  -1.246  14.702  0.00  0.00      PROA  
ATOM   2597 HD12 LEU P 616      14.286  -0.331  13.654  0.00  0.00      PROA  
ATOM   2598 HD13 LEU P 616      13.838  -2.042  13.965  0.00  0.00      PROA  
ATOM   2599  CD2 LEU P 616      13.179  -1.983  16.433  0.00  0.00      PROA  
ATOM   2600 HD21 LEU P 616      12.544  -2.627  15.788  0.00  0.00      PROA  
ATOM   2601 HD22 LEU P 616      12.751  -1.810  17.443  0.00  0.00      PROA  
ATOM   2602 HD23 LEU P 616      14.129  -2.534  16.602  0.00  0.00      PROA  
ATOM   2603    C LEU P 616      13.978   2.129  18.303  0.00  0.00      PROA  
ATOM   2604    O LEU P 616      14.267   1.921  19.444  0.00  0.00      PROA  
ATOM   2605    N ALA P 617      14.281   3.271  17.793  0.00  0.00      PROA  
ATOM   2606   HN ALA P 617      14.117   3.344  16.812  0.00  0.00      PROA  
ATOM   2607   CA ALA P 617      15.187   4.179  18.462  0.00  0.00      PROA  
ATOM   2608   HA ALA P 617      15.998   3.579  18.846  0.00  0.00      PROA  
ATOM   2609   CB ALA P 617      15.712   5.167  17.433  0.00  0.00      PROA  
ATOM   2610  HB1 ALA P 617      16.428   5.968  17.717  0.00  0.00      PROA  
ATOM   2611  HB2 ALA P 617      14.832   5.588  16.902  0.00  0.00      PROA  
ATOM   2612  HB3 ALA P 617      16.232   4.649  16.599  0.00  0.00      PROA  
ATOM   2613    C ALA P 617      14.503   4.862  19.731  0.00  0.00      PROA  
ATOM   2614    O ALA P 617      15.087   5.014  20.786  0.00  0.00      PROA  
ATOM   2615    N GLU P 618      13.225   5.323  19.697  0.00  0.00      PROA  
ATOM   2616   HN GLU P 618      12.718   5.359  18.839  0.00  0.00      PROA  
ATOM   2617   CA GLU P 618      12.408   5.667  20.794  0.00  0.00      PROA  
ATOM   2618   HA GLU P 618      12.700   6.574  21.303  0.00  0.00      PROA  
ATOM   2619   CB GLU P 618      11.087   6.094  20.207  0.00  0.00      PROA  
ATOM   2620  HB1 GLU P 618      10.791   5.414  19.379  0.00  0.00      PROA  
ATOM   2621  HB2 GLU P 618      11.359   7.075  19.763  0.00  0.00      PROA  
ATOM   2622   CG GLU P 618      10.027   6.162  21.287  0.00  0.00      PROA  
ATOM   2623  HG1 GLU P 618      10.554   6.547  22.185  0.00  0.00      PROA  
ATOM   2624  HG2 GLU P 618       9.670   5.123  21.456  0.00  0.00      PROA  
ATOM   2625   CD GLU P 618       8.946   7.116  20.903  0.00  0.00      PROA  
ATOM   2626  OE1 GLU P 618       9.060   8.367  21.105  0.00  0.00      PROA  
ATOM   2627  OE2 GLU P 618       7.862   6.598  20.514  0.00  0.00      PROA  
ATOM   2628    C GLU P 618      12.178   4.597  21.851  0.00  0.00      PROA  
ATOM   2629    O GLU P 618      12.181   4.838  23.046  0.00  0.00      PROA  
ATOM   2630    N THR P 619      11.972   3.352  21.326  0.00  0.00      PROA  
ATOM   2631   HN THR P 619      11.933   3.362  20.329  0.00  0.00      PROA  
ATOM   2632   CA THR P 619      11.721   2.243  22.200  0.00  0.00      PROA  
ATOM   2633   HA THR P 619      10.910   2.581  22.829  0.00  0.00      PROA  
ATOM   2634   CB THR P 619      11.572   0.977  21.304  0.00  0.00      PROA  
ATOM   2635   HB THR P 619      12.309   0.955  20.472  0.00  0.00      PROA  
ATOM   2636  OG1 THR P 619      10.172   0.987  20.874  0.00  0.00      PROA  
ATOM   2637  HG1 THR P 619      10.054   1.735  20.282  0.00  0.00      PROA  
ATOM   2638  CG2 THR P 619      11.616  -0.322  22.084  0.00  0.00      PROA  
ATOM   2639 HG21 THR P 619      11.368  -1.068  21.299  0.00  0.00      PROA  
ATOM   2640 HG22 THR P 619      10.801  -0.328  22.839  0.00  0.00      PROA  
ATOM   2641 HG23 THR P 619      12.608  -0.587  22.507  0.00  0.00      PROA  
ATOM   2642    C THR P 619      12.920   1.953  23.123  0.00  0.00      PROA  
ATOM   2643    O THR P 619      12.806   1.648  24.299  0.00  0.00      PROA  
ATOM   2644    N TYR P 620      14.184   2.118  22.594  0.00  0.00      PROA  
ATOM   2645   HN TYR P 620      14.272   2.156  21.602  0.00  0.00      PROA  
ATOM   2646   CA TYR P 620      15.403   2.022  23.372  0.00  0.00      PROA  
ATOM   2647   HA TYR P 620      15.238   1.364  24.213  0.00  0.00      PROA  
ATOM   2648   CB TYR P 620      16.459   1.405  22.453  0.00  0.00      PROA  
ATOM   2649  HB1 TYR P 620      17.420   1.218  22.978  0.00  0.00      PROA  
ATOM   2650  HB2 TYR P 620      16.517   2.093  21.582  0.00  0.00      PROA  
ATOM   2651   CG TYR P 620      16.036   0.048  21.919  0.00  0.00      PROA  
ATOM   2652  CD1 TYR P 620      15.526  -0.917  22.768  0.00  0.00      PROA  
ATOM   2653  HD1 TYR P 620      15.552  -0.730  23.832  0.00  0.00      PROA  
ATOM   2654  CE1 TYR P 620      14.907  -2.044  22.184  0.00  0.00      PROA  
ATOM   2655  HE1 TYR P 620      14.529  -2.911  22.707  0.00  0.00      PROA  
ATOM   2656   CZ TYR P 620      15.039  -2.300  20.827  0.00  0.00      PROA  
ATOM   2657   OH TYR P 620      14.568  -3.449  20.261  0.00  0.00      PROA  
ATOM   2658   HH TYR P 620      14.628  -4.127  20.938  0.00  0.00      PROA  
ATOM   2659  CD2 TYR P 620      16.160  -0.190  20.559  0.00  0.00      PROA  
ATOM   2660  HD2 TYR P 620      16.639   0.543  19.927  0.00  0.00      PROA  
ATOM   2661  CE2 TYR P 620      15.695  -1.433  19.974  0.00  0.00      PROA  
ATOM   2662  HE2 TYR P 620      15.793  -1.662  18.923  0.00  0.00      PROA  
ATOM   2663    C TYR P 620      16.030   3.267  23.952  0.00  0.00      PROA  
ATOM   2664    O TYR P 620      16.699   4.055  23.249  0.00  0.00      PROA  
ATOM   2665    N PRO P 621      15.848   3.657  25.247  0.00  0.00      PROA  
ATOM   2666   CD PRO P 621      15.100   2.951  26.271  0.00  0.00      PROA  
ATOM   2667  HD1 PRO P 621      15.477   1.915  26.135  0.00  0.00      PROA  
ATOM   2668  HD2 PRO P 621      14.009   2.874  26.075  0.00  0.00      PROA  
ATOM   2669   CA PRO P 621      16.625   4.732  25.867  0.00  0.00      PROA  
ATOM   2670   HA PRO P 621      16.580   5.566  25.183  0.00  0.00      PROA  
ATOM   2671   CB PRO P 621      15.865   4.975  27.176  0.00  0.00      PROA  
ATOM   2672  HB1 PRO P 621      14.957   5.563  26.922  0.00  0.00      PROA  
ATOM   2673  HB2 PRO P 621      16.516   5.544  27.872  0.00  0.00      PROA  
ATOM   2674   CG PRO P 621      15.384   3.572  27.636  0.00  0.00      PROA  
ATOM   2675  HG1 PRO P 621      16.041   2.924  28.255  0.00  0.00      PROA  
ATOM   2676  HG2 PRO P 621      14.493   3.755  28.274  0.00  0.00      PROA  
ATOM   2677    C PRO P 621      18.125   4.324  25.866  0.00  0.00      PROA  
ATOM   2678    O PRO P 621      18.363   3.177  26.119  0.00  0.00      PROA  
ATOM   2679    N ILE P 622      19.050   5.291  25.664  0.00  0.00      PROA  
ATOM   2680   HN ILE P 622      18.729   6.201  25.412  0.00  0.00      PROA  
ATOM   2681   CA ILE P 622      20.411   5.106  25.660  0.00  0.00      PROA  
ATOM   2682   HA ILE P 622      20.668   4.127  26.036  0.00  0.00      PROA  
ATOM   2683   CB ILE P 622      21.192   5.190  24.352  0.00  0.00      PROA  
ATOM   2684   HB ILE P 622      22.204   4.760  24.517  0.00  0.00      PROA  
ATOM   2685  CG2 ILE P 622      20.450   4.251  23.377  0.00  0.00      PROA  
ATOM   2686 HG21 ILE P 622      19.380   4.508  23.226  0.00  0.00      PROA  
ATOM   2687 HG22 ILE P 622      20.411   3.185  23.688  0.00  0.00      PROA  
ATOM   2688 HG23 ILE P 622      21.010   4.191  22.420  0.00  0.00      PROA  
ATOM   2689  CG1 ILE P 622      21.388   6.639  23.805  0.00  0.00      PROA  
ATOM   2690 HG11 ILE P 622      21.622   7.441  24.538  0.00  0.00      PROA  
ATOM   2691 HG12 ILE P 622      20.404   6.948  23.393  0.00  0.00      PROA  
ATOM   2692   CD ILE P 622      22.523   6.914  22.720  0.00  0.00      PROA  
ATOM   2693  HD1 ILE P 622      22.497   6.107  21.956  0.00  0.00      PROA  
ATOM   2694  HD2 ILE P 622      23.537   6.856  23.170  0.00  0.00      PROA  
ATOM   2695  HD3 ILE P 622      22.422   7.872  22.167  0.00  0.00      PROA  
ATOM   2696    C ILE P 622      20.892   6.118  26.699  0.00  0.00      PROA  
ATOM   2697    O ILE P 622      20.305   7.238  26.884  0.00  0.00      PROA  
ATOM   2698    N HSD P 623      22.014   5.836  27.390  0.00  0.00      PROA  
ATOM   2699   HN HSD P 623      22.572   5.035  27.185  0.00  0.00      PROA  
ATOM   2700   CA HSD P 623      22.515   6.658  28.524  0.00  0.00      PROA  
ATOM   2701   HA HSD P 623      21.784   7.393  28.825  0.00  0.00      PROA  
ATOM   2702   CB HSD P 623      22.825   5.874  29.809  0.00  0.00      PROA  
ATOM   2703  HB1 HSD P 623      23.564   5.087  29.543  0.00  0.00      PROA  
ATOM   2704  HB2 HSD P 623      21.901   5.403  30.207  0.00  0.00      PROA  
ATOM   2705  ND1 HSD P 623      22.265   7.462  31.688  0.00  0.00      PROA  
ATOM   2706  HD1 HSD P 623      21.566   8.004  31.222  0.00  0.00      PROA  
ATOM   2707   CG HSD P 623      23.177   6.617  31.014  0.00  0.00      PROA  
ATOM   2708  CE1 HSD P 623      22.734   7.583  32.973  0.00  0.00      PROA  
ATOM   2709  HE1 HSD P 623      22.205   8.170  33.723  0.00  0.00      PROA  
ATOM   2710  NE2 HSD P 623      23.858   6.944  33.171  0.00  0.00      PROA  
ATOM   2711  CD2 HSD P 623      24.162   6.315  31.958  0.00  0.00      PROA  
ATOM   2712  HD2 HSD P 623      25.028   5.671  31.876  0.00  0.00      PROA  
ATOM   2713    C HSD P 623      23.734   7.427  28.081  0.00  0.00      PROA  
ATOM   2714    O HSD P 623      24.686   6.910  27.490  0.00  0.00      PROA  
ATOM   2715    N MET P 624      23.862   8.724  28.488  0.00  0.00      PROA  
ATOM   2716   HN MET P 624      23.098   9.208  28.907  0.00  0.00      PROA  
ATOM   2717   CA MET P 624      25.121   9.448  28.334  0.00  0.00      PROA  
ATOM   2718   HA MET P 624      25.383   9.406  27.287  0.00  0.00      PROA  
ATOM   2719   CB MET P 624      25.025  10.971  28.626  0.00  0.00      PROA  
ATOM   2720  HB1 MET P 624      25.956  11.500  28.331  0.00  0.00      PROA  
ATOM   2721  HB2 MET P 624      24.812  11.126  29.706  0.00  0.00      PROA  
ATOM   2722   CG MET P 624      23.897  11.629  27.814  0.00  0.00      PROA  
ATOM   2723  HG1 MET P 624      23.024  10.999  28.088  0.00  0.00      PROA  
ATOM   2724  HG2 MET P 624      24.011  11.447  26.725  0.00  0.00      PROA  
ATOM   2725   SD MET P 624      23.534  13.403  28.039  0.00  0.00      PROA  
ATOM   2726   CE MET P 624      22.718  13.200  29.688  0.00  0.00      PROA  
ATOM   2727  HE1 MET P 624      22.453  14.190  30.118  0.00  0.00      PROA  
ATOM   2728  HE2 MET P 624      23.350  12.649  30.416  0.00  0.00      PROA  
ATOM   2729  HE3 MET P 624      21.844  12.514  29.663  0.00  0.00      PROA  
ATOM   2730    C MET P 624      26.219   8.765  29.142  0.00  0.00      PROA  
ATOM   2731    O MET P 624      25.936   8.180  30.212  0.00  0.00      PROA  
ATOM   2732    N HSD P 625      27.464   8.851  28.753  0.00  0.00      PROA  
ATOM   2733   HN HSD P 625      27.662   9.352  27.914  0.00  0.00      PROA  
ATOM   2734   CA HSD P 625      28.540   8.320  29.516  0.00  0.00      PROA  
ATOM   2735   HA HSD P 625      28.420   7.253  29.399  0.00  0.00      PROA  
ATOM   2736   CB HSD P 625      29.864   8.546  28.756  0.00  0.00      PROA  
ATOM   2737  HB1 HSD P 625      30.075   9.634  28.837  0.00  0.00      PROA  
ATOM   2738  HB2 HSD P 625      29.737   8.308  27.678  0.00  0.00      PROA  
ATOM   2739  ND1 HSD P 625      31.086   6.410  28.904  0.00  0.00      PROA  
ATOM   2740  HD1 HSD P 625      30.376   5.904  28.414  0.00  0.00      PROA  
ATOM   2741   CG HSD P 625      31.024   7.720  29.295  0.00  0.00      PROA  
ATOM   2742  CE1 HSD P 625      32.277   5.953  29.351  0.00  0.00      PROA  
ATOM   2743  HE1 HSD P 625      32.691   4.955  29.206  0.00  0.00      PROA  
ATOM   2744  NE2 HSD P 625      32.882   6.876  30.074  0.00  0.00      PROA  
ATOM   2745  CD2 HSD P 625      32.098   8.058  29.989  0.00  0.00      PROA  
ATOM   2746  HD2 HSD P 625      32.418   8.955  30.504  0.00  0.00      PROA  
ATOM   2747    C HSD P 625      28.670   8.782  30.956  0.00  0.00      PROA  
ATOM   2748    O HSD P 625      28.375   9.945  31.287  0.00  0.00      PROA  
ATOM   2749    N SER P 626      29.045   7.824  31.870  0.00  0.00      PROA  
ATOM   2750   HN SER P 626      29.263   6.890  31.598  0.00  0.00      PROA  
ATOM   2751   CA SER P 626      29.023   8.120  33.327  0.00  0.00      PROA  
ATOM   2752   HA SER P 626      29.278   9.161  33.458  0.00  0.00      PROA  
ATOM   2753   CB SER P 626      27.602   7.869  34.055  0.00  0.00      PROA  
ATOM   2754  HB1 SER P 626      27.420   6.781  34.189  0.00  0.00      PROA  
ATOM   2755  HB2 SER P 626      26.812   8.300  33.404  0.00  0.00      PROA  
ATOM   2756   OG SER P 626      27.592   8.617  35.252  0.00  0.00      PROA  
ATOM   2757  HG1 SER P 626      26.731   8.634  35.676  0.00  0.00      PROA  
ATOM   2758    C SER P 626      30.100   7.327  34.050  0.00  0.00      PROA  
ATOM   2759    O SER P 626      30.695   6.411  33.567  0.00  0.00      PROA  
ATOM   2760    N GLN P 627      30.537   7.738  35.185  0.00  0.00      PROA  
ATOM   2761   HN GLN P 627      30.082   8.492  35.651  0.00  0.00      PROA  
ATOM   2762   CA GLN P 627      31.534   7.104  35.990  0.00  0.00      PROA  
ATOM   2763   HA GLN P 627      32.436   7.065  35.396  0.00  0.00      PROA  
ATOM   2764   CB GLN P 627      31.955   8.009  37.141  0.00  0.00      PROA  
ATOM   2765  HB1 GLN P 627      32.516   8.913  36.823  0.00  0.00      PROA  
ATOM   2766  HB2 GLN P 627      32.613   7.343  37.739  0.00  0.00      PROA  
ATOM   2767   CG GLN P 627      30.763   8.524  38.028  0.00  0.00      PROA  
ATOM   2768  HG1 GLN P 627      30.072   7.661  38.133  0.00  0.00      PROA  
ATOM   2769  HG2 GLN P 627      30.293   9.449  37.631  0.00  0.00      PROA  
ATOM   2770   CD GLN P 627      31.204   8.692  39.537  0.00  0.00      PROA  
ATOM   2771  OE1 GLN P 627      32.369   8.549  39.857  0.00  0.00      PROA  
ATOM   2772  NE2 GLN P 627      30.145   9.106  40.296  0.00  0.00      PROA  
ATOM   2773 HE21 GLN P 627      30.222   9.483  41.219  0.00  0.00      PROA  
ATOM   2774 HE22 GLN P 627      29.233   9.239  39.907  0.00  0.00      PROA  
ATOM   2775    C GLN P 627      31.113   5.685  36.405  0.00  0.00      PROA  
ATOM   2776    O GLN P 627      29.919   5.423  36.474  0.00  0.00      PROA  
ATOM   2777    N LEU P 628      32.049   4.757  36.654  0.00  0.00      PROA  
ATOM   2778   HN LEU P 628      33.012   5.015  36.642  0.00  0.00      PROA  
ATOM   2779   CA LEU P 628      31.791   3.314  36.707  0.00  0.00      PROA  
ATOM   2780   HA LEU P 628      31.342   3.153  35.738  0.00  0.00      PROA  
ATOM   2781   CB LEU P 628      33.093   2.437  36.771  0.00  0.00      PROA  
ATOM   2782  HB1 LEU P 628      33.720   2.626  37.669  0.00  0.00      PROA  
ATOM   2783  HB2 LEU P 628      33.622   2.719  35.835  0.00  0.00      PROA  
ATOM   2784   CG LEU P 628      32.987   0.907  36.677  0.00  0.00      PROA  
ATOM   2785   HG LEU P 628      32.234   0.561  37.417  0.00  0.00      PROA  
ATOM   2786  CD1 LEU P 628      32.420   0.367  35.297  0.00  0.00      PROA  
ATOM   2787 HD11 LEU P 628      33.327   0.205  34.676  0.00  0.00      PROA  
ATOM   2788 HD12 LEU P 628      31.726   1.071  34.790  0.00  0.00      PROA  
ATOM   2789 HD13 LEU P 628      31.980  -0.649  35.387  0.00  0.00      PROA  
ATOM   2790  CD2 LEU P 628      34.343   0.241  36.999  0.00  0.00      PROA  
ATOM   2791 HD21 LEU P 628      34.425  -0.842  36.766  0.00  0.00      PROA  
ATOM   2792 HD22 LEU P 628      34.566   0.475  38.062  0.00  0.00      PROA  
ATOM   2793 HD23 LEU P 628      34.983   0.824  36.304  0.00  0.00      PROA  
ATOM   2794    C LEU P 628      30.850   2.996  37.816  0.00  0.00      PROA  
ATOM   2795    O LEU P 628      30.091   2.069  37.816  0.00  0.00      PROA  
ATOM   2796    N ASP P 629      30.889   3.814  38.865  0.00  0.00      PROA  
ATOM   2797   HN ASP P 629      31.618   4.494  38.850  0.00  0.00      PROA  
ATOM   2798   CA ASP P 629      29.920   3.773  39.983  0.00  0.00      PROA  
ATOM   2799   HA ASP P 629      29.988   2.899  40.615  0.00  0.00      PROA  
ATOM   2800   CB ASP P 629      30.383   4.920  41.050  0.00  0.00      PROA  
ATOM   2801  HB1 ASP P 629      29.648   5.158  41.848  0.00  0.00      PROA  
ATOM   2802  HB2 ASP P 629      30.589   5.806  40.412  0.00  0.00      PROA  
ATOM   2803   CG ASP P 629      31.682   4.624  41.726  0.00  0.00      PROA  
ATOM   2804  OD1 ASP P 629      32.205   5.628  42.227  0.00  0.00      PROA  
ATOM   2805  OD2 ASP P 629      32.074   3.439  42.044  0.00  0.00      PROA  
ATOM   2806    C ASP P 629      28.403   3.960  39.614  0.00  0.00      PROA  
ATOM   2807    O ASP P 629      27.578   3.285  40.123  0.00  0.00      PROA  
ATOM   2808    N HSD P 630      28.007   4.908  38.700  0.00  0.00      PROA  
ATOM   2809   HN HSD P 630      28.663   5.430  38.160  0.00  0.00      PROA  
ATOM   2810   CA HSD P 630      26.618   4.995  38.288  0.00  0.00      PROA  
ATOM   2811   HA HSD P 630      26.053   4.822  39.192  0.00  0.00      PROA  
ATOM   2812   CB HSD P 630      26.282   6.306  37.703  0.00  0.00      PROA  
ATOM   2813  HB1 HSD P 630      25.195   6.263  37.474  0.00  0.00      PROA  
ATOM   2814  HB2 HSD P 630      26.700   6.493  36.691  0.00  0.00      PROA  
ATOM   2815  ND1 HSD P 630      26.084   7.500  39.850  0.00  0.00      PROA  
ATOM   2816  HD1 HSD P 630      25.387   6.877  40.204  0.00  0.00      PROA  
ATOM   2817   CG HSD P 630      26.623   7.486  38.589  0.00  0.00      PROA  
ATOM   2818  CE1 HSD P 630      26.462   8.675  40.413  0.00  0.00      PROA  
ATOM   2819  HE1 HSD P 630      26.153   8.921  41.428  0.00  0.00      PROA  
ATOM   2820  NE2 HSD P 630      27.138   9.444  39.570  0.00  0.00      PROA  
ATOM   2821  CD2 HSD P 630      27.272   8.675  38.450  0.00  0.00      PROA  
ATOM   2822  HD2 HSD P 630      27.836   9.064  37.611  0.00  0.00      PROA  
ATOM   2823    C HSD P 630      26.304   3.791  37.368  0.00  0.00      PROA  
ATOM   2824    O HSD P 630      25.266   3.157  37.522  0.00  0.00      PROA  
ATOM   2825    N LEU P 631      27.239   3.378  36.529  0.00  0.00      PROA  
ATOM   2826   HN LEU P 631      28.088   3.896  36.598  0.00  0.00      PROA  
ATOM   2827   CA LEU P 631      27.176   2.115  35.758  0.00  0.00      PROA  
ATOM   2828   HA LEU P 631      26.233   2.076  35.233  0.00  0.00      PROA  
ATOM   2829   CB LEU P 631      28.341   2.041  34.795  0.00  0.00      PROA  
ATOM   2830  HB1 LEU P 631      28.141   1.093  34.250  0.00  0.00      PROA  
ATOM   2831  HB2 LEU P 631      29.246   1.859  35.414  0.00  0.00      PROA  
ATOM   2832   CG LEU P 631      28.485   3.171  33.790  0.00  0.00      PROA  
ATOM   2833   HG LEU P 631      28.697   4.102  34.358  0.00  0.00      PROA  
ATOM   2834  CD1 LEU P 631      29.708   2.952  32.797  0.00  0.00      PROA  
ATOM   2835 HD11 LEU P 631      29.906   3.784  32.088  0.00  0.00      PROA  
ATOM   2836 HD12 LEU P 631      29.549   2.008  32.235  0.00  0.00      PROA  
ATOM   2837 HD13 LEU P 631      30.641   2.804  33.381  0.00  0.00      PROA  
ATOM   2838  CD2 LEU P 631      27.224   3.333  32.956  0.00  0.00      PROA  
ATOM   2839 HD21 LEU P 631      27.094   2.454  32.290  0.00  0.00      PROA  
ATOM   2840 HD22 LEU P 631      27.320   4.315  32.445  0.00  0.00      PROA  
ATOM   2841 HD23 LEU P 631      26.416   3.445  33.711  0.00  0.00      PROA  
ATOM   2842    C LEU P 631      27.060   0.834  36.595  0.00  0.00      PROA  
ATOM   2843    O LEU P 631      26.494  -0.205  36.264  0.00  0.00      PROA  
ATOM   2844    N SER P 632      27.667   0.828  37.801  0.00  0.00      PROA  
ATOM   2845   HN SER P 632      28.274   1.548  38.128  0.00  0.00      PROA  
ATOM   2846   CA SER P 632      27.660  -0.364  38.733  0.00  0.00      PROA  
ATOM   2847   HA SER P 632      27.791  -1.306  38.220  0.00  0.00      PROA  
ATOM   2848   CB SER P 632      29.023  -0.416  39.545  0.00  0.00      PROA  
ATOM   2849  HB1 SER P 632      29.031  -1.170  40.361  0.00  0.00      PROA  
ATOM   2850  HB2 SER P 632      29.197   0.579  40.008  0.00  0.00      PROA  
ATOM   2851   OG SER P 632      30.078  -0.502  38.551  0.00  0.00      PROA  
ATOM   2852  HG1 SER P 632      30.269   0.419  38.358  0.00  0.00      PROA  
ATOM   2853    C SER P 632      26.581  -0.430  39.661  0.00  0.00      PROA  
ATOM   2854    O SER P 632      26.163  -1.565  40.022  0.00  0.00      PROA  
ATOM   2855    N LEU P 633      26.070   0.685  40.271  0.00  0.00      PROA  
ATOM   2856   HN LEU P 633      26.494   1.572  40.106  0.00  0.00      PROA  
ATOM   2857   CA LEU P 633      25.050   0.609  41.264  0.00  0.00      PROA  
ATOM   2858   HA LEU P 633      25.155  -0.359  41.732  0.00  0.00      PROA  
ATOM   2859   CB LEU P 633      25.281   1.617  42.503  0.00  0.00      PROA  
ATOM   2860  HB1 LEU P 633      24.556   1.361  43.305  0.00  0.00      PROA  
ATOM   2861  HB2 LEU P 633      25.017   2.606  42.071  0.00  0.00      PROA  
ATOM   2862   CG LEU P 633      26.655   1.605  43.196  0.00  0.00      PROA  
ATOM   2863   HG LEU P 633      27.434   1.726  42.413  0.00  0.00      PROA  
ATOM   2864  CD1 LEU P 633      26.880   2.781  44.137  0.00  0.00      PROA  
ATOM   2865 HD11 LEU P 633      26.173   2.959  44.975  0.00  0.00      PROA  
ATOM   2866 HD12 LEU P 633      26.757   3.736  43.583  0.00  0.00      PROA  
ATOM   2867 HD13 LEU P 633      27.900   2.745  44.576  0.00  0.00      PROA  
ATOM   2868  CD2 LEU P 633      26.890   0.310  43.877  0.00  0.00      PROA  
ATOM   2869 HD21 LEU P 633      26.904  -0.518  43.137  0.00  0.00      PROA  
ATOM   2870 HD22 LEU P 633      26.109   0.170  44.655  0.00  0.00      PROA  
ATOM   2871 HD23 LEU P 633      27.892   0.307  44.357  0.00  0.00      PROA  
ATOM   2872    C LEU P 633      23.642   0.674  40.731  0.00  0.00      PROA  
ATOM   2873    O LEU P 633      22.639   0.294  41.378  0.00  0.00      PROA  
ATOM   2874    N TYR P 634      23.458   1.182  39.457  0.00  0.00      PROA  
ATOM   2875   HN TYR P 634      24.309   1.517  39.060  0.00  0.00      PROA  
ATOM   2876   CA TYR P 634      22.110   1.286  38.958  0.00  0.00      PROA  
ATOM   2877   HA TYR P 634      21.434   1.681  39.702  0.00  0.00      PROA  
ATOM   2878   CB TYR P 634      21.849   2.401  37.935  0.00  0.00      PROA  
ATOM   2879  HB1 TYR P 634      22.181   3.316  38.470  0.00  0.00      PROA  
ATOM   2880  HB2 TYR P 634      20.758   2.483  37.739  0.00  0.00      PROA  
ATOM   2881   CG TYR P 634      22.590   2.438  36.625  0.00  0.00      PROA  
ATOM   2882  CD1 TYR P 634      22.517   3.612  35.842  0.00  0.00      PROA  
ATOM   2883  HD1 TYR P 634      22.126   4.500  36.314  0.00  0.00      PROA  
ATOM   2884  CE1 TYR P 634      22.891   3.618  34.551  0.00  0.00      PROA  
ATOM   2885  HE1 TYR P 634      22.760   4.474  33.905  0.00  0.00      PROA  
ATOM   2886   CZ TYR P 634      23.520   2.500  33.954  0.00  0.00      PROA  
ATOM   2887   OH TYR P 634      23.802   2.507  32.625  0.00  0.00      PROA  
ATOM   2888   HH TYR P 634      24.018   1.604  32.383  0.00  0.00      PROA  
ATOM   2889  CD2 TYR P 634      23.034   1.222  35.978  0.00  0.00      PROA  
ATOM   2890  HD2 TYR P 634      23.124   0.296  36.525  0.00  0.00      PROA  
ATOM   2891  CE2 TYR P 634      23.576   1.304  34.714  0.00  0.00      PROA  
ATOM   2892  HE2 TYR P 634      23.900   0.310  34.441  0.00  0.00      PROA  
ATOM   2893    C TYR P 634      21.333   0.031  38.661  0.00  0.00      PROA  
ATOM   2894    O TYR P 634      21.821  -1.057  38.277  0.00  0.00      PROA  
ATOM   2895    N TYR P 635      20.046   0.098  38.938  0.00  0.00      PROA  
ATOM   2896   HN TYR P 635      19.791   0.936  39.414  0.00  0.00      PROA  
ATOM   2897   CA TYR P 635      19.164  -1.048  38.828  0.00  0.00      PROA  
ATOM   2898   HA TYR P 635      19.439  -1.563  37.920  0.00  0.00      PROA  
ATOM   2899   CB TYR P 635      19.162  -1.913  40.106  0.00  0.00      PROA  
ATOM   2900  HB1 TYR P 635      20.171  -2.332  40.309  0.00  0.00      PROA  
ATOM   2901  HB2 TYR P 635      18.532  -2.817  39.957  0.00  0.00      PROA  
ATOM   2902   CG TYR P 635      18.680  -1.290  41.386  0.00  0.00      PROA  
ATOM   2903  CD1 TYR P 635      17.365  -1.295  41.673  0.00  0.00      PROA  
ATOM   2904  HD1 TYR P 635      16.726  -1.756  40.934  0.00  0.00      PROA  
ATOM   2905  CE1 TYR P 635      16.852  -1.107  42.995  0.00  0.00      PROA  
ATOM   2906  HE1 TYR P 635      15.807  -1.109  43.267  0.00  0.00      PROA  
ATOM   2907   CZ TYR P 635      17.759  -0.678  43.997  0.00  0.00      PROA  
ATOM   2908   OH TYR P 635      17.329  -0.326  45.302  0.00  0.00      PROA  
ATOM   2909   HH TYR P 635      18.017   0.137  45.785  0.00  0.00      PROA  
ATOM   2910  CD2 TYR P 635      19.580  -0.925  42.405  0.00  0.00      PROA  
ATOM   2911  HD2 TYR P 635      20.617  -1.034  42.126  0.00  0.00      PROA  
ATOM   2912  CE2 TYR P 635      19.145  -0.691  43.752  0.00  0.00      PROA  
ATOM   2913  HE2 TYR P 635      19.849  -0.439  44.532  0.00  0.00      PROA  
ATOM   2914    C TYR P 635      17.792  -0.512  38.412  0.00  0.00      PROA  
ATOM   2915    O TYR P 635      17.419   0.638  38.624  0.00  0.00      PROA  
ATOM   2916    N CYS P 636      16.971  -1.392  37.686  0.00  0.00      PROA  
ATOM   2917   HN CYS P 636      17.189  -2.336  37.451  0.00  0.00      PROA  
ATOM   2918   CA CYS P 636      15.586  -1.015  37.227  0.00  0.00      PROA  
ATOM   2919   HA CYS P 636      15.134  -0.235  37.821  0.00  0.00      PROA  
ATOM   2920   CB CYS P 636      15.571  -0.467  35.717  0.00  0.00      PROA  
ATOM   2921  HB1 CYS P 636      15.955  -1.217  34.993  0.00  0.00      PROA  
ATOM   2922  HB2 CYS P 636      16.319   0.353  35.768  0.00  0.00      PROA  
ATOM   2923   SG CYS P 636      14.071   0.238  35.022  0.00  0.00      PROA  
ATOM   2924    C CYS P 636      14.617  -2.136  37.421  0.00  0.00      PROA  
ATOM   2925    O CYS P 636      14.973  -3.292  37.183  0.00  0.00      PROA  
ATOM   2926    N ARG P 637      13.378  -1.901  37.909  0.00  0.00      PROA  
ATOM   2927   HN ARG P 637      13.098  -1.021  38.285  0.00  0.00      PROA  
ATOM   2928   CA ARG P 637      12.336  -2.942  38.087  0.00  0.00      PROA  
ATOM   2929   HA ARG P 637      12.559  -3.713  37.364  0.00  0.00      PROA  
ATOM   2930   CB ARG P 637      12.320  -3.577  39.545  0.00  0.00      PROA  
ATOM   2931  HB1 ARG P 637      13.372  -3.929  39.606  0.00  0.00      PROA  
ATOM   2932  HB2 ARG P 637      11.647  -4.461  39.559  0.00  0.00      PROA  
ATOM   2933   CG ARG P 637      12.007  -2.631  40.663  0.00  0.00      PROA  
ATOM   2934  HG1 ARG P 637      12.155  -1.588  40.310  0.00  0.00      PROA  
ATOM   2935  HG2 ARG P 637      12.616  -2.857  41.565  0.00  0.00      PROA  
ATOM   2936   CD ARG P 637      10.510  -2.719  41.089  0.00  0.00      PROA  
ATOM   2937  HD1 ARG P 637      10.118  -3.734  41.315  0.00  0.00      PROA  
ATOM   2938  HD2 ARG P 637       9.981  -2.200  40.261  0.00  0.00      PROA  
ATOM   2939   NE ARG P 637      10.463  -1.759  42.261  0.00  0.00      PROA  
ATOM   2940   HE ARG P 637      11.312  -1.500  42.723  0.00  0.00      PROA  
ATOM   2941   CZ ARG P 637       9.344  -1.192  42.682  0.00  0.00      PROA  
ATOM   2942  NH1 ARG P 637       9.401  -0.307  43.658  0.00  0.00      PROA  
ATOM   2943 HH11 ARG P 637      10.302  -0.050  44.006  0.00  0.00      PROA  
ATOM   2944 HH12 ARG P 637       8.603   0.216  43.959  0.00  0.00      PROA  
ATOM   2945  NH2 ARG P 637       8.151  -1.630  42.293  0.00  0.00      PROA  
ATOM   2946 HH21 ARG P 637       7.991  -2.362  41.631  0.00  0.00      PROA  
ATOM   2947 HH22 ARG P 637       7.367  -1.350  42.848  0.00  0.00      PROA  
ATOM   2948    C ARG P 637      10.895  -2.584  37.677  0.00  0.00      PROA  
ATOM   2949    O ARG P 637      10.472  -1.428  37.787  0.00  0.00      PROA  
ATOM   2950    N CYS P 638      10.237  -3.637  37.172  0.00  0.00      PROA  
ATOM   2951   HN CYS P 638      10.589  -4.566  37.257  0.00  0.00      PROA  
ATOM   2952   CA CYS P 638       8.827  -3.477  36.769  0.00  0.00      PROA  
ATOM   2953   HA CYS P 638       8.806  -2.487  36.339  0.00  0.00      PROA  
ATOM   2954   CB CYS P 638       8.438  -4.410  35.570  0.00  0.00      PROA  
ATOM   2955  HB1 CYS P 638       8.285  -5.464  35.887  0.00  0.00      PROA  
ATOM   2956  HB2 CYS P 638       9.316  -4.430  34.890  0.00  0.00      PROA  
ATOM   2957   SG CYS P 638       6.853  -3.919  34.843  0.00  0.00      PROA  
ATOM   2958    C CYS P 638       7.851  -3.454  37.936  0.00  0.00      PROA  
ATOM   2959    O CYS P 638       7.928  -4.282  38.817  0.00  0.00      PROA  
ATOM   2960    N ALA P 639       6.924  -2.459  37.989  0.00  0.00      PROA  
ATOM   2961   HN ALA P 639       7.010  -1.714  37.332  0.00  0.00      PROA  
ATOM   2962   CA ALA P 639       5.857  -2.324  38.967  0.00  0.00      PROA  
ATOM   2963   HA ALA P 639       5.921  -3.076  39.739  0.00  0.00      PROA  
ATOM   2964   CB ALA P 639       5.736  -1.002  39.696  0.00  0.00      PROA  
ATOM   2965  HB1 ALA P 639       6.762  -0.851  40.095  0.00  0.00      PROA  
ATOM   2966  HB2 ALA P 639       4.987  -1.077  40.513  0.00  0.00      PROA  
ATOM   2967  HB3 ALA P 639       5.465  -0.161  39.023  0.00  0.00      PROA  
ATOM   2968    C ALA P 639       4.534  -2.614  38.240  0.00  0.00      PROA  
ATOM   2969    O ALA P 639       4.221  -2.119  37.137  0.00  0.00      PROA  
ATOM   2970    N LEU P 640       3.644  -3.442  38.885  0.00  0.00      PROA  
ATOM   2971   HN LEU P 640       3.748  -3.873  39.778  0.00  0.00      PROA  
ATOM   2972   CA LEU P 640       2.398  -3.880  38.250  0.00  0.00      PROA  
ATOM   2973   HA LEU P 640       2.716  -4.488  37.416  0.00  0.00      PROA  
ATOM   2974   CB LEU P 640       1.539  -4.676  39.120  0.00  0.00      PROA  
ATOM   2975  HB1 LEU P 640       0.521  -4.895  38.732  0.00  0.00      PROA  
ATOM   2976  HB2 LEU P 640       1.391  -4.038  40.017  0.00  0.00      PROA  
ATOM   2977   CG LEU P 640       1.964  -6.093  39.419  0.00  0.00      PROA  
ATOM   2978   HG LEU P 640       2.958  -5.973  39.899  0.00  0.00      PROA  
ATOM   2979  CD1 LEU P 640       1.150  -6.686  40.513  0.00  0.00      PROA  
ATOM   2980 HD11 LEU P 640       1.590  -7.642  40.867  0.00  0.00      PROA  
ATOM   2981 HD12 LEU P 640       0.189  -6.898  39.997  0.00  0.00      PROA  
ATOM   2982 HD13 LEU P 640       1.154  -6.105  41.460  0.00  0.00      PROA  
ATOM   2983  CD2 LEU P 640       2.118  -7.018  38.257  0.00  0.00      PROA  
ATOM   2984 HD21 LEU P 640       1.236  -7.028  37.582  0.00  0.00      PROA  
ATOM   2985 HD22 LEU P 640       2.221  -8.036  38.690  0.00  0.00      PROA  
ATOM   2986 HD23 LEU P 640       3.046  -6.761  37.701  0.00  0.00      PROA  
ATOM   2987    C LEU P 640       1.462  -2.777  37.745  0.00  0.00      PROA  
ATOM   2988    O LEU P 640       1.122  -1.841  38.522  0.00  0.00      PROA  
ATOM   2989    N PRO P 641       0.857  -2.798  36.530  0.00  0.00      PROA  
ATOM   2990   CD PRO P 641       0.817  -4.009  35.821  0.00  0.00      PROA  
ATOM   2991  HD1 PRO P 641       0.841  -4.949  36.414  0.00  0.00      PROA  
ATOM   2992  HD2 PRO P 641       1.680  -3.928  35.126  0.00  0.00      PROA  
ATOM   2993   CA PRO P 641      -0.369  -2.018  36.190  0.00  0.00      PROA  
ATOM   2994   HA PRO P 641      -0.028  -1.035  35.900  0.00  0.00      PROA  
ATOM   2995   CB PRO P 641      -0.941  -2.589  34.924  0.00  0.00      PROA  
ATOM   2996  HB1 PRO P 641      -0.434  -2.201  34.015  0.00  0.00      PROA  
ATOM   2997  HB2 PRO P 641      -2.050  -2.572  34.853  0.00  0.00      PROA  
ATOM   2998   CG PRO P 641      -0.458  -4.025  35.089  0.00  0.00      PROA  
ATOM   2999  HG1 PRO P 641      -1.161  -4.614  35.717  0.00  0.00      PROA  
ATOM   3000  HG2 PRO P 641      -0.423  -4.602  34.141  0.00  0.00      PROA  
ATOM   3001    C PRO P 641      -1.412  -1.749  37.358  0.00  0.00      PROA  
ATOM   3002    O PRO P 641      -2.249  -2.632  37.650  0.00  0.00      PROA  
ATOM   3003    N GLU P 642      -1.532  -0.487  37.840  0.00  0.00      PROA  
ATOM   3004   HN GLU P 642      -0.812   0.168  37.625  0.00  0.00      PROA  
ATOM   3005   CA GLU P 642      -2.668  -0.167  38.641  0.00  0.00      PROA  
ATOM   3006   HA GLU P 642      -2.604  -0.864  39.463  0.00  0.00      PROA  
ATOM   3007   CB GLU P 642      -2.498   1.304  39.315  0.00  0.00      PROA  
ATOM   3008  HB1 GLU P 642      -3.471   1.678  39.700  0.00  0.00      PROA  
ATOM   3009  HB2 GLU P 642      -2.185   2.009  38.515  0.00  0.00      PROA  
ATOM   3010   CG GLU P 642      -1.295   1.321  40.298  0.00  0.00      PROA  
ATOM   3011  HG1 GLU P 642      -0.364   1.691  39.818  0.00  0.00      PROA  
ATOM   3012  HG2 GLU P 642      -1.145   0.307  40.727  0.00  0.00      PROA  
ATOM   3013   CD GLU P 642      -1.514   2.270  41.399  0.00  0.00      PROA  
ATOM   3014  OE1 GLU P 642      -1.707   3.493  41.196  0.00  0.00      PROA  
ATOM   3015  OE2 GLU P 642      -1.530   1.762  42.518  0.00  0.00      PROA  
ATOM   3016    C GLU P 642      -4.138  -0.336  38.196  0.00  0.00      PROA  
ATOM   3017    O GLU P 642      -5.008  -0.933  38.861  0.00  0.00      PROA  
ATOM   3018    N ASN P 643      -4.461   0.126  36.986  0.00  0.00      PROA  
ATOM   3019   HN ASN P 643      -3.796   0.623  36.434  0.00  0.00      PROA  
ATOM   3020   CA ASN P 643      -5.712  -0.117  36.252  0.00  0.00      PROA  
ATOM   3021   HA ASN P 643      -6.323  -0.785  36.841  0.00  0.00      PROA  
ATOM   3022   CB ASN P 643      -6.643   1.140  36.082  0.00  0.00      PROA  
ATOM   3023  HB1 ASN P 643      -7.674   1.002  35.691  0.00  0.00      PROA  
ATOM   3024  HB2 ASN P 643      -6.210   1.904  35.402  0.00  0.00      PROA  
ATOM   3025   CG ASN P 643      -6.728   1.837  37.449  0.00  0.00      PROA  
ATOM   3026  OD1 ASN P 643      -6.155   2.905  37.680  0.00  0.00      PROA  
ATOM   3027  ND2 ASN P 643      -7.464   1.279  38.395  0.00  0.00      PROA  
ATOM   3028 HD21 ASN P 643      -7.780   1.766  39.210  0.00  0.00      PROA  
ATOM   3029 HD22 ASN P 643      -7.777   0.340  38.248  0.00  0.00      PROA  
ATOM   3030    C ASN P 643      -5.258  -0.703  34.910  0.00  0.00      PROA  
ATOM   3031    O ASN P 643      -4.865  -0.016  33.935  0.00  0.00      PROA  
ATOM   3032    N PRO P 644      -5.474  -1.997  34.699  0.00  0.00      PROA  
ATOM   3033   CD PRO P 644      -5.270  -3.053  35.708  0.00  0.00      PROA  
ATOM   3034  HD1 PRO P 644      -6.172  -2.962  36.352  0.00  0.00      PROA  
ATOM   3035  HD2 PRO P 644      -4.409  -2.716  36.324  0.00  0.00      PROA  
ATOM   3036   CA PRO P 644      -5.419  -2.652  33.341  0.00  0.00      PROA  
ATOM   3037   HA PRO P 644      -4.433  -2.546  32.914  0.00  0.00      PROA  
ATOM   3038   CB PRO P 644      -5.636  -4.114  33.616  0.00  0.00      PROA  
ATOM   3039  HB1 PRO P 644      -5.190  -4.842  32.905  0.00  0.00      PROA  
ATOM   3040  HB2 PRO P 644      -6.722  -4.333  33.702  0.00  0.00      PROA  
ATOM   3041   CG PRO P 644      -4.972  -4.317  34.986  0.00  0.00      PROA  
ATOM   3042  HG1 PRO P 644      -5.442  -5.245  35.378  0.00  0.00      PROA  
ATOM   3043  HG2 PRO P 644      -3.865  -4.360  34.905  0.00  0.00      PROA  
ATOM   3044    C PRO P 644      -6.294  -2.039  32.241  0.00  0.00      PROA  
ATOM   3045    O PRO P 644      -7.510  -1.865  32.457  0.00  0.00      PROA  
ATOM   3046    N ASN P 645      -5.724  -1.749  31.027  0.00  0.00      PROA  
ATOM   3047   HN ASN P 645      -4.769  -1.974  30.849  0.00  0.00      PROA  
ATOM   3048   CA ASN P 645      -6.471  -1.315  29.945  0.00  0.00      PROA  
ATOM   3049   HA ASN P 645      -6.993  -0.462  30.351  0.00  0.00      PROA  
ATOM   3050   CB ASN P 645      -5.630  -0.805  28.777  0.00  0.00      PROA  
ATOM   3051  HB1 ASN P 645      -6.219  -0.545  27.871  0.00  0.00      PROA  
ATOM   3052  HB2 ASN P 645      -5.033  -1.656  28.386  0.00  0.00      PROA  
ATOM   3053   CG ASN P 645      -4.787   0.393  29.170  0.00  0.00      PROA  
ATOM   3054  OD1 ASN P 645      -4.802   0.962  30.256  0.00  0.00      PROA  
ATOM   3055  ND2 ASN P 645      -3.863   0.699  28.213  0.00  0.00      PROA  
ATOM   3056 HD21 ASN P 645      -3.304   1.488  28.469  0.00  0.00      PROA  
ATOM   3057 HD22 ASN P 645      -3.671   0.125  27.418  0.00  0.00      PROA  
ATOM   3058    C ASN P 645      -7.497  -2.230  29.368  0.00  0.00      PROA  
ATOM   3059    O ASN P 645      -7.365  -3.478  29.638  0.00  0.00      PROA  
ATOM   3060    N ASN P 646      -8.558  -1.803  28.689  0.00  0.00      PROA  
ATOM   3061   HN ASN P 646      -8.772  -0.841  28.541  0.00  0.00      PROA  
ATOM   3062   CA ASN P 646      -9.503  -2.805  28.127  0.00  0.00      PROA  
ATOM   3063   HA ASN P 646      -9.840  -3.352  28.996  0.00  0.00      PROA  
ATOM   3064   CB ASN P 646     -10.653  -2.018  27.404  0.00  0.00      PROA  
ATOM   3065  HB1 ASN P 646     -11.314  -2.784  26.945  0.00  0.00      PROA  
ATOM   3066  HB2 ASN P 646     -10.250  -1.391  26.580  0.00  0.00      PROA  
ATOM   3067   CG ASN P 646     -11.499  -1.212  28.384  0.00  0.00      PROA  
ATOM   3068  OD1 ASN P 646     -11.553  -1.586  29.579  0.00  0.00      PROA  
ATOM   3069  ND2 ASN P 646     -12.228  -0.187  27.971  0.00  0.00      PROA  
ATOM   3070 HD21 ASN P 646     -12.839   0.313  28.584  0.00  0.00      PROA  
ATOM   3071 HD22 ASN P 646     -12.330   0.029  26.999  0.00  0.00      PROA  
ATOM   3072    C ASN P 646      -8.887  -3.856  27.156  0.00  0.00      PROA  
ATOM   3073    O ASN P 646      -9.182  -5.057  27.164  0.00  0.00      PROA  
ATOM   3074    N HSD P 647      -7.923  -3.452  26.260  0.00  0.00      PROA  
ATOM   3075   HN HSD P 647      -7.760  -2.473  26.164  0.00  0.00      PROA  
ATOM   3076   CA HSD P 647      -7.121  -4.289  25.417  0.00  0.00      PROA  
ATOM   3077   HA HSD P 647      -7.894  -4.862  24.926  0.00  0.00      PROA  
ATOM   3078   CB HSD P 647      -6.146  -3.591  24.431  0.00  0.00      PROA  
ATOM   3079  HB1 HSD P 647      -5.535  -2.812  24.937  0.00  0.00      PROA  
ATOM   3080  HB2 HSD P 647      -6.847  -3.083  23.735  0.00  0.00      PROA  
ATOM   3081  ND1 HSD P 647      -5.482  -5.272  22.557  0.00  0.00      PROA  
ATOM   3082  HD1 HSD P 647      -6.358  -5.578  22.185  0.00  0.00      PROA  
ATOM   3083   CG HSD P 647      -5.160  -4.524  23.670  0.00  0.00      PROA  
ATOM   3084  CE1 HSD P 647      -4.359  -5.806  22.054  0.00  0.00      PROA  
ATOM   3085  HE1 HSD P 647      -4.361  -6.566  21.273  0.00  0.00      PROA  
ATOM   3086  NE2 HSD P 647      -3.334  -5.526  22.779  0.00  0.00      PROA  
ATOM   3087  CD2 HSD P 647      -3.797  -4.657  23.778  0.00  0.00      PROA  
ATOM   3088  HD2 HSD P 647      -3.169  -4.034  24.404  0.00  0.00      PROA  
ATOM   3089    C HSD P 647      -6.338  -5.287  26.150  0.00  0.00      PROA  
ATOM   3090    O HSD P 647      -6.162  -6.441  25.695  0.00  0.00      PROA  
ATOM   3091    N THR P 648      -5.772  -4.959  27.282  0.00  0.00      PROA  
ATOM   3092   HN THR P 648      -5.878  -4.045  27.664  0.00  0.00      PROA  
ATOM   3093   CA THR P 648      -4.884  -5.798  28.041  0.00  0.00      PROA  
ATOM   3094   HA THR P 648      -4.017  -6.137  27.494  0.00  0.00      PROA  
ATOM   3095   CB THR P 648      -4.337  -4.924  29.253  0.00  0.00      PROA  
ATOM   3096   HB THR P 648      -5.253  -4.676  29.831  0.00  0.00      PROA  
ATOM   3097  OG1 THR P 648      -3.800  -3.723  28.720  0.00  0.00      PROA  
ATOM   3098  HG1 THR P 648      -3.180  -4.019  28.049  0.00  0.00      PROA  
ATOM   3099  CG2 THR P 648      -3.267  -5.576  30.105  0.00  0.00      PROA  
ATOM   3100 HG21 THR P 648      -3.007  -4.874  30.926  0.00  0.00      PROA  
ATOM   3101 HG22 THR P 648      -2.304  -5.774  29.587  0.00  0.00      PROA  
ATOM   3102 HG23 THR P 648      -3.621  -6.517  30.576  0.00  0.00      PROA  
ATOM   3103    C THR P 648      -5.438  -7.120  28.651  0.00  0.00      PROA  
ATOM   3104    O THR P 648      -4.667  -8.049  28.643  0.00  0.00      PROA  
ATOM   3105    N LEU P 649      -6.707  -7.201  29.072  0.00  0.00      PROA  
ATOM   3106   HN LEU P 649      -7.353  -6.443  29.018  0.00  0.00      PROA  
ATOM   3107   CA LEU P 649      -7.307  -8.182  29.995  0.00  0.00      PROA  
ATOM   3108   HA LEU P 649      -6.696  -8.147  30.885  0.00  0.00      PROA  
ATOM   3109   CB LEU P 649      -8.800  -7.739  30.447  0.00  0.00      PROA  
ATOM   3110  HB1 LEU P 649      -9.096  -8.213  31.408  0.00  0.00      PROA  
ATOM   3111  HB2 LEU P 649      -9.427  -8.195  29.652  0.00  0.00      PROA  
ATOM   3112   CG LEU P 649      -8.995  -6.224  30.799  0.00  0.00      PROA  
ATOM   3113   HG LEU P 649      -8.720  -5.641  29.894  0.00  0.00      PROA  
ATOM   3114  CD1 LEU P 649     -10.448  -5.863  30.951  0.00  0.00      PROA  
ATOM   3115 HD11 LEU P 649     -10.998  -5.966  29.991  0.00  0.00      PROA  
ATOM   3116 HD12 LEU P 649     -10.708  -4.911  31.462  0.00  0.00      PROA  
ATOM   3117 HD13 LEU P 649     -10.860  -6.582  31.692  0.00  0.00      PROA  
ATOM   3118  CD2 LEU P 649      -8.099  -5.800  31.991  0.00  0.00      PROA  
ATOM   3119 HD21 LEU P 649      -7.082  -6.242  31.917  0.00  0.00      PROA  
ATOM   3120 HD22 LEU P 649      -8.644  -6.050  32.926  0.00  0.00      PROA  
ATOM   3121 HD23 LEU P 649      -8.146  -4.691  31.936  0.00  0.00      PROA  
ATOM   3122    C LEU P 649      -7.280  -9.653  29.668  0.00  0.00      PROA  
ATOM   3123    O LEU P 649      -6.825 -10.479  30.422  0.00  0.00      PROA  
ATOM   3124    N GLN P 650      -7.551 -10.027  28.399  0.00  0.00      PROA  
ATOM   3125   HN GLN P 650      -7.795  -9.321  27.739  0.00  0.00      PROA  
ATOM   3126   CA GLN P 650      -7.424 -11.397  27.957  0.00  0.00      PROA  
ATOM   3127   HA GLN P 650      -7.812 -12.010  28.757  0.00  0.00      PROA  
ATOM   3128   CB GLN P 650      -8.241 -11.680  26.737  0.00  0.00      PROA  
ATOM   3129  HB1 GLN P 650      -8.084 -12.746  26.467  0.00  0.00      PROA  
ATOM   3130  HB2 GLN P 650      -7.880 -11.051  25.896  0.00  0.00      PROA  
ATOM   3131   CG GLN P 650      -9.803 -11.438  26.918  0.00  0.00      PROA  
ATOM   3132  HG1 GLN P 650     -10.374 -12.155  26.291  0.00  0.00      PROA  
ATOM   3133  HG2 GLN P 650     -10.033 -10.397  26.606  0.00  0.00      PROA  
ATOM   3134   CD GLN P 650     -10.386 -11.595  28.306  0.00  0.00      PROA  
ATOM   3135  OE1 GLN P 650     -11.083 -10.733  28.825  0.00  0.00      PROA  
ATOM   3136  NE2 GLN P 650     -10.297 -12.776  28.869  0.00  0.00      PROA  
ATOM   3137 HE21 GLN P 650     -10.750 -12.902  29.752  0.00  0.00      PROA  
ATOM   3138 HE22 GLN P 650      -9.732 -13.507  28.486  0.00  0.00      PROA  
ATOM   3139    C GLN P 650      -6.017 -11.991  27.844  0.00  0.00      PROA  
ATOM   3140    O GLN P 650      -5.844 -13.036  28.477  0.00  0.00      PROA  
ATOM   3141    N TYR P 651      -5.010 -11.166  27.304  0.00  0.00      PROA  
ATOM   3142   HN TYR P 651      -5.314 -10.316  26.882  0.00  0.00      PROA  
ATOM   3143   CA TYR P 651      -3.549 -11.427  27.288  0.00  0.00      PROA  
ATOM   3144   HA TYR P 651      -3.259 -12.336  26.782  0.00  0.00      PROA  
ATOM   3145   CB TYR P 651      -2.809 -10.350  26.524  0.00  0.00      PROA  
ATOM   3146  HB1 TYR P 651      -3.070  -9.474  27.156  0.00  0.00      PROA  
ATOM   3147  HB2 TYR P 651      -3.257 -10.273  25.510  0.00  0.00      PROA  
ATOM   3148   CG TYR P 651      -1.372 -10.573  26.364  0.00  0.00      PROA  
ATOM   3149  CD1 TYR P 651      -0.926 -11.780  25.751  0.00  0.00      PROA  
ATOM   3150  HD1 TYR P 651      -1.514 -12.611  25.391  0.00  0.00      PROA  
ATOM   3151  CE1 TYR P 651       0.367 -11.933  25.291  0.00  0.00      PROA  
ATOM   3152  HE1 TYR P 651       0.725 -12.846  24.841  0.00  0.00      PROA  
ATOM   3153   CZ TYR P 651       1.326 -10.960  25.538  0.00  0.00      PROA  
ATOM   3154   OH TYR P 651       2.616 -11.151  24.969  0.00  0.00      PROA  
ATOM   3155   HH TYR P 651       3.221 -10.454  25.230  0.00  0.00      PROA  
ATOM   3156  CD2 TYR P 651      -0.344  -9.592  26.523  0.00  0.00      PROA  
ATOM   3157  HD2 TYR P 651      -0.558  -8.655  27.016  0.00  0.00      PROA  
ATOM   3158  CE2 TYR P 651       0.998  -9.771  26.116  0.00  0.00      PROA  
ATOM   3159  HE2 TYR P 651       1.719  -9.005  26.361  0.00  0.00      PROA  
ATOM   3160    C TYR P 651      -3.004 -11.773  28.659  0.00  0.00      PROA  
ATOM   3161    O TYR P 651      -2.473 -12.846  28.852  0.00  0.00      PROA  
ATOM   3162    N TRP P 652      -3.274 -10.853  29.558  0.00  0.00      PROA  
ATOM   3163   HN TRP P 652      -3.804 -10.120  29.140  0.00  0.00      PROA  
ATOM   3164   CA TRP P 652      -2.962 -10.800  30.997  0.00  0.00      PROA  
ATOM   3165   HA TRP P 652      -1.903 -10.884  31.196  0.00  0.00      PROA  
ATOM   3166   CB TRP P 652      -3.529  -9.449  31.489  0.00  0.00      PROA  
ATOM   3167  HB1 TRP P 652      -4.581  -9.436  31.130  0.00  0.00      PROA  
ATOM   3168  HB2 TRP P 652      -3.072  -8.628  30.898  0.00  0.00      PROA  
ATOM   3169   CG TRP P 652      -3.465  -9.237  32.955  0.00  0.00      PROA  
ATOM   3170  CD1 TRP P 652      -2.416  -8.674  33.612  0.00  0.00      PROA  
ATOM   3171  HD1 TRP P 652      -1.534  -8.407  33.049  0.00  0.00      PROA  
ATOM   3172  NE1 TRP P 652      -2.663  -8.489  34.939  0.00  0.00      PROA  
ATOM   3173  HE1 TRP P 652      -2.162  -7.980  35.605  0.00  0.00      PROA  
ATOM   3174  CE2 TRP P 652      -3.933  -8.892  35.164  0.00  0.00      PROA  
ATOM   3175  CD2 TRP P 652      -4.424  -9.437  33.965  0.00  0.00      PROA  
ATOM   3176  CE3 TRP P 652      -5.742  -9.870  33.984  0.00  0.00      PROA  
ATOM   3177  HE3 TRP P 652      -6.147 -10.304  33.081  0.00  0.00      PROA  
ATOM   3178  CZ3 TRP P 652      -6.528  -9.722  35.120  0.00  0.00      PROA  
ATOM   3179  HZ3 TRP P 652      -7.568 -10.016  35.120  0.00  0.00      PROA  
ATOM   3180  CZ2 TRP P 652      -4.664  -8.765  36.295  0.00  0.00      PROA  
ATOM   3181  HZ2 TRP P 652      -4.138  -8.385  37.159  0.00  0.00      PROA  
ATOM   3182  CH2 TRP P 652      -5.978  -9.267  36.338  0.00  0.00      PROA  
ATOM   3183  HH2 TRP P 652      -6.643  -9.174  37.185  0.00  0.00      PROA  
ATOM   3184    C TRP P 652      -3.529 -11.930  31.784  0.00  0.00      PROA  
ATOM   3185    O TRP P 652      -2.770 -12.687  32.453  0.00  0.00      PROA  
ATOM   3186    N LYS P 653      -4.839 -12.207  31.573  0.00  0.00      PROA  
ATOM   3187   HN LYS P 653      -5.327 -11.579  30.973  0.00  0.00      PROA  
ATOM   3188   CA LYS P 653      -5.603 -13.348  32.061  0.00  0.00      PROA  
ATOM   3189   HA LYS P 653      -5.419 -13.444  33.121  0.00  0.00      PROA  
ATOM   3190   CB LYS P 653      -7.094 -13.330  31.681  0.00  0.00      PROA  
ATOM   3191  HB1 LYS P 653      -7.127 -13.635  30.614  0.00  0.00      PROA  
ATOM   3192  HB2 LYS P 653      -7.473 -12.287  31.739  0.00  0.00      PROA  
ATOM   3193   CG LYS P 653      -8.039 -14.290  32.529  0.00  0.00      PROA  
ATOM   3194  HG1 LYS P 653      -9.128 -14.072  32.515  0.00  0.00      PROA  
ATOM   3195  HG2 LYS P 653      -7.752 -14.295  33.603  0.00  0.00      PROA  
ATOM   3196   CD LYS P 653      -8.074 -15.758  32.045  0.00  0.00      PROA  
ATOM   3197  HD1 LYS P 653      -7.872 -16.388  32.937  0.00  0.00      PROA  
ATOM   3198  HD2 LYS P 653      -7.253 -15.980  31.329  0.00  0.00      PROA  
ATOM   3199   CE LYS P 653      -9.441 -16.175  31.347  0.00  0.00      PROA  
ATOM   3200  HE1 LYS P 653      -9.707 -15.506  30.501  0.00  0.00      PROA  
ATOM   3201  HE2 LYS P 653     -10.272 -15.996  32.062  0.00  0.00      PROA  
ATOM   3202   NZ LYS P 653      -9.461 -17.542  30.899  0.00  0.00      PROA  
ATOM   3203  HZ1 LYS P 653      -8.806 -17.656  30.099  0.00  0.00      PROA  
ATOM   3204  HZ2 LYS P 653     -10.413 -17.888  30.662  0.00  0.00      PROA  
ATOM   3205  HZ3 LYS P 653      -9.183 -18.082  31.743  0.00  0.00      PROA  
ATOM   3206    C LYS P 653      -5.009 -14.681  31.568  0.00  0.00      PROA  
ATOM   3207    O LYS P 653      -4.824 -15.621  32.366  0.00  0.00      PROA  
ATOM   3208    N GLU P 654      -4.658 -14.911  30.282  0.00  0.00      PROA  
ATOM   3209   HN GLU P 654      -4.770 -14.242  29.551  0.00  0.00      PROA  
ATOM   3210   CA GLU P 654      -4.045 -16.253  29.923  0.00  0.00      PROA  
ATOM   3211   HA GLU P 654      -4.526 -17.034  30.493  0.00  0.00      PROA  
ATOM   3212   CB GLU P 654      -4.321 -16.724  28.414  0.00  0.00      PROA  
ATOM   3213  HB1 GLU P 654      -3.889 -17.746  28.352  0.00  0.00      PROA  
ATOM   3214  HB2 GLU P 654      -3.846 -16.045  27.674  0.00  0.00      PROA  
ATOM   3215   CG GLU P 654      -5.793 -16.814  27.944  0.00  0.00      PROA  
ATOM   3216  HG1 GLU P 654      -5.793 -17.271  26.932  0.00  0.00      PROA  
ATOM   3217  HG2 GLU P 654      -6.195 -15.788  27.809  0.00  0.00      PROA  
ATOM   3218   CD GLU P 654      -6.813 -17.561  28.787  0.00  0.00      PROA  
ATOM   3219  OE1 GLU P 654      -8.001 -17.298  28.529  0.00  0.00      PROA  
ATOM   3220  OE2 GLU P 654      -6.444 -18.361  29.727  0.00  0.00      PROA  
ATOM   3221    C GLU P 654      -2.651 -16.465  30.343  0.00  0.00      PROA  
ATOM   3222    O GLU P 654      -2.200 -17.624  30.330  0.00  0.00      PROA  
ATOM   3223    N HSD P 655      -1.869 -15.459  30.761  0.00  0.00      PROA  
ATOM   3224   HN HSD P 655      -2.275 -14.553  30.667  0.00  0.00      PROA  
ATOM   3225   CA HSD P 655      -0.552 -15.669  31.346  0.00  0.00      PROA  
ATOM   3226   HA HSD P 655      -0.123 -16.634  31.115  0.00  0.00      PROA  
ATOM   3227   CB HSD P 655       0.454 -14.714  30.736  0.00  0.00      PROA  
ATOM   3228  HB1 HSD P 655       1.457 -14.798  31.205  0.00  0.00      PROA  
ATOM   3229  HB2 HSD P 655       0.120 -13.659  30.834  0.00  0.00      PROA  
ATOM   3230  ND1 HSD P 655       0.002 -14.479  28.219  0.00  0.00      PROA  
ATOM   3231  HD1 HSD P 655      -0.886 -14.018  28.208  0.00  0.00      PROA  
ATOM   3232   CG HSD P 655       0.708 -14.967  29.274  0.00  0.00      PROA  
ATOM   3233  CE1 HSD P 655       0.578 -14.926  27.092  0.00  0.00      PROA  
ATOM   3234  HE1 HSD P 655       0.261 -14.664  26.083  0.00  0.00      PROA  
ATOM   3235  NE2 HSD P 655       1.734 -15.575  27.303  0.00  0.00      PROA  
ATOM   3236  CD2 HSD P 655       1.752 -15.637  28.695  0.00  0.00      PROA  
ATOM   3237  HD2 HSD P 655       2.625 -16.090  29.148  0.00  0.00      PROA  
ATOM   3238    C HSD P 655      -0.689 -15.520  32.852  0.00  0.00      PROA  
ATOM   3239    O HSD P 655       0.245 -15.718  33.606  0.00  0.00      PROA  
ATOM   3240    N SER P 656      -1.846 -15.180  33.342  0.00  0.00      PROA  
ATOM   3241   HN SER P 656      -2.559 -14.867  32.720  0.00  0.00      PROA  
ATOM   3242   CA SER P 656      -2.391 -15.104  34.674  0.00  0.00      PROA  
ATOM   3243   HA SER P 656      -3.211 -14.418  34.524  0.00  0.00      PROA  
ATOM   3244   CB SER P 656      -2.940 -16.435  35.313  0.00  0.00      PROA  
ATOM   3245  HB1 SER P 656      -3.156 -16.363  36.400  0.00  0.00      PROA  
ATOM   3246  HB2 SER P 656      -2.218 -17.260  35.133  0.00  0.00      PROA  
ATOM   3247   OG SER P 656      -4.239 -16.818  34.770  0.00  0.00      PROA  
ATOM   3248  HG1 SER P 656      -4.392 -16.400  33.920  0.00  0.00      PROA  
ATOM   3249    C SER P 656      -1.467 -14.405  35.647  0.00  0.00      PROA  
ATOM   3250    O SER P 656      -1.113 -14.837  36.742  0.00  0.00      PROA  
ATOM   3251    N ILE P 657      -1.165 -13.165  35.204  0.00  0.00      PROA  
ATOM   3252   HN ILE P 657      -1.546 -12.757  34.378  0.00  0.00      PROA  
ATOM   3253   CA ILE P 657      -0.245 -12.248  35.913  0.00  0.00      PROA  
ATOM   3254   HA ILE P 657       0.634 -12.849  36.091  0.00  0.00      PROA  
ATOM   3255   CB ILE P 657       0.004 -10.978  35.059  0.00  0.00      PROA  
ATOM   3256   HB ILE P 657      -0.921 -10.363  35.052  0.00  0.00      PROA  
ATOM   3257  CG2 ILE P 657       1.125 -10.094  35.635  0.00  0.00      PROA  
ATOM   3258 HG21 ILE P 657       1.944 -10.791  35.913  0.00  0.00      PROA  
ATOM   3259 HG22 ILE P 657       0.867  -9.611  36.601  0.00  0.00      PROA  
ATOM   3260 HG23 ILE P 657       1.447  -9.365  34.860  0.00  0.00      PROA  
ATOM   3261  CG1 ILE P 657       0.218 -11.374  33.602  0.00  0.00      PROA  
ATOM   3262 HG11 ILE P 657       0.364 -10.405  33.079  0.00  0.00      PROA  
ATOM   3263 HG12 ILE P 657      -0.690 -11.747  33.081  0.00  0.00      PROA  
ATOM   3264   CD ILE P 657       1.370 -12.304  33.316  0.00  0.00      PROA  
ATOM   3265  HD1 ILE P 657       1.332 -13.261  33.878  0.00  0.00      PROA  
ATOM   3266  HD2 ILE P 657       2.301 -11.820  33.679  0.00  0.00      PROA  
ATOM   3267  HD3 ILE P 657       1.490 -12.511  32.231  0.00  0.00      PROA  
ATOM   3268    C ILE P 657      -0.938 -11.923  37.311  0.00  0.00      PROA  
ATOM   3269    O ILE P 657      -2.196 -11.776  37.328  0.00  0.00      PROA  
ATOM   3270    N PRO P 658      -0.248 -11.741  38.481  0.00  0.00      PROA  
ATOM   3271   CD PRO P 658       1.108 -12.244  38.712  0.00  0.00      PROA  
ATOM   3272  HD1 PRO P 658       1.816 -11.472  38.343  0.00  0.00      PROA  
ATOM   3273  HD2 PRO P 658       1.223 -13.196  38.151  0.00  0.00      PROA  
ATOM   3274   CA PRO P 658      -0.671 -10.981  39.681  0.00  0.00      PROA  
ATOM   3275   HA PRO P 658      -1.393 -11.614  40.175  0.00  0.00      PROA  
ATOM   3276   CB PRO P 658       0.510 -11.038  40.659  0.00  0.00      PROA  
ATOM   3277  HB1 PRO P 658       0.338 -11.098  41.755  0.00  0.00      PROA  
ATOM   3278  HB2 PRO P 658       1.238 -10.217  40.484  0.00  0.00      PROA  
ATOM   3279   CG PRO P 658       1.252 -12.330  40.255  0.00  0.00      PROA  
ATOM   3280  HG1 PRO P 658       2.295 -12.400  40.632  0.00  0.00      PROA  
ATOM   3281  HG2 PRO P 658       0.632 -13.212  40.526  0.00  0.00      PROA  
ATOM   3282    C PRO P 658      -1.391  -9.653  39.406  0.00  0.00      PROA  
ATOM   3283    O PRO P 658      -1.092  -8.955  38.453  0.00  0.00      PROA  
ATOM   3284    N THR P 659      -2.365  -9.378  40.300  0.00  0.00      PROA  
ATOM   3285   HN THR P 659      -2.463 -10.129  40.948  0.00  0.00      PROA  
ATOM   3286   CA THR P 659      -3.243  -8.287  40.268  0.00  0.00      PROA  
ATOM   3287   HA THR P 659      -3.154  -7.729  39.348  0.00  0.00      PROA  
ATOM   3288   CB THR P 659      -4.726  -8.710  40.175  0.00  0.00      PROA  
ATOM   3289   HB THR P 659      -4.900  -9.167  39.178  0.00  0.00      PROA  
ATOM   3290  OG1 THR P 659      -5.649  -7.646  40.485  0.00  0.00      PROA  
ATOM   3291  HG1 THR P 659      -5.702  -7.050  39.735  0.00  0.00      PROA  
ATOM   3292  CG2 THR P 659      -5.047  -9.756  41.269  0.00  0.00      PROA  
ATOM   3293 HG21 THR P 659      -4.736 -10.773  40.945  0.00  0.00      PROA  
ATOM   3294 HG22 THR P 659      -6.127  -9.859  41.507  0.00  0.00      PROA  
ATOM   3295 HG23 THR P 659      -4.555  -9.448  42.216  0.00  0.00      PROA  
ATOM   3296    C THR P 659      -2.848  -7.303  41.331  0.00  0.00      PROA  
ATOM   3297    O THR P 659      -2.722  -7.536  42.541  0.00  0.00      PROA  
ATOM   3298    N ALA P 660      -2.632  -6.023  40.974  0.00  0.00      PROA  
ATOM   3299   HN ALA P 660      -2.809  -5.819  40.014  0.00  0.00      PROA  
ATOM   3300   CA ALA P 660      -2.024  -4.965  41.683  0.00  0.00      PROA  
ATOM   3301   HA ALA P 660      -1.123  -5.386  42.104  0.00  0.00      PROA  
ATOM   3302   CB ALA P 660      -1.816  -3.727  40.848  0.00  0.00      PROA  
ATOM   3303  HB1 ALA P 660      -2.710  -3.213  40.433  0.00  0.00      PROA  
ATOM   3304  HB2 ALA P 660      -1.067  -4.031  40.086  0.00  0.00      PROA  
ATOM   3305  HB3 ALA P 660      -1.230  -2.987  41.434  0.00  0.00      PROA  
ATOM   3306    C ALA P 660      -2.740  -4.610  43.037  0.00  0.00      PROA  
ATOM   3307    O ALA P 660      -2.103  -4.270  44.016  0.00  0.00      PROA  
ATOM   3308    N ASP P 661      -4.069  -4.653  43.136  0.00  0.00      PROA  
ATOM   3309   HN ASP P 661      -4.488  -4.540  42.238  0.00  0.00      PROA  
ATOM   3310   CA ASP P 661      -4.993  -4.582  44.247  0.00  0.00      PROA  
ATOM   3311   HA ASP P 661      -4.960  -3.561  44.597  0.00  0.00      PROA  
ATOM   3312   CB ASP P 661      -6.458  -4.905  43.681  0.00  0.00      PROA  
ATOM   3313  HB1 ASP P 661      -7.107  -5.079  44.566  0.00  0.00      PROA  
ATOM   3314  HB2 ASP P 661      -6.433  -5.884  43.158  0.00  0.00      PROA  
ATOM   3315   CG ASP P 661      -6.838  -3.877  42.691  0.00  0.00      PROA  
ATOM   3316  OD1 ASP P 661      -7.997  -3.931  42.197  0.00  0.00      PROA  
ATOM   3317  OD2 ASP P 661      -6.051  -2.967  42.357  0.00  0.00      PROA  
ATOM   3318    C ASP P 661      -4.590  -5.611  45.287  0.00  0.00      PROA  
ATOM   3319    O ASP P 661      -4.764  -5.439  46.443  0.00  0.00      PROA  
ATOM   3320    N VAL P 662      -4.171  -6.793  44.888  0.00  0.00      PROA  
ATOM   3321   HN VAL P 662      -3.922  -6.981  43.941  0.00  0.00      PROA  
ATOM   3322   CA VAL P 662      -3.978  -7.927  45.804  0.00  0.00      PROA  
ATOM   3323   HA VAL P 662      -4.401  -7.645  46.757  0.00  0.00      PROA  
ATOM   3324   CB VAL P 662      -4.763  -9.180  45.335  0.00  0.00      PROA  
ATOM   3325   HB VAL P 662      -4.385  -9.478  44.334  0.00  0.00      PROA  
ATOM   3326  CG1 VAL P 662      -4.605 -10.429  46.324  0.00  0.00      PROA  
ATOM   3327 HG11 VAL P 662      -4.801 -10.167  47.385  0.00  0.00      PROA  
ATOM   3328 HG12 VAL P 662      -3.586 -10.809  46.095  0.00  0.00      PROA  
ATOM   3329 HG13 VAL P 662      -5.363 -11.193  46.049  0.00  0.00      PROA  
ATOM   3330  CG2 VAL P 662      -6.225  -8.901  45.131  0.00  0.00      PROA  
ATOM   3331 HG21 VAL P 662      -6.692  -8.657  46.109  0.00  0.00      PROA  
ATOM   3332 HG22 VAL P 662      -6.847  -9.694  44.663  0.00  0.00      PROA  
ATOM   3333 HG23 VAL P 662      -6.266  -8.019  44.456  0.00  0.00      PROA  
ATOM   3334    C VAL P 662      -2.535  -8.249  46.106  0.00  0.00      PROA  
ATOM   3335    O VAL P 662      -2.283  -8.821  47.154  0.00  0.00      PROA  
ATOM   3336    N ASN P 663      -1.644  -7.787  45.202  0.00  0.00      PROA  
ATOM   3337   HN ASN P 663      -1.954  -7.214  44.448  0.00  0.00      PROA  
ATOM   3338   CA ASN P 663      -0.220  -8.141  45.241  0.00  0.00      PROA  
ATOM   3339   HA ASN P 663       0.053  -8.272  46.277  0.00  0.00      PROA  
ATOM   3340   CB ASN P 663       0.125  -9.427  44.393  0.00  0.00      PROA  
ATOM   3341  HB1 ASN P 663       1.218  -9.622  44.360  0.00  0.00      PROA  
ATOM   3342  HB2 ASN P 663      -0.103  -9.162  43.339  0.00  0.00      PROA  
ATOM   3343   CG ASN P 663      -0.559 -10.716  44.837  0.00  0.00      PROA  
ATOM   3344  OD1 ASN P 663      -1.400 -11.226  44.100  0.00  0.00      PROA  
ATOM   3345  ND2 ASN P 663      -0.108 -11.353  45.933  0.00  0.00      PROA  
ATOM   3346 HD21 ASN P 663      -0.223 -12.344  45.870  0.00  0.00      PROA  
ATOM   3347 HD22 ASN P 663       0.767 -11.008  46.272  0.00  0.00      PROA  
ATOM   3348    C ASN P 663       0.684  -7.126  44.608  0.00  0.00      PROA  
ATOM   3349    O ASN P 663       0.267  -6.234  43.838  0.00  0.00      PROA  
ATOM   3350    N TRP P 664       1.948  -7.242  44.893  0.00  0.00      PROA  
ATOM   3351   HN TRP P 664       2.255  -7.887  45.588  0.00  0.00      PROA  
ATOM   3352   CA TRP P 664       3.023  -6.509  44.233  0.00  0.00      PROA  
ATOM   3353   HA TRP P 664       2.554  -6.036  43.382  0.00  0.00      PROA  
ATOM   3354   CB TRP P 664       3.775  -5.562  45.232  0.00  0.00      PROA  
ATOM   3355  HB1 TRP P 664       3.183  -4.632  45.365  0.00  0.00      PROA  
ATOM   3356  HB2 TRP P 664       4.647  -5.083  44.738  0.00  0.00      PROA  
ATOM   3357   CG TRP P 664       4.141  -6.198  46.567  0.00  0.00      PROA  
ATOM   3358  CD1 TRP P 664       3.564  -5.952  47.829  0.00  0.00      PROA  
ATOM   3359  HD1 TRP P 664       2.634  -5.437  48.019  0.00  0.00      PROA  
ATOM   3360  NE1 TRP P 664       4.244  -6.586  48.787  0.00  0.00      PROA  
ATOM   3361  HE1 TRP P 664       4.034  -6.640  49.739  0.00  0.00      PROA  
ATOM   3362  CE2 TRP P 664       5.291  -7.283  48.241  0.00  0.00      PROA  
ATOM   3363  CD2 TRP P 664       5.309  -6.998  46.852  0.00  0.00      PROA  
ATOM   3364  CE3 TRP P 664       6.374  -7.385  46.124  0.00  0.00      PROA  
ATOM   3365  HE3 TRP P 664       6.449  -7.191  45.064  0.00  0.00      PROA  
ATOM   3366  CZ3 TRP P 664       7.390  -8.063  46.747  0.00  0.00      PROA  
ATOM   3367  HZ3 TRP P 664       8.212  -8.484  46.186  0.00  0.00      PROA  
ATOM   3368  CZ2 TRP P 664       6.274  -7.891  48.901  0.00  0.00      PROA  
ATOM   3369  HZ2 TRP P 664       6.174  -8.003  49.970  0.00  0.00      PROA  
ATOM   3370  CH2 TRP P 664       7.355  -8.338  48.129  0.00  0.00      PROA  
ATOM   3371  HH2 TRP P 664       8.051  -9.084  48.483  0.00  0.00      PROA  
ATOM   3372    C TRP P 664       3.992  -7.485  43.723  0.00  0.00      PROA  
ATOM   3373    O TRP P 664       4.182  -8.589  44.297  0.00  0.00      PROA  
ATOM   3374    N ALA P 665       4.579  -7.201  42.535  0.00  0.00      PROA  
ATOM   3375   HN ALA P 665       4.490  -6.289  42.142  0.00  0.00      PROA  
ATOM   3376   CA ALA P 665       5.274  -8.254  41.799  0.00  0.00      PROA  
ATOM   3377   HA ALA P 665       5.930  -8.763  42.489  0.00  0.00      PROA  
ATOM   3378   CB ALA P 665       4.329  -9.331  41.162  0.00  0.00      PROA  
ATOM   3379  HB1 ALA P 665       3.690  -8.919  40.351  0.00  0.00      PROA  
ATOM   3380  HB2 ALA P 665       3.691  -9.743  41.973  0.00  0.00      PROA  
ATOM   3381  HB3 ALA P 665       4.862 -10.235  40.797  0.00  0.00      PROA  
ATOM   3382    C ALA P 665       6.186  -7.608  40.760  0.00  0.00      PROA  
ATOM   3383    O ALA P 665       5.941  -6.498  40.384  0.00  0.00      PROA  
ATOM   3384    N ASN P 666       7.219  -8.354  40.277  0.00  0.00      PROA  
ATOM   3385   HN ASN P 666       7.433  -9.255  40.648  0.00  0.00      PROA  
ATOM   3386   CA ASN P 666       8.223  -7.751  39.407  0.00  0.00      PROA  
ATOM   3387   HA ASN P 666       8.009  -6.721  39.165  0.00  0.00      PROA  
ATOM   3388   CB ASN P 666       9.685  -7.659  40.053  0.00  0.00      PROA  
ATOM   3389  HB1 ASN P 666       9.938  -8.629  40.532  0.00  0.00      PROA  
ATOM   3390  HB2 ASN P 666       9.561  -6.950  40.899  0.00  0.00      PROA  
ATOM   3391   CG ASN P 666      10.794  -7.138  39.121  0.00  0.00      PROA  
ATOM   3392  OD1 ASN P 666      10.550  -6.585  37.998  0.00  0.00      PROA  
ATOM   3393  ND2 ASN P 666      12.055  -7.288  39.542  0.00  0.00      PROA  
ATOM   3394 HD21 ASN P 666      12.726  -6.758  39.023  0.00  0.00      PROA  
ATOM   3395 HD22 ASN P 666      12.317  -7.831  40.340  0.00  0.00      PROA  
ATOM   3396    C ASN P 666       8.216  -8.488  38.112  0.00  0.00      PROA  
ATOM   3397    O ASN P 666       8.645  -9.626  37.946  0.00  0.00      PROA  
ATOM   3398    N LEU P 667       7.862  -7.790  37.023  0.00  0.00      PROA  
ATOM   3399   HN LEU P 667       7.440  -6.920  37.264  0.00  0.00      PROA  
ATOM   3400   CA LEU P 667       7.652  -8.412  35.690  0.00  0.00      PROA  
ATOM   3401   HA LEU P 667       7.562  -9.468  35.895  0.00  0.00      PROA  
ATOM   3402   CB LEU P 667       6.450  -7.846  34.898  0.00  0.00      PROA  
ATOM   3403  HB1 LEU P 667       6.279  -8.432  33.970  0.00  0.00      PROA  
ATOM   3404  HB2 LEU P 667       6.780  -6.833  34.583  0.00  0.00      PROA  
ATOM   3405   CG LEU P 667       5.017  -7.908  35.559  0.00  0.00      PROA  
ATOM   3406   HG LEU P 667       5.019  -7.278  36.473  0.00  0.00      PROA  
ATOM   3407  CD1 LEU P 667       4.014  -7.253  34.587  0.00  0.00      PROA  
ATOM   3408 HD11 LEU P 667       3.023  -7.137  35.075  0.00  0.00      PROA  
ATOM   3409 HD12 LEU P 667       3.870  -7.933  33.720  0.00  0.00      PROA  
ATOM   3410 HD13 LEU P 667       4.389  -6.252  34.285  0.00  0.00      PROA  
ATOM   3411  CD2 LEU P 667       4.557  -9.353  35.849  0.00  0.00      PROA  
ATOM   3412 HD21 LEU P 667       4.433  -9.814  34.846  0.00  0.00      PROA  
ATOM   3413 HD22 LEU P 667       3.597  -9.362  36.409  0.00  0.00      PROA  
ATOM   3414 HD23 LEU P 667       5.356  -9.820  36.463  0.00  0.00      PROA  
ATOM   3415    C LEU P 667       8.889  -8.295  34.820  0.00  0.00      PROA  
ATOM   3416    O LEU P 667       9.617  -7.291  34.875  0.00  0.00      PROA  
ATOM   3417    N THR P 668       9.166  -9.288  33.970  0.00  0.00      PROA  
ATOM   3418   HN THR P 668       8.574 -10.085  34.059  0.00  0.00      PROA  
ATOM   3419   CA THR P 668      10.235  -9.352  32.968  0.00  0.00      PROA  
ATOM   3420   HA THR P 668      11.209  -9.250  33.423  0.00  0.00      PROA  
ATOM   3421   CB THR P 668      10.236 -10.699  32.163  0.00  0.00      PROA  
ATOM   3422   HB THR P 668      10.446 -10.563  31.081  0.00  0.00      PROA  
ATOM   3423  OG1 THR P 668       9.004 -11.410  32.213  0.00  0.00      PROA  
ATOM   3424  HG1 THR P 668       8.535 -11.157  31.414  0.00  0.00      PROA  
ATOM   3425  CG2 THR P 668      11.324 -11.579  32.694  0.00  0.00      PROA  
ATOM   3426 HG21 THR P 668      11.145 -11.763  33.775  0.00  0.00      PROA  
ATOM   3427 HG22 THR P 668      12.340 -11.131  32.647  0.00  0.00      PROA  
ATOM   3428 HG23 THR P 668      11.314 -12.558  32.170  0.00  0.00      PROA  
ATOM   3429    C THR P 668      10.056  -8.193  31.925  0.00  0.00      PROA  
ATOM   3430    O THR P 668       8.883  -7.816  31.668  0.00  0.00      PROA  
ATOM   3431    N VAL P 669      11.114  -7.690  31.307  0.00  0.00      PROA  
ATOM   3432   HN VAL P 669      12.062  -7.962  31.455  0.00  0.00      PROA  
ATOM   3433   CA VAL P 669      11.074  -6.413  30.568  0.00  0.00      PROA  
ATOM   3434   HA VAL P 669      10.685  -5.646  31.220  0.00  0.00      PROA  
ATOM   3435   CB VAL P 669      12.469  -6.083  30.116  0.00  0.00      PROA  
ATOM   3436   HB VAL P 669      12.995  -6.883  29.553  0.00  0.00      PROA  
ATOM   3437  CG1 VAL P 669      12.479  -4.787  29.291  0.00  0.00      PROA  
ATOM   3438 HG11 VAL P 669      11.883  -4.907  28.362  0.00  0.00      PROA  
ATOM   3439 HG12 VAL P 669      13.529  -4.499  29.066  0.00  0.00      PROA  
ATOM   3440 HG13 VAL P 669      12.043  -3.962  29.894  0.00  0.00      PROA  
ATOM   3441  CG2 VAL P 669      13.404  -5.957  31.407  0.00  0.00      PROA  
ATOM   3442 HG21 VAL P 669      13.252  -5.018  31.980  0.00  0.00      PROA  
ATOM   3443 HG22 VAL P 669      14.420  -5.926  30.957  0.00  0.00      PROA  
ATOM   3444 HG23 VAL P 669      13.390  -6.841  32.081  0.00  0.00      PROA  
ATOM   3445    C VAL P 669      10.075  -6.397  29.449  0.00  0.00      PROA  
ATOM   3446    O VAL P 669       9.267  -5.521  29.396  0.00  0.00      PROA  
ATOM   3447    N SER P 670      10.007  -7.409  28.613  0.00  0.00      PROA  
ATOM   3448   HN SER P 670      10.647  -8.173  28.651  0.00  0.00      PROA  
ATOM   3449   CA SER P 670       9.103  -7.541  27.560  0.00  0.00      PROA  
ATOM   3450   HA SER P 670       9.272  -6.716  26.884  0.00  0.00      PROA  
ATOM   3451   CB SER P 670       9.360  -8.685  26.572  0.00  0.00      PROA  
ATOM   3452  HB1 SER P 670      10.068  -8.487  25.738  0.00  0.00      PROA  
ATOM   3453  HB2 SER P 670       8.417  -9.027  26.096  0.00  0.00      PROA  
ATOM   3454   OG SER P 670       9.735  -9.827  27.282  0.00  0.00      PROA  
ATOM   3455  HG1 SER P 670       9.036 -10.484  27.304  0.00  0.00      PROA  
ATOM   3456    C SER P 670       7.680  -7.465  27.846  0.00  0.00      PROA  
ATOM   3457    O SER P 670       7.020  -6.624  27.238  0.00  0.00      PROA  
ATOM   3458    N GLU P 671       7.219  -8.273  28.768  0.00  0.00      PROA  
ATOM   3459   HN GLU P 671       7.811  -8.907  29.258  0.00  0.00      PROA  
ATOM   3460   CA GLU P 671       5.836  -8.276  29.150  0.00  0.00      PROA  
ATOM   3461   HA GLU P 671       5.261  -8.199  28.239  0.00  0.00      PROA  
ATOM   3462   CB GLU P 671       5.383  -9.570  29.931  0.00  0.00      PROA  
ATOM   3463  HB1 GLU P 671       4.279  -9.563  30.057  0.00  0.00      PROA  
ATOM   3464  HB2 GLU P 671       5.960  -9.517  30.879  0.00  0.00      PROA  
ATOM   3465   CG GLU P 671       5.630 -10.889  29.169  0.00  0.00      PROA  
ATOM   3466  HG1 GLU P 671       5.153 -10.889  28.165  0.00  0.00      PROA  
ATOM   3467  HG2 GLU P 671       5.331 -11.708  29.857  0.00  0.00      PROA  
ATOM   3468   CD GLU P 671       7.094 -11.104  28.874  0.00  0.00      PROA  
ATOM   3469  OE1 GLU P 671       7.885 -11.016  29.857  0.00  0.00      PROA  
ATOM   3470  OE2 GLU P 671       7.539 -11.343  27.699  0.00  0.00      PROA  
ATOM   3471    C GLU P 671       5.469  -7.034  29.978  0.00  0.00      PROA  
ATOM   3472    O GLU P 671       4.359  -6.588  29.976  0.00  0.00      PROA  
ATOM   3473    N CYS P 672       6.446  -6.367  30.625  0.00  0.00      PROA  
ATOM   3474   HN CYS P 672       7.394  -6.676  30.604  0.00  0.00      PROA  
ATOM   3475   CA CYS P 672       6.165  -5.063  31.261  0.00  0.00      PROA  
ATOM   3476   HA CYS P 672       5.350  -5.243  31.947  0.00  0.00      PROA  
ATOM   3477   CB CYS P 672       7.449  -4.507  32.009  0.00  0.00      PROA  
ATOM   3478  HB1 CYS P 672       8.169  -4.255  31.202  0.00  0.00      PROA  
ATOM   3479  HB2 CYS P 672       7.829  -5.402  32.547  0.00  0.00      PROA  
ATOM   3480   SG CYS P 672       7.299  -3.128  33.144  0.00  0.00      PROA  
ATOM   3481    C CYS P 672       5.651  -4.033  30.252  0.00  0.00      PROA  
ATOM   3482    O CYS P 672       4.673  -3.336  30.531  0.00  0.00      PROA  
ATOM   3483    N GLN P 673       6.174  -3.867  29.061  0.00  0.00      PROA  
ATOM   3484   HN GLN P 673       7.022  -4.364  28.894  0.00  0.00      PROA  
ATOM   3485   CA GLN P 673       5.794  -2.937  28.020  0.00  0.00      PROA  
ATOM   3486   HA GLN P 673       5.743  -1.943  28.440  0.00  0.00      PROA  
ATOM   3487   CB GLN P 673       6.845  -2.849  26.939  0.00  0.00      PROA  
ATOM   3488  HB1 GLN P 673       6.373  -2.226  26.149  0.00  0.00      PROA  
ATOM   3489  HB2 GLN P 673       7.009  -3.894  26.600  0.00  0.00      PROA  
ATOM   3490   CG GLN P 673       8.104  -2.240  27.460  0.00  0.00      PROA  
ATOM   3491  HG1 GLN P 673       8.476  -2.996  28.184  0.00  0.00      PROA  
ATOM   3492  HG2 GLN P 673       7.715  -1.252  27.786  0.00  0.00      PROA  
ATOM   3493   CD GLN P 673       9.231  -2.146  26.405  0.00  0.00      PROA  
ATOM   3494  OE1 GLN P 673       9.327  -3.047  25.596  0.00  0.00      PROA  
ATOM   3495  NE2 GLN P 673       9.878  -0.991  26.315  0.00  0.00      PROA  
ATOM   3496 HE21 GLN P 673      10.441  -0.956  25.489  0.00  0.00      PROA  
ATOM   3497 HE22 GLN P 673       9.492  -0.305  26.932  0.00  0.00      PROA  
ATOM   3498    C GLN P 673       4.380  -3.275  27.448  0.00  0.00      PROA  
ATOM   3499    O GLN P 673       3.566  -2.377  27.218  0.00  0.00      PROA  
ATOM   3500    N GLU P 674       4.170  -4.574  27.116  0.00  0.00      PROA  
ATOM   3501   HN GLU P 674       4.922  -5.228  27.160  0.00  0.00      PROA  
ATOM   3502   CA GLU P 674       2.998  -5.233  26.608  0.00  0.00      PROA  
ATOM   3503   HA GLU P 674       2.785  -4.826  25.631  0.00  0.00      PROA  
ATOM   3504   CB GLU P 674       3.305  -6.668  26.221  0.00  0.00      PROA  
ATOM   3505  HB1 GLU P 674       2.305  -7.087  25.978  0.00  0.00      PROA  
ATOM   3506  HB2 GLU P 674       3.715  -7.238  27.082  0.00  0.00      PROA  
ATOM   3507   CG GLU P 674       4.255  -6.837  25.001  0.00  0.00      PROA  
ATOM   3508  HG1 GLU P 674       5.152  -6.255  25.303  0.00  0.00      PROA  
ATOM   3509  HG2 GLU P 674       3.812  -6.392  24.084  0.00  0.00      PROA  
ATOM   3510   CD GLU P 674       4.612  -8.288  24.683  0.00  0.00      PROA  
ATOM   3511  OE1 GLU P 674       5.390  -8.499  23.748  0.00  0.00      PROA  
ATOM   3512  OE2 GLU P 674       4.205  -9.206  25.397  0.00  0.00      PROA  
ATOM   3513    C GLU P 674       1.840  -5.147  27.511  0.00  0.00      PROA  
ATOM   3514    O GLU P 674       0.767  -4.955  27.058  0.00  0.00      PROA  
ATOM   3515    N MET P 675       1.960  -5.388  28.850  0.00  0.00      PROA  
ATOM   3516   HN MET P 675       2.850  -5.503  29.284  0.00  0.00      PROA  
ATOM   3517   CA MET P 675       0.814  -5.327  29.757  0.00  0.00      PROA  
ATOM   3518   HA MET P 675      -0.167  -5.520  29.347  0.00  0.00      PROA  
ATOM   3519   CB MET P 675       1.150  -6.414  30.890  0.00  0.00      PROA  
ATOM   3520  HB1 MET P 675       0.408  -6.414  31.717  0.00  0.00      PROA  
ATOM   3521  HB2 MET P 675       2.115  -6.245  31.413  0.00  0.00      PROA  
ATOM   3522   CG MET P 675       1.216  -7.929  30.521  0.00  0.00      PROA  
ATOM   3523  HG1 MET P 675       1.479  -8.506  31.433  0.00  0.00      PROA  
ATOM   3524  HG2 MET P 675       2.065  -8.164  29.844  0.00  0.00      PROA  
ATOM   3525   SD MET P 675      -0.298  -8.521  29.760  0.00  0.00      PROA  
ATOM   3526   CE MET P 675       0.252 -10.268  29.938  0.00  0.00      PROA  
ATOM   3527  HE1 MET P 675      -0.556 -10.886  29.492  0.00  0.00      PROA  
ATOM   3528  HE2 MET P 675       0.274 -10.694  30.964  0.00  0.00      PROA  
ATOM   3529  HE3 MET P 675       1.107 -10.519  29.276  0.00  0.00      PROA  
ATOM   3530    C MET P 675       0.699  -3.895  30.374  0.00  0.00      PROA  
ATOM   3531    O MET P 675      -0.245  -3.610  31.143  0.00  0.00      PROA  
ATOM   3532    N HSD P 676       1.644  -2.963  30.075  0.00  0.00      PROA  
ATOM   3533   HN HSD P 676       2.299  -3.257  29.384  0.00  0.00      PROA  
ATOM   3534   CA HSD P 676       1.742  -1.570  30.518  0.00  0.00      PROA  
ATOM   3535   HA HSD P 676       2.647  -1.135  30.120  0.00  0.00      PROA  
ATOM   3536   CB HSD P 676       0.583  -0.643  30.149  0.00  0.00      PROA  
ATOM   3537  HB1 HSD P 676       0.893   0.387  30.428  0.00  0.00      PROA  
ATOM   3538  HB2 HSD P 676      -0.281  -0.977  30.761  0.00  0.00      PROA  
ATOM   3539  ND1 HSD P 676       1.129  -0.689  27.630  0.00  0.00      PROA  
ATOM   3540  HD1 HSD P 676       2.114  -0.783  27.771  0.00  0.00      PROA  
ATOM   3541   CG HSD P 676       0.237  -0.667  28.662  0.00  0.00      PROA  
ATOM   3542  CE1 HSD P 676       0.470  -1.016  26.470  0.00  0.00      PROA  
ATOM   3543  HE1 HSD P 676       0.911  -0.801  25.497  0.00  0.00      PROA  
ATOM   3544  NE2 HSD P 676      -0.858  -1.192  26.715  0.00  0.00      PROA  
ATOM   3545  CD2 HSD P 676      -0.986  -1.029  28.113  0.00  0.00      PROA  
ATOM   3546  HD2 HSD P 676      -1.897  -1.157  28.684  0.00  0.00      PROA  
ATOM   3547    C HSD P 676       1.987  -1.385  32.038  0.00  0.00      PROA  
ATOM   3548    O HSD P 676       1.224  -0.751  32.737  0.00  0.00      PROA  
ATOM   3549    N GLY P 677       3.050  -2.027  32.519  0.00  0.00      PROA  
ATOM   3550   HN GLY P 677       3.705  -2.301  31.819  0.00  0.00      PROA  
ATOM   3551   CA GLY P 677       3.549  -1.755  33.843  0.00  0.00      PROA  
ATOM   3552  HA1 GLY P 677       4.208  -2.565  34.121  0.00  0.00      PROA  
ATOM   3553  HA2 GLY P 677       2.753  -1.801  34.572  0.00  0.00      PROA  
ATOM   3554    C GLY P 677       4.265  -0.436  34.014  0.00  0.00      PROA  
ATOM   3555    O GLY P 677       4.260   0.373  33.071  0.00  0.00      PROA  
ATOM   3556    N GLU P 678       4.771  -0.172  35.231  0.00  0.00      PROA  
ATOM   3557   HN GLU P 678       4.683  -0.815  35.988  0.00  0.00      PROA  
ATOM   3558   CA GLU P 678       5.611   1.035  35.365  0.00  0.00      PROA  
ATOM   3559   HA GLU P 678       5.450   1.637  34.483  0.00  0.00      PROA  
ATOM   3560   CB GLU P 678       5.102   1.889  36.590  0.00  0.00      PROA  
ATOM   3561  HB1 GLU P 678       5.767   2.764  36.753  0.00  0.00      PROA  
ATOM   3562  HB2 GLU P 678       5.259   1.283  37.508  0.00  0.00      PROA  
ATOM   3563   CG GLU P 678       3.647   2.405  36.442  0.00  0.00      PROA  
ATOM   3564  HG1 GLU P 678       2.988   1.511  36.463  0.00  0.00      PROA  
ATOM   3565  HG2 GLU P 678       3.398   2.898  35.478  0.00  0.00      PROA  
ATOM   3566   CD GLU P 678       3.213   3.279  37.585  0.00  0.00      PROA  
ATOM   3567  OE1 GLU P 678       3.630   4.438  37.615  0.00  0.00      PROA  
ATOM   3568  OE2 GLU P 678       2.328   2.854  38.354  0.00  0.00      PROA  
ATOM   3569    C GLU P 678       7.056   0.606  35.490  0.00  0.00      PROA  
ATOM   3570    O GLU P 678       7.309  -0.415  36.143  0.00  0.00      PROA  
ATOM   3571    N PHE P 679       8.069   1.317  35.042  0.00  0.00      PROA  
ATOM   3572   HN PHE P 679       7.999   2.264  34.736  0.00  0.00      PROA  
ATOM   3573   CA PHE P 679       9.454   0.985  35.260  0.00  0.00      PROA  
ATOM   3574   HA PHE P 679       9.542  -0.028  35.623  0.00  0.00      PROA  
ATOM   3575   CB PHE P 679      10.300   1.232  34.038  0.00  0.00      PROA  
ATOM   3576  HB1 PHE P 679      11.381   1.205  34.292  0.00  0.00      PROA  
ATOM   3577  HB2 PHE P 679      10.193   2.294  33.730  0.00  0.00      PROA  
ATOM   3578   CG PHE P 679       9.979   0.337  32.936  0.00  0.00      PROA  
ATOM   3579  CD1 PHE P 679      10.539  -0.952  32.823  0.00  0.00      PROA  
ATOM   3580  HD1 PHE P 679      11.257  -1.312  33.545  0.00  0.00      PROA  
ATOM   3581  CE1 PHE P 679      10.305  -1.790  31.714  0.00  0.00      PROA  
ATOM   3582  HE1 PHE P 679      10.694  -2.790  31.832  0.00  0.00      PROA  
ATOM   3583   CZ PHE P 679       9.367  -1.348  30.790  0.00  0.00      PROA  
ATOM   3584   HZ PHE P 679       8.972  -2.014  30.037  0.00  0.00      PROA  
ATOM   3585  CD2 PHE P 679       9.078   0.771  31.886  0.00  0.00      PROA  
ATOM   3586  HD2 PHE P 679       8.638   1.757  31.917  0.00  0.00      PROA  
ATOM   3587  CE2 PHE P 679       8.747  -0.113  30.893  0.00  0.00      PROA  
ATOM   3588  HE2 PHE P 679       7.933   0.133  30.227  0.00  0.00      PROA  
ATOM   3589    C PHE P 679       9.974   1.840  36.416  0.00  0.00      PROA  
ATOM   3590    O PHE P 679       9.759   3.027  36.467  0.00  0.00      PROA  
ATOM   3591    N ILE P 680      10.625   1.289  37.477  0.00  0.00      PROA  
ATOM   3592   HN ILE P 680      10.836   0.315  37.483  0.00  0.00      PROA  
ATOM   3593   CA ILE P 680      11.000   2.089  38.663  0.00  0.00      PROA  
ATOM   3594   HA ILE P 680      10.783   3.110  38.384  0.00  0.00      PROA  
ATOM   3595   CB ILE P 680      10.192   1.736  39.854  0.00  0.00      PROA  
ATOM   3596   HB ILE P 680      10.158   0.644  40.054  0.00  0.00      PROA  
ATOM   3597  CG2 ILE P 680      10.752   2.394  41.126  0.00  0.00      PROA  
ATOM   3598 HG21 ILE P 680      10.766   3.504  41.168  0.00  0.00      PROA  
ATOM   3599 HG22 ILE P 680      11.747   1.978  41.391  0.00  0.00      PROA  
ATOM   3600 HG23 ILE P 680      10.152   2.155  42.031  0.00  0.00      PROA  
ATOM   3601  CG1 ILE P 680       8.677   2.005  39.648  0.00  0.00      PROA  
ATOM   3602 HG11 ILE P 680       8.164   1.573  40.534  0.00  0.00      PROA  
ATOM   3603 HG12 ILE P 680       8.229   1.419  38.818  0.00  0.00      PROA  
ATOM   3604   CD ILE P 680       8.259   3.465  39.462  0.00  0.00      PROA  
ATOM   3605  HD1 ILE P 680       7.165   3.572  39.296  0.00  0.00      PROA  
ATOM   3606  HD2 ILE P 680       8.632   4.016  38.573  0.00  0.00      PROA  
ATOM   3607  HD3 ILE P 680       8.537   4.112  40.321  0.00  0.00      PROA  
ATOM   3608    C ILE P 680      12.478   1.853  38.964  0.00  0.00      PROA  
ATOM   3609    O ILE P 680      12.868   0.712  39.036  0.00  0.00      PROA  
ATOM   3610    N GLY P 681      13.262   2.957  39.088  0.00  0.00      PROA  
ATOM   3611   HN GLY P 681      12.853   3.842  38.878  0.00  0.00      PROA  
ATOM   3612   CA GLY P 681      14.606   2.894  39.519  0.00  0.00      PROA  
ATOM   3613  HA1 GLY P 681      14.987   1.884  39.549  0.00  0.00      PROA  
ATOM   3614  HA2 GLY P 681      14.610   3.312  40.515  0.00  0.00      PROA  
ATOM   3615    C GLY P 681      15.520   3.695  38.751  0.00  0.00      PROA  
ATOM   3616    O GLY P 681      15.185   4.302  37.740  0.00  0.00      PROA  
ATOM   3617    N SER P 682      16.797   3.699  39.137  0.00  0.00      PROA  
ATOM   3618   HN SER P 682      16.911   3.113  39.936  0.00  0.00      PROA  
ATOM   3619   CA SER P 682      18.014   4.298  38.709  0.00  0.00      PROA  
ATOM   3620   HA SER P 682      17.786   5.351  38.634  0.00  0.00      PROA  
ATOM   3621   CB SER P 682      19.242   4.097  39.664  0.00  0.00      PROA  
ATOM   3622  HB1 SER P 682      19.000   4.802  40.488  0.00  0.00      PROA  
ATOM   3623  HB2 SER P 682      20.169   4.547  39.249  0.00  0.00      PROA  
ATOM   3624   OG SER P 682      19.404   2.818  40.040  0.00  0.00      PROA  
ATOM   3625  HG1 SER P 682      18.819   2.724  40.796  0.00  0.00      PROA  
ATOM   3626    C SER P 682      18.505   3.902  37.339  0.00  0.00      PROA  
ATOM   3627    O SER P 682      19.083   4.697  36.686  0.00  0.00      PROA  
ATOM   3628    N ALA P 683      18.264   2.732  36.732  0.00  0.00      PROA  
ATOM   3629   HN ALA P 683      17.871   1.955  37.218  0.00  0.00      PROA  
ATOM   3630   CA ALA P 683      18.626   2.456  35.358  0.00  0.00      PROA  
ATOM   3631   HA ALA P 683      19.434   3.102  35.048  0.00  0.00      PROA  
ATOM   3632   CB ALA P 683      19.259   1.021  35.440  0.00  0.00      PROA  
ATOM   3633  HB1 ALA P 683      19.825   0.832  36.377  0.00  0.00      PROA  
ATOM   3634  HB2 ALA P 683      19.893   0.851  34.544  0.00  0.00      PROA  
ATOM   3635  HB3 ALA P 683      18.420   0.292  35.440  0.00  0.00      PROA  
ATOM   3636    C ALA P 683      17.556   2.568  34.294  0.00  0.00      PROA  
ATOM   3637    O ALA P 683      17.643   1.981  33.247  0.00  0.00      PROA  
ATOM   3638    N CYS P 684      16.604   3.332  34.627  0.00  0.00      PROA  
ATOM   3639   HN CYS P 684      16.677   3.851  35.475  0.00  0.00      PROA  
ATOM   3640   CA CYS P 684      15.316   3.466  33.924  0.00  0.00      PROA  
ATOM   3641   HA CYS P 684      15.268   2.725  33.140  0.00  0.00      PROA  
ATOM   3642   CB CYS P 684      14.033   3.490  34.802  0.00  0.00      PROA  
ATOM   3643  HB1 CYS P 684      14.124   4.341  35.512  0.00  0.00      PROA  
ATOM   3644  HB2 CYS P 684      13.139   3.547  34.145  0.00  0.00      PROA  
ATOM   3645   SG CYS P 684      13.809   2.010  35.847  0.00  0.00      PROA  
ATOM   3646    C CYS P 684      15.232   4.729  33.185  0.00  0.00      PROA  
ATOM   3647    O CYS P 684      15.262   5.823  33.737  0.00  0.00      PROA  
ATOM   3648    N GLY P 685      15.007   4.641  31.892  0.00  0.00      PROA  
ATOM   3649   HN GLY P 685      14.992   3.752  31.441  0.00  0.00      PROA  
ATOM   3650   CA GLY P 685      14.471   5.778  31.075  0.00  0.00      PROA  
ATOM   3651  HA1 GLY P 685      14.853   5.677  30.070  0.00  0.00      PROA  
ATOM   3652  HA2 GLY P 685      14.701   6.754  31.475  0.00  0.00      PROA  
ATOM   3653    C GLY P 685      12.978   5.606  31.113  0.00  0.00      PROA  
ATOM   3654    O GLY P 685      12.609   4.601  31.696  0.00  0.00      PROA  
ATOM   3655    N HSD P 686      12.099   6.490  30.529  0.00  0.00      PROA  
ATOM   3656   HN HSD P 686      12.562   7.248  30.076  0.00  0.00      PROA  
ATOM   3657   CA HSD P 686      10.653   6.321  30.515  0.00  0.00      PROA  
ATOM   3658   HA HSD P 686      10.363   6.153  31.541  0.00  0.00      PROA  
ATOM   3659   CB HSD P 686       9.855   7.594  30.139  0.00  0.00      PROA  
ATOM   3660  HB1 HSD P 686       8.805   7.502  30.492  0.00  0.00      PROA  
ATOM   3661  HB2 HSD P 686       9.748   7.624  29.034  0.00  0.00      PROA  
ATOM   3662  ND1 HSD P 686      10.464   9.458  31.870  0.00  0.00      PROA  
ATOM   3663  HD1 HSD P 686       9.991   9.085  32.668  0.00  0.00      PROA  
ATOM   3664   CG HSD P 686      10.601   8.825  30.607  0.00  0.00      PROA  
ATOM   3665  CE1 HSD P 686      10.954  10.723  31.787  0.00  0.00      PROA  
ATOM   3666  HE1 HSD P 686      11.071  11.429  32.609  0.00  0.00      PROA  
ATOM   3667  NE2 HSD P 686      11.398  10.950  30.521  0.00  0.00      PROA  
ATOM   3668  CD2 HSD P 686      11.178   9.768  29.823  0.00  0.00      PROA  
ATOM   3669  HD2 HSD P 686      11.357   9.656  28.761  0.00  0.00      PROA  
ATOM   3670    C HSD P 686      10.141   5.204  29.571  0.00  0.00      PROA  
ATOM   3671    O HSD P 686       9.113   4.598  29.829  0.00  0.00      PROA  
ATOM   3672    N HSD P 687      11.057   4.813  28.613  0.00  0.00      PROA  
ATOM   3673   HN HSD P 687      11.911   5.302  28.458  0.00  0.00      PROA  
ATOM   3674   CA HSD P 687      10.754   3.554  27.838  0.00  0.00      PROA  
ATOM   3675   HA HSD P 687       9.713   3.269  27.816  0.00  0.00      PROA  
ATOM   3676   CB HSD P 687      11.048   3.706  26.333  0.00  0.00      PROA  
ATOM   3677  HB1 HSD P 687      10.979   2.706  25.853  0.00  0.00      PROA  
ATOM   3678  HB2 HSD P 687      12.086   4.102  26.370  0.00  0.00      PROA  
ATOM   3679  ND1 HSD P 687       9.023   4.270  24.930  0.00  0.00      PROA  
ATOM   3680  HD1 HSD P 687       8.749   3.309  24.944  0.00  0.00      PROA  
ATOM   3681   CG HSD P 687      10.139   4.680  25.667  0.00  0.00      PROA  
ATOM   3682  CE1 HSD P 687       8.429   5.329  24.391  0.00  0.00      PROA  
ATOM   3683  HE1 HSD P 687       7.496   5.199  23.843  0.00  0.00      PROA  
ATOM   3684  NE2 HSD P 687       9.072   6.443  24.715  0.00  0.00      PROA  
ATOM   3685  CD2 HSD P 687      10.198   6.091  25.541  0.00  0.00      PROA  
ATOM   3686  HD2 HSD P 687      10.979   6.769  25.863  0.00  0.00      PROA  
ATOM   3687    C HSD P 687      11.369   2.266  28.378  0.00  0.00      PROA  
ATOM   3688    O HSD P 687      11.180   1.146  27.869  0.00  0.00      PROA  
ATOM   3689    N GLY P 688      11.995   2.292  29.603  0.00  0.00      PROA  
ATOM   3690   HN GLY P 688      12.085   3.058  30.235  0.00  0.00      PROA  
ATOM   3691   CA GLY P 688      12.485   1.095  30.268  0.00  0.00      PROA  
ATOM   3692  HA1 GLY P 688      12.174   0.223  29.712  0.00  0.00      PROA  
ATOM   3693  HA2 GLY P 688      12.057   1.060  31.258  0.00  0.00      PROA  
ATOM   3694    C GLY P 688      14.015   1.019  30.558  0.00  0.00      PROA  
ATOM   3695    O GLY P 688      14.629   2.096  30.732  0.00  0.00      PROA  
ATOM   3696    N PRO P 689      14.602  -0.168  30.791  0.00  0.00      PROA  
ATOM   3697   CD PRO P 689      13.799  -1.368  31.101  0.00  0.00      PROA  
ATOM   3698  HD1 PRO P 689      13.434  -1.666  30.095  0.00  0.00      PROA  
ATOM   3699  HD2 PRO P 689      13.035  -1.137  31.874  0.00  0.00      PROA  
ATOM   3700   CA PRO P 689      16.018  -0.251  31.027  0.00  0.00      PROA  
ATOM   3701   HA PRO P 689      16.185   0.167  32.009  0.00  0.00      PROA  
ATOM   3702   CB PRO P 689      16.128  -1.775  31.061  0.00  0.00      PROA  
ATOM   3703  HB1 PRO P 689      17.066  -2.153  31.521  0.00  0.00      PROA  
ATOM   3704  HB2 PRO P 689      16.170  -2.153  30.017  0.00  0.00      PROA  
ATOM   3705   CG PRO P 689      14.870  -2.200  31.807  0.00  0.00      PROA  
ATOM   3706  HG1 PRO P 689      14.737  -3.258  31.498  0.00  0.00      PROA  
ATOM   3707  HG2 PRO P 689      14.996  -2.092  32.906  0.00  0.00      PROA  
ATOM   3708    C PRO P 689      16.948   0.339  29.905  0.00  0.00      PROA  
ATOM   3709    O PRO P 689      16.618   0.232  28.781  0.00  0.00      PROA  
ATOM   3710    N TYR P 690      18.077   1.009  30.272  0.00  0.00      PROA  
ATOM   3711   HN TYR P 690      18.249   1.204  31.235  0.00  0.00      PROA  
ATOM   3712   CA TYR P 690      19.080   1.505  29.291  0.00  0.00      PROA  
ATOM   3713   HA TYR P 690      18.567   2.217  28.662  0.00  0.00      PROA  
ATOM   3714   CB TYR P 690      20.161   2.303  30.040  0.00  0.00      PROA  
ATOM   3715  HB1 TYR P 690      21.076   2.616  29.493  0.00  0.00      PROA  
ATOM   3716  HB2 TYR P 690      20.535   1.637  30.846  0.00  0.00      PROA  
ATOM   3717   CG TYR P 690      19.624   3.572  30.696  0.00  0.00      PROA  
ATOM   3718  CD1 TYR P 690      19.858   3.859  32.083  0.00  0.00      PROA  
ATOM   3719  HD1 TYR P 690      20.375   3.081  32.625  0.00  0.00      PROA  
ATOM   3720  CE1 TYR P 690      19.307   5.041  32.628  0.00  0.00      PROA  
ATOM   3721  HE1 TYR P 690      19.357   5.289  33.678  0.00  0.00      PROA  
ATOM   3722   CZ TYR P 690      18.600   5.971  31.840  0.00  0.00      PROA  
ATOM   3723   OH TYR P 690      17.962   7.138  32.426  0.00  0.00      PROA  
ATOM   3724   HH TYR P 690      17.881   6.966  33.367  0.00  0.00      PROA  
ATOM   3725  CD2 TYR P 690      18.906   4.530  29.891  0.00  0.00      PROA  
ATOM   3726  HD2 TYR P 690      18.678   4.315  28.858  0.00  0.00      PROA  
ATOM   3727  CE2 TYR P 690      18.399   5.742  30.494  0.00  0.00      PROA  
ATOM   3728  HE2 TYR P 690      17.764   6.387  29.905  0.00  0.00      PROA  
ATOM   3729    C TYR P 690      19.629   0.504  28.319  0.00  0.00      PROA  
ATOM   3730    O TYR P 690      20.176  -0.560  28.625  0.00  0.00      PROA  
ATOM   3731    N THR P 691      19.514   0.816  27.025  0.00  0.00      PROA  
ATOM   3732   HN THR P 691      19.127   1.701  26.778  0.00  0.00      PROA  
ATOM   3733   CA THR P 691      19.567  -0.301  26.034  0.00  0.00      PROA  
ATOM   3734   HA THR P 691      20.199  -1.055  26.480  0.00  0.00      PROA  
ATOM   3735   CB THR P 691      18.169  -0.928  25.638  0.00  0.00      PROA  
ATOM   3736   HB THR P 691      17.481  -0.180  25.188  0.00  0.00      PROA  
ATOM   3737  OG1 THR P 691      17.569  -1.396  26.801  0.00  0.00      PROA  
ATOM   3738  HG1 THR P 691      17.334  -0.620  27.315  0.00  0.00      PROA  
ATOM   3739  CG2 THR P 691      18.470  -2.144  24.787  0.00  0.00      PROA  
ATOM   3740 HG21 THR P 691      18.776  -1.965  23.734  0.00  0.00      PROA  
ATOM   3741 HG22 THR P 691      17.613  -2.846  24.708  0.00  0.00      PROA  
ATOM   3742 HG23 THR P 691      19.231  -2.829  25.219  0.00  0.00      PROA  
ATOM   3743    C THR P 691      20.167   0.154  24.723  0.00  0.00      PROA  
ATOM   3744    O THR P 691      19.428   0.670  23.888  0.00  0.00      PROA  
ATOM   3745    N PRO P 692      21.554   0.023  24.494  0.00  0.00      PROA  
ATOM   3746   CD PRO P 692      22.580   0.030  25.567  0.00  0.00      PROA  
ATOM   3747  HD1 PRO P 692      22.645  -0.963  26.062  0.00  0.00      PROA  
ATOM   3748  HD2 PRO P 692      22.309   0.820  26.300  0.00  0.00      PROA  
ATOM   3749   CA PRO P 692      22.187   0.597  23.295  0.00  0.00      PROA  
ATOM   3750   HA PRO P 692      21.481   1.222  22.768  0.00  0.00      PROA  
ATOM   3751   CB PRO P 692      23.437   1.339  23.829  0.00  0.00      PROA  
ATOM   3752  HB1 PRO P 692      23.052   2.308  24.211  0.00  0.00      PROA  
ATOM   3753  HB2 PRO P 692      24.220   1.620  23.092  0.00  0.00      PROA  
ATOM   3754   CG PRO P 692      23.937   0.467  25.036  0.00  0.00      PROA  
ATOM   3755  HG1 PRO P 692      24.649  -0.354  24.808  0.00  0.00      PROA  
ATOM   3756  HG2 PRO P 692      24.416   1.067  25.839  0.00  0.00      PROA  
ATOM   3757    C PRO P 692      22.677  -0.437  22.380  0.00  0.00      PROA  
ATOM   3758    O PRO P 692      22.823  -0.181  21.204  0.00  0.00      PROA  
ATOM   3759    N ASP P 693      23.112  -1.560  22.894  0.00  0.00      PROA  
ATOM   3760   HN ASP P 693      22.893  -1.803  23.836  0.00  0.00      PROA  
ATOM   3761   CA ASP P 693      23.579  -2.639  22.103  0.00  0.00      PROA  
ATOM   3762   HA ASP P 693      24.401  -2.262  21.514  0.00  0.00      PROA  
ATOM   3763   CB ASP P 693      24.159  -3.618  23.114  0.00  0.00      PROA  
ATOM   3764  HB1 ASP P 693      25.133  -3.194  23.438  0.00  0.00      PROA  
ATOM   3765  HB2 ASP P 693      24.519  -4.529  22.589  0.00  0.00      PROA  
ATOM   3766   CG ASP P 693      23.278  -4.003  24.273  0.00  0.00      PROA  
ATOM   3767  OD1 ASP P 693      23.717  -4.741  25.220  0.00  0.00      PROA  
ATOM   3768  OD2 ASP P 693      22.098  -3.605  24.336  0.00  0.00      PROA  
ATOM   3769    C ASP P 693      22.503  -3.241  21.095  0.00  0.00      PROA  
ATOM   3770    O ASP P 693      22.762  -3.381  19.941  0.00  0.00      PROA  
ATOM   3771    N VAL P 694      21.277  -3.380  21.566  0.00  0.00      PROA  
ATOM   3772   HN VAL P 694      21.167  -3.267  22.551  0.00  0.00      PROA  
ATOM   3773   CA VAL P 694      20.081  -3.797  20.851  0.00  0.00      PROA  
ATOM   3774   HA VAL P 694      20.395  -4.591  20.190  0.00  0.00      PROA  
ATOM   3775   CB VAL P 694      18.966  -4.380  21.714  0.00  0.00      PROA  
ATOM   3776   HB VAL P 694      18.572  -3.582  22.379  0.00  0.00      PROA  
ATOM   3777  CG1 VAL P 694      17.792  -4.780  20.793  0.00  0.00      PROA  
ATOM   3778 HG11 VAL P 694      16.976  -5.211  21.412  0.00  0.00      PROA  
ATOM   3779 HG12 VAL P 694      18.070  -5.502  19.996  0.00  0.00      PROA  
ATOM   3780 HG13 VAL P 694      17.349  -3.892  20.293  0.00  0.00      PROA  
ATOM   3781  CG2 VAL P 694      19.422  -5.642  22.489  0.00  0.00      PROA  
ATOM   3782 HG21 VAL P 694      19.725  -6.557  21.937  0.00  0.00      PROA  
ATOM   3783 HG22 VAL P 694      18.823  -5.965  23.368  0.00  0.00      PROA  
ATOM   3784 HG23 VAL P 694      20.359  -5.305  22.980  0.00  0.00      PROA  
ATOM   3785    C VAL P 694      19.679  -2.873  19.709  0.00  0.00      PROA  
ATOM   3786    O VAL P 694      19.356  -3.308  18.580  0.00  0.00      PROA  
ATOM   3787    N LEU P 695      19.818  -1.541  19.914  0.00  0.00      PROA  
ATOM   3788   HN LEU P 695      20.166  -1.349  20.828  0.00  0.00      PROA  
ATOM   3789   CA LEU P 695      19.712  -0.496  18.822  0.00  0.00      PROA  
ATOM   3790   HA LEU P 695      18.820  -0.709  18.252  0.00  0.00      PROA  
ATOM   3791   CB LEU P 695      19.669   0.858  19.552  0.00  0.00      PROA  
ATOM   3792  HB1 LEU P 695      20.676   1.140  19.929  0.00  0.00      PROA  
ATOM   3793  HB2 LEU P 695      19.001   0.673  20.419  0.00  0.00      PROA  
ATOM   3794   CG LEU P 695      19.153   2.123  18.680  0.00  0.00      PROA  
ATOM   3795   HG LEU P 695      20.016   2.297  18.002  0.00  0.00      PROA  
ATOM   3796  CD1 LEU P 695      17.983   1.955  17.759  0.00  0.00      PROA  
ATOM   3797 HD11 LEU P 695      18.106   2.849  17.110  0.00  0.00      PROA  
ATOM   3798 HD12 LEU P 695      16.935   1.973  18.127  0.00  0.00      PROA  
ATOM   3799 HD13 LEU P 695      18.036   1.058  17.107  0.00  0.00      PROA  
ATOM   3800  CD2 LEU P 695      19.097   3.395  19.582  0.00  0.00      PROA  
ATOM   3801 HD21 LEU P 695      18.297   3.392  20.353  0.00  0.00      PROA  
ATOM   3802 HD22 LEU P 695      18.962   4.294  18.945  0.00  0.00      PROA  
ATOM   3803 HD23 LEU P 695      20.099   3.420  20.063  0.00  0.00      PROA  
ATOM   3804    C LEU P 695      20.874  -0.421  17.715  0.00  0.00      PROA  
ATOM   3805    O LEU P 695      20.596  -0.316  16.540  0.00  0.00      PROA  
ATOM   3806    N PHE P 696      22.148  -0.428  18.128  0.00  0.00      PROA  
ATOM   3807   HN PHE P 696      22.326  -0.442  19.109  0.00  0.00      PROA  
ATOM   3808   CA PHE P 696      23.267  -0.587  17.211  0.00  0.00      PROA  
ATOM   3809   HA PHE P 696      23.252   0.306  16.604  0.00  0.00      PROA  
ATOM   3810   CB PHE P 696      24.595  -0.658  17.975  0.00  0.00      PROA  
ATOM   3811  HB1 PHE P 696      24.876  -1.683  18.297  0.00  0.00      PROA  
ATOM   3812  HB2 PHE P 696      24.588  -0.062  18.913  0.00  0.00      PROA  
ATOM   3813   CG PHE P 696      25.705  -0.143  17.135  0.00  0.00      PROA  
ATOM   3814  CD1 PHE P 696      25.990   1.260  17.143  0.00  0.00      PROA  
ATOM   3815  HD1 PHE P 696      25.433   1.974  17.732  0.00  0.00      PROA  
ATOM   3816  CE1 PHE P 696      27.028   1.750  16.438  0.00  0.00      PROA  
ATOM   3817  HE1 PHE P 696      27.156   2.815  16.307  0.00  0.00      PROA  
ATOM   3818   CZ PHE P 696      27.778   0.926  15.575  0.00  0.00      PROA  
ATOM   3819   HZ PHE P 696      28.615   1.267  14.984  0.00  0.00      PROA  
ATOM   3820  CD2 PHE P 696      26.499  -0.994  16.267  0.00  0.00      PROA  
ATOM   3821  HD2 PHE P 696      26.396  -2.065  16.357  0.00  0.00      PROA  
ATOM   3822  CE2 PHE P 696      27.517  -0.444  15.499  0.00  0.00      PROA  
ATOM   3823  HE2 PHE P 696      28.154  -1.069  14.891  0.00  0.00      PROA  
ATOM   3824    C PHE P 696      23.137  -1.778  16.330  0.00  0.00      PROA  
ATOM   3825    O PHE P 696      23.429  -1.727  15.125  0.00  0.00      PROA  
ATOM   3826    N TRP P 697      22.798  -2.927  16.909  0.00  0.00      PROA  
ATOM   3827   HN TRP P 697      22.689  -2.862  17.898  0.00  0.00      PROA  
ATOM   3828   CA TRP P 697      22.456  -4.144  16.215  0.00  0.00      PROA  
ATOM   3829   HA TRP P 697      23.151  -4.317  15.407  0.00  0.00      PROA  
ATOM   3830   CB TRP P 697      22.342  -5.336  17.224  0.00  0.00      PROA  
ATOM   3831  HB1 TRP P 697      21.556  -5.074  17.964  0.00  0.00      PROA  
ATOM   3832  HB2 TRP P 697      23.384  -5.385  17.607  0.00  0.00      PROA  
ATOM   3833   CG TRP P 697      22.058  -6.708  16.650  0.00  0.00      PROA  
ATOM   3834  CD1 TRP P 697      21.037  -7.477  17.141  0.00  0.00      PROA  
ATOM   3835  HD1 TRP P 697      20.412  -7.155  17.961  0.00  0.00      PROA  
ATOM   3836  NE1 TRP P 697      20.917  -8.602  16.434  0.00  0.00      PROA  
ATOM   3837  HE1 TRP P 697      20.373  -9.392  16.617  0.00  0.00      PROA  
ATOM   3838  CE2 TRP P 697      21.739  -8.620  15.389  0.00  0.00      PROA  
ATOM   3839  CD2 TRP P 697      22.517  -7.420  15.451  0.00  0.00      PROA  
ATOM   3840  CE3 TRP P 697      23.467  -7.126  14.399  0.00  0.00      PROA  
ATOM   3841  HE3 TRP P 697      24.092  -6.246  14.421  0.00  0.00      PROA  
ATOM   3842  CZ3 TRP P 697      23.706  -8.144  13.515  0.00  0.00      PROA  
ATOM   3843  HZ3 TRP P 697      24.581  -8.140  12.883  0.00  0.00      PROA  
ATOM   3844  CZ2 TRP P 697      22.032  -9.618  14.468  0.00  0.00      PROA  
ATOM   3845  HZ2 TRP P 697      21.566 -10.592  14.470  0.00  0.00      PROA  
ATOM   3846  CH2 TRP P 697      23.103  -9.377  13.632  0.00  0.00      PROA  
ATOM   3847  HH2 TRP P 697      23.354 -10.145  12.916  0.00  0.00      PROA  
ATOM   3848    C TRP P 697      21.174  -4.095  15.317  0.00  0.00      PROA  
ATOM   3849    O TRP P 697      21.160  -4.484  14.117  0.00  0.00      PROA  
ATOM   3850    N SER P 698      20.079  -3.501  15.730  0.00  0.00      PROA  
ATOM   3851   HN SER P 698      20.060  -3.261  16.697  0.00  0.00      PROA  
ATOM   3852   CA SER P 698      18.992  -3.147  14.859  0.00  0.00      PROA  
ATOM   3853   HA SER P 698      18.587  -4.097  14.545  0.00  0.00      PROA  
ATOM   3854   CB SER P 698      17.844  -2.476  15.586  0.00  0.00      PROA  
ATOM   3855  HB1 SER P 698      16.981  -2.336  14.900  0.00  0.00      PROA  
ATOM   3856  HB2 SER P 698      18.217  -1.464  15.849  0.00  0.00      PROA  
ATOM   3857   OG SER P 698      17.333  -3.103  16.787  0.00  0.00      PROA  
ATOM   3858  HG1 SER P 698      18.125  -3.315  17.286  0.00  0.00      PROA  
ATOM   3859    C SER P 698      19.379  -2.200  13.722  0.00  0.00      PROA  
ATOM   3860    O SER P 698      19.049  -2.445  12.563  0.00  0.00      PROA  
ATOM   3861    N CYS P 699      20.128  -1.115  13.978  0.00  0.00      PROA  
ATOM   3862   HN CYS P 699      20.563  -1.025  14.871  0.00  0.00      PROA  
ATOM   3863   CA CYS P 699      20.589  -0.264  12.893  0.00  0.00      PROA  
ATOM   3864   HA CYS P 699      19.716   0.123  12.389  0.00  0.00      PROA  
ATOM   3865   CB CYS P 699      21.301   0.998  13.516  0.00  0.00      PROA  
ATOM   3866  HB1 CYS P 699      21.822   1.492  12.667  0.00  0.00      PROA  
ATOM   3867  HB2 CYS P 699      22.094   0.853  14.280  0.00  0.00      PROA  
ATOM   3868   SG CYS P 699      20.240   2.170  14.265  0.00  0.00      PROA  
ATOM   3869  HG1 CYS P 699      20.027   1.290  15.232  0.00  0.00      PROA  
ATOM   3870    C CYS P 699      21.370  -0.949  11.804  0.00  0.00      PROA  
ATOM   3871    O CYS P 699      21.052  -0.843  10.628  0.00  0.00      PROA  
ATOM   3872    N ILE P 700      22.376  -1.784  12.229  0.00  0.00      PROA  
ATOM   3873   HN ILE P 700      22.729  -1.909  13.153  0.00  0.00      PROA  
ATOM   3874   CA ILE P 700      23.005  -2.816  11.413  0.00  0.00      PROA  
ATOM   3875   HA ILE P 700      23.643  -2.278  10.727  0.00  0.00      PROA  
ATOM   3876   CB ILE P 700      24.045  -3.521  12.316  0.00  0.00      PROA  
ATOM   3877   HB ILE P 700      23.581  -3.667  13.315  0.00  0.00      PROA  
ATOM   3878  CG2 ILE P 700      24.456  -4.916  11.753  0.00  0.00      PROA  
ATOM   3879 HG21 ILE P 700      25.113  -4.942  10.858  0.00  0.00      PROA  
ATOM   3880 HG22 ILE P 700      23.618  -5.620  11.562  0.00  0.00      PROA  
ATOM   3881 HG23 ILE P 700      25.032  -5.445  12.542  0.00  0.00      PROA  
ATOM   3882  CG1 ILE P 700      25.315  -2.635  12.488  0.00  0.00      PROA  
ATOM   3883 HG11 ILE P 700      25.963  -3.121  13.248  0.00  0.00      PROA  
ATOM   3884 HG12 ILE P 700      25.021  -1.717  13.040  0.00  0.00      PROA  
ATOM   3885   CD ILE P 700      26.255  -2.335  11.361  0.00  0.00      PROA  
ATOM   3886  HD1 ILE P 700      26.300  -3.232  10.707  0.00  0.00      PROA  
ATOM   3887  HD2 ILE P 700      27.253  -1.963  11.679  0.00  0.00      PROA  
ATOM   3888  HD3 ILE P 700      25.805  -1.529  10.743  0.00  0.00      PROA  
ATOM   3889    C ILE P 700      22.154  -3.808  10.544  0.00  0.00      PROA  
ATOM   3890    O ILE P 700      22.278  -3.865   9.344  0.00  0.00      PROA  
ATOM   3891    N LEU P 701      21.198  -4.534  11.159  0.00  0.00      PROA  
ATOM   3892   HN LEU P 701      21.171  -4.427  12.150  0.00  0.00      PROA  
ATOM   3893   CA LEU P 701      20.256  -5.452  10.433  0.00  0.00      PROA  
ATOM   3894   HA LEU P 701      20.848  -6.056   9.762  0.00  0.00      PROA  
ATOM   3895   CB LEU P 701      19.366  -6.238  11.417  0.00  0.00      PROA  
ATOM   3896  HB1 LEU P 701      18.610  -6.787  10.815  0.00  0.00      PROA  
ATOM   3897  HB2 LEU P 701      18.955  -5.518  12.157  0.00  0.00      PROA  
ATOM   3898   CG LEU P 701      20.037  -7.386  12.189  0.00  0.00      PROA  
ATOM   3899   HG LEU P 701      20.771  -6.923  12.882  0.00  0.00      PROA  
ATOM   3900  CD1 LEU P 701      18.951  -8.029  13.051  0.00  0.00      PROA  
ATOM   3901 HD11 LEU P 701      18.190  -8.534  12.417  0.00  0.00      PROA  
ATOM   3902 HD12 LEU P 701      18.403  -7.229  13.594  0.00  0.00      PROA  
ATOM   3903 HD13 LEU P 701      19.365  -8.707  13.827  0.00  0.00      PROA  
ATOM   3904  CD2 LEU P 701      20.641  -8.424  11.311  0.00  0.00      PROA  
ATOM   3905 HD21 LEU P 701      20.771  -9.445  11.729  0.00  0.00      PROA  
ATOM   3906 HD22 LEU P 701      21.615  -8.070  10.909  0.00  0.00      PROA  
ATOM   3907 HD23 LEU P 701      19.996  -8.594  10.422  0.00  0.00      PROA  
ATOM   3908    C LEU P 701      19.374  -4.664   9.564  0.00  0.00      PROA  
ATOM   3909    O LEU P 701      19.160  -5.181   8.473  0.00  0.00      PROA  
ATOM   3910    N PHE P 702      18.825  -3.511   9.949  0.00  0.00      PROA  
ATOM   3911   HN PHE P 702      19.065  -3.165  10.853  0.00  0.00      PROA  
ATOM   3912   CA PHE P 702      18.035  -2.638   9.088  0.00  0.00      PROA  
ATOM   3913   HA PHE P 702      17.076  -3.010   8.760  0.00  0.00      PROA  
ATOM   3914   CB PHE P 702      17.680  -1.316   9.853  0.00  0.00      PROA  
ATOM   3915  HB1 PHE P 702      18.605  -0.816  10.210  0.00  0.00      PROA  
ATOM   3916  HB2 PHE P 702      17.097  -1.621  10.748  0.00  0.00      PROA  
ATOM   3917   CG PHE P 702      16.701  -0.432   9.104  0.00  0.00      PROA  
ATOM   3918  CD1 PHE P 702      15.271  -0.627   9.075  0.00  0.00      PROA  
ATOM   3919  HD1 PHE P 702      14.856  -1.456   9.629  0.00  0.00      PROA  
ATOM   3920  CE1 PHE P 702      14.452   0.293   8.448  0.00  0.00      PROA  
ATOM   3921  HE1 PHE P 702      13.387   0.153   8.343  0.00  0.00      PROA  
ATOM   3922   CZ PHE P 702      15.020   1.372   7.922  0.00  0.00      PROA  
ATOM   3923   HZ PHE P 702      14.369   2.052   7.393  0.00  0.00      PROA  
ATOM   3924  CD2 PHE P 702      17.182   0.666   8.484  0.00  0.00      PROA  
ATOM   3925  HD2 PHE P 702      18.258   0.677   8.393  0.00  0.00      PROA  
ATOM   3926  CE2 PHE P 702      16.355   1.589   7.824  0.00  0.00      PROA  
ATOM   3927  HE2 PHE P 702      16.813   2.475   7.411  0.00  0.00      PROA  
ATOM   3928    C PHE P 702      18.783  -2.179   7.786  0.00  0.00      PROA  
ATOM   3929    O PHE P 702      18.294  -2.496   6.660  0.00  0.00      PROA  
ATOM   3930    N PHE P 703      19.902  -1.468   7.902  0.00  0.00      PROA  
ATOM   3931   HN PHE P 703      20.233  -1.310   8.829  0.00  0.00      PROA  
ATOM   3932   CA PHE P 703      20.778  -0.971   6.815  0.00  0.00      PROA  
ATOM   3933   HA PHE P 703      20.113  -0.612   6.044  0.00  0.00      PROA  
ATOM   3934   CB PHE P 703      21.764   0.109   7.260  0.00  0.00      PROA  
ATOM   3935  HB1 PHE P 703      22.603   0.422   6.602  0.00  0.00      PROA  
ATOM   3936  HB2 PHE P 703      22.289  -0.224   8.181  0.00  0.00      PROA  
ATOM   3937   CG PHE P 703      20.912   1.365   7.544  0.00  0.00      PROA  
ATOM   3938  CD1 PHE P 703      20.187   2.029   6.573  0.00  0.00      PROA  
ATOM   3939  HD1 PHE P 703      20.063   1.641   5.573  0.00  0.00      PROA  
ATOM   3940  CE1 PHE P 703      19.498   3.173   6.807  0.00  0.00      PROA  
ATOM   3941  HE1 PHE P 703      18.946   3.694   6.038  0.00  0.00      PROA  
ATOM   3942   CZ PHE P 703      19.486   3.761   8.055  0.00  0.00      PROA  
ATOM   3943   HZ PHE P 703      19.006   4.714   8.222  0.00  0.00      PROA  
ATOM   3944  CD2 PHE P 703      20.917   1.974   8.814  0.00  0.00      PROA  
ATOM   3945  HD2 PHE P 703      21.489   1.456   9.569  0.00  0.00      PROA  
ATOM   3946  CE2 PHE P 703      20.194   3.112   9.113  0.00  0.00      PROA  
ATOM   3947  HE2 PHE P 703      20.274   3.596  10.075  0.00  0.00      PROA  
ATOM   3948    C PHE P 703      21.588  -1.961   5.930  0.00  0.00      PROA  
ATOM   3949    O PHE P 703      21.627  -1.740   4.707  0.00  0.00      PROA  
ATOM   3950    N ALA P 704      22.173  -3.057   6.469  0.00  0.00      PROA  
ATOM   3951   HN ALA P 704      22.161  -3.238   7.449  0.00  0.00      PROA  
ATOM   3952   CA ALA P 704      22.765  -4.130   5.661  0.00  0.00      PROA  
ATOM   3953   HA ALA P 704      23.516  -3.636   5.062  0.00  0.00      PROA  
ATOM   3954   CB ALA P 704      23.425  -5.148   6.647  0.00  0.00      PROA  
ATOM   3955  HB1 ALA P 704      22.641  -5.540   7.330  0.00  0.00      PROA  
ATOM   3956  HB2 ALA P 704      24.203  -4.609   7.229  0.00  0.00      PROA  
ATOM   3957  HB3 ALA P 704      23.820  -6.013   6.072  0.00  0.00      PROA  
ATOM   3958    C ALA P 704      21.780  -4.846   4.780  0.00  0.00      PROA  
ATOM   3959    O ALA P 704      22.174  -5.212   3.668  0.00  0.00      PROA  
ATOM   3960    N THR P 705      20.499  -4.987   5.267  0.00  0.00      PROA  
ATOM   3961   HN THR P 705      20.337  -4.866   6.243  0.00  0.00      PROA  
ATOM   3962   CA THR P 705      19.400  -5.636   4.481  0.00  0.00      PROA  
ATOM   3963   HA THR P 705      19.711  -6.662   4.351  0.00  0.00      PROA  
ATOM   3964   CB THR P 705      18.079  -5.742   5.128  0.00  0.00      PROA  
ATOM   3965   HB THR P 705      17.581  -4.842   5.549  0.00  0.00      PROA  
ATOM   3966  OG1 THR P 705      18.233  -6.631   6.247  0.00  0.00      PROA  
ATOM   3967  HG1 THR P 705      18.446  -6.109   7.024  0.00  0.00      PROA  
ATOM   3968  CG2 THR P 705      16.921  -6.376   4.286  0.00  0.00      PROA  
ATOM   3969 HG21 THR P 705      16.500  -5.654   3.554  0.00  0.00      PROA  
ATOM   3970 HG22 THR P 705      16.171  -6.830   4.969  0.00  0.00      PROA  
ATOM   3971 HG23 THR P 705      17.366  -7.253   3.769  0.00  0.00      PROA  
ATOM   3972    C THR P 705      19.259  -4.995   3.056  0.00  0.00      PROA  
ATOM   3973    O THR P 705      19.210  -5.759   2.050  0.00  0.00      PROA  
ATOM   3974    N PHE P 706      19.328  -3.640   2.994  0.00  0.00      PROA  
ATOM   3975   HN PHE P 706      19.771  -3.284   3.814  0.00  0.00      PROA  
ATOM   3976   CA PHE P 706      19.216  -2.914   1.798  0.00  0.00      PROA  
ATOM   3977   HA PHE P 706      18.432  -3.311   1.170  0.00  0.00      PROA  
ATOM   3978   CB PHE P 706      19.013  -1.413   2.255  0.00  0.00      PROA  
ATOM   3979  HB1 PHE P 706      19.705  -1.125   3.075  0.00  0.00      PROA  
ATOM   3980  HB2 PHE P 706      17.975  -1.432   2.652  0.00  0.00      PROA  
ATOM   3981   CG PHE P 706      19.078  -0.462   1.099  0.00  0.00      PROA  
ATOM   3982  CD1 PHE P 706      17.970  -0.193   0.262  0.00  0.00      PROA  
ATOM   3983  HD1 PHE P 706      17.073  -0.761   0.458  0.00  0.00      PROA  
ATOM   3984  CE1 PHE P 706      18.118   0.651  -0.837  0.00  0.00      PROA  
ATOM   3985  HE1 PHE P 706      17.387   0.779  -1.621  0.00  0.00      PROA  
ATOM   3986   CZ PHE P 706      19.294   1.403  -1.008  0.00  0.00      PROA  
ATOM   3987   HZ PHE P 706      19.350   2.192  -1.743  0.00  0.00      PROA  
ATOM   3988  CD2 PHE P 706      20.196   0.378   1.045  0.00  0.00      PROA  
ATOM   3989  HD2 PHE P 706      21.027   0.277   1.727  0.00  0.00      PROA  
ATOM   3990  CE2 PHE P 706      20.300   1.371   0.018  0.00  0.00      PROA  
ATOM   3991  HE2 PHE P 706      21.203   1.934  -0.169  0.00  0.00      PROA  
ATOM   3992    C PHE P 706      20.511  -3.133   0.954  0.00  0.00      PROA  
ATOM   3993    O PHE P 706      20.335  -3.480  -0.197  0.00  0.00      PROA  
ATOM   3994    N ILE P 707      21.721  -3.004   1.480  0.00  0.00      PROA  
ATOM   3995   HN ILE P 707      21.858  -2.515   2.338  0.00  0.00      PROA  
ATOM   3996   CA ILE P 707      22.895  -3.335   0.735  0.00  0.00      PROA  
ATOM   3997   HA ILE P 707      22.953  -2.771  -0.184  0.00  0.00      PROA  
ATOM   3998   CB ILE P 707      24.178  -3.002   1.595  0.00  0.00      PROA  
ATOM   3999   HB ILE P 707      24.141  -3.816   2.350  0.00  0.00      PROA  
ATOM   4000  CG2 ILE P 707      25.447  -3.129   0.847  0.00  0.00      PROA  
ATOM   4001 HG21 ILE P 707      25.427  -2.402   0.007  0.00  0.00      PROA  
ATOM   4002 HG22 ILE P 707      25.588  -4.122   0.369  0.00  0.00      PROA  
ATOM   4003 HG23 ILE P 707      26.328  -2.818   1.446  0.00  0.00      PROA  
ATOM   4004  CG1 ILE P 707      24.060  -1.722   2.424  0.00  0.00      PROA  
ATOM   4005 HG11 ILE P 707      25.029  -1.700   2.968  0.00  0.00      PROA  
ATOM   4006 HG12 ILE P 707      23.127  -1.823   3.018  0.00  0.00      PROA  
ATOM   4007   CD ILE P 707      23.964  -0.466   1.595  0.00  0.00      PROA  
ATOM   4008  HD1 ILE P 707      24.931  -0.135   1.160  0.00  0.00      PROA  
ATOM   4009  HD2 ILE P 707      23.615   0.445   2.126  0.00  0.00      PROA  
ATOM   4010  HD3 ILE P 707      23.262  -0.608   0.746  0.00  0.00      PROA  
ATOM   4011    C ILE P 707      23.008  -4.728   0.193  0.00  0.00      PROA  
ATOM   4012    O ILE P 707      23.343  -5.054  -1.009  0.00  0.00      PROA  
ATOM   4013    N VAL P 708      22.762  -5.746   1.051  0.00  0.00      PROA  
ATOM   4014   HN VAL P 708      22.530  -5.460   1.978  0.00  0.00      PROA  
ATOM   4015   CA VAL P 708      22.690  -7.147   0.661  0.00  0.00      PROA  
ATOM   4016   HA VAL P 708      23.656  -7.418   0.261  0.00  0.00      PROA  
ATOM   4017   CB VAL P 708      22.670  -8.034   1.886  0.00  0.00      PROA  
ATOM   4018   HB VAL P 708      21.769  -7.836   2.504  0.00  0.00      PROA  
ATOM   4019  CG1 VAL P 708      22.610  -9.534   1.465  0.00  0.00      PROA  
ATOM   4020 HG11 VAL P 708      22.477 -10.242   2.310  0.00  0.00      PROA  
ATOM   4021 HG12 VAL P 708      23.514  -9.926   0.950  0.00  0.00      PROA  
ATOM   4022 HG13 VAL P 708      21.671  -9.686   0.893  0.00  0.00      PROA  
ATOM   4023  CG2 VAL P 708      23.969  -7.799   2.744  0.00  0.00      PROA  
ATOM   4024 HG21 VAL P 708      24.240  -6.738   2.931  0.00  0.00      PROA  
ATOM   4025 HG22 VAL P 708      24.724  -8.332   2.128  0.00  0.00      PROA  
ATOM   4026 HG23 VAL P 708      23.708  -8.347   3.675  0.00  0.00      PROA  
ATOM   4027    C VAL P 708      21.626  -7.433  -0.377  0.00  0.00      PROA  
ATOM   4028    O VAL P 708      21.975  -7.998  -1.377  0.00  0.00      PROA  
ATOM   4029    N SER P 709      20.339  -7.034  -0.262  0.00  0.00      PROA  
ATOM   4030   HN SER P 709      20.084  -6.561   0.577  0.00  0.00      PROA  
ATOM   4031   CA SER P 709      19.265  -7.215  -1.273  0.00  0.00      PROA  
ATOM   4032   HA SER P 709      19.211  -8.246  -1.590  0.00  0.00      PROA  
ATOM   4033   CB SER P 709      17.849  -6.881  -0.713  0.00  0.00      PROA  
ATOM   4034  HB1 SER P 709      17.675  -7.615   0.103  0.00  0.00      PROA  
ATOM   4035  HB2 SER P 709      17.021  -7.090  -1.424  0.00  0.00      PROA  
ATOM   4036   OG SER P 709      17.734  -5.549  -0.245  0.00  0.00      PROA  
ATOM   4037  HG1 SER P 709      17.874  -5.422   0.696  0.00  0.00      PROA  
ATOM   4038    C SER P 709      19.626  -6.545  -2.617  0.00  0.00      PROA  
ATOM   4039    O SER P 709      19.431  -7.107  -3.688  0.00  0.00      PROA  
ATOM   4040    N SER P 710      20.073  -5.242  -2.570  0.00  0.00      PROA  
ATOM   4041   HN SER P 710      19.960  -4.865  -1.654  0.00  0.00      PROA  
ATOM   4042   CA SER P 710      20.484  -4.481  -3.742  0.00  0.00      PROA  
ATOM   4043   HA SER P 710      19.603  -4.307  -4.342  0.00  0.00      PROA  
ATOM   4044   CB SER P 710      21.102  -3.154  -3.305  0.00  0.00      PROA  
ATOM   4045  HB1 SER P 710      21.988  -3.408  -2.684  0.00  0.00      PROA  
ATOM   4046  HB2 SER P 710      20.299  -2.649  -2.726  0.00  0.00      PROA  
ATOM   4047   OG SER P 710      21.442  -2.315  -4.433  0.00  0.00      PROA  
ATOM   4048  HG1 SER P 710      20.589  -2.059  -4.792  0.00  0.00      PROA  
ATOM   4049    C SER P 710      21.505  -5.222  -4.503  0.00  0.00      PROA  
ATOM   4050    O SER P 710      21.331  -5.487  -5.639  0.00  0.00      PROA  
ATOM   4051    N THR P 711      22.567  -5.721  -3.748  0.00  0.00      PROA  
ATOM   4052   HN THR P 711      22.397  -5.609  -2.772  0.00  0.00      PROA  
ATOM   4053   CA THR P 711      23.705  -6.465  -4.313  0.00  0.00      PROA  
ATOM   4054   HA THR P 711      24.158  -5.878  -5.098  0.00  0.00      PROA  
ATOM   4055   CB THR P 711      24.812  -6.888  -3.310  0.00  0.00      PROA  
ATOM   4056   HB THR P 711      24.390  -7.409  -2.424  0.00  0.00      PROA  
ATOM   4057  OG1 THR P 711      25.460  -5.787  -2.774  0.00  0.00      PROA  
ATOM   4058  HG1 THR P 711      24.972  -5.540  -1.986  0.00  0.00      PROA  
ATOM   4059  CG2 THR P 711      26.005  -7.717  -3.844  0.00  0.00      PROA  
ATOM   4060 HG21 THR P 711      26.210  -7.354  -4.874  0.00  0.00      PROA  
ATOM   4061 HG22 THR P 711      25.560  -8.734  -3.865  0.00  0.00      PROA  
ATOM   4062 HG23 THR P 711      26.850  -7.653  -3.125  0.00  0.00      PROA  
ATOM   4063    C THR P 711      23.214  -7.684  -5.001  0.00  0.00      PROA  
ATOM   4064    O THR P 711      23.583  -8.090  -6.096  0.00  0.00      PROA  
ATOM   4065    N LEU P 712      22.315  -8.422  -4.373  0.00  0.00      PROA  
ATOM   4066   HN LEU P 712      21.973  -8.211  -3.461  0.00  0.00      PROA  
ATOM   4067   CA LEU P 712      21.933  -9.760  -4.876  0.00  0.00      PROA  
ATOM   4068   HA LEU P 712      22.765 -10.315  -5.283  0.00  0.00      PROA  
ATOM   4069   CB LEU P 712      21.268 -10.654  -3.821  0.00  0.00      PROA  
ATOM   4070  HB1 LEU P 712      20.868 -11.577  -4.293  0.00  0.00      PROA  
ATOM   4071  HB2 LEU P 712      20.372 -10.150  -3.402  0.00  0.00      PROA  
ATOM   4072   CG LEU P 712      22.293 -11.097  -2.759  0.00  0.00      PROA  
ATOM   4073   HG LEU P 712      22.658 -10.160  -2.287  0.00  0.00      PROA  
ATOM   4074  CD1 LEU P 712      21.482 -11.791  -1.639  0.00  0.00      PROA  
ATOM   4075 HD11 LEU P 712      22.048 -12.103  -0.735  0.00  0.00      PROA  
ATOM   4076 HD12 LEU P 712      21.035 -12.671  -2.150  0.00  0.00      PROA  
ATOM   4077 HD13 LEU P 712      20.668 -11.120  -1.292  0.00  0.00      PROA  
ATOM   4078  CD2 LEU P 712      23.434 -11.951  -3.204  0.00  0.00      PROA  
ATOM   4079 HD21 LEU P 712      22.966 -12.922  -3.471  0.00  0.00      PROA  
ATOM   4080 HD22 LEU P 712      24.273 -11.990  -2.477  0.00  0.00      PROA  
ATOM   4081 HD23 LEU P 712      23.797 -11.585  -4.188  0.00  0.00      PROA  
ATOM   4082    C LEU P 712      21.046  -9.727  -6.022  0.00  0.00      PROA  
ATOM   4083    O LEU P 712      21.139 -10.585  -6.842  0.00  0.00      PROA  
ATOM   4084    N LYS P 713      20.132  -8.622  -6.144  0.00  0.00      PROA  
ATOM   4085   HN LYS P 713      20.094  -8.062  -5.320  0.00  0.00      PROA  
ATOM   4086   CA LYS P 713      19.343  -8.485  -7.423  0.00  0.00      PROA  
ATOM   4087   HA LYS P 713      19.032  -9.492  -7.659  0.00  0.00      PROA  
ATOM   4088   CB LYS P 713      18.181  -7.505  -7.272  0.00  0.00      PROA  
ATOM   4089  HB1 LYS P 713      18.677  -6.619  -6.822  0.00  0.00      PROA  
ATOM   4090  HB2 LYS P 713      17.422  -7.931  -6.581  0.00  0.00      PROA  
ATOM   4091   CG LYS P 713      17.431  -7.171  -8.598  0.00  0.00      PROA  
ATOM   4092  HG1 LYS P 713      18.178  -6.850  -9.356  0.00  0.00      PROA  
ATOM   4093  HG2 LYS P 713      16.682  -6.380  -8.379  0.00  0.00      PROA  
ATOM   4094   CD LYS P 713      16.582  -8.348  -9.081  0.00  0.00      PROA  
ATOM   4095  HD1 LYS P 713      15.613  -8.408  -8.541  0.00  0.00      PROA  
ATOM   4096  HD2 LYS P 713      17.155  -9.230  -8.724  0.00  0.00      PROA  
ATOM   4097   CE LYS P 713      16.322  -8.428 -10.590  0.00  0.00      PROA  
ATOM   4098  HE1 LYS P 713      15.912  -7.416 -10.794  0.00  0.00      PROA  
ATOM   4099  HE2 LYS P 713      15.614  -9.249 -10.836  0.00  0.00      PROA  
ATOM   4100   NZ LYS P 713      17.550  -8.620 -11.460  0.00  0.00      PROA  
ATOM   4101  HZ1 LYS P 713      18.263  -9.210 -10.986  0.00  0.00      PROA  
ATOM   4102  HZ2 LYS P 713      17.908  -7.654 -11.606  0.00  0.00      PROA  
ATOM   4103  HZ3 LYS P 713      17.269  -9.027 -12.375  0.00  0.00      PROA  
ATOM   4104    C LYS P 713      20.231  -8.132  -8.615  0.00  0.00      PROA  
ATOM   4105    O LYS P 713      20.056  -8.545  -9.795  0.00  0.00      PROA  
ATOM   4106    N THR P 714      21.304  -7.320  -8.304  0.00  0.00      PROA  
ATOM   4107   HN THR P 714      21.351  -6.980  -7.368  0.00  0.00      PROA  
ATOM   4108   CA THR P 714      22.153  -6.766  -9.340  0.00  0.00      PROA  
ATOM   4109   HA THR P 714      21.579  -6.662 -10.248  0.00  0.00      PROA  
ATOM   4110   CB THR P 714      22.792  -5.440  -8.979  0.00  0.00      PROA  
ATOM   4111   HB THR P 714      23.668  -5.074  -9.556  0.00  0.00      PROA  
ATOM   4112  OG1 THR P 714      23.180  -5.383  -7.595  0.00  0.00      PROA  
ATOM   4113  HG1 THR P 714      22.367  -5.556  -7.116  0.00  0.00      PROA  
ATOM   4114  CG2 THR P 714      21.714  -4.413  -9.099  0.00  0.00      PROA  
ATOM   4115 HG21 THR P 714      22.037  -3.565  -8.457  0.00  0.00      PROA  
ATOM   4116 HG22 THR P 714      20.764  -4.712  -8.608  0.00  0.00      PROA  
ATOM   4117 HG23 THR P 714      21.478  -4.121 -10.145  0.00  0.00      PROA  
ATOM   4118    C THR P 714      23.302  -7.729  -9.573  0.00  0.00      PROA  
ATOM   4119    O THR P 714      24.223  -7.372 -10.320  0.00  0.00      PROA  
ATOM   4120    N PHE P 715      23.267  -8.977  -9.042  0.00  0.00      PROA  
ATOM   4121   HN PHE P 715      22.487  -9.151  -8.445  0.00  0.00      PROA  
ATOM   4122   CA PHE P 715      24.195 -10.067  -9.355  0.00  0.00      PROA  
ATOM   4123   HA PHE P 715      25.215  -9.715  -9.390  0.00  0.00      PROA  
ATOM   4124   CB PHE P 715      23.950 -11.182  -8.334  0.00  0.00      PROA  
ATOM   4125  HB1 PHE P 715      23.032 -11.760  -8.571  0.00  0.00      PROA  
ATOM   4126  HB2 PHE P 715      23.839 -10.721  -7.330  0.00  0.00      PROA  
ATOM   4127   CG PHE P 715      25.090 -12.215  -8.133  0.00  0.00      PROA  
ATOM   4128  CD1 PHE P 715      26.338 -11.843  -7.671  0.00  0.00      PROA  
ATOM   4129  HD1 PHE P 715      26.589 -10.808  -7.491  0.00  0.00      PROA  
ATOM   4130  CE1 PHE P 715      27.368 -12.813  -7.467  0.00  0.00      PROA  
ATOM   4131  HE1 PHE P 715      28.285 -12.473  -7.009  0.00  0.00      PROA  
ATOM   4132   CZ PHE P 715      27.064 -14.217  -7.615  0.00  0.00      PROA  
ATOM   4133   HZ PHE P 715      27.831 -14.976  -7.584  0.00  0.00      PROA  
ATOM   4134  CD2 PHE P 715      24.865 -13.606  -8.313  0.00  0.00      PROA  
ATOM   4135  HD2 PHE P 715      23.862 -13.956  -8.508  0.00  0.00      PROA  
ATOM   4136  CE2 PHE P 715      25.760 -14.556  -7.949  0.00  0.00      PROA  
ATOM   4137  HE2 PHE P 715      25.440 -15.587  -7.982  0.00  0.00      PROA  
ATOM   4138    C PHE P 715      23.990 -10.601 -10.771  0.00  0.00      PROA  
ATOM   4139    O PHE P 715      24.930 -11.124 -11.388  0.00  0.00      PROA  
ATOM   4140    N LYS P 716      22.851 -10.406 -11.493  0.00  0.00      PROA  
ATOM   4141   HN LYS P 716      22.060  -9.964 -11.076  0.00  0.00      PROA  
ATOM   4142   CA LYS P 716      22.709 -10.966 -12.825  0.00  0.00      PROA  
ATOM   4143   HA LYS P 716      22.863 -12.033 -12.762  0.00  0.00      PROA  
ATOM   4144   CB LYS P 716      21.224 -10.701 -13.319  0.00  0.00      PROA  
ATOM   4145  HB1 LYS P 716      21.060  -9.641 -13.031  0.00  0.00      PROA  
ATOM   4146  HB2 LYS P 716      20.635 -11.433 -12.726  0.00  0.00      PROA  
ATOM   4147   CG LYS P 716      21.030 -10.971 -14.816  0.00  0.00      PROA  
ATOM   4148  HG1 LYS P 716      21.606 -11.868 -15.128  0.00  0.00      PROA  
ATOM   4149  HG2 LYS P 716      21.462 -10.088 -15.335  0.00  0.00      PROA  
ATOM   4150   CD LYS P 716      19.512 -11.116 -15.129  0.00  0.00      PROA  
ATOM   4151  HD1 LYS P 716      19.530 -11.277 -16.228  0.00  0.00      PROA  
ATOM   4152  HD2 LYS P 716      19.090 -10.105 -14.945  0.00  0.00      PROA  
ATOM   4153   CE LYS P 716      18.723 -12.193 -14.378  0.00  0.00      PROA  
ATOM   4154  HE1 LYS P 716      18.937 -12.272 -13.290  0.00  0.00      PROA  
ATOM   4155  HE2 LYS P 716      18.916 -13.198 -14.810  0.00  0.00      PROA  
ATOM   4156   NZ LYS P 716      17.306 -11.993 -14.702  0.00  0.00      PROA  
ATOM   4157  HZ1 LYS P 716      16.719 -12.765 -14.325  0.00  0.00      PROA  
ATOM   4158  HZ2 LYS P 716      17.183 -12.129 -15.726  0.00  0.00      PROA  
ATOM   4159  HZ3 LYS P 716      17.003 -11.042 -14.410  0.00  0.00      PROA  
ATOM   4160    C LYS P 716      23.615 -10.457 -13.965  0.00  0.00      PROA  
ATOM   4161    O LYS P 716      23.828 -11.094 -15.003  0.00  0.00      PROA  
ATOM   4162    N THR P 717      24.267  -9.294 -13.679  0.00  0.00      PROA  
ATOM   4163   HN THR P 717      24.125  -8.759 -12.849  0.00  0.00      PROA  
ATOM   4164   CA THR P 717      25.315  -8.775 -14.597  0.00  0.00      PROA  
ATOM   4165   HA THR P 717      25.121  -9.106 -15.607  0.00  0.00      PROA  
ATOM   4166   CB THR P 717      25.320  -7.267 -14.774  0.00  0.00      PROA  
ATOM   4167   HB THR P 717      26.305  -6.915 -15.149  0.00  0.00      PROA  
ATOM   4168  OG1 THR P 717      24.941  -6.725 -13.524  0.00  0.00      PROA  
ATOM   4169  HG1 THR P 717      25.332  -5.851 -13.592  0.00  0.00      PROA  
ATOM   4170  CG2 THR P 717      24.220  -6.708 -15.692  0.00  0.00      PROA  
ATOM   4171 HG21 THR P 717      24.502  -5.641 -15.819  0.00  0.00      PROA  
ATOM   4172 HG22 THR P 717      23.273  -6.811 -15.121  0.00  0.00      PROA  
ATOM   4173 HG23 THR P 717      24.218  -7.247 -16.663  0.00  0.00      PROA  
ATOM   4174    C THR P 717      26.663  -9.268 -14.247  0.00  0.00      PROA  
ATOM   4175    O THR P 717      27.635  -8.879 -14.893  0.00  0.00      PROA  
ATOM   4176    N SER P 718      26.834 -10.175 -13.276  0.00  0.00      PROA  
ATOM   4177   HN SER P 718      26.079 -10.422 -12.675  0.00  0.00      PROA  
ATOM   4178   CA SER P 718      28.108 -10.726 -12.931  0.00  0.00      PROA  
ATOM   4179   HA SER P 718      28.712  -9.909 -12.563  0.00  0.00      PROA  
ATOM   4180   CB SER P 718      28.069 -11.731 -11.756  0.00  0.00      PROA  
ATOM   4181  HB1 SER P 718      27.397 -12.612 -11.837  0.00  0.00      PROA  
ATOM   4182  HB2 SER P 718      27.750 -11.109 -10.894  0.00  0.00      PROA  
ATOM   4183   OG SER P 718      29.358 -12.317 -11.464  0.00  0.00      PROA  
ATOM   4184  HG1 SER P 718      29.730 -11.681 -10.850  0.00  0.00      PROA  
ATOM   4185    C SER P 718      28.927 -11.411 -14.046  0.00  0.00      PROA  
ATOM   4186    O SER P 718      28.523 -12.359 -14.688  0.00  0.00      PROA  
ATOM   4187    N ARG P 719      30.159 -10.884 -14.131  0.00  0.00      PROA  
ATOM   4188   HN ARG P 719      30.445 -10.024 -13.715  0.00  0.00      PROA  
ATOM   4189   CA ARG P 719      31.180 -11.558 -14.976  0.00  0.00      PROA  
ATOM   4190   HA ARG P 719      30.839 -11.609 -15.999  0.00  0.00      PROA  
ATOM   4191   CB ARG P 719      32.460 -10.568 -15.075  0.00  0.00      PROA  
ATOM   4192  HB1 ARG P 719      33.375 -11.029 -15.506  0.00  0.00      PROA  
ATOM   4193  HB2 ARG P 719      32.603 -10.110 -14.074  0.00  0.00      PROA  
ATOM   4194   CG ARG P 719      32.318  -9.285 -15.987  0.00  0.00      PROA  
ATOM   4195  HG1 ARG P 719      31.359  -8.757 -15.796  0.00  0.00      PROA  
ATOM   4196  HG2 ARG P 719      32.209  -9.722 -17.002  0.00  0.00      PROA  
ATOM   4197   CD ARG P 719      33.607  -8.450 -16.100  0.00  0.00      PROA  
ATOM   4198  HD1 ARG P 719      33.654  -7.838 -17.026  0.00  0.00      PROA  
ATOM   4199  HD2 ARG P 719      34.474  -9.135 -15.979  0.00  0.00      PROA  
ATOM   4200   NE ARG P 719      33.637  -7.484 -14.959  0.00  0.00      PROA  
ATOM   4201   HE ARG P 719      32.894  -7.408 -14.294  0.00  0.00      PROA  
ATOM   4202   CZ ARG P 719      34.741  -6.889 -14.523  0.00  0.00      PROA  
ATOM   4203  NH1 ARG P 719      35.869  -6.774 -15.247  0.00  0.00      PROA  
ATOM   4204 HH11 ARG P 719      35.860  -7.051 -16.207  0.00  0.00      PROA  
ATOM   4205 HH12 ARG P 719      36.700  -6.326 -14.917  0.00  0.00      PROA  
ATOM   4206  NH2 ARG P 719      34.751  -6.181 -13.413  0.00  0.00      PROA  
ATOM   4207 HH21 ARG P 719      33.899  -6.138 -12.891  0.00  0.00      PROA  
ATOM   4208 HH22 ARG P 719      35.602  -5.730 -13.143  0.00  0.00      PROA  
ATOM   4209    C ARG P 719      31.664 -12.915 -14.565  0.00  0.00      PROA  
ATOM   4210    O ARG P 719      31.631 -13.898 -15.323  0.00  0.00      PROA  
ATOM   4211    N TYR P 720      31.888 -13.075 -13.279  0.00  0.00      PROA  
ATOM   4212   HN TYR P 720      31.596 -12.404 -12.603  0.00  0.00      PROA  
ATOM   4213   CA TYR P 720      32.606 -14.243 -12.860  0.00  0.00      PROA  
ATOM   4214   HA TYR P 720      33.436 -14.381 -13.537  0.00  0.00      PROA  
ATOM   4215   CB TYR P 720      33.296 -14.047 -11.521  0.00  0.00      PROA  
ATOM   4216  HB1 TYR P 720      34.224 -14.658 -11.536  0.00  0.00      PROA  
ATOM   4217  HB2 TYR P 720      32.833 -14.400 -10.575  0.00  0.00      PROA  
ATOM   4218   CG TYR P 720      33.688 -12.645 -11.310  0.00  0.00      PROA  
ATOM   4219  CD1 TYR P 720      33.049 -11.906 -10.334  0.00  0.00      PROA  
ATOM   4220  HD1 TYR P 720      32.382 -12.373  -9.624  0.00  0.00      PROA  
ATOM   4221  CE1 TYR P 720      33.201 -10.502 -10.331  0.00  0.00      PROA  
ATOM   4222  HE1 TYR P 720      32.559  -9.931  -9.676  0.00  0.00      PROA  
ATOM   4223   CZ TYR P 720      34.130  -9.873 -11.084  0.00  0.00      PROA  
ATOM   4224   OH TYR P 720      34.476  -8.488 -11.122  0.00  0.00      PROA  
ATOM   4225   HH TYR P 720      33.918  -8.068 -10.463  0.00  0.00      PROA  
ATOM   4226  CD2 TYR P 720      34.562 -12.008 -12.192  0.00  0.00      PROA  
ATOM   4227  HD2 TYR P 720      35.161 -12.520 -12.930  0.00  0.00      PROA  
ATOM   4228  CE2 TYR P 720      34.809 -10.609 -12.077  0.00  0.00      PROA  
ATOM   4229  HE2 TYR P 720      35.372 -10.074 -12.828  0.00  0.00      PROA  
ATOM   4230    C TYR P 720      31.748 -15.515 -12.766  0.00  0.00      PROA  
ATOM   4231    O TYR P 720      32.145 -16.647 -13.104  0.00  0.00      PROA  
ATOM   4232    N PHE P 721      30.551 -15.305 -12.267  0.00  0.00      PROA  
ATOM   4233   HN PHE P 721      30.306 -14.373 -12.012  0.00  0.00      PROA  
ATOM   4234   CA PHE P 721      29.725 -16.427 -11.809  0.00  0.00      PROA  
ATOM   4235   HA PHE P 721      30.396 -17.066 -11.255  0.00  0.00      PROA  
ATOM   4236   CB PHE P 721      28.603 -15.961 -10.736  0.00  0.00      PROA  
ATOM   4237  HB1 PHE P 721      27.781 -16.697 -10.609  0.00  0.00      PROA  
ATOM   4238  HB2 PHE P 721      28.300 -14.913 -10.949  0.00  0.00      PROA  
ATOM   4239   CG PHE P 721      29.380 -15.979  -9.469  0.00  0.00      PROA  
ATOM   4240  CD1 PHE P 721      29.357 -17.099  -8.693  0.00  0.00      PROA  
ATOM   4241  HD1 PHE P 721      28.802 -17.983  -8.968  0.00  0.00      PROA  
ATOM   4242  CE1 PHE P 721      30.101 -17.156  -7.563  0.00  0.00      PROA  
ATOM   4243  HE1 PHE P 721      29.869 -18.008  -6.941  0.00  0.00      PROA  
ATOM   4244   CZ PHE P 721      30.893 -16.070  -7.093  0.00  0.00      PROA  
ATOM   4245   HZ PHE P 721      31.497 -16.097  -6.198  0.00  0.00      PROA  
ATOM   4246  CD2 PHE P 721      30.186 -14.880  -9.124  0.00  0.00      PROA  
ATOM   4247  HD2 PHE P 721      30.296 -14.016  -9.763  0.00  0.00      PROA  
ATOM   4248  CE2 PHE P 721      31.032 -14.901  -7.966  0.00  0.00      PROA  
ATOM   4249  HE2 PHE P 721      31.760 -14.145  -7.709  0.00  0.00      PROA  
ATOM   4250    C PHE P 721      29.158 -17.197 -12.989  0.00  0.00      PROA  
ATOM   4251    O PHE P 721      28.943 -16.620 -14.058  0.00  0.00      PROA  
ATOM   4252    N PRO P 722      28.770 -18.528 -12.853  0.00  0.00      PROA  
ATOM   4253   CD PRO P 722      29.260 -19.433 -11.760  0.00  0.00      PROA  
ATOM   4254  HD1 PRO P 722      28.563 -19.335 -10.901  0.00  0.00      PROA  
ATOM   4255  HD2 PRO P 722      30.292 -19.186 -11.433  0.00  0.00      PROA  
ATOM   4256   CA PRO P 722      27.976 -19.254 -13.856  0.00  0.00      PROA  
ATOM   4257   HA PRO P 722      28.566 -19.268 -14.760  0.00  0.00      PROA  
ATOM   4258   CB PRO P 722      27.865 -20.700 -13.298  0.00  0.00      PROA  
ATOM   4259  HB1 PRO P 722      27.854 -21.445 -14.123  0.00  0.00      PROA  
ATOM   4260  HB2 PRO P 722      26.961 -20.806 -12.660  0.00  0.00      PROA  
ATOM   4261   CG PRO P 722      29.109 -20.831 -12.390  0.00  0.00      PROA  
ATOM   4262  HG1 PRO P 722      28.989 -21.596 -11.594  0.00  0.00      PROA  
ATOM   4263  HG2 PRO P 722      29.852 -21.126 -13.162  0.00  0.00      PROA  
ATOM   4264    C PRO P 722      26.655 -18.648 -14.228  0.00  0.00      PROA  
ATOM   4265    O PRO P 722      25.998 -18.016 -13.410  0.00  0.00      PROA  
ATOM   4266    N THR P 723      26.247 -18.825 -15.472  0.00  0.00      PROA  
ATOM   4267   HN THR P 723      26.589 -19.518 -16.102  0.00  0.00      PROA  
ATOM   4268   CA THR P 723      25.240 -17.899 -16.064  0.00  0.00      PROA  
ATOM   4269   HA THR P 723      25.537 -16.894 -15.803  0.00  0.00      PROA  
ATOM   4270   CB THR P 723      25.286 -17.891 -17.537  0.00  0.00      PROA  
ATOM   4271   HB THR P 723      24.442 -17.286 -17.932  0.00  0.00      PROA  
ATOM   4272  OG1 THR P 723      25.329 -19.270 -18.067  0.00  0.00      PROA  
ATOM   4273  HG1 THR P 723      24.505 -19.358 -18.551  0.00  0.00      PROA  
ATOM   4274  CG2 THR P 723      26.492 -17.216 -18.074  0.00  0.00      PROA  
ATOM   4275 HG21 THR P 723      27.400 -17.731 -17.695  0.00  0.00      PROA  
ATOM   4276 HG22 THR P 723      26.639 -16.172 -17.723  0.00  0.00      PROA  
ATOM   4277 HG23 THR P 723      26.586 -17.168 -19.180  0.00  0.00      PROA  
ATOM   4278    C THR P 723      23.735 -18.077 -15.580  0.00  0.00      PROA  
ATOM   4279    O THR P 723      23.146 -17.159 -15.111  0.00  0.00      PROA  
ATOM   4280    N ARG P 724      23.279 -19.395 -15.401  0.00  0.00      PROA  
ATOM   4281   HN ARG P 724      23.880 -20.084 -15.798  0.00  0.00      PROA  
ATOM   4282   CA ARG P 724      22.013 -19.768 -14.655  0.00  0.00      PROA  
ATOM   4283   HA ARG P 724      21.201 -19.167 -15.038  0.00  0.00      PROA  
ATOM   4284   CB ARG P 724      21.708 -21.269 -14.926  0.00  0.00      PROA  
ATOM   4285  HB1 ARG P 724      20.808 -21.550 -14.337  0.00  0.00      PROA  
ATOM   4286  HB2 ARG P 724      22.520 -21.961 -14.616  0.00  0.00      PROA  
ATOM   4287   CG ARG P 724      21.400 -21.499 -16.401  0.00  0.00      PROA  
ATOM   4288  HG1 ARG P 724      22.261 -21.289 -17.070  0.00  0.00      PROA  
ATOM   4289  HG2 ARG P 724      20.576 -20.784 -16.612  0.00  0.00      PROA  
ATOM   4290   CD ARG P 724      20.908 -22.947 -16.870  0.00  0.00      PROA  
ATOM   4291  HD1 ARG P 724      20.277 -22.913 -17.783  0.00  0.00      PROA  
ATOM   4292  HD2 ARG P 724      20.341 -23.431 -16.046  0.00  0.00      PROA  
ATOM   4293   NE ARG P 724      22.107 -23.765 -17.112  0.00  0.00      PROA  
ATOM   4294   HE ARG P 724      22.947 -23.223 -17.095  0.00  0.00      PROA  
ATOM   4295   CZ ARG P 724      22.255 -25.064 -17.436  0.00  0.00      PROA  
ATOM   4296  NH1 ARG P 724      21.162 -25.762 -17.681  0.00  0.00      PROA  
ATOM   4297 HH11 ARG P 724      20.336 -25.204 -17.599  0.00  0.00      PROA  
ATOM   4298 HH12 ARG P 724      21.261 -26.655 -18.121  0.00  0.00      PROA  
ATOM   4299  NH2 ARG P 724      23.397 -25.579 -17.653  0.00  0.00      PROA  
ATOM   4300 HH21 ARG P 724      24.294 -25.155 -17.528  0.00  0.00      PROA  
ATOM   4301 HH22 ARG P 724      23.287 -26.568 -17.747  0.00  0.00      PROA  
ATOM   4302    C ARG P 724      22.114 -19.469 -13.151  0.00  0.00      PROA  
ATOM   4303    O ARG P 724      21.122 -19.050 -12.559  0.00  0.00      PROA  
ATOM   4304    N VAL P 725      23.314 -19.727 -12.563  0.00  0.00      PROA  
ATOM   4305   HN VAL P 725      24.134 -19.986 -13.067  0.00  0.00      PROA  
ATOM   4306   CA VAL P 725      23.522 -19.390 -11.157  0.00  0.00      PROA  
ATOM   4307   HA VAL P 725      22.799 -19.907 -10.544  0.00  0.00      PROA  
ATOM   4308   CB VAL P 725      24.822 -19.930 -10.580  0.00  0.00      PROA  
ATOM   4309   HB VAL P 725      25.694 -19.550 -11.155  0.00  0.00      PROA  
ATOM   4310  CG1 VAL P 725      24.952 -19.652  -9.129  0.00  0.00      PROA  
ATOM   4311 HG11 VAL P 725      25.027 -18.559  -8.939  0.00  0.00      PROA  
ATOM   4312 HG12 VAL P 725      25.864 -20.100  -8.679  0.00  0.00      PROA  
ATOM   4313 HG13 VAL P 725      24.020 -19.914  -8.585  0.00  0.00      PROA  
ATOM   4314  CG2 VAL P 725      24.698 -21.484 -10.547  0.00  0.00      PROA  
ATOM   4315 HG21 VAL P 725      25.521 -21.880  -9.915  0.00  0.00      PROA  
ATOM   4316 HG22 VAL P 725      24.843 -21.999 -11.521  0.00  0.00      PROA  
ATOM   4317 HG23 VAL P 725      23.752 -21.783 -10.047  0.00  0.00      PROA  
ATOM   4318    C VAL P 725      23.472 -17.901 -10.799  0.00  0.00      PROA  
ATOM   4319    O VAL P 725      22.734 -17.575  -9.903  0.00  0.00      PROA  
ATOM   4320    N ARG P 726      24.133 -16.974 -11.552  0.00  0.00      PROA  
ATOM   4321   HN ARG P 726      24.779 -17.192 -12.280  0.00  0.00      PROA  
ATOM   4322   CA ARG P 726      24.041 -15.573 -11.302  0.00  0.00      PROA  
ATOM   4323   HA ARG P 726      24.330 -15.390 -10.278  0.00  0.00      PROA  
ATOM   4324   CB ARG P 726      25.049 -14.729 -12.149  0.00  0.00      PROA  
ATOM   4325  HB1 ARG P 726      26.075 -15.117 -11.975  0.00  0.00      PROA  
ATOM   4326  HB2 ARG P 726      25.105 -13.711 -11.706  0.00  0.00      PROA  
ATOM   4327   CG ARG P 726      24.786 -14.745 -13.650  0.00  0.00      PROA  
ATOM   4328  HG1 ARG P 726      23.873 -14.141 -13.840  0.00  0.00      PROA  
ATOM   4329  HG2 ARG P 726      24.708 -15.801 -13.987  0.00  0.00      PROA  
ATOM   4330   CD ARG P 726      25.985 -14.121 -14.323  0.00  0.00      PROA  
ATOM   4331  HD1 ARG P 726      26.798 -14.877 -14.373  0.00  0.00      PROA  
ATOM   4332  HD2 ARG P 726      26.334 -13.186 -13.834  0.00  0.00      PROA  
ATOM   4333   NE ARG P 726      25.487 -13.821 -15.702  0.00  0.00      PROA  
ATOM   4334   HE ARG P 726      24.551 -14.027 -15.989  0.00  0.00      PROA  
ATOM   4335   CZ ARG P 726      26.217 -13.608 -16.770  0.00  0.00      PROA  
ATOM   4336  NH1 ARG P 726      25.574 -13.468 -17.958  0.00  0.00      PROA  
ATOM   4337 HH11 ARG P 726      24.576 -13.518 -18.009  0.00  0.00      PROA  
ATOM   4338 HH12 ARG P 726      26.153 -13.452 -18.773  0.00  0.00      PROA  
ATOM   4339  NH2 ARG P 726      27.513 -13.752 -16.849  0.00  0.00      PROA  
ATOM   4340 HH21 ARG P 726      28.024 -13.605 -16.002  0.00  0.00      PROA  
ATOM   4341 HH22 ARG P 726      28.034 -13.465 -17.653  0.00  0.00      PROA  
ATOM   4342    C ARG P 726      22.680 -15.041 -11.376  0.00  0.00      PROA  
ATOM   4343    O ARG P 726      22.223 -14.312 -10.499  0.00  0.00      PROA  
ATOM   4344    N SER P 727      21.910 -15.486 -12.477  0.00  0.00      PROA  
ATOM   4345   HN SER P 727      22.360 -16.035 -13.177  0.00  0.00      PROA  
ATOM   4346   CA SER P 727      20.485 -15.280 -12.721  0.00  0.00      PROA  
ATOM   4347   HA SER P 727      20.401 -14.210 -12.606  0.00  0.00      PROA  
ATOM   4348   CB SER P 727      20.054 -15.790 -14.152  0.00  0.00      PROA  
ATOM   4349  HB1 SER P 727      18.984 -15.532 -14.305  0.00  0.00      PROA  
ATOM   4350  HB2 SER P 727      20.144 -16.898 -14.157  0.00  0.00      PROA  
ATOM   4351   OG SER P 727      20.760 -15.147 -15.157  0.00  0.00      PROA  
ATOM   4352  HG1 SER P 727      20.537 -15.658 -15.938  0.00  0.00      PROA  
ATOM   4353    C SER P 727      19.615 -15.855 -11.636  0.00  0.00      PROA  
ATOM   4354    O SER P 727      18.684 -15.202 -11.175  0.00  0.00      PROA  
ATOM   4355    N THR P 728      19.796 -17.132 -11.125  0.00  0.00      PROA  
ATOM   4356   HN THR P 728      20.593 -17.695 -11.330  0.00  0.00      PROA  
ATOM   4357   CA THR P 728      19.006 -17.804 -10.090  0.00  0.00      PROA  
ATOM   4358   HA THR P 728      17.985 -17.666 -10.414  0.00  0.00      PROA  
ATOM   4359   CB THR P 728      19.354 -19.241 -10.017  0.00  0.00      PROA  
ATOM   4360   HB THR P 728      20.436 -19.369  -9.800  0.00  0.00      PROA  
ATOM   4361  OG1 THR P 728      19.045 -19.978 -11.231  0.00  0.00      PROA  
ATOM   4362  HG1 THR P 728      19.639 -19.536 -11.842  0.00  0.00      PROA  
ATOM   4363  CG2 THR P 728      18.611 -19.988  -8.923  0.00  0.00      PROA  
ATOM   4364 HG21 THR P 728      17.505 -19.893  -8.971  0.00  0.00      PROA  
ATOM   4365 HG22 THR P 728      19.044 -19.624  -7.967  0.00  0.00      PROA  
ATOM   4366 HG23 THR P 728      18.894 -21.055  -9.048  0.00  0.00      PROA  
ATOM   4367    C THR P 728      19.173 -17.094  -8.853  0.00  0.00      PROA  
ATOM   4368    O THR P 728      18.193 -16.778  -8.151  0.00  0.00      PROA  
ATOM   4369    N VAL P 729      20.439 -16.739  -8.488  0.00  0.00      PROA  
ATOM   4370   HN VAL P 729      21.341 -16.937  -8.863  0.00  0.00      PROA  
ATOM   4371   CA VAL P 729      20.653 -15.857  -7.328  0.00  0.00      PROA  
ATOM   4372   HA VAL P 729      20.313 -16.353  -6.431  0.00  0.00      PROA  
ATOM   4373   CB VAL P 729      22.129 -15.759  -7.045  0.00  0.00      PROA  
ATOM   4374   HB VAL P 729      22.563 -15.527  -8.041  0.00  0.00      PROA  
ATOM   4375  CG1 VAL P 729      22.534 -14.787  -5.928  0.00  0.00      PROA  
ATOM   4376 HG11 VAL P 729      22.183 -15.203  -4.959  0.00  0.00      PROA  
ATOM   4377 HG12 VAL P 729      22.271 -13.734  -6.164  0.00  0.00      PROA  
ATOM   4378 HG13 VAL P 729      23.643 -14.836  -5.891  0.00  0.00      PROA  
ATOM   4379  CG2 VAL P 729      22.587 -17.158  -6.603  0.00  0.00      PROA  
ATOM   4380 HG21 VAL P 729      22.052 -17.449  -5.674  0.00  0.00      PROA  
ATOM   4381 HG22 VAL P 729      23.675 -17.036  -6.413  0.00  0.00      PROA  
ATOM   4382 HG23 VAL P 729      22.541 -17.991  -7.337  0.00  0.00      PROA  
ATOM   4383    C VAL P 729      19.997 -14.461  -7.359  0.00  0.00      PROA  
ATOM   4384    O VAL P 729      19.458 -14.080  -6.325  0.00  0.00      PROA  
ATOM   4385    N SER P 730      19.940 -13.730  -8.558  0.00  0.00      PROA  
ATOM   4386   HN SER P 730      20.278 -14.158  -9.393  0.00  0.00      PROA  
ATOM   4387   CA SER P 730      19.091 -12.557  -8.766  0.00  0.00      PROA  
ATOM   4388   HA SER P 730      19.309 -11.849  -7.980  0.00  0.00      PROA  
ATOM   4389   CB SER P 730      19.452 -12.064 -10.193  0.00  0.00      PROA  
ATOM   4390  HB1 SER P 730      19.372 -12.879 -10.943  0.00  0.00      PROA  
ATOM   4391  HB2 SER P 730      20.520 -11.767 -10.276  0.00  0.00      PROA  
ATOM   4392   OG SER P 730      18.615 -11.015 -10.671  0.00  0.00      PROA  
ATOM   4393  HG1 SER P 730      17.813 -11.458 -10.958  0.00  0.00      PROA  
ATOM   4394    C SER P 730      17.559 -12.732  -8.655  0.00  0.00      PROA  
ATOM   4395    O SER P 730      16.873 -11.798  -8.173  0.00  0.00      PROA  
ATOM   4396    N ASP P 731      17.052 -13.886  -9.175  0.00  0.00      PROA  
ATOM   4397   HN ASP P 731      17.614 -14.639  -9.509  0.00  0.00      PROA  
ATOM   4398   CA ASP P 731      15.691 -14.264  -8.943  0.00  0.00      PROA  
ATOM   4399   HA ASP P 731      15.029 -13.545  -9.403  0.00  0.00      PROA  
ATOM   4400   CB ASP P 731      15.288 -15.563  -9.720  0.00  0.00      PROA  
ATOM   4401  HB1 ASP P 731      14.323 -15.947  -9.324  0.00  0.00      PROA  
ATOM   4402  HB2 ASP P 731      16.113 -16.306  -9.675  0.00  0.00      PROA  
ATOM   4403   CG ASP P 731      14.919 -15.356 -11.207  0.00  0.00      PROA  
ATOM   4404  OD1 ASP P 731      14.957 -16.386 -11.972  0.00  0.00      PROA  
ATOM   4405  OD2 ASP P 731      14.668 -14.184 -11.664  0.00  0.00      PROA  
ATOM   4406    C ASP P 731      15.304 -14.381  -7.466  0.00  0.00      PROA  
ATOM   4407    O ASP P 731      14.312 -13.810  -7.055  0.00  0.00      PROA  
ATOM   4408    N PHE P 732      16.130 -15.040  -6.649  0.00  0.00      PROA  
ATOM   4409   HN PHE P 732      17.021 -15.307  -7.009  0.00  0.00      PROA  
ATOM   4410   CA PHE P 732      15.807 -15.455  -5.317  0.00  0.00      PROA  
ATOM   4411   HA PHE P 732      14.742 -15.631  -5.289  0.00  0.00      PROA  
ATOM   4412   CB PHE P 732      16.512 -16.823  -4.879  0.00  0.00      PROA  
ATOM   4413  HB1 PHE P 732      16.416 -16.980  -3.783  0.00  0.00      PROA  
ATOM   4414  HB2 PHE P 732      17.585 -16.860  -5.163  0.00  0.00      PROA  
ATOM   4415   CG PHE P 732      15.715 -18.032  -5.513  0.00  0.00      PROA  
ATOM   4416  CD1 PHE P 732      14.434 -18.360  -5.010  0.00  0.00      PROA  
ATOM   4417  HD1 PHE P 732      13.983 -17.583  -4.410  0.00  0.00      PROA  
ATOM   4418  CE1 PHE P 732      13.651 -19.434  -5.451  0.00  0.00      PROA  
ATOM   4419  HE1 PHE P 732      12.638 -19.482  -5.081  0.00  0.00      PROA  
ATOM   4420   CZ PHE P 732      14.291 -20.328  -6.394  0.00  0.00      PROA  
ATOM   4421   HZ PHE P 732      13.727 -21.153  -6.804  0.00  0.00      PROA  
ATOM   4422  CD2 PHE P 732      16.265 -19.014  -6.440  0.00  0.00      PROA  
ATOM   4423  HD2 PHE P 732      17.281 -18.787  -6.726  0.00  0.00      PROA  
ATOM   4424  CE2 PHE P 732      15.604 -20.129  -6.787  0.00  0.00      PROA  
ATOM   4425  HE2 PHE P 732      15.981 -20.841  -7.506  0.00  0.00      PROA  
ATOM   4426    C PHE P 732      16.200 -14.447  -4.279  0.00  0.00      PROA  
ATOM   4427    O PHE P 732      16.330 -14.757  -3.161  0.00  0.00      PROA  
ATOM   4428    N ALA P 733      16.528 -13.228  -4.766  0.00  0.00      PROA  
ATOM   4429   HN ALA P 733      16.166 -12.916  -5.641  0.00  0.00      PROA  
ATOM   4430   CA ALA P 733      17.407 -12.375  -4.013  0.00  0.00      PROA  
ATOM   4431   HA ALA P 733      18.284 -12.946  -3.746  0.00  0.00      PROA  
ATOM   4432   CB ALA P 733      17.784 -11.190  -4.955  0.00  0.00      PROA  
ATOM   4433  HB1 ALA P 733      18.268 -11.741  -5.789  0.00  0.00      PROA  
ATOM   4434  HB2 ALA P 733      18.563 -10.516  -4.538  0.00  0.00      PROA  
ATOM   4435  HB3 ALA P 733      16.888 -10.628  -5.293  0.00  0.00      PROA  
ATOM   4436    C ALA P 733      16.865 -11.868  -2.657  0.00  0.00      PROA  
ATOM   4437    O ALA P 733      17.602 -11.776  -1.671  0.00  0.00      PROA  
ATOM   4438    N VAL P 734      15.557 -11.486  -2.517  0.00  0.00      PROA  
ATOM   4439   HN VAL P 734      15.010 -11.378  -3.344  0.00  0.00      PROA  
ATOM   4440   CA VAL P 734      15.024 -11.166  -1.207  0.00  0.00      PROA  
ATOM   4441   HA VAL P 734      15.598 -10.321  -0.857  0.00  0.00      PROA  
ATOM   4442   CB VAL P 734      13.659 -10.514  -1.259  0.00  0.00      PROA  
ATOM   4443   HB VAL P 734      12.993 -11.180  -1.848  0.00  0.00      PROA  
ATOM   4444  CG1 VAL P 734      13.055 -10.217   0.054  0.00  0.00      PROA  
ATOM   4445 HG11 VAL P 734      12.470 -11.059   0.483  0.00  0.00      PROA  
ATOM   4446 HG12 VAL P 734      12.400  -9.320   0.057  0.00  0.00      PROA  
ATOM   4447 HG13 VAL P 734      13.794  -9.944   0.838  0.00  0.00      PROA  
ATOM   4448  CG2 VAL P 734      13.899  -9.206  -2.051  0.00  0.00      PROA  
ATOM   4449 HG21 VAL P 734      14.634  -8.512  -1.590  0.00  0.00      PROA  
ATOM   4450 HG22 VAL P 734      12.985  -8.593  -2.205  0.00  0.00      PROA  
ATOM   4451 HG23 VAL P 734      14.276  -9.448  -3.068  0.00  0.00      PROA  
ATOM   4452    C VAL P 734      15.009 -12.353  -0.163  0.00  0.00      PROA  
ATOM   4453    O VAL P 734      15.361 -12.115   1.014  0.00  0.00      PROA  
ATOM   4454    N PHE P 735      14.704 -13.566  -0.565  0.00  0.00      PROA  
ATOM   4455   HN PHE P 735      14.463 -13.658  -1.528  0.00  0.00      PROA  
ATOM   4456   CA PHE P 735      14.727 -14.761   0.285  0.00  0.00      PROA  
ATOM   4457   HA PHE P 735      14.150 -14.450   1.143  0.00  0.00      PROA  
ATOM   4458   CB PHE P 735      14.018 -15.854  -0.551  0.00  0.00      PROA  
ATOM   4459  HB1 PHE P 735      14.372 -15.829  -1.604  0.00  0.00      PROA  
ATOM   4460  HB2 PHE P 735      12.910 -15.769  -0.528  0.00  0.00      PROA  
ATOM   4461   CG PHE P 735      14.397 -17.219  -0.065  0.00  0.00      PROA  
ATOM   4462  CD1 PHE P 735      13.714 -17.764   0.998  0.00  0.00      PROA  
ATOM   4463  HD1 PHE P 735      12.928 -17.199   1.477  0.00  0.00      PROA  
ATOM   4464  CE1 PHE P 735      14.148 -19.046   1.517  0.00  0.00      PROA  
ATOM   4465  HE1 PHE P 735      13.533 -19.358   2.348  0.00  0.00      PROA  
ATOM   4466   CZ PHE P 735      15.116 -19.801   0.899  0.00  0.00      PROA  
ATOM   4467   HZ PHE P 735      15.437 -20.773   1.246  0.00  0.00      PROA  
ATOM   4468  CD2 PHE P 735      15.324 -18.023  -0.814  0.00  0.00      PROA  
ATOM   4469  HD2 PHE P 735      15.907 -17.611  -1.625  0.00  0.00      PROA  
ATOM   4470  CE2 PHE P 735      15.695 -19.327  -0.328  0.00  0.00      PROA  
ATOM   4471  HE2 PHE P 735      16.473 -19.794  -0.914  0.00  0.00      PROA  
ATOM   4472    C PHE P 735      16.141 -15.034   0.786  0.00  0.00      PROA  
ATOM   4473    O PHE P 735      16.402 -15.376   1.950  0.00  0.00      PROA  
ATOM   4474    N LEU P 736      17.063 -14.912  -0.151  0.00  0.00      PROA  
ATOM   4475   HN LEU P 736      16.793 -14.703  -1.088  0.00  0.00      PROA  
ATOM   4476   CA LEU P 736      18.465 -15.153   0.080  0.00  0.00      PROA  
ATOM   4477   HA LEU P 736      18.574 -16.117   0.554  0.00  0.00      PROA  
ATOM   4478   CB LEU P 736      19.172 -15.071  -1.297  0.00  0.00      PROA  
ATOM   4479  HB1 LEU P 736      20.245 -14.803  -1.189  0.00  0.00      PROA  
ATOM   4480  HB2 LEU P 736      18.839 -14.281  -2.003  0.00  0.00      PROA  
ATOM   4481   CG LEU P 736      19.121 -16.321  -2.194  0.00  0.00      PROA  
ATOM   4482   HG LEU P 736      18.035 -16.493  -2.354  0.00  0.00      PROA  
ATOM   4483  CD1 LEU P 736      19.883 -16.060  -3.526  0.00  0.00      PROA  
ATOM   4484 HD11 LEU P 736      19.512 -15.079  -3.892  0.00  0.00      PROA  
ATOM   4485 HD12 LEU P 736      19.606 -16.851  -4.256  0.00  0.00      PROA  
ATOM   4486 HD13 LEU P 736      20.982 -15.981  -3.382  0.00  0.00      PROA  
ATOM   4487  CD2 LEU P 736      19.807 -17.530  -1.522  0.00  0.00      PROA  
ATOM   4488 HD21 LEU P 736      20.895 -17.439  -1.316  0.00  0.00      PROA  
ATOM   4489 HD22 LEU P 736      19.692 -18.413  -2.186  0.00  0.00      PROA  
ATOM   4490 HD23 LEU P 736      19.274 -17.816  -0.590  0.00  0.00      PROA  
ATOM   4491    C LEU P 736      19.069 -14.166   1.050  0.00  0.00      PROA  
ATOM   4492    O LEU P 736      19.794 -14.454   1.985  0.00  0.00      PROA  
ATOM   4493    N THR P 737      18.682 -12.912   0.959  0.00  0.00      PROA  
ATOM   4494   HN THR P 737      18.209 -12.558   0.156  0.00  0.00      PROA  
ATOM   4495   CA THR P 737      18.952 -11.855   1.938  0.00  0.00      PROA  
ATOM   4496   HA THR P 737      20.030 -11.807   1.991  0.00  0.00      PROA  
ATOM   4497   CB THR P 737      18.424 -10.490   1.416  0.00  0.00      PROA  
ATOM   4498   HB THR P 737      17.316 -10.495   1.335  0.00  0.00      PROA  
ATOM   4499  OG1 THR P 737      18.910 -10.119   0.108  0.00  0.00      PROA  
ATOM   4500  HG1 THR P 737      18.551 -10.691  -0.576  0.00  0.00      PROA  
ATOM   4501  CG2 THR P 737      18.777  -9.421   2.443  0.00  0.00      PROA  
ATOM   4502 HG21 THR P 737      18.479  -8.401   2.118  0.00  0.00      PROA  
ATOM   4503 HG22 THR P 737      19.882  -9.404   2.561  0.00  0.00      PROA  
ATOM   4504 HG23 THR P 737      18.383  -9.534   3.475  0.00  0.00      PROA  
ATOM   4505    C THR P 737      18.501 -12.094   3.333  0.00  0.00      PROA  
ATOM   4506    O THR P 737      19.307 -12.045   4.279  0.00  0.00      PROA  
ATOM   4507    N ILE P 738      17.164 -12.501   3.507  0.00  0.00      PROA  
ATOM   4508   HN ILE P 738      16.438 -12.570   2.828  0.00  0.00      PROA  
ATOM   4509   CA ILE P 738      16.694 -12.831   4.830  0.00  0.00      PROA  
ATOM   4510   HA ILE P 738      16.771 -11.982   5.493  0.00  0.00      PROA  
ATOM   4511   CB ILE P 738      15.213 -13.106   4.671  0.00  0.00      PROA  
ATOM   4512   HB ILE P 738      15.023 -13.764   3.796  0.00  0.00      PROA  
ATOM   4513  CG2 ILE P 738      14.588 -13.802   5.954  0.00  0.00      PROA  
ATOM   4514 HG21 ILE P 738      14.897 -13.255   6.869  0.00  0.00      PROA  
ATOM   4515 HG22 ILE P 738      14.919 -14.859   6.037  0.00  0.00      PROA  
ATOM   4516 HG23 ILE P 738      13.491 -13.649   5.868  0.00  0.00      PROA  
ATOM   4517  CG1 ILE P 738      14.330 -11.884   4.275  0.00  0.00      PROA  
ATOM   4518 HG11 ILE P 738      14.966 -11.188   3.688  0.00  0.00      PROA  
ATOM   4519 HG12 ILE P 738      13.952 -11.294   5.137  0.00  0.00      PROA  
ATOM   4520   CD ILE P 738      13.206 -12.302   3.420  0.00  0.00      PROA  
ATOM   4521  HD1 ILE P 738      12.396 -12.894   3.898  0.00  0.00      PROA  
ATOM   4522  HD2 ILE P 738      13.547 -12.852   2.517  0.00  0.00      PROA  
ATOM   4523  HD3 ILE P 738      12.635 -11.358   3.292  0.00  0.00      PROA  
ATOM   4524    C ILE P 738      17.442 -13.952   5.486  0.00  0.00      PROA  
ATOM   4525    O ILE P 738      17.804 -13.876   6.659  0.00  0.00      PROA  
ATOM   4526    N PHE P 739      17.640 -15.058   4.715  0.00  0.00      PROA  
ATOM   4527   HN PHE P 739      17.301 -15.002   3.779  0.00  0.00      PROA  
ATOM   4528   CA PHE P 739      18.468 -16.227   5.102  0.00  0.00      PROA  
ATOM   4529   HA PHE P 739      17.892 -16.782   5.828  0.00  0.00      PROA  
ATOM   4530   CB PHE P 739      18.693 -17.213   3.912  0.00  0.00      PROA  
ATOM   4531  HB1 PHE P 739      19.148 -16.703   3.036  0.00  0.00      PROA  
ATOM   4532  HB2 PHE P 739      17.686 -17.536   3.568  0.00  0.00      PROA  
ATOM   4533   CG PHE P 739      19.506 -18.480   4.323  0.00  0.00      PROA  
ATOM   4534  CD1 PHE P 739      20.650 -18.892   3.680  0.00  0.00      PROA  
ATOM   4535  HD1 PHE P 739      21.007 -18.345   2.820  0.00  0.00      PROA  
ATOM   4536  CE1 PHE P 739      21.335 -20.006   4.120  0.00  0.00      PROA  
ATOM   4537  HE1 PHE P 739      22.175 -20.314   3.514  0.00  0.00      PROA  
ATOM   4538   CZ PHE P 739      21.021 -20.611   5.369  0.00  0.00      PROA  
ATOM   4539   HZ PHE P 739      21.651 -21.397   5.757  0.00  0.00      PROA  
ATOM   4540  CD2 PHE P 739      19.057 -19.210   5.443  0.00  0.00      PROA  
ATOM   4541  HD2 PHE P 739      18.097 -18.937   5.857  0.00  0.00      PROA  
ATOM   4542  CE2 PHE P 739      19.830 -20.180   6.056  0.00  0.00      PROA  
ATOM   4543  HE2 PHE P 739      19.545 -20.677   6.972  0.00  0.00      PROA  
ATOM   4544    C PHE P 739      19.852 -15.812   5.672  0.00  0.00      PROA  
ATOM   4545    O PHE P 739      20.241 -16.189   6.762  0.00  0.00      PROA  
ATOM   4546    N THR P 740      20.571 -14.921   4.928  0.00  0.00      PROA  
ATOM   4547   HN THR P 740      20.140 -14.633   4.077  0.00  0.00      PROA  
ATOM   4548   CA THR P 740      21.888 -14.291   5.215  0.00  0.00      PROA  
ATOM   4549   HA THR P 740      22.577 -15.123   5.195  0.00  0.00      PROA  
ATOM   4550   CB THR P 740      22.416 -13.327   4.136  0.00  0.00      PROA  
ATOM   4551   HB THR P 740      21.824 -12.389   4.081  0.00  0.00      PROA  
ATOM   4552  OG1 THR P 740      22.290 -14.042   2.889  0.00  0.00      PROA  
ATOM   4553  HG1 THR P 740      21.348 -14.131   2.728  0.00  0.00      PROA  
ATOM   4554  CG2 THR P 740      23.925 -13.010   4.255  0.00  0.00      PROA  
ATOM   4555 HG21 THR P 740      24.150 -12.474   5.202  0.00  0.00      PROA  
ATOM   4556 HG22 THR P 740      24.375 -12.434   3.418  0.00  0.00      PROA  
ATOM   4557 HG23 THR P 740      24.381 -14.022   4.230  0.00  0.00      PROA  
ATOM   4558    C THR P 740      21.900 -13.494   6.480  0.00  0.00      PROA  
ATOM   4559    O THR P 740      22.714 -13.676   7.426  0.00  0.00      PROA  
ATOM   4560    N MET P 741      20.821 -12.640   6.694  0.00  0.00      PROA  
ATOM   4561   HN MET P 741      20.058 -12.521   6.063  0.00  0.00      PROA  
ATOM   4562   CA MET P 741      20.758 -11.797   7.895  0.00  0.00      PROA  
ATOM   4563   HA MET P 741      21.748 -11.471   8.178  0.00  0.00      PROA  
ATOM   4564   CB MET P 741      19.668 -10.700   7.796  0.00  0.00      PROA  
ATOM   4565  HB1 MET P 741      19.500 -10.204   8.776  0.00  0.00      PROA  
ATOM   4566  HB2 MET P 741      18.679 -11.111   7.500  0.00  0.00      PROA  
ATOM   4567   CG MET P 741      20.034  -9.551   6.798  0.00  0.00      PROA  
ATOM   4568  HG1 MET P 741      19.152  -8.931   6.528  0.00  0.00      PROA  
ATOM   4569  HG2 MET P 741      20.333 -10.046   5.849  0.00  0.00      PROA  
ATOM   4570   SD MET P 741      21.286  -8.370   7.330  0.00  0.00      PROA  
ATOM   4571   CE MET P 741      22.674  -8.865   6.219  0.00  0.00      PROA  
ATOM   4572  HE1 MET P 741      22.356  -8.611   5.186  0.00  0.00      PROA  
ATOM   4573  HE2 MET P 741      22.870  -9.956   6.295  0.00  0.00      PROA  
ATOM   4574  HE3 MET P 741      23.573  -8.341   6.608  0.00  0.00      PROA  
ATOM   4575    C MET P 741      20.377 -12.627   9.143  0.00  0.00      PROA  
ATOM   4576    O MET P 741      20.685 -12.330  10.275  0.00  0.00      PROA  
ATOM   4577    N VAL P 742      19.795 -13.817   8.896  0.00  0.00      PROA  
ATOM   4578   HN VAL P 742      19.568 -14.010   7.945  0.00  0.00      PROA  
ATOM   4579   CA VAL P 742      19.579 -14.892   9.903  0.00  0.00      PROA  
ATOM   4580   HA VAL P 742      19.128 -14.351  10.722  0.00  0.00      PROA  
ATOM   4581   CB VAL P 742      18.459 -15.881   9.437  0.00  0.00      PROA  
ATOM   4582   HB VAL P 742      18.529 -16.038   8.339  0.00  0.00      PROA  
ATOM   4583  CG1 VAL P 742      18.618 -17.256  10.211  0.00  0.00      PROA  
ATOM   4584 HG11 VAL P 742      19.348 -17.909   9.687  0.00  0.00      PROA  
ATOM   4585 HG12 VAL P 742      17.643 -17.790  10.208  0.00  0.00      PROA  
ATOM   4586 HG13 VAL P 742      19.031 -17.173  11.239  0.00  0.00      PROA  
ATOM   4587  CG2 VAL P 742      17.045 -15.366   9.692  0.00  0.00      PROA  
ATOM   4588 HG21 VAL P 742      16.484 -15.863   8.873  0.00  0.00      PROA  
ATOM   4589 HG22 VAL P 742      17.016 -14.259   9.608  0.00  0.00      PROA  
ATOM   4590 HG23 VAL P 742      16.648 -15.723  10.666  0.00  0.00      PROA  
ATOM   4591    C VAL P 742      20.799 -15.531  10.416  0.00  0.00      PROA  
ATOM   4592    O VAL P 742      21.008 -15.808  11.591  0.00  0.00      PROA  
ATOM   4593    N ILE P 743      21.762 -15.939   9.442  0.00  0.00      PROA  
ATOM   4594   HN ILE P 743      21.531 -16.049   8.478  0.00  0.00      PROA  
ATOM   4595   CA ILE P 743      23.115 -16.402   9.707  0.00  0.00      PROA  
ATOM   4596   HA ILE P 743      23.097 -17.209  10.425  0.00  0.00      PROA  
ATOM   4597   CB ILE P 743      23.870 -16.698   8.415  0.00  0.00      PROA  
ATOM   4598   HB ILE P 743      23.839 -15.821   7.734  0.00  0.00      PROA  
ATOM   4599  CG2 ILE P 743      25.361 -16.990   8.616  0.00  0.00      PROA  
ATOM   4600 HG21 ILE P 743      25.704 -17.510   7.697  0.00  0.00      PROA  
ATOM   4601 HG22 ILE P 743      25.480 -17.739   9.429  0.00  0.00      PROA  
ATOM   4602 HG23 ILE P 743      25.940 -16.089   8.911  0.00  0.00      PROA  
ATOM   4603  CG1 ILE P 743      23.187 -17.823   7.594  0.00  0.00      PROA  
ATOM   4604 HG11 ILE P 743      23.881 -18.054   6.757  0.00  0.00      PROA  
ATOM   4605 HG12 ILE P 743      22.176 -17.624   7.178  0.00  0.00      PROA  
ATOM   4606   CD ILE P 743      22.994 -19.166   8.339  0.00  0.00      PROA  
ATOM   4607  HD1 ILE P 743      22.273 -19.827   7.813  0.00  0.00      PROA  
ATOM   4608  HD2 ILE P 743      22.528 -19.049   9.340  0.00  0.00      PROA  
ATOM   4609  HD3 ILE P 743      24.010 -19.593   8.479  0.00  0.00      PROA  
ATOM   4610    C ILE P 743      23.855 -15.410  10.424  0.00  0.00      PROA  
ATOM   4611    O ILE P 743      24.549 -15.774  11.393  0.00  0.00      PROA  
ATOM   4612    N LEU P 744      23.713 -14.104  10.095  0.00  0.00      PROA  
ATOM   4613   HN LEU P 744      23.253 -13.892   9.236  0.00  0.00      PROA  
ATOM   4614   CA LEU P 744      24.295 -12.969  10.920  0.00  0.00      PROA  
ATOM   4615   HA LEU P 744      25.350 -13.186  10.996  0.00  0.00      PROA  
ATOM   4616   CB LEU P 744      24.079 -11.603  10.230  0.00  0.00      PROA  
ATOM   4617  HB1 LEU P 744      23.084 -11.178  10.483  0.00  0.00      PROA  
ATOM   4618  HB2 LEU P 744      24.237 -11.711   9.136  0.00  0.00      PROA  
ATOM   4619   CG LEU P 744      25.146 -10.516  10.520  0.00  0.00      PROA  
ATOM   4620   HG LEU P 744      25.165 -10.231  11.593  0.00  0.00      PROA  
ATOM   4621  CD1 LEU P 744      26.591 -10.951  10.168  0.00  0.00      PROA  
ATOM   4622 HD11 LEU P 744      27.316 -10.111  10.145  0.00  0.00      PROA  
ATOM   4623 HD12 LEU P 744      26.721 -11.423   9.170  0.00  0.00      PROA  
ATOM   4624 HD13 LEU P 744      26.909 -11.659  10.963  0.00  0.00      PROA  
ATOM   4625  CD2 LEU P 744      24.740  -9.172   9.865  0.00  0.00      PROA  
ATOM   4626 HD21 LEU P 744      25.545  -8.407   9.888  0.00  0.00      PROA  
ATOM   4627 HD22 LEU P 744      23.871  -8.726  10.395  0.00  0.00      PROA  
ATOM   4628 HD23 LEU P 744      24.466  -9.381   8.809  0.00  0.00      PROA  
ATOM   4629    C LEU P 744      23.757 -12.879  12.371  0.00  0.00      PROA  
ATOM   4630    O LEU P 744      24.552 -12.620  13.282  0.00  0.00      PROA  
ATOM   4631    N ASP P 745      22.454 -13.080  12.597  0.00  0.00      PROA  
ATOM   4632   HN ASP P 745      21.832 -13.079  11.818  0.00  0.00      PROA  
ATOM   4633   CA ASP P 745      21.915 -13.264  13.910  0.00  0.00      PROA  
ATOM   4634   HA ASP P 745      22.238 -12.419  14.499  0.00  0.00      PROA  
ATOM   4635   CB ASP P 745      20.331 -13.165  13.711  0.00  0.00      PROA  
ATOM   4636  HB1 ASP P 745      20.168 -13.886  12.882  0.00  0.00      PROA  
ATOM   4637  HB2 ASP P 745      20.099 -12.127  13.392  0.00  0.00      PROA  
ATOM   4638   CG ASP P 745      19.468 -13.467  14.869  0.00  0.00      PROA  
ATOM   4639  OD1 ASP P 745      20.045 -13.244  15.990  0.00  0.00      PROA  
ATOM   4640  OD2 ASP P 745      18.339 -13.844  14.742  0.00  0.00      PROA  
ATOM   4641    C ASP P 745      22.434 -14.483  14.687  0.00  0.00      PROA  
ATOM   4642    O ASP P 745      22.642 -14.436  15.892  0.00  0.00      PROA  
ATOM   4643    N PHE P 746      22.597 -15.636  13.963  0.00  0.00      PROA  
ATOM   4644   HN PHE P 746      22.279 -15.732  13.023  0.00  0.00      PROA  
ATOM   4645   CA PHE P 746      23.251 -16.751  14.628  0.00  0.00      PROA  
ATOM   4646   HA PHE P 746      22.648 -16.990  15.492  0.00  0.00      PROA  
ATOM   4647   CB PHE P 746      23.278 -18.007  13.763  0.00  0.00      PROA  
ATOM   4648  HB1 PHE P 746      23.832 -18.803  14.305  0.00  0.00      PROA  
ATOM   4649  HB2 PHE P 746      23.808 -17.837  12.802  0.00  0.00      PROA  
ATOM   4650   CG PHE P 746      21.929 -18.692  13.430  0.00  0.00      PROA  
ATOM   4651  CD1 PHE P 746      21.800 -19.535  12.350  0.00  0.00      PROA  
ATOM   4652  HD1 PHE P 746      22.625 -19.581  11.655  0.00  0.00      PROA  
ATOM   4653  CE1 PHE P 746      20.595 -20.220  12.074  0.00  0.00      PROA  
ATOM   4654  HE1 PHE P 746      20.546 -20.903  11.240  0.00  0.00      PROA  
ATOM   4655   CZ PHE P 746      19.476 -19.998  12.921  0.00  0.00      PROA  
ATOM   4656   HZ PHE P 746      18.563 -20.506  12.649  0.00  0.00      PROA  
ATOM   4657  CD2 PHE P 746      20.775 -18.470  14.258  0.00  0.00      PROA  
ATOM   4658  HD2 PHE P 746      20.829 -17.848  15.140  0.00  0.00      PROA  
ATOM   4659  CE2 PHE P 746      19.640 -19.186  14.016  0.00  0.00      PROA  
ATOM   4660  HE2 PHE P 746      18.808 -18.884  14.634  0.00  0.00      PROA  
ATOM   4661    C PHE P 746      24.725 -16.433  15.144  0.00  0.00      PROA  
ATOM   4662    O PHE P 746      25.131 -16.883  16.193  0.00  0.00      PROA  
ATOM   4663    N LEU P 747      25.523 -15.758  14.277  0.00  0.00      PROA  
ATOM   4664   HN LEU P 747      25.276 -15.438  13.366  0.00  0.00      PROA  
ATOM   4665   CA LEU P 747      26.856 -15.295  14.650  0.00  0.00      PROA  
ATOM   4666   HA LEU P 747      27.417 -16.185  14.896  0.00  0.00      PROA  
ATOM   4667   CB LEU P 747      27.556 -14.587  13.464  0.00  0.00      PROA  
ATOM   4668  HB1 LEU P 747      28.537 -14.147  13.743  0.00  0.00      PROA  
ATOM   4669  HB2 LEU P 747      26.914 -13.751  13.111  0.00  0.00      PROA  
ATOM   4670   CG LEU P 747      27.800 -15.537  12.262  0.00  0.00      PROA  
ATOM   4671   HG LEU P 747      26.965 -16.249  12.088  0.00  0.00      PROA  
ATOM   4672  CD1 LEU P 747      28.086 -14.698  11.027  0.00  0.00      PROA  
ATOM   4673 HD11 LEU P 747      28.117 -15.455  10.214  0.00  0.00      PROA  
ATOM   4674 HD12 LEU P 747      29.049 -14.148  11.088  0.00  0.00      PROA  
ATOM   4675 HD13 LEU P 747      27.240 -13.996  10.862  0.00  0.00      PROA  
ATOM   4676  CD2 LEU P 747      28.939 -16.538  12.573  0.00  0.00      PROA  
ATOM   4677 HD21 LEU P 747      29.853 -16.007  12.915  0.00  0.00      PROA  
ATOM   4678 HD22 LEU P 747      29.297 -17.035  11.645  0.00  0.00      PROA  
ATOM   4679 HD23 LEU P 747      28.686 -17.271  13.368  0.00  0.00      PROA  
ATOM   4680    C LEU P 747      26.946 -14.230  15.756  0.00  0.00      PROA  
ATOM   4681    O LEU P 747      27.683 -14.334  16.740  0.00  0.00      PROA  
ATOM   4682    N ILE P 748      26.054 -13.226  15.664  0.00  0.00      PROA  
ATOM   4683   HN ILE P 748      25.234 -13.272  15.099  0.00  0.00      PROA  
ATOM   4684   CA ILE P 748      26.028 -12.118  16.585  0.00  0.00      PROA  
ATOM   4685   HA ILE P 748      27.079 -12.000  16.803  0.00  0.00      PROA  
ATOM   4686   CB ILE P 748      25.474 -10.838  15.874  0.00  0.00      PROA  
ATOM   4687   HB ILE P 748      24.558 -11.252  15.401  0.00  0.00      PROA  
ATOM   4688  CG2 ILE P 748      25.129  -9.726  16.814  0.00  0.00      PROA  
ATOM   4689 HG21 ILE P 748      24.257  -9.974  17.457  0.00  0.00      PROA  
ATOM   4690 HG22 ILE P 748      24.940  -8.788  16.250  0.00  0.00      PROA  
ATOM   4691 HG23 ILE P 748      26.083  -9.492  17.333  0.00  0.00      PROA  
ATOM   4692  CG1 ILE P 748      26.487 -10.421  14.724  0.00  0.00      PROA  
ATOM   4693 HG11 ILE P 748      25.916  -9.665  14.144  0.00  0.00      PROA  
ATOM   4694 HG12 ILE P 748      26.633 -11.289  14.045  0.00  0.00      PROA  
ATOM   4695   CD ILE P 748      27.805  -9.813  15.224  0.00  0.00      PROA  
ATOM   4696  HD1 ILE P 748      28.192 -10.513  15.996  0.00  0.00      PROA  
ATOM   4697  HD2 ILE P 748      27.692  -8.778  15.611  0.00  0.00      PROA  
ATOM   4698  HD3 ILE P 748      28.694  -9.704  14.566  0.00  0.00      PROA  
ATOM   4699    C ILE P 748      25.246 -12.386  17.887  0.00  0.00      PROA  
ATOM   4700    O ILE P 748      24.107 -12.839  17.881  0.00  0.00      PROA  
ATOM   4701    N GLY P 749      25.870 -12.263  19.080  0.00  0.00      PROA  
ATOM   4702   HN GLY P 749      26.799 -11.909  19.007  0.00  0.00      PROA  
ATOM   4703   CA GLY P 749      25.221 -12.432  20.358  0.00  0.00      PROA  
ATOM   4704  HA1 GLY P 749      25.884 -12.051  21.121  0.00  0.00      PROA  
ATOM   4705  HA2 GLY P 749      25.068 -13.488  20.520  0.00  0.00      PROA  
ATOM   4706    C GLY P 749      23.935 -11.709  20.735  0.00  0.00      PROA  
ATOM   4707    O GLY P 749      22.959 -12.264  21.216  0.00  0.00      PROA  
ATOM   4708    N VAL P 750      23.906 -10.408  20.454  0.00  0.00      PROA  
ATOM   4709   HN VAL P 750      24.701 -10.023  19.991  0.00  0.00      PROA  
ATOM   4710   CA VAL P 750      22.772  -9.488  20.633  0.00  0.00      PROA  
ATOM   4711   HA VAL P 750      22.782  -9.274  21.692  0.00  0.00      PROA  
ATOM   4712   CB VAL P 750      23.019  -8.115  19.980  0.00  0.00      PROA  
ATOM   4713   HB VAL P 750      22.946  -8.161  18.873  0.00  0.00      PROA  
ATOM   4714  CG1 VAL P 750      22.019  -7.054  20.495  0.00  0.00      PROA  
ATOM   4715 HG11 VAL P 750      22.120  -6.989  21.600  0.00  0.00      PROA  
ATOM   4716 HG12 VAL P 750      20.988  -7.391  20.253  0.00  0.00      PROA  
ATOM   4717 HG13 VAL P 750      22.166  -6.088  19.966  0.00  0.00      PROA  
ATOM   4718  CG2 VAL P 750      24.424  -7.528  20.304  0.00  0.00      PROA  
ATOM   4719 HG21 VAL P 750      24.640  -6.446  20.176  0.00  0.00      PROA  
ATOM   4720 HG22 VAL P 750      25.186  -7.992  19.642  0.00  0.00      PROA  
ATOM   4721 HG23 VAL P 750      24.639  -7.728  21.375  0.00  0.00      PROA  
ATOM   4722    C VAL P 750      21.313  -9.897  20.226  0.00  0.00      PROA  
ATOM   4723    O VAL P 750      21.201 -10.255  19.057  0.00  0.00      PROA  
ATOM   4724    N PRO P 751      20.257  -9.814  21.048  0.00  0.00      PROA  
ATOM   4725   CD PRO P 751      20.274  -9.568  22.515  0.00  0.00      PROA  
ATOM   4726  HD1 PRO P 751      20.473  -8.498  22.738  0.00  0.00      PROA  
ATOM   4727  HD2 PRO P 751      21.013 -10.258  22.975  0.00  0.00      PROA  
ATOM   4728   CA PRO P 751      18.958 -10.371  20.662  0.00  0.00      PROA  
ATOM   4729   HA PRO P 751      19.126 -11.143  19.927  0.00  0.00      PROA  
ATOM   4730   CB PRO P 751      18.403 -10.933  22.016  0.00  0.00      PROA  
ATOM   4731  HB1 PRO P 751      18.758 -11.974  22.174  0.00  0.00      PROA  
ATOM   4732  HB2 PRO P 751      17.300 -11.061  21.993  0.00  0.00      PROA  
ATOM   4733   CG PRO P 751      18.957 -10.057  23.071  0.00  0.00      PROA  
ATOM   4734  HG1 PRO P 751      18.280  -9.186  23.202  0.00  0.00      PROA  
ATOM   4735  HG2 PRO P 751      18.995 -10.651  24.009  0.00  0.00      PROA  
ATOM   4736    C PRO P 751      18.161  -9.279  19.943  0.00  0.00      PROA  
ATOM   4737    O PRO P 751      17.493  -8.485  20.556  0.00  0.00      PROA  
ATOM   4738    N SER P 752      18.057  -9.341  18.621  0.00  0.00      PROA  
ATOM   4739   HN SER P 752      18.656  -9.957  18.116  0.00  0.00      PROA  
ATOM   4740   CA SER P 752      17.041  -8.556  17.830  0.00  0.00      PROA  
ATOM   4741   HA SER P 752      17.186  -7.500  18.003  0.00  0.00      PROA  
ATOM   4742   CB SER P 752      17.197  -8.729  16.336  0.00  0.00      PROA  
ATOM   4743  HB1 SER P 752      18.206  -8.366  16.043  0.00  0.00      PROA  
ATOM   4744  HB2 SER P 752      16.405  -8.262  15.712  0.00  0.00      PROA  
ATOM   4745   OG SER P 752      17.213 -10.151  15.927  0.00  0.00      PROA  
ATOM   4746  HG1 SER P 752      18.082 -10.418  16.236  0.00  0.00      PROA  
ATOM   4747    C SER P 752      15.604  -8.930  18.195  0.00  0.00      PROA  
ATOM   4748    O SER P 752      15.213 -10.065  18.496  0.00  0.00      PROA  
ATOM   4749    N PRO P 753      14.662  -7.924  18.039  0.00  0.00      PROA  
ATOM   4750   CD PRO P 753      14.815  -6.463  18.175  0.00  0.00      PROA  
ATOM   4751  HD1 PRO P 753      15.020  -5.997  17.187  0.00  0.00      PROA  
ATOM   4752  HD2 PRO P 753      15.474  -6.122  19.002  0.00  0.00      PROA  
ATOM   4753   CA PRO P 753      13.216  -8.243  17.889  0.00  0.00      PROA  
ATOM   4754   HA PRO P 753      12.931  -8.762  18.792  0.00  0.00      PROA  
ATOM   4755   CB PRO P 753      12.568  -6.862  17.675  0.00  0.00      PROA  
ATOM   4756  HB1 PRO P 753      11.491  -6.960  17.929  0.00  0.00      PROA  
ATOM   4757  HB2 PRO P 753      12.871  -6.553  16.652  0.00  0.00      PROA  
ATOM   4758   CG PRO P 753      13.421  -5.980  18.529  0.00  0.00      PROA  
ATOM   4759  HG1 PRO P 753      13.213  -4.893  18.440  0.00  0.00      PROA  
ATOM   4760  HG2 PRO P 753      13.328  -6.178  19.618  0.00  0.00      PROA  
ATOM   4761    C PRO P 753      12.844  -9.191  16.790  0.00  0.00      PROA  
ATOM   4762    O PRO P 753      13.142  -8.845  15.660  0.00  0.00      PROA  
ATOM   4763    N LYS P 754      12.112 -10.274  17.049  0.00  0.00      PROA  
ATOM   4764   HN LYS P 754      11.892 -10.419  18.010  0.00  0.00      PROA  
ATOM   4765   CA LYS P 754      11.571 -11.308  16.140  0.00  0.00      PROA  
ATOM   4766   HA LYS P 754      11.974 -11.123  15.155  0.00  0.00      PROA  
ATOM   4767   CB LYS P 754      11.654 -12.713  16.829  0.00  0.00      PROA  
ATOM   4768  HB1 LYS P 754      11.150 -13.473  16.195  0.00  0.00      PROA  
ATOM   4769  HB2 LYS P 754      11.120 -12.601  17.797  0.00  0.00      PROA  
ATOM   4770   CG LYS P 754      13.055 -13.226  17.121  0.00  0.00      PROA  
ATOM   4771  HG1 LYS P 754      13.016 -14.265  17.512  0.00  0.00      PROA  
ATOM   4772  HG2 LYS P 754      13.518 -12.523  17.846  0.00  0.00      PROA  
ATOM   4773   CD LYS P 754      13.941 -13.211  15.793  0.00  0.00      PROA  
ATOM   4774  HD1 LYS P 754      14.084 -12.181  15.400  0.00  0.00      PROA  
ATOM   4775  HD2 LYS P 754      13.292 -13.730  15.055  0.00  0.00      PROA  
ATOM   4776   CE LYS P 754      15.269 -13.942  15.847  0.00  0.00      PROA  
ATOM   4777  HE1 LYS P 754      15.596 -14.119  14.800  0.00  0.00      PROA  
ATOM   4778  HE2 LYS P 754      15.126 -14.927  16.340  0.00  0.00      PROA  
ATOM   4779   NZ LYS P 754      16.310 -13.244  16.572  0.00  0.00      PROA  
ATOM   4780  HZ1 LYS P 754      17.098 -13.906  16.719  0.00  0.00      PROA  
ATOM   4781  HZ2 LYS P 754      15.980 -12.956  17.515  0.00  0.00      PROA  
ATOM   4782  HZ3 LYS P 754      16.588 -12.379  16.065  0.00  0.00      PROA  
ATOM   4783    C LYS P 754      10.122 -10.975  15.806  0.00  0.00      PROA  
ATOM   4784    O LYS P 754       9.384 -10.327  16.526  0.00  0.00      PROA  
ATOM   4785    N LEU P 755       9.676 -11.611  14.665  0.00  0.00      PROA  
ATOM   4786   HN LEU P 755      10.311 -11.974  13.988  0.00  0.00      PROA  
ATOM   4787   CA LEU P 755       8.271 -11.832  14.194  0.00  0.00      PROA  
ATOM   4788   HA LEU P 755       7.778 -10.893  13.992  0.00  0.00      PROA  
ATOM   4789   CB LEU P 755       8.185 -12.603  12.827  0.00  0.00      PROA  
ATOM   4790  HB1 LEU P 755       8.636 -13.612  12.945  0.00  0.00      PROA  
ATOM   4791  HB2 LEU P 755       8.800 -12.133  12.029  0.00  0.00      PROA  
ATOM   4792   CG LEU P 755       6.746 -12.812  12.313  0.00  0.00      PROA  
ATOM   4793   HG LEU P 755       6.118 -13.243  13.122  0.00  0.00      PROA  
ATOM   4794  CD1 LEU P 755       6.121 -11.553  11.751  0.00  0.00      PROA  
ATOM   4795 HD11 LEU P 755       5.542 -10.990  12.513  0.00  0.00      PROA  
ATOM   4796 HD12 LEU P 755       5.344 -11.683  10.968  0.00  0.00      PROA  
ATOM   4797 HD13 LEU P 755       6.863 -10.823  11.362  0.00  0.00      PROA  
ATOM   4798  CD2 LEU P 755       6.762 -13.786  11.143  0.00  0.00      PROA  
ATOM   4799 HD21 LEU P 755       7.544 -13.541  10.393  0.00  0.00      PROA  
ATOM   4800 HD22 LEU P 755       5.762 -13.976  10.698  0.00  0.00      PROA  
ATOM   4801 HD23 LEU P 755       6.960 -14.788  11.582  0.00  0.00      PROA  
ATOM   4802    C LEU P 755       7.408 -12.399  15.329  0.00  0.00      PROA  
ATOM   4803    O LEU P 755       7.792 -13.327  16.044  0.00  0.00      PROA  
ATOM   4804    N GLN P 756       6.165 -11.883  15.438  0.00  0.00      PROA  
ATOM   4805   HN GLN P 756       5.774 -11.221  14.803  0.00  0.00      PROA  
ATOM   4806   CA GLN P 756       5.243 -12.351  16.434  0.00  0.00      PROA  
ATOM   4807   HA GLN P 756       5.682 -13.174  16.980  0.00  0.00      PROA  
ATOM   4808   CB GLN P 756       4.853 -11.267  17.458  0.00  0.00      PROA  
ATOM   4809  HB1 GLN P 756       5.777 -10.917  17.966  0.00  0.00      PROA  
ATOM   4810  HB2 GLN P 756       4.152 -11.667  18.221  0.00  0.00      PROA  
ATOM   4811   CG GLN P 756       4.322  -9.843  17.018  0.00  0.00      PROA  
ATOM   4812  HG1 GLN P 756       4.022  -9.178  17.856  0.00  0.00      PROA  
ATOM   4813  HG2 GLN P 756       3.326 -10.064  16.578  0.00  0.00      PROA  
ATOM   4814   CD GLN P 756       5.103  -9.077  16.030  0.00  0.00      PROA  
ATOM   4815  OE1 GLN P 756       4.938  -9.303  14.824  0.00  0.00      PROA  
ATOM   4816  NE2 GLN P 756       5.867  -8.028  16.550  0.00  0.00      PROA  
ATOM   4817 HE21 GLN P 756       6.314  -7.449  15.868  0.00  0.00      PROA  
ATOM   4818 HE22 GLN P 756       6.071  -7.849  17.512  0.00  0.00      PROA  
ATOM   4819    C GLN P 756       4.091 -12.917  15.720  0.00  0.00      PROA  
ATOM   4820    O GLN P 756       3.289 -12.322  15.042  0.00  0.00      PROA  
ATOM   4821    N VAL P 757       3.804 -14.231  15.859  0.00  0.00      PROA  
ATOM   4822   HN VAL P 757       4.193 -14.833  16.552  0.00  0.00      PROA  
ATOM   4823   CA VAL P 757       2.836 -14.915  15.017  0.00  0.00      PROA  
ATOM   4824   HA VAL P 757       2.529 -14.278  14.201  0.00  0.00      PROA  
ATOM   4825   CB VAL P 757       3.478 -16.071  14.258  0.00  0.00      PROA  
ATOM   4826   HB VAL P 757       4.095 -16.692  14.941  0.00  0.00      PROA  
ATOM   4827  CG1 VAL P 757       2.376 -16.860  13.574  0.00  0.00      PROA  
ATOM   4828 HG11 VAL P 757       1.641 -17.402  14.207  0.00  0.00      PROA  
ATOM   4829 HG12 VAL P 757       2.874 -17.584  12.894  0.00  0.00      PROA  
ATOM   4830 HG13 VAL P 757       1.837 -16.123  12.942  0.00  0.00      PROA  
ATOM   4831  CG2 VAL P 757       4.382 -15.469  13.207  0.00  0.00      PROA  
ATOM   4832 HG21 VAL P 757       4.767 -16.232  12.497  0.00  0.00      PROA  
ATOM   4833 HG22 VAL P 757       5.352 -15.079  13.584  0.00  0.00      PROA  
ATOM   4834 HG23 VAL P 757       3.776 -14.719  12.655  0.00  0.00      PROA  
ATOM   4835    C VAL P 757       1.690 -15.406  15.913  0.00  0.00      PROA  
ATOM   4836    O VAL P 757       2.083 -16.040  16.928  0.00  0.00      PROA  
ATOM   4837    N PRO P 758       0.389 -15.225  15.723  0.00  0.00      PROA  
ATOM   4838   CD PRO P 758      -0.080 -14.254  14.749  0.00  0.00      PROA  
ATOM   4839  HD1 PRO P 758       0.203 -14.650  13.751  0.00  0.00      PROA  
ATOM   4840  HD2 PRO P 758       0.291 -13.234  14.989  0.00  0.00      PROA  
ATOM   4841   CA PRO P 758      -0.654 -15.874  16.442  0.00  0.00      PROA  
ATOM   4842   HA PRO P 758      -0.824 -15.331  17.361  0.00  0.00      PROA  
ATOM   4843   CB PRO P 758      -1.961 -15.497  15.616  0.00  0.00      PROA  
ATOM   4844  HB1 PRO P 758      -2.752 -15.183  16.330  0.00  0.00      PROA  
ATOM   4845  HB2 PRO P 758      -2.193 -16.360  14.956  0.00  0.00      PROA  
ATOM   4846   CG PRO P 758      -1.566 -14.215  14.789  0.00  0.00      PROA  
ATOM   4847  HG1 PRO P 758      -2.103 -14.130  13.820  0.00  0.00      PROA  
ATOM   4848  HG2 PRO P 758      -1.878 -13.280  15.302  0.00  0.00      PROA  
ATOM   4849    C PRO P 758      -0.642 -17.357  16.765  0.00  0.00      PROA  
ATOM   4850    O PRO P 758       0.139 -18.104  16.147  0.00  0.00      PROA  
ATOM   4851    N SER P 759      -1.462 -17.783  17.741  0.00  0.00      PROA  
ATOM   4852   HN SER P 759      -2.209 -17.218  18.083  0.00  0.00      PROA  
ATOM   4853   CA SER P 759      -1.491 -19.217  17.948  0.00  0.00      PROA  
ATOM   4854   HA SER P 759      -1.161 -19.864  17.148  0.00  0.00      PROA  
ATOM   4855   CB SER P 759      -0.565 -19.513  19.189  0.00  0.00      PROA  
ATOM   4856  HB1 SER P 759      -0.819 -18.944  20.109  0.00  0.00      PROA  
ATOM   4857  HB2 SER P 759       0.500 -19.281  18.974  0.00  0.00      PROA  
ATOM   4858   OG SER P 759      -0.559 -20.926  19.562  0.00  0.00      PROA  
ATOM   4859  HG1 SER P 759      -0.387 -21.384  18.736  0.00  0.00      PROA  
ATOM   4860    C SER P 759      -2.881 -19.525  18.470  0.00  0.00      PROA  
ATOM   4861    O SER P 759      -3.404 -18.841  19.270  0.00  0.00      PROA  
ATOM   4862    N VAL P 760      -3.428 -20.640  17.954  0.00  0.00      PROA  
ATOM   4863   HN VAL P 760      -2.721 -21.316  17.763  0.00  0.00      PROA  
ATOM   4864   CA VAL P 760      -4.878 -21.092  18.006  0.00  0.00      PROA  
ATOM   4865   HA VAL P 760      -4.894 -22.061  17.531  0.00  0.00      PROA  
ATOM   4866   CB VAL P 760      -5.298 -21.404  19.492  0.00  0.00      PROA  
ATOM   4867   HB VAL P 760      -5.014 -20.501  20.074  0.00  0.00      PROA  
ATOM   4868  CG1 VAL P 760      -6.834 -21.408  19.596  0.00  0.00      PROA  
ATOM   4869 HG11 VAL P 760      -7.055 -21.860  20.586  0.00  0.00      PROA  
ATOM   4870 HG12 VAL P 760      -7.232 -22.042  18.775  0.00  0.00      PROA  
ATOM   4871 HG13 VAL P 760      -7.219 -20.376  19.448  0.00  0.00      PROA  
ATOM   4872  CG2 VAL P 760      -4.695 -22.647  19.989  0.00  0.00      PROA  
ATOM   4873 HG21 VAL P 760      -4.778 -23.515  19.300  0.00  0.00      PROA  
ATOM   4874 HG22 VAL P 760      -5.163 -22.846  20.977  0.00  0.00      PROA  
ATOM   4875 HG23 VAL P 760      -3.587 -22.653  20.074  0.00  0.00      PROA  
ATOM   4876    C VAL P 760      -5.849 -20.256  17.165  0.00  0.00      PROA  
ATOM   4877    O VAL P 760      -5.880 -19.051  17.348  0.00  0.00      PROA  
ATOM   4878    N PHE P 761      -6.571 -20.927  16.298  0.00  0.00      PROA  
ATOM   4879   HN PHE P 761      -6.579 -21.924  16.317  0.00  0.00      PROA  
ATOM   4880   CA PHE P 761      -7.534 -20.306  15.391  0.00  0.00      PROA  
ATOM   4881   HA PHE P 761      -7.033 -19.502  14.873  0.00  0.00      PROA  
ATOM   4882   CB PHE P 761      -7.759 -21.354  14.230  0.00  0.00      PROA  
ATOM   4883  HB1 PHE P 761      -8.032 -22.323  14.701  0.00  0.00      PROA  
ATOM   4884  HB2 PHE P 761      -6.775 -21.415  13.719  0.00  0.00      PROA  
ATOM   4885   CG PHE P 761      -8.808 -21.105  13.169  0.00  0.00      PROA  
ATOM   4886  CD1 PHE P 761      -9.899 -21.949  12.969  0.00  0.00      PROA  
ATOM   4887  HD1 PHE P 761      -9.771 -22.822  13.592  0.00  0.00      PROA  
ATOM   4888  CE1 PHE P 761     -10.994 -21.645  12.224  0.00  0.00      PROA  
ATOM   4889  HE1 PHE P 761     -11.839 -22.316  12.177  0.00  0.00      PROA  
ATOM   4890   CZ PHE P 761     -10.983 -20.391  11.492  0.00  0.00      PROA  
ATOM   4891   HZ PHE P 761     -11.848 -19.932  11.037  0.00  0.00      PROA  
ATOM   4892  CD2 PHE P 761      -8.846 -19.830  12.497  0.00  0.00      PROA  
ATOM   4893  HD2 PHE P 761      -8.019 -19.156  12.663  0.00  0.00      PROA  
ATOM   4894  CE2 PHE P 761      -9.860 -19.550  11.591  0.00  0.00      PROA  
ATOM   4895  HE2 PHE P 761      -9.913 -18.578  11.123  0.00  0.00      PROA  
ATOM   4896    C PHE P 761      -8.767 -19.675  16.054  0.00  0.00      PROA  
ATOM   4897    O PHE P 761      -9.383 -18.758  15.496  0.00  0.00      PROA  
ATOM   4898    N LYS P 762      -9.174 -20.144  17.215  0.00  0.00      PROA  
ATOM   4899   HN LYS P 762      -8.818 -20.986  17.613  0.00  0.00      PROA  
ATOM   4900   CA LYS P 762     -10.271 -19.492  17.927  0.00  0.00      PROA  
ATOM   4901   HA LYS P 762     -11.116 -19.570  17.259  0.00  0.00      PROA  
ATOM   4902   CB LYS P 762     -10.395 -20.222  19.296  0.00  0.00      PROA  
ATOM   4903  HB1 LYS P 762      -9.378 -20.273  19.740  0.00  0.00      PROA  
ATOM   4904  HB2 LYS P 762     -10.539 -21.310  19.125  0.00  0.00      PROA  
ATOM   4905   CG LYS P 762     -11.494 -19.703  20.260  0.00  0.00      PROA  
ATOM   4906  HG1 LYS P 762     -11.151 -18.738  20.691  0.00  0.00      PROA  
ATOM   4907  HG2 LYS P 762     -11.430 -20.390  21.130  0.00  0.00      PROA  
ATOM   4908   CD LYS P 762     -13.013 -19.734  19.782  0.00  0.00      PROA  
ATOM   4909  HD1 LYS P 762     -13.236 -20.644  19.186  0.00  0.00      PROA  
ATOM   4910  HD2 LYS P 762     -13.028 -18.879  19.073  0.00  0.00      PROA  
ATOM   4911   CE LYS P 762     -14.308 -19.474  20.669  0.00  0.00      PROA  
ATOM   4912  HE1 LYS P 762     -14.667 -20.342  21.262  0.00  0.00      PROA  
ATOM   4913  HE2 LYS P 762     -15.123 -19.148  19.988  0.00  0.00      PROA  
ATOM   4914   NZ LYS P 762     -14.207 -18.321  21.598  0.00  0.00      PROA  
ATOM   4915  HZ1 LYS P 762     -14.541 -17.411  21.223  0.00  0.00      PROA  
ATOM   4916  HZ2 LYS P 762     -13.280 -18.258  22.064  0.00  0.00      PROA  
ATOM   4917  HZ3 LYS P 762     -14.836 -18.406  22.422  0.00  0.00      PROA  
ATOM   4918    C LYS P 762      -9.970 -18.050  18.334  0.00  0.00      PROA  
ATOM   4919    O LYS P 762      -8.941 -17.810  18.995  0.00  0.00      PROA  
ATOM   4920    N PRO P 763     -10.700 -17.030  18.015  0.00  0.00      PROA  
ATOM   4921   CD PRO P 763     -11.790 -17.025  17.061  0.00  0.00      PROA  
ATOM   4922  HD1 PRO P 763     -12.712 -17.432  17.529  0.00  0.00      PROA  
ATOM   4923  HD2 PRO P 763     -11.486 -17.674  16.212  0.00  0.00      PROA  
ATOM   4924   CA PRO P 763     -10.435 -15.664  18.577  0.00  0.00      PROA  
ATOM   4925   HA PRO P 763      -9.490 -15.252  18.254  0.00  0.00      PROA  
ATOM   4926   CB PRO P 763     -11.693 -14.880  17.963  0.00  0.00      PROA  
ATOM   4927  HB1 PRO P 763     -11.330 -13.848  17.769  0.00  0.00      PROA  
ATOM   4928  HB2 PRO P 763     -12.611 -14.849  18.587  0.00  0.00      PROA  
ATOM   4929   CG PRO P 763     -11.980 -15.536  16.620  0.00  0.00      PROA  
ATOM   4930  HG1 PRO P 763     -13.021 -15.467  16.240  0.00  0.00      PROA  
ATOM   4931  HG2 PRO P 763     -11.378 -15.205  15.747  0.00  0.00      PROA  
ATOM   4932    C PRO P 763     -10.480 -15.445  20.104  0.00  0.00      PROA  
ATOM   4933    O PRO P 763     -10.933 -16.340  20.842  0.00  0.00      PROA  
ATOM   4934    N THR P 764     -10.270 -14.193  20.608  0.00  0.00      PROA  
ATOM   4935   HN THR P 764     -10.080 -13.364  20.088  0.00  0.00      PROA  
ATOM   4936   CA THR P 764     -10.589 -13.784  22.013  0.00  0.00      PROA  
ATOM   4937   HA THR P 764     -10.172 -14.515  22.690  0.00  0.00      PROA  
ATOM   4938   CB THR P 764      -9.788 -12.655  22.604  0.00  0.00      PROA  
ATOM   4939   HB THR P 764     -10.414 -12.081  23.321  0.00  0.00      PROA  
ATOM   4940  OG1 THR P 764      -9.269 -11.759  21.598  0.00  0.00      PROA  
ATOM   4941  HG1 THR P 764      -9.955 -11.209  21.212  0.00  0.00      PROA  
ATOM   4942  CG2 THR P 764      -8.602 -13.182  23.487  0.00  0.00      PROA  
ATOM   4943 HG21 THR P 764      -7.951 -12.322  23.755  0.00  0.00      PROA  
ATOM   4944 HG22 THR P 764      -7.989 -13.998  23.049  0.00  0.00      PROA  
ATOM   4945 HG23 THR P 764      -9.028 -13.626  24.413  0.00  0.00      PROA  
ATOM   4946    C THR P 764     -12.085 -13.875  22.436  0.00  0.00      PROA  
ATOM   4947    O THR P 764     -12.996 -13.529  21.733  0.00  0.00      PROA  
ATOM   4948    N ARG P 765     -12.340 -14.186  23.704  0.00  0.00      PROA  
ATOM   4949   HN ARG P 765     -11.592 -14.581  24.233  0.00  0.00      PROA  
ATOM   4950   CA ARG P 765     -13.670 -14.170  24.308  0.00  0.00      PROA  
ATOM   4951   HA ARG P 765     -13.555 -14.540  25.316  0.00  0.00      PROA  
ATOM   4952   CB ARG P 765     -14.124 -12.698  24.589  0.00  0.00      PROA  
ATOM   4953  HB1 ARG P 765     -15.231 -12.607  24.548  0.00  0.00      PROA  
ATOM   4954  HB2 ARG P 765     -13.778 -12.019  23.782  0.00  0.00      PROA  
ATOM   4955   CG ARG P 765     -13.527 -12.087  25.872  0.00  0.00      PROA  
ATOM   4956  HG1 ARG P 765     -12.437 -12.045  25.659  0.00  0.00      PROA  
ATOM   4957  HG2 ARG P 765     -13.669 -12.774  26.733  0.00  0.00      PROA  
ATOM   4958   CD ARG P 765     -14.111 -10.735  26.222  0.00  0.00      PROA  
ATOM   4959  HD1 ARG P 765     -13.803 -10.447  27.250  0.00  0.00      PROA  
ATOM   4960  HD2 ARG P 765     -15.222 -10.760  26.211  0.00  0.00      PROA  
ATOM   4961   NE ARG P 765     -13.609  -9.675  25.266  0.00  0.00      PROA  
ATOM   4962   HE ARG P 765     -12.884  -9.773  24.584  0.00  0.00      PROA  
ATOM   4963   CZ ARG P 765     -13.997  -8.401  25.166  0.00  0.00      PROA  
ATOM   4964  NH1 ARG P 765     -13.266  -7.600  24.361  0.00  0.00      PROA  
ATOM   4965 HH11 ARG P 765     -12.419  -8.009  24.020  0.00  0.00      PROA  
ATOM   4966 HH12 ARG P 765     -13.453  -6.631  24.522  0.00  0.00      PROA  
ATOM   4967  NH2 ARG P 765     -15.000  -7.848  25.758  0.00  0.00      PROA  
ATOM   4968 HH21 ARG P 765     -15.650  -8.520  26.112  0.00  0.00      PROA  
ATOM   4969 HH22 ARG P 765     -15.358  -6.963  25.459  0.00  0.00      PROA  
ATOM   4970    C ARG P 765     -14.697 -15.110  23.814  0.00  0.00      PROA  
ATOM   4971    O ARG P 765     -14.664 -15.714  22.738  0.00  0.00      PROA  
ATOM   4972    N ASP P 766     -15.821 -15.209  24.632  0.00  0.00      PROA  
ATOM   4973   HN ASP P 766     -15.978 -14.646  25.440  0.00  0.00      PROA  
ATOM   4974   CA ASP P 766     -16.967 -16.024  24.310  0.00  0.00      PROA  
ATOM   4975   HA ASP P 766     -16.925 -16.374  23.289  0.00  0.00      PROA  
ATOM   4976   CB ASP P 766     -17.124 -17.180  25.340  0.00  0.00      PROA  
ATOM   4977  HB1 ASP P 766     -18.150 -17.607  25.320  0.00  0.00      PROA  
ATOM   4978  HB2 ASP P 766     -16.979 -16.754  26.355  0.00  0.00      PROA  
ATOM   4979   CG ASP P 766     -16.118 -18.240  25.085  0.00  0.00      PROA  
ATOM   4980  OD1 ASP P 766     -15.639 -18.892  26.077  0.00  0.00      PROA  
ATOM   4981  OD2 ASP P 766     -15.915 -18.631  23.844  0.00  0.00      PROA  
ATOM   4982    C ASP P 766     -18.204 -15.172  24.357  0.00  0.00      PROA  
ATOM   4983    O ASP P 766     -19.214 -15.622  24.815  0.00  0.00      PROA  
ATOM   4984    N ASP P 767     -18.062 -13.915  23.910  0.00  0.00      PROA  
ATOM   4985   HN ASP P 767     -17.157 -13.522  23.765  0.00  0.00      PROA  
ATOM   4986   CA ASP P 767     -19.240 -13.057  23.701  0.00  0.00      PROA  
ATOM   4987   HA ASP P 767     -19.877 -13.001  24.571  0.00  0.00      PROA  
ATOM   4988   CB ASP P 767     -18.774 -11.619  23.309  0.00  0.00      PROA  
ATOM   4989  HB1 ASP P 767     -19.614 -10.969  22.983  0.00  0.00      PROA  
ATOM   4990  HB2 ASP P 767     -17.896 -11.766  22.644  0.00  0.00      PROA  
ATOM   4991   CG ASP P 767     -18.191 -11.012  24.518  0.00  0.00      PROA  
ATOM   4992  OD1 ASP P 767     -18.821 -11.189  25.592  0.00  0.00      PROA  
ATOM   4993  OD2 ASP P 767     -17.313 -10.092  24.295  0.00  0.00      PROA  
ATOM   4994    C ASP P 767     -20.148 -13.623  22.663  0.00  0.00      PROA  
ATOM   4995    O ASP P 767     -21.337 -13.692  22.858  0.00  0.00      PROA  
ATOM   4996    N ARG P 768     -19.643 -14.124  21.506  0.00  0.00      PROA  
ATOM   4997   HN ARG P 768     -18.678 -14.268  21.297  0.00  0.00      PROA  
ATOM   4998   CA ARG P 768     -20.490 -14.791  20.539  0.00  0.00      PROA  
ATOM   4999   HA ARG P 768     -21.027 -15.511  21.139  0.00  0.00      PROA  
ATOM   5000   CB ARG P 768     -21.394 -13.830  19.692  0.00  0.00      PROA  
ATOM   5001  HB1 ARG P 768     -21.588 -12.931  20.315  0.00  0.00      PROA  
ATOM   5002  HB2 ARG P 768     -22.354 -14.373  19.558  0.00  0.00      PROA  
ATOM   5003   CG ARG P 768     -20.950 -13.251  18.285  0.00  0.00      PROA  
ATOM   5004  HG1 ARG P 768     -21.825 -12.717  17.857  0.00  0.00      PROA  
ATOM   5005  HG2 ARG P 768     -20.895 -14.089  17.558  0.00  0.00      PROA  
ATOM   5006   CD ARG P 768     -19.664 -12.374  18.365  0.00  0.00      PROA  
ATOM   5007  HD1 ARG P 768     -18.947 -12.948  18.990  0.00  0.00      PROA  
ATOM   5008  HD2 ARG P 768     -19.957 -11.390  18.792  0.00  0.00      PROA  
ATOM   5009   NE ARG P 768     -19.144 -12.145  16.969  0.00  0.00      PROA  
ATOM   5010   HE ARG P 768     -19.540 -12.688  16.228  0.00  0.00      PROA  
ATOM   5011   CZ ARG P 768     -18.061 -11.559  16.599  0.00  0.00      PROA  
ATOM   5012  NH1 ARG P 768     -17.760 -11.493  15.340  0.00  0.00      PROA  
ATOM   5013 HH11 ARG P 768     -18.440 -11.697  14.635  0.00  0.00      PROA  
ATOM   5014 HH12 ARG P 768     -16.823 -11.274  15.068  0.00  0.00      PROA  
ATOM   5015  NH2 ARG P 768     -17.180 -11.043  17.442  0.00  0.00      PROA  
ATOM   5016 HH21 ARG P 768     -17.542 -10.970  18.372  0.00  0.00      PROA  
ATOM   5017 HH22 ARG P 768     -16.449 -10.461  17.084  0.00  0.00      PROA  
ATOM   5018    C ARG P 768     -19.658 -15.648  19.650  0.00  0.00      PROA  
ATOM   5019    O ARG P 768     -18.406 -15.715  19.775  0.00  0.00      PROA  
ATOM   5020    N GLY P 769     -20.324 -16.349  18.783  0.00  0.00      PROA  
ATOM   5021   HN GLY P 769     -21.320 -16.301  18.765  0.00  0.00      PROA  
ATOM   5022   CA GLY P 769     -19.794 -17.160  17.706  0.00  0.00      PROA  
ATOM   5023  HA1 GLY P 769     -20.717 -17.329  17.172  0.00  0.00      PROA  
ATOM   5024  HA2 GLY P 769     -19.175 -17.946  18.114  0.00  0.00      PROA  
ATOM   5025    C GLY P 769     -18.886 -16.502  16.744  0.00  0.00      PROA  
ATOM   5026    O GLY P 769     -19.160 -15.324  16.362  0.00  0.00      PROA  
ATOM   5027    N TRP P 770     -17.834 -17.158  16.391  0.00  0.00      PROA  
ATOM   5028   HN TRP P 770     -17.823 -18.114  16.673  0.00  0.00      PROA  
ATOM   5029   CA TRP P 770     -16.758 -16.638  15.560  0.00  0.00      PROA  
ATOM   5030   HA TRP P 770     -16.608 -15.607  15.847  0.00  0.00      PROA  
ATOM   5031   CB TRP P 770     -15.459 -17.330  15.929  0.00  0.00      PROA  
ATOM   5032  HB1 TRP P 770     -15.132 -17.043  16.951  0.00  0.00      PROA  
ATOM   5033  HB2 TRP P 770     -14.602 -16.968  15.322  0.00  0.00      PROA  
ATOM   5034   CG TRP P 770     -15.627 -18.750  15.751  0.00  0.00      PROA  
ATOM   5035  CD1 TRP P 770     -15.709 -19.531  16.815  0.00  0.00      PROA  
ATOM   5036  HD1 TRP P 770     -16.117 -19.292  17.785  0.00  0.00      PROA  
ATOM   5037  NE1 TRP P 770     -15.423 -20.904  16.464  0.00  0.00      PROA  
ATOM   5038  HE1 TRP P 770     -15.477 -21.730  16.980  0.00  0.00      PROA  
ATOM   5039  CE2 TRP P 770     -15.108 -20.916  15.179  0.00  0.00      PROA  
ATOM   5040  CD2 TRP P 770     -15.194 -19.556  14.677  0.00  0.00      PROA  
ATOM   5041  CE3 TRP P 770     -14.834 -19.394  13.393  0.00  0.00      PROA  
ATOM   5042  HE3 TRP P 770     -14.867 -18.410  12.947  0.00  0.00      PROA  
ATOM   5043  CZ3 TRP P 770     -14.581 -20.493  12.502  0.00  0.00      PROA  
ATOM   5044  HZ3 TRP P 770     -14.386 -20.255  11.467  0.00  0.00      PROA  
ATOM   5045  CZ2 TRP P 770     -14.863 -21.957  14.344  0.00  0.00      PROA  
ATOM   5046  HZ2 TRP P 770     -14.768 -22.946  14.767  0.00  0.00      PROA  
ATOM   5047  CH2 TRP P 770     -14.610 -21.784  12.996  0.00  0.00      PROA  
ATOM   5048  HH2 TRP P 770     -14.164 -22.512  12.336  0.00  0.00      PROA  
ATOM   5049    C TRP P 770     -16.894 -16.589  14.013  0.00  0.00      PROA  
ATOM   5050    O TRP P 770     -15.990 -16.204  13.282  0.00  0.00      PROA  
ATOM   5051    N PHE P 771     -18.112 -16.954  13.594  0.00  0.00      PROA  
ATOM   5052   HN PHE P 771     -18.821 -17.106  14.278  0.00  0.00      PROA  
ATOM   5053   CA PHE P 771     -18.447 -16.956  12.176  0.00  0.00      PROA  
ATOM   5054   HA PHE P 771     -17.630 -16.398  11.744  0.00  0.00      PROA  
ATOM   5055   CB PHE P 771     -18.638 -18.463  11.719  0.00  0.00      PROA  
ATOM   5056  HB1 PHE P 771     -19.639 -18.894  11.939  0.00  0.00      PROA  
ATOM   5057  HB2 PHE P 771     -18.038 -19.266  12.198  0.00  0.00      PROA  
ATOM   5058   CG PHE P 771     -18.446 -18.692  10.189  0.00  0.00      PROA  
ATOM   5059  CD1 PHE P 771     -17.099 -18.867   9.684  0.00  0.00      PROA  
ATOM   5060  HD1 PHE P 771     -16.237 -18.837  10.334  0.00  0.00      PROA  
ATOM   5061  CE1 PHE P 771     -16.847 -18.864   8.300  0.00  0.00      PROA  
ATOM   5062  HE1 PHE P 771     -15.826 -18.955   7.959  0.00  0.00      PROA
[truncated: 11,891,559 more chars]
