# Supplementary material for: Cryo-EM structure of the sodium-driven chloride/bicarbonate exchanger NDCBE
Source: Nat Commun. 2021 Sep 28;12:5690. doi: 10.1038/s41467-021-25998-2 (PMC8478935; doi:10.1038/s41467-021-25998-2)
Supplement: Supplementary file 7 — Supplementary Data 1 [file 41467_2021_25998_MOESM7_ESM.zip › MD_structures/NDCBE_1microsec_Trial4_NaCO3_last_MD_step.pdb]

CRYST1  109.463  109.463  124.847  90.00  90.00  90.00 P 1           1
ATOM      1    N LEU P 451     -12.209  -3.776 -22.771  0.00  0.00      PROA  
ATOM      2  HT1 LEU P 451     -12.508  -3.285 -23.638  0.00  0.00      PROA  
ATOM      3  HT2 LEU P 451     -13.100  -4.170 -22.406  0.00  0.00      PROA  
ATOM      4  HT3 LEU P 451     -11.627  -4.540 -23.171  0.00  0.00      PROA  
ATOM      5   CA LEU P 451     -11.404  -3.050 -21.841  0.00  0.00      PROA  
ATOM      6   HA LEU P 451     -10.846  -3.629 -21.120  0.00  0.00      PROA  
ATOM      7   CB LEU P 451     -10.361  -2.176 -22.547  0.00  0.00      PROA  
ATOM      8  HB1 LEU P 451     -10.790  -1.565 -23.370  0.00  0.00      PROA  
ATOM      9  HB2 LEU P 451      -9.586  -2.782 -23.064  0.00  0.00      PROA  
ATOM     10   CG LEU P 451      -9.532  -1.208 -21.694  0.00  0.00      PROA  
ATOM     11   HG LEU P 451     -10.141  -0.459 -21.144  0.00  0.00      PROA  
ATOM     12  CD1 LEU P 451      -8.923  -1.987 -20.469  0.00  0.00      PROA  
ATOM     13 HD11 LEU P 451      -7.951  -1.504 -20.233  0.00  0.00      PROA  
ATOM     14 HD12 LEU P 451      -8.702  -2.993 -20.887  0.00  0.00      PROA  
ATOM     15 HD13 LEU P 451      -9.627  -2.026 -19.611  0.00  0.00      PROA  
ATOM     16  CD2 LEU P 451      -8.358  -0.627 -22.633  0.00  0.00      PROA  
ATOM     17 HD21 LEU P 451      -7.949   0.201 -22.015  0.00  0.00      PROA  
ATOM     18 HD22 LEU P 451      -8.753  -0.168 -23.564  0.00  0.00      PROA  
ATOM     19 HD23 LEU P 451      -7.600  -1.388 -22.918  0.00  0.00      PROA  
ATOM     20    C LEU P 451     -12.323  -2.085 -21.044  0.00  0.00      PROA  
ATOM     21    O LEU P 451     -12.295  -2.181 -19.829  0.00  0.00      PROA  
ATOM     22    N PHE P 452     -13.152  -1.305 -21.817  0.00  0.00      PROA  
ATOM     23   HN PHE P 452     -13.195  -1.442 -22.803  0.00  0.00      PROA  
ATOM     24   CA PHE P 452     -14.074  -0.399 -21.276  0.00  0.00      PROA  
ATOM     25   HA PHE P 452     -13.887  -0.227 -20.226  0.00  0.00      PROA  
ATOM     26   CB PHE P 452     -14.047   1.034 -21.925  0.00  0.00      PROA  
ATOM     27  HB1 PHE P 452     -14.737   1.807 -21.525  0.00  0.00      PROA  
ATOM     28  HB2 PHE P 452     -14.251   0.924 -23.012  0.00  0.00      PROA  
ATOM     29   CG PHE P 452     -12.664   1.680 -21.690  0.00  0.00      PROA  
ATOM     30  CD1 PHE P 452     -11.801   1.767 -22.741  0.00  0.00      PROA  
ATOM     31  HD1 PHE P 452     -12.165   1.461 -23.711  0.00  0.00      PROA  
ATOM     32  CE1 PHE P 452     -10.517   2.318 -22.582  0.00  0.00      PROA  
ATOM     33  HE1 PHE P 452      -9.948   2.301 -23.499  0.00  0.00      PROA  
ATOM     34   CZ PHE P 452     -10.132   2.828 -21.339  0.00  0.00      PROA  
ATOM     35   HZ PHE P 452      -9.136   3.234 -21.240  0.00  0.00      PROA  
ATOM     36  CD2 PHE P 452     -12.365   2.254 -20.462  0.00  0.00      PROA  
ATOM     37  HD2 PHE P 452     -13.159   2.179 -19.733  0.00  0.00      PROA  
ATOM     38  CE2 PHE P 452     -11.055   2.771 -20.253  0.00  0.00      PROA  
ATOM     39  HE2 PHE P 452     -10.775   3.126 -19.272  0.00  0.00      PROA  
ATOM     40    C PHE P 452     -15.483  -0.929 -21.449  0.00  0.00      PROA  
ATOM     41    O PHE P 452     -15.758  -1.594 -22.413  0.00  0.00      PROA  
ATOM     42    N GLY P 453     -16.355  -0.612 -20.463  0.00  0.00      PROA  
ATOM     43   HN GLY P 453     -16.088   0.050 -19.767  0.00  0.00      PROA  
ATOM     44   CA GLY P 453     -17.729  -1.094 -20.230  0.00  0.00      PROA  
ATOM     45  HA1 GLY P 453     -18.291  -0.588 -21.001  0.00  0.00      PROA  
ATOM     46  HA2 GLY P 453     -17.949  -0.767 -19.225  0.00  0.00      PROA  
ATOM     47    C GLY P 453     -17.965  -2.519 -20.383  0.00  0.00      PROA  
ATOM     48    O GLY P 453     -17.031  -3.264 -20.615  0.00  0.00      PROA  
ATOM     49    N GLY P 454     -19.226  -3.014 -20.307  0.00  0.00      PROA  
ATOM     50   HN GLY P 454     -19.975  -2.397 -20.076  0.00  0.00      PROA  
ATOM     51   CA GLY P 454     -19.611  -4.442 -20.491  0.00  0.00      PROA  
ATOM     52  HA1 GLY P 454     -19.511  -4.824 -21.496  0.00  0.00      PROA  
ATOM     53  HA2 GLY P 454     -20.661  -4.431 -20.239  0.00  0.00      PROA  
ATOM     54    C GLY P 454     -18.951  -5.480 -19.556  0.00  0.00      PROA  
ATOM     55    O GLY P 454     -18.056  -5.176 -18.759  0.00  0.00      PROA  
ATOM     56    N LEU P 455     -19.454  -6.740 -19.675  0.00  0.00      PROA  
ATOM     57   HN LEU P 455     -20.282  -6.875 -20.215  0.00  0.00      PROA  
ATOM     58   CA LEU P 455     -18.855  -7.855 -18.923  0.00  0.00      PROA  
ATOM     59   HA LEU P 455     -17.808  -7.687 -18.722  0.00  0.00      PROA  
ATOM     60   CB LEU P 455     -19.721  -8.198 -17.649  0.00  0.00      PROA  
ATOM     61  HB1 LEU P 455     -19.493  -7.298 -17.038  0.00  0.00      PROA  
ATOM     62  HB2 LEU P 455     -19.225  -9.010 -17.076  0.00  0.00      PROA  
ATOM     63   CG LEU P 455     -21.197  -8.354 -17.821  0.00  0.00      PROA  
ATOM     64   HG LEU P 455     -21.493  -8.304 -18.890  0.00  0.00      PROA  
ATOM     65  CD1 LEU P 455     -21.761  -9.632 -17.028  0.00  0.00      PROA  
ATOM     66 HD11 LEU P 455     -21.656  -9.629 -15.922  0.00  0.00      PROA  
ATOM     67 HD12 LEU P 455     -21.440 -10.629 -17.400  0.00  0.00      PROA  
ATOM     68 HD13 LEU P 455     -22.868  -9.659 -17.118  0.00  0.00      PROA  
ATOM     69  CD2 LEU P 455     -21.922  -7.160 -17.195  0.00  0.00      PROA  
ATOM     70 HD21 LEU P 455     -21.653  -7.043 -16.124  0.00  0.00      PROA  
ATOM     71 HD22 LEU P 455     -23.004  -7.220 -17.439  0.00  0.00      PROA  
ATOM     72 HD23 LEU P 455     -21.490  -6.290 -17.735  0.00  0.00      PROA  
ATOM     73    C LEU P 455     -18.871  -9.113 -19.796  0.00  0.00      PROA  
ATOM     74    O LEU P 455     -18.019  -9.995 -19.682  0.00  0.00      PROA  
ATOM     75    N VAL P 456     -19.918  -9.248 -20.654  0.00  0.00      PROA  
ATOM     76   HN VAL P 456     -20.485  -8.470 -20.914  0.00  0.00      PROA  
ATOM     77   CA VAL P 456     -20.296 -10.521 -21.234  0.00  0.00      PROA  
ATOM     78   HA VAL P 456     -20.411 -11.374 -20.582  0.00  0.00      PROA  
ATOM     79   CB VAL P 456     -21.674 -10.400 -21.906  0.00  0.00      PROA  
ATOM     80   HB VAL P 456     -21.730  -9.583 -22.657  0.00  0.00      PROA  
ATOM     81  CG1 VAL P 456     -22.033 -11.730 -22.686  0.00  0.00      PROA  
ATOM     82 HG11 VAL P 456     -22.134 -12.569 -21.965  0.00  0.00      PROA  
ATOM     83 HG12 VAL P 456     -21.278 -11.902 -23.483  0.00  0.00      PROA  
ATOM     84 HG13 VAL P 456     -22.992 -11.469 -23.183  0.00  0.00      PROA  
ATOM     85  CG2 VAL P 456     -22.669 -10.227 -20.728  0.00  0.00      PROA  
ATOM     86 HG21 VAL P 456     -22.713  -9.187 -20.341  0.00  0.00      PROA  
ATOM     87 HG22 VAL P 456     -22.414 -10.912 -19.891  0.00  0.00      PROA  
ATOM     88 HG23 VAL P 456     -23.653 -10.511 -21.160  0.00  0.00      PROA  
ATOM     89    C VAL P 456     -19.222 -10.994 -22.197  0.00  0.00      PROA  
ATOM     90    O VAL P 456     -18.868 -12.229 -22.138  0.00  0.00      PROA  
ATOM     91    N LEU P 457     -18.654 -10.084 -23.075  0.00  0.00      PROA  
ATOM     92   HN LEU P 457     -18.835  -9.105 -23.132  0.00  0.00      PROA  
ATOM     93   CA LEU P 457     -17.694 -10.502 -24.056  0.00  0.00      PROA  
ATOM     94   HA LEU P 457     -18.049 -11.368 -24.595  0.00  0.00      PROA  
ATOM     95   CB LEU P 457     -17.410  -9.337 -25.131  0.00  0.00      PROA  
ATOM     96  HB1 LEU P 457     -16.528  -9.426 -25.800  0.00  0.00      PROA  
ATOM     97  HB2 LEU P 457     -17.141  -8.428 -24.551  0.00  0.00      PROA  
ATOM     98   CG LEU P 457     -18.587  -8.920 -26.050  0.00  0.00      PROA  
ATOM     99   HG LEU P 457     -19.533  -8.969 -25.468  0.00  0.00      PROA  
ATOM    100  CD1 LEU P 457     -18.456  -7.394 -26.438  0.00  0.00      PROA  
ATOM    101 HD11 LEU P 457     -18.372  -6.721 -25.557  0.00  0.00      PROA  
ATOM    102 HD12 LEU P 457     -19.286  -7.041 -27.087  0.00  0.00      PROA  
ATOM    103 HD13 LEU P 457     -17.538  -7.356 -27.063  0.00  0.00      PROA  
ATOM    104  CD2 LEU P 457     -18.828  -9.836 -27.283  0.00  0.00      PROA  
ATOM    105 HD21 LEU P 457     -17.925  -9.905 -27.927  0.00  0.00      PROA  
ATOM    106 HD22 LEU P 457     -19.711  -9.605 -27.916  0.00  0.00      PROA  
ATOM    107 HD23 LEU P 457     -18.950 -10.863 -26.877  0.00  0.00      PROA  
ATOM    108    C LEU P 457     -16.363 -10.952 -23.514  0.00  0.00      PROA  
ATOM    109    O LEU P 457     -15.654 -11.850 -23.969  0.00  0.00      PROA  
ATOM    110    N ASP P 458     -15.932 -10.229 -22.438  0.00  0.00      PROA  
ATOM    111   HN ASP P 458     -16.407  -9.368 -22.274  0.00  0.00      PROA  
ATOM    112   CA ASP P 458     -14.761 -10.514 -21.718  0.00  0.00      PROA  
ATOM    113   HA ASP P 458     -13.944 -10.497 -22.423  0.00  0.00      PROA  
ATOM    114   CB ASP P 458     -14.710  -9.428 -20.555  0.00  0.00      PROA  
ATOM    115  HB1 ASP P 458     -13.874  -9.635 -19.853  0.00  0.00      PROA  
ATOM    116  HB2 ASP P 458     -15.569  -9.422 -19.850  0.00  0.00      PROA  
ATOM    117   CG ASP P 458     -14.715  -8.026 -20.983  0.00  0.00      PROA  
ATOM    118  OD1 ASP P 458     -14.617  -7.148 -20.182  0.00  0.00      PROA  
ATOM    119  OD2 ASP P 458     -14.794  -7.730 -22.167  0.00  0.00      PROA  
ATOM    120    C ASP P 458     -14.628 -11.905 -21.088  0.00  0.00      PROA  
ATOM    121    O ASP P 458     -13.673 -12.674 -21.291  0.00  0.00      PROA  
ATOM    122    N VAL P 459     -15.643 -12.321 -20.271  0.00  0.00      PROA  
ATOM    123   HN VAL P 459     -16.316 -11.614 -20.069  0.00  0.00      PROA  
ATOM    124   CA VAL P 459     -15.737 -13.719 -19.804  0.00  0.00      PROA  
ATOM    125   HA VAL P 459     -14.836 -14.108 -19.353  0.00  0.00      PROA  
ATOM    126   CB VAL P 459     -16.851 -13.915 -18.735  0.00  0.00      PROA  
ATOM    127   HB VAL P 459     -17.882 -13.813 -19.137  0.00  0.00      PROA  
ATOM    128  CG1 VAL P 459     -16.715 -15.294 -18.177  0.00  0.00      PROA  
ATOM    129 HG11 VAL P 459     -17.006 -16.005 -18.980  0.00  0.00      PROA  
ATOM    130 HG12 VAL P 459     -17.393 -15.465 -17.314  0.00  0.00      PROA  
ATOM    131 HG13 VAL P 459     -15.712 -15.487 -17.739  0.00  0.00      PROA  
ATOM    132  CG2 VAL P 459     -16.669 -12.829 -17.595  0.00  0.00      PROA  
ATOM    133 HG21 VAL P 459     -15.575 -12.761 -17.414  0.00  0.00      PROA  
ATOM    134 HG22 VAL P 459     -17.325 -12.932 -16.705  0.00  0.00      PROA  
ATOM    135 HG23 VAL P 459     -16.877 -11.822 -18.018  0.00  0.00      PROA  
ATOM    136    C VAL P 459     -16.003 -14.717 -20.961  0.00  0.00      PROA  
ATOM    137    O VAL P 459     -15.275 -15.716 -21.021  0.00  0.00      PROA  
ATOM    138    N LYS P 460     -16.895 -14.399 -21.916  0.00  0.00      PROA  
ATOM    139   HN LYS P 460     -17.498 -13.609 -21.834  0.00  0.00      PROA  
ATOM    140   CA LYS P 460     -17.191 -15.285 -23.046  0.00  0.00      PROA  
ATOM    141   HA LYS P 460     -17.615 -16.245 -22.794  0.00  0.00      PROA  
ATOM    142   CB LYS P 460     -18.318 -14.726 -23.894  0.00  0.00      PROA  
ATOM    143  HB1 LYS P 460     -18.139 -13.652 -24.111  0.00  0.00      PROA  
ATOM    144  HB2 LYS P 460     -19.251 -14.724 -23.290  0.00  0.00      PROA  
ATOM    145   CG LYS P 460     -18.651 -15.449 -25.214  0.00  0.00      PROA  
ATOM    146  HG1 LYS P 460     -18.492 -16.536 -25.048  0.00  0.00      PROA  
ATOM    147  HG2 LYS P 460     -17.822 -15.218 -25.918  0.00  0.00      PROA  
ATOM    148   CD LYS P 460     -20.008 -15.250 -25.851  0.00  0.00      PROA  
ATOM    149  HD1 LYS P 460     -20.721 -15.879 -25.276  0.00  0.00      PROA  
ATOM    150  HD2 LYS P 460     -19.941 -15.828 -26.797  0.00  0.00      PROA  
ATOM    151   CE LYS P 460     -20.436 -13.792 -25.916  0.00  0.00      PROA  
ATOM    152  HE1 LYS P 460     -19.779 -13.156 -26.548  0.00  0.00      PROA  
ATOM    153  HE2 LYS P 460     -20.573 -13.418 -24.879  0.00  0.00      PROA  
ATOM    154   NZ LYS P 460     -21.754 -13.654 -26.640  0.00  0.00      PROA  
ATOM    155  HZ1 LYS P 460     -22.298 -14.351 -26.091  0.00  0.00      PROA  
ATOM    156  HZ2 LYS P 460     -21.700 -13.956 -27.633  0.00  0.00      PROA  
ATOM    157  HZ3 LYS P 460     -22.172 -12.705 -26.562  0.00  0.00      PROA  
ATOM    158    C LYS P 460     -15.968 -15.598 -23.910  0.00  0.00      PROA  
ATOM    159    O LYS P 460     -15.675 -16.733 -24.238  0.00  0.00      PROA  
ATOM    160    N ARG P 461     -15.152 -14.565 -24.257  0.00  0.00      PROA  
ATOM    161   HN ARG P 461     -15.454 -13.615 -24.242  0.00  0.00      PROA  
ATOM    162   CA ARG P 461     -13.909 -14.879 -24.957  0.00  0.00      PROA  
ATOM    163   HA ARG P 461     -14.226 -15.562 -25.731  0.00  0.00      PROA  
ATOM    164   CB ARG P 461     -13.279 -13.614 -25.640  0.00  0.00      PROA  
ATOM    165  HB1 ARG P 461     -14.181 -13.193 -26.134  0.00  0.00      PROA  
ATOM    166  HB2 ARG P 461     -12.588 -13.917 -26.455  0.00  0.00      PROA  
ATOM    167   CG ARG P 461     -12.637 -12.584 -24.767  0.00  0.00      PROA  
ATOM    168  HG1 ARG P 461     -11.844 -13.138 -24.220  0.00  0.00      PROA  
ATOM    169  HG2 ARG P 461     -13.187 -12.205 -23.879  0.00  0.00      PROA  
ATOM    170   CD ARG P 461     -12.131 -11.480 -25.672  0.00  0.00      PROA  
ATOM    171  HD1 ARG P 461     -12.987 -11.032 -26.221  0.00  0.00      PROA  
ATOM    172  HD2 ARG P 461     -11.387 -12.022 -26.294  0.00  0.00      PROA  
ATOM    173   NE ARG P 461     -11.479 -10.476 -24.799  0.00  0.00      PROA  
ATOM    174   HE ARG P 461     -11.380 -10.676 -23.824  0.00  0.00      PROA  
ATOM    175   CZ ARG P 461     -11.201  -9.278 -25.201  0.00  0.00      PROA  
ATOM    176  NH1 ARG P 461     -11.384  -8.784 -26.380  0.00  0.00      PROA  
ATOM    177 HH11 ARG P 461     -11.637  -9.459 -27.073  0.00  0.00      PROA  
ATOM    178 HH12 ARG P 461     -11.323  -7.794 -26.511  0.00  0.00      PROA  
ATOM    179  NH2 ARG P 461     -10.679  -8.343 -24.376  0.00  0.00      PROA  
ATOM    180 HH21 ARG P 461     -10.394  -8.539 -23.438  0.00  0.00      PROA  
ATOM    181 HH22 ARG P 461     -10.803  -7.381 -24.622  0.00  0.00      PROA  
ATOM    182    C ARG P 461     -12.802 -15.544 -24.179  0.00  0.00      PROA  
ATOM    183    O ARG P 461     -12.065 -16.420 -24.622  0.00  0.00      PROA  
ATOM    184    N LYS P 462     -12.648 -15.175 -22.860  0.00  0.00      PROA  
ATOM    185   HN LYS P 462     -13.169 -14.398 -22.517  0.00  0.00      PROA  
ATOM    186   CA LYS P 462     -11.725 -15.744 -21.947  0.00  0.00      PROA  
ATOM    187   HA LYS P 462     -10.699 -15.662 -22.274  0.00  0.00      PROA  
ATOM    188   CB LYS P 462     -11.744 -14.932 -20.615  0.00  0.00      PROA  
ATOM    189  HB1 LYS P 462     -12.830 -14.876 -20.391  0.00  0.00      PROA  
ATOM    190  HB2 LYS P 462     -11.503 -13.853 -20.732  0.00  0.00      PROA  
ATOM    191   CG LYS P 462     -10.975 -15.445 -19.285  0.00  0.00      PROA  
ATOM    192  HG1 LYS P 462     -11.491 -16.369 -18.947  0.00  0.00      PROA  
ATOM    193  HG2 LYS P 462     -11.223 -14.812 -18.407  0.00  0.00      PROA  
ATOM    194   CD LYS P 462      -9.501 -15.626 -19.403  0.00  0.00      PROA  
ATOM    195  HD1 LYS P 462      -9.245 -16.147 -20.349  0.00  0.00      PROA  
ATOM    196  HD2 LYS P 462      -9.163 -16.350 -18.631  0.00  0.00      PROA  
ATOM    197   CE LYS P 462      -8.729 -14.352 -19.367  0.00  0.00      PROA  
ATOM    198  HE1 LYS P 462      -8.818 -13.902 -18.355  0.00  0.00      PROA  
ATOM    199  HE2 LYS P 462      -9.004 -13.661 -20.192  0.00  0.00      PROA  
ATOM    200   NZ LYS P 462      -7.389 -14.722 -19.719  0.00  0.00      PROA  
ATOM    201  HZ1 LYS P 462      -6.733 -13.939 -19.524  0.00  0.00      PROA  
ATOM    202  HZ2 LYS P 462      -7.287 -15.050 -20.700  0.00  0.00      PROA  
ATOM    203  HZ3 LYS P 462      -7.031 -15.490 -19.116  0.00  0.00      PROA  
ATOM    204    C LYS P 462     -11.866 -17.261 -21.685  0.00  0.00      PROA  
ATOM    205    O LYS P 462     -10.947 -18.008 -21.679  0.00  0.00      PROA  
ATOM    206    N ALA P 463     -13.151 -17.640 -21.467  0.00  0.00      PROA  
ATOM    207   HN ALA P 463     -13.803 -16.887 -21.517  0.00  0.00      PROA  
ATOM    208   CA ALA P 463     -13.580 -18.977 -21.196  0.00  0.00      PROA  
ATOM    209   HA ALA P 463     -13.494 -19.012 -20.120  0.00  0.00      PROA  
ATOM    210   CB ALA P 463     -15.060 -19.042 -21.447  0.00  0.00      PROA  
ATOM    211  HB1 ALA P 463     -15.550 -18.344 -20.735  0.00  0.00      PROA  
ATOM    212  HB2 ALA P 463     -15.410 -20.056 -21.157  0.00  0.00      PROA  
ATOM    213  HB3 ALA P 463     -15.361 -18.777 -22.483  0.00  0.00      PROA  
ATOM    214    C ALA P 463     -12.823 -20.190 -21.739  0.00  0.00      PROA  
ATOM    215    O ALA P 463     -12.260 -20.968 -20.971  0.00  0.00      PROA  
ATOM    216    N PRO P 464     -12.687 -20.449 -23.102  0.00  0.00      PROA  
ATOM    217   CD PRO P 464     -13.313 -19.726 -24.188  0.00  0.00      PROA  
ATOM    218  HD1 PRO P 464     -13.104 -18.640 -24.084  0.00  0.00      PROA  
ATOM    219  HD2 PRO P 464     -14.406 -19.917 -24.142  0.00  0.00      PROA  
ATOM    220   CA PRO P 464     -12.029 -21.695 -23.537  0.00  0.00      PROA  
ATOM    221   HA PRO P 464     -12.441 -22.504 -22.952  0.00  0.00      PROA  
ATOM    222   CB PRO P 464     -12.392 -21.710 -24.989  0.00  0.00      PROA  
ATOM    223  HB1 PRO P 464     -13.369 -22.230 -25.083  0.00  0.00      PROA  
ATOM    224  HB2 PRO P 464     -11.708 -22.126 -25.759  0.00  0.00      PROA  
ATOM    225   CG PRO P 464     -12.693 -20.294 -25.401  0.00  0.00      PROA  
ATOM    226  HG1 PRO P 464     -11.773 -19.729 -25.665  0.00  0.00      PROA  
ATOM    227  HG2 PRO P 464     -13.299 -20.227 -26.329  0.00  0.00      PROA  
ATOM    228    C PRO P 464     -10.512 -21.541 -23.341  0.00  0.00      PROA  
ATOM    229    O PRO P 464      -9.831 -22.539 -23.571  0.00  0.00      PROA  
ATOM    230    N TRP P 465     -10.038 -20.320 -22.942  0.00  0.00      PROA  
ATOM    231   HN TRP P 465     -10.654 -19.551 -22.790  0.00  0.00      PROA  
ATOM    232   CA TRP P 465      -8.577 -20.108 -22.723  0.00  0.00      PROA  
ATOM    233   HA TRP P 465      -7.934 -20.954 -22.915  0.00  0.00      PROA  
ATOM    234   CB TRP P 465      -7.981 -18.866 -23.560  0.00  0.00      PROA  
ATOM    235  HB1 TRP P 465      -6.889 -18.811 -23.363  0.00  0.00      PROA  
ATOM    236  HB2 TRP P 465      -8.457 -17.963 -23.122  0.00  0.00      PROA  
ATOM    237   CG TRP P 465      -8.264 -18.971 -25.029  0.00  0.00      PROA  
ATOM    238  CD1 TRP P 465      -9.337 -18.544 -25.672  0.00  0.00      PROA  
ATOM    239  HD1 TRP P 465     -10.204 -18.079 -25.226  0.00  0.00      PROA  
ATOM    240  NE1 TRP P 465      -9.280 -18.813 -27.060  0.00  0.00      PROA  
ATOM    241  HE1 TRP P 465      -9.868 -18.493 -27.770  0.00  0.00      PROA  
ATOM    242  CE2 TRP P 465      -8.153 -19.614 -27.237  0.00  0.00      PROA  
ATOM    243  CD2 TRP P 465      -7.450 -19.681 -26.028  0.00  0.00      PROA  
ATOM    244  CE3 TRP P 465      -6.279 -20.359 -25.927  0.00  0.00      PROA  
ATOM    245  HE3 TRP P 465      -5.755 -20.475 -24.989  0.00  0.00      PROA  
ATOM    246  CZ3 TRP P 465      -5.690 -20.779 -27.167  0.00  0.00      PROA  
ATOM    247  HZ3 TRP P 465      -4.659 -21.099 -27.149  0.00  0.00      PROA  
ATOM    248  CZ2 TRP P 465      -7.572 -20.098 -28.428  0.00  0.00      PROA  
ATOM    249  HZ2 TRP P 465      -7.946 -20.006 -29.437  0.00  0.00      PROA  
ATOM    250  CH2 TRP P 465      -6.312 -20.708 -28.363  0.00  0.00      PROA  
ATOM    251  HH2 TRP P 465      -5.884 -21.206 -29.220  0.00  0.00      PROA  
ATOM    252    C TRP P 465      -8.198 -19.828 -21.295  0.00  0.00      PROA  
ATOM    253    O TRP P 465      -7.086 -19.461 -20.968  0.00  0.00      PROA  
ATOM    254    N TYR P 466      -9.157 -19.978 -20.341  0.00  0.00      PROA  
ATOM    255   HN TYR P 466     -10.113 -20.051 -20.616  0.00  0.00      PROA  
ATOM    256   CA TYR P 466      -8.968 -19.905 -18.942  0.00  0.00      PROA  
ATOM    257   HA TYR P 466      -8.436 -19.014 -18.645  0.00  0.00      PROA  
ATOM    258   CB TYR P 466     -10.370 -19.975 -18.299  0.00  0.00      PROA  
ATOM    259  HB1 TYR P 466     -10.879 -20.912 -18.609  0.00  0.00      PROA  
ATOM    260  HB2 TYR P 466     -10.916 -19.126 -18.763  0.00  0.00      PROA  
ATOM    261   CG TYR P 466     -10.411 -19.897 -16.812  0.00  0.00      PROA  
ATOM    262  CD1 TYR P 466     -11.045 -20.866 -16.041  0.00  0.00      PROA  
ATOM    263  HD1 TYR P 466     -11.581 -21.710 -16.449  0.00  0.00      PROA  
ATOM    264  CE1 TYR P 466     -11.236 -20.707 -14.668  0.00  0.00      PROA  
ATOM    265  HE1 TYR P 466     -11.715 -21.527 -14.154  0.00  0.00      PROA  
ATOM    266   CZ TYR P 466     -10.759 -19.530 -14.057  0.00  0.00      PROA  
ATOM    267   OH TYR P 466     -10.999 -19.351 -12.712  0.00  0.00      PROA  
ATOM    268   HH TYR P 466     -10.642 -18.496 -12.462  0.00  0.00      PROA  
ATOM    269  CD2 TYR P 466      -9.855 -18.802 -16.167  0.00  0.00      PROA  
ATOM    270  HD2 TYR P 466      -9.169 -18.118 -16.645  0.00  0.00      PROA  
ATOM    271  CE2 TYR P 466      -9.988 -18.586 -14.827  0.00  0.00      PROA  
ATOM    272  HE2 TYR P 466      -9.477 -17.757 -14.362  0.00  0.00      PROA  
ATOM    273    C TYR P 466      -8.089 -21.096 -18.410  0.00  0.00      PROA  
ATOM    274    O TYR P 466      -7.239 -20.918 -17.556  0.00  0.00      PROA  
ATOM    275    N TRP P 467      -8.155 -22.372 -18.899  0.00  0.00      PROA  
ATOM    276   HN TRP P 467      -8.939 -22.620 -19.464  0.00  0.00      PROA  
ATOM    277   CA TRP P 467      -7.216 -23.407 -18.539  0.00  0.00      PROA  
ATOM    278   HA TRP P 467      -7.311 -23.582 -17.478  0.00  0.00      PROA  
ATOM    279   CB TRP P 467      -7.624 -24.786 -19.159  0.00  0.00      PROA  
ATOM    280  HB1 TRP P 467      -7.921 -24.603 -20.214  0.00  0.00      PROA  
ATOM    281  HB2 TRP P 467      -8.605 -25.072 -18.725  0.00  0.00      PROA  
ATOM    282   CG TRP P 467      -6.766 -25.976 -19.033  0.00  0.00      PROA  
ATOM    283  CD1 TRP P 467      -6.429 -26.678 -20.182  0.00  0.00      PROA  
ATOM    284  HD1 TRP P 467      -6.933 -26.639 -21.137  0.00  0.00      PROA  
ATOM    285  NE1 TRP P 467      -5.551 -27.601 -19.890  0.00  0.00      PROA  
ATOM    286  HE1 TRP P 467      -5.340 -28.367 -20.458  0.00  0.00      PROA  
ATOM    287  CE2 TRP P 467      -5.218 -27.533 -18.578  0.00  0.00      PROA  
ATOM    288  CD2 TRP P 467      -6.032 -26.570 -17.927  0.00  0.00      PROA  
ATOM    289  CE3 TRP P 467      -5.827 -26.284 -16.610  0.00  0.00      PROA  
ATOM    290  HE3 TRP P 467      -6.558 -25.618 -16.175  0.00  0.00      PROA  
ATOM    291  CZ3 TRP P 467      -4.902 -27.031 -15.876  0.00  0.00      PROA  
ATOM    292  HZ3 TRP P 467      -4.736 -26.694 -14.864  0.00  0.00      PROA  
ATOM    293  CZ2 TRP P 467      -4.191 -28.161 -17.895  0.00  0.00      PROA  
ATOM    294  HZ2 TRP P 467      -3.450 -28.815 -18.331  0.00  0.00      PROA  
ATOM    295  CH2 TRP P 467      -4.105 -27.918 -16.546  0.00  0.00      PROA  
ATOM    296  HH2 TRP P 467      -3.268 -28.316 -15.993  0.00  0.00      PROA  
ATOM    297    C TRP P 467      -5.778 -23.078 -18.925  0.00  0.00      PROA  
ATOM    298    O TRP P 467      -4.832 -23.348 -18.187  0.00  0.00      PROA  
ATOM    299    N SER P 468      -5.618 -22.426 -20.075  0.00  0.00      PROA  
ATOM    300   HN SER P 468      -6.447 -22.305 -20.615  0.00  0.00      PROA  
ATOM    301   CA SER P 468      -4.389 -22.006 -20.681  0.00  0.00      PROA  
ATOM    302   HA SER P 468      -3.731 -22.851 -20.816  0.00  0.00      PROA  
ATOM    303   CB SER P 468      -4.643 -21.303 -22.026  0.00  0.00      PROA  
ATOM    304  HB1 SER P 468      -3.691 -21.112 -22.567  0.00  0.00      PROA  
ATOM    305  HB2 SER P 468      -5.094 -20.287 -22.019  0.00  0.00      PROA  
ATOM    306   OG SER P 468      -5.445 -22.137 -22.881  0.00  0.00      PROA  
ATOM    307  HG1 SER P 468      -4.862 -22.598 -23.490  0.00  0.00      PROA  
ATOM    308    C SER P 468      -3.605 -21.021 -19.780  0.00  0.00      PROA  
ATOM    309    O SER P 468      -2.382 -21.158 -19.713  0.00  0.00      PROA  
ATOM    310    N ASP P 469      -4.289 -20.096 -19.088  0.00  0.00      PROA  
ATOM    311   HN ASP P 469      -5.286 -20.095 -19.074  0.00  0.00      PROA  
ATOM    312   CA ASP P 469      -3.673 -19.146 -18.140  0.00  0.00      PROA  
ATOM    313   HA ASP P 469      -2.862 -18.741 -18.727  0.00  0.00      PROA  
ATOM    314   CB ASP P 469      -4.781 -18.125 -17.490  0.00  0.00      PROA  
ATOM    315  HB1 ASP P 469      -4.347 -17.562 -16.635  0.00  0.00      PROA  
ATOM    316  HB2 ASP P 469      -5.634 -18.744 -17.140  0.00  0.00      PROA  
ATOM    317   CG ASP P 469      -5.358 -17.138 -18.538  0.00  0.00      PROA  
ATOM    318  OD1 ASP P 469      -4.604 -16.622 -19.394  0.00  0.00      PROA  
ATOM    319  OD2 ASP P 469      -6.556 -16.767 -18.376  0.00  0.00      PROA  
ATOM    320    C ASP P 469      -2.848 -19.845 -16.977  0.00  0.00      PROA  
ATOM    321    O ASP P 469      -1.653 -19.618 -16.729  0.00  0.00      PROA  
ATOM    322    N TYR P 470      -3.547 -20.729 -16.265  0.00  0.00      PROA  
ATOM    323   HN TYR P 470      -4.462 -20.997 -16.556  0.00  0.00      PROA  
ATOM    324   CA TYR P 470      -2.985 -21.573 -15.253  0.00  0.00      PROA  
ATOM    325   HA TYR P 470      -2.447 -21.003 -14.511  0.00  0.00      PROA  
ATOM    326   CB TYR P 470      -4.107 -22.398 -14.514  0.00  0.00      PROA  
ATOM    327  HB1 TYR P 470      -3.672 -22.962 -13.661  0.00  0.00      PROA  
ATOM    328  HB2 TYR P 470      -4.602 -23.065 -15.252  0.00  0.00      PROA  
ATOM    329   CG TYR P 470      -5.138 -21.559 -13.883  0.00  0.00      PROA  
ATOM    330  CD1 TYR P 470      -4.845 -20.863 -12.676  0.00  0.00      PROA  
ATOM    331  HD1 TYR P 470      -3.811 -21.001 -12.396  0.00  0.00      PROA  
ATOM    332  CE1 TYR P 470      -5.793 -20.177 -11.994  0.00  0.00      PROA  
ATOM    333  HE1 TYR P 470      -5.559 -19.678 -11.065  0.00  0.00      PROA  
ATOM    334   CZ TYR P 470      -7.148 -20.271 -12.429  0.00  0.00      PROA  
ATOM    335   OH TYR P 470      -8.167 -19.528 -11.767  0.00  0.00      PROA  
ATOM    336   HH TYR P 470      -8.985 -19.966 -12.012  0.00  0.00      PROA  
ATOM    337  CD2 TYR P 470      -6.483 -21.545 -14.344  0.00  0.00      PROA  
ATOM    338  HD2 TYR P 470      -6.673 -22.162 -15.211  0.00  0.00      PROA  
ATOM    339  CE2 TYR P 470      -7.510 -20.915 -13.623  0.00  0.00      PROA  
ATOM    340  HE2 TYR P 470      -8.573 -20.849 -13.804  0.00  0.00      PROA  
ATOM    341    C TYR P 470      -1.902 -22.574 -15.648  0.00  0.00      PROA  
ATOM    342    O TYR P 470      -0.908 -22.667 -14.970  0.00  0.00      PROA  
ATOM    343    N ARG P 471      -2.174 -23.231 -16.764  0.00  0.00      PROA  
ATOM    344   HN ARG P 471      -3.104 -23.165 -17.119  0.00  0.00      PROA  
ATOM    345   CA ARG P 471      -1.256 -24.200 -17.391  0.00  0.00      PROA  
ATOM    346   HA ARG P 471      -0.939 -24.953 -16.685  0.00  0.00      PROA  
ATOM    347   CB ARG P 471      -2.124 -24.853 -18.515  0.00  0.00      PROA  
ATOM    348  HB1 ARG P 471      -2.247 -23.945 -19.145  0.00  0.00      PROA  
ATOM    349  HB2 ARG P 471      -3.065 -25.263 -18.091  0.00  0.00      PROA  
ATOM    350   CG ARG P 471      -1.538 -26.101 -19.125  0.00  0.00      PROA  
ATOM    351  HG1 ARG P 471      -1.794 -27.005 -18.532  0.00  0.00      PROA  
ATOM    352  HG2 ARG P 471      -0.432 -26.002 -19.094  0.00  0.00      PROA  
ATOM    353   CD ARG P 471      -2.021 -26.307 -20.589  0.00  0.00      PROA  
ATOM    354  HD1 ARG P 471      -3.127 -26.238 -20.512  0.00  0.00      PROA  
ATOM    355  HD2 ARG P 471      -1.608 -27.304 -20.852  0.00  0.00      PROA  
ATOM    356   NE ARG P 471      -1.478 -25.265 -21.446  0.00  0.00      PROA  
ATOM    357   HE ARG P 471      -0.856 -24.594 -21.042  0.00  0.00      PROA  
ATOM    358   CZ ARG P 471      -2.023 -24.949 -22.631  0.00  0.00      PROA  
ATOM    359  NH1 ARG P 471      -1.741 -23.882 -23.266  0.00  0.00      PROA  
ATOM    360 HH11 ARG P 471      -1.013 -23.316 -22.880  0.00  0.00      PROA  
ATOM    361 HH12 ARG P 471      -2.364 -23.581 -23.989  0.00  0.00      PROA  
ATOM    362  NH2 ARG P 471      -2.839 -25.754 -23.340  0.00  0.00      PROA  
ATOM    363 HH21 ARG P 471      -2.971 -25.684 -24.329  0.00  0.00      PROA  
ATOM    364 HH22 ARG P 471      -3.247 -26.545 -22.884  0.00  0.00      PROA  
ATOM    365    C ARG P 471      -0.014 -23.649 -17.957  0.00  0.00      PROA  
ATOM    366    O ARG P 471       1.021 -24.271 -17.720  0.00  0.00      PROA  
ATOM    367    N ASP P 472      -0.089 -22.394 -18.539  0.00  0.00      PROA  
ATOM    368   HN ASP P 472      -0.902 -21.850 -18.731  0.00  0.00      PROA  
ATOM    369   CA ASP P 472       1.080 -21.770 -19.136  0.00  0.00      PROA  
ATOM    370   HA ASP P 472       1.896 -22.443 -19.353  0.00  0.00      PROA  
ATOM    371   CB ASP P 472       0.695 -21.093 -20.468  0.00  0.00      PROA  
ATOM    372  HB1 ASP P 472       1.570 -20.546 -20.878  0.00  0.00      PROA  
ATOM    373  HB2 ASP P 472      -0.148 -20.374 -20.381  0.00  0.00      PROA  
ATOM    374   CG ASP P 472       0.323 -22.118 -21.539  0.00  0.00      PROA  
ATOM    375  OD1 ASP P 472      -0.165 -21.747 -22.653  0.00  0.00      PROA  
ATOM    376  OD2 ASP P 472       0.533 -23.345 -21.279  0.00  0.00      PROA  
ATOM    377    C ASP P 472       1.799 -20.756 -18.196  0.00  0.00      PROA  
ATOM    378    O ASP P 472       2.765 -20.097 -18.566  0.00  0.00      PROA  
ATOM    379    N ALA P 473       1.415 -20.626 -16.932  0.00  0.00      PROA  
ATOM    380   HN ALA P 473       0.703 -21.221 -16.568  0.00  0.00      PROA  
ATOM    381   CA ALA P 473       2.117 -19.898 -15.880  0.00  0.00      PROA  
ATOM    382   HA ALA P 473       2.109 -18.893 -16.274  0.00  0.00      PROA  
ATOM    383   CB ALA P 473       1.251 -20.004 -14.569  0.00  0.00      PROA  
ATOM    384  HB1 ALA P 473       1.720 -19.633 -13.633  0.00  0.00      PROA  
ATOM    385  HB2 ALA P 473       0.962 -21.043 -14.300  0.00  0.00      PROA  
ATOM    386  HB3 ALA P 473       0.325 -19.464 -14.862  0.00  0.00      PROA  
ATOM    387    C ALA P 473       3.614 -20.273 -15.699  0.00  0.00      PROA  
ATOM    388    O ALA P 473       4.013 -21.452 -15.793  0.00  0.00      PROA  
ATOM    389    N LEU P 474       4.439 -19.245 -15.378  0.00  0.00      PROA  
ATOM    390   HN LEU P 474       4.158 -18.299 -15.518  0.00  0.00      PROA  
ATOM    391   CA LEU P 474       5.860 -19.456 -15.220  0.00  0.00      PROA  
ATOM    392   HA LEU P 474       6.164 -20.234 -15.906  0.00  0.00      PROA  
ATOM    393   CB LEU P 474       6.663 -18.140 -15.556  0.00  0.00      PROA  
ATOM    394  HB1 LEU P 474       7.697 -18.402 -15.246  0.00  0.00      PROA  
ATOM    395  HB2 LEU P 474       6.254 -17.242 -15.046  0.00  0.00      PROA  
ATOM    396   CG LEU P 474       6.733 -17.808 -17.079  0.00  0.00      PROA  
ATOM    397   HG LEU P 474       5.690 -17.632 -17.421  0.00  0.00      PROA  
ATOM    398  CD1 LEU P 474       7.405 -16.431 -17.378  0.00  0.00      PROA  
ATOM    399 HD11 LEU P 474       7.229 -15.851 -16.446  0.00  0.00      PROA  
ATOM    400 HD12 LEU P 474       7.105 -15.886 -18.299  0.00  0.00      PROA  
ATOM    401 HD13 LEU P 474       8.494 -16.651 -17.375  0.00  0.00      PROA  
ATOM    402  CD2 LEU P 474       7.370 -18.791 -17.934  0.00  0.00      PROA  
ATOM    403 HD21 LEU P 474       7.240 -18.458 -18.986  0.00  0.00      PROA  
ATOM    404 HD22 LEU P 474       6.925 -19.808 -17.901  0.00  0.00      PROA  
ATOM    405 HD23 LEU P 474       8.428 -18.867 -17.602  0.00  0.00      PROA  
ATOM    406    C LEU P 474       6.099 -19.972 -13.813  0.00  0.00      PROA  
ATOM    407    O LEU P 474       6.191 -19.117 -12.946  0.00  0.00      PROA  
ATOM    408    N SER P 475       6.208 -21.277 -13.523  0.00  0.00      PROA  
ATOM    409   HN SER P 475       6.355 -21.931 -14.261  0.00  0.00      PROA  
ATOM    410   CA SER P 475       6.070 -21.707 -12.119  0.00  0.00      PROA  
ATOM    411   HA SER P 475       5.211 -21.172 -11.744  0.00  0.00      PROA  
ATOM    412   CB SER P 475       5.826 -23.262 -11.964  0.00  0.00      PROA  
ATOM    413  HB1 SER P 475       5.868 -23.556 -10.894  0.00  0.00      PROA  
ATOM    414  HB2 SER P 475       6.465 -23.869 -12.641  0.00  0.00      PROA  
ATOM    415   OG SER P 475       4.438 -23.479 -12.330  0.00  0.00      PROA  
ATOM    416  HG1 SER P 475       4.576 -23.750 -13.241  0.00  0.00      PROA  
ATOM    417    C SER P 475       7.167 -21.273 -11.067  0.00  0.00      PROA  
ATOM    418    O SER P 475       6.880 -20.974  -9.881  0.00  0.00      PROA  
ATOM    419    N LEU P 476       8.508 -21.173 -11.424  0.00  0.00      PROA  
ATOM    420   HN LEU P 476       8.683 -21.442 -12.367  0.00  0.00      PROA  
ATOM    421   CA LEU P 476       9.548 -20.722 -10.630  0.00  0.00      PROA  
ATOM    422   HA LEU P 476       9.431 -21.127  -9.635  0.00  0.00      PROA  
ATOM    423   CB LEU P 476      10.845 -21.255 -11.202  0.00  0.00      PROA  
ATOM    424  HB1 LEU P 476      11.096 -20.791 -12.180  0.00  0.00      PROA  
ATOM    425  HB2 LEU P 476      10.744 -22.360 -11.252  0.00  0.00      PROA  
ATOM    426   CG LEU P 476      12.148 -20.977 -10.322  0.00  0.00      PROA  
ATOM    427   HG LEU P 476      12.356 -19.888 -10.394  0.00  0.00      PROA  
ATOM    428  CD1 LEU P 476      11.998 -21.329  -8.809  0.00  0.00      PROA  
ATOM    429 HD11 LEU P 476      11.308 -20.592  -8.347  0.00  0.00      PROA  
ATOM    430 HD12 LEU P 476      12.982 -21.180  -8.316  0.00  0.00      PROA  
ATOM    431 HD13 LEU P 476      11.661 -22.371  -8.619  0.00  0.00      PROA  
ATOM    432  CD2 LEU P 476      13.393 -21.632 -10.932  0.00  0.00      PROA  
ATOM    433 HD21 LEU P 476      14.248 -21.514 -10.233  0.00  0.00      PROA  
ATOM    434 HD22 LEU P 476      13.444 -21.144 -11.930  0.00  0.00      PROA  
ATOM    435 HD23 LEU P 476      13.279 -22.730 -11.053  0.00  0.00      PROA  
ATOM    436    C LEU P 476       9.663 -19.278 -10.438  0.00  0.00      PROA  
ATOM    437    O LEU P 476      10.071 -18.785  -9.422  0.00  0.00      PROA  
ATOM    438    N GLN P 477       9.141 -18.517 -11.370  0.00  0.00      PROA  
ATOM    439   HN GLN P 477       8.751 -18.963 -12.172  0.00  0.00      PROA  
ATOM    440   CA GLN P 477       8.711 -17.104 -11.347  0.00  0.00      PROA  
ATOM    441   HA GLN P 477       9.448 -16.493 -10.847  0.00  0.00      PROA  
ATOM    442   CB GLN P 477       8.437 -16.525 -12.740  0.00  0.00      PROA  
ATOM    443  HB1 GLN P 477       7.845 -15.593 -12.614  0.00  0.00      PROA  
ATOM    444  HB2 GLN P 477       7.636 -17.150 -13.189  0.00  0.00      PROA  
ATOM    445   CG GLN P 477       9.652 -16.360 -13.783  0.00  0.00      PROA  
ATOM    446  HG1 GLN P 477       9.195 -15.905 -14.688  0.00  0.00      PROA  
ATOM    447  HG2 GLN P 477      10.229 -17.279 -14.019  0.00  0.00      PROA  
ATOM    448   CD GLN P 477      10.833 -15.517 -13.233  0.00  0.00      PROA  
ATOM    449  OE1 GLN P 477      11.868 -16.100 -12.860  0.00  0.00      PROA  
ATOM    450  NE2 GLN P 477      10.638 -14.182 -13.283  0.00  0.00      PROA  
ATOM    451 HE21 GLN P 477       9.834 -13.812 -13.747  0.00  0.00      PROA  
ATOM    452 HE22 GLN P 477      11.328 -13.533 -12.963  0.00  0.00      PROA  
ATOM    453    C GLN P 477       7.582 -16.897 -10.369  0.00  0.00      PROA  
ATOM    454    O GLN P 477       7.660 -15.981  -9.556  0.00  0.00      PROA  
ATOM    455    N CYS P 478       6.546 -17.783 -10.365  0.00  0.00      PROA  
ATOM    456   HN CYS P 478       6.437 -18.341 -11.184  0.00  0.00      PROA  
ATOM    457   CA CYS P 478       5.379 -17.723  -9.423  0.00  0.00      PROA  
ATOM    458   HA CYS P 478       5.097 -16.684  -9.515  0.00  0.00      PROA  
ATOM    459   CB CYS P 478       4.203 -18.704  -9.787  0.00  0.00      PROA  
ATOM    460  HB1 CYS P 478       3.406 -18.498  -9.040  0.00  0.00      PROA  
ATOM    461  HB2 CYS P 478       4.526 -19.737  -9.538  0.00  0.00      PROA  
ATOM    462   SG CYS P 478       3.481 -18.551 -11.413  0.00  0.00      PROA  
ATOM    463  HG1 CYS P 478       4.445 -18.991 -12.208  0.00  0.00      PROA  
ATOM    464    C CYS P 478       5.934 -17.991  -8.005  0.00  0.00      PROA  
ATOM    465    O CYS P 478       5.570 -17.312  -7.055  0.00  0.00      PROA  
ATOM    466    N LEU P 479       6.826 -18.909  -7.809  0.00  0.00      PROA  
ATOM    467   HN LEU P 479       7.098 -19.603  -8.472  0.00  0.00      PROA  
ATOM    468   CA LEU P 479       7.496 -19.056  -6.592  0.00  0.00      PROA  
ATOM    469   HA LEU P 479       6.826 -19.236  -5.765  0.00  0.00      PROA  
ATOM    470   CB LEU P 479       8.375 -20.322  -6.722  0.00  0.00      PROA  
ATOM    471  HB1 LEU P 479       9.275 -20.191  -7.360  0.00  0.00      PROA  
ATOM    472  HB2 LEU P 479       7.766 -21.059  -7.287  0.00  0.00      PROA  
ATOM    473   CG LEU P 479       8.588 -21.000  -5.340  0.00  0.00      PROA  
ATOM    474   HG LEU P 479       7.963 -20.570  -4.529  0.00  0.00      PROA  
ATOM    475  CD1 LEU P 479       8.311 -22.494  -5.421  0.00  0.00      PROA  
ATOM    476 HD11 LEU P 479       8.667 -22.889  -6.397  0.00  0.00      PROA  
ATOM    477 HD12 LEU P 479       7.203 -22.558  -5.364  0.00  0.00      PROA  
ATOM    478 HD13 LEU P 479       8.829 -23.074  -4.628  0.00  0.00      PROA  
ATOM    479  CD2 LEU P 479      10.041 -20.857  -4.905  0.00  0.00      PROA  
ATOM    480 HD21 LEU P 479      10.680 -21.339  -5.674  0.00  0.00      PROA  
ATOM    481 HD22 LEU P 479      10.247 -21.338  -3.925  0.00  0.00      PROA  
ATOM    482 HD23 LEU P 479      10.285 -19.789  -4.718  0.00  0.00      PROA  
ATOM    483    C LEU P 479       8.495 -17.991  -6.100  0.00  0.00      PROA  
ATOM    484    O LEU P 479       8.466 -17.643  -4.924  0.00  0.00      PROA  
ATOM    485    N ALA P 480       9.298 -17.443  -7.047  0.00  0.00      PROA  
ATOM    486   HN ALA P 480       9.401 -17.822  -7.963  0.00  0.00      PROA  
ATOM    487   CA ALA P 480      10.207 -16.449  -6.734  0.00  0.00      PROA  
ATOM    488   HA ALA P 480      10.700 -16.744  -5.820  0.00  0.00      PROA  
ATOM    489   CB ALA P 480      11.281 -16.415  -7.836  0.00  0.00      PROA  
ATOM    490  HB1 ALA P 480      10.793 -15.954  -8.722  0.00  0.00      PROA  
ATOM    491  HB2 ALA P 480      11.720 -17.409  -8.066  0.00  0.00      PROA  
ATOM    492  HB3 ALA P 480      12.096 -15.742  -7.493  0.00  0.00      PROA  
ATOM    493    C ALA P 480       9.621 -15.059  -6.453  0.00  0.00      PROA  
ATOM    494    O ALA P 480      10.029 -14.371  -5.486  0.00  0.00      PROA  
ATOM    495    N SER P 481       8.479 -14.702  -7.093  0.00  0.00      PROA  
ATOM    496   HN SER P 481       8.175 -15.233  -7.880  0.00  0.00      PROA  
ATOM    497   CA SER P 481       7.535 -13.674  -6.660  0.00  0.00      PROA  
ATOM    498   HA SER P 481       8.035 -12.722  -6.553  0.00  0.00      PROA  
ATOM    499   CB SER P 481       6.389 -13.347  -7.715  0.00  0.00      PROA  
ATOM    500  HB1 SER P 481       5.722 -14.221  -7.878  0.00  0.00      PROA  
ATOM    501  HB2 SER P 481       6.890 -13.087  -8.672  0.00  0.00      PROA  
ATOM    502   OG SER P 481       5.716 -12.120  -7.429  0.00  0.00      PROA  
ATOM    503  HG1 SER P 481       6.294 -11.358  -7.507  0.00  0.00      PROA  
ATOM    504    C SER P 481       6.914 -13.874  -5.321  0.00  0.00      PROA  
ATOM    505    O SER P 481       6.936 -12.996  -4.472  0.00  0.00      PROA  
ATOM    506    N PHE P 482       6.413 -15.126  -5.015  0.00  0.00      PROA  
ATOM    507   HN PHE P 482       6.351 -15.830  -5.718  0.00  0.00      PROA  
ATOM    508   CA PHE P 482       5.752 -15.514  -3.793  0.00  0.00      PROA  
ATOM    509   HA PHE P 482       5.070 -14.681  -3.707  0.00  0.00      PROA  
ATOM    510   CB PHE P 482       5.109 -16.957  -3.956  0.00  0.00      PROA  
ATOM    511  HB1 PHE P 482       5.762 -17.560  -4.622  0.00  0.00      PROA  
ATOM    512  HB2 PHE P 482       4.144 -16.740  -4.461  0.00  0.00      PROA  
ATOM    513   CG PHE P 482       5.019 -17.828  -2.794  0.00  0.00      PROA  
ATOM    514  CD1 PHE P 482       4.012 -17.552  -1.875  0.00  0.00      PROA  
ATOM    515  HD1 PHE P 482       3.351 -16.704  -1.974  0.00  0.00      PROA  
ATOM    516  CE1 PHE P 482       3.696 -18.528  -0.894  0.00  0.00      PROA  
ATOM    517  HE1 PHE P 482       2.862 -18.324  -0.239  0.00  0.00      PROA  
ATOM    518   CZ PHE P 482       4.509 -19.690  -0.771  0.00  0.00      PROA  
ATOM    519   HZ PHE P 482       4.403 -20.450  -0.011  0.00  0.00      PROA  
ATOM    520  CD2 PHE P 482       5.895 -18.913  -2.585  0.00  0.00      PROA  
ATOM    521  HD2 PHE P 482       6.728 -19.092  -3.248  0.00  0.00      PROA  
ATOM    522  CE2 PHE P 482       5.658 -19.800  -1.534  0.00  0.00      PROA  
ATOM    523  HE2 PHE P 482       6.300 -20.644  -1.329  0.00  0.00      PROA  
ATOM    524    C PHE P 482       6.542 -15.340  -2.484  0.00  0.00      PROA  
ATOM    525    O PHE P 482       6.108 -14.773  -1.443  0.00  0.00      PROA  
ATOM    526    N LEU P 483       7.828 -15.785  -2.433  0.00  0.00      PROA  
ATOM    527   HN LEU P 483       8.081 -16.427  -3.152  0.00  0.00      PROA  
ATOM    528   CA LEU P 483       8.620 -15.643  -1.201  0.00  0.00      PROA  
ATOM    529   HA LEU P 483       7.930 -15.963  -0.434  0.00  0.00      PROA  
ATOM    530   CB LEU P 483       9.957 -16.438  -1.240  0.00  0.00      PROA  
ATOM    531  HB1 LEU P 483      10.481 -16.426  -0.260  0.00  0.00      PROA  
ATOM    532  HB2 LEU P 483      10.570 -15.981  -2.045  0.00  0.00      PROA  
ATOM    533   CG LEU P 483       9.691 -17.975  -1.502  0.00  0.00      PROA  
ATOM    534   HG LEU P 483       9.035 -18.123  -2.387  0.00  0.00      PROA  
ATOM    535  CD1 LEU P 483      10.974 -18.648  -1.849  0.00  0.00      PROA  
ATOM    536 HD11 LEU P 483      11.414 -18.419  -2.843  0.00  0.00      PROA  
ATOM    537 HD12 LEU P 483      11.035 -19.743  -1.671  0.00  0.00      PROA  
ATOM    538 HD13 LEU P 483      11.697 -18.304  -1.079  0.00  0.00      PROA  
ATOM    539  CD2 LEU P 483       8.967 -18.666  -0.345  0.00  0.00      PROA  
ATOM    540 HD21 LEU P 483       9.406 -18.459   0.654  0.00  0.00      PROA  
ATOM    541 HD22 LEU P 483       9.126 -19.752  -0.515  0.00  0.00      PROA  
ATOM    542 HD23 LEU P 483       7.867 -18.516  -0.365  0.00  0.00      PROA  
ATOM    543    C LEU P 483       8.904 -14.194  -0.927  0.00  0.00      PROA  
ATOM    544    O LEU P 483       8.979 -13.756   0.264  0.00  0.00      PROA  
ATOM    545    N PHE P 484       9.139 -13.376  -2.057  0.00  0.00      PROA  
ATOM    546   HN PHE P 484       9.078 -13.709  -2.995  0.00  0.00      PROA  
ATOM    547   CA PHE P 484       9.408 -11.963  -1.919  0.00  0.00      PROA  
ATOM    548   HA PHE P 484      10.194 -11.872  -1.184  0.00  0.00      PROA  
ATOM    549   CB PHE P 484       9.983 -11.481  -3.238  0.00  0.00      PROA  
ATOM    550  HB1 PHE P 484       9.255 -11.556  -4.074  0.00  0.00      PROA  
ATOM    551  HB2 PHE P 484      10.926 -12.049  -3.387  0.00  0.00      PROA  
ATOM    552   CG PHE P 484      10.397 -10.051  -3.336  0.00  0.00      PROA  
ATOM    553  CD1 PHE P 484      10.607  -9.231  -2.223  0.00  0.00      PROA  
ATOM    554  HD1 PHE P 484      10.500  -9.579  -1.206  0.00  0.00      PROA  
ATOM    555  CE1 PHE P 484      10.799  -7.857  -2.299  0.00  0.00      PROA  
ATOM    556  HE1 PHE P 484      10.986  -7.243  -1.431  0.00  0.00      PROA  
ATOM    557   CZ PHE P 484      10.805  -7.320  -3.597  0.00  0.00      PROA  
ATOM    558   HZ PHE P 484      10.989  -6.270  -3.771  0.00  0.00      PROA  
ATOM    559  CD2 PHE P 484      10.573  -9.466  -4.586  0.00  0.00      PROA  
ATOM    560  HD2 PHE P 484      10.452 -10.088  -5.460  0.00  0.00      PROA  
ATOM    561  CE2 PHE P 484      10.869  -8.106  -4.758  0.00  0.00      PROA  
ATOM    562  HE2 PHE P 484      10.894  -7.626  -5.725  0.00  0.00      PROA  
ATOM    563    C PHE P 484       8.202 -11.194  -1.398  0.00  0.00      PROA  
ATOM    564    O PHE P 484       8.370 -10.291  -0.573  0.00  0.00      PROA  
ATOM    565    N LEU P 485       7.016 -11.499  -2.018  0.00  0.00      PROA  
ATOM    566   HN LEU P 485       7.037 -12.070  -2.835  0.00  0.00      PROA  
ATOM    567   CA LEU P 485       5.841 -10.768  -1.606  0.00  0.00      PROA  
ATOM    568   HA LEU P 485       6.216  -9.756  -1.654  0.00  0.00      PROA  
ATOM    569   CB LEU P 485       4.711 -10.998  -2.592  0.00  0.00      PROA  
ATOM    570  HB1 LEU P 485       3.755 -10.669  -2.133  0.00  0.00      PROA  
ATOM    571  HB2 LEU P 485       4.611 -12.105  -2.612  0.00  0.00      PROA  
ATOM    572   CG LEU P 485       4.793 -10.358  -4.015  0.00  0.00      PROA  
ATOM    573   HG LEU P 485       5.830 -10.542  -4.370  0.00  0.00      PROA  
ATOM    574  CD1 LEU P 485       3.815 -10.932  -5.083  0.00  0.00      PROA  
ATOM    575 HD11 LEU P 485       2.756 -10.909  -4.748  0.00  0.00      PROA  
ATOM    576 HD12 LEU P 485       4.159 -11.981  -5.208  0.00  0.00      PROA  
ATOM    577 HD13 LEU P 485       3.863 -10.517  -6.113  0.00  0.00      PROA  
ATOM    578  CD2 LEU P 485       4.498  -8.900  -4.076  0.00  0.00      PROA  
ATOM    579 HD21 LEU P 485       3.478  -8.638  -3.720  0.00  0.00      PROA  
ATOM    580 HD22 LEU P 485       4.616  -8.572  -5.131  0.00  0.00      PROA  
ATOM    581 HD23 LEU P 485       5.268  -8.400  -3.451  0.00  0.00      PROA  
ATOM    582    C LEU P 485       5.319 -10.909  -0.203  0.00  0.00      PROA  
ATOM    583    O LEU P 485       4.936  -9.908   0.362  0.00  0.00      PROA  
ATOM    584    N TYR P 486       5.320 -12.198   0.335  0.00  0.00      PROA  
ATOM    585   HN TYR P 486       5.822 -12.938  -0.106  0.00  0.00      PROA  
ATOM    586   CA TYR P 486       4.539 -12.646   1.459  0.00  0.00      PROA  
ATOM    587   HA TYR P 486       3.520 -12.854   1.168  0.00  0.00      PROA  
ATOM    588   CB TYR P 486       5.096 -14.026   1.808  0.00  0.00      PROA  
ATOM    589  HB1 TYR P 486       6.189 -13.970   2.002  0.00  0.00      PROA  
ATOM    590  HB2 TYR P 486       4.901 -14.723   0.965  0.00  0.00      PROA  
ATOM    591   CG TYR P 486       4.469 -14.703   3.011  0.00  0.00      PROA  
ATOM    592  CD1 TYR P 486       3.161 -15.253   3.167  0.00  0.00      PROA  
ATOM    593  HD1 TYR P 486       2.521 -14.975   2.342  0.00  0.00      PROA  
ATOM    594  CE1 TYR P 486       2.799 -15.788   4.419  0.00  0.00      PROA  
ATOM    595  HE1 TYR P 486       1.792 -16.178   4.428  0.00  0.00      PROA  
ATOM    596   CZ TYR P 486       3.621 -15.749   5.506  0.00  0.00      PROA  
ATOM    597   OH TYR P 486       3.297 -16.304   6.746  0.00  0.00      PROA  
ATOM    598   HH TYR P 486       2.436 -16.698   6.584  0.00  0.00      PROA  
ATOM    599  CD2 TYR P 486       5.321 -14.736   4.117  0.00  0.00      PROA  
ATOM    600  HD2 TYR P 486       6.314 -14.344   3.957  0.00  0.00      PROA  
ATOM    601  CE2 TYR P 486       4.912 -15.303   5.337  0.00  0.00      PROA  
ATOM    602  HE2 TYR P 486       5.612 -15.321   6.159  0.00  0.00      PROA  
ATOM    603    C TYR P 486       4.604 -11.694   2.680  0.00  0.00      PROA  
ATOM    604    O TYR P 486       3.542 -11.460   3.323  0.00  0.00      PROA  
ATOM    605    N CYS P 487       5.811 -11.181   3.060  0.00  0.00      PROA  
ATOM    606   HN CYS P 487       6.594 -11.489   2.524  0.00  0.00      PROA  
ATOM    607   CA CYS P 487       5.952 -10.327   4.197  0.00  0.00      PROA  
ATOM    608   HA CYS P 487       5.540 -10.918   5.001  0.00  0.00      PROA  
ATOM    609   CB CYS P 487       7.342 -10.038   4.625  0.00  0.00      PROA  
ATOM    610  HB1 CYS P 487       7.283  -9.455   5.569  0.00  0.00      PROA  
ATOM    611  HB2 CYS P 487       7.723  -9.301   3.887  0.00  0.00      PROA  
ATOM    612   SG CYS P 487       8.359 -11.523   4.930  0.00  0.00      PROA  
ATOM    613  HG1 CYS P 487       8.838 -11.588   3.696  0.00  0.00      PROA  
ATOM    614    C CYS P 487       5.163  -9.064   4.291  0.00  0.00      PROA  
ATOM    615    O CYS P 487       4.876  -8.653   5.424  0.00  0.00      PROA  
ATOM    616    N ALA P 488       4.807  -8.407   3.109  0.00  0.00      PROA  
ATOM    617   HN ALA P 488       5.155  -8.837   2.280  0.00  0.00      PROA  
ATOM    618   CA ALA P 488       3.993  -7.202   3.118  0.00  0.00      PROA  
ATOM    619   HA ALA P 488       4.109  -6.685   4.059  0.00  0.00      PROA  
ATOM    620   CB ALA P 488       4.451  -6.166   2.125  0.00  0.00      PROA  
ATOM    621  HB1 ALA P 488       5.502  -5.888   2.354  0.00  0.00      PROA  
ATOM    622  HB2 ALA P 488       3.877  -5.245   1.887  0.00  0.00      PROA  
ATOM    623  HB3 ALA P 488       4.453  -6.807   1.218  0.00  0.00      PROA  
ATOM    624    C ALA P 488       2.528  -7.628   2.961  0.00  0.00      PROA  
ATOM    625    O ALA P 488       1.673  -6.757   2.944  0.00  0.00      PROA  
ATOM    626    N CYS P 489       2.228  -8.976   2.844  0.00  0.00      PROA  
ATOM    627   HN CYS P 489       2.943  -9.659   2.720  0.00  0.00      PROA  
ATOM    628   CA CYS P 489       0.807  -9.401   2.979  0.00  0.00      PROA  
ATOM    629   HA CYS P 489       0.198  -8.556   2.690  0.00  0.00      PROA  
ATOM    630   CB CYS P 489       0.413 -10.747   2.138  0.00  0.00      PROA  
ATOM    631  HB1 CYS P 489      -0.592 -11.163   2.367  0.00  0.00      PROA  
ATOM    632  HB2 CYS P 489       0.978 -11.656   2.435  0.00  0.00      PROA  
ATOM    633   SG CYS P 489       0.548 -10.360   0.343  0.00  0.00      PROA  
ATOM    634  HG1 CYS P 489      -0.539  -9.628   0.142  0.00  0.00      PROA  
ATOM    635    C CYS P 489       0.532  -9.707   4.411  0.00  0.00      PROA  
ATOM    636    O CYS P 489      -0.280  -9.042   5.010  0.00  0.00      PROA  
ATOM    637    N MET P 490       1.180 -10.629   5.108  0.00  0.00      PROA  
ATOM    638   HN MET P 490       1.875 -11.163   4.634  0.00  0.00      PROA  
ATOM    639   CA MET P 490       0.948 -11.091   6.438  0.00  0.00      PROA  
ATOM    640   HA MET P 490      -0.093 -11.378   6.451  0.00  0.00      PROA  
ATOM    641   CB MET P 490       1.785 -12.333   6.938  0.00  0.00      PROA  
ATOM    642  HB1 MET P 490       1.381 -13.118   6.263  0.00  0.00      PROA  
ATOM    643  HB2 MET P 490       1.400 -12.583   7.949  0.00  0.00      PROA  
ATOM    644   CG MET P 490       3.323 -12.403   7.037  0.00  0.00      PROA  
ATOM    645  HG1 MET P 490       3.679 -11.846   6.144  0.00  0.00      PROA  
ATOM    646  HG2 MET P 490       3.552 -13.486   6.936  0.00  0.00      PROA  
ATOM    647   SD MET P 490       4.029 -11.654   8.468  0.00  0.00      PROA  
ATOM    648   CE MET P 490       5.672 -12.041   7.789  0.00  0.00      PROA  
ATOM    649  HE1 MET P 490       6.493 -11.563   8.365  0.00  0.00      PROA  
ATOM    650  HE2 MET P 490       5.831 -11.679   6.750  0.00  0.00      PROA  
ATOM    651  HE3 MET P 490       5.913 -13.124   7.839  0.00  0.00      PROA  
ATOM    652    C MET P 490       1.023  -9.959   7.501  0.00  0.00      PROA  
ATOM    653    O MET P 490       0.144  -9.873   8.338  0.00  0.00      PROA  
ATOM    654    N SER P 491       2.060  -9.140   7.577  0.00  0.00      PROA  
ATOM    655   HN SER P 491       2.779  -9.293   6.904  0.00  0.00      PROA  
ATOM    656   CA SER P 491       2.271  -8.154   8.619  0.00  0.00      PROA  
ATOM    657   HA SER P 491       2.200  -8.754   9.514  0.00  0.00      PROA  
ATOM    658   CB SER P 491       3.695  -7.857   8.610  0.00  0.00      PROA  
ATOM    659  HB1 SER P 491       3.993  -7.578   7.576  0.00  0.00      PROA  
ATOM    660  HB2 SER P 491       4.404  -8.701   8.750  0.00  0.00      PROA  
ATOM    661   OG SER P 491       4.137  -6.698   9.334  0.00  0.00      PROA  
ATOM    662  HG1 SER P 491       3.774  -6.603  10.217  0.00  0.00      PROA  
ATOM    663    C SER P 491       1.351  -6.974   8.654  0.00  0.00      PROA  
ATOM    664    O SER P 491       0.805  -6.747   9.721  0.00  0.00      PROA  
ATOM    665    N PRO P 492       0.954  -6.358   7.570  0.00  0.00      PROA  
ATOM    666   CD PRO P 492       1.722  -6.225   6.359  0.00  0.00      PROA  
ATOM    667  HD1 PRO P 492       1.283  -6.964   5.654  0.00  0.00      PROA  
ATOM    668  HD2 PRO P 492       2.792  -6.464   6.537  0.00  0.00      PROA  
ATOM    669   CA PRO P 492      -0.153  -5.364   7.614  0.00  0.00      PROA  
ATOM    670   HA PRO P 492       0.028  -4.610   8.364  0.00  0.00      PROA  
ATOM    671   CB PRO P 492      -0.068  -4.737   6.221  0.00  0.00      PROA  
ATOM    672  HB1 PRO P 492      -0.492  -3.710   6.212  0.00  0.00      PROA  
ATOM    673  HB2 PRO P 492      -0.479  -5.449   5.474  0.00  0.00      PROA  
ATOM    674   CG PRO P 492       1.438  -4.756   5.903  0.00  0.00      PROA  
ATOM    675  HG1 PRO P 492       1.796  -4.539   4.874  0.00  0.00      PROA  
ATOM    676  HG2 PRO P 492       1.981  -3.982   6.488  0.00  0.00      PROA  
ATOM    677    C PRO P 492      -1.523  -5.874   7.916  0.00  0.00      PROA  
ATOM    678    O PRO P 492      -2.211  -5.256   8.703  0.00  0.00      PROA  
ATOM    679    N VAL P 493      -1.814  -7.064   7.337  0.00  0.00      PROA  
ATOM    680   HN VAL P 493      -1.219  -7.545   6.698  0.00  0.00      PROA  
ATOM    681   CA VAL P 493      -3.011  -7.832   7.710  0.00  0.00      PROA  
ATOM    682   HA VAL P 493      -3.894  -7.224   7.578  0.00  0.00      PROA  
ATOM    683   CB VAL P 493      -3.310  -8.979   6.843  0.00  0.00      PROA  
ATOM    684   HB VAL P 493      -2.460  -9.693   6.884  0.00  0.00      PROA  
ATOM    685  CG1 VAL P 493      -4.551  -9.799   7.220  0.00  0.00      PROA  
ATOM    686 HG11 VAL P 493      -4.514 -10.118   8.283  0.00  0.00      PROA  
ATOM    687 HG12 VAL P 493      -4.628 -10.612   6.467  0.00  0.00      PROA  
ATOM    688 HG13 VAL P 493      -5.380  -9.064   7.136  0.00  0.00      PROA  
ATOM    689  CG2 VAL P 493      -3.539  -8.540   5.364  0.00  0.00      PROA  
ATOM    690 HG21 VAL P 493      -2.649  -8.007   4.967  0.00  0.00      PROA  
ATOM    691 HG22 VAL P 493      -4.417  -7.917   5.090  0.00  0.00      PROA  
ATOM    692 HG23 VAL P 493      -3.670  -9.388   4.658  0.00  0.00      PROA  
ATOM    693    C VAL P 493      -3.194  -8.185   9.286  0.00  0.00      PROA  
ATOM    694    O VAL P 493      -4.313  -8.073   9.821  0.00  0.00      PROA  
ATOM    695    N ILE P 494      -2.092  -8.640   9.951  0.00  0.00      PROA  
ATOM    696   HN ILE P 494      -1.236  -8.839   9.480  0.00  0.00      PROA  
ATOM    697   CA ILE P 494      -2.074  -8.839  11.408  0.00  0.00      PROA  
ATOM    698   HA ILE P 494      -2.975  -9.389  11.638  0.00  0.00      PROA  
ATOM    699   CB ILE P 494      -1.026  -9.747  12.035  0.00  0.00      PROA  
ATOM    700   HB ILE P 494      -1.131  -9.638  13.136  0.00  0.00      PROA  
ATOM    701  CG2 ILE P 494      -1.185 -11.138  11.483  0.00  0.00      PROA  
ATOM    702 HG21 ILE P 494      -1.032 -11.040  10.387  0.00  0.00      PROA  
ATOM    703 HG22 ILE P 494      -2.184 -11.570  11.706  0.00  0.00      PROA  
ATOM    704 HG23 ILE P 494      -0.395 -11.772  11.941  0.00  0.00      PROA  
ATOM    705  CG1 ILE P 494       0.381  -9.204  11.688  0.00  0.00      PROA  
ATOM    706 HG11 ILE P 494       0.385  -8.137  11.998  0.00  0.00      PROA  
ATOM    707 HG12 ILE P 494       0.527  -9.259  10.588  0.00  0.00      PROA  
ATOM    708   CD ILE P 494       1.509  -9.916  12.419  0.00  0.00      PROA  
ATOM    709  HD1 ILE P 494       2.440  -9.317  12.328  0.00  0.00      PROA  
ATOM    710  HD2 ILE P 494       1.606 -10.889  11.890  0.00  0.00      PROA  
ATOM    711  HD3 ILE P 494       1.159 -10.114  13.455  0.00  0.00      PROA  
ATOM    712    C ILE P 494      -2.212  -7.554  12.232  0.00  0.00      PROA  
ATOM    713    O ILE P 494      -2.942  -7.413  13.224  0.00  0.00      PROA  
ATOM    714    N THR P 495      -1.533  -6.508  11.764  0.00  0.00      PROA  
ATOM    715   HN THR P 495      -0.881  -6.592  11.014  0.00  0.00      PROA  
ATOM    716   CA THR P 495      -1.566  -5.161  12.335  0.00  0.00      PROA  
ATOM    717   HA THR P 495      -1.364  -5.308  13.386  0.00  0.00      PROA  
ATOM    718   CB THR P 495      -0.547  -4.262  11.687  0.00  0.00      PROA  
ATOM    719   HB THR P 495      -0.719  -4.311  10.591  0.00  0.00      PROA  
ATOM    720  OG1 THR P 495       0.750  -4.704  11.960  0.00  0.00      PROA  
ATOM    721  HG1 THR P 495       0.927  -4.567  12.893  0.00  0.00      PROA  
ATOM    722  CG2 THR P 495      -0.543  -2.718  12.122  0.00  0.00      PROA  
ATOM    723 HG21 THR P 495      -1.449  -2.179  11.774  0.00  0.00      PROA  
ATOM    724 HG22 THR P 495       0.344  -2.242  11.652  0.00  0.00      PROA  
ATOM    725 HG23 THR P 495      -0.471  -2.592  13.223  0.00  0.00      PROA  
ATOM    726    C THR P 495      -2.925  -4.545  12.187  0.00  0.00      PROA  
ATOM    727    O THR P 495      -3.513  -4.111  13.182  0.00  0.00      PROA  
ATOM    728    N PHE P 496      -3.535  -4.575  10.981  0.00  0.00      PROA  
ATOM    729   HN PHE P 496      -3.128  -4.975  10.163  0.00  0.00      PROA  
ATOM    730   CA PHE P 496      -4.943  -4.193  10.803  0.00  0.00      PROA  
ATOM    731   HA PHE P 496      -5.047  -3.123  10.908  0.00  0.00      PROA  
ATOM    732   CB PHE P 496      -5.367  -4.484   9.280  0.00  0.00      PROA  
ATOM    733  HB1 PHE P 496      -5.680  -5.547   9.206  0.00  0.00      PROA  
ATOM    734  HB2 PHE P 496      -4.532  -4.264   8.581  0.00  0.00      PROA  
ATOM    735   CG PHE P 496      -6.545  -3.779   8.699  0.00  0.00      PROA  
ATOM    736  CD1 PHE P 496      -7.822  -4.355   8.703  0.00  0.00      PROA  
ATOM    737  HD1 PHE P 496      -7.949  -5.408   8.909  0.00  0.00      PROA  
ATOM    738  CE1 PHE P 496      -8.945  -3.650   8.269  0.00  0.00      PROA  
ATOM    739  HE1 PHE P 496      -9.909  -4.137   8.242  0.00  0.00      PROA  
ATOM    740   CZ PHE P 496      -8.758  -2.382   7.741  0.00  0.00      PROA  
ATOM    741   HZ PHE P 496      -9.698  -1.890   7.540  0.00  0.00      PROA  
ATOM    742  CD2 PHE P 496      -6.328  -2.518   8.183  0.00  0.00      PROA  
ATOM    743  HD2 PHE P 496      -5.309  -2.163   8.170  0.00  0.00      PROA  
ATOM    744  CE2 PHE P 496      -7.447  -1.771   7.754  0.00  0.00      PROA  
ATOM    745  HE2 PHE P 496      -7.276  -0.753   7.436  0.00  0.00      PROA  
ATOM    746    C PHE P 496      -5.890  -4.941  11.821  0.00  0.00      PROA  
ATOM    747    O PHE P 496      -6.513  -4.262  12.642  0.00  0.00      PROA  
ATOM    748    N GLY P 497      -5.761  -6.293  11.885  0.00  0.00      PROA  
ATOM    749   HN GLY P 497      -5.175  -6.774  11.237  0.00  0.00      PROA  
ATOM    750   CA GLY P 497      -6.423  -7.203  12.905  0.00  0.00      PROA  
ATOM    751  HA1 GLY P 497      -5.927  -8.149  12.751  0.00  0.00      PROA  
ATOM    752  HA2 GLY P 497      -7.478  -7.238  12.679  0.00  0.00      PROA  
ATOM    753    C GLY P 497      -6.354  -6.773  14.319  0.00  0.00      PROA  
ATOM    754    O GLY P 497      -7.401  -6.696  15.001  0.00  0.00      PROA  
ATOM    755    N GLY P 498      -5.084  -6.422  14.798  0.00  0.00      PROA  
ATOM    756   HN GLY P 498      -4.294  -6.594  14.214  0.00  0.00      PROA  
ATOM    757   CA GLY P 498      -4.866  -5.791  16.082  0.00  0.00      PROA  
ATOM    758  HA1 GLY P 498      -3.787  -5.745  16.087  0.00  0.00      PROA  
ATOM    759  HA2 GLY P 498      -5.303  -6.418  16.844  0.00  0.00      PROA  
ATOM    760    C GLY P 498      -5.490  -4.398  16.242  0.00  0.00      PROA  
ATOM    761    O GLY P 498      -6.158  -4.280  17.273  0.00  0.00      PROA  
ATOM    762    N LEU P 499      -5.275  -3.463  15.268  0.00  0.00      PROA  
ATOM    763   HN LEU P 499      -4.773  -3.674  14.433  0.00  0.00      PROA  
ATOM    764   CA LEU P 499      -5.742  -2.072  15.442  0.00  0.00      PROA  
ATOM    765   HA LEU P 499      -5.351  -1.703  16.378  0.00  0.00      PROA  
ATOM    766   CB LEU P 499      -5.254  -1.139  14.284  0.00  0.00      PROA  
ATOM    767  HB1 LEU P 499      -5.642  -0.103  14.177  0.00  0.00      PROA  
ATOM    768  HB2 LEU P 499      -5.389  -1.648  13.306  0.00  0.00      PROA  
ATOM    769   CG LEU P 499      -3.656  -0.903  14.437  0.00  0.00      PROA  
ATOM    770   HG LEU P 499      -3.148  -1.883  14.309  0.00  0.00      PROA  
ATOM    771  CD1 LEU P 499      -3.184   0.119  13.332  0.00  0.00      PROA  
ATOM    772 HD11 LEU P 499      -2.076   0.195  13.371  0.00  0.00      PROA  
ATOM    773 HD12 LEU P 499      -3.621   1.133  13.456  0.00  0.00      PROA  
ATOM    774 HD13 LEU P 499      -3.532  -0.239  12.340  0.00  0.00      PROA  
ATOM    775  CD2 LEU P 499      -3.247  -0.486  15.861  0.00  0.00      PROA  
ATOM    776 HD21 LEU P 499      -2.201  -0.114  15.828  0.00  0.00      PROA  
ATOM    777 HD22 LEU P 499      -3.325  -1.238  16.676  0.00  0.00      PROA  
ATOM    778 HD23 LEU P 499      -3.890   0.339  16.237  0.00  0.00      PROA  
ATOM    779    C LEU P 499      -7.304  -1.904  15.400  0.00  0.00      PROA  
ATOM    780    O LEU P 499      -7.828  -1.232  16.261  0.00  0.00      PROA  
ATOM    781    N LEU P 500      -7.939  -2.606  14.477  0.00  0.00      PROA  
ATOM    782   HN LEU P 500      -7.405  -3.202  13.882  0.00  0.00      PROA  
ATOM    783   CA LEU P 500      -9.398  -2.809  14.382  0.00  0.00      PROA  
ATOM    784   HA LEU P 500      -9.868  -1.837  14.416  0.00  0.00      PROA  
ATOM    785   CB LEU P 500      -9.714  -3.505  13.159  0.00  0.00      PROA  
ATOM    786  HB1 LEU P 500      -9.282  -4.524  13.066  0.00  0.00      PROA  
ATOM    787  HB2 LEU P 500      -9.227  -2.917  12.352  0.00  0.00      PROA  
ATOM    788   CG LEU P 500     -11.221  -3.479  12.843  0.00  0.00      PROA  
ATOM    789   HG LEU P 500     -11.830  -4.022  13.597  0.00  0.00      PROA  
ATOM    790  CD1 LEU P 500     -11.747  -2.091  12.638  0.00  0.00      PROA  
ATOM    791 HD11 LEU P 500     -11.195  -1.631  11.791  0.00  0.00      PROA  
ATOM    792 HD12 LEU P 500     -11.641  -1.417  13.514  0.00  0.00      PROA  
ATOM    793 HD13 LEU P 500     -12.782  -2.144  12.238  0.00  0.00      PROA  
ATOM    794  CD2 LEU P 500     -11.376  -4.409  11.542  0.00  0.00      PROA  
ATOM    795 HD21 LEU P 500     -12.436  -4.595  11.265  0.00  0.00      PROA  
ATOM    796 HD22 LEU P 500     -10.954  -5.401  11.815  0.00  0.00      PROA  
ATOM    797 HD23 LEU P 500     -10.850  -4.077  10.622  0.00  0.00      PROA  
ATOM    798    C LEU P 500      -9.903  -3.571  15.545  0.00  0.00      PROA  
ATOM    799    O LEU P 500     -10.955  -3.183  16.121  0.00  0.00      PROA  
ATOM    800    N GLY P 501      -9.184  -4.649  16.041  0.00  0.00      PROA  
ATOM    801   HN GLY P 501      -8.368  -4.940  15.547  0.00  0.00      PROA  
ATOM    802   CA GLY P 501      -9.610  -5.519  17.135  0.00  0.00      PROA  
ATOM    803  HA1 GLY P 501      -8.802  -6.223  17.263  0.00  0.00      PROA  
ATOM    804  HA2 GLY P 501     -10.603  -5.904  16.957  0.00  0.00      PROA  
ATOM    805    C GLY P 501      -9.686  -4.745  18.414  0.00  0.00      PROA  
ATOM    806    O GLY P 501     -10.766  -4.660  19.043  0.00  0.00      PROA  
ATOM    807    N GLU P 502      -8.573  -4.107  18.754  0.00  0.00      PROA  
ATOM    808   HN GLU P 502      -7.763  -4.135  18.174  0.00  0.00      PROA  
ATOM    809   CA GLU P 502      -8.527  -3.172  19.903  0.00  0.00      PROA  
ATOM    810   HA GLU P 502      -9.014  -3.675  20.725  0.00  0.00      PROA  
ATOM    811   CB GLU P 502      -7.075  -2.807  20.275  0.00  0.00      PROA  
ATOM    812  HB1 GLU P 502      -7.073  -1.931  20.958  0.00  0.00      PROA  
ATOM    813  HB2 GLU P 502      -6.531  -2.516  19.352  0.00  0.00      PROA  
ATOM    814   CG GLU P 502      -6.398  -4.079  20.824  0.00  0.00      PROA  
ATOM    815  HG1 GLU P 502      -6.025  -4.694  19.977  0.00  0.00      PROA  
ATOM    816  HG2 GLU P 502      -7.056  -4.714  21.456  0.00  0.00      PROA  
ATOM    817   CD GLU P 502      -5.157  -3.783  21.699  0.00  0.00      PROA  
ATOM    818  OE1 GLU P 502      -4.014  -3.550  21.139  0.00  0.00      PROA  
ATOM    819  OE2 GLU P 502      -5.268  -3.731  23.004  0.00  0.00      PROA  
ATOM    820    C GLU P 502      -9.461  -1.916  19.805  0.00  0.00      PROA  
ATOM    821    O GLU P 502     -10.111  -1.486  20.760  0.00  0.00      PROA  
ATOM    822    N ALA P 503      -9.535  -1.357  18.569  0.00  0.00      PROA  
ATOM    823   HN ALA P 503      -9.029  -1.732  17.796  0.00  0.00      PROA  
ATOM    824   CA ALA P 503     -10.490  -0.267  18.334  0.00  0.00      PROA  
ATOM    825   HA ALA P 503     -10.292   0.524  19.042  0.00  0.00      PROA  
ATOM    826   CB ALA P 503     -10.335   0.399  16.994  0.00  0.00      PROA  
ATOM    827  HB1 ALA P 503      -9.351   0.890  16.836  0.00  0.00      PROA  
ATOM    828  HB2 ALA P 503     -11.024   1.239  16.763  0.00  0.00      PROA  
ATOM    829  HB3 ALA P 503     -10.432  -0.448  16.282  0.00  0.00      PROA  
ATOM    830    C ALA P 503     -11.961  -0.540  18.504  0.00  0.00      PROA  
ATOM    831    O ALA P 503     -12.716   0.268  19.045  0.00  0.00      PROA  
ATOM    832    N THR P 504     -12.370  -1.734  18.064  0.00  0.00      PROA  
ATOM    833   HN THR P 504     -11.665  -2.184  17.520  0.00  0.00      PROA  
ATOM    834   CA THR P 504     -13.735  -2.210  18.152  0.00  0.00      PROA  
ATOM    835   HA THR P 504     -14.437  -1.398  18.278  0.00  0.00      PROA  
ATOM    836   CB THR P 504     -14.206  -3.023  16.926  0.00  0.00      PROA  
ATOM    837   HB THR P 504     -15.224  -3.435  17.096  0.00  0.00      PROA  
ATOM    838  OG1 THR P 504     -13.458  -4.180  16.695  0.00  0.00      PROA  
ATOM    839  HG1 THR P 504     -12.573  -3.825  16.585  0.00  0.00      PROA  
ATOM    840  CG2 THR P 504     -14.024  -2.224  15.648  0.00  0.00      PROA  
ATOM    841 HG21 THR P 504     -12.949  -2.105  15.394  0.00  0.00      PROA  
ATOM    842 HG22 THR P 504     -14.316  -1.154  15.726  0.00  0.00      PROA  
ATOM    843 HG23 THR P 504     -14.561  -2.688  14.793  0.00  0.00      PROA  
ATOM    844    C THR P 504     -13.946  -2.989  19.415  0.00  0.00      PROA  
ATOM    845    O THR P 504     -15.004  -3.476  19.697  0.00  0.00      PROA  
ATOM    846    N GLU P 505     -12.926  -2.963  20.317  0.00  0.00      PROA  
ATOM    847   HN GLU P 505     -12.054  -2.517  20.130  0.00  0.00      PROA  
ATOM    848   CA GLU P 505     -13.014  -3.346  21.741  0.00  0.00      PROA  
ATOM    849   HA GLU P 505     -12.030  -3.081  22.098  0.00  0.00      PROA  
ATOM    850   CB GLU P 505     -14.105  -2.657  22.621  0.00  0.00      PROA  
ATOM    851  HB1 GLU P 505     -14.210  -3.097  23.636  0.00  0.00      PROA  
ATOM    852  HB2 GLU P 505     -15.085  -2.795  22.115  0.00  0.00      PROA  
ATOM    853   CG GLU P 505     -13.820  -1.132  22.805  0.00  0.00      PROA  
ATOM    854  HG1 GLU P 505     -13.966  -0.435  21.952  0.00  0.00      PROA  
ATOM    855  HG2 GLU P 505     -12.742  -0.926  22.976  0.00  0.00      PROA  
ATOM    856   CD GLU P 505     -14.590  -0.419  23.848  0.00  0.00      PROA  
ATOM    857  OE1 GLU P 505     -13.983  -0.136  24.943  0.00  0.00      PROA  
ATOM    858  OE2 GLU P 505     -15.830  -0.154  23.707  0.00  0.00      PROA  
ATOM    859    C GLU P 505     -13.130  -4.867  21.855  0.00  0.00      PROA  
ATOM    860    O GLU P 505     -13.845  -5.425  22.710  0.00  0.00      PROA  
ATOM    861    N GLY P 506     -12.465  -5.551  20.912  0.00  0.00      PROA  
ATOM    862   HN GLY P 506     -12.020  -5.074  20.158  0.00  0.00      PROA  
ATOM    863   CA GLY P 506     -12.248  -7.005  20.828  0.00  0.00      PROA  
ATOM    864  HA1 GLY P 506     -12.121  -7.395  21.827  0.00  0.00      PROA  
ATOM    865  HA2 GLY P 506     -11.278  -7.017  20.352  0.00  0.00      PROA  
ATOM    866    C GLY P 506     -13.129  -7.831  19.976  0.00  0.00      PROA  
ATOM    867    O GLY P 506     -13.191  -9.062  20.110  0.00  0.00      PROA  
ATOM    868    N ARG P 507     -13.823  -7.134  19.053  0.00  0.00      PROA  
ATOM    869   HN ARG P 507     -13.771  -6.138  19.060  0.00  0.00      PROA  
ATOM    870   CA ARG P 507     -14.788  -7.830  18.265  0.00  0.00      PROA  
ATOM    871   HA ARG P 507     -15.292  -8.648  18.759  0.00  0.00      PROA  
ATOM    872   CB ARG P 507     -15.905  -6.877  17.818  0.00  0.00      PROA  
ATOM    873  HB1 ARG P 507     -16.612  -7.307  17.077  0.00  0.00      PROA  
ATOM    874  HB2 ARG P 507     -15.403  -5.971  17.416  0.00  0.00      PROA  
ATOM    875   CG ARG P 507     -16.798  -6.483  19.102  0.00  0.00      PROA  
ATOM    876  HG1 ARG P 507     -16.183  -5.991  19.885  0.00  0.00      PROA  
ATOM    877  HG2 ARG P 507     -17.186  -7.475  19.421  0.00  0.00      PROA  
ATOM    878   CD ARG P 507     -17.940  -5.520  18.705  0.00  0.00      PROA  
ATOM    879  HD1 ARG P 507     -18.547  -5.949  17.879  0.00  0.00      PROA  
ATOM    880  HD2 ARG P 507     -17.605  -4.481  18.495  0.00  0.00      PROA  
ATOM    881   NE ARG P 507     -18.727  -5.508  19.943  0.00  0.00      PROA  
ATOM    882   HE ARG P 507     -19.551  -6.068  20.030  0.00  0.00      PROA  
ATOM    883   CZ ARG P 507     -18.640  -4.611  20.845  0.00  0.00      PROA  
ATOM    884  NH1 ARG P 507     -19.551  -4.428  21.749  0.00  0.00      PROA  
ATOM    885 HH11 ARG P 507     -20.331  -5.041  21.623  0.00  0.00      PROA  
ATOM    886 HH12 ARG P 507     -19.327  -3.960  22.603  0.00  0.00      PROA  
ATOM    887  NH2 ARG P 507     -17.611  -3.806  20.947  0.00  0.00      PROA  
ATOM    888 HH21 ARG P 507     -16.734  -3.994  20.503  0.00  0.00      PROA  
ATOM    889 HH22 ARG P 507     -17.656  -3.285  21.799  0.00  0.00      PROA  
ATOM    890    C ARG P 507     -14.184  -8.403  16.927  0.00  0.00      PROA  
ATOM    891    O ARG P 507     -14.869  -9.025  16.095  0.00  0.00      PROA  
ATOM    892    N ILE P 508     -12.864  -8.267  16.691  0.00  0.00      PROA  
ATOM    893   HN ILE P 508     -12.225  -7.839  17.325  0.00  0.00      PROA  
ATOM    894   CA ILE P 508     -12.225  -8.977  15.588  0.00  0.00      PROA  
ATOM    895   HA ILE P 508     -12.603  -9.989  15.583  0.00  0.00      PROA  
ATOM    896   CB ILE P 508     -12.493  -8.281  14.217  0.00  0.00      PROA  
ATOM    897   HB ILE P 508     -13.578  -8.048  14.158  0.00  0.00      PROA  
ATOM    898  CG2 ILE P 508     -11.717  -6.950  14.218  0.00  0.00      PROA  
ATOM    899 HG21 ILE P 508     -10.627  -7.113  14.075  0.00  0.00      PROA  
ATOM    900 HG22 ILE P 508     -11.979  -6.312  15.089  0.00  0.00      PROA  
ATOM    901 HG23 ILE P 508     -12.126  -6.328  13.393  0.00  0.00      PROA  
ATOM    902  CG1 ILE P 508     -12.286  -9.203  13.029  0.00  0.00      PROA  
ATOM    903 HG11 ILE P 508     -13.074  -9.198  12.246  0.00  0.00      PROA  
ATOM    904 HG12 ILE P 508     -12.415 -10.233  13.424  0.00  0.00      PROA  
ATOM    905   CD ILE P 508     -10.939  -9.035  12.342  0.00  0.00      PROA  
ATOM    906  HD1 ILE P 508     -10.826  -9.661  11.432  0.00  0.00      PROA  
ATOM    907  HD2 ILE P 508     -10.059  -9.197  13.000  0.00  0.00      PROA  
ATOM    908  HD3 ILE P 508     -10.745  -8.006  11.969  0.00  0.00      PROA  
ATOM    909    C ILE P 508     -10.718  -9.072  15.948  0.00  0.00      PROA  
ATOM    910    O ILE P 508     -10.162  -8.330  16.761  0.00  0.00      PROA  
ATOM    911    N SER P 509      -9.997 -10.142  15.455  0.00  0.00      PROA  
ATOM    912   HN SER P 509     -10.403 -10.740  14.769  0.00  0.00      PROA  
ATOM    913   CA SER P 509      -8.675 -10.499  15.985  0.00  0.00      PROA  
ATOM    914   HA SER P 509      -8.284  -9.902  16.796  0.00  0.00      PROA  
ATOM    915   CB SER P 509      -8.729 -11.919  16.640  0.00  0.00      PROA  
ATOM    916  HB1 SER P 509      -9.566 -12.038  17.361  0.00  0.00      PROA  
ATOM    917  HB2 SER P 509      -7.808 -12.177  17.205  0.00  0.00      PROA  
ATOM    918   OG SER P 509      -8.929 -12.992  15.705  0.00  0.00      PROA  
ATOM    919  HG1 SER P 509      -9.829 -12.945  15.374  0.00  0.00      PROA  
ATOM    920    C SER P 509      -7.731 -10.661  14.804  0.00  0.00      PROA  
ATOM    921    O SER P 509      -8.155 -10.717  13.665  0.00  0.00      PROA  
ATOM    922    N ALA P 510      -6.412 -10.663  15.116  0.00  0.00      PROA  
ATOM    923   HN ALA P 510      -6.065 -10.647  16.051  0.00  0.00      PROA  
ATOM    924   CA ALA P 510      -5.387 -10.839  14.050  0.00  0.00      PROA  
ATOM    925   HA ALA P 510      -5.513  -9.972  13.417  0.00  0.00      PROA  
ATOM    926   CB ALA P 510      -3.982 -10.679  14.733  0.00  0.00      PROA  
ATOM    927  HB1 ALA P 510      -3.916  -9.660  15.171  0.00  0.00      PROA  
ATOM    928  HB2 ALA P 510      -3.185 -10.789  13.967  0.00  0.00      PROA  
ATOM    929  HB3 ALA P 510      -3.914 -11.522  15.453  0.00  0.00      PROA  
ATOM    930    C ALA P 510      -5.422 -12.050  13.227  0.00  0.00      PROA  
ATOM    931    O ALA P 510      -5.209 -12.182  12.016  0.00  0.00      PROA  
ATOM    932    N ILE P 511      -5.786 -13.139  13.927  0.00  0.00      PROA  
ATOM    933   HN ILE P 511      -5.978 -13.125  14.905  0.00  0.00      PROA  
ATOM    934   CA ILE P 511      -6.154 -14.456  13.346  0.00  0.00      PROA  
ATOM    935   HA ILE P 511      -5.296 -14.798  12.787  0.00  0.00      PROA  
ATOM    936   CB ILE P 511      -6.464 -15.449  14.367  0.00  0.00      PROA  
ATOM    937   HB ILE P 511      -7.419 -15.201  14.878  0.00  0.00      PROA  
ATOM    938  CG2 ILE P 511      -6.654 -16.869  13.864  0.00  0.00      PROA  
ATOM    939 HG21 ILE P 511      -6.655 -17.620  14.683  0.00  0.00      PROA  
ATOM    940 HG22 ILE P 511      -5.761 -17.182  13.282  0.00  0.00      PROA  
ATOM    941 HG23 ILE P 511      -7.600 -16.994  13.295  0.00  0.00      PROA  
ATOM    942  CG1 ILE P 511      -5.361 -15.552  15.396  0.00  0.00      PROA  
ATOM    943 HG11 ILE P 511      -5.696 -16.354  16.088  0.00  0.00      PROA  
ATOM    944 HG12 ILE P 511      -5.330 -14.603  15.974  0.00  0.00      PROA  
ATOM    945   CD ILE P 511      -3.998 -15.765  14.776  0.00  0.00      PROA  
ATOM    946  HD1 ILE P 511      -3.249 -15.971  15.571  0.00  0.00      PROA  
ATOM    947  HD2 ILE P 511      -3.588 -14.875  14.253  0.00  0.00      PROA  
ATOM    948  HD3 ILE P 511      -4.026 -16.692  14.164  0.00  0.00      PROA  
ATOM    949    C ILE P 511      -7.256 -14.373  12.247  0.00  0.00      PROA  
ATOM    950    O ILE P 511      -6.998 -14.908  11.172  0.00  0.00      PROA  
ATOM    951    N GLU P 512      -8.419 -13.789  12.634  0.00  0.00      PROA  
ATOM    952   HN GLU P 512      -8.645 -13.452  13.544  0.00  0.00      PROA  
ATOM    953   CA GLU P 512      -9.515 -13.641  11.821  0.00  0.00      PROA  
ATOM    954   HA GLU P 512      -9.786 -14.606  11.419  0.00  0.00      PROA  
ATOM    955   CB GLU P 512     -10.720 -12.928  12.517  0.00  0.00      PROA  
ATOM    956  HB1 GLU P 512     -11.241 -12.290  11.772  0.00  0.00      PROA  
ATOM    957  HB2 GLU P 512     -10.207 -12.222  13.204  0.00  0.00      PROA  
ATOM    958   CG GLU P 512     -11.668 -13.913  13.260  0.00  0.00      PROA  
ATOM    959  HG1 GLU P 512     -11.071 -14.820  13.495  0.00  0.00      PROA  
ATOM    960  HG2 GLU P 512     -12.550 -14.169  12.635  0.00  0.00      PROA  
ATOM    961   CD GLU P 512     -12.277 -13.260  14.516  0.00  0.00      PROA  
ATOM    962  OE1 GLU P 512     -11.540 -12.857  15.402  0.00  0.00      PROA  
ATOM    963  OE2 GLU P 512     -13.525 -13.359  14.689  0.00  0.00      PROA  
ATOM    964    C GLU P 512      -9.245 -12.751  10.565  0.00  0.00      PROA  
ATOM    965    O GLU P 512      -9.537 -13.037   9.419  0.00  0.00      PROA  
ATOM    966    N SER P 513      -8.466 -11.660  10.806  0.00  0.00      PROA  
ATOM    967   HN SER P 513      -8.102 -11.481  11.717  0.00  0.00      PROA  
ATOM    968   CA SER P 513      -7.982 -10.678   9.799  0.00  0.00      PROA  
ATOM    969   HA SER P 513      -8.846 -10.214   9.349  0.00  0.00      PROA  
ATOM    970   CB SER P 513      -7.356  -9.381  10.337  0.00  0.00      PROA  
ATOM    971  HB1 SER P 513      -6.388  -9.625  10.825  0.00  0.00      PROA  
ATOM    972  HB2 SER P 513      -8.028  -8.889  11.072  0.00  0.00      PROA  
ATOM    973   OG SER P 513      -7.200  -8.320   9.356  0.00  0.00      PROA  
ATOM    974  HG1 SER P 513      -6.287  -8.025   9.378  0.00  0.00      PROA  
ATOM    975    C SER P 513      -7.203 -11.374   8.690  0.00  0.00      PROA  
ATOM    976    O SER P 513      -7.538 -11.163   7.534  0.00  0.00      PROA  
ATOM    977    N LEU P 514      -6.252 -12.278   9.018  0.00  0.00      PROA  
ATOM    978   HN LEU P 514      -6.075 -12.286  10.000  0.00  0.00      PROA  
ATOM    979   CA LEU P 514      -5.564 -13.109   8.048  0.00  0.00      PROA  
ATOM    980   HA LEU P 514      -5.043 -12.489   7.333  0.00  0.00      PROA  
ATOM    981   CB LEU P 514      -4.561 -13.848   8.900  0.00  0.00      PROA  
ATOM    982  HB1 LEU P 514      -4.099 -14.639   8.271  0.00  0.00      PROA  
ATOM    983  HB2 LEU P 514      -5.011 -14.268   9.825  0.00  0.00      PROA  
ATOM    984   CG LEU P 514      -3.174 -13.206   9.346  0.00  0.00      PROA  
ATOM    985   HG LEU P 514      -3.394 -12.272   9.905  0.00  0.00      PROA  
ATOM    986  CD1 LEU P 514      -2.371 -14.133  10.293  0.00  0.00      PROA  
ATOM    987 HD11 LEU P 514      -3.049 -14.524  11.081  0.00  0.00      PROA  
ATOM    988 HD12 LEU P 514      -1.410 -13.807  10.746  0.00  0.00      PROA  
ATOM    989 HD13 LEU P 514      -2.053 -15.061   9.772  0.00  0.00      PROA  
ATOM    990  CD2 LEU P 514      -2.277 -12.776   8.139  0.00  0.00      PROA  
ATOM    991 HD21 LEU P 514      -2.027 -13.665   7.521  0.00  0.00      PROA  
ATOM    992 HD22 LEU P 514      -1.400 -12.260   8.584  0.00  0.00      PROA  
ATOM    993 HD23 LEU P 514      -2.921 -12.124   7.512  0.00  0.00      PROA  
ATOM    994    C LEU P 514      -6.409 -14.107   7.179  0.00  0.00      PROA  
ATOM    995    O LEU P 514      -6.146 -14.296   5.992  0.00  0.00      PROA  
ATOM    996    N PHE P 515      -7.396 -14.818   7.868  0.00  0.00      PROA  
ATOM    997   HN PHE P 515      -7.552 -14.697   8.846  0.00  0.00      PROA  
ATOM    998   CA PHE P 515      -8.307 -15.695   7.237  0.00  0.00      PROA  
ATOM    999   HA PHE P 515      -7.774 -16.439   6.665  0.00  0.00      PROA  
ATOM   1000   CB PHE P 515      -9.166 -16.525   8.212  0.00  0.00      PROA  
ATOM   1001  HB1 PHE P 515      -9.726 -15.723   8.738  0.00  0.00      PROA  
ATOM   1002  HB2 PHE P 515      -8.512 -17.120   8.885  0.00  0.00      PROA  
ATOM   1003   CG PHE P 515     -10.052 -17.529   7.458  0.00  0.00      PROA  
ATOM   1004  CD1 PHE P 515      -9.542 -18.472   6.538  0.00  0.00      PROA  
ATOM   1005  HD1 PHE P 515      -8.473 -18.588   6.439  0.00  0.00      PROA  
ATOM   1006  CE1 PHE P 515     -10.441 -19.364   5.895  0.00  0.00      PROA  
ATOM   1007  HE1 PHE P 515     -10.016 -20.073   5.200  0.00  0.00      PROA  
ATOM   1008   CZ PHE P 515     -11.772 -19.407   6.246  0.00  0.00      PROA  
ATOM   1009   HZ PHE P 515     -12.328 -20.233   5.827  0.00  0.00      PROA  
ATOM   1010  CD2 PHE P 515     -11.387 -17.609   7.696  0.00  0.00      PROA  
ATOM   1011  HD2 PHE P 515     -11.806 -16.962   8.453  0.00  0.00      PROA  
ATOM   1012  CE2 PHE P 515     -12.315 -18.514   7.120  0.00  0.00      PROA  
ATOM   1013  HE2 PHE P 515     -13.352 -18.569   7.415  0.00  0.00      PROA  
ATOM   1014    C PHE P 515      -9.218 -14.868   6.305  0.00  0.00      PROA  
ATOM   1015    O PHE P 515      -9.475 -15.208   5.104  0.00  0.00      PROA  
ATOM   1016    N GLY P 516      -9.697 -13.649   6.704  0.00  0.00      PROA  
ATOM   1017   HN GLY P 516      -9.546 -13.314   7.631  0.00  0.00      PROA  
ATOM   1018   CA GLY P 516     -10.532 -12.787   5.866  0.00  0.00      PROA  
ATOM   1019  HA1 GLY P 516     -11.023 -12.003   6.423  0.00  0.00      PROA  
ATOM   1020  HA2 GLY P 516     -11.326 -13.438   5.530  0.00  0.00      PROA  
ATOM   1021    C GLY P 516      -9.873 -12.161   4.692  0.00  0.00      PROA  
ATOM   1022    O GLY P 516     -10.457 -11.980   3.625  0.00  0.00      PROA  
ATOM   1023    N ALA P 517      -8.574 -11.785   4.917  0.00  0.00      PROA  
ATOM   1024   HN ALA P 517      -8.093 -11.895   5.783  0.00  0.00      PROA  
ATOM   1025   CA ALA P 517      -7.716 -11.364   3.781  0.00  0.00      PROA  
ATOM   1026   HA ALA P 517      -8.086 -10.515   3.226  0.00  0.00      PROA  
ATOM   1027   CB ALA P 517      -6.323 -10.908   4.308  0.00  0.00      PROA  
ATOM   1028  HB1 ALA P 517      -6.039 -11.714   5.018  0.00  0.00      PROA  
ATOM   1029  HB2 ALA P 517      -6.279  -9.846   4.634  0.00  0.00      PROA  
ATOM   1030  HB3 ALA P 517      -5.590 -11.102   3.496  0.00  0.00      PROA  
ATOM   1031    C ALA P 517      -7.589 -12.499   2.794  0.00  0.00      PROA  
ATOM   1032    O ALA P 517      -7.562 -12.260   1.557  0.00  0.00      PROA  
ATOM   1033    N SER P 518      -7.507 -13.792   3.281  0.00  0.00      PROA  
ATOM   1034   HN SER P 518      -7.447 -14.011   4.252  0.00  0.00      PROA  
ATOM   1035   CA SER P 518      -7.363 -14.927   2.358  0.00  0.00      PROA  
ATOM   1036   HA SER P 518      -6.517 -14.767   1.707  0.00  0.00      PROA  
ATOM   1037   CB SER P 518      -6.988 -16.210   3.194  0.00  0.00      PROA  
ATOM   1038  HB1 SER P 518      -6.749 -16.951   2.401  0.00  0.00      PROA  
ATOM   1039  HB2 SER P 518      -7.886 -16.579   3.734  0.00  0.00      PROA  
ATOM   1040   OG SER P 518      -5.890 -16.037   4.116  0.00  0.00      PROA  
ATOM   1041  HG1 SER P 518      -6.080 -15.393   4.802  0.00  0.00      PROA  
ATOM   1042    C SER P 518      -8.614 -15.227   1.491  0.00  0.00      PROA  
ATOM   1043    O SER P 518      -8.579 -15.254   0.256  0.00  0.00      PROA  
ATOM   1044    N MET P 519      -9.814 -15.314   2.185  0.00  0.00      PROA  
ATOM   1045   HN MET P 519      -9.880 -15.309   3.180  0.00  0.00      PROA  
ATOM   1046   CA MET P 519     -11.167 -15.388   1.576  0.00  0.00      PROA  
ATOM   1047   HA MET P 519     -11.296 -16.319   1.044  0.00  0.00      PROA  
ATOM   1048   CB MET P 519     -12.168 -15.491   2.678  0.00  0.00      PROA  
ATOM   1049  HB1 MET P 519     -13.234 -15.374   2.388  0.00  0.00      PROA  
ATOM   1050  HB2 MET P 519     -12.003 -14.595   3.314  0.00  0.00      PROA  
ATOM   1051   CG MET P 519     -12.071 -16.714   3.596  0.00  0.00      PROA  
ATOM   1052  HG1 MET P 519     -12.001 -16.295   4.623  0.00  0.00      PROA  
ATOM   1053  HG2 MET P 519     -11.181 -17.328   3.341  0.00  0.00      PROA  
ATOM   1054   SD MET P 519     -13.457 -17.846   3.588  0.00  0.00      PROA  
ATOM   1055   CE MET P 519     -13.145 -18.544   1.963  0.00  0.00      PROA  
ATOM   1056  HE1 MET P 519     -13.842 -19.360   1.678  0.00  0.00      PROA  
ATOM   1057  HE2 MET P 519     -12.058 -18.776   1.940  0.00  0.00      PROA  
ATOM   1058  HE3 MET P 519     -13.291 -17.700   1.256  0.00  0.00      PROA  
ATOM   1059    C MET P 519     -11.504 -14.219   0.643  0.00  0.00      PROA  
ATOM   1060    O MET P 519     -12.009 -14.412  -0.438  0.00  0.00      PROA  
ATOM   1061    N THR P 520     -11.136 -12.972   0.959  0.00  0.00      PROA  
ATOM   1062   HN THR P 520     -10.729 -12.848   1.861  0.00  0.00      PROA  
ATOM   1063   CA THR P 520     -11.277 -11.882  -0.028  0.00  0.00      PROA  
ATOM   1064   HA THR P 520     -12.255 -11.945  -0.481  0.00  0.00      PROA  
ATOM   1065   CB THR P 520     -11.269 -10.463   0.490  0.00  0.00      PROA  
ATOM   1066   HB THR P 520     -11.371  -9.837  -0.422  0.00  0.00      PROA  
ATOM   1067  OG1 THR P 520     -10.081 -10.096   1.154  0.00  0.00      PROA  
ATOM   1068  HG1 THR P 520     -10.103 -10.593   1.975  0.00  0.00      PROA  
ATOM   1069  CG2 THR P 520     -12.407 -10.161   1.508  0.00  0.00      PROA  
ATOM   1070 HG21 THR P 520     -12.246  -9.090   1.755  0.00  0.00      PROA  
ATOM   1071 HG22 THR P 520     -12.312 -10.784   2.423  0.00  0.00      PROA  
ATOM   1072 HG23 THR P 520     -13.439 -10.378   1.160  0.00  0.00      PROA  
ATOM   1073    C THR P 520     -10.271 -12.098  -1.155  0.00  0.00      PROA  
ATOM   1074    O THR P 520     -10.619 -11.974  -2.317  0.00  0.00      PROA  
ATOM   1075    N GLY P 521      -9.044 -12.480  -0.843  0.00  0.00      PROA  
ATOM   1076   HN GLY P 521      -8.848 -12.518   0.134  0.00  0.00      PROA  
ATOM   1077   CA GLY P 521      -7.931 -12.729  -1.754  0.00  0.00      PROA  
ATOM   1078  HA1 GLY P 521      -7.225 -13.206  -1.089  0.00  0.00      PROA  
ATOM   1079  HA2 GLY P 521      -7.662 -11.827  -2.283  0.00  0.00      PROA  
ATOM   1080    C GLY P 521      -8.194 -13.755  -2.825  0.00  0.00      PROA  
ATOM   1081    O GLY P 521      -8.179 -13.524  -4.047  0.00  0.00      PROA  
ATOM   1082    N ILE P 522      -8.558 -14.990  -2.454  0.00  0.00      PROA  
ATOM   1083   HN ILE P 522      -8.659 -15.199  -1.485  0.00  0.00      PROA  
ATOM   1084   CA ILE P 522      -8.790 -16.076  -3.417  0.00  0.00      PROA  
ATOM   1085   HA ILE P 522      -7.911 -16.096  -4.045  0.00  0.00      PROA  
ATOM   1086   CB ILE P 522      -8.853 -17.430  -2.667  0.00  0.00      PROA  
ATOM   1087   HB ILE P 522      -8.728 -18.197  -3.461  0.00  0.00      PROA  
ATOM   1088  CG2 ILE P 522      -7.557 -17.523  -1.841  0.00  0.00      PROA  
ATOM   1089 HG21 ILE P 522      -6.649 -17.136  -2.352  0.00  0.00      PROA  
ATOM   1090 HG22 ILE P 522      -7.395 -18.575  -1.523  0.00  0.00      PROA  
ATOM   1091 HG23 ILE P 522      -7.674 -16.974  -0.882  0.00  0.00      PROA  
ATOM   1092  CG1 ILE P 522     -10.111 -17.683  -1.843  0.00  0.00      PROA  
ATOM   1093 HG11 ILE P 522     -10.704 -16.766  -1.636  0.00  0.00      PROA  
ATOM   1094 HG12 ILE P 522      -9.782 -17.979  -0.824  0.00  0.00      PROA  
ATOM   1095   CD ILE P 522     -11.073 -18.720  -2.363  0.00  0.00      PROA  
ATOM   1096  HD1 ILE P 522     -11.490 -18.545  -3.378  0.00  0.00      PROA  
ATOM   1097  HD2 ILE P 522     -11.909 -18.727  -1.632  0.00  0.00      PROA  
ATOM   1098  HD3 ILE P 522     -10.717 -19.772  -2.355  0.00  0.00      PROA  
ATOM   1099    C ILE P 522      -9.941 -15.799  -4.309  0.00  0.00      PROA  
ATOM   1100    O ILE P 522      -9.916 -16.094  -5.498  0.00  0.00      PROA  
ATOM   1101    N ALA P 523     -10.931 -15.147  -3.743  0.00  0.00      PROA  
ATOM   1102   HN ALA P 523     -10.828 -14.930  -2.775  0.00  0.00      PROA  
ATOM   1103   CA ALA P 523     -12.164 -14.922  -4.448  0.00  0.00      PROA  
ATOM   1104   HA ALA P 523     -12.396 -15.833  -4.979  0.00  0.00      PROA  
ATOM   1105   CB ALA P 523     -13.157 -14.372  -3.425  0.00  0.00      PROA  
ATOM   1106  HB1 ALA P 523     -13.548 -15.186  -2.777  0.00  0.00      PROA  
ATOM   1107  HB2 ALA P 523     -13.990 -13.771  -3.849  0.00  0.00      PROA  
ATOM   1108  HB3 ALA P 523     -12.778 -13.542  -2.792  0.00  0.00      PROA  
ATOM   1109    C ALA P 523     -11.979 -13.937  -5.610  0.00  0.00      PROA  
ATOM   1110    O ALA P 523     -12.474 -14.109  -6.735  0.00  0.00      PROA  
ATOM   1111    N TYR P 524     -11.230 -12.896  -5.268  0.00  0.00      PROA  
ATOM   1112   HN TYR P 524     -10.891 -12.883  -4.331  0.00  0.00      PROA  
ATOM   1113   CA TYR P 524     -10.690 -11.921  -6.253  0.00  0.00      PROA  
ATOM   1114   HA TYR P 524     -11.484 -11.469  -6.830  0.00  0.00      PROA  
ATOM   1115   CB TYR P 524     -10.120 -10.697  -5.441  0.00  0.00      PROA  
ATOM   1116  HB1 TYR P 524      -9.288 -11.011  -4.775  0.00  0.00      PROA  
ATOM   1117  HB2 TYR P 524     -10.985 -10.276  -4.886  0.00  0.00      PROA  
ATOM   1118   CG TYR P 524      -9.659  -9.563  -6.337  0.00  0.00      PROA  
ATOM   1119  CD1 TYR P 524     -10.673  -8.769  -6.885  0.00  0.00      PROA  
ATOM   1120  HD1 TYR P 524     -11.725  -8.918  -6.691  0.00  0.00      PROA  
ATOM   1121  CE1 TYR P 524     -10.350  -7.790  -7.848  0.00  0.00      PROA  
ATOM   1122  HE1 TYR P 524     -11.146  -7.239  -8.326  0.00  0.00      PROA  
ATOM   1123   CZ TYR P 524      -9.026  -7.574  -8.176  0.00  0.00      PROA  
ATOM   1124   OH TYR P 524      -8.748  -6.545  -9.087  0.00  0.00      PROA  
ATOM   1125   HH TYR P 524      -7.799  -6.603  -9.221  0.00  0.00      PROA  
ATOM   1126  CD2 TYR P 524      -8.349  -9.366  -6.737  0.00  0.00      PROA  
ATOM   1127  HD2 TYR P 524      -7.571 -10.027  -6.383  0.00  0.00      PROA  
ATOM   1128  CE2 TYR P 524      -7.983  -8.329  -7.617  0.00  0.00      PROA  
ATOM   1129  HE2 TYR P 524      -6.963  -8.134  -7.912  0.00  0.00      PROA  
ATOM   1130    C TYR P 524      -9.790 -12.560  -7.320  0.00  0.00      PROA  
ATOM   1131    O TYR P 524      -9.981 -12.601  -8.522  0.00  0.00      PROA  
ATOM   1132    N SER P 525      -8.782 -13.368  -6.839  0.00  0.00      PROA  
ATOM   1133   HN SER P 525      -8.756 -13.554  -5.860  0.00  0.00      PROA  
ATOM   1134   CA SER P 525      -7.800 -14.098  -7.624  0.00  0.00      PROA  
ATOM   1135   HA SER P 525      -7.442 -13.307  -8.266  0.00  0.00      PROA  
ATOM   1136   CB SER P 525      -6.714 -14.787  -6.695  0.00  0.00      PROA  
ATOM   1137  HB1 SER P 525      -6.285 -15.607  -7.309  0.00  0.00      PROA  
ATOM   1138  HB2 SER P 525      -7.224 -15.240  -5.818  0.00  0.00      PROA  
ATOM   1139   OG SER P 525      -5.720 -13.772  -6.287  0.00  0.00      PROA  
ATOM   1140  HG1 SER P 525      -5.261 -13.550  -7.101  0.00  0.00      PROA  
ATOM   1141    C SER P 525      -8.383 -15.113  -8.626  0.00  0.00      PROA  
ATOM   1142    O SER P 525      -7.956 -15.243  -9.774  0.00  0.00      PROA  
ATOM   1143    N LEU P 526      -9.480 -15.858  -8.333  0.00  0.00      PROA  
ATOM   1144   HN LEU P 526      -9.968 -15.826  -7.464  0.00  0.00      PROA  
ATOM   1145   CA LEU P 526     -10.072 -16.745  -9.304  0.00  0.00      PROA  
ATOM   1146   HA LEU P 526      -9.191 -17.282  -9.623  0.00  0.00      PROA  
ATOM   1147   CB LEU P 526     -11.044 -17.762  -8.616  0.00  0.00      PROA  
ATOM   1148  HB1 LEU P 526     -11.477 -18.409  -9.410  0.00  0.00      PROA  
ATOM   1149  HB2 LEU P 526     -11.946 -17.257  -8.208  0.00  0.00      PROA  
ATOM   1150   CG LEU P 526     -10.445 -18.655  -7.516  0.00  0.00      PROA  
ATOM   1151   HG LEU P 526      -9.790 -18.019  -6.883  0.00  0.00      PROA  
ATOM   1152  CD1 LEU P 526     -11.584 -19.162  -6.589  0.00  0.00      PROA  
ATOM   1153 HD11 LEU P 526     -12.024 -18.282  -6.072  0.00  0.00      PROA  
ATOM   1154 HD12 LEU P 526     -11.212 -19.982  -5.939  0.00  0.00      PROA  
ATOM   1155 HD13 LEU P 526     -12.340 -19.654  -7.237  0.00  0.00      PROA  
ATOM   1156  CD2 LEU P 526      -9.614 -19.857  -8.014  0.00  0.00      PROA  
ATOM   1157 HD21 LEU P 526      -9.561 -20.599  -7.188  0.00  0.00      PROA  
ATOM   1158 HD22 LEU P 526      -8.596 -19.574  -8.357  0.00  0.00      PROA  
ATOM   1159 HD23 LEU P 526     -10.084 -20.343  -8.895  0.00  0.00      PROA  
ATOM   1160    C LEU P 526     -10.678 -16.183 -10.555  0.00  0.00      PROA  
ATOM   1161    O LEU P 526     -10.716 -16.772 -11.619  0.00  0.00      PROA  
ATOM   1162    N PHE P 527     -11.297 -15.006 -10.535  0.00  0.00      PROA  
ATOM   1163   HN PHE P 527     -11.334 -14.403  -9.741  0.00  0.00      PROA  
ATOM   1164   CA PHE P 527     -12.284 -14.559 -11.504  0.00  0.00      PROA  
ATOM   1165   HA PHE P 527     -12.072 -15.120 -12.402  0.00  0.00      PROA  
ATOM   1166   CB PHE P 527     -13.688 -14.780 -10.907  0.00  0.00      PROA  
ATOM   1167  HB1 PHE P 527     -14.440 -14.496 -11.675  0.00  0.00      PROA  
ATOM   1168  HB2 PHE P 527     -13.949 -14.247  -9.968  0.00  0.00      PROA  
ATOM   1169   CG PHE P 527     -13.911 -16.266 -10.617  0.00  0.00      PROA  
ATOM   1170  CD1 PHE P 527     -14.367 -16.637  -9.284  0.00  0.00      PROA  
ATOM   1171  HD1 PHE P 527     -14.584 -16.012  -8.431  0.00  0.00      PROA  
ATOM   1172  CE1 PHE P 527     -14.531 -18.027  -8.950  0.00  0.00      PROA  
ATOM   1173  HE1 PHE P 527     -14.767 -18.348  -7.947  0.00  0.00      PROA  
ATOM   1174   CZ PHE P 527     -14.313 -19.016  -9.922  0.00  0.00      PROA  
ATOM   1175   HZ PHE P 527     -14.257 -20.064  -9.667  0.00  0.00      PROA  
ATOM   1176  CD2 PHE P 527     -13.639 -17.259 -11.500  0.00  0.00      PROA  
ATOM   1177  HD2 PHE P 527     -13.243 -16.999 -12.471  0.00  0.00      PROA  
ATOM   1178  CE2 PHE P 527     -13.987 -18.620 -11.244  0.00  0.00      PROA  
ATOM   1179  HE2 PHE P 527     -13.847 -19.366 -12.013  0.00  0.00      PROA  
ATOM   1180    C PHE P 527     -12.228 -13.030 -11.764  0.00  0.00      PROA  
ATOM   1181    O PHE P 527     -12.929 -12.447 -12.533  0.00  0.00      PROA  
ATOM   1182    N ALA P 528     -11.333 -12.327 -11.080  0.00  0.00      PROA  
ATOM   1183   HN ALA P 528     -10.784 -12.690 -10.332  0.00  0.00      PROA  
ATOM   1184   CA ALA P 528     -11.049 -10.923 -11.427  0.00  0.00      PROA  
ATOM   1185   HA ALA P 528     -11.982 -10.408 -11.601  0.00  0.00      PROA  
ATOM   1186   CB ALA P 528     -10.268 -10.240 -10.382  0.00  0.00      PROA  
ATOM   1187  HB1 ALA P 528     -10.083  -9.145 -10.377  0.00  0.00      PROA  
ATOM   1188  HB2 ALA P 528      -9.271 -10.717 -10.274  0.00  0.00      PROA  
ATOM   1189  HB3 ALA P 528     -10.750 -10.515  -9.419  0.00  0.00      PROA  
ATOM   1190    C ALA P 528     -10.240 -10.911 -12.719  0.00  0.00      PROA  
ATOM   1191    O ALA P 528      -9.321 -11.684 -12.777  0.00  0.00      PROA  
ATOM   1192    N GLY P 529     -10.599  -9.982 -13.621  0.00  0.00      PROA  
ATOM   1193   HN GLY P 529     -11.386  -9.414 -13.389  0.00  0.00      PROA  
ATOM   1194   CA GLY P 529     -10.004  -9.577 -14.872  0.00  0.00      PROA  
ATOM   1195  HA1 GLY P 529     -10.488  -8.636 -15.087  0.00  0.00      PROA  
ATOM   1196  HA2 GLY P 529     -10.192 -10.246 -15.699  0.00  0.00      PROA  
ATOM   1197    C GLY P 529      -8.531  -9.258 -14.824  0.00  0.00      PROA  
ATOM   1198    O GLY P 529      -7.817  -9.699 -15.749  0.00  0.00      PROA  
ATOM   1199    N GLN P 530      -7.958  -8.458 -13.878  0.00  0.00      PROA  
ATOM   1200   HN GLN P 530      -8.475  -8.030 -13.141  0.00  0.00      PROA  
ATOM   1201   CA GLN P 530      -6.505  -8.077 -13.911  0.00  0.00      PROA  
ATOM   1202   HA GLN P 530      -6.013  -8.476 -14.785  0.00  0.00      PROA  
ATOM   1203   CB GLN P 530      -6.265  -6.613 -13.668  0.00  0.00      PROA  
ATOM   1204  HB1 GLN P 530      -5.224  -6.508 -13.294  0.00  0.00      PROA  
ATOM   1205  HB2 GLN P 530      -6.947  -6.257 -12.867  0.00  0.00      PROA  
ATOM   1206   CG GLN P 530      -6.287  -5.540 -14.801  0.00  0.00      PROA  
ATOM   1207  HG1 GLN P 530      -5.297  -5.608 -15.300  0.00  0.00      PROA  
ATOM   1208  HG2 GLN P 530      -6.365  -4.466 -14.528  0.00  0.00      PROA  
ATOM   1209   CD GLN P 530      -7.363  -5.823 -15.796  0.00  0.00      PROA  
ATOM   1210  OE1 GLN P 530      -8.558  -5.962 -15.445  0.00  0.00      PROA  
ATOM   1211  NE2 GLN P 530      -6.993  -5.811 -17.092  0.00  0.00      PROA  
ATOM   1212 HE21 GLN P 530      -7.708  -5.826 -17.791  0.00  0.00      PROA  
ATOM   1213 HE22 GLN P 530      -6.052  -5.509 -17.245  0.00  0.00      PROA  
ATOM   1214    C GLN P 530      -5.870  -8.874 -12.751  0.00  0.00      PROA  
ATOM   1215    O GLN P 530      -5.674  -8.249 -11.726  0.00  0.00      PROA  
ATOM   1216    N PRO P 531      -5.668 -10.167 -12.736  0.00  0.00      PROA  
ATOM   1217   CD PRO P 531      -5.742 -11.107 -13.872  0.00  0.00      PROA  
ATOM   1218  HD1 PRO P 531      -5.338 -10.665 -14.808  0.00  0.00      PROA  
ATOM   1219  HD2 PRO P 531      -6.781 -11.361 -14.174  0.00  0.00      PROA  
ATOM   1220   CA PRO P 531      -5.220 -10.885 -11.550  0.00  0.00      PROA  
ATOM   1221   HA PRO P 531      -5.699 -10.540 -10.645  0.00  0.00      PROA  
ATOM   1222   CB PRO P 531      -5.386 -12.349 -11.915  0.00  0.00      PROA  
ATOM   1223  HB1 PRO P 531      -6.454 -12.607 -11.752  0.00  0.00      PROA  
ATOM   1224  HB2 PRO P 531      -4.847 -13.062 -11.254  0.00  0.00      PROA  
ATOM   1225   CG PRO P 531      -5.003 -12.340 -13.471  0.00  0.00      PROA  
ATOM   1226  HG1 PRO P 531      -3.915 -12.229 -13.663  0.00  0.00      PROA  
ATOM   1227  HG2 PRO P 531      -5.449 -13.225 -13.973  0.00  0.00      PROA  
ATOM   1228    C PRO P 531      -3.732 -10.684 -11.174  0.00  0.00      PROA  
ATOM   1229    O PRO P 531      -3.186 -11.341 -10.235  0.00  0.00      PROA  
ATOM   1230    N LEU P 532      -3.061  -9.657 -11.792  0.00  0.00      PROA  
ATOM   1231   HN LEU P 532      -3.495  -9.239 -12.585  0.00  0.00      PROA  
ATOM   1232   CA LEU P 532      -1.773  -9.207 -11.336  0.00  0.00      PROA  
ATOM   1233   HA LEU P 532      -1.336 -10.131 -10.988  0.00  0.00      PROA  
ATOM   1234   CB LEU P 532      -0.913  -8.635 -12.414  0.00  0.00      PROA  
ATOM   1235  HB1 LEU P 532       0.106  -8.505 -11.991  0.00  0.00      PROA  
ATOM   1236  HB2 LEU P 532      -1.405  -7.735 -12.839  0.00  0.00      PROA  
ATOM   1237   CG LEU P 532      -0.616  -9.523 -13.698  0.00  0.00      PROA  
ATOM   1238   HG LEU P 532      -1.505  -9.957 -14.205  0.00  0.00      PROA  
ATOM   1239  CD1 LEU P 532      -0.073  -8.638 -14.831  0.00  0.00      PROA  
ATOM   1240 HD11 LEU P 532       0.718  -7.948 -14.466  0.00  0.00      PROA  
ATOM   1241 HD12 LEU P 532      -0.874  -8.033 -15.306  0.00  0.00      PROA  
ATOM   1242 HD13 LEU P 532       0.382  -9.275 -15.619  0.00  0.00      PROA  
ATOM   1243  CD2 LEU P 532       0.358 -10.651 -13.402  0.00  0.00      PROA  
ATOM   1244 HD21 LEU P 532       1.317 -10.163 -13.125  0.00  0.00      PROA  
ATOM   1245 HD22 LEU P 532       0.679 -11.171 -14.330  0.00  0.00      PROA  
ATOM   1246 HD23 LEU P 532       0.033 -11.380 -12.628  0.00  0.00      PROA  
ATOM   1247    C LEU P 532      -1.965  -8.167 -10.209  0.00  0.00      PROA  
ATOM   1248    O LEU P 532      -0.972  -7.573  -9.717  0.00  0.00      PROA  
ATOM   1249    N THR P 533      -3.250  -7.797  -9.843  0.00  0.00      PROA  
ATOM   1250   HN THR P 533      -4.024  -8.270 -10.258  0.00  0.00      PROA  
ATOM   1251   CA THR P 533      -3.615  -6.941  -8.746  0.00  0.00      PROA  
ATOM   1252   HA THR P 533      -2.804  -6.238  -8.622  0.00  0.00      PROA  
ATOM   1253   CB THR P 533      -4.840  -6.102  -8.868  0.00  0.00      PROA  
ATOM   1254   HB THR P 533      -5.043  -5.757  -7.831  0.00  0.00      PROA  
ATOM   1255  OG1 THR P 533      -5.974  -6.755  -9.402  0.00  0.00      PROA  
ATOM   1256  HG1 THR P 533      -5.737  -6.978 -10.305  0.00  0.00      PROA  
ATOM   1257  CG2 THR P 533      -4.662  -4.881  -9.752  0.00  0.00      PROA  
ATOM   1258 HG21 THR P 533      -4.798  -5.198 -10.809  0.00  0.00      PROA  
ATOM   1259 HG22 THR P 533      -3.712  -4.352  -9.523  0.00  0.00      PROA  
ATOM   1260 HG23 THR P 533      -5.460  -4.124  -9.595  0.00  0.00      PROA  
ATOM   1261    C THR P 533      -3.711  -7.729  -7.482  0.00  0.00      PROA  
ATOM   1262    O THR P 533      -4.335  -8.811  -7.467  0.00  0.00      PROA  
ATOM   1263    N ILE P 534      -2.996  -7.312  -6.409  0.00  0.00      PROA  
ATOM   1264   HN ILE P 534      -2.522  -6.438  -6.480  0.00  0.00      PROA  
ATOM   1265   CA ILE P 534      -2.865  -7.940  -5.102  0.00  0.00      PROA  
ATOM   1266   HA ILE P 534      -3.266  -8.932  -5.248  0.00  0.00      PROA  
ATOM   1267   CB ILE P 534      -1.446  -8.141  -4.715  0.00  0.00      PROA  
ATOM   1268   HB ILE P 534      -1.042  -7.146  -4.430  0.00  0.00      PROA  
ATOM   1269  CG2 ILE P 534      -1.483  -9.023  -3.423  0.00  0.00      PROA  
ATOM   1270 HG21 ILE P 534      -2.146  -9.905  -3.552  0.00  0.00      PROA  
ATOM   1271 HG22 ILE P 534      -1.704  -8.474  -2.482  0.00  0.00      PROA  
ATOM   1272 HG23 ILE P 534      -0.486  -9.478  -3.241  0.00  0.00      PROA  
ATOM   1273  CG1 ILE P 534      -0.690  -8.837  -5.777  0.00  0.00      PROA  
ATOM   1274 HG11 ILE P 534       0.391  -8.976  -5.559  0.00  0.00      PROA  
ATOM   1275 HG12 ILE P 534      -0.681  -8.360  -6.780  0.00  0.00      PROA  
ATOM   1276   CD ILE P 534      -1.006 -10.308  -6.075  0.00  0.00      PROA  
ATOM   1277  HD1 ILE P 534      -2.094 -10.532  -6.097  0.00  0.00      PROA  
ATOM   1278  HD2 ILE P 534      -0.528 -10.987  -5.336  0.00  0.00      PROA  
ATOM   1279  HD3 ILE P 534      -0.563 -10.495  -7.077  0.00  0.00      PROA  
ATOM   1280    C ILE P 534      -3.548  -7.237  -4.036  0.00  0.00      PROA  
ATOM   1281    O ILE P 534      -3.146  -6.141  -3.609  0.00  0.00      PROA  
ATOM   1282    N LEU P 535      -4.543  -7.768  -3.358  0.00  0.00      PROA  
ATOM   1283   HN LEU P 535      -4.872  -8.604  -3.790  0.00  0.00      PROA  
ATOM   1284   CA LEU P 535      -5.192  -7.136  -2.220  0.00  0.00      PROA  
ATOM   1285   HA LEU P 535      -5.518  -6.121  -2.396  0.00  0.00      PROA  
ATOM   1286   CB LEU P 535      -6.457  -7.907  -1.776  0.00  0.00      PROA  
ATOM   1287  HB1 LEU P 535      -6.984  -7.323  -0.991  0.00  0.00      PROA  
ATOM   1288  HB2 LEU P 535      -6.168  -8.877  -1.317  0.00  0.00      PROA  
ATOM   1289   CG LEU P 535      -7.581  -8.289  -2.746  0.00  0.00      PROA  
ATOM   1290   HG LEU P 535      -7.184  -9.123  -3.363  0.00  0.00      PROA  
ATOM   1291  CD1 LEU P 535      -8.839  -8.766  -2.039  0.00  0.00      PROA  
ATOM   1292 HD11 LEU P 535      -8.505  -9.619  -1.411  0.00  0.00      PROA  
ATOM   1293 HD12 LEU P 535      -9.632  -9.074  -2.755  0.00  0.00      PROA  
ATOM   1294 HD13 LEU P 535      -9.173  -7.870  -1.473  0.00  0.00      PROA  
ATOM   1295  CD2 LEU P 535      -7.967  -7.150  -3.720  0.00  0.00      PROA  
ATOM   1296 HD21 LEU P 535      -7.121  -6.813  -4.356  0.00  0.00      PROA  
ATOM   1297 HD22 LEU P 535      -8.454  -6.292  -3.208  0.00  0.00      PROA  
ATOM   1298 HD23 LEU P 535      -8.686  -7.576  -4.452  0.00  0.00      PROA  
ATOM   1299    C LEU P 535      -4.354  -6.908  -0.991  0.00  0.00      PROA  
ATOM   1300    O LEU P 535      -3.470  -7.706  -0.634  0.00  0.00      PROA  
ATOM   1301    N GLY P 536      -4.519  -5.776  -0.308  0.00  0.00      PROA  
ATOM   1302   HN GLY P 536      -5.266  -5.207  -0.642  0.00  0.00      PROA  
ATOM   1303   CA GLY P 536      -3.782  -5.424   0.887  0.00  0.00      PROA  
ATOM   1304  HA1 GLY P 536      -3.047  -4.698   0.572  0.00  0.00      PROA  
ATOM   1305  HA2 GLY P 536      -3.489  -6.306   1.438  0.00  0.00      PROA  
ATOM   1306    C GLY P 536      -4.614  -4.661   1.936  0.00  0.00      PROA  
ATOM   1307    O GLY P 536      -5.730  -4.275   1.732  0.00  0.00      PROA  
ATOM   1308    N SER P 537      -4.002  -4.397   3.056  0.00  0.00      PROA  
ATOM   1309   HN SER P 537      -3.011  -4.486   3.125  0.00  0.00      PROA  
ATOM   1310   CA SER P 537      -4.637  -3.534   4.076  0.00  0.00      PROA  
ATOM   1311   HA SER P 537      -5.621  -3.968   4.174  0.00  0.00      PROA  
ATOM   1312   CB SER P 537      -4.022  -3.702   5.464  0.00  0.00      PROA  
ATOM   1313  HB1 SER P 537      -4.590  -3.033   6.146  0.00  0.00      PROA  
ATOM   1314  HB2 SER P 537      -2.968  -3.351   5.452  0.00  0.00      PROA  
ATOM   1315   OG SER P 537      -4.095  -5.039   5.835  0.00  0.00      PROA  
ATOM   1316  HG1 SER P 537      -3.673  -5.526   5.124  0.00  0.00      PROA  
ATOM   1317    C SER P 537      -4.747  -2.095   3.602  0.00  0.00      PROA  
ATOM   1318    O SER P 537      -3.728  -1.494   3.120  0.00  0.00      PROA  
ATOM   1319    N THR P 538      -5.906  -1.459   3.838  0.00  0.00      PROA  
ATOM   1320   HN THR P 538      -6.648  -1.966   4.269  0.00  0.00      PROA  
ATOM   1321   CA THR P 538      -6.190  -0.093   3.465  0.00  0.00      PROA  
ATOM   1322   HA THR P 538      -5.234   0.272   3.122  0.00  0.00      PROA  
ATOM   1323   CB THR P 538      -7.123   0.132   2.423  0.00  0.00      PROA  
ATOM   1324   HB THR P 538      -6.605   0.006   1.448  0.00  0.00      PROA  
ATOM   1325  OG1 THR P 538      -7.861   1.365   2.495  0.00  0.00      PROA  
ATOM   1326  HG1 THR P 538      -8.633   1.358   1.924  0.00  0.00      PROA  
ATOM   1327  CG2 THR P 538      -8.190  -0.967   2.531  0.00  0.00      PROA  
ATOM   1328 HG21 THR P 538      -7.859  -2.006   2.318  0.00  0.00      PROA  
ATOM   1329 HG22 THR P 538      -8.953  -0.641   1.793  0.00  0.00      PROA  
ATOM   1330 HG23 THR P 538      -8.604  -0.940   3.562  0.00  0.00      PROA  
ATOM   1331    C THR P 538      -6.598   0.671   4.673  0.00  0.00      PROA  
ATOM   1332    O THR P 538      -7.596   0.421   5.417  0.00  0.00      PROA  
ATOM   1333    N GLY P 539      -5.754   1.696   5.012  0.00  0.00      PROA  
ATOM   1334   HN GLY P 539      -4.961   1.916   4.449  0.00  0.00      PROA  
ATOM   1335   CA GLY P 539      -5.945   2.674   6.123  0.00  0.00      PROA  
ATOM   1336  HA1 GLY P 539      -5.107   3.355   6.136  0.00  0.00      PROA  
ATOM   1337  HA2 GLY P 539      -5.918   2.105   7.041  0.00  0.00      PROA  
ATOM   1338    C GLY P 539      -7.230   3.459   6.118  0.00  0.00      PROA  
ATOM   1339    O GLY P 539      -7.836   3.558   7.247  0.00  0.00      PROA  
ATOM   1340    N PRO P 540      -7.803   3.987   5.016  0.00  0.00      PROA  
ATOM   1341   CD PRO P 540      -6.963   4.540   3.950  0.00  0.00      PROA  
ATOM   1342  HD1 PRO P 540      -6.877   3.699   3.229  0.00  0.00      PROA  
ATOM   1343  HD2 PRO P 540      -5.975   4.838   4.361  0.00  0.00      PROA  
ATOM   1344   CA PRO P 540      -9.071   4.730   5.116  0.00  0.00      PROA  
ATOM   1345   HA PRO P 540      -9.025   5.407   5.957  0.00  0.00      PROA  
ATOM   1346   CB PRO P 540      -9.217   5.333   3.722  0.00  0.00      PROA  
ATOM   1347  HB1 PRO P 540      -9.891   6.216   3.699  0.00  0.00      PROA  
ATOM   1348  HB2 PRO P 540      -9.519   4.561   2.982  0.00  0.00      PROA  
ATOM   1349   CG PRO P 540      -7.776   5.691   3.352  0.00  0.00      PROA  
ATOM   1350  HG1 PRO P 540      -7.555   5.819   2.271  0.00  0.00      PROA  
ATOM   1351  HG2 PRO P 540      -7.408   6.591   3.889  0.00  0.00      PROA  
ATOM   1352    C PRO P 540     -10.302   3.851   5.604  0.00  0.00      PROA  
ATOM   1353    O PRO P 540     -11.244   4.345   6.244  0.00  0.00      PROA  
ATOM   1354    N VAL P 541     -10.319   2.530   5.248  0.00  0.00      PROA  
ATOM   1355   HN VAL P 541      -9.564   2.193   4.690  0.00  0.00      PROA  
ATOM   1356   CA VAL P 541     -11.406   1.573   5.650  0.00  0.00      PROA  
ATOM   1357   HA VAL P 541     -12.326   2.019   5.303  0.00  0.00      PROA  
ATOM   1358   CB VAL P 541     -11.305   0.216   4.927  0.00  0.00      PROA  
ATOM   1359   HB VAL P 541     -10.256  -0.128   5.057  0.00  0.00      PROA  
ATOM   1360  CG1 VAL P 541     -12.297  -0.816   5.471  0.00  0.00      PROA  
ATOM   1361 HG11 VAL P 541     -12.263  -1.684   4.777  0.00  0.00      PROA  
ATOM   1362 HG12 VAL P 541     -13.335  -0.472   5.664  0.00  0.00      PROA  
ATOM   1363 HG13 VAL P 541     -11.898  -1.177   6.443  0.00  0.00      PROA  
ATOM   1364  CG2 VAL P 541     -11.573   0.480   3.385  0.00  0.00      PROA  
ATOM   1365 HG21 VAL P 541     -11.284  -0.439   2.832  0.00  0.00      PROA  
ATOM   1366 HG22 VAL P 541     -10.954   1.339   3.046  0.00  0.00      PROA  
ATOM   1367 HG23 VAL P 541     -12.647   0.751   3.296  0.00  0.00      PROA  
ATOM   1368    C VAL P 541     -11.520   1.459   7.166  0.00  0.00      PROA  
ATOM   1369    O VAL P 541     -12.554   1.551   7.837  0.00  0.00      PROA  
ATOM   1370    N LEU P 542     -10.339   1.501   7.884  0.00  0.00      PROA  
ATOM   1371   HN LEU P 542      -9.537   1.637   7.308  0.00  0.00      PROA  
ATOM   1372   CA LEU P 542     -10.155   1.355   9.359  0.00  0.00      PROA  
ATOM   1373   HA LEU P 542     -10.865   0.626   9.720  0.00  0.00      PROA  
ATOM   1374   CB LEU P 542      -8.691   1.064   9.796  0.00  0.00      PROA  
ATOM   1375  HB1 LEU P 542      -8.202   1.886   9.230  0.00  0.00      PROA  
ATOM   1376  HB2 LEU P 542      -8.420   0.078   9.362  0.00  0.00      PROA  
ATOM   1377   CG LEU P 542      -8.298   1.113  11.275  0.00  0.00      PROA  
ATOM   1378   HG LEU P 542      -8.522   2.137  11.642  0.00  0.00      PROA  
ATOM   1379  CD1 LEU P 542      -9.018   0.082  12.171  0.00  0.00      PROA  
ATOM   1380 HD11 LEU P 542      -8.783  -0.947  11.823  0.00  0.00      PROA  
ATOM   1381 HD12 LEU P 542     -10.118   0.216  12.095  0.00  0.00      PROA  
ATOM   1382 HD13 LEU P 542      -8.646   0.266  13.202  0.00  0.00      PROA  
ATOM   1383  CD2 LEU P 542      -6.875   0.731  11.370  0.00  0.00      PROA  
ATOM   1384 HD21 LEU P 542      -6.545   0.728  12.431  0.00  0.00      PROA  
ATOM   1385 HD22 LEU P 542      -6.221   1.477  10.870  0.00  0.00      PROA  
ATOM   1386 HD23 LEU P 542      -6.646  -0.247  10.896  0.00  0.00      PROA  
ATOM   1387    C LEU P 542     -10.643   2.599  10.030  0.00  0.00      PROA  
ATOM   1388    O LEU P 542     -11.326   2.507  11.067  0.00  0.00      PROA  
ATOM   1389    N VAL P 543     -10.259   3.763   9.528  0.00  0.00      PROA  
ATOM   1390   HN VAL P 543      -9.629   3.776   8.755  0.00  0.00      PROA  
ATOM   1391   CA VAL P 543     -10.662   5.118   9.981  0.00  0.00      PROA  
ATOM   1392   HA VAL P 543     -10.428   5.243  11.028  0.00  0.00      PROA  
ATOM   1393   CB VAL P 543      -9.968   6.232   9.383  0.00  0.00      PROA  
ATOM   1394   HB VAL P 543     -10.088   6.247   8.279  0.00  0.00      PROA  
ATOM   1395  CG1 VAL P 543     -10.276   7.610  10.034  0.00  0.00      PROA  
ATOM   1396 HG11 VAL P 543      -9.419   8.259   9.752  0.00  0.00      PROA  
ATOM   1397 HG12 VAL P 543     -10.297   7.413  11.128  0.00  0.00      PROA  
ATOM   1398 HG13 VAL P 543     -11.167   8.105   9.594  0.00  0.00      PROA  
ATOM   1399  CG2 VAL P 543      -8.473   5.918   9.533  0.00  0.00      PROA  
ATOM   1400 HG21 VAL P 543      -8.255   4.967   9.002  0.00  0.00      PROA  
ATOM   1401 HG22 VAL P 543      -8.181   5.932  10.605  0.00  0.00      PROA  
ATOM   1402 HG23 VAL P 543      -7.847   6.736   9.117  0.00  0.00      PROA  
ATOM   1403    C VAL P 543     -12.199   5.288   9.856  0.00  0.00      PROA  
ATOM   1404    O VAL P 543     -12.896   5.739  10.730  0.00  0.00      PROA  
ATOM   1405    N PHE P 544     -12.824   4.795   8.743  0.00  0.00      PROA  
ATOM   1406   HN PHE P 544     -12.215   4.516   8.004  0.00  0.00      PROA  
ATOM   1407   CA PHE P 544     -14.225   4.705   8.522  0.00  0.00      PROA  
ATOM   1408   HA PHE P 544     -14.551   5.696   8.799  0.00  0.00      PROA  
ATOM   1409   CB PHE P 544     -14.453   4.453   7.069  0.00  0.00      PROA  
ATOM   1410  HB1 PHE P 544     -13.832   3.551   6.880  0.00  0.00      PROA  
ATOM   1411  HB2 PHE P 544     -14.033   5.249   6.418  0.00  0.00      PROA  
ATOM   1412   CG PHE P 544     -15.778   4.110   6.558  0.00  0.00      PROA  
ATOM   1413  CD1 PHE P 544     -16.784   5.087   6.627  0.00  0.00      PROA  
ATOM   1414  HD1 PHE P 544     -16.566   6.078   6.999  0.00  0.00      PROA  
ATOM   1415  CE1 PHE P 544     -18.093   4.695   6.311  0.00  0.00      PROA  
ATOM   1416  HE1 PHE P 544     -18.948   5.354   6.336  0.00  0.00      PROA  
ATOM   1417   CZ PHE P 544     -18.389   3.420   6.000  0.00  0.00      PROA  
ATOM   1418   HZ PHE P 544     -19.349   3.110   5.615  0.00  0.00      PROA  
ATOM   1419  CD2 PHE P 544     -16.080   2.723   6.303  0.00  0.00      PROA  
ATOM   1420  HD2 PHE P 544     -15.273   2.010   6.380  0.00  0.00      PROA  
ATOM   1421  CE2 PHE P 544     -17.421   2.348   6.007  0.00  0.00      PROA  
ATOM   1422  HE2 PHE P 544     -17.740   1.316   5.984  0.00  0.00      PROA  
ATOM   1423    C PHE P 544     -14.947   3.733   9.566  0.00  0.00      PROA  
ATOM   1424    O PHE P 544     -15.949   4.175  10.109  0.00  0.00      PROA  
ATOM   1425    N GLU P 545     -14.348   2.567   9.915  0.00  0.00      PROA  
ATOM   1426   HN GLU P 545     -13.542   2.279   9.403  0.00  0.00      PROA  
ATOM   1427   CA GLU P 545     -14.870   1.708  10.952  0.00  0.00      PROA  
ATOM   1428   HA GLU P 545     -15.894   1.479  10.697  0.00  0.00      PROA  
ATOM   1429   CB GLU P 545     -14.137   0.315  11.070  0.00  0.00      PROA  
ATOM   1430  HB1 GLU P 545     -14.478  -0.204  11.992  0.00  0.00      PROA  
ATOM   1431  HB2 GLU P 545     -13.056   0.559  11.152  0.00  0.00      PROA  
ATOM   1432   CG GLU P 545     -14.352  -0.546   9.794  0.00  0.00      PROA  
ATOM   1433  HG1 GLU P 545     -13.377  -0.750   9.301  0.00  0.00      PROA  
ATOM   1434  HG2 GLU P 545     -14.934   0.103   9.106  0.00  0.00      PROA  
ATOM   1435   CD GLU P 545     -15.084  -1.844  10.001  0.00  0.00      PROA  
ATOM   1436  OE1 GLU P 545     -16.292  -1.877  10.286  0.00  0.00      PROA  
ATOM   1437  OE2 GLU P 545     -14.444  -2.937   9.811  0.00  0.00      PROA  
ATOM   1438    C GLU P 545     -14.933   2.273  12.340  0.00  0.00      PROA  
ATOM   1439    O GLU P 545     -15.890   2.070  13.033  0.00  0.00      PROA  
ATOM   1440    N LYS P 546     -13.778   2.920  12.717  0.00  0.00      PROA  
ATOM   1441   HN LYS P 546     -13.057   3.009  12.034  0.00  0.00      PROA  
ATOM   1442   CA LYS P 546     -13.451   3.594  13.986  0.00  0.00      PROA  
ATOM   1443   HA LYS P 546     -13.639   2.852  14.748  0.00  0.00      PROA  
ATOM   1444   CB LYS P 546     -11.943   4.000  14.167  0.00  0.00      PROA  
ATOM   1445  HB1 LYS P 546     -11.874   4.824  14.910  0.00  0.00      PROA  
ATOM   1446  HB2 LYS P 546     -11.674   4.475  13.200  0.00  0.00      PROA  
ATOM   1447   CG LYS P 546     -10.906   2.832  14.209  0.00  0.00      PROA  
ATOM   1448  HG1 LYS P 546     -11.061   2.021  13.466  0.00  0.00      PROA  
ATOM   1449  HG2 LYS P 546     -10.975   2.458  15.253  0.00  0.00      PROA  
ATOM   1450   CD LYS P 546      -9.459   3.197  14.185  0.00  0.00      PROA  
ATOM   1451  HD1 LYS P 546      -9.262   3.623  13.178  0.00  0.00      PROA  
ATOM   1452  HD2 LYS P 546      -8.939   2.219  14.275  0.00  0.00      PROA  
ATOM   1453   CE LYS P 546      -9.073   4.213  15.302  0.00  0.00      PROA  
ATOM   1454  HE1 LYS P 546      -9.626   3.952  16.230  0.00  0.00      PROA  
ATOM   1455  HE2 LYS P 546      -9.320   5.205  14.866  0.00  0.00      PROA  
ATOM   1456   NZ LYS P 546      -7.613   4.118  15.480  0.00  0.00      PROA  
ATOM   1457  HZ1 LYS P 546      -7.451   3.148  15.819  0.00  0.00      PROA  
ATOM   1458  HZ2 LYS P 546      -7.314   4.727  16.267  0.00  0.00      PROA  
ATOM   1459  HZ3 LYS P 546      -7.079   4.371  14.624  0.00  0.00      PROA  
ATOM   1460    C LYS P 546     -14.476   4.715  14.316  0.00  0.00      PROA  
ATOM   1461    O LYS P 546     -15.077   4.779  15.419  0.00  0.00      PROA  
ATOM   1462    N ILE P 547     -14.755   5.522  13.288  0.00  0.00      PROA  
ATOM   1463   HN ILE P 547     -14.246   5.422  12.436  0.00  0.00      PROA  
ATOM   1464   CA ILE P 547     -15.816   6.506  13.206  0.00  0.00      PROA  
ATOM   1465   HA ILE P 547     -15.747   7.190  14.040  0.00  0.00      PROA  
ATOM   1466   CB ILE P 547     -15.701   7.395  11.919  0.00  0.00      PROA  
ATOM   1467   HB ILE P 547     -15.489   6.698  11.080  0.00  0.00      PROA  
ATOM   1468  CG2 ILE P 547     -16.999   8.167  11.827  0.00  0.00      PROA  
ATOM   1469 HG21 ILE P 547     -17.150   8.822  12.711  0.00  0.00      PROA  
ATOM   1470 HG22 ILE P 547     -17.893   7.521  11.693  0.00  0.00      PROA  
ATOM   1471 HG23 ILE P 547     -16.976   8.873  10.970  0.00  0.00      PROA  
ATOM   1472  CG1 ILE P 547     -14.535   8.353  12.162  0.00  0.00      PROA  
ATOM   1473 HG11 ILE P 547     -13.669   7.805  12.590  0.00  0.00      PROA  
ATOM   1474 HG12 ILE P 547     -14.744   9.140  12.918  0.00  0.00      PROA  
ATOM   1475   CD ILE P 547     -13.918   8.994  10.953  0.00  0.00      PROA  
ATOM   1476  HD1 ILE P 547     -14.672   9.681  10.513  0.00  0.00      PROA  
ATOM   1477  HD2 ILE P 547     -13.786   8.209  10.177  0.00  0.00      PROA  
ATOM   1478  HD3 ILE P 547     -12.939   9.511  11.045  0.00  0.00      PROA  
ATOM   1479    C ILE P 547     -17.226   5.824  13.383  0.00  0.00      PROA  
ATOM   1480    O ILE P 547     -18.038   6.309  14.174  0.00  0.00      PROA  
ATOM   1481    N LEU P 548     -17.578   4.734  12.612  0.00  0.00      PROA  
ATOM   1482   HN LEU P 548     -16.829   4.457  12.015  0.00  0.00      PROA  
ATOM   1483   CA LEU P 548     -18.889   4.070  12.571  0.00  0.00      PROA  
ATOM   1484   HA LEU P 548     -19.655   4.797  12.344  0.00  0.00      PROA  
ATOM   1485   CB LEU P 548     -18.872   3.040  11.440  0.00  0.00      PROA  
ATOM   1486  HB1 LEU P 548     -17.843   2.631  11.352  0.00  0.00      PROA  
ATOM   1487  HB2 LEU P 548     -19.067   3.578  10.488  0.00  0.00      PROA  
ATOM   1488   CG LEU P 548     -19.975   1.986  11.350  0.00  0.00      PROA  
ATOM   1489   HG LEU P 548     -19.841   1.338  12.242  0.00  0.00      PROA  
ATOM   1490  CD1 LEU P 548     -21.396   2.580  11.141  0.00  0.00      PROA  
ATOM   1491 HD11 LEU P 548     -21.638   3.086  12.100  0.00  0.00      PROA  
ATOM   1492 HD12 LEU P 548     -22.088   1.732  10.951  0.00  0.00      PROA  
ATOM   1493 HD13 LEU P 548     -21.471   3.331  10.324  0.00  0.00      PROA  
ATOM   1494  CD2 LEU P 548     -19.588   1.141  10.135  0.00  0.00      PROA  
ATOM   1495 HD21 LEU P 548     -18.513   0.886  10.245  0.00  0.00      PROA  
ATOM   1496 HD22 LEU P 548     -19.646   1.802   9.244  0.00  0.00      PROA  
ATOM   1497 HD23 LEU P 548     -20.285   0.275  10.149  0.00  0.00      PROA  
ATOM   1498    C LEU P 548     -19.225   3.438  13.939  0.00  0.00      PROA  
ATOM   1499    O LEU P 548     -20.302   3.756  14.472  0.00  0.00      PROA  
ATOM   1500    N PHE P 549     -18.210   2.761  14.459  0.00  0.00      PROA  
ATOM   1501   HN PHE P 549     -17.442   2.588  13.847  0.00  0.00      PROA  
ATOM   1502   CA PHE P 549     -18.189   2.181  15.798  0.00  0.00      PROA  
ATOM   1503   HA PHE P 549     -19.001   1.473  15.884  0.00  0.00      PROA  
ATOM   1504   CB PHE P 549     -16.985   1.283  15.857  0.00  0.00      PROA  
ATOM   1505  HB1 PHE P 549     -16.116   1.953  15.691  0.00  0.00      PROA  
ATOM   1506  HB2 PHE P 549     -16.912   0.604  14.981  0.00  0.00      PROA  
ATOM   1507   CG PHE P 549     -16.746   0.560  17.142  0.00  0.00      PROA  
ATOM   1508  CD1 PHE P 549     -17.512  -0.537  17.364  0.00  0.00      PROA  
ATOM   1509  HD1 PHE P 549     -17.995  -1.050  16.546  0.00  0.00      PROA  
ATOM   1510  CE1 PHE P 549     -17.656  -1.201  18.540  0.00  0.00      PROA  
ATOM   1511  HE1 PHE P 549     -18.412  -1.957  18.693  0.00  0.00      PROA  
ATOM   1512   CZ PHE P 549     -16.868  -0.668  19.599  0.00  0.00      PROA  
ATOM   1513   HZ PHE P 549     -16.853  -1.122  20.579  0.00  0.00      PROA  
ATOM   1514  CD2 PHE P 549     -15.892   1.026  18.181  0.00  0.00      PROA  
ATOM   1515  HD2 PHE P 549     -15.251   1.875  17.999  0.00  0.00      PROA  
ATOM   1516  CE2 PHE P 549     -15.886   0.348  19.398  0.00  0.00      PROA  
ATOM   1517  HE2 PHE P 549     -15.222   0.661  20.190  0.00  0.00      PROA  
ATOM   1518    C PHE P 549     -18.390   3.180  16.868  0.00  0.00      PROA  
ATOM   1519    O PHE P 549     -19.278   2.944  17.642  0.00  0.00      PROA  
ATOM   1520    N LYS P 550     -17.645   4.367  16.981  0.00  0.00      PROA  
ATOM   1521   HN LYS P 550     -16.771   4.555  16.540  0.00  0.00      PROA  
ATOM   1522   CA LYS P 550     -17.947   5.345  18.001  0.00  0.00      PROA  
ATOM   1523   HA LYS P 550     -17.983   4.732  18.889  0.00  0.00      PROA  
ATOM   1524   CB LYS P 550     -16.778   6.382  18.063  0.00  0.00      PROA  
ATOM   1525  HB1 LYS P 550     -16.607   6.798  17.047  0.00  0.00      PROA  
ATOM   1526  HB2 LYS P 550     -15.799   5.908  18.288  0.00  0.00      PROA  
ATOM   1527   CG LYS P 550     -17.045   7.544  19.042  0.00  0.00      PROA  
ATOM   1528  HG1 LYS P 550     -17.972   8.131  18.872  0.00  0.00      PROA  
ATOM   1529  HG2 LYS P 550     -16.206   8.261  18.915  0.00  0.00      PROA  
ATOM   1530   CD LYS P 550     -16.967   6.879  20.466  0.00  0.00      PROA  
ATOM   1531  HD1 LYS P 550     -16.170   6.104  20.471  0.00  0.00      PROA  
ATOM   1532  HD2 LYS P 550     -17.892   6.356  20.788  0.00  0.00      PROA  
ATOM   1533   CE LYS P 550     -16.525   7.900  21.556  0.00  0.00      PROA  
ATOM   1534  HE1 LYS P 550     -15.582   8.331  21.157  0.00  0.00      PROA  
ATOM   1535  HE2 LYS P 550     -16.270   7.468  22.548  0.00  0.00      PROA  
ATOM   1536   NZ LYS P 550     -17.462   9.006  21.762  0.00  0.00      PROA  
ATOM   1537  HZ1 LYS P 550     -17.274   9.683  22.529  0.00  0.00      PROA  
ATOM   1538  HZ2 LYS P 550     -18.463   8.745  21.869  0.00  0.00      PROA  
ATOM   1539  HZ3 LYS P 550     -17.324   9.639  20.948  0.00  0.00      PROA  
ATOM   1540    C LYS P 550     -19.336   5.992  17.900  0.00  0.00      PROA  
ATOM   1541    O LYS P 550     -20.019   6.347  18.866  0.00  0.00      PROA  
ATOM   1542    N PHE P 551     -19.767   6.178  16.676  0.00  0.00      PROA  
ATOM   1543   HN PHE P 551     -19.224   5.772  15.944  0.00  0.00      PROA  
ATOM   1544   CA PHE P 551     -21.110   6.673  16.373  0.00  0.00      PROA  
ATOM   1545   HA PHE P 551     -21.311   7.603  16.885  0.00  0.00      PROA  
ATOM   1546   CB PHE P 551     -21.275   6.949  14.881  0.00  0.00      PROA  
ATOM   1547  HB1 PHE P 551     -21.209   5.996  14.312  0.00  0.00      PROA  
ATOM   1548  HB2 PHE P 551     -20.513   7.639  14.459  0.00  0.00      PROA  
ATOM   1549   CG PHE P 551     -22.610   7.484  14.412  0.00  0.00      PROA  
ATOM   1550  CD1 PHE P 551     -22.974   8.799  14.849  0.00  0.00      PROA  
ATOM   1551  HD1 PHE P 551     -22.232   9.416  15.334  0.00  0.00      PROA  
ATOM   1552  CE1 PHE P 551     -24.258   9.279  14.554  0.00  0.00      PROA  
ATOM   1553  HE1 PHE P 551     -24.473  10.332  14.658  0.00  0.00      PROA  
ATOM   1554   CZ PHE P 551     -25.219   8.462  13.900  0.00  0.00      PROA  
ATOM   1555   HZ PHE P 551     -26.206   8.834  13.666  0.00  0.00      PROA  
ATOM   1556  CD2 PHE P 551     -23.457   6.716  13.679  0.00  0.00      PROA  
ATOM   1557  HD2 PHE P 551     -23.221   5.707  13.374  0.00  0.00      PROA  
ATOM   1558  CE2 PHE P 551     -24.789   7.204  13.502  0.00  0.00      PROA  
ATOM   1559  HE2 PHE P 551     -25.479   6.638  12.892  0.00  0.00      PROA  
ATOM   1560    C PHE P 551     -22.197   5.750  16.941  0.00  0.00      PROA  
ATOM   1561    O PHE P 551     -23.127   6.066  17.717  0.00  0.00      PROA  
ATOM   1562    N CYS P 552     -22.025   4.462  16.592  0.00  0.00      PROA  
ATOM   1563   HN CYS P 552     -21.392   4.220  15.861  0.00  0.00      PROA  
ATOM   1564   CA CYS P 552     -22.911   3.441  17.206  0.00  0.00      PROA  
ATOM   1565   HA CYS P 552     -23.921   3.709  16.932  0.00  0.00      PROA  
ATOM   1566   CB CYS P 552     -22.712   2.023  16.521  0.00  0.00      PROA  
ATOM   1567  HB1 CYS P 552     -23.378   1.266  16.988  0.00  0.00      PROA  
ATOM   1568  HB2 CYS P 552     -21.646   1.765  16.696  0.00  0.00      PROA  
ATOM   1569   SG CYS P 552     -23.033   2.079  14.743  0.00  0.00      PROA  
ATOM   1570  HG1 CYS P 552     -21.918   2.736  14.459  0.00  0.00      PROA  
ATOM   1571    C CYS P 552     -22.879   3.270  18.698  0.00  0.00      PROA  
ATOM   1572    O CYS P 552     -23.901   3.150  19.361  0.00  0.00      PROA  
ATOM   1573    N LYS P 553     -21.711   3.253  19.265  0.00  0.00      PROA  
ATOM   1574   HN LYS P 553     -20.869   3.192  18.734  0.00  0.00      PROA  
ATOM   1575   CA LYS P 553     -21.495   3.350  20.713  0.00  0.00      PROA  
ATOM   1576   HA LYS P 553     -21.899   2.429  21.106  0.00  0.00      PROA  
ATOM   1577   CB LYS P 553     -20.096   3.482  21.191  0.00  0.00      PROA  
ATOM   1578  HB1 LYS P 553     -20.112   3.650  22.290  0.00  0.00      PROA  
ATOM   1579  HB2 LYS P 553     -19.601   4.353  20.713  0.00  0.00      PROA  
ATOM   1580   CG LYS P 553     -19.204   2.274  21.004  0.00  0.00      PROA  
ATOM   1581  HG1 LYS P 553     -18.921   2.259  19.929  0.00  0.00      PROA  
ATOM   1582  HG2 LYS P 553     -19.744   1.330  21.228  0.00  0.00      PROA  
ATOM   1583   CD LYS P 553     -17.901   2.401  21.784  0.00  0.00      PROA  
ATOM   1584  HD1 LYS P 553     -17.501   3.426  21.632  0.00  0.00      PROA  
ATOM   1585  HD2 LYS P 553     -17.095   1.716  21.446  0.00  0.00      PROA  
ATOM   1586   CE LYS P 553     -17.993   2.199  23.313  0.00  0.00      PROA  
ATOM   1587  HE1 LYS P 553     -18.239   1.145  23.563  0.00  0.00      PROA  
ATOM   1588  HE2 LYS P 553     -18.734   2.827  23.852  0.00  0.00      PROA  
ATOM   1589   NZ LYS P 553     -16.646   2.324  23.784  0.00  0.00      PROA  
ATOM   1590  HZ1 LYS P 553     -16.217   1.416  23.516  0.00  0.00      PROA  
ATOM   1591  HZ2 LYS P 553     -16.690   2.347  24.823  0.00  0.00      PROA  
ATOM   1592  HZ3 LYS P 553     -16.111   3.110  23.363  0.00  0.00      PROA  
ATOM   1593    C LYS P 553     -22.204   4.502  21.444  0.00  0.00      PROA  
ATOM   1594    O LYS P 553     -23.028   4.311  22.352  0.00  0.00      PROA  
ATOM   1595    N ASP P 554     -22.077   5.784  21.002  0.00  0.00      PROA  
ATOM   1596   HN ASP P 554     -21.571   5.892  20.150  0.00  0.00      PROA  
ATOM   1597   CA ASP P 554     -22.661   6.992  21.634  0.00  0.00      PROA  
ATOM   1598   HA ASP P 554     -22.446   7.002  22.692  0.00  0.00      PROA  
ATOM   1599   CB ASP P 554     -21.995   8.247  21.110  0.00  0.00      PROA  
ATOM   1600  HB1 ASP P 554     -22.529   9.191  21.349  0.00  0.00      PROA  
ATOM   1601  HB2 ASP P 554     -22.027   8.173  20.002  0.00  0.00      PROA  
ATOM   1602   CG ASP P 554     -20.600   8.461  21.658  0.00  0.00      PROA  
ATOM   1603  OD1 ASP P 554     -20.070   9.535  21.284  0.00  0.00      PROA  
ATOM   1604  OD2 ASP P 554     -20.005   7.697  22.413  0.00  0.00      PROA  
ATOM   1605    C ASP P 554     -24.174   7.048  21.396  0.00  0.00      PROA  
ATOM   1606    O ASP P 554     -24.884   7.341  22.336  0.00  0.00      PROA  
ATOM   1607    N TYR P 555     -24.735   6.728  20.234  0.00  0.00      PROA  
ATOM   1608   HN TYR P 555     -24.170   6.349  19.505  0.00  0.00      PROA  
ATOM   1609   CA TYR P 555     -26.056   7.068  19.836  0.00  0.00      PROA  
ATOM   1610   HA TYR P 555     -26.475   7.676  20.624  0.00  0.00      PROA  
ATOM   1611   CB TYR P 555     -26.022   7.752  18.478  0.00  0.00      PROA  
ATOM   1612  HB1 TYR P 555     -27.019   7.734  17.988  0.00  0.00      PROA  
ATOM   1613  HB2 TYR P 555     -25.413   7.160  17.761  0.00  0.00      PROA  
ATOM   1614   CG TYR P 555     -25.503   9.173  18.496  0.00  0.00      PROA  
ATOM   1615  CD1 TYR P 555     -26.445  10.198  18.832  0.00  0.00      PROA  
ATOM   1616  HD1 TYR P 555     -27.478   9.933  19.003  0.00  0.00      PROA  
ATOM   1617  CE1 TYR P 555     -25.988  11.512  19.020  0.00  0.00      PROA  
ATOM   1618  HE1 TYR P 555     -26.631  12.316  19.346  0.00  0.00      PROA  
ATOM   1619   CZ TYR P 555     -24.597  11.819  18.781  0.00  0.00      PROA  
ATOM   1620   OH TYR P 555     -24.201  13.174  19.005  0.00  0.00      PROA  
ATOM   1621   HH TYR P 555     -23.301  13.276  18.687  0.00  0.00      PROA  
ATOM   1622  CD2 TYR P 555     -24.167   9.508  18.299  0.00  0.00      PROA  
ATOM   1623  HD2 TYR P 555     -23.534   8.677  18.026  0.00  0.00      PROA  
ATOM   1624  CE2 TYR P 555     -23.734  10.818  18.432  0.00  0.00      PROA  
ATOM   1625  HE2 TYR P 555     -22.676  10.906  18.234  0.00  0.00      PROA  
ATOM   1626    C TYR P 555     -26.979   5.823  19.859  0.00  0.00      PROA  
ATOM   1627    O TYR P 555     -28.037   5.796  19.279  0.00  0.00      PROA  
ATOM   1628    N ALA P 556     -26.529   4.708  20.496  0.00  0.00      PROA  
ATOM   1629   HN ALA P 556     -25.560   4.677  20.730  0.00  0.00      PROA  
ATOM   1630   CA ALA P 556     -27.322   3.487  20.729  0.00  0.00      PROA  
ATOM   1631   HA ALA P 556     -26.661   2.901  21.350  0.00  0.00      PROA  
ATOM   1632   CB ALA P 556     -28.474   3.762  21.781  0.00  0.00      PROA  
ATOM   1633  HB1 ALA P 556     -27.973   4.458  22.487  0.00  0.00      PROA  
ATOM   1634  HB2 ALA P 556     -28.736   2.816  22.302  0.00  0.00      PROA  
ATOM   1635  HB3 ALA P 556     -29.353   4.300  21.366  0.00  0.00      PROA  
ATOM   1636    C ALA P 556     -27.918   2.732  19.501  0.00  0.00      PROA  
ATOM   1637    O ALA P 556     -29.120   2.658  19.258  0.00  0.00      PROA  
ATOM   1638    N LEU P 557     -26.999   2.281  18.648  0.00  0.00      PROA  
ATOM   1639   HN LEU P 557     -26.071   2.517  18.925  0.00  0.00      PROA  
ATOM   1640   CA LEU P 557     -27.204   1.388  17.465  0.00  0.00      PROA  
ATOM   1641   HA LEU P 557     -28.230   1.065  17.369  0.00  0.00      PROA  
ATOM   1642   CB LEU P 557     -26.872   2.137  16.137  0.00  0.00      PROA  
ATOM   1643  HB1 LEU P 557     -26.850   1.418  15.290  0.00  0.00      PROA  
ATOM   1644  HB2 LEU P 557     -25.855   2.548  16.311  0.00  0.00      PROA  
ATOM   1645   CG LEU P 557     -27.652   3.379  15.726  0.00  0.00      PROA  
ATOM   1646   HG LEU P 557     -27.857   4.092  16.552  0.00  0.00      PROA  
ATOM   1647  CD1 LEU P 557     -26.944   4.190  14.615  0.00  0.00      PROA  
ATOM   1648 HD11 LEU P 557     -26.885   3.542  13.714  0.00  0.00      PROA  
ATOM   1649 HD12 LEU P 557     -25.874   4.334  14.876  0.00  0.00      PROA  
ATOM   1650 HD13 LEU P 557     -27.525   5.111  14.397  0.00  0.00      PROA  
ATOM   1651  CD2 LEU P 557     -29.079   3.065  15.194  0.00  0.00      PROA  
ATOM   1652 HD21 LEU P 557     -29.645   3.959  14.856  0.00  0.00      PROA  
ATOM   1653 HD22 LEU P 557     -29.713   2.613  15.987  0.00  0.00      PROA  
ATOM   1654 HD23 LEU P 557     -29.046   2.409  14.298  0.00  0.00      PROA  
ATOM   1655    C LEU P 557     -26.497   0.107  17.504  0.00  0.00      PROA  
ATOM   1656    O LEU P 557     -25.525  -0.090  18.227  0.00  0.00      PROA  
ATOM   1657    N SER P 558     -26.958  -0.858  16.754  0.00  0.00      PROA  
ATOM   1658   HN SER P 558     -27.834  -0.754  16.290  0.00  0.00      PROA  
ATOM   1659   CA SER P 558     -26.355  -2.135  16.789  0.00  0.00      PROA  
ATOM   1660   HA SER P 558     -25.989  -2.332  17.785  0.00  0.00      PROA  
ATOM   1661   CB SER P 558     -27.445  -3.324  16.640  0.00  0.00      PROA  
ATOM   1662  HB1 SER P 558     -26.981  -4.164  17.199  0.00  0.00      PROA  
ATOM   1663  HB2 SER P 558     -27.679  -3.630  15.598  0.00  0.00      PROA  
ATOM   1664   OG SER P 558     -28.725  -2.867  17.188  0.00  0.00      PROA  
ATOM   1665  HG1 SER P 558     -29.058  -2.266  16.517  0.00  0.00      PROA  
ATOM   1666    C SER P 558     -25.257  -2.200  15.725  0.00  0.00      PROA  
ATOM   1667    O SER P 558     -25.407  -2.151  14.510  0.00  0.00      PROA  
ATOM   1668    N TYR P 559     -23.975  -2.188  16.147  0.00  0.00      PROA  
ATOM   1669   HN TYR P 559     -23.876  -2.233  17.138  0.00  0.00      PROA  
ATOM   1670   CA TYR P 559     -22.902  -2.177  15.216  0.00  0.00      PROA  
ATOM   1671   HA TYR P 559     -22.944  -1.353  14.521  0.00  0.00      PROA  
ATOM   1672   CB TYR P 559     -21.570  -1.773  15.997  0.00  0.00      PROA  
ATOM   1673  HB1 TYR P 559     -21.368  -2.450  16.854  0.00  0.00      PROA  
ATOM   1674  HB2 TYR P 559     -21.580  -0.706  16.307  0.00  0.00      PROA  
ATOM   1675   CG TYR P 559     -20.379  -1.892  14.993  0.00  0.00      PROA  
ATOM   1676  CD1 TYR P 559     -20.105  -0.985  13.971  0.00  0.00      PROA  
ATOM   1677  HD1 TYR P 559     -20.773  -0.153  13.805  0.00  0.00      PROA  
ATOM   1678  CE1 TYR P 559     -18.997  -1.144  13.045  0.00  0.00      PROA  
ATOM   1679  HE1 TYR P 559     -18.788  -0.424  12.267  0.00  0.00      PROA  
ATOM   1680   CZ TYR P 559     -18.117  -2.202  13.399  0.00  0.00      PROA  
ATOM   1681   OH TYR P 559     -16.936  -2.577  12.692  0.00  0.00      PROA  
ATOM   1682   HH TYR P 559     -16.848  -2.212  11.808  0.00  0.00      PROA  
ATOM   1683  CD2 TYR P 559     -19.628  -3.105  15.036  0.00  0.00      PROA  
ATOM   1684  HD2 TYR P 559     -19.875  -3.914  15.708  0.00  0.00      PROA  
ATOM   1685  CE2 TYR P 559     -18.478  -3.265  14.281  0.00  0.00      PROA  
ATOM   1686  HE2 TYR P 559     -17.902  -4.171  14.399  0.00  0.00      PROA  
ATOM   1687    C TYR P 559     -22.798  -3.311  14.315  0.00  0.00      PROA  
ATOM   1688    O TYR P 559     -22.641  -3.142  13.107  0.00  0.00      PROA  
ATOM   1689    N LEU P 560     -23.108  -4.587  14.765  0.00  0.00      PROA  
ATOM   1690   HN LEU P 560     -23.460  -4.696  15.692  0.00  0.00      PROA  
ATOM   1691   CA LEU P 560     -22.796  -5.732  13.940  0.00  0.00      PROA  
ATOM   1692   HA LEU P 560     -21.832  -5.583  13.477  0.00  0.00      PROA  
ATOM   1693   CB LEU P 560     -22.773  -7.017  14.770  0.00  0.00      PROA  
ATOM   1694  HB1 LEU P 560     -22.541  -7.874  14.102  0.00  0.00      PROA  
ATOM   1695  HB2 LEU P 560     -23.736  -7.161  15.304  0.00  0.00      PROA  
ATOM   1696   CG LEU P 560     -21.675  -6.954  15.892  0.00  0.00      PROA  
ATOM   1697   HG LEU P 560     -22.024  -6.090  16.498  0.00  0.00      PROA  
ATOM   1698  CD1 LEU P 560     -21.524  -8.190  16.713  0.00  0.00      PROA  
ATOM   1699 HD11 LEU P 560     -22.490  -8.380  17.229  0.00  0.00      PROA  
ATOM   1700 HD12 LEU P 560     -20.615  -8.039  17.333  0.00  0.00      PROA  
ATOM   1701 HD13 LEU P 560     -21.321  -9.027  16.011  0.00  0.00      PROA  
ATOM   1702  CD2 LEU P 560     -20.242  -6.725  15.275  0.00  0.00      PROA  
ATOM   1703 HD21 LEU P 560     -20.059  -7.453  14.457  0.00  0.00      PROA  
ATOM   1704 HD22 LEU P 560     -19.452  -6.801  16.052  0.00  0.00      PROA  
ATOM   1705 HD23 LEU P 560     -20.128  -5.768  14.722  0.00  0.00      PROA  
ATOM   1706    C LEU P 560     -23.750  -5.848  12.780  0.00  0.00      PROA  
ATOM   1707    O LEU P 560     -23.419  -6.142  11.635  0.00  0.00      PROA  
ATOM   1708    N SER P 561     -25.066  -5.519  13.034  0.00  0.00      PROA  
ATOM   1709   HN SER P 561     -25.290  -5.302  13.981  0.00  0.00      PROA  
ATOM   1710   CA SER P 561     -26.159  -5.399  12.055  0.00  0.00      PROA  
ATOM   1711   HA SER P 561     -26.235  -6.206  11.341  0.00  0.00      PROA  
ATOM   1712   CB SER P 561     -27.599  -5.270  12.586  0.00  0.00      PROA  
ATOM   1713  HB1 SER P 561     -28.229  -5.014  11.707  0.00  0.00      PROA  
ATOM   1714  HB2 SER P 561     -27.600  -4.591  13.465  0.00  0.00      PROA  
ATOM   1715   OG SER P 561     -27.984  -6.543  13.088  0.00  0.00      PROA  
ATOM   1716  HG1 SER P 561     -27.944  -6.445  14.042  0.00  0.00      PROA  
ATOM   1717    C SER P 561     -25.924  -4.195  11.117  0.00  0.00      PROA  
ATOM   1718    O SER P 561     -26.106  -4.301   9.880  0.00  0.00      PROA  
ATOM   1719    N LEU P 562     -25.523  -2.985  11.661  0.00  0.00      PROA  
ATOM   1720   HN LEU P 562     -25.165  -2.891  12.587  0.00  0.00      PROA  
ATOM   1721   CA LEU P 562     -25.329  -1.813  10.904  0.00  0.00      PROA  
ATOM   1722   HA LEU P 562     -26.235  -1.787  10.317  0.00  0.00      PROA  
ATOM   1723   CB LEU P 562     -25.379  -0.607  11.843  0.00  0.00      PROA  
ATOM   1724  HB1 LEU P 562     -24.476  -0.591  12.490  0.00  0.00      PROA  
ATOM   1725  HB2 LEU P 562     -26.289  -0.782  12.457  0.00  0.00      PROA  
ATOM   1726   CG LEU P 562     -25.584   0.669  11.089  0.00  0.00      PROA  
ATOM   1727   HG LEU P 562     -24.762   0.713  10.343  0.00  0.00      PROA  
ATOM   1728  CD1 LEU P 562     -26.962   0.758  10.402  0.00  0.00      PROA  
ATOM   1729 HD11 LEU P 562     -27.045   1.639   9.730  0.00  0.00      PROA  
ATOM   1730 HD12 LEU P 562     -27.695   0.976  11.207  0.00  0.00      PROA  
ATOM   1731 HD13 LEU P 562     -27.236  -0.177   9.868  0.00  0.00      PROA  
ATOM   1732  CD2 LEU P 562     -25.309   1.831  11.991  0.00  0.00      PROA  
ATOM   1733 HD21 LEU P 562     -25.676   2.837  11.696  0.00  0.00      PROA  
ATOM   1734 HD22 LEU P 562     -24.210   1.913  12.134  0.00  0.00      PROA  
ATOM   1735 HD23 LEU P 562     -25.713   1.719  13.020  0.00  0.00      PROA  
ATOM   1736    C LEU P 562     -24.188  -1.935   9.889  0.00  0.00      PROA  
ATOM   1737    O LEU P 562     -24.315  -1.672   8.693  0.00  0.00      PROA  
ATOM   1738    N ARG P 563     -23.129  -2.609  10.384  0.00  0.00      PROA  
ATOM   1739   HN ARG P 563     -23.075  -2.997  11.301  0.00  0.00      PROA  
ATOM   1740   CA ARG P 563     -21.944  -2.854   9.586  0.00  0.00      PROA  
ATOM   1741   HA ARG P 563     -21.487  -1.932   9.258  0.00  0.00      PROA  
ATOM   1742   CB ARG P 563     -20.907  -3.587  10.503  0.00  0.00      PROA  
ATOM   1743  HB1 ARG P 563     -21.224  -4.590  10.861  0.00  0.00      PROA  
ATOM   1744  HB2 ARG P 563     -20.731  -2.986  11.420  0.00  0.00      PROA  
ATOM   1745   CG ARG P 563     -19.465  -3.866   9.879  0.00  0.00      PROA  
ATOM   1746  HG1 ARG P 563     -19.006  -2.856   9.813  0.00  0.00      PROA  
ATOM   1747  HG2 ARG P 563     -19.605  -4.254   8.848  0.00  0.00      PROA  
ATOM   1748   CD ARG P 563     -18.539  -4.834  10.480  0.00  0.00      PROA  
ATOM   1749  HD1 ARG P 563     -18.832  -5.884  10.264  0.00  0.00      PROA  
ATOM   1750  HD2 ARG P 563     -18.483  -4.755  11.586  0.00  0.00      PROA  
ATOM   1751   NE ARG P 563     -17.214  -4.552   9.858  0.00  0.00      PROA  
ATOM   1752   HE ARG P 563     -16.774  -3.674  10.049  0.00  0.00      PROA  
ATOM   1753   CZ ARG P 563     -16.619  -5.249   8.927  0.00  0.00      PROA  
ATOM   1754  NH1 ARG P 563     -17.178  -6.459   8.540  0.00  0.00      PROA  
ATOM   1755 HH11 ARG P 563     -18.078  -6.795   8.821  0.00  0.00      PROA  
ATOM   1756 HH12 ARG P 563     -16.536  -6.976   7.975  0.00  0.00      PROA  
ATOM   1757  NH2 ARG P 563     -15.424  -5.116   8.490  0.00  0.00      PROA  
ATOM   1758 HH21 ARG P 563     -15.166  -5.852   7.864  0.00  0.00      PROA  
ATOM   1759 HH22 ARG P 563     -14.834  -4.364   8.784  0.00  0.00      PROA  
ATOM   1760    C ARG P 563     -22.140  -3.691   8.281  0.00  0.00      PROA  
ATOM   1761    O ARG P 563     -21.744  -3.445   7.143  0.00  0.00      PROA  
ATOM   1762    N ALA P 564     -22.913  -4.822   8.429  0.00  0.00      PROA  
ATOM   1763   HN ALA P 564     -23.392  -5.012   9.283  0.00  0.00      PROA  
ATOM   1764   CA ALA P 564     -23.416  -5.705   7.440  0.00  0.00      PROA  
ATOM   1765   HA ALA P 564     -22.530  -6.152   7.012  0.00  0.00      PROA  
ATOM   1766   CB ALA P 564     -24.099  -6.909   8.098  0.00  0.00      PROA  
ATOM   1767  HB1 ALA P 564     -24.848  -6.760   8.905  0.00  0.00      PROA  
ATOM   1768  HB2 ALA P 564     -23.323  -7.591   8.506  0.00  0.00      PROA  
ATOM   1769  HB3 ALA P 564     -24.595  -7.458   7.269  0.00  0.00      PROA  
ATOM   1770    C ALA P 564     -24.281  -5.004   6.433  0.00  0.00      PROA  
ATOM   1771    O ALA P 564     -24.156  -5.282   5.209  0.00  0.00      PROA  
ATOM   1772    N CYS P 565     -25.195  -4.083   6.895  0.00  0.00      PROA  
ATOM   1773   HN CYS P 565     -25.283  -3.877   7.867  0.00  0.00      PROA  
ATOM   1774   CA CYS P 565     -26.144  -3.355   6.016  0.00  0.00      PROA  
ATOM   1775   HA CYS P 565     -26.708  -4.123   5.507  0.00  0.00      PROA  
ATOM   1776   CB CYS P 565     -27.204  -2.369   6.704  0.00  0.00      PROA  
ATOM   1777  HB1 CYS P 565     -27.816  -1.790   5.980  0.00  0.00      PROA  
ATOM   1778  HB2 CYS P 565     -26.713  -1.599   7.337  0.00  0.00      PROA  
ATOM   1779   SG CYS P 565     -28.529  -3.169   7.623  0.00  0.00      PROA  
ATOM   1780  HG1 CYS P 565     -28.103  -2.758   8.808  0.00  0.00      PROA  
ATOM   1781    C CYS P 565     -25.376  -2.433   5.019  0.00  0.00      PROA  
ATOM   1782    O CYS P 565     -25.580  -2.387   3.807  0.00  0.00      PROA  
ATOM   1783    N ILE P 566     -24.368  -1.727   5.603  0.00  0.00      PROA  
ATOM   1784   HN ILE P 566     -24.215  -1.828   6.583  0.00  0.00      PROA  
ATOM   1785   CA ILE P 566     -23.406  -0.815   4.914  0.00  0.00      PROA  
ATOM   1786   HA ILE P 566     -23.968  -0.056   4.390  0.00  0.00      PROA  
ATOM   1787   CB ILE P 566     -22.460  -0.196   5.888  0.00  0.00      PROA  
ATOM   1788   HB ILE P 566     -22.003  -0.931   6.585  0.00  0.00      PROA  
ATOM   1789  CG2 ILE P 566     -21.305   0.526   5.178  0.00  0.00      PROA  
ATOM   1790 HG21 ILE P 566     -21.693   1.335   4.524  0.00  0.00      PROA  
ATOM   1791 HG22 ILE P 566     -20.531  -0.137   4.736  0.00  0.00      PROA  
ATOM   1792 HG23 ILE P 566     -20.636   1.007   5.923  0.00  0.00      PROA  
ATOM   1793  CG1 ILE P 566     -23.271   0.786   6.740  0.00  0.00      PROA  
ATOM   1794 HG11 ILE P 566     -24.248   0.377   7.075  0.00  0.00      PROA  
ATOM   1795 HG12 ILE P 566     -23.442   1.764   6.242  0.00  0.00      PROA  
ATOM   1796   CD ILE P 566     -22.584   1.091   8.077  0.00  0.00      PROA  
ATOM   1797  HD1 ILE P 566     -23.302   1.819   8.512  0.00  0.00      PROA  
ATOM   1798  HD2 ILE P 566     -21.655   1.687   7.953  0.00  0.00      PROA  
ATOM   1799  HD3 ILE P 566     -22.486   0.283   8.833  0.00  0.00      PROA  
ATOM   1800    C ILE P 566     -22.666  -1.552   3.821  0.00  0.00      PROA  
ATOM   1801    O ILE P 566     -22.428  -0.972   2.750  0.00  0.00      PROA  
ATOM   1802    N GLY P 567     -22.156  -2.760   4.109  0.00  0.00      PROA  
ATOM   1803   HN GLY P 567     -22.188  -3.119   5.039  0.00  0.00      PROA  
ATOM   1804   CA GLY P 567     -21.360  -3.534   3.181  0.00  0.00      PROA  
ATOM   1805  HA1 GLY P 567     -21.152  -4.419   3.764  0.00  0.00      PROA  
ATOM   1806  HA2 GLY P 567     -20.524  -3.073   2.676  0.00  0.00      PROA  
ATOM   1807    C GLY P 567     -22.240  -3.999   1.979  0.00  0.00      PROA  
ATOM   1808    O GLY P 567     -21.802  -3.957   0.833  0.00  0.00      PROA  
ATOM   1809    N LEU P 568     -23.479  -4.405   2.326  0.00  0.00      PROA  
ATOM   1810   HN LEU P 568     -23.818  -4.435   3.263  0.00  0.00      PROA  
ATOM   1811   CA LEU P 568     -24.439  -4.770   1.313  0.00  0.00      PROA  
ATOM   1812   HA LEU P 568     -24.102  -5.561   0.658  0.00  0.00      PROA  
ATOM   1813   CB LEU P 568     -25.714  -5.241   1.973  0.00  0.00      PROA  
ATOM   1814  HB1 LEU P 568     -26.568  -5.196   1.264  0.00  0.00      PROA  
ATOM   1815  HB2 LEU P 568     -25.965  -4.645   2.876  0.00  0.00      PROA  
ATOM   1816   CG LEU P 568     -25.734  -6.689   2.581  0.00  0.00      PROA  
ATOM   1817   HG LEU P 568     -25.025  -6.733   3.434  0.00  0.00      PROA  
ATOM   1818  CD1 LEU P 568     -27.200  -6.997   3.056  0.00  0.00      PROA  
ATOM   1819 HD11 LEU P 568     -27.200  -7.954   3.619  0.00  0.00      PROA  
ATOM   1820 HD12 LEU P 568     -27.825  -7.228   2.168  0.00  0.00      PROA  
ATOM   1821 HD13 LEU P 568     -27.636  -6.263   3.767  0.00  0.00      PROA  
ATOM   1822  CD2 LEU P 568     -25.386  -7.766   1.536  0.00  0.00      PROA  
ATOM   1823 HD21 LEU P 568     -26.008  -7.834   0.618  0.00  0.00      PROA  
ATOM   1824 HD22 LEU P 568     -25.416  -8.744   2.064  0.00  0.00      PROA  
ATOM   1825 HD23 LEU P 568     -24.337  -7.473   1.316  0.00  0.00      PROA  
ATOM   1826    C LEU P 568     -24.843  -3.623   0.383  0.00  0.00      PROA  
ATOM   1827    O LEU P 568     -24.900  -3.753  -0.842  0.00  0.00      PROA  
ATOM   1828    N TRP P 569     -25.089  -2.416   0.936  0.00  0.00      PROA  
ATOM   1829   HN TRP P 569     -25.199  -2.188   1.900  0.00  0.00      PROA  
ATOM   1830   CA TRP P 569     -25.321  -1.202   0.161  0.00  0.00      PROA  
ATOM   1831   HA TRP P 569     -26.005  -1.459  -0.634  0.00  0.00      PROA  
ATOM   1832   CB TRP P 569     -26.082  -0.053   0.835  0.00  0.00      PROA  
ATOM   1833  HB1 TRP P 569     -26.062   0.781   0.100  0.00  0.00      PROA  
ATOM   1834  HB2 TRP P 569     -25.436   0.349   1.645  0.00  0.00      PROA  
ATOM   1835   CG TRP P 569     -27.484  -0.384   1.309  0.00  0.00      PROA  
ATOM   1836  CD1 TRP P 569     -27.920  -0.262   2.575  0.00  0.00      PROA  
ATOM   1837  HD1 TRP P 569     -27.271  -0.199   3.437  0.00  0.00      PROA  
ATOM   1838  NE1 TRP P 569     -29.278  -0.506   2.635  0.00  0.00      PROA  
ATOM   1839  HE1 TRP P 569     -29.787  -0.314   3.446  0.00  0.00      PROA  
ATOM   1840  CE2 TRP P 569     -29.723  -0.737   1.372  0.00  0.00      PROA  
ATOM   1841  CD2 TRP P 569     -28.604  -0.767   0.514  0.00  0.00      PROA  
ATOM   1842  CE3 TRP P 569     -28.810  -0.849  -0.871  0.00  0.00      PROA  
ATOM   1843  HE3 TRP P 569     -28.042  -0.710  -1.618  0.00  0.00      PROA  
ATOM   1844  CZ3 TRP P 569     -30.065  -1.097  -1.321  0.00  0.00      PROA  
ATOM   1845  HZ3 TRP P 569     -30.208  -1.134  -2.391  0.00  0.00      PROA  
ATOM   1846  CZ2 TRP P 569     -31.025  -0.988   0.893  0.00  0.00      PROA  
ATOM   1847  HZ2 TRP P 569     -31.924  -0.986   1.491  0.00  0.00      PROA  
ATOM   1848  CH2 TRP P 569     -31.193  -1.195  -0.477  0.00  0.00      PROA  
ATOM   1849  HH2 TRP P 569     -32.131  -1.420  -0.962  0.00  0.00      PROA  
ATOM   1850    C TRP P 569     -24.100  -0.722  -0.641  0.00  0.00      PROA  
ATOM   1851    O TRP P 569     -24.299  -0.270  -1.735  0.00  0.00      PROA  
ATOM   1852    N THR P 570     -22.843  -0.845  -0.102  0.00  0.00      PROA  
ATOM   1853   HN THR P 570     -22.774  -1.358   0.750  0.00  0.00      PROA  
ATOM   1854   CA THR P 570     -21.580  -0.595  -0.706  0.00  0.00      PROA  
ATOM   1855   HA THR P 570     -21.533   0.476  -0.840  0.00  0.00      PROA  
ATOM   1856   CB THR P 570     -20.329  -0.764   0.210  0.00  0.00      PROA  
ATOM   1857   HB THR P 570     -20.200  -1.855   0.374  0.00  0.00      PROA  
ATOM   1858  OG1 THR P 570     -20.485   0.008   1.390  0.00  0.00      PROA  
ATOM   1859  HG1 THR P 570     -21.346  -0.171   1.774  0.00  0.00      PROA  
ATOM   1860  CG2 THR P 570     -19.044  -0.298  -0.589  0.00  0.00      PROA  
ATOM   1861 HG21 THR P 570     -18.564  -1.039  -1.264  0.00  0.00      PROA  
ATOM   1862 HG22 THR P 570     -18.210  -0.190   0.137  0.00  0.00      PROA  
ATOM   1863 HG23 THR P 570     -19.085   0.677  -1.120  0.00  0.00      PROA  
ATOM   1864    C THR P 570     -21.256  -1.493  -1.874  0.00  0.00      PROA  
ATOM   1865    O THR P 570     -20.804  -1.051  -2.951  0.00  0.00      PROA  
ATOM   1866    N ALA P 571     -21.581  -2.838  -1.824  0.00  0.00      PROA  
ATOM   1867   HN ALA P 571     -21.803  -3.302  -0.970  0.00  0.00      PROA  
ATOM   1868   CA ALA P 571     -21.743  -3.620  -2.993  0.00  0.00      PROA  
ATOM   1869   HA ALA P 571     -20.794  -3.593  -3.509  0.00  0.00      PROA  
ATOM   1870   CB ALA P 571     -22.030  -5.087  -2.550  0.00  0.00      PROA  
ATOM   1871  HB1 ALA P 571     -22.113  -5.806  -3.393  0.00  0.00      PROA  
ATOM   1872  HB2 ALA P 571     -22.972  -5.204  -1.971  0.00  0.00      PROA  
ATOM   1873  HB3 ALA P 571     -21.184  -5.460  -1.935  0.00  0.00      PROA  
ATOM   1874    C ALA P 571     -22.850  -3.168  -4.040  0.00  0.00      PROA  
ATOM   1875    O ALA P 571     -22.585  -3.198  -5.201  0.00  0.00      PROA  
ATOM   1876    N PHE P 572     -24.070  -2.767  -3.605  0.00  0.00      PROA  
ATOM   1877   HN PHE P 572     -24.321  -2.595  -2.655  0.00  0.00      PROA  
ATOM   1878   CA PHE P 572     -25.022  -2.316  -4.569  0.00  0.00      PROA  
ATOM   1879   HA PHE P 572     -25.216  -3.118  -5.267  0.00  0.00      PROA  
ATOM   1880   CB PHE P 572     -26.459  -2.193  -3.967  0.00  0.00      PROA  
ATOM   1881  HB1 PHE P 572     -26.384  -1.903  -2.897  0.00  0.00      PROA  
ATOM   1882  HB2 PHE P 572     -26.967  -3.180  -3.977  0.00  0.00      PROA  
ATOM   1883   CG PHE P 572     -27.425  -1.255  -4.767  0.00  0.00      PROA  
ATOM   1884  CD1 PHE P 572     -28.159  -1.823  -5.827  0.00  0.00      PROA  
ATOM   1885  HD1 PHE P 572     -28.074  -2.888  -5.987  0.00  0.00      PROA  
ATOM   1886  CE1 PHE P 572     -29.052  -1.088  -6.633  0.00  0.00      PROA  
ATOM   1887  HE1 PHE P 572     -29.613  -1.502  -7.457  0.00  0.00      PROA  
ATOM   1888   CZ PHE P 572     -29.188   0.306  -6.355  0.00  0.00      PROA  
ATOM   1889   HZ PHE P 572     -29.725   0.927  -7.056  0.00  0.00      PROA  
ATOM   1890  CD2 PHE P 572     -27.740   0.022  -4.431  0.00  0.00      PROA  
ATOM   1891  HD2 PHE P 572     -27.176   0.448  -3.615  0.00  0.00      PROA  
ATOM   1892  CE2 PHE P 572     -28.584   0.850  -5.193  0.00  0.00      PROA  
ATOM   1893  HE2 PHE P 572     -28.621   1.869  -4.836  0.00  0.00      PROA  
ATOM   1894    C PHE P 572     -24.479  -1.055  -5.313  0.00  0.00      PROA  
ATOM   1895    O PHE P 572     -24.467  -0.935  -6.565  0.00  0.00      PROA  
ATOM   1896    N LEU P 573     -23.945  -0.063  -4.583  0.00  0.00      PROA  
ATOM   1897   HN LEU P 573     -23.899  -0.070  -3.587  0.00  0.00      PROA  
ATOM   1898   CA LEU P 573     -23.365   1.111  -5.172  0.00  0.00      PROA  
ATOM   1899   HA LEU P 573     -24.168   1.502  -5.780  0.00  0.00      PROA  
ATOM   1900   CB LEU P 573     -23.076   2.294  -4.267  0.00  0.00      PROA  
ATOM   1901  HB1 LEU P 573     -22.525   3.107  -4.788  0.00  0.00      PROA  
ATOM   1902  HB2 LEU P 573     -22.353   1.936  -3.504  0.00  0.00      PROA  
ATOM   1903   CG LEU P 573     -24.348   2.870  -3.508  0.00  0.00      PROA  
ATOM   1904   HG LEU P 573     -24.915   1.921  -3.397  0.00  0.00      PROA  
ATOM   1905  CD1 LEU P 573     -24.026   3.367  -2.096  0.00  0.00      PROA  
ATOM   1906 HD11 LEU P 573     -24.894   3.763  -1.528  0.00  0.00      PROA  
ATOM   1907 HD12 LEU P 573     -23.306   4.181  -2.325  0.00  0.00      PROA  
ATOM   1908 HD13 LEU P 573     -23.625   2.546  -1.464  0.00  0.00      PROA  
ATOM   1909  CD2 LEU P 573     -25.273   3.867  -4.248  0.00  0.00      PROA  
ATOM   1910 HD21 LEU P 573     -25.417   3.460  -5.272  0.00  0.00      PROA  
ATOM   1911 HD22 LEU P 573     -24.670   4.788  -4.397  0.00  0.00      PROA  
ATOM   1912 HD23 LEU P 573     -26.240   4.019  -3.724  0.00  0.00      PROA  
ATOM   1913    C LEU P 573     -22.134   0.928  -6.030  0.00  0.00      PROA  
ATOM   1914    O LEU P 573     -21.900   1.521  -7.025  0.00  0.00      PROA  
ATOM   1915    N CYS P 574     -21.310  -0.115  -5.698  0.00  0.00      PROA  
ATOM   1916   HN CYS P 574     -21.475  -0.509  -4.798  0.00  0.00      PROA  
ATOM   1917   CA CYS P 574     -20.207  -0.603  -6.491  0.00  0.00      PROA  
ATOM   1918   HA CYS P 574     -19.581   0.263  -6.648  0.00  0.00      PROA  
ATOM   1919   CB CYS P 574     -19.436  -1.802  -5.930  0.00  0.00      PROA  
ATOM   1920  HB1 CYS P 574     -18.938  -2.287  -6.797  0.00  0.00      PROA  
ATOM   1921  HB2 CYS P 574     -20.094  -2.653  -5.655  0.00  0.00      PROA  
ATOM   1922   SG CYS P 574     -18.069  -1.313  -4.734  0.00  0.00      PROA  
ATOM   1923  HG1 CYS P 574     -18.824  -1.230  -3.649  0.00  0.00      PROA  
ATOM   1924    C CYS P 574     -20.743  -1.046  -7.873  0.00  0.00      PROA  
ATOM   1925    O CYS P 574     -20.225  -0.685  -8.923  0.00  0.00      PROA  
ATOM   1926    N ILE P 575     -21.916  -1.737  -7.800  0.00  0.00      PROA  
ATOM   1927   HN ILE P 575     -22.352  -2.195  -7.029  0.00  0.00      PROA  
ATOM   1928   CA ILE P 575     -22.580  -2.141  -9.010  0.00  0.00      PROA  
ATOM   1929   HA ILE P 575     -21.775  -2.316  -9.708  0.00  0.00      PROA  
ATOM   1930   CB ILE P 575     -23.529  -3.322  -8.780  0.00  0.00      PROA  
ATOM   1931   HB ILE P 575     -24.203  -3.120  -7.920  0.00  0.00      PROA  
ATOM   1932  CG2 ILE P 575     -24.408  -3.540 -10.078  0.00  0.00      PROA  
ATOM   1933 HG21 ILE P 575     -25.177  -2.758  -9.900  0.00  0.00      PROA  
ATOM   1934 HG22 ILE P 575     -24.937  -4.500 -10.253  0.00  0.00      PROA  
ATOM   1935 HG23 ILE P 575     -23.877  -3.220 -11.001  0.00  0.00      PROA  
ATOM   1936  CG1 ILE P 575     -22.644  -4.505  -8.535  0.00  0.00      PROA  
ATOM   1937 HG11 ILE P 575     -23.262  -5.390  -8.273  0.00  0.00      PROA  
ATOM   1938 HG12 ILE P 575     -22.003  -4.271  -7.658  0.00  0.00      PROA  
ATOM   1939   CD ILE P 575     -21.757  -4.907  -9.722  0.00  0.00      PROA  
ATOM   1940  HD1 ILE P 575     -20.909  -4.195  -9.805  0.00  0.00      PROA  
ATOM   1941  HD2 ILE P 575     -22.183  -4.999 -10.744  0.00  0.00      PROA  
ATOM   1942  HD3 ILE P 575     -21.210  -5.784  -9.314  0.00  0.00      PROA  
ATOM   1943    C ILE P 575     -23.095  -1.009  -9.780  0.00  0.00      PROA  
ATOM   1944    O ILE P 575     -22.966  -0.998 -11.050  0.00  0.00      PROA  
ATOM   1945    N VAL P 576     -23.632   0.061  -9.172  0.00  0.00      PROA  
ATOM   1946   HN VAL P 576     -23.680   0.020  -8.177  0.00  0.00      PROA  
ATOM   1947   CA VAL P 576     -24.151   1.227  -9.852  0.00  0.00      PROA  
ATOM   1948   HA VAL P 576     -24.882   0.963 -10.601  0.00  0.00      PROA  
ATOM   1949   CB VAL P 576     -24.754   2.312  -8.836  0.00  0.00      PROA  
ATOM   1950   HB VAL P 576     -24.118   2.643  -7.987  0.00  0.00      PROA  
ATOM   1951  CG1 VAL P 576     -25.080   3.701  -9.474  0.00  0.00      PROA  
ATOM   1952 HG11 VAL P 576     -25.851   3.641 -10.271  0.00  0.00      PROA  
ATOM   1953 HG12 VAL P 576     -24.279   4.228 -10.034  0.00  0.00      PROA  
ATOM   1954 HG13 VAL P 576     -25.514   4.388  -8.716  0.00  0.00      PROA  
ATOM   1955  CG2 VAL P 576     -26.100   1.722  -8.341  0.00  0.00      PROA  
ATOM   1956 HG21 VAL P 576     -26.508   2.235  -7.443  0.00  0.00      PROA  
ATOM   1957 HG22 VAL P 576     -26.025   0.667  -8.001  0.00  0.00      PROA  
ATOM   1958 HG23 VAL P 576     -26.988   1.769  -9.007  0.00  0.00      PROA  
ATOM   1959    C VAL P 576     -23.075   1.979 -10.740  0.00  0.00      PROA  
ATOM   1960    O VAL P 576     -23.374   2.370 -11.905  0.00  0.00      PROA  
ATOM   1961    N LEU P 577     -21.892   2.090 -10.181  0.00  0.00      PROA  
ATOM   1962   HN LEU P 577     -21.689   1.970  -9.213  0.00  0.00      PROA  
ATOM   1963   CA LEU P 577     -20.760   2.560 -10.888  0.00  0.00      PROA  
ATOM   1964   HA LEU P 577     -21.002   3.557 -11.225  0.00  0.00      PROA  
ATOM   1965   CB LEU P 577     -19.593   2.858  -9.879  0.00  0.00      PROA  
ATOM   1966  HB1 LEU P 577     -18.688   3.334 -10.314  0.00  0.00      PROA  
ATOM   1967  HB2 LEU P 577     -19.305   1.871  -9.460  0.00  0.00      PROA  
ATOM   1968   CG LEU P 577     -19.997   3.807  -8.740  0.00  0.00      PROA  
ATOM   1969   HG LEU P 577     -20.873   3.321  -8.259  0.00  0.00      PROA  
ATOM   1970  CD1 LEU P 577     -18.969   3.969  -7.604  0.00  0.00      PROA  
ATOM   1971 HD11 LEU P 577     -18.116   4.517  -8.057  0.00  0.00      PROA  
ATOM   1972 HD12 LEU P 577     -18.656   2.943  -7.316  0.00  0.00      PROA  
ATOM   1973 HD13 LEU P 577     -19.257   4.494  -6.668  0.00  0.00      PROA  
ATOM   1974  CD2 LEU P 577     -20.460   5.177  -9.276  0.00  0.00      PROA  
ATOM   1975 HD21 LEU P 577     -19.517   5.679  -9.581  0.00  0.00      PROA  
ATOM   1976 HD22 LEU P 577     -20.949   5.734  -8.449  0.00  0.00      PROA  
ATOM   1977 HD23 LEU P 577     -21.205   5.211 -10.100  0.00  0.00      PROA  
ATOM   1978    C LEU P 577     -20.371   1.793 -12.131  0.00  0.00      PROA  
ATOM   1979    O LEU P 577     -19.899   2.319 -13.152  0.00  0.00      PROA  
ATOM   1980    N VAL P 578     -20.473   0.435 -12.122  0.00  0.00      PROA  
ATOM   1981   HN VAL P 578     -20.736  -0.096 -11.320  0.00  0.00      PROA  
ATOM   1982   CA VAL P 578     -20.369  -0.329 -13.326  0.00  0.00      PROA  
ATOM   1983   HA VAL P 578     -19.478  -0.075 -13.882  0.00  0.00      PROA  
ATOM   1984   CB VAL P 578     -20.308  -1.850 -13.037  0.00  0.00      PROA  
ATOM   1985   HB VAL P 578     -21.079  -2.093 -12.274  0.00  0.00      PROA  
ATOM   1986  CG1 VAL P 578     -20.567  -2.769 -14.237  0.00  0.00      PROA  
ATOM   1987 HG11 VAL P 578     -20.092  -3.754 -14.040  0.00  0.00      PROA  
ATOM   1988 HG12 VAL P 578     -20.109  -2.420 -15.187  0.00  0.00      PROA  
ATOM   1989 HG13 VAL P 578     -21.618  -3.111 -14.350  0.00  0.00      PROA  
ATOM   1990  CG2 VAL P 578     -18.933  -2.074 -12.420  0.00  0.00      PROA  
ATOM   1991 HG21 VAL P 578     -18.870  -3.165 -12.219  0.00  0.00      PROA  
ATOM   1992 HG22 VAL P 578     -18.741  -1.593 -11.437  0.00  0.00      PROA  
ATOM   1993 HG23 VAL P 578     -18.089  -1.817 -13.095  0.00  0.00      PROA  
ATOM   1994    C VAL P 578     -21.513  -0.069 -14.322  0.00  0.00      PROA  
ATOM   1995    O VAL P 578     -21.246   0.075 -15.540  0.00  0.00      PROA  
ATOM   1996    N ALA P 579     -22.689   0.047 -13.811  0.00  0.00      PROA  
ATOM   1997   HN ALA P 579     -22.820  -0.121 -12.837  0.00  0.00      PROA  
ATOM   1998   CA ALA P 579     -23.831   0.182 -14.652  0.00  0.00      PROA  
ATOM   1999   HA ALA P 579     -23.806  -0.474 -15.509  0.00  0.00      PROA  
ATOM   2000   CB ALA P 579     -25.038   0.028 -13.610  0.00  0.00      PROA  
ATOM   2001  HB1 ALA P 579     -25.010   0.699 -12.725  0.00  0.00      PROA  
ATOM   2002  HB2 ALA P 579     -24.996  -1.036 -13.295  0.00  0.00      PROA  
ATOM   2003  HB3 ALA P 579     -26.018   0.183 -14.110  0.00  0.00      PROA  
ATOM   2004    C ALA P 579     -23.907   1.576 -15.325  0.00  0.00      PROA  
ATOM   2005    O ALA P 579     -24.543   1.785 -16.356  0.00  0.00      PROA  
ATOM   2006    N THR P 580     -23.266   2.608 -14.712  0.00  0.00      PROA  
ATOM   2007   HN THR P 580     -22.854   2.341 -13.844  0.00  0.00      PROA  
ATOM   2008   CA THR P 580     -23.260   4.029 -15.128  0.00  0.00      PROA  
ATOM   2009   HA THR P 580     -24.078   4.247 -15.799  0.00  0.00      PROA  
ATOM   2010   CB THR P 580     -23.599   5.064 -13.961  0.00  0.00      PROA  
ATOM   2011   HB THR P 580     -23.398   6.102 -14.305  0.00  0.00      PROA  
ATOM   2012  OG1 THR P 580     -22.838   4.802 -12.784  0.00  0.00      PROA  
ATOM   2013  HG1 THR P 580     -23.143   3.944 -12.479  0.00  0.00      PROA  
ATOM   2014  CG2 THR P 580     -25.072   4.929 -13.536  0.00  0.00      PROA  
ATOM   2015 HG21 THR P 580     -25.277   5.674 -12.738  0.00  0.00      PROA  
ATOM   2016 HG22 THR P 580     -25.333   3.917 -13.162  0.00  0.00      PROA  
ATOM   2017 HG23 THR P 580     -25.699   5.191 -14.415  0.00  0.00      PROA  
ATOM   2018    C THR P 580     -21.957   4.323 -15.803  0.00  0.00      PROA  
ATOM   2019    O THR P 580     -21.732   5.461 -15.965  0.00  0.00      PROA  
ATOM   2020    N ASP P 581     -21.149   3.339 -16.117  0.00  0.00      PROA  
ATOM   2021   HN ASP P 581     -21.420   2.400 -15.921  0.00  0.00      PROA  
ATOM   2022   CA ASP P 581     -19.813   3.460 -16.721  0.00  0.00      PROA  
ATOM   2023   HA ASP P 581     -19.381   2.471 -16.687  0.00  0.00      PROA  
ATOM   2024   CB ASP P 581     -19.840   3.853 -18.233  0.00  0.00      PROA  
ATOM   2025  HB1 ASP P 581     -18.786   4.055 -18.520  0.00  0.00      PROA  
ATOM   2026  HB2 ASP P 581     -20.394   4.782 -18.485  0.00  0.00      PROA  
ATOM   2027   CG ASP P 581     -20.310   2.721 -19.142  0.00  0.00      PROA  
ATOM   2028  OD1 ASP P 581     -20.763   1.608 -18.622  0.00  0.00      PROA  
ATOM   2029  OD2 ASP P 581     -20.320   2.998 -20.411  0.00  0.00      PROA  
ATOM   2030    C ASP P 581     -18.823   4.316 -15.980  0.00  0.00      PROA  
ATOM   2031    O ASP P 581     -17.803   4.739 -16.521  0.00  0.00      PROA  
ATOM   2032    N ALA P 582     -18.935   4.570 -14.688  0.00  0.00      PROA  
ATOM   2033   HN ALA P 582     -19.840   4.258 -14.410  0.00  0.00      PROA  
ATOM   2034   CA ALA P 582     -18.125   5.355 -13.854  0.00  0.00      PROA  
ATOM   2035   HA ALA P 582     -17.896   6.305 -14.313  0.00  0.00      PROA  
ATOM   2036   CB ALA P 582     -18.862   5.523 -12.551  0.00  0.00      PROA  
ATOM   2037  HB1 ALA P 582     -18.756   4.506 -12.118  0.00  0.00      PROA  
ATOM   2038  HB2 ALA P 582     -19.937   5.712 -12.761  0.00  0.00      PROA  
ATOM   2039  HB3 ALA P 582     -18.534   6.395 -11.945  0.00  0.00      PROA  
ATOM   2040    C ALA P 582     -16.763   4.737 -13.621  0.00  0.00      PROA  
ATOM   2041    O ALA P 582     -15.744   5.384 -13.540  0.00  0.00      PROA  
ATOM   2042    N SER P 583     -16.668   3.367 -13.564  0.00  0.00      PROA  
ATOM   2043   HN SER P 583     -17.485   2.901 -13.893  0.00  0.00      PROA  
ATOM   2044   CA SER P 583     -15.441   2.562 -13.545  0.00  0.00      PROA  
ATOM   2045   HA SER P 583     -14.712   2.841 -12.799  0.00  0.00      PROA  
ATOM   2046   CB SER P 583     -15.739   1.049 -13.191  0.00  0.00      PROA  
ATOM   2047  HB1 SER P 583     -16.543   0.632 -13.834  0.00  0.00      PROA  
ATOM   2048  HB2 SER P 583     -16.098   1.020 -12.140  0.00  0.00      PROA  
ATOM   2049   OG SER P 583     -14.571   0.293 -13.431  0.00  0.00      PROA  
ATOM   2050  HG1 SER P 583     -14.006   0.471 -12.675  0.00  0.00      PROA  
ATOM   2051    C SER P 583     -14.673   2.812 -14.829  0.00  0.00      PROA  
ATOM   2052    O SER P 583     -13.519   3.227 -14.768  0.00  0.00      PROA  
ATOM   2053    N SER P 584     -15.357   2.744 -16.025  0.00  0.00      PROA  
ATOM   2054   HN SER P 584     -16.282   2.371 -16.039  0.00  0.00      PROA  
ATOM   2055   CA SER P 584     -14.731   3.166 -17.306  0.00  0.00      PROA  
ATOM   2056   HA SER P 584     -13.817   2.615 -17.472  0.00  0.00      PROA  
ATOM   2057   CB SER P 584     -15.679   2.872 -18.500  0.00  0.00      PROA  
ATOM   2058  HB1 SER P 584     -15.190   3.230 -19.432  0.00  0.00      PROA  
ATOM   2059  HB2 SER P 584     -16.647   3.415 -18.453  0.00  0.00      PROA  
ATOM   2060   OG SER P 584     -16.071   1.473 -18.498  0.00  0.00      PROA  
ATOM   2061  HG1 SER P 584     -16.713   1.388 -17.789  0.00  0.00      PROA  
ATOM   2062    C SER P 584     -14.209   4.594 -17.460  0.00  0.00      PROA  
ATOM   2063    O SER P 584     -13.124   4.868 -17.972  0.00  0.00      PROA  
ATOM   2064    N LEU P 585     -15.063   5.544 -17.077  0.00  0.00      PROA  
ATOM   2065   HN LEU P 585     -15.989   5.256 -16.844  0.00  0.00      PROA  
ATOM   2066   CA LEU P 585     -14.616   6.917 -16.929  0.00  0.00      PROA  
ATOM   2067   HA LEU P 585     -14.279   7.228 -17.907  0.00  0.00      PROA  
ATOM   2068   CB LEU P 585     -15.896   7.843 -16.726  0.00  0.00      PROA  
ATOM   2069  HB1 LEU P 585     -16.563   7.390 -15.962  0.00  0.00      PROA  
ATOM   2070  HB2 LEU P 585     -16.547   7.707 -17.617  0.00  0.00      PROA  
ATOM   2071   CG LEU P 585     -15.627   9.356 -16.511  0.00  0.00      PROA  
ATOM   2072   HG LEU P 585     -15.105   9.509 -15.542  0.00  0.00      PROA  
ATOM   2073  CD1 LEU P 585     -14.788  10.021 -17.475  0.00  0.00      PROA  
ATOM   2074 HD11 LEU P 585     -15.212  10.080 -18.500  0.00  0.00      PROA  
ATOM   2075 HD12 LEU P 585     -13.869   9.425 -17.661  0.00  0.00      PROA  
ATOM   2076 HD13 LEU P 585     -14.566  11.092 -17.281  0.00  0.00      PROA  
ATOM   2077  CD2 LEU P 585     -17.006  10.124 -16.367  0.00  0.00      PROA  
ATOM   2078 HD21 LEU P 585     -17.569   9.781 -15.473  0.00  0.00      PROA  
ATOM   2079 HD22 LEU P 585     -17.607   9.805 -17.246  0.00  0.00      PROA  
ATOM   2080 HD23 LEU P 585     -16.918  11.227 -16.264  0.00  0.00      PROA  
ATOM   2081    C LEU P 585     -13.484   7.203 -16.007  0.00  0.00      PROA  
ATOM   2082    O LEU P 585     -12.517   7.907 -16.339  0.00  0.00      PROA  
ATOM   2083    N VAL P 586     -13.471   6.634 -14.743  0.00  0.00      PROA  
ATOM   2084   HN VAL P 586     -14.301   6.153 -14.471  0.00  0.00      PROA  
ATOM   2085   CA VAL P 586     -12.393   6.866 -13.811  0.00  0.00      PROA  
ATOM   2086   HA VAL P 586     -12.119   7.903 -13.935  0.00  0.00      PROA  
ATOM   2087   CB VAL P 586     -12.827   6.732 -12.331  0.00  0.00      PROA  
ATOM   2088   HB VAL P 586     -13.340   5.767 -12.129  0.00  0.00      PROA  
ATOM   2089  CG1 VAL P 586     -11.563   6.763 -11.400  0.00  0.00      PROA  
ATOM   2090 HG11 VAL P 586     -11.102   7.768 -11.500  0.00  0.00      PROA  
ATOM   2091 HG12 VAL P 586     -10.915   5.891 -11.630  0.00  0.00      PROA  
ATOM   2092 HG13 VAL P 586     -11.759   6.610 -10.317  0.00  0.00      PROA  
ATOM   2093  CG2 VAL P 586     -13.780   7.794 -11.955  0.00  0.00      PROA  
ATOM   2094 HG21 VAL P 586     -14.303   7.459 -11.033  0.00  0.00      PROA  
ATOM   2095 HG22 VAL P 586     -14.550   7.983 -12.732  0.00  0.00      PROA  
ATOM   2096 HG23 VAL P 586     -13.267   8.776 -11.882  0.00  0.00      PROA  
ATOM   2097    C VAL P 586     -11.091   6.062 -14.130  0.00  0.00      PROA  
ATOM   2098    O VAL P 586      -9.985   6.517 -13.784  0.00  0.00      PROA  
ATOM   2099    N CYS P 587     -11.301   4.978 -14.881  0.00  0.00      PROA  
ATOM   2100   HN CYS P 587     -12.256   4.768 -15.079  0.00  0.00      PROA  
ATOM   2101   CA CYS P 587     -10.240   4.201 -15.422  0.00  0.00      PROA  
ATOM   2102   HA CYS P 587      -9.427   4.315 -14.721  0.00  0.00      PROA  
ATOM   2103   CB CYS P 587     -10.594   2.734 -15.651  0.00  0.00      PROA  
ATOM   2104  HB1 CYS P 587      -9.794   2.177 -16.184  0.00  0.00      PROA  
ATOM   2105  HB2 CYS P 587     -11.548   2.771 -16.218  0.00  0.00      PROA  
ATOM   2106   SG CYS P 587     -10.767   1.824 -13.953  0.00  0.00      PROA  
ATOM   2107  HG1 CYS P 587      -9.982   0.776 -14.159  0.00  0.00      PROA  
ATOM   2108    C CYS P 587      -9.634   4.773 -16.738  0.00  0.00      PROA  
ATOM   2109    O CYS P 587      -8.640   4.329 -17.229  0.00  0.00      PROA  
ATOM   2110    N TYR P 588     -10.268   5.919 -17.193  0.00  0.00      PROA  
ATOM   2111   HN TYR P 588     -11.126   6.365 -16.948  0.00  0.00      PROA  
ATOM   2112   CA TYR P 588      -9.720   6.735 -18.291  0.00  0.00      PROA  
ATOM   2113   HA TYR P 588      -9.057   6.182 -18.939  0.00  0.00      PROA  
ATOM   2114   CB TYR P 588     -10.853   7.072 -19.243  0.00  0.00      PROA  
ATOM   2115  HB1 TYR P 588     -11.731   7.596 -18.808  0.00  0.00      PROA  
ATOM   2116  HB2 TYR P 588     -11.185   6.160 -19.784  0.00  0.00      PROA  
ATOM   2117   CG TYR P 588     -10.486   8.077 -20.372  0.00  0.00      PROA  
ATOM   2118  CD1 TYR P 588      -9.254   8.011 -20.991  0.00  0.00      PROA  
ATOM   2119  HD1 TYR P 588      -8.529   7.257 -20.723  0.00  0.00      PROA  
ATOM   2120  CE1 TYR P 588      -8.853   9.097 -21.769  0.00  0.00      PROA  
ATOM   2121  HE1 TYR P 588      -7.826   9.149 -22.100  0.00  0.00      PROA  
ATOM   2122   CZ TYR P 588      -9.745  10.101 -22.107  0.00  0.00      PROA  
ATOM   2123   OH TYR P 588      -9.263  11.103 -22.994  0.00  0.00      PROA  
ATOM   2124   HH TYR P 588     -10.006  11.700 -23.108  0.00  0.00      PROA  
ATOM   2125  CD2 TYR P 588     -11.320   9.148 -20.699  0.00  0.00      PROA  
ATOM   2126  HD2 TYR P 588     -12.246   9.247 -20.152  0.00  0.00      PROA  
ATOM   2127  CE2 TYR P 588     -10.998  10.181 -21.579  0.00  0.00      PROA  
ATOM   2128  HE2 TYR P 588     -11.671  10.998 -21.795  0.00  0.00      PROA  
ATOM   2129    C TYR P 588      -8.759   7.827 -17.772  0.00  0.00      PROA  
ATOM   2130    O TYR P 588      -8.571   8.871 -18.381  0.00  0.00      PROA  
ATOM   2131    N ILE P 589      -8.115   7.660 -16.617  0.00  0.00      PROA  
ATOM   2132   HN ILE P 589      -8.189   6.798 -16.122  0.00  0.00      PROA  
ATOM   2133   CA ILE P 589      -7.171   8.594 -15.963  0.00  0.00      PROA  
ATOM   2134   HA ILE P 589      -7.672   9.547 -15.881  0.00  0.00      PROA  
ATOM   2135   CB ILE P 589      -6.951   7.972 -14.472  0.00  0.00      PROA  
ATOM   2136   HB ILE P 589      -7.987   7.755 -14.132  0.00  0.00      PROA  
ATOM   2137  CG2 ILE P 589      -6.154   6.648 -14.512  0.00  0.00      PROA  
ATOM   2138 HG21 ILE P 589      -5.194   6.840 -15.038  0.00  0.00      PROA  
ATOM   2139 HG22 ILE P 589      -6.638   5.840 -15.100  0.00  0.00      PROA  
ATOM   2140 HG23 ILE P 589      -5.958   6.245 -13.496  0.00  0.00      PROA  
ATOM   2141  CG1 ILE P 589      -6.345   8.954 -13.456  0.00  0.00      PROA  
ATOM   2142 HG11 ILE P 589      -6.683   9.931 -13.861  0.00  0.00      PROA  
ATOM   2143 HG12 ILE P 589      -5.240   8.833 -13.442  0.00  0.00      PROA  
ATOM   2144   CD ILE P 589      -6.892   8.788 -11.973  0.00  0.00      PROA  
ATOM   2145  HD1 ILE P 589      -7.984   8.952 -11.846  0.00  0.00      PROA  
ATOM   2146  HD2 ILE P 589      -6.390   9.630 -11.451  0.00  0.00      PROA  
ATOM   2147  HD3 ILE P 589      -6.521   7.772 -11.720  0.00  0.00      PROA  
ATOM   2148    C ILE P 589      -5.871   8.894 -16.603  0.00  0.00      PROA  
ATOM   2149    O ILE P 589      -5.270   8.027 -17.232  0.00  0.00      PROA  
ATOM   2150    N THR P 590      -5.390  10.184 -16.501  0.00  0.00      PROA  
ATOM   2151   HN THR P 590      -5.975  10.846 -16.039  0.00  0.00      PROA  
ATOM   2152   CA THR P 590      -4.201  10.815 -17.141  0.00  0.00      PROA  
ATOM   2153   HA THR P 590      -4.350  10.657 -18.199  0.00  0.00      PROA  
ATOM   2154   CB THR P 590      -3.997  12.244 -16.934  0.00  0.00      PROA  
ATOM   2155   HB THR P 590      -3.104  12.597 -17.492  0.00  0.00      PROA  
ATOM   2156  OG1 THR P 590      -4.101  12.594 -15.561  0.00  0.00      PROA  
ATOM   2157  HG1 THR P 590      -4.057  13.553 -15.577  0.00  0.00      PROA  
ATOM   2158  CG2 THR P 590      -5.123  12.986 -17.669  0.00  0.00      PROA  
ATOM   2159 HG21 THR P 590      -6.102  12.909 -17.151  0.00  0.00      PROA  
ATOM   2160 HG22 THR P 590      -5.257  12.636 -18.715  0.00  0.00      PROA  
ATOM   2161 HG23 THR P 590      -4.872  14.068 -17.653  0.00  0.00      PROA  
ATOM   2162    C THR P 590      -2.924  10.207 -16.759  0.00  0.00      PROA  
ATOM   2163    O THR P 590      -2.630   9.962 -15.620  0.00  0.00      PROA  
ATOM   2164    N ARG P 591      -2.022  10.006 -17.739  0.00  0.00      PROA  
ATOM   2165   HN ARG P 591      -2.198  10.305 -18.674  0.00  0.00      PROA  
ATOM   2166   CA ARG P 591      -0.740   9.437 -17.427  0.00  0.00      PROA  
ATOM   2167   HA ARG P 591      -0.984   8.457 -17.044  0.00  0.00      PROA  
ATOM   2168   CB ARG P 591       0.253   9.390 -18.786  0.00  0.00      PROA  
ATOM   2169  HB1 ARG P 591       0.264  10.442 -19.143  0.00  0.00      PROA  
ATOM   2170  HB2 ARG P 591      -0.358   8.897 -19.573  0.00  0.00      PROA  
ATOM   2171   CG ARG P 591       1.627   8.756 -18.582  0.00  0.00      PROA  
ATOM   2172  HG1 ARG P 591       2.274   9.520 -18.099  0.00  0.00      PROA  
ATOM   2173  HG2 ARG P 591       2.164   8.591 -19.540  0.00  0.00      PROA  
ATOM   2174   CD ARG P 591       1.597   7.517 -17.653  0.00  0.00      PROA  
ATOM   2175  HD1 ARG P 591       1.069   6.721 -18.220  0.00  0.00      PROA  
ATOM   2176  HD2 ARG P 591       1.065   7.505 -16.678  0.00  0.00      PROA  
ATOM   2177   NE ARG P 591       3.056   7.200 -17.379  0.00  0.00      PROA  
ATOM   2178   HE ARG P 591       3.736   7.924 -17.496  0.00  0.00      PROA  
ATOM   2179   CZ ARG P 591       3.538   5.958 -17.342  0.00  0.00      PROA  
ATOM   2180  NH1 ARG P 591       2.781   4.904 -17.207  0.00  0.00      PROA  
ATOM   2181 HH11 ARG P 591       1.782   4.870 -17.250  0.00  0.00      PROA  
ATOM   2182 HH12 ARG P 591       3.275   4.043 -17.327  0.00  0.00      PROA  
ATOM   2183  NH2 ARG P 591       4.851   5.789 -17.339  0.00  0.00      PROA  
ATOM   2184 HH21 ARG P 591       5.385   6.625 -17.213  0.00  0.00      PROA  
ATOM   2185 HH22 ARG P 591       5.210   4.856 -17.375  0.00  0.00      PROA  
ATOM   2186    C ARG P 591       0.139  10.206 -16.364  0.00  0.00      PROA  
ATOM   2187    O ARG P 591       0.701   9.619 -15.428  0.00  0.00      PROA  
ATOM   2188    N PHE P 592       0.115  11.558 -16.527  0.00  0.00      PROA  
ATOM   2189   HN PHE P 592      -0.239  11.958 -17.369  0.00  0.00      PROA  
ATOM   2190   CA PHE P 592       0.661  12.478 -15.534  0.00  0.00      PROA  
ATOM   2191   HA PHE P 592       1.713  12.238 -15.571  0.00  0.00      PROA  
ATOM   2192   CB PHE P 592       0.462  13.940 -16.004  0.00  0.00      PROA  
ATOM   2193  HB1 PHE P 592      -0.639  13.958 -16.149  0.00  0.00      PROA  
ATOM   2194  HB2 PHE P 592       0.928  14.054 -17.006  0.00  0.00      PROA  
ATOM   2195   CG PHE P 592       0.853  15.015 -15.022  0.00  0.00      PROA  
ATOM   2196  CD1 PHE P 592       2.199  15.504 -14.929  0.00  0.00      PROA  
ATOM   2197  HD1 PHE P 592       2.968  15.105 -15.573  0.00  0.00      PROA  
ATOM   2198  CE1 PHE P 592       2.552  16.429 -13.920  0.00  0.00      PROA  
ATOM   2199  HE1 PHE P 592       3.568  16.784 -13.828  0.00  0.00      PROA  
ATOM   2200   CZ PHE P 592       1.549  16.942 -13.072  0.00  0.00      PROA  
ATOM   2201   HZ PHE P 592       1.896  17.517 -12.226  0.00  0.00      PROA  
ATOM   2202  CD2 PHE P 592      -0.117  15.638 -14.217  0.00  0.00      PROA  
ATOM   2203  HD2 PHE P 592      -1.155  15.350 -14.303  0.00  0.00      PROA  
ATOM   2204  CE2 PHE P 592       0.219  16.584 -13.274  0.00  0.00      PROA  
ATOM   2205  HE2 PHE P 592      -0.487  17.053 -12.605  0.00  0.00      PROA  
ATOM   2206    C PHE P 592       0.138  12.220 -14.109  0.00  0.00      PROA  
ATOM   2207    O PHE P 592       0.945  12.328 -13.217  0.00  0.00      PROA  
ATOM   2208    N THR P 593      -1.192  12.026 -13.846  0.00  0.00      PROA  
ATOM   2209   HN THR P 593      -1.906  11.961 -14.539  0.00  0.00      PROA  
ATOM   2210   CA THR P 593      -1.792  11.823 -12.516  0.00  0.00      PROA  
ATOM   2211   HA THR P 593      -1.380  12.472 -11.757  0.00  0.00      PROA  
ATOM   2212   CB THR P 593      -3.291  12.121 -12.500  0.00  0.00      PROA  
ATOM   2213   HB THR P 593      -3.794  11.471 -13.247  0.00  0.00      PROA  
ATOM   2214  OG1 THR P 593      -3.447  13.485 -12.877  0.00  0.00      PROA  
ATOM   2215  HG1 THR P 593      -3.307  13.603 -13.819  0.00  0.00      PROA  
ATOM   2216  CG2 THR P 593      -4.036  11.890 -11.192  0.00  0.00      PROA  
ATOM   2217 HG21 THR P 593      -4.085  10.831 -10.858  0.00  0.00      PROA  
ATOM   2218 HG22 THR P 593      -5.101  12.206 -11.228  0.00  0.00      PROA  
ATOM   2219 HG23 THR P 593      -3.555  12.533 -10.424  0.00  0.00      PROA  
ATOM   2220    C THR P 593      -1.435  10.407 -12.074  0.00  0.00      PROA  
ATOM   2221    O THR P 593      -1.082  10.164 -10.928  0.00  0.00      PROA  
ATOM   2222    N GLU P 594      -1.458   9.429 -12.985  0.00  0.00      PROA  
ATOM   2223   HN GLU P 594      -1.688   9.510 -13.951  0.00  0.00      PROA  
ATOM   2224   CA GLU P 594      -1.064   8.074 -12.667  0.00  0.00      PROA  
ATOM   2225   HA GLU P 594      -1.748   7.675 -11.932  0.00  0.00      PROA  
ATOM   2226   CB GLU P 594      -1.426   7.297 -13.978  0.00  0.00      PROA  
ATOM   2227  HB1 GLU P 594      -0.983   7.753 -14.889  0.00  0.00      PROA  
ATOM   2228  HB2 GLU P 594      -2.523   7.460 -13.912  0.00  0.00      PROA  
ATOM   2229   CG GLU P 594      -1.062   5.784 -13.978  0.00  0.00      PROA  
ATOM   2230  HG1 GLU P 594      -1.905   5.080 -13.814  0.00  0.00      PROA  
ATOM   2231  HG2 GLU P 594      -0.314   5.590 -13.180  0.00  0.00      PROA  
ATOM   2232   CD GLU P 594      -0.435   5.444 -15.336  0.00  0.00      PROA  
ATOM   2233  OE1 GLU P 594      -1.043   5.706 -16.395  0.00  0.00      PROA  
ATOM   2234  OE2 GLU P 594       0.691   4.904 -15.385  0.00  0.00      PROA  
ATOM   2235    C GLU P 594       0.396   7.875 -12.341  0.00  0.00      PROA  
ATOM   2236    O GLU P 594       0.646   7.201 -11.379  0.00  0.00      PROA  
ATOM   2237    N GLU P 595       1.357   8.480 -13.062  0.00  0.00      PROA  
ATOM   2238   HN GLU P 595       1.087   8.987 -13.876  0.00  0.00      PROA  
ATOM   2239   CA GLU P 595       2.793   8.473 -12.756  0.00  0.00      PROA  
ATOM   2240   HA GLU P 595       3.061   7.436 -12.620  0.00  0.00      PROA  
ATOM   2241   CB GLU P 595       3.512   9.047 -14.058  0.00  0.00      PROA  
ATOM   2242  HB1 GLU P 595       2.919   9.918 -14.410  0.00  0.00      PROA  
ATOM   2243  HB2 GLU P 595       3.422   8.215 -14.790  0.00  0.00      PROA  
ATOM   2244   CG GLU P 595       5.031   9.343 -13.870  0.00  0.00      PROA  
ATOM   2245  HG1 GLU P 595       5.267   8.575 -13.102  0.00  0.00      PROA  
ATOM   2246  HG2 GLU P 595       5.370  10.288 -13.394  0.00  0.00      PROA  
ATOM   2247   CD GLU P 595       5.774   9.028 -15.153  0.00  0.00      PROA  
ATOM   2248  OE1 GLU P 595       6.428   9.964 -15.579  0.00  0.00      PROA  
ATOM   2249  OE2 GLU P 595       5.728   7.889 -15.717  0.00  0.00      PROA  
ATOM   2250    C GLU P 595       3.215   9.216 -11.551  0.00  0.00      PROA  
ATOM   2251    O GLU P 595       4.099   8.805 -10.784  0.00  0.00      PROA  
ATOM   2252    N ALA P 596       2.528  10.359 -11.348  0.00  0.00      PROA  
ATOM   2253   HN ALA P 596       1.831  10.754 -11.942  0.00  0.00      PROA  
ATOM   2254   CA ALA P 596       2.746  11.287 -10.205  0.00  0.00      PROA  
ATOM   2255   HA ALA P 596       3.789  11.563 -10.163  0.00  0.00      PROA  
ATOM   2256   CB ALA P 596       1.966  12.635 -10.333  0.00  0.00      PROA  
ATOM   2257  HB1 ALA P 596       0.878  12.477 -10.498  0.00  0.00      PROA  
ATOM   2258  HB2 ALA P 596       2.271  13.147 -11.271  0.00  0.00      PROA  
ATOM   2259  HB3 ALA P 596       2.147  13.346  -9.499  0.00  0.00      PROA  
ATOM   2260    C ALA P 596       2.473  10.631  -8.906  0.00  0.00      PROA  
ATOM   2261    O ALA P 596       3.261  10.693  -7.948  0.00  0.00      PROA  
ATOM   2262    N PHE P 597       1.275   9.976  -8.777  0.00  0.00      PROA  
ATOM   2263   HN PHE P 597       0.632  10.044  -9.536  0.00  0.00      PROA  
ATOM   2264   CA PHE P 597       0.803   9.294  -7.627  0.00  0.00      PROA  
ATOM   2265   HA PHE P 597       1.031   9.915  -6.774  0.00  0.00      PROA  
ATOM   2266   CB PHE P 597      -0.715   8.981  -7.695  0.00  0.00      PROA  
ATOM   2267  HB1 PHE P 597      -1.097   8.788  -8.720  0.00  0.00      PROA  
ATOM   2268  HB2 PHE P 597      -1.339   9.774  -7.230  0.00  0.00      PROA  
ATOM   2269   CG PHE P 597      -1.202   7.740  -6.872  0.00  0.00      PROA  
ATOM   2270  CD1 PHE P 597      -1.194   8.040  -5.462  0.00  0.00      PROA  
ATOM   2271  HD1 PHE P 597      -1.025   9.075  -5.206  0.00  0.00      PROA  
ATOM   2272  CE1 PHE P 597      -1.395   7.032  -4.583  0.00  0.00      PROA  
ATOM   2273  HE1 PHE P 597      -1.369   7.269  -3.530  0.00  0.00      PROA  
ATOM   2274   CZ PHE P 597      -1.701   5.751  -5.061  0.00  0.00      PROA  
ATOM   2275   HZ PHE P 597      -1.955   4.913  -4.428  0.00  0.00      PROA  
ATOM   2276  CD2 PHE P 597      -1.564   6.509  -7.322  0.00  0.00      PROA  
ATOM   2277  HD2 PHE P 597      -1.497   6.421  -8.396  0.00  0.00      PROA  
ATOM   2278  CE2 PHE P 597      -1.800   5.468  -6.476  0.00  0.00      PROA  
ATOM   2279  HE2 PHE P 597      -2.029   4.484  -6.859  0.00  0.00      PROA  
ATOM   2280    C PHE P 597       1.675   8.042  -7.351  0.00  0.00      PROA  
ATOM   2281    O PHE P 597       2.064   7.755  -6.244  0.00  0.00      PROA  
ATOM   2282    N ALA P 598       1.955   7.257  -8.469  0.00  0.00      PROA  
ATOM   2283   HN ALA P 598       1.467   7.407  -9.325  0.00  0.00      PROA  
ATOM   2284   CA ALA P 598       2.828   6.066  -8.482  0.00  0.00      PROA  
ATOM   2285   HA ALA P 598       2.419   5.329  -7.806  0.00  0.00      PROA  
ATOM   2286   CB ALA P 598       2.905   5.362  -9.842  0.00  0.00      PROA  
ATOM   2287  HB1 ALA P 598       3.497   4.424  -9.771  0.00  0.00      PROA  
ATOM   2288  HB2 ALA P 598       3.645   5.940 -10.436  0.00  0.00      PROA  
ATOM   2289  HB3 ALA P 598       1.940   5.222 -10.373  0.00  0.00      PROA  
ATOM   2290    C ALA P 598       4.321   6.440  -8.047  0.00  0.00      PROA  
ATOM   2291    O ALA P 598       4.965   5.733  -7.264  0.00  0.00      PROA  
ATOM   2292    N SER P 599       4.777   7.636  -8.483  0.00  0.00      PROA  
ATOM   2293   HN SER P 599       4.269   8.135  -9.181  0.00  0.00      PROA  
ATOM   2294   CA SER P 599       6.099   8.176  -8.088  0.00  0.00      PROA  
ATOM   2295   HA SER P 599       6.781   7.339  -8.123  0.00  0.00      PROA  
ATOM   2296   CB SER P 599       6.589   9.465  -8.828  0.00  0.00      PROA  
ATOM   2297  HB1 SER P 599       7.554   9.850  -8.433  0.00  0.00      PROA  
ATOM   2298  HB2 SER P 599       5.816  10.249  -8.680  0.00  0.00      PROA  
ATOM   2299   OG SER P 599       6.681   9.283 -10.219  0.00  0.00      PROA  
ATOM   2300  HG1 SER P 599       5.861   8.804 -10.363  0.00  0.00      PROA  
ATOM   2301    C SER P 599       6.177   8.495  -6.626  0.00  0.00      PROA  
ATOM   2302    O SER P 599       6.964   7.970  -5.883  0.00  0.00      PROA  
ATOM   2303    N LEU P 600       5.095   9.137  -6.184  0.00  0.00      PROA  
ATOM   2304   HN LEU P 600       4.454   9.533  -6.837  0.00  0.00      PROA  
ATOM   2305   CA LEU P 600       4.821   9.365  -4.791  0.00  0.00      PROA  
ATOM   2306   HA LEU P 600       5.654   9.948  -4.427  0.00  0.00      PROA  
ATOM   2307   CB LEU P 600       3.552  10.229  -4.577  0.00  0.00      PROA  
ATOM   2308  HB1 LEU P 600       2.666   9.834  -5.118  0.00  0.00      PROA  
ATOM   2309  HB2 LEU P 600       3.859  11.224  -4.963  0.00  0.00      PROA  
ATOM   2310   CG LEU P 600       3.160  10.519  -3.127  0.00  0.00      PROA  
ATOM   2311   HG LEU P 600       3.252   9.613  -2.490  0.00  0.00      PROA  
ATOM   2312  CD1 LEU P 600       4.205  11.588  -2.638  0.00  0.00      PROA  
ATOM   2313 HD11 LEU P 600       4.178  12.532  -3.223  0.00  0.00      PROA  
ATOM   2314 HD12 LEU P 600       5.249  11.216  -2.559  0.00  0.00      PROA  
ATOM   2315 HD13 LEU P 600       3.934  11.981  -1.635  0.00  0.00      PROA  
ATOM   2316  CD2 LEU P 600       1.746  11.076  -3.147  0.00  0.00      PROA  
ATOM   2317 HD21 LEU P 600       1.714  11.989  -3.780  0.00  0.00      PROA  
ATOM   2318 HD22 LEU P 600       1.416  11.320  -2.114  0.00  0.00      PROA  
ATOM   2319 HD23 LEU P 600       0.961  10.434  -3.600  0.00  0.00      PROA  
ATOM   2320    C LEU P 600       4.724   8.098  -3.924  0.00  0.00      PROA  
ATOM   2321    O LEU P 600       5.510   7.984  -2.965  0.00  0.00      PROA  
ATOM   2322    N ILE P 601       3.787   7.152  -4.259  0.00  0.00      PROA  
ATOM   2323   HN ILE P 601       3.225   7.204  -5.081  0.00  0.00      PROA  
ATOM   2324   CA ILE P 601       3.620   6.035  -3.388  0.00  0.00      PROA  
ATOM   2325   HA ILE P 601       3.331   6.515  -2.464  0.00  0.00      PROA  
ATOM   2326   CB ILE P 601       2.319   5.194  -3.751  0.00  0.00      PROA  
ATOM   2327   HB ILE P 601       1.501   5.943  -3.820  0.00  0.00      PROA  
ATOM   2328  CG2 ILE P 601       2.517   4.397  -5.078  0.00  0.00      PROA  
ATOM   2329 HG21 ILE P 601       2.602   3.297  -4.946  0.00  0.00      PROA  
ATOM   2330 HG22 ILE P 601       3.509   4.623  -5.522  0.00  0.00      PROA  
ATOM   2331 HG23 ILE P 601       1.763   4.641  -5.857  0.00  0.00      PROA  
ATOM   2332  CG1 ILE P 601       1.998   4.243  -2.509  0.00  0.00      PROA  
ATOM   2333 HG11 ILE P 601       2.209   4.853  -1.605  0.00  0.00      PROA  
ATOM   2334 HG12 ILE P 601       2.730   3.410  -2.440  0.00  0.00      PROA  
ATOM   2335   CD ILE P 601       0.636   3.630  -2.503  0.00  0.00      PROA  
ATOM   2336  HD1 ILE P 601      -0.175   4.384  -2.598  0.00  0.00      PROA  
ATOM   2337  HD2 ILE P 601       0.460   2.947  -1.645  0.00  0.00      PROA  
ATOM   2338  HD3 ILE P 601       0.568   2.916  -3.352  0.00  0.00      PROA  
ATOM   2339    C ILE P 601       4.891   5.260  -3.183  0.00  0.00      PROA  
ATOM   2340    O ILE P 601       5.142   4.860  -2.056  0.00  0.00      PROA  
ATOM   2341    N CYS P 602       5.726   5.142  -4.239  0.00  0.00      PROA  
ATOM   2342   HN CYS P 602       5.453   5.567  -5.099  0.00  0.00      PROA  
ATOM   2343   CA CYS P 602       7.043   4.537  -4.062  0.00  0.00      PROA  
ATOM   2344   HA CYS P 602       6.901   3.526  -3.708  0.00  0.00      PROA  
ATOM   2345   CB CYS P 602       7.829   4.482  -5.354  0.00  0.00      PROA  
ATOM   2346  HB1 CYS P 602       8.807   3.980  -5.194  0.00  0.00      PROA  
ATOM   2347  HB2 CYS P 602       8.048   5.484  -5.779  0.00  0.00      PROA  
ATOM   2348   SG CYS P 602       6.987   3.465  -6.519  0.00  0.00      PROA  
ATOM   2349  HG1 CYS P 602       6.231   4.427  -7.026  0.00  0.00      PROA  
ATOM   2350    C CYS P 602       7.980   5.229  -3.107  0.00  0.00      PROA  
ATOM   2351    O CYS P 602       8.502   4.621  -2.181  0.00  0.00      PROA  
ATOM   2352    N ILE P 603       8.113   6.608  -3.111  0.00  0.00      PROA  
ATOM   2353   HN ILE P 603       7.781   7.165  -3.869  0.00  0.00      PROA  
ATOM   2354   CA ILE P 603       8.709   7.423  -2.039  0.00  0.00      PROA  
ATOM   2355   HA ILE P 603       9.716   7.056  -1.910  0.00  0.00      PROA  
ATOM   2356   CB ILE P 603       8.842   8.896  -2.455  0.00  0.00      PROA  
ATOM   2357   HB ILE P 603       7.835   9.220  -2.793  0.00  0.00      PROA  
ATOM   2358  CG2 ILE P 603       9.440   9.730  -1.319  0.00  0.00      PROA  
ATOM   2359 HG21 ILE P 603       8.701  10.091  -0.572  0.00  0.00      PROA  
ATOM   2360 HG22 ILE P 603       9.756  10.701  -1.756  0.00  0.00      PROA  
ATOM   2361 HG23 ILE P 603      10.416   9.334  -0.966  0.00  0.00      PROA  
ATOM   2362  CG1 ILE P 603       9.803   8.877  -3.637  0.00  0.00      PROA  
ATOM   2363 HG11 ILE P 603       9.453   8.138  -4.389  0.00  0.00      PROA  
ATOM   2364 HG12 ILE P 603      10.800   8.611  -3.226  0.00  0.00      PROA  
ATOM   2365   CD ILE P 603       9.863  10.212  -4.363  0.00  0.00      PROA  
ATOM   2366  HD1 ILE P 603       8.866  10.699  -4.420  0.00  0.00      PROA  
ATOM   2367  HD2 ILE P 603      10.154  10.029  -5.419  0.00  0.00      PROA  
ATOM   2368  HD3 ILE P 603      10.459  10.996  -3.848  0.00  0.00      PROA  
ATOM   2369    C ILE P 603       8.017   7.370  -0.659  0.00  0.00      PROA  
ATOM   2370    O ILE P 603       8.644   7.200   0.360  0.00  0.00      PROA  
ATOM   2371    N ILE P 604       6.684   7.411  -0.570  0.00  0.00      PROA  
ATOM   2372   HN ILE P 604       6.188   7.357  -1.433  0.00  0.00      PROA  
ATOM   2373   CA ILE P 604       5.875   7.193   0.661  0.00  0.00      PROA  
ATOM   2374   HA ILE P 604       6.059   7.927   1.432  0.00  0.00      PROA  
ATOM   2375   CB ILE P 604       4.421   7.519   0.403  0.00  0.00      PROA  
ATOM   2376   HB ILE P 604       4.188   7.007  -0.556  0.00  0.00      PROA  
ATOM   2377  CG2 ILE P 604       3.425   6.877   1.425  0.00  0.00      PROA  
ATOM   2378 HG21 ILE P 604       3.540   7.215   2.478  0.00  0.00      PROA  
ATOM   2379 HG22 ILE P 604       3.575   5.779   1.347  0.00  0.00      PROA  
ATOM   2380 HG23 ILE P 604       2.374   7.067   1.123  0.00  0.00      PROA  
ATOM   2381  CG1 ILE P 604       4.039   9.022   0.123  0.00  0.00      PROA  
ATOM   2382 HG11 ILE P 604       2.933   9.122   0.095  0.00  0.00      PROA  
ATOM   2383 HG12 ILE P 604       4.459   9.114  -0.901  0.00  0.00      PROA  
ATOM   2384   CD ILE P 604       4.549  10.121   0.999  0.00  0.00      PROA  
ATOM   2385  HD1 ILE P 604       4.125  10.133   2.026  0.00  0.00      PROA  
ATOM   2386  HD2 ILE P 604       4.330  11.101   0.523  0.00  0.00      PROA  
ATOM   2387  HD3 ILE P 604       5.660  10.116   1.002  0.00  0.00      PROA  
ATOM   2388    C ILE P 604       6.058   5.833   1.285  0.00  0.00      PROA  
ATOM   2389    O ILE P 604       6.194   5.825   2.489  0.00  0.00      PROA  
ATOM   2390    N PHE P 605       6.103   4.731   0.502  0.00  0.00      PROA  
ATOM   2391   HN PHE P 605       5.872   4.663  -0.466  0.00  0.00      PROA  
ATOM   2392   CA PHE P 605       6.278   3.421   1.035  0.00  0.00      PROA  
ATOM   2393   HA PHE P 605       5.529   3.416   1.813  0.00  0.00      PROA  
ATOM   2394   CB PHE P 605       6.042   2.436  -0.035  0.00  0.00      PROA  
ATOM   2395  HB1 PHE P 605       6.975   2.201  -0.590  0.00  0.00      PROA  
ATOM   2396  HB2 PHE P 605       5.271   2.760  -0.766  0.00  0.00      PROA  
ATOM   2397   CG PHE P 605       5.515   1.144   0.655  0.00  0.00      PROA  
ATOM   2398  CD1 PHE P 605       4.166   0.822   0.740  0.00  0.00      PROA  
ATOM   2399  HD1 PHE P 605       3.474   1.590   0.427  0.00  0.00      PROA  
ATOM   2400  CE1 PHE P 605       3.752  -0.415   1.266  0.00  0.00      PROA  
ATOM   2401  HE1 PHE P 605       2.710  -0.698   1.257  0.00  0.00      PROA  
ATOM   2402   CZ PHE P 605       4.715  -1.417   1.545  0.00  0.00      PROA  
ATOM   2403   HZ PHE P 605       4.328  -2.393   1.798  0.00  0.00      PROA  
ATOM   2404  CD2 PHE P 605       6.470   0.177   1.001  0.00  0.00      PROA  
ATOM   2405  HD2 PHE P 605       7.495   0.446   0.793  0.00  0.00      PROA  
ATOM   2406  CE2 PHE P 605       6.065  -1.102   1.393  0.00  0.00      PROA  
ATOM   2407  HE2 PHE P 605       6.876  -1.816   1.398  0.00  0.00      PROA  
ATOM   2408    C PHE P 605       7.691   3.341   1.578  0.00  0.00      PROA  
ATOM   2409    O PHE P 605       7.842   2.621   2.600  0.00  0.00      PROA  
ATOM   2410    N ILE P 606       8.687   3.963   0.996  0.00  0.00      PROA  
ATOM   2411   HN ILE P 606       8.642   4.373   0.088  0.00  0.00      PROA  
ATOM   2412   CA ILE P 606      10.035   4.066   1.672  0.00  0.00      PROA  
ATOM   2413   HA ILE P 606      10.349   3.070   1.946  0.00  0.00      PROA  
ATOM   2414   CB ILE P 606      11.170   4.661   0.810  0.00  0.00      PROA  
ATOM   2415   HB ILE P 606      10.916   5.709   0.544  0.00  0.00      PROA  
ATOM   2416  CG2 ILE P 606      12.452   4.796   1.585  0.00  0.00      PROA  
ATOM   2417 HG21 ILE P 606      13.177   5.386   0.985  0.00  0.00      PROA  
ATOM   2418 HG22 ILE P 606      12.896   3.808   1.830  0.00  0.00      PROA  
ATOM   2419 HG23 ILE P 606      12.298   5.444   2.474  0.00  0.00      PROA  
ATOM   2420  CG1 ILE P 606      11.361   3.839  -0.402  0.00  0.00      PROA  
ATOM   2421 HG11 ILE P 606      10.376   3.705  -0.897  0.00  0.00      PROA  
ATOM   2422 HG12 ILE P 606      11.817   2.840  -0.235  0.00  0.00      PROA  
ATOM   2423   CD ILE P 606      12.226   4.489  -1.548  0.00  0.00      PROA  
ATOM   2424  HD1 ILE P 606      13.064   4.979  -1.008  0.00  0.00      PROA  
ATOM   2425  HD2 ILE P 606      11.650   5.244  -2.126  0.00  0.00      PROA  
ATOM   2426  HD3 ILE P 606      12.738   3.744  -2.193  0.00  0.00      PROA  
ATOM   2427    C ILE P 606       9.919   4.758   3.015  0.00  0.00      PROA  
ATOM   2428    O ILE P 606      10.446   4.297   3.997  0.00  0.00      PROA  
ATOM   2429    N TYR P 607       9.129   5.843   3.048  0.00  0.00      PROA  
ATOM   2430   HN TYR P 607       8.726   6.168   2.195  0.00  0.00      PROA  
ATOM   2431   CA TYR P 607       8.853   6.653   4.175  0.00  0.00      PROA  
ATOM   2432   HA TYR P 607       9.801   6.879   4.638  0.00  0.00      PROA  
ATOM   2433   CB TYR P 607       8.259   8.088   3.690  0.00  0.00      PROA  
ATOM   2434  HB1 TYR P 607       7.459   7.856   2.955  0.00  0.00      PROA  
ATOM   2435  HB2 TYR P 607       9.046   8.595   3.091  0.00  0.00      PROA  
ATOM   2436   CG TYR P 607       7.717   8.992   4.677  0.00  0.00      PROA  
ATOM   2437  CD1 TYR P 607       8.500   9.337   5.754  0.00  0.00      PROA  
ATOM   2438  HD1 TYR P 607       9.544   9.071   5.678  0.00  0.00      PROA  
ATOM   2439  CE1 TYR P 607       7.977  10.062   6.883  0.00  0.00      PROA  
ATOM   2440  HE1 TYR P 607       8.628  10.435   7.660  0.00  0.00      PROA  
ATOM   2441   CZ TYR P 607       6.642  10.560   6.800  0.00  0.00      PROA  
ATOM   2442   OH TYR P 607       6.168  11.604   7.632  0.00  0.00      PROA  
ATOM   2443   HH TYR P 607       6.593  11.484   8.484  0.00  0.00      PROA  
ATOM   2444  CD2 TYR P 607       6.406   9.471   4.635  0.00  0.00      PROA  
ATOM   2445  HD2 TYR P 607       5.686   9.254   3.860  0.00  0.00      PROA  
ATOM   2446  CE2 TYR P 607       5.872  10.256   5.732  0.00  0.00      PROA  
ATOM   2447  HE2 TYR P 607       4.853  10.569   5.559  0.00  0.00      PROA  
ATOM   2448    C TYR P 607       8.114   5.872   5.279  0.00  0.00      PROA  
ATOM   2449    O TYR P 607       8.337   6.111   6.462  0.00  0.00      PROA  
ATOM   2450    N GLU P 608       7.210   4.992   4.869  0.00  0.00      PROA  
ATOM   2451   HN GLU P 608       6.940   4.999   3.910  0.00  0.00      PROA  
ATOM   2452   CA GLU P 608       6.560   4.059   5.688  0.00  0.00      PROA  
ATOM   2453   HA GLU P 608       6.102   4.604   6.501  0.00  0.00      PROA  
ATOM   2454   CB GLU P 608       5.504   3.226   4.863  0.00  0.00      PROA  
ATOM   2455  HB1 GLU P 608       5.121   2.351   5.430  0.00  0.00      PROA  
ATOM   2456  HB2 GLU P 608       5.973   2.713   3.996  0.00  0.00      PROA  
ATOM   2457   CG GLU P 608       4.308   4.131   4.446  0.00  0.00      PROA  
ATOM   2458  HG1 GLU P 608       4.666   4.617   3.513  0.00  0.00      PROA  
ATOM   2459  HG2 GLU P 608       4.041   4.913   5.189  0.00  0.00      PROA  
ATOM   2460   CD GLU P 608       2.974   3.424   4.058  0.00  0.00      PROA  
ATOM   2461  OE1 GLU P 608       2.264   3.965   3.162  0.00  0.00      PROA  
ATOM   2462  OE2 GLU P 608       2.558   2.477   4.723  0.00  0.00      PROA  
ATOM   2463    C GLU P 608       7.596   3.112   6.350  0.00  0.00      PROA  
ATOM   2464    O GLU P 608       7.535   2.871   7.575  0.00  0.00      PROA  
ATOM   2465    N ALA P 609       8.549   2.577   5.557  0.00  0.00      PROA  
ATOM   2466   HN ALA P 609       8.516   2.826   4.592  0.00  0.00      PROA  
ATOM   2467   CA ALA P 609       9.594   1.787   6.122  0.00  0.00      PROA  
ATOM   2468   HA ALA P 609       9.121   0.940   6.597  0.00  0.00      PROA  
ATOM   2469   CB ALA P 609      10.614   1.240   5.097  0.00  0.00      PROA  
ATOM   2470  HB1 ALA P 609      11.224   0.409   5.511  0.00  0.00      PROA  
ATOM   2471  HB2 ALA P 609      11.281   2.066   4.770  0.00  0.00      PROA  
ATOM   2472  HB3 ALA P 609       9.953   0.878   4.281  0.00  0.00      PROA  
ATOM   2473    C ALA P 609      10.361   2.490   7.296  0.00  0.00      PROA  
ATOM   2474    O ALA P 609      10.570   1.816   8.314  0.00  0.00      PROA  
ATOM   2475    N ILE P 610      10.760   3.824   7.129  0.00  0.00      PROA  
ATOM   2476   HN ILE P 610      10.446   4.200   6.261  0.00  0.00      PROA  
ATOM   2477   CA ILE P 610      11.375   4.624   8.128  0.00  0.00      PROA  
ATOM   2478   HA ILE P 610      12.294   4.130   8.409  0.00  0.00      PROA  
ATOM   2479   CB ILE P 610      11.841   5.984   7.503  0.00  0.00      PROA  
ATOM   2480   HB ILE P 610      10.983   6.352   6.902  0.00  0.00      PROA  
ATOM   2481  CG2 ILE P 610      12.141   7.159   8.529  0.00  0.00      PROA  
ATOM   2482 HG21 ILE P 610      11.229   7.441   9.098  0.00  0.00      PROA  
ATOM   2483 HG22 ILE P 610      12.514   8.053   7.986  0.00  0.00      PROA  
ATOM   2484 HG23 ILE P 610      12.977   6.905   9.216  0.00  0.00      PROA  
ATOM   2485  CG1 ILE P 610      12.950   5.792   6.518  0.00  0.00      PROA  
ATOM   2486 HG11 ILE P 610      13.040   4.707   6.297  0.00  0.00      PROA  
ATOM   2487 HG12 ILE P 610      13.806   6.060   7.173  0.00  0.00      PROA  
ATOM   2488   CD ILE P 610      12.904   6.623   5.215  0.00  0.00      PROA  
ATOM   2489  HD1 ILE P 610      12.210   6.114   4.513  0.00  0.00      PROA  
ATOM   2490  HD2 ILE P 610      13.906   6.820   4.776  0.00  0.00      PROA  
ATOM   2491  HD3 ILE P 610      12.444   7.606   5.452  0.00  0.00      PROA  
ATOM   2492    C ILE P 610      10.455   4.807   9.402  0.00  0.00      PROA  
ATOM   2493    O ILE P 610      10.867   4.558  10.523  0.00  0.00      PROA  
ATOM   2494    N GLU P 611       9.220   5.169   9.137  0.00  0.00      PROA  
ATOM   2495   HN GLU P 611       9.104   5.522   8.211  0.00  0.00      PROA  
ATOM   2496   CA GLU P 611       8.148   5.269  10.115  0.00  0.00      PROA  
ATOM   2497   HA GLU P 611       8.479   6.006  10.832  0.00  0.00      PROA  
ATOM   2498   CB GLU P 611       6.817   5.691   9.425  0.00  0.00      PROA  
ATOM   2499  HB1 GLU P 611       6.600   4.899   8.678  0.00  0.00      PROA  
ATOM   2500  HB2 GLU P 611       7.057   6.625   8.873  0.00  0.00      PROA  
ATOM   2501   CG GLU P 611       5.606   5.776  10.383  0.00  0.00      PROA  
ATOM   2502  HG1 GLU P 611       5.672   6.715  10.974  0.00  0.00      PROA  
ATOM   2503  HG2 GLU P 611       5.436   4.887  11.027  0.00  0.00      PROA  
ATOM   2504   CD GLU P 611       4.243   5.869   9.631  0.00  0.00      PROA  
ATOM   2505  OE1 GLU P 611       4.162   5.463   8.420  0.00  0.00      PROA  
ATOM   2506  OE2 GLU P 611       3.197   6.171  10.276  0.00  0.00      PROA  
ATOM   2507    C GLU P 611       7.951   4.124  11.081  0.00  0.00      PROA  
ATOM   2508    O GLU P 611       7.907   4.268  12.316  0.00  0.00      PROA  
ATOM   2509    N LYS P 612       7.938   2.871  10.530  0.00  0.00      PROA  
ATOM   2510   HN LYS P 612       7.970   2.707   9.547  0.00  0.00      PROA  
ATOM   2511   CA LYS P 612       8.120   1.644  11.216  0.00  0.00      PROA  
ATOM   2512   HA LYS P 612       7.342   1.596  11.963  0.00  0.00      PROA  
ATOM   2513   CB LYS P 612       8.041   0.526  10.203  0.00  0.00      PROA  
ATOM   2514  HB1 LYS P 612       8.700  -0.320  10.497  0.00  0.00      PROA  
ATOM   2515  HB2 LYS P 612       8.491   1.023   9.317  0.00  0.00      PROA  
ATOM   2516   CG LYS P 612       6.622   0.070   9.644  0.00  0.00      PROA  
ATOM   2517  HG1 LYS P 612       6.784  -0.862   9.060  0.00  0.00      PROA  
ATOM   2518  HG2 LYS P 612       6.228   0.829   8.935  0.00  0.00      PROA  
ATOM   2519   CD LYS P 612       5.617  -0.264  10.791  0.00  0.00      PROA  
ATOM   2520  HD1 LYS P 612       5.484   0.699  11.330  0.00  0.00      PROA  
ATOM   2521  HD2 LYS P 612       6.076  -1.032  11.449  0.00  0.00      PROA  
ATOM   2522   CE LYS P 612       4.299  -0.939  10.311  0.00  0.00      PROA  
ATOM   2523  HE1 LYS P 612       3.679  -1.114  11.216  0.00  0.00      PROA  
ATOM   2524  HE2 LYS P 612       4.536  -1.919   9.844  0.00  0.00      PROA  
ATOM   2525   NZ LYS P 612       3.482  -0.089   9.443  0.00  0.00      PROA  
ATOM   2526  HZ1 LYS P 612       2.687  -0.664   9.099  0.00  0.00      PROA  
ATOM   2527  HZ2 LYS P 612       3.925   0.391   8.634  0.00  0.00      PROA  
ATOM   2528  HZ3 LYS P 612       3.008   0.676   9.965  0.00  0.00      PROA  
ATOM   2529    C LYS P 612       9.362   1.511  12.087  0.00  0.00      PROA  
ATOM   2530    O LYS P 612       9.222   1.048  13.193  0.00  0.00      PROA  
ATOM   2531    N LEU P 613      10.600   1.962  11.680  0.00  0.00      PROA  
ATOM   2532   HN LEU P 613      10.639   2.521  10.855  0.00  0.00      PROA  
ATOM   2533   CA LEU P 613      11.807   2.042  12.561  0.00  0.00      PROA  
ATOM   2534   HA LEU P 613      11.734   1.173  13.197  0.00  0.00      PROA  
ATOM   2535   CB LEU P 613      13.072   1.932  11.767  0.00  0.00      PROA  
ATOM   2536  HB1 LEU P 613      13.046   2.829  11.112  0.00  0.00      PROA  
ATOM   2537  HB2 LEU P 613      12.937   1.008  11.166  0.00  0.00      PROA  
ATOM   2538   CG LEU P 613      14.440   1.919  12.484  0.00  0.00      PROA  
ATOM   2539   HG LEU P 613      14.597   2.720  13.238  0.00  0.00      PROA  
ATOM   2540  CD1 LEU P 613      14.566   0.530  13.162  0.00  0.00      PROA  
ATOM   2541 HD11 LEU P 613      13.835   0.554  13.999  0.00  0.00      PROA  
ATOM   2542 HD12 LEU P 613      15.622   0.481  13.504  0.00  0.00      PROA  
ATOM   2543 HD13 LEU P 613      14.396  -0.302  12.446  0.00  0.00      PROA  
ATOM   2544  CD2 LEU P 613      15.500   1.992  11.360  0.00  0.00      PROA  
ATOM   2545 HD21 LEU P 613      15.171   1.224  10.627  0.00  0.00      PROA  
ATOM   2546 HD22 LEU P 613      16.518   1.792  11.757  0.00  0.00      PROA  
ATOM   2547 HD23 LEU P 613      15.530   2.949  10.798  0.00  0.00      PROA  
ATOM   2548    C LEU P 613      11.728   3.111  13.577  0.00  0.00      PROA  
ATOM   2549    O LEU P 613      12.163   2.858  14.716  0.00  0.00      PROA  
ATOM   2550    N ILE P 614      11.073   4.252  13.350  0.00  0.00      PROA  
ATOM   2551   HN ILE P 614      10.854   4.546  12.423  0.00  0.00      PROA  
ATOM   2552   CA ILE P 614      10.848   5.314  14.364  0.00  0.00      PROA  
ATOM   2553   HA ILE P 614      11.840   5.379  14.786  0.00  0.00      PROA  
ATOM   2554   CB ILE P 614      10.415   6.668  13.867  0.00  0.00      PROA  
ATOM   2555   HB ILE P 614       9.569   6.479  13.173  0.00  0.00      PROA  
ATOM   2556  CG2 ILE P 614       9.784   7.526  14.898  0.00  0.00      PROA  
ATOM   2557 HG21 ILE P 614      10.533   8.070  15.514  0.00  0.00      PROA  
ATOM   2558 HG22 ILE P 614       9.053   7.099  15.617  0.00  0.00      PROA  
ATOM   2559 HG23 ILE P 614       9.134   8.321  14.475  0.00  0.00      PROA  
ATOM   2560  CG1 ILE P 614      11.444   7.468  13.010  0.00  0.00      PROA  
ATOM   2561 HG11 ILE P 614      11.710   6.888  12.100  0.00  0.00      PROA  
ATOM   2562 HG12 ILE P 614      12.412   7.666  13.518  0.00  0.00      PROA  
ATOM   2563   CD ILE P 614      10.921   8.812  12.517  0.00  0.00      PROA  
ATOM   2564  HD1 ILE P 614      10.836   9.513  13.374  0.00  0.00      PROA  
ATOM   2565  HD2 ILE P 614       9.978   8.723  11.937  0.00  0.00      PROA  
ATOM   2566  HD3 ILE P 614      11.690   9.372  11.941  0.00  0.00      PROA  
ATOM   2567    C ILE P 614       9.913   4.741  15.449  0.00  0.00      PROA  
ATOM   2568    O ILE P 614      10.160   4.936  16.640  0.00  0.00      PROA  
ATOM   2569    N HSD P 615       8.892   3.950  15.062  0.00  0.00      PROA  
ATOM   2570   HN HSD P 615       8.685   3.714  14.116  0.00  0.00      PROA  
ATOM   2571   CA HSD P 615       7.904   3.289  15.897  0.00  0.00      PROA  
ATOM   2572   HA HSD P 615       7.461   3.935  16.640  0.00  0.00      PROA  
ATOM   2573   CB HSD P 615       6.755   2.725  15.013  0.00  0.00      PROA  
ATOM   2574  HB1 HSD P 615       7.086   2.011  14.229  0.00  0.00      PROA  
ATOM   2575  HB2 HSD P 615       6.370   3.563  14.393  0.00  0.00      PROA  
ATOM   2576  ND1 HSD P 615       5.290   0.740  15.773  0.00  0.00      PROA  
ATOM   2577  HD1 HSD P 615       5.918   0.046  15.420  0.00  0.00      PROA  
ATOM   2578   CG HSD P 615       5.544   2.077  15.687  0.00  0.00      PROA  
ATOM   2579  CE1 HSD P 615       4.077   0.588  16.368  0.00  0.00      PROA  
ATOM   2580  HE1 HSD P 615       3.566  -0.367  16.487  0.00  0.00      PROA  
ATOM   2581  NE2 HSD P 615       3.629   1.761  16.737  0.00  0.00      PROA  
ATOM   2582  CD2 HSD P 615       4.524   2.682  16.302  0.00  0.00      PROA  
ATOM   2583  HD2 HSD P 615       4.454   3.740  16.526  0.00  0.00      PROA  
ATOM   2584    C HSD P 615       8.609   2.215  16.790  0.00  0.00      PROA  
ATOM   2585    O HSD P 615       8.336   2.166  17.986  0.00  0.00      PROA  
ATOM   2586    N LEU P 616       9.548   1.436  16.163  0.00  0.00      PROA  
ATOM   2587   HN LEU P 616       9.639   1.593  15.182  0.00  0.00      PROA  
ATOM   2588   CA LEU P 616      10.394   0.488  16.881  0.00  0.00      PROA  
ATOM   2589   HA LEU P 616       9.842  -0.260  17.430  0.00  0.00      PROA  
ATOM   2590   CB LEU P 616      11.232  -0.260  15.810  0.00  0.00      PROA  
ATOM   2591  HB1 LEU P 616      11.948   0.365  15.234  0.00  0.00      PROA  
ATOM   2592  HB2 LEU P 616      10.600  -0.765  15.048  0.00  0.00      PROA  
ATOM   2593   CG LEU P 616      12.113  -1.444  16.306  0.00  0.00      PROA  
ATOM   2594   HG LEU P 616      12.972  -1.211  16.971  0.00  0.00      PROA  
ATOM   2595  CD1 LEU P 616      11.187  -2.351  17.102  0.00  0.00      PROA  
ATOM   2596 HD11 LEU P 616      11.745  -3.303  17.227  0.00  0.00      PROA  
ATOM   2597 HD12 LEU P 616      10.276  -2.607  16.520  0.00  0.00      PROA  
ATOM   2598 HD13 LEU P 616      10.961  -1.889  18.086  0.00  0.00      PROA  
ATOM   2599  CD2 LEU P 616      12.732  -2.130  15.070  0.00  0.00      PROA  
ATOM   2600 HD21 LEU P 616      13.463  -1.419  14.629  0.00  0.00      PROA  
ATOM   2601 HD22 LEU P 616      11.945  -2.403  14.335  0.00  0.00      PROA  
ATOM   2602 HD23 LEU P 616      13.300  -3.039  15.364  0.00  0.00      PROA  
ATOM   2603    C LEU P 616      11.319   1.122  17.948  0.00  0.00      PROA  
ATOM   2604    O LEU P 616      11.432   0.580  19.063  0.00  0.00      PROA  
ATOM   2605    N ALA P 617      12.018   2.261  17.697  0.00  0.00      PROA  
ATOM   2606   HN ALA P 617      12.239   2.591  16.783  0.00  0.00      PROA  
ATOM   2607   CA ALA P 617      12.527   3.127  18.775  0.00  0.00      PROA  
ATOM   2608   HA ALA P 617      13.269   2.528  19.282  0.00  0.00      PROA  
ATOM   2609   CB ALA P 617      13.248   4.321  18.126  0.00  0.00      PROA  
ATOM   2610  HB1 ALA P 617      14.206   4.519  18.652  0.00  0.00      PROA  
ATOM   2611  HB2 ALA P 617      12.727   5.301  18.073  0.00  0.00      PROA  
ATOM   2612  HB3 ALA P 617      13.603   4.117  17.094  0.00  0.00      PROA  
ATOM   2613    C ALA P 617      11.490   3.711  19.792  0.00  0.00      PROA  
ATOM   2614    O ALA P 617      11.803   3.872  20.977  0.00  0.00      PROA  
ATOM   2615    N GLU P 618      10.260   4.097  19.342  0.00  0.00      PROA  
ATOM   2616   HN GLU P 618      10.014   4.135  18.377  0.00  0.00      PROA  
ATOM   2617   CA GLU P 618       9.345   4.742  20.350  0.00  0.00      PROA  
ATOM   2618   HA GLU P 618       9.895   5.476  20.920  0.00  0.00      PROA  
ATOM   2619   CB GLU P 618       8.155   5.449  19.639  0.00  0.00      PROA  
ATOM   2620  HB1 GLU P 618       7.241   5.554  20.262  0.00  0.00      PROA  
ATOM   2621  HB2 GLU P 618       7.810   4.884  18.746  0.00  0.00      PROA  
ATOM   2622   CG GLU P 618       8.564   6.821  19.194  0.00  0.00      PROA  
ATOM   2623  HG1 GLU P 618       9.153   6.761  18.253  0.00  0.00      PROA  
ATOM   2624  HG2 GLU P 618       9.156   7.233  20.038  0.00  0.00      PROA  
ATOM   2625   CD GLU P 618       7.340   7.759  18.916  0.00  0.00      PROA  
ATOM   2626  OE1 GLU P 618       7.427   8.432  17.900  0.00  0.00      PROA  
ATOM   2627  OE2 GLU P 618       6.394   7.798  19.767  0.00  0.00      PROA  
ATOM   2628    C GLU P 618       8.695   3.775  21.354  0.00  0.00      PROA  
ATOM   2629    O GLU P 618       8.381   4.132  22.518  0.00  0.00      PROA  
ATOM   2630    N THR P 619       8.555   2.519  20.872  0.00  0.00      PROA  
ATOM   2631   HN THR P 619       8.772   2.261  19.933  0.00  0.00      PROA  
ATOM   2632   CA THR P 619       7.944   1.461  21.599  0.00  0.00      PROA  
ATOM   2633   HA THR P 619       7.281   1.886  22.338  0.00  0.00      PROA  
ATOM   2634   CB THR P 619       7.195   0.445  20.758  0.00  0.00      PROA  
ATOM   2635   HB THR P 619       6.954  -0.522  21.250  0.00  0.00      PROA  
ATOM   2636  OG1 THR P 619       8.042   0.162  19.584  0.00  0.00      PROA  
ATOM   2637  HG1 THR P 619       8.035   0.993  19.104  0.00  0.00      PROA  
ATOM   2638  CG2 THR P 619       6.010   1.101  20.168  0.00  0.00      PROA  
ATOM   2639 HG21 THR P 619       5.616   0.374  19.427  0.00  0.00      PROA  
ATOM   2640 HG22 THR P 619       6.191   1.998  19.539  0.00  0.00      PROA  
ATOM   2641 HG23 THR P 619       5.182   1.141  20.908  0.00  0.00      PROA  
ATOM   2642    C THR P 619       8.989   0.753  22.419  0.00  0.00      PROA  
ATOM   2643    O THR P 619       8.694   0.115  23.414  0.00  0.00      PROA  
ATOM   2644    N TYR P 620      10.274   0.757  22.002  0.00  0.00      PROA  
ATOM   2645   HN TYR P 620      10.445   1.143  21.099  0.00  0.00      PROA  
ATOM   2646   CA TYR P 620      11.357   0.154  22.734  0.00  0.00      PROA  
ATOM   2647   HA TYR P 620      11.004  -0.857  22.870  0.00  0.00      PROA  
ATOM   2648   CB TYR P 620      12.770   0.053  21.994  0.00  0.00      PROA  
ATOM   2649  HB1 TYR P 620      13.290   1.032  21.912  0.00  0.00      PROA  
ATOM   2650  HB2 TYR P 620      12.626  -0.261  20.938  0.00  0.00      PROA  
ATOM   2651   CG TYR P 620      13.728  -0.869  22.667  0.00  0.00      PROA  
ATOM   2652  CD1 TYR P 620      13.675  -2.246  22.357  0.00  0.00      PROA  
ATOM   2653  HD1 TYR P 620      12.932  -2.607  21.661  0.00  0.00      PROA  
ATOM   2654  CE1 TYR P 620      14.420  -3.145  23.132  0.00  0.00      PROA  
ATOM   2655  HE1 TYR P 620      14.266  -4.193  22.920  0.00  0.00      PROA  
ATOM   2656   CZ TYR P 620      15.306  -2.646  24.166  0.00  0.00      PROA  
ATOM   2657   OH TYR P 620      16.027  -3.588  24.875  0.00  0.00      PROA  
ATOM   2658   HH TYR P 620      15.752  -4.474  24.628  0.00  0.00      PROA  
ATOM   2659  CD2 TYR P 620      14.644  -0.381  23.614  0.00  0.00      PROA  
ATOM   2660  HD2 TYR P 620      14.759   0.668  23.847  0.00  0.00      PROA  
ATOM   2661  CE2 TYR P 620      15.510  -1.289  24.347  0.00  0.00      PROA  
ATOM   2662  HE2 TYR P 620      16.341  -0.950  24.948  0.00  0.00      PROA  
ATOM   2663    C TYR P 620      11.535   0.864  24.113  0.00  0.00      PROA  
ATOM   2664    O TYR P 620      11.645   2.116  24.128  0.00  0.00      PROA  
ATOM   2665    N PRO P 621      11.606   0.176  25.261  0.00  0.00      PROA  
ATOM   2666   CD PRO P 621      11.519  -1.260  25.409  0.00  0.00      PROA  
ATOM   2667  HD1 PRO P 621      12.446  -1.766  25.063  0.00  0.00      PROA  
ATOM   2668  HD2 PRO P 621      10.694  -1.593  24.744  0.00  0.00      PROA  
ATOM   2669   CA PRO P 621      11.892   0.869  26.542  0.00  0.00      PROA  
ATOM   2670   HA PRO P 621      11.415   1.833  26.631  0.00  0.00      PROA  
ATOM   2671   CB PRO P 621      11.213  -0.100  27.520  0.00  0.00      PROA  
ATOM   2672  HB1 PRO P 621      10.120   0.091  27.568  0.00  0.00      PROA  
ATOM   2673  HB2 PRO P 621      11.644  -0.165  28.542  0.00  0.00      PROA  
ATOM   2674   CG PRO P 621      11.291  -1.514  26.904  0.00  0.00      PROA  
ATOM   2675  HG1 PRO P 621      12.210  -2.043  27.236  0.00  0.00      PROA  
ATOM   2676  HG2 PRO P 621      10.363  -2.066  27.163  0.00  0.00      PROA  
ATOM   2677    C PRO P 621      13.404   1.082  26.799  0.00  0.00      PROA  
ATOM   2678    O PRO P 621      14.002   0.285  27.514  0.00  0.00      PROA  
ATOM   2679    N ILE P 622      14.048   2.152  26.287  0.00  0.00      PROA  
ATOM   2680   HN ILE P 622      13.487   2.755  25.724  0.00  0.00      PROA  
ATOM   2681   CA ILE P 622      15.421   2.604  26.554  0.00  0.00      PROA  
ATOM   2682   HA ILE P 622      15.969   1.679  26.450  0.00  0.00      PROA  
ATOM   2683   CB ILE P 622      16.043   3.534  25.440  0.00  0.00      PROA  
ATOM   2684   HB ILE P 622      16.437   4.521  25.766  0.00  0.00      PROA  
ATOM   2685  CG2 ILE P 622      17.364   2.784  25.013  0.00  0.00      PROA  
ATOM   2686 HG21 ILE P 622      18.008   2.659  25.910  0.00  0.00      PROA  
ATOM   2687 HG22 ILE P 622      17.821   3.442  24.243  0.00  0.00      PROA  
ATOM   2688 HG23 ILE P 622      17.117   1.793  24.575  0.00  0.00      PROA  
ATOM   2689  CG1 ILE P 622      15.183   3.716  24.177  0.00  0.00      PROA  
ATOM   2690 HG11 ILE P 622      14.724   2.773  23.811  0.00  0.00      PROA  
ATOM   2691 HG12 ILE P 622      15.971   4.035  23.462  0.00  0.00      PROA  
ATOM   2692   CD ILE P 622      14.077   4.707  24.401  0.00  0.00      PROA  
ATOM   2693  HD1 ILE P 622      13.331   4.426  25.174  0.00  0.00      PROA  
ATOM   2694  HD2 ILE P 622      13.528   4.880  23.451  0.00  0.00      PROA  
ATOM   2695  HD3 ILE P 622      14.436   5.716  24.700  0.00  0.00      PROA  
ATOM   2696    C ILE P 622      15.616   3.256  27.971  0.00  0.00      PROA  
ATOM   2697    O ILE P 622      14.878   4.077  28.494  0.00  0.00      PROA  
ATOM   2698    N HSD P 623      16.630   2.853  28.745  0.00  0.00      PROA  
ATOM   2699   HN HSD P 623      17.267   2.097  28.617  0.00  0.00      PROA  
ATOM   2700   CA HSD P 623      16.817   3.530  30.023  0.00  0.00      PROA  
ATOM   2701   HA HSD P 623      15.915   3.955  30.438  0.00  0.00      PROA  
ATOM   2702   CB HSD P 623      17.223   2.556  31.169  0.00  0.00      PROA  
ATOM   2703  HB1 HSD P 623      18.233   2.125  31.000  0.00  0.00      PROA  
ATOM   2704  HB2 HSD P 623      16.591   1.643  31.209  0.00  0.00      PROA  
ATOM   2705  ND1 HSD P 623      16.734   4.517  32.885  0.00  0.00      PROA  
ATOM   2706  HD1 HSD P 623      16.206   5.099  32.267  0.00  0.00      PROA  
ATOM   2707   CG HSD P 623      17.242   3.250  32.588  0.00  0.00      PROA  
ATOM   2708  CE1 HSD P 623      17.130   4.805  34.140  0.00  0.00      PROA  
ATOM   2709  HE1 HSD P 623      16.883   5.774  34.573  0.00  0.00      PROA  
ATOM   2710  NE2 HSD P 623      17.895   3.882  34.618  0.00  0.00      PROA  
ATOM   2711  CD2 HSD P 623      17.965   2.855  33.677  0.00  0.00      PROA  
ATOM   2712  HD2 HSD P 623      18.367   1.890  33.959  0.00  0.00      PROA  
ATOM   2713    C HSD P 623      17.890   4.631  29.854  0.00  0.00      PROA  
ATOM   2714    O HSD P 623      19.095   4.396  29.514  0.00  0.00      PROA  
ATOM   2715    N MET P 624      17.412   5.878  29.968  0.00  0.00      PROA  
ATOM   2716   HN MET P 624      16.443   6.025  30.151  0.00  0.00      PROA  
ATOM   2717   CA MET P 624      18.307   7.029  29.765  0.00  0.00      PROA  
ATOM   2718   HA MET P 624      19.305   6.830  30.129  0.00  0.00      PROA  
ATOM   2719   CB MET P 624      18.356   7.448  28.263  0.00  0.00      PROA  
ATOM   2720  HB1 MET P 624      18.706   6.518  27.767  0.00  0.00      PROA  
ATOM   2721  HB2 MET P 624      19.115   8.251  28.146  0.00  0.00      PROA  
ATOM   2722   CG MET P 624      17.039   7.750  27.532  0.00  0.00      PROA  
ATOM   2723  HG1 MET P 624      16.296   6.966  27.790  0.00  0.00      PROA  
ATOM   2724  HG2 MET P 624      17.242   7.463  26.478  0.00  0.00      PROA  
ATOM   2725   SD MET P 624      16.125   9.295  27.646  0.00  0.00      PROA  
ATOM   2726   CE MET P 624      16.962  10.127  26.328  0.00  0.00      PROA  
ATOM   2727  HE1 MET P 624      18.056   9.974  26.446  0.00  0.00      PROA  
ATOM   2728  HE2 MET P 624      16.890  11.235  26.311  0.00  0.00      PROA  
ATOM   2729  HE3 MET P 624      16.732   9.767  25.303  0.00  0.00      PROA  
ATOM   2730    C MET P 624      17.887   8.159  30.634  0.00  0.00      PROA  
ATOM   2731    O MET P 624      16.884   8.187  31.349  0.00  0.00      PROA  
ATOM   2732    N HSD P 625      18.868   9.083  30.778  0.00  0.00      PROA  
ATOM   2733   HN HSD P 625      19.689   9.021  30.217  0.00  0.00      PROA  
ATOM   2734   CA HSD P 625      18.803  10.297  31.646  0.00  0.00      PROA  
ATOM   2735   HA HSD P 625      18.792   9.960  32.672  0.00  0.00      PROA  
ATOM   2736   CB HSD P 625      20.085  11.157  31.480  0.00  0.00      PROA  
ATOM   2737  HB1 HSD P 625      20.183  11.376  30.395  0.00  0.00      PROA  
ATOM   2738  HB2 HSD P 625      20.936  10.484  31.719  0.00  0.00      PROA  
ATOM   2739  ND1 HSD P 625      19.968  12.435  33.604  0.00  0.00      PROA  
ATOM   2740  HD1 HSD P 625      19.733  11.674  34.209  0.00  0.00      PROA  
ATOM   2741   CG HSD P 625      20.179  12.388  32.236  0.00  0.00      PROA  
ATOM   2742  CE1 HSD P 625      20.066  13.748  33.958  0.00  0.00      PROA  
ATOM   2743  HE1 HSD P 625      19.867  14.142  34.954  0.00  0.00      PROA  
ATOM   2744  NE2 HSD P 625      20.155  14.498  32.948  0.00  0.00      PROA  
ATOM   2745  CD2 HSD P 625      20.317  13.663  31.866  0.00  0.00      PROA  
ATOM   2746  HD2 HSD P 625      20.465  14.063  30.871  0.00  0.00      PROA  
ATOM   2747    C HSD P 625      17.544  11.169  31.331  0.00  0.00      PROA  
ATOM   2748    O HSD P 625      17.239  11.558  30.203  0.00  0.00      PROA  
ATOM   2749    N SER P 626      16.832  11.492  32.461  0.00  0.00      PROA  
ATOM   2750   HN SER P 626      17.185  11.380  33.387  0.00  0.00      PROA  
ATOM   2751   CA SER P 626      15.444  11.869  32.296  0.00  0.00      PROA  
ATOM   2752   HA SER P 626      15.328  12.540  31.457  0.00  0.00      PROA  
ATOM   2753   CB SER P 626      14.493  10.536  32.119  0.00  0.00      PROA  
ATOM   2754  HB1 SER P 626      13.415  10.768  32.253  0.00  0.00      PROA  
ATOM   2755  HB2 SER P 626      14.668   9.917  33.025  0.00  0.00      PROA  
ATOM   2756   OG SER P 626      14.800   9.859  30.944  0.00  0.00      PROA  
ATOM   2757  HG1 SER P 626      15.672   9.493  31.112  0.00  0.00      PROA  
ATOM   2758    C SER P 626      14.929  12.623  33.475  0.00  0.00      PROA  
ATOM   2759    O SER P 626      15.270  12.390  34.634  0.00  0.00      PROA  
ATOM   2760    N GLN P 627      13.913  13.463  33.164  0.00  0.00      PROA  
ATOM   2761   HN GLN P 627      13.584  13.648  32.241  0.00  0.00      PROA  
ATOM   2762   CA GLN P 627      13.117  14.016  34.226  0.00  0.00      PROA  
ATOM   2763   HA GLN P 627      13.731  14.357  35.047  0.00  0.00      PROA  
ATOM   2764   CB GLN P 627      12.381  15.253  33.657  0.00  0.00      PROA  
ATOM   2765  HB1 GLN P 627      11.816  15.837  34.414  0.00  0.00      PROA  
ATOM   2766  HB2 GLN P 627      11.617  14.932  32.916  0.00  0.00      PROA  
ATOM   2767   CG GLN P 627      13.289  16.305  33.001  0.00  0.00      PROA  
ATOM   2768  HG1 GLN P 627      12.760  17.281  32.957  0.00  0.00      PROA  
ATOM   2769  HG2 GLN P 627      13.354  16.075  31.915  0.00  0.00      PROA  
ATOM   2770   CD GLN P 627      14.680  16.413  33.463  0.00  0.00      PROA  
ATOM   2771  OE1 GLN P 627      15.599  16.103  32.698  0.00  0.00      PROA  
ATOM   2772  NE2 GLN P 627      14.934  16.763  34.740  0.00  0.00      PROA  
ATOM   2773 HE21 GLN P 627      15.877  17.010  34.964  0.00  0.00      PROA  
ATOM   2774 HE22 GLN P 627      14.171  16.780  35.387  0.00  0.00      PROA  
ATOM   2775    C GLN P 627      12.218  13.041  34.947  0.00  0.00      PROA  
ATOM   2776    O GLN P 627      11.765  12.115  34.266  0.00  0.00      PROA  
ATOM   2777    N LEU P 628      11.928  13.249  36.256  0.00  0.00      PROA  
ATOM   2778   HN LEU P 628      12.498  13.922  36.721  0.00  0.00      PROA  
ATOM   2779   CA LEU P 628      11.122  12.420  37.149  0.00  0.00      PROA  
ATOM   2780   HA LEU P 628      11.457  11.395  37.200  0.00  0.00      PROA  
ATOM   2781   CB LEU P 628      10.972  13.056  38.552  0.00  0.00      PROA  
ATOM   2782  HB1 LEU P 628      10.157  12.546  39.108  0.00  0.00      PROA  
ATOM   2783  HB2 LEU P 628      10.654  14.119  38.489  0.00  0.00      PROA  
ATOM   2784   CG LEU P 628      12.126  13.061  39.534  0.00  0.00      PROA  
ATOM   2785   HG LEU P 628      12.988  13.545  39.027  0.00  0.00      PROA  
ATOM   2786  CD1 LEU P 628      11.755  13.910  40.810  0.00  0.00      PROA  
ATOM   2787 HD11 LEU P 628      12.692  14.038  41.393  0.00  0.00      PROA  
ATOM   2788 HD12 LEU P 628      10.878  13.391  41.253  0.00  0.00      PROA  
ATOM   2789 HD13 LEU P 628      11.480  14.962  40.580  0.00  0.00      PROA  
ATOM   2790  CD2 LEU P 628      12.622  11.713  40.076  0.00  0.00      PROA  
ATOM   2791 HD21 LEU P 628      13.359  11.768  40.906  0.00  0.00      PROA  
ATOM   2792 HD22 LEU P 628      13.068  11.014  39.337  0.00  0.00      PROA  
ATOM   2793 HD23 LEU P 628      11.689  11.224  40.429  0.00  0.00      PROA  
ATOM   2794    C LEU P 628       9.790  12.255  36.587  0.00  0.00      PROA  
ATOM   2795    O LEU P 628       9.201  11.179  36.762  0.00  0.00      PROA  
ATOM   2796    N ASP P 629       9.305  13.289  35.845  0.00  0.00      PROA  
ATOM   2797   HN ASP P 629       9.900  14.069  35.668  0.00  0.00      PROA  
ATOM   2798   CA ASP P 629       8.018  13.186  35.272  0.00  0.00      PROA  
ATOM   2799   HA ASP P 629       7.386  12.761  36.038  0.00  0.00      PROA  
ATOM   2800   CB ASP P 629       7.295  14.555  35.041  0.00  0.00      PROA  
ATOM   2801  HB1 ASP P 629       7.093  14.924  36.069  0.00  0.00      PROA  
ATOM   2802  HB2 ASP P 629       6.355  14.405  34.468  0.00  0.00      PROA  
ATOM   2803   CG ASP P 629       8.081  15.581  34.253  0.00  0.00      PROA  
ATOM   2804  OD1 ASP P 629       9.305  15.495  34.002  0.00  0.00      PROA  
ATOM   2805  OD2 ASP P 629       7.428  16.539  33.821  0.00  0.00      PROA  
ATOM   2806    C ASP P 629       7.986  12.171  34.122  0.00  0.00      PROA  
ATOM   2807    O ASP P 629       7.171  11.297  34.104  0.00  0.00      PROA  
ATOM   2808    N HSD P 630       8.909  12.263  33.159  0.00  0.00      PROA  
ATOM   2809   HN HSD P 630       9.627  12.923  33.367  0.00  0.00      PROA  
ATOM   2810   CA HSD P 630       9.095  11.321  32.045  0.00  0.00      PROA  
ATOM   2811   HA HSD P 630       8.179  11.242  31.478  0.00  0.00      PROA  
ATOM   2812   CB HSD P 630      10.192  11.842  31.114  0.00  0.00      PROA  
ATOM   2813  HB1 HSD P 630      10.457  11.023  30.411  0.00  0.00      PROA  
ATOM   2814  HB2 HSD P 630      11.108  11.972  31.729  0.00  0.00      PROA  
ATOM   2815  ND1 HSD P 630      10.224  13.159  28.960  0.00  0.00      PROA  
ATOM   2816  HD1 HSD P 630      10.840  12.527  28.488  0.00  0.00      PROA  
ATOM   2817   CG HSD P 630       9.795  13.000  30.318  0.00  0.00      PROA  
ATOM   2818  CE1 HSD P 630       9.568  14.231  28.452  0.00  0.00      PROA  
ATOM   2819  HE1 HSD P 630       9.641  14.538  27.409  0.00  0.00      PROA  
ATOM   2820  NE2 HSD P 630       8.698  14.726  29.298  0.00  0.00      PROA  
ATOM   2821  CD2 HSD P 630       8.820  13.966  30.463  0.00  0.00      PROA  
ATOM   2822  HD2 HSD P 630       8.118  14.206  31.253  0.00  0.00      PROA  
ATOM   2823    C HSD P 630       9.412   9.895  32.470  0.00  0.00      PROA  
ATOM   2824    O HSD P 630       8.991   8.935  31.862  0.00  0.00      PROA  
ATOM   2825    N LEU P 631      10.121   9.746  33.608  0.00  0.00      PROA  
ATOM   2826   HN LEU P 631      10.520  10.497  34.127  0.00  0.00      PROA  
ATOM   2827   CA LEU P 631      10.494   8.413  34.165  0.00  0.00      PROA  
ATOM   2828   HA LEU P 631      10.978   7.880  33.360  0.00  0.00      PROA  
ATOM   2829   CB LEU P 631      11.426   8.656  35.338  0.00  0.00      PROA  
ATOM   2830  HB1 LEU P 631      11.431   7.854  36.107  0.00  0.00      PROA  
ATOM   2831  HB2 LEU P 631      11.171   9.618  35.832  0.00  0.00      PROA  
ATOM   2832   CG LEU P 631      12.856   8.848  35.060  0.00  0.00      PROA  
ATOM   2833   HG LEU P 631      12.864   9.776  34.449  0.00  0.00      PROA  
ATOM   2834  CD1 LEU P 631      13.596   9.217  36.360  0.00  0.00      PROA  
ATOM   2835 HD11 LEU P 631      13.074   9.970  36.990  0.00  0.00      PROA  
ATOM   2836 HD12 LEU P 631      14.613   9.597  36.125  0.00  0.00      PROA  
ATOM   2837 HD13 LEU P 631      13.729   8.399  37.101  0.00  0.00      PROA  
ATOM   2838  CD2 LEU P 631      13.548   7.590  34.537  0.00  0.00      PROA  
ATOM   2839 HD21 LEU P 631      14.652   7.642  34.645  0.00  0.00      PROA  
ATOM   2840 HD22 LEU P 631      13.158   7.417  33.511  0.00  0.00      PROA  
ATOM   2841 HD23 LEU P 631      13.142   6.839  35.249  0.00  0.00      PROA  
ATOM   2842    C LEU P 631       9.264   7.798  34.762  0.00  0.00      PROA  
ATOM   2843    O LEU P 631       9.100   6.577  34.772  0.00  0.00      PROA  
ATOM   2844    N SER P 632       8.364   8.630  35.255  0.00  0.00      PROA  
ATOM   2845   HN SER P 632       8.465   9.621  35.235  0.00  0.00      PROA  
ATOM   2846   CA SER P 632       7.057   8.049  35.744  0.00  0.00      PROA  
ATOM   2847   HA SER P 632       7.290   7.160  36.311  0.00  0.00      PROA  
ATOM   2848   CB SER P 632       6.261   9.041  36.650  0.00  0.00      PROA  
ATOM   2849  HB1 SER P 632       5.636   9.750  36.067  0.00  0.00      PROA  
ATOM   2850  HB2 SER P 632       6.931   9.646  37.298  0.00  0.00      PROA  
ATOM   2851   OG SER P 632       5.253   8.354  37.386  0.00  0.00      PROA  
ATOM   2852  HG1 SER P 632       5.549   8.214  38.289  0.00  0.00      PROA  
ATOM   2853    C SER P 632       6.135   7.406  34.664  0.00  0.00      PROA  
ATOM   2854    O SER P 632       5.388   6.434  34.759  0.00  0.00      PROA  
ATOM   2855    N LEU P 633       6.022   8.167  33.507  0.00  0.00      PROA  
ATOM   2856   HN LEU P 633       6.484   9.046  33.425  0.00  0.00      PROA  
ATOM   2857   CA LEU P 633       5.342   7.627  32.291  0.00  0.00      PROA  
ATOM   2858   HA LEU P 633       4.382   7.216  32.565  0.00  0.00      PROA  
ATOM   2859   CB LEU P 633       5.145   8.768  31.195  0.00  0.00      PROA  
ATOM   2860  HB1 LEU P 633       4.724   8.268  30.297  0.00  0.00      PROA  
ATOM   2861  HB2 LEU P 633       6.115   9.061  30.738  0.00  0.00      PROA  
ATOM   2862   CG LEU P 633       4.364   9.962  31.697  0.00  0.00      PROA  
ATOM   2863   HG LEU P 633       5.027  10.577  32.342  0.00  0.00      PROA  
ATOM   2864  CD1 LEU P 633       3.930  10.826  30.496  0.00  0.00      PROA  
ATOM   2865 HD11 LEU P 633       3.093  10.504  29.839  0.00  0.00      PROA  
ATOM   2866 HD12 LEU P 633       4.799  10.868  29.805  0.00  0.00      PROA  
ATOM   2867 HD13 LEU P 633       3.637  11.845  30.829  0.00  0.00      PROA  
ATOM   2868  CD2 LEU P 633       3.211   9.610  32.600  0.00  0.00      PROA  
ATOM   2869 HD21 LEU P 633       2.441   9.036  32.042  0.00  0.00      PROA  
ATOM   2870 HD22 LEU P 633       2.660  10.531  32.884  0.00  0.00      PROA  
ATOM   2871 HD23 LEU P 633       3.495   9.143  33.568  0.00  0.00      PROA  
ATOM   2872    C LEU P 633       6.166   6.497  31.635  0.00  0.00      PROA  
ATOM   2873    O LEU P 633       5.643   5.500  31.280  0.00  0.00      PROA  
ATOM   2874    N TYR P 634       7.458   6.657  31.392  0.00  0.00      PROA  
ATOM   2875   HN TYR P 634       7.886   7.469  31.781  0.00  0.00      PROA  
ATOM   2876   CA TYR P 634       8.219   5.855  30.465  0.00  0.00      PROA  
ATOM   2877   HA TYR P 634       7.552   5.138  30.010  0.00  0.00      PROA  
ATOM   2878   CB TYR P 634       8.771   6.756  29.305  0.00  0.00      PROA  
ATOM   2879  HB1 TYR P 634       9.302   6.089  28.593  0.00  0.00      PROA  
ATOM   2880  HB2 TYR P 634       9.550   7.465  29.662  0.00  0.00      PROA  
ATOM   2881   CG TYR P 634       7.740   7.563  28.565  0.00  0.00      PROA  
ATOM   2882  CD1 TYR P 634       8.080   8.906  28.404  0.00  0.00      PROA  
ATOM   2883  HD1 TYR P 634       9.002   9.319  28.787  0.00  0.00      PROA  
ATOM   2884  CE1 TYR P 634       7.184   9.697  27.623  0.00  0.00      PROA  
ATOM   2885  HE1 TYR P 634       7.384  10.757  27.556  0.00  0.00      PROA  
ATOM   2886   CZ TYR P 634       6.039   9.041  26.984  0.00  0.00      PROA  
ATOM   2887   OH TYR P 634       5.294   9.780  26.067  0.00  0.00      PROA  
ATOM   2888   HH TYR P 634       4.473   9.294  25.965  0.00  0.00      PROA  
ATOM   2889  CD2 TYR P 634       6.645   6.956  28.021  0.00  0.00      PROA  
ATOM   2890  HD2 TYR P 634       6.358   5.954  28.302  0.00  0.00      PROA  
ATOM   2891  CE2 TYR P 634       5.765   7.718  27.259  0.00  0.00      PROA  
ATOM   2892  HE2 TYR P 634       4.943   7.178  26.814  0.00  0.00      PROA  
ATOM   2893    C TYR P 634       9.355   5.084  30.946  0.00  0.00      PROA  
ATOM   2894    O TYR P 634       9.974   5.396  31.939  0.00  0.00      PROA  
ATOM   2895    N TYR P 635       9.626   3.985  30.282  0.00  0.00      PROA  
ATOM   2896   HN TYR P 635       9.156   3.835  29.416  0.00  0.00      PROA  
ATOM   2897   CA TYR P 635      10.510   2.963  30.604  0.00  0.00      PROA  
ATOM   2898   HA TYR P 635      10.528   2.430  29.665  0.00  0.00      PROA  
ATOM   2899   CB TYR P 635      11.941   3.486  30.879  0.00  0.00      PROA  
ATOM   2900  HB1 TYR P 635      11.921   4.432  31.463  0.00  0.00      PROA  
ATOM   2901  HB2 TYR P 635      12.533   3.806  29.995  0.00  0.00      PROA  
ATOM   2902   CG TYR P 635      12.867   2.548  31.680  0.00  0.00      PROA  
ATOM   2903  CD1 TYR P 635      12.930   1.197  31.284  0.00  0.00      PROA  
ATOM   2904  HD1 TYR P 635      12.375   0.897  30.407  0.00  0.00      PROA  
ATOM   2905  CE1 TYR P 635      13.817   0.388  32.014  0.00  0.00      PROA  
ATOM   2906  HE1 TYR P 635      13.866  -0.616  31.619  0.00  0.00      PROA  
ATOM   2907   CZ TYR P 635      14.424   0.779  33.195  0.00  0.00      PROA  
ATOM   2908   OH TYR P 635      15.460  -0.045  33.686  0.00  0.00      PROA  
ATOM   2909   HH TYR P 635      15.240  -0.954  33.470  0.00  0.00      PROA  
ATOM   2910  CD2 TYR P 635      13.676   3.038  32.779  0.00  0.00      PROA  
ATOM   2911  HD2 TYR P 635      13.666   4.079  33.064  0.00  0.00      PROA  
ATOM   2912  CE2 TYR P 635      14.404   2.118  33.550  0.00  0.00      PROA  
ATOM   2913  HE2 TYR P 635      15.034   2.489  34.345  0.00  0.00      PROA  
ATOM   2914    C TYR P 635       9.887   1.963  31.494  0.00  0.00      PROA  
ATOM   2915    O TYR P 635       9.872   2.096  32.715  0.00  0.00      PROA  
ATOM   2916    N CYS P 636       9.389   0.800  30.999  0.00  0.00      PROA  
ATOM   2917   HN CYS P 636       9.390   0.671  30.010  0.00  0.00      PROA  
ATOM   2918   CA CYS P 636       8.792  -0.304  31.693  0.00  0.00      PROA  
ATOM   2919   HA CYS P 636       8.027   0.029  32.379  0.00  0.00      PROA  
ATOM   2920   CB CYS P 636       7.942  -1.223  30.907  0.00  0.00      PROA  
ATOM   2921  HB1 CYS P 636       7.452  -1.957  31.581  0.00  0.00      PROA  
ATOM   2922  HB2 CYS P 636       8.510  -1.871  30.205  0.00  0.00      PROA  
ATOM   2923   SG CYS P 636       6.698  -0.294  29.947  0.00  0.00      PROA  
ATOM   2924    C CYS P 636       9.770  -1.073  32.401  0.00  0.00      PROA  
ATOM   2925    O CYS P 636      10.749  -1.615  31.936  0.00  0.00      PROA  
ATOM   2926    N ARG P 637       9.530  -1.099  33.691  0.00  0.00      PROA  
ATOM   2927   HN ARG P 637       8.725  -0.701  34.125  0.00  0.00      PROA  
ATOM   2928   CA ARG P 637      10.334  -1.926  34.547  0.00  0.00      PROA  
ATOM   2929   HA ARG P 637      10.696  -2.864  34.152  0.00  0.00      PROA  
ATOM   2930   CB ARG P 637      11.653  -1.189  34.826  0.00  0.00      PROA  
ATOM   2931  HB1 ARG P 637      12.082  -0.782  33.885  0.00  0.00      PROA  
ATOM   2932  HB2 ARG P 637      12.331  -1.984  35.203  0.00  0.00      PROA  
ATOM   2933   CG ARG P 637      11.630   0.003  35.824  0.00  0.00      PROA  
ATOM   2934  HG1 ARG P 637      12.667   0.301  36.091  0.00  0.00      PROA  
ATOM   2935  HG2 ARG P 637      11.033  -0.103  36.755  0.00  0.00      PROA  
ATOM   2936   CD ARG P 637      11.158   1.267  35.125  0.00  0.00      PROA  
ATOM   2937  HD1 ARG P 637      10.054   1.302  35.004  0.00  0.00      PROA  
ATOM   2938  HD2 ARG P 637      11.600   1.272  34.106  0.00  0.00      PROA  
ATOM   2939   NE ARG P 637      11.502   2.515  35.866  0.00  0.00      PROA  
ATOM   2940   HE ARG P 637      12.295   2.585  36.471  0.00  0.00      PROA  
ATOM   2941   CZ ARG P 637      10.963   3.764  35.761  0.00  0.00      PROA  
ATOM   2942  NH1 ARG P 637      11.389   4.732  36.530  0.00  0.00      PROA  
ATOM   2943 HH11 ARG P 637      11.448   4.457  37.489  0.00  0.00      PROA  
ATOM   2944 HH12 ARG P 637      11.023   5.632  36.294  0.00  0.00      PROA  
ATOM   2945  NH2 ARG P 637      10.161   4.123  34.767  0.00  0.00      PROA  
ATOM   2946 HH21 ARG P 637      10.185   3.502  33.983  0.00  0.00      PROA  
ATOM   2947 HH22 ARG P 637       9.696   5.006  34.715  0.00  0.00      PROA  
ATOM   2948    C ARG P 637       9.586  -2.279  35.800  0.00  0.00      PROA  
ATOM   2949    O ARG P 637       8.633  -1.591  36.195  0.00  0.00      PROA  
ATOM   2950    N CYS P 638       9.965  -3.332  36.481  0.00  0.00      PROA  
ATOM   2951   HN CYS P 638      10.640  -3.862  35.973  0.00  0.00      PROA  
ATOM   2952   CA CYS P 638       9.311  -3.916  37.630  0.00  0.00      PROA  
ATOM   2953   HA CYS P 638       8.295  -3.556  37.695  0.00  0.00      PROA  
ATOM   2954   CB CYS P 638       9.359  -5.514  37.559  0.00  0.00      PROA  
ATOM   2955  HB1 CYS P 638      10.416  -5.820  37.408  0.00  0.00      PROA  
ATOM   2956  HB2 CYS P 638       8.821  -5.804  36.630  0.00  0.00      PROA  
ATOM   2957   SG CYS P 638       8.588  -6.216  38.964  0.00  0.00      PROA  
ATOM   2958    C CYS P 638      10.013  -3.457  38.885  0.00  0.00      PROA  
ATOM   2959    O CYS P 638      11.217  -3.619  39.087  0.00  0.00      PROA  
ATOM   2960    N ALA P 639       9.271  -2.769  39.766  0.00  0.00      PROA  
ATOM   2961   HN ALA P 639       8.302  -2.637  39.574  0.00  0.00      PROA  
ATOM   2962   CA ALA P 639       9.688  -2.524  41.119  0.00  0.00      PROA  
ATOM   2963   HA ALA P 639      10.754  -2.515  41.289  0.00  0.00      PROA  
ATOM   2964   CB ALA P 639       9.319  -1.102  41.502  0.00  0.00      PROA  
ATOM   2965  HB1 ALA P 639       9.944  -0.822  42.376  0.00  0.00      PROA  
ATOM   2966  HB2 ALA P 639       8.258  -0.971  41.804  0.00  0.00      PROA  
ATOM   2967  HB3 ALA P 639       9.508  -0.385  40.676  0.00  0.00      PROA  
ATOM   2968    C ALA P 639       9.091  -3.504  42.114  0.00  0.00      PROA  
ATOM   2969    O ALA P 639       8.027  -4.158  41.866  0.00  0.00      PROA  
ATOM   2970    N LEU P 640       9.773  -3.720  43.266  0.00  0.00      PROA  
ATOM   2971   HN LEU P 640      10.509  -3.078  43.467  0.00  0.00      PROA  
ATOM   2972   CA LEU P 640       9.329  -4.675  44.314  0.00  0.00      PROA  
ATOM   2973   HA LEU P 640       8.283  -4.918  44.205  0.00  0.00      PROA  
ATOM   2974   CB LEU P 640      10.127  -5.965  44.249  0.00  0.00      PROA  
ATOM   2975  HB1 LEU P 640      10.384  -6.374  45.250  0.00  0.00      PROA  
ATOM   2976  HB2 LEU P 640      11.127  -5.685  43.854  0.00  0.00      PROA  
ATOM   2977   CG LEU P 640       9.457  -6.998  43.283  0.00  0.00      PROA  
ATOM   2978   HG LEU P 640       9.127  -6.555  42.320  0.00  0.00      PROA  
ATOM   2979  CD1 LEU P 640      10.580  -8.049  42.937  0.00  0.00      PROA  
ATOM   2980 HD11 LEU P 640      10.226  -8.754  42.155  0.00  0.00      PROA  
ATOM   2981 HD12 LEU P 640      10.891  -8.603  43.849  0.00  0.00      PROA  
ATOM   2982 HD13 LEU P 640      11.424  -7.490  42.480  0.00  0.00      PROA  
ATOM   2983  CD2 LEU P 640       8.384  -7.770  44.042  0.00  0.00      PROA  
ATOM   2984 HD21 LEU P 640       8.728  -8.369  44.913  0.00  0.00      PROA  
ATOM   2985 HD22 LEU P 640       7.748  -8.349  43.339  0.00  0.00      PROA  
ATOM   2986 HD23 LEU P 640       7.675  -7.030  44.471  0.00  0.00      PROA  
ATOM   2987    C LEU P 640       9.559  -4.034  45.669  0.00  0.00      PROA  
ATOM   2988    O LEU P 640      10.495  -3.267  45.779  0.00  0.00      PROA  
ATOM   2989    N PRO P 641       8.808  -4.272  46.776  0.00  0.00      PROA  
ATOM   2990   CD PRO P 641       7.540  -4.994  46.775  0.00  0.00      PROA  
ATOM   2991  HD1 PRO P 641       7.658  -5.895  46.136  0.00  0.00      PROA  
ATOM   2992  HD2 PRO P 641       6.696  -4.384  46.388  0.00  0.00      PROA  
ATOM   2993   CA PRO P 641       9.234  -4.002  48.139  0.00  0.00      PROA  
ATOM   2994   HA PRO P 641       9.693  -3.024  48.117  0.00  0.00      PROA  
ATOM   2995   CB PRO P 641       7.951  -4.094  48.940  0.00  0.00      PROA  
ATOM   2996  HB1 PRO P 641       7.303  -3.221  48.711  0.00  0.00      PROA  
ATOM   2997  HB2 PRO P 641       8.075  -4.173  50.041  0.00  0.00      PROA  
ATOM   2998   CG PRO P 641       7.294  -5.311  48.237  0.00  0.00      PROA  
ATOM   2999  HG1 PRO P 641       7.738  -6.284  48.538  0.00  0.00      PROA  
ATOM   3000  HG2 PRO P 641       6.217  -5.457  48.467  0.00  0.00      PROA  
ATOM   3001    C PRO P 641      10.315  -4.973  48.626  0.00  0.00      PROA  
ATOM   3002    O PRO P 641      10.490  -6.045  48.057  0.00  0.00      PROA  
ATOM   3003    N GLU P 642      11.126  -4.446  49.522  0.00  0.00      PROA  
ATOM   3004   HN GLU P 642      11.077  -3.528  49.907  0.00  0.00      PROA  
ATOM   3005   CA GLU P 642      12.362  -5.098  49.982  0.00  0.00      PROA  
ATOM   3006   HA GLU P 642      13.036  -5.201  49.145  0.00  0.00      PROA  
ATOM   3007   CB GLU P 642      12.932  -4.244  51.079  0.00  0.00      PROA  
ATOM   3008  HB1 GLU P 642      12.243  -3.968  51.905  0.00  0.00      PROA  
ATOM   3009  HB2 GLU P 642      13.062  -3.288  50.527  0.00  0.00      PROA  
ATOM   3010   CG GLU P 642      14.357  -4.647  51.714  0.00  0.00      PROA  
ATOM   3011  HG1 GLU P 642      14.294  -5.553  52.354  0.00  0.00      PROA  
ATOM   3012  HG2 GLU P 642      14.588  -3.847  52.450  0.00  0.00      PROA  
ATOM   3013   CD GLU P 642      15.496  -4.900  50.759  0.00  0.00      PROA  
ATOM   3014  OE1 GLU P 642      15.770  -6.048  50.415  0.00  0.00      PROA  
ATOM   3015  OE2 GLU P 642      16.107  -3.887  50.261  0.00  0.00      PROA  
ATOM   3016    C GLU P 642      12.207  -6.555  50.578  0.00  0.00      PROA  
ATOM   3017    O GLU P 642      11.065  -7.044  50.832  0.00  0.00      PROA  
ATOM   3018    N ASN P 643      13.335  -7.315  50.640  0.00  0.00      PROA  
ATOM   3019   HN ASN P 643      14.263  -6.993  50.465  0.00  0.00      PROA  
ATOM   3020   CA ASN P 643      13.452  -8.606  51.269  0.00  0.00      PROA  
ATOM   3021   HA ASN P 643      14.504  -8.753  51.463  0.00  0.00      PROA  
ATOM   3022   CB ASN P 643      12.884  -8.676  52.707  0.00  0.00      PROA  
ATOM   3023  HB1 ASN P 643      13.087  -9.660  53.181  0.00  0.00      PROA  
ATOM   3024  HB2 ASN P 643      11.776  -8.618  52.658  0.00  0.00      PROA  
ATOM   3025   CG ASN P 643      13.438  -7.596  53.569  0.00  0.00      PROA  
ATOM   3026  OD1 ASN P 643      14.660  -7.485  53.706  0.00  0.00      PROA  
ATOM   3027  ND2 ASN P 643      12.570  -6.709  54.110  0.00  0.00      PROA  
ATOM   3028 HD21 ASN P 643      12.982  -5.855  54.429  0.00  0.00      PROA  
ATOM   3029 HD22 ASN P 643      11.605  -6.965  54.052  0.00  0.00      PROA  
ATOM   3030    C ASN P 643      12.973  -9.774  50.442  0.00  0.00      PROA  
ATOM   3031    O ASN P 643      11.781 -10.027  50.455  0.00  0.00      PROA  
ATOM   3032    N PRO P 644      13.747 -10.495  49.696  0.00  0.00      PROA  
ATOM   3033   CD PRO P 644      15.188 -10.306  49.531  0.00  0.00      PROA  
ATOM   3034  HD1 PRO P 644      15.737 -10.400  50.493  0.00  0.00      PROA  
ATOM   3035  HD2 PRO P 644      15.406  -9.275  49.178  0.00  0.00      PROA  
ATOM   3036   CA PRO P 644      13.251 -11.524  48.742  0.00  0.00      PROA  
ATOM   3037   HA PRO P 644      12.496 -11.137  48.074  0.00  0.00      PROA  
ATOM   3038   CB PRO P 644      14.473 -11.909  47.924  0.00  0.00      PROA  
ATOM   3039  HB1 PRO P 644      14.490 -11.177  47.088  0.00  0.00      PROA  
ATOM   3040  HB2 PRO P 644      14.525 -12.936  47.503  0.00  0.00      PROA  
ATOM   3041   CG PRO P 644      15.625 -11.556  48.779  0.00  0.00      PROA  
ATOM   3042  HG1 PRO P 644      15.738 -12.494  49.363  0.00  0.00      PROA  
ATOM   3043  HG2 PRO P 644      16.610 -11.292  48.338  0.00  0.00      PROA  
ATOM   3044    C PRO P 644      12.754 -12.825  49.313  0.00  0.00      PROA  
ATOM   3045    O PRO P 644      12.309 -13.600  48.574  0.00  0.00      PROA  
ATOM   3046    N ASN P 645      12.791 -12.989  50.703  0.00  0.00      PROA  
ATOM   3047   HN ASN P 645      13.185 -12.331  51.339  0.00  0.00      PROA  
ATOM   3048   CA ASN P 645      12.289 -14.226  51.302  0.00  0.00      PROA  
ATOM   3049   HA ASN P 645      11.367 -14.479  50.801  0.00  0.00      PROA  
ATOM   3050   CB ASN P 645      13.299 -15.444  51.235  0.00  0.00      PROA  
ATOM   3051  HB1 ASN P 645      13.459 -15.678  50.161  0.00  0.00      PROA  
ATOM   3052  HB2 ASN P 645      12.804 -16.247  51.822  0.00  0.00      PROA  
ATOM   3053   CG ASN P 645      14.684 -15.142  51.834  0.00  0.00      PROA  
ATOM   3054  OD1 ASN P 645      14.826 -14.299  52.688  0.00  0.00      PROA  
ATOM   3055  ND2 ASN P 645      15.680 -15.859  51.359  0.00  0.00      PROA  
ATOM   3056 HD21 ASN P 645      16.627 -15.593  51.539  0.00  0.00      PROA  
ATOM   3057 HD22 ASN P 645      15.437 -16.621  50.759  0.00  0.00      PROA  
ATOM   3058    C ASN P 645      11.847 -13.866  52.663  0.00  0.00      PROA  
ATOM   3059    O ASN P 645      11.937 -12.752  53.155  0.00  0.00      PROA  
ATOM   3060    N ASN P 646      11.292 -14.924  53.412  0.00  0.00      PROA  
ATOM   3061   HN ASN P 646      11.013 -15.798  53.023  0.00  0.00      PROA  
ATOM   3062   CA ASN P 646      10.997 -14.782  54.855  0.00  0.00      PROA  
ATOM   3063   HA ASN P 646      10.454 -13.859  54.991  0.00  0.00      PROA  
ATOM   3064   CB ASN P 646      10.242 -15.918  55.595  0.00  0.00      PROA  
ATOM   3065  HB1 ASN P 646      10.811 -16.845  55.367  0.00  0.00      PROA  
ATOM   3066  HB2 ASN P 646       9.240 -16.029  55.127  0.00  0.00      PROA  
ATOM   3067   CG ASN P 646      10.166 -15.726  57.144  0.00  0.00      PROA  
ATOM   3068  OD1 ASN P 646      10.744 -16.500  57.868  0.00  0.00      PROA  
ATOM   3069  ND2 ASN P 646       9.702 -14.521  57.580  0.00  0.00      PROA  
ATOM   3070 HD21 ASN P 646       9.875 -14.248  58.526  0.00  0.00      PROA  
ATOM   3071 HD22 ASN P 646       8.991 -14.058  57.051  0.00  0.00      PROA  
ATOM   3072    C ASN P 646      12.331 -14.598  55.681  0.00  0.00      PROA  
ATOM   3073    O ASN P 646      12.431 -13.812  56.639  0.00  0.00      PROA  
ATOM   3074    N HSD P 647      13.492 -15.282  55.371  0.00  0.00      PROA  
ATOM   3075   HN HSD P 647      13.537 -15.921  54.607  0.00  0.00      PROA  
ATOM   3076   CA HSD P 647      14.678 -15.185  56.215  0.00  0.00      PROA  
ATOM   3077   HA HSD P 647      14.350 -15.396  57.223  0.00  0.00      PROA  
ATOM   3078   CB HSD P 647      15.745 -16.306  55.942  0.00  0.00      PROA  
ATOM   3079  HB1 HSD P 647      16.630 -16.264  56.612  0.00  0.00      PROA  
ATOM   3080  HB2 HSD P 647      16.113 -16.063  54.922  0.00  0.00      PROA  
ATOM   3081  ND1 HSD P 647      15.649 -18.763  55.330  0.00  0.00      PROA  
ATOM   3082  HD1 HSD P 647      16.230 -18.739  54.516  0.00  0.00      PROA  
ATOM   3083   CG HSD P 647      15.142 -17.657  55.960  0.00  0.00      PROA  
ATOM   3084  CE1 HSD P 647      14.913 -19.845  55.701  0.00  0.00      PROA  
ATOM   3085  HE1 HSD P 647      14.972 -20.838  55.254  0.00  0.00      PROA  
ATOM   3086  NE2 HSD P 647      13.966 -19.503  56.529  0.00  0.00      PROA  
ATOM   3087  CD2 HSD P 647      14.094 -18.112  56.679  0.00  0.00      PROA  
ATOM   3088  HD2 HSD P 647      13.434 -17.586  57.357  0.00  0.00      PROA  
ATOM   3089    C HSD P 647      15.390 -13.849  56.212  0.00  0.00      PROA  
ATOM   3090    O HSD P 647      15.942 -13.433  57.223  0.00  0.00      PROA  
ATOM   3091    N THR P 648      15.387 -13.222  55.047  0.00  0.00      PROA  
ATOM   3092   HN THR P 648      15.113 -13.579  54.157  0.00  0.00      PROA  
ATOM   3093   CA THR P 648      15.841 -11.785  54.963  0.00  0.00      PROA  
ATOM   3094   HA THR P 648      16.861 -11.828  55.316  0.00  0.00      PROA  
ATOM   3095   CB THR P 648      15.861 -11.171  53.509  0.00  0.00      PROA  
ATOM   3096   HB THR P 648      16.005 -10.069  53.507  0.00  0.00      PROA  
ATOM   3097  OG1 THR P 648      14.753 -11.580  52.732  0.00  0.00      PROA  
ATOM   3098  HG1 THR P 648      14.686 -12.530  52.847  0.00  0.00      PROA  
ATOM   3099  CG2 THR P 648      17.138 -11.850  52.895  0.00  0.00      PROA  
ATOM   3100 HG21 THR P 648      17.993 -11.593  53.556  0.00  0.00      PROA  
ATOM   3101 HG22 THR P 648      17.317 -11.240  51.983  0.00  0.00      PROA  
ATOM   3102 HG23 THR P 648      17.050 -12.942  52.712  0.00  0.00      PROA  
ATOM   3103    C THR P 648      14.945 -10.884  55.710  0.00  0.00      PROA  
ATOM   3104    O THR P 648      15.330 -10.007  56.461  0.00  0.00      PROA  
ATOM   3105    N LEU P 649      13.606 -11.100  55.624  0.00  0.00      PROA  
ATOM   3106   HN LEU P 649      13.345 -11.845  55.014  0.00  0.00      PROA  
ATOM   3107   CA LEU P 649      12.609 -10.325  56.410  0.00  0.00      PROA  
ATOM   3108   HA LEU P 649      12.770  -9.270  56.248  0.00  0.00      PROA  
ATOM   3109   CB LEU P 649      11.159 -10.657  55.853  0.00  0.00      PROA  
ATOM   3110  HB1 LEU P 649      10.997 -11.756  55.853  0.00  0.00      PROA  
ATOM   3111  HB2 LEU P 649      11.055 -10.438  54.769  0.00  0.00      PROA  
ATOM   3112   CG LEU P 649       9.918  -9.920  56.429  0.00  0.00      PROA  
ATOM   3113   HG LEU P 649      10.006  -9.878  57.536  0.00  0.00      PROA  
ATOM   3114  CD1 LEU P 649       9.799  -8.514  55.887  0.00  0.00      PROA  
ATOM   3115 HD11 LEU P 649      10.734  -7.942  56.068  0.00  0.00      PROA  
ATOM   3116 HD12 LEU P 649       8.962  -8.058  56.457  0.00  0.00      PROA  
ATOM   3117 HD13 LEU P 649       9.661  -8.555  54.785  0.00  0.00      PROA  
ATOM   3118  CD2 LEU P 649       8.688 -10.691  56.232  0.00  0.00      PROA  
ATOM   3119 HD21 LEU P 649       7.797 -10.028  56.221  0.00  0.00      PROA  
ATOM   3120 HD22 LEU P 649       8.496 -11.434  57.036  0.00  0.00      PROA  
ATOM   3121 HD23 LEU P 649       8.747 -11.294  55.301  0.00  0.00      PROA  
ATOM   3122    C LEU P 649      12.636 -10.483  57.865  0.00  0.00      PROA  
ATOM   3123    O LEU P 649      12.567  -9.513  58.616  0.00  0.00      PROA  
ATOM   3124    N GLN P 650      12.901 -11.727  58.370  0.00  0.00      PROA  
ATOM   3125   HN GLN P 650      12.799 -12.459  57.701  0.00  0.00      PROA  
ATOM   3126   CA GLN P 650      13.252 -11.948  59.749  0.00  0.00      PROA  
ATOM   3127   HA GLN P 650      12.459 -11.644  60.417  0.00  0.00      PROA  
ATOM   3128   CB GLN P 650      13.431 -13.431  60.115  0.00  0.00      PROA  
ATOM   3129  HB1 GLN P 650      13.969 -13.490  61.086  0.00  0.00      PROA  
ATOM   3130  HB2 GLN P 650      13.991 -13.800  59.229  0.00  0.00      PROA  
ATOM   3131   CG GLN P 650      12.197 -14.272  60.345  0.00  0.00      PROA  
ATOM   3132  HG1 GLN P 650      12.453 -15.119  61.017  0.00  0.00      PROA  
ATOM   3133  HG2 GLN P 650      11.919 -14.681  59.350  0.00  0.00      PROA  
ATOM   3134   CD GLN P 650      10.951 -13.508  60.855  0.00  0.00      PROA  
ATOM   3135  OE1 GLN P 650      10.155 -13.053  60.036  0.00  0.00      PROA  
ATOM   3136  NE2 GLN P 650      10.690 -13.620  62.180  0.00  0.00      PROA  
ATOM   3137 HE21 GLN P 650      11.295 -14.125  62.796  0.00  0.00      PROA  
ATOM   3138 HE22 GLN P 650       9.869 -13.154  62.510  0.00  0.00      PROA  
ATOM   3139    C GLN P 650      14.518 -11.198  60.327  0.00  0.00      PROA  
ATOM   3140    O GLN P 650      14.429 -10.640  61.453  0.00  0.00      PROA  
ATOM   3141    N TYR P 651      15.573 -11.164  59.513  0.00  0.00      PROA  
ATOM   3142   HN TYR P 651      15.467 -11.704  58.682  0.00  0.00      PROA  
ATOM   3143   CA TYR P 651      16.735 -10.434  59.775  0.00  0.00      PROA  
ATOM   3144   HA TYR P 651      16.921 -10.722  60.799  0.00  0.00      PROA  
ATOM   3145   CB TYR P 651      17.922 -10.968  58.907  0.00  0.00      PROA  
ATOM   3146  HB1 TYR P 651      17.748 -10.636  57.861  0.00  0.00      PROA  
ATOM   3147  HB2 TYR P 651      17.812 -12.072  58.839  0.00  0.00      PROA  
ATOM   3148   CG TYR P 651      19.256 -10.643  59.546  0.00  0.00      PROA  
ATOM   3149  CD1 TYR P 651      19.914  -9.393  59.432  0.00  0.00      PROA  
ATOM   3150  HD1 TYR P 651      19.472  -8.575  58.882  0.00  0.00      PROA  
ATOM   3151  CE1 TYR P 651      21.266  -9.287  59.813  0.00  0.00      PROA  
ATOM   3152  HE1 TYR P 651      21.884  -8.432  59.586  0.00  0.00      PROA  
ATOM   3153   CZ TYR P 651      21.833 -10.321  60.602  0.00  0.00      PROA  
ATOM   3154   OH TYR P 651      23.133 -10.111  61.103  0.00  0.00      PROA  
ATOM   3155   HH TYR P 651      23.653 -10.914  61.024  0.00  0.00      PROA  
ATOM   3156  CD2 TYR P 651      19.816 -11.577  60.421  0.00  0.00      PROA  
ATOM   3157  HD2 TYR P 651      19.227 -12.441  60.690  0.00  0.00      PROA  
ATOM   3158  CE2 TYR P 651      21.067 -11.415  61.022  0.00  0.00      PROA  
ATOM   3159  HE2 TYR P 651      21.467 -12.175  61.677  0.00  0.00      PROA  
ATOM   3160    C TYR P 651      16.387  -8.916  59.760  0.00  0.00      PROA  
ATOM   3161    O TYR P 651      16.828  -8.158  60.665  0.00  0.00      PROA  
ATOM   3162    N TRP P 652      15.664  -8.413  58.726  0.00  0.00      PROA  
ATOM   3163   HN TRP P 652      15.385  -9.054  58.014  0.00  0.00      PROA  
ATOM   3164   CA TRP P 652      15.306  -6.967  58.615  0.00  0.00      PROA  
ATOM   3165   HA TRP P 652      16.242  -6.430  58.666  0.00  0.00      PROA  
ATOM   3166   CB TRP P 652      14.454  -6.895  57.263  0.00  0.00      PROA  
ATOM   3167  HB1 TRP P 652      13.663  -7.675  57.304  0.00  0.00      PROA  
ATOM   3168  HB2 TRP P 652      15.232  -7.212  56.537  0.00  0.00      PROA  
ATOM   3169   CG TRP P 652      13.844  -5.578  56.783  0.00  0.00      PROA  
ATOM   3170  CD1 TRP P 652      14.346  -4.724  55.811  0.00  0.00      PROA  
ATOM   3171  HD1 TRP P 652      15.335  -4.800  55.385  0.00  0.00      PROA  
ATOM   3172  NE1 TRP P 652      13.345  -3.829  55.522  0.00  0.00      PROA  
ATOM   3173  HE1 TRP P 652      13.448  -3.103  54.878  0.00  0.00      PROA  
ATOM   3174  CE2 TRP P 652      12.375  -3.907  56.475  0.00  0.00      PROA  
ATOM   3175  CD2 TRP P 652      12.580  -5.064  57.198  0.00  0.00      PROA  
ATOM   3176  CE3 TRP P 652      11.686  -5.414  58.184  0.00  0.00      PROA  
ATOM   3177  HE3 TRP P 652      11.875  -6.170  58.932  0.00  0.00      PROA  
ATOM   3178  CZ3 TRP P 652      10.581  -4.557  58.401  0.00  0.00      PROA  
ATOM   3179  HZ3 TRP P 652      10.009  -4.763  59.293  0.00  0.00      PROA  
ATOM   3180  CZ2 TRP P 652      11.230  -3.045  56.690  0.00  0.00      PROA  
ATOM   3181  HZ2 TRP P 652      11.103  -2.071  56.240  0.00  0.00      PROA  
ATOM   3182  CH2 TRP P 652      10.336  -3.458  57.648  0.00  0.00      PROA  
ATOM   3183  HH2 TRP P 652       9.422  -2.899  57.788  0.00  0.00      PROA  
ATOM   3184    C TRP P 652      14.562  -6.565  59.854  0.00  0.00      PROA  
ATOM   3185    O TRP P 652      14.673  -5.458  60.318  0.00  0.00      PROA  
ATOM   3186    N LYS P 653      13.680  -7.436  60.418  0.00  0.00      PROA  
ATOM   3187   HN LYS P 653      13.480  -8.308  59.977  0.00  0.00      PROA  
ATOM   3188   CA LYS P 653      12.861  -7.122  61.586  0.00  0.00      PROA  
ATOM   3189   HA LYS P 653      12.102  -6.386  61.364  0.00  0.00      PROA  
ATOM   3190   CB LYS P 653      12.022  -8.339  61.885  0.00  0.00      PROA  
ATOM   3191  HB1 LYS P 653      11.920  -8.560  62.969  0.00  0.00      PROA  
ATOM   3192  HB2 LYS P 653      12.520  -9.266  61.529  0.00  0.00      PROA  
ATOM   3193   CG LYS P 653      10.632  -8.371  61.100  0.00  0.00      PROA  
ATOM   3194  HG1 LYS P 653      10.922  -8.219  60.038  0.00  0.00      PROA  
ATOM   3195  HG2 LYS P 653       9.967  -7.562  61.471  0.00  0.00      PROA  
ATOM   3196   CD LYS P 653       9.863  -9.683  61.352  0.00  0.00      PROA  
ATOM   3197  HD1 LYS P 653       9.610  -9.676  62.434  0.00  0.00      PROA  
ATOM   3198  HD2 LYS P 653      10.569 -10.539  61.290  0.00  0.00      PROA  
ATOM   3199   CE LYS P 653       8.599  -9.842  60.490  0.00  0.00      PROA  
ATOM   3200  HE1 LYS P 653       8.760  -9.525  59.437  0.00  0.00      PROA  
ATOM   3201  HE2 LYS P 653       7.753  -9.283  60.943  0.00  0.00      PROA  
ATOM   3202   NZ LYS P 653       8.241 -11.265  60.520  0.00  0.00      PROA  
ATOM   3203  HZ1 LYS P 653       7.468 -11.556  59.888  0.00  0.00      PROA  
ATOM   3204  HZ2 LYS P 653       7.973 -11.576  61.475  0.00  0.00      PROA  
ATOM   3205  HZ3 LYS P 653       9.087 -11.802  60.242  0.00  0.00      PROA  
ATOM   3206    C LYS P 653      13.696  -6.825  62.812  0.00  0.00      PROA  
ATOM   3207    O LYS P 653      13.507  -5.839  63.488  0.00  0.00      PROA  
ATOM   3208    N GLU P 654      14.778  -7.531  63.023  0.00  0.00      PROA  
ATOM   3209   HN GLU P 654      15.003  -8.342  62.489  0.00  0.00      PROA  
ATOM   3210   CA GLU P 654      15.756  -7.296  64.086  0.00  0.00      PROA  
ATOM   3211   HA GLU P 654      15.202  -7.168  65.005  0.00  0.00      PROA  
ATOM   3212   CB GLU P 654      16.848  -8.485  64.115  0.00  0.00      PROA  
ATOM   3213  HB1 GLU P 654      17.582  -8.147  64.877  0.00  0.00      PROA  
ATOM   3214  HB2 GLU P 654      17.359  -8.452  63.129  0.00  0.00      PROA  
ATOM   3215   CG GLU P 654      16.389  -9.902  64.483  0.00  0.00      PROA  
ATOM   3216  HG1 GLU P 654      17.230 -10.565  64.778  0.00  0.00      PROA  
ATOM   3217  HG2 GLU P 654      15.868 -10.428  63.654  0.00  0.00      PROA  
ATOM   3218   CD GLU P 654      15.555 -10.034  65.758  0.00  0.00      PROA  
ATOM   3219  OE1 GLU P 654      16.112 -10.443  66.790  0.00  0.00      PROA  
ATOM   3220  OE2 GLU P 654      14.341  -9.965  65.595  0.00  0.00      PROA  
ATOM   3221    C GLU P 654      16.403  -5.879  63.948  0.00  0.00      PROA  
ATOM   3222    O GLU P 654      16.757  -5.237  64.948  0.00  0.00      PROA  
ATOM   3223    N HSD P 655      16.514  -5.299  62.772  0.00  0.00      PROA  
ATOM   3224   HN HSD P 655      16.379  -5.857  61.957  0.00  0.00      PROA  
ATOM   3225   CA HSD P 655      16.968  -3.939  62.520  0.00  0.00      PROA  
ATOM   3226   HA HSD P 655      17.765  -3.688  63.204  0.00  0.00      PROA  
ATOM   3227   CB HSD P 655      17.633  -3.879  61.097  0.00  0.00      PROA  
ATOM   3228  HB1 HSD P 655      17.696  -2.800  60.838  0.00  0.00      PROA  
ATOM   3229  HB2 HSD P 655      16.870  -4.341  60.435  0.00  0.00      PROA  
ATOM   3230  ND1 HSD P 655      19.388  -5.055  59.723  0.00  0.00      PROA  
ATOM   3231  HD1 HSD P 655      19.106  -4.690  58.836  0.00  0.00      PROA  
ATOM   3232   CG HSD P 655      18.947  -4.593  60.884  0.00  0.00      PROA  
ATOM   3233  CE1 HSD P 655      20.446  -5.852  59.922  0.00  0.00      PROA  
ATOM   3234  HE1 HSD P 655      20.951  -6.367  59.105  0.00  0.00      PROA  
ATOM   3235  NE2 HSD P 655      20.652  -5.947  61.210  0.00  0.00      PROA  
ATOM   3236  CD2 HSD P 655      19.689  -5.208  61.832  0.00  0.00      PROA  
ATOM   3237  HD2 HSD P 655      19.882  -5.112  62.894  0.00  0.00      PROA  
ATOM   3238    C HSD P 655      15.965  -2.807  62.825  0.00  0.00      PROA  
ATOM   3239    O HSD P 655      16.371  -1.652  62.983  0.00  0.00      PROA  
ATOM   3240    N SER P 656      14.661  -3.139  63.026  0.00  0.00      PROA  
ATOM   3241   HN SER P 656      14.384  -4.088  62.894  0.00  0.00      PROA  
ATOM   3242   CA SER P 656      13.622  -2.159  63.369  0.00  0.00      PROA  
ATOM   3243   HA SER P 656      12.729  -2.721  63.139  0.00  0.00      PROA  
ATOM   3244   CB SER P 656      13.505  -1.679  64.871  0.00  0.00      PROA  
ATOM   3245  HB1 SER P 656      12.770  -0.853  64.982  0.00  0.00      PROA  
ATOM   3246  HB2 SER P 656      14.564  -1.395  65.051  0.00  0.00      PROA  
ATOM   3247   OG SER P 656      13.100  -2.734  65.771  0.00  0.00      PROA  
ATOM   3248  HG1 SER P 656      12.163  -2.617  65.939  0.00  0.00      PROA  
ATOM   3249    C SER P 656      13.520  -0.977  62.506  0.00  0.00      PROA  
ATOM   3250    O SER P 656      13.607   0.161  62.950  0.00  0.00      PROA  
ATOM   3251    N ILE P 657      13.318  -1.236  61.189  0.00  0.00      PROA  
ATOM   3252   HN ILE P 657      13.194  -2.159  60.831  0.00  0.00      PROA  
ATOM   3253   CA ILE P 657      13.273  -0.203  60.222  0.00  0.00      PROA  
ATOM   3254   HA ILE P 657      13.973   0.582  60.468  0.00  0.00      PROA  
ATOM   3255   CB ILE P 657      13.479  -0.827  58.783  0.00  0.00      PROA  
ATOM   3256   HB ILE P 657      12.577  -1.441  58.574  0.00  0.00      PROA  
ATOM   3257  CG2 ILE P 657      13.477   0.293  57.694  0.00  0.00      PROA  
ATOM   3258 HG21 ILE P 657      12.677   1.059  57.784  0.00  0.00      PROA  
ATOM   3259 HG22 ILE P 657      13.399  -0.254  56.731  0.00  0.00      PROA  
ATOM   3260 HG23 ILE P 657      14.487   0.756  57.673  0.00  0.00      PROA  
ATOM   3261  CG1 ILE P 657      14.619  -1.823  58.639  0.00  0.00      PROA  
ATOM   3262 HG11 ILE P 657      14.866  -2.100  57.592  0.00  0.00      PROA  
ATOM   3263 HG12 ILE P 657      14.327  -2.814  59.048  0.00  0.00      PROA  
ATOM   3264   CD ILE P 657      15.946  -1.169  59.077  0.00  0.00      PROA  
ATOM   3265  HD1 ILE P 657      16.815  -1.860  59.015  0.00  0.00      PROA  
ATOM   3266  HD2 ILE P 657      15.882  -0.855  60.141  0.00  0.00      PROA  
ATOM   3267  HD3 ILE P 657      16.237  -0.309  58.437  0.00  0.00      PROA  
ATOM   3268    C ILE P 657      11.898   0.373  60.258  0.00  0.00      PROA  
ATOM   3269    O ILE P 657      11.001  -0.395  60.568  0.00  0.00      PROA  
ATOM   3270    N PRO P 658      11.582   1.675  60.046  0.00  0.00      PROA  
ATOM   3271   CD PRO P 658      12.479   2.834  60.201  0.00  0.00      PROA  
ATOM   3272  HD1 PRO P 658      13.184   2.750  59.346  0.00  0.00      PROA  
ATOM   3273  HD2 PRO P 658      12.950   2.962  61.199  0.00  0.00      PROA  
ATOM   3274   CA PRO P 658      10.175   2.103  60.102  0.00  0.00      PROA  
ATOM   3275   HA PRO P 658       9.774   1.543  60.934  0.00  0.00      PROA  
ATOM   3276   CB PRO P 658      10.205   3.635  60.517  0.00  0.00      PROA  
ATOM   3277  HB1 PRO P 658      10.238   3.652  61.628  0.00  0.00      PROA  
ATOM   3278  HB2 PRO P 658       9.388   4.185  60.003  0.00  0.00      PROA  
ATOM   3279   CG PRO P 658      11.561   4.060  59.993  0.00  0.00      PROA  
ATOM   3280  HG1 PRO P 658      11.550   4.264  58.901  0.00  0.00      PROA  
ATOM   3281  HG2 PRO P 658      11.742   5.065  60.431  0.00  0.00      PROA  
ATOM   3282    C PRO P 658       9.363   1.727  58.917  0.00  0.00      PROA  
ATOM   3283    O PRO P 658       8.194   1.501  59.064  0.00  0.00      PROA  
ATOM   3284    N THR P 659       9.889   1.731  57.627  0.00  0.00      PROA  
ATOM   3285   HN THR P 659      10.737   2.166  57.337  0.00  0.00      PROA  
ATOM   3286   CA THR P 659       9.087   1.116  56.570  0.00  0.00      PROA  
ATOM   3287   HA THR P 659       8.529   0.301  57.010  0.00  0.00      PROA  
ATOM   3288   CB THR P 659       8.004   1.920  55.973  0.00  0.00      PROA  
ATOM   3289   HB THR P 659       7.432   2.379  56.807  0.00  0.00      PROA  
ATOM   3290  OG1 THR P 659       7.139   1.043  55.155  0.00  0.00      PROA  
ATOM   3291  HG1 THR P 659       6.402   1.645  55.027  0.00  0.00      PROA  
ATOM   3292  CG2 THR P 659       8.437   3.038  55.028  0.00  0.00      PROA  
ATOM   3293 HG21 THR P 659       8.861   2.609  54.095  0.00  0.00      PROA  
ATOM   3294 HG22 THR P 659       9.082   3.839  55.449  0.00  0.00      PROA  
ATOM   3295 HG23 THR P 659       7.618   3.673  54.628  0.00  0.00      PROA  
ATOM   3296    C THR P 659      10.132   0.660  55.570  0.00  0.00      PROA  
ATOM   3297    O THR P 659      11.226   1.254  55.442  0.00  0.00      PROA  
ATOM   3298    N ALA P 660       9.866  -0.401  54.798  0.00  0.00      PROA  
ATOM   3299   HN ALA P 660       9.057  -0.959  54.962  0.00  0.00      PROA  
ATOM   3300   CA ALA P 660      10.720  -0.892  53.797  0.00  0.00      PROA  
ATOM   3301   HA ALA P 660      11.624  -1.258  54.261  0.00  0.00      PROA  
ATOM   3302   CB ALA P 660      10.029  -2.146  53.155  0.00  0.00      PROA  
ATOM   3303  HB1 ALA P 660       9.020  -1.813  52.830  0.00  0.00      PROA  
ATOM   3304  HB2 ALA P 660      10.032  -2.997  53.870  0.00  0.00      PROA  
ATOM   3305  HB3 ALA P 660      10.607  -2.466  52.262  0.00  0.00      PROA  
ATOM   3306    C ALA P 660      11.176   0.052  52.694  0.00  0.00      PROA  
ATOM   3307    O ALA P 660      10.529   1.098  52.349  0.00  0.00      PROA  
ATOM   3308    N ASP P 661      12.351  -0.148  52.079  0.00  0.00      PROA  
ATOM   3309   HN ASP P 661      12.921  -0.879  52.447  0.00  0.00      PROA  
ATOM   3310   CA ASP P 661      12.935   0.470  50.899  0.00  0.00      PROA  
ATOM   3311   HA ASP P 661      12.711   1.526  50.852  0.00  0.00      PROA  
ATOM   3312   CB ASP P 661      14.465   0.277  50.830  0.00  0.00      PROA  
ATOM   3313  HB1 ASP P 661      14.752   0.757  49.870  0.00  0.00      PROA  
ATOM   3314  HB2 ASP P 661      14.629  -0.822  50.795  0.00  0.00      PROA  
ATOM   3315   CG ASP P 661      15.330   0.953  51.927  0.00  0.00      PROA  
ATOM   3316  OD1 ASP P 661      14.800   1.925  52.515  0.00  0.00      PROA  
ATOM   3317  OD2 ASP P 661      16.534   0.608  52.088  0.00  0.00      PROA  
ATOM   3318    C ASP P 661      12.268  -0.251  49.714  0.00  0.00      PROA  
ATOM   3319    O ASP P 661      11.740  -1.382  49.814  0.00  0.00      PROA  
ATOM   3320    N VAL P 662      12.201   0.433  48.548  0.00  0.00      PROA  
ATOM   3321   HN VAL P 662      12.555   1.347  48.731  0.00  0.00      PROA  
ATOM   3322   CA VAL P 662      11.697   0.075  47.257  0.00  0.00      PROA  
ATOM   3323   HA VAL P 662      11.012  -0.759  47.304  0.00  0.00      PROA  
ATOM   3324   CB VAL P 662      10.886   1.214  46.609  0.00  0.00      PROA  
ATOM   3325   HB VAL P 662      11.535   2.107  46.489  0.00  0.00      PROA  
ATOM   3326  CG1 VAL P 662      10.076   0.811  45.382  0.00  0.00      PROA  
ATOM   3327 HG11 VAL P 662       9.523   1.706  45.024  0.00  0.00      PROA  
ATOM   3328 HG12 VAL P 662       9.587  -0.125  45.727  0.00  0.00      PROA  
ATOM   3329 HG13 VAL P 662      10.832   0.584  44.600  0.00  0.00      PROA  
ATOM   3330  CG2 VAL P 662       9.820   1.692  47.597  0.00  0.00      PROA  
ATOM   3331 HG21 VAL P 662       9.232   0.900  48.107  0.00  0.00      PROA  
ATOM   3332 HG22 VAL P 662       9.094   2.320  47.039  0.00  0.00      PROA  
ATOM   3333 HG23 VAL P 662      10.098   2.279  48.498  0.00  0.00      PROA  
ATOM   3334    C VAL P 662      12.798  -0.339  46.322  0.00  0.00      PROA  
ATOM   3335    O VAL P 662      13.796   0.360  46.212  0.00  0.00      PROA  
ATOM   3336    N ASN P 663      12.707  -1.559  45.773  0.00  0.00      PROA  
ATOM   3337   HN ASN P 663      11.883  -2.120  45.755  0.00  0.00      PROA  
ATOM   3338   CA ASN P 663      13.761  -2.014  44.834  0.00  0.00      PROA  
ATOM   3339   HA ASN P 663      14.499  -1.239  44.691  0.00  0.00      PROA  
ATOM   3340   CB ASN P 663      14.466  -3.330  45.420  0.00  0.00      PROA  
ATOM   3341  HB1 ASN P 663      15.363  -3.625  44.833  0.00  0.00      PROA  
ATOM   3342  HB2 ASN P 663      13.696  -4.122  45.533  0.00  0.00      PROA  
ATOM   3343   CG ASN P 663      15.163  -3.038  46.769  0.00  0.00      PROA  
ATOM   3344  OD1 ASN P 663      15.773  -1.997  46.968  0.00  0.00      PROA  
ATOM   3345  ND2 ASN P 663      14.957  -3.909  47.731  0.00  0.00      PROA  
ATOM   3346 HD21 ASN P 663      14.385  -4.725  47.646  0.00  0.00      PROA  
ATOM   3347 HD22 ASN P 663      15.429  -3.731  48.594  0.00  0.00      PROA  
ATOM   3348    C ASN P 663      13.261  -2.356  43.482  0.00  0.00      PROA  
ATOM   3349    O ASN P 663      12.070  -2.266  43.145  0.00  0.00      PROA  
ATOM   3350    N TRP P 664      14.194  -2.796  42.586  0.00  0.00      PROA  
ATOM   3351   HN TRP P 664      15.128  -2.951  42.897  0.00  0.00      PROA  
ATOM   3352   CA TRP P 664      13.897  -2.796  41.105  0.00  0.00      PROA  
ATOM   3353   HA TRP P 664      12.841  -2.665  40.921  0.00  0.00      PROA  
ATOM   3354   CB TRP P 664      14.730  -1.633  40.312  0.00  0.00      PROA  
ATOM   3355  HB1 TRP P 664      14.385  -1.770  39.265  0.00  0.00      PROA  
ATOM   3356  HB2 TRP P 664      15.817  -1.864  40.311  0.00  0.00      PROA  
ATOM   3357   CG TRP P 664      14.433  -0.217  40.678  0.00  0.00      PROA  
ATOM   3358  CD1 TRP P 664      15.425   0.534  41.180  0.00  0.00      PROA  
ATOM   3359  HD1 TRP P 664      16.397   0.150  41.450  0.00  0.00      PROA  
ATOM   3360  NE1 TRP P 664      15.025   1.899  41.158  0.00  0.00      PROA  
ATOM   3361  HE1 TRP P 664      15.437   2.543  41.764  0.00  0.00      PROA  
ATOM   3362  CE2 TRP P 664      13.794   1.979  40.627  0.00  0.00      PROA  
ATOM   3363  CD2 TRP P 664      13.320   0.686  40.295  0.00  0.00      PROA  
ATOM   3364  CE3 TRP P 664      12.132   0.521  39.601  0.00  0.00      PROA  
ATOM   3365  HE3 TRP P 664      11.762  -0.470  39.382  0.00  0.00      PROA  
ATOM   3366  CZ3 TRP P 664      11.360   1.664  39.346  0.00  0.00      PROA  
ATOM   3367  HZ3 TRP P 664      10.460   1.542  38.761  0.00  0.00      PROA  
ATOM   3368  CZ2 TRP P 664      12.972   3.105  40.358  0.00  0.00      PROA  
ATOM   3369  HZ2 TRP P 664      13.341   4.045  40.740  0.00  0.00      PROA  
ATOM   3370  CH2 TRP P 664      11.754   2.961  39.768  0.00  0.00      PROA  
ATOM   3371  HH2 TRP P 664      11.101   3.806  39.610  0.00  0.00      PROA  
ATOM   3372    C TRP P 664      14.433  -4.146  40.570  0.00  0.00      PROA  
ATOM   3373    O TRP P 664      15.389  -4.737  41.094  0.00  0.00      PROA  
ATOM   3374    N ALA P 665      13.711  -4.684  39.572  0.00  0.00      PROA  
ATOM   3375   HN ALA P 665      12.840  -4.343  39.225  0.00  0.00      PROA  
ATOM   3376   CA ALA P 665      14.113  -5.910  38.990  0.00  0.00      PROA  
ATOM   3377   HA ALA P 665      15.185  -6.016  39.070  0.00  0.00      PROA  
ATOM   3378   CB ALA P 665      13.436  -7.107  39.719  0.00  0.00      PROA  
ATOM   3379  HB1 ALA P 665      13.576  -6.957  40.811  0.00  0.00      PROA  
ATOM   3380  HB2 ALA P 665      13.792  -8.055  39.261  0.00  0.00      PROA  
ATOM   3381  HB3 ALA P 665      12.362  -6.988  39.460  0.00  0.00      PROA  
ATOM   3382    C ALA P 665      13.815  -5.965  37.487  0.00  0.00      PROA  
ATOM   3383    O ALA P 665      13.068  -5.234  36.875  0.00  0.00      PROA  
ATOM   3384    N ASN P 666      14.668  -6.787  36.775  0.00  0.00      PROA  
ATOM   3385   HN ASN P 666      15.417  -7.240  37.253  0.00  0.00      PROA  
ATOM   3386   CA ASN P 666      14.539  -7.077  35.336  0.00  0.00      PROA  
ATOM   3387   HA ASN P 666      14.013  -6.211  34.962  0.00  0.00      PROA  
ATOM   3388   CB ASN P 666      15.887  -7.266  34.613  0.00  0.00      PROA  
ATOM   3389  HB1 ASN P 666      15.726  -7.370  33.518  0.00  0.00      PROA  
ATOM   3390  HB2 ASN P 666      16.581  -8.018  35.044  0.00  0.00      PROA  
ATOM   3391   CG ASN P 666      16.630  -5.967  34.604  0.00  0.00      PROA  
ATOM   3392  OD1 ASN P 666      16.060  -4.872  34.850  0.00  0.00      PROA  
ATOM   3393  ND2 ASN P 666      17.901  -6.066  34.140  0.00  0.00      PROA  
ATOM   3394 HD21 ASN P 666      18.333  -5.194  33.908  0.00  0.00      PROA  
ATOM   3395 HD22 ASN P 666      18.388  -6.918  33.951  0.00  0.00      PROA  
ATOM   3396    C ASN P 666      13.612  -8.258  35.079  0.00  0.00      PROA  
ATOM   3397    O ASN P 666      14.036  -9.290  34.613  0.00  0.00      PROA  
ATOM   3398    N LEU P 667      12.349  -8.079  35.369  0.00  0.00      PROA  
ATOM   3399   HN LEU P 667      12.088  -7.158  35.647  0.00  0.00      PROA  
ATOM   3400   CA LEU P 667      11.299  -8.973  35.266  0.00  0.00      PROA  
ATOM   3401   HA LEU P 667      11.663  -9.972  35.080  0.00  0.00      PROA  
ATOM   3402   CB LEU P 667      10.527  -8.939  36.642  0.00  0.00      PROA  
ATOM   3403  HB1 LEU P 667       9.620  -9.580  36.625  0.00  0.00      PROA  
ATOM   3404  HB2 LEU P 667      10.298  -7.884  36.904  0.00  0.00      PROA  
ATOM   3405   CG LEU P 667      11.515  -9.378  37.753  0.00  0.00      PROA  
ATOM   3406   HG LEU P 667      12.397  -8.704  37.701  0.00  0.00      PROA  
ATOM   3407  CD1 LEU P 667      10.822  -9.322  39.093  0.00  0.00      PROA  
ATOM   3408 HD11 LEU P 667      11.488  -9.396  39.979  0.00  0.00      PROA  
ATOM   3409 HD12 LEU P 667      10.128 -10.181  39.213  0.00  0.00      PROA  
ATOM   3410 HD13 LEU P 667      10.238  -8.381  39.191  0.00  0.00      PROA  
ATOM   3411  CD2 LEU P 667      12.021 -10.816  37.682  0.00  0.00      PROA  
ATOM   3412 HD21 LEU P 667      11.205 -11.545  37.872  0.00  0.00      PROA  
ATOM   3413 HD22 LEU P 667      12.730 -10.981  38.522  0.00  0.00      PROA  
ATOM   3414 HD23 LEU P 667      12.478 -11.061  36.700  0.00  0.00      PROA  
ATOM   3415    C LEU P 667      10.247  -8.692  34.303  0.00  0.00      PROA  
ATOM   3416    O LEU P 667       9.833  -7.539  34.158  0.00  0.00      PROA  
ATOM   3417    N THR P 668       9.621  -9.628  33.601  0.00  0.00      PROA  
ATOM   3418   HN THR P 668      10.040 -10.518  33.438  0.00  0.00      PROA  
ATOM   3419   CA THR P 668       8.421  -9.322  32.811  0.00  0.00      PROA  
ATOM   3420   HA THR P 668       8.500  -8.365  32.315  0.00  0.00      PROA  
ATOM   3421   CB THR P 668       7.904 -10.403  31.838  0.00  0.00      PROA  
ATOM   3422   HB THR P 668       6.942 -10.143  31.347  0.00  0.00      PROA  
ATOM   3423  OG1 THR P 668       7.880 -11.766  32.367  0.00  0.00      PROA  
ATOM   3424  HG1 THR P 668       8.707 -11.899  32.835  0.00  0.00      PROA  
ATOM   3425  CG2 THR P 668       8.938 -10.505  30.735  0.00  0.00      PROA  
ATOM   3426 HG21 THR P 668       9.229  -9.512  30.330  0.00  0.00      PROA  
ATOM   3427 HG22 THR P 668       8.583 -11.098  29.865  0.00  0.00      PROA  
ATOM   3428 HG23 THR P 668       9.851 -11.064  31.032  0.00  0.00      PROA  
ATOM   3429    C THR P 668       7.247  -9.225  33.825  0.00  0.00      PROA  
ATOM   3430    O THR P 668       7.283  -9.619  34.980  0.00  0.00      PROA  
ATOM   3431    N VAL P 669       6.127  -8.523  33.393  0.00  0.00      PROA  
ATOM   3432   HN VAL P 669       6.035  -7.991  32.555  0.00  0.00      PROA  
ATOM   3433   CA VAL P 669       4.880  -8.434  34.171  0.00  0.00      PROA  
ATOM   3434   HA VAL P 669       5.078  -7.657  34.894  0.00  0.00      PROA  
ATOM   3435   CB VAL P 669       3.707  -7.947  33.355  0.00  0.00      PROA  
ATOM   3436   HB VAL P 669       4.164  -7.247  32.623  0.00  0.00      PROA  
ATOM   3437  CG1 VAL P 669       2.805  -8.932  32.604  0.00  0.00      PROA  
ATOM   3438 HG11 VAL P 669       2.048  -8.429  31.965  0.00  0.00      PROA  
ATOM   3439 HG12 VAL P 669       2.222  -9.608  33.266  0.00  0.00      PROA  
ATOM   3440 HG13 VAL P 669       3.369  -9.536  31.860  0.00  0.00      PROA  
ATOM   3441  CG2 VAL P 669       2.689  -7.083  34.182  0.00  0.00      PROA  
ATOM   3442 HG21 VAL P 669       3.165  -6.180  34.620  0.00  0.00      PROA  
ATOM   3443 HG22 VAL P 669       2.234  -7.793  34.906  0.00  0.00      PROA  
ATOM   3444 HG23 VAL P 669       1.988  -6.593  33.474  0.00  0.00      PROA  
ATOM   3445    C VAL P 669       4.461  -9.743  34.802  0.00  0.00      PROA  
ATOM   3446    O VAL P 669       4.078  -9.839  35.997  0.00  0.00      PROA  
ATOM   3447    N SER P 670       4.559 -10.881  34.048  0.00  0.00      PROA  
ATOM   3448   HN SER P 670       4.911 -10.770  33.122  0.00  0.00      PROA  
ATOM   3449   CA SER P 670       4.238 -12.227  34.527  0.00  0.00      PROA  
ATOM   3450   HA SER P 670       3.212 -12.274  34.860  0.00  0.00      PROA  
ATOM   3451   CB SER P 670       4.375 -13.211  33.318  0.00  0.00      PROA  
ATOM   3452  HB1 SER P 670       5.347 -13.085  32.795  0.00  0.00      PROA  
ATOM   3453  HB2 SER P 670       3.775 -12.749  32.504  0.00  0.00      PROA  
ATOM   3454   OG SER P 670       4.023 -14.590  33.495  0.00  0.00      PROA  
ATOM   3455  HG1 SER P 670       4.812 -15.027  33.824  0.00  0.00      PROA  
ATOM   3456    C SER P 670       4.955 -12.617  35.830  0.00  0.00      PROA  
ATOM   3457    O SER P 670       4.414 -13.090  36.817  0.00  0.00      PROA  
ATOM   3458    N GLU P 671       6.277 -12.391  35.720  0.00  0.00      PROA  
ATOM   3459   HN GLU P 671       6.690 -11.905  34.954  0.00  0.00      PROA  
ATOM   3460   CA GLU P 671       7.268 -12.582  36.748  0.00  0.00      PROA  
ATOM   3461   HA GLU P 671       7.159 -13.560  37.193  0.00  0.00      PROA  
ATOM   3462   CB GLU P 671       8.733 -12.459  36.190  0.00  0.00      PROA  
ATOM   3463  HB1 GLU P 671       9.303 -12.655  37.123  0.00  0.00      PROA  
ATOM   3464  HB2 GLU P 671       9.013 -11.440  35.848  0.00  0.00      PROA  
ATOM   3465   CG GLU P 671       9.067 -13.548  35.175  0.00  0.00      PROA  
ATOM   3466  HG1 GLU P 671       8.393 -13.444  34.298  0.00  0.00      PROA  
ATOM   3467  HG2 GLU P 671       9.043 -14.590  35.558  0.00  0.00      PROA  
ATOM   3468   CD GLU P 671      10.426 -13.291  34.554  0.00  0.00      PROA  
ATOM   3469  OE1 GLU P 671      10.618 -12.332  33.710  0.00  0.00      PROA  
ATOM   3470  OE2 GLU P 671      11.393 -14.019  34.975  0.00  0.00      PROA  
ATOM   3471    C GLU P 671       7.089 -11.630  37.885  0.00  0.00      PROA  
ATOM   3472    O GLU P 671       7.059 -12.038  39.025  0.00  0.00      PROA  
ATOM   3473    N CYS P 672       6.878 -10.377  37.515  0.00  0.00      PROA  
ATOM   3474   HN CYS P 672       7.194 -10.137  36.600  0.00  0.00      PROA  
ATOM   3475   CA CYS P 672       6.572  -9.282  38.437  0.00  0.00      PROA  
ATOM   3476   HA CYS P 672       7.436  -9.259  39.085  0.00  0.00      PROA  
ATOM   3477   CB CYS P 672       6.502  -7.941  37.673  0.00  0.00      PROA  
ATOM   3478  HB1 CYS P 672       5.510  -7.775  37.202  0.00  0.00      PROA  
ATOM   3479  HB2 CYS P 672       7.286  -7.998  36.888  0.00  0.00      PROA  
ATOM   3480   SG CYS P 672       6.602  -6.323  38.543  0.00  0.00      PROA  
ATOM   3481    C CYS P 672       5.360  -9.510  39.266  0.00  0.00      PROA  
ATOM   3482    O CYS P 672       5.275  -9.272  40.457  0.00  0.00      PROA  
ATOM   3483    N GLN P 673       4.278  -9.968  38.639  0.00  0.00      PROA  
ATOM   3484   HN GLN P 673       4.175 -10.137  37.662  0.00  0.00      PROA  
ATOM   3485   CA GLN P 673       3.021 -10.142  39.407  0.00  0.00      PROA  
ATOM   3486   HA GLN P 673       2.938  -9.373  40.161  0.00  0.00      PROA  
ATOM   3487   CB GLN P 673       1.746  -9.958  38.513  0.00  0.00      PROA  
ATOM   3488  HB1 GLN P 673       0.878 -10.177  39.171  0.00  0.00      PROA  
ATOM   3489  HB2 GLN P 673       1.801 -10.675  37.666  0.00  0.00      PROA  
ATOM   3490   CG GLN P 673       1.529  -8.530  37.982  0.00  0.00      PROA  
ATOM   3491  HG1 GLN P 673       0.593  -8.534  37.384  0.00  0.00      PROA  
ATOM   3492  HG2 GLN P 673       2.377  -8.168  37.362  0.00  0.00      PROA  
ATOM   3493   CD GLN P 673       1.342  -7.432  39.036  0.00  0.00      PROA  
ATOM   3494  OE1 GLN P 673       1.149  -7.598  40.234  0.00  0.00      PROA  
ATOM   3495  NE2 GLN P 673       1.448  -6.181  38.526  0.00  0.00      PROA  
ATOM   3496 HE21 GLN P 673       1.421  -5.392  39.140  0.00  0.00      PROA  
ATOM   3497 HE22 GLN P 673       1.322  -6.059  37.542  0.00  0.00      PROA  
ATOM   3498    C GLN P 673       3.067 -11.412  40.192  0.00  0.00      PROA  
ATOM   3499    O GLN P 673       2.344 -11.501  41.185  0.00  0.00      PROA  
ATOM   3500    N GLU P 674       3.941 -12.390  39.903  0.00  0.00      PROA  
ATOM   3501   HN GLU P 674       4.421 -12.398  39.030  0.00  0.00      PROA  
ATOM   3502   CA GLU P 674       4.130 -13.636  40.698  0.00  0.00      PROA  
ATOM   3503   HA GLU P 674       3.174 -14.036  41.003  0.00  0.00      PROA  
ATOM   3504   CB GLU P 674       4.727 -14.774  39.819  0.00  0.00      PROA  
ATOM   3505  HB1 GLU P 674       5.423 -14.247  39.132  0.00  0.00      PROA  
ATOM   3506  HB2 GLU P 674       3.816 -15.229  39.375  0.00  0.00      PROA  
ATOM   3507   CG GLU P 674       5.486 -15.962  40.503  0.00  0.00      PROA  
ATOM   3508  HG1 GLU P 674       5.003 -16.397  41.404  0.00  0.00      PROA  
ATOM   3509  HG2 GLU P 674       6.413 -15.555  40.960  0.00  0.00      PROA  
ATOM   3510   CD GLU P 674       5.914 -16.995  39.571  0.00  0.00      PROA  
ATOM   3511  OE1 GLU P 674       6.860 -16.686  38.863  0.00  0.00      PROA  
ATOM   3512  OE2 GLU P 674       5.447 -18.144  39.449  0.00  0.00      PROA  
ATOM   3513    C GLU P 674       4.817 -13.374  42.057  0.00  0.00      PROA  
ATOM   3514    O GLU P 674       4.446 -13.862  43.103  0.00  0.00      PROA  
ATOM   3515    N MET P 675       5.819 -12.440  41.979  0.00  0.00      PROA  
ATOM   3516   HN MET P 675       6.124 -12.178  41.067  0.00  0.00      PROA  
ATOM   3517   CA MET P 675       6.508 -11.792  43.089  0.00  0.00      PROA  
ATOM   3518   HA MET P 675       6.846 -12.581  43.745  0.00  0.00      PROA  
ATOM   3519   CB MET P 675       7.833 -11.085  42.607  0.00  0.00      PROA  
ATOM   3520  HB1 MET P 675       8.356 -10.649  43.485  0.00  0.00      PROA  
ATOM   3521  HB2 MET P 675       7.411 -10.328  41.912  0.00  0.00      PROA  
ATOM   3522   CG MET P 675       8.817 -11.975  41.849  0.00  0.00      PROA  
ATOM   3523  HG1 MET P 675       9.569 -11.282  41.414  0.00  0.00      PROA  
ATOM   3524  HG2 MET P 675       8.386 -12.351  40.896  0.00  0.00      PROA  
ATOM   3525   SD MET P 675       9.414 -13.349  42.825  0.00  0.00      PROA  
ATOM   3526   CE MET P 675      10.653 -13.788  41.633  0.00  0.00      PROA  
ATOM   3527  HE1 MET P 675      10.256 -13.679  40.601  0.00  0.00      PROA  
ATOM   3528  HE2 MET P 675      10.868 -14.861  41.821  0.00  0.00      PROA  
ATOM   3529  HE3 MET P 675      11.554 -13.159  41.801  0.00  0.00      PROA  
ATOM   3530    C MET P 675       5.680 -10.772  43.885  0.00  0.00      PROA  
ATOM   3531    O MET P 675       6.137 -10.279  44.899  0.00  0.00      PROA  
ATOM   3532    N HSD P 676       4.467 -10.376  43.312  0.00  0.00      PROA  
ATOM   3533   HN HSD P 676       4.086 -10.927  42.573  0.00  0.00      PROA  
ATOM   3534   CA HSD P 676       3.648  -9.205  43.648  0.00  0.00      PROA  
ATOM   3535   HA HSD P 676       2.821  -9.181  42.955  0.00  0.00      PROA  
ATOM   3536   CB HSD P 676       3.060  -9.409  45.083  0.00  0.00      PROA  
ATOM   3537  HB1 HSD P 676       2.423  -8.559  45.411  0.00  0.00      PROA  
ATOM   3538  HB2 HSD P 676       3.863  -9.527  45.842  0.00  0.00      PROA  
ATOM   3539  ND1 HSD P 676       0.825 -10.688  45.314  0.00  0.00      PROA  
ATOM   3540  HD1 HSD P 676       0.241  -9.877  45.268  0.00  0.00      PROA  
ATOM   3541   CG HSD P 676       2.208 -10.684  45.318  0.00  0.00      PROA  
ATOM   3542  CE1 HSD P 676       0.385 -11.984  45.496  0.00  0.00      PROA  
ATOM   3543  HE1 HSD P 676      -0.645 -12.310  45.359  0.00  0.00      PROA  
ATOM   3544  NE2 HSD P 676       1.375 -12.807  45.581  0.00  0.00      PROA  
ATOM   3545  CD2 HSD P 676       2.508 -11.973  45.497  0.00  0.00      PROA  
ATOM   3546  HD2 HSD P 676       3.482 -12.441  45.422  0.00  0.00      PROA  
ATOM   3547    C HSD P 676       4.366  -7.858  43.698  0.00  0.00      PROA  
ATOM   3548    O HSD P 676       4.459  -7.131  44.744  0.00  0.00      PROA  
ATOM   3549    N GLY P 677       5.006  -7.422  42.515  0.00  0.00      PROA  
ATOM   3550   HN GLY P 677       5.064  -8.052  41.744  0.00  0.00      PROA  
ATOM   3551   CA GLY P 677       5.615  -6.109  42.349  0.00  0.00      PROA  
ATOM   3552  HA1 GLY P 677       6.473  -6.151  41.695  0.00  0.00      PROA  
ATOM   3553  HA2 GLY P 677       5.783  -5.838  43.381  0.00  0.00      PROA  
ATOM   3554    C GLY P 677       4.698  -5.091  41.861  0.00  0.00      PROA  
ATOM   3555    O GLY P 677       3.502  -5.197  41.908  0.00  0.00      PROA  
ATOM   3556    N GLU P 678       5.300  -4.018  41.283  0.00  0.00      PROA  
ATOM   3557   HN GLU P 678       6.272  -3.952  41.491  0.00  0.00      PROA  
ATOM   3558   CA GLU P 678       4.656  -3.009  40.403  0.00  0.00      PROA  
ATOM   3559   HA GLU P 678       3.684  -3.396  40.134  0.00  0.00      PROA  
ATOM   3560   CB GLU P 678       4.470  -1.621  41.186  0.00  0.00      PROA  
ATOM   3561  HB1 GLU P 678       4.651  -0.729  40.550  0.00  0.00      PROA  
ATOM   3562  HB2 GLU P 678       5.295  -1.579  41.929  0.00  0.00      PROA  
ATOM   3563   CG GLU P 678       3.195  -1.480  42.132  0.00  0.00      PROA  
ATOM   3564  HG1 GLU P 678       3.461  -0.700  42.877  0.00  0.00      PROA  
ATOM   3565  HG2 GLU P 678       3.214  -2.399  42.756  0.00  0.00      PROA  
ATOM   3566   CD GLU P 678       1.970  -1.431  41.361  0.00  0.00      PROA  
ATOM   3567  OE1 GLU P 678       0.924  -1.497  42.028  0.00  0.00      PROA  
ATOM   3568  OE2 GLU P 678       1.921  -1.239  40.142  0.00  0.00      PROA  
ATOM   3569    C GLU P 678       5.379  -2.783  39.186  0.00  0.00      PROA  
ATOM   3570    O GLU P 678       6.605  -2.714  39.163  0.00  0.00      PROA  
ATOM   3571    N PHE P 679       4.633  -2.618  38.083  0.00  0.00      PROA  
ATOM   3572   HN PHE P 679       3.642  -2.724  38.106  0.00  0.00      PROA  
ATOM   3573   CA PHE P 679       5.146  -2.461  36.749  0.00  0.00      PROA  
ATOM   3574   HA PHE P 679       6.188  -2.739  36.678  0.00  0.00      PROA  
ATOM   3575   CB PHE P 679       4.220  -3.221  35.672  0.00  0.00      PROA  
ATOM   3576  HB1 PHE P 679       3.429  -2.558  35.260  0.00  0.00      PROA  
ATOM   3577  HB2 PHE P 679       3.722  -4.078  36.174  0.00  0.00      PROA  
ATOM   3578   CG PHE P 679       5.092  -3.843  34.552  0.00  0.00      PROA  
ATOM   3579  CD1 PHE P 679       6.185  -4.687  34.863  0.00  0.00      PROA  
ATOM   3580  HD1 PHE P 679       6.415  -4.966  35.881  0.00  0.00      PROA  
ATOM   3581  CE1 PHE P 679       7.127  -5.110  33.898  0.00  0.00      PROA  
ATOM   3582  HE1 PHE P 679       7.926  -5.747  34.247  0.00  0.00      PROA  
ATOM   3583   CZ PHE P 679       6.862  -4.830  32.523  0.00  0.00      PROA  
ATOM   3584   HZ PHE P 679       7.560  -5.105  31.745  0.00  0.00      PROA  
ATOM   3585  CD2 PHE P 679       4.717  -3.733  33.196  0.00  0.00      PROA  
ATOM   3586  HD2 PHE P 679       3.797  -3.244  32.909  0.00  0.00      PROA  
ATOM   3587  CE2 PHE P 679       5.666  -4.101  32.210  0.00  0.00      PROA  
ATOM   3588  HE2 PHE P 679       5.409  -4.046  31.163  0.00  0.00      PROA  
ATOM   3589    C PHE P 679       5.140  -0.968  36.465  0.00  0.00      PROA  
ATOM   3590    O PHE P 679       4.092  -0.353  36.263  0.00  0.00      PROA  
ATOM   3591    N ILE P 680       6.317  -0.345  36.593  0.00  0.00      PROA  
ATOM   3592   HN ILE P 680       7.155  -0.861  36.752  0.00  0.00      PROA  
ATOM   3593   CA ILE P 680       6.493   1.106  36.640  0.00  0.00      PROA  
ATOM   3594   HA ILE P 680       5.587   1.641  36.884  0.00  0.00      PROA  
ATOM   3595   CB ILE P 680       7.763   1.459  37.497  0.00  0.00      PROA  
ATOM   3596   HB ILE P 680       8.698   1.005  37.105  0.00  0.00      PROA  
ATOM   3597  CG2 ILE P 680       7.957   2.982  37.537  0.00  0.00      PROA  
ATOM   3598 HG21 ILE P 680       8.104   3.424  36.529  0.00  0.00      PROA  
ATOM   3599 HG22 ILE P 680       8.721   3.280  38.286  0.00  0.00      PROA  
ATOM   3600 HG23 ILE P 680       7.068   3.539  37.903  0.00  0.00      PROA  
ATOM   3601  CG1 ILE P 680       7.637   0.910  39.001  0.00  0.00      PROA  
ATOM   3602 HG11 ILE P 680       8.480   1.283  39.622  0.00  0.00      PROA  
ATOM   3603 HG12 ILE P 680       7.793  -0.188  39.067  0.00  0.00      PROA  
ATOM   3604   CD ILE P 680       6.344   1.383  39.759  0.00  0.00      PROA  
ATOM   3605  HD1 ILE P 680       5.440   0.992  39.244  0.00  0.00      PROA  
ATOM   3606  HD2 ILE P 680       6.165   2.479  39.781  0.00  0.00      PROA  
ATOM   3607  HD3 ILE P 680       6.321   1.004  40.803  0.00  0.00      PROA  
ATOM   3608    C ILE P 680       6.727   1.513  35.140  0.00  0.00      PROA  
ATOM   3609    O ILE P 680       7.636   0.982  34.532  0.00  0.00      PROA  
ATOM   3610    N GLY P 681       5.990   2.484  34.552  0.00  0.00      PROA  
ATOM   3611   HN GLY P 681       5.268   2.955  35.054  0.00  0.00      PROA  
ATOM   3612   CA GLY P 681       6.079   2.768  33.125  0.00  0.00      PROA  
ATOM   3613  HA1 GLY P 681       7.019   2.321  32.835  0.00  0.00      PROA  
ATOM   3614  HA2 GLY P 681       6.109   3.832  32.942  0.00  0.00      PROA  
ATOM   3615    C GLY P 681       4.996   2.257  32.180  0.00  0.00      PROA  
ATOM   3616    O GLY P 681       4.014   1.588  32.537  0.00  0.00      PROA  
ATOM   3617    N SER P 682       5.135   2.676  30.889  0.00  0.00      PROA  
ATOM   3618   HN SER P 682       5.998   3.130  30.679  0.00  0.00      PROA  
ATOM   3619   CA SER P 682       4.047   2.620  29.966  0.00  0.00      PROA  
ATOM   3620   HA SER P 682       3.559   1.659  30.024  0.00  0.00      PROA  
ATOM   3621   CB SER P 682       2.863   3.652  30.243  0.00  0.00      PROA  
ATOM   3622  HB1 SER P 682       2.516   3.484  31.285  0.00  0.00      PROA  
ATOM   3623  HB2 SER P 682       2.023   3.413  29.556  0.00  0.00      PROA  
ATOM   3624   OG SER P 682       3.180   5.049  30.071  0.00  0.00      PROA  
ATOM   3625  HG1 SER P 682       3.939   5.261  30.620  0.00  0.00      PROA  
ATOM   3626    C SER P 682       4.487   2.802  28.518  0.00  0.00      PROA  
ATOM   3627    O SER P 682       5.486   3.450  28.160  0.00  0.00      PROA  
ATOM   3628    N ALA P 683       3.726   2.144  27.654  0.00  0.00      PROA  
ATOM   3629   HN ALA P 683       2.936   1.649  28.008  0.00  0.00      PROA  
ATOM   3630   CA ALA P 683       3.832   2.150  26.184  0.00  0.00      PROA  
ATOM   3631   HA ALA P 683       3.044   1.492  25.848  0.00  0.00      PROA  
ATOM   3632   CB ALA P 683       3.782   3.622  25.666  0.00  0.00      PROA  
ATOM   3633  HB1 ALA P 683       4.620   4.245  26.044  0.00  0.00      PROA  
ATOM   3634  HB2 ALA P 683       2.743   3.984  25.816  0.00  0.00      PROA  
ATOM   3635  HB3 ALA P 683       3.881   3.608  24.559  0.00  0.00      PROA  
ATOM   3636    C ALA P 683       5.068   1.509  25.598  0.00  0.00      PROA  
ATOM   3637    O ALA P 683       5.925   2.136  24.980  0.00  0.00      PROA  
ATOM   3638    N CYS P 684       5.269   0.199  25.877  0.00  0.00      PROA  
ATOM   3639   HN CYS P 684       4.571  -0.396  26.268  0.00  0.00      PROA  
ATOM   3640   CA CYS P 684       6.595  -0.350  25.815  0.00  0.00      PROA  
ATOM   3641   HA CYS P 684       7.363   0.208  25.300  0.00  0.00      PROA  
ATOM   3642   CB CYS P 684       7.196  -0.886  27.152  0.00  0.00      PROA  
ATOM   3643  HB1 CYS P 684       6.425  -1.529  27.628  0.00  0.00      PROA  
ATOM   3644  HB2 CYS P 684       8.115  -1.467  26.925  0.00  0.00      PROA  
ATOM   3645   SG CYS P 684       7.649   0.425  28.276  0.00  0.00      PROA  
ATOM   3646    C CYS P 684       6.570  -1.460  24.841  0.00  0.00      PROA  
ATOM   3647    O CYS P 684       7.544  -2.242  24.844  0.00  0.00      PROA  
ATOM   3648    N GLY P 685       5.581  -1.649  23.921  0.00  0.00      PROA  
ATOM   3649   HN GLY P 685       4.752  -1.101  24.000  0.00  0.00      PROA  
ATOM   3650   CA GLY P 685       5.556  -2.751  22.963  0.00  0.00      PROA  
ATOM   3651  HA1 GLY P 685       6.495  -2.648  22.441  0.00  0.00      PROA  
ATOM   3652  HA2 GLY P 685       4.657  -2.670  22.370  0.00  0.00      PROA  
ATOM   3653    C GLY P 685       5.627  -4.154  23.546  0.00  0.00      PROA  
ATOM   3654    O GLY P 685       5.327  -4.452  24.714  0.00  0.00      PROA  
ATOM   3655    N HSD P 686       6.053  -5.130  22.786  0.00  0.00      PROA  
ATOM   3656   HN HSD P 686       6.163  -4.899  21.823  0.00  0.00      PROA  
ATOM   3657   CA HSD P 686       5.998  -6.542  23.127  0.00  0.00      PROA  
ATOM   3658   HA HSD P 686       5.107  -6.759  23.697  0.00  0.00      PROA  
ATOM   3659   CB HSD P 686       5.922  -7.292  21.761  0.00  0.00      PROA  
ATOM   3660  HB1 HSD P 686       5.830  -8.390  21.901  0.00  0.00      PROA  
ATOM   3661  HB2 HSD P 686       6.835  -6.979  21.210  0.00  0.00      PROA  
ATOM   3662  ND1 HSD P 686       3.463  -7.447  21.135  0.00  0.00      PROA  
ATOM   3663  HD1 HSD P 686       3.119  -8.051  21.853  0.00  0.00      PROA  
ATOM   3664   CG HSD P 686       4.681  -6.842  21.026  0.00  0.00      PROA  
ATOM   3665  CE1 HSD P 686       2.618  -6.790  20.254  0.00  0.00      PROA  
ATOM   3666  HE1 HSD P 686       1.593  -7.009  19.955  0.00  0.00      PROA  
ATOM   3667  NE2 HSD P 686       3.283  -5.920  19.562  0.00  0.00      PROA  
ATOM   3668  CD2 HSD P 686       4.612  -5.935  20.075  0.00  0.00      PROA  
ATOM   3669  HD2 HSD P 686       5.398  -5.418  19.539  0.00  0.00      PROA  
ATOM   3670    C HSD P 686       7.287  -7.016  23.852  0.00  0.00      PROA  
ATOM   3671    O HSD P 686       7.509  -8.102  24.338  0.00  0.00      PROA  
ATOM   3672    N HSD P 687       8.240  -6.094  23.931  0.00  0.00      PROA  
ATOM   3673   HN HSD P 687       7.986  -5.285  23.407  0.00  0.00      PROA  
ATOM   3674   CA HSD P 687       9.552  -6.180  24.463  0.00  0.00      PROA  
ATOM   3675   HA HSD P 687      10.060  -6.797  23.737  0.00  0.00      PROA  
ATOM   3676   CB HSD P 687      10.239  -4.867  24.406  0.00  0.00      PROA  
ATOM   3677  HB1 HSD P 687      11.322  -4.818  24.653  0.00  0.00      PROA  
ATOM   3678  HB2 HSD P 687       9.793  -4.248  25.213  0.00  0.00      PROA  
ATOM   3679  ND1 HSD P 687       9.538  -3.011  22.898  0.00  0.00      PROA  
ATOM   3680  HD1 HSD P 687       8.989  -2.511  23.567  0.00  0.00      PROA  
ATOM   3681   CG HSD P 687      10.145  -4.219  23.117  0.00  0.00      PROA  
ATOM   3682  CE1 HSD P 687       9.707  -2.678  21.543  0.00  0.00      PROA  
ATOM   3683  HE1 HSD P 687       9.366  -1.709  21.180  0.00  0.00      PROA  
ATOM   3684  NE2 HSD P 687      10.298  -3.681  20.893  0.00  0.00      PROA  
ATOM   3685  CD2 HSD P 687      10.617  -4.610  21.879  0.00  0.00      PROA  
ATOM   3686  HD2 HSD P 687      11.092  -5.498  21.480  0.00  0.00      PROA  
ATOM   3687    C HSD P 687       9.766  -6.685  25.883  0.00  0.00      PROA  
ATOM   3688    O HSD P 687       8.919  -6.597  26.713  0.00  0.00      PROA  
ATOM   3689    N GLY P 688      10.937  -7.220  26.218  0.00  0.00      PROA  
ATOM   3690   HN GLY P 688      11.667  -7.375  25.557  0.00  0.00      PROA  
ATOM   3691   CA GLY P 688      11.323  -7.543  27.527  0.00  0.00      PROA  
ATOM   3692  HA1 GLY P 688      12.140  -8.246  27.460  0.00  0.00      PROA  
ATOM   3693  HA2 GLY P 688      10.448  -7.901  28.050  0.00  0.00      PROA  
ATOM   3694    C GLY P 688      11.732  -6.267  28.351  0.00  0.00      PROA  
ATOM   3695    O GLY P 688      11.639  -5.163  27.879  0.00  0.00      PROA  
ATOM   3696    N PRO P 689      12.308  -6.505  29.542  0.00  0.00      PROA  
ATOM   3697   CD PRO P 689      12.095  -7.686  30.380  0.00  0.00      PROA  
ATOM   3698  HD1 PRO P 689      12.628  -8.517  29.871  0.00  0.00      PROA  
ATOM   3699  HD2 PRO P 689      11.023  -7.971  30.445  0.00  0.00      PROA  
ATOM   3700   CA PRO P 689      13.283  -5.608  30.215  0.00  0.00      PROA  
ATOM   3701   HA PRO P 689      12.627  -4.841  30.600  0.00  0.00      PROA  
ATOM   3702   CB PRO P 689      13.839  -6.462  31.309  0.00  0.00      PROA  
ATOM   3703  HB1 PRO P 689      14.125  -5.792  32.148  0.00  0.00      PROA  
ATOM   3704  HB2 PRO P 689      14.693  -7.130  31.066  0.00  0.00      PROA  
ATOM   3705   CG PRO P 689      12.624  -7.313  31.746  0.00  0.00      PROA  
ATOM   3706  HG1 PRO P 689      12.943  -8.177  32.368  0.00  0.00      PROA  
ATOM   3707  HG2 PRO P 689      11.823  -6.816  32.335  0.00  0.00      PROA  
ATOM   3708    C PRO P 689      14.316  -4.910  29.368  0.00  0.00      PROA  
ATOM   3709    O PRO P 689      14.666  -5.500  28.296  0.00  0.00      PROA  
ATOM   3710    N TYR P 690      14.761  -3.674  29.770  0.00  0.00      PROA  
ATOM   3711   HN TYR P 690      14.369  -3.217  30.565  0.00  0.00      PROA  
ATOM   3712   CA TYR P 690      15.850  -2.977  29.039  0.00  0.00      PROA  
ATOM   3713   HA TYR P 690      15.501  -2.721  28.050  0.00  0.00      PROA  
ATOM   3714   CB TYR P 690      16.169  -1.575  29.609  0.00  0.00      PROA  
ATOM   3715  HB1 TYR P 690      16.272  -1.579  30.715  0.00  0.00      PROA  
ATOM   3716  HB2 TYR P 690      15.330  -0.909  29.316  0.00  0.00      PROA  
ATOM   3717   CG TYR P 690      17.436  -0.932  28.986  0.00  0.00      PROA  
ATOM   3718  CD1 TYR P 690      18.424  -0.421  29.829  0.00  0.00      PROA  
ATOM   3719  HD1 TYR P 690      18.266  -0.614  30.880  0.00  0.00      PROA  
ATOM   3720  CE1 TYR P 690      19.503   0.369  29.292  0.00  0.00      PROA  
ATOM   3721  HE1 TYR P 690      20.301   0.689  29.947  0.00  0.00      PROA  
ATOM   3722   CZ TYR P 690      19.517   0.581  27.912  0.00  0.00      PROA  
ATOM   3723   OH TYR P 690      20.517   1.402  27.411  0.00  0.00      PROA  
ATOM   3724   HH TYR P 690      21.302   1.329  27.959  0.00  0.00      PROA  
ATOM   3725  CD2 TYR P 690      17.437  -0.658  27.663  0.00  0.00      PROA  
ATOM   3726  HD2 TYR P 690      16.541  -0.890  27.105  0.00  0.00      PROA  
ATOM   3727  CE2 TYR P 690      18.477   0.076  27.049  0.00  0.00      PROA  
ATOM   3728  HE2 TYR P 690      18.546   0.397  26.020  0.00  0.00      PROA  
ATOM   3729    C TYR P 690      17.151  -3.816  28.770  0.00  0.00      PROA  
ATOM   3730    O TYR P 690      17.735  -4.506  29.630  0.00  0.00      PROA  
ATOM   3731    N THR P 691      17.652  -3.826  27.448  0.00  0.00      PROA  
ATOM   3732   HN THR P 691      17.351  -3.182  26.749  0.00  0.00      PROA  
ATOM   3733   CA THR P 691      18.697  -4.661  26.886  0.00  0.00      PROA  
ATOM   3734   HA THR P 691      19.181  -5.217  27.676  0.00  0.00      PROA  
ATOM   3735   CB THR P 691      18.121  -5.717  25.901  0.00  0.00      PROA  
ATOM   3736   HB THR P 691      17.645  -5.188  25.048  0.00  0.00      PROA  
ATOM   3737  OG1 THR P 691      17.305  -6.665  26.625  0.00  0.00      PROA  
ATOM   3738  HG1 THR P 691      16.547  -6.122  26.849  0.00  0.00      PROA  
ATOM   3739  CG2 THR P 691      19.326  -6.668  25.401  0.00  0.00      PROA  
ATOM   3740 HG21 THR P 691      18.916  -7.454  24.731  0.00  0.00      PROA  
ATOM   3741 HG22 THR P 691      19.723  -7.066  26.359  0.00  0.00      PROA  
ATOM   3742 HG23 THR P 691      20.029  -5.937  24.948  0.00  0.00      PROA  
ATOM   3743    C THR P 691      19.689  -3.724  26.140  0.00  0.00      PROA  
ATOM   3744    O THR P 691      19.364  -3.134  25.071  0.00  0.00      PROA  
ATOM   3745    N PRO P 692      20.906  -3.608  26.565  0.00  0.00      PROA  
ATOM   3746   CD PRO P 692      21.370  -4.067  27.827  0.00  0.00      PROA  
ATOM   3747  HD1 PRO P 692      21.497  -5.169  27.760  0.00  0.00      PROA  
ATOM   3748  HD2 PRO P 692      20.641  -3.736  28.597  0.00  0.00      PROA  
ATOM   3749   CA PRO P 692      21.923  -2.765  25.878  0.00  0.00      PROA  
ATOM   3750   HA PRO P 692      21.582  -1.742  25.931  0.00  0.00      PROA  
ATOM   3751   CB PRO P 692      23.106  -2.927  26.687  0.00  0.00      PROA  
ATOM   3752  HB1 PRO P 692      23.806  -2.067  26.622  0.00  0.00      PROA  
ATOM   3753  HB2 PRO P 692      23.696  -3.812  26.363  0.00  0.00      PROA  
ATOM   3754   CG PRO P 692      22.574  -3.241  28.065  0.00  0.00      PROA  
ATOM   3755  HG1 PRO P 692      23.335  -3.755  28.689  0.00  0.00      PROA  
ATOM   3756  HG2 PRO P 692      22.290  -2.250  28.480  0.00  0.00      PROA  
ATOM   3757    C PRO P 692      22.135  -3.034  24.385  0.00  0.00      PROA  
ATOM   3758    O PRO P 692      22.153  -4.193  23.961  0.00  0.00      PROA  
ATOM   3759    N ASP P 693      22.243  -1.958  23.547  0.00  0.00      PROA  
ATOM   3760   HN ASP P 693      22.089  -1.065  23.963  0.00  0.00      PROA  
ATOM   3761   CA ASP P 693      22.729  -1.860  22.132  0.00  0.00      PROA  
ATOM   3762   HA ASP P 693      22.682  -0.797  21.942  0.00  0.00      PROA  
ATOM   3763   CB ASP P 693      24.187  -2.378  21.871  0.00  0.00      PROA  
ATOM   3764  HB1 ASP P 693      24.609  -2.084  20.886  0.00  0.00      PROA  
ATOM   3765  HB2 ASP P 693      24.213  -3.481  22.004  0.00  0.00      PROA  
ATOM   3766   CG ASP P 693      25.196  -1.837  22.798  0.00  0.00      PROA  
ATOM   3767  OD1 ASP P 693      25.177  -0.632  23.100  0.00  0.00      PROA  
ATOM   3768  OD2 ASP P 693      26.090  -2.663  23.124  0.00  0.00      PROA  
ATOM   3769    C ASP P 693      21.617  -2.391  21.157  0.00  0.00      PROA  
ATOM   3770    O ASP P 693      21.920  -2.488  19.997  0.00  0.00      PROA  
ATOM   3771    N VAL P 694      20.365  -2.716  21.570  0.00  0.00      PROA  
ATOM   3772   HN VAL P 694      20.134  -2.711  22.539  0.00  0.00      PROA  
ATOM   3773   CA VAL P 694      19.378  -3.258  20.683  0.00  0.00      PROA  
ATOM   3774   HA VAL P 694      19.686  -4.204  20.264  0.00  0.00      PROA  
ATOM   3775   CB VAL P 694      18.143  -3.698  21.503  0.00  0.00      PROA  
ATOM   3776   HB VAL P 694      17.818  -2.934  22.241  0.00  0.00      PROA  
ATOM   3777  CG1 VAL P 694      16.889  -4.072  20.623  0.00  0.00      PROA  
ATOM   3778 HG11 VAL P 694      16.051  -4.488  21.223  0.00  0.00      PROA  
ATOM   3779 HG12 VAL P 694      17.218  -4.628  19.719  0.00  0.00      PROA  
ATOM   3780 HG13 VAL P 694      16.378  -3.206  20.151  0.00  0.00      PROA  
ATOM   3781  CG2 VAL P 694      18.434  -5.044  22.235  0.00  0.00      PROA  
ATOM   3782 HG21 VAL P 694      17.490  -5.407  22.693  0.00  0.00      PROA  
ATOM   3783 HG22 VAL P 694      19.253  -4.939  22.978  0.00  0.00      PROA  
ATOM   3784 HG23 VAL P 694      18.890  -5.725  21.485  0.00  0.00      PROA  
ATOM   3785    C VAL P 694      18.883  -2.452  19.422  0.00  0.00      PROA  
ATOM   3786    O VAL P 694      18.720  -2.952  18.296  0.00  0.00      PROA  
ATOM   3787    N LEU P 695      18.545  -1.196  19.578  0.00  0.00      PROA  
ATOM   3788   HN LEU P 695      18.471  -0.781  20.482  0.00  0.00      PROA  
ATOM   3789   CA LEU P 695      18.136  -0.319  18.547  0.00  0.00      PROA  
ATOM   3790   HA LEU P 695      17.359  -0.798  17.969  0.00  0.00      PROA  
ATOM   3791   CB LEU P 695      17.632   0.975  19.209  0.00  0.00      PROA  
ATOM   3792  HB1 LEU P 695      17.349   1.763  18.478  0.00  0.00      PROA  
ATOM   3793  HB2 LEU P 695      18.412   1.402  19.875  0.00  0.00      PROA  
ATOM   3794   CG LEU P 695      16.267   0.881  19.944  0.00  0.00      PROA  
ATOM   3795   HG LEU P 695      16.472   0.297  20.867  0.00  0.00      PROA  
ATOM   3796  CD1 LEU P 695      15.803   2.291  20.272  0.00  0.00      PROA  
ATOM   3797 HD11 LEU P 695      15.297   2.725  19.383  0.00  0.00      PROA  
ATOM   3798 HD12 LEU P 695      16.615   3.030  20.439  0.00  0.00      PROA  
ATOM   3799 HD13 LEU P 695      15.181   2.130  21.179  0.00  0.00      PROA  
ATOM   3800  CD2 LEU P 695      15.222   0.089  19.092  0.00  0.00      PROA  
ATOM   3801 HD21 LEU P 695      15.434  -1.002  19.105  0.00  0.00      PROA  
ATOM   3802 HD22 LEU P 695      15.265   0.485  18.055  0.00  0.00      PROA  
ATOM   3803 HD23 LEU P 695      14.207   0.238  19.518  0.00  0.00      PROA  
ATOM   3804    C LEU P 695      19.274   0.058  17.697  0.00  0.00      PROA  
ATOM   3805    O LEU P 695      19.117   0.249  16.457  0.00  0.00      PROA  
ATOM   3806    N PHE P 696      20.542   0.263  18.210  0.00  0.00      PROA  
ATOM   3807   HN PHE P 696      20.772   0.256  19.180  0.00  0.00      PROA  
ATOM   3808   CA PHE P 696      21.677   0.545  17.332  0.00  0.00      PROA  
ATOM   3809   HA PHE P 696      21.375   1.337  16.663  0.00  0.00      PROA  
ATOM   3810   CB PHE P 696      22.936   0.993  18.109  0.00  0.00      PROA  
ATOM   3811  HB1 PHE P 696      23.276   0.232  18.842  0.00  0.00      PROA  
ATOM   3812  HB2 PHE P 696      22.786   1.948  18.657  0.00  0.00      PROA  
ATOM   3813   CG PHE P 696      24.149   1.327  17.304  0.00  0.00      PROA  
ATOM   3814  CD1 PHE P 696      25.395   0.993  17.901  0.00  0.00      PROA  
ATOM   3815  HD1 PHE P 696      25.406   0.370  18.783  0.00  0.00      PROA  
ATOM   3816  CE1 PHE P 696      26.548   1.362  17.289  0.00  0.00      PROA  
ATOM   3817  HE1 PHE P 696      27.494   1.066  17.717  0.00  0.00      PROA  
ATOM   3818   CZ PHE P 696      26.671   2.058  16.007  0.00  0.00      PROA  
ATOM   3819   HZ PHE P 696      27.632   2.156  15.524  0.00  0.00      PROA  
ATOM   3820  CD2 PHE P 696      24.132   2.087  16.123  0.00  0.00      PROA  
ATOM   3821  HD2 PHE P 696      23.134   2.231  15.738  0.00  0.00      PROA  
ATOM   3822  CE2 PHE P 696      25.363   2.331  15.465  0.00  0.00      PROA  
ATOM   3823  HE2 PHE P 696      25.306   2.965  14.593  0.00  0.00      PROA  
ATOM   3824    C PHE P 696      21.970  -0.566  16.411  0.00  0.00      PROA  
ATOM   3825    O PHE P 696      22.347  -0.363  15.249  0.00  0.00      PROA  
ATOM   3826    N TRP P 697      21.812  -1.796  16.934  0.00  0.00      PROA  
ATOM   3827   HN TRP P 697      21.553  -1.911  17.890  0.00  0.00      PROA  
ATOM   3828   CA TRP P 697      21.875  -3.001  16.170  0.00  0.00      PROA  
ATOM   3829   HA TRP P 697      22.793  -2.860  15.618  0.00  0.00      PROA  
ATOM   3830   CB TRP P 697      22.107  -4.250  17.146  0.00  0.00      PROA  
ATOM   3831  HB1 TRP P 697      21.176  -4.352  17.742  0.00  0.00      PROA  
ATOM   3832  HB2 TRP P 697      22.905  -4.176  17.915  0.00  0.00      PROA  
ATOM   3833   CG TRP P 697      22.241  -5.617  16.440  0.00  0.00      PROA  
ATOM   3834  CD1 TRP P 697      21.535  -6.743  16.703  0.00  0.00      PROA  
ATOM   3835  HD1 TRP P 697      20.915  -6.802  17.585  0.00  0.00      PROA  
ATOM   3836  NE1 TRP P 697      21.983  -7.789  15.906  0.00  0.00      PROA  
ATOM   3837  HE1 TRP P 697      21.713  -8.717  16.040  0.00  0.00      PROA  
ATOM   3838  CE2 TRP P 697      22.899  -7.319  15.073  0.00  0.00      PROA  
ATOM   3839  CD2 TRP P 697      23.087  -5.935  15.324  0.00  0.00      PROA  
ATOM   3840  CE3 TRP P 697      23.930  -5.155  14.545  0.00  0.00      PROA  
ATOM   3841  HE3 TRP P 697      24.164  -4.126  14.774  0.00  0.00      PROA  
ATOM   3842  CZ3 TRP P 697      24.608  -5.821  13.580  0.00  0.00      PROA  
ATOM   3843  HZ3 TRP P 697      25.343  -5.266  13.016  0.00  0.00      PROA  
ATOM   3844  CZ2 TRP P 697      23.622  -8.000  14.139  0.00  0.00      PROA  
ATOM   3845  HZ2 TRP P 697      23.332  -8.966  13.753  0.00  0.00      PROA  
ATOM   3846  CH2 TRP P 697      24.471  -7.230  13.340  0.00  0.00      PROA  
ATOM   3847  HH2 TRP P 697      24.874  -7.647  12.429  0.00  0.00      PROA  
ATOM   3848    C TRP P 697      20.724  -3.127  15.148  0.00  0.00      PROA  
ATOM   3849    O TRP P 697      20.992  -3.439  13.997  0.00  0.00      PROA  
ATOM   3850    N SER P 698      19.498  -2.707  15.593  0.00  0.00      PROA  
ATOM   3851   HN SER P 698      19.238  -2.640  16.553  0.00  0.00      PROA  
ATOM   3852   CA SER P 698      18.273  -2.561  14.701  0.00  0.00      PROA  
ATOM   3853   HA SER P 698      18.242  -3.534  14.233  0.00  0.00      PROA  
ATOM   3854   CB SER P 698      17.025  -2.390  15.484  0.00  0.00      PROA  
ATOM   3855  HB1 SER P 698      16.235  -2.273  14.712  0.00  0.00      PROA  
ATOM   3856  HB2 SER P 698      16.909  -1.466  16.091  0.00  0.00      PROA  
ATOM   3857   OG SER P 698      16.774  -3.509  16.338  0.00  0.00      PROA  
ATOM   3858  HG1 SER P 698      17.312  -3.429  17.128  0.00  0.00      PROA  
ATOM   3859    C SER P 698      18.441  -1.538  13.522  0.00  0.00      PROA  
ATOM   3860    O SER P 698      17.957  -1.780  12.437  0.00  0.00      PROA  
ATOM   3861    N CYS P 699      19.128  -0.381  13.728  0.00  0.00      PROA  
ATOM   3862   HN CYS P 699      19.372  -0.038  14.632  0.00  0.00      PROA  
ATOM   3863   CA CYS P 699      19.322   0.728  12.779  0.00  0.00      PROA  
ATOM   3864   HA CYS P 699      18.360   0.906  12.322  0.00  0.00      PROA  
ATOM   3865   CB CYS P 699      19.922   1.992  13.466  0.00  0.00      PROA  
ATOM   3866  HB1 CYS P 699      20.963   1.881  13.839  0.00  0.00      PROA  
ATOM   3867  HB2 CYS P 699      19.443   2.166  14.454  0.00  0.00      PROA  
ATOM   3868   SG CYS P 699      20.156   3.403  12.332  0.00  0.00      PROA  
ATOM   3869  HG1 CYS P 699      20.979   2.876  11.438  0.00  0.00      PROA  
ATOM   3870    C CYS P 699      20.303   0.261  11.682  0.00  0.00      PROA  
ATOM   3871    O CYS P 699      19.996   0.306  10.466  0.00  0.00      PROA  
ATOM   3872    N ILE P 700      21.380  -0.371  12.147  0.00  0.00      PROA  
ATOM   3873   HN ILE P 700      21.585  -0.323  13.122  0.00  0.00      PROA  
ATOM   3874   CA ILE P 700      22.382  -1.146  11.444  0.00  0.00      PROA  
ATOM   3875   HA ILE P 700      22.799  -0.542  10.652  0.00  0.00      PROA  
ATOM   3876   CB ILE P 700      23.588  -1.491  12.367  0.00  0.00      PROA  
ATOM   3877   HB ILE P 700      23.220  -1.927  13.320  0.00  0.00      PROA  
ATOM   3878  CG2 ILE P 700      24.468  -2.566  11.694  0.00  0.00      PROA  
ATOM   3879 HG21 ILE P 700      25.232  -2.746  12.479  0.00  0.00      PROA  
ATOM   3880 HG22 ILE P 700      24.987  -2.318  10.743  0.00  0.00      PROA  
ATOM   3881 HG23 ILE P 700      23.933  -3.540  11.684  0.00  0.00      PROA  
ATOM   3882  CG1 ILE P 700      24.311  -0.143  12.772  0.00  0.00      PROA  
ATOM   3883 HG11 ILE P 700      24.885  -0.372  13.695  0.00  0.00      PROA  
ATOM   3884 HG12 ILE P 700      23.541   0.541  13.188  0.00  0.00      PROA  
ATOM   3885   CD ILE P 700      25.093   0.622  11.684  0.00  0.00      PROA  
ATOM   3886  HD1 ILE P 700      25.377   1.646  12.006  0.00  0.00      PROA  
ATOM   3887  HD2 ILE P 700      24.517   0.790  10.749  0.00  0.00      PROA  
ATOM   3888  HD3 ILE P 700      26.032   0.125  11.359  0.00  0.00      PROA  
ATOM   3889    C ILE P 700      21.827  -2.287  10.584  0.00  0.00      PROA  
ATOM   3890    O ILE P 700      22.086  -2.383   9.420  0.00  0.00      PROA  
ATOM   3891    N LEU P 701      20.962  -3.121  11.200  0.00  0.00      PROA  
ATOM   3892   HN LEU P 701      20.915  -2.995  12.188  0.00  0.00      PROA  
ATOM   3893   CA LEU P 701      20.270  -4.308  10.698  0.00  0.00      PROA  
ATOM   3894   HA LEU P 701      21.022  -4.886  10.181  0.00  0.00      PROA  
ATOM   3895   CB LEU P 701      19.552  -5.192  11.790  0.00  0.00      PROA  
ATOM   3896  HB1 LEU P 701      18.703  -5.669  11.255  0.00  0.00      PROA  
ATOM   3897  HB2 LEU P 701      19.284  -4.641  12.717  0.00  0.00      PROA  
ATOM   3898   CG LEU P 701      20.312  -6.461  12.271  0.00  0.00      PROA  
ATOM   3899   HG LEU P 701      21.164  -6.012  12.825  0.00  0.00      PROA  
ATOM   3900  CD1 LEU P 701      19.491  -7.347  13.226  0.00  0.00      PROA  
ATOM   3901 HD11 LEU P 701      19.204  -6.773  14.133  0.00  0.00      PROA  
ATOM   3902 HD12 LEU P 701      20.132  -8.191  13.559  0.00  0.00      PROA  
ATOM   3903 HD13 LEU P 701      18.612  -7.836  12.754  0.00  0.00      PROA  
ATOM   3904  CD2 LEU P 701      20.892  -7.362  11.164  0.00  0.00      PROA  
ATOM   3905 HD21 LEU P 701      21.259  -8.312  11.609  0.00  0.00      PROA  
ATOM   3906 HD22 LEU P 701      21.861  -6.944  10.817  0.00  0.00      PROA  
ATOM   3907 HD23 LEU P 701      20.186  -7.560  10.330  0.00  0.00      PROA  
ATOM   3908    C LEU P 701      19.319  -3.910   9.543  0.00  0.00      PROA  
ATOM   3909    O LEU P 701      19.263  -4.557   8.518  0.00  0.00      PROA  
ATOM   3910    N PHE P 702      18.602  -2.792   9.796  0.00  0.00      PROA  
ATOM   3911   HN PHE P 702      18.735  -2.247  10.620  0.00  0.00      PROA  
ATOM   3912   CA PHE P 702      17.758  -2.254   8.883  0.00  0.00      PROA  
ATOM   3913   HA PHE P 702      17.162  -3.104   8.586  0.00  0.00      PROA  
ATOM   3914   CB PHE P 702      17.018  -1.104   9.619  0.00  0.00      PROA  
ATOM   3915  HB1 PHE P 702      17.814  -0.501  10.106  0.00  0.00      PROA  
ATOM   3916  HB2 PHE P 702      16.306  -1.581  10.325  0.00  0.00      PROA  
ATOM   3917   CG PHE P 702      16.335  -0.038   8.735  0.00  0.00      PROA  
ATOM   3918  CD1 PHE P 702      15.021  -0.271   8.439  0.00  0.00      PROA  
ATOM   3919  HD1 PHE P 702      14.477  -1.166   8.702  0.00  0.00      PROA  
ATOM   3920  CE1 PHE P 702      14.268   0.685   7.794  0.00  0.00      PROA  
ATOM   3921  HE1 PHE P 702      13.195   0.565   7.767  0.00  0.00      PROA  
ATOM   3922   CZ PHE P 702      14.890   1.811   7.356  0.00  0.00      PROA  
ATOM   3923   HZ PHE P 702      14.457   2.659   6.846  0.00  0.00      PROA  
ATOM   3924  CD2 PHE P 702      17.016   1.147   8.327  0.00  0.00      PROA  
ATOM   3925  HD2 PHE P 702      18.045   1.212   8.649  0.00  0.00      PROA  
ATOM   3926  CE2 PHE P 702      16.270   2.084   7.564  0.00  0.00      PROA  
ATOM   3927  HE2 PHE P 702      16.704   3.007   7.210  0.00  0.00      PROA  
ATOM   3928    C PHE P 702      18.407  -1.798   7.628  0.00  0.00      PROA  
ATOM   3929    O PHE P 702      18.026  -2.140   6.534  0.00  0.00      PROA  
ATOM   3930    N PHE P 703      19.475  -0.994   7.757  0.00  0.00      PROA  
ATOM   3931   HN PHE P 703      19.758  -0.807   8.695  0.00  0.00      PROA  
ATOM   3932   CA PHE P 703      20.293  -0.530   6.581  0.00  0.00      PROA  
ATOM   3933   HA PHE P 703      19.623  -0.266   5.776  0.00  0.00      PROA  
ATOM   3934   CB PHE P 703      21.190   0.687   6.891  0.00  0.00      PROA  
ATOM   3935  HB1 PHE P 703      21.688   0.542   7.873  0.00  0.00      PROA  
ATOM   3936  HB2 PHE P 703      20.448   1.501   7.038  0.00  0.00      PROA  
ATOM   3937   CG PHE P 703      22.238   0.947   5.843  0.00  0.00      PROA  
ATOM   3938  CD1 PHE P 703      23.493   0.257   6.097  0.00  0.00      PROA  
ATOM   3939  HD1 PHE P 703      23.472  -0.320   7.010  0.00  0.00      PROA  
ATOM   3940  CE1 PHE P 703      24.577   0.425   5.154  0.00  0.00      PROA  
ATOM   3941  HE1 PHE P 703      25.463  -0.181   5.278  0.00  0.00      PROA  
ATOM   3942   CZ PHE P 703      24.412   1.197   4.050  0.00  0.00      PROA  
ATOM   3943   HZ PHE P 703      25.221   1.320   3.345  0.00  0.00      PROA  
ATOM   3944  CD2 PHE P 703      22.091   1.724   4.706  0.00  0.00      PROA  
ATOM   3945  HD2 PHE P 703      21.153   2.217   4.496  0.00  0.00      PROA  
ATOM   3946  CE2 PHE P 703      23.158   1.852   3.836  0.00  0.00      PROA  
ATOM   3947  HE2 PHE P 703      23.111   2.586   3.046  0.00  0.00      PROA  
ATOM   3948    C PHE P 703      20.987  -1.769   5.938  0.00  0.00      PROA  
ATOM   3949    O PHE P 703      20.992  -1.954   4.739  0.00  0.00      PROA  
ATOM   3950    N ALA P 704      21.570  -2.671   6.763  0.00  0.00      PROA  
ATOM   3951   HN ALA P 704      21.622  -2.475   7.739  0.00  0.00      PROA  
ATOM   3952   CA ALA P 704      22.386  -3.860   6.313  0.00  0.00      PROA  
ATOM   3953   HA ALA P 704      23.237  -3.469   5.774  0.00  0.00      PROA  
ATOM   3954   CB ALA P 704      22.881  -4.726   7.494  0.00  0.00      PROA  
ATOM   3955  HB1 ALA P 704      23.613  -5.469   7.112  0.00  0.00      PROA  
ATOM   3956  HB2 ALA P 704      22.081  -5.277   8.033  0.00  0.00      PROA  
ATOM   3957  HB3 ALA P 704      23.471  -4.115   8.210  0.00  0.00      PROA  
ATOM   3958    C ALA P 704      21.552  -4.817   5.423  0.00  0.00      PROA  
ATOM   3959    O ALA P 704      21.979  -5.174   4.356  0.00  0.00      PROA  
ATOM   3960    N THR P 705      20.279  -5.082   5.798  0.00  0.00      PROA  
ATOM   3961   HN THR P 705      19.864  -4.815   6.664  0.00  0.00      PROA  
ATOM   3962   CA THR P 705      19.382  -5.915   5.094  0.00  0.00      PROA  
ATOM   3963   HA THR P 705      19.727  -6.933   5.193  0.00  0.00      PROA  
ATOM   3964   CB THR P 705      17.971  -5.905   5.708  0.00  0.00      PROA  
ATOM   3965   HB THR P 705      17.593  -4.864   5.616  0.00  0.00      PROA  
ATOM   3966  OG1 THR P 705      18.051  -6.251   7.069  0.00  0.00      PROA  
ATOM   3967  HG1 THR P 705      18.610  -5.621   7.530  0.00  0.00      PROA  
ATOM   3968  CG2 THR P 705      16.971  -6.837   4.998  0.00  0.00      PROA  
ATOM   3969 HG21 THR P 705      17.395  -7.863   4.950  0.00  0.00      PROA  
ATOM   3970 HG22 THR P 705      16.742  -6.506   3.963  0.00  0.00      PROA  
ATOM   3971 HG23 THR P 705      16.039  -7.011   5.576  0.00  0.00      PROA  
ATOM   3972    C THR P 705      19.060  -5.485   3.583  0.00  0.00      PROA  
ATOM   3973    O THR P 705      18.968  -6.263   2.669  0.00  0.00      PROA  
ATOM   3974    N PHE P 706      18.944  -4.217   3.359  0.00  0.00      PROA  
ATOM   3975   HN PHE P 706      18.915  -3.695   4.208  0.00  0.00      PROA  
ATOM   3976   CA PHE P 706      18.777  -3.527   2.059  0.00  0.00      PROA  
ATOM   3977   HA PHE P 706      18.029  -4.053   1.484  0.00  0.00      PROA  
ATOM   3978   CB PHE P 706      18.178  -2.059   2.406  0.00  0.00      PROA  
ATOM   3979  HB1 PHE P 706      18.657  -1.779   3.368  0.00  0.00      PROA  
ATOM   3980  HB2 PHE P 706      17.119  -2.118   2.736  0.00  0.00      PROA  
ATOM   3981   CG PHE P 706      18.363  -0.964   1.368  0.00  0.00      PROA  
ATOM   3982  CD1 PHE P 706      18.776   0.313   1.740  0.00  0.00      PROA  
ATOM   3983  HD1 PHE P 706      19.039   0.401   2.784  0.00  0.00      PROA  
ATOM   3984  CE1 PHE P 706      18.786   1.397   0.859  0.00  0.00      PROA  
ATOM   3985  HE1 PHE P 706      19.215   2.366   1.065  0.00  0.00      PROA  
ATOM   3986   CZ PHE P 706      18.325   1.173  -0.447  0.00  0.00      PROA  
ATOM   3987   HZ PHE P 706      18.321   1.975  -1.170  0.00  0.00      PROA  
ATOM   3988  CD2 PHE P 706      17.881  -1.102   0.067  0.00  0.00      PROA  
ATOM   3989  HD2 PHE P 706      17.588  -2.097  -0.233  0.00  0.00      PROA  
ATOM   3990  CE2 PHE P 706      17.928  -0.147  -0.923  0.00  0.00      PROA  
ATOM   3991  HE2 PHE P 706      17.705  -0.385  -1.952  0.00  0.00      PROA  
ATOM   3992    C PHE P 706      20.033  -3.518   1.150  0.00  0.00      PROA  
ATOM   3993    O PHE P 706      19.919  -3.636  -0.087  0.00  0.00      PROA  
ATOM   3994    N ILE P 707      21.273  -3.396   1.730  0.00  0.00      PROA  
ATOM   3995   HN ILE P 707      21.380  -3.273   2.713  0.00  0.00      PROA  
ATOM   3996   CA ILE P 707      22.409  -3.643   0.956  0.00  0.00      PROA  
ATOM   3997   HA ILE P 707      22.199  -3.158   0.014  0.00  0.00      PROA  
ATOM   3998   CB ILE P 707      23.576  -3.035   1.711  0.00  0.00      PROA  
ATOM   3999   HB ILE P 707      23.643  -3.616   2.655  0.00  0.00      PROA  
ATOM   4000  CG2 ILE P 707      24.910  -3.313   0.974  0.00  0.00      PROA  
ATOM   4001 HG21 ILE P 707      24.794  -2.858  -0.033  0.00  0.00      PROA  
ATOM   4002 HG22 ILE P 707      25.135  -4.393   0.846  0.00  0.00      PROA  
ATOM   4003 HG23 ILE P 707      25.761  -2.743   1.405  0.00  0.00      PROA  
ATOM   4004  CG1 ILE P 707      23.367  -1.525   1.958  0.00  0.00      PROA  
ATOM   4005 HG11 ILE P 707      24.364  -1.110   2.220  0.00  0.00      PROA  
ATOM   4006 HG12 ILE P 707      22.798  -1.318   2.890  0.00  0.00      PROA  
ATOM   4007   CD ILE P 707      22.838  -0.771   0.735  0.00  0.00      PROA  
ATOM   4008  HD1 ILE P 707      23.419  -1.077  -0.162  0.00  0.00      PROA  
ATOM   4009  HD2 ILE P 707      22.863   0.340   0.738  0.00  0.00      PROA  
ATOM   4010  HD3 ILE P 707      21.752  -0.981   0.635  0.00  0.00      PROA  
ATOM   4011    C ILE P 707      22.597  -5.138   0.609  0.00  0.00      PROA  
ATOM   4012    O ILE P 707      22.974  -5.423  -0.528  0.00  0.00      PROA  
ATOM   4013    N VAL P 708      22.403  -6.028   1.594  0.00  0.00      PROA  
ATOM   4014   HN VAL P 708      22.206  -5.854   2.555  0.00  0.00      PROA  
ATOM   4015   CA VAL P 708      22.539  -7.417   1.302  0.00  0.00      PROA  
ATOM   4016   HA VAL P 708      23.517  -7.559   0.867  0.00  0.00      PROA  
ATOM   4017   CB VAL P 708      22.602  -8.273   2.533  0.00  0.00      PROA  
ATOM   4018   HB VAL P 708      21.750  -7.972   3.178  0.00  0.00      PROA  
ATOM   4019  CG1 VAL P 708      22.461  -9.792   2.310  0.00  0.00      PROA  
ATOM   4020 HG11 VAL P 708      21.483 -10.021   1.836  0.00  0.00      PROA  
ATOM   4021 HG12 VAL P 708      22.398 -10.382   3.249  0.00  0.00      PROA  
ATOM   4022 HG13 VAL P 708      23.320 -10.243   1.768  0.00  0.00      PROA  
ATOM   4023  CG2 VAL P 708      23.947  -7.883   3.237  0.00  0.00      PROA  
ATOM   4024 HG21 VAL P 708      24.015  -6.813   3.530  0.00  0.00      PROA  
ATOM   4025 HG22 VAL P 708      24.728  -8.143   2.491  0.00  0.00      PROA  
ATOM   4026 HG23 VAL P 708      24.190  -8.462   4.154  0.00  0.00      PROA  
ATOM   4027    C VAL P 708      21.535  -7.878   0.208  0.00  0.00      PROA  
ATOM   4028    O VAL P 708      21.924  -8.445  -0.842  0.00  0.00      PROA  
ATOM   4029    N SER P 709      20.228  -7.471   0.283  0.00  0.00      PROA  
ATOM   4030   HN SER P 709      19.918  -6.794   0.946  0.00  0.00      PROA  
ATOM   4031   CA SER P 709      19.216  -7.711  -0.724  0.00  0.00      PROA  
ATOM   4032   HA SER P 709      19.067  -8.772  -0.854  0.00  0.00      PROA  
ATOM   4033   CB SER P 709      17.861  -7.151  -0.177  0.00  0.00      PROA  
ATOM   4034  HB1 SER P 709      17.047  -7.326  -0.913  0.00  0.00      PROA  
ATOM   4035  HB2 SER P 709      17.922  -6.054  -0.009  0.00  0.00      PROA  
ATOM   4036   OG SER P 709      17.568  -7.854   1.070  0.00  0.00      PROA  
ATOM   4037  HG1 SER P 709      18.238  -7.549   1.687  0.00  0.00      PROA  
ATOM   4038    C SER P 709      19.587  -7.166  -2.065  0.00  0.00      PROA  
ATOM   4039    O SER P 709      19.657  -7.822  -3.051  0.00  0.00      PROA  
ATOM   4040    N SER P 710      20.100  -5.901  -2.106  0.00  0.00      PROA  
ATOM   4041   HN SER P 710      20.294  -5.432  -1.248  0.00  0.00      PROA  
ATOM   4042   CA SER P 710      20.560  -5.302  -3.367  0.00  0.00      PROA  
ATOM   4043   HA SER P 710      19.772  -5.463  -4.088  0.00  0.00      PROA  
ATOM   4044   CB SER P 710      20.834  -3.732  -3.137  0.00  0.00      PROA  
ATOM   4045  HB1 SER P 710      21.021  -3.384  -4.175  0.00  0.00      PROA  
ATOM   4046  HB2 SER P 710      21.727  -3.610  -2.488  0.00  0.00      PROA  
ATOM   4047   OG SER P 710      19.708  -3.083  -2.631  0.00  0.00      PROA  
ATOM   4048  HG1 SER P 710      19.717  -3.122  -1.672  0.00  0.00      PROA  
ATOM   4049    C SER P 710      21.855  -5.815  -3.886  0.00  0.00      PROA  
ATOM   4050    O SER P 710      22.039  -5.734  -5.111  0.00  0.00      PROA  
ATOM   4051    N THR P 711      22.780  -6.334  -3.118  0.00  0.00      PROA  
ATOM   4052   HN THR P 711      22.599  -6.237  -2.142  0.00  0.00      PROA  
ATOM   4053   CA THR P 711      23.977  -6.937  -3.651  0.00  0.00      PROA  
ATOM   4054   HA THR P 711      24.477  -6.252  -4.320  0.00  0.00      PROA  
ATOM   4055   CB THR P 711      24.938  -7.224  -2.514  0.00  0.00      PROA  
ATOM   4056   HB THR P 711      24.580  -7.889  -1.699  0.00  0.00      PROA  
ATOM   4057  OG1 THR P 711      25.288  -5.922  -2.012  0.00  0.00      PROA  
ATOM   4058  HG1 THR P 711      24.454  -5.494  -1.807  0.00  0.00      PROA  
ATOM   4059  CG2 THR P 711      26.293  -7.680  -3.089  0.00  0.00      PROA  
ATOM   4060 HG21 THR P 711      26.191  -8.707  -3.500  0.00  0.00      PROA  
ATOM   4061 HG22 THR P 711      26.960  -7.734  -2.202  0.00  0.00      PROA  
ATOM   4062 HG23 THR P 711      26.816  -7.069  -3.855  0.00  0.00      PROA  
ATOM   4063    C THR P 711      23.597  -8.230  -4.334  0.00  0.00      PROA  
ATOM   4064    O THR P 711      24.207  -8.663  -5.318  0.00  0.00      PROA  
ATOM   4065    N LEU P 712      22.599  -9.001  -3.793  0.00  0.00      PROA  
ATOM   4066   HN LEU P 712      22.147  -8.642  -2.980  0.00  0.00      PROA  
ATOM   4067   CA LEU P 712      22.090 -10.276  -4.295  0.00  0.00      PROA  
ATOM   4068   HA LEU P 712      22.851 -10.878  -4.768  0.00  0.00      PROA  
ATOM   4069   CB LEU P 712      21.311 -11.154  -3.279  0.00  0.00      PROA  
ATOM   4070  HB1 LEU P 712      21.068 -12.114  -3.782  0.00  0.00      PROA  
ATOM   4071  HB2 LEU P 712      20.399 -10.642  -2.905  0.00  0.00      PROA  
ATOM   4072   CG LEU P 712      22.171 -11.637  -2.023  0.00  0.00      PROA  
ATOM   4073   HG LEU P 712      22.590 -10.725  -1.547  0.00  0.00      PROA  
ATOM   4074  CD1 LEU P 712      21.346 -12.384  -0.972  0.00  0.00      PROA  
ATOM   4075 HD11 LEU P 712      20.937 -13.361  -1.305  0.00  0.00      PROA  
ATOM   4076 HD12 LEU P 712      20.527 -11.732  -0.599  0.00  0.00      PROA  
ATOM   4077 HD13 LEU P 712      21.987 -12.735  -0.135  0.00  0.00      PROA  
ATOM   4078  CD2 LEU P 712      23.465 -12.408  -2.353  0.00  0.00      PROA  
ATOM   4079 HD21 LEU P 712      23.136 -13.440  -2.598  0.00  0.00      PROA  
ATOM   4080 HD22 LEU P 712      24.211 -12.452  -1.531  0.00  0.00      PROA  
ATOM   4081 HD23 LEU P 712      23.869 -11.815  -3.201  0.00  0.00      PROA  
ATOM   4082    C LEU P 712      21.185  -9.978  -5.585  0.00  0.00      PROA  
ATOM   4083    O LEU P 712      21.265 -10.740  -6.566  0.00  0.00      PROA  
ATOM   4084    N LYS P 713      20.463  -8.837  -5.705  0.00  0.00      PROA  
ATOM   4085   HN LYS P 713      20.338  -8.083  -5.065  0.00  0.00      PROA  
ATOM   4086   CA LYS P 713      19.764  -8.347  -6.934  0.00  0.00      PROA  
ATOM   4087   HA LYS P 713      19.198  -9.242  -7.147  0.00  0.00      PROA  
ATOM   4088   CB LYS P 713      18.776  -7.198  -6.502  0.00  0.00      PROA  
ATOM   4089  HB1 LYS P 713      19.426  -6.417  -6.052  0.00  0.00      PROA  
ATOM   4090  HB2 LYS P 713      18.225  -7.633  -5.640  0.00  0.00      PROA  
ATOM   4091   CG LYS P 713      17.886  -6.490  -7.511  0.00  0.00      PROA  
ATOM   4092  HG1 LYS P 713      18.408  -5.924  -8.312  0.00  0.00      PROA  
ATOM   4093  HG2 LYS P 713      17.193  -6.010  -6.787  0.00  0.00      PROA  
ATOM   4094   CD LYS P 713      16.999  -7.538  -8.273  0.00  0.00      PROA  
ATOM   4095  HD1 LYS P 713      16.434  -8.170  -7.554  0.00  0.00      PROA  
ATOM   4096  HD2 LYS P 713      17.765  -8.174  -8.764  0.00  0.00      PROA  
ATOM   4097   CE LYS P 713      16.026  -6.941  -9.356  0.00  0.00      PROA  
ATOM   4098  HE1 LYS P 713      16.488  -6.166 -10.004  0.00  0.00      PROA  
ATOM   4099  HE2 LYS P 713      15.212  -6.460  -8.772  0.00  0.00      PROA  
ATOM   4100   NZ LYS P 713      15.422  -8.014 -10.133  0.00  0.00      PROA  
ATOM   4101  HZ1 LYS P 713      16.141  -8.640 -10.547  0.00  0.00      PROA  
ATOM   4102  HZ2 LYS P 713      14.886  -7.515 -10.872  0.00  0.00      PROA  
ATOM   4103  HZ3 LYS P 713      14.746  -8.496  -9.507  0.00  0.00      PROA  
ATOM   4104    C LYS P 713      20.559  -7.962  -8.144  0.00  0.00      PROA  
ATOM   4105    O LYS P 713      20.171  -8.191  -9.231  0.00  0.00      PROA  
ATOM   4106    N THR P 714      21.758  -7.425  -7.898  0.00  0.00      PROA  
ATOM   4107   HN THR P 714      22.034  -7.318  -6.946  0.00  0.00      PROA  
ATOM   4108   CA THR P 714      22.651  -6.940  -8.963  0.00  0.00      PROA  
ATOM   4109   HA THR P 714      22.126  -6.442  -9.764  0.00  0.00      PROA  
ATOM   4110   CB THR P 714      23.616  -5.780  -8.561  0.00  0.00      PROA  
ATOM   4111   HB THR P 714      24.499  -5.727  -9.232  0.00  0.00      PROA  
ATOM   4112  OG1 THR P 714      24.034  -5.848  -7.219  0.00  0.00      PROA  
ATOM   4113  HG1 THR P 714      23.238  -5.990  -6.703  0.00  0.00      PROA  
ATOM   4114  CG2 THR P 714      22.956  -4.426  -8.483  0.00  0.00      PROA  
ATOM   4115 HG21 THR P 714      23.610  -3.667  -8.003  0.00  0.00      PROA  
ATOM   4116 HG22 THR P 714      22.034  -4.352  -7.868  0.00  0.00      PROA  
ATOM   4117 HG23 THR P 714      22.663  -4.128  -9.513  0.00  0.00      PROA  
ATOM   4118    C THR P 714      23.540  -8.087  -9.525  0.00  0.00      PROA  
ATOM   4119    O THR P 714      24.309  -7.802 -10.484  0.00  0.00      PROA  
ATOM   4120    N PHE P 715      23.424  -9.332  -9.052  0.00  0.00      PROA  
ATOM   4121   HN PHE P 715      22.884  -9.622  -8.265  0.00  0.00      PROA  
ATOM   4122   CA PHE P 715      24.108 -10.447  -9.724  0.00  0.00      PROA  
ATOM   4123   HA PHE P 715      25.153 -10.183  -9.793  0.00  0.00      PROA  
ATOM   4124   CB PHE P 715      23.769 -11.773  -8.921  0.00  0.00      PROA  
ATOM   4125  HB1 PHE P 715      24.185 -12.620  -9.508  0.00  0.00      PROA  
ATOM   4126  HB2 PHE P 715      22.687 -12.010  -8.844  0.00  0.00      PROA  
ATOM   4127   CG PHE P 715      24.402 -11.810  -7.585  0.00  0.00      PROA  
ATOM   4128  CD1 PHE P 715      24.087 -12.781  -6.660  0.00  0.00      PROA  
ATOM   4129  HD1 PHE P 715      23.266 -13.464  -6.820  0.00  0.00      PROA  
ATOM   4130  CE1 PHE P 715      24.689 -12.935  -5.448  0.00  0.00      PROA  
ATOM   4131  HE1 PHE P 715      24.352 -13.739  -4.810  0.00  0.00      PROA  
ATOM   4132   CZ PHE P 715      25.765 -12.064  -5.092  0.00  0.00      PROA  
ATOM   4133   HZ PHE P 715      26.262 -12.199  -4.143  0.00  0.00      PROA  
ATOM   4134  CD2 PHE P 715      25.502 -10.916  -7.196  0.00  0.00      PROA  
ATOM   4135  HD2 PHE P 715      25.970 -10.218  -7.874  0.00  0.00      PROA  
ATOM   4136  CE2 PHE P 715      26.115 -11.032  -5.974  0.00  0.00      PROA  
ATOM   4137  HE2 PHE P 715      26.903 -10.388  -5.613  0.00  0.00      PROA  
ATOM   4138    C PHE P 715      23.530 -10.610 -11.053  0.00  0.00      PROA  
ATOM   4139    O PHE P 715      24.232 -10.915 -12.050  0.00  0.00      PROA  
ATOM   4140    N LYS P 716      22.212 -10.344 -11.194  0.00  0.00      PROA  
ATOM   4141   HN LYS P 716      21.723  -9.932 -10.430  0.00  0.00      PROA  
ATOM   4142   CA LYS P 716      21.352 -10.586 -12.357  0.00  0.00      PROA  
ATOM   4143   HA LYS P 716      21.428 -11.602 -12.715  0.00  0.00      PROA  
ATOM   4144   CB LYS P 716      19.852 -10.189 -11.966  0.00  0.00      PROA  
ATOM   4145  HB1 LYS P 716      19.705  -9.101 -11.797  0.00  0.00      PROA  
ATOM   4146  HB2 LYS P 716      19.670 -10.641 -10.968  0.00  0.00      PROA  
ATOM   4147   CG LYS P 716      18.802 -10.496 -13.067  0.00  0.00      PROA  
ATOM   4148  HG1 LYS P 716      19.267 -10.170 -14.022  0.00  0.00      PROA  
ATOM   4149  HG2 LYS P 716      17.824  -9.980 -12.957  0.00  0.00      PROA  
ATOM   4150   CD LYS P 716      18.454 -12.039 -13.221  0.00  0.00      PROA  
ATOM   4151  HD1 LYS P 716      19.397 -12.625 -13.247  0.00  0.00      PROA  
ATOM   4152  HD2 LYS P 716      18.028 -12.259 -14.223  0.00  0.00      PROA  
ATOM   4153   CE LYS P 716      17.580 -12.627 -12.033  0.00  0.00      PROA  
ATOM   4154  HE1 LYS P 716      16.682 -11.997 -11.854  0.00  0.00      PROA  
ATOM   4155  HE2 LYS P 716      18.151 -12.614 -11.081  0.00  0.00      PROA  
ATOM   4156   NZ LYS P 716      17.185 -13.980 -12.378  0.00  0.00      PROA  
ATOM   4157  HZ1 LYS P 716      16.644 -14.444 -11.620  0.00  0.00      PROA  
ATOM   4158  HZ2 LYS P 716      18.018 -14.570 -12.580  0.00  0.00      PROA  
ATOM   4159  HZ3 LYS P 716      16.619 -13.993 -13.250  0.00  0.00      PROA  
ATOM   4160    C LYS P 716      21.727  -9.688 -13.542  0.00  0.00      PROA  
ATOM   4161    O LYS P 716      21.818 -10.084 -14.693  0.00  0.00      PROA  
ATOM   4162    N THR P 717      22.032  -8.445 -13.213  0.00  0.00      PROA  
ATOM   4163   HN THR P 717      21.925  -7.938 -12.361  0.00  0.00      PROA  
ATOM   4164   CA THR P 717      22.446  -7.381 -14.148  0.00  0.00      PROA  
ATOM   4165   HA THR P 717      22.061  -7.514 -15.148  0.00  0.00      PROA  
ATOM   4166   CB THR P 717      22.077  -6.020 -13.516  0.00  0.00      PROA  
ATOM   4167   HB THR P 717      22.502  -5.125 -14.019  0.00  0.00      PROA  
ATOM   4168  OG1 THR P 717      22.310  -6.007 -12.108  0.00  0.00      PROA  
ATOM   4169  HG1 THR P 717      22.075  -5.176 -11.688  0.00  0.00      PROA  
ATOM   4170  CG2 THR P 717      20.539  -5.841 -13.647  0.00  0.00      PROA  
ATOM   4171 HG21 THR P 717      20.271  -4.924 -13.080  0.00  0.00      PROA  
ATOM   4172 HG22 THR P 717      20.060  -6.715 -13.154  0.00  0.00      PROA  
ATOM   4173 HG23 THR P 717      20.378  -5.782 -14.745  0.00  0.00      PROA  
ATOM   4174    C THR P 717      23.920  -7.274 -14.224  0.00  0.00      PROA  
ATOM   4175    O THR P 717      24.456  -6.186 -14.492  0.00  0.00      PROA  
ATOM   4176    N SER P 718      24.647  -8.364 -14.040  0.00  0.00      PROA  
ATOM   4177   HN SER P 718      24.250  -9.230 -13.746  0.00  0.00      PROA  
ATOM   4178   CA SER P 718      26.100  -8.439 -14.372  0.00  0.00      PROA  
ATOM   4179   HA SER P 718      26.297  -7.667 -15.101  0.00  0.00      PROA  
ATOM   4180   CB SER P 718      26.930  -8.281 -13.062  0.00  0.00      PROA  
ATOM   4181  HB1 SER P 718      26.367  -8.746 -12.225  0.00  0.00      PROA  
ATOM   4182  HB2 SER P 718      26.829  -7.234 -12.703  0.00  0.00      PROA  
ATOM   4183   OG SER P 718      28.340  -8.695 -13.282  0.00  0.00      PROA  
ATOM   4184  HG1 SER P 718      28.705  -8.129 -13.967  0.00  0.00      PROA  
ATOM   4185    C SER P 718      26.203  -9.782 -15.114  0.00  0.00      PROA  
ATOM   4186    O SER P 718      25.392 -10.687 -15.093  0.00  0.00      PROA  
ATOM   4187    N ARG P 719      27.315  -9.937 -15.884  0.00  0.00      PROA  
ATOM   4188   HN ARG P 719      28.017  -9.233 -15.954  0.00  0.00      PROA  
ATOM   4189   CA ARG P 719      27.602 -11.162 -16.619  0.00  0.00      PROA  
ATOM   4190   HA ARG P 719      26.777 -11.853 -16.529  0.00  0.00      PROA  
ATOM   4191   CB ARG P 719      27.957 -10.810 -18.092  0.00  0.00      PROA  
ATOM   4192  HB1 ARG P 719      28.317 -11.687 -18.671  0.00  0.00      PROA  
ATOM   4193  HB2 ARG P 719      28.717 -10.000 -18.048  0.00  0.00      PROA  
ATOM   4194   CG ARG P 719      26.798 -10.237 -18.943  0.00  0.00      PROA  
ATOM   4195  HG1 ARG P 719      27.266  -9.967 -19.913  0.00  0.00      PROA  
ATOM   4196  HG2 ARG P 719      26.554  -9.244 -18.507  0.00  0.00      PROA  
ATOM   4197   CD ARG P 719      25.585 -11.092 -19.294  0.00  0.00      PROA  
ATOM   4198  HD1 ARG P 719      25.962 -12.126 -19.442  0.00  0.00      PROA  
ATOM   4199  HD2 ARG P 719      25.111 -10.714 -20.225  0.00  0.00      PROA  
ATOM   4200   NE ARG P 719      24.632 -11.070 -18.112  0.00  0.00      PROA  
ATOM   4201   HE ARG P 719      24.698 -10.303 -17.474  0.00  0.00      PROA  
ATOM   4202   CZ ARG P 719      23.511 -11.788 -17.924  0.00  0.00      PROA  
ATOM   4203  NH1 ARG P 719      23.268 -12.776 -18.693  0.00  0.00      PROA  
ATOM   4204 HH11 ARG P 719      23.887 -12.993 -19.448  0.00  0.00      PROA  
ATOM   4205 HH12 ARG P 719      22.543 -13.416 -18.437  0.00  0.00      PROA  
ATOM   4206  NH2 ARG P 719      22.645 -11.502 -16.916  0.00  0.00      PROA  
ATOM   4207 HH21 ARG P 719      22.743 -10.682 -16.352  0.00  0.00      PROA  
ATOM   4208 HH22 ARG P 719      21.792 -12.025 -16.925  0.00  0.00      PROA  
ATOM   4209    C ARG P 719      28.891 -11.813 -15.993  0.00  0.00      PROA  
ATOM   4210    O ARG P 719      29.381 -12.845 -16.476  0.00  0.00      PROA  
ATOM   4211    N TYR P 720      29.514 -11.190 -14.892  0.00  0.00      PROA  
ATOM   4212   HN TYR P 720      29.064 -10.360 -14.570  0.00  0.00      PROA  
ATOM   4213   CA TYR P 720      30.540 -11.719 -14.108  0.00  0.00      PROA  
ATOM   4214   HA TYR P 720      31.330 -11.950 -14.808  0.00  0.00      PROA  
ATOM   4215   CB TYR P 720      31.142 -10.683 -13.117  0.00  0.00      PROA  
ATOM   4216  HB1 TYR P 720      30.409 -10.305 -12.373  0.00  0.00      PROA  
ATOM   4217  HB2 TYR P 720      31.481  -9.903 -13.833  0.00  0.00      PROA  
ATOM   4218   CG TYR P 720      32.215 -11.301 -12.204  0.00  0.00      PROA  
ATOM   4219  CD1 TYR P 720      33.368 -11.820 -12.923  0.00  0.00      PROA  
ATOM   4220  HD1 TYR P 720      33.308 -11.817 -14.001  0.00  0.00      PROA  
ATOM   4221  CE1 TYR P 720      34.370 -12.488 -12.266  0.00  0.00      PROA  
ATOM   4222  HE1 TYR P 720      35.249 -12.850 -12.779  0.00  0.00      PROA  
ATOM   4223   CZ TYR P 720      34.254 -12.590 -10.879  0.00  0.00      PROA  
ATOM   4224   OH TYR P 720      35.258 -13.334 -10.150  0.00  0.00      PROA  
ATOM   4225   HH TYR P 720      36.063 -13.552 -10.627  0.00  0.00      PROA  
ATOM   4226  CD2 TYR P 720      32.239 -11.266 -10.821  0.00  0.00      PROA  
ATOM   4227  HD2 TYR P 720      31.408 -10.775 -10.337  0.00  0.00      PROA  
ATOM   4228  CE2 TYR P 720      33.295 -11.908 -10.178  0.00  0.00      PROA  
ATOM   4229  HE2 TYR P 720      33.270 -12.156  -9.127  0.00  0.00      PROA  
ATOM   4230    C TYR P 720      30.143 -13.038 -13.440  0.00  0.00      PROA  
ATOM   4231    O TYR P 720      30.953 -13.951 -13.190  0.00  0.00      PROA  
ATOM   4232    N PHE P 721      28.920 -13.159 -12.946  0.00  0.00      PROA  
ATOM   4233   HN PHE P 721      28.229 -12.442 -12.902  0.00  0.00      PROA  
ATOM   4234   CA PHE P 721      28.437 -14.231 -12.071  0.00  0.00      PROA  
ATOM   4235   HA PHE P 721      29.297 -14.507 -11.480  0.00  0.00      PROA  
ATOM   4236   CB PHE P 721      27.405 -13.629 -11.119  0.00  0.00      PROA  
ATOM   4237  HB1 PHE P 721      27.020 -14.383 -10.400  0.00  0.00      PROA  
ATOM   4238  HB2 PHE P 721      26.533 -13.256 -11.697  0.00  0.00      PROA  
ATOM   4239   CG PHE P 721      28.007 -12.457 -10.330  0.00  0.00      PROA  
ATOM   4240  CD1 PHE P 721      28.713 -12.841  -9.183  0.00  0.00      PROA  
ATOM   4241  HD1 PHE P 721      28.877 -13.894  -9.010  0.00  0.00      PROA  
ATOM   4242  CE1 PHE P 721      29.309 -11.828  -8.349  0.00  0.00      PROA  
ATOM   4243  HE1 PHE P 721      29.990 -12.190  -7.593  0.00  0.00      PROA  
ATOM   4244   CZ PHE P 721      28.978 -10.456  -8.562  0.00  0.00      PROA  
ATOM   4245   HZ PHE P 721      29.404  -9.745  -7.869  0.00  0.00      PROA  
ATOM   4246  CD2 PHE P 721      27.785 -11.085 -10.597  0.00  0.00      PROA  
ATOM   4247  HD2 PHE P 721      27.186 -10.809 -11.452  0.00  0.00      PROA  
ATOM   4248  CE2 PHE P 721      28.236 -10.115  -9.750  0.00  0.00      PROA  
ATOM   4249  HE2 PHE P 721      28.039  -9.103 -10.074  0.00  0.00      PROA  
ATOM   4250    C PHE P 721      27.966 -15.515 -12.928  0.00  0.00      PROA  
ATOM   4251    O PHE P 721      27.258 -15.312 -13.895  0.00  0.00      PROA  
ATOM   4252    N PRO P 722      28.291 -16.764 -12.538  0.00  0.00      PROA  
ATOM   4253   CD PRO P 722      29.486 -17.043 -11.763  0.00  0.00      PROA  
ATOM   4254  HD1 PRO P 722      29.301 -16.708 -10.720  0.00  0.00      PROA  
ATOM   4255  HD2 PRO P 722      30.362 -16.518 -12.202  0.00  0.00      PROA  
ATOM   4256   CA PRO P 722      27.654 -17.962 -13.008  0.00  0.00      PROA  
ATOM   4257   HA PRO P 722      27.927 -18.027 -14.051  0.00  0.00      PROA  
ATOM   4258   CB PRO P 722      28.264 -18.980 -12.156  0.00  0.00      PROA  
ATOM   4259  HB1 PRO P 722      28.106 -20.020 -12.512  0.00  0.00      PROA  
ATOM   4260  HB2 PRO P 722      27.694 -19.007 -11.203  0.00  0.00      PROA  
ATOM   4261   CG PRO P 722      29.666 -18.541 -11.934  0.00  0.00      PROA  
ATOM   4262  HG1 PRO P 722      30.147 -19.052 -11.072  0.00  0.00      PROA  
ATOM   4263  HG2 PRO P 722      30.344 -18.733 -12.793  0.00  0.00      PROA  
ATOM   4264    C PRO P 722      26.146 -18.128 -13.063  0.00  0.00      PROA  
ATOM   4265    O PRO P 722      25.486 -17.414 -12.298  0.00  0.00      PROA  
ATOM   4266    N THR P 723      25.586 -18.952 -13.905  0.00  0.00      PROA  
ATOM   4267   HN THR P 723      26.019 -19.662 -14.455  0.00  0.00      PROA  
ATOM   4268   CA THR P 723      24.116 -19.028 -14.166  0.00  0.00      PROA  
ATOM   4269   HA THR P 723      23.824 -18.065 -14.559  0.00  0.00      PROA  
ATOM   4270   CB THR P 723      23.762 -20.114 -15.183  0.00  0.00      PROA  
ATOM   4271   HB THR P 723      22.693 -20.024 -15.472  0.00  0.00      PROA  
ATOM   4272  OG1 THR P 723      23.852 -21.479 -14.741  0.00  0.00      PROA  
ATOM   4273  HG1 THR P 723      24.764 -21.597 -14.465  0.00  0.00      PROA  
ATOM   4274  CG2 THR P 723      24.585 -19.898 -16.443  0.00  0.00      PROA  
ATOM   4275 HG21 THR P 723      24.509 -18.854 -16.816  0.00  0.00      PROA  
ATOM   4276 HG22 THR P 723      24.177 -20.636 -17.167  0.00  0.00      PROA  
ATOM   4277 HG23 THR P 723      25.651 -20.159 -16.272  0.00  0.00      PROA  
ATOM   4278    C THR P 723      23.329 -19.380 -12.868  0.00  0.00      PROA  
ATOM   4279    O THR P 723      22.240 -18.794 -12.591  0.00  0.00      PROA  
ATOM   4280    N ARG P 724      23.925 -20.201 -11.929  0.00  0.00      PROA  
ATOM   4281   HN ARG P 724      24.829 -20.618 -11.984  0.00  0.00      PROA  
ATOM   4282   CA ARG P 724      23.079 -20.465 -10.737  0.00  0.00      PROA  
ATOM   4283   HA ARG P 724      22.030 -20.532 -10.981  0.00  0.00      PROA  
ATOM   4284   CB ARG P 724      23.476 -21.742  -9.959  0.00  0.00      PROA  
ATOM   4285  HB1 ARG P 724      23.259 -21.757  -8.869  0.00  0.00      PROA  
ATOM   4286  HB2 ARG P 724      24.519 -22.048 -10.189  0.00  0.00      PROA  
ATOM   4287   CG ARG P 724      22.591 -22.975 -10.433  0.00  0.00      PROA  
ATOM   4288  HG1 ARG P 724      21.536 -22.735 -10.181  0.00  0.00      PROA  
ATOM   4289  HG2 ARG P 724      22.849 -23.873  -9.832  0.00  0.00      PROA  
ATOM   4290   CD ARG P 724      22.705 -23.359 -11.928  0.00  0.00      PROA  
ATOM   4291  HD1 ARG P 724      23.744 -23.660 -12.178  0.00  0.00      PROA  
ATOM   4292  HD2 ARG P 724      22.448 -22.455 -12.521  0.00  0.00      PROA  
ATOM   4293   NE ARG P 724      21.610 -24.287 -12.346  0.00  0.00      PROA  
ATOM   4294   HE ARG P 724      20.753 -23.820 -12.563  0.00  0.00      PROA  
ATOM   4295   CZ ARG P 724      21.506 -25.523 -11.883  0.00  0.00      PROA  
ATOM   4296  NH1 ARG P 724      22.423 -26.144 -11.178  0.00  0.00      PROA  
ATOM   4297 HH11 ARG P 724      23.279 -25.646 -11.045  0.00  0.00      PROA  
ATOM   4298 HH12 ARG P 724      22.367 -27.142 -11.219  0.00  0.00      PROA  
ATOM   4299  NH2 ARG P 724      20.443 -26.214 -12.345  0.00  0.00      PROA  
ATOM   4300 HH21 ARG P 724      19.697 -25.761 -12.833  0.00  0.00      PROA  
ATOM   4301 HH22 ARG P 724      20.274 -26.995 -11.743  0.00  0.00      PROA  
ATOM   4302    C ARG P 724      23.123 -19.343  -9.682  0.00  0.00      PROA  
ATOM   4303    O ARG P 724      22.329 -19.148  -8.805  0.00  0.00      PROA  
ATOM   4304    N VAL P 725      24.009 -18.334  -9.883  0.00  0.00      PROA  
ATOM   4305   HN VAL P 725      24.689 -18.439 -10.604  0.00  0.00      PROA  
ATOM   4306   CA VAL P 725      24.194 -17.159  -9.146  0.00  0.00      PROA  
ATOM   4307   HA VAL P 725      23.859 -17.339  -8.135  0.00  0.00      PROA  
ATOM   4308   CB VAL P 725      25.608 -16.779  -9.055  0.00  0.00      PROA  
ATOM   4309   HB VAL P 725      26.013 -16.676 -10.085  0.00  0.00      PROA  
ATOM   4310  CG1 VAL P 725      25.857 -15.569  -8.136  0.00  0.00      PROA  
ATOM   4311 HG11 VAL P 725      26.859 -15.092  -8.084  0.00  0.00      PROA  
ATOM   4312 HG12 VAL P 725      25.534 -15.779  -7.094  0.00  0.00      PROA  
ATOM   4313 HG13 VAL P 725      25.329 -14.654  -8.481  0.00  0.00      PROA  
ATOM   4314  CG2 VAL P 725      26.338 -17.886  -8.271  0.00  0.00      PROA  
ATOM   4315 HG21 VAL P 725      25.885 -18.068  -7.273  0.00  0.00      PROA  
ATOM   4316 HG22 VAL P 725      27.303 -17.529  -7.853  0.00  0.00      PROA  
ATOM   4317 HG23 VAL P 725      26.443 -18.852  -8.810  0.00  0.00      PROA  
ATOM   4318    C VAL P 725      23.329 -16.030  -9.730  0.00  0.00      PROA  
ATOM   4319    O VAL P 725      22.433 -15.479  -9.014  0.00  0.00      PROA  
ATOM   4320    N ARG P 726      23.363 -15.837 -11.071  0.00  0.00      PROA  
ATOM   4321   HN ARG P 726      24.048 -16.359 -11.572  0.00  0.00      PROA  
ATOM   4322   CA ARG P 726      22.436 -15.006 -11.779  0.00  0.00      PROA  
ATOM   4323   HA ARG P 726      22.513 -13.996 -11.404  0.00  0.00      PROA  
ATOM   4324   CB ARG P 726      22.802 -15.020 -13.218  0.00  0.00      PROA  
ATOM   4325  HB1 ARG P 726      22.051 -14.488 -13.840  0.00  0.00      PROA  
ATOM   4326  HB2 ARG P 726      22.793 -16.092 -13.508  0.00  0.00      PROA  
ATOM   4327   CG ARG P 726      24.217 -14.475 -13.458  0.00  0.00      PROA  
ATOM   4328  HG1 ARG P 726      24.962 -15.287 -13.318  0.00  0.00      PROA  
ATOM   4329  HG2 ARG P 726      24.408 -13.669 -12.718  0.00  0.00      PROA  
ATOM   4330   CD ARG P 726      24.443 -13.783 -14.826  0.00  0.00      PROA  
ATOM   4331  HD1 ARG P 726      25.525 -13.542 -14.903  0.00  0.00      PROA  
ATOM   4332  HD2 ARG P 726      23.874 -12.831 -14.777  0.00  0.00      PROA  
ATOM   4333   NE ARG P 726      23.906 -14.649 -15.942  0.00  0.00      PROA  
ATOM   4334   HE ARG P 726      22.933 -14.665 -16.172  0.00  0.00      PROA  
ATOM   4335   CZ ARG P 726      24.705 -15.369 -16.718  0.00  0.00      PROA  
ATOM   4336  NH1 ARG P 726      24.189 -15.952 -17.762  0.00  0.00      PROA  
ATOM   4337 HH11 ARG P 726      23.194 -15.890 -17.834  0.00  0.00      PROA  
ATOM   4338 HH12 ARG P 726      24.776 -16.581 -18.271  0.00  0.00      PROA  
ATOM   4339  NH2 ARG P 726      25.958 -15.443 -16.487  0.00  0.00      PROA  
ATOM   4340 HH21 ARG P 726      26.192 -15.230 -15.538  0.00  0.00      PROA  
ATOM   4341 HH22 ARG P 726      26.550 -16.158 -16.856  0.00  0.00      PROA  
ATOM   4342    C ARG P 726      20.937 -15.416 -11.705  0.00  0.00      PROA  
ATOM   4343    O ARG P 726      20.087 -14.568 -11.585  0.00  0.00      PROA  
ATOM   4344    N SER P 727      20.640 -16.706 -11.724  0.00  0.00      PROA  
ATOM   4345   HN SER P 727      21.423 -17.304 -11.877  0.00  0.00      PROA  
ATOM   4346   CA SER P 727      19.298 -17.229 -11.309  0.00  0.00      PROA  
ATOM   4347   HA SER P 727      18.593 -16.488 -11.656  0.00  0.00      PROA  
ATOM   4348   CB SER P 727      18.933 -18.494 -12.200  0.00  0.00      PROA  
ATOM   4349  HB1 SER P 727      18.966 -18.043 -13.215  0.00  0.00      PROA  
ATOM   4350  HB2 SER P 727      17.917 -18.837 -11.912  0.00  0.00      PROA  
ATOM   4351   OG SER P 727      19.840 -19.576 -12.032  0.00  0.00      PROA  
ATOM   4352  HG1 SER P 727      20.696 -19.307 -12.375  0.00  0.00      PROA  
ATOM   4353    C SER P 727      19.105 -17.426  -9.850  0.00  0.00      PROA  
ATOM   4354    O SER P 727      18.784 -16.505  -9.065  0.00  0.00      PROA  
ATOM   4355    N THR P 728      19.201 -18.638  -9.301  0.00  0.00      PROA  
ATOM   4356   HN THR P 728      19.641 -19.336  -9.860  0.00  0.00      PROA  
ATOM   4357   CA THR P 728      18.557 -19.079  -8.088  0.00  0.00      PROA  
ATOM   4358   HA THR P 728      17.498 -18.954  -8.260  0.00  0.00      PROA  
ATOM   4359   CB THR P 728      18.817 -20.542  -7.793  0.00  0.00      PROA  
ATOM   4360   HB THR P 728      19.809 -20.725  -7.329  0.00  0.00      PROA  
ATOM   4361  OG1 THR P 728      18.923 -21.222  -9.033  0.00  0.00      PROA  
ATOM   4362  HG1 THR P 728      19.338 -22.087  -8.996  0.00  0.00      PROA  
ATOM   4363  CG2 THR P 728      17.718 -21.150  -6.955  0.00  0.00      PROA  
ATOM   4364 HG21 THR P 728      16.786 -20.833  -7.469  0.00  0.00      PROA  
ATOM   4365 HG22 THR P 728      17.612 -20.823  -5.898  0.00  0.00      PROA  
ATOM   4366 HG23 THR P 728      17.745 -22.260  -6.953  0.00  0.00      PROA  
ATOM   4367    C THR P 728      18.931 -18.224  -6.918  0.00  0.00      PROA  
ATOM   4368    O THR P 728      18.088 -17.795  -6.145  0.00  0.00      PROA  
ATOM   4369    N VAL P 729      20.254 -17.916  -6.769  0.00  0.00      PROA  
ATOM   4370   HN VAL P 729      20.916 -18.362  -7.366  0.00  0.00      PROA  
ATOM   4371   CA VAL P 729      20.761 -17.120  -5.606  0.00  0.00      PROA  
ATOM   4372   HA VAL P 729      20.387 -17.540  -4.684  0.00  0.00      PROA  
ATOM   4373   CB VAL P 729      22.222 -17.207  -5.589  0.00  0.00      PROA  
ATOM   4374   HB VAL P 729      22.650 -16.851  -6.551  0.00  0.00      PROA  
ATOM   4375  CG1 VAL P 729      22.748 -16.353  -4.361  0.00  0.00      PROA  
ATOM   4376 HG11 VAL P 729      23.809 -16.615  -4.158  0.00  0.00      PROA  
ATOM   4377 HG12 VAL P 729      22.215 -16.506  -3.399  0.00  0.00      PROA  
ATOM   4378 HG13 VAL P 729      22.713 -15.295  -4.698  0.00  0.00      PROA  
ATOM   4379  CG2 VAL P 729      22.779 -18.584  -5.361  0.00  0.00      PROA  
ATOM   4380 HG21 VAL P 729      22.389 -19.210  -6.192  0.00  0.00      PROA  
ATOM   4381 HG22 VAL P 729      22.446 -18.943  -4.364  0.00  0.00      PROA  
ATOM   4382 HG23 VAL P 729      23.877 -18.568  -5.528  0.00  0.00      PROA  
ATOM   4383    C VAL P 729      20.172 -15.703  -5.630  0.00  0.00      PROA  
ATOM   4384    O VAL P 729      19.846 -15.126  -4.544  0.00  0.00      PROA  
ATOM   4385    N SER P 730      20.029 -15.044  -6.796  0.00  0.00      PROA  
ATOM   4386   HN SER P 730      20.231 -15.601  -7.598  0.00  0.00      PROA  
ATOM   4387   CA SER P 730      19.569 -13.756  -7.011  0.00  0.00      PROA  
ATOM   4388   HA SER P 730      19.918 -13.095  -6.231  0.00  0.00      PROA  
ATOM   4389   CB SER P 730      19.908 -13.284  -8.491  0.00  0.00      PROA  
ATOM   4390  HB1 SER P 730      19.348 -13.806  -9.296  0.00  0.00      PROA  
ATOM   4391  HB2 SER P 730      20.988 -13.523  -8.595  0.00  0.00      PROA  
ATOM   4392   OG SER P 730      19.773 -11.834  -8.529  0.00  0.00      PROA  
ATOM   4393  HG1 SER P 730      20.453 -11.515  -7.932  0.00  0.00      PROA  
ATOM   4394    C SER P 730      18.099 -13.754  -6.996  0.00  0.00      PROA  
ATOM   4395    O SER P 730      17.416 -13.036  -6.252  0.00  0.00      PROA  
ATOM   4396    N ASP P 731      17.359 -14.707  -7.675  0.00  0.00      PROA  
ATOM   4397   HN ASP P 731      17.850 -15.381  -8.221  0.00  0.00      PROA  
ATOM   4398   CA ASP P 731      15.946 -14.965  -7.538  0.00  0.00      PROA  
ATOM   4399   HA ASP P 731      15.563 -14.023  -7.903  0.00  0.00      PROA  
ATOM   4400   CB ASP P 731      15.491 -16.069  -8.567  0.00  0.00      PROA  
ATOM   4401  HB1 ASP P 731      14.390 -16.109  -8.429  0.00  0.00      PROA  
ATOM   4402  HB2 ASP P 731      15.918 -17.041  -8.237  0.00  0.00      PROA  
ATOM   4403   CG ASP P 731      15.781 -15.686 -10.010  0.00  0.00      PROA  
ATOM   4404  OD1 ASP P 731      16.319 -16.463 -10.818  0.00  0.00      PROA  
ATOM   4405  OD2 ASP P 731      15.395 -14.523 -10.347  0.00  0.00      PROA  
ATOM   4406    C ASP P 731      15.379 -15.141  -6.195  0.00  0.00      PROA  
ATOM   4407    O ASP P 731      14.334 -14.584  -5.852  0.00  0.00      PROA  
ATOM   4408    N PHE P 732      16.121 -15.761  -5.259  0.00  0.00      PROA  
ATOM   4409   HN PHE P 732      16.958 -16.212  -5.558  0.00  0.00      PROA  
ATOM   4410   CA PHE P 732      15.821 -16.078  -3.831  0.00  0.00      PROA  
ATOM   4411   HA PHE P 732      14.786 -15.843  -3.630  0.00  0.00      PROA  
ATOM   4412   CB PHE P 732      16.052 -17.557  -3.384  0.00  0.00      PROA  
ATOM   4413  HB1 PHE P 732      15.754 -17.621  -2.315  0.00  0.00      PROA  
ATOM   4414  HB2 PHE P 732      17.121 -17.852  -3.450  0.00  0.00      PROA  
ATOM   4415   CG PHE P 732      15.276 -18.568  -4.080  0.00  0.00      PROA  
ATOM   4416  CD1 PHE P 732      15.842 -19.858  -4.163  0.00  0.00      PROA  
ATOM   4417  HD1 PHE P 732      16.625 -20.065  -3.448  0.00  0.00      PROA  
ATOM   4418  CE1 PHE P 732      15.253 -20.937  -4.889  0.00  0.00      PROA  
ATOM   4419  HE1 PHE P 732      15.725 -21.895  -4.728  0.00  0.00      PROA  
ATOM   4420   CZ PHE P 732      14.107 -20.687  -5.593  0.00  0.00      PROA  
ATOM   4421   HZ PHE P 732      13.679 -21.572  -6.040  0.00  0.00      PROA  
ATOM   4422  CD2 PHE P 732      14.128 -18.401  -4.868  0.00  0.00      PROA  
ATOM   4423  HD2 PHE P 732      13.793 -17.375  -4.889  0.00  0.00      PROA  
ATOM   4424  CE2 PHE P 732      13.512 -19.433  -5.638  0.00  0.00      PROA  
ATOM   4425  HE2 PHE P 732      12.621 -19.269  -6.225  0.00  0.00      PROA  
ATOM   4426    C PHE P 732      16.460 -15.034  -2.909  0.00  0.00      PROA  
ATOM   4427    O PHE P 732      16.491 -15.196  -1.712  0.00  0.00      PROA  
ATOM   4428    N ALA P 733      16.916 -13.925  -3.436  0.00  0.00      PROA  
ATOM   4429   HN ALA P 733      16.908 -13.994  -4.431  0.00  0.00      PROA  
ATOM   4430   CA ALA P 733      17.699 -12.906  -2.642  0.00  0.00      PROA  
ATOM   4431   HA ALA P 733      18.683 -13.289  -2.414  0.00  0.00      PROA  
ATOM   4432   CB ALA P 733      17.901 -11.724  -3.533  0.00  0.00      PROA  
ATOM   4433  HB1 ALA P 733      16.978 -11.476  -4.100  0.00  0.00      PROA  
ATOM   4434  HB2 ALA P 733      18.589 -11.973  -4.370  0.00  0.00      PROA  
ATOM   4435  HB3 ALA P 733      18.251 -10.824  -2.983  0.00  0.00      PROA  
ATOM   4436    C ALA P 733      17.090 -12.383  -1.361  0.00  0.00      PROA  
ATOM   4437    O ALA P 733      17.706 -12.572  -0.330  0.00  0.00      PROA  
ATOM   4438    N VAL P 734      15.838 -11.856  -1.369  0.00  0.00      PROA  
ATOM   4439   HN VAL P 734      15.435 -11.712  -2.269  0.00  0.00      PROA  
ATOM   4440   CA VAL P 734      15.153 -11.444  -0.162  0.00  0.00      PROA  
ATOM   4441   HA VAL P 734      15.770 -10.823   0.471  0.00  0.00      PROA  
ATOM   4442   CB VAL P 734      13.813 -10.760  -0.465  0.00  0.00      PROA  
ATOM   4443   HB VAL P 734      13.340 -11.080  -1.418  0.00  0.00      PROA  
ATOM   4444  CG1 VAL P 734      12.784 -10.724   0.708  0.00  0.00      PROA  
ATOM   4445 HG11 VAL P 734      13.249 -10.553   1.702  0.00  0.00      PROA  
ATOM   4446 HG12 VAL P 734      12.270 -11.695   0.873  0.00  0.00      PROA  
ATOM   4447 HG13 VAL P 734      12.018  -9.932   0.567  0.00  0.00      PROA  
ATOM   4448  CG2 VAL P 734      14.097  -9.249  -0.771  0.00  0.00      PROA  
ATOM   4449 HG21 VAL P 734      14.779  -9.153  -1.643  0.00  0.00      PROA  
ATOM   4450 HG22 VAL P 734      14.573  -8.722   0.083  0.00  0.00      PROA  
ATOM   4451 HG23 VAL P 734      13.163  -8.746  -1.103  0.00  0.00      PROA  
ATOM   4452    C VAL P 734      14.936 -12.611   0.753  0.00  0.00      PROA  
ATOM   4453    O VAL P 734      15.125 -12.565   1.956  0.00  0.00      PROA  
ATOM   4454    N PHE P 735      14.524 -13.838   0.182  0.00  0.00      PROA  
ATOM   4455   HN PHE P 735      14.425 -13.871  -0.809  0.00  0.00      PROA  
ATOM   4456   CA PHE P 735      14.306 -15.043   0.941  0.00  0.00      PROA  
ATOM   4457   HA PHE P 735      13.579 -14.818   1.706  0.00  0.00      PROA  
ATOM   4458   CB PHE P 735      13.862 -16.120  -0.128  0.00  0.00      PROA  
ATOM   4459  HB1 PHE P 735      14.662 -16.252  -0.887  0.00  0.00      PROA  
ATOM   4460  HB2 PHE P 735      12.907 -15.754  -0.563  0.00  0.00      PROA  
ATOM   4461   CG PHE P 735      13.695 -17.514   0.419  0.00  0.00      PROA  
ATOM   4462  CD1 PHE P 735      12.521 -17.743   1.165  0.00  0.00      PROA  
ATOM   4463  HD1 PHE P 735      11.825 -16.917   1.186  0.00  0.00      PROA  
ATOM   4464  CE1 PHE P 735      12.248 -18.995   1.835  0.00  0.00      PROA  
ATOM   4465  HE1 PHE P 735      11.357 -19.115   2.433  0.00  0.00      PROA  
ATOM   4466   CZ PHE P 735      13.310 -19.941   1.773  0.00  0.00      PROA  
ATOM   4467   HZ PHE P 735      13.147 -20.833   2.361  0.00  0.00      PROA  
ATOM   4468  CD2 PHE P 735      14.660 -18.578   0.350  0.00  0.00      PROA  
ATOM   4469  HD2 PHE P 735      15.608 -18.399  -0.136  0.00  0.00      PROA  
ATOM   4470  CE2 PHE P 735      14.417 -19.798   1.025  0.00  0.00      PROA  
ATOM   4471  HE2 PHE P 735      15.061 -20.663   1.083  0.00  0.00      PROA  
ATOM   4472    C PHE P 735      15.605 -15.458   1.699  0.00  0.00      PROA  
ATOM   4473    O PHE P 735      15.631 -15.673   2.901  0.00  0.00      PROA  
ATOM   4474    N LEU P 736      16.772 -15.510   1.002  0.00  0.00      PROA  
ATOM   4475   HN LEU P 736      16.786 -15.233   0.045  0.00  0.00      PROA  
ATOM   4476   CA LEU P 736      18.028 -15.787   1.643  0.00  0.00      PROA  
ATOM   4477   HA LEU P 736      17.973 -16.701   2.215  0.00  0.00      PROA  
ATOM   4478   CB LEU P 736      19.127 -15.952   0.543  0.00  0.00      PROA  
ATOM   4479  HB1 LEU P 736      20.195 -15.893   0.842  0.00  0.00      PROA  
ATOM   4480  HB2 LEU P 736      18.975 -15.028  -0.056  0.00  0.00      PROA  
ATOM   4481   CG LEU P 736      18.860 -17.155  -0.405  0.00  0.00      PROA  
ATOM   4482   HG LEU P 736      17.780 -17.157  -0.666  0.00  0.00      PROA  
ATOM   4483  CD1 LEU P 736      19.551 -17.080  -1.774  0.00  0.00      PROA  
ATOM   4484 HD11 LEU P 736      19.313 -18.116  -2.097  0.00  0.00      PROA  
ATOM   4485 HD12 LEU P 736      20.641 -17.086  -1.559  0.00  0.00      PROA  
ATOM   4486 HD13 LEU P 736      19.160 -16.372  -2.536  0.00  0.00      PROA  
ATOM   4487  CD2 LEU P 736      19.116 -18.472   0.379  0.00  0.00      PROA  
ATOM   4488 HD21 LEU P 736      18.774 -19.398  -0.131  0.00  0.00      PROA  
ATOM   4489 HD22 LEU P 736      18.823 -18.417   1.449  0.00  0.00      PROA  
ATOM   4490 HD23 LEU P 736      20.223 -18.563   0.355  0.00  0.00      PROA  
ATOM   4491    C LEU P 736      18.554 -14.748   2.578  0.00  0.00      PROA  
ATOM   4492    O LEU P 736      19.325 -15.052   3.481  0.00  0.00      PROA  
ATOM   4493    N THR P 737      18.275 -13.453   2.352  0.00  0.00      PROA  
ATOM   4494   HN THR P 737      17.693 -13.289   1.559  0.00  0.00      PROA  
ATOM   4495   CA THR P 737      18.698 -12.238   3.083  0.00  0.00      PROA  
ATOM   4496   HA THR P 737      19.762 -12.343   3.235  0.00  0.00      PROA  
ATOM   4497   CB THR P 737      18.471 -10.848   2.427  0.00  0.00      PROA  
ATOM   4498   HB THR P 737      17.383 -10.641   2.339  0.00  0.00      PROA  
ATOM   4499  OG1 THR P 737      19.156 -10.749   1.160  0.00  0.00      PROA  
ATOM   4500  HG1 THR P 737      18.679 -11.289   0.526  0.00  0.00      PROA  
ATOM   4501  CG2 THR P 737      19.128  -9.804   3.277  0.00  0.00      PROA  
ATOM   4502 HG21 THR P 737      19.282  -8.845   2.738  0.00  0.00      PROA  
ATOM   4503 HG22 THR P 737      20.127 -10.073   3.683  0.00  0.00      PROA  
ATOM   4504 HG23 THR P 737      18.449  -9.642   4.142  0.00  0.00      PROA  
ATOM   4505    C THR P 737      18.114 -12.264   4.488  0.00  0.00      PROA  
ATOM   4506    O THR P 737      18.895 -12.024   5.423  0.00  0.00      PROA  
ATOM   4507    N ILE P 738      16.823 -12.603   4.661  0.00  0.00      PROA  
ATOM   4508   HN ILE P 738      16.198 -12.796   3.909  0.00  0.00      PROA  
ATOM   4509   CA ILE P 738      16.230 -12.641   5.998  0.00  0.00      PROA  
ATOM   4510   HA ILE P 738      16.452 -11.702   6.482  0.00  0.00      PROA  
ATOM   4511   CB ILE P 738      14.722 -12.821   5.906  0.00  0.00      PROA  
ATOM   4512   HB ILE P 738      14.574 -13.825   5.452  0.00  0.00      PROA  
ATOM   4513  CG2 ILE P 738      14.066 -12.967   7.275  0.00  0.00      PROA  
ATOM   4514 HG21 ILE P 738      13.975 -11.966   7.748  0.00  0.00      PROA  
ATOM   4515 HG22 ILE P 738      14.667 -13.659   7.902  0.00  0.00      PROA  
ATOM   4516 HG23 ILE P 738      13.021 -13.329   7.172  0.00  0.00      PROA  
ATOM   4517  CG1 ILE P 738      14.023 -11.713   5.082  0.00  0.00      PROA  
ATOM   4518 HG11 ILE P 738      14.688 -11.434   4.236  0.00  0.00      PROA  
ATOM   4519 HG12 ILE P 738      14.063 -10.820   5.742  0.00  0.00      PROA  
ATOM   4520   CD ILE P 738      12.625 -11.896   4.576  0.00  0.00      PROA  
ATOM   4521  HD1 ILE P 738      12.293 -10.994   4.019  0.00  0.00      PROA  
ATOM   4522  HD2 ILE P 738      11.958 -11.740   5.451  0.00  0.00      PROA  
ATOM   4523  HD3 ILE P 738      12.504 -12.800   3.941  0.00  0.00      PROA  
ATOM   4524    C ILE P 738      16.912 -13.912   6.754  0.00  0.00      PROA  
ATOM   4525    O ILE P 738      17.247 -13.809   7.915  0.00  0.00      PROA  
ATOM   4526    N PHE P 739      17.173 -15.019   6.099  0.00  0.00      PROA  
ATOM   4527   HN PHE P 739      16.792 -15.212   5.198  0.00  0.00      PROA  
ATOM   4528   CA PHE P 739      17.919 -16.152   6.675  0.00  0.00      PROA  
ATOM   4529   HA PHE P 739      17.435 -16.256   7.635  0.00  0.00      PROA  
ATOM   4530   CB PHE P 739      17.916 -17.412   5.832  0.00  0.00      PROA  
ATOM   4531  HB1 PHE P 739      18.448 -17.152   4.892  0.00  0.00      PROA  
ATOM   4532  HB2 PHE P 739      16.850 -17.667   5.649  0.00  0.00      PROA  
ATOM   4533   CG PHE P 739      18.759 -18.501   6.384  0.00  0.00      PROA  
ATOM   4534  CD1 PHE P 739      18.411 -19.206   7.525  0.00  0.00      PROA  
ATOM   4535  HD1 PHE P 739      17.503 -18.972   8.061  0.00  0.00      PROA  
ATOM   4536  CE1 PHE P 739      19.078 -20.324   8.006  0.00  0.00      PROA  
ATOM   4537  HE1 PHE P 739      18.576 -20.776   8.848  0.00  0.00      PROA  
ATOM   4538   CZ PHE P 739      20.243 -20.790   7.327  0.00  0.00      PROA  
ATOM   4539   HZ PHE P 739      20.851 -21.592   7.720  0.00  0.00      PROA  
ATOM   4540  CD2 PHE P 739      19.782 -19.116   5.655  0.00  0.00      PROA  
ATOM   4541  HD2 PHE P 739      20.075 -18.738   4.687  0.00  0.00      PROA  
ATOM   4542  CE2 PHE P 739      20.616 -20.169   6.122  0.00  0.00      PROA  
ATOM   4543  HE2 PHE P 739      21.318 -20.529   5.385  0.00  0.00      PROA  
ATOM   4544    C PHE P 739      19.403 -15.719   6.968  0.00  0.00      PROA  
ATOM   4545    O PHE P 739      19.979 -16.060   8.003  0.00  0.00      PROA  
ATOM   4546    N THR P 740      20.014 -14.895   6.108  0.00  0.00      PROA  
ATOM   4547   HN THR P 740      19.575 -14.814   5.217  0.00  0.00      PROA  
ATOM   4548   CA THR P 740      21.349 -14.278   6.297  0.00  0.00      PROA  
ATOM   4549   HA THR P 740      22.090 -15.036   6.501  0.00  0.00      PROA  
ATOM   4550   CB THR P 740      21.793 -13.458   5.155  0.00  0.00      PROA  
ATOM   4551   HB THR P 740      21.176 -12.563   4.926  0.00  0.00      PROA  
ATOM   4552  OG1 THR P 740      21.892 -14.236   3.933  0.00  0.00      PROA  
ATOM   4553  HG1 THR P 740      21.023 -14.613   3.779  0.00  0.00      PROA  
ATOM   4554  CG2 THR P 740      23.298 -12.968   5.364  0.00  0.00      PROA  
ATOM   4555 HG21 THR P 740      23.992 -13.762   5.714  0.00  0.00      PROA  
ATOM   4556 HG22 THR P 740      23.393 -12.131   6.088  0.00  0.00      PROA  
ATOM   4557 HG23 THR P 740      23.662 -12.545   4.403  0.00  0.00      PROA  
ATOM   4558    C THR P 740      21.427 -13.417   7.517  0.00  0.00      PROA  
ATOM   4559    O THR P 740      22.252 -13.616   8.426  0.00  0.00      PROA  
ATOM   4560    N MET P 741      20.394 -12.541   7.699  0.00  0.00      PROA  
ATOM   4561   HN MET P 741      19.701 -12.385   6.999  0.00  0.00      PROA  
ATOM   4562   CA MET P 741      20.313 -11.665   8.842  0.00  0.00      PROA  
ATOM   4563   HA MET P 741      21.297 -11.290   9.079  0.00  0.00      PROA  
ATOM   4564   CB MET P 741      19.394 -10.396   8.488  0.00  0.00      PROA  
ATOM   4565  HB1 MET P 741      19.328  -9.683   9.338  0.00  0.00      PROA  
ATOM   4566  HB2 MET P 741      18.364 -10.727   8.234  0.00  0.00      PROA  
ATOM   4567   CG MET P 741      19.793  -9.562   7.220  0.00  0.00      PROA  
ATOM   4568  HG1 MET P 741      18.925  -9.128   6.680  0.00  0.00      PROA  
ATOM   4569  HG2 MET P 741      20.159 -10.310   6.485  0.00  0.00      PROA  
ATOM   4570   SD MET P 741      21.196  -8.475   7.560  0.00  0.00      PROA  
ATOM   4571   CE MET P 741      22.020  -8.820   5.984  0.00  0.00      PROA  
ATOM   4572  HE1 MET P 741      22.997  -8.309   5.847  0.00  0.00      PROA  
ATOM   4573  HE2 MET P 741      21.307  -8.634   5.153  0.00  0.00      PROA  
ATOM   4574  HE3 MET P 741      22.165  -9.894   5.743  0.00  0.00      PROA  
ATOM   4575    C MET P 741      19.882 -12.358  10.109  0.00  0.00      PROA  
ATOM   4576    O MET P 741      20.420 -12.039  11.168  0.00  0.00      PROA  
ATOM   4577    N VAL P 742      19.228 -13.491  10.035  0.00  0.00      PROA  
ATOM   4578   HN VAL P 742      18.767 -13.824   9.216  0.00  0.00      PROA  
ATOM   4579   CA VAL P 742      19.052 -14.479  11.083  0.00  0.00      PROA  
ATOM   4580   HA VAL P 742      18.658 -13.921  11.919  0.00  0.00      PROA  
ATOM   4581   CB VAL P 742      17.953 -15.574  10.752  0.00  0.00      PROA  
ATOM   4582   HB VAL P 742      18.208 -15.980   9.750  0.00  0.00      PROA  
ATOM   4583  CG1 VAL P 742      17.806 -16.733  11.732  0.00  0.00      PROA  
ATOM   4584 HG11 VAL P 742      18.728 -17.352  11.690  0.00  0.00      PROA  
ATOM   4585 HG12 VAL P 742      16.924 -17.284  11.340  0.00  0.00      PROA  
ATOM   4586 HG13 VAL P 742      17.673 -16.330  12.758  0.00  0.00      PROA  
ATOM   4587  CG2 VAL P 742      16.617 -14.928  10.876  0.00  0.00      PROA  
ATOM   4588 HG21 VAL P 742      16.398 -14.018  10.277  0.00  0.00      PROA  
ATOM   4589 HG22 VAL P 742      16.387 -14.641  11.925  0.00  0.00      PROA  
ATOM   4590 HG23 VAL P 742      15.848 -15.589  10.423  0.00  0.00      PROA  
ATOM   4591    C VAL P 742      20.404 -15.063  11.607  0.00  0.00      PROA  
ATOM   4592    O VAL P 742      20.611 -15.305  12.784  0.00  0.00      PROA  
ATOM   4593    N ILE P 743      21.331 -15.406  10.710  0.00  0.00      PROA  
ATOM   4594   HN ILE P 743      21.173 -15.443   9.726  0.00  0.00      PROA  
ATOM   4595   CA ILE P 743      22.581 -15.826  11.128  0.00  0.00      PROA  
ATOM   4596   HA ILE P 743      22.489 -16.358  12.064  0.00  0.00      PROA  
ATOM   4597   CB ILE P 743      23.375 -16.503  10.002  0.00  0.00      PROA  
ATOM   4598   HB ILE P 743      23.411 -15.814   9.131  0.00  0.00      PROA  
ATOM   4599  CG2 ILE P 743      24.817 -16.909  10.333  0.00  0.00      PROA  
ATOM   4600 HG21 ILE P 743      24.951 -17.683  11.118  0.00  0.00      PROA  
ATOM   4601 HG22 ILE P 743      25.410 -16.018  10.634  0.00  0.00      PROA  
ATOM   4602 HG23 ILE P 743      25.314 -17.331   9.433  0.00  0.00      PROA  
ATOM   4603  CG1 ILE P 743      22.701 -17.774   9.488  0.00  0.00      PROA  
ATOM   4604 HG11 ILE P 743      23.363 -18.362   8.817  0.00  0.00      PROA  
ATOM   4605 HG12 ILE P 743      21.806 -17.479   8.899  0.00  0.00      PROA  
ATOM   4606   CD ILE P 743      22.263 -18.700  10.636  0.00  0.00      PROA  
ATOM   4607  HD1 ILE P 743      23.116 -18.978  11.292  0.00  0.00      PROA  
ATOM   4608  HD2 ILE P 743      21.846 -19.647  10.231  0.00  0.00      PROA  
ATOM   4609  HD3 ILE P 743      21.410 -18.374  11.269  0.00  0.00      PROA  
ATOM   4610    C ILE P 743      23.385 -14.691  11.742  0.00  0.00      PROA  
ATOM   4611    O ILE P 743      24.193 -14.795  12.723  0.00  0.00      PROA  
ATOM   4612    N LEU P 744      23.256 -13.448  11.191  0.00  0.00      PROA  
ATOM   4613   HN LEU P 744      22.691 -13.286  10.385  0.00  0.00      PROA  
ATOM   4614   CA LEU P 744      24.054 -12.365  11.583  0.00  0.00      PROA  
ATOM   4615   HA LEU P 744      25.071 -12.730  11.584  0.00  0.00      PROA  
ATOM   4616   CB LEU P 744      24.012 -11.303  10.508  0.00  0.00      PROA  
ATOM   4617  HB1 LEU P 744      23.006 -10.837  10.442  0.00  0.00      PROA  
ATOM   4618  HB2 LEU P 744      24.094 -11.662   9.460  0.00  0.00      PROA  
ATOM   4619   CG LEU P 744      24.911 -10.046  10.749  0.00  0.00      PROA  
ATOM   4620   HG LEU P 744      24.752  -9.754  11.809  0.00  0.00      PROA  
ATOM   4621  CD1 LEU P 744      26.465 -10.292  10.723  0.00  0.00      PROA  
ATOM   4622 HD11 LEU P 744      26.842 -10.822   9.822  0.00  0.00      PROA  
ATOM   4623 HD12 LEU P 744      26.728 -10.978  11.556  0.00  0.00      PROA  
ATOM   4624 HD13 LEU P 744      27.064  -9.383  10.946  0.00  0.00      PROA  
ATOM   4625  CD2 LEU P 744      24.566  -8.824   9.909  0.00  0.00      PROA  
ATOM   4626 HD21 LEU P 744      24.541  -9.091   8.830  0.00  0.00      PROA  
ATOM   4627 HD22 LEU P 744      25.279  -7.976   9.992  0.00  0.00      PROA  
ATOM   4628 HD23 LEU P 744      23.568  -8.442  10.210  0.00  0.00      PROA  
ATOM   4629    C LEU P 744      23.821 -11.805  12.969  0.00  0.00      PROA  
ATOM   4630    O LEU P 744      24.753 -11.607  13.742  0.00  0.00      PROA  
ATOM   4631    N ASP P 745      22.584 -11.737  13.401  0.00  0.00      PROA  
ATOM   4632   HN ASP P 745      21.764 -11.958  12.878  0.00  0.00      PROA  
ATOM   4633   CA ASP P 745      22.178 -11.525  14.737  0.00  0.00      PROA  
ATOM   4634   HA ASP P 745      22.609 -10.591  15.065  0.00  0.00      PROA  
ATOM   4635   CB ASP P 745      20.627 -11.498  14.754  0.00  0.00      PROA  
ATOM   4636  HB1 ASP P 745      20.308 -12.562  14.742  0.00  0.00      PROA  
ATOM   4637  HB2 ASP P 745      20.229 -10.828  13.962  0.00  0.00      PROA  
ATOM   4638   CG ASP P 745      20.004 -10.993  15.974  0.00  0.00      PROA  
ATOM   4639  OD1 ASP P 745      18.737 -11.092  16.033  0.00  0.00      PROA  
ATOM   4640  OD2 ASP P 745      20.735 -10.286  16.696  0.00  0.00      PROA  
ATOM   4641    C ASP P 745      22.732 -12.587  15.691  0.00  0.00      PROA  
ATOM   4642    O ASP P 745      23.087 -12.303  16.877  0.00  0.00      PROA  
ATOM   4643    N PHE P 746      22.731 -13.838  15.209  0.00  0.00      PROA  
ATOM   4644   HN PHE P 746      22.279 -14.027  14.340  0.00  0.00      PROA  
ATOM   4645   CA PHE P 746      23.120 -15.005  16.050  0.00  0.00      PROA  
ATOM   4646   HA PHE P 746      22.583 -15.029  16.987  0.00  0.00      PROA  
ATOM   4647   CB PHE P 746      22.805 -16.305  15.362  0.00  0.00      PROA  
ATOM   4648  HB1 PHE P 746      23.434 -16.514  14.470  0.00  0.00      PROA  
ATOM   4649  HB2 PHE P 746      21.734 -16.376  15.077  0.00  0.00      PROA  
ATOM   4650   CG PHE P 746      23.020 -17.452  16.352  0.00  0.00      PROA  
ATOM   4651  CD1 PHE P 746      24.047 -18.424  16.233  0.00  0.00      PROA  
ATOM   4652  HD1 PHE P 746      24.771 -18.358  15.434  0.00  0.00      PROA  
ATOM   4653  CE1 PHE P 746      24.220 -19.380  17.189  0.00  0.00      PROA  
ATOM   4654  HE1 PHE P 746      24.937 -20.185  17.124  0.00  0.00      PROA  
ATOM   4655   CZ PHE P 746      23.251 -19.539  18.218  0.00  0.00      PROA  
ATOM   4656   HZ PHE P 746      23.262 -20.322  18.962  0.00  0.00      PROA  
ATOM   4657  CD2 PHE P 746      22.055 -17.631  17.402  0.00  0.00      PROA  
ATOM   4658  HD2 PHE P 746      21.238 -16.930  17.493  0.00  0.00      PROA  
ATOM   4659  CE2 PHE P 746      22.152 -18.696  18.279  0.00  0.00      PROA  
ATOM   4660  HE2 PHE P 746      21.359 -18.939  18.970  0.00  0.00      PROA  
ATOM   4661    C PHE P 746      24.543 -14.926  16.396  0.00  0.00      PROA  
ATOM   4662    O PHE P 746      24.916 -15.325  17.505  0.00  0.00      PROA  
ATOM   4663    N LEU P 747      25.523 -14.435  15.603  0.00  0.00      PROA  
ATOM   4664   HN LEU P 747      25.227 -14.290  14.662  0.00  0.00      PROA  
ATOM   4665   CA LEU P 747      26.928 -14.363  15.878  0.00  0.00      PROA  
ATOM   4666   HA LEU P 747      27.098 -15.071  16.676  0.00  0.00      PROA  
ATOM   4667   CB LEU P 747      27.793 -14.564  14.569  0.00  0.00      PROA  
ATOM   4668  HB1 LEU P 747      28.861 -14.612  14.869  0.00  0.00      PROA  
ATOM   4669  HB2 LEU P 747      27.561 -13.724  13.880  0.00  0.00      PROA  
ATOM   4670   CG LEU P 747      27.499 -15.863  13.850  0.00  0.00      PROA  
ATOM   4671   HG LEU P 747      26.413 -15.824  13.616  0.00  0.00      PROA  
ATOM   4672  CD1 LEU P 747      27.997 -15.887  12.416  0.00  0.00      PROA  
ATOM   4673 HD11 LEU P 747      27.629 -16.808  11.915  0.00  0.00      PROA  
ATOM   4674 HD12 LEU P 747      29.097 -15.995  12.528  0.00  0.00      PROA  
ATOM   4675 HD13 LEU P 747      27.763 -14.939  11.887  0.00  0.00      PROA  
ATOM   4676  CD2 LEU P 747      27.923 -17.157  14.495  0.00  0.00      PROA  
ATOM   4677 HD21 LEU P 747      27.613 -18.110  14.016  0.00  0.00      PROA  
ATOM   4678 HD22 LEU P 747      27.600 -17.186  15.558  0.00  0.00      PROA  
ATOM   4679 HD23 LEU P 747      29.020 -17.196  14.669  0.00  0.00      PROA  
ATOM   4680    C LEU P 747      27.309 -12.922  16.523  0.00  0.00      PROA  
ATOM   4681    O LEU P 747      28.384 -12.905  17.135  0.00  0.00      PROA  
ATOM   4682    N ILE P 748      26.535 -11.817  16.419  0.00  0.00      PROA  
ATOM   4683   HN ILE P 748      25.699 -11.861  15.877  0.00  0.00      PROA  
ATOM   4684   CA ILE P 748      26.868 -10.486  16.868  0.00  0.00      PROA  
ATOM   4685   HA ILE P 748      27.850 -10.395  17.308  0.00  0.00      PROA  
ATOM   4686   CB ILE P 748      26.884  -9.650  15.600  0.00  0.00      PROA  
ATOM   4687   HB ILE P 748      25.922  -9.800  15.064  0.00  0.00      PROA  
ATOM   4688  CG2 ILE P 748      26.911  -8.141  16.030  0.00  0.00      PROA  
ATOM   4689 HG21 ILE P 748      27.003  -7.417  15.192  0.00  0.00      PROA  
ATOM   4690 HG22 ILE P 748      27.798  -8.049  16.692  0.00  0.00      PROA  
ATOM   4691 HG23 ILE P 748      25.994  -7.945  16.625  0.00  0.00      PROA  
ATOM   4692  CG1 ILE P 748      28.039 -10.022  14.629  0.00  0.00      PROA  
ATOM   4693 HG11 ILE P 748      28.007  -9.268  13.813  0.00  0.00      PROA  
ATOM   4694 HG12 ILE P 748      27.786 -10.930  14.040  0.00  0.00      PROA  
ATOM   4695   CD ILE P 748      29.409 -10.168  15.313  0.00  0.00      PROA  
ATOM   4696  HD1 ILE P 748      30.249 -10.147  14.586  0.00  0.00      PROA  
ATOM   4697  HD2 ILE P 748      29.499 -11.147  15.831  0.00  0.00      PROA  
ATOM   4698  HD3 ILE P 748      29.575  -9.305  15.993  0.00  0.00      PROA  
ATOM   4699    C ILE P 748      25.824 -10.012  17.891  0.00  0.00      PROA  
ATOM   4700    O ILE P 748      24.669  -9.941  17.577  0.00  0.00      PROA  
ATOM   4701    N GLY P 749      26.257  -9.453  19.055  0.00  0.00      PROA  
ATOM   4702   HN GLY P 749      27.237  -9.536  19.219  0.00  0.00      PROA  
ATOM   4703   CA GLY P 749      25.444  -8.787  20.028  0.00  0.00      PROA  
ATOM   4704  HA1 GLY P 749      25.326  -7.752  19.741  0.00  0.00      PROA  
ATOM   4705  HA2 GLY P 749      26.074  -8.862  20.902  0.00  0.00      PROA  
ATOM   4706    C GLY P 749      24.165  -9.380  20.464  0.00  0.00      PROA  
ATOM   4707    O GLY P 749      23.776 -10.464  20.116  0.00  0.00      PROA  
ATOM   4708    N VAL P 750      23.400  -8.715  21.375  0.00  0.00      PROA  
ATOM   4709   HN VAL P 750      23.817  -7.904  21.778  0.00  0.00      PROA  
ATOM   4710   CA VAL P 750      22.062  -8.996  21.799  0.00  0.00      PROA  
ATOM   4711   HA VAL P 750      22.028  -9.668  22.644  0.00  0.00      PROA  
ATOM   4712   CB VAL P 750      21.498  -7.755  22.382  0.00  0.00      PROA  
ATOM   4713   HB VAL P 750      20.442  -7.961  22.663  0.00  0.00      PROA  
ATOM   4714  CG1 VAL P 750      22.279  -7.518  23.748  0.00  0.00      PROA  
ATOM   4715 HG11 VAL P 750      23.379  -7.578  23.605  0.00  0.00      PROA  
ATOM   4716 HG12 VAL P 750      22.024  -8.412  24.357  0.00  0.00      PROA  
ATOM   4717 HG13 VAL P 750      21.922  -6.654  24.348  0.00  0.00      PROA  
ATOM   4718  CG2 VAL P 750      21.567  -6.537  21.415  0.00  0.00      PROA  
ATOM   4719 HG21 VAL P 750      21.130  -5.714  22.020  0.00  0.00      PROA  
ATOM   4720 HG22 VAL P 750      21.043  -6.791  20.468  0.00  0.00      PROA  
ATOM   4721 HG23 VAL P 750      22.593  -6.168  21.204  0.00  0.00      PROA  
ATOM   4722    C VAL P 750      21.092  -9.460  20.691  0.00  0.00      PROA  
ATOM   4723    O VAL P 750      21.355  -9.040  19.515  0.00  0.00      PROA  
ATOM   4724    N PRO P 751      20.050 -10.216  20.952  0.00  0.00      PROA  
ATOM   4725   CD PRO P 751      19.740 -10.910  22.225  0.00  0.00      PROA  
ATOM   4726  HD1 PRO P 751      19.788 -10.092  22.976  0.00  0.00      PROA  
ATOM   4727  HD2 PRO P 751      20.376 -11.794  22.445  0.00  0.00      PROA  
ATOM   4728   CA PRO P 751      19.117 -10.486  19.906  0.00  0.00      PROA  
ATOM   4729   HA PRO P 751      19.599 -10.905  19.035  0.00  0.00      PROA  
ATOM   4730   CB PRO P 751      18.257 -11.628  20.500  0.00  0.00      PROA  
ATOM   4731  HB1 PRO P 751      18.653 -12.630  20.227  0.00  0.00      PROA  
ATOM   4732  HB2 PRO P 751      17.170 -11.596  20.272  0.00  0.00      PROA  
ATOM   4733   CG PRO P 751      18.291 -11.385  21.995  0.00  0.00      PROA  
ATOM   4734  HG1 PRO P 751      17.619 -10.536  22.247  0.00  0.00      PROA  
ATOM   4735  HG2 PRO P 751      18.065 -12.279  22.614  0.00  0.00      PROA  
ATOM   4736    C PRO P 751      18.339  -9.283  19.444  0.00  0.00      PROA  
ATOM   4737    O PRO P 751      17.964  -8.429  20.269  0.00  0.00      PROA  
ATOM   4738    N SER P 752      18.088  -9.123  18.076  0.00  0.00      PROA  
ATOM   4739   HN SER P 752      18.601  -9.696  17.442  0.00  0.00      PROA  
ATOM   4740   CA SER P 752      17.130  -8.203  17.559  0.00  0.00      PROA  
ATOM   4741   HA SER P 752      17.368  -7.236  17.975  0.00  0.00      PROA  
ATOM   4742   CB SER P 752      17.248  -8.084  16.034  0.00  0.00      PROA  
ATOM   4743  HB1 SER P 752      18.309  -7.811  15.846  0.00  0.00      PROA  
ATOM   4744  HB2 SER P 752      16.626  -7.328  15.508  0.00  0.00      PROA  
ATOM   4745   OG SER P 752      16.958  -9.345  15.375  0.00  0.00      PROA  
ATOM   4746  HG1 SER P 752      17.762  -9.830  15.578  0.00  0.00      PROA  
ATOM   4747    C SER P 752      15.701  -8.504  17.957  0.00  0.00      PROA  
ATOM   4748    O SER P 752      15.364  -9.656  18.227  0.00  0.00      PROA  
ATOM   4749    N PRO P 753      14.827  -7.504  17.976  0.00  0.00      PROA  
ATOM   4750   CD PRO P 753      15.115  -6.098  17.988  0.00  0.00      PROA  
ATOM   4751  HD1 PRO P 753      15.222  -5.725  16.947  0.00  0.00      PROA  
ATOM   4752  HD2 PRO P 753      16.031  -5.856  18.569  0.00  0.00      PROA  
ATOM   4753   CA PRO P 753      13.366  -7.779  18.019  0.00  0.00      PROA  
ATOM   4754   HA PRO P 753      13.139  -8.182  18.996  0.00  0.00      PROA  
ATOM   4755   CB PRO P 753      12.745  -6.380  17.933  0.00  0.00      PROA  
ATOM   4756  HB1 PRO P 753      11.802  -6.342  18.519  0.00  0.00      PROA  
ATOM   4757  HB2 PRO P 753      12.522  -6.015  16.907  0.00  0.00      PROA  
ATOM   4758   CG PRO P 753      13.807  -5.496  18.609  0.00  0.00      PROA  
ATOM   4759  HG1 PRO P 753      13.610  -4.419  18.420  0.00  0.00      PROA  
ATOM   4760  HG2 PRO P 753      13.745  -5.777  19.682  0.00  0.00      PROA  
ATOM   4761    C PRO P 753      12.816  -8.663  16.893  0.00  0.00      PROA  
ATOM   4762    O PRO P 753      13.183  -8.465  15.701  0.00  0.00      PROA  
ATOM   4763    N LYS P 754      11.947  -9.623  17.306  0.00  0.00      PROA  
ATOM   4764   HN LYS P 754      11.699  -9.794  18.256  0.00  0.00      PROA  
ATOM   4765   CA LYS P 754      11.327 -10.631  16.373  0.00  0.00      PROA  
ATOM   4766   HA LYS P 754      11.699 -10.390  15.388  0.00  0.00      PROA  
ATOM   4767   CB LYS P 754      11.758 -12.135  16.728  0.00  0.00      PROA  
ATOM   4768  HB1 LYS P 754      11.547 -12.903  15.954  0.00  0.00      PROA  
ATOM   4769  HB2 LYS P 754      11.303 -12.393  17.709  0.00  0.00      PROA  
ATOM   4770   CG LYS P 754      13.283 -12.245  16.987  0.00  0.00      PROA  
ATOM   4771  HG1 LYS P 754      13.482 -13.275  17.352  0.00  0.00      PROA  
ATOM   4772  HG2 LYS P 754      13.602 -11.548  17.791  0.00  0.00      PROA  
ATOM   4773   CD LYS P 754      14.129 -12.031  15.657  0.00  0.00      PROA  
ATOM   4774  HD1 LYS P 754      14.104 -10.955  15.382  0.00  0.00      PROA  
ATOM   4775  HD2 LYS P 754      13.747 -12.619  14.795  0.00  0.00      PROA  
ATOM   4776   CE LYS P 754      15.518 -12.510  15.898  0.00  0.00      PROA  
ATOM   4777  HE1 LYS P 754      16.123 -12.441  14.969  0.00  0.00      PROA  
ATOM   4778  HE2 LYS P 754      15.451 -13.574  16.212  0.00  0.00      PROA  
ATOM   4779   NZ LYS P 754      16.281 -11.889  16.919  0.00  0.00      PROA  
ATOM   4780  HZ1 LYS P 754      17.301 -11.868  16.719  0.00  0.00      PROA  
ATOM   4781  HZ2 LYS P 754      16.282 -12.460  17.788  0.00  0.00      PROA  
ATOM   4782  HZ3 LYS P 754      15.938 -10.932  17.136  0.00  0.00      PROA  
ATOM   4783    C LYS P 754       9.793 -10.452  16.256  0.00  0.00      PROA  
ATOM   4784    O LYS P 754       9.127 -10.201  17.262  0.00  0.00      PROA  
ATOM   4785    N LEU P 755       9.233 -10.512  15.061  0.00  0.00      PROA  
ATOM   4786   HN LEU P 755       9.836 -10.836  14.337  0.00  0.00      PROA  
ATOM   4787   CA LEU P 755       7.849 -10.252  14.705  0.00  0.00      PROA  
ATOM   4788   HA LEU P 755       7.729  -9.257  15.108  0.00  0.00      PROA  
ATOM   4789   CB LEU P 755       7.640 -10.206  13.130  0.00  0.00      PROA  
ATOM   4790  HB1 LEU P 755       7.486 -11.237  12.747  0.00  0.00      PROA  
ATOM   4791  HB2 LEU P 755       8.521  -9.700  12.679  0.00  0.00      PROA  
ATOM   4792   CG LEU P 755       6.346  -9.648  12.500  0.00  0.00      PROA  
ATOM   4793   HG LEU P 755       5.513 -10.098  13.081  0.00  0.00      PROA  
ATOM   4794  CD1 LEU P 755       6.351  -8.149  12.665  0.00  0.00      PROA  
ATOM   4795 HD11 LEU P 755       7.249  -7.813  12.103  0.00  0.00      PROA  
ATOM   4796 HD12 LEU P 755       6.343  -7.866  13.739  0.00  0.00      PROA  
ATOM   4797 HD13 LEU P 755       5.452  -7.740  12.157  0.00  0.00      PROA  
ATOM   4798  CD2 LEU P 755       6.292 -10.067  11.027  0.00  0.00      PROA  
ATOM   4799 HD21 LEU P 755       7.224  -9.847  10.463  0.00  0.00      PROA  
ATOM   4800 HD22 LEU P 755       5.421  -9.549  10.573  0.00  0.00      PROA  
ATOM   4801 HD23 LEU P 755       6.136 -11.165  11.096  0.00  0.00      PROA  
ATOM   4802    C LEU P 755       6.835 -11.188  15.426  0.00  0.00      PROA  
ATOM   4803    O LEU P 755       7.103 -12.333  15.778  0.00  0.00      PROA  
ATOM   4804    N GLN P 756       5.574 -10.682  15.703  0.00  0.00      PROA  
ATOM   4805   HN GLN P 756       5.270  -9.805  15.341  0.00  0.00      PROA  
ATOM   4806   CA GLN P 756       4.564 -11.303  16.599  0.00  0.00      PROA  
ATOM   4807   HA GLN P 756       4.670 -12.362  16.413  0.00  0.00      PROA  
ATOM   4808   CB GLN P 756       4.874 -10.851  18.120  0.00  0.00      PROA  
ATOM   4809  HB1 GLN P 756       5.936 -11.155  18.236  0.00  0.00      PROA  
ATOM   4810  HB2 GLN P 756       4.239 -11.507  18.753  0.00  0.00      PROA  
ATOM   4811   CG GLN P 756       4.744  -9.358  18.451  0.00  0.00      PROA  
ATOM   4812  HG1 GLN P 756       5.065  -9.216  19.506  0.00  0.00      PROA  
ATOM   4813  HG2 GLN P 756       3.683  -9.036  18.389  0.00  0.00      PROA  
ATOM   4814   CD GLN P 756       5.619  -8.326  17.711  0.00  0.00      PROA  
ATOM   4815  OE1 GLN P 756       5.108  -7.666  16.776  0.00  0.00      PROA  
ATOM   4816  NE2 GLN P 756       6.934  -8.186  18.048  0.00  0.00      PROA  
ATOM   4817 HE21 GLN P 756       7.280  -8.678  18.847  0.00  0.00      PROA  
ATOM   4818 HE22 GLN P 756       7.477  -7.549  17.501  0.00  0.00      PROA  
ATOM   4819    C GLN P 756       3.133 -11.002  16.237  0.00  0.00      PROA  
ATOM   4820    O GLN P 756       2.814 -10.091  15.487  0.00  0.00      PROA  
ATOM   4821    N VAL P 757       2.222 -11.816  16.755  0.00  0.00      PROA  
ATOM   4822   HN VAL P 757       2.528 -12.496  17.418  0.00  0.00      PROA  
ATOM   4823   CA VAL P 757       0.783 -11.595  16.667  0.00  0.00      PROA  
ATOM   4824   HA VAL P 757       0.642 -11.087  15.724  0.00  0.00      PROA  
ATOM   4825   CB VAL P 757       0.010 -12.931  16.640  0.00  0.00      PROA  
ATOM   4826   HB VAL P 757       0.267 -13.470  17.577  0.00  0.00      PROA  
ATOM   4827  CG1 VAL P 757      -1.542 -12.717  16.487  0.00  0.00      PROA  
ATOM   4828 HG11 VAL P 757      -1.977 -12.128  17.323  0.00  0.00      PROA  
ATOM   4829 HG12 VAL P 757      -2.091 -13.683  16.471  0.00  0.00      PROA  
ATOM   4830 HG13 VAL P 757      -1.795 -12.320  15.481  0.00  0.00      PROA  
ATOM   4831  CG2 VAL P 757       0.450 -13.867  15.454  0.00  0.00      PROA  
ATOM   4832 HG21 VAL P 757      -0.165 -14.782  15.314  0.00  0.00      PROA  
ATOM   4833 HG22 VAL P 757       1.548 -14.010  15.550  0.00  0.00      PROA  
ATOM   4834 HG23 VAL P 757       0.291 -13.287  14.520  0.00  0.00      PROA  
ATOM   4835    C VAL P 757       0.273 -10.677  17.802  0.00  0.00      PROA  
ATOM   4836    O VAL P 757       0.367 -11.113  18.961  0.00  0.00      PROA  
ATOM   4837    N PRO P 758      -0.260  -9.502  17.417  0.00  0.00      PROA  
ATOM   4838   CD PRO P 758       0.144  -8.798  16.196  0.00  0.00      PROA  
ATOM   4839  HD1 PRO P 758      -0.031  -9.378  15.265  0.00  0.00      PROA  
ATOM   4840  HD2 PRO P 758       1.215  -8.507  16.239  0.00  0.00      PROA  
ATOM   4841   CA PRO P 758      -1.220  -8.764  18.152  0.00  0.00      PROA  
ATOM   4842   HA PRO P 758      -0.700  -8.084  18.810  0.00  0.00      PROA  
ATOM   4843   CB PRO P 758      -1.891  -7.769  17.236  0.00  0.00      PROA  
ATOM   4844  HB1 PRO P 758      -2.175  -6.890  17.854  0.00  0.00      PROA  
ATOM   4845  HB2 PRO P 758      -2.719  -8.320  16.741  0.00  0.00      PROA  
ATOM   4846   CG PRO P 758      -0.701  -7.520  16.234  0.00  0.00      PROA  
ATOM   4847  HG1 PRO P 758      -0.940  -7.232  15.188  0.00  0.00      PROA  
ATOM   4848  HG2 PRO P 758      -0.164  -6.629  16.624  0.00  0.00      PROA  
ATOM   4849    C PRO P 758      -2.239  -9.526  19.130  0.00  0.00      PROA  
ATOM   4850    O PRO P 758      -3.016 -10.419  18.765  0.00  0.00      PROA  
ATOM   4851    N SER P 759      -2.293  -9.097  20.419  0.00  0.00      PROA  
ATOM   4852   HN SER P 759      -1.737  -8.278  20.545  0.00  0.00      PROA  
ATOM   4853   CA SER P 759      -3.087  -9.520  21.533  0.00  0.00      PROA  
ATOM   4854   HA SER P 759      -3.727 -10.355  21.286  0.00  0.00      PROA  
ATOM   4855   CB SER P 759      -2.100 -10.040  22.690  0.00  0.00      PROA  
ATOM   4856  HB1 SER P 759      -1.467  -9.168  22.959  0.00  0.00      PROA  
ATOM   4857  HB2 SER P 759      -1.428 -10.787  22.216  0.00  0.00      PROA  
ATOM   4858   OG SER P 759      -2.824 -10.562  23.795  0.00  0.00      PROA  
ATOM   4859  HG1 SER P 759      -2.898  -9.779  24.347  0.00  0.00      PROA  
ATOM   4860    C SER P 759      -4.005  -8.416  22.176  0.00  0.00      PROA  
ATOM   4861    O SER P 759      -3.424  -7.499  22.732  0.00  0.00      PROA  
ATOM   4862    N VAL P 760      -5.329  -8.510  22.062  0.00  0.00      PROA  
ATOM   4863   HN VAL P 760      -5.667  -9.382  21.718  0.00  0.00      PROA  
ATOM   4864   CA VAL P 760      -6.266  -7.556  22.638  0.00  0.00      PROA  
ATOM   4865   HA VAL P 760      -6.020  -6.551  22.329  0.00  0.00      PROA  
ATOM   4866   CB VAL P 760      -7.698  -7.876  22.088  0.00  0.00      PROA  
ATOM   4867   HB VAL P 760      -8.097  -8.881  22.344  0.00  0.00      PROA  
ATOM   4868  CG1 VAL P 760      -8.824  -6.934  22.598  0.00  0.00      PROA  
ATOM   4869 HG11 VAL P 760      -8.683  -5.833  22.545  0.00  0.00      PROA  
ATOM   4870 HG12 VAL P 760      -9.078  -7.107  23.666  0.00  0.00      PROA  
ATOM   4871 HG13 VAL P 760      -9.763  -7.102  22.028  0.00  0.00      PROA  
ATOM   4872  CG2 VAL P 760      -7.709  -7.693  20.508  0.00  0.00      PROA  
ATOM   4873 HG21 VAL P 760      -8.717  -7.912  20.096  0.00  0.00      PROA  
ATOM   4874 HG22 VAL P 760      -6.885  -8.289  20.060  0.00  0.00      PROA  
ATOM   4875 HG23 VAL P 760      -7.588  -6.628  20.213  0.00  0.00      PROA  
ATOM   4876    C VAL P 760      -6.323  -7.634  24.113  0.00  0.00      PROA  
ATOM   4877    O VAL P 760      -6.022  -8.656  24.684  0.00  0.00      PROA  
ATOM   4878    N PHE P 761      -6.640  -6.502  24.798  0.00  0.00      PROA  
ATOM   4879   HN PHE P 761      -6.798  -5.641  24.321  0.00  0.00      PROA  
ATOM   4880   CA PHE P 761      -6.818  -6.513  26.256  0.00  0.00      PROA  
ATOM   4881   HA PHE P 761      -6.717  -7.536  26.586  0.00  0.00      PROA  
ATOM   4882   CB PHE P 761      -5.749  -5.649  26.957  0.00  0.00      PROA  
ATOM   4883  HB1 PHE P 761      -5.670  -4.700  26.384  0.00  0.00      PROA  
ATOM   4884  HB2 PHE P 761      -4.729  -6.071  26.824  0.00  0.00      PROA  
ATOM   4885   CG PHE P 761      -5.976  -5.327  28.448  0.00  0.00      PROA  
ATOM   4886  CD1 PHE P 761      -5.744  -4.099  28.980  0.00  0.00      PROA  
ATOM   4887  HD1 PHE P 761      -5.571  -3.239  28.350  0.00  0.00      PROA  
ATOM   4888  CE1 PHE P 761      -5.894  -3.911  30.354  0.00  0.00      PROA  
ATOM   4889  HE1 PHE P 761      -5.793  -2.916  30.762  0.00  0.00      PROA  
ATOM   4890   CZ PHE P 761      -6.069  -4.983  31.243  0.00  0.00      PROA  
ATOM   4891   HZ PHE P 761      -6.163  -4.848  32.310  0.00  0.00      PROA  
ATOM   4892  CD2 PHE P 761      -6.102  -6.450  29.283  0.00  0.00      PROA  
ATOM   4893  HD2 PHE P 761      -6.258  -7.453  28.914  0.00  0.00      PROA  
ATOM   4894  CE2 PHE P 761      -6.057  -6.267  30.733  0.00  0.00      PROA  
ATOM   4895  HE2 PHE P 761      -6.115  -7.109  31.406  0.00  0.00      PROA  
ATOM   4896    C PHE P 761      -8.227  -6.120  26.456  0.00  0.00      PROA  
ATOM   4897    O PHE P 761      -8.735  -5.293  25.736  0.00  0.00      PROA  
ATOM   4898    N LYS P 762      -8.882  -6.820  27.437  0.00  0.00      PROA  
ATOM   4899   HN LYS P 762      -8.343  -7.417  28.025  0.00  0.00      PROA  
ATOM   4900   CA LYS P 762     -10.300  -6.760  27.686  0.00  0.00      PROA  
ATOM   4901   HA LYS P 762     -10.594  -7.526  28.389  0.00  0.00      PROA  
ATOM   4902   CB LYS P 762     -10.636  -5.431  28.355  0.00  0.00      PROA  
ATOM   4903  HB1 LYS P 762     -11.728  -5.234  28.304  0.00  0.00      PROA  
ATOM   4904  HB2 LYS P 762     -10.116  -4.646  27.763  0.00  0.00      PROA  
ATOM   4905   CG LYS P 762     -10.030  -5.143  29.741  0.00  0.00      PROA  
ATOM   4906  HG1 LYS P 762     -10.336  -4.160  30.157  0.00  0.00      PROA  
ATOM   4907  HG2 LYS P 762      -8.924  -5.234  29.807  0.00  0.00      PROA  
ATOM   4908   CD LYS P 762     -10.558  -6.163  30.815  0.00  0.00      PROA  
ATOM   4909  HD1 LYS P 762     -10.180  -7.133  30.427  0.00  0.00      PROA  
ATOM   4910  HD2 LYS P 762     -11.668  -6.179  30.847  0.00  0.00      PROA  
ATOM   4911   CE LYS P 762     -10.081  -5.781  32.233  0.00  0.00      PROA  
ATOM   4912  HE1 LYS P 762     -10.265  -4.746  32.591  0.00  0.00      PROA  
ATOM   4913  HE2 LYS P 762      -8.971  -5.802  32.209  0.00  0.00      PROA  
ATOM   4914   NZ LYS P 762     -10.530  -6.839  33.272  0.00  0.00      PROA  
ATOM   4915  HZ1 LYS P 762     -10.007  -7.736  33.221  0.00  0.00      PROA  
ATOM   4916  HZ2 LYS P 762     -11.552  -7.016  33.204  0.00  0.00      PROA  
ATOM   4917  HZ3 LYS P 762     -10.225  -6.449  34.186  0.00  0.00      PROA  
ATOM   4918    C LYS P 762     -11.235  -7.036  26.518  0.00  0.00      PROA  
ATOM   4919    O LYS P 762     -11.956  -6.117  26.026  0.00  0.00      PROA  
ATOM   4920    N PRO P 763     -11.285  -8.276  25.950  0.00  0.00      PROA  
ATOM   4921   CD PRO P 763     -10.318  -9.442  26.142  0.00  0.00      PROA  
ATOM   4922  HD1 PRO P 763     -10.570 -10.133  26.974  0.00  0.00      PROA  
ATOM   4923  HD2 PRO P 763      -9.300  -9.122  26.452  0.00  0.00      PROA  
ATOM   4924   CA PRO P 763     -12.357  -8.647  24.988  0.00  0.00      PROA  
ATOM   4925   HA PRO P 763     -12.241  -7.936  24.184  0.00  0.00      PROA  
ATOM   4926   CB PRO P 763     -12.015 -10.056  24.525  0.00  0.00      PROA  
ATOM   4927  HB1 PRO P 763     -12.196 -10.212  23.439  0.00  0.00      PROA  
ATOM   4928  HB2 PRO P 763     -12.427 -10.860  25.170  0.00  0.00      PROA  
ATOM   4929   CG PRO P 763     -10.480 -10.159  24.831  0.00  0.00      PROA  
ATOM   4930  HG1 PRO P 763     -10.268 -11.249  24.871  0.00  0.00      PROA  
ATOM   4931  HG2 PRO P 763      -9.995  -9.656  23.967  0.00  0.00      PROA  
ATOM   4932    C PRO P 763     -13.836  -8.478  25.383  0.00  0.00      PROA  
ATOM   4933    O PRO P 763     -14.196  -8.757  26.537  0.00  0.00      PROA  
ATOM   4934    N THR P 764     -14.675  -7.910  24.568  0.00  0.00      PROA  
ATOM   4935   HN THR P 764     -14.371  -7.560  23.685  0.00  0.00      PROA  
ATOM   4936   CA THR P 764     -16.119  -7.740  24.714  0.00  0.00      PROA  
ATOM   4937   HA THR P 764     -16.136  -7.005  25.506  0.00  0.00      PROA  
ATOM   4938   CB THR P 764     -16.820  -6.996  23.518  0.00  0.00      PROA  
ATOM   4939   HB THR P 764     -16.221  -6.140  23.139  0.00  0.00      PROA  
ATOM   4940  OG1 THR P 764     -18.113  -6.551  23.780  0.00  0.00      PROA  
ATOM   4941  HG1 THR P 764     -18.039  -5.646  24.091  0.00  0.00      PROA  
ATOM   4942  CG2 THR P 764     -16.921  -7.910  22.303  0.00  0.00      PROA  
ATOM   4943 HG21 THR P 764     -17.492  -7.441  21.474  0.00  0.00      PROA  
ATOM   4944 HG22 THR P 764     -17.590  -8.723  22.660  0.00  0.00      PROA  
ATOM   4945 HG23 THR P 764     -15.911  -8.219  21.958  0.00  0.00      PROA  
ATOM   4946    C THR P 764     -16.980  -8.980  25.130  0.00  0.00      PROA  
ATOM   4947    O THR P 764     -16.637 -10.167  24.957  0.00  0.00      PROA  
ATOM   4948    N ARG P 765     -18.167  -8.713  25.660  0.00  0.00      PROA  
ATOM   4949   HN ARG P 765     -18.315  -7.823  26.085  0.00  0.00      PROA  
ATOM   4950   CA ARG P 765     -19.203  -9.715  25.925  0.00  0.00      PROA  
ATOM   4951   HA ARG P 765     -18.599 -10.561  26.221  0.00  0.00      PROA  
ATOM   4952   CB ARG P 765     -20.139  -9.193  27.103  0.00  0.00      PROA  
ATOM   4953  HB1 ARG P 765     -19.808  -9.632  28.068  0.00  0.00      PROA  
ATOM   4954  HB2 ARG P 765     -21.150  -9.642  26.996  0.00  0.00      PROA  
ATOM   4955   CG ARG P 765     -20.387  -7.653  27.134  0.00  0.00      PROA  
ATOM   4956  HG1 ARG P 765     -19.442  -7.194  27.494  0.00  0.00      PROA  
ATOM   4957  HG2 ARG P 765     -21.187  -7.516  27.892  0.00  0.00      PROA  
ATOM   4958   CD ARG P 765     -20.944  -7.058  25.828  0.00  0.00      PROA  
ATOM   4959  HD1 ARG P 765     -21.852  -7.642  25.565  0.00  0.00      PROA  
ATOM   4960  HD2 ARG P 765     -20.279  -6.824  24.970  0.00  0.00      PROA  
ATOM   4961   NE ARG P 765     -21.305  -5.602  26.333  0.00  0.00      PROA  
ATOM   4962   HE ARG P 765     -21.188  -5.282  27.273  0.00  0.00      PROA  
ATOM   4963   CZ ARG P 765     -22.214  -4.884  25.646  0.00  0.00      PROA  
ATOM   4964  NH1 ARG P 765     -22.599  -3.772  26.229  0.00  0.00      PROA  
ATOM   4965 HH11 ARG P 765     -22.230  -3.685  27.154  0.00  0.00      PROA  
ATOM   4966 HH12 ARG P 765     -23.252  -3.136  25.817  0.00  0.00      PROA  
ATOM   4967  NH2 ARG P 765     -22.555  -5.141  24.385  0.00  0.00      PROA  
ATOM   4968 HH21 ARG P 765     -22.116  -5.922  23.942  0.00  0.00      PROA  
ATOM   4969 HH22 ARG P 765     -23.317  -4.609  24.015  0.00  0.00      PROA  
ATOM   4970    C ARG P 765     -20.071 -10.153  24.713  0.00  0.00      PROA  
ATOM   4971    O ARG P 765     -20.780 -11.191  24.758  0.00  0.00      PROA  
ATOM   4972    N ASP P 766     -20.120  -9.453  23.601  0.00  0.00      PROA  
ATOM   4973   HN ASP P 766     -19.676  -8.562  23.648  0.00  0.00      PROA  
ATOM   4974   CA ASP P 766     -20.654  -9.877  22.290  0.00  0.00      PROA  
ATOM   4975   HA ASP P 766     -21.677 -10.220  22.257  0.00  0.00      PROA  
ATOM   4976   CB ASP P 766     -20.488  -8.597  21.316  0.00  0.00      PROA  
ATOM   4977  HB1 ASP P 766     -21.013  -8.894  20.384  0.00  0.00      PROA  
ATOM   4978  HB2 ASP P 766     -19.434  -8.331  21.086  0.00  0.00      PROA  
ATOM   4979   CG ASP P 766     -21.253  -7.297  21.695  0.00  0.00      PROA  
ATOM   4980  OD1 ASP P 766     -21.869  -7.239  22.756  0.00  0.00      PROA  
ATOM   4981  OD2 ASP P 766     -21.296  -6.365  20.841  0.00  0.00      PROA  
ATOM   4982    C ASP P 766     -19.771 -10.992  21.717  0.00  0.00      PROA  
ATOM   4983    O ASP P 766     -18.624 -11.101  22.060  0.00  0.00      PROA  
ATOM   4984    N ASP P 767     -20.425 -11.856  20.948  0.00  0.00      PROA  
ATOM   4985   HN ASP P 767     -21.399 -11.744  20.766  0.00  0.00      PROA  
ATOM   4986   CA ASP P 767     -19.785 -13.036  20.414  0.00  0.00      PROA  
ATOM   4987   HA ASP P 767     -18.711 -13.057  20.532  0.00  0.00      PROA  
ATOM   4988   CB ASP P 767     -20.424 -14.139  21.330  0.00  0.00      PROA  
ATOM   4989  HB1 ASP P 767     -21.522 -13.975  21.295  0.00  0.00      PROA  
ATOM   4990  HB2 ASP P 767     -20.037 -13.962  22.357  0.00  0.00      PROA  
ATOM   4991   CG ASP P 767     -20.066 -15.593  20.992  0.00  0.00      PROA  
ATOM   4992  OD1 ASP P 767     -20.640 -16.578  21.483  0.00  0.00      PROA  
ATOM   4993  OD2 ASP P 767     -19.023 -15.837  20.315  0.00  0.00      PROA  
ATOM   4994    C ASP P 767     -19.970 -13.134  18.901  0.00  0.00      PROA  
ATOM   4995    O ASP P 767     -20.768 -12.445  18.356  0.00  0.00      PROA  
ATOM   4996    N ARG P 768     -19.177 -14.018  18.225  0.00  0.00      PROA  
ATOM   4997   HN ARG P 768     -18.423 -14.490  18.676  0.00  0.00      PROA  
ATOM   4998   CA ARG P 768     -19.289 -14.168  16.775  0.00  0.00      PROA  
ATOM   4999   HA ARG P 768     -20.340 -14.307  16.568  0.00  0.00      PROA  
ATOM   5000   CB ARG P 768     -18.737 -12.998  15.893  0.00  0.00      PROA  
ATOM   5001  HB1 ARG P 768     -19.299 -12.074  16.146  0.00  0.00      PROA  
ATOM   5002  HB2 ARG P 768     -18.805 -13.203  14.803  0.00  0.00      PROA  
ATOM   5003   CG ARG P 768     -17.182 -12.700  15.921  0.00  0.00      PROA  
ATOM   5004  HG1 ARG P 768     -17.057 -11.828  15.243  0.00  0.00      PROA  
ATOM   5005  HG2 ARG P 768     -16.683 -13.578  15.457  0.00  0.00      PROA  
ATOM   5006   CD ARG P 768     -16.456 -12.467  17.209  0.00  0.00      PROA  
ATOM   5007  HD1 ARG P 768     -16.462 -13.320  17.921  0.00  0.00      PROA  
ATOM   5008  HD2 ARG P 768     -16.844 -11.527  17.657  0.00  0.00      PROA  
ATOM   5009   NE ARG P 768     -14.950 -12.270  16.846  0.00  0.00      PROA  
ATOM   5010   HE ARG P 768     -14.537 -12.638  16.013  0.00  0.00      PROA  
ATOM   5011   CZ ARG P 768     -14.062 -11.898  17.808  0.00  0.00      PROA  
ATOM   5012  NH1 ARG P 768     -12.813 -12.094  17.539  0.00  0.00      PROA  
ATOM   5013 HH11 ARG P 768     -12.499 -12.596  16.733  0.00  0.00      PROA  
ATOM   5014 HH12 ARG P 768     -12.241 -12.100  18.360  0.00  0.00      PROA  
ATOM   5015  NH2 ARG P 768     -14.397 -11.415  18.913  0.00  0.00      PROA  
ATOM   5016 HH21 ARG P 768     -15.271 -10.937  18.994  0.00  0.00      PROA  
ATOM   5017 HH22 ARG P 768     -13.624 -10.945  19.340  0.00  0.00      PROA  
ATOM   5018    C ARG P 768     -18.511 -15.401  16.403  0.00  0.00      PROA  
ATOM   5019    O ARG P 768     -17.472 -15.750  17.030  0.00  0.00      PROA  
ATOM   5020    N GLY P 769     -18.921 -16.026  15.317  0.00  0.00      PROA  
ATOM   5021   HN GLY P 769     -19.787 -15.735  14.916  0.00  0.00      PROA  
ATOM   5022   CA GLY P 769     -18.274 -17.172  14.695  0.00  0.00      PROA  
ATOM   5023  HA1 GLY P 769     -19.052 -17.733  14.199  0.00  0.00      PROA  
ATOM   5024  HA2 GLY P 769     -17.633 -17.600  15.452  0.00  0.00      PROA  
ATOM   5025    C GLY P 769     -17.447 -16.647  13.566  0.00  0.00      PROA  
ATOM   5026    O GLY P 769     -17.429 -15.424  13.165  0.00  0.00      PROA  
ATOM   5027    N TRP P 770     -16.640 -17.581  12.976  0.00  0.00      PROA  
ATOM   5028   HN TRP P 770     -16.746 -18.510  13.322  0.00  0.00      PROA  
ATOM   5029   CA TRP P 770     -15.731 -17.385  11.830  0.00  0.00      PROA  
ATOM   5030   HA TRP P 770     -15.319 -16.400  11.992  0.00  0.00      PROA  
ATOM   5031   CB TRP P 770     -14.538 -18.379  11.736  0.00  0.00      PROA  
ATOM   5032  HB1 TRP P 770     -14.020 -17.987  10.835  0.00  0.00      PROA  
ATOM   5033  HB2 TRP P 770     -14.801 -19.456  11.661  0.00  0.00      PROA  
ATOM   5034   CG TRP P 770     -13.544 -18.396  12.903  0.00  0.00      PROA  
ATOM   5035  CD1 TRP P 770     -12.803 -17.327  13.188  0.00  0.00      PROA  
ATOM   5036  HD1 TRP P 770     -12.863 -16.413  12.615  0.00  0.00      PROA  
ATOM   5037  NE1 TRP P 770     -11.927 -17.590  14.248  0.00  0.00      PROA  
ATOM   5038  HE1 TRP P 770     -11.662 -16.895  14.880  0.00  0.00      PROA  
ATOM   5039  CE2 TRP P 770     -12.323 -18.799  14.759  0.00  0.00      PROA  
ATOM   5040  CD2 TRP P 770     -13.379 -19.251  14.002  0.00  0.00      PROA  
ATOM   5041  CE3 TRP P 770     -13.970 -20.447  14.314  0.00  0.00      PROA  
ATOM   5042  HE3 TRP P 770     -14.808 -20.814  13.740  0.00  0.00      PROA  
ATOM   5043  CZ3 TRP P 770     -13.533 -21.129  15.497  0.00  0.00      PROA  
ATOM   5044  HZ3 TRP P 770     -14.108 -21.931  15.936  0.00  0.00      PROA  
ATOM   5045  CZ2 TRP P 770     -11.901 -19.427  15.959  0.00  0.00      PROA  
ATOM   5046  HZ2 TRP P 770     -11.148 -18.959  16.576  0.00  0.00      PROA  
ATOM   5047  CH2 TRP P 770     -12.480 -20.618  16.269  0.00  0.00      PROA  
ATOM   5048  HH2 TRP P 770     -12.109 -21.169  17.121  0.00  0.00      PROA  
ATOM   5049    C TRP P 770     -16.354 -17.237  10.410  0.00  0.00      PROA  
ATOM   5050    O TRP P 770     -15.794 -16.548   9.554  0.00  0.00      PROA  
ATOM   5051    N PHE P 771     -17.578 -17.712  10.282  0.00  0.00      PROA  
ATOM   5052   HN PHE P 771     -18.127 -18.210  10.949  0.00  0.00      PROA  
ATOM   5053   CA PHE P 771     -18.206 -17.730   8.995  0.00  0.00      PROA  
ATOM   5054   HA PHE P 771     -17.538 -17.267   8.284  0.00  0.00      PROA  
ATOM   5055   CB PHE P 771     -18.600 -19.082   8.479  0.00  0.00      PROA  
ATOM   5056  HB1 PHE P 771     -18.996 -18.960   7.448  0.00  0.00      PROA  
ATOM   5057  HB2 PHE P 771     -19.330 -19.610   9.128  0.00  0.00      PROA  
ATOM   5058   CG PHE P 771     -17.358 -20.000   8.398  0.00  0.00      PROA  
ATOM   5059  CD1 PHE P 771     -17.017 -20.734   9.504  0.00  0.00      PROA  
ATOM   5060  HD1 PHE P 771     -17.611 -20.720  10.406  0.00  0.00      PROA  
ATOM   5061  CE1 PHE P 771     -15.819 -21.473   9.636  0.00  0.00      PROA  
ATOM   5062  HE1 PHE P 771     -15.546 -21.914  10.583  0.00  0.00      PROA
[truncated: 11,891,559 more chars]
