# Supplementary material for: Cryo-EM structure of the sodium-driven chloride/bicarbonate exchanger NDCBE
Source: Nat Commun. 2021 Sep 28;12:5690. doi: 10.1038/s41467-021-25998-2 (PMC8478935; doi:10.1038/s41467-021-25998-2)
Supplement: Supplementary file 7 — Supplementary Data 1 [file 41467_2021_25998_MOESM7_ESM.zip › MD_structures/NDCBE_1microsec_Trial3_NaCO3_first_MD_step.pdb]

CRYST1  107.795  107.795  128.693  90.00  90.00  90.00 P 1           1
ATOM      1    N LEU P 451     -29.269  -3.081 -20.160  0.00  0.00      PROA  
ATOM      2  HT1 LEU P 451     -29.711  -2.315 -20.707  0.00  0.00      PROA  
ATOM      3  HT2 LEU P 451     -30.019  -3.801 -20.140  0.00  0.00      PROA  
ATOM      4  HT3 LEU P 451     -28.563  -3.543 -20.767  0.00  0.00      PROA  
ATOM      5   CA LEU P 451     -28.764  -2.600 -18.813  0.00  0.00      PROA  
ATOM      6   HA LEU P 451     -28.639  -1.528 -18.848  0.00  0.00      PROA  
ATOM      7   CB LEU P 451     -29.862  -2.925 -17.759  0.00  0.00      PROA  
ATOM      8  HB1 LEU P 451     -30.096  -4.011 -17.774  0.00  0.00      PROA  
ATOM      9  HB2 LEU P 451     -30.782  -2.380 -18.061  0.00  0.00      PROA  
ATOM     10   CG LEU P 451     -29.608  -2.358 -16.421  0.00  0.00      PROA  
ATOM     11   HG LEU P 451     -28.688  -2.786 -15.969  0.00  0.00      PROA  
ATOM     12  CD1 LEU P 451     -29.469  -0.876 -16.382  0.00  0.00      PROA  
ATOM     13 HD11 LEU P 451     -30.372  -0.370 -16.786  0.00  0.00      PROA  
ATOM     14 HD12 LEU P 451     -28.606  -0.535 -16.992  0.00  0.00      PROA  
ATOM     15 HD13 LEU P 451     -29.195  -0.630 -15.334  0.00  0.00      PROA  
ATOM     16  CD2 LEU P 451     -30.732  -2.826 -15.503  0.00  0.00      PROA  
ATOM     17 HD21 LEU P 451     -31.745  -2.421 -15.715  0.00  0.00      PROA  
ATOM     18 HD22 LEU P 451     -30.562  -2.655 -14.418  0.00  0.00      PROA  
ATOM     19 HD23 LEU P 451     -30.787  -3.933 -15.589  0.00  0.00      PROA  
ATOM     20    C LEU P 451     -27.310  -3.128 -18.458  0.00  0.00      PROA  
ATOM     21    O LEU P 451     -26.375  -2.357 -18.444  0.00  0.00      PROA  
ATOM     22    N PHE P 452     -27.134  -4.417 -18.113  0.00  0.00      PROA  
ATOM     23   HN PHE P 452     -27.853  -5.107 -18.091  0.00  0.00      PROA  
ATOM     24   CA PHE P 452     -25.871  -4.995 -17.699  0.00  0.00      PROA  
ATOM     25   HA PHE P 452     -25.397  -4.220 -17.115  0.00  0.00      PROA  
ATOM     26   CB PHE P 452     -26.254  -6.161 -16.752  0.00  0.00      PROA  
ATOM     27  HB1 PHE P 452     -25.321  -6.563 -16.302  0.00  0.00      PROA  
ATOM     28  HB2 PHE P 452     -26.836  -6.909 -17.332  0.00  0.00      PROA  
ATOM     29   CG PHE P 452     -27.108  -5.670 -15.584  0.00  0.00      PROA  
ATOM     30  CD1 PHE P 452     -28.412  -6.137 -15.424  0.00  0.00      PROA  
ATOM     31  HD1 PHE P 452     -28.832  -6.906 -16.055  0.00  0.00      PROA  
ATOM     32  CE1 PHE P 452     -29.094  -5.887 -14.212  0.00  0.00      PROA  
ATOM     33  HE1 PHE P 452     -30.110  -6.209 -14.039  0.00  0.00      PROA  
ATOM     34   CZ PHE P 452     -28.537  -5.134 -13.213  0.00  0.00      PROA  
ATOM     35   HZ PHE P 452     -29.055  -5.068 -12.268  0.00  0.00      PROA  
ATOM     36  CD2 PHE P 452     -26.509  -4.815 -14.560  0.00  0.00      PROA  
ATOM     37  HD2 PHE P 452     -25.484  -4.502 -14.694  0.00  0.00      PROA  
ATOM     38  CE2 PHE P 452     -27.245  -4.640 -13.365  0.00  0.00      PROA  
ATOM     39  HE2 PHE P 452     -26.799  -4.022 -12.599  0.00  0.00      PROA  
ATOM     40    C PHE P 452     -24.866  -5.456 -18.827  0.00  0.00      PROA  
ATOM     41    O PHE P 452     -23.924  -6.244 -18.533  0.00  0.00      PROA  
ATOM     42    N GLY P 453     -24.944  -4.861 -20.009  0.00  0.00      PROA  
ATOM     43   HN GLY P 453     -25.606  -4.131 -20.158  0.00  0.00      PROA  
ATOM     44   CA GLY P 453     -24.263  -5.289 -21.180  0.00  0.00      PROA  
ATOM     45  HA1 GLY P 453     -24.687  -4.690 -21.971  0.00  0.00      PROA  
ATOM     46  HA2 GLY P 453     -24.342  -6.356 -21.329  0.00  0.00      PROA  
ATOM     47    C GLY P 453     -22.807  -4.926 -21.179  0.00  0.00      PROA  
ATOM     48    O GLY P 453     -21.957  -5.506 -21.875  0.00  0.00      PROA  
ATOM     49    N GLY P 454     -22.383  -3.897 -20.467  0.00  0.00      PROA  
ATOM     50   HN GLY P 454     -23.093  -3.418 -19.957  0.00  0.00      PROA  
ATOM     51   CA GLY P 454     -20.920  -3.555 -20.276  0.00  0.00      PROA  
ATOM     52  HA1 GLY P 454     -20.885  -2.513 -19.994  0.00  0.00      PROA  
ATOM     53  HA2 GLY P 454     -20.329  -3.867 -21.124  0.00  0.00      PROA  
ATOM     54    C GLY P 454     -20.323  -4.289 -18.993  0.00  0.00      PROA  
ATOM     55    O GLY P 454     -19.179  -4.702 -19.034  0.00  0.00      PROA  
ATOM     56    N LEU P 455     -21.144  -4.632 -17.938  0.00  0.00      PROA  
ATOM     57   HN LEU P 455     -22.051  -4.232 -17.832  0.00  0.00      PROA  
ATOM     58   CA LEU P 455     -20.704  -5.529 -16.910  0.00  0.00      PROA  
ATOM     59   HA LEU P 455     -19.784  -5.136 -16.503  0.00  0.00      PROA  
ATOM     60   CB LEU P 455     -21.751  -5.508 -15.778  0.00  0.00      PROA  
ATOM     61  HB1 LEU P 455     -22.774  -5.654 -16.186  0.00  0.00      PROA  
ATOM     62  HB2 LEU P 455     -21.902  -4.497 -15.343  0.00  0.00      PROA  
ATOM     63   CG LEU P 455     -21.594  -6.461 -14.564  0.00  0.00      PROA  
ATOM     64   HG LEU P 455     -21.813  -7.489 -14.924  0.00  0.00      PROA  
ATOM     65  CD1 LEU P 455     -20.257  -6.426 -13.894  0.00  0.00      PROA  
ATOM     66 HD11 LEU P 455     -20.165  -7.218 -13.120  0.00  0.00      PROA  
ATOM     67 HD12 LEU P 455     -20.112  -5.442 -13.399  0.00  0.00      PROA  
ATOM     68 HD13 LEU P 455     -19.428  -6.627 -14.606  0.00  0.00      PROA  
ATOM     69  CD2 LEU P 455     -22.732  -6.318 -13.456  0.00  0.00      PROA  
ATOM     70 HD21 LEU P 455     -22.573  -5.327 -12.981  0.00  0.00      PROA  
ATOM     71 HD22 LEU P 455     -22.568  -7.002 -12.596  0.00  0.00      PROA  
ATOM     72 HD23 LEU P 455     -23.759  -6.346 -13.880  0.00  0.00      PROA  
ATOM     73    C LEU P 455     -20.423  -6.989 -17.380  0.00  0.00      PROA  
ATOM     74    O LEU P 455     -19.349  -7.470 -17.140  0.00  0.00      PROA  
ATOM     75    N VAL P 456     -21.330  -7.542 -18.218  0.00  0.00      PROA  
ATOM     76   HN VAL P 456     -22.258  -7.189 -18.308  0.00  0.00      PROA  
ATOM     77   CA VAL P 456     -21.048  -8.713 -19.002  0.00  0.00      PROA  
ATOM     78   HA VAL P 456     -20.833  -9.473 -18.266  0.00  0.00      PROA  
ATOM     79   CB VAL P 456     -22.328  -9.108 -19.779  0.00  0.00      PROA  
ATOM     80   HB VAL P 456     -22.737  -8.176 -20.225  0.00  0.00      PROA  
ATOM     81  CG1 VAL P 456     -21.955 -10.156 -20.867  0.00  0.00      PROA  
ATOM     82 HG11 VAL P 456     -21.190 -10.858 -20.471  0.00  0.00      PROA  
ATOM     83 HG12 VAL P 456     -21.610  -9.573 -21.748  0.00  0.00      PROA  
ATOM     84 HG13 VAL P 456     -22.875 -10.712 -21.147  0.00  0.00      PROA  
ATOM     85  CG2 VAL P 456     -23.482  -9.763 -18.945  0.00  0.00      PROA  
ATOM     86 HG21 VAL P 456     -23.128 -10.668 -18.408  0.00  0.00      PROA  
ATOM     87 HG22 VAL P 456     -24.343 -10.064 -19.579  0.00  0.00      PROA  
ATOM     88 HG23 VAL P 456     -23.968  -9.018 -18.279  0.00  0.00      PROA  
ATOM     89    C VAL P 456     -19.878  -8.590 -19.969  0.00  0.00      PROA  
ATOM     90    O VAL P 456     -19.091  -9.489 -20.192  0.00  0.00      PROA  
ATOM     91    N LEU P 457     -19.630  -7.407 -20.523  0.00  0.00      PROA  
ATOM     92   HN LEU P 457     -20.158  -6.568 -20.421  0.00  0.00      PROA  
ATOM     93   CA LEU P 457     -18.489  -7.287 -21.426  0.00  0.00      PROA  
ATOM     94   HA LEU P 457     -18.567  -8.065 -22.170  0.00  0.00      PROA  
ATOM     95   CB LEU P 457     -18.468  -5.920 -22.105  0.00  0.00      PROA  
ATOM     96  HB1 LEU P 457     -18.074  -5.194 -21.363  0.00  0.00      PROA  
ATOM     97  HB2 LEU P 457     -19.486  -5.546 -22.348  0.00  0.00      PROA  
ATOM     98   CG LEU P 457     -17.814  -5.844 -23.478  0.00  0.00      PROA  
ATOM     99   HG LEU P 457     -16.746  -6.150 -23.511  0.00  0.00      PROA  
ATOM    100  CD1 LEU P 457     -18.452  -6.725 -24.524  0.00  0.00      PROA  
ATOM    101 HD11 LEU P 457     -19.476  -6.333 -24.701  0.00  0.00      PROA  
ATOM    102 HD12 LEU P 457     -18.487  -7.801 -24.247  0.00  0.00      PROA  
ATOM    103 HD13 LEU P 457     -17.870  -6.613 -25.464  0.00  0.00      PROA  
ATOM    104  CD2 LEU P 457     -17.912  -4.439 -23.998  0.00  0.00      PROA  
ATOM    105 HD21 LEU P 457     -17.497  -3.791 -23.197  0.00  0.00      PROA  
ATOM    106 HD22 LEU P 457     -18.979  -4.140 -24.074  0.00  0.00      PROA  
ATOM    107 HD23 LEU P 457     -17.521  -4.282 -25.026  0.00  0.00      PROA  
ATOM    108    C LEU P 457     -17.137  -7.342 -20.655  0.00  0.00      PROA  
ATOM    109    O LEU P 457     -16.228  -7.973 -21.158  0.00  0.00      PROA  
ATOM    110    N ASP P 458     -17.065  -6.938 -19.323  0.00  0.00      PROA  
ATOM    111   HN ASP P 458     -17.840  -6.463 -18.914  0.00  0.00      PROA  
ATOM    112   CA ASP P 458     -16.013  -7.325 -18.442  0.00  0.00      PROA  
ATOM    113   HA ASP P 458     -15.108  -7.155 -19.008  0.00  0.00      PROA  
ATOM    114   CB ASP P 458     -16.003  -6.360 -17.178  0.00  0.00      PROA  
ATOM    115  HB1 ASP P 458     -15.390  -6.884 -16.414  0.00  0.00      PROA  
ATOM    116  HB2 ASP P 458     -17.023  -6.170 -16.779  0.00  0.00      PROA  
ATOM    117   CG ASP P 458     -15.381  -4.989 -17.477  0.00  0.00      PROA  
ATOM    118  OD1 ASP P 458     -15.274  -4.113 -16.538  0.00  0.00      PROA  
ATOM    119  OD2 ASP P 458     -15.036  -4.759 -18.657  0.00  0.00      PROA  
ATOM    120    C ASP P 458     -16.021  -8.797 -18.166  0.00  0.00      PROA  
ATOM    121    O ASP P 458     -14.934  -9.433 -18.190  0.00  0.00      PROA  
ATOM    122    N VAL P 459     -17.221  -9.424 -17.944  0.00  0.00      PROA  
ATOM    123   HN VAL P 459     -18.049  -8.868 -17.961  0.00  0.00      PROA  
ATOM    124   CA VAL P 459     -17.288 -10.875 -17.799  0.00  0.00      PROA  
ATOM    125   HA VAL P 459     -16.648 -11.167 -16.980  0.00  0.00      PROA  
ATOM    126   CB VAL P 459     -18.544 -11.525 -17.312  0.00  0.00      PROA  
ATOM    127   HB VAL P 459     -19.373 -11.268 -18.005  0.00  0.00      PROA  
ATOM    128  CG1 VAL P 459     -18.418 -13.105 -17.255  0.00  0.00      PROA  
ATOM    129 HG11 VAL P 459     -18.146 -13.686 -18.162  0.00  0.00      PROA  
ATOM    130 HG12 VAL P 459     -19.424 -13.449 -16.931  0.00  0.00      PROA  
ATOM    131 HG13 VAL P 459     -17.741 -13.278 -16.391  0.00  0.00      PROA  
ATOM    132  CG2 VAL P 459     -18.970 -10.999 -15.915  0.00  0.00      PROA  
ATOM    133 HG21 VAL P 459     -19.905 -11.518 -15.613  0.00  0.00      PROA  
ATOM    134 HG22 VAL P 459     -19.210  -9.918 -15.826  0.00  0.00      PROA  
ATOM    135 HG23 VAL P 459     -18.281 -11.309 -15.100  0.00  0.00      PROA  
ATOM    136    C VAL P 459     -16.685 -11.652 -19.070  0.00  0.00      PROA  
ATOM    137    O VAL P 459     -15.718 -12.382 -18.930  0.00  0.00      PROA  
ATOM    138    N LYS P 460     -17.102 -11.330 -20.285  0.00  0.00      PROA  
ATOM    139   HN LYS P 460     -17.905 -10.771 -20.480  0.00  0.00      PROA  
ATOM    140   CA LYS P 460     -16.457 -11.835 -21.516  0.00  0.00      PROA  
ATOM    141   HA LYS P 460     -16.551 -12.911 -21.495  0.00  0.00      PROA  
ATOM    142   CB LYS P 460     -17.319 -11.330 -22.701  0.00  0.00      PROA  
ATOM    143  HB1 LYS P 460     -16.718 -11.186 -23.624  0.00  0.00      PROA  
ATOM    144  HB2 LYS P 460     -17.724 -10.311 -22.523  0.00  0.00      PROA  
ATOM    145   CG LYS P 460     -18.474 -12.171 -23.193  0.00  0.00      PROA  
ATOM    146  HG1 LYS P 460     -19.036 -11.527 -23.903  0.00  0.00      PROA  
ATOM    147  HG2 LYS P 460     -19.218 -12.222 -22.370  0.00  0.00      PROA  
ATOM    148   CD LYS P 460     -18.145 -13.573 -23.625  0.00  0.00      PROA  
ATOM    149  HD1 LYS P 460     -18.004 -14.191 -22.712  0.00  0.00      PROA  
ATOM    150  HD2 LYS P 460     -17.275 -13.618 -24.315  0.00  0.00      PROA  
ATOM    151   CE LYS P 460     -19.252 -14.152 -24.578  0.00  0.00      PROA  
ATOM    152  HE1 LYS P 460     -19.419 -13.350 -25.328  0.00  0.00      PROA  
ATOM    153  HE2 LYS P 460     -20.202 -14.288 -24.017  0.00  0.00      PROA  
ATOM    154   NZ LYS P 460     -18.998 -15.372 -25.325  0.00  0.00      PROA  
ATOM    155  HZ1 LYS P 460     -18.514 -16.032 -24.684  0.00  0.00      PROA  
ATOM    156  HZ2 LYS P 460     -18.373 -15.184 -26.134  0.00  0.00      PROA  
ATOM    157  HZ3 LYS P 460     -19.928 -15.665 -25.686  0.00  0.00      PROA  
ATOM    158    C LYS P 460     -14.948 -11.574 -21.640  0.00  0.00      PROA  
ATOM    159    O LYS P 460     -14.252 -12.223 -22.452  0.00  0.00      PROA  
ATOM    160    N ARG P 461     -14.404 -10.533 -21.019  0.00  0.00      PROA  
ATOM    161   HN ARG P 461     -14.936 -10.173 -20.256  0.00  0.00      PROA  
ATOM    162   CA ARG P 461     -13.100 -10.046 -21.318  0.00  0.00      PROA  
ATOM    163   HA ARG P 461     -12.783 -10.304 -22.317  0.00  0.00      PROA  
ATOM    164   CB ARG P 461     -13.046  -8.477 -21.036  0.00  0.00      PROA  
ATOM    165  HB1 ARG P 461     -13.121  -8.265 -19.948  0.00  0.00      PROA  
ATOM    166  HB2 ARG P 461     -13.881  -7.936 -21.530  0.00  0.00      PROA  
ATOM    167   CG ARG P 461     -11.767  -7.702 -21.455  0.00  0.00      PROA  
ATOM    168  HG1 ARG P 461     -11.165  -8.294 -22.177  0.00  0.00      PROA  
ATOM    169  HG2 ARG P 461     -11.083  -7.520 -20.598  0.00  0.00      PROA  
ATOM    170   CD ARG P 461     -12.078  -6.419 -22.199  0.00  0.00      PROA  
ATOM    171  HD1 ARG P 461     -12.564  -6.672 -23.165  0.00  0.00      PROA  
ATOM    172  HD2 ARG P 461     -11.161  -5.862 -22.490  0.00  0.00      PROA  
ATOM    173   NE ARG P 461     -12.862  -5.581 -21.280  0.00  0.00      PROA  
ATOM    174   HE ARG P 461     -12.757  -5.623 -20.287  0.00  0.00      PROA  
ATOM    175   CZ ARG P 461     -13.299  -4.390 -21.551  0.00  0.00      PROA  
ATOM    176  NH1 ARG P 461     -13.188  -3.840 -22.762  0.00  0.00      PROA  
ATOM    177 HH11 ARG P 461     -13.188  -4.399 -23.592  0.00  0.00      PROA  
ATOM    178 HH12 ARG P 461     -13.613  -2.944 -22.889  0.00  0.00      PROA  
ATOM    179  NH2 ARG P 461     -13.849  -3.588 -20.653  0.00  0.00      PROA  
ATOM    180 HH21 ARG P 461     -14.282  -4.034 -19.869  0.00  0.00      PROA  
ATOM    181 HH22 ARG P 461     -14.380  -2.818 -21.007  0.00  0.00      PROA  
ATOM    182    C ARG P 461     -12.149 -10.696 -20.351  0.00  0.00      PROA  
ATOM    183    O ARG P 461     -10.973 -10.816 -20.689  0.00  0.00      PROA  
ATOM    184    N LYS P 462     -12.622 -11.166 -19.186  0.00  0.00      PROA  
ATOM    185   HN LYS P 462     -13.592 -11.025 -19.005  0.00  0.00      PROA  
ATOM    186   CA LYS P 462     -11.772 -11.792 -18.154  0.00  0.00      PROA  
ATOM    187   HA LYS P 462     -10.727 -11.846 -18.423  0.00  0.00      PROA  
ATOM    188   CB LYS P 462     -11.823 -10.985 -16.832  0.00  0.00      PROA  
ATOM    189  HB1 LYS P 462     -11.141 -11.378 -16.048  0.00  0.00      PROA  
ATOM    190  HB2 LYS P 462     -12.833 -11.026 -16.372  0.00  0.00      PROA  
ATOM    191   CG LYS P 462     -11.645  -9.457 -17.007  0.00  0.00      PROA  
ATOM    192  HG1 LYS P 462     -11.807  -9.080 -15.975  0.00  0.00      PROA  
ATOM    193  HG2 LYS P 462     -12.536  -9.077 -17.551  0.00  0.00      PROA  
ATOM    194   CD LYS P 462     -10.351  -9.028 -17.678  0.00  0.00      PROA  
ATOM    195  HD1 LYS P 462     -10.447  -7.968 -17.995  0.00  0.00      PROA  
ATOM    196  HD2 LYS P 462     -10.158  -9.508 -18.661  0.00  0.00      PROA  
ATOM    197   CE LYS P 462      -9.000  -9.076 -16.872  0.00  0.00      PROA  
ATOM    198  HE1 LYS P 462      -8.876  -9.931 -16.174  0.00  0.00      PROA  
ATOM    199  HE2 LYS P 462      -9.093  -8.157 -16.255  0.00  0.00      PROA  
ATOM    200   NZ LYS P 462      -7.898  -8.938 -17.914  0.00  0.00      PROA  
ATOM    201  HZ1 LYS P 462      -6.991  -8.833 -17.416  0.00  0.00      PROA  
ATOM    202  HZ2 LYS P 462      -7.992  -8.071 -18.482  0.00  0.00      PROA  
ATOM    203  HZ3 LYS P 462      -7.770  -9.780 -18.511  0.00  0.00      PROA  
ATOM    204    C LYS P 462     -12.163 -13.249 -17.915  0.00  0.00      PROA  
ATOM    205    O LYS P 462     -11.290 -14.101 -18.103  0.00  0.00      PROA  
ATOM    206    N ALA P 463     -13.394 -13.536 -17.597  0.00  0.00      PROA  
ATOM    207   HN ALA P 463     -13.979 -12.734 -17.512  0.00  0.00      PROA  
ATOM    208   CA ALA P 463     -13.890 -14.816 -17.162  0.00  0.00      PROA  
ATOM    209   HA ALA P 463     -13.280 -15.074 -16.308  0.00  0.00      PROA  
ATOM    210   CB ALA P 463     -15.409 -14.761 -16.824  0.00  0.00      PROA  
ATOM    211  HB1 ALA P 463     -15.628 -13.816 -16.282  0.00  0.00      PROA  
ATOM    212  HB2 ALA P 463     -15.732 -15.688 -16.304  0.00  0.00      PROA  
ATOM    213  HB3 ALA P 463     -15.958 -14.761 -17.790  0.00  0.00      PROA  
ATOM    214    C ALA P 463     -13.651 -16.056 -18.101  0.00  0.00      PROA  
ATOM    215    O ALA P 463     -13.233 -17.016 -17.491  0.00  0.00      PROA  
ATOM    216    N PRO P 464     -13.745 -16.206 -19.410  0.00  0.00      PROA  
ATOM    217   CD PRO P 464     -14.524 -15.316 -20.222  0.00  0.00      PROA  
ATOM    218  HD1 PRO P 464     -14.071 -14.309 -20.103  0.00  0.00      PROA  
ATOM    219  HD2 PRO P 464     -15.576 -15.403 -19.875  0.00  0.00      PROA  
ATOM    220   CA PRO P 464     -13.372 -17.515 -20.027  0.00  0.00      PROA  
ATOM    221   HA PRO P 464     -13.679 -18.334 -19.394  0.00  0.00      PROA  
ATOM    222   CB PRO P 464     -14.163 -17.468 -21.346  0.00  0.00      PROA  
ATOM    223  HB1 PRO P 464     -15.171 -17.922 -21.239  0.00  0.00      PROA  
ATOM    224  HB2 PRO P 464     -13.666 -17.921 -22.230  0.00  0.00      PROA  
ATOM    225   CG PRO P 464     -14.320 -15.936 -21.559  0.00  0.00      PROA  
ATOM    226  HG1 PRO P 464     -13.286 -15.654 -21.853  0.00  0.00      PROA  
ATOM    227  HG2 PRO P 464     -14.958 -15.591 -22.400  0.00  0.00      PROA  
ATOM    228    C PRO P 464     -11.858 -17.595 -20.306  0.00  0.00      PROA  
ATOM    229    O PRO P 464     -11.491 -18.601 -20.929  0.00  0.00      PROA  
ATOM    230    N TRP P 465     -11.019 -16.623 -19.955  0.00  0.00      PROA  
ATOM    231   HN TRP P 465     -11.334 -15.863 -19.392  0.00  0.00      PROA  
ATOM    232   CA TRP P 465      -9.568 -16.660 -20.196  0.00  0.00      PROA  
ATOM    233   HA TRP P 465      -9.398 -17.441 -20.922  0.00  0.00      PROA  
ATOM    234   CB TRP P 465      -9.030 -15.281 -20.732  0.00  0.00      PROA  
ATOM    235  HB1 TRP P 465      -7.973 -15.373 -21.061  0.00  0.00      PROA  
ATOM    236  HB2 TRP P 465      -9.181 -14.529 -19.928  0.00  0.00      PROA  
ATOM    237   CG TRP P 465      -9.952 -14.855 -21.819  0.00  0.00      PROA  
ATOM    238  CD1 TRP P 465     -10.875 -13.853 -21.658  0.00  0.00      PROA  
ATOM    239  HD1 TRP P 465     -10.991 -13.284 -20.748  0.00  0.00      PROA  
ATOM    240  NE1 TRP P 465     -11.612 -13.608 -22.784  0.00  0.00      PROA  
ATOM    241  HE1 TRP P 465     -12.371 -12.993 -22.787  0.00  0.00      PROA  
ATOM    242  CE2 TRP P 465     -11.098 -14.434 -23.785  0.00  0.00      PROA  
ATOM    243  CD2 TRP P 465     -10.100 -15.256 -23.217  0.00  0.00      PROA  
ATOM    244  CE3 TRP P 465      -9.504 -16.254 -23.963  0.00  0.00      PROA  
ATOM    245  HE3 TRP P 465      -8.822 -16.891 -23.420  0.00  0.00      PROA  
ATOM    246  CZ3 TRP P 465      -9.838 -16.380 -25.294  0.00  0.00      PROA  
ATOM    247  HZ3 TRP P 465      -9.485 -17.187 -25.919  0.00  0.00      PROA  
ATOM    248  CZ2 TRP P 465     -11.464 -14.580 -25.098  0.00  0.00      PROA  
ATOM    249  HZ2 TRP P 465     -12.194 -13.920 -25.543  0.00  0.00      PROA  
ATOM    250  CH2 TRP P 465     -10.765 -15.572 -25.892  0.00  0.00      PROA  
ATOM    251  HH2 TRP P 465     -11.043 -15.735 -26.922  0.00  0.00      PROA  
ATOM    252    C TRP P 465      -8.813 -17.046 -18.878  0.00  0.00      PROA  
ATOM    253    O TRP P 465      -7.591 -17.089 -18.790  0.00  0.00      PROA  
ATOM    254    N TYR P 466      -9.639 -17.347 -17.793  0.00  0.00      PROA  
ATOM    255   HN TYR P 466     -10.615 -17.541 -17.854  0.00  0.00      PROA  
ATOM    256   CA TYR P 466      -9.210 -17.270 -16.400  0.00  0.00      PROA  
ATOM    257   HA TYR P 466      -8.827 -16.281 -16.195  0.00  0.00      PROA  
ATOM    258   CB TYR P 466     -10.534 -17.765 -15.628  0.00  0.00      PROA  
ATOM    259  HB1 TYR P 466     -10.704 -18.810 -15.968  0.00  0.00      PROA  
ATOM    260  HB2 TYR P 466     -11.292 -17.018 -15.945  0.00  0.00      PROA  
ATOM    261   CG TYR P 466     -10.398 -17.725 -14.150  0.00  0.00      PROA  
ATOM    262  CD1 TYR P 466     -10.445 -18.969 -13.391  0.00  0.00      PROA  
ATOM    263  HD1 TYR P 466     -10.569 -19.921 -13.884  0.00  0.00      PROA  
ATOM    264  CE1 TYR P 466     -10.077 -18.928 -12.015  0.00  0.00      PROA  
ATOM    265  HE1 TYR P 466      -9.959 -19.804 -11.394  0.00  0.00      PROA  
ATOM    266   CZ TYR P 466      -9.998 -17.661 -11.380  0.00  0.00      PROA  
ATOM    267   OH TYR P 466      -9.599 -17.602 -10.016  0.00  0.00      PROA  
ATOM    268   HH TYR P 466     -10.054 -16.817  -9.700  0.00  0.00      PROA  
ATOM    269  CD2 TYR P 466     -10.236 -16.555 -13.473  0.00  0.00      PROA  
ATOM    270  HD2 TYR P 466     -10.195 -15.676 -14.099  0.00  0.00      PROA  
ATOM    271  CE2 TYR P 466     -10.056 -16.452 -12.060  0.00  0.00      PROA  
ATOM    272  HE2 TYR P 466     -10.008 -15.473 -11.608  0.00  0.00      PROA  
ATOM    273    C TYR P 466      -8.069 -18.186 -16.049  0.00  0.00      PROA  
ATOM    274    O TYR P 466      -7.112 -17.709 -15.382  0.00  0.00      PROA  
ATOM    275    N TRP P 467      -8.053 -19.452 -16.464  0.00  0.00      PROA  
ATOM    276   HN TRP P 467      -8.810 -19.754 -17.038  0.00  0.00      PROA  
ATOM    277   CA TRP P 467      -7.079 -20.494 -16.246  0.00  0.00      PROA  
ATOM    278   HA TRP P 467      -6.931 -20.616 -15.183  0.00  0.00      PROA  
ATOM    279   CB TRP P 467      -7.688 -21.909 -16.690  0.00  0.00      PROA  
ATOM    280  HB1 TRP P 467      -7.901 -21.710 -17.763  0.00  0.00      PROA  
ATOM    281  HB2 TRP P 467      -8.642 -22.093 -16.151  0.00  0.00      PROA  
ATOM    282   CG TRP P 467      -6.805 -23.102 -16.601  0.00  0.00      PROA  
ATOM    283  CD1 TRP P 467      -6.457 -23.839 -17.721  0.00  0.00      PROA  
ATOM    284  HD1 TRP P 467      -6.775 -23.719 -18.746  0.00  0.00      PROA  
ATOM    285  NE1 TRP P 467      -5.494 -24.730 -17.357  0.00  0.00      PROA  
ATOM    286  HE1 TRP P 467      -4.810 -25.243 -17.828  0.00  0.00      PROA  
ATOM    287  CE2 TRP P 467      -5.247 -24.616 -16.018  0.00  0.00      PROA  
ATOM    288  CD2 TRP P 467      -6.128 -23.633 -15.541  0.00  0.00      PROA  
ATOM    289  CE3 TRP P 467      -5.985 -23.295 -14.141  0.00  0.00      PROA  
ATOM    290  HE3 TRP P 467      -6.545 -22.478 -13.711  0.00  0.00      PROA  
ATOM    291  CZ3 TRP P 467      -5.075 -24.030 -13.360  0.00  0.00      PROA  
ATOM    292  HZ3 TRP P 467      -5.109 -23.910 -12.287  0.00  0.00      PROA  
ATOM    293  CZ2 TRP P 467      -4.267 -25.242 -15.239  0.00  0.00      PROA  
ATOM    294  HZ2 TRP P 467      -3.534 -25.944 -15.609  0.00  0.00      PROA  
ATOM    295  CH2 TRP P 467      -4.270 -25.016 -13.868  0.00  0.00      PROA  
ATOM    296  HH2 TRP P 467      -3.621 -25.558 -13.196  0.00  0.00      PROA  
ATOM    297    C TRP P 467      -5.641 -20.193 -16.736  0.00  0.00      PROA  
ATOM    298    O TRP P 467      -4.613 -20.591 -16.159  0.00  0.00      PROA  
ATOM    299    N SER P 468      -5.559 -19.555 -17.882  0.00  0.00      PROA  
ATOM    300   HN SER P 468      -6.345 -19.222 -18.397  0.00  0.00      PROA  
ATOM    301   CA SER P 468      -4.230 -19.301 -18.521  0.00  0.00      PROA  
ATOM    302   HA SER P 468      -3.876 -20.316 -18.625  0.00  0.00      PROA  
ATOM    303   CB SER P 468      -4.296 -18.805 -20.048  0.00  0.00      PROA  
ATOM    304  HB1 SER P 468      -3.493 -18.076 -20.290  0.00  0.00      PROA  
ATOM    305  HB2 SER P 468      -5.175 -18.137 -20.170  0.00  0.00      PROA  
ATOM    306   OG SER P 468      -4.146 -19.889 -21.038  0.00  0.00      PROA  
ATOM    307  HG1 SER P 468      -4.949 -20.412 -21.100  0.00  0.00      PROA  
ATOM    308    C SER P 468      -3.277 -18.469 -17.660  0.00  0.00      PROA  
ATOM    309    O SER P 468      -2.097 -18.602 -17.807  0.00  0.00      PROA  
ATOM    310    N ASP P 469      -3.803 -17.599 -16.726  0.00  0.00      PROA  
ATOM    311   HN ASP P 469      -4.795 -17.505 -16.691  0.00  0.00      PROA  
ATOM    312   CA ASP P 469      -3.074 -16.876 -15.815  0.00  0.00      PROA  
ATOM    313   HA ASP P 469      -2.293 -16.392 -16.384  0.00  0.00      PROA  
ATOM    314   CB ASP P 469      -3.875 -15.751 -15.094  0.00  0.00      PROA  
ATOM    315  HB1 ASP P 469      -3.206 -15.288 -14.338  0.00  0.00      PROA  
ATOM    316  HB2 ASP P 469      -4.719 -16.166 -14.502  0.00  0.00      PROA  
ATOM    317   CG ASP P 469      -4.380 -14.716 -16.049  0.00  0.00      PROA  
ATOM    318  OD1 ASP P 469      -5.135 -13.870 -15.527  0.00  0.00      PROA  
ATOM    319  OD2 ASP P 469      -3.981 -14.716 -17.251  0.00  0.00      PROA  
ATOM    320    C ASP P 469      -2.333 -17.724 -14.742  0.00  0.00      PROA  
ATOM    321    O ASP P 469      -1.135 -17.529 -14.483  0.00  0.00      PROA  
ATOM    322    N TYR P 470      -3.033 -18.830 -14.307  0.00  0.00      PROA  
ATOM    323   HN TYR P 470      -3.929 -19.063 -14.677  0.00  0.00      PROA  
ATOM    324   CA TYR P 470      -2.393 -19.817 -13.427  0.00  0.00      PROA  
ATOM    325   HA TYR P 470      -2.042 -19.245 -12.580  0.00  0.00      PROA  
ATOM    326   CB TYR P 470      -3.450 -20.752 -12.975  0.00  0.00      PROA  
ATOM    327  HB1 TYR P 470      -3.013 -21.638 -12.467  0.00  0.00      PROA  
ATOM    328  HB2 TYR P 470      -3.926 -21.186 -13.880  0.00  0.00      PROA  
ATOM    329   CG TYR P 470      -4.455 -20.106 -12.080  0.00  0.00      PROA  
ATOM    330  CD1 TYR P 470      -4.254 -20.295 -10.708  0.00  0.00      PROA  
ATOM    331  HD1 TYR P 470      -3.394 -20.839 -10.346  0.00  0.00      PROA  
ATOM    332  CE1 TYR P 470      -5.194 -19.694  -9.793  0.00  0.00      PROA  
ATOM    333  HE1 TYR P 470      -5.071 -19.678  -8.720  0.00  0.00      PROA  
ATOM    334   CZ TYR P 470      -6.143 -18.832 -10.281  0.00  0.00      PROA  
ATOM    335   OH TYR P 470      -7.008 -18.237  -9.400  0.00  0.00      PROA  
ATOM    336   HH TYR P 470      -7.713 -17.976  -9.997  0.00  0.00      PROA  
ATOM    337  CD2 TYR P 470      -5.629 -19.435 -12.577  0.00  0.00      PROA  
ATOM    338  HD2 TYR P 470      -5.920 -19.374 -13.615  0.00  0.00      PROA  
ATOM    339  CE2 TYR P 470      -6.488 -18.791 -11.647  0.00  0.00      PROA  
ATOM    340  HE2 TYR P 470      -7.406 -18.310 -11.951  0.00  0.00      PROA  
ATOM    341    C TYR P 470      -1.278 -20.587 -14.109  0.00  0.00      PROA  
ATOM    342    O TYR P 470      -0.298 -21.058 -13.531  0.00  0.00      PROA  
ATOM    343    N ARG P 471      -1.368 -20.704 -15.432  0.00  0.00      PROA  
ATOM    344   HN ARG P 471      -2.258 -20.497 -15.832  0.00  0.00      PROA  
ATOM    345   CA ARG P 471      -0.332 -21.114 -16.324  0.00  0.00      PROA  
ATOM    346   HA ARG P 471       0.327 -21.835 -15.863  0.00  0.00      PROA  
ATOM    347   CB ARG P 471      -0.912 -21.653 -17.666  0.00  0.00      PROA  
ATOM    348  HB1 ARG P 471      -0.121 -21.979 -18.375  0.00  0.00      PROA  
ATOM    349  HB2 ARG P 471      -1.327 -20.750 -18.162  0.00  0.00      PROA  
ATOM    350   CG ARG P 471      -1.850 -22.871 -17.612  0.00  0.00      PROA  
ATOM    351  HG1 ARG P 471      -2.003 -23.191 -18.665  0.00  0.00      PROA  
ATOM    352  HG2 ARG P 471      -2.858 -22.517 -17.306  0.00  0.00      PROA  
ATOM    353   CD ARG P 471      -1.258 -24.007 -16.746  0.00  0.00      PROA  
ATOM    354  HD1 ARG P 471      -1.831 -24.956 -16.824  0.00  0.00      PROA  
ATOM    355  HD2 ARG P 471      -1.212 -23.736 -15.669  0.00  0.00      PROA  
ATOM    356   NE ARG P 471       0.127 -24.267 -17.180  0.00  0.00      PROA  
ATOM    357   HE ARG P 471       0.842 -24.114 -16.498  0.00  0.00      PROA  
ATOM    358   CZ ARG P 471       0.388 -24.920 -18.278  0.00  0.00      PROA  
ATOM    359  NH1 ARG P 471       1.670 -25.268 -18.614  0.00  0.00      PROA  
ATOM    360 HH11 ARG P 471       2.336 -24.789 -18.042  0.00  0.00      PROA  
ATOM    361 HH12 ARG P 471       1.886 -25.173 -19.586  0.00  0.00      PROA  
ATOM    362  NH2 ARG P 471      -0.457 -25.355 -19.228  0.00  0.00      PROA  
ATOM    363 HH21 ARG P 471      -0.120 -26.021 -19.893  0.00  0.00      PROA  
ATOM    364 HH22 ARG P 471      -1.403 -25.408 -18.908  0.00  0.00      PROA  
ATOM    365    C ARG P 471       0.723 -20.121 -16.699  0.00  0.00      PROA  
ATOM    366    O ARG P 471       1.835 -20.454 -17.141  0.00  0.00      PROA  
ATOM    367    N ASP P 472       0.512 -18.808 -16.488  0.00  0.00      PROA  
ATOM    368   HN ASP P 472      -0.352 -18.500 -16.096  0.00  0.00      PROA  
ATOM    369   CA ASP P 472       1.599 -17.884 -16.679  0.00  0.00      PROA  
ATOM    370   HA ASP P 472       2.253 -18.257 -17.454  0.00  0.00      PROA  
ATOM    371   CB ASP P 472       0.920 -16.466 -16.921  0.00  0.00      PROA  
ATOM    372  HB1 ASP P 472       1.547 -15.610 -16.591  0.00  0.00      PROA  
ATOM    373  HB2 ASP P 472      -0.026 -16.362 -16.349  0.00  0.00      PROA  
ATOM    374   CG ASP P 472       0.680 -16.213 -18.393  0.00  0.00      PROA  
ATOM    375  OD1 ASP P 472      -0.086 -15.208 -18.635  0.00  0.00      PROA  
ATOM    376  OD2 ASP P 472       1.238 -16.860 -19.299  0.00  0.00      PROA  
ATOM    377    C ASP P 472       2.549 -17.803 -15.444  0.00  0.00      PROA  
ATOM    378    O ASP P 472       3.743 -17.678 -15.617  0.00  0.00      PROA  
ATOM    379    N ALA P 473       2.039 -17.950 -14.199  0.00  0.00      PROA  
ATOM    380   HN ALA P 473       1.063 -18.063 -14.030  0.00  0.00      PROA  
ATOM    381   CA ALA P 473       2.831 -18.001 -13.003  0.00  0.00      PROA  
ATOM    382   HA ALA P 473       3.049 -17.025 -12.596  0.00  0.00      PROA  
ATOM    383   CB ALA P 473       1.786 -18.508 -11.948  0.00  0.00      PROA  
ATOM    384  HB1 ALA P 473       0.838 -17.931 -12.008  0.00  0.00      PROA  
ATOM    385  HB2 ALA P 473       2.343 -18.457 -10.988  0.00  0.00      PROA  
ATOM    386  HB3 ALA P 473       1.477 -19.557 -12.146  0.00  0.00      PROA  
ATOM    387    C ALA P 473       4.167 -18.728 -13.020  0.00  0.00      PROA  
ATOM    388    O ALA P 473       4.268 -19.907 -13.428  0.00  0.00      PROA  
ATOM    389    N LEU P 474       5.179 -18.119 -12.419  0.00  0.00      PROA  
ATOM    390   HN LEU P 474       5.097 -17.176 -12.107  0.00  0.00      PROA  
ATOM    391   CA LEU P 474       6.536 -18.671 -12.500  0.00  0.00      PROA  
ATOM    392   HA LEU P 474       6.509 -19.572 -13.095  0.00  0.00      PROA  
ATOM    393   CB LEU P 474       7.493 -17.599 -13.037  0.00  0.00      PROA  
ATOM    394  HB1 LEU P 474       8.511 -18.039 -12.975  0.00  0.00      PROA  
ATOM    395  HB2 LEU P 474       7.524 -16.721 -12.358  0.00  0.00      PROA  
ATOM    396   CG LEU P 474       7.173 -17.070 -14.446  0.00  0.00      PROA  
ATOM    397   HG LEU P 474       6.083 -16.868 -14.518  0.00  0.00      PROA  
ATOM    398  CD1 LEU P 474       7.824 -15.689 -14.596  0.00  0.00      PROA  
ATOM    399 HD11 LEU P 474       8.922 -15.663 -14.767  0.00  0.00      PROA  
ATOM    400 HD12 LEU P 474       7.531 -15.040 -13.743  0.00  0.00      PROA  
ATOM    401 HD13 LEU P 474       7.510 -15.109 -15.491  0.00  0.00      PROA  
ATOM    402  CD2 LEU P 474       7.690 -17.966 -15.502  0.00  0.00      PROA  
ATOM    403 HD21 LEU P 474       7.538 -17.555 -16.523  0.00  0.00      PROA  
ATOM    404 HD22 LEU P 474       7.151 -18.938 -15.506  0.00  0.00      PROA  
ATOM    405 HD23 LEU P 474       8.783 -18.108 -15.361  0.00  0.00      PROA  
ATOM    406    C LEU P 474       6.923 -19.108 -11.093  0.00  0.00      PROA  
ATOM    407    O LEU P 474       6.776 -18.292 -10.194  0.00  0.00      PROA  
ATOM    408    N SER P 475       7.434 -20.343 -10.853  0.00  0.00      PROA  
ATOM    409   HN SER P 475       7.543 -20.991 -11.602  0.00  0.00      PROA  
ATOM    410   CA SER P 475       7.602 -20.904  -9.488  0.00  0.00      PROA  
ATOM    411   HA SER P 475       6.619 -20.918  -9.041  0.00  0.00      PROA  
ATOM    412   CB SER P 475       8.131 -22.437  -9.519  0.00  0.00      PROA  
ATOM    413  HB1 SER P 475       8.256 -22.852  -8.496  0.00  0.00      PROA  
ATOM    414  HB2 SER P 475       9.051 -22.495 -10.139  0.00  0.00      PROA  
ATOM    415   OG SER P 475       7.154 -23.291 -10.148  0.00  0.00      PROA  
ATOM    416  HG1 SER P 475       6.952 -23.001 -11.040  0.00  0.00      PROA  
ATOM    417    C SER P 475       8.364 -20.112  -8.396  0.00  0.00      PROA  
ATOM    418    O SER P 475       7.924 -19.877  -7.318  0.00  0.00      PROA  
ATOM    419    N LEU P 476       9.592 -19.673  -8.816  0.00  0.00      PROA  
ATOM    420   HN LEU P 476       9.877 -19.630  -9.770  0.00  0.00      PROA  
ATOM    421   CA LEU P 476      10.462 -18.948  -7.896  0.00  0.00      PROA  
ATOM    422   HA LEU P 476      10.714 -19.445  -6.970  0.00  0.00      PROA  
ATOM    423   CB LEU P 476      11.796 -18.837  -8.576  0.00  0.00      PROA  
ATOM    424  HB1 LEU P 476      12.420 -18.321  -7.815  0.00  0.00      PROA  
ATOM    425  HB2 LEU P 476      11.735 -18.160  -9.455  0.00  0.00      PROA  
ATOM    426   CG LEU P 476      12.470 -20.178  -9.006  0.00  0.00      PROA  
ATOM    427   HG LEU P 476      12.025 -20.662  -9.902  0.00  0.00      PROA  
ATOM    428  CD1 LEU P 476      13.909 -19.963  -9.473  0.00  0.00      PROA  
ATOM    429 HD11 LEU P 476      14.400 -20.917  -9.760  0.00  0.00      PROA  
ATOM    430 HD12 LEU P 476      14.425 -19.465  -8.625  0.00  0.00      PROA  
ATOM    431 HD13 LEU P 476      13.869 -19.261 -10.333  0.00  0.00      PROA  
ATOM    432  CD2 LEU P 476      12.511 -21.330  -7.955  0.00  0.00      PROA  
ATOM    433 HD21 LEU P 476      11.500 -21.487  -7.523  0.00  0.00      PROA  
ATOM    434 HD22 LEU P 476      13.135 -21.083  -7.070  0.00  0.00      PROA  
ATOM    435 HD23 LEU P 476      12.865 -22.265  -8.440  0.00  0.00      PROA  
ATOM    436    C LEU P 476       9.961 -17.548  -7.624  0.00  0.00      PROA  
ATOM    437    O LEU P 476       9.963 -17.006  -6.474  0.00  0.00      PROA  
ATOM    438    N GLN P 477       9.606 -16.841  -8.756  0.00  0.00      PROA  
ATOM    439   HN GLN P 477       9.614 -17.216  -9.680  0.00  0.00      PROA  
ATOM    440   CA GLN P 477       9.183 -15.431  -8.745  0.00  0.00      PROA  
ATOM    441   HA GLN P 477       9.995 -14.857  -8.324  0.00  0.00      PROA  
ATOM    442   CB GLN P 477       8.848 -14.831 -10.153  0.00  0.00      PROA  
ATOM    443  HB1 GLN P 477       8.721 -13.742  -9.972  0.00  0.00      PROA  
ATOM    444  HB2 GLN P 477       7.882 -15.190 -10.568  0.00  0.00      PROA  
ATOM    445   CG GLN P 477       9.929 -15.059 -11.283  0.00  0.00      PROA  
ATOM    446  HG1 GLN P 477       9.989 -14.148 -11.916  0.00  0.00      PROA  
ATOM    447  HG2 GLN P 477       9.722 -15.944 -11.922  0.00  0.00      PROA  
ATOM    448   CD GLN P 477      11.369 -15.392 -10.867  0.00  0.00      PROA  
ATOM    449  OE1 GLN P 477      12.053 -16.295 -11.461  0.00  0.00      PROA  
ATOM    450  NE2 GLN P 477      11.972 -14.542 -10.046  0.00  0.00      PROA  
ATOM    451 HE21 GLN P 477      12.940 -14.699  -9.848  0.00  0.00      PROA  
ATOM    452 HE22 GLN P 477      11.596 -13.634  -9.859  0.00  0.00      PROA  
ATOM    453    C GLN P 477       7.973 -15.339  -7.906  0.00  0.00      PROA  
ATOM    454    O GLN P 477       7.913 -14.427  -7.062  0.00  0.00      PROA  
ATOM    455    N CYS P 478       6.951 -16.202  -8.024  0.00  0.00      PROA  
ATOM    456   HN CYS P 478       7.042 -16.980  -8.641  0.00  0.00      PROA  
ATOM    457   CA CYS P 478       5.714 -16.162  -7.376  0.00  0.00      PROA  
ATOM    458   HA CYS P 478       5.386 -15.133  -7.361  0.00  0.00      PROA  
ATOM    459   CB CYS P 478       4.685 -17.052  -7.859  0.00  0.00      PROA  
ATOM    460  HB1 CYS P 478       3.820 -17.220  -7.182  0.00  0.00      PROA  
ATOM    461  HB2 CYS P 478       5.059 -18.091  -7.986  0.00  0.00      PROA  
ATOM    462   SG CYS P 478       3.982 -16.423  -9.422  0.00  0.00      PROA  
ATOM    463  HG1 CYS P 478       5.170 -16.255  -9.985  0.00  0.00      PROA  
ATOM    464    C CYS P 478       5.938 -16.412  -5.896  0.00  0.00      PROA  
ATOM    465    O CYS P 478       5.429 -15.652  -5.046  0.00  0.00      PROA  
ATOM    466    N LEU P 479       6.707 -17.419  -5.564  0.00  0.00      PROA  
ATOM    467   HN LEU P 479       7.228 -17.859  -6.290  0.00  0.00      PROA  
ATOM    468   CA LEU P 479       7.013 -17.837  -4.218  0.00  0.00      PROA  
ATOM    469   HA LEU P 479       6.034 -17.963  -3.780  0.00  0.00      PROA  
ATOM    470   CB LEU P 479       7.742 -19.111  -4.351  0.00  0.00      PROA  
ATOM    471  HB1 LEU P 479       8.648 -18.981  -4.980  0.00  0.00      PROA  
ATOM    472  HB2 LEU P 479       7.090 -19.831  -4.890  0.00  0.00      PROA  
ATOM    473   CG LEU P 479       8.267 -19.617  -2.988  0.00  0.00      PROA  
ATOM    474   HG LEU P 479       8.756 -18.797  -2.420  0.00  0.00      PROA  
ATOM    475  CD1 LEU P 479       7.109 -20.251  -2.278  0.00  0.00      PROA  
ATOM    476 HD11 LEU P 479       6.154 -19.683  -2.299  0.00  0.00      PROA  
ATOM    477 HD12 LEU P 479       7.252 -20.230  -1.176  0.00  0.00      PROA  
ATOM    478 HD13 LEU P 479       6.913 -21.278  -2.653  0.00  0.00      PROA  
ATOM    479  CD2 LEU P 479       9.405 -20.681  -3.161  0.00  0.00      PROA  
ATOM    480 HD21 LEU P 479       8.817 -21.601  -3.365  0.00  0.00      PROA  
ATOM    481 HD22 LEU P 479      10.000 -20.716  -2.224  0.00  0.00      PROA  
ATOM    482 HD23 LEU P 479      10.040 -20.463  -4.046  0.00  0.00      PROA  
ATOM    483    C LEU P 479       7.653 -16.708  -3.370  0.00  0.00      PROA  
ATOM    484    O LEU P 479       7.163 -16.288  -2.332  0.00  0.00      PROA  
ATOM    485    N ALA P 480       8.758 -16.105  -3.980  0.00  0.00      PROA  
ATOM    486   HN ALA P 480       9.077 -16.380  -4.884  0.00  0.00      PROA  
ATOM    487   CA ALA P 480       9.371 -14.954  -3.444  0.00  0.00      PROA  
ATOM    488   HA ALA P 480       9.732 -15.248  -2.470  0.00  0.00      PROA  
ATOM    489   CB ALA P 480      10.530 -14.560  -4.290  0.00  0.00      PROA  
ATOM    490  HB1 ALA P 480      10.208 -14.387  -5.339  0.00  0.00      PROA  
ATOM    491  HB2 ALA P 480      11.375 -15.277  -4.363  0.00  0.00      PROA  
ATOM    492  HB3 ALA P 480      10.830 -13.533  -3.991  0.00  0.00      PROA  
ATOM    493    C ALA P 480       8.410 -13.803  -3.319  0.00  0.00      PROA  
ATOM    494    O ALA P 480       8.381 -13.048  -2.303  0.00  0.00      PROA  
ATOM    495    N SER P 481       7.579 -13.632  -4.358  0.00  0.00      PROA  
ATOM    496   HN SER P 481       7.593 -14.167  -5.199  0.00  0.00      PROA  
ATOM    497   CA SER P 481       6.647 -12.540  -4.269  0.00  0.00      PROA  
ATOM    498   HA SER P 481       7.071 -11.602  -3.945  0.00  0.00      PROA  
ATOM    499   CB SER P 481       5.993 -12.198  -5.671  0.00  0.00      PROA  
ATOM    500  HB1 SER P 481       5.236 -11.389  -5.597  0.00  0.00      PROA  
ATOM    501  HB2 SER P 481       5.575 -13.131  -6.108  0.00  0.00      PROA  
ATOM    502   OG SER P 481       6.958 -11.769  -6.576  0.00  0.00      PROA  
ATOM    503  HG1 SER P 481       7.410 -12.594  -6.770  0.00  0.00      PROA  
ATOM    504    C SER P 481       5.487 -12.706  -3.236  0.00  0.00      PROA  
ATOM    505    O SER P 481       5.004 -11.757  -2.596  0.00  0.00      PROA  
ATOM    506    N PHE P 482       5.027 -13.987  -2.995  0.00  0.00      PROA  
ATOM    507   HN PHE P 482       5.204 -14.793  -3.555  0.00  0.00      PROA  
ATOM    508   CA PHE P 482       4.127 -14.261  -1.859  0.00  0.00      PROA  
ATOM    509   HA PHE P 482       3.414 -13.461  -2.000  0.00  0.00      PROA  
ATOM    510   CB PHE P 482       3.412 -15.572  -2.188  0.00  0.00      PROA  
ATOM    511  HB1 PHE P 482       3.884 -15.921  -3.131  0.00  0.00      PROA  
ATOM    512  HB2 PHE P 482       2.363 -15.367  -2.490  0.00  0.00      PROA  
ATOM    513   CG PHE P 482       3.250 -16.643  -1.107  0.00  0.00      PROA  
ATOM    514  CD1 PHE P 482       2.417 -16.316  -0.020  0.00  0.00      PROA  
ATOM    515  HD1 PHE P 482       1.943 -15.349   0.064  0.00  0.00      PROA  
ATOM    516  CE1 PHE P 482       2.253 -17.110   1.073  0.00  0.00      PROA  
ATOM    517  HE1 PHE P 482       1.647 -16.704   1.870  0.00  0.00      PROA  
ATOM    518   CZ PHE P 482       2.795 -18.473   1.028  0.00  0.00      PROA  
ATOM    519   HZ PHE P 482       2.510 -19.132   1.835  0.00  0.00      PROA  
ATOM    520  CD2 PHE P 482       3.793 -17.883  -1.126  0.00  0.00      PROA  
ATOM    521  HD2 PHE P 482       4.558 -18.116  -1.851  0.00  0.00      PROA  
ATOM    522  CE2 PHE P 482       3.546 -18.844  -0.058  0.00  0.00      PROA  
ATOM    523  HE2 PHE P 482       4.107 -19.765  -0.125  0.00  0.00      PROA  
ATOM    524    C PHE P 482       4.734 -14.164  -0.521  0.00  0.00      PROA  
ATOM    525    O PHE P 482       4.189 -13.447   0.348  0.00  0.00      PROA  
ATOM    526    N LEU P 483       5.953 -14.729  -0.350  0.00  0.00      PROA  
ATOM    527   HN LEU P 483       6.369 -15.223  -1.109  0.00  0.00      PROA  
ATOM    528   CA LEU P 483       6.800 -14.612   0.798  0.00  0.00      PROA  
ATOM    529   HA LEU P 483       6.196 -15.078   1.563  0.00  0.00      PROA  
ATOM    530   CB LEU P 483       8.088 -15.537   0.813  0.00  0.00      PROA  
ATOM    531  HB1 LEU P 483       8.738 -15.232   1.662  0.00  0.00      PROA  
ATOM    532  HB2 LEU P 483       8.623 -15.296  -0.130  0.00  0.00      PROA  
ATOM    533   CG LEU P 483       7.825 -17.094   0.818  0.00  0.00      PROA  
ATOM    534   HG LEU P 483       6.959 -17.324   0.160  0.00  0.00      PROA  
ATOM    535  CD1 LEU P 483       9.068 -17.826   0.251  0.00  0.00      PROA  
ATOM    536 HD11 LEU P 483       9.411 -17.401  -0.716  0.00  0.00      PROA  
ATOM    537 HD12 LEU P 483       8.864 -18.913   0.149  0.00  0.00      PROA  
ATOM    538 HD13 LEU P 483       9.830 -17.656   1.042  0.00  0.00      PROA  
ATOM    539  CD2 LEU P 483       7.483 -17.509   2.268  0.00  0.00      PROA  
ATOM    540 HD21 LEU P 483       6.663 -16.915   2.726  0.00  0.00      PROA  
ATOM    541 HD22 LEU P 483       8.290 -17.329   3.009  0.00  0.00      PROA  
ATOM    542 HD23 LEU P 483       7.319 -18.608   2.283  0.00  0.00      PROA  
ATOM    543    C LEU P 483       7.098 -13.173   1.152  0.00  0.00      PROA  
ATOM    544    O LEU P 483       6.993 -12.793   2.354  0.00  0.00      PROA  
ATOM    545    N PHE P 484       7.392 -12.229   0.183  0.00  0.00      PROA  
ATOM    546   HN PHE P 484       7.474 -12.453  -0.785  0.00  0.00      PROA  
ATOM    547   CA PHE P 484       7.591 -10.824   0.535  0.00  0.00      PROA  
ATOM    548   HA PHE P 484       8.136 -10.704   1.460  0.00  0.00      PROA  
ATOM    549   CB PHE P 484       8.319 -10.261  -0.768  0.00  0.00      PROA  
ATOM    550  HB1 PHE P 484       7.612 -10.472  -1.598  0.00  0.00      PROA  
ATOM    551  HB2 PHE P 484       9.236 -10.862  -0.946  0.00  0.00      PROA  
ATOM    552   CG PHE P 484       8.668  -8.766  -0.792  0.00  0.00      PROA  
ATOM    553  CD1 PHE P 484       9.426  -8.274   0.266  0.00  0.00      PROA  
ATOM    554  HD1 PHE P 484       9.774  -8.920   1.059  0.00  0.00      PROA  
ATOM    555  CE1 PHE P 484       9.755  -6.935   0.386  0.00  0.00      PROA  
ATOM    556  HE1 PHE P 484      10.414  -6.591   1.170  0.00  0.00      PROA  
ATOM    557   CZ PHE P 484       9.602  -6.064  -0.719  0.00  0.00      PROA  
ATOM    558   HZ PHE P 484       9.843  -5.012  -0.677  0.00  0.00      PROA  
ATOM    559  CD2 PHE P 484       8.444  -7.860  -1.876  0.00  0.00      PROA  
ATOM    560  HD2 PHE P 484       7.924  -8.219  -2.752  0.00  0.00      PROA  
ATOM    561  CE2 PHE P 484       8.896  -6.541  -1.883  0.00  0.00      PROA  
ATOM    562  HE2 PHE P 484       8.705  -5.824  -2.668  0.00  0.00      PROA  
ATOM    563    C PHE P 484       6.289 -10.103   0.740  0.00  0.00      PROA  
ATOM    564    O PHE P 484       6.112  -9.502   1.753  0.00  0.00      PROA  
ATOM    565    N LEU P 485       5.301 -10.180  -0.253  0.00  0.00      PROA  
ATOM    566   HN LEU P 485       5.280 -10.777  -1.051  0.00  0.00      PROA  
ATOM    567   CA LEU P 485       4.143  -9.345  -0.138  0.00  0.00      PROA  
ATOM    568   HA LEU P 485       4.457  -8.334   0.076  0.00  0.00      PROA  
ATOM    569   CB LEU P 485       3.320  -9.135  -1.385  0.00  0.00      PROA  
ATOM    570  HB1 LEU P 485       2.256  -8.933  -1.137  0.00  0.00      PROA  
ATOM    571  HB2 LEU P 485       3.330 -10.091  -1.950  0.00  0.00      PROA  
ATOM    572   CG LEU P 485       3.705  -8.038  -2.464  0.00  0.00      PROA  
ATOM    573   HG LEU P 485       3.082  -8.170  -3.374  0.00  0.00      PROA  
ATOM    574  CD1 LEU P 485       3.468  -6.587  -1.919  0.00  0.00      PROA  
ATOM    575 HD11 LEU P 485       3.988  -6.365  -0.962  0.00  0.00      PROA  
ATOM    576 HD12 LEU P 485       2.369  -6.554  -1.761  0.00  0.00      PROA  
ATOM    577 HD13 LEU P 485       3.823  -5.831  -2.652  0.00  0.00      PROA  
ATOM    578  CD2 LEU P 485       5.179  -8.177  -2.875  0.00  0.00      PROA  
ATOM    579 HD21 LEU P 485       5.338  -9.226  -3.202  0.00  0.00      PROA  
ATOM    580 HD22 LEU P 485       5.800  -7.923  -1.990  0.00  0.00      PROA  
ATOM    581 HD23 LEU P 485       5.444  -7.494  -3.710  0.00  0.00      PROA  
ATOM    582    C LEU P 485       3.316  -9.675   1.124  0.00  0.00      PROA  
ATOM    583    O LEU P 485       2.736  -8.736   1.649  0.00  0.00      PROA  
ATOM    584    N TYR P 486       3.139 -10.957   1.623  0.00  0.00      PROA  
ATOM    585   HN TYR P 486       3.538 -11.687   1.073  0.00  0.00      PROA  
ATOM    586   CA TYR P 486       2.551 -11.287   2.922  0.00  0.00      PROA  
ATOM    587   HA TYR P 486       1.482 -11.134   2.909  0.00  0.00      PROA  
ATOM    588   CB TYR P 486       2.857 -12.861   3.178  0.00  0.00      PROA  
ATOM    589  HB1 TYR P 486       3.945 -13.058   3.073  0.00  0.00      PROA  
ATOM    590  HB2 TYR P 486       2.346 -13.488   2.416  0.00  0.00      PROA  
ATOM    591   CG TYR P 486       2.410 -13.240   4.589  0.00  0.00      PROA  
ATOM    592  CD1 TYR P 486       1.072 -13.723   4.771  0.00  0.00      PROA  
ATOM    593  HD1 TYR P 486       0.360 -13.732   3.959  0.00  0.00      PROA  
ATOM    594  CE1 TYR P 486       0.774 -14.231   6.063  0.00  0.00      PROA  
ATOM    595  HE1 TYR P 486      -0.236 -14.533   6.301  0.00  0.00      PROA  
ATOM    596   CZ TYR P 486       1.722 -14.163   7.115  0.00  0.00      PROA  
ATOM    597   OH TYR P 486       1.590 -14.692   8.427  0.00  0.00      PROA  
ATOM    598   HH TYR P 486       0.805 -15.245   8.432  0.00  0.00      PROA  
ATOM    599  CD2 TYR P 486       3.365 -13.349   5.572  0.00  0.00      PROA  
ATOM    600  HD2 TYR P 486       4.380 -13.131   5.275  0.00  0.00      PROA  
ATOM    601  CE2 TYR P 486       3.032 -13.779   6.802  0.00  0.00      PROA  
ATOM    602  HE2 TYR P 486       3.774 -13.968   7.565  0.00  0.00      PROA  
ATOM    603    C TYR P 486       3.160 -10.411   4.012  0.00  0.00      PROA  
ATOM    604    O TYR P 486       2.448  -9.716   4.708  0.00  0.00      PROA  
ATOM    605    N CYS P 487       4.504 -10.560   4.262  0.00  0.00      PROA  
ATOM    606   HN CYS P 487       4.922 -11.195   3.617  0.00  0.00      PROA  
ATOM    607   CA CYS P 487       5.324  -9.788   5.175  0.00  0.00      PROA  
ATOM    608   HA CYS P 487       4.879 -10.010   6.133  0.00  0.00      PROA  
ATOM    609   CB CYS P 487       6.819 -10.274   5.166  0.00  0.00      PROA  
ATOM    610  HB1 CYS P 487       7.239 -10.310   4.138  0.00  0.00      PROA  
ATOM    611  HB2 CYS P 487       6.845 -11.368   5.355  0.00  0.00      PROA  
ATOM    612   SG CYS P 487       7.998  -9.461   6.216  0.00  0.00      PROA  
ATOM    613  HG1 CYS P 487       8.545  -8.786   5.215  0.00  0.00      PROA  
ATOM    614    C CYS P 487       5.064  -8.317   5.058  0.00  0.00      PROA  
ATOM    615    O CYS P 487       4.726  -7.666   6.078  0.00  0.00      PROA  
ATOM    616    N ALA P 488       5.071  -7.822   3.757  0.00  0.00      PROA  
ATOM    617   HN ALA P 488       5.415  -8.372   3.001  0.00  0.00      PROA  
ATOM    618   CA ALA P 488       4.785  -6.427   3.460  0.00  0.00      PROA  
ATOM    619   HA ALA P 488       5.468  -5.809   4.024  0.00  0.00      PROA  
ATOM    620   CB ALA P 488       5.092  -6.159   1.944  0.00  0.00      PROA  
ATOM    621  HB1 ALA P 488       5.024  -5.061   1.795  0.00  0.00      PROA  
ATOM    622  HB2 ALA P 488       4.413  -6.731   1.276  0.00  0.00      PROA  
ATOM    623  HB3 ALA P 488       6.103  -6.527   1.669  0.00  0.00      PROA  
ATOM    624    C ALA P 488       3.398  -5.920   3.790  0.00  0.00      PROA  
ATOM    625    O ALA P 488       3.241  -4.828   4.294  0.00  0.00      PROA  
ATOM    626    N CYS P 489       2.381  -6.725   3.667  0.00  0.00      PROA  
ATOM    627   HN CYS P 489       2.550  -7.688   3.470  0.00  0.00      PROA  
ATOM    628   CA CYS P 489       0.985  -6.406   3.980  0.00  0.00      PROA  
ATOM    629   HA CYS P 489       0.761  -5.394   3.675  0.00  0.00      PROA  
ATOM    630   CB CYS P 489       0.020  -7.376   3.348  0.00  0.00      PROA  
ATOM    631  HB1 CYS P 489      -1.001  -7.250   3.768  0.00  0.00      PROA  
ATOM    632  HB2 CYS P 489       0.211  -8.418   3.681  0.00  0.00      PROA  
ATOM    633   SG CYS P 489      -0.015  -7.300   1.525  0.00  0.00      PROA  
ATOM    634  HG1 CYS P 489       1.216  -7.737   1.302  0.00  0.00      PROA  
ATOM    635    C CYS P 489       0.783  -6.537   5.477  0.00  0.00      PROA  
ATOM    636    O CYS P 489      -0.121  -5.903   6.022  0.00  0.00      PROA  
ATOM    637    N MET P 490       1.552  -7.359   6.183  0.00  0.00      PROA  
ATOM    638   HN MET P 490       2.201  -7.804   5.570  0.00  0.00      PROA  
ATOM    639   CA MET P 490       1.258  -7.727   7.555  0.00  0.00      PROA  
ATOM    640   HA MET P 490       0.243  -8.091   7.493  0.00  0.00      PROA  
ATOM    641   CB MET P 490       2.024  -8.928   8.006  0.00  0.00      PROA  
ATOM    642  HB1 MET P 490       3.027  -8.701   7.588  0.00  0.00      PROA  
ATOM    643  HB2 MET P 490       1.723  -9.847   7.459  0.00  0.00      PROA  
ATOM    644   CG MET P 490       2.118  -9.173   9.514  0.00  0.00      PROA  
ATOM    645  HG1 MET P 490       2.465  -8.266  10.053  0.00  0.00      PROA  
ATOM    646  HG2 MET P 490       2.791  -9.995   9.839  0.00  0.00      PROA  
ATOM    647   SD MET P 490       0.485  -9.739  10.040  0.00  0.00      PROA  
ATOM    648   CE MET P 490       0.610 -11.482   9.578  0.00  0.00      PROA  
ATOM    649  HE1 MET P 490       1.085 -11.741   8.607  0.00  0.00      PROA  
ATOM    650  HE2 MET P 490      -0.404 -11.937   9.580  0.00  0.00      PROA  
ATOM    651  HE3 MET P 490       1.258 -12.060  10.271  0.00  0.00      PROA  
ATOM    652    C MET P 490       1.244  -6.585   8.616  0.00  0.00      PROA  
ATOM    653    O MET P 490       0.347  -6.391   9.413  0.00  0.00      PROA  
ATOM    654    N SER P 491       2.290  -5.731   8.698  0.00  0.00      PROA  
ATOM    655   HN SER P 491       3.006  -5.945   8.039  0.00  0.00      PROA  
ATOM    656   CA SER P 491       2.299  -4.520   9.562  0.00  0.00      PROA  
ATOM    657   HA SER P 491       2.059  -4.941  10.527  0.00  0.00      PROA  
ATOM    658   CB SER P 491       3.632  -3.789   9.888  0.00  0.00      PROA  
ATOM    659  HB1 SER P 491       4.193  -3.561   8.957  0.00  0.00      PROA  
ATOM    660  HB2 SER P 491       4.190  -4.357  10.662  0.00  0.00      PROA  
ATOM    661   OG SER P 491       3.304  -2.539  10.454  0.00  0.00      PROA  
ATOM    662  HG1 SER P 491       2.944  -2.762  11.316  0.00  0.00      PROA  
ATOM    663    C SER P 491       1.055  -3.603   9.246  0.00  0.00      PROA  
ATOM    664    O SER P 491       0.423  -3.255  10.218  0.00  0.00      PROA  
ATOM    665    N PRO P 492       0.691  -3.179   8.054  0.00  0.00      PROA  
ATOM    666   CD PRO P 492       1.652  -3.187   6.926  0.00  0.00      PROA  
ATOM    667  HD1 PRO P 492       1.693  -4.226   6.534  0.00  0.00      PROA  
ATOM    668  HD2 PRO P 492       2.552  -2.603   7.213  0.00  0.00      PROA  
ATOM    669   CA PRO P 492      -0.621  -2.576   7.700  0.00  0.00      PROA  
ATOM    670   HA PRO P 492      -0.571  -1.590   8.138  0.00  0.00      PROA  
ATOM    671   CB PRO P 492      -0.643  -2.511   6.229  0.00  0.00      PROA  
ATOM    672  HB1 PRO P 492      -1.190  -1.605   5.891  0.00  0.00      PROA  
ATOM    673  HB2 PRO P 492      -1.112  -3.422   5.800  0.00  0.00      PROA  
ATOM    674   CG PRO P 492       0.882  -2.327   5.868  0.00  0.00      PROA  
ATOM    675  HG1 PRO P 492       1.007  -2.628   4.806  0.00  0.00      PROA  
ATOM    676  HG2 PRO P 492       1.247  -1.285   5.992  0.00  0.00      PROA  
ATOM    677    C PRO P 492      -1.928  -3.082   8.367  0.00  0.00      PROA  
ATOM    678    O PRO P 492      -2.688  -2.219   8.788  0.00  0.00      PROA  
ATOM    679    N VAL P 493      -2.249  -4.442   8.323  0.00  0.00      PROA  
ATOM    680   HN VAL P 493      -1.683  -4.959   7.687  0.00  0.00      PROA  
ATOM    681   CA VAL P 493      -3.433  -5.086   8.871  0.00  0.00      PROA  
ATOM    682   HA VAL P 493      -4.317  -4.660   8.419  0.00  0.00      PROA  
ATOM    683   CB VAL P 493      -3.363  -6.596   8.552  0.00  0.00      PROA  
ATOM    684   HB VAL P 493      -2.416  -6.979   8.988  0.00  0.00      PROA  
ATOM    685  CG1 VAL P 493      -4.536  -7.404   9.152  0.00  0.00      PROA  
ATOM    686 HG11 VAL P 493      -5.563  -7.116   8.843  0.00  0.00      PROA  
ATOM    687 HG12 VAL P 493      -4.490  -7.331  10.260  0.00  0.00      PROA  
ATOM    688 HG13 VAL P 493      -4.315  -8.460   8.886  0.00  0.00      PROA  
ATOM    689  CG2 VAL P 493      -3.179  -6.844   7.066  0.00  0.00      PROA  
ATOM    690 HG21 VAL P 493      -4.201  -6.883   6.632  0.00  0.00      PROA  
ATOM    691 HG22 VAL P 493      -2.602  -7.766   6.841  0.00  0.00      PROA  
ATOM    692 HG23 VAL P 493      -2.547  -6.102   6.534  0.00  0.00      PROA  
ATOM    693    C VAL P 493      -3.580  -4.919  10.300  0.00  0.00      PROA  
ATOM    694    O VAL P 493      -4.661  -4.588  10.859  0.00  0.00      PROA  
ATOM    695    N ILE P 494      -2.416  -5.120  11.033  0.00  0.00      PROA  
ATOM    696   HN ILE P 494      -1.626  -5.291  10.449  0.00  0.00      PROA  
ATOM    697   CA ILE P 494      -2.209  -4.952  12.460  0.00  0.00      PROA  
ATOM    698   HA ILE P 494      -2.948  -5.568  12.951  0.00  0.00      PROA  
ATOM    699   CB ILE P 494      -0.819  -5.449  12.931  0.00  0.00      PROA  
ATOM    700   HB ILE P 494      -0.044  -4.907  12.347  0.00  0.00      PROA  
ATOM    701  CG2 ILE P 494      -0.667  -5.189  14.443  0.00  0.00      PROA  
ATOM    702 HG21 ILE P 494      -1.268  -5.875  15.077  0.00  0.00      PROA  
ATOM    703 HG22 ILE P 494      -0.812  -4.153  14.817  0.00  0.00      PROA  
ATOM    704 HG23 ILE P 494       0.354  -5.458  14.789  0.00  0.00      PROA  
ATOM    705  CG1 ILE P 494      -0.579  -6.931  12.648  0.00  0.00      PROA  
ATOM    706 HG11 ILE P 494      -0.807  -7.101  11.574  0.00  0.00      PROA  
ATOM    707 HG12 ILE P 494      -1.219  -7.558  13.305  0.00  0.00      PROA  
ATOM    708   CD ILE P 494       0.892  -7.487  12.963  0.00  0.00      PROA  
ATOM    709  HD1 ILE P 494       1.617  -6.748  12.559  0.00  0.00      PROA  
ATOM    710  HD2 ILE P 494       1.155  -8.474  12.527  0.00  0.00      PROA  
ATOM    711  HD3 ILE P 494       1.070  -7.426  14.058  0.00  0.00      PROA  
ATOM    712    C ILE P 494      -2.436  -3.509  12.857  0.00  0.00      PROA  
ATOM    713    O ILE P 494      -3.200  -3.109  13.738  0.00  0.00      PROA  
ATOM    714    N THR P 495      -1.768  -2.562  12.158  0.00  0.00      PROA  
ATOM    715   HN THR P 495      -1.176  -2.797  11.391  0.00  0.00      PROA  
ATOM    716   CA THR P 495      -1.778  -1.157  12.463  0.00  0.00      PROA  
ATOM    717   HA THR P 495      -1.536  -1.036  13.509  0.00  0.00      PROA  
ATOM    718   CB THR P 495      -0.763  -0.320  11.637  0.00  0.00      PROA  
ATOM    719   HB THR P 495      -0.829  -0.627  10.571  0.00  0.00      PROA  
ATOM    720  OG1 THR P 495       0.550  -0.625  12.094  0.00  0.00      PROA  
ATOM    721  HG1 THR P 495       0.733  -1.490  11.720  0.00  0.00      PROA  
ATOM    722  CG2 THR P 495      -0.922   1.233  11.774  0.00  0.00      PROA  
ATOM    723 HG21 THR P 495      -1.771   1.617  11.168  0.00  0.00      PROA  
ATOM    724 HG22 THR P 495      -0.036   1.741  11.337  0.00  0.00      PROA  
ATOM    725 HG23 THR P 495      -1.000   1.528  12.842  0.00  0.00      PROA  
ATOM    726    C THR P 495      -3.188  -0.474  12.357  0.00  0.00      PROA  
ATOM    727    O THR P 495      -3.717   0.233  13.216  0.00  0.00      PROA  
ATOM    728    N PHE P 496      -3.914  -0.780  11.265  0.00  0.00      PROA  
ATOM    729   HN PHE P 496      -3.526  -1.395  10.582  0.00  0.00      PROA  
ATOM    730   CA PHE P 496      -5.313  -0.414  10.979  0.00  0.00      PROA  
ATOM    731   HA PHE P 496      -5.405   0.662  10.948  0.00  0.00      PROA  
ATOM    732   CB PHE P 496      -5.586  -1.010   9.564  0.00  0.00      PROA  
ATOM    733  HB1 PHE P 496      -5.192  -2.048   9.530  0.00  0.00      PROA  
ATOM    734  HB2 PHE P 496      -5.140  -0.325   8.812  0.00  0.00      PROA  
ATOM    735   CG PHE P 496      -7.111  -0.834   9.273  0.00  0.00      PROA  
ATOM    736  CD1 PHE P 496      -7.887   0.266   9.730  0.00  0.00      PROA  
ATOM    737  HD1 PHE P 496      -7.372   1.121  10.141  0.00  0.00      PROA  
ATOM    738  CE1 PHE P 496      -9.228   0.355   9.368  0.00  0.00      PROA  
ATOM    739  HE1 PHE P 496      -9.813   1.133   9.836  0.00  0.00      PROA  
ATOM    740   CZ PHE P 496      -9.815  -0.650   8.655  0.00  0.00      PROA  
ATOM    741   HZ PHE P 496     -10.894  -0.608   8.624  0.00  0.00      PROA  
ATOM    742  CD2 PHE P 496      -7.703  -1.846   8.442  0.00  0.00      PROA  
ATOM    743  HD2 PHE P 496      -7.016  -2.530   7.965  0.00  0.00      PROA  
ATOM    744  CE2 PHE P 496      -9.065  -1.765   8.165  0.00  0.00      PROA  
ATOM    745  HE2 PHE P 496      -9.361  -2.569   7.508  0.00  0.00      PROA  
ATOM    746    C PHE P 496      -6.190  -0.972  12.029  0.00  0.00      PROA  
ATOM    747    O PHE P 496      -7.084  -0.332  12.605  0.00  0.00      PROA  
ATOM    748    N GLY P 497      -6.059  -2.242  12.402  0.00  0.00      PROA  
ATOM    749   HN GLY P 497      -5.515  -2.816  11.795  0.00  0.00      PROA  
ATOM    750   CA GLY P 497      -6.753  -2.943  13.520  0.00  0.00      PROA  
ATOM    751  HA1 GLY P 497      -6.290  -3.917  13.459  0.00  0.00      PROA  
ATOM    752  HA2 GLY P 497      -7.824  -3.000  13.393  0.00  0.00      PROA  
ATOM    753    C GLY P 497      -6.526  -2.454  14.947  0.00  0.00      PROA  
ATOM    754    O GLY P 497      -7.464  -2.508  15.747  0.00  0.00      PROA  
ATOM    755    N GLY P 498      -5.352  -1.776  15.229  0.00  0.00      PROA  
ATOM    756   HN GLY P 498      -4.557  -1.771  14.627  0.00  0.00      PROA  
ATOM    757   CA GLY P 498      -5.077  -1.073  16.466  0.00  0.00      PROA  
ATOM    758  HA1 GLY P 498      -4.050  -0.891  16.750  0.00  0.00      PROA  
ATOM    759  HA2 GLY P 498      -5.620  -1.654  17.197  0.00  0.00      PROA  
ATOM    760    C GLY P 498      -5.704   0.240  16.401  0.00  0.00      PROA  
ATOM    761    O GLY P 498      -6.227   0.675  17.453  0.00  0.00      PROA  
ATOM    762    N LEU P 499      -5.492   0.980  15.266  0.00  0.00      PROA  
ATOM    763   HN LEU P 499      -4.790   0.737  14.602  0.00  0.00      PROA  
ATOM    764   CA LEU P 499      -6.057   2.260  15.129  0.00  0.00      PROA  
ATOM    765   HA LEU P 499      -5.674   2.839  15.957  0.00  0.00      PROA  
ATOM    766   CB LEU P 499      -5.500   3.068  13.954  0.00  0.00      PROA  
ATOM    767  HB1 LEU P 499      -6.143   3.911  13.623  0.00  0.00      PROA  
ATOM    768  HB2 LEU P 499      -5.616   2.323  13.137  0.00  0.00      PROA  
ATOM    769   CG LEU P 499      -4.014   3.415  13.967  0.00  0.00      PROA  
ATOM    770   HG LEU P 499      -3.382   2.526  14.180  0.00  0.00      PROA  
ATOM    771  CD1 LEU P 499      -3.471   3.973  12.637  0.00  0.00      PROA  
ATOM    772 HD11 LEU P 499      -3.542   3.118  11.931  0.00  0.00      PROA  
ATOM    773 HD12 LEU P 499      -2.463   4.390  12.848  0.00  0.00      PROA  
ATOM    774 HD13 LEU P 499      -4.041   4.843  12.248  0.00  0.00      PROA  
ATOM    775  CD2 LEU P 499      -3.706   4.459  15.017  0.00  0.00      PROA  
ATOM    776 HD21 LEU P 499      -2.653   4.725  15.250  0.00  0.00      PROA  
ATOM    777 HD22 LEU P 499      -4.082   4.109  16.003  0.00  0.00      PROA  
ATOM    778 HD23 LEU P 499      -4.233   5.411  14.794  0.00  0.00      PROA  
ATOM    779    C LEU P 499      -7.572   2.329  15.207  0.00  0.00      PROA  
ATOM    780    O LEU P 499      -8.167   2.929  16.089  0.00  0.00      PROA  
ATOM    781    N LEU P 500      -8.202   1.502  14.361  0.00  0.00      PROA  
ATOM    782   HN LEU P 500      -7.684   0.904  13.753  0.00  0.00      PROA  
ATOM    783   CA LEU P 500      -9.631   1.277  14.304  0.00  0.00      PROA  
ATOM    784   HA LEU P 500     -10.111   2.197  14.002  0.00  0.00      PROA  
ATOM    785   CB LEU P 500     -10.002   0.279  13.152  0.00  0.00      PROA  
ATOM    786  HB1 LEU P 500      -9.527  -0.714  13.301  0.00  0.00      PROA  
ATOM    787  HB2 LEU P 500      -9.503   0.810  12.313  0.00  0.00      PROA  
ATOM    788   CG LEU P 500     -11.534   0.131  12.902  0.00  0.00      PROA  
ATOM    789   HG LEU P 500     -12.015  -0.274  13.818  0.00  0.00      PROA  
ATOM    790  CD1 LEU P 500     -12.161   1.448  12.385  0.00  0.00      PROA  
ATOM    791 HD11 LEU P 500     -12.290   2.161  13.227  0.00  0.00      PROA  
ATOM    792 HD12 LEU P 500     -13.175   1.217  11.995  0.00  0.00      PROA  
ATOM    793 HD13 LEU P 500     -11.591   1.896  11.544  0.00  0.00      PROA  
ATOM    794  CD2 LEU P 500     -11.830  -0.938  11.780  0.00  0.00      PROA  
ATOM    795 HD21 LEU P 500     -11.443  -0.619  10.788  0.00  0.00      PROA  
ATOM    796 HD22 LEU P 500     -12.888  -1.127  11.499  0.00  0.00      PROA  
ATOM    797 HD23 LEU P 500     -11.424  -1.906  12.142  0.00  0.00      PROA  
ATOM    798    C LEU P 500     -10.186   0.723  15.662  0.00  0.00      PROA  
ATOM    799    O LEU P 500     -11.247   1.208  16.081  0.00  0.00      PROA  
ATOM    800    N GLY P 501      -9.520  -0.186  16.395  0.00  0.00      PROA  
ATOM    801   HN GLY P 501      -8.725  -0.672  16.041  0.00  0.00      PROA  
ATOM    802   CA GLY P 501     -10.053  -0.609  17.680  0.00  0.00      PROA  
ATOM    803  HA1 GLY P 501      -9.373  -1.375  18.022  0.00  0.00      PROA  
ATOM    804  HA2 GLY P 501     -11.048  -1.014  17.569  0.00  0.00      PROA  
ATOM    805    C GLY P 501     -10.017   0.393  18.743  0.00  0.00      PROA  
ATOM    806    O GLY P 501     -10.901   0.489  19.574  0.00  0.00      PROA  
ATOM    807    N GLU P 502      -8.915   1.135  18.802  0.00  0.00      PROA  
ATOM    808   HN GLU P 502      -8.187   0.928  18.153  0.00  0.00      PROA  
ATOM    809   CA GLU P 502      -8.840   2.206  19.821  0.00  0.00      PROA  
ATOM    810   HA GLU P 502      -9.286   1.915  20.760  0.00  0.00      PROA  
ATOM    811   CB GLU P 502      -7.368   2.657  20.150  0.00  0.00      PROA  
ATOM    812  HB1 GLU P 502      -6.914   2.597  19.137  0.00  0.00      PROA  
ATOM    813  HB2 GLU P 502      -6.924   1.794  20.691  0.00  0.00      PROA  
ATOM    814   CG GLU P 502      -7.193   3.975  20.908  0.00  0.00      PROA  
ATOM    815  HG1 GLU P 502      -7.712   3.904  21.887  0.00  0.00      PROA  
ATOM    816  HG2 GLU P 502      -7.606   4.934  20.529  0.00  0.00      PROA  
ATOM    817   CD GLU P 502      -5.773   4.351  21.179  0.00  0.00      PROA  
ATOM    818  OE1 GLU P 502      -5.068   4.491  20.151  0.00  0.00      PROA  
ATOM    819  OE2 GLU P 502      -5.290   4.575  22.307  0.00  0.00      PROA  
ATOM    820    C GLU P 502      -9.806   3.332  19.420  0.00  0.00      PROA  
ATOM    821    O GLU P 502     -10.496   3.926  20.250  0.00  0.00      PROA  
ATOM    822    N ALA P 503     -10.043   3.588  18.152  0.00  0.00      PROA  
ATOM    823   HN ALA P 503      -9.629   3.064  17.412  0.00  0.00      PROA  
ATOM    824   CA ALA P 503     -10.920   4.654  17.744  0.00  0.00      PROA  
ATOM    825   HA ALA P 503     -10.815   5.479  18.432  0.00  0.00      PROA  
ATOM    826   CB ALA P 503     -10.548   5.064  16.322  0.00  0.00      PROA  
ATOM    827  HB1 ALA P 503      -9.495   5.417  16.291  0.00  0.00      PROA  
ATOM    828  HB2 ALA P 503     -11.150   5.915  15.937  0.00  0.00      PROA  
ATOM    829  HB3 ALA P 503     -10.627   4.245  15.575  0.00  0.00      PROA  
ATOM    830    C ALA P 503     -12.416   4.255  17.849  0.00  0.00      PROA  
ATOM    831    O ALA P 503     -13.325   5.040  18.088  0.00  0.00      PROA  
ATOM    832    N THR P 504     -12.706   2.908  17.765  0.00  0.00      PROA  
ATOM    833   HN THR P 504     -11.925   2.315  17.583  0.00  0.00      PROA  
ATOM    834   CA THR P 504     -14.039   2.457  18.130  0.00  0.00      PROA  
ATOM    835   HA THR P 504     -14.801   3.222  18.105  0.00  0.00      PROA  
ATOM    836   CB THR P 504     -14.454   1.166  17.262  0.00  0.00      PROA  
ATOM    837   HB THR P 504     -15.440   0.739  17.546  0.00  0.00      PROA  
ATOM    838  OG1 THR P 504     -13.406   0.195  17.248  0.00  0.00      PROA  
ATOM    839  HG1 THR P 504     -12.790   0.644  16.665  0.00  0.00      PROA  
ATOM    840  CG2 THR P 504     -14.741   1.714  15.880  0.00  0.00      PROA  
ATOM    841 HG21 THR P 504     -15.178   0.929  15.227  0.00  0.00      PROA  
ATOM    842 HG22 THR P 504     -13.809   2.020  15.359  0.00  0.00      PROA  
ATOM    843 HG23 THR P 504     -15.411   2.600  15.910  0.00  0.00      PROA  
ATOM    844    C THR P 504     -14.098   2.051  19.601  0.00  0.00      PROA  
ATOM    845    O THR P 504     -14.936   1.226  19.946  0.00  0.00      PROA  
ATOM    846    N GLU P 505     -13.120   2.347  20.434  0.00  0.00      PROA  
ATOM    847   HN GLU P 505     -12.310   2.829  20.109  0.00  0.00      PROA  
ATOM    848   CA GLU P 505     -13.028   1.966  21.796  0.00  0.00      PROA  
ATOM    849   HA GLU P 505     -12.016   2.096  22.148  0.00  0.00      PROA  
ATOM    850   CB GLU P 505     -13.941   2.937  22.676  0.00  0.00      PROA  
ATOM    851  HB1 GLU P 505     -14.208   2.650  23.715  0.00  0.00      PROA  
ATOM    852  HB2 GLU P 505     -14.963   2.967  22.241  0.00  0.00      PROA  
ATOM    853   CG GLU P 505     -13.425   4.402  22.845  0.00  0.00      PROA  
ATOM    854  HG1 GLU P 505     -12.934   4.783  21.924  0.00  0.00      PROA  
ATOM    855  HG2 GLU P 505     -12.470   4.403  23.412  0.00  0.00      PROA  
ATOM    856   CD GLU P 505     -14.403   5.433  23.368  0.00  0.00      PROA  
ATOM    857  OE1 GLU P 505     -15.537   5.036  23.660  0.00  0.00      PROA  
ATOM    858  OE2 GLU P 505     -14.093   6.623  23.564  0.00  0.00      PROA  
ATOM    859    C GLU P 505     -13.288   0.502  22.122  0.00  0.00      PROA  
ATOM    860    O GLU P 505     -13.935   0.201  23.135  0.00  0.00      PROA  
ATOM    861    N GLY P 506     -12.699  -0.464  21.463  0.00  0.00      PROA  
ATOM    862   HN GLY P 506     -12.169  -0.290  20.637  0.00  0.00      PROA  
ATOM    863   CA GLY P 506     -12.807  -1.864  21.856  0.00  0.00      PROA  
ATOM    864  HA1 GLY P 506     -13.340  -1.964  22.790  0.00  0.00      PROA  
ATOM    865  HA2 GLY P 506     -11.798  -2.249  21.847  0.00  0.00      PROA  
ATOM    866    C GLY P 506     -13.467  -2.736  20.858  0.00  0.00      PROA  
ATOM    867    O GLY P 506     -13.254  -3.906  20.999  0.00  0.00      PROA  
ATOM    868    N ARG P 507     -14.292  -2.118  19.943  0.00  0.00      PROA  
ATOM    869   HN ARG P 507     -14.475  -1.147  20.071  0.00  0.00      PROA  
ATOM    870   CA ARG P 507     -15.108  -3.017  19.067  0.00  0.00      PROA  
ATOM    871   HA ARG P 507     -15.608  -3.655  19.781  0.00  0.00      PROA  
ATOM    872   CB ARG P 507     -16.179  -2.252  18.256  0.00  0.00      PROA  
ATOM    873  HB1 ARG P 507     -15.702  -1.536  17.552  0.00  0.00      PROA  
ATOM    874  HB2 ARG P 507     -16.819  -1.658  18.942  0.00  0.00      PROA  
ATOM    875   CG ARG P 507     -17.155  -3.020  17.346  0.00  0.00      PROA  
ATOM    876  HG1 ARG P 507     -16.556  -3.576  16.594  0.00  0.00      PROA  
ATOM    877  HG2 ARG P 507     -17.721  -2.379  16.636  0.00  0.00      PROA  
ATOM    878   CD ARG P 507     -17.995  -4.192  17.919  0.00  0.00      PROA  
ATOM    879  HD1 ARG P 507     -17.368  -4.880  18.525  0.00  0.00      PROA  
ATOM    880  HD2 ARG P 507     -18.399  -4.822  17.099  0.00  0.00      PROA  
ATOM    881   NE ARG P 507     -18.972  -3.565  18.829  0.00  0.00      PROA  
ATOM    882   HE ARG P 507     -19.258  -2.644  18.564  0.00  0.00      PROA  
ATOM    883   CZ ARG P 507     -19.574  -4.110  19.844  0.00  0.00      PROA  
ATOM    884  NH1 ARG P 507     -20.364  -3.386  20.596  0.00  0.00      PROA  
ATOM    885 HH11 ARG P 507     -20.293  -2.413  20.377  0.00  0.00      PROA  
ATOM    886 HH12 ARG P 507     -20.651  -3.695  21.503  0.00  0.00      PROA  
ATOM    887  NH2 ARG P 507     -19.438  -5.391  20.109  0.00  0.00      PROA  
ATOM    888 HH21 ARG P 507     -18.969  -6.025  19.494  0.00  0.00      PROA  
ATOM    889 HH22 ARG P 507     -19.767  -5.767  20.975  0.00  0.00      PROA  
ATOM    890    C ARG P 507     -14.237  -3.860  18.076  0.00  0.00      PROA  
ATOM    891    O ARG P 507     -14.617  -5.021  17.830  0.00  0.00      PROA  
ATOM    892    N ILE P 508     -13.051  -3.395  17.691  0.00  0.00      PROA  
ATOM    893   HN ILE P 508     -12.732  -2.488  17.956  0.00  0.00      PROA  
ATOM    894   CA ILE P 508     -12.293  -4.168  16.737  0.00  0.00      PROA  
ATOM    895   HA ILE P 508     -12.763  -5.105  16.479  0.00  0.00      PROA  
ATOM    896   CB ILE P 508     -12.121  -3.345  15.459  0.00  0.00      PROA  
ATOM    897   HB ILE P 508     -11.733  -2.331  15.693  0.00  0.00      PROA  
ATOM    898  CG2 ILE P 508     -11.107  -4.048  14.506  0.00  0.00      PROA  
ATOM    899 HG21 ILE P 508     -10.105  -3.714  14.849  0.00  0.00      PROA  
ATOM    900 HG22 ILE P 508     -11.283  -3.720  13.459  0.00  0.00      PROA  
ATOM    901 HG23 ILE P 508     -11.105  -5.156  14.592  0.00  0.00      PROA  
ATOM    902  CG1 ILE P 508     -13.534  -3.153  14.721  0.00  0.00      PROA  
ATOM    903 HG11 ILE P 508     -13.381  -2.442  13.881  0.00  0.00      PROA  
ATOM    904 HG12 ILE P 508     -14.202  -2.618  15.429  0.00  0.00      PROA  
ATOM    905   CD ILE P 508     -14.230  -4.463  14.251  0.00  0.00      PROA  
ATOM    906  HD1 ILE P 508     -13.610  -5.073  13.559  0.00  0.00      PROA  
ATOM    907  HD2 ILE P 508     -15.135  -4.175  13.675  0.00  0.00      PROA  
ATOM    908  HD3 ILE P 508     -14.628  -5.129  15.046  0.00  0.00      PROA  
ATOM    909    C ILE P 508     -10.906  -4.544  17.178  0.00  0.00      PROA  
ATOM    910    O ILE P 508     -10.104  -3.711  17.625  0.00  0.00      PROA  
ATOM    911    N SER P 509     -10.675  -5.897  17.236  0.00  0.00      PROA  
ATOM    912   HN SER P 509     -11.451  -6.500  17.067  0.00  0.00      PROA  
ATOM    913   CA SER P 509      -9.346  -6.398  17.656  0.00  0.00      PROA  
ATOM    914   HA SER P 509      -9.019  -5.622  18.331  0.00  0.00      PROA  
ATOM    915   CB SER P 509      -9.396  -7.719  18.415  0.00  0.00      PROA  
ATOM    916  HB1 SER P 509     -10.161  -7.547  19.202  0.00  0.00      PROA  
ATOM    917  HB2 SER P 509      -8.420  -7.958  18.890  0.00  0.00      PROA  
ATOM    918   OG SER P 509      -9.825  -8.812  17.569  0.00  0.00      PROA  
ATOM    919  HG1 SER P 509     -10.753  -8.645  17.389  0.00  0.00      PROA  
ATOM    920    C SER P 509      -8.543  -6.415  16.416  0.00  0.00      PROA  
ATOM    921    O SER P 509      -9.003  -6.393  15.300  0.00  0.00      PROA  
ATOM    922    N ALA P 510      -7.187  -6.463  16.512  0.00  0.00      PROA  
ATOM    923   HN ALA P 510      -6.820  -6.339  17.431  0.00  0.00      PROA  
ATOM    924   CA ALA P 510      -6.294  -6.712  15.434  0.00  0.00      PROA  
ATOM    925   HA ALA P 510      -6.481  -6.031  14.617  0.00  0.00      PROA  
ATOM    926   CB ALA P 510      -4.902  -6.386  15.900  0.00  0.00      PROA  
ATOM    927  HB1 ALA P 510      -4.906  -5.461  16.515  0.00  0.00      PROA  
ATOM    928  HB2 ALA P 510      -4.271  -6.288  14.991  0.00  0.00      PROA  
ATOM    929  HB3 ALA P 510      -4.516  -7.140  16.619  0.00  0.00      PROA  
ATOM    930    C ALA P 510      -6.470  -8.149  14.895  0.00  0.00      PROA  
ATOM    931    O ALA P 510      -6.498  -8.288  13.672  0.00  0.00      PROA  
ATOM    932    N ILE P 511      -6.757  -9.171  15.780  0.00  0.00      PROA  
ATOM    933   HN ILE P 511      -6.718  -9.130  16.775  0.00  0.00      PROA  
ATOM    934   CA ILE P 511      -7.055 -10.487  15.160  0.00  0.00      PROA  
ATOM    935   HA ILE P 511      -6.220 -10.790  14.545  0.00  0.00      PROA  
ATOM    936   CB ILE P 511      -7.098 -11.642  16.179  0.00  0.00      PROA  
ATOM    937   HB ILE P 511      -6.106 -11.518  16.664  0.00  0.00      PROA  
ATOM    938  CG2 ILE P 511      -8.157 -11.388  17.260  0.00  0.00      PROA  
ATOM    939 HG21 ILE P 511      -7.928 -10.373  17.647  0.00  0.00      PROA  
ATOM    940 HG22 ILE P 511      -8.181 -12.038  18.161  0.00  0.00      PROA  
ATOM    941 HG23 ILE P 511      -9.195 -11.276  16.880  0.00  0.00      PROA  
ATOM    942  CG1 ILE P 511      -7.363 -13.060  15.483  0.00  0.00      PROA  
ATOM    943 HG11 ILE P 511      -8.406 -12.996  15.106  0.00  0.00      PROA  
ATOM    944 HG12 ILE P 511      -7.348 -13.661  16.417  0.00  0.00      PROA  
ATOM    945   CD ILE P 511      -6.337 -13.568  14.445  0.00  0.00      PROA  
ATOM    946  HD1 ILE P 511      -5.390 -13.675  15.016  0.00  0.00      PROA  
ATOM    947  HD2 ILE P 511      -6.168 -12.788  13.672  0.00  0.00      PROA  
ATOM    948  HD3 ILE P 511      -6.742 -14.494  13.985  0.00  0.00      PROA  
ATOM    949    C ILE P 511      -8.279 -10.451  14.253  0.00  0.00      PROA  
ATOM    950    O ILE P 511      -8.342 -11.104  13.270  0.00  0.00      PROA  
ATOM    951    N GLU P 512      -9.259  -9.621  14.548  0.00  0.00      PROA  
ATOM    952   HN GLU P 512      -9.106  -9.297  15.478  0.00  0.00      PROA  
ATOM    953   CA GLU P 512     -10.452  -9.483  13.761  0.00  0.00      PROA  
ATOM    954   HA GLU P 512     -10.826 -10.473  13.547  0.00  0.00      PROA  
ATOM    955   CB GLU P 512     -11.507  -8.731  14.681  0.00  0.00      PROA  
ATOM    956  HB1 GLU P 512     -12.265  -8.281  14.005  0.00  0.00      PROA  
ATOM    957  HB2 GLU P 512     -10.988  -7.913  15.224  0.00  0.00      PROA  
ATOM    958   CG GLU P 512     -12.178  -9.628  15.686  0.00  0.00      PROA  
ATOM    959  HG1 GLU P 512     -11.390 -10.237  16.179  0.00  0.00      PROA  
ATOM    960  HG2 GLU P 512     -12.933 -10.272  15.186  0.00  0.00      PROA  
ATOM    961   CD GLU P 512     -12.948  -8.847  16.779  0.00  0.00      PROA  
ATOM    962  OE1 GLU P 512     -14.225  -8.931  16.726  0.00  0.00      PROA  
ATOM    963  OE2 GLU P 512     -12.340  -8.181  17.600  0.00  0.00      PROA  
ATOM    964    C GLU P 512     -10.249  -8.800  12.435  0.00  0.00      PROA  
ATOM    965    O GLU P 512     -10.876  -9.058  11.371  0.00  0.00      PROA  
ATOM    966    N SER P 513      -9.332  -7.775  12.471  0.00  0.00      PROA  
ATOM    967   HN SER P 513      -8.773  -7.739  13.296  0.00  0.00      PROA  
ATOM    968   CA SER P 513      -8.765  -7.087  11.348  0.00  0.00      PROA  
ATOM    969   HA SER P 513      -9.531  -6.577  10.782  0.00  0.00      PROA  
ATOM    970   CB SER P 513      -7.757  -5.857  11.749  0.00  0.00      PROA  
ATOM    971  HB1 SER P 513      -6.769  -6.246  12.075  0.00  0.00      PROA  
ATOM    972  HB2 SER P 513      -8.229  -5.379  12.634  0.00  0.00      PROA  
ATOM    973   OG SER P 513      -7.612  -5.004  10.638  0.00  0.00      PROA  
ATOM    974  HG1 SER P 513      -6.727  -4.655  10.765  0.00  0.00      PROA  
ATOM    975    C SER P 513      -8.053  -8.079  10.364  0.00  0.00      PROA  
ATOM    976    O SER P 513      -8.281  -8.109   9.157  0.00  0.00      PROA  
ATOM    977    N LEU P 514      -7.162  -9.003  10.857  0.00  0.00      PROA  
ATOM    978   HN LEU P 514      -6.895  -8.957  11.816  0.00  0.00      PROA  
ATOM    979   CA LEU P 514      -6.546 -10.037  10.068  0.00  0.00      PROA  
ATOM    980   HA LEU P 514      -6.211  -9.600   9.138  0.00  0.00      PROA  
ATOM    981   CB LEU P 514      -5.306 -10.630  10.765  0.00  0.00      PROA  
ATOM    982  HB1 LEU P 514      -5.619 -10.944  11.783  0.00  0.00      PROA  
ATOM    983  HB2 LEU P 514      -4.557  -9.849  11.017  0.00  0.00      PROA  
ATOM    984   CG LEU P 514      -4.547 -11.886  10.224  0.00  0.00      PROA  
ATOM    985   HG LEU P 514      -5.288 -12.430   9.600  0.00  0.00      PROA  
ATOM    986  CD1 LEU P 514      -3.465 -11.480   9.183  0.00  0.00      PROA  
ATOM    987 HD11 LEU P 514      -3.087 -12.396   8.681  0.00  0.00      PROA  
ATOM    988 HD12 LEU P 514      -2.556 -11.106   9.702  0.00  0.00      PROA  
ATOM    989 HD13 LEU P 514      -3.696 -10.709   8.417  0.00  0.00      PROA  
ATOM    990  CD2 LEU P 514      -3.942 -12.706  11.352  0.00  0.00      PROA  
ATOM    991 HD21 LEU P 514      -4.666 -13.303  11.946  0.00  0.00      PROA  
ATOM    992 HD22 LEU P 514      -3.213 -12.143  11.975  0.00  0.00      PROA  
ATOM    993 HD23 LEU P 514      -3.335 -13.509  10.882  0.00  0.00      PROA  
ATOM    994    C LEU P 514      -7.557 -11.014   9.546  0.00  0.00      PROA  
ATOM    995    O LEU P 514      -7.514 -11.391   8.379  0.00  0.00      PROA  
ATOM    996    N PHE P 515      -8.648 -11.398  10.275  0.00  0.00      PROA  
ATOM    997   HN PHE P 515      -8.787 -11.059  11.203  0.00  0.00      PROA  
ATOM    998   CA PHE P 515      -9.692 -12.239   9.620  0.00  0.00      PROA  
ATOM    999   HA PHE P 515      -9.247 -13.099   9.142  0.00  0.00      PROA  
ATOM   1000   CB PHE P 515     -10.581 -12.796  10.776  0.00  0.00      PROA  
ATOM   1001  HB1 PHE P 515     -10.958 -12.006  11.459  0.00  0.00      PROA  
ATOM   1002  HB2 PHE P 515      -9.951 -13.386  11.476  0.00  0.00      PROA  
ATOM   1003   CG PHE P 515     -11.791 -13.631  10.310  0.00  0.00      PROA  
ATOM   1004  CD1 PHE P 515     -11.756 -15.041  10.087  0.00  0.00      PROA  
ATOM   1005  HD1 PHE P 515     -10.813 -15.557  10.191  0.00  0.00      PROA  
ATOM   1006  CE1 PHE P 515     -12.865 -15.729   9.636  0.00  0.00      PROA  
ATOM   1007  HE1 PHE P 515     -12.785 -16.804   9.566  0.00  0.00      PROA  
ATOM   1008   CZ PHE P 515     -14.046 -15.066   9.365  0.00  0.00      PROA  
ATOM   1009   HZ PHE P 515     -14.916 -15.661   9.127  0.00  0.00      PROA  
ATOM   1010  CD2 PHE P 515     -13.049 -12.974  10.177  0.00  0.00      PROA  
ATOM   1011  HD2 PHE P 515     -13.086 -11.940  10.484  0.00  0.00      PROA  
ATOM   1012  CE2 PHE P 515     -14.114 -13.670   9.583  0.00  0.00      PROA  
ATOM   1013  HE2 PHE P 515     -15.021 -13.206   9.223  0.00  0.00      PROA  
ATOM   1014    C PHE P 515     -10.471 -11.576   8.461  0.00  0.00      PROA  
ATOM   1015    O PHE P 515     -10.735 -12.119   7.393  0.00  0.00      PROA  
ATOM   1016    N GLY P 516     -10.758 -10.231   8.581  0.00  0.00      PROA  
ATOM   1017   HN GLY P 516     -10.446  -9.730   9.385  0.00  0.00      PROA  
ATOM   1018   CA GLY P 516     -11.435  -9.499   7.521  0.00  0.00      PROA  
ATOM   1019  HA1 GLY P 516     -11.590  -8.520   7.950  0.00  0.00      PROA  
ATOM   1020  HA2 GLY P 516     -12.375  -9.968   7.271  0.00  0.00      PROA  
ATOM   1021    C GLY P 516     -10.643  -9.233   6.253  0.00  0.00      PROA  
ATOM   1022    O GLY P 516     -11.211  -9.354   5.159  0.00  0.00      PROA  
ATOM   1023    N ALA P 517      -9.348  -8.922   6.433  0.00  0.00      PROA  
ATOM   1024   HN ALA P 517      -8.944  -8.734   7.325  0.00  0.00      PROA  
ATOM   1025   CA ALA P 517      -8.457  -8.656   5.344  0.00  0.00      PROA  
ATOM   1026   HA ALA P 517      -8.871  -7.878   4.721  0.00  0.00      PROA  
ATOM   1027   CB ALA P 517      -7.110  -8.220   5.974  0.00  0.00      PROA  
ATOM   1028  HB1 ALA P 517      -6.287  -8.097   5.238  0.00  0.00      PROA  
ATOM   1029  HB2 ALA P 517      -6.820  -9.007   6.702  0.00  0.00      PROA  
ATOM   1030  HB3 ALA P 517      -7.326  -7.291   6.544  0.00  0.00      PROA  
ATOM   1031    C ALA P 517      -8.254  -9.838   4.471  0.00  0.00      PROA  
ATOM   1032    O ALA P 517      -8.218  -9.832   3.221  0.00  0.00      PROA  
ATOM   1033    N SER P 518      -8.097 -10.967   5.120  0.00  0.00      PROA  
ATOM   1034   HN SER P 518      -8.198 -10.836   6.103  0.00  0.00      PROA  
ATOM   1035   CA SER P 518      -7.989 -12.295   4.565  0.00  0.00      PROA  
ATOM   1036   HA SER P 518      -7.091 -12.334   3.965  0.00  0.00      PROA  
ATOM   1037   CB SER P 518      -7.757 -13.362   5.737  0.00  0.00      PROA  
ATOM   1038  HB1 SER P 518      -7.556 -14.394   5.377  0.00  0.00      PROA  
ATOM   1039  HB2 SER P 518      -8.655 -13.507   6.374  0.00  0.00      PROA  
ATOM   1040   OG SER P 518      -6.624 -13.001   6.508  0.00  0.00      PROA  
ATOM   1041  HG1 SER P 518      -6.842 -12.162   6.920  0.00  0.00      PROA  
ATOM   1042    C SER P 518      -9.141 -12.794   3.779  0.00  0.00      PROA  
ATOM   1043    O SER P 518      -9.061 -13.462   2.770  0.00  0.00      PROA  
ATOM   1044    N MET P 519     -10.369 -12.658   4.357  0.00  0.00      PROA  
ATOM   1045   HN MET P 519     -10.456 -12.196   5.236  0.00  0.00      PROA  
ATOM   1046   CA MET P 519     -11.653 -12.984   3.760  0.00  0.00      PROA  
ATOM   1047   HA MET P 519     -11.609 -14.034   3.509  0.00  0.00      PROA  
ATOM   1048   CB MET P 519     -12.772 -12.921   4.794  0.00  0.00      PROA  
ATOM   1049  HB1 MET P 519     -13.133 -11.871   4.832  0.00  0.00      PROA  
ATOM   1050  HB2 MET P 519     -12.410 -13.125   5.824  0.00  0.00      PROA  
ATOM   1051   CG MET P 519     -13.986 -13.857   4.553  0.00  0.00      PROA  
ATOM   1052  HG1 MET P 519     -13.675 -14.856   4.929  0.00  0.00      PROA  
ATOM   1053  HG2 MET P 519     -14.309 -13.791   3.493  0.00  0.00      PROA  
ATOM   1054   SD MET P 519     -15.367 -13.339   5.640  0.00  0.00      PROA  
ATOM   1055   CE MET P 519     -16.356 -12.198   4.684  0.00  0.00      PROA  
ATOM   1056  HE1 MET P 519     -17.007 -12.718   3.950  0.00  0.00      PROA  
ATOM   1057  HE2 MET P 519     -15.790 -11.558   3.974  0.00  0.00      PROA  
ATOM   1058  HE3 MET P 519     -17.008 -11.571   5.328  0.00  0.00      PROA  
ATOM   1059    C MET P 519     -11.933 -12.240   2.441  0.00  0.00      PROA  
ATOM   1060    O MET P 519     -12.241 -12.800   1.361  0.00  0.00      PROA  
ATOM   1061    N THR P 520     -11.803 -10.957   2.561  0.00  0.00      PROA  
ATOM   1062   HN THR P 520     -11.624 -10.624   3.484  0.00  0.00      PROA  
ATOM   1063   CA THR P 520     -11.840 -10.010   1.515  0.00  0.00      PROA  
ATOM   1064   HA THR P 520     -12.786  -9.974   0.995  0.00  0.00      PROA  
ATOM   1065   CB THR P 520     -11.635  -8.533   1.945  0.00  0.00      PROA  
ATOM   1066   HB THR P 520     -10.593  -8.426   2.316  0.00  0.00      PROA  
ATOM   1067  OG1 THR P 520     -12.511  -8.196   2.995  0.00  0.00      PROA  
ATOM   1068  HG1 THR P 520     -12.105  -8.551   3.789  0.00  0.00      PROA  
ATOM   1069  CG2 THR P 520     -11.978  -7.591   0.779  0.00  0.00      PROA  
ATOM   1070 HG21 THR P 520     -12.986  -7.810   0.367  0.00  0.00      PROA  
ATOM   1071 HG22 THR P 520     -11.252  -7.759  -0.046  0.00  0.00      PROA  
ATOM   1072 HG23 THR P 520     -11.993  -6.493   0.949  0.00  0.00      PROA  
ATOM   1073    C THR P 520     -10.819 -10.329   0.428  0.00  0.00      PROA  
ATOM   1074    O THR P 520     -11.176 -10.489  -0.772  0.00  0.00      PROA  
ATOM   1075    N GLY P 521      -9.554 -10.583   0.836  0.00  0.00      PROA  
ATOM   1076   HN GLY P 521      -9.227 -10.561   1.777  0.00  0.00      PROA  
ATOM   1077   CA GLY P 521      -8.536 -10.739  -0.147  0.00  0.00      PROA  
ATOM   1078  HA1 GLY P 521      -7.675 -10.933   0.475  0.00  0.00      PROA  
ATOM   1079  HA2 GLY P 521      -8.556  -9.828  -0.725  0.00  0.00      PROA  
ATOM   1080    C GLY P 521      -8.630 -11.964  -0.955  0.00  0.00      PROA  
ATOM   1081    O GLY P 521      -8.444 -11.896  -2.186  0.00  0.00      PROA  
ATOM   1082    N ILE P 522      -8.959 -13.080  -0.341  0.00  0.00      PROA  
ATOM   1083   HN ILE P 522      -9.300 -13.132   0.595  0.00  0.00      PROA  
ATOM   1084   CA ILE P 522      -9.245 -14.316  -1.081  0.00  0.00      PROA  
ATOM   1085   HA ILE P 522      -8.255 -14.647  -1.357  0.00  0.00      PROA  
ATOM   1086   CB ILE P 522      -9.709 -15.423  -0.082  0.00  0.00      PROA  
ATOM   1087   HB ILE P 522     -10.482 -15.030   0.612  0.00  0.00      PROA  
ATOM   1088  CG2 ILE P 522     -10.263 -16.647  -0.793  0.00  0.00      PROA  
ATOM   1089 HG21 ILE P 522     -11.256 -16.439  -1.246  0.00  0.00      PROA  
ATOM   1090 HG22 ILE P 522     -10.435 -17.532  -0.143  0.00  0.00      PROA  
ATOM   1091 HG23 ILE P 522      -9.543 -17.003  -1.560  0.00  0.00      PROA  
ATOM   1092  CG1 ILE P 522      -8.519 -15.922   0.820  0.00  0.00      PROA  
ATOM   1093 HG11 ILE P 522      -7.918 -15.075   1.214  0.00  0.00      PROA  
ATOM   1094 HG12 ILE P 522      -7.882 -16.463   0.088  0.00  0.00      PROA  
ATOM   1095   CD ILE P 522      -8.884 -16.877   1.967  0.00  0.00      PROA  
ATOM   1096  HD1 ILE P 522      -9.523 -17.749   1.712  0.00  0.00      PROA  
ATOM   1097  HD2 ILE P 522      -9.335 -16.320   2.816  0.00  0.00      PROA  
ATOM   1098  HD3 ILE P 522      -8.006 -17.242   2.542  0.00  0.00      PROA  
ATOM   1099    C ILE P 522     -10.316 -14.228  -2.255  0.00  0.00      PROA  
ATOM   1100    O ILE P 522     -10.180 -14.614  -3.372  0.00  0.00      PROA  
ATOM   1101    N ALA P 523     -11.469 -13.635  -1.918  0.00  0.00      PROA  
ATOM   1102   HN ALA P 523     -11.601 -13.254  -1.006  0.00  0.00      PROA  
ATOM   1103   CA ALA P 523     -12.504 -13.354  -2.886  0.00  0.00      PROA  
ATOM   1104   HA ALA P 523     -12.902 -14.262  -3.314  0.00  0.00      PROA  
ATOM   1105   CB ALA P 523     -13.725 -12.794  -2.067  0.00  0.00      PROA  
ATOM   1106  HB1 ALA P 523     -14.000 -13.446  -1.210  0.00  0.00      PROA  
ATOM   1107  HB2 ALA P 523     -14.624 -12.705  -2.713  0.00  0.00      PROA  
ATOM   1108  HB3 ALA P 523     -13.575 -11.780  -1.639  0.00  0.00      PROA  
ATOM   1109    C ALA P 523     -12.139 -12.353  -3.922  0.00  0.00      PROA  
ATOM   1110    O ALA P 523     -12.416 -12.589  -5.108  0.00  0.00      PROA  
ATOM   1111    N TYR P 524     -11.354 -11.287  -3.638  0.00  0.00      PROA  
ATOM   1112   HN TYR P 524     -11.187 -11.084  -2.676  0.00  0.00      PROA  
ATOM   1113   CA TYR P 524     -10.808 -10.359  -4.617  0.00  0.00      PROA  
ATOM   1114   HA TYR P 524     -11.667 -10.030  -5.182  0.00  0.00      PROA  
ATOM   1115   CB TYR P 524     -10.158  -9.038  -3.987  0.00  0.00      PROA  
ATOM   1116  HB1 TYR P 524      -9.271  -9.396  -3.424  0.00  0.00      PROA  
ATOM   1117  HB2 TYR P 524     -10.778  -8.597  -3.177  0.00  0.00      PROA  
ATOM   1118   CG TYR P 524      -9.700  -7.974  -4.965  0.00  0.00      PROA  
ATOM   1119  CD1 TYR P 524     -10.588  -7.061  -5.520  0.00  0.00      PROA  
ATOM   1120  HD1 TYR P 524     -11.636  -7.094  -5.260  0.00  0.00      PROA  
ATOM   1121  CE1 TYR P 524     -10.183  -6.193  -6.540  0.00  0.00      PROA  
ATOM   1122  HE1 TYR P 524     -10.816  -5.462  -7.021  0.00  0.00      PROA  
ATOM   1123   CZ TYR P 524      -8.923  -6.376  -7.168  0.00  0.00      PROA  
ATOM   1124   OH TYR P 524      -8.696  -5.525  -8.335  0.00  0.00      PROA  
ATOM   1125   HH TYR P 524      -7.964  -5.973  -8.765  0.00  0.00      PROA  
ATOM   1126  CD2 TYR P 524      -8.383  -8.114  -5.551  0.00  0.00      PROA  
ATOM   1127  HD2 TYR P 524      -7.703  -8.864  -5.174  0.00  0.00      PROA  
ATOM   1128  CE2 TYR P 524      -7.984  -7.319  -6.618  0.00  0.00      PROA  
ATOM   1129  HE2 TYR P 524      -7.036  -7.547  -7.084  0.00  0.00      PROA  
ATOM   1130    C TYR P 524      -9.832 -11.131  -5.532  0.00  0.00      PROA  
ATOM   1131    O TYR P 524      -9.983 -11.149  -6.723  0.00  0.00      PROA  
ATOM   1132    N SER P 525      -8.825 -11.845  -4.918  0.00  0.00      PROA  
ATOM   1133   HN SER P 525      -8.893 -12.048  -3.944  0.00  0.00      PROA  
ATOM   1134   CA SER P 525      -7.875 -12.625  -5.767  0.00  0.00      PROA  
ATOM   1135   HA SER P 525      -7.385 -11.910  -6.412  0.00  0.00      PROA  
ATOM   1136   CB SER P 525      -6.785 -13.334  -4.923  0.00  0.00      PROA  
ATOM   1137  HB1 SER P 525      -6.145 -12.511  -4.540  0.00  0.00      PROA  
ATOM   1138  HB2 SER P 525      -6.052 -13.991  -5.438  0.00  0.00      PROA  
ATOM   1139   OG SER P 525      -7.278 -13.996  -3.804  0.00  0.00      PROA  
ATOM   1140  HG1 SER P 525      -7.597 -13.381  -3.139  0.00  0.00      PROA  
ATOM   1141    C SER P 525      -8.479 -13.659  -6.697  0.00  0.00      PROA  
ATOM   1142    O SER P 525      -8.053 -13.814  -7.815  0.00  0.00      PROA  
ATOM   1143    N LEU P 526      -9.475 -14.484  -6.224  0.00  0.00      PROA  
ATOM   1144   HN LEU P 526      -9.713 -14.455  -5.257  0.00  0.00      PROA  
ATOM   1145   CA LEU P 526     -10.164 -15.494  -7.079  0.00  0.00      PROA  
ATOM   1146   HA LEU P 526      -9.433 -16.125  -7.563  0.00  0.00      PROA  
ATOM   1147   CB LEU P 526     -11.083 -16.358  -6.085  0.00  0.00      PROA  
ATOM   1148  HB1 LEU P 526     -11.871 -16.860  -6.686  0.00  0.00      PROA  
ATOM   1149  HB2 LEU P 526     -11.603 -15.629  -5.428  0.00  0.00      PROA  
ATOM   1150   CG LEU P 526     -10.363 -17.358  -5.269  0.00  0.00      PROA  
ATOM   1151   HG LEU P 526      -9.718 -16.848  -4.522  0.00  0.00      PROA  
ATOM   1152  CD1 LEU P 526     -11.295 -18.087  -4.328  0.00  0.00      PROA  
ATOM   1153 HD11 LEU P 526     -12.090 -17.377  -4.015  0.00  0.00      PROA  
ATOM   1154 HD12 LEU P 526     -10.763 -18.566  -3.477  0.00  0.00      PROA  
ATOM   1155 HD13 LEU P 526     -11.969 -18.834  -4.800  0.00  0.00      PROA  
ATOM   1156  CD2 LEU P 526      -9.476 -18.329  -6.078  0.00  0.00      PROA  
ATOM   1157 HD21 LEU P 526      -9.127 -19.137  -5.400  0.00  0.00      PROA  
ATOM   1158 HD22 LEU P 526      -8.628 -17.784  -6.545  0.00  0.00      PROA  
ATOM   1159 HD23 LEU P 526     -10.109 -18.640  -6.937  0.00  0.00      PROA  
ATOM   1160    C LEU P 526     -11.153 -14.920  -8.155  0.00  0.00      PROA  
ATOM   1161    O LEU P 526     -11.147 -15.419  -9.257  0.00  0.00      PROA  
ATOM   1162    N PHE P 527     -11.879 -13.843  -7.818  0.00  0.00      PROA  
ATOM   1163   HN PHE P 527     -11.893 -13.503  -6.881  0.00  0.00      PROA  
ATOM   1164   CA PHE P 527     -12.958 -13.361  -8.694  0.00  0.00      PROA  
ATOM   1165   HA PHE P 527     -13.207 -14.035  -9.500  0.00  0.00      PROA  
ATOM   1166   CB PHE P 527     -14.155 -13.149  -7.772  0.00  0.00      PROA  
ATOM   1167  HB1 PHE P 527     -14.975 -12.607  -8.290  0.00  0.00      PROA  
ATOM   1168  HB2 PHE P 527     -13.958 -12.570  -6.844  0.00  0.00      PROA  
ATOM   1169   CG PHE P 527     -14.629 -14.474  -7.241  0.00  0.00      PROA  
ATOM   1170  CD1 PHE P 527     -15.107 -15.511  -8.100  0.00  0.00      PROA  
ATOM   1171  HD1 PHE P 527     -15.115 -15.370  -9.171  0.00  0.00      PROA  
ATOM   1172  CE1 PHE P 527     -15.648 -16.709  -7.550  0.00  0.00      PROA  
ATOM   1173  HE1 PHE P 527     -16.057 -17.542  -8.101  0.00  0.00      PROA  
ATOM   1174   CZ PHE P 527     -15.661 -16.948  -6.195  0.00  0.00      PROA  
ATOM   1175   HZ PHE P 527     -15.926 -17.930  -5.833  0.00  0.00      PROA  
ATOM   1176  CD2 PHE P 527     -14.703 -14.708  -5.864  0.00  0.00      PROA  
ATOM   1177  HD2 PHE P 527     -14.375 -13.921  -5.201  0.00  0.00      PROA  
ATOM   1178  CE2 PHE P 527     -15.202 -15.915  -5.379  0.00  0.00      PROA  
ATOM   1179  HE2 PHE P 527     -15.251 -16.007  -4.304  0.00  0.00      PROA  
ATOM   1180    C PHE P 527     -12.665 -12.045  -9.442  0.00  0.00      PROA  
ATOM   1181    O PHE P 527     -13.244 -11.834 -10.475  0.00  0.00      PROA  
ATOM   1182    N ALA P 528     -12.032 -11.060  -8.764  0.00  0.00      PROA  
ATOM   1183   HN ALA P 528     -11.608 -11.242  -7.880  0.00  0.00      PROA  
ATOM   1184   CA ALA P 528     -12.072  -9.720  -9.286  0.00  0.00      PROA  
ATOM   1185   HA ALA P 528     -13.066  -9.349  -9.487  0.00  0.00      PROA  
ATOM   1186   CB ALA P 528     -11.354  -8.803  -8.277  0.00  0.00      PROA  
ATOM   1187  HB1 ALA P 528     -10.282  -9.060  -8.138  0.00  0.00      PROA  
ATOM   1188  HB2 ALA P 528     -11.846  -8.758  -7.282  0.00  0.00      PROA  
ATOM   1189  HB3 ALA P 528     -11.378  -7.733  -8.574  0.00  0.00      PROA  
ATOM   1190    C ALA P 528     -11.245  -9.596 -10.584  0.00  0.00      PROA  
ATOM   1191    O ALA P 528     -10.134 -10.174 -10.723  0.00  0.00      PROA  
ATOM   1192    N GLY P 529     -11.582  -8.646 -11.488  0.00  0.00      PROA  
ATOM   1193   HN GLY P 529     -12.340  -8.024 -11.306  0.00  0.00      PROA  
ATOM   1194   CA GLY P 529     -10.998  -8.464 -12.808  0.00  0.00      PROA  
ATOM   1195  HA1 GLY P 529     -11.239  -7.458 -13.119  0.00  0.00      PROA  
ATOM   1196  HA2 GLY P 529     -11.398  -9.199 -13.490  0.00  0.00      PROA  
ATOM   1197    C GLY P 529      -9.476  -8.332 -12.941  0.00  0.00      PROA  
ATOM   1198    O GLY P 529      -8.917  -9.088 -13.737  0.00  0.00      PROA  
ATOM   1199    N GLN P 530      -8.837  -7.615 -11.965  0.00  0.00      PROA  
ATOM   1200   HN GLN P 530      -9.325  -6.972 -11.380  0.00  0.00      PROA  
ATOM   1201   CA GLN P 530      -7.413  -7.517 -11.930  0.00  0.00      PROA  
ATOM   1202   HA GLN P 530      -6.974  -8.005 -12.788  0.00  0.00      PROA  
ATOM   1203   CB GLN P 530      -7.073  -6.023 -12.071  0.00  0.00      PROA  
ATOM   1204  HB1 GLN P 530      -7.723  -5.462 -11.366  0.00  0.00      PROA  
ATOM   1205  HB2 GLN P 530      -7.532  -5.727 -13.038  0.00  0.00      PROA  
ATOM   1206   CG GLN P 530      -5.655  -5.515 -12.126  0.00  0.00      PROA  
ATOM   1207  HG1 GLN P 530      -5.382  -5.491 -11.049  0.00  0.00      PROA  
ATOM   1208  HG2 GLN P 530      -5.677  -4.450 -12.442  0.00  0.00      PROA  
ATOM   1209   CD GLN P 530      -4.744  -6.440 -12.848  0.00  0.00      PROA  
ATOM   1210  OE1 GLN P 530      -4.356  -7.523 -12.346  0.00  0.00      PROA  
ATOM   1211  NE2 GLN P 530      -4.356  -6.035 -14.081  0.00  0.00      PROA  
ATOM   1212 HE21 GLN P 530      -3.785  -6.690 -14.575  0.00  0.00      PROA  
ATOM   1213 HE22 GLN P 530      -4.882  -5.388 -14.633  0.00  0.00      PROA  
ATOM   1214    C GLN P 530      -6.800  -7.991 -10.641  0.00  0.00      PROA  
ATOM   1215    O GLN P 530      -6.899  -7.373  -9.593  0.00  0.00      PROA  
ATOM   1216    N PRO P 531      -6.105  -9.115 -10.574  0.00  0.00      PROA  
ATOM   1217   CD PRO P 531      -6.023 -10.070 -11.732  0.00  0.00      PROA  
ATOM   1218  HD1 PRO P 531      -5.548  -9.552 -12.593  0.00  0.00      PROA  
ATOM   1219  HD2 PRO P 531      -7.034 -10.400 -12.052  0.00  0.00      PROA  
ATOM   1220   CA PRO P 531      -5.562  -9.780  -9.339  0.00  0.00      PROA  
ATOM   1221   HA PRO P 531      -6.177  -9.627  -8.465  0.00  0.00      PROA  
ATOM   1222   CB PRO P 531      -5.466 -11.272  -9.713  0.00  0.00      PROA  
ATOM   1223  HB1 PRO P 531      -6.469 -11.711  -9.519  0.00  0.00      PROA  
ATOM   1224  HB2 PRO P 531      -4.615 -11.702  -9.143  0.00  0.00      PROA  
ATOM   1225   CG PRO P 531      -5.074 -11.218 -11.207  0.00  0.00      PROA  
ATOM   1226  HG1 PRO P 531      -4.007 -10.914 -11.274  0.00  0.00      PROA  
ATOM   1227  HG2 PRO P 531      -5.264 -12.102 -11.853  0.00  0.00      PROA  
ATOM   1228    C PRO P 531      -4.298  -9.240  -8.854  0.00  0.00      PROA  
ATOM   1229    O PRO P 531      -3.827  -9.760  -7.856  0.00  0.00      PROA  
ATOM   1230    N LEU P 532      -3.739  -8.212  -9.468  0.00  0.00      PROA  
ATOM   1231   HN LEU P 532      -4.181  -7.858 -10.289  0.00  0.00      PROA  
ATOM   1232   CA LEU P 532      -2.503  -7.656  -9.054  0.00  0.00      PROA  
ATOM   1233   HA LEU P 532      -1.903  -8.477  -8.690  0.00  0.00      PROA  
ATOM   1234   CB LEU P 532      -1.801  -7.051 -10.320  0.00  0.00      PROA  
ATOM   1235  HB1 LEU P 532      -0.996  -6.373  -9.964  0.00  0.00      PROA  
ATOM   1236  HB2 LEU P 532      -2.523  -6.408 -10.869  0.00  0.00      PROA  
ATOM   1237   CG LEU P 532      -1.184  -8.095 -11.339  0.00  0.00      PROA  
ATOM   1238   HG LEU P 532      -2.011  -8.813 -11.529  0.00  0.00      PROA  
ATOM   1239  CD1 LEU P 532      -0.958  -7.417 -12.695  0.00  0.00      PROA  
ATOM   1240 HD11 LEU P 532      -0.644  -8.092 -13.519  0.00  0.00      PROA  
ATOM   1241 HD12 LEU P 532      -0.064  -6.765 -12.595  0.00  0.00      PROA  
ATOM   1242 HD13 LEU P 532      -1.872  -6.910 -13.072  0.00  0.00      PROA  
ATOM   1243  CD2 LEU P 532       0.111  -8.901 -10.904  0.00  0.00      PROA  
ATOM   1244 HD21 LEU P 532       0.564  -9.612 -11.627  0.00  0.00      PROA  
ATOM   1245 HD22 LEU P 532      -0.152  -9.363  -9.929  0.00  0.00      PROA  
ATOM   1246 HD23 LEU P 532       0.871  -8.113 -10.712  0.00  0.00      PROA  
ATOM   1247    C LEU P 532      -2.658  -6.531  -8.076  0.00  0.00      PROA  
ATOM   1248    O LEU P 532      -1.713  -6.150  -7.391  0.00  0.00      PROA  
ATOM   1249    N THR P 533      -3.887  -5.901  -8.020  0.00  0.00      PROA  
ATOM   1250   HN THR P 533      -4.656  -6.258  -8.545  0.00  0.00      PROA  
ATOM   1251   CA THR P 533      -4.256  -5.030  -6.860  0.00  0.00      PROA  
ATOM   1252   HA THR P 533      -3.540  -4.222  -6.824  0.00  0.00      PROA  
ATOM   1253   CB THR P 533      -5.663  -4.411  -7.000  0.00  0.00      PROA  
ATOM   1254   HB THR P 533      -6.416  -5.211  -6.835  0.00  0.00      PROA  
ATOM   1255  OG1 THR P 533      -5.930  -3.915  -8.258  0.00  0.00      PROA  
ATOM   1256  HG1 THR P 533      -6.797  -3.517  -8.146  0.00  0.00      PROA  
ATOM   1257  CG2 THR P 533      -5.968  -3.304  -5.929  0.00  0.00      PROA  
ATOM   1258 HG21 THR P 533      -5.611  -3.387  -4.880  0.00  0.00      PROA  
ATOM   1259 HG22 THR P 533      -7.076  -3.237  -5.889  0.00  0.00      PROA  
ATOM   1260 HG23 THR P 533      -5.480  -2.325  -6.122  0.00  0.00      PROA  
ATOM   1261    C THR P 533      -4.128  -5.793  -5.536  0.00  0.00      PROA  
ATOM   1262    O THR P 533      -4.540  -6.971  -5.391  0.00  0.00      PROA  
ATOM   1263    N ILE P 534      -3.580  -5.084  -4.547  0.00  0.00      PROA  
ATOM   1264   HN ILE P 534      -3.272  -4.143  -4.667  0.00  0.00      PROA  
ATOM   1265   CA ILE P 534      -3.377  -5.603  -3.231  0.00  0.00      PROA  
ATOM   1266   HA ILE P 534      -3.837  -6.575  -3.127  0.00  0.00      PROA  
ATOM   1267   CB ILE P 534      -1.952  -5.778  -2.630  0.00  0.00      PROA  
ATOM   1268   HB ILE P 534      -1.487  -4.773  -2.541  0.00  0.00      PROA  
ATOM   1269  CG2 ILE P 534      -1.934  -6.302  -1.184  0.00  0.00      PROA  
ATOM   1270 HG21 ILE P 534      -0.892  -6.290  -0.799  0.00  0.00      PROA  
ATOM   1271 HG22 ILE P 534      -2.273  -7.340  -0.981  0.00  0.00      PROA  
ATOM   1272 HG23 ILE P 534      -2.456  -5.630  -0.469  0.00  0.00      PROA  
ATOM   1273  CG1 ILE P 534      -1.087  -6.618  -3.583  0.00  0.00      PROA  
ATOM   1274 HG11 ILE P 534      -0.093  -6.457  -3.113  0.00  0.00      PROA  
ATOM   1275 HG12 ILE P 534      -0.986  -6.331  -4.652  0.00  0.00      PROA  
ATOM   1276   CD ILE P 534      -1.322  -8.202  -3.627  0.00  0.00      PROA  
ATOM   1277  HD1 ILE P 534      -2.251  -8.413  -4.200  0.00  0.00      PROA  
ATOM   1278  HD2 ILE P 534      -1.365  -8.673  -2.622  0.00  0.00      PROA  
ATOM   1279  HD3 ILE P 534      -0.459  -8.617  -4.191  0.00  0.00      PROA  
ATOM   1280    C ILE P 534      -4.048  -4.701  -2.250  0.00  0.00      PROA  
ATOM   1281    O ILE P 534      -3.897  -3.428  -2.270  0.00  0.00      PROA  
ATOM   1282    N LEU P 535      -5.032  -5.301  -1.564  0.00  0.00      PROA  
ATOM   1283   HN LEU P 535      -5.055  -6.297  -1.601  0.00  0.00      PROA  
ATOM   1284   CA LEU P 535      -5.882  -4.572  -0.591  0.00  0.00      PROA  
ATOM   1285   HA LEU P 535      -6.155  -3.594  -0.961  0.00  0.00      PROA  
ATOM   1286   CB LEU P 535      -7.094  -5.388  -0.196  0.00  0.00      PROA  
ATOM   1287  HB1 LEU P 535      -7.565  -5.072   0.759  0.00  0.00      PROA  
ATOM   1288  HB2 LEU P 535      -6.846  -6.471  -0.165  0.00  0.00      PROA  
ATOM   1289   CG LEU P 535      -8.228  -5.226  -1.290  0.00  0.00      PROA  
ATOM   1290   HG LEU P 535      -8.072  -4.207  -1.704  0.00  0.00      PROA  
ATOM   1291  CD1 LEU P 535      -8.034  -6.203  -2.432  0.00  0.00      PROA  
ATOM   1292 HD11 LEU P 535      -8.863  -6.009  -3.145  0.00  0.00      PROA  
ATOM   1293 HD12 LEU P 535      -8.113  -7.257  -2.089  0.00  0.00      PROA  
ATOM   1294 HD13 LEU P 535      -7.065  -5.950  -2.912  0.00  0.00      PROA  
ATOM   1295  CD2 LEU P 535      -9.641  -5.373  -0.590  0.00  0.00      PROA  
ATOM   1296 HD21 LEU P 535      -9.580  -6.023   0.309  0.00  0.00      PROA  
ATOM   1297 HD22 LEU P 535     -10.392  -5.874  -1.237  0.00  0.00      PROA  
ATOM   1298 HD23 LEU P 535     -10.109  -4.432  -0.229  0.00  0.00      PROA  
ATOM   1299    C LEU P 535      -5.096  -4.289   0.700  0.00  0.00      PROA  
ATOM   1300    O LEU P 535      -4.323  -5.151   1.124  0.00  0.00      PROA  
ATOM   1301    N GLY P 536      -5.493  -3.167   1.349  0.00  0.00      PROA  
ATOM   1302   HN GLY P 536      -6.132  -2.536   0.915  0.00  0.00      PROA  
ATOM   1303   CA GLY P 536      -5.152  -2.716   2.698  0.00  0.00      PROA  
ATOM   1304  HA1 GLY P 536      -4.302  -2.049   2.705  0.00  0.00      PROA  
ATOM   1305  HA2 GLY P 536      -4.988  -3.588   3.313  0.00  0.00      PROA  
ATOM   1306    C GLY P 536      -6.380  -2.010   3.180  0.00  0.00      PROA  
ATOM   1307    O GLY P 536      -7.505  -2.441   3.110  0.00  0.00      PROA  
ATOM   1308    N SER P 537      -6.295  -0.789   3.796  0.00  0.00      PROA  
ATOM   1309   HN SER P 537      -5.444  -0.296   3.963  0.00  0.00      PROA  
ATOM   1310   CA SER P 537      -7.537   0.019   4.048  0.00  0.00      PROA  
ATOM   1311   HA SER P 537      -8.260  -0.127   3.259  0.00  0.00      PROA  
ATOM   1312   CB SER P 537      -8.128  -0.130   5.455  0.00  0.00      PROA  
ATOM   1313  HB1 SER P 537      -7.488   0.312   6.248  0.00  0.00      PROA  
ATOM   1314  HB2 SER P 537      -8.164  -1.213   5.700  0.00  0.00      PROA  
ATOM   1315   OG SER P 537      -9.473   0.429   5.498  0.00  0.00      PROA  
ATOM   1316  HG1 SER P 537     -10.146  -0.255   5.525  0.00  0.00      PROA  
ATOM   1317    C SER P 537      -6.972   1.481   3.842  0.00  0.00      PROA  
ATOM   1318    O SER P 537      -5.810   1.651   3.418  0.00  0.00      PROA  
ATOM   1319    N THR P 538      -7.723   2.536   4.162  0.00  0.00      PROA  
ATOM   1320   HN THR P 538      -8.580   2.320   4.624  0.00  0.00      PROA  
ATOM   1321   CA THR P 538      -7.431   3.945   3.945  0.00  0.00      PROA  
ATOM   1322   HA THR P 538      -6.353   4.000   3.908  0.00  0.00      PROA  
ATOM   1323   CB THR P 538      -7.973   4.396   2.609  0.00  0.00      PROA  
ATOM   1324   HB THR P 538      -7.700   3.638   1.844  0.00  0.00      PROA  
ATOM   1325  OG1 THR P 538      -7.523   5.610   2.040  0.00  0.00      PROA  
ATOM   1326  HG1 THR P 538      -7.625   5.462   1.097  0.00  0.00      PROA  
ATOM   1327  CG2 THR P 538      -9.485   4.533   2.603  0.00  0.00      PROA  
ATOM   1328 HG21 THR P 538      -9.834   5.463   3.100  0.00  0.00      PROA  
ATOM   1329 HG22 THR P 538     -10.149   3.725   2.978  0.00  0.00      PROA  
ATOM   1330 HG23 THR P 538      -9.715   4.715   1.532  0.00  0.00      PROA  
ATOM   1331    C THR P 538      -7.865   4.796   5.073  0.00  0.00      PROA  
ATOM   1332    O THR P 538      -8.859   4.507   5.755  0.00  0.00      PROA  
ATOM   1333    N GLY P 539      -7.134   5.906   5.295  0.00  0.00      PROA  
ATOM   1334   HN GLY P 539      -6.265   6.077   4.836  0.00  0.00      PROA  
ATOM   1335   CA GLY P 539      -7.538   6.937   6.270  0.00  0.00      PROA  
ATOM   1336  HA1 GLY P 539      -6.937   7.831   6.190  0.00  0.00      PROA  
ATOM   1337  HA2 GLY P 539      -7.390   6.499   7.246  0.00  0.00      PROA  
ATOM   1338    C GLY P 539      -9.001   7.425   6.311  0.00  0.00      PROA  
ATOM   1339    O GLY P 539      -9.584   7.411   7.380  0.00  0.00      PROA  
ATOM   1340    N PRO P 540      -9.629   7.944   5.220  0.00  0.00      PROA  
ATOM   1341   CD PRO P 540      -8.881   8.407   4.119  0.00  0.00      PROA  
ATOM   1342  HD1 PRO P 540      -8.585   7.488   3.568  0.00  0.00      PROA  
ATOM   1343  HD2 PRO P 540      -8.081   9.038   4.561  0.00  0.00      PROA  
ATOM   1344   CA PRO P 540     -11.039   8.432   5.193  0.00  0.00      PROA  
ATOM   1345   HA PRO P 540     -11.014   9.271   5.872  0.00  0.00      PROA  
ATOM   1346   CB PRO P 540     -11.270   8.983   3.798  0.00  0.00      PROA  
ATOM   1347  HB1 PRO P 540     -12.045   9.779   3.775  0.00  0.00      PROA  
ATOM   1348  HB2 PRO P 540     -11.650   8.075   3.284  0.00  0.00      PROA  
ATOM   1349   CG PRO P 540      -9.876   9.301   3.270  0.00  0.00      PROA  
ATOM   1350  HG1 PRO P 540      -9.702   9.217   2.176  0.00  0.00      PROA  
ATOM   1351  HG2 PRO P 540      -9.593  10.350   3.501  0.00  0.00      PROA  
ATOM   1352    C PRO P 540     -12.017   7.493   5.864  0.00  0.00      PROA  
ATOM   1353    O PRO P 540     -12.893   7.976   6.617  0.00  0.00      PROA  
ATOM   1354    N VAL P 541     -11.855   6.231   5.544  0.00  0.00      PROA  
ATOM   1355   HN VAL P 541     -11.392   6.045   4.681  0.00  0.00      PROA  
ATOM   1356   CA VAL P 541     -12.567   5.070   6.184  0.00  0.00      PROA  
ATOM   1357   HA VAL P 541     -13.640   5.125   6.078  0.00  0.00      PROA  
ATOM   1358   CB VAL P 541     -12.116   3.777   5.568  0.00  0.00      PROA  
ATOM   1359   HB VAL P 541     -11.009   3.830   5.492  0.00  0.00      PROA  
ATOM   1360  CG1 VAL P 541     -12.631   2.523   6.192  0.00  0.00      PROA  
ATOM   1361 HG11 VAL P 541     -13.701   2.609   6.480  0.00  0.00      PROA  
ATOM   1362 HG12 VAL P 541     -12.110   2.294   7.146  0.00  0.00      PROA  
ATOM   1363 HG13 VAL P 541     -12.594   1.685   5.464  0.00  0.00      PROA  
ATOM   1364  CG2 VAL P 541     -12.640   3.731   4.139  0.00  0.00      PROA  
ATOM   1365 HG21 VAL P 541     -12.068   4.505   3.586  0.00  0.00      PROA  
ATOM   1366 HG22 VAL P 541     -13.705   4.047   4.142  0.00  0.00      PROA  
ATOM   1367 HG23 VAL P 541     -12.374   2.777   3.635  0.00  0.00      PROA  
ATOM   1368    C VAL P 541     -12.357   4.938   7.659  0.00  0.00      PROA  
ATOM   1369    O VAL P 541     -13.380   4.976   8.319  0.00  0.00      PROA  
ATOM   1370    N LEU P 542     -11.084   4.972   8.109  0.00  0.00      PROA  
ATOM   1371   HN LEU P 542     -10.271   4.935   7.532  0.00  0.00      PROA  
ATOM   1372   CA LEU P 542     -10.709   4.954   9.502  0.00  0.00      PROA  
ATOM   1373   HA LEU P 542     -11.215   4.096   9.920  0.00  0.00      PROA  
ATOM   1374   CB LEU P 542      -9.116   4.811   9.587  0.00  0.00      PROA  
ATOM   1375  HB1 LEU P 542      -8.683   5.667   9.029  0.00  0.00      PROA  
ATOM   1376  HB2 LEU P 542      -9.018   3.788   9.165  0.00  0.00      PROA  
ATOM   1377   CG LEU P 542      -8.448   4.813  10.999  0.00  0.00      PROA  
ATOM   1378   HG LEU P 542      -8.713   5.824  11.375  0.00  0.00      PROA  
ATOM   1379  CD1 LEU P 542      -8.879   3.645  11.837  0.00  0.00      PROA  
ATOM   1380 HD11 LEU P 542      -8.436   3.721  12.853  0.00  0.00      PROA  
ATOM   1381 HD12 LEU P 542      -8.613   2.666  11.383  0.00  0.00      PROA  
ATOM   1382 HD13 LEU P 542      -9.988   3.654  11.892  0.00  0.00      PROA  
ATOM   1383  CD2 LEU P 542      -6.929   4.827  10.830  0.00  0.00      PROA  
ATOM   1384 HD21 LEU P 542      -6.755   5.519   9.979  0.00  0.00      PROA  
ATOM   1385 HD22 LEU P 542      -6.496   3.838  10.566  0.00  0.00      PROA  
ATOM   1386 HD23 LEU P 542      -6.484   5.101  11.811  0.00  0.00      PROA  
ATOM   1387    C LEU P 542     -11.288   6.190  10.310  0.00  0.00      PROA  
ATOM   1388    O LEU P 542     -11.875   6.033  11.376  0.00  0.00      PROA  
ATOM   1389    N VAL P 543     -11.191   7.420   9.838  0.00  0.00      PROA  
ATOM   1390   HN VAL P 543     -10.653   7.651   9.031  0.00  0.00      PROA  
ATOM   1391   CA VAL P 543     -11.857   8.557  10.412  0.00  0.00      PROA  
ATOM   1392   HA VAL P 543     -11.671   8.662  11.471  0.00  0.00      PROA  
ATOM   1393   CB VAL P 543     -11.348   9.714   9.694  0.00  0.00      PROA  
ATOM   1394   HB VAL P 543     -11.453   9.578   8.597  0.00  0.00      PROA  
ATOM   1395  CG1 VAL P 543     -12.050  10.997  10.219  0.00  0.00      PROA  
ATOM   1396 HG11 VAL P 543     -13.142  11.141  10.071  0.00  0.00      PROA  
ATOM   1397 HG12 VAL P 543     -11.604  11.884   9.721  0.00  0.00      PROA  
ATOM   1398 HG13 VAL P 543     -11.924  10.966  11.323  0.00  0.00      PROA  
ATOM   1399  CG2 VAL P 543      -9.864   9.877   9.986  0.00  0.00      PROA  
ATOM   1400 HG21 VAL P 543      -9.570  10.792   9.429  0.00  0.00      PROA  
ATOM   1401 HG22 VAL P 543      -9.253   9.010   9.655  0.00  0.00      PROA  
ATOM   1402 HG23 VAL P 543      -9.689  10.024  11.073  0.00  0.00      PROA  
ATOM   1403    C VAL P 543     -13.368   8.457  10.239  0.00  0.00      PROA  
ATOM   1404    O VAL P 543     -14.069   8.810  11.138  0.00  0.00      PROA  
ATOM   1405    N PHE P 544     -13.971   7.975   9.118  0.00  0.00      PROA  
ATOM   1406   HN PHE P 544     -13.464   7.639   8.328  0.00  0.00      PROA  
ATOM   1407   CA PHE P 544     -15.452   7.936   8.904  0.00  0.00      PROA  
ATOM   1408   HA PHE P 544     -15.847   8.941   8.934  0.00  0.00      PROA  
ATOM   1409   CB PHE P 544     -15.753   7.366   7.485  0.00  0.00      PROA  
ATOM   1410  HB1 PHE P 544     -15.421   6.323   7.298  0.00  0.00      PROA  
ATOM   1411  HB2 PHE P 544     -15.288   8.130   6.825  0.00  0.00      PROA  
ATOM   1412   CG PHE P 544     -17.253   7.363   7.072  0.00  0.00      PROA  
ATOM   1413  CD1 PHE P 544     -17.809   8.410   6.290  0.00  0.00      PROA  
ATOM   1414  HD1 PHE P 544     -17.135   9.225   6.071  0.00  0.00      PROA  
ATOM   1415  CE1 PHE P 544     -19.165   8.362   5.961  0.00  0.00      PROA  
ATOM   1416  HE1 PHE P 544     -19.641   9.206   5.484  0.00  0.00      PROA  
ATOM   1417   CZ PHE P 544     -20.015   7.297   6.345  0.00  0.00      PROA  
ATOM   1418   HZ PHE P 544     -21.069   7.287   6.112  0.00  0.00      PROA  
ATOM   1419  CD2 PHE P 544     -18.098   6.286   7.464  0.00  0.00      PROA  
ATOM   1420  HD2 PHE P 544     -17.703   5.458   8.032  0.00  0.00      PROA  
ATOM   1421  CE2 PHE P 544     -19.464   6.261   7.085  0.00  0.00      PROA  
ATOM   1422  HE2 PHE P 544     -20.102   5.564   7.608  0.00  0.00      PROA  
ATOM   1423    C PHE P 544     -16.174   7.132   9.914  0.00  0.00      PROA  
ATOM   1424    O PHE P 544     -17.154   7.614  10.480  0.00  0.00      PROA  
ATOM   1425    N GLU P 545     -15.562   5.946  10.233  0.00  0.00      PROA  
ATOM   1426   HN GLU P 545     -14.678   5.767   9.809  0.00  0.00      PROA  
ATOM   1427   CA GLU P 545     -15.945   5.097  11.329  0.00  0.00      PROA  
ATOM   1428   HA GLU P 545     -16.983   4.867  11.140  0.00  0.00      PROA  
ATOM   1429   CB GLU P 545     -15.061   3.767  11.306  0.00  0.00      PROA  
ATOM   1430  HB1 GLU P 545     -15.231   3.234  12.266  0.00  0.00      PROA  
ATOM   1431  HB2 GLU P 545     -14.019   4.152  11.299  0.00  0.00      PROA  
ATOM   1432   CG GLU P 545     -15.409   2.951  10.038  0.00  0.00      PROA  
ATOM   1433  HG1 GLU P 545     -14.394   2.642   9.707  0.00  0.00      PROA  
ATOM   1434  HG2 GLU P 545     -15.800   3.588   9.216  0.00  0.00      PROA  
ATOM   1435   CD GLU P 545     -16.223   1.790  10.474  0.00  0.00      PROA  
ATOM   1436  OE1 GLU P 545     -17.369   1.921  10.924  0.00  0.00      PROA  
ATOM   1437  OE2 GLU P 545     -15.701   0.666  10.324  0.00  0.00      PROA  
ATOM   1438    C GLU P 545     -15.874   5.704  12.671  0.00  0.00      PROA  
ATOM   1439    O GLU P 545     -16.777   5.630  13.574  0.00  0.00      PROA  
ATOM   1440    N LYS P 546     -14.817   6.455  12.977  0.00  0.00      PROA  
ATOM   1441   HN LYS P 546     -13.964   6.560  12.472  0.00  0.00      PROA  
ATOM   1442   CA LYS P 546     -14.712   7.281  14.200  0.00  0.00      PROA  
ATOM   1443   HA LYS P 546     -14.905   6.565  14.985  0.00  0.00      PROA  
ATOM   1444   CB LYS P 546     -13.195   7.765  14.319  0.00  0.00      PROA  
ATOM   1445  HB1 LYS P 546     -13.033   8.514  13.515  0.00  0.00      PROA  
ATOM   1446  HB2 LYS P 546     -12.452   6.948  14.197  0.00  0.00      PROA  
ATOM   1447   CG LYS P 546     -12.805   8.488  15.633  0.00  0.00      PROA  
ATOM   1448  HG1 LYS P 546     -13.150   7.751  16.389  0.00  0.00      PROA  
ATOM   1449  HG2 LYS P 546     -13.376   9.435  15.747  0.00  0.00      PROA  
ATOM   1450   CD LYS P 546     -11.274   8.745  15.709  0.00  0.00      PROA  
ATOM   1451  HD1 LYS P 546     -11.054   9.392  14.833  0.00  0.00      PROA  
ATOM   1452  HD2 LYS P 546     -10.661   7.828  15.576  0.00  0.00      PROA  
ATOM   1453   CE LYS P 546     -10.787   9.497  16.953  0.00  0.00      PROA  
ATOM   1454  HE1 LYS P 546     -10.909   8.856  17.852  0.00  0.00      PROA  
ATOM   1455  HE2 LYS P 546     -11.289  10.462  17.174  0.00  0.00      PROA  
ATOM   1456   NZ LYS P 546      -9.345   9.876  16.962  0.00  0.00      PROA  
ATOM   1457  HZ1 LYS P 546      -8.601   9.171  16.787  0.00  0.00      PROA  
ATOM   1458  HZ2 LYS P 546      -9.146  10.341  17.871  0.00  0.00      PROA  
ATOM   1459  HZ3 LYS P 546      -9.239  10.584  16.208  0.00  0.00      PROA  
ATOM   1460    C LYS P 546     -15.658   8.429  14.455  0.00  0.00      PROA  
ATOM   1461    O LYS P 546     -16.240   8.593  15.562  0.00  0.00      PROA  
ATOM   1462    N ILE P 547     -15.914   9.241  13.401  0.00  0.00      PROA  
ATOM   1463   HN ILE P 547     -15.409   9.121  12.550  0.00  0.00      PROA  
ATOM   1464   CA ILE P 547     -16.871  10.308  13.346  0.00  0.00      PROA  
ATOM   1465   HA ILE P 547     -16.762  10.976  14.188  0.00  0.00      PROA  
ATOM   1466   CB ILE P 547     -16.733  11.052  12.009  0.00  0.00      PROA  
ATOM   1467   HB ILE P 547     -16.953  10.279  11.242  0.00  0.00      PROA  
ATOM   1468  CG2 ILE P 547     -17.761  12.267  11.969  0.00  0.00      PROA  
ATOM   1469 HG21 ILE P 547     -18.819  11.946  12.068  0.00  0.00      PROA  
ATOM   1470 HG22 ILE P 547     -17.630  12.763  10.983  0.00  0.00      PROA  
ATOM   1471 HG23 ILE P 547     -17.602  13.067  12.724  0.00  0.00      PROA  
ATOM   1472  CG1 ILE P 547     -15.266  11.551  11.750  0.00  0.00      PROA  
ATOM   1473 HG11 ILE P 547     -15.213  11.583  10.641  0.00  0.00      PROA  
ATOM   1474 HG12 ILE P 547     -14.512  10.832  12.137  0.00  0.00      PROA  
ATOM   1475   CD ILE P 547     -14.847  12.791  12.440  0.00  0.00      PROA  
ATOM   1476  HD1 ILE P 547     -13.750  12.960  12.392  0.00  0.00      PROA  
ATOM   1477  HD2 ILE P 547     -15.206  12.703  13.488  0.00  0.00      PROA  
ATOM   1478  HD3 ILE P 547     -15.451  13.627  12.028  0.00  0.00      PROA  
ATOM   1479    C ILE P 547     -18.324   9.757  13.469  0.00  0.00      PROA  
ATOM   1480    O ILE P 547     -19.144  10.284  14.202  0.00  0.00      PROA  
ATOM   1481    N LEU P 548     -18.587   8.649  12.763  0.00  0.00      PROA  
ATOM   1482   HN LEU P 548     -17.991   8.235  12.078  0.00  0.00      PROA  
ATOM   1483   CA LEU P 548     -19.824   7.899  12.874  0.00  0.00      PROA  
ATOM   1484   HA LEU P 548     -20.636   8.571  12.634  0.00  0.00      PROA  
ATOM   1485   CB LEU P 548     -19.853   6.868  11.735  0.00  0.00      PROA  
ATOM   1486  HB1 LEU P 548     -19.184   6.030  12.028  0.00  0.00      PROA  
ATOM   1487  HB2 LEU P 548     -19.371   7.246  10.809  0.00  0.00      PROA  
ATOM   1488   CG LEU P 548     -21.136   6.080  11.556  0.00  0.00      PROA  
ATOM   1489   HG LEU P 548     -21.461   5.651  12.527  0.00  0.00      PROA  
ATOM   1490  CD1 LEU P 548     -22.306   6.952  11.049  0.00  0.00      PROA  
ATOM   1491 HD11 LEU P 548     -22.016   7.392  10.071  0.00  0.00      PROA  
ATOM   1492 HD12 LEU P 548     -22.606   7.809  11.689  0.00  0.00      PROA  
ATOM   1493 HD13 LEU P 548     -23.183   6.274  10.966  0.00  0.00      PROA  
ATOM   1494  CD2 LEU P 548     -20.943   4.935  10.629  0.00  0.00      PROA  
ATOM   1495 HD21 LEU P 548     -20.935   5.169   9.542  0.00  0.00      PROA  
ATOM   1496 HD22 LEU P 548     -21.844   4.310  10.806  0.00  0.00      PROA  
ATOM   1497 HD23 LEU P 548     -20.082   4.243  10.743  0.00  0.00      PROA  
ATOM   1498    C LEU P 548     -20.129   7.347  14.250  0.00  0.00      PROA  
ATOM   1499    O LEU P 548     -21.258   7.356  14.758  0.00  0.00      PROA  
ATOM   1500    N PHE P 549     -19.118   6.767  14.958  0.00  0.00      PROA  
ATOM   1501   HN PHE P 549     -18.269   6.470  14.528  0.00  0.00      PROA  
ATOM   1502   CA PHE P 549     -19.152   6.444  16.347  0.00  0.00      PROA  
ATOM   1503   HA PHE P 549     -19.929   5.703  16.457  0.00  0.00      PROA  
ATOM   1504   CB PHE P 549     -17.813   5.736  16.713  0.00  0.00      PROA  
ATOM   1505  HB1 PHE P 549     -16.968   6.393  16.414  0.00  0.00      PROA  
ATOM   1506  HB2 PHE P 549     -17.719   4.803  16.117  0.00  0.00      PROA  
ATOM   1507   CG PHE P 549     -17.598   5.314  18.185  0.00  0.00      PROA  
ATOM   1508  CD1 PHE P 549     -18.569   4.501  18.833  0.00  0.00      PROA  
ATOM   1509  HD1 PHE P 549     -19.553   4.315  18.429  0.00  0.00      PROA  
ATOM   1510  CE1 PHE P 549     -18.286   4.068  20.126  0.00  0.00      PROA  
ATOM   1511  HE1 PHE P 549     -19.065   3.585  20.696  0.00  0.00      PROA  
ATOM   1512   CZ PHE P 549     -16.964   4.335  20.717  0.00  0.00      PROA  
ATOM   1513   HZ PHE P 549     -16.694   3.909  21.672  0.00  0.00      PROA  
ATOM   1514  CD2 PHE P 549     -16.380   5.570  18.777  0.00  0.00      PROA  
ATOM   1515  HD2 PHE P 549     -15.678   6.202  18.254  0.00  0.00      PROA  
ATOM   1516  CE2 PHE P 549     -15.973   4.985  19.981  0.00  0.00      PROA  
ATOM   1517  HE2 PHE P 549     -14.915   5.052  20.187  0.00  0.00      PROA  
ATOM   1518    C PHE P 549     -19.374   7.628  17.268  0.00  0.00      PROA  
ATOM   1519    O PHE P 549     -20.124   7.546  18.231  0.00  0.00      PROA  
ATOM   1520    N LYS P 550     -18.705   8.746  17.042  0.00  0.00      PROA  
ATOM   1521   HN LYS P 550     -18.059   8.859  16.291  0.00  0.00      PROA  
ATOM   1522   CA LYS P 550     -18.846   9.930  17.844  0.00  0.00      PROA  
ATOM   1523   HA LYS P 550     -18.692   9.596  18.860  0.00  0.00      PROA  
ATOM   1524   CB LYS P 550     -17.707  11.012  17.560  0.00  0.00      PROA  
ATOM   1525  HB1 LYS P 550     -17.846  11.267  16.488  0.00  0.00      PROA  
ATOM   1526  HB2 LYS P 550     -16.743  10.463  17.621  0.00  0.00      PROA  
ATOM   1527   CG LYS P 550     -17.626  12.260  18.439  0.00  0.00      PROA  
ATOM   1528  HG1 LYS P 550     -18.406  12.986  18.124  0.00  0.00      PROA  
ATOM   1529  HG2 LYS P 550     -16.671  12.794  18.246  0.00  0.00      PROA  
ATOM   1530   CD LYS P 550     -17.723  11.960  19.903  0.00  0.00      PROA  
ATOM   1531  HD1 LYS P 550     -16.788  11.375  20.043  0.00  0.00      PROA  
ATOM   1532  HD2 LYS P 550     -18.618  11.333  20.102  0.00  0.00      PROA  
ATOM   1533   CE LYS P 550     -17.538  13.146  20.800  0.00  0.00      PROA  
ATOM   1534  HE1 LYS P 550     -16.828  13.846  20.309  0.00  0.00      PROA  
ATOM   1535  HE2 LYS P 550     -17.080  12.933  21.789  0.00  0.00      PROA  
ATOM   1536   NZ LYS P 550     -18.812  13.908  20.980  0.00  0.00      PROA  
ATOM   1537  HZ1 LYS P 550     -18.620  14.595  21.737  0.00  0.00      PROA  
ATOM   1538  HZ2 LYS P 550     -19.535  13.259  21.352  0.00  0.00      PROA  
ATOM   1539  HZ3 LYS P 550     -19.065  14.437  20.122  0.00  0.00      PROA  
ATOM   1540    C LYS P 550     -20.157  10.621  17.726  0.00  0.00      PROA  
ATOM   1541    O LYS P 550     -20.619  11.176  18.767  0.00  0.00      PROA  
ATOM   1542    N PHE P 551     -20.769  10.519  16.566  0.00  0.00      PROA  
ATOM   1543   HN PHE P 551     -20.243  10.165  15.797  0.00  0.00      PROA  
ATOM   1544   CA PHE P 551     -22.084  10.977  16.363  0.00  0.00      PROA  
ATOM   1545   HA PHE P 551     -22.209  11.963  16.787  0.00  0.00      PROA  
ATOM   1546   CB PHE P 551     -22.394  11.071  14.851  0.00  0.00      PROA  
ATOM   1547  HB1 PHE P 551     -22.028  10.097  14.462  0.00  0.00      PROA  
ATOM   1548  HB2 PHE P 551     -21.892  11.928  14.354  0.00  0.00      PROA  
ATOM   1549   CG PHE P 551     -23.775  11.331  14.521  0.00  0.00      PROA  
ATOM   1550  CD1 PHE P 551     -24.567  12.443  15.076  0.00  0.00      PROA  
ATOM   1551  HD1 PHE P 551     -24.051  13.084  15.775  0.00  0.00      PROA  
ATOM   1552  CE1 PHE P 551     -25.919  12.535  14.734  0.00  0.00      PROA  
ATOM   1553  HE1 PHE P 551     -26.537  13.299  15.182  0.00  0.00      PROA  
ATOM   1554   CZ PHE P 551     -26.501  11.628  13.823  0.00  0.00      PROA  
ATOM   1555   HZ PHE P 551     -27.537  11.771  13.552  0.00  0.00      PROA  
ATOM   1556  CD2 PHE P 551     -24.454  10.541  13.497  0.00  0.00      PROA  
ATOM   1557  HD2 PHE P 551     -23.903   9.714  13.075  0.00  0.00      PROA  
ATOM   1558  CE2 PHE P 551     -25.770  10.613  13.152  0.00  0.00      PROA  
ATOM   1559  HE2 PHE P 551     -26.183   9.956  12.401  0.00  0.00      PROA  
ATOM   1560    C PHE P 551     -23.195  10.161  17.076  0.00  0.00      PROA  
ATOM   1561    O PHE P 551     -24.237  10.595  17.511  0.00  0.00      PROA  
ATOM   1562    N CYS P 552     -22.986   8.823  17.257  0.00  0.00      PROA  
ATOM   1563   HN CYS P 552     -22.138   8.468  16.871  0.00  0.00      PROA  
ATOM   1564   CA CYS P 552     -23.943   7.994  17.994  0.00  0.00      PROA  
ATOM   1565   HA CYS P 552     -24.911   8.472  17.979  0.00  0.00      PROA  
ATOM   1566   CB CYS P 552     -24.042   6.652  17.290  0.00  0.00      PROA  
ATOM   1567  HB1 CYS P 552     -24.667   5.930  17.859  0.00  0.00      PROA  
ATOM   1568  HB2 CYS P 552     -23.029   6.203  17.376  0.00  0.00      PROA  
ATOM   1569   SG CYS P 552     -24.705   6.779  15.629  0.00  0.00      PROA  
ATOM   1570  HG1 CYS P 552     -23.945   7.738  15.122  0.00  0.00      PROA  
ATOM   1571    C CYS P 552     -23.499   7.721  19.441  0.00  0.00      PROA  
ATOM   1572    O CYS P 552     -24.111   6.908  20.091  0.00  0.00      PROA  
ATOM   1573    N LYS P 553     -22.455   8.407  19.957  0.00  0.00      PROA  
ATOM   1574   HN LYS P 553     -21.896   9.023  19.407  0.00  0.00      PROA  
ATOM   1575   CA LYS P 553     -22.288   8.490  21.370  0.00  0.00      PROA  
ATOM   1576   HA LYS P 553     -22.503   7.531  21.818  0.00  0.00      PROA  
ATOM   1577   CB LYS P 553     -20.786   8.639  21.790  0.00  0.00      PROA  
ATOM   1578  HB1 LYS P 553     -20.875   9.087  22.803  0.00  0.00      PROA  
ATOM   1579  HB2 LYS P 553     -20.355   9.363  21.066  0.00  0.00      PROA  
ATOM   1580   CG LYS P 553     -19.959   7.337  21.973  0.00  0.00      PROA  
ATOM   1581  HG1 LYS P 553     -19.845   6.883  20.965  0.00  0.00      PROA  
ATOM   1582  HG2 LYS P 553     -20.654   6.654  22.506  0.00  0.00      PROA  
ATOM   1583   CD LYS P 553     -18.673   7.452  22.846  0.00  0.00      PROA  
ATOM   1584  HD1 LYS P 553     -18.431   6.438  23.230  0.00  0.00      PROA  
ATOM   1585  HD2 LYS P 553     -18.864   8.062  23.755  0.00  0.00      PROA  
ATOM   1586   CE LYS P 553     -17.476   8.083  22.205  0.00  0.00      PROA  
ATOM   1587  HE1 LYS P 553     -17.823   9.071  21.833  0.00  0.00      PROA  
ATOM   1588  HE2 LYS P 553     -17.152   7.495  21.319  0.00  0.00      PROA  
ATOM   1589   NZ LYS P 553     -16.312   8.158  23.111  0.00  0.00      PROA  
ATOM   1590  HZ1 LYS P 553     -15.964   7.228  23.419  0.00  0.00      PROA  
ATOM   1591  HZ2 LYS P 553     -16.587   8.667  23.975  0.00  0.00      PROA  
ATOM   1592  HZ3 LYS P 553     -15.623   8.754  22.609  0.00  0.00      PROA  
ATOM   1593    C LYS P 553     -23.246   9.600  21.964  0.00  0.00      PROA  
ATOM   1594    O LYS P 553     -23.528   9.511  23.162  0.00  0.00      PROA  
ATOM   1595    N ASP P 554     -23.670  10.541  21.094  0.00  0.00      PROA  
ATOM   1596   HN ASP P 554     -23.410  10.496  20.133  0.00  0.00      PROA  
ATOM   1597   CA ASP P 554     -24.693  11.492  21.335  0.00  0.00      PROA  
ATOM   1598   HA ASP P 554     -24.849  11.756  22.370  0.00  0.00      PROA  
ATOM   1599   CB ASP P 554     -24.424  12.877  20.508  0.00  0.00      PROA  
ATOM   1600  HB1 ASP P 554     -25.405  13.393  20.427  0.00  0.00      PROA  
ATOM   1601  HB2 ASP P 554     -24.103  12.585  19.486  0.00  0.00      PROA  
ATOM   1602   CG ASP P 554     -23.326  13.642  21.103  0.00  0.00      PROA  
ATOM   1603  OD1 ASP P 554     -22.835  14.507  20.398  0.00  0.00      PROA  
ATOM   1604  OD2 ASP P 554     -22.940  13.555  22.277  0.00  0.00      PROA  
ATOM   1605    C ASP P 554     -25.991  10.797  20.961  0.00  0.00      PROA  
ATOM   1606    O ASP P 554     -26.046   9.976  20.112  0.00  0.00      PROA  
ATOM   1607    N TYR P 555     -27.083  11.209  21.623  0.00  0.00      PROA  
ATOM   1608   HN TYR P 555     -26.989  11.810  22.413  0.00  0.00      PROA  
ATOM   1609   CA TYR P 555     -28.467  10.915  21.248  0.00  0.00      PROA  
ATOM   1610   HA TYR P 555     -28.989  11.639  21.857  0.00  0.00      PROA  
ATOM   1611   CB TYR P 555     -28.755  11.230  19.751  0.00  0.00      PROA  
ATOM   1612  HB1 TYR P 555     -29.858  11.250  19.623  0.00  0.00      PROA  
ATOM   1613  HB2 TYR P 555     -28.326  10.466  19.068  0.00  0.00      PROA  
ATOM   1614   CG TYR P 555     -28.231  12.632  19.453  0.00  0.00      PROA  
ATOM   1615  CD1 TYR P 555     -28.480  13.729  20.320  0.00  0.00      PROA  
ATOM   1616  HD1 TYR P 555     -29.066  13.562  21.211  0.00  0.00      PROA  
ATOM   1617  CE1 TYR P 555     -27.829  14.964  20.063  0.00  0.00      PROA  
ATOM   1618  HE1 TYR P 555     -27.961  15.728  20.815  0.00  0.00      PROA  
ATOM   1619   CZ TYR P 555     -27.092  15.179  18.888  0.00  0.00      PROA  
ATOM   1620   OH TYR P 555     -26.394  16.384  18.805  0.00  0.00      PROA  
ATOM   1621   HH TYR P 555     -25.613  16.197  18.280  0.00  0.00      PROA  
ATOM   1622  CD2 TYR P 555     -27.447  12.828  18.245  0.00  0.00      PROA  
ATOM   1623  HD2 TYR P 555     -27.388  12.085  17.463  0.00  0.00      PROA  
ATOM   1624  CE2 TYR P 555     -26.846  14.109  17.977  0.00  0.00      PROA  
ATOM   1625  HE2 TYR P 555     -26.128  14.276  17.187  0.00  0.00      PROA  
ATOM   1626    C TYR P 555     -29.083   9.570  21.564  0.00  0.00      PROA  
ATOM   1627    O TYR P 555     -30.283   9.300  21.325  0.00  0.00      PROA  
ATOM   1628    N ALA P 556     -28.200   8.602  21.859  0.00  0.00      PROA  
ATOM   1629   HN ALA P 556     -27.234   8.847  21.830  0.00  0.00      PROA  
ATOM   1630   CA ALA P 556     -28.426   7.211  22.246  0.00  0.00      PROA  
ATOM   1631   HA ALA P 556     -27.508   6.781  22.619  0.00  0.00      PROA  
ATOM   1632   CB ALA P 556     -29.438   7.011  23.320  0.00  0.00      PROA  
ATOM   1633  HB1 ALA P 556     -29.221   6.039  23.812  0.00  0.00      PROA  
ATOM   1634  HB2 ALA P 556     -30.434   6.938  22.832  0.00  0.00      PROA  
ATOM   1635  HB3 ALA P 556     -29.310   7.842  24.046  0.00  0.00      PROA  
ATOM   1636    C ALA P 556     -28.705   6.319  21.079  0.00  0.00      PROA  
ATOM   1637    O ALA P 556     -29.233   5.160  21.168  0.00  0.00      PROA  
ATOM   1638    N LEU P 557     -28.327   6.821  19.888  0.00  0.00      PROA  
ATOM   1639   HN LEU P 557     -27.754   7.627  19.759  0.00  0.00      PROA  
ATOM   1640   CA LEU P 557     -28.344   6.033  18.650  0.00  0.00      PROA  
ATOM   1641   HA LEU P 557     -29.319   5.700  18.329  0.00  0.00      PROA  
ATOM   1642   CB LEU P 557     -27.910   7.018  17.506  0.00  0.00      PROA  
ATOM   1643  HB1 LEU P 557     -27.693   6.498  16.548  0.00  0.00      PROA  
ATOM   1644  HB2 LEU P 557     -27.020   7.544  17.911  0.00  0.00      PROA  
ATOM   1645   CG LEU P 557     -28.881   8.094  17.147  0.00  0.00      PROA  
ATOM   1646   HG LEU P 557     -29.306   8.639  18.017  0.00  0.00      PROA  
ATOM   1647  CD1 LEU P 557     -28.090   9.062  16.319  0.00  0.00      PROA  
ATOM   1648 HD11 LEU P 557     -28.621   9.913  15.841  0.00  0.00      PROA  
ATOM   1649 HD12 LEU P 557     -27.506   8.579  15.507  0.00  0.00      PROA  
ATOM   1650 HD13 LEU P 557     -27.450   9.609  17.044  0.00  0.00      PROA  
ATOM   1651  CD2 LEU P 557     -30.019   7.426  16.288  0.00  0.00      PROA  
ATOM   1652 HD21 LEU P 557     -29.519   6.816  15.505  0.00  0.00      PROA  
ATOM   1653 HD22 LEU P 557     -30.651   8.221  15.837  0.00  0.00      PROA  
ATOM   1654 HD23 LEU P 557     -30.596   6.736  16.939  0.00  0.00      PROA  
ATOM   1655    C LEU P 557     -27.455   4.846  18.658  0.00  0.00      PROA  
ATOM   1656    O LEU P 557     -26.415   4.844  19.265  0.00  0.00      PROA  
ATOM   1657    N SER P 558     -27.791   3.861  17.885  0.00  0.00      PROA  
ATOM   1658   HN SER P 558     -28.652   3.810  17.384  0.00  0.00      PROA  
ATOM   1659   CA SER P 558     -26.941   2.750  17.707  0.00  0.00      PROA  
ATOM   1660   HA SER P 558     -26.491   2.487  18.653  0.00  0.00      PROA  
ATOM   1661   CB SER P 558     -27.795   1.541  17.211  0.00  0.00      PROA  
ATOM   1662  HB1 SER P 558     -28.256   2.002  16.312  0.00  0.00      PROA  
ATOM   1663  HB2 SER P 558     -28.631   1.316  17.909  0.00  0.00      PROA  
ATOM   1664   OG SER P 558     -27.099   0.396  16.810  0.00  0.00      PROA  
ATOM   1665  HG1 SER P 558     -27.166  -0.231  17.534  0.00  0.00      PROA  
ATOM   1666    C SER P 558     -25.858   3.013  16.655  0.00  0.00      PROA  
ATOM   1667    O SER P 558     -26.233   3.241  15.437  0.00  0.00      PROA  
ATOM   1668    N TYR P 559     -24.529   3.100  16.991  0.00  0.00      PROA  
ATOM   1669   HN TYR P 559     -24.262   3.027  17.948  0.00  0.00      PROA  
ATOM   1670   CA TYR P 559     -23.415   3.046  16.039  0.00  0.00      PROA  
ATOM   1671   HA TYR P 559     -23.492   3.882  15.359  0.00  0.00      PROA  
ATOM   1672   CB TYR P 559     -21.994   3.134  16.749  0.00  0.00      PROA  
ATOM   1673  HB1 TYR P 559     -22.113   2.461  17.625  0.00  0.00      PROA  
ATOM   1674  HB2 TYR P 559     -22.007   4.228  16.940  0.00  0.00      PROA  
ATOM   1675   CG TYR P 559     -20.782   2.730  15.946  0.00  0.00      PROA  
ATOM   1676  CD1 TYR P 559     -20.595   3.322  14.669  0.00  0.00      PROA  
ATOM   1677  HD1 TYR P 559     -21.382   3.937  14.258  0.00  0.00      PROA  
ATOM   1678  CE1 TYR P 559     -19.451   3.050  13.820  0.00  0.00      PROA  
ATOM   1679  HE1 TYR P 559     -19.268   3.482  12.847  0.00  0.00      PROA  
ATOM   1680   CZ TYR P 559     -18.492   2.129  14.328  0.00  0.00      PROA  
ATOM   1681   OH TYR P 559     -17.373   1.839  13.554  0.00  0.00      PROA  
ATOM   1682   HH TYR P 559     -17.297   2.243  12.686  0.00  0.00      PROA  
ATOM   1683  CD2 TYR P 559     -19.826   1.821  16.378  0.00  0.00      PROA  
ATOM   1684  HD2 TYR P 559     -19.940   1.398  17.366  0.00  0.00      PROA  
ATOM   1685  CE2 TYR P 559     -18.704   1.503  15.554  0.00  0.00      PROA  
ATOM   1686  HE2 TYR P 559     -17.913   0.862  15.914  0.00  0.00      PROA  
ATOM   1687    C TYR P 559     -23.503   1.796  15.261  0.00  0.00      PROA  
ATOM   1688    O TYR P 559     -23.522   1.904  14.047  0.00  0.00      PROA  
ATOM   1689    N LEU P 560     -23.640   0.633  15.852  0.00  0.00      PROA  
ATOM   1690   HN LEU P 560     -23.579   0.648  16.847  0.00  0.00      PROA  
ATOM   1691   CA LEU P 560     -23.788  -0.633  15.162  0.00  0.00      PROA  
ATOM   1692   HA LEU P 560     -22.758  -0.815  14.894  0.00  0.00      PROA  
ATOM   1693   CB LEU P 560     -24.301  -1.761  16.154  0.00  0.00      PROA  
ATOM   1694  HB1 LEU P 560     -24.559  -2.692  15.606  0.00  0.00      PROA  
ATOM   1695  HB2 LEU P 560     -25.215  -1.401  16.674  0.00  0.00      PROA  
ATOM   1696   CG LEU P 560     -23.243  -2.168  17.140  0.00  0.00      PROA  
ATOM   1697   HG LEU P 560     -22.865  -1.212  17.562  0.00  0.00      PROA  
ATOM   1698  CD1 LEU P 560     -23.776  -2.926  18.371  0.00  0.00      PROA  
ATOM   1699 HD11 LEU P 560     -24.018  -3.989  18.156  0.00  0.00      PROA  
ATOM   1700 HD12 LEU P 560     -24.688  -2.362  18.662  0.00  0.00      PROA  
ATOM   1701 HD13 LEU P 560     -22.899  -2.776  19.036  0.00  0.00      PROA  
ATOM   1702  CD2 LEU P 560     -22.089  -2.930  16.584  0.00  0.00      PROA  
ATOM   1703 HD21 LEU P 560     -22.446  -3.901  16.178  0.00  0.00      PROA  
ATOM   1704 HD22 LEU P 560     -21.418  -3.386  17.343  0.00  0.00      PROA  
ATOM   1705 HD23 LEU P 560     -21.501  -2.344  15.846  0.00  0.00      PROA  
ATOM   1706    C LEU P 560     -24.677  -0.644  13.992  0.00  0.00      PROA  
ATOM   1707    O LEU P 560     -24.204  -0.885  12.881  0.00  0.00      PROA  
ATOM   1708    N SER P 561     -25.967  -0.139  14.165  0.00  0.00      PROA  
ATOM   1709   HN SER P 561     -26.282   0.196  15.050  0.00  0.00      PROA  
ATOM   1710   CA SER P 561     -27.091  -0.241  13.261  0.00  0.00      PROA  
ATOM   1711   HA SER P 561     -27.018  -1.170  12.715  0.00  0.00      PROA  
ATOM   1712   CB SER P 561     -28.500  -0.157  13.842  0.00  0.00      PROA  
ATOM   1713  HB1 SER P 561     -29.304  -0.314  13.091  0.00  0.00      PROA  
ATOM   1714  HB2 SER P 561     -28.596   0.877  14.237  0.00  0.00      PROA  
ATOM   1715   OG SER P 561     -28.576  -1.192  14.813  0.00  0.00      PROA  
ATOM   1716  HG1 SER P 561     -28.051  -0.849  15.540  0.00  0.00      PROA  
ATOM   1717    C SER P 561     -26.926   0.850  12.262  0.00  0.00      PROA  
ATOM   1718    O SER P 561     -27.293   0.738  11.094  0.00  0.00      PROA  
ATOM   1719    N LEU P 562     -26.519   2.110  12.754  0.00  0.00      PROA  
ATOM   1720   HN LEU P 562     -26.387   2.300  13.724  0.00  0.00      PROA  
ATOM   1721   CA LEU P 562     -26.390   3.179  11.739  0.00  0.00      PROA  
ATOM   1722   HA LEU P 562     -27.302   3.269  11.168  0.00  0.00      PROA  
ATOM   1723   CB LEU P 562     -26.106   4.579  12.384  0.00  0.00      PROA  
ATOM   1724  HB1 LEU P 562     -25.136   4.467  12.913  0.00  0.00      PROA  
ATOM   1725  HB2 LEU P 562     -26.840   4.766  13.198  0.00  0.00      PROA  
ATOM   1726   CG LEU P 562     -26.213   5.817  11.423  0.00  0.00      PROA  
ATOM   1727   HG LEU P 562     -25.517   5.641  10.575  0.00  0.00      PROA  
ATOM   1728  CD1 LEU P 562     -27.536   5.939  10.718  0.00  0.00      PROA  
ATOM   1729 HD11 LEU P 562     -28.401   6.107  11.395  0.00  0.00      PROA  
ATOM   1730 HD12 LEU P 562     -27.678   5.022  10.107  0.00  0.00      PROA  
ATOM   1731 HD13 LEU P 562     -27.458   6.789  10.007  0.00  0.00      PROA  
ATOM   1732  CD2 LEU P 562     -25.901   7.121  12.103  0.00  0.00      PROA  
ATOM   1733 HD21 LEU P 562     -25.968   7.935  11.350  0.00  0.00      PROA  
ATOM   1734 HD22 LEU P 562     -24.863   7.223  12.486  0.00  0.00      PROA  
ATOM   1735 HD23 LEU P 562     -26.626   7.261  12.934  0.00  0.00      PROA  
ATOM   1736    C LEU P 562     -25.269   2.805  10.718  0.00  0.00      PROA  
ATOM   1737    O LEU P 562     -25.394   2.945   9.508  0.00  0.00      PROA  
ATOM   1738    N ARG P 563     -24.195   2.308  11.218  0.00  0.00      PROA  
ATOM   1739   HN ARG P 563     -24.174   1.972  12.156  0.00  0.00      PROA  
ATOM   1740   CA ARG P 563     -23.049   1.882  10.413  0.00  0.00      PROA  
ATOM   1741   HA ARG P 563     -22.715   2.776   9.908  0.00  0.00      PROA  
ATOM   1742   CB ARG P 563     -21.915   1.434  11.345  0.00  0.00      PROA  
ATOM   1743  HB1 ARG P 563     -22.165   0.599  12.033  0.00  0.00      PROA  
ATOM   1744  HB2 ARG P 563     -21.688   2.331  11.960  0.00  0.00      PROA  
ATOM   1745   CG ARG P 563     -20.534   1.177  10.669  0.00  0.00      PROA  
ATOM   1746  HG1 ARG P 563     -19.856   1.599  11.441  0.00  0.00      PROA  
ATOM   1747  HG2 ARG P 563     -20.263   1.828   9.811  0.00  0.00      PROA  
ATOM   1748   CD ARG P 563     -20.190  -0.279  10.392  0.00  0.00      PROA  
ATOM   1749  HD1 ARG P 563     -20.810  -0.727   9.587  0.00  0.00      PROA  
ATOM   1750  HD2 ARG P 563     -20.476  -0.827  11.315  0.00  0.00      PROA  
ATOM   1751   NE ARG P 563     -18.693  -0.403  10.207  0.00  0.00      PROA  
ATOM   1752   HE ARG P 563     -18.183   0.385  10.551  0.00  0.00      PROA  
ATOM   1753   CZ ARG P 563     -18.134  -1.584   9.940  0.00  0.00      PROA  
ATOM   1754  NH1 ARG P 563     -18.726  -2.733   9.787  0.00  0.00      PROA  
ATOM   1755 HH11 ARG P 563     -19.713  -2.841   9.907  0.00  0.00      PROA  
ATOM   1756 HH12 ARG P 563     -18.159  -3.488   9.459  0.00  0.00      PROA  
ATOM   1757  NH2 ARG P 563     -16.800  -1.694   9.823  0.00  0.00      PROA  
ATOM   1758 HH21 ARG P 563     -16.359  -0.806   9.957  0.00  0.00      PROA  
ATOM   1759 HH22 ARG P 563     -16.299  -2.500   9.506  0.00  0.00      PROA  
ATOM   1760    C ARG P 563     -23.399   0.693   9.460  0.00  0.00      PROA  
ATOM   1761    O ARG P 563     -23.005   0.719   8.331  0.00  0.00      PROA  
ATOM   1762    N ALA P 564     -24.106  -0.357   9.958  0.00  0.00      PROA  
ATOM   1763   HN ALA P 564     -24.404  -0.336  10.909  0.00  0.00      PROA  
ATOM   1764   CA ALA P 564     -24.575  -1.569   9.279  0.00  0.00      PROA  
ATOM   1765   HA ALA P 564     -23.709  -2.072   8.873  0.00  0.00      PROA  
ATOM   1766   CB ALA P 564     -25.449  -2.515  10.191  0.00  0.00      PROA  
ATOM   1767  HB1 ALA P 564     -25.758  -3.354   9.532  0.00  0.00      PROA  
ATOM   1768  HB2 ALA P 564     -26.296  -1.956  10.643  0.00  0.00      PROA  
ATOM   1769  HB3 ALA P 564     -24.903  -2.987  11.036  0.00  0.00      PROA  
ATOM   1770    C ALA P 564     -25.477  -1.182   8.116  0.00  0.00      PROA  
ATOM   1771    O ALA P 564     -25.212  -1.463   6.944  0.00  0.00      PROA  
ATOM   1772    N CYS P 565     -26.454  -0.313   8.398  0.00  0.00      PROA  
ATOM   1773   HN CYS P 565     -26.460   0.063   9.322  0.00  0.00      PROA  
ATOM   1774   CA CYS P 565     -27.367   0.364   7.437  0.00  0.00      PROA  
ATOM   1775   HA CYS P 565     -27.956  -0.385   6.929  0.00  0.00      PROA  
ATOM   1776   CB CYS P 565     -28.355   1.269   8.138  0.00  0.00      PROA  
ATOM   1777  HB1 CYS P 565     -27.782   2.071   8.651  0.00  0.00      PROA  
ATOM   1778  HB2 CYS P 565     -28.809   0.605   8.905  0.00  0.00      PROA  
ATOM   1779   SG CYS P 565     -29.766   1.963   7.155  0.00  0.00      PROA  
ATOM   1780  HG1 CYS P 565     -29.957   0.773   6.605  0.00  0.00      PROA  
ATOM   1781    C CYS P 565     -26.693   1.190   6.323  0.00  0.00      PROA  
ATOM   1782    O CYS P 565     -26.959   1.031   5.129  0.00  0.00      PROA  
ATOM   1783    N ILE P 566     -25.812   2.086   6.686  0.00  0.00      PROA  
ATOM   1784   HN ILE P 566     -25.586   2.189   7.652  0.00  0.00      PROA  
ATOM   1785   CA ILE P 566     -24.886   2.787   5.786  0.00  0.00      PROA  
ATOM   1786   HA ILE P 566     -25.501   3.380   5.125  0.00  0.00      PROA  
ATOM   1787   CB ILE P 566     -23.973   3.787   6.462  0.00  0.00      PROA  
ATOM   1788   HB ILE P 566     -23.565   3.342   7.395  0.00  0.00      PROA  
ATOM   1789  CG2 ILE P 566     -22.701   4.162   5.623  0.00  0.00      PROA  
ATOM   1790 HG21 ILE P 566     -23.009   4.682   4.691  0.00  0.00      PROA  
ATOM   1791 HG22 ILE P 566     -22.189   3.195   5.433  0.00  0.00      PROA  
ATOM   1792 HG23 ILE P 566     -22.000   4.822   6.176  0.00  0.00      PROA  
ATOM   1793  CG1 ILE P 566     -24.874   5.002   6.921  0.00  0.00      PROA  
ATOM   1794 HG11 ILE P 566     -25.582   4.587   7.670  0.00  0.00      PROA  
ATOM   1795 HG12 ILE P 566     -25.576   5.364   6.139  0.00  0.00      PROA  
ATOM   1796   CD ILE P 566     -24.089   6.091   7.747  0.00  0.00      PROA  
ATOM   1797  HD1 ILE P 566     -23.361   6.566   7.056  0.00  0.00      PROA  
ATOM   1798  HD2 ILE P 566     -23.667   5.683   8.690  0.00  0.00      PROA  
ATOM   1799  HD3 ILE P 566     -24.747   6.947   8.007  0.00  0.00      PROA  
ATOM   1800    C ILE P 566     -24.147   1.790   4.999  0.00  0.00      PROA  
ATOM   1801    O ILE P 566     -24.149   1.918   3.754  0.00  0.00      PROA  
ATOM   1802    N GLY P 567     -23.623   0.709   5.609  0.00  0.00      PROA  
ATOM   1803   HN GLY P 567     -23.560   0.594   6.597  0.00  0.00      PROA  
ATOM   1804   CA GLY P 567     -22.817  -0.200   4.919  0.00  0.00      PROA  
ATOM   1805  HA1 GLY P 567     -22.680  -1.032   5.595  0.00  0.00      PROA  
ATOM   1806  HA2 GLY P 567     -21.929   0.286   4.542  0.00  0.00      PROA  
ATOM   1807    C GLY P 567     -23.496  -0.924   3.858  0.00  0.00      PROA  
ATOM   1808    O GLY P 567     -22.984  -1.190   2.734  0.00  0.00      PROA  
ATOM   1809    N LEU P 568     -24.741  -1.337   4.169  0.00  0.00      PROA  
ATOM   1810   HN LEU P 568     -25.009  -1.092   5.097  0.00  0.00      PROA  
ATOM   1811   CA LEU P 568     -25.602  -1.982   3.228  0.00  0.00      PROA  
ATOM   1812   HA LEU P 568     -25.122  -2.892   2.898  0.00  0.00      PROA  
ATOM   1813   CB LEU P 568     -26.923  -2.366   3.947  0.00  0.00      PROA  
ATOM   1814  HB1 LEU P 568     -27.557  -1.468   4.108  0.00  0.00      PROA  
ATOM   1815  HB2 LEU P 568     -26.701  -2.876   4.908  0.00  0.00      PROA  
ATOM   1816   CG LEU P 568     -27.861  -3.394   3.144  0.00  0.00      PROA  
ATOM   1817   HG LEU P 568     -28.173  -2.940   2.180  0.00  0.00      PROA  
ATOM   1818  CD1 LEU P 568     -27.172  -4.782   3.139  0.00  0.00      PROA  
ATOM   1819 HD11 LEU P 568     -26.747  -4.996   4.142  0.00  0.00      PROA  
ATOM   1820 HD12 LEU P 568     -26.249  -4.884   2.528  0.00  0.00      PROA  
ATOM   1821 HD13 LEU P 568     -27.896  -5.519   2.730  0.00  0.00      PROA  
ATOM   1822  CD2 LEU P 568     -29.146  -3.631   3.938  0.00  0.00      PROA  
ATOM   1823 HD21 LEU P 568     -28.880  -4.200   4.855  0.00  0.00      PROA  
ATOM   1824 HD22 LEU P 568     -29.840  -4.318   3.408  0.00  0.00      PROA  
ATOM   1825 HD23 LEU P 568     -29.649  -2.667   4.166  0.00  0.00      PROA  
ATOM   1826    C LEU P 568     -25.935  -1.201   1.964  0.00  0.00      PROA  
ATOM   1827    O LEU P 568     -25.918  -1.614   0.777  0.00  0.00      PROA  
ATOM   1828    N TRP P 569     -26.307   0.054   2.251  0.00  0.00      PROA  
ATOM   1829   HN TRP P 569     -26.444   0.304   3.207  0.00  0.00      PROA  
ATOM   1830   CA TRP P 569     -26.729   1.049   1.249  0.00  0.00      PROA  
ATOM   1831   HA TRP P 569     -27.441   0.538   0.617  0.00  0.00      PROA  
ATOM   1832   CB TRP P 569     -27.550   2.237   1.907  0.00  0.00      PROA  
ATOM   1833  HB1 TRP P 569     -26.903   2.824   2.594  0.00  0.00      PROA  
ATOM   1834  HB2 TRP P 569     -28.263   1.753   2.608  0.00  0.00      PROA  
ATOM   1835   CG TRP P 569     -28.407   3.035   0.981  0.00  0.00      PROA  
ATOM   1836  CD1 TRP P 569     -28.214   4.304   0.554  0.00  0.00      PROA  
ATOM   1837  HD1 TRP P 569     -27.570   4.990   1.084  0.00  0.00      PROA  
ATOM   1838  NE1 TRP P 569     -29.079   4.625  -0.448  0.00  0.00      PROA  
ATOM   1839  HE1 TRP P 569     -29.043   5.364  -1.085  0.00  0.00      PROA  
ATOM   1840  CE2 TRP P 569     -29.901   3.560  -0.631  0.00  0.00      PROA  
ATOM   1841  CD2 TRP P 569     -29.482   2.555   0.256  0.00  0.00      PROA  
ATOM   1842  CE3 TRP P 569     -30.106   1.310   0.254  0.00  0.00      PROA  
ATOM   1843  HE3 TRP P 569     -29.719   0.553   0.920  0.00  0.00      PROA  
ATOM   1844  CZ3 TRP P 569     -31.196   1.109  -0.600  0.00  0.00      PROA  
ATOM   1845  HZ3 TRP P 569     -31.872   0.273  -0.492  0.00  0.00      PROA  
ATOM   1846  CZ2 TRP P 569     -30.989   3.357  -1.559  0.00  0.00      PROA  
ATOM   1847  HZ2 TRP P 569     -31.417   4.197  -2.087  0.00  0.00      PROA  
ATOM   1848  CH2 TRP P 569     -31.637   2.150  -1.523  0.00  0.00      PROA  
ATOM   1849  HH2 TRP P 569     -32.571   1.990  -2.041  0.00  0.00      PROA  
ATOM   1850    C TRP P 569     -25.641   1.483   0.357  0.00  0.00      PROA  
ATOM   1851    O TRP P 569     -25.754   1.637  -0.846  0.00  0.00      PROA  
ATOM   1852    N THR P 570     -24.435   1.569   0.983  0.00  0.00      PROA  
ATOM   1853   HN THR P 570     -24.481   1.503   1.977  0.00  0.00      PROA  
ATOM   1854   CA THR P 570     -23.082   1.850   0.319  0.00  0.00      PROA  
ATOM   1855   HA THR P 570     -23.111   2.760  -0.261  0.00  0.00      PROA  
ATOM   1856   CB THR P 570     -21.985   1.957   1.375  0.00  0.00      PROA  
ATOM   1857   HB THR P 570     -21.880   1.007   1.941  0.00  0.00      PROA  
ATOM   1858  OG1 THR P 570     -22.222   3.045   2.284  0.00  0.00      PROA  
ATOM   1859  HG1 THR P 570     -22.856   2.792   2.958  0.00  0.00      PROA  
ATOM   1860  CG2 THR P 570     -20.632   2.222   0.800  0.00  0.00      PROA  
ATOM   1861 HG21 THR P 570     -19.841   2.317   1.574  0.00  0.00      PROA  
ATOM   1862 HG22 THR P 570     -20.687   3.225   0.327  0.00  0.00      PROA  
ATOM   1863 HG23 THR P 570     -20.298   1.472   0.050  0.00  0.00      PROA  
ATOM   1864    C THR P 570     -22.772   0.791  -0.641  0.00  0.00      PROA  
ATOM   1865    O THR P 570     -22.436   1.046  -1.768  0.00  0.00      PROA  
ATOM   1866    N ALA P 571     -22.993  -0.470  -0.192  0.00  0.00      PROA  
ATOM   1867   HN ALA P 571     -23.306  -0.852   0.674  0.00  0.00      PROA  
ATOM   1868   CA ALA P 571     -22.818  -1.578  -1.170  0.00  0.00      PROA  
ATOM   1869   HA ALA P 571     -21.757  -1.518  -1.362  0.00  0.00      PROA  
ATOM   1870   CB ALA P 571     -23.068  -2.905  -0.486  0.00  0.00      PROA  
ATOM   1871  HB1 ALA P 571     -24.144  -2.996  -0.224  0.00  0.00      PROA  
ATOM   1872  HB2 ALA P 571     -22.515  -2.901   0.478  0.00  0.00      PROA  
ATOM   1873  HB3 ALA P 571     -22.799  -3.755  -1.149  0.00  0.00      PROA  
ATOM   1874    C ALA P 571     -23.655  -1.457  -2.427  0.00  0.00      PROA  
ATOM   1875    O ALA P 571     -23.183  -1.630  -3.569  0.00  0.00      PROA  
ATOM   1876    N PHE P 572     -24.948  -1.114  -2.259  0.00  0.00      PROA  
ATOM   1877   HN PHE P 572     -25.274  -1.212  -1.322  0.00  0.00      PROA  
ATOM   1878   CA PHE P 572     -25.938  -0.964  -3.321  0.00  0.00      PROA  
ATOM   1879   HA PHE P 572     -26.021  -1.746  -4.062  0.00  0.00      PROA  
ATOM   1880   CB PHE P 572     -27.371  -0.831  -2.650  0.00  0.00      PROA  
ATOM   1881  HB1 PHE P 572     -27.273  -0.040  -1.877  0.00  0.00      PROA  
ATOM   1882  HB2 PHE P 572     -27.636  -1.817  -2.212  0.00  0.00      PROA  
ATOM   1883   CG PHE P 572     -28.490  -0.500  -3.663  0.00  0.00      PROA  
ATOM   1884  CD1 PHE P 572     -29.255   0.624  -3.415  0.00  0.00      PROA  
ATOM   1885  HD1 PHE P 572     -29.091   1.302  -2.590  0.00  0.00      PROA  
ATOM   1886  CE1 PHE P 572     -30.240   1.059  -4.306  0.00  0.00      PROA  
ATOM   1887  HE1 PHE P 572     -30.733   1.995  -4.091  0.00  0.00      PROA  
ATOM   1888   CZ PHE P 572     -30.349   0.456  -5.554  0.00  0.00      PROA  
ATOM   1889   HZ PHE P 572     -31.130   0.863  -6.180  0.00  0.00      PROA  
ATOM   1890  CD2 PHE P 572     -28.636  -1.144  -4.943  0.00  0.00      PROA  
ATOM   1891  HD2 PHE P 572     -28.084  -2.040  -5.187  0.00  0.00      PROA  
ATOM   1892  CE2 PHE P 572     -29.599  -0.693  -5.876  0.00  0.00      PROA  
ATOM   1893  HE2 PHE P 572     -29.724  -1.167  -6.839  0.00  0.00      PROA  
ATOM   1894    C PHE P 572     -25.624   0.259  -4.163  0.00  0.00      PROA  
ATOM   1895    O PHE P 572     -25.478   0.220  -5.349  0.00  0.00      PROA  
ATOM   1896    N LEU P 573     -25.289   1.418  -3.565  0.00  0.00      PROA  
ATOM   1897   HN LEU P 573     -25.467   1.445  -2.584  0.00  0.00      PROA  
ATOM   1898   CA LEU P 573     -24.670   2.568  -4.207  0.00  0.00      PROA  
ATOM   1899   HA LEU P 573     -25.358   2.767  -5.016  0.00  0.00      PROA  
ATOM   1900   CB LEU P 573     -24.599   3.788  -3.270  0.00  0.00      PROA  
ATOM   1901  HB1 LEU P 573     -24.136   4.618  -3.846  0.00  0.00      PROA  
ATOM   1902  HB2 LEU P 573     -23.932   3.521  -2.422  0.00  0.00      PROA  
ATOM   1903   CG LEU P 573     -25.976   4.300  -2.777  0.00  0.00      PROA  
ATOM   1904   HG LEU P 573     -26.384   3.398  -2.273  0.00  0.00      PROA  
ATOM   1905  CD1 LEU P 573     -25.781   5.487  -1.823  0.00  0.00      PROA  
ATOM   1906 HD11 LEU P 573     -26.788   5.810  -1.483  0.00  0.00      PROA  
ATOM   1907 HD12 LEU P 573     -25.584   6.460  -2.322  0.00  0.00      PROA  
ATOM   1908 HD13 LEU P 573     -25.121   5.172  -0.987  0.00  0.00      PROA  
ATOM   1909  CD2 LEU P 573     -26.788   4.736  -3.931  0.00  0.00      PROA  
ATOM   1910 HD21 LEU P 573     -27.015   3.905  -4.634  0.00  0.00      PROA  
ATOM   1911 HD22 LEU P 573     -26.340   5.602  -4.464  0.00  0.00      PROA  
ATOM   1912 HD23 LEU P 573     -27.777   5.114  -3.592  0.00  0.00      PROA  
ATOM   1913    C LEU P 573     -23.460   2.242  -5.048  0.00  0.00      PROA  
ATOM   1914    O LEU P 573     -23.417   2.747  -6.167  0.00  0.00      PROA  
ATOM   1915    N CYS P 574     -22.452   1.492  -4.582  0.00  0.00      PROA  
ATOM   1916   HN CYS P 574     -22.472   1.370  -3.593  0.00  0.00      PROA  
ATOM   1917   CA CYS P 574     -21.313   1.041  -5.346  0.00  0.00      PROA  
ATOM   1918   HA CYS P 574     -20.786   1.880  -5.777  0.00  0.00      PROA  
ATOM   1919   CB CYS P 574     -20.348   0.334  -4.431  0.00  0.00      PROA  
ATOM   1920  HB1 CYS P 574     -19.621  -0.158  -5.111  0.00  0.00      PROA  
ATOM   1921  HB2 CYS P 574     -20.919  -0.456  -3.898  0.00  0.00      PROA  
ATOM   1922   SG CYS P 574     -19.365   1.497  -3.371  0.00  0.00      PROA  
ATOM   1923  HG1 CYS P 574     -20.346   1.682  -2.499  0.00  0.00      PROA  
ATOM   1924    C CYS P 574     -21.642   0.182  -6.532  0.00  0.00      PROA  
ATOM   1925    O CYS P 574     -21.196   0.388  -7.625  0.00  0.00      PROA  
ATOM   1926    N ILE P 575     -22.582  -0.751  -6.230  0.00  0.00      PROA  
ATOM   1927   HN ILE P 575     -22.887  -0.755  -5.281  0.00  0.00      PROA  
ATOM   1928   CA ILE P 575     -23.330  -1.571  -7.175  0.00  0.00      PROA  
ATOM   1929   HA ILE P 575     -22.652  -2.194  -7.739  0.00  0.00      PROA  
ATOM   1930   CB ILE P 575     -24.303  -2.611  -6.595  0.00  0.00      PROA  
ATOM   1931   HB ILE P 575     -24.952  -2.179  -5.803  0.00  0.00      PROA  
ATOM   1932  CG2 ILE P 575     -25.201  -3.180  -7.773  0.00  0.00      PROA  
ATOM   1933 HG21 ILE P 575     -24.566  -3.516  -8.621  0.00  0.00      PROA  
ATOM   1934 HG22 ILE P 575     -25.943  -2.443  -8.149  0.00  0.00      PROA  
ATOM   1935 HG23 ILE P 575     -25.785  -3.976  -7.265  0.00  0.00      PROA  
ATOM   1936  CG1 ILE P 575     -23.387  -3.673  -5.965  0.00  0.00      PROA  
ATOM   1937 HG11 ILE P 575     -22.642  -3.204  -5.287  0.00  0.00      PROA  
ATOM   1938 HG12 ILE P 575     -22.838  -4.284  -6.713  0.00  0.00      PROA  
ATOM   1939   CD ILE P 575     -24.181  -4.674  -4.998  0.00  0.00      PROA  
ATOM   1940  HD1 ILE P 575     -24.728  -4.145  -4.189  0.00  0.00      PROA  
ATOM   1941  HD2 ILE P 575     -23.497  -5.404  -4.516  0.00  0.00      PROA  
ATOM   1942  HD3 ILE P 575     -24.806  -5.345  -5.626  0.00  0.00      PROA  
ATOM   1943    C ILE P 575     -23.926  -0.785  -8.321  0.00  0.00      PROA  
ATOM   1944    O ILE P 575     -23.732  -1.090  -9.537  0.00  0.00      PROA  
ATOM   1945    N VAL P 576     -24.717   0.221  -7.976  0.00  0.00      PROA  
ATOM   1946   HN VAL P 576     -24.988   0.159  -7.018  0.00  0.00      PROA  
ATOM   1947   CA VAL P 576     -25.299   1.194  -8.801  0.00  0.00      PROA  
ATOM   1948   HA VAL P 576     -25.873   0.621  -9.514  0.00  0.00      PROA  
ATOM   1949   CB VAL P 576     -26.250   2.124  -8.042  0.00  0.00      PROA  
ATOM   1950   HB VAL P 576     -25.759   2.363  -7.075  0.00  0.00      PROA  
ATOM   1951  CG1 VAL P 576     -26.596   3.314  -8.982  0.00  0.00      PROA  
ATOM   1952 HG11 VAL P 576     -27.493   3.928  -8.754  0.00  0.00      PROA  
ATOM   1953 HG12 VAL P 576     -26.687   2.893 -10.007  0.00  0.00      PROA  
ATOM   1954 HG13 VAL P 576     -25.749   4.030  -8.932  0.00  0.00      PROA  
ATOM   1955  CG2 VAL P 576     -27.580   1.405  -7.728  0.00  0.00      PROA  
ATOM   1956 HG21 VAL P 576     -27.919   0.676  -8.494  0.00  0.00      PROA  
ATOM   1957 HG22 VAL P 576     -28.478   2.059  -7.709  0.00  0.00      PROA  
ATOM   1958 HG23 VAL P 576     -27.402   0.838  -6.789  0.00  0.00      PROA  
ATOM   1959    C VAL P 576     -24.295   2.002  -9.730  0.00  0.00      PROA  
ATOM   1960    O VAL P 576     -24.577   1.954 -10.914  0.00  0.00      PROA  
ATOM   1961    N LEU P 577     -23.117   2.519  -9.231  0.00  0.00      PROA  
ATOM   1962   HN LEU P 577     -22.993   2.593  -8.245  0.00  0.00      PROA  
ATOM   1963   CA LEU P 577     -22.045   3.033 -10.128  0.00  0.00      PROA  
ATOM   1964   HA LEU P 577     -22.560   3.818 -10.663  0.00  0.00      PROA  
ATOM   1965   CB LEU P 577     -20.791   3.725  -9.503  0.00  0.00      PROA  
ATOM   1966  HB1 LEU P 577     -20.122   4.092 -10.309  0.00  0.00      PROA  
ATOM   1967  HB2 LEU P 577     -20.222   3.016  -8.864  0.00  0.00      PROA  
ATOM   1968   CG LEU P 577     -21.235   4.960  -8.630  0.00  0.00      PROA  
ATOM   1969   HG LEU P 577     -21.726   4.555  -7.719  0.00  0.00      PROA  
ATOM   1970  CD1 LEU P 577     -20.046   5.755  -8.053  0.00  0.00      PROA  
ATOM   1971 HD11 LEU P 577     -19.355   5.181  -7.400  0.00  0.00      PROA  
ATOM   1972 HD12 LEU P 577     -20.372   6.560  -7.360  0.00  0.00      PROA  
ATOM   1973 HD13 LEU P 577     -19.453   6.149  -8.906  0.00  0.00      PROA  
ATOM   1974  CD2 LEU P 577     -22.172   6.010  -9.287  0.00  0.00      PROA  
ATOM   1975 HD21 LEU P 577     -21.704   6.292 -10.255  0.00  0.00      PROA  
ATOM   1976 HD22 LEU P 577     -22.314   6.944  -8.702  0.00  0.00      PROA  
ATOM   1977 HD23 LEU P 577     -23.193   5.620  -9.483  0.00  0.00      PROA  
ATOM   1978    C LEU P 577     -21.547   2.024 -11.104  0.00  0.00      PROA  
ATOM   1979    O LEU P 577     -21.279   2.243 -12.281  0.00  0.00      PROA  
ATOM   1980    N VAL P 578     -21.344   0.745 -10.709  0.00  0.00      PROA  
ATOM   1981   HN VAL P 578     -21.403   0.479  -9.750  0.00  0.00      PROA  
ATOM   1982   CA VAL P 578     -21.067  -0.358 -11.653  0.00  0.00      PROA  
ATOM   1983   HA VAL P 578     -20.158  -0.103 -12.176  0.00  0.00      PROA  
ATOM   1984   CB VAL P 578     -20.662  -1.741 -10.981  0.00  0.00      PROA  
ATOM   1985   HB VAL P 578     -21.391  -1.947 -10.168  0.00  0.00      PROA  
ATOM   1986  CG1 VAL P 578     -20.772  -2.896 -11.962  0.00  0.00      PROA  
ATOM   1987 HG11 VAL P 578     -20.368  -2.633 -12.963  0.00  0.00      PROA  
ATOM   1988 HG12 VAL P 578     -21.825  -3.250 -11.937  0.00  0.00      PROA  
ATOM   1989 HG13 VAL P 578     -20.159  -3.760 -11.627  0.00  0.00      PROA  
ATOM   1990  CG2 VAL P 578     -19.223  -1.567 -10.366  0.00  0.00      PROA  
ATOM   1991 HG21 VAL P 578     -18.638  -1.037 -11.148  0.00  0.00      PROA  
ATOM   1992 HG22 VAL P 578     -18.791  -2.579 -10.214  0.00  0.00      PROA  
ATOM   1993 HG23 VAL P 578     -19.296  -1.037  -9.392  0.00  0.00      PROA  
ATOM   1994    C VAL P 578     -22.114  -0.611 -12.650  0.00  0.00      PROA  
ATOM   1995    O VAL P 578     -21.805  -0.778 -13.855  0.00  0.00      PROA  
ATOM   1996    N ALA P 579     -23.413  -0.670 -12.194  0.00  0.00      PROA  
ATOM   1997   HN ALA P 579     -23.615  -0.564 -11.224  0.00  0.00      PROA  
ATOM   1998   CA ALA P 579     -24.594  -0.883 -13.065  0.00  0.00      PROA  
ATOM   1999   HA ALA P 579     -24.297  -1.690 -13.718  0.00  0.00      PROA  
ATOM   2000   CB ALA P 579     -25.767  -1.261 -12.052  0.00  0.00      PROA  
ATOM   2001  HB1 ALA P 579     -26.556  -1.750 -12.662  0.00  0.00      PROA  
ATOM   2002  HB2 ALA P 579     -26.157  -0.306 -11.639  0.00  0.00      PROA  
ATOM   2003  HB3 ALA P 579     -25.399  -1.848 -11.183  0.00  0.00      PROA  
ATOM   2004    C ALA P 579     -25.030   0.222 -14.046  0.00  0.00      PROA  
ATOM   2005    O ALA P 579     -25.634  -0.069 -15.064  0.00  0.00      PROA  
ATOM   2006    N THR P 580     -24.681   1.497 -13.835  0.00  0.00      PROA  
ATOM   2007   HN THR P 580     -24.139   1.617 -13.007  0.00  0.00      PROA  
ATOM   2008   CA THR P 580     -25.018   2.678 -14.657  0.00  0.00      PROA  
ATOM   2009   HA THR P 580     -25.819   2.528 -15.365  0.00  0.00      PROA  
ATOM   2010   CB THR P 580     -25.501   3.875 -13.768  0.00  0.00      PROA  
ATOM   2011   HB THR P 580     -25.821   4.730 -14.400  0.00  0.00      PROA  
ATOM   2012  OG1 THR P 580     -24.584   4.284 -12.810  0.00  0.00      PROA  
ATOM   2013  HG1 THR P 580     -24.534   3.581 -12.157  0.00  0.00      PROA  
ATOM   2014  CG2 THR P 580     -26.794   3.503 -13.068  0.00  0.00      PROA  
ATOM   2015 HG21 THR P 580     -27.020   4.307 -12.336  0.00  0.00      PROA  
ATOM   2016 HG22 THR P 580     -26.536   2.648 -12.408  0.00  0.00      PROA  
ATOM   2017 HG23 THR P 580     -27.607   3.190 -13.758  0.00  0.00      PROA  
ATOM   2018    C THR P 580     -23.753   3.123 -15.455  0.00  0.00      PROA  
ATOM   2019    O THR P 580     -23.824   4.230 -16.063  0.00  0.00      PROA  
ATOM   2020    N ASP P 581     -22.694   2.309 -15.554  0.00  0.00      PROA  
ATOM   2021   HN ASP P 581     -22.776   1.453 -15.050  0.00  0.00      PROA  
ATOM   2022   CA ASP P 581     -21.494   2.333 -16.302  0.00  0.00      PROA  
ATOM   2023   HA ASP P 581     -20.845   1.519 -16.016  0.00  0.00      PROA  
ATOM   2024   CB ASP P 581     -21.777   2.261 -17.868  0.00  0.00      PROA  
ATOM   2025  HB1 ASP P 581     -20.801   2.333 -18.394  0.00  0.00      PROA  
ATOM   2026  HB2 ASP P 581     -22.379   3.118 -18.242  0.00  0.00      PROA  
ATOM   2027   CG ASP P 581     -22.392   0.985 -18.531  0.00  0.00      PROA  
ATOM   2028  OD1 ASP P 581     -22.303   0.868 -19.772  0.00  0.00      PROA  
ATOM   2029  OD2 ASP P 581     -22.905   0.134 -17.798  0.00  0.00      PROA  
ATOM   2030    C ASP P 581     -20.678   3.525 -15.928  0.00  0.00      PROA  
ATOM   2031    O ASP P 581     -19.995   4.117 -16.768  0.00  0.00      PROA  
ATOM   2032    N ALA P 582     -20.596   3.914 -14.643  0.00  0.00      PROA  
ATOM   2033   HN ALA P 582     -21.190   3.465 -13.980  0.00  0.00      PROA  
ATOM   2034   CA ALA P 582     -19.995   5.049 -14.052  0.00  0.00      PROA  
ATOM   2035   HA ALA P 582     -19.770   5.858 -14.732  0.00  0.00      PROA  
ATOM   2036   CB ALA P 582     -21.106   5.646 -13.071  0.00  0.00      PROA  
ATOM   2037  HB1 ALA P 582     -22.010   5.847 -13.684  0.00  0.00      PROA  
ATOM   2038  HB2 ALA P 582     -20.622   6.546 -12.635  0.00  0.00      PROA  
ATOM   2039  HB3 ALA P 582     -21.446   4.927 -12.296  0.00  0.00      PROA  
ATOM   2040    C ALA P 582     -18.603   4.800 -13.458  0.00  0.00      PROA  
ATOM   2041    O ALA P 582     -17.845   5.688 -13.104  0.00  0.00      PROA  
ATOM   2042    N SER P 583     -18.189   3.458 -13.559  0.00  0.00      PROA  
ATOM   2043   HN SER P 583     -18.762   2.754 -13.970  0.00  0.00      PROA  
ATOM   2044   CA SER P 583     -16.968   2.885 -12.959  0.00  0.00      PROA  
ATOM   2045   HA SER P 583     -17.003   3.145 -11.911  0.00  0.00      PROA  
ATOM   2046   CB SER P 583     -16.812   1.341 -13.091  0.00  0.00      PROA  
ATOM   2047  HB1 SER P 583     -16.708   1.040 -14.156  0.00  0.00      PROA  
ATOM   2048  HB2 SER P 583     -17.751   0.906 -12.686  0.00  0.00      PROA  
ATOM   2049   OG SER P 583     -15.727   0.892 -12.302  0.00  0.00      PROA  
ATOM   2050  HG1 SER P 583     -14.961   1.429 -12.516  0.00  0.00      PROA  
ATOM   2051    C SER P 583     -15.750   3.550 -13.520  0.00  0.00      PROA  
ATOM   2052    O SER P 583     -14.814   3.896 -12.826  0.00  0.00      PROA  
ATOM   2053    N SER P 584     -15.722   3.775 -14.862  0.00  0.00      PROA  
ATOM   2054   HN SER P 584     -16.482   3.586 -15.478  0.00  0.00      PROA  
ATOM   2055   CA SER P 584     -14.581   4.248 -15.596  0.00  0.00      PROA  
ATOM   2056   HA SER P 584     -13.655   3.922 -15.147  0.00  0.00      PROA  
ATOM   2057   CB SER P 584     -14.612   3.650 -17.036  0.00  0.00      PROA  
ATOM   2058  HB1 SER P 584     -13.754   4.078 -17.597  0.00  0.00      PROA  
ATOM   2059  HB2 SER P 584     -15.518   4.121 -17.475  0.00  0.00      PROA  
ATOM   2060   OG SER P 584     -14.636   2.219 -17.067  0.00  0.00      PROA  
ATOM   2061  HG1 SER P 584     -15.578   2.050 -16.998  0.00  0.00      PROA  
ATOM   2062    C SER P 584     -14.519   5.771 -15.620  0.00  0.00      PROA  
ATOM   2063    O SER P 584     -13.598   6.325 -16.216  0.00  0.00      PROA  
ATOM   2064    N LEU P 585     -15.392   6.511 -14.925  0.00  0.00      PROA  
ATOM   2065   HN LEU P 585     -16.091   6.002 -14.429  0.00  0.00      PROA  
ATOM   2066   CA LEU P 585     -15.511   7.953 -15.022  0.00  0.00      PROA  
ATOM   2067   HA LEU P 585     -15.710   8.201 -16.054  0.00  0.00      PROA  
ATOM   2068   CB LEU P 585     -16.742   8.458 -14.215  0.00  0.00      PROA  
ATOM   2069  HB1 LEU P 585     -16.519   8.121 -13.180  0.00  0.00      PROA  
ATOM   2070  HB2 LEU P 585     -17.686   7.986 -14.561  0.00  0.00      PROA  
ATOM   2071   CG LEU P 585     -17.124  10.019 -14.089  0.00  0.00      PROA  
ATOM   2072   HG LEU P 585     -16.195  10.463 -13.670  0.00  0.00      PROA  
ATOM   2073  CD1 LEU P 585     -17.412  10.660 -15.374  0.00  0.00      PROA  
ATOM   2074 HD11 LEU P 585     -17.653  11.744 -15.398  0.00  0.00      PROA  
ATOM   2075 HD12 LEU P 585     -18.315  10.143 -15.763  0.00  0.00      PROA  
ATOM   2076 HD13 LEU P 585     -16.528  10.590 -16.043  0.00  0.00      PROA  
ATOM   2077  CD2 LEU P 585     -18.258  10.277 -13.114  0.00  0.00      PROA  
ATOM   2078 HD21 LEU P 585     -17.919   9.786 -12.177  0.00  0.00      PROA  
ATOM   2079 HD22 LEU P 585     -19.205   9.813 -13.464  0.00  0.00      PROA  
ATOM   2080 HD23 LEU P 585     -18.452  11.365 -13.002  0.00  0.00      PROA  
ATOM   2081    C LEU P 585     -14.228   8.630 -14.606  0.00  0.00      PROA  
ATOM   2082    O LEU P 585     -13.817   9.619 -15.103  0.00  0.00      PROA  
ATOM   2083    N VAL P 586     -13.524   8.009 -13.623  0.00  0.00      PROA  
ATOM   2084   HN VAL P 586     -13.836   7.114 -13.314  0.00  0.00      PROA  
ATOM   2085   CA VAL P 586     -12.379   8.630 -13.062  0.00  0.00      PROA  
ATOM   2086   HA VAL P 586     -12.285   9.670 -13.337  0.00  0.00      PROA  
ATOM   2087   CB VAL P 586     -12.530   8.437 -11.538  0.00  0.00      PROA  
ATOM   2088   HB VAL P 586     -11.595   8.829 -11.086  0.00  0.00      PROA  
ATOM   2089  CG1 VAL P 586     -13.668   9.268 -10.941  0.00  0.00      PROA  
ATOM   2090 HG11 VAL P 586     -14.462   9.495 -11.684  0.00  0.00      PROA  
ATOM   2091 HG12 VAL P 586     -13.317  10.253 -10.565  0.00  0.00      PROA  
ATOM   2092 HG13 VAL P 586     -14.107   8.789 -10.040  0.00  0.00      PROA  
ATOM   2093  CG2 VAL P 586     -12.585   6.932 -11.166  0.00  0.00      PROA  
ATOM   2094 HG21 VAL P 586     -13.637   6.598 -11.293  0.00  0.00      PROA  
ATOM   2095 HG22 VAL P 586     -12.271   6.908 -10.101  0.00  0.00      PROA  
ATOM   2096 HG23 VAL P 586     -11.898   6.209 -11.656  0.00  0.00      PROA  
ATOM   2097    C VAL P 586     -11.106   8.082 -13.698  0.00  0.00      PROA  
ATOM   2098    O VAL P 586      -9.997   8.565 -13.393  0.00  0.00      PROA  
ATOM   2099    N CYS P 587     -11.203   7.056 -14.532  0.00  0.00      PROA  
ATOM   2100   HN CYS P 587     -12.089   6.781 -14.898  0.00  0.00      PROA  
ATOM   2101   CA CYS P 587     -10.040   6.526 -15.225  0.00  0.00      PROA  
ATOM   2102   HA CYS P 587      -9.126   6.661 -14.665  0.00  0.00      PROA  
ATOM   2103   CB CYS P 587     -10.233   4.993 -15.512  0.00  0.00      PROA  
ATOM   2104  HB1 CYS P 587      -9.358   4.483 -15.969  0.00  0.00      PROA  
ATOM   2105  HB2 CYS P 587     -11.118   4.967 -16.183  0.00  0.00      PROA  
ATOM   2106   SG CYS P 587     -10.619   4.189 -13.882  0.00  0.00      PROA  
ATOM   2107  HG1 CYS P 587      -9.450   4.228 -13.260  0.00  0.00      PROA  
ATOM   2108    C CYS P 587      -9.849   7.161 -16.656  0.00  0.00      PROA  
ATOM   2109    O CYS P 587      -9.096   6.819 -17.580  0.00  0.00      PROA  
ATOM   2110    N TYR P 588     -10.414   8.374 -16.905  0.00  0.00      PROA  
ATOM   2111   HN TYR P 588     -10.973   8.771 -16.181  0.00  0.00      PROA  
ATOM   2112   CA TYR P 588     -10.221   9.209 -18.057  0.00  0.00      PROA  
ATOM   2113   HA TYR P 588      -9.852   8.692 -18.929  0.00  0.00      PROA  
ATOM   2114   CB TYR P 588     -11.604   9.970 -18.355  0.00  0.00      PROA  
ATOM   2115  HB1 TYR P 588     -11.541  10.655 -19.228  0.00  0.00      PROA  
ATOM   2116  HB2 TYR P 588     -11.908  10.530 -17.445  0.00  0.00      PROA  
ATOM   2117   CG TYR P 588     -12.757   8.983 -18.712  0.00  0.00      PROA  
ATOM   2118  CD1 TYR P 588     -14.097   9.360 -18.498  0.00  0.00      PROA  
ATOM   2119  HD1 TYR P 588     -14.375  10.319 -18.086  0.00  0.00      PROA  
ATOM   2120  CE1 TYR P 588     -15.162   8.440 -18.599  0.00  0.00      PROA  
ATOM   2121  HE1 TYR P 588     -16.178   8.706 -18.347  0.00  0.00      PROA  
ATOM   2122   CZ TYR P 588     -14.895   7.196 -19.212  0.00  0.00      PROA  
ATOM   2123   OH TYR P 588     -16.002   6.301 -19.309  0.00  0.00      PROA  
ATOM   2124   HH TYR P 588     -16.814   6.680 -18.965  0.00  0.00      PROA  
ATOM   2125  CD2 TYR P 588     -12.575   7.665 -19.146  0.00  0.00      PROA  
ATOM   2126  HD2 TYR P 588     -11.584   7.319 -19.402  0.00  0.00      PROA  
ATOM   2127  CE2 TYR P 588     -13.611   6.800 -19.438  0.00  0.00      PROA  
ATOM   2128  HE2 TYR P 588     -13.532   5.792 -19.818  0.00  0.00      PROA  
ATOM   2129    C TYR P 588      -9.204  10.254 -17.739  0.00  0.00      PROA  
ATOM   2130    O TYR P 588      -9.041  11.195 -18.516  0.00  0.00      PROA  
ATOM   2131    N ILE P 589      -8.465  10.108 -16.607  0.00  0.00      PROA  
ATOM   2132   HN ILE P 589      -8.623   9.446 -15.879  0.00  0.00      PROA  
ATOM   2133   CA ILE P 589      -7.353  10.994 -16.268  0.00  0.00      PROA  
ATOM   2134   HA ILE P 589      -7.687  11.987 -16.528  0.00  0.00      PROA  
ATOM   2135   CB ILE P 589      -7.028  10.887 -14.697  0.00  0.00      PROA  
ATOM   2136   HB ILE P 589      -6.212  11.635 -14.601  0.00  0.00      PROA  
ATOM   2137  CG2 ILE P 589      -8.279  11.519 -14.078  0.00  0.00      PROA  
ATOM   2138 HG21 ILE P 589      -7.999  11.513 -13.003  0.00  0.00      PROA  
ATOM   2139 HG22 ILE P 589      -9.056  10.728 -14.134  0.00  0.00      PROA  
ATOM   2140 HG23 ILE P 589      -8.577  12.459 -14.591  0.00  0.00      PROA  
ATOM   2141  CG1 ILE P 589      -6.602   9.529 -14.163  0.00  0.00      PROA  
ATOM   2142 HG11 ILE P 589      -6.018   8.917 -14.883  0.00  0.00      PROA  
ATOM   2143 HG12 ILE P 589      -7.519   8.960 -13.901  0.00  0.00      PROA  
ATOM   2144   CD ILE P 589      -5.856   9.663 -12.899  0.00  0.00      PROA  
ATOM   2145  HD1 ILE P 589      -5.559   8.679 -12.478  0.00  0.00      PROA  
ATOM   2146  HD2 ILE P 589      -6.442  10.258 -12.167  0.00  0.00      PROA  
ATOM   2147  HD3 ILE P 589      -4.899  10.214 -13.018  0.00  0.00      PROA  
ATOM   2148    C ILE P 589      -6.109  10.951 -17.135  0.00  0.00      PROA  
ATOM   2149    O ILE P 589      -5.905  10.029 -17.895  0.00  0.00      PROA  
ATOM   2150    N THR P 590      -5.334  12.088 -17.251  0.00  0.00      PROA  
ATOM   2151   HN THR P 590      -5.565  13.008 -16.944  0.00  0.00      PROA  
ATOM   2152   CA THR P 590      -4.100  12.099 -18.000  0.00  0.00      PROA  
ATOM   2153   HA THR P 590      -4.098  11.365 -18.792  0.00  0.00      PROA  
ATOM   2154   CB THR P 590      -3.759  13.397 -18.706  0.00  0.00      PROA  
ATOM   2155   HB THR P 590      -3.007  13.222 -19.505  0.00  0.00      PROA  
ATOM   2156  OG1 THR P 590      -3.310  14.365 -17.722  0.00  0.00      PROA  
ATOM   2157  HG1 THR P 590      -2.662  14.916 -18.167  0.00  0.00      PROA  
ATOM   2158  CG2 THR P 590      -5.063  13.902 -19.350  0.00  0.00      PROA  
ATOM   2159 HG21 THR P 590      -5.664  13.119 -19.860  0.00  0.00      PROA  
ATOM   2160 HG22 THR P 590      -4.965  14.623 -20.190  0.00  0.00      PROA  
ATOM   2161 HG23 THR P 590      -5.795  14.488 -18.754  0.00  0.00      PROA  
ATOM   2162    C THR P 590      -2.973  11.706 -17.125  0.00  0.00      PROA  
ATOM   2163    O THR P 590      -3.096  11.487 -15.874  0.00  0.00      PROA  
ATOM   2164    N ARG P 591      -1.734  11.574 -17.687  0.00  0.00      PROA  
ATOM   2165   HN ARG P 591      -1.607  11.787 -18.653  0.00  0.00      PROA  
ATOM   2166   CA ARG P 591      -0.482  11.119 -16.993  0.00  0.00      PROA  
ATOM   2167   HA ARG P 591      -0.678  10.179 -16.499  0.00  0.00      PROA  
ATOM   2168   CB ARG P 591       0.633  10.982 -18.004  0.00  0.00      PROA  
ATOM   2169  HB1 ARG P 591       0.678  11.887 -18.648  0.00  0.00      PROA  
ATOM   2170  HB2 ARG P 591       0.195  10.226 -18.690  0.00  0.00      PROA  
ATOM   2171   CG ARG P 591       2.042  10.642 -17.509  0.00  0.00      PROA  
ATOM   2172  HG1 ARG P 591       1.929   9.669 -16.984  0.00  0.00      PROA  
ATOM   2173  HG2 ARG P 591       2.550  11.366 -16.837  0.00  0.00      PROA  
ATOM   2174   CD ARG P 591       2.994  10.211 -18.616  0.00  0.00      PROA  
ATOM   2175  HD1 ARG P 591       3.076  11.023 -19.369  0.00  0.00      PROA  
ATOM   2176  HD2 ARG P 591       2.567   9.357 -19.185  0.00  0.00      PROA  
ATOM   2177   NE ARG P 591       4.319   9.874 -18.021  0.00  0.00      PROA  
ATOM   2178   HE ARG P 591       4.615  10.345 -17.190  0.00  0.00      PROA  
ATOM   2179   CZ ARG P 591       5.014   8.811 -18.283  0.00  0.00      PROA  
ATOM   2180  NH1 ARG P 591       4.880   8.023 -19.334  0.00  0.00      PROA  
ATOM   2181 HH11 ARG P 591       4.149   8.164 -20.002  0.00  0.00      PROA  
ATOM   2182 HH12 ARG P 591       5.231   7.094 -19.218  0.00  0.00      PROA  
ATOM   2183  NH2 ARG P 591       5.894   8.389 -17.349  0.00  0.00      PROA  
ATOM   2184 HH21 ARG P 591       5.899   8.831 -16.452  0.00  0.00      PROA  
ATOM   2185 HH22 ARG P 591       6.108   7.421 -17.478  0.00  0.00      PROA  
ATOM   2186    C ARG P 591      -0.086  12.080 -15.849  0.00  0.00      PROA  
ATOM   2187    O ARG P 591       0.286  11.605 -14.792  0.00  0.00      PROA  
ATOM   2188    N PHE P 592      -0.200  13.390 -16.028  0.00  0.00      PROA  
ATOM   2189   HN PHE P 592      -0.404  13.746 -16.937  0.00  0.00      PROA  
ATOM   2190   CA PHE P 592      -0.073  14.338 -14.962  0.00  0.00      PROA  
ATOM   2191   HA PHE P 592       0.974  14.370 -14.702  0.00  0.00      PROA  
ATOM   2192   CB PHE P 592      -0.442  15.781 -15.452  0.00  0.00      PROA  
ATOM   2193  HB1 PHE P 592      -1.426  15.535 -15.907  0.00  0.00      PROA  
ATOM   2194  HB2 PHE P 592       0.327  16.018 -16.217  0.00  0.00      PROA  
ATOM   2195   CG PHE P 592      -0.540  16.906 -14.467  0.00  0.00      PROA  
ATOM   2196  CD1 PHE P 592       0.568  17.813 -14.342  0.00  0.00      PROA  
ATOM   2197  HD1 PHE P 592       1.427  17.674 -14.982  0.00  0.00      PROA  
ATOM   2198  CE1 PHE P 592       0.376  19.021 -13.566  0.00  0.00      PROA  
ATOM   2199  HE1 PHE P 592       1.202  19.701 -13.419  0.00  0.00      PROA  
ATOM   2200   CZ PHE P 592      -0.746  19.176 -12.755  0.00  0.00      PROA  
ATOM   2201   HZ PHE P 592      -0.738  19.934 -11.986  0.00  0.00      PROA  
ATOM   2202  CD2 PHE P 592      -1.714  17.114 -13.661  0.00  0.00      PROA  
ATOM   2203  HD2 PHE P 592      -2.562  16.447 -13.706  0.00  0.00      PROA  
ATOM   2204  CE2 PHE P 592      -1.778  18.199 -12.813  0.00  0.00      PROA  
ATOM   2205  HE2 PHE P 592      -2.678  18.306 -12.226  0.00  0.00      PROA  
ATOM   2206    C PHE P 592      -0.649  13.986 -13.631  0.00  0.00      PROA  
ATOM   2207    O PHE P 592       0.121  13.842 -12.711  0.00  0.00      PROA  
ATOM   2208    N THR P 593      -1.909  13.750 -13.605  0.00  0.00      PROA  
ATOM   2209   HN THR P 593      -2.484  13.799 -14.418  0.00  0.00      PROA  
ATOM   2210   CA THR P 593      -2.564  13.210 -12.430  0.00  0.00      PROA  
ATOM   2211   HA THR P 593      -2.400  13.943 -11.654  0.00  0.00      PROA  
ATOM   2212   CB THR P 593      -4.139  13.042 -12.538  0.00  0.00      PROA  
ATOM   2213   HB THR P 593      -4.347  12.293 -13.331  0.00  0.00      PROA  
ATOM   2214  OG1 THR P 593      -4.750  14.260 -12.774  0.00  0.00      PROA  
ATOM   2215  HG1 THR P 593      -4.499  14.553 -13.653  0.00  0.00      PROA  
ATOM   2216  CG2 THR P 593      -4.648  12.578 -11.163  0.00  0.00      PROA  
ATOM   2217 HG21 THR P 593      -4.488  13.376 -10.407  0.00  0.00      PROA  
ATOM   2218 HG22 THR P 593      -4.270  11.619 -10.749  0.00  0.00      PROA  
ATOM   2219 HG23 THR P 593      -5.751  12.494 -11.270  0.00  0.00      PROA  
ATOM   2220    C THR P 593      -2.036  11.847 -11.977  0.00  0.00      PROA  
ATOM   2221    O THR P 593      -1.741  11.729 -10.789  0.00  0.00      PROA  
ATOM   2222    N GLU P 594      -1.834  10.807 -12.854  0.00  0.00      PROA  
ATOM   2223   HN GLU P 594      -2.122  10.748 -13.807  0.00  0.00      PROA  
ATOM   2224   CA GLU P 594      -1.232   9.511 -12.435  0.00  0.00      PROA  
ATOM   2225   HA GLU P 594      -1.863   8.998 -11.724  0.00  0.00      PROA  
ATOM   2226   CB GLU P 594      -1.066   8.536 -13.593  0.00  0.00      PROA  
ATOM   2227  HB1 GLU P 594      -0.800   7.510 -13.262  0.00  0.00      PROA  
ATOM   2228  HB2 GLU P 594      -0.370   8.981 -14.336  0.00  0.00      PROA  
ATOM   2229   CG GLU P 594      -2.454   8.287 -14.274  0.00  0.00      PROA  
ATOM   2230  HG1 GLU P 594      -2.992   9.217 -14.556  0.00  0.00      PROA  
ATOM   2231  HG2 GLU P 594      -3.138   7.748 -13.584  0.00  0.00      PROA  
ATOM   2232   CD GLU P 594      -2.286   7.345 -15.468  0.00  0.00      PROA  
ATOM   2233  OE1 GLU P 594      -2.796   7.697 -16.548  0.00  0.00      PROA  
ATOM   2234  OE2 GLU P 594      -1.684   6.288 -15.327  0.00  0.00      PROA  
ATOM   2235    C GLU P 594       0.110   9.666 -11.692  0.00  0.00      PROA  
ATOM   2236    O GLU P 594       0.280   9.243 -10.537  0.00  0.00      PROA  
ATOM   2237    N GLU P 595       1.130  10.201 -12.375  0.00  0.00      PROA  
ATOM   2238   HN GLU P 595       1.008  10.612 -13.275  0.00  0.00      PROA  
ATOM   2239   CA GLU P 595       2.492  10.472 -11.923  0.00  0.00      PROA  
ATOM   2240   HA GLU P 595       2.802   9.476 -11.645  0.00  0.00      PROA  
ATOM   2241   CB GLU P 595       3.402  10.949 -13.091  0.00  0.00      PROA  
ATOM   2242  HB1 GLU P 595       4.326  11.247 -12.550  0.00  0.00      PROA  
ATOM   2243  HB2 GLU P 595       2.941  11.728 -13.735  0.00  0.00      PROA  
ATOM   2244   CG GLU P 595       3.695   9.747 -13.972  0.00  0.00      PROA  
ATOM   2245  HG1 GLU P 595       2.841   9.557 -14.658  0.00  0.00      PROA  
ATOM   2246  HG2 GLU P 595       3.929   8.834 -13.384  0.00  0.00      PROA  
ATOM   2247   CD GLU P 595       4.937  10.013 -14.847  0.00  0.00      PROA  
ATOM   2248  OE1 GLU P 595       5.806   9.137 -14.817  0.00  0.00      PROA  
ATOM   2249  OE2 GLU P 595       4.986  10.992 -15.648  0.00  0.00      PROA  
ATOM   2250    C GLU P 595       2.662  11.421 -10.735  0.00  0.00      PROA  
ATOM   2251    O GLU P 595       3.417  11.263  -9.778  0.00  0.00      PROA  
ATOM   2252    N ALA P 596       1.823  12.506 -10.630  0.00  0.00      PROA  
ATOM   2253   HN ALA P 596       1.140  12.781 -11.302  0.00  0.00      PROA  
ATOM   2254   CA ALA P 596       1.758  13.339  -9.476  0.00  0.00      PROA  
ATOM   2255   HA ALA P 596       2.729  13.778  -9.300  0.00  0.00      PROA  
ATOM   2256   CB ALA P 596       0.862  14.626  -9.737  0.00  0.00      PROA  
ATOM   2257  HB1 ALA P 596      -0.159  14.223  -9.909  0.00  0.00      PROA  
ATOM   2258  HB2 ALA P 596       1.336  15.160 -10.589  0.00  0.00      PROA  
ATOM   2259  HB3 ALA P 596       0.804  15.312  -8.865  0.00  0.00      PROA  
ATOM   2260    C ALA P 596       1.255  12.605  -8.215  0.00  0.00      PROA  
ATOM   2261    O ALA P 596       1.903  12.698  -7.177  0.00  0.00      PROA  
ATOM   2262    N PHE P 597       0.178  11.796  -8.235  0.00  0.00      PROA  
ATOM   2263   HN PHE P 597      -0.350  11.596  -9.057  0.00  0.00      PROA  
ATOM   2264   CA PHE P 597      -0.381  11.057  -7.085  0.00  0.00      PROA  
ATOM   2265   HA PHE P 597      -0.537  11.614  -6.172  0.00  0.00      PROA  
ATOM   2266   CB PHE P 597      -1.800  10.568  -7.552  0.00  0.00      PROA  
ATOM   2267  HB1 PHE P 597      -1.662   9.728  -8.265  0.00  0.00      PROA  
ATOM   2268  HB2 PHE P 597      -2.313  11.407  -8.070  0.00  0.00      PROA  
ATOM   2269   CG PHE P 597      -2.652  10.043  -6.376  0.00  0.00      PROA  
ATOM   2270  CD1 PHE P 597      -2.844   8.627  -6.131  0.00  0.00      PROA  
ATOM   2271  HD1 PHE P 597      -2.415   8.001  -6.900  0.00  0.00      PROA  
ATOM   2272  CE1 PHE P 597      -3.688   8.168  -5.158  0.00  0.00      PROA  
ATOM   2273  HE1 PHE P 597      -4.000   7.140  -5.047  0.00  0.00      PROA  
ATOM   2274   CZ PHE P 597      -4.274   9.106  -4.331  0.00  0.00      PROA  
ATOM   2275   HZ PHE P 597      -4.997   8.775  -3.600  0.00  0.00      PROA  
ATOM   2276  CD2 PHE P 597      -3.185  10.887  -5.454  0.00  0.00      PROA  
ATOM   2277  HD2 PHE P 597      -2.876  11.921  -5.501  0.00  0.00      PROA  
ATOM   2278  CE2 PHE P 597      -3.934  10.487  -4.354  0.00  0.00      PROA  
ATOM   2279  HE2 PHE P 597      -4.345  11.155  -3.612  0.00  0.00      PROA  
ATOM   2280    C PHE P 597       0.359   9.819  -6.697  0.00  0.00      PROA  
ATOM   2281    O PHE P 597       0.522   9.494  -5.480  0.00  0.00      PROA  
ATOM   2282    N ALA P 598       0.932   9.078  -7.708  0.00  0.00      PROA  
ATOM   2283   HN ALA P 598       0.777   9.466  -8.613  0.00  0.00      PROA  
ATOM   2284   CA ALA P 598       1.830   7.949  -7.526  0.00  0.00      PROA  
ATOM   2285   HA ALA P 598       1.308   7.263  -6.875  0.00  0.00      PROA  
ATOM   2286   CB ALA P 598       2.045   7.284  -8.916  0.00  0.00      PROA  
ATOM   2287  HB1 ALA P 598       1.021   7.215  -9.341  0.00  0.00      PROA  
ATOM   2288  HB2 ALA P 598       2.459   6.253  -8.961  0.00  0.00      PROA  
ATOM   2289  HB3 ALA P 598       2.606   7.944  -9.611  0.00  0.00      PROA  
ATOM   2290    C ALA P 598       3.111   8.251  -6.821  0.00  0.00      PROA  
ATOM   2291    O ALA P 598       3.555   7.558  -5.875  0.00  0.00      PROA  
ATOM   2292    N SER P 599       3.734   9.425  -7.195  0.00  0.00      PROA  
ATOM   2293   HN SER P 599       3.399   9.961  -7.967  0.00  0.00      PROA  
ATOM   2294   CA SER P 599       4.877  10.099  -6.569  0.00  0.00      PROA  
ATOM   2295   HA SER P 599       5.663   9.364  -6.482  0.00  0.00      PROA  
ATOM   2296   CB SER P 599       5.422  11.336  -7.351  0.00  0.00      PROA  
ATOM   2297  HB1 SER P 599       6.327  11.755  -6.861  0.00  0.00      PROA  
ATOM   2298  HB2 SER P 599       4.687  12.167  -7.405  0.00  0.00      PROA  
ATOM   2299   OG SER P 599       5.923  10.885  -8.617  0.00  0.00      PROA  
ATOM   2300  HG1 SER P 599       5.146  10.705  -9.150  0.00  0.00      PROA  
ATOM   2301    C SER P 599       4.508  10.523  -5.182  0.00  0.00      PROA  
ATOM   2302    O SER P 599       5.104  10.210  -4.169  0.00  0.00      PROA  
ATOM   2303    N LEU P 600       3.334  11.189  -5.051  0.00  0.00      PROA  
ATOM   2304   HN LEU P 600       2.789  11.432  -5.850  0.00  0.00      PROA  
ATOM   2305   CA LEU P 600       2.811  11.582  -3.774  0.00  0.00      PROA  
ATOM   2306   HA LEU P 600       3.565  12.169  -3.270  0.00  0.00      PROA  
ATOM   2307   CB LEU P 600       1.639  12.519  -4.052  0.00  0.00      PROA  
ATOM   2308  HB1 LEU P 600       1.032  11.910  -4.756  0.00  0.00      PROA  
ATOM   2309  HB2 LEU P 600       2.026  13.447  -4.525  0.00  0.00      PROA  
ATOM   2310   CG LEU P 600       0.639  12.992  -2.879  0.00  0.00      PROA  
ATOM   2311   HG LEU P 600       0.132  13.831  -3.402  0.00  0.00      PROA  
ATOM   2312  CD1 LEU P 600      -0.404  11.988  -2.330  0.00  0.00      PROA  
ATOM   2313 HD11 LEU P 600      -0.985  11.519  -3.153  0.00  0.00      PROA  
ATOM   2314 HD12 LEU P 600      -1.173  12.527  -1.737  0.00  0.00      PROA  
ATOM   2315 HD13 LEU P 600       0.095  11.204  -1.722  0.00  0.00      PROA  
ATOM   2316  CD2 LEU P 600       1.361  13.510  -1.645  0.00  0.00      PROA  
ATOM   2317 HD21 LEU P 600       1.969  14.381  -1.973  0.00  0.00      PROA  
ATOM   2318 HD22 LEU P 600       2.090  12.765  -1.260  0.00  0.00      PROA  
ATOM   2319 HD23 LEU P 600       0.684  13.670  -0.780  0.00  0.00      PROA  
ATOM   2320    C LEU P 600       2.546  10.521  -2.725  0.00  0.00      PROA  
ATOM   2321    O LEU P 600       2.953  10.636  -1.618  0.00  0.00      PROA  
ATOM   2322    N ILE P 601       1.845   9.365  -3.049  0.00  0.00      PROA  
ATOM   2323   HN ILE P 601       1.459   9.323  -3.968  0.00  0.00      PROA  
ATOM   2324   CA ILE P 601       1.569   8.263  -2.164  0.00  0.00      PROA  
ATOM   2325   HA ILE P 601       1.053   8.570  -1.266  0.00  0.00      PROA  
ATOM   2326   CB ILE P 601       0.583   7.323  -2.858  0.00  0.00      PROA  
ATOM   2327   HB ILE P 601       0.949   7.171  -3.896  0.00  0.00      PROA  
ATOM   2328  CG2 ILE P 601       0.507   5.994  -2.098  0.00  0.00      PROA  
ATOM   2329 HG21 ILE P 601       1.497   5.551  -2.340  0.00  0.00      PROA  
ATOM   2330 HG22 ILE P 601      -0.361   5.421  -2.489  0.00  0.00      PROA  
ATOM   2331 HG23 ILE P 601       0.357   6.173  -1.012  0.00  0.00      PROA  
ATOM   2332  CG1 ILE P 601      -0.855   7.820  -2.911  0.00  0.00      PROA  
ATOM   2333 HG11 ILE P 601      -1.635   7.131  -3.301  0.00  0.00      PROA  
ATOM   2334 HG12 ILE P 601      -0.963   8.652  -3.639  0.00  0.00      PROA  
ATOM   2335   CD ILE P 601      -1.455   8.327  -1.606  0.00  0.00      PROA  
ATOM   2336  HD1 ILE P 601      -1.392   9.432  -1.501  0.00  0.00      PROA  
ATOM   2337  HD2 ILE P 601      -1.069   7.845  -0.682  0.00  0.00      PROA  
ATOM   2338  HD3 ILE P 601      -2.554   8.179  -1.536  0.00  0.00      PROA  
ATOM   2339    C ILE P 601       2.780   7.501  -1.626  0.00  0.00      PROA  
ATOM   2340    O ILE P 601       2.812   7.216  -0.428  0.00  0.00      PROA  
ATOM   2341    N CYS P 602       3.818   7.310  -2.469  0.00  0.00      PROA  
ATOM   2342   HN CYS P 602       3.796   7.623  -3.415  0.00  0.00      PROA  
ATOM   2343   CA CYS P 602       5.149   6.887  -2.085  0.00  0.00      PROA  
ATOM   2344   HA CYS P 602       5.121   5.912  -1.620  0.00  0.00      PROA  
ATOM   2345   CB CYS P 602       6.064   6.803  -3.323  0.00  0.00      PROA  
ATOM   2346  HB1 CYS P 602       7.098   6.581  -2.983  0.00  0.00      PROA  
ATOM   2347  HB2 CYS P 602       6.124   7.742  -3.913  0.00  0.00      PROA  
ATOM   2348   SG CYS P 602       5.570   5.412  -4.466  0.00  0.00      PROA  
ATOM   2349  HG1 CYS P 602       4.738   6.103  -5.232  0.00  0.00      PROA  
ATOM   2350    C CYS P 602       5.812   7.894  -1.153  0.00  0.00      PROA  
ATOM   2351    O CYS P 602       6.438   7.465  -0.166  0.00  0.00      PROA  
ATOM   2352    N ILE P 603       5.651   9.191  -1.383  0.00  0.00      PROA  
ATOM   2353   HN ILE P 603       5.314   9.456  -2.283  0.00  0.00      PROA  
ATOM   2354   CA ILE P 603       6.161  10.166  -0.457  0.00  0.00      PROA  
ATOM   2355   HA ILE P 603       7.176   9.806  -0.372  0.00  0.00      PROA  
ATOM   2356   CB ILE P 603       6.332  11.586  -1.016  0.00  0.00      PROA  
ATOM   2357   HB ILE P 603       5.370  11.838  -1.510  0.00  0.00      PROA  
ATOM   2358  CG2 ILE P 603       6.606  12.610   0.112  0.00  0.00      PROA  
ATOM   2359 HG21 ILE P 603       5.893  12.610   0.964  0.00  0.00      PROA  
ATOM   2360 HG22 ILE P 603       6.608  13.655  -0.264  0.00  0.00      PROA  
ATOM   2361 HG23 ILE P 603       7.557  12.286   0.585  0.00  0.00      PROA  
ATOM   2362  CG1 ILE P 603       7.439  11.484  -2.084  0.00  0.00      PROA  
ATOM   2363 HG11 ILE P 603       7.437  10.531  -2.657  0.00  0.00      PROA  
ATOM   2364 HG12 ILE P 603       8.375  11.452  -1.486  0.00  0.00      PROA  
ATOM   2365   CD ILE P 603       7.297  12.652  -3.007  0.00  0.00      PROA  
ATOM   2366  HD1 ILE P 603       8.024  12.526  -3.838  0.00  0.00      PROA  
ATOM   2367  HD2 ILE P 603       7.727  13.425  -2.335  0.00  0.00      PROA  
ATOM   2368  HD3 ILE P 603       6.224  12.811  -3.246  0.00  0.00      PROA  
ATOM   2369    C ILE P 603       5.591  10.107   0.963  0.00  0.00      PROA  
ATOM   2370    O ILE P 603       6.305  10.165   1.967  0.00  0.00      PROA  
ATOM   2371    N ILE P 604       4.296   9.943   0.983  0.00  0.00      PROA  
ATOM   2372   HN ILE P 604       3.753  10.259   0.209  0.00  0.00      PROA  
ATOM   2373   CA ILE P 604       3.530   9.650   2.181  0.00  0.00      PROA  
ATOM   2374   HA ILE P 604       3.698  10.409   2.931  0.00  0.00      PROA  
ATOM   2375   CB ILE P 604       2.002   9.658   1.937  0.00  0.00      PROA  
ATOM   2376   HB ILE P 604       1.793   8.924   1.129  0.00  0.00      PROA  
ATOM   2377  CG2 ILE P 604       1.252   9.209   3.146  0.00  0.00      PROA  
ATOM   2378 HG21 ILE P 604       1.472   9.807   4.056  0.00  0.00      PROA  
ATOM   2379 HG22 ILE P 604       1.633   8.204   3.430  0.00  0.00      PROA  
ATOM   2380 HG23 ILE P 604       0.150   9.075   3.110  0.00  0.00      PROA  
ATOM   2381  CG1 ILE P 604       1.522  11.091   1.441  0.00  0.00      PROA  
ATOM   2382 HG11 ILE P 604       0.487  10.994   1.048  0.00  0.00      PROA  
ATOM   2383 HG12 ILE P 604       2.193  11.297   0.580  0.00  0.00      PROA  
ATOM   2384   CD ILE P 604       1.594  12.276   2.407  0.00  0.00      PROA  
ATOM   2385  HD1 ILE P 604       2.389  12.169   3.176  0.00  0.00      PROA  
ATOM   2386  HD2 ILE P 604       0.702  12.159   3.061  0.00  0.00      PROA  
ATOM   2387  HD3 ILE P 604       1.615  13.254   1.882  0.00  0.00      PROA  
ATOM   2388    C ILE P 604       3.877   8.305   2.854  0.00  0.00      PROA  
ATOM   2389    O ILE P 604       4.014   8.253   4.110  0.00  0.00      PROA  
ATOM   2390    N PHE P 605       4.151   7.251   2.039  0.00  0.00      PROA  
ATOM   2391   HN PHE P 605       4.090   7.504   1.077  0.00  0.00      PROA  
ATOM   2392   CA PHE P 605       4.685   5.875   2.371  0.00  0.00      PROA  
ATOM   2393   HA PHE P 605       4.071   5.491   3.173  0.00  0.00      PROA  
ATOM   2394   CB PHE P 605       4.410   5.030   1.098  0.00  0.00      PROA  
ATOM   2395  HB1 PHE P 605       5.127   5.207   0.268  0.00  0.00      PROA  
ATOM   2396  HB2 PHE P 605       3.352   5.228   0.824  0.00  0.00      PROA  
ATOM   2397   CG PHE P 605       4.529   3.545   1.375  0.00  0.00      PROA  
ATOM   2398  CD1 PHE P 605       3.283   2.957   1.788  0.00  0.00      PROA  
ATOM   2399  HD1 PHE P 605       2.406   3.586   1.823  0.00  0.00      PROA  
ATOM   2400  CE1 PHE P 605       3.283   1.560   2.104  0.00  0.00      PROA  
ATOM   2401  HE1 PHE P 605       2.444   1.041   2.544  0.00  0.00      PROA  
ATOM   2402   CZ PHE P 605       4.466   0.760   1.934  0.00  0.00      PROA  
ATOM   2403   HZ PHE P 605       4.329  -0.310   1.987  0.00  0.00      PROA  
ATOM   2404  CD2 PHE P 605       5.677   2.811   1.284  0.00  0.00      PROA  
ATOM   2405  HD2 PHE P 605       6.589   3.343   1.059  0.00  0.00      PROA  
ATOM   2406  CE2 PHE P 605       5.659   1.400   1.432  0.00  0.00      PROA  
ATOM   2407  HE2 PHE P 605       6.526   0.831   1.130  0.00  0.00      PROA  
ATOM   2408    C PHE P 605       6.037   5.770   2.999  0.00  0.00      PROA  
ATOM   2409    O PHE P 605       6.280   5.063   4.020  0.00  0.00      PROA  
ATOM   2410    N ILE P 606       6.981   6.461   2.358  0.00  0.00      PROA  
ATOM   2411   HN ILE P 606       6.671   6.899   1.517  0.00  0.00      PROA  
ATOM   2412   CA ILE P 606       8.394   6.716   2.769  0.00  0.00      PROA  
ATOM   2413   HA ILE P 606       8.781   5.733   2.993  0.00  0.00      PROA  
ATOM   2414   CB ILE P 606       9.327   7.397   1.716  0.00  0.00      PROA  
ATOM   2415   HB ILE P 606       8.803   8.358   1.527  0.00  0.00      PROA  
ATOM   2416  CG2 ILE P 606      10.798   7.733   2.218  0.00  0.00      PROA  
ATOM   2417 HG21 ILE P 606      11.277   6.882   2.746  0.00  0.00      PROA  
ATOM   2418 HG22 ILE P 606      10.732   8.521   2.999  0.00  0.00      PROA  
ATOM   2419 HG23 ILE P 606      11.410   8.128   1.380  0.00  0.00      PROA  
ATOM   2420  CG1 ILE P 606       9.439   6.783   0.294  0.00  0.00      PROA  
ATOM   2421 HG11 ILE P 606       8.478   6.260   0.104  0.00  0.00      PROA  
ATOM   2422 HG12 ILE P 606      10.312   6.104   0.410  0.00  0.00      PROA  
ATOM   2423   CD ILE P 606       9.679   7.706  -0.845  0.00  0.00      PROA  
ATOM   2424  HD1 ILE P 606       8.844   8.416  -1.030  0.00  0.00      PROA  
ATOM   2425  HD2 ILE P 606       9.716   7.129  -1.793  0.00  0.00      PROA  
ATOM   2426  HD3 ILE P 606      10.699   8.140  -0.773  0.00  0.00      PROA  
ATOM   2427    C ILE P 606       8.411   7.423   4.119  0.00  0.00      PROA  
ATOM   2428    O ILE P 606       9.237   7.021   4.980  0.00  0.00      PROA  
ATOM   2429    N TYR P 607       7.578   8.465   4.351  0.00  0.00      PROA  
ATOM   2430   HN TYR P 607       6.995   8.841   3.635  0.00  0.00      PROA  
ATOM   2431   CA TYR P 607       7.597   9.133   5.618  0.00  0.00      PROA  
ATOM   2432   HA TYR P 607       8.654   9.283   5.783  0.00  0.00      PROA  
ATOM   2433   CB TYR P 607       6.790  10.482   5.531  0.00  0.00      PROA  
ATOM   2434  HB1 TYR P 607       5.713  10.391   5.275  0.00  0.00      PROA  
ATOM   2435  HB2 TYR P 607       7.258  11.138   4.765  0.00  0.00      PROA  
ATOM   2436   CG TYR P 607       6.975  11.240   6.804  0.00  0.00      PROA  
ATOM   2437  CD1 TYR P 607       8.220  11.265   7.413  0.00  0.00      PROA  
ATOM   2438  HD1 TYR P 607       9.095  10.816   6.968  0.00  0.00      PROA  
ATOM   2439  CE1 TYR P 607       8.410  11.950   8.576  0.00  0.00      PROA  
ATOM   2440  HE1 TYR P 607       9.374  11.972   9.062  0.00  0.00      PROA  
ATOM   2441   CZ TYR P 607       7.293  12.663   9.161  0.00  0.00      PROA  
ATOM   2442   OH TYR P 607       7.648  13.370  10.323  0.00  0.00      PROA  
ATOM   2443   HH TYR P 607       8.592  13.521  10.240  0.00  0.00      PROA  
ATOM   2444  CD2 TYR P 607       5.888  11.971   7.371  0.00  0.00      PROA  
ATOM   2445  HD2 TYR P 607       4.916  11.811   6.926  0.00  0.00      PROA  
ATOM   2446  CE2 TYR P 607       6.072  12.796   8.482  0.00  0.00      PROA  
ATOM   2447  HE2 TYR P 607       5.266  13.404   8.864  0.00  0.00      PROA  
ATOM   2448    C TYR P 607       6.853   8.242   6.650  0.00  0.00      PROA  
ATOM   2449    O TYR P 607       7.183   8.177   7.823  0.00  0.00      PROA  
ATOM   2450    N GLU P 608       5.844   7.361   6.265  0.00  0.00      PROA  
ATOM   2451   HN GLU P 608       5.337   7.445   5.411  0.00  0.00      PROA  
ATOM   2452   CA GLU P 608       5.276   6.453   7.157  0.00  0.00      PROA  
ATOM   2453   HA GLU P 608       5.036   7.049   8.026  0.00  0.00      PROA  
ATOM   2454   CB GLU P 608       3.865   5.973   6.661  0.00  0.00      PROA  
ATOM   2455  HB1 GLU P 608       3.746   4.983   7.151  0.00  0.00      PROA  
ATOM   2456  HB2 GLU P 608       3.832   5.826   5.560  0.00  0.00      PROA  
ATOM   2457   CG GLU P 608       2.725   6.914   6.970  0.00  0.00      PROA  
ATOM   2458  HG1 GLU P 608       2.646   7.829   6.345  0.00  0.00      PROA  
ATOM   2459  HG2 GLU P 608       2.834   7.372   7.977  0.00  0.00      PROA  
ATOM   2460   CD GLU P 608       1.323   6.281   6.919  0.00  0.00      PROA  
ATOM   2461  OE1 GLU P 608       0.543   6.585   6.030  0.00  0.00      PROA  
ATOM   2462  OE2 GLU P 608       0.924   5.473   7.807  0.00  0.00      PROA  
ATOM   2463    C GLU P 608       6.257   5.364   7.604  0.00  0.00      PROA  
ATOM   2464    O GLU P 608       6.186   4.957   8.739  0.00  0.00      PROA  
ATOM   2465    N ALA P 609       7.219   5.005   6.676  0.00  0.00      PROA  
ATOM   2466   HN ALA P 609       7.230   5.442   5.780  0.00  0.00      PROA  
ATOM   2467   CA ALA P 609       8.366   4.166   6.892  0.00  0.00      PROA  
ATOM   2468   HA ALA P 609       7.948   3.270   7.326  0.00  0.00      PROA  
ATOM   2469   CB ALA P 609       9.185   3.719   5.621  0.00  0.00      PROA  
ATOM   2470  HB1 ALA P 609       8.495   3.425   4.801  0.00  0.00      PROA  
ATOM   2471  HB2 ALA P 609       9.835   2.825   5.735  0.00  0.00      PROA  
ATOM   2472  HB3 ALA P 609       9.850   4.516   5.225  0.00  0.00      PROA  
ATOM   2473    C ALA P 609       9.296   4.820   7.949  0.00  0.00      PROA  
ATOM   2474    O ALA P 609       9.651   4.163   8.933  0.00  0.00      PROA  
ATOM   2475    N ILE P 610       9.667   6.154   7.881  0.00  0.00      PROA  
ATOM   2476   HN ILE P 610       9.443   6.707   7.082  0.00  0.00      PROA  
ATOM   2477   CA ILE P 610      10.483   6.745   8.971  0.00  0.00      PROA  
ATOM   2478   HA ILE P 610      11.437   6.275   9.163  0.00  0.00      PROA  
ATOM   2479   CB ILE P 610      10.870   8.118   8.517  0.00  0.00      PROA  
ATOM   2480   HB ILE P 610       9.950   8.555   8.075  0.00  0.00      PROA  
ATOM   2481  CG2 ILE P 610      11.313   9.119   9.561  0.00  0.00      PROA  
ATOM   2482 HG21 ILE P 610      12.093   8.636  10.187  0.00  0.00      PROA  
ATOM   2483 HG22 ILE P 610      10.551   9.354  10.335  0.00  0.00      PROA  
ATOM   2484 HG23 ILE P 610      11.741  10.073   9.185  0.00  0.00      PROA  
ATOM   2485  CG1 ILE P 610      11.965   8.011   7.403  0.00  0.00      PROA  
ATOM   2486 HG11 ILE P 610      11.807   7.128   6.747  0.00  0.00      PROA  
ATOM   2487 HG12 ILE P 610      12.958   7.759   7.832  0.00  0.00      PROA  
ATOM   2488   CD ILE P 610      11.993   9.287   6.516  0.00  0.00      PROA  
ATOM   2489  HD1 ILE P 610      12.391  10.157   7.082  0.00  0.00      PROA  
ATOM   2490  HD2 ILE P 610      10.967   9.494   6.144  0.00  0.00      PROA  
ATOM   2491  HD3 ILE P 610      12.610   9.139   5.604  0.00  0.00      PROA  
ATOM   2492    C ILE P 610       9.762   6.794  10.293  0.00  0.00      PROA  
ATOM   2493    O ILE P 610      10.362   6.616  11.348  0.00  0.00      PROA  
ATOM   2494    N GLU P 611       8.452   7.086  10.345  0.00  0.00      PROA  
ATOM   2495   HN GLU P 611       7.987   7.071   9.463  0.00  0.00      PROA  
ATOM   2496   CA GLU P 611       7.630   7.358  11.463  0.00  0.00      PROA  
ATOM   2497   HA GLU P 611       7.960   8.217  12.027  0.00  0.00      PROA  
ATOM   2498   CB GLU P 611       6.162   7.503  10.935  0.00  0.00      PROA  
ATOM   2499  HB1 GLU P 611       5.708   6.566  10.546  0.00  0.00      PROA  
ATOM   2500  HB2 GLU P 611       6.144   8.186  10.059  0.00  0.00      PROA  
ATOM   2501   CG GLU P 611       5.208   8.016  12.016  0.00  0.00      PROA  
ATOM   2502  HG1 GLU P 611       5.305   9.122  12.055  0.00  0.00      PROA  
ATOM   2503  HG2 GLU P 611       5.551   7.771  13.044  0.00  0.00      PROA  
ATOM   2504   CD GLU P 611       3.770   7.779  11.699  0.00  0.00      PROA  
ATOM   2505  OE1 GLU P 611       3.270   6.651  11.908  0.00  0.00      PROA  
ATOM   2506  OE2 GLU P 611       2.973   8.633  11.288  0.00  0.00      PROA  
ATOM   2507    C GLU P 611       7.639   6.214  12.498  0.00  0.00      PROA  
ATOM   2508    O GLU P 611       7.693   6.354  13.681  0.00  0.00      PROA  
ATOM   2509    N LYS P 612       7.638   4.978  11.923  0.00  0.00      PROA  
ATOM   2510   HN LYS P 612       7.671   4.851  10.934  0.00  0.00      PROA  
ATOM   2511   CA LYS P 612       7.752   3.772  12.681  0.00  0.00      PROA  
ATOM   2512   HA LYS P 612       6.897   3.736  13.339  0.00  0.00      PROA  
ATOM   2513   CB LYS P 612       7.792   2.550  11.697  0.00  0.00      PROA  
ATOM   2514  HB1 LYS P 612       8.086   1.665  12.301  0.00  0.00      PROA  
ATOM   2515  HB2 LYS P 612       8.657   2.735  11.023  0.00  0.00      PROA  
ATOM   2516   CG LYS P 612       6.552   2.213  10.891  0.00  0.00      PROA  
ATOM   2517  HG1 LYS P 612       6.813   1.521  10.062  0.00  0.00      PROA  
ATOM   2518  HG2 LYS P 612       6.107   3.128  10.445  0.00  0.00      PROA  
ATOM   2519   CD LYS P 612       5.532   1.584  11.735  0.00  0.00      PROA  
ATOM   2520  HD1 LYS P 612       5.403   2.164  12.674  0.00  0.00      PROA  
ATOM   2521  HD2 LYS P 612       5.868   0.612  12.153  0.00  0.00      PROA  
ATOM   2522   CE LYS P 612       4.187   1.393  11.052  0.00  0.00      PROA  
ATOM   2523  HE1 LYS P 612       4.439   0.709  10.213  0.00  0.00      PROA  
ATOM   2524  HE2 LYS P 612       3.785   2.334  10.620  0.00  0.00      PROA  
ATOM   2525   NZ LYS P 612       3.150   0.810  11.787  0.00  0.00      PROA  
ATOM   2526  HZ1 LYS P 612       3.400  -0.102  12.218  0.00  0.00      PROA  
ATOM   2527  HZ2 LYS P 612       2.333   0.729  11.148  0.00  0.00      PROA  
ATOM   2528  HZ3 LYS P 612       2.836   1.342  12.624  0.00  0.00      PROA  
ATOM   2529    C LYS P 612       9.059   3.744  13.485  0.00  0.00      PROA  
ATOM   2530    O LYS P 612       8.992   3.323  14.644  0.00  0.00      PROA  
ATOM   2531    N LEU P 613      10.243   4.106  12.907  0.00  0.00      PROA  
ATOM   2532   HN LEU P 613      10.146   4.448  11.975  0.00  0.00      PROA  
ATOM   2533   CA LEU P 613      11.458   4.133  13.656  0.00  0.00      PROA  
ATOM   2534   HA LEU P 613      11.546   3.208  14.205  0.00  0.00      PROA  
ATOM   2535   CB LEU P 613      12.549   4.334  12.613  0.00  0.00      PROA  
ATOM   2536  HB1 LEU P 613      12.533   5.346  12.153  0.00  0.00      PROA  
ATOM   2537  HB2 LEU P 613      12.466   3.541  11.839  0.00  0.00      PROA  
ATOM   2538   CG LEU P 613      13.992   4.098  13.140  0.00  0.00      PROA  
ATOM   2539   HG LEU P 613      14.279   4.728  14.009  0.00  0.00      PROA  
ATOM   2540  CD1 LEU P 613      14.207   2.537  13.406  0.00  0.00      PROA  
ATOM   2541 HD11 LEU P 613      13.454   2.163  14.133  0.00  0.00      PROA  
ATOM   2542 HD12 LEU P 613      15.211   2.141  13.668  0.00  0.00      PROA  
ATOM   2543 HD13 LEU P 613      13.916   1.943  12.514  0.00  0.00      PROA  
ATOM   2544  CD2 LEU P 613      14.935   4.544  11.946  0.00  0.00      PROA  
ATOM   2545 HD21 LEU P 613      14.786   5.637  11.813  0.00  0.00      PROA  
ATOM   2546 HD22 LEU P 613      14.607   4.056  11.003  0.00  0.00      PROA  
ATOM   2547 HD23 LEU P 613      16.023   4.382  12.102  0.00  0.00      PROA  
ATOM   2548    C LEU P 613      11.561   5.311  14.603  0.00  0.00      PROA  
ATOM   2549    O LEU P 613      12.320   5.314  15.566  0.00  0.00      PROA  
ATOM   2550    N ILE P 614      10.830   6.413  14.356  0.00  0.00      PROA  
ATOM   2551   HN ILE P 614      10.486   6.541  13.428  0.00  0.00      PROA  
ATOM   2552   CA ILE P 614      10.624   7.517  15.309  0.00  0.00      PROA  
ATOM   2553   HA ILE P 614      11.571   7.871  15.690  0.00  0.00      PROA  
ATOM   2554   CB ILE P 614       9.918   8.736  14.646  0.00  0.00      PROA  
ATOM   2555   HB ILE P 614       8.896   8.547  14.253  0.00  0.00      PROA  
ATOM   2556  CG2 ILE P 614       9.648   9.800  15.765  0.00  0.00      PROA  
ATOM   2557 HG21 ILE P 614       8.737   9.562  16.354  0.00  0.00      PROA  
ATOM   2558 HG22 ILE P 614       9.532  10.769  15.233  0.00  0.00      PROA  
ATOM   2559 HG23 ILE P 614      10.509   9.856  16.465  0.00  0.00      PROA  
ATOM   2560  CG1 ILE P 614      10.683   9.444  13.508  0.00  0.00      PROA  
ATOM   2561 HG11 ILE P 614      10.090  10.302  13.125  0.00  0.00      PROA  
ATOM   2562 HG12 ILE P 614      10.847   8.646  12.752  0.00  0.00      PROA  
ATOM   2563   CD ILE P 614      12.083   9.982  13.861  0.00  0.00      PROA  
ATOM   2564  HD1 ILE P 614      12.457  10.655  13.061  0.00  0.00      PROA  
ATOM   2565  HD2 ILE P 614      12.829   9.165  13.956  0.00  0.00      PROA  
ATOM   2566  HD3 ILE P 614      11.978  10.614  14.769  0.00  0.00      PROA  
ATOM   2567    C ILE P 614       9.917   7.082  16.570  0.00  0.00      PROA  
ATOM   2568    O ILE P 614      10.448   7.294  17.687  0.00  0.00      PROA  
ATOM   2569    N HSD P 615       8.849   6.371  16.351  0.00  0.00      PROA  
ATOM   2570   HN HSD P 615       8.427   6.348  15.448  0.00  0.00      PROA  
ATOM   2571   CA HSD P 615       7.981   5.589  17.293  0.00  0.00      PROA  
ATOM   2572   HA HSD P 615       7.686   6.295  18.055  0.00  0.00      PROA  
ATOM   2573   CB HSD P 615       6.755   4.958  16.637  0.00  0.00      PROA  
ATOM   2574  HB1 HSD P 615       7.010   4.460  15.677  0.00  0.00      PROA  
ATOM   2575  HB2 HSD P 615       6.038   5.788  16.462  0.00  0.00      PROA  
ATOM   2576  ND1 HSD P 615       5.222   4.138  18.579  0.00  0.00      PROA  
ATOM   2577  HD1 HSD P 615       5.108   5.007  19.060  0.00  0.00      PROA  
ATOM   2578   CG HSD P 615       6.027   3.919  17.461  0.00  0.00      PROA  
ATOM   2579  CE1 HSD P 615       4.829   2.958  19.062  0.00  0.00      PROA  
ATOM   2580  HE1 HSD P 615       4.352   2.883  20.039  0.00  0.00      PROA  
ATOM   2581  NE2 HSD P 615       5.198   1.921  18.306  0.00  0.00      PROA  
ATOM   2582  CD2 HSD P 615       5.979   2.548  17.330  0.00  0.00      PROA  
ATOM   2583  HD2 HSD P 615       6.435   2.037  16.491  0.00  0.00      PROA  
ATOM   2584    C HSD P 615       8.799   4.513  18.052  0.00  0.00      PROA  
ATOM   2585    O HSD P 615       8.548   4.320  19.243  0.00  0.00      PROA  
ATOM   2586    N LEU P 616       9.784   3.840  17.411  0.00  0.00      PROA  
ATOM   2587   HN LEU P 616       9.973   3.971  16.440  0.00  0.00      PROA  
ATOM   2588   CA LEU P 616      10.712   3.031  18.213  0.00  0.00      PROA  
ATOM   2589   HA LEU P 616      10.233   2.440  18.980  0.00  0.00      PROA  
ATOM   2590   CB LEU P 616      11.443   2.080  17.193  0.00  0.00      PROA  
ATOM   2591  HB1 LEU P 616      12.130   2.728  16.608  0.00  0.00      PROA  
ATOM   2592  HB2 LEU P 616      10.768   1.619  16.441  0.00  0.00      PROA  
ATOM   2593   CG LEU P 616      12.212   0.915  17.837  0.00  0.00      PROA  
ATOM   2594   HG LEU P 616      12.654   1.302  18.780  0.00  0.00      PROA  
ATOM   2595  CD1 LEU P 616      11.295  -0.297  18.251  0.00  0.00      PROA  
ATOM   2596 HD11 LEU P 616      10.563  -0.054  19.051  0.00  0.00      PROA  
ATOM   2597 HD12 LEU P 616      11.905  -1.173  18.559  0.00  0.00      PROA  
ATOM   2598 HD13 LEU P 616      10.615  -0.565  17.414  0.00  0.00      PROA  
ATOM   2599  CD2 LEU P 616      13.316   0.378  16.936  0.00  0.00      PROA  
ATOM   2600 HD21 LEU P 616      13.581  -0.622  17.341  0.00  0.00      PROA  
ATOM   2601 HD22 LEU P 616      14.216   1.027  16.892  0.00  0.00      PROA  
ATOM   2602 HD23 LEU P 616      12.988   0.255  15.882  0.00  0.00      PROA  
ATOM   2603    C LEU P 616      11.757   3.891  19.009  0.00  0.00      PROA  
ATOM   2604    O LEU P 616      12.042   3.452  20.109  0.00  0.00      PROA  
ATOM   2605    N ALA P 617      12.281   5.055  18.486  0.00  0.00      PROA  
ATOM   2606   HN ALA P 617      12.170   5.419  17.564  0.00  0.00      PROA  
ATOM   2607   CA ALA P 617      13.181   5.862  19.273  0.00  0.00      PROA  
ATOM   2608   HA ALA P 617      13.925   5.197  19.687  0.00  0.00      PROA  
ATOM   2609   CB ALA P 617      13.871   6.886  18.341  0.00  0.00      PROA  
ATOM   2610  HB1 ALA P 617      13.148   7.686  18.074  0.00  0.00      PROA  
ATOM   2611  HB2 ALA P 617      14.239   6.514  17.361  0.00  0.00      PROA  
ATOM   2612  HB3 ALA P 617      14.724   7.386  18.850  0.00  0.00      PROA  
ATOM   2613    C ALA P 617      12.461   6.724  20.369  0.00  0.00      PROA  
ATOM   2614    O ALA P 617      13.009   7.167  21.335  0.00  0.00      PROA  
ATOM   2615    N GLU P 618      11.117   7.040  20.226  0.00  0.00      PROA  
ATOM   2616   HN GLU P 618      10.714   6.990  19.315  0.00  0.00      PROA  
ATOM   2617   CA GLU P 618      10.251   7.346  21.388  0.00  0.00      PROA  
ATOM   2618   HA GLU P 618      10.792   7.999  22.057  0.00  0.00      PROA  
ATOM   2619   CB GLU P 618       8.868   7.820  21.014  0.00  0.00      PROA  
ATOM   2620  HB1 GLU P 618       8.148   7.926  21.853  0.00  0.00      PROA  
ATOM   2621  HB2 GLU P 618       8.480   7.049  20.314  0.00  0.00      PROA  
ATOM   2622   CG GLU P 618       8.854   9.104  20.280  0.00  0.00      PROA  
ATOM   2623  HG1 GLU P 618       9.700   9.228  19.570  0.00  0.00      PROA  
ATOM   2624  HG2 GLU P 618       8.984   9.883  21.062  0.00  0.00      PROA  
ATOM   2625   CD GLU P 618       7.544   9.336  19.517  0.00  0.00      PROA  
ATOM   2626  OE1 GLU P 618       6.512   9.175  20.145  0.00  0.00      PROA  
ATOM   2627  OE2 GLU P 618       7.515   9.826  18.375  0.00  0.00      PROA  
ATOM   2628    C GLU P 618      10.017   6.193  22.370  0.00  0.00      PROA  
ATOM   2629    O GLU P 618      10.146   6.396  23.569  0.00  0.00      PROA  
ATOM   2630    N THR P 619       9.673   4.963  21.884  0.00  0.00      PROA  
ATOM   2631   HN THR P 619       9.521   4.694  20.936  0.00  0.00      PROA  
ATOM   2632   CA THR P 619       9.580   3.789  22.771  0.00  0.00      PROA  
ATOM   2633   HA THR P 619       8.832   4.038  23.509  0.00  0.00      PROA  
ATOM   2634   CB THR P 619       9.172   2.494  22.066  0.00  0.00      PROA  
ATOM   2635   HB THR P 619       9.910   2.279  21.264  0.00  0.00      PROA  
ATOM   2636  OG1 THR P 619       7.942   2.697  21.416  0.00  0.00      PROA  
ATOM   2637  HG1 THR P 619       7.996   3.484  20.869  0.00  0.00      PROA  
ATOM   2638  CG2 THR P 619       9.043   1.314  22.986  0.00  0.00      PROA  
ATOM   2639 HG21 THR P 619      10.031   0.824  23.121  0.00  0.00      PROA  
ATOM   2640 HG22 THR P 619       8.360   0.519  22.618  0.00  0.00      PROA  
ATOM   2641 HG23 THR P 619       8.584   1.630  23.947  0.00  0.00      PROA  
ATOM   2642    C THR P 619      10.856   3.406  23.615  0.00  0.00      PROA  
ATOM   2643    O THR P 619      10.657   3.256  24.839  0.00  0.00      PROA  
ATOM   2644    N TYR P 620      12.058   3.366  22.979  0.00  0.00      PROA  
ATOM   2645   HN TYR P 620      12.046   3.638  22.020  0.00  0.00      PROA  
ATOM   2646   CA TYR P 620      13.331   3.245  23.639  0.00  0.00      PROA  
ATOM   2647   HA TYR P 620      13.115   2.530  24.418  0.00  0.00      PROA  
ATOM   2648   CB TYR P 620      14.452   2.680  22.708  0.00  0.00      PROA  
ATOM   2649  HB1 TYR P 620      15.442   2.687  23.211  0.00  0.00      PROA  
ATOM   2650  HB2 TYR P 620      14.678   3.304  21.817  0.00  0.00      PROA  
ATOM   2651   CG TYR P 620      14.138   1.220  22.289  0.00  0.00      PROA  
ATOM   2652  CD1 TYR P 620      13.759   0.282  23.237  0.00  0.00      PROA  
ATOM   2653  HD1 TYR P 620      13.657   0.549  24.278  0.00  0.00      PROA  
ATOM   2654  CE1 TYR P 620      13.209  -0.994  22.906  0.00  0.00      PROA  
ATOM   2655  HE1 TYR P 620      13.026  -1.658  23.737  0.00  0.00      PROA  
ATOM   2656   CZ TYR P 620      13.206  -1.391  21.557  0.00  0.00      PROA  
ATOM   2657   OH TYR P 620      12.847  -2.680  21.130  0.00  0.00      PROA  
ATOM   2658   HH TYR P 620      12.822  -3.294  21.868  0.00  0.00      PROA  
ATOM   2659  CD2 TYR P 620      14.182   0.751  21.042  0.00  0.00      PROA  
ATOM   2660  HD2 TYR P 620      14.562   1.405  20.271  0.00  0.00      PROA  
ATOM   2661  CE2 TYR P 620      13.788  -0.506  20.635  0.00  0.00      PROA  
ATOM   2662  HE2 TYR P 620      13.751  -0.890  19.626  0.00  0.00      PROA  
ATOM   2663    C TYR P 620      13.840   4.453  24.356  0.00  0.00      PROA  
ATOM   2664    O TYR P 620      13.893   5.519  23.798  0.00  0.00      PROA  
ATOM   2665    N PRO P 621      14.202   4.402  25.667  0.00  0.00      PROA  
ATOM   2666   CD PRO P 621      13.622   3.381  26.589  0.00  0.00      PROA  
ATOM   2667  HD1 PRO P 621      14.363   2.596  26.849  0.00  0.00      PROA  
ATOM   2668  HD2 PRO P 621      12.724   2.849  26.209  0.00  0.00      PROA  
ATOM   2669   CA PRO P 621      14.433   5.696  26.344  0.00  0.00      PROA  
ATOM   2670   HA PRO P 621      13.760   6.498  26.079  0.00  0.00      PROA  
ATOM   2671   CB PRO P 621      14.071   5.362  27.812  0.00  0.00      PROA  
ATOM   2672  HB1 PRO P 621      13.690   6.255  28.351  0.00  0.00      PROA  
ATOM   2673  HB2 PRO P 621      14.942   4.938  28.356  0.00  0.00      PROA  
ATOM   2674   CG PRO P 621      13.214   4.092  27.829  0.00  0.00      PROA  
ATOM   2675  HG1 PRO P 621      13.513   3.481  28.707  0.00  0.00      PROA  
ATOM   2676  HG2 PRO P 621      12.126   4.135  28.049  0.00  0.00      PROA  
ATOM   2677    C PRO P 621      15.819   6.203  26.151  0.00  0.00      PROA  
ATOM   2678    O PRO P 621      16.791   5.470  26.470  0.00  0.00      PROA  
ATOM   2679    N ILE P 622      16.024   7.426  25.653  0.00  0.00      PROA  
ATOM   2680   HN ILE P 622      15.209   7.823  25.240  0.00  0.00      PROA  
ATOM   2681   CA ILE P 622      17.284   8.137  25.685  0.00  0.00      PROA  
ATOM   2682   HA ILE P 622      18.078   7.434  25.890  0.00  0.00      PROA  
ATOM   2683   CB ILE P 622      17.516   8.981  24.340  0.00  0.00      PROA  
ATOM   2684   HB ILE P 622      16.590   9.592  24.290  0.00  0.00      PROA  
ATOM   2685  CG2 ILE P 622      18.734   9.955  24.482  0.00  0.00      PROA  
ATOM   2686 HG21 ILE P 622      18.444  10.802  25.139  0.00  0.00      PROA  
ATOM   2687 HG22 ILE P 622      19.043  10.314  23.477  0.00  0.00      PROA  
ATOM   2688 HG23 ILE P 622      19.629   9.482  24.939  0.00  0.00      PROA  
ATOM   2689  CG1 ILE P 622      17.615   8.077  23.156  0.00  0.00      PROA  
ATOM   2690 HG11 ILE P 622      17.762   8.630  22.203  0.00  0.00      PROA  
ATOM   2691 HG12 ILE P 622      16.587   7.680  23.017  0.00  0.00      PROA  
ATOM   2692   CD ILE P 622      18.605   6.878  23.208  0.00  0.00      PROA  
ATOM   2693  HD1 ILE P 622      18.749   6.416  22.208  0.00  0.00      PROA  
ATOM   2694  HD2 ILE P 622      18.209   6.118  23.915  0.00  0.00      PROA  
ATOM   2695  HD3 ILE P 622      19.583   7.280  23.549  0.00  0.00      PROA  
ATOM   2696    C ILE P 622      17.377   9.089  26.912  0.00  0.00      PROA  
ATOM   2697    O ILE P 622      16.427   9.788  27.317  0.00  0.00      PROA  
ATOM   2698    N HSD P 623      18.519   9.201  27.578  0.00  0.00      PROA  
ATOM   2699   HN HSD P 623      19.327   8.665  27.348  0.00  0.00      PROA  
ATOM   2700   CA HSD P 623      18.660  10.201  28.692  0.00  0.00      PROA  
ATOM   2701   HA HSD P 623      17.917  10.049  29.462  0.00  0.00      PROA  
ATOM   2702   CB HSD P 623      20.069  10.106  29.295  0.00  0.00      PROA  
ATOM   2703  HB1 HSD P 623      20.183  10.902  30.062  0.00  0.00      PROA  
ATOM   2704  HB2 HSD P 623      20.881  10.240  28.549  0.00  0.00      PROA  
ATOM   2705  ND1 HSD P 623      19.955   8.281  31.025  0.00  0.00      PROA  
ATOM   2706  HD1 HSD P 623      19.246   8.777  31.526  0.00  0.00      PROA  
ATOM   2707   CG HSD P 623      20.480   8.770  29.871  0.00  0.00      PROA  
ATOM   2708  CE1 HSD P 623      20.533   7.008  31.200  0.00  0.00      PROA  
ATOM   2709  HE1 HSD P 623      20.241   6.349  32.017  0.00  0.00      PROA  
ATOM   2710  NE2 HSD P 623      21.508   6.813  30.310  0.00  0.00      PROA  
ATOM   2711  CD2 HSD P 623      21.443   7.882  29.455  0.00  0.00      PROA  
ATOM   2712  HD2 HSD P 623      22.165   7.988  28.655  0.00  0.00      PROA  
ATOM   2713    C HSD P 623      18.612  11.644  28.235  0.00  0.00      PROA  
ATOM   2714    O HSD P 623      19.458  12.111  27.476  0.00  0.00      PROA  
ATOM   2715    N MET P 624      17.568  12.453  28.589  0.00  0.00      PROA  
ATOM   2716   HN MET P 624      16.778  12.029  29.026  0.00  0.00      PROA  
ATOM   2717   CA MET P 624      17.363  13.814  28.147  0.00  0.00      PROA  
ATOM   2718   HA MET P 624      17.774  13.967  27.160  0.00  0.00      PROA  
ATOM   2719   CB MET P 624      15.800  14.111  28.028  0.00  0.00      PROA  
ATOM   2720  HB1 MET P 624      15.882  15.054  27.447  0.00  0.00      PROA  
ATOM   2721  HB2 MET P 624      15.323  14.263  29.019  0.00  0.00      PROA  
ATOM   2722   CG MET P 624      15.092  13.021  27.247  0.00  0.00      PROA  
ATOM   2723  HG1 MET P 624      14.006  13.239  27.163  0.00  0.00      PROA  
ATOM   2724  HG2 MET P 624      15.025  12.015  27.716  0.00  0.00      PROA  
ATOM   2725   SD MET P 624      15.656  12.796  25.554  0.00  0.00      PROA  
ATOM   2726   CE MET P 624      14.407  11.561  25.025  0.00  0.00      PROA  
ATOM   2727  HE1 MET P 624      14.071  11.749  23.983  0.00  0.00      PROA  
ATOM   2728  HE2 MET P 624      13.545  11.787  25.689  0.00  0.00      PROA  
ATOM   2729  HE3 MET P 624      14.858  10.550  25.114  0.00  0.00      PROA  
ATOM   2730    C MET P 624      18.094  14.667  29.123  0.00  0.00      PROA  
ATOM   2731    O MET P 624      18.727  15.633  28.740  0.00  0.00      PROA  
ATOM   2732    N HSD P 625      18.158  14.264  30.397  0.00  0.00      PROA  
ATOM   2733   HN HSD P 625      17.663  13.448  30.684  0.00  0.00      PROA  
ATOM   2734   CA HSD P 625      19.148  14.752  31.392  0.00  0.00      PROA  
ATOM   2735   HA HSD P 625      19.881  15.341  30.860  0.00  0.00      PROA  
ATOM   2736   CB HSD P 625      18.509  15.650  32.449  0.00  0.00      PROA  
ATOM   2737  HB1 HSD P 625      19.067  15.656  33.410  0.00  0.00      PROA  
ATOM   2738  HB2 HSD P 625      17.568  15.180  32.807  0.00  0.00      PROA  
ATOM   2739  ND1 HSD P 625      18.796  18.229  32.418  0.00  0.00      PROA  
ATOM   2740  HD1 HSD P 625      19.345  18.196  33.253  0.00  0.00      PROA  
ATOM   2741   CG HSD P 625      18.263  17.059  31.916  0.00  0.00      PROA  
ATOM   2742  CE1 HSD P 625      18.189  19.238  31.727  0.00  0.00      PROA  
ATOM   2743  HE1 HSD P 625      18.527  20.233  32.015  0.00  0.00      PROA  
ATOM   2744  NE2 HSD P 625      17.304  18.825  30.912  0.00  0.00      PROA  
ATOM   2745  CD2 HSD P 625      17.304  17.472  31.039  0.00  0.00      PROA  
ATOM   2746  HD2 HSD P 625      16.613  16.894  30.437  0.00  0.00      PROA  
ATOM   2747    C HSD P 625      19.776  13.633  32.155  0.00  0.00      PROA  
ATOM   2748    O HSD P 625      19.112  12.684  32.428  0.00  0.00      PROA  
ATOM   2749    N SER P 626      21.037  13.906  32.643  0.00  0.00      PROA  
ATOM   2750   HN SER P 626      21.480  14.792  32.524  0.00  0.00      PROA  
ATOM   2751   CA SER P 626      21.823  12.755  33.196  0.00  0.00      PROA  
ATOM   2752   HA SER P 626      21.253  11.914  33.563  0.00  0.00      PROA  
ATOM   2753   CB SER P 626      22.869  12.232  32.048  0.00  0.00      PROA  
ATOM   2754  HB1 SER P 626      23.394  11.347  32.466  0.00  0.00      PROA  
ATOM   2755  HB2 SER P 626      23.585  13.060  31.854  0.00  0.00      PROA  
ATOM   2756   OG SER P 626      22.206  11.887  30.824  0.00  0.00      PROA  
ATOM   2757  HG1 SER P 626      22.120  12.664  30.267  0.00  0.00      PROA  
ATOM   2758    C SER P 626      22.661  13.238  34.364  0.00  0.00      PROA  
ATOM   2759    O SER P 626      23.188  14.358  34.274  0.00  0.00      PROA  
ATOM   2760    N GLN P 627      22.536  12.523  35.522  0.00  0.00      PROA  
ATOM   2761   HN GLN P 627      21.772  11.885  35.468  0.00  0.00      PROA  
ATOM   2762   CA GLN P 627      23.229  12.745  36.776  0.00  0.00      PROA  
ATOM   2763   HA GLN P 627      24.059  13.395  36.543  0.00  0.00      PROA  
ATOM   2764   CB GLN P 627      22.295  13.479  37.790  0.00  0.00      PROA  
ATOM   2765  HB1 GLN P 627      22.819  13.449  38.769  0.00  0.00      PROA  
ATOM   2766  HB2 GLN P 627      21.335  12.936  37.927  0.00  0.00      PROA  
ATOM   2767   CG GLN P 627      21.933  14.874  37.462  0.00  0.00      PROA  
ATOM   2768  HG1 GLN P 627      21.062  15.223  38.057  0.00  0.00      PROA  
ATOM   2769  HG2 GLN P 627      21.532  14.954  36.429  0.00  0.00      PROA  
ATOM   2770   CD GLN P 627      23.066  15.912  37.703  0.00  0.00      PROA  
ATOM   2771  OE1 GLN P 627      23.233  16.584  38.742  0.00  0.00      PROA  
ATOM   2772  NE2 GLN P 627      23.750  16.138  36.590  0.00  0.00      PROA  
ATOM   2773 HE21 GLN P 627      24.402  16.894  36.547  0.00  0.00      PROA  
ATOM   2774 HE22 GLN P 627      23.788  15.460  35.856  0.00  0.00      PROA  
ATOM   2775    C GLN P 627      23.816  11.426  37.429  0.00  0.00      PROA  
ATOM   2776    O GLN P 627      23.119  10.446  37.704  0.00  0.00      PROA  
ATOM   2777    N LEU P 628      25.108  11.312  37.626  0.00  0.00      PROA  
ATOM   2778   HN LEU P 628      25.776  12.052  37.604  0.00  0.00      PROA  
ATOM   2779   CA LEU P 628      25.667  10.093  38.121  0.00  0.00      PROA  
ATOM   2780   HA LEU P 628      25.595   9.338  37.352  0.00  0.00      PROA  
ATOM   2781   CB LEU P 628      27.252  10.162  38.153  0.00  0.00      PROA  
ATOM   2782  HB1 LEU P 628      27.605  10.927  38.877  0.00  0.00      PROA  
ATOM   2783  HB2 LEU P 628      27.650  10.488  37.169  0.00  0.00      PROA  
ATOM   2784   CG LEU P 628      27.946   8.811  38.495  0.00  0.00      PROA  
ATOM   2785   HG LEU P 628      27.546   8.556  39.499  0.00  0.00      PROA  
ATOM   2786  CD1 LEU P 628      27.584   7.685  37.521  0.00  0.00      PROA  
ATOM   2787 HD11 LEU P 628      27.949   6.698  37.877  0.00  0.00      PROA  
ATOM   2788 HD12 LEU P 628      27.927   7.918  36.490  0.00  0.00      PROA  
ATOM   2789 HD13 LEU P 628      26.479   7.585  37.457  0.00  0.00      PROA  
ATOM   2790  CD2 LEU P 628      29.454   9.017  38.710  0.00  0.00      PROA  
ATOM   2791 HD21 LEU P 628      29.809   8.004  38.998  0.00  0.00      PROA  
ATOM   2792 HD22 LEU P 628      29.661   9.603  39.631  0.00  0.00      PROA  
ATOM   2793 HD23 LEU P 628      30.042   9.432  37.864  0.00  0.00      PROA  
ATOM   2794    C LEU P 628      25.188   9.489  39.459  0.00  0.00      PROA  
ATOM   2795    O LEU P 628      24.988   8.320  39.612  0.00  0.00      PROA  
ATOM   2796    N ASP P 629      25.046  10.380  40.446  0.00  0.00      PROA  
ATOM   2797   HN ASP P 629      25.343  11.315  40.267  0.00  0.00      PROA  
ATOM   2798   CA ASP P 629      24.475   9.955  41.735  0.00  0.00      PROA  
ATOM   2799   HA ASP P 629      25.033   9.101  42.091  0.00  0.00      PROA  
ATOM   2800   CB ASP P 629      24.659  11.134  42.732  0.00  0.00      PROA  
ATOM   2801  HB1 ASP P 629      25.738  11.398  42.712  0.00  0.00      PROA  
ATOM   2802  HB2 ASP P 629      24.494  10.814  43.783  0.00  0.00      PROA  
ATOM   2803   CG ASP P 629      23.933  12.531  42.380  0.00  0.00      PROA  
ATOM   2804  OD1 ASP P 629      23.680  12.930  41.184  0.00  0.00      PROA  
ATOM   2805  OD2 ASP P 629      23.772  13.215  43.418  0.00  0.00      PROA  
ATOM   2806    C ASP P 629      23.049   9.471  41.667  0.00  0.00      PROA  
ATOM   2807    O ASP P 629      22.742   8.367  42.220  0.00  0.00      PROA  
ATOM   2808    N HSD P 630      22.213  10.093  40.865  0.00  0.00      PROA  
ATOM   2809   HN HSD P 630      22.589  10.942  40.503  0.00  0.00      PROA  
ATOM   2810   CA HSD P 630      20.781   9.717  40.711  0.00  0.00      PROA  
ATOM   2811   HA HSD P 630      20.429   9.550  41.719  0.00  0.00      PROA  
ATOM   2812   CB HSD P 630      19.909  10.787  40.025  0.00  0.00      PROA  
ATOM   2813  HB1 HSD P 630      19.017  10.205  39.709  0.00  0.00      PROA  
ATOM   2814  HB2 HSD P 630      20.527  11.160  39.181  0.00  0.00      PROA  
ATOM   2815  ND1 HSD P 630      20.506  12.839  41.320  0.00  0.00      PROA  
ATOM   2816  HD1 HSD P 630      21.491  12.829  41.149  0.00  0.00      PROA  
ATOM   2817   CG HSD P 630      19.560  11.919  40.939  0.00  0.00      PROA  
ATOM   2818  CE1 HSD P 630      19.880  13.817  41.973  0.00  0.00      PROA  
ATOM   2819  HE1 HSD P 630      20.511  14.613  42.369  0.00  0.00      PROA  
ATOM   2820  NE2 HSD P 630      18.639  13.526  42.230  0.00  0.00      PROA  
ATOM   2821  CD2 HSD P 630      18.408  12.379  41.566  0.00  0.00      PROA  
ATOM   2822  HD2 HSD P 630      17.387  12.075  41.370  0.00  0.00      PROA  
ATOM   2823    C HSD P 630      20.715   8.326  40.000  0.00  0.00      PROA  
ATOM   2824    O HSD P 630      19.948   7.436  40.388  0.00  0.00      PROA  
ATOM   2825    N LEU P 631      21.644   8.154  38.946  0.00  0.00      PROA  
ATOM   2826   HN LEU P 631      22.148   8.917  38.550  0.00  0.00      PROA  
ATOM   2827   CA LEU P 631      21.612   6.942  38.191  0.00  0.00      PROA  
ATOM   2828   HA LEU P 631      20.644   6.628  37.830  0.00  0.00      PROA  
ATOM   2829   CB LEU P 631      22.495   7.246  36.910  0.00  0.00      PROA  
ATOM   2830  HB1 LEU P 631      22.704   6.318  36.337  0.00  0.00      PROA  
ATOM   2831  HB2 LEU P 631      23.488   7.729  37.028  0.00  0.00      PROA  
ATOM   2832   CG LEU P 631      21.840   8.237  35.834  0.00  0.00      PROA  
ATOM   2833   HG LEU P 631      21.389   9.070  36.416  0.00  0.00      PROA  
ATOM   2834  CD1 LEU P 631      23.015   8.779  34.941  0.00  0.00      PROA  
ATOM   2835 HD11 LEU P 631      23.875   9.068  35.582  0.00  0.00      PROA  
ATOM   2836 HD12 LEU P 631      22.700   9.666  34.351  0.00  0.00      PROA  
ATOM   2837 HD13 LEU P 631      23.307   8.013  34.192  0.00  0.00      PROA  
ATOM   2838  CD2 LEU P 631      20.687   7.648  35.010  0.00  0.00      PROA  
ATOM   2839 HD21 LEU P 631      19.807   7.502  35.673  0.00  0.00      PROA  
ATOM   2840 HD22 LEU P 631      20.990   6.639  34.658  0.00  0.00      PROA  
ATOM   2841 HD23 LEU P 631      20.435   8.131  34.041  0.00  0.00      PROA  
ATOM   2842    C LEU P 631      22.223   5.740  38.919  0.00  0.00      PROA  
ATOM   2843    O LEU P 631      22.048   4.576  38.478  0.00  0.00      PROA  
ATOM   2844    N SER P 632      23.082   5.944  39.884  0.00  0.00      PROA  
ATOM   2845   HN SER P 632      23.332   6.907  39.948  0.00  0.00      PROA  
ATOM   2846   CA SER P 632      23.789   4.895  40.653  0.00  0.00      PROA  
ATOM   2847   HA SER P 632      23.975   4.101  39.945  0.00  0.00      PROA  
ATOM   2848   CB SER P 632      25.112   5.489  41.220  0.00  0.00      PROA  
ATOM   2849  HB1 SER P 632      24.978   6.239  42.029  0.00  0.00      PROA  
ATOM   2850  HB2 SER P 632      25.687   6.015  40.429  0.00  0.00      PROA  
ATOM   2851   OG SER P 632      25.851   4.412  41.713  0.00  0.00      PROA  
ATOM   2852  HG1 SER P 632      26.119   3.912  40.939  0.00  0.00      PROA  
ATOM   2853    C SER P 632      22.843   4.529  41.889  0.00  0.00      PROA  
ATOM   2854    O SER P 632      22.882   3.431  42.442  0.00  0.00      PROA  
ATOM   2855    N LEU P 633      21.853   5.353  42.248  0.00  0.00      PROA  
ATOM   2856   HN LEU P 633      21.817   6.204  41.730  0.00  0.00      PROA  
ATOM   2857   CA LEU P 633      20.960   5.142  43.413  0.00  0.00      PROA  
ATOM   2858   HA LEU P 633      21.355   4.436  44.128  0.00  0.00      PROA  
ATOM   2859   CB LEU P 633      20.793   6.462  44.201  0.00  0.00      PROA  
ATOM   2860  HB1 LEU P 633      20.410   7.194  43.459  0.00  0.00      PROA  
ATOM   2861  HB2 LEU P 633      21.810   6.795  44.499  0.00  0.00      PROA  
ATOM   2862   CG LEU P 633      19.753   6.529  45.413  0.00  0.00      PROA  
ATOM   2863   HG LEU P 633      18.777   6.496  44.884  0.00  0.00      PROA  
ATOM   2864  CD1 LEU P 633      19.723   5.482  46.562  0.00  0.00      PROA  
ATOM   2865 HD11 LEU P 633      20.690   5.550  47.106  0.00  0.00      PROA  
ATOM   2866 HD12 LEU P 633      19.607   4.431  46.223  0.00  0.00      PROA  
ATOM   2867 HD13 LEU P 633      18.880   5.598  47.276  0.00  0.00      PROA  
ATOM   2868  CD2 LEU P 633      20.049   7.832  46.155  0.00  0.00      PROA  
ATOM   2869 HD21 LEU P 633      21.054   7.817  46.628  0.00  0.00      PROA  
ATOM   2870 HD22 LEU P 633      19.326   8.075  46.963  0.00  0.00      PROA  
ATOM   2871 HD23 LEU P 633      19.950   8.699  45.467  0.00  0.00      PROA  
ATOM   2872    C LEU P 633      19.618   4.531  42.954  0.00  0.00      PROA  
ATOM   2873    O LEU P 633      19.118   3.509  43.440  0.00  0.00      PROA  
ATOM   2874    N TYR P 634      18.987   5.225  42.062  0.00  0.00      PROA  
ATOM   2875   HN TYR P 634      19.382   6.066  41.700  0.00  0.00      PROA  
ATOM   2876   CA TYR P 634      17.828   4.899  41.305  0.00  0.00      PROA  
ATOM   2877   HA TYR P 634      17.015   4.793  42.008  0.00  0.00      PROA  
ATOM   2878   CB TYR P 634      17.341   5.903  40.268  0.00  0.00      PROA  
ATOM   2879  HB1 TYR P 634      16.451   5.543  39.709  0.00  0.00      PROA  
ATOM   2880  HB2 TYR P 634      18.072   6.186  39.481  0.00  0.00      PROA  
ATOM   2881   CG TYR P 634      16.837   7.257  40.780  0.00  0.00      PROA  
ATOM   2882  CD1 TYR P 634      16.335   7.380  42.153  0.00  0.00      PROA  
ATOM   2883  HD1 TYR P 634      16.376   6.533  42.821  0.00  0.00      PROA  
ATOM   2884  CE1 TYR P 634      15.820   8.604  42.649  0.00  0.00      PROA  
ATOM   2885  HE1 TYR P 634      15.402   8.695  43.641  0.00  0.00      PROA  
ATOM   2886   CZ TYR P 634      15.795   9.687  41.783  0.00  0.00      PROA  
ATOM   2887   OH TYR P 634      15.252  10.742  42.369  0.00  0.00      PROA  
ATOM   2888   HH TYR P 634      14.919  10.483  43.231  0.00  0.00      PROA  
ATOM   2889  CD2 TYR P 634      16.700   8.368  39.942  0.00  0.00      PROA  
ATOM   2890  HD2 TYR P 634      16.839   8.348  38.871  0.00  0.00      PROA  
ATOM   2891  CE2 TYR P 634      16.251   9.562  40.486  0.00  0.00      PROA  
ATOM   2892  HE2 TYR P 634      15.972  10.449  39.938  0.00  0.00      PROA  
ATOM   2893    C TYR P 634      18.016   3.461  40.658  0.00  0.00      PROA  
ATOM   2894    O TYR P 634      19.099   3.152  40.170  0.00  0.00      PROA  
ATOM   2895    N TYR P 635      16.984   2.667  40.603  0.00  0.00      PROA  
ATOM   2896   HN TYR P 635      16.236   3.045  41.143  0.00  0.00      PROA  
ATOM   2897   CA TYR P 635      16.923   1.497  39.696  0.00  0.00      PROA  
ATOM   2898   HA TYR P 635      17.598   1.811  38.915  0.00  0.00      PROA  
ATOM   2899   CB TYR P 635      17.495   0.176  40.316  0.00  0.00      PROA  
ATOM   2900  HB1 TYR P 635      18.565   0.362  40.551  0.00  0.00      PROA  
ATOM   2901  HB2 TYR P 635      17.439  -0.604  39.527  0.00  0.00      PROA  
ATOM   2902   CG TYR P 635      16.803  -0.239  41.566  0.00  0.00      PROA  
ATOM   2903  CD1 TYR P 635      15.881  -1.253  41.550  0.00  0.00      PROA  
ATOM   2904  HD1 TYR P 635      15.481  -1.592  40.606  0.00  0.00      PROA  
ATOM   2905  CE1 TYR P 635      15.365  -1.762  42.709  0.00  0.00      PROA  
ATOM   2906  HE1 TYR P 635      14.646  -2.567  42.676  0.00  0.00      PROA  
ATOM   2907   CZ TYR P 635      15.747  -1.274  43.973  0.00  0.00      PROA  
ATOM   2908   OH TYR P 635      15.119  -1.842  45.117  0.00  0.00      PROA  
ATOM   2909   HH TYR P 635      14.274  -2.249  44.911  0.00  0.00      PROA  
ATOM   2910  CD2 TYR P 635      17.297   0.262  42.763  0.00  0.00      PROA  
ATOM   2911  HD2 TYR P 635      17.967   1.096  42.907  0.00  0.00      PROA  
ATOM   2912  CE2 TYR P 635      16.717  -0.272  43.947  0.00  0.00      PROA  
ATOM   2913  HE2 TYR P 635      17.028   0.124  44.903  0.00  0.00      PROA  
ATOM   2914    C TYR P 635      15.626   1.305  38.897  0.00  0.00      PROA  
ATOM   2915    O TYR P 635      14.643   1.949  39.122  0.00  0.00      PROA  
ATOM   2916    N CYS P 636      15.556   0.362  37.947  0.00  0.00      PROA  
ATOM   2917   HN CYS P 636      16.356  -0.188  37.719  0.00  0.00      PROA  
ATOM   2918   CA CYS P 636      14.386   0.058  37.183  0.00  0.00      PROA  
ATOM   2919   HA CYS P 636      13.538   0.508  37.678  0.00  0.00      PROA  
ATOM   2920   CB CYS P 636      14.613   0.774  35.884  0.00  0.00      PROA  
ATOM   2921  HB1 CYS P 636      15.628   0.553  35.489  0.00  0.00      PROA  
ATOM   2922  HB2 CYS P 636      14.708   1.858  36.110  0.00  0.00      PROA  
ATOM   2923   SG CYS P 636      13.293   0.628  34.591  0.00  0.00      PROA  
ATOM   2924    C CYS P 636      14.149  -1.434  37.056  0.00  0.00      PROA  
ATOM   2925    O CYS P 636      15.077  -2.094  36.646  0.00  0.00      PROA  
ATOM   2926    N ARG P 637      13.006  -2.028  37.443  0.00  0.00      PROA  
ATOM   2927   HN ARG P 637      12.194  -1.512  37.705  0.00  0.00      PROA  
ATOM   2928   CA ARG P 637      12.828  -3.522  37.493  0.00  0.00      PROA  
ATOM   2929   HA ARG P 637      13.536  -3.952  36.800  0.00  0.00      PROA  
ATOM   2930   CB ARG P 637      13.317  -4.039  38.842  0.00  0.00      PROA  
ATOM   2931  HB1 ARG P 637      14.427  -4.048  38.882  0.00  0.00      PROA  
ATOM   2932  HB2 ARG P 637      13.145  -5.112  39.071  0.00  0.00      PROA  
ATOM   2933   CG ARG P 637      12.836  -3.242  40.037  0.00  0.00      PROA  
ATOM   2934  HG1 ARG P 637      12.920  -2.138  39.942  0.00  0.00      PROA  
ATOM   2935  HG2 ARG P 637      13.514  -3.579  40.850  0.00  0.00      PROA  
ATOM   2936   CD ARG P 637      11.428  -3.602  40.601  0.00  0.00      PROA  
ATOM   2937  HD1 ARG P 637      11.402  -4.693  40.810  0.00  0.00      PROA  
ATOM   2938  HD2 ARG P 637      10.657  -3.368  39.836  0.00  0.00      PROA  
ATOM   2939   NE ARG P 637      11.252  -2.767  41.796  0.00  0.00      PROA  
ATOM   2940   HE ARG P 637      11.479  -1.795  41.846  0.00  0.00      PROA  
ATOM   2941   CZ ARG P 637      10.258  -3.013  42.681  0.00  0.00      PROA  
ATOM   2942  NH1 ARG P 637       9.887  -2.086  43.487  0.00  0.00      PROA  
ATOM   2943 HH11 ARG P 637      10.224  -1.184  43.216  0.00  0.00      PROA  
ATOM   2944 HH12 ARG P 637       9.147  -2.310  44.121  0.00  0.00      PROA  
ATOM   2945  NH2 ARG P 637       9.638  -4.184  42.756  0.00  0.00      PROA  
ATOM   2946 HH21 ARG P 637       9.740  -4.798  41.974  0.00  0.00      PROA  
ATOM   2947 HH22 ARG P 637       8.786  -4.242  43.277  0.00  0.00      PROA  
ATOM   2948    C ARG P 637      11.506  -4.082  37.109  0.00  0.00      PROA  
ATOM   2949    O ARG P 637      10.447  -3.421  37.264  0.00  0.00      PROA  
ATOM   2950    N CYS P 638      11.373  -5.295  36.515  0.00  0.00      PROA  
ATOM   2951   HN CYS P 638      12.168  -5.858  36.302  0.00  0.00      PROA  
ATOM   2952   CA CYS P 638      10.159  -5.984  36.082  0.00  0.00      PROA  
ATOM   2953   HA CYS P 638       9.591  -5.338  35.429  0.00  0.00      PROA  
ATOM   2954   CB CYS P 638      10.501  -7.296  35.257  0.00  0.00      PROA  
ATOM   2955  HB1 CYS P 638      10.963  -8.036  35.945  0.00  0.00      PROA  
ATOM   2956  HB2 CYS P 638      11.400  -7.058  34.649  0.00  0.00      PROA  
ATOM   2957   SG CYS P 638       9.134  -7.961  34.312  0.00  0.00      PROA  
ATOM   2958    C CYS P 638       9.300  -6.373  37.303  0.00  0.00      PROA  
ATOM   2959    O CYS P 638       9.836  -6.593  38.408  0.00  0.00      PROA  
ATOM   2960    N ALA P 639       7.998  -6.347  37.192  0.00  0.00      PROA  
ATOM   2961   HN ALA P 639       7.614  -5.975  36.350  0.00  0.00      PROA  
ATOM   2962   CA ALA P 639       7.143  -6.632  38.317  0.00  0.00      PROA  
ATOM   2963   HA ALA P 639       7.663  -7.255  39.030  0.00  0.00      PROA  
ATOM   2964   CB ALA P 639       6.740  -5.289  39.025  0.00  0.00      PROA  
ATOM   2965  HB1 ALA P 639       6.040  -4.610  38.493  0.00  0.00      PROA  
ATOM   2966  HB2 ALA P 639       7.674  -4.699  39.146  0.00  0.00      PROA  
ATOM   2967  HB3 ALA P 639       6.284  -5.441  40.026  0.00  0.00      PROA  
ATOM   2968    C ALA P 639       5.935  -7.378  37.739  0.00  0.00      PROA  
ATOM   2969    O ALA P 639       5.653  -7.188  36.546  0.00  0.00      PROA  
ATOM   2970    N LEU P 640       5.154  -8.176  38.461  0.00  0.00      PROA  
ATOM   2971   HN LEU P 640       5.392  -8.302  39.421  0.00  0.00      PROA  
ATOM   2972   CA LEU P 640       4.170  -9.091  37.961  0.00  0.00      PROA  
ATOM   2973   HA LEU P 640       3.890  -8.740  36.979  0.00  0.00      PROA  
ATOM   2974   CB LEU P 640       4.863 -10.446  37.741  0.00  0.00      PROA  
ATOM   2975  HB1 LEU P 640       4.071 -11.209  37.585  0.00  0.00      PROA  
ATOM   2976  HB2 LEU P 640       5.336 -10.750  38.699  0.00  0.00      PROA  
ATOM   2977   CG LEU P 640       5.696 -10.590  36.408  0.00  0.00      PROA  
ATOM   2978   HG LEU P 640       6.215  -9.616  36.279  0.00  0.00      PROA  
ATOM   2979  CD1 LEU P 640       6.787 -11.656  36.579  0.00  0.00      PROA  
ATOM   2980 HD11 LEU P 640       7.387 -11.685  35.644  0.00  0.00      PROA  
ATOM   2981 HD12 LEU P 640       6.434 -12.690  36.778  0.00  0.00      PROA  
ATOM   2982 HD13 LEU P 640       7.440 -11.353  37.426  0.00  0.00      PROA  
ATOM   2983  CD2 LEU P 640       4.721 -10.785  35.262  0.00  0.00      PROA  
ATOM   2984 HD21 LEU P 640       5.405 -10.972  34.407  0.00  0.00      PROA  
ATOM   2985 HD22 LEU P 640       4.029  -9.921  35.166  0.00  0.00      PROA  
ATOM   2986 HD23 LEU P 640       4.104 -11.708  35.310  0.00  0.00      PROA  
ATOM   2987    C LEU P 640       3.094  -9.326  38.934  0.00  0.00      PROA  
ATOM   2988    O LEU P 640       3.261  -8.893  40.074  0.00  0.00      PROA  
ATOM   2989    N PRO P 641       1.879  -9.870  38.531  0.00  0.00      PROA  
ATOM   2990   CD PRO P 641       1.393  -9.873  37.162  0.00  0.00      PROA  
ATOM   2991  HD1 PRO P 641       1.849 -10.751  36.656  0.00  0.00      PROA  
ATOM   2992  HD2 PRO P 641       1.659  -8.960  36.588  0.00  0.00      PROA  
ATOM   2993   CA PRO P 641       0.858 -10.310  39.516  0.00  0.00      PROA  
ATOM   2994   HA PRO P 641       0.545  -9.379  39.964  0.00  0.00      PROA  
ATOM   2995   CB PRO P 641      -0.247 -10.879  38.588  0.00  0.00      PROA  
ATOM   2996  HB1 PRO P 641      -1.200 -10.543  39.050  0.00  0.00      PROA  
ATOM   2997  HB2 PRO P 641      -0.155 -11.983  38.512  0.00  0.00      PROA  
ATOM   2998   CG PRO P 641      -0.103 -10.165  37.260  0.00  0.00      PROA  
ATOM   2999  HG1 PRO P 641      -0.363 -10.808  36.393  0.00  0.00      PROA  
ATOM   3000  HG2 PRO P 641      -0.637  -9.194  37.172  0.00  0.00      PROA  
ATOM   3001    C PRO P 641       1.117 -11.193  40.738  0.00  0.00      PROA  
ATOM   3002    O PRO P 641       2.041 -12.009  40.650  0.00  0.00      PROA  
ATOM   3003    N GLU P 642       0.294 -11.075  41.817  0.00  0.00      PROA  
ATOM   3004   HN GLU P 642      -0.426 -10.386  41.834  0.00  0.00      PROA  
ATOM   3005   CA GLU P 642       0.714 -11.680  43.063  0.00  0.00      PROA  
ATOM   3006   HA GLU P 642       1.766 -11.465  43.177  0.00  0.00      PROA  
ATOM   3007   CB GLU P 642      -0.080 -10.974  44.221  0.00  0.00      PROA  
ATOM   3008  HB1 GLU P 642       0.013 -11.568  45.156  0.00  0.00      PROA  
ATOM   3009  HB2 GLU P 642      -1.165 -10.977  43.985  0.00  0.00      PROA  
ATOM   3010   CG GLU P 642       0.291  -9.484  44.407  0.00  0.00      PROA  
ATOM   3011  HG1 GLU P 642      -0.110  -8.906  43.548  0.00  0.00      PROA  
ATOM   3012  HG2 GLU P 642       1.390  -9.406  44.551  0.00  0.00      PROA  
ATOM   3013   CD GLU P 642      -0.390  -9.035  45.736  0.00  0.00      PROA  
ATOM   3014  OE1 GLU P 642       0.343  -8.782  46.772  0.00  0.00      PROA  
ATOM   3015  OE2 GLU P 642      -1.659  -8.931  45.811  0.00  0.00      PROA  
ATOM   3016    C GLU P 642       0.390 -13.138  43.180  0.00  0.00      PROA  
ATOM   3017    O GLU P 642       0.790 -13.781  44.166  0.00  0.00      PROA  
ATOM   3018    N ASN P 643      -0.142 -13.692  42.080  0.00  0.00      PROA  
ATOM   3019   HN ASN P 643      -0.391 -13.047  41.362  0.00  0.00      PROA  
ATOM   3020   CA ASN P 643      -0.260 -15.134  41.880  0.00  0.00      PROA  
ATOM   3021   HA ASN P 643       0.738 -15.528  42.005  0.00  0.00      PROA  
ATOM   3022   CB ASN P 643      -1.320 -15.760  42.768  0.00  0.00      PROA  
ATOM   3023  HB1 ASN P 643      -2.359 -15.584  42.418  0.00  0.00      PROA  
ATOM   3024  HB2 ASN P 643      -1.172 -15.472  43.831  0.00  0.00      PROA  
ATOM   3025   CG ASN P 643      -1.132 -17.311  42.830  0.00  0.00      PROA  
ATOM   3026  OD1 ASN P 643      -0.052 -17.809  42.523  0.00  0.00      PROA  
ATOM   3027  ND2 ASN P 643      -2.196 -18.056  43.283  0.00  0.00      PROA  
ATOM   3028 HD21 ASN P 643      -2.061 -19.031  43.460  0.00  0.00      PROA  
ATOM   3029 HD22 ASN P 643      -3.042 -17.601  43.563  0.00  0.00      PROA  
ATOM   3030    C ASN P 643      -0.622 -15.199  40.407  0.00  0.00      PROA  
ATOM   3031    O ASN P 643      -1.778 -14.906  40.138  0.00  0.00      PROA  
ATOM   3032    N PRO P 644       0.241 -15.422  39.383  0.00  0.00      PROA  
ATOM   3033   CD PRO P 644       1.687 -15.315  39.637  0.00  0.00      PROA  
ATOM   3034  HD1 PRO P 644       1.981 -16.228  40.197  0.00  0.00      PROA  
ATOM   3035  HD2 PRO P 644       1.886 -14.360  40.169  0.00  0.00      PROA  
ATOM   3036   CA PRO P 644      -0.156 -15.672  38.040  0.00  0.00      PROA  
ATOM   3037   HA PRO P 644      -0.712 -14.805  37.717  0.00  0.00      PROA  
ATOM   3038   CB PRO P 644       1.255 -15.878  37.338  0.00  0.00      PROA  
ATOM   3039  HB1 PRO P 644       1.225 -15.634  36.254  0.00  0.00      PROA  
ATOM   3040  HB2 PRO P 644       1.422 -16.971  37.449  0.00  0.00      PROA  
ATOM   3041   CG PRO P 644       2.243 -15.195  38.185  0.00  0.00      PROA  
ATOM   3042  HG1 PRO P 644       3.308 -15.510  38.221  0.00  0.00      PROA  
ATOM   3043  HG2 PRO P 644       2.285 -14.128  37.880  0.00  0.00      PROA  
ATOM   3044    C PRO P 644      -1.127 -16.856  37.748  0.00  0.00      PROA  
ATOM   3045    O PRO P 644      -1.506 -17.509  38.744  0.00  0.00      PROA  
ATOM   3046    N ASN P 645      -1.472 -17.163  36.495  0.00  0.00      PROA  
ATOM   3047   HN ASN P 645      -1.070 -16.615  35.765  0.00  0.00      PROA  
ATOM   3048   CA ASN P 645      -2.503 -18.183  36.172  0.00  0.00      PROA  
ATOM   3049   HA ASN P 645      -2.882 -18.579  37.103  0.00  0.00      PROA  
ATOM   3050   CB ASN P 645      -3.723 -17.510  35.419  0.00  0.00      PROA  
ATOM   3051  HB1 ASN P 645      -4.598 -18.194  35.385  0.00  0.00      PROA  
ATOM   3052  HB2 ASN P 645      -3.584 -17.384  34.324  0.00  0.00      PROA  
ATOM   3053   CG ASN P 645      -4.024 -16.159  35.964  0.00  0.00      PROA  
ATOM   3054  OD1 ASN P 645      -4.218 -15.982  37.161  0.00  0.00      PROA  
ATOM   3055  ND2 ASN P 645      -4.122 -15.181  35.081  0.00  0.00      PROA  
ATOM   3056 HD21 ASN P 645      -4.344 -14.242  35.345  0.00  0.00      PROA  
ATOM   3057 HD22 ASN P 645      -3.621 -15.309  34.225  0.00  0.00      PROA  
ATOM   3058    C ASN P 645      -1.929 -19.263  35.272  0.00  0.00      PROA  
ATOM   3059    O ASN P 645      -1.035 -18.994  34.523  0.00  0.00      PROA  
ATOM   3060    N ASN P 646      -2.542 -20.487  35.236  0.00  0.00      PROA  
ATOM   3061   HN ASN P 646      -3.136 -20.758  35.990  0.00  0.00      PROA  
ATOM   3062   CA ASN P 646      -2.311 -21.511  34.217  0.00  0.00      PROA  
ATOM   3063   HA ASN P 646      -2.509 -22.453  34.707  0.00  0.00      PROA  
ATOM   3064   CB ASN P 646      -3.421 -21.331  33.096  0.00  0.00      PROA  
ATOM   3065  HB1 ASN P 646      -3.408 -22.234  32.449  0.00  0.00      PROA  
ATOM   3066  HB2 ASN P 646      -3.291 -20.392  32.518  0.00  0.00      PROA  
ATOM   3067   CG ASN P 646      -4.763 -21.361  33.875  0.00  0.00      PROA  
ATOM   3068  OD1 ASN P 646      -5.391 -20.356  34.011  0.00  0.00      PROA  
ATOM   3069  ND2 ASN P 646      -5.176 -22.518  34.467  0.00  0.00      PROA  
ATOM   3070 HD21 ASN P 646      -6.054 -22.559  34.943  0.00  0.00      PROA  
ATOM   3071 HD22 ASN P 646      -4.593 -23.330  34.473  0.00  0.00      PROA  
ATOM   3072    C ASN P 646      -0.862 -21.773  33.523  0.00  0.00      PROA  
ATOM   3073    O ASN P 646       0.080 -22.035  34.257  0.00  0.00      PROA  
ATOM   3074    N HSD P 647      -0.714 -21.764  32.198  0.00  0.00      PROA  
ATOM   3075   HN HSD P 647      -1.491 -21.494  31.635  0.00  0.00      PROA  
ATOM   3076   CA HSD P 647       0.570 -22.026  31.546  0.00  0.00      PROA  
ATOM   3077   HA HSD P 647       1.015 -22.946  31.895  0.00  0.00      PROA  
ATOM   3078   CB HSD P 647       0.233 -22.158  30.032  0.00  0.00      PROA  
ATOM   3079  HB1 HSD P 647       0.087 -21.091  29.758  0.00  0.00      PROA  
ATOM   3080  HB2 HSD P 647      -0.719 -22.725  29.948  0.00  0.00      PROA  
ATOM   3081  ND1 HSD P 647       2.356 -22.048  28.610  0.00  0.00      PROA  
ATOM   3082  HD1 HSD P 647       2.317 -21.062  28.449  0.00  0.00      PROA  
ATOM   3083   CG HSD P 647       1.393 -22.735  29.275  0.00  0.00      PROA  
ATOM   3084  CE1 HSD P 647       3.039 -22.850  27.828  0.00  0.00      PROA  
ATOM   3085  HE1 HSD P 647       3.859 -22.530  27.185  0.00  0.00      PROA  
ATOM   3086  NE2 HSD P 647       2.576 -24.094  27.887  0.00  0.00      PROA  
ATOM   3087  CD2 HSD P 647       1.547 -23.999  28.813  0.00  0.00      PROA  
ATOM   3088  HD2 HSD P 647       0.948 -24.872  29.042  0.00  0.00      PROA  
ATOM   3089    C HSD P 647       1.709 -20.976  31.894  0.00  0.00      PROA  
ATOM   3090    O HSD P 647       2.905 -21.228  31.952  0.00  0.00      PROA  
ATOM   3091    N THR P 648       1.156 -19.711  32.077  0.00  0.00      PROA  
ATOM   3092   HN THR P 648       0.164 -19.697  31.972  0.00  0.00      PROA  
ATOM   3093   CA THR P 648       1.954 -18.554  32.640  0.00  0.00      PROA  
ATOM   3094   HA THR P 648       2.843 -18.387  32.050  0.00  0.00      PROA  
ATOM   3095   CB THR P 648       1.096 -17.306  32.652  0.00  0.00      PROA  
ATOM   3096   HB THR P 648       0.253 -17.547  33.334  0.00  0.00      PROA  
ATOM   3097  OG1 THR P 648       0.694 -17.037  31.296  0.00  0.00      PROA  
ATOM   3098  HG1 THR P 648       0.168 -17.811  31.082  0.00  0.00      PROA  
ATOM   3099  CG2 THR P 648       1.814 -16.118  33.117  0.00  0.00      PROA  
ATOM   3100 HG21 THR P 648       2.416 -15.721  32.272  0.00  0.00      PROA  
ATOM   3101 HG22 THR P 648       2.514 -16.348  33.949  0.00  0.00      PROA  
ATOM   3102 HG23 THR P 648       1.131 -15.368  33.570  0.00  0.00      PROA  
ATOM   3103    C THR P 648       2.432 -18.839  34.032  0.00  0.00      PROA  
ATOM   3104    O THR P 648       3.584 -18.511  34.344  0.00  0.00      PROA  
ATOM   3105    N LEU P 649       1.616 -19.434  34.925  0.00  0.00      PROA  
ATOM   3106   HN LEU P 649       0.657 -19.677  34.803  0.00  0.00      PROA  
ATOM   3107   CA LEU P 649       2.072 -19.854  36.260  0.00  0.00      PROA  
ATOM   3108   HA LEU P 649       2.615 -19.031  36.699  0.00  0.00      PROA  
ATOM   3109   CB LEU P 649       0.950 -20.289  37.125  0.00  0.00      PROA  
ATOM   3110  HB1 LEU P 649       0.194 -20.910  36.599  0.00  0.00      PROA  
ATOM   3111  HB2 LEU P 649       0.420 -19.346  37.379  0.00  0.00      PROA  
ATOM   3112   CG LEU P 649       1.148 -21.058  38.426  0.00  0.00      PROA  
ATOM   3113   HG LEU P 649       1.885 -21.886  38.343  0.00  0.00      PROA  
ATOM   3114  CD1 LEU P 649       1.809 -20.202  39.537  0.00  0.00      PROA  
ATOM   3115 HD11 LEU P 649       1.013 -19.506  39.879  0.00  0.00      PROA  
ATOM   3116 HD12 LEU P 649       2.647 -19.540  39.230  0.00  0.00      PROA  
ATOM   3117 HD13 LEU P 649       2.212 -20.859  40.337  0.00  0.00      PROA  
ATOM   3118  CD2 LEU P 649      -0.138 -21.826  38.837  0.00  0.00      PROA  
ATOM   3119 HD21 LEU P 649      -0.866 -21.009  39.029  0.00  0.00      PROA  
ATOM   3120 HD22 LEU P 649       0.020 -22.438  39.751  0.00  0.00      PROA  
ATOM   3121 HD23 LEU P 649      -0.608 -22.404  38.013  0.00  0.00      PROA  
ATOM   3122    C LEU P 649       2.983 -21.008  36.287  0.00  0.00      PROA  
ATOM   3123    O LEU P 649       3.991 -20.946  37.010  0.00  0.00      PROA  
ATOM   3124    N GLN P 650       2.846 -21.907  35.333  0.00  0.00      PROA  
ATOM   3125   HN GLN P 650       2.051 -21.900  34.732  0.00  0.00      PROA  
ATOM   3126   CA GLN P 650       3.884 -22.919  35.138  0.00  0.00      PROA  
ATOM   3127   HA GLN P 650       4.201 -23.277  36.106  0.00  0.00      PROA  
ATOM   3128   CB GLN P 650       3.397 -24.029  34.177  0.00  0.00      PROA  
ATOM   3129  HB1 GLN P 650       4.241 -24.714  33.948  0.00  0.00      PROA  
ATOM   3130  HB2 GLN P 650       2.940 -23.486  33.322  0.00  0.00      PROA  
ATOM   3131   CG GLN P 650       2.228 -24.952  34.712  0.00  0.00      PROA  
ATOM   3132  HG1 GLN P 650       2.116 -25.749  33.945  0.00  0.00      PROA  
ATOM   3133  HG2 GLN P 650       1.414 -24.200  34.641  0.00  0.00      PROA  
ATOM   3134   CD GLN P 650       2.542 -25.353  36.142  0.00  0.00      PROA  
ATOM   3135  OE1 GLN P 650       3.653 -25.732  36.493  0.00  0.00      PROA  
ATOM   3136  NE2 GLN P 650       1.500 -25.189  36.985  0.00  0.00      PROA  
ATOM   3137 HE21 GLN P 650       1.571 -25.382  37.964  0.00  0.00      PROA  
ATOM   3138 HE22 GLN P 650       0.678 -24.763  36.607  0.00  0.00      PROA  
ATOM   3139    C GLN P 650       5.196 -22.401  34.631  0.00  0.00      PROA  
ATOM   3140    O GLN P 650       6.210 -22.777  35.188  0.00  0.00      PROA  
ATOM   3141    N TYR P 651       5.237 -21.527  33.628  0.00  0.00      PROA  
ATOM   3142   HN TYR P 651       4.405 -21.405  33.092  0.00  0.00      PROA  
ATOM   3143   CA TYR P 651       6.463 -20.871  33.059  0.00  0.00      PROA  
ATOM   3144   HA TYR P 651       7.148 -21.620  32.691  0.00  0.00      PROA  
ATOM   3145   CB TYR P 651       5.788 -19.976  32.062  0.00  0.00      PROA  
ATOM   3146  HB1 TYR P 651       5.119 -19.194  32.480  0.00  0.00      PROA  
ATOM   3147  HB2 TYR P 651       5.335 -20.615  31.273  0.00  0.00      PROA  
ATOM   3148   CG TYR P 651       6.767 -19.221  31.193  0.00  0.00      PROA  
ATOM   3149  CD1 TYR P 651       7.493 -19.815  30.135  0.00  0.00      PROA  
ATOM   3150  HD1 TYR P 651       7.336 -20.874  29.991  0.00  0.00      PROA  
ATOM   3151  CE1 TYR P 651       8.367 -19.074  29.380  0.00  0.00      PROA  
ATOM   3152  HE1 TYR P 651       9.012 -19.580  28.676  0.00  0.00      PROA  
ATOM   3153   CZ TYR P 651       8.394 -17.694  29.605  0.00  0.00      PROA  
ATOM   3154   OH TYR P 651       9.186 -16.967  28.808  0.00  0.00      PROA  
ATOM   3155   HH TYR P 651       9.476 -17.603  28.150  0.00  0.00      PROA  
ATOM   3156  CD2 TYR P 651       6.790 -17.809  31.386  0.00  0.00      PROA  
ATOM   3157  HD2 TYR P 651       6.170 -17.329  32.129  0.00  0.00      PROA  
ATOM   3158  CE2 TYR P 651       7.581 -17.047  30.498  0.00  0.00      PROA  
ATOM   3159  HE2 TYR P 651       7.457 -15.981  30.613  0.00  0.00      PROA  
ATOM   3160    C TYR P 651       7.234 -20.069  34.119  0.00  0.00      PROA  
ATOM   3161    O TYR P 651       8.389 -20.348  34.510  0.00  0.00      PROA  
ATOM   3162    N TRP P 652       6.540 -19.274  34.885  0.00  0.00      PROA  
ATOM   3163   HN TRP P 652       5.635 -18.927  34.653  0.00  0.00      PROA  
ATOM   3164   CA TRP P 652       6.991 -18.515  36.019  0.00  0.00      PROA  
ATOM   3165   HA TRP P 652       7.759 -17.814  35.727  0.00  0.00      PROA  
ATOM   3166   CB TRP P 652       5.790 -17.596  36.467  0.00  0.00      PROA  
ATOM   3167  HB1 TRP P 652       4.919 -18.237  36.722  0.00  0.00      PROA  
ATOM   3168  HB2 TRP P 652       5.566 -17.001  35.556  0.00  0.00      PROA  
ATOM   3169   CG TRP P 652       6.005 -16.728  37.700  0.00  0.00      PROA  
ATOM   3170  CD1 TRP P 652       6.239 -15.361  37.742  0.00  0.00      PROA  
ATOM   3171  HD1 TRP P 652       6.089 -14.692  36.907  0.00  0.00      PROA  
ATOM   3172  NE1 TRP P 652       6.105 -14.929  38.970  0.00  0.00      PROA  
ATOM   3173  HE1 TRP P 652       6.341 -14.053  39.329  0.00  0.00      PROA  
ATOM   3174  CE2 TRP P 652       5.925 -16.010  39.819  0.00  0.00      PROA  
ATOM   3175  CD2 TRP P 652       5.869 -17.166  39.100  0.00  0.00      PROA  
ATOM   3176  CE3 TRP P 652       5.498 -18.372  39.674  0.00  0.00      PROA  
ATOM   3177  HE3 TRP P 652       5.443 -19.321  39.162  0.00  0.00      PROA  
ATOM   3178  CZ3 TRP P 652       5.154 -18.322  41.035  0.00  0.00      PROA  
ATOM   3179  HZ3 TRP P 652       4.865 -19.226  41.550  0.00  0.00      PROA  
ATOM   3180  CZ2 TRP P 652       5.616 -15.937  41.149  0.00  0.00      PROA  
ATOM   3181  HZ2 TRP P 652       5.526 -15.010  41.695  0.00  0.00      PROA  
ATOM   3182  CH2 TRP P 652       5.247 -17.171  41.777  0.00  0.00      PROA  
ATOM   3183  HH2 TRP P 652       4.935 -17.231  42.809  0.00  0.00      PROA  
ATOM   3184    C TRP P 652       7.527 -19.389  37.118  0.00  0.00      PROA  
ATOM   3185    O TRP P 652       8.557 -19.015  37.748  0.00  0.00      PROA  
ATOM   3186    N LYS P 653       6.873 -20.490  37.459  0.00  0.00      PROA  
ATOM   3187   HN LYS P 653       5.965 -20.691  37.101  0.00  0.00      PROA  
ATOM   3188   CA LYS P 653       7.447 -21.561  38.328  0.00  0.00      PROA  
ATOM   3189   HA LYS P 653       7.860 -20.998  39.151  0.00  0.00      PROA  
ATOM   3190   CB LYS P 653       6.292 -22.535  38.851  0.00  0.00      PROA  
ATOM   3191  HB1 LYS P 653       6.829 -23.377  39.338  0.00  0.00      PROA  
ATOM   3192  HB2 LYS P 653       5.689 -22.972  38.026  0.00  0.00      PROA  
ATOM   3193   CG LYS P 653       5.314 -21.893  39.814  0.00  0.00      PROA  
ATOM   3194  HG1 LYS P 653       4.656 -21.233  39.210  0.00  0.00      PROA  
ATOM   3195  HG2 LYS P 653       6.039 -21.255  40.364  0.00  0.00      PROA  
ATOM   3196   CD LYS P 653       4.430 -22.761  40.729  0.00  0.00      PROA  
ATOM   3197  HD1 LYS P 653       3.775 -23.473  40.182  0.00  0.00      PROA  
ATOM   3198  HD2 LYS P 653       3.725 -22.115  41.295  0.00  0.00      PROA  
ATOM   3199   CE LYS P 653       5.158 -23.572  41.823  0.00  0.00      PROA  
ATOM   3200  HE1 LYS P 653       5.608 -22.857  42.545  0.00  0.00      PROA  
ATOM   3201  HE2 LYS P 653       6.021 -24.115  41.382  0.00  0.00      PROA  
ATOM   3202   NZ LYS P 653       4.227 -24.483  42.554  0.00  0.00      PROA  
ATOM   3203  HZ1 LYS P 653       3.632 -25.002  41.877  0.00  0.00      PROA  
ATOM   3204  HZ2 LYS P 653       3.682 -23.863  43.187  0.00  0.00      PROA  
ATOM   3205  HZ3 LYS P 653       4.773 -25.192  43.085  0.00  0.00      PROA  
ATOM   3206    C LYS P 653       8.672 -22.222  37.658  0.00  0.00      PROA  
ATOM   3207    O LYS P 653       9.704 -22.389  38.285  0.00  0.00      PROA  
ATOM   3208    N GLU P 654       8.592 -22.589  36.401  0.00  0.00      PROA  
ATOM   3209   HN GLU P 654       7.760 -22.641  35.854  0.00  0.00      PROA  
ATOM   3210   CA GLU P 654       9.759 -23.140  35.732  0.00  0.00      PROA  
ATOM   3211   HA GLU P 654      10.087 -24.016  36.273  0.00  0.00      PROA  
ATOM   3212   CB GLU P 654       9.362 -23.658  34.318  0.00  0.00      PROA  
ATOM   3213  HB1 GLU P 654       9.075 -22.752  33.742  0.00  0.00      PROA  
ATOM   3214  HB2 GLU P 654       8.515 -24.372  34.407  0.00  0.00      PROA  
ATOM   3215   CG GLU P 654      10.571 -24.444  33.689  0.00  0.00      PROA  
ATOM   3216  HG1 GLU P 654      11.019 -25.128  34.441  0.00  0.00      PROA  
ATOM   3217  HG2 GLU P 654      11.348 -23.695  33.425  0.00  0.00      PROA  
ATOM   3218   CD GLU P 654      10.135 -25.259  32.501  0.00  0.00      PROA  
ATOM   3219  OE1 GLU P 654      10.799 -25.198  31.445  0.00  0.00      PROA  
ATOM   3220  OE2 GLU P 654       9.182 -26.091  32.609  0.00  0.00      PROA  
ATOM   3221    C GLU P 654      11.006 -22.268  35.712  0.00  0.00      PROA  
ATOM   3222    O GLU P 654      12.148 -22.703  35.962  0.00  0.00      PROA  
ATOM   3223    N HSD P 655      10.922 -20.949  35.566  0.00  0.00      PROA  
ATOM   3224   HN HSD P 655       9.996 -20.609  35.417  0.00  0.00      PROA  
ATOM   3225   CA HSD P 655      12.066 -20.059  35.686  0.00  0.00      PROA  
ATOM   3226   HA HSD P 655      12.996 -20.449  35.298  0.00  0.00      PROA  
ATOM   3227   CB HSD P 655      11.702 -18.814  34.833  0.00  0.00      PROA  
ATOM   3228  HB1 HSD P 655      12.356 -17.952  35.084  0.00  0.00      PROA  
ATOM   3229  HB2 HSD P 655      10.652 -18.515  35.039  0.00  0.00      PROA  
ATOM   3230  ND1 HSD P 655      10.929 -19.941  32.664  0.00  0.00      PROA  
ATOM   3231  HD1 HSD P 655      10.260 -20.547  33.095  0.00  0.00      PROA  
ATOM   3232   CG HSD P 655      11.727 -19.077  33.318  0.00  0.00      PROA  
ATOM   3233  CE1 HSD P 655      11.260 -19.929  31.310  0.00  0.00      PROA  
ATOM   3234  HE1 HSD P 655      10.831 -20.550  30.523  0.00  0.00      PROA  
ATOM   3235  NE2 HSD P 655      12.342 -19.077  31.134  0.00  0.00      PROA  
ATOM   3236  CD2 HSD P 655      12.627 -18.621  32.373  0.00  0.00      PROA  
ATOM   3237  HD2 HSD P 655      13.376 -17.843  32.454  0.00  0.00      PROA  
ATOM   3238    C HSD P 655      12.433 -19.472  37.079  0.00  0.00      PROA  
ATOM   3239    O HSD P 655      13.374 -18.665  37.210  0.00  0.00      PROA  
ATOM   3240    N SER P 656      11.708 -19.914  38.120  0.00  0.00      PROA  
ATOM   3241   HN SER P 656      10.932 -20.505  37.911  0.00  0.00      PROA  
ATOM   3242   CA SER P 656      11.790 -19.768  39.594  0.00  0.00      PROA  
ATOM   3243   HA SER P 656      10.782 -19.953  39.932  0.00  0.00      PROA  
ATOM   3244   CB SER P 656      12.781 -20.749  40.335  0.00  0.00      PROA  
ATOM   3245  HB1 SER P 656      12.839 -20.697  41.443  0.00  0.00      PROA  
ATOM   3246  HB2 SER P 656      13.829 -20.565  40.014  0.00  0.00      PROA  
ATOM   3247   OG SER P 656      12.366 -22.094  40.030  0.00  0.00      PROA  
ATOM   3248  HG1 SER P 656      12.817 -22.346  39.221  0.00  0.00      PROA  
ATOM   3249    C SER P 656      11.942 -18.368  40.067  0.00  0.00      PROA  
ATOM   3250    O SER P 656      12.751 -18.064  40.967  0.00  0.00      PROA  
ATOM   3251    N ILE P 657      11.086 -17.457  39.589  0.00  0.00      PROA  
ATOM   3252   HN ILE P 657      10.469 -17.842  38.907  0.00  0.00      PROA  
ATOM   3253   CA ILE P 657      10.926 -16.020  39.946  0.00  0.00      PROA  
ATOM   3254   HA ILE P 657      11.830 -15.463  39.748  0.00  0.00      PROA  
ATOM   3255   CB ILE P 657       9.860 -15.437  38.929  0.00  0.00      PROA  
ATOM   3256   HB ILE P 657       8.924 -15.949  39.241  0.00  0.00      PROA  
ATOM   3257  CG2 ILE P 657       9.713 -13.939  38.876  0.00  0.00      PROA  
ATOM   3258 HG21 ILE P 657       9.073 -13.554  38.053  0.00  0.00      PROA  
ATOM   3259 HG22 ILE P 657      10.749 -13.605  38.656  0.00  0.00      PROA  
ATOM   3260 HG23 ILE P 657       9.443 -13.561  39.885  0.00  0.00      PROA  
ATOM   3261  CG1 ILE P 657      10.197 -15.880  37.506  0.00  0.00      PROA  
ATOM   3262 HG11 ILE P 657       9.552 -15.375  36.755  0.00  0.00      PROA  
ATOM   3263 HG12 ILE P 657       9.890 -16.933  37.327  0.00  0.00      PROA  
ATOM   3264   CD ILE P 657      11.582 -15.665  36.889  0.00  0.00      PROA  
ATOM   3265  HD1 ILE P 657      11.579 -16.055  35.849  0.00  0.00      PROA  
ATOM   3266  HD2 ILE P 657      12.369 -16.176  37.484  0.00  0.00      PROA  
ATOM   3267  HD3 ILE P 657      11.816 -14.581  36.823  0.00  0.00      PROA  
ATOM   3268    C ILE P 657      10.564 -15.830  41.424  0.00  0.00      PROA  
ATOM   3269    O ILE P 657       9.858 -16.653  41.963  0.00  0.00      PROA  
ATOM   3270    N PRO P 658      10.947 -14.773  42.101  0.00  0.00      PROA  
ATOM   3271   CD PRO P 658      12.020 -13.829  41.767  0.00  0.00      PROA  
ATOM   3272  HD1 PRO P 658      11.635 -13.217  40.924  0.00  0.00      PROA  
ATOM   3273  HD2 PRO P 658      13.025 -14.275  41.608  0.00  0.00      PROA  
ATOM   3274   CA PRO P 658      10.264 -14.375  43.340  0.00  0.00      PROA  
ATOM   3275   HA PRO P 658      10.673 -15.097  44.031  0.00  0.00      PROA  
ATOM   3276   CB PRO P 658      10.689 -12.903  43.588  0.00  0.00      PROA  
ATOM   3277  HB1 PRO P 658      10.634 -12.656  44.670  0.00  0.00      PROA  
ATOM   3278  HB2 PRO P 658      10.081 -12.193  42.989  0.00  0.00      PROA  
ATOM   3279   CG PRO P 658      12.095 -12.854  42.961  0.00  0.00      PROA  
ATOM   3280  HG1 PRO P 658      12.353 -11.814  42.666  0.00  0.00      PROA  
ATOM   3281  HG2 PRO P 658      12.785 -13.164  43.775  0.00  0.00      PROA  
ATOM   3282    C PRO P 658       8.754 -14.497  43.579  0.00  0.00      PROA  
ATOM   3283    O PRO P 658       7.977 -14.222  42.702  0.00  0.00      PROA  
ATOM   3284    N THR P 659       8.369 -15.094  44.708  0.00  0.00      PROA  
ATOM   3285   HN THR P 659       9.071 -15.454  45.318  0.00  0.00      PROA  
ATOM   3286   CA THR P 659       6.993 -15.247  45.129  0.00  0.00      PROA  
ATOM   3287   HA THR P 659       6.337 -15.109  44.282  0.00  0.00      PROA  
ATOM   3288   CB THR P 659       6.707 -16.699  45.454  0.00  0.00      PROA  
ATOM   3289   HB THR P 659       6.977 -17.234  44.519  0.00  0.00      PROA  
ATOM   3290  OG1 THR P 659       5.321 -16.891  45.591  0.00  0.00      PROA  
ATOM   3291  HG1 THR P 659       5.137 -16.427  46.411  0.00  0.00      PROA  
ATOM   3292  CG2 THR P 659       7.386 -17.274  46.620  0.00  0.00      PROA  
ATOM   3293 HG21 THR P 659       7.088 -16.729  47.541  0.00  0.00      PROA  
ATOM   3294 HG22 THR P 659       8.474 -17.046  46.611  0.00  0.00      PROA  
ATOM   3295 HG23 THR P 659       7.268 -18.370  46.758  0.00  0.00      PROA  
ATOM   3296    C THR P 659       6.680 -14.258  46.236  0.00  0.00      PROA  
ATOM   3297    O THR P 659       5.512 -14.101  46.529  0.00  0.00      PROA  
ATOM   3298    N ALA P 660       7.600 -13.578  46.857  0.00  0.00      PROA  
ATOM   3299   HN ALA P 660       8.533 -13.545  46.508  0.00  0.00      PROA  
ATOM   3300   CA ALA P 660       7.298 -12.799  48.068  0.00  0.00      PROA  
ATOM   3301   HA ALA P 660       6.244 -12.800  48.301  0.00  0.00      PROA  
ATOM   3302   CB ALA P 660       7.910 -13.445  49.373  0.00  0.00      PROA  
ATOM   3303  HB1 ALA P 660       7.755 -12.949  50.355  0.00  0.00      PROA  
ATOM   3304  HB2 ALA P 660       8.993 -13.663  49.255  0.00  0.00      PROA  
ATOM   3305  HB3 ALA P 660       7.531 -14.489  49.394  0.00  0.00      PROA  
ATOM   3306    C ALA P 660       7.849 -11.427  47.882  0.00  0.00      PROA  
ATOM   3307    O ALA P 660       8.867 -11.236  47.266  0.00  0.00      PROA  
ATOM   3308    N ASP P 661       7.124 -10.523  48.505  0.00  0.00      PROA  
ATOM   3309   HN ASP P 661       6.249 -10.747  48.926  0.00  0.00      PROA  
ATOM   3310   CA ASP P 661       7.313  -9.092  48.370  0.00  0.00      PROA  
ATOM   3311   HA ASP P 661       7.479  -8.881  47.324  0.00  0.00      PROA  
ATOM   3312   CB ASP P 661       6.069  -8.310  48.859  0.00  0.00      PROA  
ATOM   3313  HB1 ASP P 661       6.221  -7.209  48.876  0.00  0.00      PROA  
ATOM   3314  HB2 ASP P 661       5.926  -8.721  49.881  0.00  0.00      PROA  
ATOM   3315   CG ASP P 661       4.943  -8.607  47.953  0.00  0.00      PROA  
ATOM   3316  OD1 ASP P 661       5.038  -8.316  46.725  0.00  0.00      PROA  
ATOM   3317  OD2 ASP P 661       3.983  -9.251  48.379  0.00  0.00      PROA  
ATOM   3318    C ASP P 661       8.552  -8.592  49.104  0.00  0.00      PROA  
ATOM   3319    O ASP P 661       8.877  -7.380  48.914  0.00  0.00      PROA  
ATOM   3320    N VAL P 662       9.298  -9.381  49.878  0.00  0.00      PROA  
ATOM   3321   HN VAL P 662       8.910 -10.274  50.090  0.00  0.00      PROA  
ATOM   3322   CA VAL P 662      10.616  -9.094  50.356  0.00  0.00      PROA  
ATOM   3323   HA VAL P 662      10.595  -8.114  50.808  0.00  0.00      PROA  
ATOM   3324   CB VAL P 662      11.021 -10.041  51.449  0.00  0.00      PROA  
ATOM   3325   HB VAL P 662      10.267 -10.174  52.254  0.00  0.00      PROA  
ATOM   3326  CG1 VAL P 662      11.263 -11.505  50.865  0.00  0.00      PROA  
ATOM   3327 HG11 VAL P 662      12.149 -11.472  50.196  0.00  0.00      PROA  
ATOM   3328 HG12 VAL P 662      10.350 -11.879  50.355  0.00  0.00      PROA  
ATOM   3329 HG13 VAL P 662      11.443 -12.098  51.787  0.00  0.00      PROA  
ATOM   3330  CG2 VAL P 662      12.390  -9.695  52.093  0.00  0.00      PROA  
ATOM   3331 HG21 VAL P 662      12.641 -10.433  52.885  0.00  0.00      PROA  
ATOM   3332 HG22 VAL P 662      12.398  -8.709  52.605  0.00  0.00      PROA  
ATOM   3333 HG23 VAL P 662      13.281  -9.587  51.439  0.00  0.00      PROA  
ATOM   3334    C VAL P 662      11.665  -9.049  49.299  0.00  0.00      PROA  
ATOM   3335    O VAL P 662      12.632  -8.259  49.289  0.00  0.00      PROA  
ATOM   3336    N ASN P 663      11.505  -9.849  48.214  0.00  0.00      PROA  
ATOM   3337   HN ASN P 663      10.716 -10.454  48.138  0.00  0.00      PROA  
ATOM   3338   CA ASN P 663      12.402  -9.855  47.088  0.00  0.00      PROA  
ATOM   3339   HA ASN P 663      13.400  -9.504  47.303  0.00  0.00      PROA  
ATOM   3340   CB ASN P 663      12.662 -11.224  46.562  0.00  0.00      PROA  
ATOM   3341  HB1 ASN P 663      13.372 -11.358  45.718  0.00  0.00      PROA  
ATOM   3342  HB2 ASN P 663      11.673 -11.653  46.294  0.00  0.00      PROA  
ATOM   3343   CG ASN P 663      13.069 -12.239  47.595  0.00  0.00      PROA  
ATOM   3344  OD1 ASN P 663      12.542 -13.356  47.679  0.00  0.00      PROA  
ATOM   3345  ND2 ASN P 663      14.042 -11.919  48.422  0.00  0.00      PROA  
ATOM   3346 HD21 ASN P 663      14.297 -12.599  49.111  0.00  0.00      PROA  
ATOM   3347 HD22 ASN P 663      14.334 -10.965  48.354  0.00  0.00      PROA  
ATOM   3348    C ASN P 663      11.770  -9.045  45.952  0.00  0.00      PROA  
ATOM   3349    O ASN P 663      10.610  -8.805  45.953  0.00  0.00      PROA  
ATOM   3350    N TRP P 664      12.587  -8.686  44.911  0.00  0.00      PROA  
ATOM   3351   HN TRP P 664      13.575  -8.726  45.037  0.00  0.00      PROA  
ATOM   3352   CA TRP P 664      12.139  -8.099  43.601  0.00  0.00      PROA  
ATOM   3353   HA TRP P 664      11.066  -8.213  43.566  0.00  0.00      PROA  
ATOM   3354   CB TRP P 664      12.283  -6.509  43.487  0.00  0.00      PROA  
ATOM   3355  HB1 TRP P 664      11.652  -6.103  44.306  0.00  0.00      PROA  
ATOM   3356  HB2 TRP P 664      11.914  -6.144  42.505  0.00  0.00      PROA  
ATOM   3357   CG TRP P 664      13.663  -5.940  43.771  0.00  0.00      PROA  
ATOM   3358  CD1 TRP P 664      14.217  -5.496  44.932  0.00  0.00      PROA  
ATOM   3359  HD1 TRP P 664      13.614  -5.421  45.825  0.00  0.00      PROA  
ATOM   3360  NE1 TRP P 664      15.589  -5.259  44.733  0.00  0.00      PROA  
ATOM   3361  HE1 TRP P 664      16.012  -4.489  45.158  0.00  0.00      PROA  
ATOM   3362  CE2 TRP P 664      15.922  -5.484  43.436  0.00  0.00      PROA  
ATOM   3363  CD2 TRP P 664      14.747  -5.864  42.779  0.00  0.00      PROA  
ATOM   3364  CE3 TRP P 664      14.770  -6.155  41.374  0.00  0.00      PROA  
ATOM   3365  HE3 TRP P 664      13.831  -6.353  40.880  0.00  0.00      PROA  
ATOM   3366  CZ3 TRP P 664      15.936  -5.852  40.720  0.00  0.00      PROA  
ATOM   3367  HZ3 TRP P 664      15.986  -6.004  39.652  0.00  0.00      PROA  
ATOM   3368  CZ2 TRP P 664      17.044  -5.212  42.802  0.00  0.00      PROA  
ATOM   3369  HZ2 TRP P 664      17.949  -4.990  43.349  0.00  0.00      PROA  
ATOM   3370  CH2 TRP P 664      17.018  -5.397  41.429  0.00  0.00      PROA  
ATOM   3371  HH2 TRP P 664      17.929  -5.219  40.878  0.00  0.00      PROA  
ATOM   3372    C TRP P 664      12.638  -8.827  42.372  0.00  0.00      PROA  
ATOM   3373    O TRP P 664      13.795  -9.242  42.337  0.00  0.00      PROA  
ATOM   3374    N ALA P 665      11.796  -9.108  41.315  0.00  0.00      PROA  
ATOM   3375   HN ALA P 665      10.808  -9.011  41.396  0.00  0.00      PROA  
ATOM   3376   CA ALA P 665      12.211  -9.797  40.067  0.00  0.00      PROA  
ATOM   3377   HA ALA P 665      12.786 -10.687  40.276  0.00  0.00      PROA  
ATOM   3378   CB ALA P 665      10.883 -10.280  39.288  0.00  0.00      PROA  
ATOM   3379  HB1 ALA P 665      10.189  -9.428  39.121  0.00  0.00      PROA  
ATOM   3380  HB2 ALA P 665      10.355 -10.962  39.989  0.00  0.00      PROA  
ATOM   3381  HB3 ALA P 665      11.028 -10.958  38.420  0.00  0.00      PROA  
ATOM   3382    C ALA P 665      13.059  -8.941  39.101  0.00  0.00      PROA  
ATOM   3383    O ALA P 665      13.038  -7.695  39.000  0.00  0.00      PROA  
ATOM   3384    N ASN P 666      13.988  -9.732  38.523  0.00  0.00      PROA  
ATOM   3385   HN ASN P 666      13.844 -10.719  38.507  0.00  0.00      PROA  
ATOM   3386   CA ASN P 666      15.270  -9.247  37.988  0.00  0.00      PROA  
ATOM   3387   HA ASN P 666      15.069  -8.216  37.736  0.00  0.00      PROA  
ATOM   3388   CB ASN P 666      16.364  -9.152  39.151  0.00  0.00      PROA  
ATOM   3389  HB1 ASN P 666      16.485 -10.166  39.589  0.00  0.00      PROA  
ATOM   3390  HB2 ASN P 666      16.091  -8.485  39.996  0.00  0.00      PROA  
ATOM   3391   CG ASN P 666      17.658  -8.662  38.552  0.00  0.00      PROA  
ATOM   3392  OD1 ASN P 666      17.961  -8.879  37.396  0.00  0.00      PROA  
ATOM   3393  ND2 ASN P 666      18.490  -8.105  39.410  0.00  0.00      PROA  
ATOM   3394 HD21 ASN P 666      19.381  -7.746  39.132  0.00  0.00      PROA  
ATOM   3395 HD22 ASN P 666      18.008  -7.847  40.247  0.00  0.00      PROA  
ATOM   3396    C ASN P 666      15.564 -10.100  36.699  0.00  0.00      PROA  
ATOM   3397    O ASN P 666      16.065 -11.215  36.714  0.00  0.00      PROA  
ATOM   3398    N LEU P 667      15.151  -9.538  35.466  0.00  0.00      PROA  
ATOM   3399   HN LEU P 667      14.617  -8.701  35.378  0.00  0.00      PROA  
ATOM   3400   CA LEU P 667      15.225 -10.278  34.229  0.00  0.00      PROA  
ATOM   3401   HA LEU P 667      16.194 -10.756  34.224  0.00  0.00      PROA  
ATOM   3402   CB LEU P 667      14.144 -11.411  34.137  0.00  0.00      PROA  
ATOM   3403  HB1 LEU P 667      14.511 -12.289  34.710  0.00  0.00      PROA  
ATOM   3404  HB2 LEU P 667      14.122 -11.697  33.063  0.00  0.00      PROA  
ATOM   3405   CG LEU P 667      12.709 -11.045  34.601  0.00  0.00      PROA  
ATOM   3406   HG LEU P 667      12.756 -10.642  35.635  0.00  0.00      PROA  
ATOM   3407  CD1 LEU P 667      12.007  -9.947  33.796  0.00  0.00      PROA  
ATOM   3408 HD11 LEU P 667      10.923 -10.052  34.019  0.00  0.00      PROA  
ATOM   3409 HD12 LEU P 667      12.197 -10.091  32.711  0.00  0.00      PROA  
ATOM   3410 HD13 LEU P 667      12.387  -8.938  34.063  0.00  0.00      PROA  
ATOM   3411  CD2 LEU P 667      11.930 -12.340  34.728  0.00  0.00      PROA  
ATOM   3412 HD21 LEU P 667      12.391 -13.058  35.441  0.00  0.00      PROA  
ATOM   3413 HD22 LEU P 667      11.847 -12.902  33.774  0.00  0.00      PROA  
ATOM   3414 HD23 LEU P 667      10.935 -12.012  35.097  0.00  0.00      PROA  
ATOM   3415    C LEU P 667      15.227  -9.364  33.048  0.00  0.00      PROA  
ATOM   3416    O LEU P 667      14.958  -8.192  33.195  0.00  0.00      PROA  
ATOM   3417    N THR P 668      15.474  -9.872  31.807  0.00  0.00      PROA  
ATOM   3418   HN THR P 668      15.593 -10.855  31.686  0.00  0.00      PROA  
ATOM   3419   CA THR P 668      15.702  -9.059  30.650  0.00  0.00      PROA  
ATOM   3420   HA THR P 668      16.233  -8.175  30.972  0.00  0.00      PROA  
ATOM   3421   CB THR P 668      16.448  -9.739  29.482  0.00  0.00      PROA  
ATOM   3422   HB THR P 668      16.510  -9.083  28.588  0.00  0.00      PROA  
ATOM   3423  OG1 THR P 668      15.783 -10.935  29.109  0.00  0.00      PROA  
ATOM   3424  HG1 THR P 668      15.810 -11.533  29.860  0.00  0.00      PROA  
ATOM   3425  CG2 THR P 668      17.839 -10.137  29.881  0.00  0.00      PROA  
ATOM   3426 HG21 THR P 668      18.480 -10.461  29.033  0.00  0.00      PROA  
ATOM   3427 HG22 THR P 668      17.753 -10.989  30.589  0.00  0.00      PROA  
ATOM   3428 HG23 THR P 668      18.315  -9.309  30.448  0.00  0.00      PROA  
ATOM   3429    C THR P 668      14.327  -8.572  30.189  0.00  0.00      PROA  
ATOM   3430    O THR P 668      13.244  -9.075  30.578  0.00  0.00      PROA  
ATOM   3431    N VAL P 669      14.339  -7.515  29.404  0.00  0.00      PROA  
ATOM   3432   HN VAL P 669      15.193  -7.118  29.077  0.00  0.00      PROA  
ATOM   3433   CA VAL P 669      13.142  -6.901  28.775  0.00  0.00      PROA  
ATOM   3434   HA VAL P 669      12.439  -6.560  29.521  0.00  0.00      PROA  
ATOM   3435   CB VAL P 669      13.640  -5.699  27.984  0.00  0.00      PROA  
ATOM   3436   HB VAL P 669      14.453  -6.107  27.346  0.00  0.00      PROA  
ATOM   3437  CG1 VAL P 669      12.495  -5.039  27.196  0.00  0.00      PROA  
ATOM   3438 HG11 VAL P 669      12.282  -5.736  26.358  0.00  0.00      PROA  
ATOM   3439 HG12 VAL P 669      12.840  -4.177  26.586  0.00  0.00      PROA  
ATOM   3440 HG13 VAL P 669      11.625  -4.790  27.841  0.00  0.00      PROA  
ATOM   3441  CG2 VAL P 669      14.302  -4.642  28.866  0.00  0.00      PROA  
ATOM   3442 HG21 VAL P 669      13.609  -3.987  29.436  0.00  0.00      PROA  
ATOM   3443 HG22 VAL P 669      14.913  -3.897  28.314  0.00  0.00      PROA  
ATOM   3444 HG23 VAL P 669      14.944  -5.148  29.619  0.00  0.00      PROA  
ATOM   3445    C VAL P 669      12.309  -7.835  27.924  0.00  0.00      PROA  
ATOM   3446    O VAL P 669      11.093  -7.683  27.939  0.00  0.00      PROA  
ATOM   3447    N SER P 670      12.911  -8.740  27.139  0.00  0.00      PROA  
ATOM   3448   HN SER P 670      13.903  -8.714  27.048  0.00  0.00      PROA  
ATOM   3449   CA SER P 670      12.357  -9.921  26.534  0.00  0.00      PROA  
ATOM   3450   HA SER P 670      11.644  -9.525  25.826  0.00  0.00      PROA  
ATOM   3451   CB SER P 670      13.361 -10.814  25.712  0.00  0.00      PROA  
ATOM   3452  HB1 SER P 670      12.860 -11.723  25.315  0.00  0.00      PROA  
ATOM   3453  HB2 SER P 670      14.203 -11.038  26.402  0.00  0.00      PROA  
ATOM   3454   OG SER P 670      13.789 -10.077  24.560  0.00  0.00      PROA  
ATOM   3455  HG1 SER P 670      13.001  -9.988  24.019  0.00  0.00      PROA  
ATOM   3456    C SER P 670      11.539 -10.770  27.458  0.00  0.00      PROA  
ATOM   3457    O SER P 670      10.368 -10.980  27.244  0.00  0.00      PROA  
ATOM   3458    N GLU P 671      12.125 -11.358  28.529  0.00  0.00      PROA  
ATOM   3459   HN GLU P 671      13.119 -11.422  28.585  0.00  0.00      PROA  
ATOM   3460   CA GLU P 671      11.479 -12.033  29.607  0.00  0.00      PROA  
ATOM   3461   HA GLU P 671      11.073 -12.913  29.131  0.00  0.00      PROA  
ATOM   3462   CB GLU P 671      12.618 -12.458  30.614  0.00  0.00      PROA  
ATOM   3463  HB1 GLU P 671      12.216 -13.150  31.385  0.00  0.00      PROA  
ATOM   3464  HB2 GLU P 671      12.982 -11.527  31.100  0.00  0.00      PROA  
ATOM   3465   CG GLU P 671      13.742 -13.303  29.979  0.00  0.00      PROA  
ATOM   3466  HG1 GLU P 671      14.106 -12.754  29.084  0.00  0.00      PROA  
ATOM   3467  HG2 GLU P 671      13.301 -14.245  29.588  0.00  0.00      PROA  
ATOM   3468   CD GLU P 671      14.900 -13.641  31.058  0.00  0.00      PROA  
ATOM   3469  OE1 GLU P 671      15.726 -12.745  31.323  0.00  0.00      PROA  
ATOM   3470  OE2 GLU P 671      14.963 -14.793  31.475  0.00  0.00      PROA  
ATOM   3471    C GLU P 671      10.335 -11.302  30.372  0.00  0.00      PROA  
ATOM   3472    O GLU P 671       9.255 -11.896  30.621  0.00  0.00      PROA  
ATOM   3473    N CYS P 672      10.460 -10.024  30.621  0.00  0.00      PROA  
ATOM   3474   HN CYS P 672      11.330  -9.578  30.427  0.00  0.00      PROA  
ATOM   3475   CA CYS P 672       9.461  -9.187  31.166  0.00  0.00      PROA  
ATOM   3476   HA CYS P 672       9.260  -9.592  32.146  0.00  0.00      PROA  
ATOM   3477   CB CYS P 672      10.066  -7.768  31.487  0.00  0.00      PROA  
ATOM   3478  HB1 CYS P 672      10.270  -7.181  30.566  0.00  0.00      PROA  
ATOM   3479  HB2 CYS P 672      10.994  -7.948  32.071  0.00  0.00      PROA  
ATOM   3480   SG CYS P 672       9.115  -6.791  32.630  0.00  0.00      PROA  
ATOM   3481    C CYS P 672       8.182  -9.114  30.276  0.00  0.00      PROA  
ATOM   3482    O CYS P 672       7.066  -9.159  30.731  0.00  0.00      PROA  
ATOM   3483    N GLN P 673       8.399  -8.951  28.956  0.00  0.00      PROA  
ATOM   3484   HN GLN P 673       9.293  -8.636  28.645  0.00  0.00      PROA  
ATOM   3485   CA GLN P 673       7.289  -8.942  27.993  0.00  0.00      PROA  
ATOM   3486   HA GLN P 673       6.466  -8.306  28.284  0.00  0.00      PROA  
ATOM   3487   CB GLN P 673       7.726  -8.359  26.639  0.00  0.00      PROA  
ATOM   3488  HB1 GLN P 673       6.894  -8.483  25.913  0.00  0.00      PROA  
ATOM   3489  HB2 GLN P 673       8.621  -8.971  26.397  0.00  0.00      PROA  
ATOM   3490   CG GLN P 673       8.179  -6.874  26.749  0.00  0.00      PROA  
ATOM   3491  HG1 GLN P 673       8.803  -6.659  27.642  0.00  0.00      PROA  
ATOM   3492  HG2 GLN P 673       7.270  -6.272  26.960  0.00  0.00      PROA  
ATOM   3493   CD GLN P 673       8.819  -6.447  25.506  0.00  0.00      PROA  
ATOM   3494  OE1 GLN P 673       8.335  -5.667  24.640  0.00  0.00      PROA  
ATOM   3495  NE2 GLN P 673      10.024  -7.022  25.228  0.00  0.00      PROA  
ATOM   3496 HE21 GLN P 673      10.511  -6.620  24.453  0.00  0.00      PROA  
ATOM   3497 HE22 GLN P 673      10.425  -7.618  25.924  0.00  0.00      PROA  
ATOM   3498    C GLN P 673       6.692 -10.382  27.845  0.00  0.00      PROA  
ATOM   3499    O GLN P 673       5.529 -10.532  27.638  0.00  0.00      PROA  
ATOM   3500    N GLU P 674       7.508 -11.540  27.925  0.00  0.00      PROA  
ATOM   3501   HN GLU P 674       8.490 -11.566  28.100  0.00  0.00      PROA  
ATOM   3502   CA GLU P 674       6.898 -12.873  27.995  0.00  0.00      PROA  
ATOM   3503   HA GLU P 674       6.240 -12.954  27.142  0.00  0.00      PROA  
ATOM   3504   CB GLU P 674       7.925 -13.930  27.864  0.00  0.00      PROA  
ATOM   3505  HB1 GLU P 674       7.521 -14.965  27.866  0.00  0.00      PROA  
ATOM   3506  HB2 GLU P 674       8.748 -13.900  28.609  0.00  0.00      PROA  
ATOM   3507   CG GLU P 674       8.769 -13.873  26.557  0.00  0.00      PROA  
ATOM   3508  HG1 GLU P 674       9.476 -14.716  26.708  0.00  0.00      PROA  
ATOM   3509  HG2 GLU P 674       9.439 -12.987  26.548  0.00  0.00      PROA  
ATOM   3510   CD GLU P 674       7.861 -14.026  25.389  0.00  0.00      PROA  
ATOM   3511  OE1 GLU P 674       7.783 -13.159  24.515  0.00  0.00      PROA  
ATOM   3512  OE2 GLU P 674       7.211 -15.093  25.265  0.00  0.00      PROA  
ATOM   3513    C GLU P 674       6.052 -13.125  29.241  0.00  0.00      PROA  
ATOM   3514    O GLU P 674       4.955 -13.574  29.164  0.00  0.00      PROA  
ATOM   3515    N MET P 675       6.568 -12.833  30.454  0.00  0.00      PROA  
ATOM   3516   HN MET P 675       7.494 -12.488  30.579  0.00  0.00      PROA  
ATOM   3517   CA MET P 675       5.958 -13.090  31.809  0.00  0.00      PROA  
ATOM   3518   HA MET P 675       5.828 -14.152  31.954  0.00  0.00      PROA  
ATOM   3519   CB MET P 675       7.083 -12.765  32.811  0.00  0.00      PROA  
ATOM   3520  HB1 MET P 675       6.643 -12.784  33.830  0.00  0.00      PROA  
ATOM   3521  HB2 MET P 675       7.512 -11.815  32.425  0.00  0.00      PROA  
ATOM   3522   CG MET P 675       8.101 -13.870  33.001  0.00  0.00      PROA  
ATOM   3523  HG1 MET P 675       8.984 -13.415  33.500  0.00  0.00      PROA  
ATOM   3524  HG2 MET P 675       8.427 -14.210  31.995  0.00  0.00      PROA  
ATOM   3525   SD MET P 675       7.600 -15.344  34.048  0.00  0.00      PROA  
ATOM   3526   CE MET P 675       9.178 -16.055  33.708  0.00  0.00      PROA  
ATOM   3527  HE1 MET P 675       9.262 -17.143  33.915  0.00  0.00      PROA  
ATOM   3528  HE2 MET P 675       9.914 -15.609  34.410  0.00  0.00      PROA  
ATOM   3529  HE3 MET P 675       9.608 -15.854  32.704  0.00  0.00      PROA  
ATOM   3530    C MET P 675       4.708 -12.436  32.058  0.00  0.00      PROA  
ATOM   3531    O MET P 675       3.905 -12.855  32.873  0.00  0.00      PROA  
ATOM   3532    N HSD P 676       4.537 -11.337  31.329  0.00  0.00      PROA  
ATOM   3533   HN HSD P 676       5.223 -11.130  30.636  0.00  0.00      PROA  
ATOM   3534   CA HSD P 676       3.504 -10.365  31.289  0.00  0.00      PROA  
ATOM   3535   HA HSD P 676       3.521  -9.805  30.365  0.00  0.00      PROA  
ATOM   3536   CB HSD P 676       2.122 -10.964  31.116  0.00  0.00      PROA  
ATOM   3537  HB1 HSD P 676       1.305 -10.211  31.130  0.00  0.00      PROA  
ATOM   3538  HB2 HSD P 676       1.922 -11.532  32.050  0.00  0.00      PROA  
ATOM   3539  ND1 HSD P 676       1.828 -11.847  28.615  0.00  0.00      PROA  
ATOM   3540  HD1 HSD P 676       1.975 -10.980  28.139  0.00  0.00      PROA  
ATOM   3541   CG HSD P 676       1.908 -12.042  30.006  0.00  0.00      PROA  
ATOM   3542  CE1 HSD P 676       1.423 -13.033  28.054  0.00  0.00      PROA  
ATOM   3543  HE1 HSD P 676       1.454 -13.253  26.987  0.00  0.00      PROA  
ATOM   3544  NE2 HSD P 676       1.255 -13.936  28.987  0.00  0.00      PROA  
ATOM   3545  CD2 HSD P 676       1.569 -13.326  30.160  0.00  0.00      PROA  
ATOM   3546  HD2 HSD P 676       1.178 -13.823  31.039  0.00  0.00      PROA  
ATOM   3547    C HSD P 676       3.670  -9.408  32.398  0.00  0.00      PROA  
ATOM   3548    O HSD P 676       2.736  -9.079  33.097  0.00  0.00      PROA  
ATOM   3549    N GLY P 677       4.870  -8.842  32.520  0.00  0.00      PROA  
ATOM   3550   HN GLY P 677       5.609  -8.921  31.855  0.00  0.00      PROA  
ATOM   3551   CA GLY P 677       5.205  -7.882  33.533  0.00  0.00      PROA  
ATOM   3552  HA1 GLY P 677       6.266  -7.934  33.730  0.00  0.00      PROA  
ATOM   3553  HA2 GLY P 677       4.576  -7.987  34.404  0.00  0.00      PROA  
ATOM   3554    C GLY P 677       5.029  -6.497  33.122  0.00  0.00      PROA  
ATOM   3555    O GLY P 677       4.454  -6.182  32.028  0.00  0.00      PROA  
ATOM   3556    N GLU P 678       5.608  -5.508  33.904  0.00  0.00      PROA  
ATOM   3557   HN GLU P 678       6.073  -5.738  34.755  0.00  0.00      PROA  
ATOM   3558   CA GLU P 678       5.828  -4.125  33.519  0.00  0.00      PROA  
ATOM   3559   HA GLU P 678       6.194  -4.152  32.503  0.00  0.00      PROA  
ATOM   3560   CB GLU P 678       4.484  -3.383  33.678  0.00  0.00      PROA  
ATOM   3561  HB1 GLU P 678       4.094  -3.667  34.678  0.00  0.00      PROA  
ATOM   3562  HB2 GLU P 678       3.760  -3.750  32.919  0.00  0.00      PROA  
ATOM   3563   CG GLU P 678       4.643  -1.849  33.718  0.00  0.00      PROA  
ATOM   3564  HG1 GLU P 678       5.380  -1.465  34.455  0.00  0.00      PROA  
ATOM   3565  HG2 GLU P 678       3.614  -1.463  33.884  0.00  0.00      PROA  
ATOM   3566   CD GLU P 678       5.032  -1.138  32.382  0.00  0.00      PROA  
ATOM   3567  OE1 GLU P 678       4.168  -0.611  31.661  0.00  0.00      PROA  
ATOM   3568  OE2 GLU P 678       6.243  -1.056  32.095  0.00  0.00      PROA  
ATOM   3569    C GLU P 678       7.096  -3.730  34.285  0.00  0.00      PROA  
ATOM   3570    O GLU P 678       7.494  -4.379  35.268  0.00  0.00      PROA  
ATOM   3571    N PHE P 679       7.765  -2.675  33.837  0.00  0.00      PROA  
ATOM   3572   HN PHE P 679       7.242  -2.185  33.143  0.00  0.00      PROA  
ATOM   3573   CA PHE P 679       8.883  -2.129  34.441  0.00  0.00      PROA  
ATOM   3574   HA PHE P 679       9.251  -2.816  35.189  0.00  0.00      PROA  
ATOM   3575   CB PHE P 679      10.056  -1.684  33.505  0.00  0.00      PROA  
ATOM   3576  HB1 PHE P 679      10.695  -0.931  34.014  0.00  0.00      PROA  
ATOM   3577  HB2 PHE P 679       9.627  -1.220  32.592  0.00  0.00      PROA  
ATOM   3578   CG PHE P 679      10.872  -2.840  33.144  0.00  0.00      PROA  
ATOM   3579  CD1 PHE P 679      12.009  -3.074  33.829  0.00  0.00      PROA  
ATOM   3580  HD1 PHE P 679      12.224  -2.521  34.732  0.00  0.00      PROA  
ATOM   3581  CE1 PHE P 679      12.748  -4.237  33.501  0.00  0.00      PROA  
ATOM   3582  HE1 PHE P 679      13.477  -4.500  34.253  0.00  0.00      PROA  
ATOM   3583   CZ PHE P 679      12.432  -4.976  32.332  0.00  0.00      PROA  
ATOM   3584   HZ PHE P 679      13.131  -5.778  32.147  0.00  0.00      PROA  
ATOM   3585  CD2 PHE P 679      10.590  -3.561  31.953  0.00  0.00      PROA  
ATOM   3586  HD2 PHE P 679       9.847  -3.159  31.280  0.00  0.00      PROA  
ATOM   3587  CE2 PHE P 679      11.338  -4.590  31.536  0.00  0.00      PROA  
ATOM   3588  HE2 PHE P 679      11.014  -5.018  30.599  0.00  0.00      PROA  
ATOM   3589    C PHE P 679       8.440  -0.961  35.362  0.00  0.00      PROA  
ATOM   3590    O PHE P 679       7.803  -0.023  34.847  0.00  0.00      PROA  
ATOM   3591    N ILE P 680       8.917  -0.999  36.622  0.00  0.00      PROA  
ATOM   3592   HN ILE P 680       9.428  -1.818  36.872  0.00  0.00      PROA  
ATOM   3593   CA ILE P 680       8.716   0.002  37.702  0.00  0.00      PROA  
ATOM   3594   HA ILE P 680       8.377   0.935  37.275  0.00  0.00      PROA  
ATOM   3595   CB ILE P 680       7.705  -0.385  38.811  0.00  0.00      PROA  
ATOM   3596   HB ILE P 680       7.502   0.453  39.512  0.00  0.00      PROA  
ATOM   3597  CG2 ILE P 680       6.370  -0.654  38.038  0.00  0.00      PROA  
ATOM   3598 HG21 ILE P 680       5.522  -0.428  38.719  0.00  0.00      PROA  
ATOM   3599 HG22 ILE P 680       6.229  -1.737  37.833  0.00  0.00      PROA  
ATOM   3600 HG23 ILE P 680       6.268  -0.048  37.113  0.00  0.00      PROA  
ATOM   3601  CG1 ILE P 680       8.163  -1.630  39.708  0.00  0.00      PROA  
ATOM   3602 HG11 ILE P 680       9.165  -1.514  40.173  0.00  0.00      PROA  
ATOM   3603 HG12 ILE P 680       8.158  -2.532  39.059  0.00  0.00      PROA  
ATOM   3604   CD ILE P 680       7.211  -1.861  40.880  0.00  0.00      PROA  
ATOM   3605  HD1 ILE P 680       7.619  -2.736  41.431  0.00  0.00      PROA  
ATOM   3606  HD2 ILE P 680       6.254  -2.197  40.427  0.00  0.00      PROA  
ATOM   3607  HD3 ILE P 680       7.096  -1.048  41.628  0.00  0.00      PROA  
ATOM   3608    C ILE P 680      10.066   0.400  38.400  0.00  0.00      PROA  
ATOM   3609    O ILE P 680      11.055  -0.303  38.228  0.00  0.00      PROA  
ATOM   3610    N GLY P 681      10.046   1.591  39.094  0.00  0.00      PROA  
ATOM   3611   HN GLY P 681       9.216   2.143  39.066  0.00  0.00      PROA  
ATOM   3612   CA GLY P 681      11.127   2.136  39.858  0.00  0.00      PROA  
ATOM   3613  HA1 GLY P 681      12.030   1.556  39.976  0.00  0.00      PROA  
ATOM   3614  HA2 GLY P 681      10.760   2.339  40.853  0.00  0.00      PROA  
ATOM   3615    C GLY P 681      11.536   3.508  39.290  0.00  0.00      PROA  
ATOM   3616    O GLY P 681      11.179   3.917  38.206  0.00  0.00      PROA  
ATOM   3617    N SER P 682      12.222   4.344  40.080  0.00  0.00      PROA  
ATOM   3618   HN SER P 682      12.492   4.063  40.998  0.00  0.00      PROA  
ATOM   3619   CA SER P 682      12.639   5.705  39.784  0.00  0.00      PROA  
ATOM   3620   HA SER P 682      11.744   6.304  39.708  0.00  0.00      PROA  
ATOM   3621   CB SER P 682      13.418   6.344  40.992  0.00  0.00      PROA  
ATOM   3622  HB1 SER P 682      13.852   7.318  40.679  0.00  0.00      PROA  
ATOM   3623  HB2 SER P 682      14.261   5.675  41.269  0.00  0.00      PROA  
ATOM   3624   OG SER P 682      12.483   6.692  42.024  0.00  0.00      PROA  
ATOM   3625  HG1 SER P 682      12.119   5.911  42.448  0.00  0.00      PROA  
ATOM   3626    C SER P 682      13.480   5.937  38.517  0.00  0.00      PROA  
ATOM   3627    O SER P 682      13.264   6.920  37.860  0.00  0.00      PROA  
ATOM   3628    N ALA P 683      14.358   4.998  38.058  0.00  0.00      PROA  
ATOM   3629   HN ALA P 683      14.411   4.070  38.419  0.00  0.00      PROA  
ATOM   3630   CA ALA P 683      15.298   5.239  37.048  0.00  0.00      PROA  
ATOM   3631   HA ALA P 683      15.601   6.275  37.104  0.00  0.00      PROA  
ATOM   3632   CB ALA P 683      16.596   4.325  37.155  0.00  0.00      PROA  
ATOM   3633  HB1 ALA P 683      17.353   4.826  36.515  0.00  0.00      PROA  
ATOM   3634  HB2 ALA P 683      16.359   3.270  36.901  0.00  0.00      PROA  
ATOM   3635  HB3 ALA P 683      17.091   4.373  38.149  0.00  0.00      PROA  
ATOM   3636    C ALA P 683      14.625   4.992  35.671  0.00  0.00      PROA  
ATOM   3637    O ALA P 683      15.039   5.522  34.654  0.00  0.00      PROA  
ATOM   3638    N CYS P 684      13.472   4.281  35.724  0.00  0.00      PROA  
ATOM   3639   HN CYS P 684      13.121   3.952  36.597  0.00  0.00      PROA  
ATOM   3640   CA CYS P 684      12.736   3.958  34.492  0.00  0.00      PROA  
ATOM   3641   HA CYS P 684      13.411   3.461  33.811  0.00  0.00      PROA  
ATOM   3642   CB CYS P 684      11.469   3.092  34.722  0.00  0.00      PROA  
ATOM   3643  HB1 CYS P 684      10.792   3.609  35.434  0.00  0.00      PROA  
ATOM   3644  HB2 CYS P 684      10.904   2.895  33.786  0.00  0.00      PROA  
ATOM   3645   SG CYS P 684      11.721   1.443  35.478  0.00  0.00      PROA  
ATOM   3646    C CYS P 684      12.180   5.230  33.768  0.00  0.00      PROA  
ATOM   3647    O CYS P 684      11.901   6.258  34.389  0.00  0.00      PROA  
ATOM   3648    N GLY P 685      12.190   5.202  32.417  0.00  0.00      PROA  
ATOM   3649   HN GLY P 685      12.675   4.474  31.939  0.00  0.00      PROA  
ATOM   3650   CA GLY P 685      11.538   6.179  31.591  0.00  0.00      PROA  
ATOM   3651  HA1 GLY P 685      11.913   5.907  30.616  0.00  0.00      PROA  
ATOM   3652  HA2 GLY P 685      11.717   7.211  31.853  0.00  0.00      PROA  
ATOM   3653    C GLY P 685      10.066   5.883  31.418  0.00  0.00      PROA  
ATOM   3654    O GLY P 685       9.454   5.275  32.267  0.00  0.00      PROA  
ATOM   3655    N HSD P 686       9.473   6.303  30.256  0.00  0.00      PROA  
ATOM   3656   HN HSD P 686      10.001   6.827  29.593  0.00  0.00      PROA  
ATOM   3657   CA HSD P 686       8.132   6.143  29.949  0.00  0.00      PROA  
ATOM   3658   HA HSD P 686       7.589   6.396  30.847  0.00  0.00      PROA  
ATOM   3659   CB HSD P 686       7.736   7.047  28.763  0.00  0.00      PROA  
ATOM   3660  HB1 HSD P 686       6.732   6.797  28.359  0.00  0.00      PROA  
ATOM   3661  HB2 HSD P 686       8.518   7.059  27.975  0.00  0.00      PROA  
ATOM   3662  ND1 HSD P 686       6.978   8.789  30.414  0.00  0.00      PROA  
ATOM   3663  HD1 HSD P 686       6.582   8.080  30.997  0.00  0.00      PROA  
ATOM   3664   CG HSD P 686       7.640   8.512  29.238  0.00  0.00      PROA  
ATOM   3665  CE1 HSD P 686       7.147  10.120  30.648  0.00  0.00      PROA  
ATOM   3666  HE1 HSD P 686       6.482  10.579  31.379  0.00  0.00      PROA  
ATOM   3667  NE2 HSD P 686       7.758  10.691  29.662  0.00  0.00      PROA  
ATOM   3668  CD2 HSD P 686       8.132   9.628  28.853  0.00  0.00      PROA  
ATOM   3669  HD2 HSD P 686       8.783   9.853  28.017  0.00  0.00      PROA  
ATOM   3670    C HSD P 686       7.788   4.696  29.519  0.00  0.00      PROA  
ATOM   3671    O HSD P 686       6.659   4.321  29.693  0.00  0.00      PROA  
ATOM   3672    N HSD P 687       8.769   3.937  29.025  0.00  0.00      PROA  
ATOM   3673   HN HSD P 687       9.586   4.419  28.717  0.00  0.00      PROA  
ATOM   3674   CA HSD P 687       8.599   2.490  28.919  0.00  0.00      PROA  
ATOM   3675   HA HSD P 687       7.919   2.269  29.729  0.00  0.00      PROA  
ATOM   3676   CB HSD P 687       8.162   1.923  27.491  0.00  0.00      PROA  
ATOM   3677  HB1 HSD P 687       8.195   0.812  27.477  0.00  0.00      PROA  
ATOM   3678  HB2 HSD P 687       8.850   2.290  26.700  0.00  0.00      PROA  
ATOM   3679  ND1 HSD P 687       5.677   1.699  27.446  0.00  0.00      PROA  
ATOM   3680  HD1 HSD P 687       5.562   0.966  28.117  0.00  0.00      PROA  
ATOM   3681   CG HSD P 687       6.777   2.401  27.141  0.00  0.00      PROA  
ATOM   3682  CE1 HSD P 687       4.590   2.382  26.892  0.00  0.00      PROA  
ATOM   3683  HE1 HSD P 687       3.532   2.175  27.052  0.00  0.00      PROA  
ATOM   3684  NE2 HSD P 687       5.009   3.405  26.153  0.00  0.00      PROA  
ATOM   3685  CD2 HSD P 687       6.407   3.421  26.286  0.00  0.00      PROA  
ATOM   3686  HD2 HSD P 687       6.905   4.305  25.906  0.00  0.00      PROA  
ATOM   3687    C HSD P 687       9.931   1.894  29.284  0.00  0.00      PROA  
ATOM   3688    O HSD P 687      10.887   2.012  28.568  0.00  0.00      PROA  
ATOM   3689    N GLY P 688       9.997   1.293  30.462  0.00  0.00      PROA  
ATOM   3690   HN GLY P 688       9.255   1.355  31.126  0.00  0.00      PROA  
ATOM   3691   CA GLY P 688      11.145   0.517  30.972  0.00  0.00      PROA  
ATOM   3692  HA1 GLY P 688      11.227  -0.344  30.324  0.00  0.00      PROA  
ATOM   3693  HA2 GLY P 688      10.803   0.334  31.980  0.00  0.00      PROA  
ATOM   3694    C GLY P 688      12.501   1.139  31.112  0.00  0.00      PROA  
ATOM   3695    O GLY P 688      12.541   2.358  31.328  0.00  0.00      PROA  
ATOM   3696    N PRO P 689      13.574   0.413  31.202  0.00  0.00      PROA  
ATOM   3697   CD PRO P 689      13.629  -1.097  31.077  0.00  0.00      PROA  
ATOM   3698  HD1 PRO P 689      13.230  -1.499  30.121  0.00  0.00      PROA  
ATOM   3699  HD2 PRO P 689      13.316  -1.626  32.003  0.00  0.00      PROA  
ATOM   3700   CA PRO P 689      14.898   0.999  31.488  0.00  0.00      PROA  
ATOM   3701   HA PRO P 689      14.797   1.617  32.368  0.00  0.00      PROA  
ATOM   3702   CB PRO P 689      15.761  -0.211  31.819  0.00  0.00      PROA  
ATOM   3703  HB1 PRO P 689      15.580  -0.406  32.898  0.00  0.00      PROA  
ATOM   3704  HB2 PRO P 689      16.838  -0.158  31.550  0.00  0.00      PROA  
ATOM   3705   CG PRO P 689      15.165  -1.386  31.055  0.00  0.00      PROA  
ATOM   3706  HG1 PRO P 689      15.473  -1.352  29.988  0.00  0.00      PROA  
ATOM   3707  HG2 PRO P 689      15.216  -2.443  31.394  0.00  0.00      PROA  
ATOM   3708    C PRO P 689      15.594   1.754  30.345  0.00  0.00      PROA  
ATOM   3709    O PRO P 689      15.284   1.524  29.147  0.00  0.00      PROA  
ATOM   3710    N TYR P 690      16.531   2.654  30.641  0.00  0.00      PROA  
ATOM   3711   HN TYR P 690      16.686   2.896  31.596  0.00  0.00      PROA  
ATOM   3712   CA TYR P 690      17.244   3.380  29.669  0.00  0.00      PROA  
ATOM   3713   HA TYR P 690      16.527   3.983  29.130  0.00  0.00      PROA  
ATOM   3714   CB TYR P 690      18.171   4.450  30.358  0.00  0.00      PROA  
ATOM   3715  HB1 TYR P 690      18.997   4.742  29.674  0.00  0.00      PROA  
ATOM   3716  HB2 TYR P 690      18.555   3.893  31.239  0.00  0.00      PROA  
ATOM   3717   CG TYR P 690      17.416   5.657  30.762  0.00  0.00      PROA  
ATOM   3718  CD1 TYR P 690      17.326   5.920  32.142  0.00  0.00      PROA  
ATOM   3719  HD1 TYR P 690      17.832   5.311  32.876  0.00  0.00      PROA  
ATOM   3720  CE1 TYR P 690      16.667   7.097  32.549  0.00  0.00      PROA  
ATOM   3721  HE1 TYR P 690      16.637   7.334  33.602  0.00  0.00      PROA  
ATOM   3722   CZ TYR P 690      15.922   7.838  31.641  0.00  0.00      PROA  
ATOM   3723   OH TYR P 690      15.184   8.940  32.085  0.00  0.00      PROA  
ATOM   3724   HH TYR P 690      14.720   8.626  32.864  0.00  0.00      PROA  
ATOM   3725  CD2 TYR P 690      16.872   6.547  29.838  0.00  0.00      PROA  
ATOM   3726  HD2 TYR P 690      17.072   6.394  28.788  0.00  0.00      PROA  
ATOM   3727  CE2 TYR P 690      16.047   7.564  30.288  0.00  0.00      PROA  
ATOM   3728  HE2 TYR P 690      15.561   8.272  29.634  0.00  0.00      PROA  
ATOM   3729    C TYR P 690      18.006   2.552  28.683  0.00  0.00      PROA  
ATOM   3730    O TYR P 690      18.823   1.716  29.066  0.00  0.00      PROA  
ATOM   3731    N THR P 691      17.699   2.742  27.415  0.00  0.00      PROA  
ATOM   3732   HN THR P 691      17.349   3.644  27.172  0.00  0.00      PROA  
ATOM   3733   CA THR P 691      18.086   1.814  26.345  0.00  0.00      PROA  
ATOM   3734   HA THR P 691      18.887   1.228  26.770  0.00  0.00      PROA  
ATOM   3735   CB THR P 691      16.914   0.903  25.961  0.00  0.00      PROA  
ATOM   3736   HB THR P 691      16.061   1.526  25.619  0.00  0.00      PROA  
ATOM   3737  OG1 THR P 691      16.668   0.095  27.109  0.00  0.00      PROA  
ATOM   3738  HG1 THR P 691      16.410   0.675  27.829  0.00  0.00      PROA  
ATOM   3739  CG2 THR P 691      17.221  -0.098  24.841  0.00  0.00      PROA  
ATOM   3740 HG21 THR P 691      16.382  -0.777  24.576  0.00  0.00      PROA  
ATOM   3741 HG22 THR P 691      18.002  -0.848  25.092  0.00  0.00      PROA  
ATOM   3742 HG23 THR P 691      17.567   0.269  23.851  0.00  0.00      PROA  
ATOM   3743    C THR P 691      18.487   2.464  25.101  0.00  0.00      PROA  
ATOM   3744    O THR P 691      17.643   2.973  24.333  0.00  0.00      PROA  
ATOM   3745    N PRO P 692      19.788   2.379  24.767  0.00  0.00      PROA  
ATOM   3746   CD PRO P 692      20.781   2.556  25.863  0.00  0.00      PROA  
ATOM   3747  HD1 PRO P 692      21.182   1.537  26.052  0.00  0.00      PROA  
ATOM   3748  HD2 PRO P 692      20.323   2.871  26.824  0.00  0.00      PROA  
ATOM   3749   CA PRO P 692      20.240   3.095  23.586  0.00  0.00      PROA  
ATOM   3750   HA PRO P 692      19.427   3.585  23.070  0.00  0.00      PROA  
ATOM   3751   CB PRO P 692      21.217   4.160  24.107  0.00  0.00      PROA  
ATOM   3752  HB1 PRO P 692      20.612   5.034  24.430  0.00  0.00      PROA  
ATOM   3753  HB2 PRO P 692      22.055   4.521  23.474  0.00  0.00      PROA  
ATOM   3754   CG PRO P 692      21.886   3.552  25.341  0.00  0.00      PROA  
ATOM   3755  HG1 PRO P 692      22.832   3.106  24.964  0.00  0.00      PROA  
ATOM   3756  HG2 PRO P 692      22.204   4.296  26.102  0.00  0.00      PROA  
ATOM   3757    C PRO P 692      20.858   2.128  22.658  0.00  0.00      PROA  
ATOM   3758    O PRO P 692      20.831   2.411  21.453  0.00  0.00      PROA  
ATOM   3759    N ASP P 693      21.467   1.036  23.122  0.00  0.00      PROA  
ATOM   3760   HN ASP P 693      21.382   0.858  24.099  0.00  0.00      PROA  
ATOM   3761   CA ASP P 693      22.198  -0.017  22.431  0.00  0.00      PROA  
ATOM   3762   HA ASP P 693      23.024   0.419  21.889  0.00  0.00      PROA  
ATOM   3763   CB ASP P 693      22.843  -0.996  23.472  0.00  0.00      PROA  
ATOM   3764  HB1 ASP P 693      23.604  -0.441  24.062  0.00  0.00      PROA  
ATOM   3765  HB2 ASP P 693      23.388  -1.734  22.845  0.00  0.00      PROA  
ATOM   3766   CG ASP P 693      21.842  -1.563  24.472  0.00  0.00      PROA  
ATOM   3767  OD1 ASP P 693      20.649  -1.297  24.428  0.00  0.00      PROA  
ATOM   3768  OD2 ASP P 693      22.250  -2.345  25.332  0.00  0.00      PROA  
ATOM   3769    C ASP P 693      21.289  -0.673  21.336  0.00  0.00      PROA  
ATOM   3770    O ASP P 693      21.620  -0.794  20.135  0.00  0.00      PROA  
ATOM   3771    N VAL P 694      20.040  -1.041  21.732  0.00  0.00      PROA  
ATOM   3772   HN VAL P 694      19.850  -0.852  22.692  0.00  0.00      PROA  
ATOM   3773   CA VAL P 694      18.938  -1.660  20.876  0.00  0.00      PROA  
ATOM   3774   HA VAL P 694      19.296  -2.580  20.438  0.00  0.00      PROA  
ATOM   3775   CB VAL P 694      17.733  -2.046  21.642  0.00  0.00      PROA  
ATOM   3776   HB VAL P 694      17.340  -1.115  22.103  0.00  0.00      PROA  
ATOM   3777  CG1 VAL P 694      16.587  -2.634  20.866  0.00  0.00      PROA  
ATOM   3778 HG11 VAL P 694      16.234  -1.993  20.030  0.00  0.00      PROA  
ATOM   3779 HG12 VAL P 694      15.717  -2.714  21.552  0.00  0.00      PROA  
ATOM   3780 HG13 VAL P 694      16.844  -3.596  20.372  0.00  0.00      PROA  
ATOM   3781  CG2 VAL P 694      18.122  -3.101  22.731  0.00  0.00      PROA  
ATOM   3782 HG21 VAL P 694      17.166  -3.162  23.293  0.00  0.00      PROA  
ATOM   3783 HG22 VAL P 694      18.909  -2.673  23.388  0.00  0.00      PROA  
ATOM   3784 HG23 VAL P 694      18.330  -4.095  22.280  0.00  0.00      PROA  
ATOM   3785    C VAL P 694      18.451  -0.692  19.779  0.00  0.00      PROA  
ATOM   3786    O VAL P 694      18.251  -0.999  18.626  0.00  0.00      PROA  
ATOM   3787    N LEU P 695      18.272   0.611  20.204  0.00  0.00      PROA  
ATOM   3788   HN LEU P 695      18.371   0.757  21.185  0.00  0.00      PROA  
ATOM   3789   CA LEU P 695      17.817   1.668  19.304  0.00  0.00      PROA  
ATOM   3790   HA LEU P 695      16.888   1.330  18.868  0.00  0.00      PROA  
ATOM   3791   CB LEU P 695      17.520   2.929  20.180  0.00  0.00      PROA  
ATOM   3792  HB1 LEU P 695      18.431   3.201  20.755  0.00  0.00      PROA  
ATOM   3793  HB2 LEU P 695      16.785   2.732  20.988  0.00  0.00      PROA  
ATOM   3794   CG LEU P 695      16.917   4.010  19.316  0.00  0.00      PROA  
ATOM   3795   HG LEU P 695      17.652   4.397  18.578  0.00  0.00      PROA  
ATOM   3796  CD1 LEU P 695      15.787   3.622  18.369  0.00  0.00      PROA  
ATOM   3797 HD11 LEU P 695      15.172   4.496  18.065  0.00  0.00      PROA  
ATOM   3798 HD12 LEU P 695      15.039   3.012  18.918  0.00  0.00      PROA  
ATOM   3799 HD13 LEU P 695      16.288   3.165  17.489  0.00  0.00      PROA  
ATOM   3800  CD2 LEU P 695      16.553   5.257  20.170  0.00  0.00      PROA  
ATOM   3801 HD21 LEU P 695      17.469   5.737  20.578  0.00  0.00      PROA  
ATOM   3802 HD22 LEU P 695      15.882   4.963  21.004  0.00  0.00      PROA  
ATOM   3803 HD23 LEU P 695      16.185   6.102  19.548  0.00  0.00      PROA  
ATOM   3804    C LEU P 695      18.819   1.989  18.185  0.00  0.00      PROA  
ATOM   3805    O LEU P 695      18.431   2.205  17.020  0.00  0.00      PROA  
ATOM   3806    N PHE P 696      20.144   2.066  18.561  0.00  0.00      PROA  
ATOM   3807   HN PHE P 696      20.321   1.962  19.536  0.00  0.00      PROA  
ATOM   3808   CA PHE P 696      21.224   2.177  17.573  0.00  0.00      PROA  
ATOM   3809   HA PHE P 696      20.968   3.045  16.983  0.00  0.00      PROA  
ATOM   3810   CB PHE P 696      22.587   2.416  18.165  0.00  0.00      PROA  
ATOM   3811  HB1 PHE P 696      23.318   2.493  17.332  0.00  0.00      PROA  
ATOM   3812  HB2 PHE P 696      22.924   1.539  18.759  0.00  0.00      PROA  
ATOM   3813   CG PHE P 696      22.633   3.726  18.895  0.00  0.00      PROA  
ATOM   3814  CD1 PHE P 696      22.292   4.974  18.271  0.00  0.00      PROA  
ATOM   3815  HD1 PHE P 696      22.059   5.046  17.219  0.00  0.00      PROA  
ATOM   3816  CE1 PHE P 696      22.321   6.144  18.952  0.00  0.00      PROA  
ATOM   3817  HE1 PHE P 696      22.026   7.065  18.472  0.00  0.00      PROA  
ATOM   3818   CZ PHE P 696      22.708   6.220  20.289  0.00  0.00      PROA  
ATOM   3819   HZ PHE P 696      22.738   7.178  20.788  0.00  0.00      PROA  
ATOM   3820  CD2 PHE P 696      23.144   3.718  20.202  0.00  0.00      PROA  
ATOM   3821  HD2 PHE P 696      23.490   2.767  20.580  0.00  0.00      PROA  
ATOM   3822  CE2 PHE P 696      23.173   4.986  20.858  0.00  0.00      PROA  
ATOM   3823  HE2 PHE P 696      23.593   5.083  21.849  0.00  0.00      PROA  
ATOM   3824    C PHE P 696      21.287   0.990  16.582  0.00  0.00      PROA  
ATOM   3825    O PHE P 696      21.340   1.076  15.330  0.00  0.00      PROA  
ATOM   3826    N TRP P 697      21.197  -0.292  17.069  0.00  0.00      PROA  
ATOM   3827   HN TRP P 697      21.335  -0.426  18.048  0.00  0.00      PROA  
ATOM   3828   CA TRP P 697      21.124  -1.487  16.299  0.00  0.00      PROA  
ATOM   3829   HA TRP P 697      22.097  -1.400  15.839  0.00  0.00      PROA  
ATOM   3830   CB TRP P 697      21.114  -2.733  17.210  0.00  0.00      PROA  
ATOM   3831  HB1 TRP P 697      20.366  -2.729  18.031  0.00  0.00      PROA  
ATOM   3832  HB2 TRP P 697      22.040  -2.753  17.824  0.00  0.00      PROA  
ATOM   3833   CG TRP P 697      21.062  -4.106  16.549  0.00  0.00      PROA  
ATOM   3834  CD1 TRP P 697      20.238  -5.119  16.847  0.00  0.00      PROA  
ATOM   3835  HD1 TRP P 697      19.447  -5.083  17.582  0.00  0.00      PROA  
ATOM   3836  NE1 TRP P 697      20.649  -6.299  16.151  0.00  0.00      PROA  
ATOM   3837  HE1 TRP P 697      20.415  -7.220  16.375  0.00  0.00      PROA  
ATOM   3838  CE2 TRP P 697      21.660  -6.035  15.340  0.00  0.00      PROA  
ATOM   3839  CD2 TRP P 697      21.941  -4.565  15.553  0.00  0.00      PROA  
ATOM   3840  CE3 TRP P 697      23.002  -4.042  14.799  0.00  0.00      PROA  
ATOM   3841  HE3 TRP P 697      23.253  -2.999  14.921  0.00  0.00      PROA  
ATOM   3842  CZ3 TRP P 697      23.617  -4.794  13.820  0.00  0.00      PROA  
ATOM   3843  HZ3 TRP P 697      24.465  -4.289  13.383  0.00  0.00      PROA  
ATOM   3844  CZ2 TRP P 697      22.332  -6.765  14.399  0.00  0.00      PROA  
ATOM   3845  HZ2 TRP P 697      22.262  -7.839  14.315  0.00  0.00      PROA  
ATOM   3846  CH2 TRP P 697      23.321  -6.114  13.585  0.00  0.00      PROA  
ATOM   3847  HH2 TRP P 697      23.936  -6.678  12.900  0.00  0.00      PROA  
ATOM   3848    C TRP P 697      19.978  -1.575  15.305  0.00  0.00      PROA  
ATOM   3849    O TRP P 697      20.222  -1.738  14.074  0.00  0.00      PROA  
ATOM   3850    N SER P 698      18.725  -1.212  15.689  0.00  0.00      PROA  
ATOM   3851   HN SER P 698      18.477  -1.125  16.651  0.00  0.00      PROA  
ATOM   3852   CA SER P 698      17.556  -0.943  14.856  0.00  0.00      PROA  
ATOM   3853   HA SER P 698      17.364  -1.829  14.269  0.00  0.00      PROA  
ATOM   3854   CB SER P 698      16.291  -0.518  15.681  0.00  0.00      PROA  
ATOM   3855  HB1 SER P 698      15.455  -0.333  14.973  0.00  0.00      PROA  
ATOM   3856  HB2 SER P 698      16.536   0.405  16.249  0.00  0.00      PROA  
ATOM   3857   OG SER P 698      15.918  -1.539  16.574  0.00  0.00      PROA  
ATOM   3858  HG1 SER P 698      16.552  -1.492  17.293  0.00  0.00      PROA  
ATOM   3859    C SER P 698      17.762   0.091  13.861  0.00  0.00      PROA  
ATOM   3860    O SER P 698      17.260   0.006  12.741  0.00  0.00      PROA  
ATOM   3861    N CYS P 699      18.474   1.198  14.136  0.00  0.00      PROA  
ATOM   3862   HN CYS P 699      18.701   1.395  15.087  0.00  0.00      PROA  
ATOM   3863   CA CYS P 699      18.898   2.156  13.087  0.00  0.00      PROA  
ATOM   3864   HA CYS P 699      17.962   2.448  12.635  0.00  0.00      PROA  
ATOM   3865   CB CYS P 699      19.477   3.481  13.666  0.00  0.00      PROA  
ATOM   3866  HB1 CYS P 699      20.003   4.090  12.900  0.00  0.00      PROA  
ATOM   3867  HB2 CYS P 699      20.222   3.143  14.418  0.00  0.00      PROA  
ATOM   3868   SG CYS P 699      18.124   4.437  14.581  0.00  0.00      PROA  
ATOM   3869  HG1 CYS P 699      18.066   3.614  15.617  0.00  0.00      PROA  
ATOM   3870    C CYS P 699      19.812   1.547  12.017  0.00  0.00      PROA  
ATOM   3871    O CYS P 699      19.566   1.812  10.828  0.00  0.00      PROA  
ATOM   3872    N ILE P 700      20.865   0.726  12.373  0.00  0.00      PROA  
ATOM   3873   HN ILE P 700      21.060   0.486  13.321  0.00  0.00      PROA  
ATOM   3874   CA ILE P 700      21.700  -0.023  11.448  0.00  0.00      PROA  
ATOM   3875   HA ILE P 700      22.267   0.664  10.838  0.00  0.00      PROA  
ATOM   3876   CB ILE P 700      22.850  -0.768  12.203  0.00  0.00      PROA  
ATOM   3877   HB ILE P 700      22.484  -1.494  12.960  0.00  0.00      PROA  
ATOM   3878  CG2 ILE P 700      23.719  -1.561  11.200  0.00  0.00      PROA  
ATOM   3879 HG21 ILE P 700      23.059  -2.061  10.459  0.00  0.00      PROA  
ATOM   3880 HG22 ILE P 700      24.344  -2.313  11.725  0.00  0.00      PROA  
ATOM   3881 HG23 ILE P 700      24.323  -0.876  10.567  0.00  0.00      PROA  
ATOM   3882  CG1 ILE P 700      23.780   0.259  12.976  0.00  0.00      PROA  
ATOM   3883 HG11 ILE P 700      23.184   1.015  13.531  0.00  0.00      PROA  
ATOM   3884 HG12 ILE P 700      24.478   0.813  12.312  0.00  0.00      PROA  
ATOM   3885   CD ILE P 700      24.635  -0.535  13.976  0.00  0.00      PROA  
ATOM   3886  HD1 ILE P 700      25.321   0.166  14.499  0.00  0.00      PROA  
ATOM   3887  HD2 ILE P 700      25.334  -1.203  13.429  0.00  0.00      PROA  
ATOM   3888  HD3 ILE P 700      24.013  -1.095  14.707  0.00  0.00      PROA  
ATOM   3889    C ILE P 700      20.918  -1.065  10.589  0.00  0.00      PROA  
ATOM   3890    O ILE P 700      20.919  -1.098   9.372  0.00  0.00      PROA  
ATOM   3891    N LEU P 701      20.107  -1.932  11.155  0.00  0.00      PROA  
ATOM   3892   HN LEU P 701      20.079  -1.934  12.152  0.00  0.00      PROA  
ATOM   3893   CA LEU P 701      19.336  -2.847  10.352  0.00  0.00      PROA  
ATOM   3894   HA LEU P 701      19.902  -3.485   9.688  0.00  0.00      PROA  
ATOM   3895   CB LEU P 701      18.469  -3.723  11.324  0.00  0.00      PROA  
ATOM   3896  HB1 LEU P 701      17.635  -4.233  10.796  0.00  0.00      PROA  
ATOM   3897  HB2 LEU P 701      18.092  -3.029  12.106  0.00  0.00      PROA  
ATOM   3898   CG LEU P 701      19.260  -4.789  12.105  0.00  0.00      PROA  
ATOM   3899   HG LEU P 701      20.316  -4.522  12.325  0.00  0.00      PROA  
ATOM   3900  CD1 LEU P 701      18.555  -5.169  13.442  0.00  0.00      PROA  
ATOM   3901 HD11 LEU P 701      18.577  -4.327  14.166  0.00  0.00      PROA  
ATOM   3902 HD12 LEU P 701      19.112  -5.985  13.950  0.00  0.00      PROA  
ATOM   3903 HD13 LEU P 701      17.530  -5.542  13.232  0.00  0.00      PROA  
ATOM   3904  CD2 LEU P 701      19.333  -6.036  11.251  0.00  0.00      PROA  
ATOM   3905 HD21 LEU P 701      20.126  -6.692  11.670  0.00  0.00      PROA  
ATOM   3906 HD22 LEU P 701      19.812  -5.765  10.286  0.00  0.00      PROA  
ATOM   3907 HD23 LEU P 701      18.425  -6.655  11.089  0.00  0.00      PROA  
ATOM   3908    C LEU P 701      18.331  -2.232   9.443  0.00  0.00      PROA  
ATOM   3909    O LEU P 701      18.150  -2.700   8.367  0.00  0.00      PROA  
ATOM   3910    N PHE P 702      17.744  -1.130   9.872  0.00  0.00      PROA  
ATOM   3911   HN PHE P 702      17.961  -0.725  10.756  0.00  0.00      PROA  
ATOM   3912   CA PHE P 702      16.869  -0.325   9.055  0.00  0.00      PROA  
ATOM   3913   HA PHE P 702      16.111  -0.953   8.612  0.00  0.00      PROA  
ATOM   3914   CB PHE P 702      16.295   0.924   9.863  0.00  0.00      PROA  
ATOM   3915  HB1 PHE P 702      17.136   1.382  10.427  0.00  0.00      PROA  
ATOM   3916  HB2 PHE P 702      15.577   0.472  10.580  0.00  0.00      PROA  
ATOM   3917   CG PHE P 702      15.519   2.068   9.163  0.00  0.00      PROA  
ATOM   3918  CD1 PHE P 702      16.189   3.269   8.955  0.00  0.00      PROA  
ATOM   3919  HD1 PHE P 702      17.204   3.334   9.317  0.00  0.00      PROA  
ATOM   3920  CE1 PHE P 702      15.495   4.364   8.418  0.00  0.00      PROA  
ATOM   3921  HE1 PHE P 702      16.006   5.289   8.194  0.00  0.00      PROA  
ATOM   3922   CZ PHE P 702      14.145   4.210   8.029  0.00  0.00      PROA  
ATOM   3923   HZ PHE P 702      13.573   5.057   7.678  0.00  0.00      PROA  
ATOM   3924  CD2 PHE P 702      14.150   1.948   8.889  0.00  0.00      PROA  
ATOM   3925  HD2 PHE P 702      13.565   1.044   8.975  0.00  0.00      PROA  
ATOM   3926  CE2 PHE P 702      13.468   2.992   8.218  0.00  0.00      PROA  
ATOM   3927  HE2 PHE P 702      12.410   2.942   8.008  0.00  0.00      PROA  
ATOM   3928    C PHE P 702      17.481   0.249   7.684  0.00  0.00      PROA  
ATOM   3929    O PHE P 702      16.948  -0.066   6.579  0.00  0.00      PROA  
ATOM   3930    N PHE P 703      18.607   0.983   7.823  0.00  0.00      PROA  
ATOM   3931   HN PHE P 703      18.943   1.188   8.740  0.00  0.00      PROA  
ATOM   3932   CA PHE P 703      19.498   1.205   6.683  0.00  0.00      PROA  
ATOM   3933   HA PHE P 703      18.877   1.543   5.867  0.00  0.00      PROA  
ATOM   3934   CB PHE P 703      20.530   2.347   7.084  0.00  0.00      PROA  
ATOM   3935  HB1 PHE P 703      21.365   2.557   6.382  0.00  0.00      PROA  
ATOM   3936  HB2 PHE P 703      20.996   2.055   8.049  0.00  0.00      PROA  
ATOM   3937   CG PHE P 703      19.768   3.591   7.224  0.00  0.00      PROA  
ATOM   3938  CD1 PHE P 703      19.148   4.123   6.062  0.00  0.00      PROA  
ATOM   3939  HD1 PHE P 703      19.306   3.620   5.120  0.00  0.00      PROA  
ATOM   3940  CE1 PHE P 703      18.580   5.411   6.151  0.00  0.00      PROA  
ATOM   3941  HE1 PHE P 703      18.025   5.899   5.363  0.00  0.00      PROA  
ATOM   3942   CZ PHE P 703      18.522   6.012   7.418  0.00  0.00      PROA  
ATOM   3943   HZ PHE P 703      17.941   6.916   7.525  0.00  0.00      PROA  
ATOM   3944  CD2 PHE P 703      19.726   4.257   8.451  0.00  0.00      PROA  
ATOM   3945  HD2 PHE P 703      20.173   3.808   9.325  0.00  0.00      PROA  
ATOM   3946  CE2 PHE P 703      19.122   5.477   8.557  0.00  0.00      PROA  
ATOM   3947  HE2 PHE P 703      19.128   6.049   9.473  0.00  0.00      PROA  
ATOM   3948    C PHE P 703      20.191   0.056   5.968  0.00  0.00      PROA  
ATOM   3949    O PHE P 703      20.049  -0.116   4.789  0.00  0.00      PROA  
ATOM   3950    N ALA P 704      20.914  -0.856   6.691  0.00  0.00      PROA  
ATOM   3951   HN ALA P 704      20.880  -0.710   7.677  0.00  0.00      PROA  
ATOM   3952   CA ALA P 704      21.502  -2.037   6.081  0.00  0.00      PROA  
ATOM   3953   HA ALA P 704      22.215  -1.784   5.310  0.00  0.00      PROA  
ATOM   3954   CB ALA P 704      22.096  -2.925   7.156  0.00  0.00      PROA  
ATOM   3955  HB1 ALA P 704      22.847  -2.418   7.800  0.00  0.00      PROA  
ATOM   3956  HB2 ALA P 704      22.539  -3.838   6.703  0.00  0.00      PROA  
ATOM   3957  HB3 ALA P 704      21.267  -3.273   7.808  0.00  0.00      PROA  
ATOM   3958    C ALA P 704      20.546  -2.883   5.178  0.00  0.00      PROA  
ATOM   3959    O ALA P 704      20.850  -3.283   4.065  0.00  0.00      PROA  
ATOM   3960    N THR P 705      19.322  -3.056   5.652  0.00  0.00      PROA  
ATOM   3961   HN THR P 705      19.128  -2.832   6.603  0.00  0.00      PROA  
ATOM   3962   CA THR P 705      18.280  -3.652   4.822  0.00  0.00      PROA  
ATOM   3963   HA THR P 705      18.669  -4.626   4.564  0.00  0.00      PROA  
ATOM   3964   CB THR P 705      17.009  -3.974   5.565  0.00  0.00      PROA  
ATOM   3965   HB THR P 705      16.353  -3.089   5.708  0.00  0.00      PROA  
ATOM   3966  OG1 THR P 705      17.345  -4.656   6.807  0.00  0.00      PROA  
ATOM   3967  HG1 THR P 705      17.534  -4.034   7.514  0.00  0.00      PROA  
ATOM   3968  CG2 THR P 705      16.247  -4.970   4.748  0.00  0.00      PROA  
ATOM   3969 HG21 THR P 705      15.202  -4.924   5.122  0.00  0.00      PROA  
ATOM   3970 HG22 THR P 705      16.710  -5.973   4.862  0.00  0.00      PROA  
ATOM   3971 HG23 THR P 705      16.126  -4.770   3.662  0.00  0.00      PROA  
ATOM   3972    C THR P 705      17.971  -2.920   3.524  0.00  0.00      PROA  
ATOM   3973    O THR P 705      17.986  -3.506   2.465  0.00  0.00      PROA  
ATOM   3974    N PHE P 706      17.831  -1.612   3.555  0.00  0.00      PROA  
ATOM   3975   HN PHE P 706      17.889  -1.069   4.389  0.00  0.00      PROA  
ATOM   3976   CA PHE P 706      17.742  -0.796   2.286  0.00  0.00      PROA  
ATOM   3977   HA PHE P 706      16.939  -1.198   1.686  0.00  0.00      PROA  
ATOM   3978   CB PHE P 706      17.290   0.629   2.678  0.00  0.00      PROA  
ATOM   3979  HB1 PHE P 706      17.791   0.844   3.646  0.00  0.00      PROA  
ATOM   3980  HB2 PHE P 706      16.204   0.712   2.898  0.00  0.00      PROA  
ATOM   3981   CG PHE P 706      17.631   1.759   1.726  0.00  0.00      PROA  
ATOM   3982  CD1 PHE P 706      16.931   1.807   0.452  0.00  0.00      PROA  
ATOM   3983  HD1 PHE P 706      16.188   1.046   0.268  0.00  0.00      PROA  
ATOM   3984  CE1 PHE P 706      17.233   2.856  -0.382  0.00  0.00      PROA  
ATOM   3985  HE1 PHE P 706      16.859   2.828  -1.395  0.00  0.00      PROA  
ATOM   3986   CZ PHE P 706      18.068   3.944   0.032  0.00  0.00      PROA  
ATOM   3987   HZ PHE P 706      18.215   4.779  -0.637  0.00  0.00      PROA  
ATOM   3988  CD2 PHE P 706      18.453   2.847   2.105  0.00  0.00      PROA  
ATOM   3989  HD2 PHE P 706      19.076   2.913   2.985  0.00  0.00      PROA  
ATOM   3990  CE2 PHE P 706      18.592   3.968   1.275  0.00  0.00      PROA  
ATOM   3991  HE2 PHE P 706      19.130   4.853   1.582  0.00  0.00      PROA  
ATOM   3992    C PHE P 706      19.000  -0.751   1.361  0.00  0.00      PROA  
ATOM   3993    O PHE P 706      18.903  -0.924   0.155  0.00  0.00      PROA  
ATOM   3994    N ILE P 707      20.206  -0.576   1.950  0.00  0.00      PROA  
ATOM   3995   HN ILE P 707      20.092  -0.291   2.899  0.00  0.00      PROA  
ATOM   3996   CA ILE P 707      21.519  -0.593   1.348  0.00  0.00      PROA  
ATOM   3997   HA ILE P 707      21.486   0.044   0.476  0.00  0.00      PROA  
ATOM   3998   CB ILE P 707      22.594  -0.067   2.282  0.00  0.00      PROA  
ATOM   3999   HB ILE P 707      22.537  -0.578   3.267  0.00  0.00      PROA  
ATOM   4000  CG2 ILE P 707      24.008  -0.216   1.714  0.00  0.00      PROA  
ATOM   4001 HG21 ILE P 707      24.247  -1.287   1.538  0.00  0.00      PROA  
ATOM   4002 HG22 ILE P 707      24.821   0.199   2.348  0.00  0.00      PROA  
ATOM   4003 HG23 ILE P 707      24.009   0.403   0.791  0.00  0.00      PROA  
ATOM   4004  CG1 ILE P 707      22.258   1.452   2.499  0.00  0.00      PROA  
ATOM   4005 HG11 ILE P 707      21.206   1.510   2.851  0.00  0.00      PROA  
ATOM   4006 HG12 ILE P 707      22.272   1.944   1.504  0.00  0.00      PROA  
ATOM   4007   CD ILE P 707      23.163   2.182   3.500  0.00  0.00      PROA  
ATOM   4008  HD1 ILE P 707      22.800   3.200   3.757  0.00  0.00      PROA  
ATOM   4009  HD2 ILE P 707      24.119   2.416   2.985  0.00  0.00      PROA  
ATOM   4010  HD3 ILE P 707      23.285   1.568   4.418  0.00  0.00      PROA  
ATOM   4011    C ILE P 707      21.876  -1.892   0.740  0.00  0.00      PROA  
ATOM   4012    O ILE P 707      22.304  -1.864  -0.389  0.00  0.00      PROA  
ATOM   4013    N VAL P 708      21.704  -3.051   1.435  0.00  0.00      PROA  
ATOM   4014   HN VAL P 708      21.371  -3.036   2.374  0.00  0.00      PROA  
ATOM   4015   CA VAL P 708      21.942  -4.412   0.778  0.00  0.00      PROA  
ATOM   4016   HA VAL P 708      22.967  -4.393   0.438  0.00  0.00      PROA  
ATOM   4017   CB VAL P 708      22.153  -5.503   1.799  0.00  0.00      PROA  
ATOM   4018   HB VAL P 708      21.219  -5.622   2.389  0.00  0.00      PROA  
ATOM   4019  CG1 VAL P 708      22.486  -6.907   1.130  0.00  0.00      PROA  
ATOM   4020 HG11 VAL P 708      23.448  -6.742   0.599  0.00  0.00      PROA  
ATOM   4021 HG12 VAL P 708      21.624  -7.138   0.468  0.00  0.00      PROA  
ATOM   4022 HG13 VAL P 708      22.758  -7.751   1.800  0.00  0.00      PROA  
ATOM   4023  CG2 VAL P 708      23.362  -5.119   2.657  0.00  0.00      PROA  
ATOM   4024 HG21 VAL P 708      23.563  -5.944   3.374  0.00  0.00      PROA  
ATOM   4025 HG22 VAL P 708      23.252  -4.107   3.102  0.00  0.00      PROA  
ATOM   4026 HG23 VAL P 708      24.353  -5.019   2.165  0.00  0.00      PROA  
ATOM   4027    C VAL P 708      21.030  -4.772  -0.377  0.00  0.00      PROA  
ATOM   4028    O VAL P 708      21.433  -5.059  -1.498  0.00  0.00      PROA  
ATOM   4029    N SER P 709      19.673  -4.703  -0.104  0.00  0.00      PROA  
ATOM   4030   HN SER P 709      19.311  -4.365   0.761  0.00  0.00      PROA  
ATOM   4031   CA SER P 709      18.569  -4.994  -1.025  0.00  0.00      PROA  
ATOM   4032   HA SER P 709      18.754  -6.046  -1.187  0.00  0.00      PROA  
ATOM   4033   CB SER P 709      17.120  -4.764  -0.470  0.00  0.00      PROA  
ATOM   4034  HB1 SER P 709      16.853  -5.430   0.378  0.00  0.00      PROA  
ATOM   4035  HB2 SER P 709      16.346  -4.925  -1.251  0.00  0.00      PROA  
ATOM   4036   OG SER P 709      16.903  -3.457   0.023  0.00  0.00      PROA  
ATOM   4037  HG1 SER P 709      17.164  -3.405   0.946  0.00  0.00      PROA  
ATOM   4038    C SER P 709      18.700  -4.166  -2.313  0.00  0.00      PROA  
ATOM   4039    O SER P 709      18.716  -4.669  -3.416  0.00  0.00      PROA  
ATOM   4040    N SER P 710      19.025  -2.922  -2.103  0.00  0.00      PROA  
ATOM   4041   HN SER P 710      18.940  -2.558  -1.179  0.00  0.00      PROA  
ATOM   4042   CA SER P 710      19.387  -1.921  -3.147  0.00  0.00      PROA  
ATOM   4043   HA SER P 710      18.574  -2.042  -3.847  0.00  0.00      PROA  
ATOM   4044   CB SER P 710      19.335  -0.415  -2.677  0.00  0.00      PROA  
ATOM   4045  HB1 SER P 710      20.014  -0.291  -1.806  0.00  0.00      PROA  
ATOM   4046  HB2 SER P 710      18.291  -0.149  -2.405  0.00  0.00      PROA  
ATOM   4047   OG SER P 710      19.691   0.433  -3.741  0.00  0.00      PROA  
ATOM   4048  HG1 SER P 710      20.644   0.472  -3.633  0.00  0.00      PROA  
ATOM   4049    C SER P 710      20.665  -2.272  -3.869  0.00  0.00      PROA  
ATOM   4050    O SER P 710      20.814  -2.297  -5.060  0.00  0.00      PROA  
ATOM   4051    N THR P 711      21.776  -2.538  -3.136  0.00  0.00      PROA  
ATOM   4052   HN THR P 711      21.697  -2.358  -2.158  0.00  0.00      PROA  
ATOM   4053   CA THR P 711      23.092  -2.876  -3.691  0.00  0.00      PROA  
ATOM   4054   HA THR P 711      23.435  -2.054  -4.303  0.00  0.00      PROA  
ATOM   4055   CB THR P 711      24.229  -3.064  -2.653  0.00  0.00      PROA  
ATOM   4056   HB THR P 711      23.886  -3.888  -1.991  0.00  0.00      PROA  
ATOM   4057  OG1 THR P 711      24.497  -1.827  -1.977  0.00  0.00      PROA  
ATOM   4058  HG1 THR P 711      23.727  -1.671  -1.426  0.00  0.00      PROA  
ATOM   4059  CG2 THR P 711      25.562  -3.279  -3.290  0.00  0.00      PROA  
ATOM   4060 HG21 THR P 711      25.574  -4.269  -3.794  0.00  0.00      PROA  
ATOM   4061 HG22 THR P 711      26.341  -3.284  -2.497  0.00  0.00      PROA  
ATOM   4062 HG23 THR P 711      25.735  -2.497  -4.060  0.00  0.00      PROA  
ATOM   4063    C THR P 711      23.006  -4.132  -4.594  0.00  0.00      PROA  
ATOM   4064    O THR P 711      23.562  -4.204  -5.700  0.00  0.00      PROA  
ATOM   4065    N LEU P 712      22.237  -5.143  -4.225  0.00  0.00      PROA  
ATOM   4066   HN LEU P 712      21.801  -5.113  -3.328  0.00  0.00      PROA  
ATOM   4067   CA LEU P 712      21.876  -6.348  -5.009  0.00  0.00      PROA  
ATOM   4068   HA LEU P 712      22.795  -6.661  -5.481  0.00  0.00      PROA  
ATOM   4069   CB LEU P 712      21.044  -7.465  -4.225  0.00  0.00      PROA  
ATOM   4070  HB1 LEU P 712      20.578  -8.062  -5.037  0.00  0.00      PROA  
ATOM   4071  HB2 LEU P 712      20.173  -7.056  -3.671  0.00  0.00      PROA  
ATOM   4072   CG LEU P 712      21.883  -8.256  -3.217  0.00  0.00      PROA  
ATOM   4073   HG LEU P 712      22.593  -7.546  -2.741  0.00  0.00      PROA  
ATOM   4074  CD1 LEU P 712      21.001  -8.939  -2.171  0.00  0.00      PROA  
ATOM   4075 HD11 LEU P 712      20.330  -8.240  -1.627  0.00  0.00      PROA  
ATOM   4076 HD12 LEU P 712      21.679  -9.482  -1.480  0.00  0.00      PROA  
ATOM   4077 HD13 LEU P 712      20.382  -9.771  -2.570  0.00  0.00      PROA  
ATOM   4078  CD2 LEU P 712      22.657  -9.274  -4.087  0.00  0.00      PROA  
ATOM   4079 HD21 LEU P 712      22.027 -10.148  -4.356  0.00  0.00      PROA  
ATOM   4080 HD22 LEU P 712      23.558  -9.519  -3.485  0.00  0.00      PROA  
ATOM   4081 HD23 LEU P 712      23.048  -8.783  -5.004  0.00  0.00      PROA  
ATOM   4082    C LEU P 712      21.034  -5.926  -6.178  0.00  0.00      PROA  
ATOM   4083    O LEU P 712      21.332  -6.271  -7.364  0.00  0.00      PROA  
ATOM   4084    N LYS P 713      19.961  -5.130  -5.958  0.00  0.00      PROA  
ATOM   4085   HN LYS P 713      19.677  -4.696  -5.106  0.00  0.00      PROA  
ATOM   4086   CA LYS P 713      18.851  -4.836  -6.937  0.00  0.00      PROA  
ATOM   4087   HA LYS P 713      18.567  -5.827  -7.259  0.00  0.00      PROA  
ATOM   4088   CB LYS P 713      17.640  -4.058  -6.261  0.00  0.00      PROA  
ATOM   4089  HB1 LYS P 713      18.076  -3.125  -5.843  0.00  0.00      PROA  
ATOM   4090  HB2 LYS P 713      17.105  -4.603  -5.455  0.00  0.00      PROA  
ATOM   4091   CG LYS P 713      16.657  -3.419  -7.296  0.00  0.00      PROA  
ATOM   4092  HG1 LYS P 713      17.278  -2.778  -7.957  0.00  0.00      PROA  
ATOM   4093  HG2 LYS P 713      16.047  -2.671  -6.746  0.00  0.00      PROA  
ATOM   4094   CD LYS P 713      15.890  -4.508  -8.064  0.00  0.00      PROA  
ATOM   4095  HD1 LYS P 713      16.643  -5.244  -8.417  0.00  0.00      PROA  
ATOM   4096  HD2 LYS P 713      15.427  -4.111  -8.992  0.00  0.00      PROA  
ATOM   4097   CE LYS P 713      14.870  -5.198  -7.198  0.00  0.00      PROA  
ATOM   4098  HE1 LYS P 713      14.183  -4.464  -6.724  0.00  0.00      PROA  
ATOM   4099  HE2 LYS P 713      15.318  -5.860  -6.426  0.00  0.00      PROA  
ATOM   4100   NZ LYS P 713      13.979  -6.073  -7.996  0.00  0.00      PROA  
ATOM   4101  HZ1 LYS P 713      13.331  -6.615  -7.389  0.00  0.00      PROA  
ATOM   4102  HZ2 LYS P 713      14.636  -6.798  -8.347  0.00  0.00      PROA  
ATOM   4103  HZ3 LYS P 713      13.427  -5.588  -8.733  0.00  0.00      PROA  
ATOM   4104    C LYS P 713      19.437  -4.112  -8.146  0.00  0.00      PROA  
ATOM   4105    O LYS P 713      19.015  -4.217  -9.263  0.00  0.00      PROA  
ATOM   4106    N THR P 714      20.552  -3.441  -7.845  0.00  0.00      PROA  
ATOM   4107   HN THR P 714      20.944  -3.369  -6.931  0.00  0.00      PROA  
ATOM   4108   CA THR P 714      21.245  -2.614  -8.751  0.00  0.00      PROA  
ATOM   4109   HA THR P 714      20.790  -2.498  -9.724  0.00  0.00      PROA  
ATOM   4110   CB THR P 714      21.383  -1.188  -8.140  0.00  0.00      PROA  
ATOM   4111   HB THR P 714      21.802  -0.496  -8.902  0.00  0.00      PROA  
ATOM   4112  OG1 THR P 714      22.229  -1.182  -6.974  0.00  0.00      PROA  
ATOM   4113  HG1 THR P 714      21.681  -1.391  -6.214  0.00  0.00      PROA  
ATOM   4114  CG2 THR P 714      20.009  -0.711  -7.843  0.00  0.00      PROA  
ATOM   4115 HG21 THR P 714      19.497  -1.159  -6.964  0.00  0.00      PROA  
ATOM   4116 HG22 THR P 714      19.216  -0.841  -8.610  0.00  0.00      PROA  
ATOM   4117 HG23 THR P 714      20.038   0.394  -7.732  0.00  0.00      PROA  
ATOM   4118    C THR P 714      22.580  -3.167  -9.168  0.00  0.00      PROA  
ATOM   4119    O THR P 714      23.357  -2.467  -9.859  0.00  0.00      PROA  
ATOM   4120    N PHE P 715      22.828  -4.434  -8.790  0.00  0.00      PROA  
ATOM   4121   HN PHE P 715      22.192  -4.987  -8.258  0.00  0.00      PROA  
ATOM   4122   CA PHE P 715      24.031  -5.132  -9.197  0.00  0.00      PROA  
ATOM   4123   HA PHE P 715      24.888  -4.492  -9.045  0.00  0.00      PROA  
ATOM   4124   CB PHE P 715      24.285  -6.431  -8.228  0.00  0.00      PROA  
ATOM   4125  HB1 PHE P 715      23.420  -7.122  -8.321  0.00  0.00      PROA  
ATOM   4126  HB2 PHE P 715      24.413  -6.050  -7.192  0.00  0.00      PROA  
ATOM   4127   CG PHE P 715      25.620  -7.060  -8.545  0.00  0.00      PROA  
ATOM   4128  CD1 PHE P 715      25.798  -8.427  -8.384  0.00  0.00      PROA  
ATOM   4129  HD1 PHE P 715      24.866  -8.955  -8.245  0.00  0.00      PROA  
ATOM   4130  CE1 PHE P 715      27.003  -9.043  -8.642  0.00  0.00      PROA  
ATOM   4131  HE1 PHE P 715      27.063 -10.116  -8.543  0.00  0.00      PROA  
ATOM   4132   CZ PHE P 715      28.131  -8.274  -8.903  0.00  0.00      PROA  
ATOM   4133   HZ PHE P 715      29.091  -8.727  -9.102  0.00  0.00      PROA  
ATOM   4134  CD2 PHE P 715      26.762  -6.287  -8.679  0.00  0.00      PROA  
ATOM   4135  HD2 PHE P 715      26.695  -5.209  -8.643  0.00  0.00      PROA  
ATOM   4136  CE2 PHE P 715      28.066  -6.884  -8.831  0.00  0.00      PROA  
ATOM   4137  HE2 PHE P 715      28.953  -6.279  -8.942  0.00  0.00      PROA  
ATOM   4138    C PHE P 715      23.999  -5.562 -10.694  0.00  0.00      PROA  
ATOM   4139    O PHE P 715      25.008  -5.831 -11.358  0.00  0.00      PROA  
ATOM   4140    N LYS P 716      22.832  -5.636 -11.325  0.00  0.00      PROA  
ATOM   4141   HN LYS P 716      22.044  -5.347 -10.786  0.00  0.00      PROA  
ATOM   4142   CA LYS P 716      22.467  -5.971 -12.663  0.00  0.00      PROA  
ATOM   4143   HA LYS P 716      22.748  -7.007 -12.788  0.00  0.00      PROA  
ATOM   4144   CB LYS P 716      20.894  -5.986 -12.806  0.00  0.00      PROA  
ATOM   4145  HB1 LYS P 716      20.574  -6.466 -11.857  0.00  0.00      PROA  
ATOM   4146  HB2 LYS P 716      20.569  -6.622 -13.658  0.00  0.00      PROA  
ATOM   4147   CG LYS P 716      20.323  -4.600 -12.882  0.00  0.00      PROA  
ATOM   4148  HG1 LYS P 716      20.496  -4.066 -13.841  0.00  0.00      PROA  
ATOM   4149  HG2 LYS P 716      20.783  -3.963 -12.097  0.00  0.00      PROA  
ATOM   4150   CD LYS P 716      18.827  -4.555 -12.688  0.00  0.00      PROA  
ATOM   4151  HD1 LYS P 716      18.731  -5.294 -11.864  0.00  0.00      PROA  
ATOM   4152  HD2 LYS P 716      18.319  -5.075 -13.529  0.00  0.00      PROA  
ATOM   4153   CE LYS P 716      18.031  -3.276 -12.416  0.00  0.00      PROA  
ATOM   4154  HE1 LYS P 716      18.045  -2.800 -13.420  0.00  0.00      PROA  
ATOM   4155  HE2 LYS P 716      18.608  -2.727 -11.642  0.00  0.00      PROA  
ATOM   4156   NZ LYS P 716      16.726  -3.561 -11.972  0.00  0.00      PROA  
ATOM   4157  HZ1 LYS P 716      16.187  -3.824 -12.822  0.00  0.00      PROA  
ATOM   4158  HZ2 LYS P 716      16.239  -2.754 -11.532  0.00  0.00      PROA  
ATOM   4159  HZ3 LYS P 716      16.625  -4.395 -11.358  0.00  0.00      PROA  
ATOM   4160    C LYS P 716      23.141  -5.144 -13.825  0.00  0.00      PROA  
ATOM   4161    O LYS P 716      23.389  -5.640 -14.935  0.00  0.00      PROA  
ATOM   4162    N THR P 717      23.413  -3.838 -13.656  0.00  0.00      PROA  
ATOM   4163   HN THR P 717      23.391  -3.461 -12.734  0.00  0.00      PROA  
ATOM   4164   CA THR P 717      24.204  -3.053 -14.611  0.00  0.00      PROA  
ATOM   4165   HA THR P 717      23.784  -3.165 -15.599  0.00  0.00      PROA  
ATOM   4166   CB THR P 717      24.150  -1.521 -14.396  0.00  0.00      PROA  
ATOM   4167   HB THR P 717      25.106  -1.119 -14.794  0.00  0.00      PROA  
ATOM   4168  OG1 THR P 717      23.932  -1.284 -12.999  0.00  0.00      PROA  
ATOM   4169  HG1 THR P 717      24.693  -1.595 -12.503  0.00  0.00      PROA  
ATOM   4170  CG2 THR P 717      23.005  -0.936 -15.224  0.00  0.00      PROA  
ATOM   4171 HG21 THR P 717      22.071  -1.490 -14.988  0.00  0.00      PROA  
ATOM   4172 HG22 THR P 717      23.164  -0.875 -16.322  0.00  0.00      PROA  
ATOM   4173 HG23 THR P 717      22.855   0.134 -14.964  0.00  0.00      PROA  
ATOM   4174    C THR P 717      25.622  -3.473 -14.763  0.00  0.00      PROA  
ATOM   4175    O THR P 717      26.239  -3.422 -15.829  0.00  0.00      PROA  
ATOM   4176    N SER P 718      26.319  -4.063 -13.777  0.00  0.00      PROA  
ATOM   4177   HN SER P 718      26.004  -3.903 -12.845  0.00  0.00      PROA  
ATOM   4178   CA SER P 718      27.532  -4.777 -14.114  0.00  0.00      PROA  
ATOM   4179   HA SER P 718      28.201  -4.090 -14.611  0.00  0.00      PROA  
ATOM   4180   CB SER P 718      28.318  -5.145 -12.877  0.00  0.00      PROA  
ATOM   4181  HB1 SER P 718      29.218  -5.762 -13.085  0.00  0.00      PROA  
ATOM   4182  HB2 SER P 718      27.667  -5.730 -12.192  0.00  0.00      PROA  
ATOM   4183   OG SER P 718      28.727  -3.958 -12.140  0.00  0.00      PROA  
ATOM   4184  HG1 SER P 718      29.229  -3.397 -12.736  0.00  0.00      PROA  
ATOM   4185    C SER P 718      27.332  -6.015 -15.063  0.00  0.00      PROA  
ATOM   4186    O SER P 718      26.325  -6.744 -15.086  0.00  0.00      PROA  
ATOM   4187    N ARG P 719      28.484  -6.321 -15.748  0.00  0.00      PROA  
ATOM   4188   HN ARG P 719      29.331  -5.824 -15.577  0.00  0.00      PROA  
ATOM   4189   CA ARG P 719      28.393  -7.371 -16.775  0.00  0.00      PROA  
ATOM   4190   HA ARG P 719      27.447  -7.893 -16.768  0.00  0.00      PROA  
ATOM   4191   CB ARG P 719      28.653  -6.797 -18.203  0.00  0.00      PROA  
ATOM   4192  HB1 ARG P 719      27.764  -6.147 -18.345  0.00  0.00      PROA  
ATOM   4193  HB2 ARG P 719      28.562  -7.668 -18.887  0.00  0.00      PROA  
ATOM   4194   CG ARG P 719      29.965  -6.021 -18.478  0.00  0.00      PROA  
ATOM   4195  HG1 ARG P 719      30.303  -6.528 -19.406  0.00  0.00      PROA  
ATOM   4196  HG2 ARG P 719      30.631  -6.163 -17.601  0.00  0.00      PROA  
ATOM   4197   CD ARG P 719      29.801  -4.531 -18.655  0.00  0.00      PROA  
ATOM   4198  HD1 ARG P 719      29.273  -4.174 -17.745  0.00  0.00      PROA  
ATOM   4199  HD2 ARG P 719      29.086  -4.368 -19.490  0.00  0.00      PROA  
ATOM   4200   NE ARG P 719      31.149  -3.889 -18.884  0.00  0.00      PROA  
ATOM   4201   HE ARG P 719      31.992  -4.400 -19.054  0.00  0.00      PROA  
ATOM   4202   CZ ARG P 719      31.368  -2.594 -19.047  0.00  0.00      PROA  
ATOM   4203  NH1 ARG P 719      30.374  -1.790 -18.957  0.00  0.00      PROA  
ATOM   4204 HH11 ARG P 719      29.541  -2.117 -18.512  0.00  0.00      PROA  
ATOM   4205 HH12 ARG P 719      30.582  -0.846 -18.701  0.00  0.00      PROA  
ATOM   4206  NH2 ARG P 719      32.580  -2.094 -19.136  0.00  0.00      PROA  
ATOM   4207 HH21 ARG P 719      33.380  -2.688 -19.222  0.00  0.00      PROA  
ATOM   4208 HH22 ARG P 719      32.558  -1.094 -19.118  0.00  0.00      PROA  
ATOM   4209    C ARG P 719      29.387  -8.469 -16.642  0.00  0.00      PROA  
ATOM   4210    O ARG P 719      29.563  -9.252 -17.563  0.00  0.00      PROA  
ATOM   4211    N TYR P 720      30.202  -8.622 -15.522  0.00  0.00      PROA  
ATOM   4212   HN TYR P 720      29.945  -8.218 -14.647  0.00  0.00      PROA  
ATOM   4213   CA TYR P 720      31.233  -9.550 -15.449  0.00  0.00      PROA  
ATOM   4214   HA TYR P 720      31.826  -9.534 -16.351  0.00  0.00      PROA  
ATOM   4215   CB TYR P 720      32.402  -9.277 -14.491  0.00  0.00      PROA  
ATOM   4216  HB1 TYR P 720      33.137  -8.532 -14.862  0.00  0.00      PROA  
ATOM   4217  HB2 TYR P 720      33.029 -10.187 -14.375  0.00  0.00      PROA  
ATOM   4218   CG TYR P 720      32.032  -8.932 -13.099  0.00  0.00      PROA  
ATOM   4219  CD1 TYR P 720      32.064  -9.784 -12.051  0.00  0.00      PROA  
ATOM   4220  HD1 TYR P 720      32.259 -10.838 -12.180  0.00  0.00      PROA  
ATOM   4221  CE1 TYR P 720      31.903  -9.340 -10.723  0.00  0.00      PROA  
ATOM   4222  HE1 TYR P 720      31.832  -9.978  -9.854  0.00  0.00      PROA  
ATOM   4223   CZ TYR P 720      31.577  -7.975 -10.467  0.00  0.00      PROA  
ATOM   4224   OH TYR P 720      31.538  -7.403  -9.221  0.00  0.00      PROA  
ATOM   4225   HH TYR P 720      31.730  -6.473  -9.361  0.00  0.00      PROA  
ATOM   4226  CD2 TYR P 720      31.679  -7.566 -12.886  0.00  0.00      PROA  
ATOM   4227  HD2 TYR P 720      31.574  -6.889 -13.720  0.00  0.00      PROA  
ATOM   4228  CE2 TYR P 720      31.504  -7.090 -11.611  0.00  0.00      PROA  
ATOM   4229  HE2 TYR P 720      31.238  -6.059 -11.428  0.00  0.00      PROA  
ATOM   4230    C TYR P 720      30.685 -11.005 -15.319  0.00  0.00      PROA  
ATOM   4231    O TYR P 720      31.322 -11.894 -15.897  0.00  0.00      PROA  
ATOM   4232    N PHE P 721      29.524 -11.226 -14.672  0.00  0.00      PROA  
ATOM   4233   HN PHE P 721      29.164 -10.397 -14.251  0.00  0.00      PROA  
ATOM   4234   CA PHE P 721      28.925 -12.553 -14.686  0.00  0.00      PROA  
ATOM   4235   HA PHE P 721      29.640 -13.341 -14.872  0.00  0.00      PROA  
ATOM   4236   CB PHE P 721      28.189 -12.718 -13.390  0.00  0.00      PROA  
ATOM   4237  HB1 PHE P 721      27.756 -13.740 -13.446  0.00  0.00      PROA  
ATOM   4238  HB2 PHE P 721      27.374 -11.967 -13.315  0.00  0.00      PROA  
ATOM   4239   CG PHE P 721      28.953 -12.689 -12.157  0.00  0.00      PROA  
ATOM   4240  CD1 PHE P 721      30.273 -13.228 -12.057  0.00  0.00      PROA  
ATOM   4241  HD1 PHE P 721      30.563 -13.818 -12.913  0.00  0.00      PROA  
ATOM   4242  CE1 PHE P 721      31.031 -13.023 -10.886  0.00  0.00      PROA  
ATOM   4243  HE1 PHE P 721      32.021 -13.445 -10.985  0.00  0.00      PROA  
ATOM   4244   CZ PHE P 721      30.476 -12.427  -9.786  0.00  0.00      PROA  
ATOM   4245   HZ PHE P 721      31.187 -12.217  -9.001  0.00  0.00      PROA  
ATOM   4246  CD2 PHE P 721      28.403 -11.977 -11.011  0.00  0.00      PROA  
ATOM   4247  HD2 PHE P 721      27.412 -11.552 -11.074  0.00  0.00      PROA  
ATOM   4248  CE2 PHE P 721      29.237 -11.875  -9.862  0.00  0.00      PROA  
ATOM   4249  HE2 PHE P 721      28.865 -11.390  -8.972  0.00  0.00      PROA  
ATOM   4250    C PHE P 721      27.949 -12.586 -15.846  0.00  0.00      PROA  
ATOM   4251    O PHE P 721      27.434 -11.507 -16.191  0.00  0.00      PROA  
ATOM   4252    N PRO P 722      27.661 -13.779 -16.478  0.00  0.00      PROA  
ATOM   4253   CD PRO P 722      28.273 -15.056 -16.063  0.00  0.00      PROA  
ATOM   4254  HD1 PRO P 722      28.311 -15.230 -14.967  0.00  0.00      PROA  
ATOM   4255  HD2 PRO P 722      29.354 -15.010 -16.318  0.00  0.00      PROA  
ATOM   4256   CA PRO P 722      26.608 -14.046 -17.513  0.00  0.00      PROA  
ATOM   4257   HA PRO P 722      27.097 -13.661 -18.395  0.00  0.00      PROA  
ATOM   4258   CB PRO P 722      26.465 -15.611 -17.443  0.00  0.00      PROA  
ATOM   4259  HB1 PRO P 722      26.124 -15.971 -18.437  0.00  0.00      PROA  
ATOM   4260  HB2 PRO P 722      25.760 -15.801 -16.605  0.00  0.00      PROA  
ATOM   4261   CG PRO P 722      27.717 -16.132 -16.984  0.00  0.00      PROA  
ATOM   4262  HG1 PRO P 722      27.701 -16.964 -16.248  0.00  0.00      PROA  
ATOM   4263  HG2 PRO P 722      28.416 -16.397 -17.805  0.00  0.00      PROA  
ATOM   4264    C PRO P 722      25.256 -13.364 -17.431  0.00  0.00      PROA  
ATOM   4265    O PRO P 722      24.915 -13.050 -16.313  0.00  0.00      PROA  
ATOM   4266    N THR P 723      24.506 -13.229 -18.512  0.00  0.00      PROA  
ATOM   4267   HN THR P 723      24.860 -13.528 -19.395  0.00  0.00      PROA  
ATOM   4268   CA THR P 723      23.248 -12.589 -18.609  0.00  0.00      PROA  
ATOM   4269   HA THR P 723      23.451 -11.543 -18.434  0.00  0.00      PROA  
ATOM   4270   CB THR P 723      22.577 -12.978 -19.938  0.00  0.00      PROA  
ATOM   4271   HB THR P 723      21.544 -12.571 -19.961  0.00  0.00      PROA  
ATOM   4272  OG1 THR P 723      22.502 -14.363 -20.128  0.00  0.00      PROA  
ATOM   4273  HG1 THR P 723      23.409 -14.652 -20.247  0.00  0.00      PROA  
ATOM   4274  CG2 THR P 723      23.294 -12.316 -21.135  0.00  0.00      PROA  
ATOM   4275 HG21 THR P 723      23.447 -11.245 -20.880  0.00  0.00      PROA  
ATOM   4276 HG22 THR P 723      22.743 -12.394 -22.097  0.00  0.00      PROA  
ATOM   4277 HG23 THR P 723      24.315 -12.742 -21.232  0.00  0.00      PROA  
ATOM   4278    C THR P 723      22.165 -12.988 -17.585  0.00  0.00      PROA  
ATOM   4279    O THR P 723      21.447 -12.162 -17.030  0.00  0.00      PROA  
ATOM   4280    N ARG P 724      21.958 -14.301 -17.387  0.00  0.00      PROA  
ATOM   4281   HN ARG P 724      22.344 -14.826 -18.142  0.00  0.00      PROA  
ATOM   4282   CA ARG P 724      20.978 -14.885 -16.448  0.00  0.00      PROA  
ATOM   4283   HA ARG P 724      20.027 -14.469 -16.746  0.00  0.00      PROA  
ATOM   4284   CB ARG P 724      20.981 -16.484 -16.552  0.00  0.00      PROA  
ATOM   4285  HB1 ARG P 724      20.689 -16.756 -17.589  0.00  0.00      PROA  
ATOM   4286  HB2 ARG P 724      20.153 -16.861 -15.913  0.00  0.00      PROA  
ATOM   4287   CG ARG P 724      22.327 -17.156 -16.139  0.00  0.00      PROA  
ATOM   4288  HG1 ARG P 724      22.536 -17.062 -15.052  0.00  0.00      PROA  
ATOM   4289  HG2 ARG P 724      23.117 -16.526 -16.602  0.00  0.00      PROA  
ATOM   4290   CD ARG P 724      22.473 -18.678 -16.556  0.00  0.00      PROA  
ATOM   4291  HD1 ARG P 724      22.257 -18.803 -17.639  0.00  0.00      PROA  
ATOM   4292  HD2 ARG P 724      21.673 -19.209 -15.998  0.00  0.00      PROA  
ATOM   4293   NE ARG P 724      23.873 -19.063 -16.076  0.00  0.00      PROA  
ATOM   4294   HE ARG P 724      24.142 -19.173 -15.119  0.00  0.00      PROA  
ATOM   4295   CZ ARG P 724      24.907 -19.236 -16.860  0.00  0.00      PROA  
ATOM   4296  NH1 ARG P 724      24.805 -19.360 -18.125  0.00  0.00      PROA  
ATOM   4297 HH11 ARG P 724      23.918 -19.653 -18.482  0.00  0.00      PROA  
ATOM   4298 HH12 ARG P 724      25.592 -19.827 -18.528  0.00  0.00      PROA  
ATOM   4299  NH2 ARG P 724      26.117 -19.306 -16.354  0.00  0.00      PROA  
ATOM   4300 HH21 ARG P 724      26.286 -18.986 -15.422  0.00  0.00      PROA  
ATOM   4301 HH22 ARG P 724      26.942 -19.182 -16.906  0.00  0.00      PROA  
ATOM   4302    C ARG P 724      21.176 -14.411 -15.029  0.00  0.00      PROA  
ATOM   4303    O ARG P 724      20.303 -14.164 -14.201  0.00  0.00      PROA  
ATOM   4304    N VAL P 725      22.428 -14.199 -14.588  0.00  0.00      PROA  
ATOM   4305   HN VAL P 725      23.215 -14.316 -15.188  0.00  0.00      PROA  
ATOM   4306   CA VAL P 725      22.784 -13.752 -13.254  0.00  0.00      PROA  
ATOM   4307   HA VAL P 725      22.425 -14.415 -12.481  0.00  0.00      PROA  
ATOM   4308   CB VAL P 725      24.315 -13.712 -13.316  0.00  0.00      PROA  
ATOM   4309   HB VAL P 725      24.591 -13.053 -14.167  0.00  0.00      PROA  
ATOM   4310  CG1 VAL P 725      24.943 -13.170 -11.992  0.00  0.00      PROA  
ATOM   4311 HG11 VAL P 725      26.005 -13.473 -11.869  0.00  0.00      PROA  
ATOM   4312 HG12 VAL P 725      24.452 -13.565 -11.077  0.00  0.00      PROA  
ATOM   4313 HG13 VAL P 725      24.908 -12.061 -12.035  0.00  0.00      PROA  
ATOM   4314  CG2 VAL P 725      24.937 -15.078 -13.597  0.00  0.00      PROA  
ATOM   4315 HG21 VAL P 725      24.411 -15.611 -14.417  0.00  0.00      PROA  
ATOM   4316 HG22 VAL P 725      24.885 -15.738 -12.706  0.00  0.00      PROA  
ATOM   4317 HG23 VAL P 725      25.989 -14.950 -13.933  0.00  0.00      PROA  
ATOM   4318    C VAL P 725      22.303 -12.357 -12.852  0.00  0.00      PROA  
ATOM   4319    O VAL P 725      21.819 -12.180 -11.754  0.00  0.00      PROA  
ATOM   4320    N ARG P 726      22.379 -11.393 -13.875  0.00  0.00      PROA  
ATOM   4321   HN ARG P 726      22.590 -11.665 -14.811  0.00  0.00      PROA  
ATOM   4322   CA ARG P 726      22.047  -9.987 -13.751  0.00  0.00      PROA  
ATOM   4323   HA ARG P 726      22.670  -9.494 -13.019  0.00  0.00      PROA  
ATOM   4324   CB ARG P 726      22.349  -9.303 -15.142  0.00  0.00      PROA  
ATOM   4325  HB1 ARG P 726      22.349  -8.211 -14.938  0.00  0.00      PROA  
ATOM   4326  HB2 ARG P 726      21.690  -9.669 -15.958  0.00  0.00      PROA  
ATOM   4327   CG ARG P 726      23.757  -9.636 -15.644  0.00  0.00      PROA  
ATOM   4328  HG1 ARG P 726      23.682 -10.710 -15.916  0.00  0.00      PROA  
ATOM   4329  HG2 ARG P 726      24.442  -9.404 -14.801  0.00  0.00      PROA  
ATOM   4330   CD ARG P 726      24.173  -8.963 -16.887  0.00  0.00      PROA  
ATOM   4331  HD1 ARG P 726      24.391  -7.883 -16.740  0.00  0.00      PROA  
ATOM   4332  HD2 ARG P 726      23.443  -8.981 -17.724  0.00  0.00      PROA  
ATOM   4333   NE ARG P 726      25.407  -9.653 -17.420  0.00  0.00      PROA  
ATOM   4334   HE ARG P 726      25.943 -10.300 -16.877  0.00  0.00      PROA  
ATOM   4335   CZ ARG P 726      25.802  -9.681 -18.700  0.00  0.00      PROA  
ATOM   4336  NH1 ARG P 726      26.872 -10.443 -18.947  0.00  0.00      PROA  
ATOM   4337 HH11 ARG P 726      27.228 -10.876 -18.119  0.00  0.00      PROA  
ATOM   4338 HH12 ARG P 726      27.389 -10.462 -19.802  0.00  0.00      PROA  
ATOM   4339  NH2 ARG P 726      25.369  -8.850 -19.594  0.00  0.00      PROA  
ATOM   4340 HH21 ARG P 726      25.105  -7.936 -19.287  0.00  0.00      PROA  
ATOM   4341 HH22 ARG P 726      25.805  -8.865 -20.493  0.00  0.00      PROA  
ATOM   4342    C ARG P 726      20.577  -9.787 -13.538  0.00  0.00      PROA  
ATOM   4343    O ARG P 726      20.215  -8.812 -12.800  0.00  0.00      PROA  
ATOM   4344    N SER P 727      19.622 -10.646 -14.040  0.00  0.00      PROA  
ATOM   4345   HN SER P 727      19.923 -11.251 -14.773  0.00  0.00      PROA  
ATOM   4346   CA SER P 727      18.307 -10.688 -13.587  0.00  0.00      PROA  
ATOM   4347   HA SER P 727      18.030  -9.678 -13.322  0.00  0.00      PROA  
ATOM   4348   CB SER P 727      17.209 -11.241 -14.553  0.00  0.00      PROA  
ATOM   4349  HB1 SER P 727      16.773 -10.411 -15.149  0.00  0.00      PROA  
ATOM   4350  HB2 SER P 727      16.346 -11.623 -13.967  0.00  0.00      PROA  
ATOM   4351   OG SER P 727      17.715 -12.365 -15.293  0.00  0.00      PROA  
ATOM   4352  HG1 SER P 727      17.685 -13.198 -14.818  0.00  0.00      PROA  
ATOM   4353    C SER P 727      18.153 -11.381 -12.296  0.00  0.00      PROA  
ATOM   4354    O SER P 727      17.393 -10.885 -11.480  0.00  0.00      PROA  
ATOM   4355    N THR P 728      18.859 -12.484 -12.073  0.00  0.00      PROA  
ATOM   4356   HN THR P 728      19.548 -12.778 -12.731  0.00  0.00      PROA  
ATOM   4357   CA THR P 728      18.740 -13.264 -10.858  0.00  0.00      PROA  
ATOM   4358   HA THR P 728      17.708 -13.561 -10.747  0.00  0.00      PROA  
ATOM   4359   CB THR P 728      19.547 -14.580 -10.799  0.00  0.00      PROA  
ATOM   4360   HB THR P 728      20.635 -14.359 -10.822  0.00  0.00      PROA  
ATOM   4361  OG1 THR P 728      19.279 -15.319 -11.984  0.00  0.00      PROA  
ATOM   4362  HG1 THR P 728      19.736 -14.866 -12.697  0.00  0.00      PROA  
ATOM   4363  CG2 THR P 728      19.028 -15.417  -9.650  0.00  0.00      PROA  
ATOM   4364 HG21 THR P 728      17.956 -15.677  -9.781  0.00  0.00      PROA  
ATOM   4365 HG22 THR P 728      19.305 -14.948  -8.682  0.00  0.00      PROA  
ATOM   4366 HG23 THR P 728      19.476 -16.434  -9.675  0.00  0.00      PROA  
ATOM   4367    C THR P 728      19.055 -12.519  -9.556  0.00  0.00      PROA  
ATOM   4368    O THR P 728      18.296 -12.554  -8.569  0.00  0.00      PROA  
ATOM   4369    N VAL P 729      20.104 -11.771  -9.533  0.00  0.00      PROA  
ATOM   4370   HN VAL P 729      20.861 -11.959 -10.153  0.00  0.00      PROA  
ATOM   4371   CA VAL P 729      20.407 -10.814  -8.475  0.00  0.00      PROA  
ATOM   4372   HA VAL P 729      20.249 -11.304  -7.525  0.00  0.00      PROA  
ATOM   4373   CB VAL P 729      21.827 -10.293  -8.490  0.00  0.00      PROA  
ATOM   4374   HB VAL P 729      22.081  -9.719  -7.573  0.00  0.00      PROA  
ATOM   4375  CG1 VAL P 729      22.773 -11.522  -8.538  0.00  0.00      PROA  
ATOM   4376 HG11 VAL P 729      22.368 -12.386  -7.969  0.00  0.00      PROA  
ATOM   4377 HG12 VAL P 729      23.848 -11.333  -8.336  0.00  0.00      PROA  
ATOM   4378 HG13 VAL P 729      22.739 -11.971  -9.554  0.00  0.00      PROA  
ATOM   4379  CG2 VAL P 729      22.089  -9.322  -9.704  0.00  0.00      PROA  
ATOM   4380 HG21 VAL P 729      23.149  -8.995  -9.761  0.00  0.00      PROA  
ATOM   4381 HG22 VAL P 729      21.575  -8.371  -9.447  0.00  0.00      PROA  
ATOM   4382 HG23 VAL P 729      21.844  -9.675 -10.729  0.00  0.00      PROA  
ATOM   4383    C VAL P 729      19.409  -9.660  -8.346  0.00  0.00      PROA  
ATOM   4384    O VAL P 729      19.163  -9.262  -7.261  0.00  0.00      PROA  
ATOM   4385    N SER P 730      18.856  -9.194  -9.433  0.00  0.00      PROA  
ATOM   4386   HN SER P 730      19.233  -9.548 -10.285  0.00  0.00      PROA  
ATOM   4387   CA SER P 730      17.832  -8.160  -9.463  0.00  0.00      PROA  
ATOM   4388   HA SER P 730      18.072  -7.379  -8.758  0.00  0.00      PROA  
ATOM   4389   CB SER P 730      17.717  -7.527 -10.860  0.00  0.00      PROA  
ATOM   4390  HB1 SER P 730      17.590  -8.262 -11.683  0.00  0.00      PROA  
ATOM   4391  HB2 SER P 730      18.676  -6.981 -10.994  0.00  0.00      PROA  
ATOM   4392   OG SER P 730      16.698  -6.590 -11.090  0.00  0.00      PROA  
ATOM   4393  HG1 SER P 730      16.142  -7.079 -11.700  0.00  0.00      PROA  
ATOM   4394    C SER P 730      16.444  -8.783  -9.022  0.00  0.00      PROA  
ATOM   4395    O SER P 730      15.753  -8.169  -8.224  0.00  0.00      PROA  
ATOM   4396    N ASP P 731      16.024 -10.026  -9.408  0.00  0.00      PROA  
ATOM   4397   HN ASP P 731      16.670 -10.399 -10.070  0.00  0.00      PROA  
ATOM   4398   CA ASP P 731      14.859 -10.780  -9.084  0.00  0.00      PROA  
ATOM   4399   HA ASP P 731      14.038 -10.118  -9.315  0.00  0.00      PROA  
ATOM   4400   CB ASP P 731      14.911 -12.073  -9.949  0.00  0.00      PROA  
ATOM   4401  HB1 ASP P 731      14.225 -12.826  -9.506  0.00  0.00      PROA  
ATOM   4402  HB2 ASP P 731      15.879 -12.607 -10.058  0.00  0.00      PROA  
ATOM   4403   CG ASP P 731      14.419 -11.871 -11.308  0.00  0.00      PROA  
ATOM   4404  OD1 ASP P 731      14.566 -12.738 -12.170  0.00  0.00      PROA  
ATOM   4405  OD2 ASP P 731      13.544 -10.917 -11.498  0.00  0.00      PROA  
ATOM   4406    C ASP P 731      14.606 -11.095  -7.593  0.00  0.00      PROA  
ATOM   4407    O ASP P 731      13.477 -10.993  -7.139  0.00  0.00      PROA  
ATOM   4408    N PHE P 732      15.675 -11.397  -6.921  0.00  0.00      PROA  
ATOM   4409   HN PHE P 732      16.474 -11.740  -7.408  0.00  0.00      PROA  
ATOM   4410   CA PHE P 732      15.640 -11.881  -5.591  0.00  0.00      PROA  
ATOM   4411   HA PHE P 732      14.654 -11.837  -5.153  0.00  0.00      PROA  
ATOM   4412   CB PHE P 732      16.357 -13.315  -5.566  0.00  0.00      PROA  
ATOM   4413  HB1 PHE P 732      16.434 -13.742  -4.543  0.00  0.00      PROA  
ATOM   4414  HB2 PHE P 732      17.415 -13.160  -5.866  0.00  0.00      PROA  
ATOM   4415   CG PHE P 732      15.488 -14.184  -6.515  0.00  0.00      PROA  
ATOM   4416  CD1 PHE P 732      14.119 -14.488  -6.157  0.00  0.00      PROA  
ATOM   4417  HD1 PHE P 732      13.720 -14.032  -5.263  0.00  0.00      PROA  
ATOM   4418  CE1 PHE P 732      13.399 -15.351  -6.957  0.00  0.00      PROA  
ATOM   4419  HE1 PHE P 732      12.359 -15.452  -6.683  0.00  0.00      PROA  
ATOM   4420   CZ PHE P 732      13.986 -15.950  -8.087  0.00  0.00      PROA  
ATOM   4421   HZ PHE P 732      13.546 -16.736  -8.684  0.00  0.00      PROA  
ATOM   4422  CD2 PHE P 732      16.038 -14.748  -7.651  0.00  0.00      PROA  
ATOM   4423  HD2 PHE P 732      17.076 -14.584  -7.903  0.00  0.00      PROA  
ATOM   4424  CE2 PHE P 732      15.266 -15.615  -8.448  0.00  0.00      PROA  
ATOM   4425  HE2 PHE P 732      15.795 -16.082  -9.265  0.00  0.00      PROA  
ATOM   4426    C PHE P 732      16.327 -11.025  -4.563  0.00  0.00      PROA  
ATOM   4427    O PHE P 732      16.439 -11.454  -3.398  0.00  0.00      PROA  
ATOM   4428    N ALA P 733      16.690  -9.781  -4.922  0.00  0.00      PROA  
ATOM   4429   HN ALA P 733      16.348  -9.442  -5.795  0.00  0.00      PROA  
ATOM   4430   CA ALA P 733      17.575  -8.918  -4.112  0.00  0.00      PROA  
ATOM   4431   HA ALA P 733      18.571  -9.305  -3.957  0.00  0.00      PROA  
ATOM   4432   CB ALA P 733      17.540  -7.609  -4.954  0.00  0.00      PROA  
ATOM   4433  HB1 ALA P 733      16.492  -7.390  -5.252  0.00  0.00      PROA  
ATOM   4434  HB2 ALA P 733      18.042  -7.803  -5.925  0.00  0.00      PROA  
ATOM   4435  HB3 ALA P 733      18.047  -6.766  -4.438  0.00  0.00      PROA  
ATOM   4436    C ALA P 733      16.978  -8.576  -2.735  0.00  0.00      PROA  
ATOM   4437    O ALA P 733      17.644  -8.634  -1.728  0.00  0.00      PROA  
ATOM   4438    N VAL P 734      15.674  -8.188  -2.609  0.00  0.00      PROA  
ATOM   4439   HN VAL P 734      15.077  -8.102  -3.403  0.00  0.00      PROA  
ATOM   4440   CA VAL P 734      15.027  -7.958  -1.323  0.00  0.00      PROA  
ATOM   4441   HA VAL P 734      15.685  -7.312  -0.760  0.00  0.00      PROA  
ATOM   4442   CB VAL P 734      13.833  -6.995  -1.501  0.00  0.00      PROA  
ATOM   4443   HB VAL P 734      14.264  -6.024  -1.826  0.00  0.00      PROA  
ATOM   4444  CG1 VAL P 734      12.750  -7.445  -2.503  0.00  0.00      PROA  
ATOM   4445 HG11 VAL P 734      12.122  -6.555  -2.723  0.00  0.00      PROA  
ATOM   4446 HG12 VAL P 734      12.155  -8.265  -2.047  0.00  0.00      PROA  
ATOM   4447 HG13 VAL P 734      13.219  -7.735  -3.468  0.00  0.00      PROA  
ATOM   4448  CG2 VAL P 734      13.137  -6.792  -0.114  0.00  0.00      PROA  
ATOM   4449 HG21 VAL P 734      12.666  -7.752   0.186  0.00  0.00      PROA  
ATOM   4450 HG22 VAL P 734      12.328  -6.040   0.009  0.00  0.00      PROA  
ATOM   4451 HG23 VAL P 734      13.904  -6.666   0.680  0.00  0.00      PROA  
ATOM   4452    C VAL P 734      14.730  -9.269  -0.573  0.00  0.00      PROA  
ATOM   4453    O VAL P 734      14.961  -9.427   0.639  0.00  0.00      PROA  
ATOM   4454    N PHE P 735      14.224 -10.209  -1.322  0.00  0.00      PROA  
ATOM   4455   HN PHE P 735      13.978 -10.105  -2.283  0.00  0.00      PROA  
ATOM   4456   CA PHE P 735      13.944 -11.624  -0.878  0.00  0.00      PROA  
ATOM   4457   HA PHE P 735      13.147 -11.419  -0.179  0.00  0.00      PROA  
ATOM   4458   CB PHE P 735      13.388 -12.507  -2.018  0.00  0.00      PROA  
ATOM   4459  HB1 PHE P 735      14.000 -12.431  -2.941  0.00  0.00      PROA  
ATOM   4460  HB2 PHE P 735      12.352 -12.147  -2.200  0.00  0.00      PROA  
ATOM   4461   CG PHE P 735      13.321 -13.978  -1.714  0.00  0.00      PROA  
ATOM   4462  CD1 PHE P 735      14.333 -14.877  -2.197  0.00  0.00      PROA  
ATOM   4463  HD1 PHE P 735      15.174 -14.396  -2.673  0.00  0.00      PROA  
ATOM   4464  CE1 PHE P 735      14.311 -16.168  -1.869  0.00  0.00      PROA  
ATOM   4465  HE1 PHE P 735      15.120 -16.716  -2.329  0.00  0.00      PROA  
ATOM   4466   CZ PHE P 735      13.327 -16.659  -1.049  0.00  0.00      PROA  
ATOM   4467   HZ PHE P 735      13.433 -17.683  -0.723  0.00  0.00      PROA  
ATOM   4468  CD2 PHE P 735      12.288 -14.513  -0.902  0.00  0.00      PROA  
ATOM   4469  HD2 PHE P 735      11.557 -13.762  -0.640  0.00  0.00      PROA  
ATOM   4470  CE2 PHE P 735      12.223 -15.825  -0.574  0.00  0.00      PROA  
ATOM   4471  HE2 PHE P 735      11.481 -16.233   0.097  0.00  0.00      PROA  
ATOM   4472    C PHE P 735      15.099 -12.285  -0.128  0.00  0.00      PROA  
ATOM   4473    O PHE P 735      14.886 -12.865   0.958  0.00  0.00      PROA  
ATOM   4474    N LEU P 736      16.348 -12.104  -0.600  0.00  0.00      PROA  
ATOM   4475   HN LEU P 736      16.301 -11.585  -1.451  0.00  0.00      PROA  
ATOM   4476   CA LEU P 736      17.573 -12.654  -0.060  0.00  0.00      PROA  
ATOM   4477   HA LEU P 736      17.402 -13.693   0.176  0.00  0.00      PROA  
ATOM   4478   CB LEU P 736      18.631 -12.662  -1.218  0.00  0.00      PROA  
ATOM   4479  HB1 LEU P 736      19.639 -12.624  -0.752  0.00  0.00      PROA  
ATOM   4480  HB2 LEU P 736      18.511 -11.656  -1.673  0.00  0.00      PROA  
ATOM   4481   CG LEU P 736      18.500 -13.793  -2.257  0.00  0.00      PROA  
ATOM   4482   HG LEU P 736      17.409 -13.854  -2.457  0.00  0.00      PROA  
ATOM   4483  CD1 LEU P 736      19.283 -13.348  -3.439  0.00  0.00      PROA  
ATOM   4484 HD11 LEU P 736      20.360 -13.445  -3.186  0.00  0.00      PROA  
ATOM   4485 HD12 LEU P 736      18.996 -12.323  -3.757  0.00  0.00      PROA  
ATOM   4486 HD13 LEU P 736      19.066 -14.127  -4.200  0.00  0.00      PROA  
ATOM   4487  CD2 LEU P 736      19.176 -15.091  -1.762  0.00  0.00      PROA  
ATOM   4488 HD21 LEU P 736      20.250 -14.811  -1.819  0.00  0.00      PROA  
ATOM   4489 HD22 LEU P 736      18.964 -16.025  -2.325  0.00  0.00      PROA  
ATOM   4490 HD23 LEU P 736      19.011 -15.199  -0.668  0.00  0.00      PROA  
ATOM   4491    C LEU P 736      18.134 -11.876   1.134  0.00  0.00      PROA  
ATOM   4492    O LEU P 736      18.725 -12.248   2.153  0.00  0.00      PROA  
ATOM   4493    N THR P 737      17.743 -10.580   1.072  0.00  0.00      PROA  
ATOM   4494   HN THR P 737      17.133 -10.262   0.351  0.00  0.00      PROA  
ATOM   4495   CA THR P 737      18.108  -9.716   2.170  0.00  0.00      PROA  
ATOM   4496   HA THR P 737      19.124  -9.951   2.452  0.00  0.00      PROA  
ATOM   4497   CB THR P 737      18.066  -8.236   1.750  0.00  0.00      PROA  
ATOM   4498   HB THR P 737      17.012  -8.004   1.485  0.00  0.00      PROA  
ATOM   4499  OG1 THR P 737      18.917  -7.992   0.631  0.00  0.00      PROA  
ATOM   4500  HG1 THR P 737      18.588  -8.518  -0.101  0.00  0.00      PROA  
ATOM   4501  CG2 THR P 737      18.509  -7.299   2.880  0.00  0.00      PROA  
ATOM   4502 HG21 THR P 737      18.361  -6.254   2.532  0.00  0.00      PROA  
ATOM   4503 HG22 THR P 737      19.606  -7.345   3.048  0.00  0.00      PROA  
ATOM   4504 HG23 THR P 737      17.979  -7.418   3.849  0.00  0.00      PROA  
ATOM   4505    C THR P 737      17.312  -9.940   3.388  0.00  0.00      PROA  
ATOM   4506    O THR P 737      17.778  -9.936   4.534  0.00  0.00      PROA  
ATOM   4507    N ILE P 738      16.040 -10.247   3.245  0.00  0.00      PROA  
ATOM   4508   HN ILE P 738      15.488 -10.255   2.415  0.00  0.00      PROA  
ATOM   4509   CA ILE P 738      15.196 -10.387   4.449  0.00  0.00      PROA  
ATOM   4510   HA ILE P 738      15.556  -9.573   5.060  0.00  0.00      PROA  
ATOM   4511   CB ILE P 738      13.676 -10.114   4.298  0.00  0.00      PROA  
ATOM   4512   HB ILE P 738      13.245 -10.306   5.304  0.00  0.00      PROA  
ATOM   4513  CG2 ILE P 738      13.587  -8.596   4.048  0.00  0.00      PROA  
ATOM   4514 HG21 ILE P 738      14.266  -8.016   4.708  0.00  0.00      PROA  
ATOM   4515 HG22 ILE P 738      12.601  -8.171   4.335  0.00  0.00      PROA  
ATOM   4516 HG23 ILE P 738      13.707  -8.205   3.015  0.00  0.00      PROA  
ATOM   4517  CG1 ILE P 738      12.948 -10.924   3.213  0.00  0.00      PROA  
ATOM   4518 HG11 ILE P 738      13.248 -11.987   3.335  0.00  0.00      PROA  
ATOM   4519 HG12 ILE P 738      13.239 -10.540   2.212  0.00  0.00      PROA  
ATOM   4520   CD ILE P 738      11.462 -10.896   3.404  0.00  0.00      PROA  
ATOM   4521  HD1 ILE P 738      11.060 -11.705   2.757  0.00  0.00      PROA  
ATOM   4522  HD2 ILE P 738      11.099  -9.883   3.127  0.00  0.00      PROA  
ATOM   4523  HD3 ILE P 738      11.198 -11.046   4.473  0.00  0.00      PROA  
ATOM   4524    C ILE P 738      15.613 -11.642   5.158  0.00  0.00      PROA  
ATOM   4525    O ILE P 738      15.722 -11.621   6.400  0.00  0.00      PROA  
ATOM   4526    N PHE P 739      15.931 -12.740   4.484  0.00  0.00      PROA  
ATOM   4527   HN PHE P 739      15.904 -12.816   3.490  0.00  0.00      PROA  
ATOM   4528   CA PHE P 739      16.381 -13.950   5.120  0.00  0.00      PROA  
ATOM   4529   HA PHE P 739      15.663 -14.095   5.913  0.00  0.00      PROA  
ATOM   4530   CB PHE P 739      16.253 -15.177   4.097  0.00  0.00      PROA  
ATOM   4531  HB1 PHE P 739      16.935 -15.961   4.490  0.00  0.00      PROA  
ATOM   4532  HB2 PHE P 739      16.606 -14.738   3.139  0.00  0.00      PROA  
ATOM   4533   CG PHE P 739      14.814 -15.624   4.100  0.00  0.00      PROA  
ATOM   4534  CD1 PHE P 739      13.958 -15.364   3.034  0.00  0.00      PROA  
ATOM   4535  HD1 PHE P 739      14.226 -14.767   2.174  0.00  0.00      PROA  
ATOM   4536  CE1 PHE P 739      12.691 -16.017   2.917  0.00  0.00      PROA  
ATOM   4537  HE1 PHE P 739      12.231 -15.839   1.956  0.00  0.00      PROA  
ATOM   4538   CZ PHE P 739      12.339 -16.931   3.910  0.00  0.00      PROA  
ATOM   4539   HZ PHE P 739      11.415 -17.469   3.754  0.00  0.00      PROA  
ATOM   4540  CD2 PHE P 739      14.353 -16.452   5.184  0.00  0.00      PROA  
ATOM   4541  HD2 PHE P 739      14.887 -16.636   6.105  0.00  0.00      PROA  
ATOM   4542  CE2 PHE P 739      13.129 -17.123   5.061  0.00  0.00      PROA  
ATOM   4543  HE2 PHE P 739      12.755 -17.685   5.904  0.00  0.00      PROA  
ATOM   4544    C PHE P 739      17.811 -13.786   5.684  0.00  0.00      PROA  
ATOM   4545    O PHE P 739      18.130 -14.291   6.778  0.00  0.00      PROA  
ATOM   4546    N THR P 740      18.643 -12.997   5.028  0.00  0.00      PROA  
ATOM   4547   HN THR P 740      18.379 -12.429   4.253  0.00  0.00      PROA  
ATOM   4548   CA THR P 740      19.920 -12.687   5.665  0.00  0.00      PROA  
ATOM   4549   HA THR P 740      20.418 -13.626   5.858  0.00  0.00      PROA  
ATOM   4550   CB THR P 740      20.891 -11.759   4.831  0.00  0.00      PROA  
ATOM   4551   HB THR P 740      20.351 -10.821   4.581  0.00  0.00      PROA  
ATOM   4552  OG1 THR P 740      21.286 -12.380   3.610  0.00  0.00      PROA  
ATOM   4553  HG1 THR P 740      20.442 -12.749   3.338  0.00  0.00      PROA  
ATOM   4554  CG2 THR P 740      22.189 -11.386   5.598  0.00  0.00      PROA  
ATOM   4555 HG21 THR P 740      21.988 -10.782   6.508  0.00  0.00      PROA  
ATOM   4556 HG22 THR P 740      22.974 -10.969   4.932  0.00  0.00      PROA  
ATOM   4557 HG23 THR P 740      22.665 -12.319   5.969  0.00  0.00      PROA  
ATOM   4558    C THR P 740      19.912 -12.174   7.022  0.00  0.00      PROA  
ATOM   4559    O THR P 740      20.676 -12.454   7.909  0.00  0.00      PROA  
ATOM   4560    N MET P 741      18.975 -11.246   7.222  0.00  0.00      PROA  
ATOM   4561   HN MET P 741      18.524 -10.837   6.432  0.00  0.00      PROA  
ATOM   4562   CA MET P 741      18.770 -10.591   8.487  0.00  0.00      PROA  
ATOM   4563   HA MET P 741      19.778 -10.279   8.720  0.00  0.00      PROA  
ATOM   4564   CB MET P 741      17.979  -9.305   8.329  0.00  0.00      PROA  
ATOM   4565  HB1 MET P 741      17.536  -8.983   9.296  0.00  0.00      PROA  
ATOM   4566  HB2 MET P 741      17.185  -9.353   7.554  0.00  0.00      PROA  
ATOM   4567   CG MET P 741      18.929  -8.113   8.007  0.00  0.00      PROA  
ATOM   4568  HG1 MET P 741      19.620  -7.982   8.868  0.00  0.00      PROA  
ATOM   4569  HG2 MET P 741      18.236  -7.247   7.948  0.00  0.00      PROA  
ATOM   4570   SD MET P 741      19.786  -8.188   6.402  0.00  0.00      PROA  
ATOM   4571   CE MET P 741      20.525  -6.583   6.720  0.00  0.00      PROA  
ATOM   4572  HE1 MET P 741      19.709  -5.843   6.863  0.00  0.00      PROA  
ATOM   4573  HE2 MET P 741      21.253  -6.194   5.977  0.00  0.00      PROA  
ATOM   4574  HE3 MET P 741      21.068  -6.616   7.689  0.00  0.00      PROA  
ATOM   4575    C MET P 741      18.354 -11.462   9.674  0.00  0.00      PROA  
ATOM   4576    O MET P 741      18.725 -11.224  10.785  0.00  0.00      PROA  
ATOM   4577    N VAL P 742      17.534 -12.506   9.420  0.00  0.00      PROA  
ATOM   4578   HN VAL P 742      17.214 -12.583   8.479  0.00  0.00      PROA  
ATOM   4579   CA VAL P 742      17.128 -13.545  10.328  0.00  0.00      PROA  
ATOM   4580   HA VAL P 742      16.741 -13.099  11.233  0.00  0.00      PROA  
ATOM   4581   CB VAL P 742      16.204 -14.674   9.797  0.00  0.00      PROA  
ATOM   4582   HB VAL P 742      16.821 -15.216   9.049  0.00  0.00      PROA  
ATOM   4583  CG1 VAL P 742      15.749 -15.567  10.956  0.00  0.00      PROA  
ATOM   4584 HG11 VAL P 742      15.086 -16.372  10.575  0.00  0.00      PROA  
ATOM   4585 HG12 VAL P 742      15.267 -14.884  11.688  0.00  0.00      PROA  
ATOM   4586 HG13 VAL P 742      16.589 -16.060  11.489  0.00  0.00      PROA  
ATOM   4587  CG2 VAL P 742      14.957 -14.069   9.097  0.00  0.00      PROA  
ATOM   4588 HG21 VAL P 742      14.552 -13.344   9.836  0.00  0.00      PROA  
ATOM   4589 HG22 VAL P 742      14.267 -14.932   8.979  0.00  0.00      PROA  
ATOM   4590 HG23 VAL P 742      15.104 -13.588   8.106  0.00  0.00      PROA  
ATOM   4591    C VAL P 742      18.372 -14.353  10.915  0.00  0.00      PROA  
ATOM   4592    O VAL P 742      18.500 -14.537  12.148  0.00  0.00      PROA  
ATOM   4593    N ILE P 743      19.364 -14.687  10.016  0.00  0.00      PROA  
ATOM   4594   HN ILE P 743      19.090 -14.286   9.146  0.00  0.00      PROA  
ATOM   4595   CA ILE P 743      20.665 -15.316  10.168  0.00  0.00      PROA  
ATOM   4596   HA ILE P 743      20.393 -16.174  10.765  0.00  0.00      PROA  
ATOM   4597   CB ILE P 743      21.312 -15.713   8.852  0.00  0.00      PROA  
ATOM   4598   HB ILE P 743      21.603 -14.833   8.239  0.00  0.00      PROA  
ATOM   4599  CG2 ILE P 743      22.566 -16.471   9.103  0.00  0.00      PROA  
ATOM   4600 HG21 ILE P 743      23.116 -16.000   9.946  0.00  0.00      PROA  
ATOM   4601 HG22 ILE P 743      23.261 -16.471   8.236  0.00  0.00      PROA  
ATOM   4602 HG23 ILE P 743      22.268 -17.522   9.304  0.00  0.00      PROA  
ATOM   4603  CG1 ILE P 743      20.370 -16.623   8.051  0.00  0.00      PROA  
ATOM   4604 HG11 ILE P 743      19.404 -16.170   7.738  0.00  0.00      PROA  
ATOM   4605 HG12 ILE P 743      20.186 -17.588   8.570  0.00  0.00      PROA  
ATOM   4606   CD ILE P 743      21.013 -16.819   6.682  0.00  0.00      PROA  
ATOM   4607  HD1 ILE P 743      21.233 -15.860   6.166  0.00  0.00      PROA  
ATOM   4608  HD2 ILE P 743      20.312 -17.234   5.927  0.00  0.00      PROA  
ATOM   4609  HD3 ILE P 743      21.924 -17.455   6.684  0.00  0.00      PROA  
ATOM   4610    C ILE P 743      21.592 -14.411  10.977  0.00  0.00      PROA  
ATOM   4611    O ILE P 743      22.046 -14.756  12.023  0.00  0.00      PROA  
ATOM   4612    N LEU P 744      21.672 -13.075  10.551  0.00  0.00      PROA  
ATOM   4613   HN LEU P 744      21.280 -12.804   9.675  0.00  0.00      PROA  
ATOM   4614   CA LEU P 744      22.309 -12.076  11.314  0.00  0.00      PROA  
ATOM   4615   HA LEU P 744      23.343 -12.366  11.425  0.00  0.00      PROA  
ATOM   4616   CB LEU P 744      22.138 -10.739  10.577  0.00  0.00      PROA  
ATOM   4617  HB1 LEU P 744      21.084 -10.416  10.713  0.00  0.00      PROA  
ATOM   4618  HB2 LEU P 744      22.373 -10.801   9.493  0.00  0.00      PROA  
ATOM   4619   CG LEU P 744      23.022  -9.596  11.138  0.00  0.00      PROA  
ATOM   4620   HG LEU P 744      22.685  -9.402  12.179  0.00  0.00      PROA  
ATOM   4621  CD1 LEU P 744      24.557  -9.793  11.156  0.00  0.00      PROA  
ATOM   4622 HD11 LEU P 744      24.851  -9.911  10.091  0.00  0.00      PROA  
ATOM   4623 HD12 LEU P 744      24.824 -10.705  11.732  0.00  0.00      PROA  
ATOM   4624 HD13 LEU P 744      25.059  -8.884  11.552  0.00  0.00      PROA  
ATOM   4625  CD2 LEU P 744      22.739  -8.363  10.322  0.00  0.00      PROA  
ATOM   4626 HD21 LEU P 744      21.650  -8.270  10.127  0.00  0.00      PROA  
ATOM   4627 HD22 LEU P 744      23.131  -8.455   9.286  0.00  0.00      PROA  
ATOM   4628 HD23 LEU P 744      23.060  -7.542  10.998  0.00  0.00      PROA  
ATOM   4629    C LEU P 744      21.858 -11.875  12.730  0.00  0.00      PROA  
ATOM   4630    O LEU P 744      22.746 -11.723  13.570  0.00  0.00      PROA  
ATOM   4631    N ASP P 745      20.506 -11.786  13.024  0.00  0.00      PROA  
ATOM   4632   HN ASP P 745      19.820 -11.899  12.309  0.00  0.00      PROA  
ATOM   4633   CA ASP P 745      19.976 -11.729  14.420  0.00  0.00      PROA  
ATOM   4634   HA ASP P 745      20.495 -10.997  15.022  0.00  0.00      PROA  
ATOM   4635   CB ASP P 745      18.433 -11.563  14.385  0.00  0.00      PROA  
ATOM   4636  HB1 ASP P 745      17.897 -12.387  13.869  0.00  0.00      PROA  
ATOM   4637  HB2 ASP P 745      18.206 -10.636  13.815  0.00  0.00      PROA  
ATOM   4638   CG ASP P 745      17.761 -11.387  15.721  0.00  0.00      PROA  
ATOM   4639  OD1 ASP P 745      18.455 -11.452  16.750  0.00  0.00      PROA  
ATOM   4640  OD2 ASP P 745      16.508 -11.311  15.722  0.00  0.00      PROA  
ATOM   4641    C ASP P 745      20.265 -13.039  15.167  0.00  0.00      PROA  
ATOM   4642    O ASP P 745      20.480 -13.135  16.389  0.00  0.00      PROA  
ATOM   4643    N PHE P 746      20.306 -14.145  14.480  0.00  0.00      PROA  
ATOM   4644   HN PHE P 746      19.889 -14.190  13.576  0.00  0.00      PROA  
ATOM   4645   CA PHE P 746      20.684 -15.468  14.991  0.00  0.00      PROA  
ATOM   4646   HA PHE P 746      19.962 -15.604  15.782  0.00  0.00      PROA  
ATOM   4647   CB PHE P 746      20.485 -16.713  14.105  0.00  0.00      PROA  
ATOM   4648  HB1 PHE P 746      20.854 -16.464  13.087  0.00  0.00      PROA  
ATOM   4649  HB2 PHE P 746      19.383 -16.855  14.111  0.00  0.00      PROA  
ATOM   4650   CG PHE P 746      21.109 -18.007  14.523  0.00  0.00      PROA  
ATOM   4651  CD1 PHE P 746      20.613 -18.593  15.700  0.00  0.00      PROA  
ATOM   4652  HD1 PHE P 746      19.836 -18.146  16.303  0.00  0.00      PROA  
ATOM   4653  CE1 PHE P 746      21.132 -19.799  16.110  0.00  0.00      PROA  
ATOM   4654  HE1 PHE P 746      20.861 -20.306  17.025  0.00  0.00      PROA  
ATOM   4655   CZ PHE P 746      22.160 -20.440  15.382  0.00  0.00      PROA  
ATOM   4656   HZ PHE P 746      22.671 -21.294  15.803  0.00  0.00      PROA  
ATOM   4657  CD2 PHE P 746      21.968 -18.711  13.699  0.00  0.00      PROA  
ATOM   4658  HD2 PHE P 746      22.125 -18.302  12.712  0.00  0.00      PROA  
ATOM   4659  CE2 PHE P 746      22.490 -19.933  14.105  0.00  0.00      PROA  
ATOM   4660  HE2 PHE P 746      23.304 -20.329  13.515  0.00  0.00      PROA  
ATOM   4661    C PHE P 746      22.120 -15.403  15.552  0.00  0.00      PROA  
ATOM   4662    O PHE P 746      22.449 -16.042  16.538  0.00  0.00      PROA  
ATOM   4663    N LEU P 747      22.956 -14.625  14.905  0.00  0.00      PROA  
ATOM   4664   HN LEU P 747      22.712 -14.162  14.056  0.00  0.00      PROA  
ATOM   4665   CA LEU P 747      24.321 -14.409  15.346  0.00  0.00      PROA  
ATOM   4666   HA LEU P 747      24.654 -15.287  15.880  0.00  0.00      PROA  
ATOM   4667   CB LEU P 747      25.245 -13.988  14.282  0.00  0.00      PROA  
ATOM   4668  HB1 LEU P 747      26.262 -13.746  14.657  0.00  0.00      PROA  
ATOM   4669  HB2 LEU P 747      24.765 -13.137  13.754  0.00  0.00      PROA  
ATOM   4670   CG LEU P 747      25.523 -15.099  13.235  0.00  0.00      PROA  
ATOM   4671   HG LEU P 747      24.595 -15.577  12.854  0.00  0.00      PROA  
ATOM   4672  CD1 LEU P 747      26.077 -14.523  11.983  0.00  0.00      PROA  
ATOM   4673 HD11 LEU P 747      27.020 -13.985  12.219  0.00  0.00      PROA  
ATOM   4674 HD12 LEU P 747      25.308 -13.810  11.616  0.00  0.00      PROA  
ATOM   4675 HD13 LEU P 747      26.399 -15.263  11.220  0.00  0.00      PROA  
ATOM   4676  CD2 LEU P 747      26.330 -16.293  13.840  0.00  0.00      PROA  
ATOM   4677 HD21 LEU P 747      26.250 -17.243  13.268  0.00  0.00      PROA  
ATOM   4678 HD22 LEU P 747      25.978 -16.468  14.879  0.00  0.00      PROA  
ATOM   4679 HD23 LEU P 747      27.384 -15.965  13.961  0.00  0.00      PROA  
ATOM   4680    C LEU P 747      24.524 -13.314  16.391  0.00  0.00      PROA  
ATOM   4681    O LEU P 747      25.401 -13.390  17.283  0.00  0.00      PROA  
ATOM   4682    N ILE P 748      23.792 -12.208  16.301  0.00  0.00      PROA  
ATOM   4683   HN ILE P 748      23.120 -12.024  15.588  0.00  0.00      PROA  
ATOM   4684   CA ILE P 748      24.052 -11.001  17.083  0.00  0.00      PROA  
ATOM   4685   HA ILE P 748      25.093 -11.026  17.371  0.00  0.00      PROA  
ATOM   4686   CB ILE P 748      24.023  -9.753  16.205  0.00  0.00      PROA  
ATOM   4687   HB ILE P 748      23.077  -9.821  15.627  0.00  0.00      PROA  
ATOM   4688  CG2 ILE P 748      23.892  -8.436  16.974  0.00  0.00      PROA  
ATOM   4689 HG21 ILE P 748      24.271  -7.581  16.374  0.00  0.00      PROA  
ATOM   4690 HG22 ILE P 748      24.592  -8.399  17.837  0.00  0.00      PROA  
ATOM   4691 HG23 ILE P 748      22.862  -8.273  17.356  0.00  0.00      PROA  
ATOM   4692  CG1 ILE P 748      25.165  -9.726  15.139  0.00  0.00      PROA  
ATOM   4693 HG11 ILE P 748      24.870  -8.985  14.365  0.00  0.00      PROA  
ATOM   4694 HG12 ILE P 748      25.130 -10.713  14.629  0.00  0.00      PROA  
ATOM   4695   CD ILE P 748      26.518  -9.385  15.701  0.00  0.00      PROA  
ATOM   4696  HD1 ILE P 748      26.417  -8.381  16.167  0.00  0.00      PROA  
ATOM   4697  HD2 ILE P 748      27.365  -9.449  14.985  0.00  0.00      PROA  
ATOM   4698  HD3 ILE P 748      26.749 -10.235  16.378  0.00  0.00      PROA  
ATOM   4699    C ILE P 748      23.240 -10.907  18.361  0.00  0.00      PROA  
ATOM   4700    O ILE P 748      22.132 -11.382  18.455  0.00  0.00      PROA  
ATOM   4701    N GLY P 749      23.843 -10.373  19.451  0.00  0.00      PROA  
ATOM   4702   HN GLY P 749      24.693  -9.852  19.423  0.00  0.00      PROA  
ATOM   4703   CA GLY P 749      23.222 -10.459  20.755  0.00  0.00      PROA  
ATOM   4704  HA1 GLY P 749      23.972 -10.657  21.507  0.00  0.00      PROA  
ATOM   4705  HA2 GLY P 749      22.559 -11.307  20.665  0.00  0.00      PROA  
ATOM   4706    C GLY P 749      22.424  -9.286  21.133  0.00  0.00      PROA  
ATOM   4707    O GLY P 749      21.571  -9.394  22.021  0.00  0.00      PROA  
ATOM   4708    N VAL P 750      22.687  -8.124  20.538  0.00  0.00      PROA  
ATOM   4709   HN VAL P 750      23.409  -8.002  19.862  0.00  0.00      PROA  
ATOM   4710   CA VAL P 750      21.793  -6.920  20.755  0.00  0.00      PROA  
ATOM   4711   HA VAL P 750      21.729  -6.737  21.817  0.00  0.00      PROA  
ATOM   4712   CB VAL P 750      22.317  -5.671  20.027  0.00  0.00      PROA  
ATOM   4713   HB VAL P 750      22.075  -5.820  18.953  0.00  0.00      PROA  
ATOM   4714  CG1 VAL P 750      21.562  -4.489  20.589  0.00  0.00      PROA  
ATOM   4715 HG11 VAL P 750      21.730  -3.590  19.958  0.00  0.00      PROA  
ATOM   4716 HG12 VAL P 750      21.974  -4.347  21.610  0.00  0.00      PROA  
ATOM   4717 HG13 VAL P 750      20.458  -4.604  20.648  0.00  0.00      PROA  
ATOM   4718  CG2 VAL P 750      23.788  -5.554  20.246  0.00  0.00      PROA  
ATOM   4719 HG21 VAL P 750      24.415  -6.348  19.786  0.00  0.00      PROA  
ATOM   4720 HG22 VAL P 750      24.073  -5.564  21.320  0.00  0.00      PROA  
ATOM   4721 HG23 VAL P 750      24.305  -4.691  19.774  0.00  0.00      PROA  
ATOM   4722    C VAL P 750      20.366  -7.205  20.343  0.00  0.00      PROA  
ATOM   4723    O VAL P 750      20.226  -7.691  19.231  0.00  0.00      PROA  
ATOM   4724    N PRO P 751      19.293  -7.050  21.110  0.00  0.00      PROA  
ATOM   4725   CD PRO P 751      19.242  -7.155  22.556  0.00  0.00      PROA  
ATOM   4726  HD1 PRO P 751      19.832  -6.313  22.978  0.00  0.00      PROA  
ATOM   4727  HD2 PRO P 751      19.733  -8.102  22.869  0.00  0.00      PROA  
ATOM   4728   CA PRO P 751      17.950  -7.228  20.572  0.00  0.00      PROA  
ATOM   4729   HA PRO P 751      17.882  -8.276  20.322  0.00  0.00      PROA  
ATOM   4730   CB PRO P 751      17.067  -6.716  21.696  0.00  0.00      PROA  
ATOM   4731  HB1 PRO P 751      15.993  -6.996  21.645  0.00  0.00      PROA  
ATOM   4732  HB2 PRO P 751      17.027  -5.615  21.552  0.00  0.00      PROA  
ATOM   4733   CG PRO P 751      17.785  -7.188  22.949  0.00  0.00      PROA  
ATOM   4734  HG1 PRO P 751      17.634  -6.623  23.893  0.00  0.00      PROA  
ATOM   4735  HG2 PRO P 751      17.534  -8.250  23.160  0.00  0.00      PROA  
ATOM   4736    C PRO P 751      17.552  -6.523  19.220  0.00  0.00      PROA  
ATOM   4737    O PRO P 751      17.716  -5.303  19.122  0.00  0.00      PROA  
ATOM   4738    N SER P 752      17.019  -7.271  18.269  0.00  0.00      PROA  
ATOM   4739   HN SER P 752      16.848  -8.248  18.373  0.00  0.00      PROA  
ATOM   4740   CA SER P 752      16.329  -6.756  17.079  0.00  0.00      PROA  
ATOM   4741   HA SER P 752      16.578  -5.728  16.860  0.00  0.00      PROA  
ATOM   4742   CB SER P 752      16.747  -7.628  15.808  0.00  0.00      PROA  
ATOM   4743  HB1 SER P 752      16.442  -8.687  15.948  0.00  0.00      PROA  
ATOM   4744  HB2 SER P 752      17.840  -7.635  15.611  0.00  0.00      PROA  
ATOM   4745   OG SER P 752      16.124  -7.166  14.613  0.00  0.00      PROA  
ATOM   4746  HG1 SER P 752      16.347  -7.733  13.872  0.00  0.00      PROA  
ATOM   4747    C SER P 752      14.818  -7.018  17.278  0.00  0.00      PROA  
ATOM   4748    O SER P 752      14.393  -8.194  17.327  0.00  0.00      PROA  
ATOM   4749    N PRO P 753      14.038  -5.989  17.438  0.00  0.00      PROA  
ATOM   4750   CD PRO P 753      14.429  -4.553  17.665  0.00  0.00      PROA  
ATOM   4751  HD1 PRO P 753      14.867  -4.269  16.684  0.00  0.00      PROA  
ATOM   4752  HD2 PRO P 753      15.028  -4.356  18.580  0.00  0.00      PROA  
ATOM   4753   CA PRO P 753      12.708  -6.309  17.945  0.00  0.00      PROA  
ATOM   4754   HA PRO P 753      12.809  -7.174  18.584  0.00  0.00      PROA  
ATOM   4755   CB PRO P 753      12.288  -4.938  18.589  0.00  0.00      PROA  
ATOM   4756  HB1 PRO P 753      12.663  -4.911  19.635  0.00  0.00      PROA  
ATOM   4757  HB2 PRO P 753      11.190  -4.794  18.507  0.00  0.00      PROA  
ATOM   4758   CG PRO P 753      13.056  -3.907  17.887  0.00  0.00      PROA  
ATOM   4759  HG1 PRO P 753      12.736  -3.619  16.863  0.00  0.00      PROA  
ATOM   4760  HG2 PRO P 753      13.133  -3.007  18.534  0.00  0.00      PROA  
ATOM   4761    C PRO P 753      11.693  -6.795  16.918  0.00  0.00      PROA  
ATOM   4762    O PRO P 753      11.657  -6.358  15.775  0.00  0.00      PROA  
ATOM   4763    N LYS P 754      10.814  -7.674  17.372  0.00  0.00      PROA  
ATOM   4764   HN LYS P 754      10.739  -7.780  18.360  0.00  0.00      PROA  
ATOM   4765   CA LYS P 754       9.860  -8.281  16.492  0.00  0.00      PROA  
ATOM   4766   HA LYS P 754      10.179  -8.196  15.464  0.00  0.00      PROA  
ATOM   4767   CB LYS P 754       9.831  -9.853  16.786  0.00  0.00      PROA  
ATOM   4768  HB1 LYS P 754       9.480 -10.214  15.796  0.00  0.00      PROA  
ATOM   4769  HB2 LYS P 754       9.082 -10.038  17.586  0.00  0.00      PROA  
ATOM   4770   CG LYS P 754      11.172 -10.622  17.062  0.00  0.00      PROA  
ATOM   4771  HG1 LYS P 754      10.991 -11.704  17.241  0.00  0.00      PROA  
ATOM   4772  HG2 LYS P 754      11.539 -10.116  17.980  0.00  0.00      PROA  
ATOM   4773   CD LYS P 754      12.194 -10.466  15.902  0.00  0.00      PROA  
ATOM   4774  HD1 LYS P 754      12.403  -9.376  15.949  0.00  0.00      PROA  
ATOM   4775  HD2 LYS P 754      11.706 -10.734  14.940  0.00  0.00      PROA  
ATOM   4776   CE LYS P 754      13.486 -11.233  16.106  0.00  0.00      PROA  
ATOM   4777  HE1 LYS P 754      14.064 -11.128  15.164  0.00  0.00      PROA  
ATOM   4778  HE2 LYS P 754      13.253 -12.305  16.282  0.00  0.00      PROA  
ATOM   4779   NZ LYS P 754      14.293 -10.807  17.218  0.00  0.00      PROA  
ATOM   4780  HZ1 LYS P 754      14.491  -9.787  17.256  0.00  0.00      PROA  
ATOM   4781  HZ2 LYS P 754      15.237 -11.238  17.155  0.00  0.00      PROA  
ATOM   4782  HZ3 LYS P 754      13.907 -11.017  18.161  0.00  0.00      PROA  
ATOM   4783    C LYS P 754       8.478  -7.824  16.669  0.00  0.00      PROA  
ATOM   4784    O LYS P 754       8.027  -7.413  17.744  0.00  0.00      PROA  
ATOM   4785    N LEU P 755       7.736  -7.928  15.552  0.00  0.00      PROA  
ATOM   4786   HN LEU P 755       8.179  -8.276  14.729  0.00  0.00      PROA  
ATOM   4787   CA LEU P 755       6.328  -7.464  15.324  0.00  0.00      PROA  
ATOM   4788   HA LEU P 755       6.303  -6.399  15.502  0.00  0.00      PROA  
ATOM   4789   CB LEU P 755       6.044  -7.483  13.875  0.00  0.00      PROA  
ATOM   4790  HB1 LEU P 755       5.748  -8.504  13.553  0.00  0.00      PROA  
ATOM   4791  HB2 LEU P 755       7.021  -7.265  13.392  0.00  0.00      PROA  
ATOM   4792   CG LEU P 755       5.058  -6.390  13.286  0.00  0.00      PROA  
ATOM   4793   HG LEU P 755       4.206  -6.347  13.998  0.00  0.00      PROA  
ATOM   4794  CD1 LEU P 755       5.616  -4.968  13.303  0.00  0.00      PROA  
ATOM   4795 HD11 LEU P 755       5.815  -4.531  14.306  0.00  0.00      PROA  
ATOM   4796 HD12 LEU P 755       4.959  -4.260  12.754  0.00  0.00      PROA  
ATOM   4797 HD13 LEU P 755       6.605  -5.025  12.800  0.00  0.00      PROA  
ATOM   4798  CD2 LEU P 755       4.585  -6.858  11.883  0.00  0.00      PROA  
ATOM   4799 HD21 LEU P 755       5.419  -6.874  11.150  0.00  0.00      PROA  
ATOM   4800 HD22 LEU P 755       3.815  -6.147  11.514  0.00  0.00      PROA  
ATOM   4801 HD23 LEU P 755       4.135  -7.874  11.882  0.00  0.00      PROA  
ATOM   4802    C LEU P 755       5.290  -8.096  16.349  0.00  0.00      PROA  
ATOM   4803    O LEU P 755       5.186  -9.274  16.583  0.00  0.00      PROA  
ATOM   4804    N GLN P 756       4.417  -7.173  16.823  0.00  0.00      PROA  
ATOM   4805   HN GLN P 756       4.503  -6.181  16.764  0.00  0.00      PROA  
ATOM   4806   CA GLN P 756       3.310  -7.489  17.691  0.00  0.00      PROA  
ATOM   4807   HA GLN P 756       3.538  -8.418  18.193  0.00  0.00      PROA  
ATOM   4808   CB GLN P 756       2.946  -6.550  18.843  0.00  0.00      PROA  
ATOM   4809  HB1 GLN P 756       2.034  -6.896  19.374  0.00  0.00      PROA  
ATOM   4810  HB2 GLN P 756       2.710  -5.552  18.415  0.00  0.00      PROA  
ATOM   4811   CG GLN P 756       3.948  -6.324  20.028  0.00  0.00      PROA  
ATOM   4812  HG1 GLN P 756       3.368  -5.907  20.880  0.00  0.00      PROA  
ATOM   4813  HG2 GLN P 756       4.657  -5.565  19.634  0.00  0.00      PROA  
ATOM   4814   CD GLN P 756       4.612  -7.611  20.325  0.00  0.00      PROA  
ATOM   4815  OE1 GLN P 756       4.011  -8.581  20.773  0.00  0.00      PROA  
ATOM   4816  NE2 GLN P 756       5.945  -7.690  20.177  0.00  0.00      PROA  
ATOM   4817 HE21 GLN P 756       6.408  -8.473  20.594  0.00  0.00      PROA  
ATOM   4818 HE22 GLN P 756       6.404  -6.867  19.843  0.00  0.00      PROA  
ATOM   4819    C GLN P 756       2.061  -8.009  16.835  0.00  0.00      PROA  
ATOM   4820    O GLN P 756       1.001  -7.375  16.753  0.00  0.00      PROA  
ATOM   4821    N VAL P 757       2.316  -9.165  16.246  0.00  0.00      PROA  
ATOM   4822   HN VAL P 757       3.122  -9.726  16.414  0.00  0.00      PROA  
ATOM   4823   CA VAL P 757       1.342  -9.981  15.521  0.00  0.00      PROA  
ATOM   4824   HA VAL P 757       0.877  -9.331  14.794  0.00  0.00      PROA  
ATOM   4825   CB VAL P 757       2.037 -11.134  14.754  0.00  0.00      PROA  
ATOM   4826   HB VAL P 757       2.497 -11.707  15.587  0.00  0.00      PROA  
ATOM   4827  CG1 VAL P 757       1.177 -12.176  13.978  0.00  0.00      PROA  
ATOM   4828 HG11 VAL P 757       1.835 -12.865  13.406  0.00  0.00      PROA  
ATOM   4829 HG12 VAL P 757       0.324 -11.662  13.485  0.00  0.00      PROA  
ATOM   4830 HG13 VAL P 757       0.741 -12.905  14.694  0.00  0.00      PROA  
ATOM   4831  CG2 VAL P 757       2.996 -10.431  13.726  0.00  0.00      PROA  
ATOM   4832 HG21 VAL P 757       3.740  -9.749  14.189  0.00  0.00      PROA  
ATOM   4833 HG22 VAL P 757       2.424  -9.851  12.971  0.00  0.00      PROA  
ATOM   4834 HG23 VAL P 757       3.628 -11.162  13.177  0.00  0.00      PROA  
ATOM   4835    C VAL P 757       0.284 -10.550  16.462  0.00  0.00      PROA  
ATOM   4836    O VAL P 757       0.619 -11.016  17.578  0.00  0.00      PROA  
ATOM   4837    N PRO P 758      -0.969 -10.579  16.183  0.00  0.00      PROA  
ATOM   4838   CD PRO P 758      -1.594 -10.032  14.975  0.00  0.00      PROA  
ATOM   4839  HD1 PRO P 758      -1.593 -10.856  14.230  0.00  0.00      PROA  
ATOM   4840  HD2 PRO P 758      -1.093  -9.153  14.515  0.00  0.00      PROA  
ATOM   4841   CA PRO P 758      -2.018 -11.022  17.105  0.00  0.00      PROA  
ATOM   4842   HA PRO P 758      -1.656 -10.997  18.122  0.00  0.00      PROA  
ATOM   4843   CB PRO P 758      -3.129  -9.942  16.742  0.00  0.00      PROA  
ATOM   4844  HB1 PRO P 758      -2.841  -9.009  17.273  0.00  0.00      PROA  
ATOM   4845  HB2 PRO P 758      -4.115 -10.260  17.142  0.00  0.00      PROA  
ATOM   4846   CG PRO P 758      -3.077  -9.768  15.268  0.00  0.00      PROA  
ATOM   4847  HG1 PRO P 758      -3.791 -10.349  14.645  0.00  0.00      PROA  
ATOM   4848  HG2 PRO P 758      -3.327  -8.699  15.098  0.00  0.00      PROA  
ATOM   4849    C PRO P 758      -2.609 -12.427  16.923  0.00  0.00      PROA  
ATOM   4850    O PRO P 758      -2.295 -13.139  15.980  0.00  0.00      PROA  
ATOM   4851    N SER P 759      -3.334 -12.917  17.933  0.00  0.00      PROA  
ATOM   4852   HN SER P 759      -3.537 -12.393  18.756  0.00  0.00      PROA  
ATOM   4853   CA SER P 759      -3.642 -14.326  18.022  0.00  0.00      PROA  
ATOM   4854   HA SER P 759      -3.690 -14.778  17.042  0.00  0.00      PROA  
ATOM   4855   CB SER P 759      -2.588 -14.954  18.963  0.00  0.00      PROA  
ATOM   4856  HB1 SER P 759      -2.703 -14.470  19.956  0.00  0.00      PROA  
ATOM   4857  HB2 SER P 759      -1.537 -14.668  18.744  0.00  0.00      PROA  
ATOM   4858   OG SER P 759      -2.651 -16.430  19.007  0.00  0.00      PROA  
ATOM   4859  HG1 SER P 759      -3.056 -16.728  18.190  0.00  0.00      PROA  
ATOM   4860    C SER P 759      -5.040 -14.351  18.692  0.00  0.00      PROA  
ATOM   4861    O SER P 759      -5.418 -13.293  19.202  0.00  0.00      PROA  
ATOM   4862    N VAL P 760      -5.710 -15.506  18.715  0.00  0.00      PROA  
ATOM   4863   HN VAL P 760      -5.303 -16.324  18.317  0.00  0.00      PROA  
ATOM   4864   CA VAL P 760      -6.892 -15.828  19.446  0.00  0.00      PROA  
ATOM   4865   HA VAL P 760      -6.964 -16.899  19.327  0.00  0.00      PROA  
ATOM   4866   CB VAL P 760      -6.739 -15.687  20.953  0.00  0.00      PROA  
ATOM   4867   HB VAL P 760      -6.738 -14.588  21.113  0.00  0.00      PROA  
ATOM   4868  CG1 VAL P 760      -7.874 -16.299  21.717  0.00  0.00      PROA  
ATOM   4869 HG11 VAL P 760      -7.735 -17.394  21.592  0.00  0.00      PROA  
ATOM   4870 HG12 VAL P 760      -8.917 -15.960  21.539  0.00  0.00      PROA  
ATOM   4871 HG13 VAL P 760      -7.765 -16.165  22.815  0.00  0.00      PROA  
ATOM   4872  CG2 VAL P 760      -5.428 -16.324  21.389  0.00  0.00      PROA  
ATOM   4873 HG21 VAL P 760      -4.586 -15.691  21.034  0.00  0.00      PROA  
ATOM   4874 HG22 VAL P 760      -5.352 -17.402  21.131  0.00  0.00      PROA  
ATOM   4875 HG23 VAL P 760      -5.308 -16.388  22.491  0.00  0.00      PROA  
ATOM   4876    C VAL P 760      -8.214 -15.278  18.892  0.00  0.00      PROA  
ATOM   4877    O VAL P 760      -8.926 -14.493  19.465  0.00  0.00      PROA  
ATOM   4878    N PHE P 761      -8.638 -15.831  17.744  0.00  0.00      PROA  
ATOM   4879   HN PHE P 761      -8.147 -16.625  17.393  0.00  0.00      PROA  
ATOM   4880   CA PHE P 761      -9.942 -15.691  17.143  0.00  0.00      PROA  
ATOM   4881   HA PHE P 761     -10.189 -14.655  17.320  0.00  0.00      PROA  
ATOM   4882   CB PHE P 761      -9.990 -16.006  15.640  0.00  0.00      PROA  
ATOM   4883  HB1 PHE P 761      -9.716 -17.081  15.590  0.00  0.00      PROA  
ATOM   4884  HB2 PHE P 761      -9.095 -15.503  15.215  0.00  0.00      PROA  
ATOM   4885   CG PHE P 761     -11.210 -15.772  14.783  0.00  0.00      PROA  
ATOM   4886  CD1 PHE P 761     -12.000 -16.820  14.320  0.00  0.00      PROA  
ATOM   4887  HD1 PHE P 761     -11.764 -17.844  14.568  0.00  0.00      PROA  
ATOM   4888  CE1 PHE P 761     -13.217 -16.692  13.581  0.00  0.00      PROA  
ATOM   4889  HE1 PHE P 761     -13.811 -17.557  13.326  0.00  0.00      PROA  
ATOM   4890   CZ PHE P 761     -13.646 -15.378  13.325  0.00  0.00      PROA  
ATOM   4891   HZ PHE P 761     -14.470 -15.172  12.658  0.00  0.00      PROA  
ATOM   4892  CD2 PHE P 761     -11.664 -14.490  14.387  0.00  0.00      PROA  
ATOM   4893  HD2 PHE P 761     -11.197 -13.587  14.749  0.00  0.00      PROA  
ATOM   4894  CE2 PHE P 761     -12.902 -14.290  13.723  0.00  0.00      PROA  
ATOM   4895  HE2 PHE P 761     -13.265 -13.300  13.492  0.00  0.00      PROA  
ATOM   4896    C PHE P 761     -11.063 -16.458  17.802  0.00  0.00      PROA  
ATOM   4897    O PHE P 761     -11.334 -17.637  17.527  0.00  0.00      PROA  
ATOM   4898    N LYS P 762     -11.751 -15.707  18.743  0.00  0.00      PROA  
ATOM   4899   HN LYS P 762     -11.567 -14.769  19.025  0.00  0.00      PROA  
ATOM   4900   CA LYS P 762     -12.830 -16.367  19.554  0.00  0.00      PROA  
ATOM   4901   HA LYS P 762     -13.397 -17.012  18.899  0.00  0.00      PROA  
ATOM   4902   CB LYS P 762     -12.406 -17.168  20.820  0.00  0.00      PROA  
ATOM   4903  HB1 LYS P 762     -11.568 -17.828  20.507  0.00  0.00      PROA  
ATOM   4904  HB2 LYS P 762     -13.221 -17.828  21.184  0.00  0.00      PROA  
ATOM   4905   CG LYS P 762     -11.919 -16.507  22.051  0.00  0.00      PROA  
ATOM   4906  HG1 LYS P 762     -12.799 -15.994  22.494  0.00  0.00      PROA  
ATOM   4907  HG2 LYS P 762     -11.126 -15.773  21.792  0.00  0.00      PROA  
ATOM   4908   CD LYS P 762     -11.543 -17.514  23.179  0.00  0.00      PROA  
ATOM   4909  HD1 LYS P 762     -10.642 -18.092  22.882  0.00  0.00      PROA  
ATOM   4910  HD2 LYS P 762     -12.382 -18.238  23.255  0.00  0.00      PROA  
ATOM   4911   CE LYS P 762     -11.302 -16.978  24.561  0.00  0.00      PROA  
ATOM   4912  HE1 LYS P 762     -12.226 -16.624  25.066  0.00  0.00      PROA  
ATOM   4913  HE2 LYS P 762     -10.618 -16.117  24.401  0.00  0.00      PROA  
ATOM   4914   NZ LYS P 762     -10.651 -18.004  25.451  0.00  0.00      PROA  
ATOM   4915  HZ1 LYS P 762     -11.207 -18.825  25.765  0.00  0.00      PROA  
ATOM   4916  HZ2 LYS P 762     -10.411 -17.552  26.356  0.00  0.00      PROA  
ATOM   4917  HZ3 LYS P 762      -9.682 -18.195  25.126  0.00  0.00      PROA  
ATOM   4918    C LYS P 762     -13.709 -15.210  20.058  0.00  0.00      PROA  
ATOM   4919    O LYS P 762     -13.191 -14.098  20.166  0.00  0.00      PROA  
ATOM   4920    N PRO P 763     -14.936 -15.304  20.332  0.00  0.00      PROA  
ATOM   4921   CD PRO P 763     -15.659 -16.604  20.254  0.00  0.00      PROA  
ATOM   4922  HD1 PRO P 763     -15.095 -17.447  20.707  0.00  0.00      PROA  
ATOM   4923  HD2 PRO P 763     -15.883 -16.860  19.197  0.00  0.00      PROA  
ATOM   4924   CA PRO P 763     -15.779 -14.161  20.860  0.00  0.00      PROA  
ATOM   4925   HA PRO P 763     -15.651 -13.388  20.116  0.00  0.00      PROA  
ATOM   4926   CB PRO P 763     -17.174 -14.771  20.917  0.00  0.00      PROA  
ATOM   4927  HB1 PRO P 763     -17.648 -14.553  19.936  0.00  0.00      PROA  
ATOM   4928  HB2 PRO P 763     -17.914 -14.284  21.588  0.00  0.00      PROA  
ATOM   4929   CG PRO P 763     -16.899 -16.251  21.112  0.00  0.00      PROA  
ATOM   4930  HG1 PRO P 763     -16.446 -16.427  22.111  0.00  0.00      PROA  
ATOM   4931  HG2 PRO P 763     -17.724 -16.948  20.850  0.00  0.00      PROA  
ATOM   4932    C PRO P 763     -15.368 -13.728  22.271  0.00  0.00      PROA  
ATOM   4933    O PRO P 763     -14.829 -14.493  23.029  0.00  0.00      PROA  
ATOM   4934    N THR P 764     -15.445 -12.425  22.553  0.00  0.00      PROA  
ATOM   4935   HN THR P 764     -15.813 -11.914  21.780  0.00  0.00      PROA  
ATOM   4936   CA THR P 764     -14.778 -11.834  23.679  0.00  0.00      PROA  
ATOM   4937   HA THR P 764     -14.751 -12.507  24.523  0.00  0.00      PROA  
ATOM   4938   CB THR P 764     -13.351 -11.564  23.235  0.00  0.00      PROA  
ATOM   4939   HB THR P 764     -12.855 -12.516  22.947  0.00  0.00      PROA  
ATOM   4940  OG1 THR P 764     -12.596 -10.983  24.250  0.00  0.00      PROA  
ATOM   4941  HG1 THR P 764     -11.692 -11.004  23.926  0.00  0.00      PROA  
ATOM   4942  CG2 THR P 764     -13.336 -10.598  22.062  0.00  0.00      PROA  
ATOM   4943 HG21 THR P 764     -12.284 -10.505  21.717  0.00  0.00      PROA  
ATOM   4944 HG22 THR P 764     -13.645  -9.570  22.351  0.00  0.00      PROA  
ATOM   4945 HG23 THR P 764     -13.947 -10.991  21.221  0.00  0.00      PROA  
ATOM   4946    C THR P 764     -15.444 -10.546  24.091  0.00  0.00      PROA  
ATOM   4947    O THR P 764     -15.097  -9.894  25.050  0.00  0.00      PROA  
ATOM   4948    N ARG P 765     -16.631 -10.280  23.404  0.00  0.00      PROA  
ATOM   4949   HN ARG P 765     -16.854 -10.824  22.599  0.00  0.00      PROA  
ATOM   4950   CA ARG P 765     -17.557  -9.261  23.756  0.00  0.00      PROA  
ATOM   4951   HA ARG P 765     -17.381  -9.062  24.802  0.00  0.00      PROA  
ATOM   4952   CB ARG P 765     -17.437  -8.057  22.737  0.00  0.00      PROA  
ATOM   4953  HB1 ARG P 765     -18.350  -7.437  22.611  0.00  0.00      PROA  
ATOM   4954  HB2 ARG P 765     -17.277  -8.553  21.755  0.00  0.00      PROA  
ATOM   4955   CG ARG P 765     -16.234  -7.080  22.910  0.00  0.00      PROA  
ATOM   4956  HG1 ARG P 765     -15.300  -7.598  22.605  0.00  0.00      PROA  
ATOM   4957  HG2 ARG P 765     -16.069  -6.815  23.976  0.00  0.00      PROA  
ATOM   4958   CD ARG P 765     -16.556  -5.869  22.098  0.00  0.00      PROA  
ATOM   4959  HD1 ARG P 765     -16.813  -6.333  21.123  0.00  0.00      PROA  
ATOM   4960  HD2 ARG P 765     -15.605  -5.324  21.913  0.00  0.00      PROA  
ATOM   4961   NE ARG P 765     -17.617  -5.041  22.804  0.00  0.00      PROA  
ATOM   4962   HE ARG P 765     -18.563  -5.356  22.878  0.00  0.00      PROA  
ATOM   4963   CZ ARG P 765     -17.358  -3.865  23.460  0.00  0.00      PROA  
ATOM   4964  NH1 ARG P 765     -18.352  -3.122  23.884  0.00  0.00      PROA  
ATOM   4965 HH11 ARG P 765     -19.246  -3.550  23.748  0.00  0.00      PROA  
ATOM   4966 HH12 ARG P 765     -18.258  -2.161  24.146  0.00  0.00      PROA  
ATOM   4967  NH2 ARG P 765     -16.191  -3.332  23.624  0.00  0.00      PROA  
ATOM   4968 HH21 ARG P 765     -15.464  -4.018  23.657  0.00  0.00      PROA  
ATOM   4969 HH22 ARG P 765     -16.108  -2.577  24.274  0.00  0.00      PROA  
ATOM   4970    C ARG P 765     -18.983  -9.793  23.732  0.00  0.00      PROA  
ATOM   4971    O ARG P 765     -19.354 -10.357  22.735  0.00  0.00      PROA  
ATOM   4972    N ASP P 766     -19.758  -9.730  24.803  0.00  0.00      PROA  
ATOM   4973   HN ASP P 766     -19.519  -9.077  25.517  0.00  0.00      PROA  
ATOM   4974   CA ASP P 766     -21.122 -10.312  24.831  0.00  0.00      PROA  
ATOM   4975   HA ASP P 766     -21.064 -11.281  24.358  0.00  0.00      PROA  
ATOM   4976   CB ASP P 766     -21.737 -10.530  26.261  0.00  0.00      PROA  
ATOM   4977  HB1 ASP P 766     -22.811 -10.809  26.209  0.00  0.00      PROA  
ATOM   4978  HB2 ASP P 766     -21.564  -9.608  26.856  0.00  0.00      PROA  
ATOM   4979   CG ASP P 766     -21.111 -11.770  26.894  0.00  0.00      PROA  
ATOM   4980  OD1 ASP P 766     -20.779 -11.713  28.076  0.00  0.00      PROA  
ATOM   4981  OD2 ASP P 766     -21.037 -12.812  26.195  0.00  0.00      PROA  
ATOM   4982    C ASP P 766     -22.201  -9.380  24.180  0.00  0.00      PROA  
ATOM   4983    O ASP P 766     -23.246  -9.865  23.727  0.00  0.00      PROA  
ATOM   4984    N ASP P 767     -21.869  -8.082  24.080  0.00  0.00      PROA  
ATOM   4985   HN ASP P 767     -21.022  -7.795  24.521  0.00  0.00      PROA  
ATOM   4986   CA ASP P 767     -22.852  -7.046  23.766  0.00  0.00      PROA  
ATOM   4987   HA ASP P 767     -23.620  -7.049  24.525  0.00  0.00      PROA  
ATOM   4988   CB ASP P 767     -22.282  -5.626  23.998  0.00  0.00      PROA  
ATOM   4989  HB1 ASP P 767     -21.892  -5.622  25.039  0.00  0.00      PROA  
ATOM   4990  HB2 ASP P 767     -23.102  -4.883  23.896  0.00  0.00      PROA  
ATOM   4991   CG ASP P 767     -21.088  -5.195  23.149  0.00  0.00      PROA  
ATOM   4992  OD1 ASP P 767     -20.919  -3.889  23.149  0.00  0.00      PROA  
ATOM   4993  OD2 ASP P 767     -20.336  -6.011  22.659  0.00  0.00      PROA  
ATOM   4994    C ASP P 767     -23.364  -7.171  22.318  0.00  0.00      PROA  
ATOM   4995    O ASP P 767     -24.548  -6.986  22.060  0.00  0.00      PROA  
ATOM   4996    N ARG P 768     -22.474  -7.591  21.317  0.00  0.00      PROA  
ATOM   4997   HN ARG P 768     -21.560  -7.846  21.625  0.00  0.00      PROA  
ATOM   4998   CA ARG P 768     -22.865  -7.852  19.921  0.00  0.00      PROA  
ATOM   4999   HA ARG P 768     -23.884  -7.562  19.715  0.00  0.00      PROA  
ATOM   5000   CB ARG P 768     -21.893  -7.111  18.936  0.00  0.00      PROA  
ATOM   5001  HB1 ARG P 768     -20.857  -7.499  19.042  0.00  0.00      PROA  
ATOM   5002  HB2 ARG P 768     -21.698  -6.174  19.500  0.00  0.00      PROA  
ATOM   5003   CG ARG P 768     -22.407  -7.084  17.461  0.00  0.00      PROA  
ATOM   5004  HG1 ARG P 768     -23.241  -6.377  17.267  0.00  0.00      PROA  
ATOM   5005  HG2 ARG P 768     -22.818  -8.101  17.282  0.00  0.00      PROA  
ATOM   5006   CD ARG P 768     -21.258  -6.746  16.480  0.00  0.00      PROA  
ATOM   5007  HD1 ARG P 768     -20.557  -6.055  16.995  0.00  0.00      PROA  
ATOM   5008  HD2 ARG P 768     -21.462  -6.288  15.489  0.00  0.00      PROA  
ATOM   5009   NE ARG P 768     -20.544  -8.008  16.222  0.00  0.00      PROA  
ATOM   5010   HE ARG P 768     -20.947  -8.913  16.358  0.00  0.00      PROA  
ATOM   5011   CZ ARG P 768     -19.279  -8.025  15.752  0.00  0.00      PROA  
ATOM   5012  NH1 ARG P 768     -18.678  -9.218  15.809  0.00  0.00      PROA  
ATOM   5013 HH11 ARG P 768     -19.355  -9.946  15.704  0.00  0.00      PROA  
ATOM   5014 HH12 ARG P 768     -17.817  -9.362  15.321  0.00  0.00      PROA  
ATOM   5015  NH2 ARG P 768     -18.541  -7.004  15.366  0.00  0.00      PROA  
ATOM   5016 HH21 ARG P 768     -18.808  -6.041  15.392  0.00  0.00      PROA  
ATOM   5017 HH22 ARG P 768     -17.567  -7.228  15.330  0.00  0.00      PROA  
ATOM   5018    C ARG P 768     -22.548  -9.355  19.829  0.00  0.00      PROA  
ATOM   5019    O ARG P 768     -21.514  -9.925  20.254  0.00  0.00      PROA  
ATOM   5020    N GLY P 769     -23.526 -10.002  19.084  0.00  0.00      PROA  
ATOM   5021   HN GLY P 769     -24.328  -9.523  18.735  0.00  0.00      PROA  
ATOM   5022   CA GLY P 769     -23.280 -11.245  18.500  0.00  0.00      PROA  
ATOM   5023  HA1 GLY P 769     -24.179 -11.275  17.902  0.00  0.00      PROA  
ATOM   5024  HA2 GLY P 769     -23.281 -11.931  19.334  0.00  0.00      PROA  
ATOM   5025    C GLY P 769     -22.036 -11.466  17.717  0.00  0.00      PROA  
ATOM   5026    O GLY P 769     -21.598 -10.549  16.987  0.00  0.00      PROA  
ATOM   5027    N TRP P 770     -21.391 -12.615  17.813  0.00  0.00      PROA  
ATOM   5028   HN TRP P 770     -21.825 -13.355  18.320  0.00  0.00      PROA  
ATOM   5029   CA TRP P 770     -20.026 -12.787  17.319  0.00  0.00      PROA  
ATOM   5030   HA TRP P 770     -19.500 -11.964  17.779  0.00  0.00      PROA  
ATOM   5031   CB TRP P 770     -19.497 -14.097  17.833  0.00  0.00      PROA  
ATOM   5032  HB1 TRP P 770     -20.167 -14.945  17.573  0.00  0.00      PROA  
ATOM   5033  HB2 TRP P 770     -19.581 -14.002  18.936  0.00  0.00      PROA  
ATOM   5034   CG TRP P 770     -18.088 -14.587  17.439  0.00  0.00      PROA  
ATOM   5035  CD1 TRP P 770     -17.755 -15.903  17.086  0.00  0.00      PROA  
ATOM   5036  HD1 TRP P 770     -18.467 -16.712  17.139  0.00  0.00      PROA  
ATOM   5037  NE1 TRP P 770     -16.436 -15.973  16.728  0.00  0.00      PROA  
ATOM   5038  HE1 TRP P 770     -16.009 -16.711  16.253  0.00  0.00      PROA  
ATOM   5039  CE2 TRP P 770     -15.873 -14.742  16.992  0.00  0.00      PROA  
ATOM   5040  CD2 TRP P 770     -16.843 -13.863  17.367  0.00  0.00      PROA  
ATOM   5041  CE3 TRP P 770     -16.562 -12.487  17.576  0.00  0.00      PROA  
ATOM   5042  HE3 TRP P 770     -17.359 -11.872  17.969  0.00  0.00      PROA  
ATOM   5043  CZ3 TRP P 770     -15.294 -12.069  17.276  0.00  0.00      PROA  
ATOM   5044  HZ3 TRP P 770     -15.016 -11.040  17.453  0.00  0.00      PROA  
ATOM   5045  CZ2 TRP P 770     -14.614 -14.292  16.673  0.00  0.00      PROA  
ATOM   5046  HZ2 TRP P 770     -13.904 -15.007  16.286  0.00  0.00      PROA  
ATOM   5047  CH2 TRP P 770     -14.331 -12.908  16.816  0.00  0.00      PROA  
ATOM   5048  HH2 TRP P 770     -13.356 -12.500  16.595  0.00  0.00      PROA  
ATOM   5049    C TRP P 770     -19.953 -12.663  15.854  0.00  0.00      PROA  
ATOM   5050    O TRP P 770     -19.040 -11.971  15.409  0.00  0.00      PROA  
ATOM   5051    N PHE P 771     -20.926 -13.203  15.125  0.00  0.00      PROA  
ATOM   5052   HN PHE P 771     -21.601 -13.819  15.523  0.00  0.00      PROA  
ATOM   5053   CA PHE P 771     -20.962 -13.196  13.682  0.00  0.00      PROA  
ATOM   5054   HA PHE P 771     -20.021 -12.884  13.253  0.00  0.00      PROA  
ATOM   5055   CB PHE P 771     -21.244 -14.642  13.129  0.00  0.00      PROA  
ATOM   5056  HB1 PHE P 771     -21.411 -14.526  12.037  0.00  0.00      PROA  
ATOM   5057  HB2 PHE P 771     -22.118 -15.203  13.521  0.00  0.00      PROA  
ATOM   5058   CG PHE P 771     -20.010 -15.559  13.405  0.00  0.00      PROA  
ATOM   5059  CD1 PHE P 771     -20.197 -16.910  13.875  0.00  0.00      PROA  
ATOM   5060  HD1 PHE P 771     -21.201 -17.209  14.140  0.00  0.00      PROA  
ATOM   5061  CE1 PHE P 771     -19.026 -17.698  13.999  0.00  0.00      PROA  
ATOM   5062  HE1 PHE P 771     -19.161 -18.693  14.395  0.00  0.00      PROA
[truncated: 11,891,559 more chars]
