# Supplementary material for: Cryo-EM structure of the sodium-driven chloride/bicarbonate exchanger NDCBE
Source: Nat Commun. 2021 Sep 28;12:5690. doi: 10.1038/s41467-021-25998-2 (PMC8478935; doi:10.1038/s41467-021-25998-2)
Supplement: Supplementary file 7 — Supplementary Data 1 [file 41467_2021_25998_MOESM7_ESM.zip › MD_structures/NDCBE_1microsec_Trial3_NaCO3_last_MD_step.pdb]

CRYST1  109.816  109.816  124.010  90.00  90.00  90.00 P 1           1
ATOM      1    N LEU P 451     -27.771  -1.199 -17.670  0.00  0.00      PROA  
ATOM      2  HT1 LEU P 451     -28.415  -0.442 -17.363  0.00  0.00      PROA  
ATOM      3  HT2 LEU P 451     -28.084  -1.534 -18.604  0.00  0.00      PROA  
ATOM      4  HT3 LEU P 451     -26.847  -0.748 -17.827  0.00  0.00      PROA  
ATOM      5   CA LEU P 451     -27.709  -2.287 -16.702  0.00  0.00      PROA  
ATOM      6   HA LEU P 451     -27.677  -1.836 -15.721  0.00  0.00      PROA  
ATOM      7   CB LEU P 451     -28.913  -3.199 -16.839  0.00  0.00      PROA  
ATOM      8  HB1 LEU P 451     -28.768  -4.197 -16.373  0.00  0.00      PROA  
ATOM      9  HB2 LEU P 451     -29.134  -3.430 -17.903  0.00  0.00      PROA  
ATOM     10   CG LEU P 451     -30.248  -2.718 -16.112  0.00  0.00      PROA  
ATOM     11   HG LEU P 451     -30.619  -1.726 -16.448  0.00  0.00      PROA  
ATOM     12  CD1 LEU P 451     -31.330  -3.713 -16.466  0.00  0.00      PROA  
ATOM     13 HD11 LEU P 451     -32.306  -3.538 -15.964  0.00  0.00      PROA  
ATOM     14 HD12 LEU P 451     -31.148  -4.726 -16.049  0.00  0.00      PROA  
ATOM     15 HD13 LEU P 451     -31.479  -3.856 -17.558  0.00  0.00      PROA  
ATOM     16  CD2 LEU P 451     -30.072  -2.711 -14.569  0.00  0.00      PROA  
ATOM     17 HD21 LEU P 451     -29.442  -3.600 -14.354  0.00  0.00      PROA  
ATOM     18 HD22 LEU P 451     -30.983  -2.655 -13.935  0.00  0.00      PROA  
ATOM     19 HD23 LEU P 451     -29.377  -1.911 -14.237  0.00  0.00      PROA  
ATOM     20    C LEU P 451     -26.378  -3.017 -16.836  0.00  0.00      PROA  
ATOM     21    O LEU P 451     -25.363  -2.355 -16.609  0.00  0.00      PROA  
ATOM     22    N PHE P 452     -26.249  -4.377 -16.982  0.00  0.00      PROA  
ATOM     23   HN PHE P 452     -26.993  -5.027 -17.115  0.00  0.00      PROA  
ATOM     24   CA PHE P 452     -24.999  -5.172 -16.740  0.00  0.00      PROA  
ATOM     25   HA PHE P 452     -24.333  -4.589 -16.121  0.00  0.00      PROA  
ATOM     26   CB PHE P 452     -25.459  -6.455 -15.961  0.00  0.00      PROA  
ATOM     27  HB1 PHE P 452     -24.776  -7.324 -15.848  0.00  0.00      PROA  
ATOM     28  HB2 PHE P 452     -26.376  -6.902 -16.402  0.00  0.00      PROA  
ATOM     29   CG PHE P 452     -25.844  -5.932 -14.632  0.00  0.00      PROA  
ATOM     30  CD1 PHE P 452     -27.218  -5.893 -14.205  0.00  0.00      PROA  
ATOM     31  HD1 PHE P 452     -27.958  -5.960 -14.988  0.00  0.00      PROA  
ATOM     32  CE1 PHE P 452     -27.465  -5.451 -12.963  0.00  0.00      PROA  
ATOM     33  HE1 PHE P 452     -28.436  -5.276 -12.523  0.00  0.00      PROA  
ATOM     34   CZ PHE P 452     -26.489  -5.359 -11.996  0.00  0.00      PROA  
ATOM     35   HZ PHE P 452     -26.776  -5.022 -11.010  0.00  0.00      PROA  
ATOM     36  CD2 PHE P 452     -24.858  -5.678 -13.781  0.00  0.00      PROA  
ATOM     37  HD2 PHE P 452     -23.821  -5.781 -14.067  0.00  0.00      PROA  
ATOM     38  CE2 PHE P 452     -25.161  -5.442 -12.439  0.00  0.00      PROA  
ATOM     39  HE2 PHE P 452     -24.360  -5.226 -11.748  0.00  0.00      PROA  
ATOM     40    C PHE P 452     -24.249  -5.530 -17.958  0.00  0.00      PROA  
ATOM     41    O PHE P 452     -23.557  -6.491 -18.037  0.00  0.00      PROA  
ATOM     42    N GLY P 453     -24.501  -4.716 -19.079  0.00  0.00      PROA  
ATOM     43   HN GLY P 453     -25.211  -4.022 -18.986  0.00  0.00      PROA  
ATOM     44   CA GLY P 453     -24.017  -4.892 -20.391  0.00  0.00      PROA  
ATOM     45  HA1 GLY P 453     -24.438  -4.091 -20.980  0.00  0.00      PROA  
ATOM     46  HA2 GLY P 453     -24.242  -5.905 -20.691  0.00  0.00      PROA  
ATOM     47    C GLY P 453     -22.528  -4.658 -20.397  0.00  0.00      PROA  
ATOM     48    O GLY P 453     -21.871  -5.335 -21.192  0.00  0.00      PROA  
ATOM     49    N GLY P 454     -21.923  -3.642 -19.672  0.00  0.00      PROA  
ATOM     50   HN GLY P 454     -22.427  -3.054 -19.044  0.00  0.00      PROA  
ATOM     51   CA GLY P 454     -20.474  -3.428 -19.491  0.00  0.00      PROA  
ATOM     52  HA1 GLY P 454     -20.280  -2.419 -19.159  0.00  0.00      PROA  
ATOM     53  HA2 GLY P 454     -20.129  -3.606 -20.499  0.00  0.00      PROA  
ATOM     54    C GLY P 454     -19.663  -4.351 -18.597  0.00  0.00      PROA  
ATOM     55    O GLY P 454     -18.527  -4.717 -18.865  0.00  0.00      PROA  
ATOM     56    N LEU P 455     -20.325  -4.775 -17.478  0.00  0.00      PROA  
ATOM     57   HN LEU P 455     -21.280  -4.528 -17.332  0.00  0.00      PROA  
ATOM     58   CA LEU P 455     -19.951  -5.946 -16.759  0.00  0.00      PROA  
ATOM     59   HA LEU P 455     -18.925  -5.782 -16.464  0.00  0.00      PROA  
ATOM     60   CB LEU P 455     -20.818  -5.991 -15.449  0.00  0.00      PROA  
ATOM     61  HB1 LEU P 455     -21.869  -6.189 -15.749  0.00  0.00      PROA  
ATOM     62  HB2 LEU P 455     -20.713  -5.055 -14.860  0.00  0.00      PROA  
ATOM     63   CG LEU P 455     -20.544  -6.965 -14.345  0.00  0.00      PROA  
ATOM     64   HG LEU P 455     -21.032  -6.657 -13.396  0.00  0.00      PROA  
ATOM     65  CD1 LEU P 455     -20.930  -8.427 -14.592  0.00  0.00      PROA  
ATOM     66 HD11 LEU P 455     -20.767  -9.029 -13.672  0.00  0.00      PROA  
ATOM     67 HD12 LEU P 455     -20.130  -8.873 -15.221  0.00  0.00      PROA  
ATOM     68 HD13 LEU P 455     -21.954  -8.586 -14.992  0.00  0.00      PROA  
ATOM     69  CD2 LEU P 455     -19.032  -6.987 -14.096  0.00  0.00      PROA  
ATOM     70 HD21 LEU P 455     -18.771  -5.963 -13.751  0.00  0.00      PROA  
ATOM     71 HD22 LEU P 455     -18.489  -7.175 -15.047  0.00  0.00      PROA  
ATOM     72 HD23 LEU P 455     -18.578  -7.654 -13.333  0.00  0.00      PROA  
ATOM     73    C LEU P 455     -19.948  -7.246 -17.592  0.00  0.00      PROA  
ATOM     74    O LEU P 455     -18.885  -7.848 -17.630  0.00  0.00      PROA  
ATOM     75    N VAL P 456     -21.009  -7.580 -18.332  0.00  0.00      PROA  
ATOM     76   HN VAL P 456     -21.911  -7.172 -18.215  0.00  0.00      PROA  
ATOM     77   CA VAL P 456     -21.028  -8.749 -19.266  0.00  0.00      PROA  
ATOM     78   HA VAL P 456     -20.691  -9.577 -18.660  0.00  0.00      PROA  
ATOM     79   CB VAL P 456     -22.510  -9.067 -19.693  0.00  0.00      PROA  
ATOM     80   HB VAL P 456     -22.958  -8.092 -19.979  0.00  0.00      PROA  
ATOM     81  CG1 VAL P 456     -22.702 -10.152 -20.805  0.00  0.00      PROA  
ATOM     82 HG11 VAL P 456     -22.069  -9.869 -21.673  0.00  0.00      PROA  
ATOM     83 HG12 VAL P 456     -23.701 -10.189 -21.290  0.00  0.00      PROA  
ATOM     84 HG13 VAL P 456     -22.181 -11.118 -20.633  0.00  0.00      PROA  
ATOM     85  CG2 VAL P 456     -23.256  -9.679 -18.510  0.00  0.00      PROA  
ATOM     86 HG21 VAL P 456     -23.044 -10.767 -18.440  0.00  0.00      PROA  
ATOM     87 HG22 VAL P 456     -24.360  -9.557 -18.551  0.00  0.00      PROA  
ATOM     88 HG23 VAL P 456     -22.916  -9.193 -17.571  0.00  0.00      PROA  
ATOM     89    C VAL P 456     -19.947  -8.658 -20.362  0.00  0.00      PROA  
ATOM     90    O VAL P 456     -19.226  -9.600 -20.450  0.00  0.00      PROA  
ATOM     91    N LEU P 457     -19.801  -7.469 -21.062  0.00  0.00      PROA  
ATOM     92   HN LEU P 457     -20.370  -6.660 -20.939  0.00  0.00      PROA  
ATOM     93   CA LEU P 457     -18.792  -7.313 -22.025  0.00  0.00      PROA  
ATOM     94   HA LEU P 457     -18.910  -8.177 -22.662  0.00  0.00      PROA  
ATOM     95   CB LEU P 457     -19.116  -6.021 -22.851  0.00  0.00      PROA  
ATOM     96  HB1 LEU P 457     -19.068  -5.115 -22.210  0.00  0.00      PROA  
ATOM     97  HB2 LEU P 457     -20.214  -6.126 -22.991  0.00  0.00      PROA  
ATOM     98   CG LEU P 457     -18.340  -5.791 -24.082  0.00  0.00      PROA  
ATOM     99   HG LEU P 457     -17.275  -5.946 -23.808  0.00  0.00      PROA  
ATOM    100  CD1 LEU P 457     -18.857  -6.681 -25.265  0.00  0.00      PROA  
ATOM    101 HD11 LEU P 457     -19.859  -6.356 -25.620  0.00  0.00      PROA  
ATOM    102 HD12 LEU P 457     -18.860  -7.745 -24.947  0.00  0.00      PROA  
ATOM    103 HD13 LEU P 457     -18.214  -6.608 -26.169  0.00  0.00      PROA  
ATOM    104  CD2 LEU P 457     -18.475  -4.298 -24.573  0.00  0.00      PROA  
ATOM    105 HD21 LEU P 457     -19.522  -4.052 -24.851  0.00  0.00      PROA  
ATOM    106 HD22 LEU P 457     -18.007  -4.203 -25.575  0.00  0.00      PROA  
ATOM    107 HD23 LEU P 457     -17.958  -3.606 -23.874  0.00  0.00      PROA  
ATOM    108    C LEU P 457     -17.341  -7.422 -21.498  0.00  0.00      PROA  
ATOM    109    O LEU P 457     -16.501  -8.154 -22.055  0.00  0.00      PROA  
ATOM    110    N ASP P 458     -17.031  -6.949 -20.277  0.00  0.00      PROA  
ATOM    111   HN ASP P 458     -17.763  -6.427 -19.845  0.00  0.00      PROA  
ATOM    112   CA ASP P 458     -15.753  -7.207 -19.584  0.00  0.00      PROA  
ATOM    113   HA ASP P 458     -14.933  -6.935 -20.232  0.00  0.00      PROA  
ATOM    114   CB ASP P 458     -15.489  -6.231 -18.462  0.00  0.00      PROA  
ATOM    115  HB1 ASP P 458     -14.551  -6.557 -17.963  0.00  0.00      PROA  
ATOM    116  HB2 ASP P 458     -16.290  -6.276 -17.694  0.00  0.00      PROA  
ATOM    117   CG ASP P 458     -15.338  -4.800 -18.897  0.00  0.00      PROA  
ATOM    118  OD1 ASP P 458     -15.362  -3.877 -17.992  0.00  0.00      PROA  
ATOM    119  OD2 ASP P 458     -15.092  -4.536 -20.113  0.00  0.00      PROA  
ATOM    120    C ASP P 458     -15.576  -8.614 -19.136  0.00  0.00      PROA  
ATOM    121    O ASP P 458     -14.443  -9.179 -19.002  0.00  0.00      PROA  
ATOM    122    N VAL P 459     -16.725  -9.289 -18.874  0.00  0.00      PROA  
ATOM    123   HN VAL P 459     -17.599  -8.813 -18.819  0.00  0.00      PROA  
ATOM    124   CA VAL P 459     -16.635 -10.761 -18.477  0.00  0.00      PROA  
ATOM    125   HA VAL P 459     -15.782 -10.846 -17.820  0.00  0.00      PROA  
ATOM    126   CB VAL P 459     -17.869 -11.403 -17.682  0.00  0.00      PROA  
ATOM    127   HB VAL P 459     -18.770 -10.950 -18.150  0.00  0.00      PROA  
ATOM    128  CG1 VAL P 459     -18.019 -12.929 -17.884  0.00  0.00      PROA  
ATOM    129 HG11 VAL P 459     -18.814 -13.261 -17.183  0.00  0.00      PROA  
ATOM    130 HG12 VAL P 459     -17.054 -13.468 -17.776  0.00  0.00      PROA  
ATOM    131 HG13 VAL P 459     -18.458 -13.105 -18.889  0.00  0.00      PROA  
ATOM    132  CG2 VAL P 459     -17.927 -10.971 -16.217  0.00  0.00      PROA  
ATOM    133 HG21 VAL P 459     -18.063  -9.869 -16.187  0.00  0.00      PROA  
ATOM    134 HG22 VAL P 459     -16.938 -11.222 -15.778  0.00  0.00      PROA  
ATOM    135 HG23 VAL P 459     -18.745 -11.464 -15.649  0.00  0.00      PROA  
ATOM    136    C VAL P 459     -16.206 -11.606 -19.637  0.00  0.00      PROA  
ATOM    137    O VAL P 459     -15.184 -12.335 -19.550  0.00  0.00      PROA  
ATOM    138    N LYS P 460     -16.934 -11.541 -20.786  0.00  0.00      PROA  
ATOM    139   HN LYS P 460     -17.647 -10.847 -20.849  0.00  0.00      PROA  
ATOM    140   CA LYS P 460     -16.883 -12.521 -21.887  0.00  0.00      PROA  
ATOM    141   HA LYS P 460     -16.740 -13.496 -21.444  0.00  0.00      PROA  
ATOM    142   CB LYS P 460     -18.139 -12.462 -22.724  0.00  0.00      PROA  
ATOM    143  HB1 LYS P 460     -17.984 -13.127 -23.600  0.00  0.00      PROA  
ATOM    144  HB2 LYS P 460     -18.272 -11.486 -23.238  0.00  0.00      PROA  
ATOM    145   CG LYS P 460     -19.476 -12.797 -22.013  0.00  0.00      PROA  
ATOM    146  HG1 LYS P 460     -19.568 -12.353 -20.998  0.00  0.00      PROA  
ATOM    147  HG2 LYS P 460     -19.461 -13.903 -21.911  0.00  0.00      PROA  
ATOM    148   CD LYS P 460     -20.640 -12.259 -22.859  0.00  0.00      PROA  
ATOM    149  HD1 LYS P 460     -20.616 -11.150 -22.798  0.00  0.00      PROA  
ATOM    150  HD2 LYS P 460     -21.539 -12.644 -22.331  0.00  0.00      PROA  
ATOM    151   CE LYS P 460     -20.669 -12.681 -24.348  0.00  0.00      PROA  
ATOM    152  HE1 LYS P 460     -20.291 -13.722 -24.440  0.00  0.00      PROA  
ATOM    153  HE2 LYS P 460     -20.056 -11.997 -24.973  0.00  0.00      PROA  
ATOM    154   NZ LYS P 460     -22.000 -12.688 -24.991  0.00  0.00      PROA  
ATOM    155  HZ1 LYS P 460     -21.933 -13.146 -25.922  0.00  0.00      PROA  
ATOM    156  HZ2 LYS P 460     -22.241 -11.677 -25.013  0.00  0.00      PROA  
ATOM    157  HZ3 LYS P 460     -22.614 -13.219 -24.342  0.00  0.00      PROA  
ATOM    158    C LYS P 460     -15.634 -12.329 -22.858  0.00  0.00      PROA  
ATOM    159    O LYS P 460     -14.961 -13.269 -23.277  0.00  0.00      PROA  
ATOM    160    N ARG P 461     -15.166 -11.075 -22.943  0.00  0.00      PROA  
ATOM    161   HN ARG P 461     -15.703 -10.295 -22.632  0.00  0.00      PROA  
ATOM    162   CA ARG P 461     -13.865 -10.805 -23.435  0.00  0.00      PROA  
ATOM    163   HA ARG P 461     -13.843 -11.276 -24.407  0.00  0.00      PROA  
ATOM    164   CB ARG P 461     -13.704  -9.278 -23.519  0.00  0.00      PROA  
ATOM    165  HB1 ARG P 461     -12.644  -9.075 -23.784  0.00  0.00      PROA  
ATOM    166  HB2 ARG P 461     -13.929  -8.856 -22.516  0.00  0.00      PROA  
ATOM    167   CG ARG P 461     -14.507  -8.630 -24.576  0.00  0.00      PROA  
ATOM    168  HG1 ARG P 461     -15.573  -8.759 -24.293  0.00  0.00      PROA  
ATOM    169  HG2 ARG P 461     -14.274  -9.068 -25.570  0.00  0.00      PROA  
ATOM    170   CD ARG P 461     -14.290  -7.107 -24.650  0.00  0.00      PROA  
ATOM    171  HD1 ARG P 461     -13.279  -6.807 -24.999  0.00  0.00      PROA  
ATOM    172  HD2 ARG P 461     -14.430  -6.693 -23.629  0.00  0.00      PROA  
ATOM    173   NE ARG P 461     -15.337  -6.656 -25.603  0.00  0.00      PROA  
ATOM    174   HE ARG P 461     -15.652  -7.360 -26.239  0.00  0.00      PROA  
ATOM    175   CZ ARG P 461     -15.422  -5.353 -26.091  0.00  0.00      PROA  
ATOM    176  NH1 ARG P 461     -15.034  -4.402 -25.282  0.00  0.00      PROA  
ATOM    177 HH11 ARG P 461     -14.803  -3.471 -25.562  0.00  0.00      PROA  
ATOM    178 HH12 ARG P 461     -14.787  -4.626 -24.339  0.00  0.00      PROA  
ATOM    179  NH2 ARG P 461     -15.904  -5.085 -27.238  0.00  0.00      PROA  
ATOM    180 HH21 ARG P 461     -16.218  -5.755 -27.910  0.00  0.00      PROA  
ATOM    181 HH22 ARG P 461     -15.802  -4.106 -27.415  0.00  0.00      PROA  
ATOM    182    C ARG P 461     -12.664 -11.320 -22.544  0.00  0.00      PROA  
ATOM    183    O ARG P 461     -11.593 -11.684 -23.067  0.00  0.00      PROA  
ATOM    184    N LYS P 462     -12.815 -11.359 -21.203  0.00  0.00      PROA  
ATOM    185   HN LYS P 462     -13.661 -10.995 -20.821  0.00  0.00      PROA  
ATOM    186   CA LYS P 462     -11.779 -11.836 -20.332  0.00  0.00      PROA  
ATOM    187   HA LYS P 462     -10.810 -11.622 -20.756  0.00  0.00      PROA  
ATOM    188   CB LYS P 462     -11.780 -11.008 -19.005  0.00  0.00      PROA  
ATOM    189  HB1 LYS P 462     -12.792 -11.016 -18.548  0.00  0.00      PROA  
ATOM    190  HB2 LYS P 462     -11.621  -9.948 -19.300  0.00  0.00      PROA  
ATOM    191   CG LYS P 462     -10.836 -11.578 -17.929  0.00  0.00      PROA  
ATOM    192  HG1 LYS P 462     -11.171 -12.622 -17.751  0.00  0.00      PROA  
ATOM    193  HG2 LYS P 462     -10.882 -11.095 -16.929  0.00  0.00      PROA  
ATOM    194   CD LYS P 462      -9.354 -11.594 -18.377  0.00  0.00      PROA  
ATOM    195  HD1 LYS P 462      -9.069 -10.523 -18.306  0.00  0.00      PROA  
ATOM    196  HD2 LYS P 462      -9.335 -11.919 -19.440  0.00  0.00      PROA  
ATOM    197   CE LYS P 462      -8.387 -12.303 -17.472  0.00  0.00      PROA  
ATOM    198  HE1 LYS P 462      -8.485 -13.406 -17.563  0.00  0.00      PROA  
ATOM    199  HE2 LYS P 462      -8.388 -12.043 -16.392  0.00  0.00      PROA  
ATOM    200   NZ LYS P 462      -6.984 -12.022 -17.933  0.00  0.00      PROA  
ATOM    201  HZ1 LYS P 462      -6.720 -11.042 -17.706  0.00  0.00      PROA  
ATOM    202  HZ2 LYS P 462      -6.925 -12.185 -18.958  0.00  0.00      PROA  
ATOM    203  HZ3 LYS P 462      -6.359 -12.708 -17.463  0.00  0.00      PROA  
ATOM    204    C LYS P 462     -11.950 -13.348 -20.107  0.00  0.00      PROA  
ATOM    205    O LYS P 462     -10.966 -14.012 -19.796  0.00  0.00      PROA  
ATOM    206    N ALA P 463     -13.112 -13.935 -20.234  0.00  0.00      PROA  
ATOM    207   HN ALA P 463     -13.870 -13.312 -20.410  0.00  0.00      PROA  
ATOM    208   CA ALA P 463     -13.329 -15.345 -19.937  0.00  0.00      PROA  
ATOM    209   HA ALA P 463     -13.228 -15.446 -18.866  0.00  0.00      PROA  
ATOM    210   CB ALA P 463     -14.796 -15.670 -20.183  0.00  0.00      PROA  
ATOM    211  HB1 ALA P 463     -15.464 -15.148 -19.464  0.00  0.00      PROA  
ATOM    212  HB2 ALA P 463     -14.932 -16.768 -20.091  0.00  0.00      PROA  
ATOM    213  HB3 ALA P 463     -15.148 -15.396 -21.201  0.00  0.00      PROA  
ATOM    214    C ALA P 463     -12.542 -16.426 -20.742  0.00  0.00      PROA  
ATOM    215    O ALA P 463     -12.253 -17.509 -20.133  0.00  0.00      PROA  
ATOM    216    N PRO P 464     -12.183 -16.411 -22.033  0.00  0.00      PROA  
ATOM    217   CD PRO P 464     -12.891 -15.687 -23.101  0.00  0.00      PROA  
ATOM    218  HD1 PRO P 464     -12.905 -14.593 -22.909  0.00  0.00      PROA  
ATOM    219  HD2 PRO P 464     -13.830 -16.248 -23.296  0.00  0.00      PROA  
ATOM    220   CA PRO P 464     -11.437 -17.521 -22.579  0.00  0.00      PROA  
ATOM    221   HA PRO P 464     -11.732 -18.490 -22.203  0.00  0.00      PROA  
ATOM    222   CB PRO P 464     -11.541 -17.379 -24.162  0.00  0.00      PROA  
ATOM    223  HB1 PRO P 464     -12.183 -18.229 -24.477  0.00  0.00      PROA  
ATOM    224  HB2 PRO P 464     -10.550 -17.447 -24.660  0.00  0.00      PROA  
ATOM    225   CG PRO P 464     -12.046 -15.972 -24.358  0.00  0.00      PROA  
ATOM    226  HG1 PRO P 464     -11.140 -15.335 -24.271  0.00  0.00      PROA  
ATOM    227  HG2 PRO P 464     -12.521 -15.846 -25.355  0.00  0.00      PROA  
ATOM    228    C PRO P 464     -10.035 -17.428 -22.195  0.00  0.00      PROA  
ATOM    229    O PRO P 464      -9.354 -18.400 -22.398  0.00  0.00      PROA  
ATOM    230    N TRP P 465      -9.548 -16.298 -21.681  0.00  0.00      PROA  
ATOM    231   HN TRP P 465     -10.127 -15.543 -21.385  0.00  0.00      PROA  
ATOM    232   CA TRP P 465      -8.183 -16.031 -21.306  0.00  0.00      PROA  
ATOM    233   HA TRP P 465      -7.493 -16.773 -21.681  0.00  0.00      PROA  
ATOM    234   CB TRP P 465      -7.787 -14.616 -21.780  0.00  0.00      PROA  
ATOM    235  HB1 TRP P 465      -6.760 -14.426 -21.401  0.00  0.00      PROA  
ATOM    236  HB2 TRP P 465      -8.430 -13.853 -21.290  0.00  0.00      PROA  
ATOM    237   CG TRP P 465      -7.948 -14.247 -23.259  0.00  0.00      PROA  
ATOM    238  CD1 TRP P 465      -8.778 -13.341 -23.796  0.00  0.00      PROA  
ATOM    239  HD1 TRP P 465      -9.308 -12.634 -23.175  0.00  0.00      PROA  
ATOM    240  NE1 TRP P 465      -9.040 -13.588 -25.128  0.00  0.00      PROA  
ATOM    241  HE1 TRP P 465      -9.365 -12.876 -25.712  0.00  0.00      PROA  
ATOM    242  CE2 TRP P 465      -8.380 -14.734 -25.515  0.00  0.00      PROA  
ATOM    243  CD2 TRP P 465      -7.592 -15.115 -24.384  0.00  0.00      PROA  
ATOM    244  CE3 TRP P 465      -6.815 -16.284 -24.451  0.00  0.00      PROA  
ATOM    245  HE3 TRP P 465      -6.124 -16.553 -23.666  0.00  0.00      PROA  
ATOM    246  CZ3 TRP P 465      -6.767 -16.966 -25.669  0.00  0.00      PROA  
ATOM    247  HZ3 TRP P 465      -6.115 -17.825 -25.721  0.00  0.00      PROA  
ATOM    248  CZ2 TRP P 465      -8.333 -15.447 -26.744  0.00  0.00      PROA  
ATOM    249  HZ2 TRP P 465      -8.982 -15.177 -27.565  0.00  0.00      PROA  
ATOM    250  CH2 TRP P 465      -7.579 -16.590 -26.762  0.00  0.00      PROA  
ATOM    251  HH2 TRP P 465      -7.518 -17.176 -27.668  0.00  0.00      PROA  
ATOM    252    C TRP P 465      -7.991 -16.031 -19.761  0.00  0.00      PROA  
ATOM    253    O TRP P 465      -6.963 -15.695 -19.108  0.00  0.00      PROA  
ATOM    254    N TYR P 466      -9.098 -16.315 -19.046  0.00  0.00      PROA  
ATOM    255   HN TYR P 466     -10.019 -16.263 -19.424  0.00  0.00      PROA  
ATOM    256   CA TYR P 466      -9.109 -16.524 -17.599  0.00  0.00      PROA  
ATOM    257   HA TYR P 466      -8.752 -15.661 -17.058  0.00  0.00      PROA  
ATOM    258   CB TYR P 466     -10.572 -16.906 -17.202  0.00  0.00      PROA  
ATOM    259  HB1 TYR P 466     -10.833 -17.854 -17.719  0.00  0.00      PROA  
ATOM    260  HB2 TYR P 466     -11.330 -16.200 -17.603  0.00  0.00      PROA  
ATOM    261   CG TYR P 466     -10.859 -17.134 -15.715  0.00  0.00      PROA  
ATOM    262  CD1 TYR P 466     -11.095 -18.410 -15.357  0.00  0.00      PROA  
ATOM    263  HD1 TYR P 466     -11.172 -19.256 -16.023  0.00  0.00      PROA  
ATOM    264  CE1 TYR P 466     -11.350 -18.732 -13.995  0.00  0.00      PROA  
ATOM    265  HE1 TYR P 466     -11.627 -19.736 -13.710  0.00  0.00      PROA  
ATOM    266   CZ TYR P 466     -11.354 -17.696 -13.017  0.00  0.00      PROA  
ATOM    267   OH TYR P 466     -11.640 -17.929 -11.647  0.00  0.00      PROA  
ATOM    268   HH TYR P 466     -11.730 -17.055 -11.259  0.00  0.00      PROA  
ATOM    269  CD2 TYR P 466     -10.912 -16.131 -14.776  0.00  0.00      PROA  
ATOM    270  HD2 TYR P 466     -10.879 -15.066 -14.949  0.00  0.00      PROA  
ATOM    271  CE2 TYR P 466     -11.267 -16.369 -13.430  0.00  0.00      PROA  
ATOM    272  HE2 TYR P 466     -11.270 -15.535 -12.743  0.00  0.00      PROA  
ATOM    273    C TYR P 466      -8.188 -17.621 -17.089  0.00  0.00      PROA  
ATOM    274    O TYR P 466      -7.353 -17.409 -16.189  0.00  0.00      PROA  
ATOM    275    N TRP P 467      -8.277 -18.832 -17.710  0.00  0.00      PROA  
ATOM    276   HN TRP P 467      -8.963 -18.955 -18.422  0.00  0.00      PROA  
ATOM    277   CA TRP P 467      -7.405 -19.951 -17.283  0.00  0.00      PROA  
ATOM    278   HA TRP P 467      -7.545 -20.058 -16.218  0.00  0.00      PROA  
ATOM    279   CB TRP P 467      -7.938 -21.242 -18.035  0.00  0.00      PROA  
ATOM    280  HB1 TRP P 467      -8.068 -20.890 -19.081  0.00  0.00      PROA  
ATOM    281  HB2 TRP P 467      -8.938 -21.386 -17.573  0.00  0.00      PROA  
ATOM    282   CG TRP P 467      -7.123 -22.480 -17.875  0.00  0.00      PROA  
ATOM    283  CD1 TRP P 467      -6.515 -23.250 -18.801  0.00  0.00      PROA  
ATOM    284  HD1 TRP P 467      -6.542 -23.063 -19.865  0.00  0.00      PROA  
ATOM    285  NE1 TRP P 467      -5.793 -24.255 -18.209  0.00  0.00      PROA  
ATOM    286  HE1 TRP P 467      -5.374 -25.065 -18.555  0.00  0.00      PROA  
ATOM    287  CE2 TRP P 467      -5.996 -24.201 -16.901  0.00  0.00      PROA  
ATOM    288  CD2 TRP P 467      -6.767 -23.062 -16.600  0.00  0.00      PROA  
ATOM    289  CE3 TRP P 467      -7.141 -22.829 -15.329  0.00  0.00      PROA  
ATOM    290  HE3 TRP P 467      -7.802 -22.002 -15.116  0.00  0.00      PROA  
ATOM    291  CZ3 TRP P 467      -6.545 -23.539 -14.282  0.00  0.00      PROA  
ATOM    292  HZ3 TRP P 467      -6.716 -23.343 -13.234  0.00  0.00      PROA  
ATOM    293  CZ2 TRP P 467      -5.521 -24.993 -15.867  0.00  0.00      PROA  
ATOM    294  HZ2 TRP P 467      -4.955 -25.881 -16.108  0.00  0.00      PROA  
ATOM    295  CH2 TRP P 467      -5.776 -24.611 -14.560  0.00  0.00      PROA  
ATOM    296  HH2 TRP P 467      -5.353 -25.119 -13.706  0.00  0.00      PROA  
ATOM    297    C TRP P 467      -5.890 -19.714 -17.617  0.00  0.00      PROA  
ATOM    298    O TRP P 467      -5.003 -20.080 -16.915  0.00  0.00      PROA  
ATOM    299    N SER P 468      -5.633 -19.000 -18.685  0.00  0.00      PROA  
ATOM    300   HN SER P 468      -6.320 -18.970 -19.407  0.00  0.00      PROA  
ATOM    301   CA SER P 468      -4.239 -18.441 -18.936  0.00  0.00      PROA  
ATOM    302   HA SER P 468      -3.552 -19.251 -19.132  0.00  0.00      PROA  
ATOM    303   CB SER P 468      -4.128 -17.581 -20.275  0.00  0.00      PROA  
ATOM    304  HB1 SER P 468      -5.003 -16.902 -20.347  0.00  0.00      PROA  
ATOM    305  HB2 SER P 468      -4.261 -18.167 -21.210  0.00  0.00      PROA  
ATOM    306   OG SER P 468      -2.923 -16.769 -20.341  0.00  0.00      PROA  
ATOM    307  HG1 SER P 468      -2.189 -17.382 -20.426  0.00  0.00      PROA  
ATOM    308    C SER P 468      -3.567 -17.671 -17.878  0.00  0.00      PROA  
ATOM    309    O SER P 468      -2.371 -17.785 -17.647  0.00  0.00      PROA  
ATOM    310    N ASP P 469      -4.334 -16.805 -17.099  0.00  0.00      PROA  
ATOM    311   HN ASP P 469      -5.305 -16.597 -17.190  0.00  0.00      PROA  
ATOM    312   CA ASP P 469      -3.735 -16.223 -15.872  0.00  0.00      PROA  
ATOM    313   HA ASP P 469      -3.002 -15.587 -16.346  0.00  0.00      PROA  
ATOM    314   CB ASP P 469      -4.782 -15.358 -15.133  0.00  0.00      PROA  
ATOM    315  HB1 ASP P 469      -4.512 -14.726 -14.260  0.00  0.00      PROA  
ATOM    316  HB2 ASP P 469      -5.468 -16.138 -14.741  0.00  0.00      PROA  
ATOM    317   CG ASP P 469      -5.575 -14.444 -16.093  0.00  0.00      PROA  
ATOM    318  OD1 ASP P 469      -6.676 -14.040 -15.592  0.00  0.00      PROA  
ATOM    319  OD2 ASP P 469      -5.103 -13.939 -17.116  0.00  0.00      PROA  
ATOM    320    C ASP P 469      -3.106 -17.261 -14.945  0.00  0.00      PROA  
ATOM    321    O ASP P 469      -1.928 -17.070 -14.630  0.00  0.00      PROA  
ATOM    322    N TYR P 470      -3.799 -18.309 -14.493  0.00  0.00      PROA  
ATOM    323   HN TYR P 470      -4.793 -18.271 -14.549  0.00  0.00      PROA  
ATOM    324   CA TYR P 470      -3.216 -19.455 -13.763  0.00  0.00      PROA  
ATOM    325   HA TYR P 470      -2.628 -19.028 -12.964  0.00  0.00      PROA  
ATOM    326   CB TYR P 470      -4.115 -20.516 -13.109  0.00  0.00      PROA  
ATOM    327  HB1 TYR P 470      -3.583 -21.054 -12.296  0.00  0.00      PROA  
ATOM    328  HB2 TYR P 470      -4.434 -21.171 -13.948  0.00  0.00      PROA  
ATOM    329   CG TYR P 470      -5.423 -19.914 -12.555  0.00  0.00      PROA  
ATOM    330  CD1 TYR P 470      -5.625 -20.030 -11.148  0.00  0.00      PROA  
ATOM    331  HD1 TYR P 470      -4.834 -20.257 -10.449  0.00  0.00      PROA  
ATOM    332  CE1 TYR P 470      -6.877 -19.651 -10.603  0.00  0.00      PROA  
ATOM    333  HE1 TYR P 470      -7.114 -19.694  -9.550  0.00  0.00      PROA  
ATOM    334   CZ TYR P 470      -7.921 -19.019 -11.334  0.00  0.00      PROA  
ATOM    335   OH TYR P 470      -9.043 -18.521 -10.678  0.00  0.00      PROA  
ATOM    336   HH TYR P 470      -9.614 -18.103 -11.327  0.00  0.00      PROA  
ATOM    337  CD2 TYR P 470      -6.518 -19.420 -13.273  0.00  0.00      PROA  
ATOM    338  HD2 TYR P 470      -6.416 -19.459 -14.348  0.00  0.00      PROA  
ATOM    339  CE2 TYR P 470      -7.719 -18.913 -12.742  0.00  0.00      PROA  
ATOM    340  HE2 TYR P 470      -8.457 -18.368 -13.312  0.00  0.00      PROA  
ATOM    341    C TYR P 470      -2.205 -20.269 -14.572  0.00  0.00      PROA  
ATOM    342    O TYR P 470      -1.083 -20.401 -14.097  0.00  0.00      PROA  
ATOM    343    N ARG P 471      -2.607 -20.733 -15.824  0.00  0.00      PROA  
ATOM    344   HN ARG P 471      -3.513 -20.530 -16.187  0.00  0.00      PROA  
ATOM    345   CA ARG P 471      -1.950 -21.738 -16.618  0.00  0.00      PROA  
ATOM    346   HA ARG P 471      -1.828 -22.581 -15.954  0.00  0.00      PROA  
ATOM    347   CB ARG P 471      -2.712 -22.042 -17.879  0.00  0.00      PROA  
ATOM    348  HB1 ARG P 471      -2.707 -21.056 -18.391  0.00  0.00      PROA  
ATOM    349  HB2 ARG P 471      -3.746 -22.363 -17.630  0.00  0.00      PROA  
ATOM    350   CG ARG P 471      -2.082 -23.090 -18.865  0.00  0.00      PROA  
ATOM    351  HG1 ARG P 471      -2.179 -24.047 -18.308  0.00  0.00      PROA  
ATOM    352  HG2 ARG P 471      -1.002 -22.896 -19.038  0.00  0.00      PROA  
ATOM    353   CD ARG P 471      -2.916 -23.104 -20.134  0.00  0.00      PROA  
ATOM    354  HD1 ARG P 471      -4.010 -23.137 -19.944  0.00  0.00      PROA  
ATOM    355  HD2 ARG P 471      -2.462 -23.941 -20.708  0.00  0.00      PROA  
ATOM    356   NE ARG P 471      -2.586 -21.866 -20.785  0.00  0.00      PROA  
ATOM    357   HE ARG P 471      -1.786 -21.312 -20.551  0.00  0.00      PROA  
ATOM    358   CZ ARG P 471      -3.298 -21.260 -21.721  0.00  0.00      PROA  
ATOM    359  NH1 ARG P 471      -2.927 -20.136 -22.215  0.00  0.00      PROA  
ATOM    360 HH11 ARG P 471      -2.103 -19.723 -21.827  0.00  0.00      PROA  
ATOM    361 HH12 ARG P 471      -3.496 -19.719 -22.925  0.00  0.00      PROA  
ATOM    362  NH2 ARG P 471      -4.357 -21.914 -22.231  0.00  0.00      PROA  
ATOM    363 HH21 ARG P 471      -4.772 -21.735 -23.123  0.00  0.00      PROA  
ATOM    364 HH22 ARG P 471      -4.539 -22.771 -21.748  0.00  0.00      PROA  
ATOM    365    C ARG P 471      -0.485 -21.377 -16.965  0.00  0.00      PROA  
ATOM    366    O ARG P 471       0.417 -22.291 -17.011  0.00  0.00      PROA  
ATOM    367    N ASP P 472      -0.359 -20.096 -17.320  0.00  0.00      PROA  
ATOM    368   HN ASP P 472      -1.077 -19.403 -17.309  0.00  0.00      PROA  
ATOM    369   CA ASP P 472       0.841 -19.600 -17.942  0.00  0.00      PROA  
ATOM    370   HA ASP P 472       1.398 -20.463 -18.278  0.00  0.00      PROA  
ATOM    371   CB ASP P 472       0.580 -18.667 -19.242  0.00  0.00      PROA  
ATOM    372  HB1 ASP P 472       1.497 -18.385 -19.801  0.00  0.00      PROA  
ATOM    373  HB2 ASP P 472       0.182 -17.734 -18.790  0.00  0.00      PROA  
ATOM    374   CG ASP P 472      -0.381 -19.211 -20.213  0.00  0.00      PROA  
ATOM    375  OD1 ASP P 472      -1.026 -18.425 -20.956  0.00  0.00      PROA  
ATOM    376  OD2 ASP P 472      -0.307 -20.457 -20.389  0.00  0.00      PROA  
ATOM    377    C ASP P 472       1.688 -18.861 -16.920  0.00  0.00      PROA  
ATOM    378    O ASP P 472       2.649 -18.200 -17.221  0.00  0.00      PROA  
ATOM    379    N ALA P 473       1.242 -18.879 -15.604  0.00  0.00      PROA  
ATOM    380   HN ALA P 473       0.359 -19.273 -15.363  0.00  0.00      PROA  
ATOM    381   CA ALA P 473       1.894 -18.027 -14.612  0.00  0.00      PROA  
ATOM    382   HA ALA P 473       1.810 -17.063 -15.091  0.00  0.00      PROA  
ATOM    383   CB ALA P 473       1.140 -18.000 -13.292  0.00  0.00      PROA  
ATOM    384  HB1 ALA P 473       1.429 -17.106 -12.700  0.00  0.00      PROA  
ATOM    385  HB2 ALA P 473       1.226 -18.971 -12.759  0.00  0.00      PROA  
ATOM    386  HB3 ALA P 473       0.046 -18.096 -13.463  0.00  0.00      PROA  
ATOM    387    C ALA P 473       3.433 -18.201 -14.405  0.00  0.00      PROA  
ATOM    388    O ALA P 473       3.881 -19.377 -14.328  0.00  0.00      PROA  
ATOM    389    N LEU P 474       4.186 -17.100 -14.426  0.00  0.00      PROA  
ATOM    390   HN LEU P 474       3.794 -16.204 -14.618  0.00  0.00      PROA  
ATOM    391   CA LEU P 474       5.588 -17.082 -14.090  0.00  0.00      PROA  
ATOM    392   HA LEU P 474       6.101 -17.596 -14.889  0.00  0.00      PROA  
ATOM    393   CB LEU P 474       5.986 -15.572 -13.887  0.00  0.00      PROA  
ATOM    394  HB1 LEU P 474       7.011 -15.564 -13.458  0.00  0.00      PROA  
ATOM    395  HB2 LEU P 474       5.277 -15.045 -13.213  0.00  0.00      PROA  
ATOM    396   CG LEU P 474       5.958 -14.801 -15.255  0.00  0.00      PROA  
ATOM    397   HG LEU P 474       5.197 -15.351 -15.849  0.00  0.00      PROA  
ATOM    398  CD1 LEU P 474       5.300 -13.388 -15.055  0.00  0.00      PROA  
ATOM    399 HD11 LEU P 474       5.691 -12.834 -14.174  0.00  0.00      PROA  
ATOM    400 HD12 LEU P 474       4.247 -13.641 -14.808  0.00  0.00      PROA  
ATOM    401 HD13 LEU P 474       5.431 -12.621 -15.848  0.00  0.00      PROA  
ATOM    402  CD2 LEU P 474       7.175 -14.739 -16.113  0.00  0.00      PROA  
ATOM    403 HD21 LEU P 474       7.696 -15.715 -16.013  0.00  0.00      PROA  
ATOM    404 HD22 LEU P 474       7.919 -14.022 -15.705  0.00  0.00      PROA  
ATOM    405 HD23 LEU P 474       7.111 -14.438 -17.181  0.00  0.00      PROA  
ATOM    406    C LEU P 474       5.993 -17.793 -12.853  0.00  0.00      PROA  
ATOM    407    O LEU P 474       5.899 -17.331 -11.756  0.00  0.00      PROA  
ATOM    408    N SER P 475       6.654 -18.912 -12.940  0.00  0.00      PROA  
ATOM    409   HN SER P 475       6.889 -19.350 -13.804  0.00  0.00      PROA  
ATOM    410   CA SER P 475       6.979 -19.721 -11.852  0.00  0.00      PROA  
ATOM    411   HA SER P 475       6.091 -19.788 -11.241  0.00  0.00      PROA  
ATOM    412   CB SER P 475       7.320 -21.145 -12.308  0.00  0.00      PROA  
ATOM    413  HB1 SER P 475       6.388 -21.602 -12.704  0.00  0.00      PROA  
ATOM    414  HB2 SER P 475       7.609 -21.688 -11.383  0.00  0.00      PROA  
ATOM    415   OG SER P 475       8.312 -21.203 -13.308  0.00  0.00      PROA  
ATOM    416  HG1 SER P 475       7.988 -20.795 -14.114  0.00  0.00      PROA  
ATOM    417    C SER P 475       8.157 -19.307 -10.963  0.00  0.00      PROA  
ATOM    418    O SER P 475       8.111 -19.490  -9.781  0.00  0.00      PROA  
ATOM    419    N LEU P 476       9.177 -18.625 -11.529  0.00  0.00      PROA  
ATOM    420   HN LEU P 476       9.058 -18.527 -12.515  0.00  0.00      PROA  
ATOM    421   CA LEU P 476      10.297 -18.024 -10.866  0.00  0.00      PROA  
ATOM    422   HA LEU P 476      10.604 -18.558  -9.979  0.00  0.00      PROA  
ATOM    423   CB LEU P 476      11.522 -17.905 -11.724  0.00  0.00      PROA  
ATOM    424  HB1 LEU P 476      12.365 -17.383 -11.222  0.00  0.00      PROA  
ATOM    425  HB2 LEU P 476      11.200 -17.284 -12.587  0.00  0.00      PROA  
ATOM    426   CG LEU P 476      12.102 -19.173 -12.358  0.00  0.00      PROA  
ATOM    427   HG LEU P 476      11.363 -19.526 -13.109  0.00  0.00      PROA  
ATOM    428  CD1 LEU P 476      13.488 -19.033 -13.036  0.00  0.00      PROA  
ATOM    429 HD11 LEU P 476      13.369 -18.238 -13.803  0.00  0.00      PROA  
ATOM    430 HD12 LEU P 476      13.883 -19.950 -13.524  0.00  0.00      PROA  
ATOM    431 HD13 LEU P 476      14.149 -18.672 -12.219  0.00  0.00      PROA  
ATOM    432  CD2 LEU P 476      12.218 -20.293 -11.330  0.00  0.00      PROA  
ATOM    433 HD21 LEU P 476      12.889 -19.893 -10.540  0.00  0.00      PROA  
ATOM    434 HD22 LEU P 476      12.729 -21.190 -11.741  0.00  0.00      PROA  
ATOM    435 HD23 LEU P 476      11.213 -20.621 -10.989  0.00  0.00      PROA  
ATOM    436    C LEU P 476       9.853 -16.686 -10.309  0.00  0.00      PROA  
ATOM    437    O LEU P 476      10.145 -16.369  -9.160  0.00  0.00      PROA  
ATOM    438    N GLN P 477       8.835 -16.002 -10.924  0.00  0.00      PROA  
ATOM    439   HN GLN P 477       8.474 -16.322 -11.796  0.00  0.00      PROA  
ATOM    440   CA GLN P 477       8.435 -14.821 -10.272  0.00  0.00      PROA  
ATOM    441   HA GLN P 477       9.353 -14.392  -9.898  0.00  0.00      PROA  
ATOM    442   CB GLN P 477       7.691 -13.935 -11.185  0.00  0.00      PROA  
ATOM    443  HB1 GLN P 477       6.601 -14.110 -11.312  0.00  0.00      PROA  
ATOM    444  HB2 GLN P 477       7.933 -14.080 -12.260  0.00  0.00      PROA  
ATOM    445   CG GLN P 477       7.772 -12.431 -10.787  0.00  0.00      PROA  
ATOM    446  HG1 GLN P 477       7.419 -12.230  -9.753  0.00  0.00      PROA  
ATOM    447  HG2 GLN P 477       7.088 -11.796 -11.390  0.00  0.00      PROA  
ATOM    448   CD GLN P 477       9.182 -11.832 -10.988  0.00  0.00      PROA  
ATOM    449  OE1 GLN P 477       9.931 -11.740 -10.037  0.00  0.00      PROA  
ATOM    450  NE2 GLN P 477       9.577 -11.342 -12.203  0.00  0.00      PROA  
ATOM    451 HE21 GLN P 477      10.573 -11.378 -12.288  0.00  0.00      PROA  
ATOM    452 HE22 GLN P 477       8.932 -11.039 -12.904  0.00  0.00      PROA  
ATOM    453    C GLN P 477       7.442 -15.058  -9.165  0.00  0.00      PROA  
ATOM    454    O GLN P 477       7.355 -14.377  -8.153  0.00  0.00      PROA  
ATOM    455    N CYS P 478       6.678 -16.242  -9.221  0.00  0.00      PROA  
ATOM    456   HN CYS P 478       6.754 -16.764 -10.067  0.00  0.00      PROA  
ATOM    457   CA CYS P 478       5.799 -16.689  -8.202  0.00  0.00      PROA  
ATOM    458   HA CYS P 478       5.212 -15.853  -7.851  0.00  0.00      PROA  
ATOM    459   CB CYS P 478       4.891 -17.809  -8.738  0.00  0.00      PROA  
ATOM    460  HB1 CYS P 478       4.681 -18.492  -7.888  0.00  0.00      PROA  
ATOM    461  HB2 CYS P 478       5.576 -18.343  -9.431  0.00  0.00      PROA  
ATOM    462   SG CYS P 478       3.470 -17.251  -9.637  0.00  0.00      PROA  
ATOM    463  HG1 CYS P 478       4.050 -17.075 -10.815  0.00  0.00      PROA  
ATOM    464    C CYS P 478       6.479 -17.123  -6.976  0.00  0.00      PROA  
ATOM    465    O CYS P 478       6.152 -16.752  -5.846  0.00  0.00      PROA  
ATOM    466    N LEU P 479       7.575 -17.912  -7.050  0.00  0.00      PROA  
ATOM    467   HN LEU P 479       7.805 -18.158  -7.988  0.00  0.00      PROA  
ATOM    468   CA LEU P 479       8.452 -18.199  -5.920  0.00  0.00      PROA  
ATOM    469   HA LEU P 479       7.872 -18.696  -5.156  0.00  0.00      PROA  
ATOM    470   CB LEU P 479       9.588 -19.136  -6.246  0.00  0.00      PROA  
ATOM    471  HB1 LEU P 479      10.170 -19.410  -5.340  0.00  0.00      PROA  
ATOM    472  HB2 LEU P 479      10.301 -18.758  -7.009  0.00  0.00      PROA  
ATOM    473   CG LEU P 479       9.137 -20.508  -6.900  0.00  0.00      PROA  
ATOM    474   HG LEU P 479       8.287 -20.295  -7.583  0.00  0.00      PROA  
ATOM    475  CD1 LEU P 479      10.169 -21.240  -7.650  0.00  0.00      PROA  
ATOM    476 HD11 LEU P 479      10.625 -20.642  -8.468  0.00  0.00      PROA  
ATOM    477 HD12 LEU P 479       9.778 -22.228  -7.972  0.00  0.00      PROA  
ATOM    478 HD13 LEU P 479      11.025 -21.430  -6.969  0.00  0.00      PROA  
ATOM    479  CD2 LEU P 479       8.608 -21.471  -5.804  0.00  0.00      PROA  
ATOM    480 HD21 LEU P 479       7.729 -21.079  -5.248  0.00  0.00      PROA  
ATOM    481 HD22 LEU P 479       9.411 -21.580  -5.044  0.00  0.00      PROA  
ATOM    482 HD23 LEU P 479       8.293 -22.474  -6.164  0.00  0.00      PROA  
ATOM    483    C LEU P 479       9.042 -16.934  -5.300  0.00  0.00      PROA  
ATOM    484    O LEU P 479       9.016 -16.772  -4.107  0.00  0.00      PROA  
ATOM    485    N ALA P 480       9.560 -16.044  -6.102  0.00  0.00      PROA  
ATOM    486   HN ALA P 480       9.567 -16.243  -7.079  0.00  0.00      PROA  
ATOM    487   CA ALA P 480      10.409 -14.940  -5.755  0.00  0.00      PROA  
ATOM    488   HA ALA P 480      11.188 -15.210  -5.058  0.00  0.00      PROA  
ATOM    489   CB ALA P 480      11.002 -14.343  -7.013  0.00  0.00      PROA  
ATOM    490  HB1 ALA P 480      10.303 -13.916  -7.763  0.00  0.00      PROA  
ATOM    491  HB2 ALA P 480      11.659 -15.116  -7.466  0.00  0.00      PROA  
ATOM    492  HB3 ALA P 480      11.730 -13.553  -6.730  0.00  0.00      PROA  
ATOM    493    C ALA P 480       9.662 -13.885  -4.986  0.00  0.00      PROA  
ATOM    494    O ALA P 480      10.337 -13.150  -4.238  0.00  0.00      PROA  
ATOM    495    N SER P 481       8.337 -13.793  -5.167  0.00  0.00      PROA  
ATOM    496   HN SER P 481       7.755 -14.317  -5.784  0.00  0.00      PROA  
ATOM    497   CA SER P 481       7.454 -12.723  -4.625  0.00  0.00      PROA  
ATOM    498   HA SER P 481       8.116 -12.090  -4.052  0.00  0.00      PROA  
ATOM    499   CB SER P 481       6.652 -11.976  -5.802  0.00  0.00      PROA  
ATOM    500  HB1 SER P 481       7.344 -11.485  -6.519  0.00  0.00      PROA  
ATOM    501  HB2 SER P 481       6.076 -11.178  -5.285  0.00  0.00      PROA  
ATOM    502   OG SER P 481       5.768 -12.827  -6.504  0.00  0.00      PROA  
ATOM    503  HG1 SER P 481       6.298 -13.468  -6.983  0.00  0.00      PROA  
ATOM    504    C SER P 481       6.465 -13.251  -3.654  0.00  0.00      PROA  
ATOM    505    O SER P 481       5.674 -12.549  -3.098  0.00  0.00      PROA  
ATOM    506    N PHE P 482       6.552 -14.617  -3.333  0.00  0.00      PROA  
ATOM    507   HN PHE P 482       7.162 -15.147  -3.918  0.00  0.00      PROA  
ATOM    508   CA PHE P 482       5.805 -15.249  -2.246  0.00  0.00      PROA  
ATOM    509   HA PHE P 482       4.773 -14.993  -2.438  0.00  0.00      PROA  
ATOM    510   CB PHE P 482       5.922 -16.796  -2.382  0.00  0.00      PROA  
ATOM    511  HB1 PHE P 482       6.928 -17.149  -2.695  0.00  0.00      PROA  
ATOM    512  HB2 PHE P 482       5.301 -17.216  -3.202  0.00  0.00      PROA  
ATOM    513   CG PHE P 482       5.402 -17.684  -1.220  0.00  0.00      PROA  
ATOM    514  CD1 PHE P 482       6.306 -18.436  -0.525  0.00  0.00      PROA  
ATOM    515  HD1 PHE P 482       7.342 -18.334  -0.814  0.00  0.00      PROA  
ATOM    516  CE1 PHE P 482       5.877 -19.293   0.472  0.00  0.00      PROA  
ATOM    517  HE1 PHE P 482       6.565 -19.985   0.936  0.00  0.00      PROA  
ATOM    518   CZ PHE P 482       4.520 -19.337   0.834  0.00  0.00      PROA  
ATOM    519   HZ PHE P 482       4.080 -20.011   1.554  0.00  0.00      PROA  
ATOM    520  CD2 PHE P 482       4.038 -17.799  -0.986  0.00  0.00      PROA  
ATOM    521  HD2 PHE P 482       3.315 -17.277  -1.595  0.00  0.00      PROA  
ATOM    522  CE2 PHE P 482       3.593 -18.461   0.135  0.00  0.00      PROA  
ATOM    523  HE2 PHE P 482       2.575 -18.407   0.492  0.00  0.00      PROA  
ATOM    524    C PHE P 482       5.923 -14.746  -0.847  0.00  0.00      PROA  
ATOM    525    O PHE P 482       5.030 -14.162  -0.325  0.00  0.00      PROA  
ATOM    526    N LEU P 483       7.127 -14.877  -0.175  0.00  0.00      PROA  
ATOM    527   HN LEU P 483       7.946 -15.202  -0.641  0.00  0.00      PROA  
ATOM    528   CA LEU P 483       7.336 -14.554   1.207  0.00  0.00      PROA  
ATOM    529   HA LEU P 483       6.672 -15.063   1.890  0.00  0.00      PROA  
ATOM    530   CB LEU P 483       8.770 -14.994   1.555  0.00  0.00      PROA  
ATOM    531  HB1 LEU P 483       9.527 -14.536   0.883  0.00  0.00      PROA  
ATOM    532  HB2 LEU P 483       8.830 -16.087   1.362  0.00  0.00      PROA  
ATOM    533   CG LEU P 483       9.167 -14.869   3.042  0.00  0.00      PROA  
ATOM    534   HG LEU P 483       8.871 -13.896   3.487  0.00  0.00      PROA  
ATOM    535  CD1 LEU P 483       8.545 -15.934   3.934  0.00  0.00      PROA  
ATOM    536 HD11 LEU P 483       9.021 -15.764   4.924  0.00  0.00      PROA  
ATOM    537 HD12 LEU P 483       8.851 -16.962   3.643  0.00  0.00      PROA  
ATOM    538 HD13 LEU P 483       7.438 -15.963   4.021  0.00  0.00      PROA  
ATOM    539  CD2 LEU P 483      10.748 -15.061   3.076  0.00  0.00      PROA  
ATOM    540 HD21 LEU P 483      11.002 -15.941   2.446  0.00  0.00      PROA  
ATOM    541 HD22 LEU P 483      11.109 -15.134   4.124  0.00  0.00      PROA  
ATOM    542 HD23 LEU P 483      11.092 -14.125   2.587  0.00  0.00      PROA  
ATOM    543    C LEU P 483       7.202 -13.044   1.493  0.00  0.00      PROA  
ATOM    544    O LEU P 483       6.636 -12.655   2.481  0.00  0.00      PROA  
ATOM    545    N PHE P 484       7.724 -12.184   0.589  0.00  0.00      PROA  
ATOM    546   HN PHE P 484       8.251 -12.434  -0.220  0.00  0.00      PROA  
ATOM    547   CA PHE P 484       7.544 -10.673   0.556  0.00  0.00      PROA  
ATOM    548   HA PHE P 484       7.845 -10.369   1.548  0.00  0.00      PROA  
ATOM    549   CB PHE P 484       8.411 -10.078  -0.524  0.00  0.00      PROA  
ATOM    550  HB1 PHE P 484       8.004 -10.554  -1.443  0.00  0.00      PROA  
ATOM    551  HB2 PHE P 484       9.472 -10.378  -0.387  0.00  0.00      PROA  
ATOM    552   CG PHE P 484       8.328  -8.521  -0.574  0.00  0.00      PROA  
ATOM    553  CD1 PHE P 484       7.597  -7.968  -1.615  0.00  0.00      PROA  
ATOM    554  HD1 PHE P 484       7.004  -8.565  -2.292  0.00  0.00      PROA  
ATOM    555  CE1 PHE P 484       7.582  -6.561  -1.788  0.00  0.00      PROA  
ATOM    556  HE1 PHE P 484       7.314  -6.151  -2.750  0.00  0.00      PROA  
ATOM    557   CZ PHE P 484       8.271  -5.756  -0.749  0.00  0.00      PROA  
ATOM    558   HZ PHE P 484       8.396  -4.696  -0.910  0.00  0.00      PROA  
ATOM    559  CD2 PHE P 484       9.048  -7.762   0.339  0.00  0.00      PROA  
ATOM    560  HD2 PHE P 484       9.632  -8.332   1.046  0.00  0.00      PROA  
ATOM    561  CE2 PHE P 484       8.962  -6.385   0.316  0.00  0.00      PROA  
ATOM    562  HE2 PHE P 484       9.581  -5.804   0.983  0.00  0.00      PROA  
ATOM    563    C PHE P 484       6.120 -10.085   0.620  0.00  0.00      PROA  
ATOM    564    O PHE P 484       5.689  -9.245   1.401  0.00  0.00      PROA  
ATOM    565    N LEU P 485       5.351 -10.492  -0.447  0.00  0.00      PROA  
ATOM    566   HN LEU P 485       5.846 -11.051  -1.107  0.00  0.00      PROA  
ATOM    567   CA LEU P 485       3.906 -10.267  -0.427  0.00  0.00      PROA  
ATOM    568   HA LEU P 485       3.776  -9.198  -0.344  0.00  0.00      PROA  
ATOM    569   CB LEU P 485       3.384 -10.777  -1.784  0.00  0.00      PROA  
ATOM    570  HB1 LEU P 485       3.478 -11.884  -1.808  0.00  0.00      PROA  
ATOM    571  HB2 LEU P 485       4.190 -10.403  -2.452  0.00  0.00      PROA  
ATOM    572   CG LEU P 485       1.943 -10.496  -2.129  0.00  0.00      PROA  
ATOM    573   HG LEU P 485       1.343 -11.004  -1.344  0.00  0.00      PROA  
ATOM    574  CD1 LEU P 485       1.622  -8.991  -2.001  0.00  0.00      PROA  
ATOM    575 HD11 LEU P 485       2.180  -8.444  -2.791  0.00  0.00      PROA  
ATOM    576 HD12 LEU P 485       1.938  -8.523  -1.045  0.00  0.00      PROA  
ATOM    577 HD13 LEU P 485       0.554  -8.687  -2.051  0.00  0.00      PROA  
ATOM    578  CD2 LEU P 485       1.471 -11.133  -3.412  0.00  0.00      PROA  
ATOM    579 HD21 LEU P 485       1.309 -12.222  -3.259  0.00  0.00      PROA  
ATOM    580 HD22 LEU P 485       1.959 -10.841  -4.366  0.00  0.00      PROA  
ATOM    581 HD23 LEU P 485       0.437 -10.745  -3.530  0.00  0.00      PROA  
ATOM    582    C LEU P 485       3.186 -10.934   0.655  0.00  0.00      PROA  
ATOM    583    O LEU P 485       2.346 -10.223   1.229  0.00  0.00      PROA  
ATOM    584    N TYR P 486       3.394 -12.215   1.015  0.00  0.00      PROA  
ATOM    585   HN TYR P 486       4.031 -12.834   0.563  0.00  0.00      PROA  
ATOM    586   CA TYR P 486       2.949 -12.834   2.316  0.00  0.00      PROA  
ATOM    587   HA TYR P 486       1.888 -12.976   2.167  0.00  0.00      PROA  
ATOM    588   CB TYR P 486       3.483 -14.291   2.548  0.00  0.00      PROA  
ATOM    589  HB1 TYR P 486       4.586 -14.302   2.419  0.00  0.00      PROA  
ATOM    590  HB2 TYR P 486       2.936 -14.948   1.838  0.00  0.00      PROA  
ATOM    591   CG TYR P 486       3.302 -14.799   3.988  0.00  0.00      PROA  
ATOM    592  CD1 TYR P 486       4.236 -14.513   5.041  0.00  0.00      PROA  
ATOM    593  HD1 TYR P 486       5.202 -14.112   4.769  0.00  0.00      PROA  
ATOM    594  CE1 TYR P 486       3.969 -14.876   6.387  0.00  0.00      PROA  
ATOM    595  HE1 TYR P 486       4.727 -14.707   7.139  0.00  0.00      PROA  
ATOM    596   CZ TYR P 486       2.792 -15.528   6.702  0.00  0.00      PROA  
ATOM    597   OH TYR P 486       2.721 -16.156   7.960  0.00  0.00      PROA  
ATOM    598   HH TYR P 486       1.882 -16.621   7.989  0.00  0.00      PROA  
ATOM    599  CD2 TYR P 486       2.095 -15.419   4.292  0.00  0.00      PROA  
ATOM    600  HD2 TYR P 486       1.312 -15.552   3.560  0.00  0.00      PROA  
ATOM    601  CE2 TYR P 486       1.777 -15.758   5.676  0.00  0.00      PROA  
ATOM    602  HE2 TYR P 486       0.865 -16.285   5.915  0.00  0.00      PROA  
ATOM    603    C TYR P 486       3.092 -11.883   3.494  0.00  0.00      PROA  
ATOM    604    O TYR P 486       2.032 -11.590   4.110  0.00  0.00      PROA  
ATOM    605    N CYS P 487       4.329 -11.386   3.746  0.00  0.00      PROA  
ATOM    606   HN CYS P 487       5.071 -11.640   3.131  0.00  0.00      PROA  
ATOM    607   CA CYS P 487       4.681 -10.500   4.835  0.00  0.00      PROA  
ATOM    608   HA CYS P 487       4.358 -11.089   5.681  0.00  0.00      PROA  
ATOM    609   CB CYS P 487       6.198 -10.252   4.806  0.00  0.00      PROA  
ATOM    610  HB1 CYS P 487       6.441  -9.408   5.486  0.00  0.00      PROA  
ATOM    611  HB2 CYS P 487       6.440 -10.066   3.738  0.00  0.00      PROA  
ATOM    612   SG CYS P 487       7.080 -11.677   5.502  0.00  0.00      PROA  
ATOM    613  HG1 CYS P 487       6.770 -12.499   4.510  0.00  0.00      PROA  
ATOM    614    C CYS P 487       3.996  -9.116   4.838  0.00  0.00      PROA  
ATOM    615    O CYS P 487       3.480  -8.685   5.861  0.00  0.00      PROA  
ATOM    616    N ALA P 488       3.955  -8.527   3.621  0.00  0.00      PROA  
ATOM    617   HN ALA P 488       4.461  -8.859   2.829  0.00  0.00      PROA  
ATOM    618   CA ALA P 488       3.388  -7.224   3.196  0.00  0.00      PROA  
ATOM    619   HA ALA P 488       3.804  -6.396   3.752  0.00  0.00      PROA  
ATOM    620   CB ALA P 488       3.586  -7.033   1.694  0.00  0.00      PROA  
ATOM    621  HB1 ALA P 488       4.654  -6.863   1.439  0.00  0.00      PROA  
ATOM    622  HB2 ALA P 488       2.884  -6.265   1.303  0.00  0.00      PROA  
ATOM    623  HB3 ALA P 488       3.282  -7.997   1.233  0.00  0.00      PROA  
ATOM    624    C ALA P 488       1.925  -7.128   3.472  0.00  0.00      PROA  
ATOM    625    O ALA P 488       1.465  -6.074   3.898  0.00  0.00      PROA  
ATOM    626    N CYS P 489       1.073  -8.219   3.136  0.00  0.00      PROA  
ATOM    627   HN CYS P 489       1.350  -8.930   2.494  0.00  0.00      PROA  
ATOM    628   CA CYS P 489      -0.329  -8.300   3.425  0.00  0.00      PROA  
ATOM    629   HA CYS P 489      -0.755  -7.325   3.242  0.00  0.00      PROA  
ATOM    630   CB CYS P 489      -0.969  -9.387   2.514  0.00  0.00      PROA  
ATOM    631  HB1 CYS P 489      -1.981  -9.572   2.933  0.00  0.00      PROA  
ATOM    632  HB2 CYS P 489      -0.418 -10.334   2.697  0.00  0.00      PROA  
ATOM    633   SG CYS P 489      -1.005  -8.866   0.805  0.00  0.00      PROA  
ATOM    634  HG1 CYS P 489       0.310  -8.787   0.670  0.00  0.00      PROA  
ATOM    635    C CYS P 489      -0.577  -8.611   4.860  0.00  0.00      PROA  
ATOM    636    O CYS P 489      -1.416  -8.071   5.492  0.00  0.00      PROA  
ATOM    637    N MET P 490       0.286  -9.435   5.449  0.00  0.00      PROA  
ATOM    638   HN MET P 490       0.987  -9.843   4.870  0.00  0.00      PROA  
ATOM    639   CA MET P 490       0.216  -9.767   6.849  0.00  0.00      PROA  
ATOM    640   HA MET P 490      -0.754 -10.180   7.082  0.00  0.00      PROA  
ATOM    641   CB MET P 490       1.202 -10.795   7.308  0.00  0.00      PROA  
ATOM    642  HB1 MET P 490       1.461 -10.690   8.383  0.00  0.00      PROA  
ATOM    643  HB2 MET P 490       2.212 -10.795   6.845  0.00  0.00      PROA  
ATOM    644   CG MET P 490       0.648 -12.212   7.058  0.00  0.00      PROA  
ATOM    645  HG1 MET P 490       1.516 -12.897   7.167  0.00  0.00      PROA  
ATOM    646  HG2 MET P 490       0.184 -12.214   6.049  0.00  0.00      PROA  
ATOM    647   SD MET P 490      -0.619 -12.542   8.450  0.00  0.00      PROA  
ATOM    648   CE MET P 490      -0.080 -14.227   8.687  0.00  0.00      PROA  
ATOM    649  HE1 MET P 490      -0.651 -14.603   9.563  0.00  0.00      PROA  
ATOM    650  HE2 MET P 490       1.014 -14.099   8.826  0.00  0.00      PROA  
ATOM    651  HE3 MET P 490      -0.253 -14.817   7.762  0.00  0.00      PROA  
ATOM    652    C MET P 490       0.294  -8.467   7.785  0.00  0.00      PROA  
ATOM    653    O MET P 490      -0.354  -8.337   8.824  0.00  0.00      PROA  
ATOM    654    N SER P 491       1.144  -7.464   7.447  0.00  0.00      PROA  
ATOM    655   HN SER P 491       1.843  -7.497   6.736  0.00  0.00      PROA  
ATOM    656   CA SER P 491       1.471  -6.306   8.298  0.00  0.00      PROA  
ATOM    657   HA SER P 491       1.854  -6.646   9.249  0.00  0.00      PROA  
ATOM    658   CB SER P 491       2.626  -5.463   7.827  0.00  0.00      PROA  
ATOM    659  HB1 SER P 491       2.851  -4.626   8.523  0.00  0.00      PROA  
ATOM    660  HB2 SER P 491       2.493  -5.003   6.825  0.00  0.00      PROA  
ATOM    661   OG SER P 491       3.779  -6.298   7.797  0.00  0.00      PROA  
ATOM    662  HG1 SER P 491       3.568  -7.120   7.347  0.00  0.00      PROA  
ATOM    663    C SER P 491       0.322  -5.355   8.681  0.00  0.00      PROA  
ATOM    664    O SER P 491       0.169  -5.113   9.909  0.00  0.00      PROA  
ATOM    665    N PRO P 492      -0.466  -4.756   7.714  0.00  0.00      PROA  
ATOM    666   CD PRO P 492      -0.426  -4.880   6.283  0.00  0.00      PROA  
ATOM    667  HD1 PRO P 492      -1.326  -5.441   5.950  0.00  0.00      PROA  
ATOM    668  HD2 PRO P 492       0.519  -5.342   5.926  0.00  0.00      PROA  
ATOM    669   CA PRO P 492      -1.349  -3.635   8.093  0.00  0.00      PROA  
ATOM    670   HA PRO P 492      -0.885  -2.898   8.732  0.00  0.00      PROA  
ATOM    671   CB PRO P 492      -1.624  -2.951   6.783  0.00  0.00      PROA  
ATOM    672  HB1 PRO P 492      -1.696  -1.843   6.745  0.00  0.00      PROA  
ATOM    673  HB2 PRO P 492      -2.656  -3.225   6.475  0.00  0.00      PROA  
ATOM    674   CG PRO P 492      -0.577  -3.488   5.826  0.00  0.00      PROA  
ATOM    675  HG1 PRO P 492      -0.861  -3.399   4.756  0.00  0.00      PROA  
ATOM    676  HG2 PRO P 492       0.415  -2.991   5.880  0.00  0.00      PROA  
ATOM    677    C PRO P 492      -2.593  -4.256   8.780  0.00  0.00      PROA  
ATOM    678    O PRO P 492      -3.038  -3.720   9.789  0.00  0.00      PROA  
ATOM    679    N VAL P 493      -3.044  -5.417   8.327  0.00  0.00      PROA  
ATOM    680   HN VAL P 493      -2.506  -5.888   7.632  0.00  0.00      PROA  
ATOM    681   CA VAL P 493      -4.219  -6.081   8.936  0.00  0.00      PROA  
ATOM    682   HA VAL P 493      -4.982  -5.318   8.882  0.00  0.00      PROA  
ATOM    683   CB VAL P 493      -4.734  -7.342   8.162  0.00  0.00      PROA  
ATOM    684   HB VAL P 493      -4.817  -7.073   7.087  0.00  0.00      PROA  
ATOM    685  CG1 VAL P 493      -3.742  -8.583   8.210  0.00  0.00      PROA  
ATOM    686 HG11 VAL P 493      -2.815  -8.308   7.664  0.00  0.00      PROA  
ATOM    687 HG12 VAL P 493      -4.264  -9.437   7.727  0.00  0.00      PROA  
ATOM    688 HG13 VAL P 493      -3.552  -8.790   9.284  0.00  0.00      PROA  
ATOM    689  CG2 VAL P 493      -6.120  -7.705   8.680  0.00  0.00      PROA  
ATOM    690 HG21 VAL P 493      -6.129  -8.177   9.686  0.00  0.00      PROA  
ATOM    691 HG22 VAL P 493      -6.577  -8.476   8.024  0.00  0.00      PROA  
ATOM    692 HG23 VAL P 493      -6.849  -6.868   8.626  0.00  0.00      PROA  
ATOM    693    C VAL P 493      -4.199  -6.372  10.495  0.00  0.00      PROA  
ATOM    694    O VAL P 493      -5.173  -6.136  11.221  0.00  0.00      PROA  
ATOM    695    N ILE P 494      -3.048  -6.895  11.022  0.00  0.00      PROA  
ATOM    696   HN ILE P 494      -2.424  -7.408  10.436  0.00  0.00      PROA  
ATOM    697   CA ILE P 494      -2.900  -7.125  12.433  0.00  0.00      PROA  
ATOM    698   HA ILE P 494      -3.753  -7.632  12.860  0.00  0.00      PROA  
ATOM    699   CB ILE P 494      -1.658  -7.934  12.639  0.00  0.00      PROA  
ATOM    700   HB ILE P 494      -0.785  -7.369  12.248  0.00  0.00      PROA  
ATOM    701  CG2 ILE P 494      -1.425  -7.964  14.228  0.00  0.00      PROA  
ATOM    702 HG21 ILE P 494      -1.123  -6.999  14.688  0.00  0.00      PROA  
ATOM    703 HG22 ILE P 494      -0.510  -8.566  14.415  0.00  0.00      PROA  
ATOM    704 HG23 ILE P 494      -2.306  -8.426  14.723  0.00  0.00      PROA  
ATOM    705  CG1 ILE P 494      -1.699  -9.340  11.926  0.00  0.00      PROA  
ATOM    706 HG11 ILE P 494      -0.810  -9.948  12.197  0.00  0.00      PROA  
ATOM    707 HG12 ILE P 494      -1.518  -9.301  10.830  0.00  0.00      PROA  
ATOM    708   CD ILE P 494      -2.953 -10.186  12.183  0.00  0.00      PROA  
ATOM    709  HD1 ILE P 494      -3.260 -10.261  13.248  0.00  0.00      PROA  
ATOM    710  HD2 ILE P 494      -2.872 -11.181  11.695  0.00  0.00      PROA  
ATOM    711  HD3 ILE P 494      -3.835  -9.753  11.665  0.00  0.00      PROA  
ATOM    712    C ILE P 494      -2.865  -5.777  13.191  0.00  0.00      PROA  
ATOM    713    O ILE P 494      -3.625  -5.648  14.144  0.00  0.00      PROA  
ATOM    714    N THR P 495      -2.084  -4.783  12.658  0.00  0.00      PROA  
ATOM    715   HN THR P 495      -1.540  -5.015  11.855  0.00  0.00      PROA  
ATOM    716   CA THR P 495      -1.765  -3.466  13.215  0.00  0.00      PROA  
ATOM    717   HA THR P 495      -1.342  -3.661  14.189  0.00  0.00      PROA  
ATOM    718   CB THR P 495      -0.817  -2.692  12.241  0.00  0.00      PROA  
ATOM    719   HB THR P 495      -1.234  -2.507  11.228  0.00  0.00      PROA  
ATOM    720  OG1 THR P 495       0.413  -3.486  12.111  0.00  0.00      PROA  
ATOM    721  HG1 THR P 495       0.257  -4.070  11.366  0.00  0.00      PROA  
ATOM    722  CG2 THR P 495      -0.384  -1.372  12.789  0.00  0.00      PROA  
ATOM    723 HG21 THR P 495       0.269  -0.974  11.983  0.00  0.00      PROA  
ATOM    724 HG22 THR P 495       0.211  -1.338  13.727  0.00  0.00      PROA  
ATOM    725 HG23 THR P 495      -1.176  -0.595  12.843  0.00  0.00      PROA  
ATOM    726    C THR P 495      -3.048  -2.654  13.426  0.00  0.00      PROA  
ATOM    727    O THR P 495      -3.369  -2.152  14.458  0.00  0.00      PROA  
ATOM    728    N PHE P 496      -3.850  -2.567  12.325  0.00  0.00      PROA  
ATOM    729   HN PHE P 496      -3.593  -3.012  11.471  0.00  0.00      PROA  
ATOM    730   CA PHE P 496      -5.191  -2.018  12.212  0.00  0.00      PROA  
ATOM    731   HA PHE P 496      -5.108  -1.064  12.711  0.00  0.00      PROA  
ATOM    732   CB PHE P 496      -5.624  -1.908  10.740  0.00  0.00      PROA  
ATOM    733  HB1 PHE P 496      -6.710  -1.675  10.758  0.00  0.00      PROA  
ATOM    734  HB2 PHE P 496      -5.372  -2.816  10.151  0.00  0.00      PROA  
ATOM    735   CG PHE P 496      -4.928  -0.756  10.112  0.00  0.00      PROA  
ATOM    736  CD1 PHE P 496      -4.894   0.507  10.737  0.00  0.00      PROA  
ATOM    737  HD1 PHE P 496      -5.563   0.696  11.564  0.00  0.00      PROA  
ATOM    738  CE1 PHE P 496      -4.090   1.536  10.264  0.00  0.00      PROA  
ATOM    739  HE1 PHE P 496      -3.814   2.323  10.950  0.00  0.00      PROA  
ATOM    740   CZ PHE P 496      -3.405   1.325   9.083  0.00  0.00      PROA  
ATOM    741   HZ PHE P 496      -2.732   2.064   8.675  0.00  0.00      PROA  
ATOM    742  CD2 PHE P 496      -4.242  -0.922   8.886  0.00  0.00      PROA  
ATOM    743  HD2 PHE P 496      -4.412  -1.833   8.331  0.00  0.00      PROA  
ATOM    744  CE2 PHE P 496      -3.533   0.086   8.339  0.00  0.00      PROA  
ATOM    745  HE2 PHE P 496      -3.054  -0.087   7.387  0.00  0.00      PROA  
ATOM    746    C PHE P 496      -6.315  -2.666  12.965  0.00  0.00      PROA  
ATOM    747    O PHE P 496      -7.167  -1.927  13.424  0.00  0.00      PROA  
ATOM    748    N GLY P 497      -6.347  -3.984  13.226  0.00  0.00      PROA  
ATOM    749   HN GLY P 497      -5.780  -4.521  12.606  0.00  0.00      PROA  
ATOM    750   CA GLY P 497      -7.351  -4.572  14.079  0.00  0.00      PROA  
ATOM    751  HA1 GLY P 497      -7.339  -5.641  13.927  0.00  0.00      PROA  
ATOM    752  HA2 GLY P 497      -8.317  -4.209  13.762  0.00  0.00      PROA  
ATOM    753    C GLY P 497      -7.067  -4.311  15.542  0.00  0.00      PROA  
ATOM    754    O GLY P 497      -7.968  -4.223  16.393  0.00  0.00      PROA  
ATOM    755    N GLY P 498      -5.799  -4.135  15.895  0.00  0.00      PROA  
ATOM    756   HN GLY P 498      -5.126  -4.184  15.161  0.00  0.00      PROA  
ATOM    757   CA GLY P 498      -5.309  -3.504  17.072  0.00  0.00      PROA  
ATOM    758  HA1 GLY P 498      -4.239  -3.445  16.938  0.00  0.00      PROA  
ATOM    759  HA2 GLY P 498      -5.499  -4.121  17.937  0.00  0.00      PROA  
ATOM    760    C GLY P 498      -5.751  -2.087  17.359  0.00  0.00      PROA  
ATOM    761    O GLY P 498      -6.460  -1.797  18.284  0.00  0.00      PROA  
ATOM    762    N LEU P 499      -5.438  -1.228  16.379  0.00  0.00      PROA  
ATOM    763   HN LEU P 499      -4.955  -1.698  15.645  0.00  0.00      PROA  
ATOM    764   CA LEU P 499      -5.790   0.223  16.364  0.00  0.00      PROA  
ATOM    765   HA LEU P 499      -5.301   0.600  17.250  0.00  0.00      PROA  
ATOM    766   CB LEU P 499      -5.172   1.050  15.197  0.00  0.00      PROA  
ATOM    767  HB1 LEU P 499      -5.452   2.125  15.170  0.00  0.00      PROA  
ATOM    768  HB2 LEU P 499      -5.456   0.626  14.210  0.00  0.00      PROA  
ATOM    769   CG LEU P 499      -3.622   1.001  15.213  0.00  0.00      PROA  
ATOM    770   HG LEU P 499      -3.279  -0.020  15.485  0.00  0.00      PROA  
ATOM    771  CD1 LEU P 499      -3.053   1.462  13.865  0.00  0.00      PROA  
ATOM    772 HD11 LEU P 499      -3.270   0.614  13.182  0.00  0.00      PROA  
ATOM    773 HD12 LEU P 499      -1.955   1.583  13.992  0.00  0.00      PROA  
ATOM    774 HD13 LEU P 499      -3.566   2.397  13.554  0.00  0.00      PROA  
ATOM    775  CD2 LEU P 499      -3.084   1.990  16.256  0.00  0.00      PROA  
ATOM    776 HD21 LEU P 499      -3.311   1.783  17.324  0.00  0.00      PROA  
ATOM    777 HD22 LEU P 499      -3.374   3.035  16.015  0.00  0.00      PROA  
ATOM    778 HD23 LEU P 499      -1.980   2.026  16.142  0.00  0.00      PROA  
ATOM    779    C LEU P 499      -7.317   0.542  16.343  0.00  0.00      PROA  
ATOM    780    O LEU P 499      -7.812   1.220  17.228  0.00  0.00      PROA  
ATOM    781    N LEU P 500      -8.051  -0.048  15.343  0.00  0.00      PROA  
ATOM    782   HN LEU P 500      -7.539  -0.558  14.657  0.00  0.00      PROA  
ATOM    783   CA LEU P 500      -9.552   0.041  15.105  0.00  0.00      PROA  
ATOM    784   HA LEU P 500      -9.911   1.060  15.109  0.00  0.00      PROA  
ATOM    785   CB LEU P 500      -9.982  -0.652  13.819  0.00  0.00      PROA  
ATOM    786  HB1 LEU P 500      -9.768  -1.739  13.903  0.00  0.00      PROA  
ATOM    787  HB2 LEU P 500      -9.348  -0.249  13.000  0.00  0.00      PROA  
ATOM    788   CG LEU P 500     -11.429  -0.480  13.309  0.00  0.00      PROA  
ATOM    789   HG LEU P 500     -12.246  -0.789  13.996  0.00  0.00      PROA  
ATOM    790  CD1 LEU P 500     -11.761   0.975  12.998  0.00  0.00      PROA  
ATOM    791 HD11 LEU P 500     -10.937   1.308  12.332  0.00  0.00      PROA  
ATOM    792 HD12 LEU P 500     -11.826   1.641  13.885  0.00  0.00      PROA  
ATOM    793 HD13 LEU P 500     -12.779   1.041  12.558  0.00  0.00      PROA  
ATOM    794  CD2 LEU P 500     -11.580  -1.267  12.020  0.00  0.00      PROA  
ATOM    795 HD21 LEU P 500     -12.542  -0.952  11.560  0.00  0.00      PROA  
ATOM    796 HD22 LEU P 500     -11.626  -2.312  12.396  0.00  0.00      PROA  
ATOM    797 HD23 LEU P 500     -10.826  -0.992  11.252  0.00  0.00      PROA  
ATOM    798    C LEU P 500     -10.270  -0.495  16.286  0.00  0.00      PROA  
ATOM    799    O LEU P 500     -11.133   0.190  16.802  0.00  0.00      PROA  
ATOM    800    N GLY P 501      -9.948  -1.685  16.777  0.00  0.00      PROA  
ATOM    801   HN GLY P 501      -9.217  -2.263  16.421  0.00  0.00      PROA  
ATOM    802   CA GLY P 501     -10.529  -2.288  17.963  0.00  0.00      PROA  
ATOM    803  HA1 GLY P 501      -9.868  -3.132  18.094  0.00  0.00      PROA  
ATOM    804  HA2 GLY P 501     -11.587  -2.492  17.887  0.00  0.00      PROA  
ATOM    805    C GLY P 501     -10.518  -1.352  19.175  0.00  0.00      PROA  
ATOM    806    O GLY P 501     -11.606  -1.145  19.743  0.00  0.00      PROA  
ATOM    807    N GLU P 502      -9.299  -0.745  19.518  0.00  0.00      PROA  
ATOM    808   HN GLU P 502      -8.572  -0.871  18.848  0.00  0.00      PROA  
ATOM    809   CA GLU P 502      -9.078   0.270  20.566  0.00  0.00      PROA  
ATOM    810   HA GLU P 502      -9.323  -0.137  21.536  0.00  0.00      PROA  
ATOM    811   CB GLU P 502      -7.570   0.405  20.608  0.00  0.00      PROA  
ATOM    812  HB1 GLU P 502      -7.154   0.707  19.623  0.00  0.00      PROA  
ATOM    813  HB2 GLU P 502      -7.100  -0.521  21.001  0.00  0.00      PROA  
ATOM    814   CG GLU P 502      -7.076   1.531  21.554  0.00  0.00      PROA  
ATOM    815  HG1 GLU P 502      -7.550   1.597  22.557  0.00  0.00      PROA  
ATOM    816  HG2 GLU P 502      -7.362   2.510  21.113  0.00  0.00      PROA  
ATOM    817   CD GLU P 502      -5.566   1.491  21.642  0.00  0.00      PROA  
ATOM    818  OE1 GLU P 502      -5.126   1.459  22.804  0.00  0.00      PROA  
ATOM    819  OE2 GLU P 502      -4.935   1.344  20.599  0.00  0.00      PROA  
ATOM    820    C GLU P 502      -9.849   1.600  20.428  0.00  0.00      PROA  
ATOM    821    O GLU P 502     -10.274   2.259  21.340  0.00  0.00      PROA  
ATOM    822    N ALA P 503      -9.980   1.994  19.180  0.00  0.00      PROA  
ATOM    823   HN ALA P 503      -9.607   1.458  18.426  0.00  0.00      PROA  
ATOM    824   CA ALA P 503     -10.678   3.167  18.788  0.00  0.00      PROA  
ATOM    825   HA ALA P 503     -10.460   3.942  19.508  0.00  0.00      PROA  
ATOM    826   CB ALA P 503     -10.154   3.453  17.337  0.00  0.00      PROA  
ATOM    827  HB1 ALA P 503     -10.648   4.339  16.884  0.00  0.00      PROA  
ATOM    828  HB2 ALA P 503     -10.147   2.493  16.778  0.00  0.00      PROA  
ATOM    829  HB3 ALA P 503      -9.086   3.752  17.395  0.00  0.00      PROA  
ATOM    830    C ALA P 503     -12.227   3.047  18.891  0.00  0.00      PROA  
ATOM    831    O ALA P 503     -12.913   4.021  19.045  0.00  0.00      PROA  
ATOM    832    N THR P 504     -12.761   1.872  18.689  0.00  0.00      PROA  
ATOM    833   HN THR P 504     -12.247   1.052  18.450  0.00  0.00      PROA  
ATOM    834   CA THR P 504     -14.179   1.625  18.543  0.00  0.00      PROA  
ATOM    835   HA THR P 504     -14.831   2.476  18.674  0.00  0.00      PROA  
ATOM    836   CB THR P 504     -14.591   1.013  17.175  0.00  0.00      PROA  
ATOM    837   HB THR P 504     -15.630   0.631  17.265  0.00  0.00      PROA  
ATOM    838  OG1 THR P 504     -13.863  -0.165  16.845  0.00  0.00      PROA  
ATOM    839  HG1 THR P 504     -12.980   0.078  16.560  0.00  0.00      PROA  
ATOM    840  CG2 THR P 504     -14.300   2.007  16.085  0.00  0.00      PROA  
ATOM    841 HG21 THR P 504     -14.560   1.537  15.112  0.00  0.00      PROA  
ATOM    842 HG22 THR P 504     -13.250   2.368  16.094  0.00  0.00      PROA  
ATOM    843 HG23 THR P 504     -14.926   2.872  16.393  0.00  0.00      PROA  
ATOM    844    C THR P 504     -14.709   0.723  19.652  0.00  0.00      PROA  
ATOM    845    O THR P 504     -15.819   0.190  19.734  0.00  0.00      PROA  
ATOM    846    N GLU P 505     -13.865   0.501  20.656  0.00  0.00      PROA  
ATOM    847   HN GLU P 505     -12.938   0.834  20.509  0.00  0.00      PROA  
ATOM    848   CA GLU P 505     -14.236  -0.120  21.924  0.00  0.00      PROA  
ATOM    849   HA GLU P 505     -13.328  -0.000  22.496  0.00  0.00      PROA  
ATOM    850   CB GLU P 505     -15.374   0.573  22.731  0.00  0.00      PROA  
ATOM    851  HB1 GLU P 505     -15.657  -0.094  23.573  0.00  0.00      PROA  
ATOM    852  HB2 GLU P 505     -16.262   0.562  22.063  0.00  0.00      PROA  
ATOM    853   CG GLU P 505     -14.964   1.879  23.398  0.00  0.00      PROA  
ATOM    854  HG1 GLU P 505     -14.597   2.594  22.630  0.00  0.00      PROA  
ATOM    855  HG2 GLU P 505     -14.217   1.605  24.174  0.00  0.00      PROA  
ATOM    856   CD GLU P 505     -16.034   2.594  24.261  0.00  0.00      PROA  
ATOM    857  OE1 GLU P 505     -15.931   3.832  24.337  0.00  0.00      PROA  
ATOM    858  OE2 GLU P 505     -17.029   2.002  24.699  0.00  0.00      PROA  
ATOM    859    C GLU P 505     -14.479  -1.650  21.911  0.00  0.00      PROA  
ATOM    860    O GLU P 505     -15.319  -2.273  22.585  0.00  0.00      PROA  
ATOM    861    N GLY P 506     -13.580  -2.352  21.205  0.00  0.00      PROA  
ATOM    862   HN GLY P 506     -13.067  -1.899  20.480  0.00  0.00      PROA  
ATOM    863   CA GLY P 506     -13.277  -3.764  21.511  0.00  0.00      PROA  
ATOM    864  HA1 GLY P 506     -13.227  -3.928  22.577  0.00  0.00      PROA  
ATOM    865  HA2 GLY P 506     -12.355  -3.972  20.990  0.00  0.00      PROA  
ATOM    866    C GLY P 506     -14.341  -4.663  21.025  0.00  0.00      PROA  
ATOM    867    O GLY P 506     -14.567  -5.710  21.602  0.00  0.00      PROA  
ATOM    868    N ARG P 507     -14.919  -4.415  19.877  0.00  0.00      PROA  
ATOM    869   HN ARG P 507     -14.720  -3.533  19.458  0.00  0.00      PROA  
ATOM    870   CA ARG P 507     -15.771  -5.440  19.185  0.00  0.00      PROA  
ATOM    871   HA ARG P 507     -15.848  -6.359  19.746  0.00  0.00      PROA  
ATOM    872   CB ARG P 507     -17.218  -4.979  18.905  0.00  0.00      PROA  
ATOM    873  HB1 ARG P 507     -17.778  -5.615  18.187  0.00  0.00      PROA  
ATOM    874  HB2 ARG P 507     -17.226  -3.971  18.437  0.00  0.00      PROA  
ATOM    875   CG ARG P 507     -18.148  -4.968  20.142  0.00  0.00      PROA  
ATOM    876  HG1 ARG P 507     -18.299  -6.005  20.512  0.00  0.00      PROA  
ATOM    877  HG2 ARG P 507     -19.168  -4.649  19.839  0.00  0.00      PROA  
ATOM    878   CD ARG P 507     -17.731  -4.132  21.391  0.00  0.00      PROA  
ATOM    879  HD1 ARG P 507     -17.418  -3.129  21.028  0.00  0.00      PROA  
ATOM    880  HD2 ARG P 507     -16.889  -4.561  21.976  0.00  0.00      PROA  
ATOM    881   NE ARG P 507     -18.871  -4.097  22.338  0.00  0.00      PROA  
ATOM    882   HE ARG P 507     -19.727  -4.579  22.151  0.00  0.00      PROA  
ATOM    883   CZ ARG P 507     -18.783  -3.436  23.455  0.00  0.00      PROA  
ATOM    884  NH1 ARG P 507     -19.899  -3.494  24.119  0.00  0.00      PROA  
ATOM    885 HH11 ARG P 507     -20.724  -3.760  23.620  0.00  0.00      PROA  
ATOM    886 HH12 ARG P 507     -19.958  -3.262  25.090  0.00  0.00      PROA  
ATOM    887  NH2 ARG P 507     -17.782  -2.797  23.945  0.00  0.00      PROA  
ATOM    888 HH21 ARG P 507     -16.953  -2.717  23.391  0.00  0.00      PROA  
ATOM    889 HH22 ARG P 507     -17.917  -1.985  24.513  0.00  0.00      PROA  
ATOM    890    C ARG P 507     -15.184  -5.850  17.884  0.00  0.00      PROA  
ATOM    891    O ARG P 507     -15.717  -6.701  17.191  0.00  0.00      PROA  
ATOM    892    N ILE P 508     -14.015  -5.347  17.462  0.00  0.00      PROA  
ATOM    893   HN ILE P 508     -13.600  -4.528  17.850  0.00  0.00      PROA  
ATOM    894   CA ILE P 508     -13.227  -6.027  16.403  0.00  0.00      PROA  
ATOM    895   HA ILE P 508     -13.588  -7.044  16.367  0.00  0.00      PROA  
ATOM    896   CB ILE P 508     -13.223  -5.271  15.098  0.00  0.00      PROA  
ATOM    897   HB ILE P 508     -14.280  -5.140  14.782  0.00  0.00      PROA  
ATOM    898  CG2 ILE P 508     -12.590  -3.820  15.324  0.00  0.00      PROA  
ATOM    899 HG21 ILE P 508     -12.837  -3.205  14.432  0.00  0.00      PROA  
ATOM    900 HG22 ILE P 508     -11.485  -3.704  15.327  0.00  0.00      PROA  
ATOM    901 HG23 ILE P 508     -12.939  -3.299  16.241  0.00  0.00      PROA  
ATOM    902  CG1 ILE P 508     -12.576  -6.027  13.917  0.00  0.00      PROA  
ATOM    903 HG11 ILE P 508     -11.512  -6.335  14.003  0.00  0.00      PROA  
ATOM    904 HG12 ILE P 508     -12.546  -5.359  13.030  0.00  0.00      PROA  
ATOM    905   CD ILE P 508     -13.411  -7.264  13.445  0.00  0.00      PROA  
ATOM    906  HD1 ILE P 508     -12.788  -7.837  12.727  0.00  0.00      PROA  
ATOM    907  HD2 ILE P 508     -14.380  -6.889  13.051  0.00  0.00      PROA  
ATOM    908  HD3 ILE P 508     -13.626  -7.938  14.302  0.00  0.00      PROA  
ATOM    909    C ILE P 508     -11.824  -6.142  16.842  0.00  0.00      PROA  
ATOM    910    O ILE P 508     -11.264  -5.282  17.568  0.00  0.00      PROA  
ATOM    911    N SER P 509     -11.236  -7.319  16.509  0.00  0.00      PROA  
ATOM    912   HN SER P 509     -11.851  -8.006  16.129  0.00  0.00      PROA  
ATOM    913   CA SER P 509      -9.935  -7.719  16.833  0.00  0.00      PROA  
ATOM    914   HA SER P 509      -9.432  -6.860  17.251  0.00  0.00      PROA  
ATOM    915   CB SER P 509      -9.955  -8.927  17.839  0.00  0.00      PROA  
ATOM    916  HB1 SER P 509     -10.419  -8.751  18.833  0.00  0.00      PROA  
ATOM    917  HB2 SER P 509      -8.891  -9.122  18.090  0.00  0.00      PROA  
ATOM    918   OG SER P 509     -10.533 -10.118  17.262  0.00  0.00      PROA  
ATOM    919  HG1 SER P 509     -11.428  -9.874  17.015  0.00  0.00      PROA  
ATOM    920    C SER P 509      -9.147  -8.065  15.598  0.00  0.00      PROA  
ATOM    921    O SER P 509      -9.603  -8.239  14.466  0.00  0.00      PROA  
ATOM    922    N ALA P 510      -7.826  -8.267  15.819  0.00  0.00      PROA  
ATOM    923   HN ALA P 510      -7.513  -8.449  16.748  0.00  0.00      PROA  
ATOM    924   CA ALA P 510      -6.844  -8.611  14.808  0.00  0.00      PROA  
ATOM    925   HA ALA P 510      -6.685  -7.814  14.098  0.00  0.00      PROA  
ATOM    926   CB ALA P 510      -5.412  -8.707  15.451  0.00  0.00      PROA  
ATOM    927  HB1 ALA P 510      -5.023  -7.727  15.800  0.00  0.00      PROA  
ATOM    928  HB2 ALA P 510      -4.727  -9.084  14.662  0.00  0.00      PROA  
ATOM    929  HB3 ALA P 510      -5.371  -9.329  16.371  0.00  0.00      PROA  
ATOM    930    C ALA P 510      -7.197  -9.901  14.079  0.00  0.00      PROA  
ATOM    931    O ALA P 510      -7.141  -9.916  12.870  0.00  0.00      PROA  
ATOM    932    N ILE P 511      -7.606 -11.031  14.748  0.00  0.00      PROA  
ATOM    933   HN ILE P 511      -7.576 -11.080  15.743  0.00  0.00      PROA  
ATOM    934   CA ILE P 511      -7.833 -12.261  13.987  0.00  0.00      PROA  
ATOM    935   HA ILE P 511      -7.129 -12.289  13.168  0.00  0.00      PROA  
ATOM    936   CB ILE P 511      -7.426 -13.538  14.916  0.00  0.00      PROA  
ATOM    937   HB ILE P 511      -6.434 -13.233  15.311  0.00  0.00      PROA  
ATOM    938  CG2 ILE P 511      -8.449 -13.717  16.042  0.00  0.00      PROA  
ATOM    939 HG21 ILE P 511      -8.579 -12.769  16.608  0.00  0.00      PROA  
ATOM    940 HG22 ILE P 511      -8.032 -14.441  16.774  0.00  0.00      PROA  
ATOM    941 HG23 ILE P 511      -9.436 -14.139  15.755  0.00  0.00      PROA  
ATOM    942  CG1 ILE P 511      -7.238 -14.788  14.057  0.00  0.00      PROA  
ATOM    943 HG11 ILE P 511      -6.752 -14.307  13.182  0.00  0.00      PROA  
ATOM    944 HG12 ILE P 511      -8.259 -15.171  13.840  0.00  0.00      PROA  
ATOM    945   CD ILE P 511      -6.308 -15.781  14.694  0.00  0.00      PROA  
ATOM    946  HD1 ILE P 511      -5.422 -15.203  15.033  0.00  0.00      PROA  
ATOM    947  HD2 ILE P 511      -6.041 -16.569  13.958  0.00  0.00      PROA  
ATOM    948  HD3 ILE P 511      -6.679 -16.176  15.664  0.00  0.00      PROA  
ATOM    949    C ILE P 511      -9.223 -12.345  13.352  0.00  0.00      PROA  
ATOM    950    O ILE P 511      -9.442 -13.050  12.348  0.00  0.00      PROA  
ATOM    951    N GLU P 512     -10.222 -11.593  13.851  0.00  0.00      PROA  
ATOM    952   HN GLU P 512     -10.188 -11.131  14.734  0.00  0.00      PROA  
ATOM    953   CA GLU P 512     -11.416 -11.369  13.091  0.00  0.00      PROA  
ATOM    954   HA GLU P 512     -11.818 -12.308  12.739  0.00  0.00      PROA  
ATOM    955   CB GLU P 512     -12.407 -10.633  13.952  0.00  0.00      PROA  
ATOM    956  HB1 GLU P 512     -13.339 -10.333  13.426  0.00  0.00      PROA  
ATOM    957  HB2 GLU P 512     -11.891  -9.745  14.376  0.00  0.00      PROA  
ATOM    958   CG GLU P 512     -12.993 -11.452  15.136  0.00  0.00      PROA  
ATOM    959  HG1 GLU P 512     -12.244 -11.933  15.800  0.00  0.00      PROA  
ATOM    960  HG2 GLU P 512     -13.723 -12.201  14.760  0.00  0.00      PROA  
ATOM    961   CD GLU P 512     -13.775 -10.533  16.145  0.00  0.00      PROA  
ATOM    962  OE1 GLU P 512     -14.988 -10.704  16.386  0.00  0.00      PROA  
ATOM    963  OE2 GLU P 512     -13.099  -9.595  16.577  0.00  0.00      PROA  
ATOM    964    C GLU P 512     -11.067 -10.583  11.813  0.00  0.00      PROA  
ATOM    965    O GLU P 512     -11.537 -10.895  10.723  0.00  0.00      PROA  
ATOM    966    N SER P 513     -10.152  -9.503  11.991  0.00  0.00      PROA  
ATOM    967   HN SER P 513      -9.916  -9.188  12.907  0.00  0.00      PROA  
ATOM    968   CA SER P 513      -9.639  -8.684  10.765  0.00  0.00      PROA  
ATOM    969   HA SER P 513     -10.511  -8.233  10.314  0.00  0.00      PROA  
ATOM    970   CB SER P 513      -8.787  -7.442  11.312  0.00  0.00      PROA  
ATOM    971  HB1 SER P 513      -8.286  -6.962  10.445  0.00  0.00      PROA  
ATOM    972  HB2 SER P 513      -7.982  -7.896  11.928  0.00  0.00      PROA  
ATOM    973   OG SER P 513      -9.525  -6.398  11.956  0.00  0.00      PROA  
ATOM    974  HG1 SER P 513      -9.567  -6.712  12.863  0.00  0.00      PROA  
ATOM    975    C SER P 513      -8.874  -9.475   9.723  0.00  0.00      PROA  
ATOM    976    O SER P 513      -8.992  -9.328   8.515  0.00  0.00      PROA  
ATOM    977    N LEU P 514      -8.111 -10.458  10.209  0.00  0.00      PROA  
ATOM    978   HN LEU P 514      -8.012 -10.583  11.193  0.00  0.00      PROA  
ATOM    979   CA LEU P 514      -7.347 -11.446   9.426  0.00  0.00      PROA  
ATOM    980   HA LEU P 514      -6.780 -10.924   8.669  0.00  0.00      PROA  
ATOM    981   CB LEU P 514      -6.457 -12.213  10.314  0.00  0.00      PROA  
ATOM    982  HB1 LEU P 514      -7.083 -12.781  11.035  0.00  0.00      PROA  
ATOM    983  HB2 LEU P 514      -5.657 -11.671  10.861  0.00  0.00      PROA  
ATOM    984   CG LEU P 514      -5.565 -13.237   9.515  0.00  0.00      PROA  
ATOM    985   HG LEU P 514      -6.141 -13.982   8.926  0.00  0.00      PROA  
ATOM    986  CD1 LEU P 514      -4.494 -12.547   8.660  0.00  0.00      PROA  
ATOM    987 HD11 LEU P 514      -4.923 -12.003   7.792  0.00  0.00      PROA  
ATOM    988 HD12 LEU P 514      -3.922 -13.401   8.239  0.00  0.00      PROA  
ATOM    989 HD13 LEU P 514      -3.743 -11.957   9.227  0.00  0.00      PROA  
ATOM    990  CD2 LEU P 514      -4.860 -14.170  10.570  0.00  0.00      PROA  
ATOM    991 HD21 LEU P 514      -4.023 -14.752  10.129  0.00  0.00      PROA  
ATOM    992 HD22 LEU P 514      -5.685 -14.833  10.908  0.00  0.00      PROA  
ATOM    993 HD23 LEU P 514      -4.554 -13.592  11.468  0.00  0.00      PROA  
ATOM    994    C LEU P 514      -8.273 -12.314   8.521  0.00  0.00      PROA  
ATOM    995    O LEU P 514      -8.047 -12.521   7.315  0.00  0.00      PROA  
ATOM    996    N PHE P 515      -9.445 -12.734   9.093  0.00  0.00      PROA  
ATOM    997   HN PHE P 515      -9.589 -12.620  10.073  0.00  0.00      PROA  
ATOM    998   CA PHE P 515     -10.470 -13.555   8.437  0.00  0.00      PROA  
ATOM    999   HA PHE P 515     -10.042 -14.411   7.937  0.00  0.00      PROA  
ATOM   1000   CB PHE P 515     -11.503 -14.032   9.543  0.00  0.00      PROA  
ATOM   1001  HB1 PHE P 515     -11.921 -13.170  10.105  0.00  0.00      PROA  
ATOM   1002  HB2 PHE P 515     -10.922 -14.714  10.201  0.00  0.00      PROA  
ATOM   1003   CG PHE P 515     -12.738 -14.637   8.864  0.00  0.00      PROA  
ATOM   1004  CD1 PHE P 515     -14.033 -14.201   9.143  0.00  0.00      PROA  
ATOM   1005  HD1 PHE P 515     -14.149 -13.301   9.728  0.00  0.00      PROA  
ATOM   1006  CE1 PHE P 515     -15.104 -14.740   8.422  0.00  0.00      PROA  
ATOM   1007  HE1 PHE P 515     -16.086 -14.424   8.742  0.00  0.00      PROA  
ATOM   1008   CZ PHE P 515     -14.937 -15.744   7.513  0.00  0.00      PROA  
ATOM   1009   HZ PHE P 515     -15.785 -16.243   7.069  0.00  0.00      PROA  
ATOM   1010  CD2 PHE P 515     -12.568 -15.688   8.026  0.00  0.00      PROA  
ATOM   1011  HD2 PHE P 515     -11.653 -16.176   7.724  0.00  0.00      PROA  
ATOM   1012  CE2 PHE P 515     -13.682 -16.208   7.346  0.00  0.00      PROA  
ATOM   1013  HE2 PHE P 515     -13.508 -16.992   6.624  0.00  0.00      PROA  
ATOM   1014    C PHE P 515     -11.125 -12.814   7.314  0.00  0.00      PROA  
ATOM   1015    O PHE P 515     -11.150 -13.314   6.212  0.00  0.00      PROA  
ATOM   1016    N GLY P 516     -11.532 -11.551   7.604  0.00  0.00      PROA  
ATOM   1017   HN GLY P 516     -11.428 -11.207   8.534  0.00  0.00      PROA  
ATOM   1018   CA GLY P 516     -12.311 -10.784   6.619  0.00  0.00      PROA  
ATOM   1019  HA1 GLY P 516     -12.572  -9.808   7.000  0.00  0.00      PROA  
ATOM   1020  HA2 GLY P 516     -13.150 -11.361   6.256  0.00  0.00      PROA  
ATOM   1021    C GLY P 516     -11.436 -10.425   5.354  0.00  0.00      PROA  
ATOM   1022    O GLY P 516     -11.804 -10.553   4.182  0.00  0.00      PROA  
ATOM   1023    N ALA P 517     -10.162 -10.048   5.678  0.00  0.00      PROA  
ATOM   1024   HN ALA P 517      -9.834 -10.002   6.619  0.00  0.00      PROA  
ATOM   1025   CA ALA P 517      -9.078  -9.736   4.745  0.00  0.00      PROA  
ATOM   1026   HA ALA P 517      -9.401  -8.920   4.115  0.00  0.00      PROA  
ATOM   1027   CB ALA P 517      -7.883  -9.258   5.578  0.00  0.00      PROA  
ATOM   1028  HB1 ALA P 517      -8.059  -8.255   6.024  0.00  0.00      PROA  
ATOM   1029  HB2 ALA P 517      -6.901  -9.059   5.098  0.00  0.00      PROA  
ATOM   1030  HB3 ALA P 517      -7.739 -10.017   6.376  0.00  0.00      PROA  
ATOM   1031    C ALA P 517      -8.718 -10.871   3.852  0.00  0.00      PROA  
ATOM   1032    O ALA P 517      -8.506 -10.824   2.669  0.00  0.00      PROA  
ATOM   1033    N SER P 518      -8.621 -12.108   4.352  0.00  0.00      PROA  
ATOM   1034   HN SER P 518      -8.766 -12.298   5.320  0.00  0.00      PROA  
ATOM   1035   CA SER P 518      -8.303 -13.293   3.636  0.00  0.00      PROA  
ATOM   1036   HA SER P 518      -7.669 -13.038   2.799  0.00  0.00      PROA  
ATOM   1037   CB SER P 518      -7.600 -14.297   4.517  0.00  0.00      PROA  
ATOM   1038  HB1 SER P 518      -6.629 -13.872   4.850  0.00  0.00      PROA  
ATOM   1039  HB2 SER P 518      -7.370 -15.208   3.925  0.00  0.00      PROA  
ATOM   1040   OG SER P 518      -8.359 -14.613   5.723  0.00  0.00      PROA  
ATOM   1041  HG1 SER P 518      -8.359 -13.824   6.269  0.00  0.00      PROA  
ATOM   1042    C SER P 518      -9.465 -13.831   2.816  0.00  0.00      PROA  
ATOM   1043    O SER P 518      -9.321 -14.188   1.723  0.00  0.00      PROA  
ATOM   1044    N MET P 519     -10.732 -13.839   3.334  0.00  0.00      PROA  
ATOM   1045   HN MET P 519     -10.836 -13.700   4.315  0.00  0.00      PROA  
ATOM   1046   CA MET P 519     -11.861 -14.210   2.534  0.00  0.00      PROA  
ATOM   1047   HA MET P 519     -11.707 -15.111   1.958  0.00  0.00      PROA  
ATOM   1048   CB MET P 519     -13.046 -14.349   3.556  0.00  0.00      PROA  
ATOM   1049  HB1 MET P 519     -13.040 -13.445   4.202  0.00  0.00      PROA  
ATOM   1050  HB2 MET P 519     -12.894 -15.182   4.275  0.00  0.00      PROA  
ATOM   1051   CG MET P 519     -14.357 -14.644   2.910  0.00  0.00      PROA  
ATOM   1052  HG1 MET P 519     -14.297 -15.525   2.237  0.00  0.00      PROA  
ATOM   1053  HG2 MET P 519     -14.694 -13.804   2.265  0.00  0.00      PROA  
ATOM   1054   SD MET P 519     -15.671 -14.991   4.105  0.00  0.00      PROA  
ATOM   1055   CE MET P 519     -16.213 -13.395   4.687  0.00  0.00      PROA  
ATOM   1056  HE1 MET P 519     -15.346 -12.706   4.785  0.00  0.00      PROA  
ATOM   1057  HE2 MET P 519     -16.698 -13.516   5.679  0.00  0.00      PROA  
ATOM   1058  HE3 MET P 519     -17.014 -12.936   4.070  0.00  0.00      PROA  
ATOM   1059    C MET P 519     -12.091 -13.269   1.329  0.00  0.00      PROA  
ATOM   1060    O MET P 519     -12.334 -13.763   0.210  0.00  0.00      PROA  
ATOM   1061    N THR P 520     -11.916 -11.880   1.553  0.00  0.00      PROA  
ATOM   1062   HN THR P 520     -11.751 -11.492   2.456  0.00  0.00      PROA  
ATOM   1063   CA THR P 520     -12.018 -10.959   0.425  0.00  0.00      PROA  
ATOM   1064   HA THR P 520     -12.917 -11.189  -0.129  0.00  0.00      PROA  
ATOM   1065   CB THR P 520     -11.988  -9.459   0.858  0.00  0.00      PROA  
ATOM   1066   HB THR P 520     -11.794  -8.731   0.041  0.00  0.00      PROA  
ATOM   1067  OG1 THR P 520     -11.141  -9.270   1.961  0.00  0.00      PROA  
ATOM   1068  HG1 THR P 520     -11.519  -9.648   2.759  0.00  0.00      PROA  
ATOM   1069  CG2 THR P 520     -13.479  -9.128   1.165  0.00  0.00      PROA  
ATOM   1070 HG21 THR P 520     -13.520  -8.137   1.667  0.00  0.00      PROA  
ATOM   1071 HG22 THR P 520     -14.003  -9.862   1.814  0.00  0.00      PROA  
ATOM   1072 HG23 THR P 520     -13.999  -9.081   0.184  0.00  0.00      PROA  
ATOM   1073    C THR P 520     -10.908 -11.138  -0.562  0.00  0.00      PROA  
ATOM   1074    O THR P 520     -11.192 -11.333  -1.738  0.00  0.00      PROA  
ATOM   1075    N GLY P 521      -9.670 -11.310  -0.048  0.00  0.00      PROA  
ATOM   1076   HN GLY P 521      -9.445 -11.096   0.900  0.00  0.00      PROA  
ATOM   1077   CA GLY P 521      -8.511 -11.707  -0.901  0.00  0.00      PROA  
ATOM   1078  HA1 GLY P 521      -7.671 -11.698  -0.222  0.00  0.00      PROA  
ATOM   1079  HA2 GLY P 521      -8.398 -10.968  -1.680  0.00  0.00      PROA  
ATOM   1080    C GLY P 521      -8.599 -13.033  -1.658  0.00  0.00      PROA  
ATOM   1081    O GLY P 521      -8.321 -13.068  -2.854  0.00  0.00      PROA  
ATOM   1082    N ILE P 522      -9.096 -14.076  -1.006  0.00  0.00      PROA  
ATOM   1083   HN ILE P 522      -9.164 -14.004  -0.014  0.00  0.00      PROA  
ATOM   1084   CA ILE P 522      -9.459 -15.322  -1.663  0.00  0.00      PROA  
ATOM   1085   HA ILE P 522      -8.674 -15.720  -2.289  0.00  0.00      PROA  
ATOM   1086   CB ILE P 522      -9.727 -16.532  -0.635  0.00  0.00      PROA  
ATOM   1087   HB ILE P 522     -10.234 -16.115   0.262  0.00  0.00      PROA  
ATOM   1088  CG2 ILE P 522     -10.606 -17.653  -1.099  0.00  0.00      PROA  
ATOM   1089 HG21 ILE P 522     -11.603 -17.430  -1.536  0.00  0.00      PROA  
ATOM   1090 HG22 ILE P 522     -10.749 -18.297  -0.206  0.00  0.00      PROA  
ATOM   1091 HG23 ILE P 522     -10.104 -18.155  -1.954  0.00  0.00      PROA  
ATOM   1092  CG1 ILE P 522      -8.400 -17.186  -0.110  0.00  0.00      PROA  
ATOM   1093 HG11 ILE P 522      -7.558 -16.504  -0.353  0.00  0.00      PROA  
ATOM   1094 HG12 ILE P 522      -8.133 -18.151  -0.590  0.00  0.00      PROA  
ATOM   1095   CD ILE P 522      -8.319 -17.349   1.365  0.00  0.00      PROA  
ATOM   1096  HD1 ILE P 522      -8.527 -16.357   1.819  0.00  0.00      PROA  
ATOM   1097  HD2 ILE P 522      -7.301 -17.684   1.657  0.00  0.00      PROA  
ATOM   1098  HD3 ILE P 522      -9.107 -18.019   1.772  0.00  0.00      PROA  
ATOM   1099    C ILE P 522     -10.583 -15.199  -2.730  0.00  0.00      PROA  
ATOM   1100    O ILE P 522     -10.428 -15.614  -3.858  0.00  0.00      PROA  
ATOM   1101    N ALA P 523     -11.629 -14.505  -2.414  0.00  0.00      PROA  
ATOM   1102   HN ALA P 523     -11.772 -14.033  -1.547  0.00  0.00      PROA  
ATOM   1103   CA ALA P 523     -12.738 -14.208  -3.404  0.00  0.00      PROA  
ATOM   1104   HA ALA P 523     -12.934 -15.155  -3.884  0.00  0.00      PROA  
ATOM   1105   CB ALA P 523     -13.811 -13.509  -2.610  0.00  0.00      PROA  
ATOM   1106  HB1 ALA P 523     -13.560 -12.450  -2.387  0.00  0.00      PROA  
ATOM   1107  HB2 ALA P 523     -13.977 -14.079  -1.670  0.00  0.00      PROA  
ATOM   1108  HB3 ALA P 523     -14.816 -13.482  -3.082  0.00  0.00      PROA  
ATOM   1109    C ALA P 523     -12.232 -13.325  -4.565  0.00  0.00      PROA  
ATOM   1110    O ALA P 523     -12.499 -13.547  -5.714  0.00  0.00      PROA  
ATOM   1111    N TYR P 524     -11.461 -12.267  -4.330  0.00  0.00      PROA  
ATOM   1112   HN TYR P 524     -11.216 -11.999  -3.402  0.00  0.00      PROA  
ATOM   1113   CA TYR P 524     -10.977 -11.418  -5.367  0.00  0.00      PROA  
ATOM   1114   HA TYR P 524     -11.807 -11.034  -5.941  0.00  0.00      PROA  
ATOM   1115   CB TYR P 524     -10.428 -10.131  -4.638  0.00  0.00      PROA  
ATOM   1116  HB1 TYR P 524      -9.549 -10.376  -4.004  0.00  0.00      PROA  
ATOM   1117  HB2 TYR P 524     -11.217  -9.667  -4.008  0.00  0.00      PROA  
ATOM   1118   CG TYR P 524     -10.106  -8.903  -5.571  0.00  0.00      PROA  
ATOM   1119  CD1 TYR P 524     -11.179  -8.100  -6.037  0.00  0.00      PROA  
ATOM   1120  HD1 TYR P 524     -12.203  -8.439  -6.076  0.00  0.00      PROA  
ATOM   1121  CE1 TYR P 524     -10.925  -6.859  -6.667  0.00  0.00      PROA  
ATOM   1122  HE1 TYR P 524     -11.758  -6.226  -6.934  0.00  0.00      PROA  
ATOM   1123   CZ TYR P 524      -9.651  -6.298  -6.637  0.00  0.00      PROA  
ATOM   1124   OH TYR P 524      -9.387  -4.985  -6.924  0.00  0.00      PROA  
ATOM   1125   HH TYR P 524      -8.475  -4.798  -6.690  0.00  0.00      PROA  
ATOM   1126  CD2 TYR P 524      -8.822  -8.297  -5.568  0.00  0.00      PROA  
ATOM   1127  HD2 TYR P 524      -8.034  -8.778  -5.008  0.00  0.00      PROA  
ATOM   1128  CE2 TYR P 524      -8.589  -7.103  -6.173  0.00  0.00      PROA  
ATOM   1129  HE2 TYR P 524      -7.576  -6.734  -6.114  0.00  0.00      PROA  
ATOM   1130    C TYR P 524      -9.990 -12.047  -6.354  0.00  0.00      PROA  
ATOM   1131    O TYR P 524     -10.133 -12.024  -7.566  0.00  0.00      PROA  
ATOM   1132    N SER P 525      -8.942 -12.762  -5.883  0.00  0.00      PROA  
ATOM   1133   HN SER P 525      -8.857 -12.807  -4.890  0.00  0.00      PROA  
ATOM   1134   CA SER P 525      -7.872 -13.385  -6.725  0.00  0.00      PROA  
ATOM   1135   HA SER P 525      -7.496 -12.562  -7.314  0.00  0.00      PROA  
ATOM   1136   CB SER P 525      -6.780 -14.126  -5.860  0.00  0.00      PROA  
ATOM   1137  HB1 SER P 525      -5.960 -14.354  -6.574  0.00  0.00      PROA  
ATOM   1138  HB2 SER P 525      -7.154 -15.075  -5.420  0.00  0.00      PROA  
ATOM   1139   OG SER P 525      -6.289 -13.321  -4.835  0.00  0.00      PROA  
ATOM   1140  HG1 SER P 525      -6.969 -13.105  -4.193  0.00  0.00      PROA  
ATOM   1141    C SER P 525      -8.408 -14.334  -7.760  0.00  0.00      PROA  
ATOM   1142    O SER P 525      -8.053 -14.332  -8.885  0.00  0.00      PROA  
ATOM   1143    N LEU P 526      -9.314 -15.240  -7.337  0.00  0.00      PROA  
ATOM   1144   HN LEU P 526      -9.581 -15.324  -6.380  0.00  0.00      PROA  
ATOM   1145   CA LEU P 526     -10.114 -16.077  -8.221  0.00  0.00      PROA  
ATOM   1146   HA LEU P 526      -9.439 -16.683  -8.808  0.00  0.00      PROA  
ATOM   1147   CB LEU P 526     -11.026 -16.993  -7.307  0.00  0.00      PROA  
ATOM   1148  HB1 LEU P 526     -11.886 -17.430  -7.858  0.00  0.00      PROA  
ATOM   1149  HB2 LEU P 526     -11.340 -16.289  -6.507  0.00  0.00      PROA  
ATOM   1150   CG LEU P 526     -10.338 -18.180  -6.521  0.00  0.00      PROA  
ATOM   1151   HG LEU P 526      -9.597 -17.840  -5.766  0.00  0.00      PROA  
ATOM   1152  CD1 LEU P 526     -11.458 -18.929  -5.687  0.00  0.00      PROA  
ATOM   1153 HD11 LEU P 526     -11.053 -19.740  -5.046  0.00  0.00      PROA  
ATOM   1154 HD12 LEU P 526     -12.037 -19.387  -6.518  0.00  0.00      PROA  
ATOM   1155 HD13 LEU P 526     -11.869 -18.086  -5.091  0.00  0.00      PROA  
ATOM   1156  CD2 LEU P 526      -9.802 -19.133  -7.567  0.00  0.00      PROA  
ATOM   1157 HD21 LEU P 526      -8.895 -18.696  -8.035  0.00  0.00      PROA  
ATOM   1158 HD22 LEU P 526     -10.535 -19.376  -8.365  0.00  0.00      PROA  
ATOM   1159 HD23 LEU P 526      -9.444 -20.081  -7.111  0.00  0.00      PROA  
ATOM   1160    C LEU P 526     -11.125 -15.394  -9.164  0.00  0.00      PROA  
ATOM   1161    O LEU P 526     -11.147 -15.679 -10.361  0.00  0.00      PROA  
ATOM   1162    N PHE P 527     -11.993 -14.497  -8.580  0.00  0.00      PROA  
ATOM   1163   HN PHE P 527     -11.795 -14.267  -7.630  0.00  0.00      PROA  
ATOM   1164   CA PHE P 527     -13.265 -14.045  -9.217  0.00  0.00      PROA  
ATOM   1165   HA PHE P 527     -13.434 -14.723 -10.041  0.00  0.00      PROA  
ATOM   1166   CB PHE P 527     -14.420 -14.020  -8.214  0.00  0.00      PROA  
ATOM   1167  HB1 PHE P 527     -15.359 -13.907  -8.796  0.00  0.00      PROA  
ATOM   1168  HB2 PHE P 527     -14.498 -13.219  -7.448  0.00  0.00      PROA  
ATOM   1169   CG PHE P 527     -14.726 -15.378  -7.625  0.00  0.00      PROA  
ATOM   1170  CD1 PHE P 527     -15.043 -16.429  -8.580  0.00  0.00      PROA  
ATOM   1171  HD1 PHE P 527     -15.124 -16.218  -9.636  0.00  0.00      PROA  
ATOM   1172  CE1 PHE P 527     -15.372 -17.680  -8.094  0.00  0.00      PROA  
ATOM   1173  HE1 PHE P 527     -15.604 -18.521  -8.730  0.00  0.00      PROA  
ATOM   1174   CZ PHE P 527     -15.416 -17.945  -6.737  0.00  0.00      PROA  
ATOM   1175   HZ PHE P 527     -15.666 -18.909  -6.321  0.00  0.00      PROA  
ATOM   1176  CD2 PHE P 527     -14.926 -15.530  -6.242  0.00  0.00      PROA  
ATOM   1177  HD2 PHE P 527     -14.661 -14.779  -5.512  0.00  0.00      PROA  
ATOM   1178  CE2 PHE P 527     -15.176 -16.842  -5.804  0.00  0.00      PROA  
ATOM   1179  HE2 PHE P 527     -15.307 -17.045  -4.752  0.00  0.00      PROA  
ATOM   1180    C PHE P 527     -13.256 -12.613  -9.910  0.00  0.00      PROA  
ATOM   1181    O PHE P 527     -14.110 -12.440 -10.773  0.00  0.00      PROA  
ATOM   1182    N ALA P 528     -12.317 -11.740  -9.468  0.00  0.00      PROA  
ATOM   1183   HN ALA P 528     -11.719 -11.869  -8.681  0.00  0.00      PROA  
ATOM   1184   CA ALA P 528     -12.275 -10.405 -10.123  0.00  0.00      PROA  
ATOM   1185   HA ALA P 528     -13.280 -10.147 -10.425  0.00  0.00      PROA  
ATOM   1186   CB ALA P 528     -11.664  -9.258  -9.298  0.00  0.00      PROA  
ATOM   1187  HB1 ALA P 528     -10.567  -9.347  -9.144  0.00  0.00      PROA  
ATOM   1188  HB2 ALA P 528     -12.008  -9.285  -8.242  0.00  0.00      PROA  
ATOM   1189  HB3 ALA P 528     -11.969  -8.266  -9.695  0.00  0.00      PROA  
ATOM   1190    C ALA P 528     -11.422 -10.511 -11.404  0.00  0.00      PROA  
ATOM   1191    O ALA P 528     -10.632 -11.438 -11.551  0.00  0.00      PROA  
ATOM   1192    N GLY P 529     -11.512  -9.569 -12.298  0.00  0.00      PROA  
ATOM   1193   HN GLY P 529     -11.915  -8.695 -12.036  0.00  0.00      PROA  
ATOM   1194   CA GLY P 529     -10.822  -9.780 -13.496  0.00  0.00      PROA  
ATOM   1195  HA1 GLY P 529     -11.120  -8.930 -14.092  0.00  0.00      PROA  
ATOM   1196  HA2 GLY P 529     -11.023 -10.730 -13.971  0.00  0.00      PROA  
ATOM   1197    C GLY P 529      -9.379  -9.548 -13.442  0.00  0.00      PROA  
ATOM   1198    O GLY P 529      -8.616 -10.293 -13.911  0.00  0.00      PROA  
ATOM   1199    N GLN P 530      -9.040  -8.371 -12.913  0.00  0.00      PROA  
ATOM   1200   HN GLN P 530      -9.756  -7.706 -12.716  0.00  0.00      PROA  
ATOM   1201   CA GLN P 530      -7.689  -8.029 -12.602  0.00  0.00      PROA  
ATOM   1202   HA GLN P 530      -6.934  -8.649 -13.064  0.00  0.00      PROA  
ATOM   1203   CB GLN P 530      -7.381  -6.601 -13.231  0.00  0.00      PROA  
ATOM   1204  HB1 GLN P 530      -6.342  -6.241 -13.070  0.00  0.00      PROA  
ATOM   1205  HB2 GLN P 530      -8.121  -5.856 -12.872  0.00  0.00      PROA  
ATOM   1206   CG GLN P 530      -7.333  -6.600 -14.795  0.00  0.00      PROA  
ATOM   1207  HG1 GLN P 530      -6.569  -7.333 -15.132  0.00  0.00      PROA  
ATOM   1208  HG2 GLN P 530      -6.977  -5.552 -14.892  0.00  0.00      PROA  
ATOM   1209   CD GLN P 530      -8.640  -6.782 -15.624  0.00  0.00      PROA  
ATOM   1210  OE1 GLN P 530      -9.584  -6.033 -15.546  0.00  0.00      PROA  
ATOM   1211  NE2 GLN P 530      -8.620  -7.879 -16.474  0.00  0.00      PROA  
ATOM   1212 HE21 GLN P 530      -7.976  -8.645 -16.480  0.00  0.00      PROA  
ATOM   1213 HE22 GLN P 530      -9.155  -7.701 -17.300  0.00  0.00      PROA  
ATOM   1214    C GLN P 530      -7.545  -7.901 -11.106  0.00  0.00      PROA  
ATOM   1215    O GLN P 530      -7.992  -6.891 -10.419  0.00  0.00      PROA  
ATOM   1216    N PRO P 531      -6.811  -8.856 -10.530  0.00  0.00      PROA  
ATOM   1217   CD PRO P 531      -6.539 -10.133 -11.052  0.00  0.00      PROA  
ATOM   1218  HD1 PRO P 531      -5.669 -10.104 -11.743  0.00  0.00      PROA  
ATOM   1219  HD2 PRO P 531      -7.453 -10.667 -11.389  0.00  0.00      PROA  
ATOM   1220   CA PRO P 531      -6.411  -8.806  -9.106  0.00  0.00      PROA  
ATOM   1221   HA PRO P 531      -6.952  -8.049  -8.558  0.00  0.00      PROA  
ATOM   1222   CB PRO P 531      -6.615 -10.225  -8.666  0.00  0.00      PROA  
ATOM   1223  HB1 PRO P 531      -7.705 -10.422  -8.582  0.00  0.00      PROA  
ATOM   1224  HB2 PRO P 531      -6.158 -10.559  -7.709  0.00  0.00      PROA  
ATOM   1225   CG PRO P 531      -6.137 -11.016  -9.887  0.00  0.00      PROA  
ATOM   1226  HG1 PRO P 531      -5.026 -11.024  -9.850  0.00  0.00      PROA  
ATOM   1227  HG2 PRO P 531      -6.526 -12.056  -9.884  0.00  0.00      PROA  
ATOM   1228    C PRO P 531      -4.939  -8.377  -9.053  0.00  0.00      PROA  
ATOM   1229    O PRO P 531      -3.983  -9.049  -8.627  0.00  0.00      PROA  
ATOM   1230    N LEU P 532      -4.691  -7.075  -9.434  0.00  0.00      PROA  
ATOM   1231   HN LEU P 532      -5.352  -6.420  -9.791  0.00  0.00      PROA  
ATOM   1232   CA LEU P 532      -3.333  -6.551  -9.450  0.00  0.00      PROA  
ATOM   1233   HA LEU P 532      -2.616  -7.327  -9.223  0.00  0.00      PROA  
ATOM   1234   CB LEU P 532      -2.992  -5.967 -10.862  0.00  0.00      PROA  
ATOM   1235  HB1 LEU P 532      -2.035  -5.411 -10.761  0.00  0.00      PROA  
ATOM   1236  HB2 LEU P 532      -3.807  -5.309 -11.233  0.00  0.00      PROA  
ATOM   1237   CG LEU P 532      -3.074  -7.137 -11.946  0.00  0.00      PROA  
ATOM   1238   HG LEU P 532      -4.055  -7.650 -11.849  0.00  0.00      PROA  
ATOM   1239  CD1 LEU P 532      -3.238  -6.652 -13.416  0.00  0.00      PROA  
ATOM   1240 HD11 LEU P 532      -3.521  -7.537 -14.026  0.00  0.00      PROA  
ATOM   1241 HD12 LEU P 532      -2.424  -6.002 -13.801  0.00  0.00      PROA  
ATOM   1242 HD13 LEU P 532      -4.097  -5.947 -13.392  0.00  0.00      PROA  
ATOM   1243  CD2 LEU P 532      -1.970  -8.180 -11.791  0.00  0.00      PROA  
ATOM   1244 HD21 LEU P 532      -0.993  -7.698 -11.572  0.00  0.00      PROA  
ATOM   1245 HD22 LEU P 532      -1.796  -8.591 -12.808  0.00  0.00      PROA  
ATOM   1246 HD23 LEU P 532      -2.141  -8.935 -10.994  0.00  0.00      PROA  
ATOM   1247    C LEU P 532      -3.183  -5.488  -8.330  0.00  0.00      PROA  
ATOM   1248    O LEU P 532      -2.122  -5.406  -7.689  0.00  0.00      PROA  
ATOM   1249    N THR P 533      -4.309  -4.858  -7.916  0.00  0.00      PROA  
ATOM   1250   HN THR P 533      -5.189  -4.881  -8.383  0.00  0.00      PROA  
ATOM   1251   CA THR P 533      -4.484  -4.148  -6.639  0.00  0.00      PROA  
ATOM   1252   HA THR P 533      -3.560  -3.620  -6.453  0.00  0.00      PROA  
ATOM   1253   CB THR P 533      -5.649  -3.190  -6.571  0.00  0.00      PROA  
ATOM   1254   HB THR P 533      -5.742  -2.694  -5.582  0.00  0.00      PROA  
ATOM   1255  OG1 THR P 533      -6.938  -3.668  -6.977  0.00  0.00      PROA  
ATOM   1256  HG1 THR P 533      -7.367  -2.838  -7.199  0.00  0.00      PROA  
ATOM   1257  CG2 THR P 533      -5.290  -2.008  -7.550  0.00  0.00      PROA  
ATOM   1258 HG21 THR P 533      -4.332  -1.499  -7.309  0.00  0.00      PROA  
ATOM   1259 HG22 THR P 533      -6.043  -1.193  -7.497  0.00  0.00      PROA  
ATOM   1260 HG23 THR P 533      -5.271  -2.460  -8.565  0.00  0.00      PROA  
ATOM   1261    C THR P 533      -4.737  -5.186  -5.509  0.00  0.00      PROA  
ATOM   1262    O THR P 533      -5.234  -6.308  -5.706  0.00  0.00      PROA  
ATOM   1263    N ILE P 534      -4.439  -4.709  -4.259  0.00  0.00      PROA  
ATOM   1264   HN ILE P 534      -4.152  -3.777  -4.051  0.00  0.00      PROA  
ATOM   1265   CA ILE P 534      -4.405  -5.546  -3.107  0.00  0.00      PROA  
ATOM   1266   HA ILE P 534      -4.929  -6.457  -3.354  0.00  0.00      PROA  
ATOM   1267   CB ILE P 534      -3.030  -5.696  -2.442  0.00  0.00      PROA  
ATOM   1268   HB ILE P 534      -2.568  -4.743  -2.105  0.00  0.00      PROA  
ATOM   1269  CG2 ILE P 534      -3.126  -6.619  -1.264  0.00  0.00      PROA  
ATOM   1270 HG21 ILE P 534      -3.703  -7.536  -1.510  0.00  0.00      PROA  
ATOM   1271 HG22 ILE P 534      -3.537  -6.207  -0.318  0.00  0.00      PROA  
ATOM   1272 HG23 ILE P 534      -2.088  -6.886  -0.971  0.00  0.00      PROA  
ATOM   1273  CG1 ILE P 534      -1.970  -6.127  -3.487  0.00  0.00      PROA  
ATOM   1274 HG11 ILE P 534      -1.033  -6.138  -2.891  0.00  0.00      PROA  
ATOM   1275 HG12 ILE P 534      -1.820  -5.377  -4.293  0.00  0.00      PROA  
ATOM   1276   CD ILE P 534      -2.187  -7.602  -4.048  0.00  0.00      PROA  
ATOM   1277  HD1 ILE P 534      -3.026  -7.493  -4.767  0.00  0.00      PROA  
ATOM   1278  HD2 ILE P 534      -2.296  -8.377  -3.259  0.00  0.00      PROA  
ATOM   1279  HD3 ILE P 534      -1.326  -7.998  -4.629  0.00  0.00      PROA  
ATOM   1280    C ILE P 534      -5.331  -4.930  -2.089  0.00  0.00      PROA  
ATOM   1281    O ILE P 534      -5.174  -3.770  -1.753  0.00  0.00      PROA  
ATOM   1282    N LEU P 535      -6.465  -5.513  -1.756  0.00  0.00      PROA  
ATOM   1283   HN LEU P 535      -6.412  -6.466  -2.046  0.00  0.00      PROA  
ATOM   1284   CA LEU P 535      -7.494  -4.960  -0.969  0.00  0.00      PROA  
ATOM   1285   HA LEU P 535      -7.599  -3.911  -1.201  0.00  0.00      PROA  
ATOM   1286   CB LEU P 535      -8.813  -5.714  -1.073  0.00  0.00      PROA  
ATOM   1287  HB1 LEU P 535      -9.664  -5.254  -0.528  0.00  0.00      PROA  
ATOM   1288  HB2 LEU P 535      -8.729  -6.733  -0.639  0.00  0.00      PROA  
ATOM   1289   CG LEU P 535      -9.242  -6.130  -2.492  0.00  0.00      PROA  
ATOM   1290   HG LEU P 535      -8.524  -6.771  -3.046  0.00  0.00      PROA  
ATOM   1291  CD1 LEU P 535     -10.480  -7.003  -2.362  0.00  0.00      PROA  
ATOM   1292 HD11 LEU P 535     -10.135  -7.861  -1.745  0.00  0.00      PROA  
ATOM   1293 HD12 LEU P 535     -10.952  -7.386  -3.292  0.00  0.00      PROA  
ATOM   1294 HD13 LEU P 535     -11.275  -6.619  -1.689  0.00  0.00      PROA  
ATOM   1295  CD2 LEU P 535      -9.535  -4.838  -3.308  0.00  0.00      PROA  
ATOM   1296 HD21 LEU P 535     -10.379  -4.290  -2.837  0.00  0.00      PROA  
ATOM   1297 HD22 LEU P 535      -9.989  -5.012  -4.307  0.00  0.00      PROA  
ATOM   1298 HD23 LEU P 535      -8.650  -4.186  -3.471  0.00  0.00      PROA  
ATOM   1299    C LEU P 535      -6.945  -4.993   0.474  0.00  0.00      PROA  
ATOM   1300    O LEU P 535      -6.212  -5.955   0.875  0.00  0.00      PROA  
ATOM   1301    N GLY P 536      -7.286  -4.001   1.303  0.00  0.00      PROA  
ATOM   1302   HN GLY P 536      -7.891  -3.259   1.025  0.00  0.00      PROA  
ATOM   1303   CA GLY P 536      -6.751  -3.917   2.686  0.00  0.00      PROA  
ATOM   1304  HA1 GLY P 536      -5.746  -3.540   2.564  0.00  0.00      PROA  
ATOM   1305  HA2 GLY P 536      -6.885  -4.915   3.077  0.00  0.00      PROA  
ATOM   1306    C GLY P 536      -7.614  -2.896   3.359  0.00  0.00      PROA  
ATOM   1307    O GLY P 536      -8.707  -2.572   2.872  0.00  0.00      PROA  
ATOM   1308    N SER P 537      -7.087  -2.346   4.484  0.00  0.00      PROA  
ATOM   1309   HN SER P 537      -6.249  -2.676   4.911  0.00  0.00      PROA  
ATOM   1310   CA SER P 537      -7.843  -1.248   5.066  0.00  0.00      PROA  
ATOM   1311   HA SER P 537      -8.894  -1.296   4.822  0.00  0.00      PROA  
ATOM   1312   CB SER P 537      -7.824  -1.229   6.605  0.00  0.00      PROA  
ATOM   1313  HB1 SER P 537      -8.550  -0.496   7.015  0.00  0.00      PROA  
ATOM   1314  HB2 SER P 537      -6.855  -1.072   7.123  0.00  0.00      PROA  
ATOM   1315   OG SER P 537      -8.395  -2.467   7.017  0.00  0.00      PROA  
ATOM   1316  HG1 SER P 537      -9.282  -2.191   7.261  0.00  0.00      PROA  
ATOM   1317    C SER P 537      -7.107  -0.010   4.617  0.00  0.00      PROA  
ATOM   1318    O SER P 537      -5.881   0.073   4.438  0.00  0.00      PROA  
ATOM   1319    N THR P 538      -7.888   1.058   4.340  0.00  0.00      PROA  
ATOM   1320   HN THR P 538      -8.881   1.081   4.253  0.00  0.00      PROA  
ATOM   1321   CA THR P 538      -7.282   2.225   3.668  0.00  0.00      PROA  
ATOM   1322   HA THR P 538      -6.211   2.125   3.561  0.00  0.00      PROA  
ATOM   1323   CB THR P 538      -7.906   2.474   2.282  0.00  0.00      PROA  
ATOM   1324   HB THR P 538      -7.393   3.324   1.784  0.00  0.00      PROA  
ATOM   1325  OG1 THR P 538      -9.246   2.753   2.345  0.00  0.00      PROA  
ATOM   1326  HG1 THR P 538      -9.469   3.014   1.448  0.00  0.00      PROA  
ATOM   1327  CG2 THR P 538      -7.721   1.214   1.440  0.00  0.00      PROA  
ATOM   1328 HG21 THR P 538      -8.121   1.343   0.412  0.00  0.00      PROA  
ATOM   1329 HG22 THR P 538      -8.315   0.364   1.839  0.00  0.00      PROA  
ATOM   1330 HG23 THR P 538      -6.638   0.986   1.345  0.00  0.00      PROA  
ATOM   1331    C THR P 538      -7.582   3.375   4.607  0.00  0.00      PROA  
ATOM   1332    O THR P 538      -8.602   3.403   5.344  0.00  0.00      PROA  
ATOM   1333    N GLY P 539      -6.755   4.361   4.642  0.00  0.00      PROA  
ATOM   1334   HN GLY P 539      -5.930   4.373   4.082  0.00  0.00      PROA  
ATOM   1335   CA GLY P 539      -6.903   5.592   5.405  0.00  0.00      PROA  
ATOM   1336  HA1 GLY P 539      -6.222   6.272   4.914  0.00  0.00      PROA  
ATOM   1337  HA2 GLY P 539      -6.557   5.436   6.416  0.00  0.00      PROA  
ATOM   1338    C GLY P 539      -8.152   6.319   5.548  0.00  0.00      PROA  
ATOM   1339    O GLY P 539      -8.742   6.391   6.670  0.00  0.00      PROA  
ATOM   1340    N PRO P 540      -8.820   6.799   4.443  0.00  0.00      PROA  
ATOM   1341   CD PRO P 540      -8.409   6.584   3.039  0.00  0.00      PROA  
ATOM   1342  HD1 PRO P 540      -8.247   5.493   2.908  0.00  0.00      PROA  
ATOM   1343  HD2 PRO P 540      -7.516   7.162   2.717  0.00  0.00      PROA  
ATOM   1344   CA PRO P 540     -10.074   7.627   4.564  0.00  0.00      PROA  
ATOM   1345   HA PRO P 540      -9.877   8.353   5.338  0.00  0.00      PROA  
ATOM   1346   CB PRO P 540     -10.238   8.135   3.116  0.00  0.00      PROA  
ATOM   1347  HB1 PRO P 540      -9.554   8.963   2.834  0.00  0.00      PROA  
ATOM   1348  HB2 PRO P 540     -11.215   8.650   2.999  0.00  0.00      PROA  
ATOM   1349   CG PRO P 540      -9.647   7.015   2.214  0.00  0.00      PROA  
ATOM   1350  HG1 PRO P 540     -10.150   6.027   2.137  0.00  0.00      PROA  
ATOM   1351  HG2 PRO P 540      -9.294   7.445   1.253  0.00  0.00      PROA  
ATOM   1352    C PRO P 540     -11.276   6.800   4.992  0.00  0.00      PROA  
ATOM   1353    O PRO P 540     -12.171   7.280   5.643  0.00  0.00      PROA  
ATOM   1354    N VAL P 541     -11.267   5.438   4.689  0.00  0.00      PROA  
ATOM   1355   HN VAL P 541     -10.504   5.131   4.125  0.00  0.00      PROA  
ATOM   1356   CA VAL P 541     -12.332   4.472   4.964  0.00  0.00      PROA  
ATOM   1357   HA VAL P 541     -13.212   5.098   4.933  0.00  0.00      PROA  
ATOM   1358   CB VAL P 541     -12.386   3.387   3.829  0.00  0.00      PROA  
ATOM   1359   HB VAL P 541     -11.426   2.830   3.880  0.00  0.00      PROA  
ATOM   1360  CG1 VAL P 541     -13.581   2.485   4.046  0.00  0.00      PROA  
ATOM   1361 HG11 VAL P 541     -13.730   1.844   3.151  0.00  0.00      PROA  
ATOM   1362 HG12 VAL P 541     -14.453   3.161   4.178  0.00  0.00      PROA  
ATOM   1363 HG13 VAL P 541     -13.486   1.827   4.936  0.00  0.00      PROA  
ATOM   1364  CG2 VAL P 541     -12.428   3.907   2.356  0.00  0.00      PROA  
ATOM   1365 HG21 VAL P 541     -11.504   4.437   2.041  0.00  0.00      PROA  
ATOM   1366 HG22 VAL P 541     -13.248   4.656   2.337  0.00  0.00      PROA  
ATOM   1367 HG23 VAL P 541     -12.667   3.089   1.644  0.00  0.00      PROA  
ATOM   1368    C VAL P 541     -12.222   3.941   6.373  0.00  0.00      PROA  
ATOM   1369    O VAL P 541     -13.199   3.774   7.122  0.00  0.00      PROA  
ATOM   1370    N LEU P 542     -10.983   3.728   6.922  0.00  0.00      PROA  
ATOM   1371   HN LEU P 542     -10.123   3.638   6.425  0.00  0.00      PROA  
ATOM   1372   CA LEU P 542     -10.802   3.710   8.389  0.00  0.00      PROA  
ATOM   1373   HA LEU P 542     -11.379   2.927   8.858  0.00  0.00      PROA  
ATOM   1374   CB LEU P 542      -9.319   3.282   8.679  0.00  0.00      PROA  
ATOM   1375  HB1 LEU P 542      -9.152   3.549   9.745  0.00  0.00      PROA  
ATOM   1376  HB2 LEU P 542      -8.710   3.962   8.045  0.00  0.00      PROA  
ATOM   1377   CG LEU P 542      -9.048   1.795   8.435  0.00  0.00      PROA  
ATOM   1378   HG LEU P 542      -9.260   1.517   7.380  0.00  0.00      PROA  
ATOM   1379  CD1 LEU P 542      -7.512   1.483   8.712  0.00  0.00      PROA  
ATOM   1380 HD11 LEU P 542      -7.180   1.813   9.719  0.00  0.00      PROA  
ATOM   1381 HD12 LEU P 542      -7.033   2.240   8.055  0.00  0.00      PROA  
ATOM   1382 HD13 LEU P 542      -7.170   0.438   8.555  0.00  0.00      PROA  
ATOM   1383  CD2 LEU P 542      -9.938   0.836   9.269  0.00  0.00      PROA  
ATOM   1384 HD21 LEU P 542      -9.453  -0.162   9.216  0.00  0.00      PROA  
ATOM   1385 HD22 LEU P 542     -10.983   0.805   8.892  0.00  0.00      PROA  
ATOM   1386 HD23 LEU P 542      -9.959   1.171  10.328  0.00  0.00      PROA  
ATOM   1387    C LEU P 542     -11.162   5.017   9.144  0.00  0.00      PROA  
ATOM   1388    O LEU P 542     -11.892   4.934  10.163  0.00  0.00      PROA  
ATOM   1389    N VAL P 543     -10.832   6.258   8.618  0.00  0.00      PROA  
ATOM   1390   HN VAL P 543     -10.401   6.239   7.719  0.00  0.00      PROA  
ATOM   1391   CA VAL P 543     -11.271   7.568   9.206  0.00  0.00      PROA  
ATOM   1392   HA VAL P 543     -11.085   7.602  10.269  0.00  0.00      PROA  
ATOM   1393   CB VAL P 543     -10.612   8.791   8.502  0.00  0.00      PROA  
ATOM   1394   HB VAL P 543     -10.723   8.646   7.406  0.00  0.00      PROA  
ATOM   1395  CG1 VAL P 543     -11.055  10.087   9.018  0.00  0.00      PROA  
ATOM   1396 HG11 VAL P 543     -10.665  10.295  10.037  0.00  0.00      PROA  
ATOM   1397 HG12 VAL P 543     -12.157  10.184   9.120  0.00  0.00      PROA  
ATOM   1398 HG13 VAL P 543     -10.616  10.885   8.382  0.00  0.00      PROA  
ATOM   1399  CG2 VAL P 543      -9.091   8.681   8.867  0.00  0.00      PROA  
ATOM   1400 HG21 VAL P 543      -8.522   9.038   7.982  0.00  0.00      PROA  
ATOM   1401 HG22 VAL P 543      -8.900   7.617   9.126  0.00  0.00      PROA  
ATOM   1402 HG23 VAL P 543      -8.879   9.360   9.721  0.00  0.00      PROA  
ATOM   1403    C VAL P 543     -12.762   7.663   9.187  0.00  0.00      PROA  
ATOM   1404    O VAL P 543     -13.390   8.267  10.098  0.00  0.00      PROA  
ATOM   1405    N PHE P 544     -13.463   7.203   8.134  0.00  0.00      PROA  
ATOM   1406   HN PHE P 544     -12.962   7.048   7.286  0.00  0.00      PROA  
ATOM   1407   CA PHE P 544     -14.845   7.167   8.003  0.00  0.00      PROA  
ATOM   1408   HA PHE P 544     -15.101   8.212   8.091  0.00  0.00      PROA  
ATOM   1409   CB PHE P 544     -15.348   6.666   6.572  0.00  0.00      PROA  
ATOM   1410  HB1 PHE P 544     -14.803   5.734   6.308  0.00  0.00      PROA  
ATOM   1411  HB2 PHE P 544     -15.081   7.457   5.839  0.00  0.00      PROA  
ATOM   1412   CG PHE P 544     -16.834   6.551   6.522  0.00  0.00      PROA  
ATOM   1413  CD1 PHE P 544     -17.398   5.322   6.816  0.00  0.00      PROA  
ATOM   1414  HD1 PHE P 544     -16.797   4.465   7.080  0.00  0.00      PROA  
ATOM   1415  CE1 PHE P 544     -18.818   5.244   6.870  0.00  0.00      PROA  
ATOM   1416  HE1 PHE P 544     -19.242   4.293   7.155  0.00  0.00      PROA  
ATOM   1417   CZ PHE P 544     -19.624   6.337   6.495  0.00  0.00      PROA  
ATOM   1418   HZ PHE P 544     -20.697   6.214   6.525  0.00  0.00      PROA  
ATOM   1419  CD2 PHE P 544     -17.706   7.695   6.162  0.00  0.00      PROA  
ATOM   1420  HD2 PHE P 544     -17.304   8.675   5.950  0.00  0.00      PROA  
ATOM   1421  CE2 PHE P 544     -19.120   7.551   6.069  0.00  0.00      PROA  
ATOM   1422  HE2 PHE P 544     -19.808   8.347   5.826  0.00  0.00      PROA  
ATOM   1423    C PHE P 544     -15.533   6.363   9.157  0.00  0.00      PROA  
ATOM   1424    O PHE P 544     -16.404   6.883   9.862  0.00  0.00      PROA  
ATOM   1425    N GLU P 545     -14.931   5.186   9.443  0.00  0.00      PROA  
ATOM   1426   HN GLU P 545     -14.270   4.789   8.811  0.00  0.00      PROA  
ATOM   1427   CA GLU P 545     -15.250   4.400  10.572  0.00  0.00      PROA  
ATOM   1428   HA GLU P 545     -16.329   4.346  10.579  0.00  0.00      PROA  
ATOM   1429   CB GLU P 545     -14.745   2.947  10.424  0.00  0.00      PROA  
ATOM   1430  HB1 GLU P 545     -14.952   2.551  11.442  0.00  0.00      PROA  
ATOM   1431  HB2 GLU P 545     -13.678   2.851  10.128  0.00  0.00      PROA  
ATOM   1432   CG GLU P 545     -15.542   2.165   9.446  0.00  0.00      PROA  
ATOM   1433  HG1 GLU P 545     -15.126   2.012   8.427  0.00  0.00      PROA  
ATOM   1434  HG2 GLU P 545     -16.603   2.423   9.242  0.00  0.00      PROA  
ATOM   1435   CD GLU P 545     -15.660   0.751   9.943  0.00  0.00      PROA  
ATOM   1436  OE1 GLU P 545     -16.411   0.537  10.921  0.00  0.00      PROA  
ATOM   1437  OE2 GLU P 545     -15.027  -0.196   9.371  0.00  0.00      PROA  
ATOM   1438    C GLU P 545     -14.896   5.012  11.884  0.00  0.00      PROA  
ATOM   1439    O GLU P 545     -15.658   4.904  12.845  0.00  0.00      PROA  
ATOM   1440    N LYS P 546     -13.715   5.731  12.063  0.00  0.00      PROA  
ATOM   1441   HN LYS P 546     -13.035   5.657  11.338  0.00  0.00      PROA  
ATOM   1442   CA LYS P 546     -13.444   6.529  13.276  0.00  0.00      PROA  
ATOM   1443   HA LYS P 546     -13.464   5.858  14.122  0.00  0.00      PROA  
ATOM   1444   CB LYS P 546     -12.029   7.251  13.201  0.00  0.00      PROA  
ATOM   1445  HB1 LYS P 546     -12.039   7.859  14.131  0.00  0.00      PROA  
ATOM   1446  HB2 LYS P 546     -11.947   7.837  12.261  0.00  0.00      PROA  
ATOM   1447   CG LYS P 546     -10.713   6.390  13.209  0.00  0.00      PROA  
ATOM   1448  HG1 LYS P 546     -10.736   5.843  12.242  0.00  0.00      PROA  
ATOM   1449  HG2 LYS P 546     -10.716   5.618  14.008  0.00  0.00      PROA  
ATOM   1450   CD LYS P 546      -9.375   7.094  13.269  0.00  0.00      PROA  
ATOM   1451  HD1 LYS P 546      -9.366   7.654  12.310  0.00  0.00      PROA  
ATOM   1452  HD2 LYS P 546      -8.537   6.396  13.056  0.00  0.00      PROA  
ATOM   1453   CE LYS P 546      -9.074   7.878  14.539  0.00  0.00      PROA  
ATOM   1454  HE1 LYS P 546      -8.791   7.085  15.265  0.00  0.00      PROA  
ATOM   1455  HE2 LYS P 546      -9.806   8.628  14.909  0.00  0.00      PROA  
ATOM   1456   NZ LYS P 546      -7.802   8.697  14.459  0.00  0.00      PROA  
ATOM   1457  HZ1 LYS P 546      -7.158   8.231  13.788  0.00  0.00      PROA  
ATOM   1458  HZ2 LYS P 546      -7.458   8.778  15.437  0.00  0.00      PROA  
ATOM   1459  HZ3 LYS P 546      -8.024   9.624  14.044  0.00  0.00      PROA  
ATOM   1460    C LYS P 546     -14.506   7.631  13.581  0.00  0.00      PROA  
ATOM   1461    O LYS P 546     -15.024   7.785  14.640  0.00  0.00      PROA  
ATOM   1462    N ILE P 547     -14.810   8.365  12.498  0.00  0.00      PROA  
ATOM   1463   HN ILE P 547     -14.318   8.158  11.655  0.00  0.00      PROA  
ATOM   1464   CA ILE P 547     -15.819   9.411  12.333  0.00  0.00      PROA  
ATOM   1465   HA ILE P 547     -15.506  10.175  13.030  0.00  0.00      PROA  
ATOM   1466   CB ILE P 547     -15.857  10.116  10.965  0.00  0.00      PROA  
ATOM   1467   HB ILE P 547     -15.812   9.291  10.223  0.00  0.00      PROA  
ATOM   1468  CG2 ILE P 547     -17.112  11.007  10.695  0.00  0.00      PROA  
ATOM   1469 HG21 ILE P 547     -17.077  11.887  11.372  0.00  0.00      PROA  
ATOM   1470 HG22 ILE P 547     -18.012  10.372  10.840  0.00  0.00      PROA  
ATOM   1471 HG23 ILE P 547     -17.037  11.444   9.676  0.00  0.00      PROA  
ATOM   1472  CG1 ILE P 547     -14.537  10.870  10.629  0.00  0.00      PROA  
ATOM   1473 HG11 ILE P 547     -14.555  10.941   9.521  0.00  0.00      PROA  
ATOM   1474 HG12 ILE P 547     -13.690  10.224  10.944  0.00  0.00      PROA  
ATOM   1475   CD ILE P 547     -14.478  12.281  11.289  0.00  0.00      PROA  
ATOM   1476  HD1 ILE P 547     -15.222  12.955  10.814  0.00  0.00      PROA  
ATOM   1477  HD2 ILE P 547     -13.454  12.690  11.146  0.00  0.00      PROA  
ATOM   1478  HD3 ILE P 547     -14.739  12.335  12.367  0.00  0.00      PROA  
ATOM   1479    C ILE P 547     -17.182   8.979  12.680  0.00  0.00      PROA  
ATOM   1480    O ILE P 547     -17.806   9.601  13.432  0.00  0.00      PROA  
ATOM   1481    N LEU P 548     -17.671   7.853  12.173  0.00  0.00      PROA  
ATOM   1482   HN LEU P 548     -17.187   7.429  11.411  0.00  0.00      PROA  
ATOM   1483   CA LEU P 548     -18.826   7.144  12.591  0.00  0.00      PROA  
ATOM   1484   HA LEU P 548     -19.586   7.911  12.575  0.00  0.00      PROA  
ATOM   1485   CB LEU P 548     -18.929   5.899  11.706  0.00  0.00      PROA  
ATOM   1486  HB1 LEU P 548     -18.037   5.314  12.017  0.00  0.00      PROA  
ATOM   1487  HB2 LEU P 548     -18.821   6.215  10.646  0.00  0.00      PROA  
ATOM   1488   CG LEU P 548     -20.213   5.021  11.853  0.00  0.00      PROA  
ATOM   1489   HG LEU P 548     -20.152   4.580  12.871  0.00  0.00      PROA  
ATOM   1490  CD1 LEU P 548     -21.501   5.737  11.642  0.00  0.00      PROA  
ATOM   1491 HD11 LEU P 548     -21.579   6.164  10.619  0.00  0.00      PROA  
ATOM   1492 HD12 LEU P 548     -21.606   6.554  12.387  0.00  0.00      PROA  
ATOM   1493 HD13 LEU P 548     -22.339   5.033  11.829  0.00  0.00      PROA  
ATOM   1494  CD2 LEU P 548     -20.188   3.831  10.845  0.00  0.00      PROA  
ATOM   1495 HD21 LEU P 548     -20.394   4.116   9.791  0.00  0.00      PROA  
ATOM   1496 HD22 LEU P 548     -20.978   3.095  11.107  0.00  0.00      PROA  
ATOM   1497 HD23 LEU P 548     -19.277   3.200  10.922  0.00  0.00      PROA  
ATOM   1498    C LEU P 548     -18.876   6.804  14.101  0.00  0.00      PROA  
ATOM   1499    O LEU P 548     -19.994   6.878  14.652  0.00  0.00      PROA  
ATOM   1500    N PHE P 549     -17.796   6.298  14.747  0.00  0.00      PROA  
ATOM   1501   HN PHE P 549     -16.934   6.017  14.334  0.00  0.00      PROA  
ATOM   1502   CA PHE P 549     -17.868   5.973  16.124  0.00  0.00      PROA  
ATOM   1503   HA PHE P 549     -18.742   5.353  16.259  0.00  0.00      PROA  
ATOM   1504   CB PHE P 549     -16.650   5.191  16.620  0.00  0.00      PROA  
ATOM   1505  HB1 PHE P 549     -15.744   5.814  16.781  0.00  0.00      PROA  
ATOM   1506  HB2 PHE P 549     -16.339   4.426  15.877  0.00  0.00      PROA  
ATOM   1507   CG PHE P 549     -16.792   4.352  17.896  0.00  0.00      PROA  
ATOM   1508  CD1 PHE P 549     -17.499   3.152  17.915  0.00  0.00      PROA  
ATOM   1509  HD1 PHE P 549     -17.901   2.758  16.993  0.00  0.00      PROA  
ATOM   1510  CE1 PHE P 549     -17.746   2.514  19.170  0.00  0.00      PROA  
ATOM   1511  HE1 PHE P 549     -18.344   1.615  19.182  0.00  0.00      PROA  
ATOM   1512   CZ PHE P 549     -17.257   3.075  20.363  0.00  0.00      PROA  
ATOM   1513   HZ PHE P 549     -17.510   2.639  21.318  0.00  0.00      PROA  
ATOM   1514  CD2 PHE P 549     -16.273   4.878  19.153  0.00  0.00      PROA  
ATOM   1515  HD2 PHE P 549     -15.695   5.784  19.041  0.00  0.00      PROA  
ATOM   1516  CE2 PHE P 549     -16.533   4.214  20.350  0.00  0.00      PROA  
ATOM   1517  HE2 PHE P 549     -16.125   4.590  21.276  0.00  0.00      PROA  
ATOM   1518    C PHE P 549     -17.960   7.229  16.987  0.00  0.00      PROA  
ATOM   1519    O PHE P 549     -18.825   7.267  17.937  0.00  0.00      PROA  
ATOM   1520    N LYS P 550     -17.194   8.244  16.623  0.00  0.00      PROA  
ATOM   1521   HN LYS P 550     -16.475   8.058  15.957  0.00  0.00      PROA  
ATOM   1522   CA LYS P 550     -17.178   9.535  17.273  0.00  0.00      PROA  
ATOM   1523   HA LYS P 550     -17.089   9.529  18.349  0.00  0.00      PROA  
ATOM   1524   CB LYS P 550     -15.956  10.406  16.793  0.00  0.00      PROA  
ATOM   1525  HB1 LYS P 550     -15.941  10.182  15.705  0.00  0.00      PROA  
ATOM   1526  HB2 LYS P 550     -14.967  10.040  17.142  0.00  0.00      PROA  
ATOM   1527   CG LYS P 550     -15.951  11.958  16.983  0.00  0.00      PROA  
ATOM   1528  HG1 LYS P 550     -16.794  12.474  16.477  0.00  0.00      PROA  
ATOM   1529  HG2 LYS P 550     -15.021  12.426  16.594  0.00  0.00      PROA  
ATOM   1530   CD LYS P 550     -15.924  12.270  18.475  0.00  0.00      PROA  
ATOM   1531  HD1 LYS P 550     -15.031  11.801  18.941  0.00  0.00      PROA  
ATOM   1532  HD2 LYS P 550     -16.858  11.899  18.949  0.00  0.00      PROA  
ATOM   1533   CE LYS P 550     -15.738  13.698  18.931  0.00  0.00      PROA  
ATOM   1534  HE1 LYS P 550     -14.962  14.245  18.354  0.00  0.00      PROA  
ATOM   1535  HE2 LYS P 550     -15.623  13.672  20.035  0.00  0.00      PROA  
ATOM   1536   NZ LYS P 550     -16.897  14.463  18.594  0.00  0.00      PROA  
ATOM   1537  HZ1 LYS P 550     -16.916  15.349  19.138  0.00  0.00      PROA  
ATOM   1538  HZ2 LYS P 550     -17.757  13.920  18.810  0.00  0.00      PROA  
ATOM   1539  HZ3 LYS P 550     -16.917  14.636  17.569  0.00  0.00      PROA  
ATOM   1540    C LYS P 550     -18.488  10.193  17.090  0.00  0.00      PROA  
ATOM   1541    O LYS P 550     -18.960  10.892  18.019  0.00  0.00      PROA  
ATOM   1542    N PHE P 551     -19.137  10.033  15.935  0.00  0.00      PROA  
ATOM   1543   HN PHE P 551     -18.732   9.471  15.217  0.00  0.00      PROA  
ATOM   1544   CA PHE P 551     -20.571  10.414  15.766  0.00  0.00      PROA  
ATOM   1545   HA PHE P 551     -20.571  11.458  16.045  0.00  0.00      PROA  
ATOM   1546   CB PHE P 551     -20.885  10.374  14.237  0.00  0.00      PROA  
ATOM   1547  HB1 PHE P 551     -20.447   9.426  13.856  0.00  0.00      PROA  
ATOM   1548  HB2 PHE P 551     -20.313  11.158  13.696  0.00  0.00      PROA  
ATOM   1549   CG PHE P 551     -22.294  10.559  13.868  0.00  0.00      PROA  
ATOM   1550  CD1 PHE P 551     -23.031  11.775  14.145  0.00  0.00      PROA  
ATOM   1551  HD1 PHE P 551     -22.523  12.606  14.612  0.00  0.00      PROA  
ATOM   1552  CE1 PHE P 551     -24.442  11.823  13.911  0.00  0.00      PROA  
ATOM   1553  HE1 PHE P 551     -25.030  12.699  14.141  0.00  0.00      PROA  
ATOM   1554   CZ PHE P 551     -25.056  10.701  13.332  0.00  0.00      PROA  
ATOM   1555   HZ PHE P 551     -26.112  10.804  13.130  0.00  0.00      PROA  
ATOM   1556  CD2 PHE P 551     -23.001   9.427  13.323  0.00  0.00      PROA  
ATOM   1557  HD2 PHE P 551     -22.559   8.496  13.002  0.00  0.00      PROA  
ATOM   1558  CE2 PHE P 551     -24.404   9.550  13.066  0.00  0.00      PROA  
ATOM   1559  HE2 PHE P 551     -24.930   8.832  12.454  0.00  0.00      PROA  
ATOM   1560    C PHE P 551     -21.593   9.688  16.651  0.00  0.00      PROA  
ATOM   1561    O PHE P 551     -22.505  10.254  17.184  0.00  0.00      PROA  
ATOM   1562    N CYS P 552     -21.388   8.307  16.810  0.00  0.00      PROA  
ATOM   1563   HN CYS P 552     -20.712   7.891  16.207  0.00  0.00      PROA  
ATOM   1564   CA CYS P 552     -22.111   7.413  17.781  0.00  0.00      PROA  
ATOM   1565   HA CYS P 552     -23.169   7.542  17.607  0.00  0.00      PROA  
ATOM   1566   CB CYS P 552     -21.770   5.950  17.555  0.00  0.00      PROA  
ATOM   1567  HB1 CYS P 552     -22.352   5.396  18.322  0.00  0.00      PROA  
ATOM   1568  HB2 CYS P 552     -20.711   5.760  17.833  0.00  0.00      PROA  
ATOM   1569   SG CYS P 552     -22.239   5.333  15.928  0.00  0.00      PROA  
ATOM   1570  HG1 CYS P 552     -21.794   6.428  15.331  0.00  0.00      PROA  
ATOM   1571    C CYS P 552     -21.979   7.826  19.195  0.00  0.00      PROA  
ATOM   1572    O CYS P 552     -22.889   7.931  19.955  0.00  0.00      PROA  
ATOM   1573    N LYS P 553     -20.761   8.131  19.637  0.00  0.00      PROA  
ATOM   1574   HN LYS P 553     -20.034   7.895  18.997  0.00  0.00      PROA  
ATOM   1575   CA LYS P 553     -20.556   8.871  20.875  0.00  0.00      PROA  
ATOM   1576   HA LYS P 553     -20.964   8.279  21.681  0.00  0.00      PROA  
ATOM   1577   CB LYS P 553     -19.027   8.987  21.191  0.00  0.00      PROA  
ATOM   1578  HB1 LYS P 553     -18.787   9.642  22.055  0.00  0.00      PROA  
ATOM   1579  HB2 LYS P 553     -18.608   9.294  20.209  0.00  0.00      PROA  
ATOM   1580   CG LYS P 553     -18.365   7.697  21.503  0.00  0.00      PROA  
ATOM   1581  HG1 LYS P 553     -17.288   7.968  21.475  0.00  0.00      PROA  
ATOM   1582  HG2 LYS P 553     -18.521   6.967  20.681  0.00  0.00      PROA  
ATOM   1583   CD LYS P 553     -18.813   6.972  22.818  0.00  0.00      PROA  
ATOM   1584  HD1 LYS P 553     -19.856   6.593  22.752  0.00  0.00      PROA  
ATOM   1585  HD2 LYS P 553     -18.809   7.747  23.614  0.00  0.00      PROA  
ATOM   1586   CE LYS P 553     -17.884   5.837  23.208  0.00  0.00      PROA  
ATOM   1587  HE1 LYS P 553     -16.834   6.199  23.212  0.00  0.00      PROA  
ATOM   1588  HE2 LYS P 553     -17.892   4.986  22.494  0.00  0.00      PROA  
ATOM   1589   NZ LYS P 553     -18.120   5.265  24.519  0.00  0.00      PROA  
ATOM   1590  HZ1 LYS P 553     -19.064   4.874  24.715  0.00  0.00      PROA  
ATOM   1591  HZ2 LYS P 553     -18.087   6.033  25.219  0.00  0.00      PROA  
ATOM   1592  HZ3 LYS P 553     -17.401   4.546  24.739  0.00  0.00      PROA  
ATOM   1593    C LYS P 553     -21.187  10.210  20.937  0.00  0.00      PROA  
ATOM   1594    O LYS P 553     -21.851  10.480  21.919  0.00  0.00      PROA  
ATOM   1595    N ASP P 554     -21.151  11.072  19.984  0.00  0.00      PROA  
ATOM   1596   HN ASP P 554     -20.471  10.966  19.262  0.00  0.00      PROA  
ATOM   1597   CA ASP P 554     -21.797  12.375  20.098  0.00  0.00      PROA  
ATOM   1598   HA ASP P 554     -21.376  12.929  20.924  0.00  0.00      PROA  
ATOM   1599   CB ASP P 554     -21.332  13.172  18.865  0.00  0.00      PROA  
ATOM   1600  HB1 ASP P 554     -22.018  14.010  18.618  0.00  0.00      PROA  
ATOM   1601  HB2 ASP P 554     -21.356  12.532  17.957  0.00  0.00      PROA  
ATOM   1602   CG ASP P 554     -19.899  13.711  18.847  0.00  0.00      PROA  
ATOM   1603  OD1 ASP P 554     -19.135  13.645  19.864  0.00  0.00      PROA  
ATOM   1604  OD2 ASP P 554     -19.514  14.333  17.807  0.00  0.00      PROA  
ATOM   1605    C ASP P 554     -23.305  12.375  20.243  0.00  0.00      PROA  
ATOM   1606    O ASP P 554     -23.964  13.108  20.957  0.00  0.00      PROA  
ATOM   1607    N TYR P 555     -23.962  11.543  19.445  0.00  0.00      PROA  
ATOM   1608   HN TYR P 555     -23.372  10.912  18.946  0.00  0.00      PROA  
ATOM   1609   CA TYR P 555     -25.382  11.468  19.225  0.00  0.00      PROA  
ATOM   1610   HA TYR P 555     -25.781  12.330  19.740  0.00  0.00      PROA  
ATOM   1611   CB TYR P 555     -25.897  11.506  17.770  0.00  0.00      PROA  
ATOM   1612  HB1 TYR P 555     -26.817  10.936  17.517  0.00  0.00      PROA  
ATOM   1613  HB2 TYR P 555     -25.032  11.053  17.241  0.00  0.00      PROA  
ATOM   1614   CG TYR P 555     -25.956  12.967  17.293  0.00  0.00      PROA  
ATOM   1615  CD1 TYR P 555     -24.771  13.808  17.101  0.00  0.00      PROA  
ATOM   1616  HD1 TYR P 555     -23.865  13.239  17.253  0.00  0.00      PROA  
ATOM   1617  CE1 TYR P 555     -24.822  15.124  16.916  0.00  0.00      PROA  
ATOM   1618  HE1 TYR P 555     -23.960  15.775  16.904  0.00  0.00      PROA  
ATOM   1619   CZ TYR P 555     -26.079  15.719  16.735  0.00  0.00      PROA  
ATOM   1620   OH TYR P 555     -26.216  17.009  16.215  0.00  0.00      PROA  
ATOM   1621   HH TYR P 555     -25.375  17.347  15.897  0.00  0.00      PROA  
ATOM   1622  CD2 TYR P 555     -27.212  13.558  17.109  0.00  0.00      PROA  
ATOM   1623  HD2 TYR P 555     -28.105  12.966  17.242  0.00  0.00      PROA  
ATOM   1624  CE2 TYR P 555     -27.261  14.920  16.860  0.00  0.00      PROA  
ATOM   1625  HE2 TYR P 555     -28.215  15.347  16.586  0.00  0.00      PROA  
ATOM   1626    C TYR P 555     -26.009  10.330  20.056  0.00  0.00      PROA  
ATOM   1627    O TYR P 555     -27.206  10.297  20.272  0.00  0.00      PROA  
ATOM   1628    N ALA P 556     -25.133   9.549  20.666  0.00  0.00      PROA  
ATOM   1629   HN ALA P 556     -24.154   9.669  20.521  0.00  0.00      PROA  
ATOM   1630   CA ALA P 556     -25.254   8.472  21.621  0.00  0.00      PROA  
ATOM   1631   HA ALA P 556     -24.213   8.234  21.782  0.00  0.00      PROA  
ATOM   1632   CB ALA P 556     -25.862   8.937  22.884  0.00  0.00      PROA  
ATOM   1633  HB1 ALA P 556     -25.480   9.910  23.260  0.00  0.00      PROA  
ATOM   1634  HB2 ALA P 556     -25.668   8.088  23.574  0.00  0.00      PROA  
ATOM   1635  HB3 ALA P 556     -26.969   8.961  22.788  0.00  0.00      PROA  
ATOM   1636    C ALA P 556     -25.922   7.209  21.034  0.00  0.00      PROA  
ATOM   1637    O ALA P 556     -26.868   6.618  21.537  0.00  0.00      PROA  
ATOM   1638    N LEU P 557     -25.518   6.826  19.752  0.00  0.00      PROA  
ATOM   1639   HN LEU P 557     -24.661   7.252  19.472  0.00  0.00      PROA  
ATOM   1640   CA LEU P 557     -26.104   5.835  18.851  0.00  0.00      PROA  
ATOM   1641   HA LEU P 557     -27.146   5.769  19.127  0.00  0.00      PROA  
ATOM   1642   CB LEU P 557     -26.008   6.398  17.367  0.00  0.00      PROA  
ATOM   1643  HB1 LEU P 557     -26.496   5.670  16.684  0.00  0.00      PROA  
ATOM   1644  HB2 LEU P 557     -24.949   6.524  17.053  0.00  0.00      PROA  
ATOM   1645   CG LEU P 557     -26.581   7.730  17.067  0.00  0.00      PROA  
ATOM   1646   HG LEU P 557     -26.360   8.368  17.949  0.00  0.00      PROA  
ATOM   1647  CD1 LEU P 557     -25.971   8.474  15.898  0.00  0.00      PROA  
ATOM   1648 HD11 LEU P 557     -26.223   7.950  14.952  0.00  0.00      PROA  
ATOM   1649 HD12 LEU P 557     -24.871   8.447  16.051  0.00  0.00      PROA  
ATOM   1650 HD13 LEU P 557     -26.381   9.506  15.927  0.00  0.00      PROA  
ATOM   1651  CD2 LEU P 557     -28.119   7.667  16.865  0.00  0.00      PROA  
ATOM   1652 HD21 LEU P 557     -28.354   7.168  15.901  0.00  0.00      PROA  
ATOM   1653 HD22 LEU P 557     -28.500   8.709  16.797  0.00  0.00      PROA  
ATOM   1654 HD23 LEU P 557     -28.592   7.146  17.725  0.00  0.00      PROA  
ATOM   1655    C LEU P 557     -25.463   4.491  18.893  0.00  0.00      PROA  
ATOM   1656    O LEU P 557     -24.305   4.276  19.337  0.00  0.00      PROA  
ATOM   1657    N SER P 558     -26.217   3.407  18.564  0.00  0.00      PROA  
ATOM   1658   HN SER P 558     -27.123   3.612  18.201  0.00  0.00      PROA  
ATOM   1659   CA SER P 558     -25.739   2.041  18.580  0.00  0.00      PROA  
ATOM   1660   HA SER P 558     -25.242   1.711  19.481  0.00  0.00      PROA  
ATOM   1661   CB SER P 558     -26.952   1.118  18.519  0.00  0.00      PROA  
ATOM   1662  HB1 SER P 558     -26.629   0.094  18.232  0.00  0.00      PROA  
ATOM   1663  HB2 SER P 558     -27.663   1.433  17.725  0.00  0.00      PROA  
ATOM   1664   OG SER P 558     -27.648   1.089  19.753  0.00  0.00      PROA  
ATOM   1665  HG1 SER P 558     -28.265   0.356  19.688  0.00  0.00      PROA  
ATOM   1666    C SER P 558     -24.835   1.791  17.394  0.00  0.00      PROA  
ATOM   1667    O SER P 558     -25.387   1.571  16.293  0.00  0.00      PROA  
ATOM   1668    N TYR P 559     -23.487   1.663  17.665  0.00  0.00      PROA  
ATOM   1669   HN TYR P 559     -23.199   1.792  18.611  0.00  0.00      PROA  
ATOM   1670   CA TYR P 559     -22.519   1.564  16.542  0.00  0.00      PROA  
ATOM   1671   HA TYR P 559     -22.640   2.471  15.969  0.00  0.00      PROA  
ATOM   1672   CB TYR P 559     -21.124   1.684  17.162  0.00  0.00      PROA  
ATOM   1673  HB1 TYR P 559     -21.003   1.010  18.037  0.00  0.00      PROA  
ATOM   1674  HB2 TYR P 559     -21.113   2.724  17.553  0.00  0.00      PROA  
ATOM   1675   CG TYR P 559     -19.995   1.307  16.246  0.00  0.00      PROA  
ATOM   1676  CD1 TYR P 559     -19.653   2.201  15.183  0.00  0.00      PROA  
ATOM   1677  HD1 TYR P 559     -20.146   3.162  15.219  0.00  0.00      PROA  
ATOM   1678  CE1 TYR P 559     -18.593   1.903  14.326  0.00  0.00      PROA  
ATOM   1679  HE1 TYR P 559     -18.289   2.695  13.659  0.00  0.00      PROA  
ATOM   1680   CZ TYR P 559     -17.865   0.744  14.552  0.00  0.00      PROA  
ATOM   1681   OH TYR P 559     -16.727   0.492  13.875  0.00  0.00      PROA  
ATOM   1682   HH TYR P 559     -16.755   1.011  13.068  0.00  0.00      PROA  
ATOM   1683  CD2 TYR P 559     -19.185   0.131  16.425  0.00  0.00      PROA  
ATOM   1684  HD2 TYR P 559     -19.464  -0.436  17.301  0.00  0.00      PROA  
ATOM   1685  CE2 TYR P 559     -18.098  -0.105  15.617  0.00  0.00      PROA  
ATOM   1686  HE2 TYR P 559     -17.466  -0.942  15.876  0.00  0.00      PROA  
ATOM   1687    C TYR P 559     -22.688   0.415  15.404  0.00  0.00      PROA  
ATOM   1688    O TYR P 559     -22.853   0.731  14.218  0.00  0.00      PROA  
ATOM   1689    N LEU P 560     -22.586  -0.865  15.812  0.00  0.00      PROA  
ATOM   1690   HN LEU P 560     -22.502  -1.133  16.769  0.00  0.00      PROA  
ATOM   1691   CA LEU P 560     -22.763  -2.026  14.872  0.00  0.00      PROA  
ATOM   1692   HA LEU P 560     -22.042  -1.915  14.076  0.00  0.00      PROA  
ATOM   1693   CB LEU P 560     -22.461  -3.393  15.513  0.00  0.00      PROA  
ATOM   1694  HB1 LEU P 560     -22.753  -4.161  14.766  0.00  0.00      PROA  
ATOM   1695  HB2 LEU P 560     -22.985  -3.621  16.465  0.00  0.00      PROA  
ATOM   1696   CG LEU P 560     -20.937  -3.568  15.657  0.00  0.00      PROA  
ATOM   1697   HG LEU P 560     -20.541  -2.557  15.890  0.00  0.00      PROA  
ATOM   1698  CD1 LEU P 560     -20.335  -4.518  16.695  0.00  0.00      PROA  
ATOM   1699 HD11 LEU P 560     -20.581  -4.185  17.726  0.00  0.00      PROA  
ATOM   1700 HD12 LEU P 560     -19.231  -4.581  16.593  0.00  0.00      PROA  
ATOM   1701 HD13 LEU P 560     -20.787  -5.533  16.682  0.00  0.00      PROA  
ATOM   1702  CD2 LEU P 560     -20.438  -4.076  14.245  0.00  0.00      PROA  
ATOM   1703 HD21 LEU P 560     -19.334  -3.981  14.160  0.00  0.00      PROA  
ATOM   1704 HD22 LEU P 560     -20.963  -3.520  13.439  0.00  0.00      PROA  
ATOM   1705 HD23 LEU P 560     -20.636  -5.166  14.171  0.00  0.00      PROA  
ATOM   1706    C LEU P 560     -24.106  -2.067  14.153  0.00  0.00      PROA  
ATOM   1707    O LEU P 560     -24.202  -2.219  12.878  0.00  0.00      PROA  
ATOM   1708    N SER P 561     -25.286  -1.884  14.845  0.00  0.00      PROA  
ATOM   1709   HN SER P 561     -25.350  -1.736  15.829  0.00  0.00      PROA  
ATOM   1710   CA SER P 561     -26.591  -1.654  14.164  0.00  0.00      PROA  
ATOM   1711   HA SER P 561     -26.821  -2.588  13.672  0.00  0.00      PROA  
ATOM   1712   CB SER P 561     -27.699  -1.505  15.268  0.00  0.00      PROA  
ATOM   1713  HB1 SER P 561     -27.509  -0.633  15.931  0.00  0.00      PROA  
ATOM   1714  HB2 SER P 561     -27.643  -2.403  15.919  0.00  0.00      PROA  
ATOM   1715   OG SER P 561     -29.039  -1.493  14.752  0.00  0.00      PROA  
ATOM   1716  HG1 SER P 561     -29.039  -2.300  14.232  0.00  0.00      PROA  
ATOM   1717    C SER P 561     -26.660  -0.581  13.086  0.00  0.00      PROA  
ATOM   1718    O SER P 561     -27.012  -0.893  11.978  0.00  0.00      PROA  
ATOM   1719    N LEU P 562     -26.194   0.624  13.424  0.00  0.00      PROA  
ATOM   1720   HN LEU P 562     -25.919   0.691  14.380  0.00  0.00      PROA  
ATOM   1721   CA LEU P 562     -26.004   1.746  12.490  0.00  0.00      PROA  
ATOM   1722   HA LEU P 562     -26.997   1.840  12.075  0.00  0.00      PROA  
ATOM   1723   CB LEU P 562     -25.716   2.993  13.242  0.00  0.00      PROA  
ATOM   1724  HB1 LEU P 562     -24.855   2.727  13.893  0.00  0.00      PROA  
ATOM   1725  HB2 LEU P 562     -26.470   3.033  14.057  0.00  0.00      PROA  
ATOM   1726   CG LEU P 562     -25.454   4.329  12.471  0.00  0.00      PROA  
ATOM   1727   HG LEU P 562     -24.647   4.196  11.719  0.00  0.00      PROA  
ATOM   1728  CD1 LEU P 562     -26.765   4.542  11.548  0.00  0.00      PROA  
ATOM   1729 HD11 LEU P 562     -27.023   3.633  10.964  0.00  0.00      PROA  
ATOM   1730 HD12 LEU P 562     -26.535   5.314  10.782  0.00  0.00      PROA  
ATOM   1731 HD13 LEU P 562     -27.651   4.913  12.106  0.00  0.00      PROA  
ATOM   1732  CD2 LEU P 562     -25.231   5.400  13.431  0.00  0.00      PROA  
ATOM   1733 HD21 LEU P 562     -26.241   5.694  13.789  0.00  0.00      PROA  
ATOM   1734 HD22 LEU P 562     -24.845   6.371  13.055  0.00  0.00      PROA  
ATOM   1735 HD23 LEU P 562     -24.717   5.092  14.367  0.00  0.00      PROA  
ATOM   1736    C LEU P 562     -25.055   1.470  11.323  0.00  0.00      PROA  
ATOM   1737    O LEU P 562     -25.363   1.657  10.085  0.00  0.00      PROA  
ATOM   1738    N ARG P 563     -23.815   0.892  11.625  0.00  0.00      PROA  
ATOM   1739   HN ARG P 563     -23.596   0.799  12.593  0.00  0.00      PROA  
ATOM   1740   CA ARG P 563     -22.743   0.517  10.698  0.00  0.00      PROA  
ATOM   1741   HA ARG P 563     -22.567   1.445  10.174  0.00  0.00      PROA  
ATOM   1742   CB ARG P 563     -21.643  -0.097  11.448  0.00  0.00      PROA  
ATOM   1743  HB1 ARG P 563     -21.930  -0.918  12.139  0.00  0.00      PROA  
ATOM   1744  HB2 ARG P 563     -21.264   0.645  12.184  0.00  0.00      PROA  
ATOM   1745   CG ARG P 563     -20.418  -0.582  10.655  0.00  0.00      PROA  
ATOM   1746  HG1 ARG P 563     -19.841   0.255  10.208  0.00  0.00      PROA  
ATOM   1747  HG2 ARG P 563     -20.732  -1.276   9.846  0.00  0.00      PROA  
ATOM   1748   CD ARG P 563     -19.348  -1.416  11.418  0.00  0.00      PROA  
ATOM   1749  HD1 ARG P 563     -19.739  -2.388  11.788  0.00  0.00      PROA  
ATOM   1750  HD2 ARG P 563     -19.045  -0.784  12.279  0.00  0.00      PROA  
ATOM   1751   NE ARG P 563     -18.147  -1.510  10.554  0.00  0.00      PROA  
ATOM   1752   HE ARG P 563     -17.581  -0.686  10.529  0.00  0.00      PROA  
ATOM   1753   CZ ARG P 563     -17.911  -2.357   9.581  0.00  0.00      PROA  
ATOM   1754  NH1 ARG P 563     -18.813  -3.324   9.323  0.00  0.00      PROA  
ATOM   1755 HH11 ARG P 563     -19.624  -3.454   9.893  0.00  0.00      PROA  
ATOM   1756 HH12 ARG P 563     -18.554  -4.045   8.680  0.00  0.00      PROA  
ATOM   1757  NH2 ARG P 563     -16.790  -2.210   8.874  0.00  0.00      PROA  
ATOM   1758 HH21 ARG P 563     -16.528  -3.001   8.321  0.00  0.00      PROA  
ATOM   1759 HH22 ARG P 563     -16.196  -1.441   9.108  0.00  0.00      PROA  
ATOM   1760    C ARG P 563     -23.286  -0.420   9.613  0.00  0.00      PROA  
ATOM   1761    O ARG P 563     -23.088  -0.258   8.417  0.00  0.00      PROA  
ATOM   1762    N ALA P 564     -23.976  -1.478  10.135  0.00  0.00      PROA  
ATOM   1763   HN ALA P 564     -24.118  -1.541  11.120  0.00  0.00      PROA  
ATOM   1764   CA ALA P 564     -24.701  -2.468   9.291  0.00  0.00      PROA  
ATOM   1765   HA ALA P 564     -23.957  -2.985   8.704  0.00  0.00      PROA  
ATOM   1766   CB ALA P 564     -25.156  -3.590  10.228  0.00  0.00      PROA  
ATOM   1767  HB1 ALA P 564     -24.271  -4.032  10.734  0.00  0.00      PROA  
ATOM   1768  HB2 ALA P 564     -25.641  -4.397   9.639  0.00  0.00      PROA  
ATOM   1769  HB3 ALA P 564     -25.844  -3.287  11.046  0.00  0.00      PROA  
ATOM   1770    C ALA P 564     -25.773  -1.918   8.303  0.00  0.00      PROA  
ATOM   1771    O ALA P 564     -25.746  -2.271   7.065  0.00  0.00      PROA  
ATOM   1772    N CYS P 565     -26.583  -0.985   8.801  0.00  0.00      PROA  
ATOM   1773   HN CYS P 565     -26.370  -0.711   9.735  0.00  0.00      PROA  
ATOM   1774   CA CYS P 565     -27.608  -0.340   7.994  0.00  0.00      PROA  
ATOM   1775   HA CYS P 565     -28.213  -1.106   7.533  0.00  0.00      PROA  
ATOM   1776   CB CYS P 565     -28.533   0.674   8.868  0.00  0.00      PROA  
ATOM   1777  HB1 CYS P 565     -27.984   1.566   9.240  0.00  0.00      PROA  
ATOM   1778  HB2 CYS P 565     -28.871   0.008   9.690  0.00  0.00      PROA  
ATOM   1779   SG CYS P 565     -30.061   1.228   7.930  0.00  0.00      PROA  
ATOM   1780  HG1 CYS P 565     -30.709   1.400   9.073  0.00  0.00      PROA  
ATOM   1781    C CYS P 565     -26.994   0.401   6.841  0.00  0.00      PROA  
ATOM   1782    O CYS P 565     -27.392   0.284   5.668  0.00  0.00      PROA  
ATOM   1783    N ILE P 566     -25.929   1.195   7.181  0.00  0.00      PROA  
ATOM   1784   HN ILE P 566     -25.795   1.246   8.167  0.00  0.00      PROA  
ATOM   1785   CA ILE P 566     -25.087   1.979   6.188  0.00  0.00      PROA  
ATOM   1786   HA ILE P 566     -25.820   2.543   5.632  0.00  0.00      PROA  
ATOM   1787   CB ILE P 566     -24.142   2.903   6.868  0.00  0.00      PROA  
ATOM   1788   HB ILE P 566     -23.509   2.399   7.630  0.00  0.00      PROA  
ATOM   1789  CG2 ILE P 566     -23.054   3.448   5.980  0.00  0.00      PROA  
ATOM   1790 HG21 ILE P 566     -22.336   2.711   5.563  0.00  0.00      PROA  
ATOM   1791 HG22 ILE P 566     -22.309   4.073   6.516  0.00  0.00      PROA  
ATOM   1792 HG23 ILE P 566     -23.572   4.053   5.206  0.00  0.00      PROA  
ATOM   1793  CG1 ILE P 566     -24.972   4.006   7.634  0.00  0.00      PROA  
ATOM   1794 HG11 ILE P 566     -25.990   3.652   7.903  0.00  0.00      PROA  
ATOM   1795 HG12 ILE P 566     -25.326   4.673   6.820  0.00  0.00      PROA  
ATOM   1796   CD ILE P 566     -24.225   4.775   8.685  0.00  0.00      PROA  
ATOM   1797  HD1 ILE P 566     -24.946   5.507   9.107  0.00  0.00      PROA  
ATOM   1798  HD2 ILE P 566     -23.316   5.172   8.183  0.00  0.00      PROA  
ATOM   1799  HD3 ILE P 566     -23.854   4.227   9.578  0.00  0.00      PROA  
ATOM   1800    C ILE P 566     -24.432   1.057   5.211  0.00  0.00      PROA  
ATOM   1801    O ILE P 566     -24.303   1.370   3.998  0.00  0.00      PROA  
ATOM   1802    N GLY P 567     -23.895  -0.042   5.688  0.00  0.00      PROA  
ATOM   1803   HN GLY P 567     -23.856  -0.177   6.675  0.00  0.00      PROA  
ATOM   1804   CA GLY P 567     -23.204  -1.022   4.922  0.00  0.00      PROA  
ATOM   1805  HA1 GLY P 567     -23.035  -1.815   5.635  0.00  0.00      PROA  
ATOM   1806  HA2 GLY P 567     -22.322  -0.595   4.467  0.00  0.00      PROA  
ATOM   1807    C GLY P 567     -23.976  -1.709   3.821  0.00  0.00      PROA  
ATOM   1808    O GLY P 567     -23.571  -1.957   2.713  0.00  0.00      PROA  
ATOM   1809    N LEU P 568     -25.207  -2.054   4.234  0.00  0.00      PROA  
ATOM   1810   HN LEU P 568     -25.631  -1.958   5.131  0.00  0.00      PROA  
ATOM   1811   CA LEU P 568     -26.227  -2.756   3.439  0.00  0.00      PROA  
ATOM   1812   HA LEU P 568     -25.669  -3.552   2.969  0.00  0.00      PROA  
ATOM   1813   CB LEU P 568     -27.394  -3.245   4.287  0.00  0.00      PROA  
ATOM   1814  HB1 LEU P 568     -28.280  -3.470   3.655  0.00  0.00      PROA  
ATOM   1815  HB2 LEU P 568     -27.782  -2.459   4.969  0.00  0.00      PROA  
ATOM   1816   CG LEU P 568     -27.145  -4.554   5.144  0.00  0.00      PROA  
ATOM   1817   HG LEU P 568     -26.126  -4.454   5.575  0.00  0.00      PROA  
ATOM   1818  CD1 LEU P 568     -28.113  -4.524   6.354  0.00  0.00      PROA  
ATOM   1819 HD11 LEU P 568     -27.962  -5.537   6.787  0.00  0.00      PROA  
ATOM   1820 HD12 LEU P 568     -29.164  -4.322   6.054  0.00  0.00      PROA  
ATOM   1821 HD13 LEU P 568     -27.727  -3.774   7.077  0.00  0.00      PROA  
ATOM   1822  CD2 LEU P 568     -27.307  -5.850   4.342  0.00  0.00      PROA  
ATOM   1823 HD21 LEU P 568     -26.604  -6.022   3.500  0.00  0.00      PROA  
ATOM   1824 HD22 LEU P 568     -28.278  -5.853   3.803  0.00  0.00      PROA  
ATOM   1825 HD23 LEU P 568     -27.279  -6.841   4.845  0.00  0.00      PROA  
ATOM   1826    C LEU P 568     -26.747  -1.812   2.372  0.00  0.00      PROA  
ATOM   1827    O LEU P 568     -27.011  -2.212   1.227  0.00  0.00      PROA  
ATOM   1828    N TRP P 569     -26.902  -0.500   2.708  0.00  0.00      PROA  
ATOM   1829   HN TRP P 569     -26.723  -0.290   3.666  0.00  0.00      PROA  
ATOM   1830   CA TRP P 569     -27.073   0.438   1.677  0.00  0.00      PROA  
ATOM   1831   HA TRP P 569     -27.894   0.107   1.057  0.00  0.00      PROA  
ATOM   1832   CB TRP P 569     -27.256   1.865   2.329  0.00  0.00      PROA  
ATOM   1833  HB1 TRP P 569     -26.810   2.651   1.682  0.00  0.00      PROA  
ATOM   1834  HB2 TRP P 569     -26.572   1.832   3.204  0.00  0.00      PROA  
ATOM   1835   CG TRP P 569     -28.705   2.263   2.512  0.00  0.00      PROA  
ATOM   1836  CD1 TRP P 569     -29.295   2.668   3.611  0.00  0.00      PROA  
ATOM   1837  HD1 TRP P 569     -29.080   2.576   4.665  0.00  0.00      PROA  
ATOM   1838  NE1 TRP P 569     -30.546   3.074   3.365  0.00  0.00      PROA  
ATOM   1839  HE1 TRP P 569     -31.011   3.649   4.003  0.00  0.00      PROA  
ATOM   1840  CE2 TRP P 569     -30.783   3.030   2.090  0.00  0.00      PROA  
ATOM   1841  CD2 TRP P 569     -29.604   2.513   1.443  0.00  0.00      PROA  
ATOM   1842  CE3 TRP P 569     -29.575   2.320   0.102  0.00  0.00      PROA  
ATOM   1843  HE3 TRP P 569     -28.694   1.938  -0.392  0.00  0.00      PROA  
ATOM   1844  CZ3 TRP P 569     -30.742   2.643  -0.587  0.00  0.00      PROA  
ATOM   1845  HZ3 TRP P 569     -30.706   2.595  -1.665  0.00  0.00      PROA  
ATOM   1846  CZ2 TRP P 569     -31.936   3.287   1.419  0.00  0.00      PROA  
ATOM   1847  HZ2 TRP P 569     -32.750   3.704   1.993  0.00  0.00      PROA  
ATOM   1848  CH2 TRP P 569     -31.895   3.158   0.045  0.00  0.00      PROA  
ATOM   1849  HH2 TRP P 569     -32.737   3.502  -0.537  0.00  0.00      PROA  
ATOM   1850    C TRP P 569     -25.961   0.495   0.653  0.00  0.00      PROA  
ATOM   1851    O TRP P 569     -26.195   0.485  -0.553  0.00  0.00      PROA  
ATOM   1852    N THR P 570     -24.690   0.682   1.173  0.00  0.00      PROA  
ATOM   1853   HN THR P 570     -24.663   0.658   2.170  0.00  0.00      PROA  
ATOM   1854   CA THR P 570     -23.461   0.869   0.499  0.00  0.00      PROA  
ATOM   1855   HA THR P 570     -23.482   1.855   0.057  0.00  0.00      PROA  
ATOM   1856   CB THR P 570     -22.223   1.084   1.335  0.00  0.00      PROA  
ATOM   1857   HB THR P 570     -21.964   0.154   1.885  0.00  0.00      PROA  
ATOM   1858  OG1 THR P 570     -22.414   2.202   2.257  0.00  0.00      PROA  
ATOM   1859  HG1 THR P 570     -23.032   1.941   2.944  0.00  0.00      PROA  
ATOM   1860  CG2 THR P 570     -21.095   1.608   0.396  0.00  0.00      PROA  
ATOM   1861 HG21 THR P 570     -20.374   2.166   1.031  0.00  0.00      PROA  
ATOM   1862 HG22 THR P 570     -21.425   2.292  -0.415  0.00  0.00      PROA  
ATOM   1863 HG23 THR P 570     -20.593   0.745  -0.093  0.00  0.00      PROA  
ATOM   1864    C THR P 570     -23.039  -0.210  -0.477  0.00  0.00      PROA  
ATOM   1865    O THR P 570     -22.646   0.058  -1.598  0.00  0.00      PROA  
ATOM   1866    N ALA P 571     -23.189  -1.456  -0.075  0.00  0.00      PROA  
ATOM   1867   HN ALA P 571     -23.421  -1.632   0.879  0.00  0.00      PROA  
ATOM   1868   CA ALA P 571     -23.118  -2.524  -0.968  0.00  0.00      PROA  
ATOM   1869   HA ALA P 571     -22.135  -2.541  -1.415  0.00  0.00      PROA  
ATOM   1870   CB ALA P 571     -23.313  -3.734  -0.100  0.00  0.00      PROA  
ATOM   1871  HB1 ALA P 571     -23.301  -4.687  -0.671  0.00  0.00      PROA  
ATOM   1872  HB2 ALA P 571     -24.307  -3.672   0.392  0.00  0.00      PROA  
ATOM   1873  HB3 ALA P 571     -22.535  -3.810   0.690  0.00  0.00      PROA  
ATOM   1874    C ALA P 571     -24.036  -2.481  -2.206  0.00  0.00      PROA  
ATOM   1875    O ALA P 571     -23.568  -2.705  -3.266  0.00  0.00      PROA  
ATOM   1876    N PHE P 572     -25.374  -2.141  -2.048  0.00  0.00      PROA  
ATOM   1877   HN PHE P 572     -25.601  -1.954  -1.095  0.00  0.00      PROA  
ATOM   1878   CA PHE P 572     -26.342  -1.873  -3.098  0.00  0.00      PROA  
ATOM   1879   HA PHE P 572     -26.354  -2.738  -3.744  0.00  0.00      PROA  
ATOM   1880   CB PHE P 572     -27.734  -1.786  -2.365  0.00  0.00      PROA  
ATOM   1881  HB1 PHE P 572     -27.619  -1.035  -1.555  0.00  0.00      PROA  
ATOM   1882  HB2 PHE P 572     -27.978  -2.741  -1.852  0.00  0.00      PROA  
ATOM   1883   CG PHE P 572     -28.926  -1.322  -3.281  0.00  0.00      PROA  
ATOM   1884  CD1 PHE P 572     -29.057  -1.727  -4.634  0.00  0.00      PROA  
ATOM   1885  HD1 PHE P 572     -28.322  -2.315  -5.163  0.00  0.00      PROA  
ATOM   1886  CE1 PHE P 572     -30.172  -1.307  -5.357  0.00  0.00      PROA  
ATOM   1887  HE1 PHE P 572     -30.234  -1.483  -6.420  0.00  0.00      PROA  
ATOM   1888   CZ PHE P 572     -31.106  -0.374  -4.835  0.00  0.00      PROA  
ATOM   1889   HZ PHE P 572     -32.024  -0.187  -5.372  0.00  0.00      PROA  
ATOM   1890  CD2 PHE P 572     -29.795  -0.289  -2.745  0.00  0.00      PROA  
ATOM   1891  HD2 PHE P 572     -29.828   0.078  -1.730  0.00  0.00      PROA  
ATOM   1892  CE2 PHE P 572     -30.912   0.082  -3.544  0.00  0.00      PROA  
ATOM   1893  HE2 PHE P 572     -31.670   0.744  -3.152  0.00  0.00      PROA  
ATOM   1894    C PHE P 572     -25.926  -0.688  -4.033  0.00  0.00      PROA  
ATOM   1895    O PHE P 572     -25.934  -0.822  -5.268  0.00  0.00      PROA  
ATOM   1896    N LEU P 573     -25.429   0.403  -3.438  0.00  0.00      PROA  
ATOM   1897   HN LEU P 573     -25.361   0.443  -2.444  0.00  0.00      PROA  
ATOM   1898   CA LEU P 573     -25.056   1.648  -4.118  0.00  0.00      PROA  
ATOM   1899   HA LEU P 573     -25.882   1.972  -4.734  0.00  0.00      PROA  
ATOM   1900   CB LEU P 573     -24.699   2.904  -3.151  0.00  0.00      PROA  
ATOM   1901  HB1 LEU P 573     -24.497   3.744  -3.849  0.00  0.00      PROA  
ATOM   1902  HB2 LEU P 573     -23.695   2.774  -2.692  0.00  0.00      PROA  
ATOM   1903   CG LEU P 573     -25.725   3.401  -2.100  0.00  0.00      PROA  
ATOM   1904   HG LEU P 573     -25.863   2.615  -1.326  0.00  0.00      PROA  
ATOM   1905  CD1 LEU P 573     -25.113   4.637  -1.475  0.00  0.00      PROA  
ATOM   1906 HD11 LEU P 573     -24.684   5.314  -2.244  0.00  0.00      PROA  
ATOM   1907 HD12 LEU P 573     -24.405   4.394  -0.655  0.00  0.00      PROA  
ATOM   1908 HD13 LEU P 573     -25.948   5.208  -1.015  0.00  0.00      PROA  
ATOM   1909  CD2 LEU P 573     -27.045   3.770  -2.744  0.00  0.00      PROA  
ATOM   1910 HD21 LEU P 573     -27.678   4.375  -2.060  0.00  0.00      PROA  
ATOM   1911 HD22 LEU P 573     -27.554   2.817  -3.005  0.00  0.00      PROA  
ATOM   1912 HD23 LEU P 573     -26.906   4.255  -3.733  0.00  0.00      PROA  
ATOM   1913    C LEU P 573     -23.918   1.421  -5.075  0.00  0.00      PROA  
ATOM   1914    O LEU P 573     -23.902   1.839  -6.227  0.00  0.00      PROA  
ATOM   1915    N CYS P 574     -22.887   0.675  -4.685  0.00  0.00      PROA  
ATOM   1916   HN CYS P 574     -22.738   0.418  -3.734  0.00  0.00      PROA  
ATOM   1917   CA CYS P 574     -21.839   0.039  -5.592  0.00  0.00      PROA  
ATOM   1918   HA CYS P 574     -21.467   0.865  -6.180  0.00  0.00      PROA  
ATOM   1919   CB CYS P 574     -20.537  -0.391  -4.902  0.00  0.00      PROA  
ATOM   1920  HB1 CYS P 574     -19.924  -1.008  -5.594  0.00  0.00      PROA  
ATOM   1921  HB2 CYS P 574     -20.626  -1.042  -4.007  0.00  0.00      PROA  
ATOM   1922   SG CYS P 574     -19.620   1.071  -4.316  0.00  0.00      PROA  
ATOM   1923  HG1 CYS P 574     -20.333   1.354  -3.235  0.00  0.00      PROA  
ATOM   1924    C CYS P 574     -22.319  -0.870  -6.835  0.00  0.00      PROA  
ATOM   1925    O CYS P 574     -21.876  -0.717  -7.953  0.00  0.00      PROA  
ATOM   1926    N ILE P 575     -23.359  -1.726  -6.616  0.00  0.00      PROA  
ATOM   1927   HN ILE P 575     -23.699  -1.894  -5.694  0.00  0.00      PROA  
ATOM   1928   CA ILE P 575     -23.985  -2.401  -7.706  0.00  0.00      PROA  
ATOM   1929   HA ILE P 575     -23.202  -2.841  -8.306  0.00  0.00      PROA  
ATOM   1930   CB ILE P 575     -24.903  -3.454  -7.209  0.00  0.00      PROA  
ATOM   1931   HB ILE P 575     -25.707  -2.974  -6.611  0.00  0.00      PROA  
ATOM   1932  CG2 ILE P 575     -25.679  -4.206  -8.269  0.00  0.00      PROA  
ATOM   1933 HG21 ILE P 575     -26.171  -3.525  -8.996  0.00  0.00      PROA  
ATOM   1934 HG22 ILE P 575     -26.359  -4.926  -7.767  0.00  0.00      PROA  
ATOM   1935 HG23 ILE P 575     -25.068  -4.828  -8.958  0.00  0.00      PROA  
ATOM   1936  CG1 ILE P 575     -24.140  -4.587  -6.421  0.00  0.00      PROA  
ATOM   1937 HG11 ILE P 575     -23.438  -4.130  -5.690  0.00  0.00      PROA  
ATOM   1938 HG12 ILE P 575     -23.635  -5.270  -7.137  0.00  0.00      PROA  
ATOM   1939   CD ILE P 575     -25.044  -5.441  -5.546  0.00  0.00      PROA  
ATOM   1940  HD1 ILE P 575     -25.655  -6.068  -6.230  0.00  0.00      PROA  
ATOM   1941  HD2 ILE P 575     -25.747  -4.780  -4.997  0.00  0.00      PROA  
ATOM   1942  HD3 ILE P 575     -24.487  -6.100  -4.845  0.00  0.00      PROA  
ATOM   1943    C ILE P 575     -24.634  -1.520  -8.790  0.00  0.00      PROA  
ATOM   1944    O ILE P 575     -24.605  -1.703  -9.980  0.00  0.00      PROA  
ATOM   1945    N VAL P 576     -25.333  -0.483  -8.245  0.00  0.00      PROA  
ATOM   1946   HN VAL P 576     -25.325  -0.385  -7.253  0.00  0.00      PROA  
ATOM   1947   CA VAL P 576     -25.885   0.671  -9.054  0.00  0.00      PROA  
ATOM   1948   HA VAL P 576     -26.612   0.417  -9.812  0.00  0.00      PROA  
ATOM   1949   CB VAL P 576     -26.631   1.603  -8.097  0.00  0.00      PROA  
ATOM   1950   HB VAL P 576     -26.123   1.724  -7.116  0.00  0.00      PROA  
ATOM   1951  CG1 VAL P 576     -26.784   3.057  -8.662  0.00  0.00      PROA  
ATOM   1952 HG11 VAL P 576     -27.258   3.015  -9.666  0.00  0.00      PROA  
ATOM   1953 HG12 VAL P 576     -25.745   3.437  -8.767  0.00  0.00      PROA  
ATOM   1954 HG13 VAL P 576     -27.233   3.784  -7.952  0.00  0.00      PROA  
ATOM   1955  CG2 VAL P 576     -28.055   1.016  -7.755  0.00  0.00      PROA  
ATOM   1956 HG21 VAL P 576     -28.562   1.842  -7.212  0.00  0.00      PROA  
ATOM   1957 HG22 VAL P 576     -28.016   0.095  -7.134  0.00  0.00      PROA  
ATOM   1958 HG23 VAL P 576     -28.616   0.752  -8.677  0.00  0.00      PROA  
ATOM   1959    C VAL P 576     -24.777   1.377  -9.823  0.00  0.00      PROA  
ATOM   1960    O VAL P 576     -24.868   1.522 -11.062  0.00  0.00      PROA  
ATOM   1961    N LEU P 577     -23.586   1.744  -9.272  0.00  0.00      PROA  
ATOM   1962   HN LEU P 577     -23.567   1.686  -8.277  0.00  0.00      PROA  
ATOM   1963   CA LEU P 577     -22.419   2.182 -10.046  0.00  0.00      PROA  
ATOM   1964   HA LEU P 577     -22.627   3.096 -10.582  0.00  0.00      PROA  
ATOM   1965   CB LEU P 577     -21.198   2.446  -9.168  0.00  0.00      PROA  
ATOM   1966  HB1 LEU P 577     -20.244   2.491  -9.734  0.00  0.00      PROA  
ATOM   1967  HB2 LEU P 577     -21.070   1.515  -8.575  0.00  0.00      PROA  
ATOM   1968   CG LEU P 577     -21.297   3.728  -8.226  0.00  0.00      PROA  
ATOM   1969   HG LEU P 577     -22.266   3.702  -7.684  0.00  0.00      PROA  
ATOM   1970  CD1 LEU P 577     -20.315   3.705  -7.164  0.00  0.00      PROA  
ATOM   1971 HD11 LEU P 577     -20.612   2.923  -6.433  0.00  0.00      PROA  
ATOM   1972 HD12 LEU P 577     -20.266   4.689  -6.651  0.00  0.00      PROA  
ATOM   1973 HD13 LEU P 577     -19.334   3.399  -7.587  0.00  0.00      PROA  
ATOM   1974  CD2 LEU P 577     -21.164   5.047  -9.042  0.00  0.00      PROA  
ATOM   1975 HD21 LEU P 577     -20.163   5.281  -9.463  0.00  0.00      PROA  
ATOM   1976 HD22 LEU P 577     -21.449   5.860  -8.340  0.00  0.00      PROA  
ATOM   1977 HD23 LEU P 577     -21.961   5.192  -9.802  0.00  0.00      PROA  
ATOM   1978    C LEU P 577     -21.989   1.185 -11.109  0.00  0.00      PROA  
ATOM   1979    O LEU P 577     -21.594   1.638 -12.177  0.00  0.00      PROA  
ATOM   1980    N VAL P 578     -21.924  -0.142 -10.799  0.00  0.00      PROA  
ATOM   1981   HN VAL P 578     -22.056  -0.474  -9.869  0.00  0.00      PROA  
ATOM   1982   CA VAL P 578     -21.660  -1.139 -11.750  0.00  0.00      PROA  
ATOM   1983   HA VAL P 578     -20.661  -0.978 -12.129  0.00  0.00      PROA  
ATOM   1984   CB VAL P 578     -21.501  -2.526 -11.088  0.00  0.00      PROA  
ATOM   1985   HB VAL P 578     -22.335  -2.718 -10.381  0.00  0.00      PROA  
ATOM   1986  CG1 VAL P 578     -21.387  -3.677 -12.156  0.00  0.00      PROA  
ATOM   1987 HG11 VAL P 578     -21.332  -4.610 -11.555  0.00  0.00      PROA  
ATOM   1988 HG12 VAL P 578     -20.382  -3.537 -12.609  0.00  0.00      PROA  
ATOM   1989 HG13 VAL P 578     -22.212  -3.762 -12.896  0.00  0.00      PROA  
ATOM   1990  CG2 VAL P 578     -20.278  -2.537 -10.225  0.00  0.00      PROA  
ATOM   1991 HG21 VAL P 578     -19.298  -2.357 -10.716  0.00  0.00      PROA  
ATOM   1992 HG22 VAL P 578     -20.183  -3.560  -9.803  0.00  0.00      PROA  
ATOM   1993 HG23 VAL P 578     -20.327  -1.876  -9.333  0.00  0.00      PROA  
ATOM   1994    C VAL P 578     -22.623  -1.219 -12.908  0.00  0.00      PROA  
ATOM   1995    O VAL P 578     -22.229  -1.400 -14.055  0.00  0.00      PROA  
ATOM   1996    N ALA P 579     -23.977  -1.056 -12.744  0.00  0.00      PROA  
ATOM   1997   HN ALA P 579     -24.357  -0.781 -11.865  0.00  0.00      PROA  
ATOM   1998   CA ALA P 579     -25.047  -1.322 -13.593  0.00  0.00      PROA  
ATOM   1999   HA ALA P 579     -24.719  -2.053 -14.317  0.00  0.00      PROA  
ATOM   2000   CB ALA P 579     -26.114  -1.878 -12.640  0.00  0.00      PROA  
ATOM   2001  HB1 ALA P 579     -25.748  -2.830 -12.199  0.00  0.00      PROA  
ATOM   2002  HB2 ALA P 579     -27.051  -2.080 -13.201  0.00  0.00      PROA  
ATOM   2003  HB3 ALA P 579     -26.310  -1.159 -11.816  0.00  0.00      PROA  
ATOM   2004    C ALA P 579     -25.462  -0.030 -14.342  0.00  0.00      PROA  
ATOM   2005    O ALA P 579     -26.581   0.133 -14.791  0.00  0.00      PROA  
ATOM   2006    N THR P 580     -24.468   0.859 -14.625  0.00  0.00      PROA  
ATOM   2007   HN THR P 580     -23.518   0.647 -14.407  0.00  0.00      PROA  
ATOM   2008   CA THR P 580     -24.580   1.936 -15.476  0.00  0.00      PROA  
ATOM   2009   HA THR P 580     -25.404   1.952 -16.173  0.00  0.00      PROA  
ATOM   2010   CB THR P 580     -24.872   3.259 -14.792  0.00  0.00      PROA  
ATOM   2011   HB THR P 580     -25.819   3.162 -14.218  0.00  0.00      PROA  
ATOM   2012  OG1 THR P 580     -24.962   4.493 -15.559  0.00  0.00      PROA  
ATOM   2013  HG1 THR P 580     -25.799   4.411 -16.023  0.00  0.00      PROA  
ATOM   2014  CG2 THR P 580     -23.759   3.486 -13.835  0.00  0.00      PROA  
ATOM   2015 HG21 THR P 580     -23.843   4.496 -13.380  0.00  0.00      PROA  
ATOM   2016 HG22 THR P 580     -22.703   3.432 -14.178  0.00  0.00      PROA  
ATOM   2017 HG23 THR P 580     -23.868   2.750 -13.010  0.00  0.00      PROA  
ATOM   2018    C THR P 580     -23.259   2.013 -16.259  0.00  0.00      PROA  
ATOM   2019    O THR P 580     -22.175   1.524 -15.860  0.00  0.00      PROA  
ATOM   2020    N ASP P 581     -23.254   2.695 -17.444  0.00  0.00      PROA  
ATOM   2021   HN ASP P 581     -24.127   2.873 -17.891  0.00  0.00      PROA  
ATOM   2022   CA ASP P 581     -21.983   2.930 -18.130  0.00  0.00      PROA  
ATOM   2023   HA ASP P 581     -21.293   2.116 -17.964  0.00  0.00      PROA  
ATOM   2024   CB ASP P 581     -22.310   3.122 -19.736  0.00  0.00      PROA  
ATOM   2025  HB1 ASP P 581     -21.468   3.706 -20.167  0.00  0.00      PROA  
ATOM   2026  HB2 ASP P 581     -23.279   3.663 -19.708  0.00  0.00      PROA  
ATOM   2027   CG ASP P 581     -22.485   1.824 -20.430  0.00  0.00      PROA  
ATOM   2028  OD1 ASP P 581     -21.743   0.872 -20.124  0.00  0.00      PROA  
ATOM   2029  OD2 ASP P 581     -23.190   1.826 -21.495  0.00  0.00      PROA  
ATOM   2030    C ASP P 581     -21.442   4.286 -17.642  0.00  0.00      PROA  
ATOM   2031    O ASP P 581     -20.252   4.626 -17.859  0.00  0.00      PROA  
ATOM   2032    N ALA P 582     -22.230   5.064 -16.866  0.00  0.00      PROA  
ATOM   2033   HN ALA P 582     -23.160   4.733 -16.725  0.00  0.00      PROA  
ATOM   2034   CA ALA P 582     -21.971   6.433 -16.481  0.00  0.00      PROA  
ATOM   2035   HA ALA P 582     -21.738   7.045 -17.340  0.00  0.00      PROA  
ATOM   2036   CB ALA P 582     -23.258   7.038 -15.683  0.00  0.00      PROA  
ATOM   2037  HB1 ALA P 582     -24.096   7.057 -16.413  0.00  0.00      PROA  
ATOM   2038  HB2 ALA P 582     -23.184   8.023 -15.175  0.00  0.00      PROA  
ATOM   2039  HB3 ALA P 582     -23.511   6.402 -14.808  0.00  0.00      PROA  
ATOM   2040    C ALA P 582     -20.795   6.588 -15.641  0.00  0.00      PROA  
ATOM   2041    O ALA P 582     -19.925   7.521 -15.702  0.00  0.00      PROA  
ATOM   2042    N SER P 583     -20.521   5.597 -14.814  0.00  0.00      PROA  
ATOM   2043   HN SER P 583     -21.163   4.845 -14.687  0.00  0.00      PROA  
ATOM   2044   CA SER P 583     -19.412   5.467 -13.887  0.00  0.00      PROA  
ATOM   2045   HA SER P 583     -19.308   6.297 -13.203  0.00  0.00      PROA  
ATOM   2046   CB SER P 583     -19.692   4.115 -13.175  0.00  0.00      PROA  
ATOM   2047  HB1 SER P 583     -18.817   3.857 -12.542  0.00  0.00      PROA  
ATOM   2048  HB2 SER P 583     -19.989   3.316 -13.887  0.00  0.00      PROA  
ATOM   2049   OG SER P 583     -20.783   4.294 -12.252  0.00  0.00      PROA  
ATOM   2050  HG1 SER P 583     -21.202   3.431 -12.268  0.00  0.00      PROA  
ATOM   2051    C SER P 583     -18.125   5.404 -14.618  0.00  0.00      PROA  
ATOM   2052    O SER P 583     -17.108   5.720 -14.071  0.00  0.00      PROA  
ATOM   2053    N SER P 584     -18.115   4.984 -15.925  0.00  0.00      PROA  
ATOM   2054   HN SER P 584     -18.962   4.584 -16.266  0.00  0.00      PROA  
ATOM   2055   CA SER P 584     -16.971   5.089 -16.852  0.00  0.00      PROA  
ATOM   2056   HA SER P 584     -16.160   4.557 -16.375  0.00  0.00      PROA  
ATOM   2057   CB SER P 584     -17.246   4.471 -18.223  0.00  0.00      PROA  
ATOM   2058  HB1 SER P 584     -16.285   4.489 -18.780  0.00  0.00      PROA  
ATOM   2059  HB2 SER P 584     -18.052   4.975 -18.798  0.00  0.00      PROA  
ATOM   2060   OG SER P 584     -17.644   3.125 -18.026  0.00  0.00      PROA  
ATOM   2061  HG1 SER P 584     -18.405   3.078 -17.441  0.00  0.00      PROA  
ATOM   2062    C SER P 584     -16.503   6.493 -17.134  0.00  0.00      PROA  
ATOM   2063    O SER P 584     -15.309   6.703 -17.365  0.00  0.00      PROA  
ATOM   2064    N LEU P 585     -17.414   7.577 -17.238  0.00  0.00      PROA  
ATOM   2065   HN LEU P 585     -18.357   7.373 -16.985  0.00  0.00      PROA  
ATOM   2066   CA LEU P 585     -17.038   8.881 -17.713  0.00  0.00      PROA  
ATOM   2067   HA LEU P 585     -16.547   8.825 -18.673  0.00  0.00      PROA  
ATOM   2068   CB LEU P 585     -18.314   9.702 -17.812  0.00  0.00      PROA  
ATOM   2069  HB1 LEU P 585     -18.201  10.782 -18.050  0.00  0.00      PROA  
ATOM   2070  HB2 LEU P 585     -18.732   9.698 -16.783  0.00  0.00      PROA  
ATOM   2071   CG LEU P 585     -19.394   9.084 -18.730  0.00  0.00      PROA  
ATOM   2072   HG LEU P 585     -19.622   8.024 -18.488  0.00  0.00      PROA  
ATOM   2073  CD1 LEU P 585     -20.740   9.799 -18.680  0.00  0.00      PROA  
ATOM   2074 HD11 LEU P 585     -21.003   9.957 -17.612  0.00  0.00      PROA  
ATOM   2075 HD12 LEU P 585     -21.492   9.236 -19.273  0.00  0.00      PROA  
ATOM   2076 HD13 LEU P 585     -20.511  10.799 -19.108  0.00  0.00      PROA  
ATOM   2077  CD2 LEU P 585     -18.904   8.960 -20.210  0.00  0.00      PROA  
ATOM   2078 HD21 LEU P 585     -18.061   8.237 -20.196  0.00  0.00      PROA  
ATOM   2079 HD22 LEU P 585     -18.521   9.933 -20.586  0.00  0.00      PROA  
ATOM   2080 HD23 LEU P 585     -19.714   8.633 -20.897  0.00  0.00      PROA  
ATOM   2081    C LEU P 585     -16.031   9.625 -16.858  0.00  0.00      PROA  
ATOM   2082    O LEU P 585     -15.256  10.465 -17.391  0.00  0.00      PROA  
ATOM   2083    N VAL P 586     -15.930   9.271 -15.575  0.00  0.00      PROA  
ATOM   2084   HN VAL P 586     -16.635   8.636 -15.269  0.00  0.00      PROA  
ATOM   2085   CA VAL P 586     -14.903   9.771 -14.665  0.00  0.00      PROA  
ATOM   2086   HA VAL P 586     -14.390  10.642 -15.045  0.00  0.00      PROA  
ATOM   2087   CB VAL P 586     -15.592  10.166 -13.400  0.00  0.00      PROA  
ATOM   2088   HB VAL P 586     -14.902  10.531 -12.609  0.00  0.00      PROA  
ATOM   2089  CG1 VAL P 586     -16.684  11.228 -13.559  0.00  0.00      PROA  
ATOM   2090 HG11 VAL P 586     -17.370  11.333 -12.691  0.00  0.00      PROA  
ATOM   2091 HG12 VAL P 586     -17.355  10.986 -14.410  0.00  0.00      PROA  
ATOM   2092 HG13 VAL P 586     -16.236  12.201 -13.856  0.00  0.00      PROA  
ATOM   2093  CG2 VAL P 586     -16.206   8.891 -12.660  0.00  0.00      PROA  
ATOM   2094 HG21 VAL P 586     -16.943   9.203 -11.889  0.00  0.00      PROA  
ATOM   2095 HG22 VAL P 586     -15.462   8.312 -12.073  0.00  0.00      PROA  
ATOM   2096 HG23 VAL P 586     -16.616   8.201 -13.428  0.00  0.00      PROA  
ATOM   2097    C VAL P 586     -13.745   8.871 -14.306  0.00  0.00      PROA  
ATOM   2098    O VAL P 586     -12.868   9.108 -13.472  0.00  0.00      PROA  
ATOM   2099    N CYS P 587     -13.774   7.825 -15.071  0.00  0.00      PROA  
ATOM   2100   HN CYS P 587     -14.516   7.763 -15.734  0.00  0.00      PROA  
ATOM   2101   CA CYS P 587     -12.708   6.793 -14.955  0.00  0.00      PROA  
ATOM   2102   HA CYS P 587     -12.138   6.947 -14.051  0.00  0.00      PROA  
ATOM   2103   CB CYS P 587     -13.397   5.422 -14.793  0.00  0.00      PROA  
ATOM   2104  HB1 CYS P 587     -12.629   4.647 -14.999  0.00  0.00      PROA  
ATOM   2105  HB2 CYS P 587     -14.200   5.188 -15.524  0.00  0.00      PROA  
ATOM   2106   SG CYS P 587     -14.069   5.336 -13.120  0.00  0.00      PROA  
ATOM   2107  HG1 CYS P 587     -15.326   5.541 -13.486  0.00  0.00      PROA  
ATOM   2108    C CYS P 587     -11.831   6.884 -16.195  0.00  0.00      PROA  
ATOM   2109    O CYS P 587     -10.820   6.165 -16.388  0.00  0.00      PROA  
ATOM   2110    N TYR P 588     -12.064   7.977 -16.972  0.00  0.00      PROA  
ATOM   2111   HN TYR P 588     -12.922   8.484 -16.931  0.00  0.00      PROA  
ATOM   2112   CA TYR P 588     -11.149   8.300 -18.102  0.00  0.00      PROA  
ATOM   2113   HA TYR P 588     -10.466   7.491 -18.315  0.00  0.00      PROA  
ATOM   2114   CB TYR P 588     -11.841   8.582 -19.424  0.00  0.00      PROA  
ATOM   2115  HB1 TYR P 588     -11.105   8.539 -20.254  0.00  0.00      PROA  
ATOM   2116  HB2 TYR P 588     -12.373   9.554 -19.344  0.00  0.00      PROA  
ATOM   2117   CG TYR P 588     -12.779   7.497 -19.710  0.00  0.00      PROA  
ATOM   2118  CD1 TYR P 588     -12.428   6.134 -19.821  0.00  0.00      PROA  
ATOM   2119  HD1 TYR P 588     -11.460   5.789 -19.490  0.00  0.00      PROA  
ATOM   2120  CE1 TYR P 588     -13.232   5.167 -20.498  0.00  0.00      PROA  
ATOM   2121  HE1 TYR P 588     -12.860   4.174 -20.704  0.00  0.00      PROA  
ATOM   2122   CZ TYR P 588     -14.450   5.606 -21.006  0.00  0.00      PROA  
ATOM   2123   OH TYR P 588     -15.216   4.655 -21.677  0.00  0.00      PROA  
ATOM   2124   HH TYR P 588     -16.071   5.080 -21.778  0.00  0.00      PROA  
ATOM   2125  CD2 TYR P 588     -14.054   7.880 -20.091  0.00  0.00      PROA  
ATOM   2126  HD2 TYR P 588     -14.349   8.917 -20.147  0.00  0.00      PROA  
ATOM   2127  CE2 TYR P 588     -14.876   6.977 -20.818  0.00  0.00      PROA  
ATOM   2128  HE2 TYR P 588     -15.825   7.301 -21.218  0.00  0.00      PROA  
ATOM   2129    C TYR P 588     -10.499   9.663 -17.656  0.00  0.00      PROA  
ATOM   2130    O TYR P 588     -10.662  10.737 -18.299  0.00  0.00      PROA  
ATOM   2131    N ILE P 589      -9.801   9.601 -16.529  0.00  0.00      PROA  
ATOM   2132   HN ILE P 589      -9.771   8.725 -16.054  0.00  0.00      PROA  
ATOM   2133   CA ILE P 589      -9.032  10.632 -15.825  0.00  0.00      PROA  
ATOM   2134   HA ILE P 589      -9.773  11.228 -15.312  0.00  0.00      PROA  
ATOM   2135   CB ILE P 589      -8.005  10.044 -14.799  0.00  0.00      PROA  
ATOM   2136   HB ILE P 589      -7.209   9.595 -15.431  0.00  0.00      PROA  
ATOM   2137  CG2 ILE P 589      -7.421  11.190 -13.952  0.00  0.00      PROA  
ATOM   2138 HG21 ILE P 589      -6.818  11.835 -14.625  0.00  0.00      PROA  
ATOM   2139 HG22 ILE P 589      -6.791  10.787 -13.131  0.00  0.00      PROA  
ATOM   2140 HG23 ILE P 589      -8.169  11.887 -13.518  0.00  0.00      PROA  
ATOM   2141  CG1 ILE P 589      -8.515   8.851 -13.973  0.00  0.00      PROA  
ATOM   2142 HG11 ILE P 589      -7.669   8.627 -13.290  0.00  0.00      PROA  
ATOM   2143 HG12 ILE P 589      -8.802   7.965 -14.579  0.00  0.00      PROA  
ATOM   2144   CD ILE P 589      -9.732   9.189 -13.157  0.00  0.00      PROA  
ATOM   2145  HD1 ILE P 589     -10.482   9.748 -13.756  0.00  0.00      PROA  
ATOM   2146  HD2 ILE P 589      -9.401   9.715 -12.236  0.00  0.00      PROA  
ATOM   2147  HD3 ILE P 589     -10.305   8.301 -12.812  0.00  0.00      PROA  
ATOM   2148    C ILE P 589      -8.336  11.554 -16.768  0.00  0.00      PROA  
ATOM   2149    O ILE P 589      -7.639  10.979 -17.638  0.00  0.00      PROA  
ATOM   2150    N THR P 590      -8.365  12.887 -16.601  0.00  0.00      PROA  
ATOM   2151   HN THR P 590      -8.979  13.348 -15.965  0.00  0.00      PROA  
ATOM   2152   CA THR P 590      -7.719  13.817 -17.584  0.00  0.00      PROA  
ATOM   2153   HA THR P 590      -7.753  13.430 -18.592  0.00  0.00      PROA  
ATOM   2154   CB THR P 590      -8.362  15.104 -17.577  0.00  0.00      PROA  
ATOM   2155   HB THR P 590      -9.441  14.877 -17.716  0.00  0.00      PROA  
ATOM   2156  OG1 THR P 590      -8.009  15.880 -18.727  0.00  0.00      PROA  
ATOM   2157  HG1 THR P 590      -8.832  16.257 -19.047  0.00  0.00      PROA  
ATOM   2158  CG2 THR P 590      -8.229  15.943 -16.343  0.00  0.00      PROA  
ATOM   2159 HG21 THR P 590      -8.558  15.283 -15.512  0.00  0.00      PROA  
ATOM   2160 HG22 THR P 590      -8.901  16.826 -16.291  0.00  0.00      PROA  
ATOM   2161 HG23 THR P 590      -7.217  16.353 -16.135  0.00  0.00      PROA  
ATOM   2162    C THR P 590      -6.174  13.972 -17.342  0.00  0.00      PROA  
ATOM   2163    O THR P 590      -5.637  13.799 -16.235  0.00  0.00      PROA  
ATOM   2164    N ARG P 591      -5.366  14.302 -18.358  0.00  0.00      PROA  
ATOM   2165   HN ARG P 591      -5.712  14.560 -19.257  0.00  0.00      PROA  
ATOM   2166   CA ARG P 591      -3.971  14.015 -18.345  0.00  0.00      PROA  
ATOM   2167   HA ARG P 591      -3.920  12.989 -18.009  0.00  0.00      PROA  
ATOM   2168   CB ARG P 591      -3.369  14.247 -19.777  0.00  0.00      PROA  
ATOM   2169  HB1 ARG P 591      -3.461  15.325 -20.030  0.00  0.00      PROA  
ATOM   2170  HB2 ARG P 591      -3.886  13.655 -20.562  0.00  0.00      PROA  
ATOM   2171   CG ARG P 591      -1.905  13.904 -19.848  0.00  0.00      PROA  
ATOM   2172  HG1 ARG P 591      -1.367  14.472 -19.059  0.00  0.00      PROA  
ATOM   2173  HG2 ARG P 591      -1.615  14.258 -20.860  0.00  0.00      PROA  
ATOM   2174   CD ARG P 591      -1.582  12.409 -19.629  0.00  0.00      PROA  
ATOM   2175  HD1 ARG P 591      -2.171  11.772 -20.323  0.00  0.00      PROA  
ATOM   2176  HD2 ARG P 591      -1.857  12.182 -18.577  0.00  0.00      PROA  
ATOM   2177   NE ARG P 591      -0.168  12.151 -19.905  0.00  0.00      PROA  
ATOM   2178   HE ARG P 591       0.278  12.668 -20.636  0.00  0.00      PROA  
ATOM   2179   CZ ARG P 591       0.414  11.002 -19.560  0.00  0.00      PROA  
ATOM   2180  NH1 ARG P 591      -0.208  10.032 -18.903  0.00  0.00      PROA  
ATOM   2181 HH11 ARG P 591      -1.198   9.900 -18.965  0.00  0.00      PROA  
ATOM   2182 HH12 ARG P 591       0.350   9.281 -18.552  0.00  0.00      PROA  
ATOM   2183  NH2 ARG P 591       1.689  10.839 -19.687  0.00  0.00      PROA  
ATOM   2184 HH21 ARG P 591       2.144   9.949 -19.671  0.00  0.00      PROA  
ATOM   2185 HH22 ARG P 591       2.141  11.588 -20.173  0.00  0.00      PROA  
ATOM   2186    C ARG P 591      -3.188  14.829 -17.224  0.00  0.00      PROA  
ATOM   2187    O ARG P 591      -2.376  14.402 -16.444  0.00  0.00      PROA  
ATOM   2188    N PHE P 592      -3.673  16.131 -17.114  0.00  0.00      PROA  
ATOM   2189   HN PHE P 592      -4.325  16.534 -17.751  0.00  0.00      PROA  
ATOM   2190   CA PHE P 592      -3.121  17.040 -16.103  0.00  0.00      PROA  
ATOM   2191   HA PHE P 592      -2.108  17.287 -16.385  0.00  0.00      PROA  
ATOM   2192   CB PHE P 592      -3.997  18.450 -16.179  0.00  0.00      PROA  
ATOM   2193  HB1 PHE P 592      -4.969  18.133 -15.743  0.00  0.00      PROA  
ATOM   2194  HB2 PHE P 592      -4.157  18.848 -17.205  0.00  0.00      PROA  
ATOM   2195   CG PHE P 592      -3.535  19.606 -15.287  0.00  0.00      PROA  
ATOM   2196  CD1 PHE P 592      -2.420  20.397 -15.672  0.00  0.00      PROA  
ATOM   2197  HD1 PHE P 592      -2.041  20.254 -16.673  0.00  0.00      PROA  
ATOM   2198  CE1 PHE P 592      -1.825  21.320 -14.832  0.00  0.00      PROA  
ATOM   2199  HE1 PHE P 592      -0.971  21.881 -15.183  0.00  0.00      PROA  
ATOM   2200   CZ PHE P 592      -2.333  21.470 -13.517  0.00  0.00      PROA  
ATOM   2201   HZ PHE P 592      -1.967  22.268 -12.888  0.00  0.00      PROA  
ATOM   2202  CD2 PHE P 592      -4.011  19.783 -14.026  0.00  0.00      PROA  
ATOM   2203  HD2 PHE P 592      -4.735  19.103 -13.600  0.00  0.00      PROA  
ATOM   2204  CE2 PHE P 592      -3.476  20.717 -13.181  0.00  0.00      PROA  
ATOM   2205  HE2 PHE P 592      -3.854  20.762 -12.170  0.00  0.00      PROA  
ATOM   2206    C PHE P 592      -3.213  16.487 -14.680  0.00  0.00      PROA  
ATOM   2207    O PHE P 592      -2.326  16.573 -13.807  0.00  0.00      PROA  
ATOM   2208    N THR P 593      -4.436  15.926 -14.321  0.00  0.00      PROA  
ATOM   2209   HN THR P 593      -5.228  16.044 -14.915  0.00  0.00      PROA  
ATOM   2210   CA THR P 593      -4.752  15.183 -13.076  0.00  0.00      PROA  
ATOM   2211   HA THR P 593      -4.395  15.804 -12.268  0.00  0.00      PROA  
ATOM   2212   CB THR P 593      -6.235  14.823 -12.930  0.00  0.00      PROA  
ATOM   2213   HB THR P 593      -6.500  14.297 -13.872  0.00  0.00      PROA  
ATOM   2214  OG1 THR P 593      -7.038  16.075 -12.834  0.00  0.00      PROA  
ATOM   2215  HG1 THR P 593      -7.973  15.893 -12.717  0.00  0.00      PROA  
ATOM   2216  CG2 THR P 593      -6.627  13.958 -11.755  0.00  0.00      PROA  
ATOM   2217 HG21 THR P 593      -5.976  13.059 -11.708  0.00  0.00      PROA  
ATOM   2218 HG22 THR P 593      -7.669  13.572 -11.782  0.00  0.00      PROA  
ATOM   2219 HG23 THR P 593      -6.326  14.627 -10.921  0.00  0.00      PROA  
ATOM   2220    C THR P 593      -3.951  13.905 -12.932  0.00  0.00      PROA  
ATOM   2221    O THR P 593      -3.251  13.673 -11.932  0.00  0.00      PROA  
ATOM   2222    N GLU P 594      -3.940  13.143 -14.064  0.00  0.00      PROA  
ATOM   2223   HN GLU P 594      -4.528  13.489 -14.792  0.00  0.00      PROA  
ATOM   2224   CA GLU P 594      -3.340  11.842 -14.226  0.00  0.00      PROA  
ATOM   2225   HA GLU P 594      -3.736  11.106 -13.542  0.00  0.00      PROA  
ATOM   2226   CB GLU P 594      -3.429  11.225 -15.642  0.00  0.00      PROA  
ATOM   2227  HB1 GLU P 594      -3.045  11.906 -16.431  0.00  0.00      PROA  
ATOM   2228  HB2 GLU P 594      -4.514  11.193 -15.880  0.00  0.00      PROA  
ATOM   2229   CG GLU P 594      -2.852   9.750 -15.909  0.00  0.00      PROA  
ATOM   2230  HG1 GLU P 594      -3.243   9.118 -15.083  0.00  0.00      PROA  
ATOM   2231  HG2 GLU P 594      -1.759   9.716 -15.714  0.00  0.00      PROA  
ATOM   2232   CD GLU P 594      -3.269   9.186 -17.267  0.00  0.00      PROA  
ATOM   2233  OE1 GLU P 594      -2.830   9.639 -18.340  0.00  0.00      PROA  
ATOM   2234  OE2 GLU P 594      -3.986   8.130 -17.329  0.00  0.00      PROA  
ATOM   2235    C GLU P 594      -1.908  11.804 -13.716  0.00  0.00      PROA  
ATOM   2236    O GLU P 594      -1.508  11.153 -12.812  0.00  0.00      PROA  
ATOM   2237    N GLU P 595      -1.092  12.638 -14.378  0.00  0.00      PROA  
ATOM   2238   HN GLU P 595      -1.421  13.131 -15.180  0.00  0.00      PROA  
ATOM   2239   CA GLU P 595       0.309  12.869 -13.961  0.00  0.00      PROA  
ATOM   2240   HA GLU P 595       0.899  11.979 -14.124  0.00  0.00      PROA  
ATOM   2241   CB GLU P 595       1.009  13.826 -14.930  0.00  0.00      PROA  
ATOM   2242  HB1 GLU P 595       2.044  13.953 -14.547  0.00  0.00      PROA  
ATOM   2243  HB2 GLU P 595       0.695  14.887 -14.837  0.00  0.00      PROA  
ATOM   2244   CG GLU P 595       1.060  13.372 -16.389  0.00  0.00      PROA  
ATOM   2245  HG1 GLU P 595       0.094  13.535 -16.914  0.00  0.00      PROA  
ATOM   2246  HG2 GLU P 595       1.245  12.279 -16.462  0.00  0.00      PROA  
ATOM   2247   CD GLU P 595       2.185  14.155 -17.182  0.00  0.00      PROA  
ATOM   2248  OE1 GLU P 595       3.257  13.585 -17.407  0.00  0.00      PROA  
ATOM   2249  OE2 GLU P 595       1.982  15.336 -17.427  0.00  0.00      PROA  
ATOM   2250    C GLU P 595       0.599  13.350 -12.598  0.00  0.00      PROA  
ATOM   2251    O GLU P 595       1.437  12.781 -11.932  0.00  0.00      PROA  
ATOM   2252    N ALA P 596      -0.124  14.307 -12.059  0.00  0.00      PROA  
ATOM   2253   HN ALA P 596      -0.705  14.798 -12.703  0.00  0.00      PROA  
ATOM   2254   CA ALA P 596      -0.036  14.741 -10.687  0.00  0.00      PROA  
ATOM   2255   HA ALA P 596       1.009  14.916 -10.479  0.00  0.00      PROA  
ATOM   2256   CB ALA P 596      -0.897  15.961 -10.324  0.00  0.00      PROA  
ATOM   2257  HB1 ALA P 596      -0.426  16.789 -10.897  0.00  0.00      PROA  
ATOM   2258  HB2 ALA P 596      -0.804  16.128  -9.230  0.00  0.00      PROA  
ATOM   2259  HB3 ALA P 596      -1.942  15.684 -10.581  0.00  0.00      PROA  
ATOM   2260    C ALA P 596      -0.407  13.548  -9.755  0.00  0.00      PROA  
ATOM   2261    O ALA P 596       0.215  13.308  -8.749  0.00  0.00      PROA  
ATOM   2262    N PHE P 597      -1.448  12.794 -10.089  0.00  0.00      PROA  
ATOM   2263   HN PHE P 597      -1.981  12.988 -10.909  0.00  0.00      PROA  
ATOM   2264   CA PHE P 597      -1.953  11.730  -9.230  0.00  0.00      PROA  
ATOM   2265   HA PHE P 597      -1.937  12.116  -8.222  0.00  0.00      PROA  
ATOM   2266   CB PHE P 597      -3.445  11.421  -9.625  0.00  0.00      PROA  
ATOM   2267  HB1 PHE P 597      -3.462  10.917 -10.614  0.00  0.00      PROA  
ATOM   2268  HB2 PHE P 597      -3.977  12.381  -9.794  0.00  0.00      PROA  
ATOM   2269   CG PHE P 597      -4.416  10.691  -8.727  0.00  0.00      PROA  
ATOM   2270  CD1 PHE P 597      -4.059  10.362  -7.383  0.00  0.00      PROA  
ATOM   2271  HD1 PHE P 597      -3.135  10.684  -6.926  0.00  0.00      PROA  
ATOM   2272  CE1 PHE P 597      -4.969   9.604  -6.594  0.00  0.00      PROA  
ATOM   2273  HE1 PHE P 597      -4.539   9.145  -5.716  0.00  0.00      PROA  
ATOM   2274   CZ PHE P 597      -6.188   9.166  -7.162  0.00  0.00      PROA  
ATOM   2275   HZ PHE P 597      -6.926   8.696  -6.529  0.00  0.00      PROA  
ATOM   2276  CD2 PHE P 597      -5.649  10.319  -9.263  0.00  0.00      PROA  
ATOM   2277  HD2 PHE P 597      -5.924  10.542 -10.283  0.00  0.00      PROA  
ATOM   2278  CE2 PHE P 597      -6.519   9.576  -8.477  0.00  0.00      PROA  
ATOM   2279  HE2 PHE P 597      -7.461   9.246  -8.889  0.00  0.00      PROA  
ATOM   2280    C PHE P 597      -1.046  10.461  -9.369  0.00  0.00      PROA  
ATOM   2281    O PHE P 597      -0.838   9.692  -8.455  0.00  0.00      PROA  
ATOM   2282    N ALA P 598      -0.415  10.284 -10.510  0.00  0.00      PROA  
ATOM   2283   HN ALA P 598      -0.764  10.773 -11.306  0.00  0.00      PROA  
ATOM   2284   CA ALA P 598       0.656   9.314 -10.696  0.00  0.00      PROA  
ATOM   2285   HA ALA P 598       0.293   8.341 -10.402  0.00  0.00      PROA  
ATOM   2286   CB ALA P 598       1.004   9.261 -12.192  0.00  0.00      PROA  
ATOM   2287  HB1 ALA P 598       1.406  10.256 -12.479  0.00  0.00      PROA  
ATOM   2288  HB2 ALA P 598       0.044   9.026 -12.699  0.00  0.00      PROA  
ATOM   2289  HB3 ALA P 598       1.720   8.466 -12.492  0.00  0.00      PROA  
ATOM   2290    C ALA P 598       1.905   9.527  -9.894  0.00  0.00      PROA  
ATOM   2291    O ALA P 598       2.451   8.638  -9.229  0.00  0.00      PROA  
ATOM   2292    N SER P 599       2.353  10.826  -9.917  0.00  0.00      PROA  
ATOM   2293   HN SER P 599       1.944  11.476 -10.552  0.00  0.00      PROA  
ATOM   2294   CA SER P 599       3.478  11.327  -9.103  0.00  0.00      PROA  
ATOM   2295   HA SER P 599       4.397  10.829  -9.377  0.00  0.00      PROA  
ATOM   2296   CB SER P 599       3.677  12.895  -9.336  0.00  0.00      PROA  
ATOM   2297  HB1 SER P 599       4.563  13.281  -8.787  0.00  0.00      PROA  
ATOM   2298  HB2 SER P 599       2.923  13.630  -8.982  0.00  0.00      PROA  
ATOM   2299   OG SER P 599       3.825  13.153 -10.664  0.00  0.00      PROA  
ATOM   2300  HG1 SER P 599       2.966  13.005 -11.064  0.00  0.00      PROA  
ATOM   2301    C SER P 599       3.223  11.201  -7.575  0.00  0.00      PROA  
ATOM   2302    O SER P 599       4.032  10.678  -6.762  0.00  0.00      PROA  
ATOM   2303    N LEU P 600       2.015  11.535  -7.141  0.00  0.00      PROA  
ATOM   2304   HN LEU P 600       1.315  11.936  -7.726  0.00  0.00      PROA  
ATOM   2305   CA LEU P 600       1.630  11.536  -5.743  0.00  0.00      PROA  
ATOM   2306   HA LEU P 600       2.323  12.122  -5.157  0.00  0.00      PROA  
ATOM   2307   CB LEU P 600       0.141  12.089  -5.733  0.00  0.00      PROA  
ATOM   2308  HB1 LEU P 600      -0.442  11.551  -6.512  0.00  0.00      PROA  
ATOM   2309  HB2 LEU P 600       0.361  13.125  -6.066  0.00  0.00      PROA  
ATOM   2310   CG LEU P 600      -0.651  12.131  -4.369  0.00  0.00      PROA  
ATOM   2311   HG LEU P 600      -1.489  12.857  -4.434  0.00  0.00      PROA  
ATOM   2312  CD1 LEU P 600      -1.322  10.771  -3.947  0.00  0.00      PROA  
ATOM   2313 HD11 LEU P 600      -0.658  10.127  -3.332  0.00  0.00      PROA  
ATOM   2314 HD12 LEU P 600      -1.744  10.214  -4.812  0.00  0.00      PROA  
ATOM   2315 HD13 LEU P 600      -2.199  10.973  -3.296  0.00  0.00      PROA  
ATOM   2316  CD2 LEU P 600       0.172  12.754  -3.232  0.00  0.00      PROA  
ATOM   2317 HD21 LEU P 600       0.396  13.818  -3.463  0.00  0.00      PROA  
ATOM   2318 HD22 LEU P 600       1.125  12.188  -3.155  0.00  0.00      PROA  
ATOM   2319 HD23 LEU P 600      -0.426  12.684  -2.299  0.00  0.00      PROA  
ATOM   2320    C LEU P 600       1.671  10.178  -5.070  0.00  0.00      PROA  
ATOM   2321    O LEU P 600       2.102  10.064  -3.904  0.00  0.00      PROA  
ATOM   2322    N ILE P 601       1.213   9.160  -5.797  0.00  0.00      PROA  
ATOM   2323   HN ILE P 601       0.688   9.422  -6.604  0.00  0.00      PROA  
ATOM   2324   CA ILE P 601       1.393   7.819  -5.303  0.00  0.00      PROA  
ATOM   2325   HA ILE P 601       0.861   7.684  -4.373  0.00  0.00      PROA  
ATOM   2326   CB ILE P 601       0.720   6.889  -6.338  0.00  0.00      PROA  
ATOM   2327   HB ILE P 601       1.036   7.108  -7.380  0.00  0.00      PROA  
ATOM   2328  CG2 ILE P 601       1.116   5.421  -6.061  0.00  0.00      PROA  
ATOM   2329 HG21 ILE P 601       0.608   4.619  -6.638  0.00  0.00      PROA  
ATOM   2330 HG22 ILE P 601       0.858   5.184  -5.006  0.00  0.00      PROA  
ATOM   2331 HG23 ILE P 601       2.180   5.156  -6.237  0.00  0.00      PROA  
ATOM   2332  CG1 ILE P 601      -0.798   7.085  -6.250  0.00  0.00      PROA  
ATOM   2333 HG11 ILE P 601      -1.142   8.141  -6.276  0.00  0.00      PROA  
ATOM   2334 HG12 ILE P 601      -1.178   6.863  -5.230  0.00  0.00      PROA  
ATOM   2335   CD ILE P 601      -1.488   6.342  -7.342  0.00  0.00      PROA  
ATOM   2336  HD1 ILE P 601      -1.410   5.234  -7.318  0.00  0.00      PROA  
ATOM   2337  HD2 ILE P 601      -1.066   6.716  -8.300  0.00  0.00      PROA  
ATOM   2338  HD3 ILE P 601      -2.554   6.582  -7.544  0.00  0.00      PROA  
ATOM   2339    C ILE P 601       2.807   7.391  -5.160  0.00  0.00      PROA  
ATOM   2340    O ILE P 601       3.084   6.745  -4.120  0.00  0.00      PROA  
ATOM   2341    N CYS P 602       3.745   7.699  -6.062  0.00  0.00      PROA  
ATOM   2342   HN CYS P 602       3.400   8.193  -6.856  0.00  0.00      PROA  
ATOM   2343   CA CYS P 602       5.072   7.563  -5.743  0.00  0.00      PROA  
ATOM   2344   HA CYS P 602       5.223   6.544  -5.419  0.00  0.00      PROA  
ATOM   2345   CB CYS P 602       5.910   8.026  -6.980  0.00  0.00      PROA  
ATOM   2346  HB1 CYS P 602       6.926   7.683  -6.691  0.00  0.00      PROA  
ATOM   2347  HB2 CYS P 602       5.964   9.129  -7.095  0.00  0.00      PROA  
ATOM   2348   SG CYS P 602       5.375   7.431  -8.670  0.00  0.00      PROA  
ATOM   2349  HG1 CYS P 602       4.293   8.163  -8.893  0.00  0.00      PROA  
ATOM   2350    C CYS P 602       5.662   8.285  -4.577  0.00  0.00      PROA  
ATOM   2351    O CYS P 602       6.404   7.725  -3.794  0.00  0.00      PROA  
ATOM   2352    N ILE P 603       5.301   9.572  -4.380  0.00  0.00      PROA  
ATOM   2353   HN ILE P 603       4.791  10.002  -5.121  0.00  0.00      PROA  
ATOM   2354   CA ILE P 603       5.667  10.364  -3.230  0.00  0.00      PROA  
ATOM   2355   HA ILE P 603       6.728  10.302  -3.041  0.00  0.00      PROA  
ATOM   2356   CB ILE P 603       5.426  11.855  -3.492  0.00  0.00      PROA  
ATOM   2357   HB ILE P 603       4.357  12.021  -3.743  0.00  0.00      PROA  
ATOM   2358  CG2 ILE P 603       5.842  12.743  -2.284  0.00  0.00      PROA  
ATOM   2359 HG21 ILE P 603       5.792  13.842  -2.445  0.00  0.00      PROA  
ATOM   2360 HG22 ILE P 603       6.889  12.538  -1.977  0.00  0.00      PROA  
ATOM   2361 HG23 ILE P 603       5.198  12.544  -1.401  0.00  0.00      PROA  
ATOM   2362  CG1 ILE P 603       6.291  12.329  -4.783  0.00  0.00      PROA  
ATOM   2363 HG11 ILE P 603       6.368  13.437  -4.795  0.00  0.00      PROA  
ATOM   2364 HG12 ILE P 603       5.717  11.992  -5.672  0.00  0.00      PROA  
ATOM   2365   CD ILE P 603       7.671  11.700  -4.776  0.00  0.00      PROA  
ATOM   2366  HD1 ILE P 603       7.697  10.593  -4.869  0.00  0.00      PROA  
ATOM   2367  HD2 ILE P 603       8.370  11.978  -3.959  0.00  0.00      PROA  
ATOM   2368  HD3 ILE P 603       8.271  12.160  -5.590  0.00  0.00      PROA  
ATOM   2369    C ILE P 603       5.093   9.793  -1.923  0.00  0.00      PROA  
ATOM   2370    O ILE P 603       5.836   9.789  -0.952  0.00  0.00      PROA  
ATOM   2371    N ILE P 604       3.833   9.362  -1.816  0.00  0.00      PROA  
ATOM   2372   HN ILE P 604       3.244   9.419  -2.618  0.00  0.00      PROA  
ATOM   2373   CA ILE P 604       3.284   9.109  -0.490  0.00  0.00      PROA  
ATOM   2374   HA ILE P 604       3.594   9.853   0.230  0.00  0.00      PROA  
ATOM   2375   CB ILE P 604       1.789   9.404  -0.382  0.00  0.00      PROA  
ATOM   2376   HB ILE P 604       1.616  10.395  -0.854  0.00  0.00      PROA  
ATOM   2377  CG2 ILE P 604       1.108   8.353  -1.273  0.00  0.00      PROA  
ATOM   2378 HG21 ILE P 604       0.009   8.488  -1.182  0.00  0.00      PROA  
ATOM   2379 HG22 ILE P 604       1.308   7.299  -0.983  0.00  0.00      PROA  
ATOM   2380 HG23 ILE P 604       1.336   8.451  -2.356  0.00  0.00      PROA  
ATOM   2381  CG1 ILE P 604       1.084   9.494   0.976  0.00  0.00      PROA  
ATOM   2382 HG11 ILE P 604       1.038   8.521   1.510  0.00  0.00      PROA  
ATOM   2383 HG12 ILE P 604       0.016   9.622   0.696  0.00  0.00      PROA  
ATOM   2384   CD ILE P 604       1.501  10.618   1.885  0.00  0.00      PROA  
ATOM   2385  HD1 ILE P 604       2.608  10.651   1.972  0.00  0.00      PROA  
ATOM   2386  HD2 ILE P 604       1.066  10.381   2.879  0.00  0.00      PROA  
ATOM   2387  HD3 ILE P 604       1.216  11.591   1.430  0.00  0.00      PROA  
ATOM   2388    C ILE P 604       3.690   7.658  -0.080  0.00  0.00      PROA  
ATOM   2389    O ILE P 604       3.683   7.246   1.134  0.00  0.00      PROA  
ATOM   2390    N PHE P 605       4.160   6.826  -1.072  0.00  0.00      PROA  
ATOM   2391   HN PHE P 605       3.912   7.088  -2.001  0.00  0.00      PROA  
ATOM   2392   CA PHE P 605       4.820   5.542  -0.888  0.00  0.00      PROA  
ATOM   2393   HA PHE P 605       4.218   4.859  -0.308  0.00  0.00      PROA  
ATOM   2394   CB PHE P 605       4.987   5.028  -2.395  0.00  0.00      PROA  
ATOM   2395  HB1 PHE P 605       5.625   5.745  -2.956  0.00  0.00      PROA  
ATOM   2396  HB2 PHE P 605       3.976   4.964  -2.851  0.00  0.00      PROA  
ATOM   2397   CG PHE P 605       5.649   3.623  -2.626  0.00  0.00      PROA  
ATOM   2398  CD1 PHE P 605       5.625   3.225  -3.989  0.00  0.00      PROA  
ATOM   2399  HD1 PHE P 605       5.309   3.986  -4.688  0.00  0.00      PROA  
ATOM   2400  CE1 PHE P 605       5.959   1.923  -4.345  0.00  0.00      PROA  
ATOM   2401  HE1 PHE P 605       5.987   1.653  -5.391  0.00  0.00      PROA  
ATOM   2402   CZ PHE P 605       6.282   1.018  -3.378  0.00  0.00      PROA  
ATOM   2403   HZ PHE P 605       6.544  -0.015  -3.552  0.00  0.00      PROA  
ATOM   2404  CD2 PHE P 605       6.009   2.747  -1.664  0.00  0.00      PROA  
ATOM   2405  HD2 PHE P 605       6.210   2.908  -0.615  0.00  0.00      PROA  
ATOM   2406  CE2 PHE P 605       6.391   1.490  -2.034  0.00  0.00      PROA  
ATOM   2407  HE2 PHE P 605       6.786   0.768  -1.335  0.00  0.00      PROA  
ATOM   2408    C PHE P 605       6.146   5.692  -0.174  0.00  0.00      PROA  
ATOM   2409    O PHE P 605       6.479   5.127   0.887  0.00  0.00      PROA  
ATOM   2410    N ILE P 606       7.020   6.541  -0.671  0.00  0.00      PROA  
ATOM   2411   HN ILE P 606       6.771   7.132  -1.435  0.00  0.00      PROA  
ATOM   2412   CA ILE P 606       8.287   6.902  -0.017  0.00  0.00      PROA  
ATOM   2413   HA ILE P 606       8.864   6.002   0.138  0.00  0.00      PROA  
ATOM   2414   CB ILE P 606       9.032   7.922  -0.815  0.00  0.00      PROA  
ATOM   2415   HB ILE P 606       8.420   8.830  -1.003  0.00  0.00      PROA  
ATOM   2416  CG2 ILE P 606      10.302   8.408  -0.072  0.00  0.00      PROA  
ATOM   2417 HG21 ILE P 606      10.907   9.105  -0.690  0.00  0.00      PROA  
ATOM   2418 HG22 ILE P 606      10.938   7.576   0.299  0.00  0.00      PROA  
ATOM   2419 HG23 ILE P 606      10.091   8.990   0.851  0.00  0.00      PROA  
ATOM   2420  CG1 ILE P 606       9.420   7.293  -2.164  0.00  0.00      PROA  
ATOM   2421 HG11 ILE P 606       8.605   6.568  -2.376  0.00  0.00      PROA  
ATOM   2422 HG12 ILE P 606      10.379   6.731  -2.168  0.00  0.00      PROA  
ATOM   2423   CD ILE P 606       9.558   8.287  -3.348  0.00  0.00      PROA  
ATOM   2424  HD1 ILE P 606       8.667   8.949  -3.397  0.00  0.00      PROA  
ATOM   2425  HD2 ILE P 606       9.630   7.822  -4.354  0.00  0.00      PROA  
ATOM   2426  HD3 ILE P 606      10.379   9.036  -3.322  0.00  0.00      PROA  
ATOM   2427    C ILE P 606       8.149   7.596   1.339  0.00  0.00      PROA  
ATOM   2428    O ILE P 606       8.878   7.353   2.296  0.00  0.00      PROA  
ATOM   2429    N TYR P 607       7.089   8.412   1.469  0.00  0.00      PROA  
ATOM   2430   HN TYR P 607       6.601   8.771   0.677  0.00  0.00      PROA  
ATOM   2431   CA TYR P 607       6.730   8.885   2.828  0.00  0.00      PROA  
ATOM   2432   HA TYR P 607       7.659   9.221   3.265  0.00  0.00      PROA  
ATOM   2433   CB TYR P 607       5.734  10.174   2.598  0.00  0.00      PROA  
ATOM   2434  HB1 TYR P 607       4.987   9.680   1.940  0.00  0.00      PROA  
ATOM   2435  HB2 TYR P 607       6.273  10.972   2.044  0.00  0.00      PROA  
ATOM   2436   CG TYR P 607       5.161  10.789   3.922  0.00  0.00      PROA  
ATOM   2437  CD1 TYR P 607       4.057  10.120   4.590  0.00  0.00      PROA  
ATOM   2438  HD1 TYR P 607       3.533   9.320   4.088  0.00  0.00      PROA  
ATOM   2439  CE1 TYR P 607       3.522  10.584   5.791  0.00  0.00      PROA  
ATOM   2440  HE1 TYR P 607       2.636  10.077   6.144  0.00  0.00      PROA  
ATOM   2441   CZ TYR P 607       3.971  11.793   6.333  0.00  0.00      PROA  
ATOM   2442   OH TYR P 607       3.470  12.117   7.579  0.00  0.00      PROA  
ATOM   2443   HH TYR P 607       2.898  11.367   7.759  0.00  0.00      PROA  
ATOM   2444  CD2 TYR P 607       5.611  11.960   4.521  0.00  0.00      PROA  
ATOM   2445  HD2 TYR P 607       6.412  12.542   4.091  0.00  0.00      PROA  
ATOM   2446  CE2 TYR P 607       4.981  12.496   5.698  0.00  0.00      PROA  
ATOM   2447  HE2 TYR P 607       5.374  13.393   6.153  0.00  0.00      PROA  
ATOM   2448    C TYR P 607       6.221   7.808   3.810  0.00  0.00      PROA  
ATOM   2449    O TYR P 607       6.481   7.826   4.989  0.00  0.00      PROA  
ATOM   2450    N GLU P 608       5.508   6.830   3.318  0.00  0.00      PROA  
ATOM   2451   HN GLU P 608       5.329   6.790   2.338  0.00  0.00      PROA  
ATOM   2452   CA GLU P 608       5.018   5.722   4.189  0.00  0.00      PROA  
ATOM   2453   HA GLU P 608       4.437   6.123   5.007  0.00  0.00      PROA  
ATOM   2454   CB GLU P 608       4.003   4.834   3.437  0.00  0.00      PROA  
ATOM   2455  HB1 GLU P 608       4.384   4.908   2.396  0.00  0.00      PROA  
ATOM   2456  HB2 GLU P 608       3.132   5.508   3.585  0.00  0.00      PROA  
ATOM   2457   CG GLU P 608       3.805   3.423   3.926  0.00  0.00      PROA  
ATOM   2458  HG1 GLU P 608       4.793   2.921   3.842  0.00  0.00      PROA  
ATOM   2459  HG2 GLU P 608       3.206   2.795   3.233  0.00  0.00      PROA  
ATOM   2460   CD GLU P 608       3.166   3.219   5.237  0.00  0.00      PROA  
ATOM   2461  OE1 GLU P 608       2.763   4.220   5.861  0.00  0.00      PROA  
ATOM   2462  OE2 GLU P 608       2.931   2.055   5.679  0.00  0.00      PROA  
ATOM   2463    C GLU P 608       6.097   4.933   4.864  0.00  0.00      PROA  
ATOM   2464    O GLU P 608       6.108   4.818   6.079  0.00  0.00      PROA  
ATOM   2465    N ALA P 609       7.031   4.346   4.101  0.00  0.00      PROA  
ATOM   2466   HN ALA P 609       6.953   4.488   3.118  0.00  0.00      PROA  
ATOM   2467   CA ALA P 609       8.082   3.592   4.641  0.00  0.00      PROA  
ATOM   2468   HA ALA P 609       7.746   2.788   5.279  0.00  0.00      PROA  
ATOM   2469   CB ALA P 609       8.908   2.995   3.555  0.00  0.00      PROA  
ATOM   2470  HB1 ALA P 609       9.585   2.224   3.982  0.00  0.00      PROA  
ATOM   2471  HB2 ALA P 609       9.533   3.732   3.007  0.00  0.00      PROA  
ATOM   2472  HB3 ALA P 609       8.278   2.402   2.858  0.00  0.00      PROA  
ATOM   2473    C ALA P 609       8.980   4.441   5.493  0.00  0.00      PROA  
ATOM   2474    O ALA P 609       9.474   3.971   6.519  0.00  0.00      PROA  
ATOM   2475    N ILE P 610       9.246   5.816   5.192  0.00  0.00      PROA  
ATOM   2476   HN ILE P 610       9.117   6.184   4.275  0.00  0.00      PROA  
ATOM   2477   CA ILE P 610       9.850   6.740   6.099  0.00  0.00      PROA  
ATOM   2478   HA ILE P 610      10.753   6.244   6.424  0.00  0.00      PROA  
ATOM   2479   CB ILE P 610      10.299   8.070   5.496  0.00  0.00      PROA  
ATOM   2480   HB ILE P 610       9.426   8.583   5.039  0.00  0.00      PROA  
ATOM   2481  CG2 ILE P 610      10.815   9.026   6.662  0.00  0.00      PROA  
ATOM   2482 HG21 ILE P 610      11.638   8.412   7.087  0.00  0.00      PROA  
ATOM   2483 HG22 ILE P 610      10.001   9.213   7.394  0.00  0.00      PROA  
ATOM   2484 HG23 ILE P 610      11.209  10.029   6.391  0.00  0.00      PROA  
ATOM   2485  CG1 ILE P 610      11.291   7.799   4.444  0.00  0.00      PROA  
ATOM   2486 HG11 ILE P 610      10.907   7.004   3.769  0.00  0.00      PROA  
ATOM   2487 HG12 ILE P 610      12.185   7.359   4.935  0.00  0.00      PROA  
ATOM   2488   CD ILE P 610      11.781   9.054   3.666  0.00  0.00      PROA  
ATOM   2489  HD1 ILE P 610      12.358   9.760   4.301  0.00  0.00      PROA  
ATOM   2490  HD2 ILE P 610      10.835   9.499   3.289  0.00  0.00      PROA  
ATOM   2491  HD3 ILE P 610      12.330   8.648   2.789  0.00  0.00      PROA  
ATOM   2492    C ILE P 610       9.011   6.900   7.388  0.00  0.00      PROA  
ATOM   2493    O ILE P 610       9.587   6.761   8.469  0.00  0.00      PROA  
ATOM   2494    N GLU P 611       7.719   7.156   7.323  0.00  0.00      PROA  
ATOM   2495   HN GLU P 611       7.181   7.317   6.499  0.00  0.00      PROA  
ATOM   2496   CA GLU P 611       6.939   7.432   8.565  0.00  0.00      PROA  
ATOM   2497   HA GLU P 611       7.468   8.127   9.201  0.00  0.00      PROA  
ATOM   2498   CB GLU P 611       5.542   7.940   8.033  0.00  0.00      PROA  
ATOM   2499  HB1 GLU P 611       5.007   7.165   7.444  0.00  0.00      PROA  
ATOM   2500  HB2 GLU P 611       5.707   8.871   7.448  0.00  0.00      PROA  
ATOM   2501   CG GLU P 611       4.577   8.389   9.175  0.00  0.00      PROA  
ATOM   2502  HG1 GLU P 611       4.850   9.349   9.665  0.00  0.00      PROA  
ATOM   2503  HG2 GLU P 611       4.568   7.537   9.888  0.00  0.00      PROA  
ATOM   2504   CD GLU P 611       3.122   8.442   8.722  0.00  0.00      PROA  
ATOM   2505  OE1 GLU P 611       2.550   7.321   8.606  0.00  0.00      PROA  
ATOM   2506  OE2 GLU P 611       2.541   9.555   8.634  0.00  0.00      PROA  
ATOM   2507    C GLU P 611       6.898   6.174   9.419  0.00  0.00      PROA  
ATOM   2508    O GLU P 611       6.949   6.210  10.660  0.00  0.00      PROA  
ATOM   2509    N LYS P 612       6.909   4.944   8.883  0.00  0.00      PROA  
ATOM   2510   HN LYS P 612       6.949   4.861   7.890  0.00  0.00      PROA  
ATOM   2511   CA LYS P 612       7.088   3.705   9.608  0.00  0.00      PROA  
ATOM   2512   HA LYS P 612       6.375   3.639  10.416  0.00  0.00      PROA  
ATOM   2513   CB LYS P 612       6.892   2.461   8.627  0.00  0.00      PROA  
ATOM   2514  HB1 LYS P 612       7.323   1.628   9.224  0.00  0.00      PROA  
ATOM   2515  HB2 LYS P 612       7.558   2.741   7.783  0.00  0.00      PROA  
ATOM   2516   CG LYS P 612       5.472   2.067   8.305  0.00  0.00      PROA  
ATOM   2517  HG1 LYS P 612       5.337   1.203   7.619  0.00  0.00      PROA  
ATOM   2518  HG2 LYS P 612       5.078   2.994   7.835  0.00  0.00      PROA  
ATOM   2519   CD LYS P 612       4.593   1.901   9.585  0.00  0.00      PROA  
ATOM   2520  HD1 LYS P 612       4.336   2.895  10.009  0.00  0.00      PROA  
ATOM   2521  HD2 LYS P 612       5.210   1.348  10.325  0.00  0.00      PROA  
ATOM   2522   CE LYS P 612       3.310   1.180   9.315  0.00  0.00      PROA  
ATOM   2523  HE1 LYS P 612       2.747   1.123  10.271  0.00  0.00      PROA  
ATOM   2524  HE2 LYS P 612       3.576   0.171   8.934  0.00  0.00      PROA  
ATOM   2525   NZ LYS P 612       2.551   1.885   8.293  0.00  0.00      PROA  
ATOM   2526  HZ1 LYS P 612       1.651   1.365   8.298  0.00  0.00      PROA  
ATOM   2527  HZ2 LYS P 612       2.897   1.881   7.313  0.00  0.00      PROA  
ATOM   2528  HZ3 LYS P 612       2.430   2.864   8.620  0.00  0.00      PROA  
ATOM   2529    C LYS P 612       8.546   3.645  10.219  0.00  0.00      PROA  
ATOM   2530    O LYS P 612       8.736   3.255  11.309  0.00  0.00      PROA  
ATOM   2531    N LEU P 613       9.615   3.916   9.459  0.00  0.00      PROA  
ATOM   2532   HN LEU P 613       9.587   4.042   8.470  0.00  0.00      PROA  
ATOM   2533   CA LEU P 613      10.955   4.006  10.028  0.00  0.00      PROA  
ATOM   2534   HA LEU P 613      11.094   3.092  10.587  0.00  0.00      PROA  
ATOM   2535   CB LEU P 613      12.071   4.278   8.971  0.00  0.00      PROA  
ATOM   2536  HB1 LEU P 613      13.045   4.467   9.471  0.00  0.00      PROA  
ATOM   2537  HB2 LEU P 613      11.824   5.288   8.580  0.00  0.00      PROA  
ATOM   2538   CG LEU P 613      12.234   3.196   7.916  0.00  0.00      PROA  
ATOM   2539   HG LEU P 613      11.254   2.826   7.546  0.00  0.00      PROA  
ATOM   2540  CD1 LEU P 613      12.863   3.763   6.693  0.00  0.00      PROA  
ATOM   2541 HD11 LEU P 613      13.314   3.003   6.019  0.00  0.00      PROA  
ATOM   2542 HD12 LEU P 613      13.670   4.453   7.021  0.00  0.00      PROA  
ATOM   2543 HD13 LEU P 613      12.236   4.545   6.215  0.00  0.00      PROA  
ATOM   2544  CD2 LEU P 613      13.056   2.068   8.588  0.00  0.00      PROA  
ATOM   2545 HD21 LEU P 613      14.100   2.440   8.667  0.00  0.00      PROA  
ATOM   2546 HD22 LEU P 613      13.072   1.153   7.957  0.00  0.00      PROA  
ATOM   2547 HD23 LEU P 613      12.672   1.880   9.613  0.00  0.00      PROA  
ATOM   2548    C LEU P 613      11.065   5.042  11.185  0.00  0.00      PROA  
ATOM   2549    O LEU P 613      11.752   4.856  12.178  0.00  0.00      PROA  
ATOM   2550    N ILE P 614      10.410   6.225  11.028  0.00  0.00      PROA  
ATOM   2551   HN ILE P 614      10.038   6.546  10.161  0.00  0.00      PROA  
ATOM   2552   CA ILE P 614      10.309   7.163  12.132  0.00  0.00      PROA  
ATOM   2553   HA ILE P 614      11.284   7.333  12.564  0.00  0.00      PROA  
ATOM   2554   CB ILE P 614       9.707   8.504  11.753  0.00  0.00      PROA  
ATOM   2555   HB ILE P 614       8.776   8.344  11.168  0.00  0.00      PROA  
ATOM   2556  CG2 ILE P 614       9.489   9.412  13.081  0.00  0.00      PROA  
ATOM   2557 HG21 ILE P 614       9.048  10.395  12.806  0.00  0.00      PROA  
ATOM   2558 HG22 ILE P 614      10.403   9.502  13.705  0.00  0.00      PROA  
ATOM   2559 HG23 ILE P 614       8.761   8.938  13.773  0.00  0.00      PROA  
ATOM   2560  CG1 ILE P 614      10.635   9.271  10.690  0.00  0.00      PROA  
ATOM   2561 HG11 ILE P 614      11.038   8.583   9.916  0.00  0.00      PROA  
ATOM   2562 HG12 ILE P 614      11.441   9.737  11.295  0.00  0.00      PROA  
ATOM   2563   CD ILE P 614       9.953  10.358   9.871  0.00  0.00      PROA  
ATOM   2564  HD1 ILE P 614       9.572  11.066  10.637  0.00  0.00      PROA  
ATOM   2565  HD2 ILE P 614       9.089   9.976   9.286  0.00  0.00      PROA  
ATOM   2566  HD3 ILE P 614      10.677  10.878   9.207  0.00  0.00      PROA  
ATOM   2567    C ILE P 614       9.544   6.457  13.380  0.00  0.00      PROA  
ATOM   2568    O ILE P 614       9.973   6.484  14.517  0.00  0.00      PROA  
ATOM   2569    N HSD P 615       8.435   5.746  13.148  0.00  0.00      PROA  
ATOM   2570   HN HSD P 615       8.090   5.631  12.219  0.00  0.00      PROA  
ATOM   2571   CA HSD P 615       7.857   4.921  14.194  0.00  0.00      PROA  
ATOM   2572   HA HSD P 615       7.482   5.608  14.938  0.00  0.00      PROA  
ATOM   2573   CB HSD P 615       6.600   4.248  13.533  0.00  0.00      PROA  
ATOM   2574  HB1 HSD P 615       6.763   3.577  12.663  0.00  0.00      PROA  
ATOM   2575  HB2 HSD P 615       5.864   5.012  13.201  0.00  0.00      PROA  
ATOM   2576  ND1 HSD P 615       4.757   4.066  15.204  0.00  0.00      PROA  
ATOM   2577  HD1 HSD P 615       4.452   5.018  15.227  0.00  0.00      PROA  
ATOM   2578   CG HSD P 615       5.814   3.465  14.556  0.00  0.00      PROA  
ATOM   2579  CE1 HSD P 615       4.005   3.041  15.765  0.00  0.00      PROA  
ATOM   2580  HE1 HSD P 615       3.200   3.254  16.469  0.00  0.00      PROA  
ATOM   2581  NE2 HSD P 615       4.476   1.867  15.464  0.00  0.00      PROA  
ATOM   2582  CD2 HSD P 615       5.674   2.149  14.712  0.00  0.00      PROA  
ATOM   2583  HD2 HSD P 615       6.315   1.412  14.244  0.00  0.00      PROA  
ATOM   2584    C HSD P 615       8.780   3.816  14.774  0.00  0.00      PROA  
ATOM   2585    O HSD P 615       8.736   3.576  15.964  0.00  0.00      PROA  
ATOM   2586    N LEU P 616       9.572   3.163  13.934  0.00  0.00      PROA  
ATOM   2587   HN LEU P 616       9.498   3.303  12.950  0.00  0.00      PROA  
ATOM   2588   CA LEU P 616      10.638   2.263  14.439  0.00  0.00      PROA  
ATOM   2589   HA LEU P 616      10.110   1.653  15.158  0.00  0.00      PROA  
ATOM   2590   CB LEU P 616      11.170   1.550  13.111  0.00  0.00      PROA  
ATOM   2591  HB1 LEU P 616      11.664   2.279  12.433  0.00  0.00      PROA  
ATOM   2592  HB2 LEU P 616      10.276   1.079  12.649  0.00  0.00      PROA  
ATOM   2593   CG LEU P 616      12.167   0.412  13.201  0.00  0.00      PROA  
ATOM   2594   HG LEU P 616      13.166   0.875  13.346  0.00  0.00      PROA  
ATOM   2595  CD1 LEU P 616      11.816  -0.512  14.307  0.00  0.00      PROA  
ATOM   2596 HD11 LEU P 616      12.495  -1.383  14.429  0.00  0.00      PROA  
ATOM   2597 HD12 LEU P 616      10.821  -0.963  14.103  0.00  0.00      PROA  
ATOM   2598 HD13 LEU P 616      11.947  -0.024  15.297  0.00  0.00      PROA  
ATOM   2599  CD2 LEU P 616      12.278  -0.277  11.895  0.00  0.00      PROA  
ATOM   2600 HD21 LEU P 616      12.936  -1.170  11.845  0.00  0.00      PROA  
ATOM   2601 HD22 LEU P 616      12.695   0.443  11.160  0.00  0.00      PROA  
ATOM   2602 HD23 LEU P 616      11.323  -0.579  11.414  0.00  0.00      PROA  
ATOM   2603    C LEU P 616      11.762   2.960  15.209  0.00  0.00      PROA  
ATOM   2604    O LEU P 616      12.201   2.429  16.242  0.00  0.00      PROA  
ATOM   2605    N ALA P 617      12.174   4.185  14.840  0.00  0.00      PROA  
ATOM   2606   HN ALA P 617      11.919   4.485  13.923  0.00  0.00      PROA  
ATOM   2607   CA ALA P 617      13.076   5.038  15.578  0.00  0.00      PROA  
ATOM   2608   HA ALA P 617      13.930   4.396  15.733  0.00  0.00      PROA  
ATOM   2609   CB ALA P 617      13.682   6.169  14.668  0.00  0.00      PROA  
ATOM   2610  HB1 ALA P 617      14.297   5.765  13.836  0.00  0.00      PROA  
ATOM   2611  HB2 ALA P 617      14.242   6.879  15.312  0.00  0.00      PROA  
ATOM   2612  HB3 ALA P 617      12.902   6.787  14.174  0.00  0.00      PROA  
ATOM   2613    C ALA P 617      12.547   5.559  16.916  0.00  0.00      PROA  
ATOM   2614    O ALA P 617      13.246   5.727  17.880  0.00  0.00      PROA  
ATOM   2615    N GLU P 618      11.239   5.845  16.952  0.00  0.00      PROA  
ATOM   2616   HN GLU P 618      10.842   5.759  16.041  0.00  0.00      PROA  
ATOM   2617   CA GLU P 618      10.621   6.563  18.017  0.00  0.00      PROA  
ATOM   2618   HA GLU P 618      11.397   6.943  18.665  0.00  0.00      PROA  
ATOM   2619   CB GLU P 618       9.771   7.737  17.596  0.00  0.00      PROA  
ATOM   2620  HB1 GLU P 618       9.031   8.166  18.305  0.00  0.00      PROA  
ATOM   2621  HB2 GLU P 618       9.033   7.509  16.797  0.00  0.00      PROA  
ATOM   2622   CG GLU P 618      10.525   9.028  17.227  0.00  0.00      PROA  
ATOM   2623  HG1 GLU P 618       9.934   9.554  16.447  0.00  0.00      PROA  
ATOM   2624  HG2 GLU P 618      11.386   8.765  16.576  0.00  0.00      PROA  
ATOM   2625   CD GLU P 618      10.912  10.101  18.274  0.00  0.00      PROA  
ATOM   2626  OE1 GLU P 618      10.148  11.154  18.318  0.00  0.00      PROA  
ATOM   2627  OE2 GLU P 618      11.887   9.999  19.040  0.00  0.00      PROA  
ATOM   2628    C GLU P 618       9.848   5.771  19.023  0.00  0.00      PROA  
ATOM   2629    O GLU P 618       9.407   6.265  20.000  0.00  0.00      PROA  
ATOM   2630    N THR P 619       9.744   4.452  18.840  0.00  0.00      PROA  
ATOM   2631   HN THR P 619      10.116   3.961  18.056  0.00  0.00      PROA  
ATOM   2632   CA THR P 619       9.200   3.647  19.927  0.00  0.00      PROA  
ATOM   2633   HA THR P 619       8.310   4.124  20.310  0.00  0.00      PROA  
ATOM   2634   CB THR P 619       8.511   2.365  19.501  0.00  0.00      PROA  
ATOM   2635   HB THR P 619       7.797   2.658  18.702  0.00  0.00      PROA  
ATOM   2636  OG1 THR P 619       7.892   1.768  20.637  0.00  0.00      PROA  
ATOM   2637  HG1 THR P 619       7.166   2.359  20.850  0.00  0.00      PROA  
ATOM   2638  CG2 THR P 619       9.494   1.246  18.977  0.00  0.00      PROA  
ATOM   2639 HG21 THR P 619      10.233   0.941  19.748  0.00  0.00      PROA  
ATOM   2640 HG22 THR P 619      10.082   1.758  18.187  0.00  0.00      PROA  
ATOM   2641 HG23 THR P 619       8.925   0.394  18.547  0.00  0.00      PROA  
ATOM   2642    C THR P 619      10.126   3.390  21.094  0.00  0.00      PROA  
ATOM   2643    O THR P 619       9.652   3.424  22.206  0.00  0.00      PROA  
ATOM   2644    N TYR P 620      11.415   2.977  20.968  0.00  0.00      PROA  
ATOM   2645   HN TYR P 620      11.768   2.908  20.038  0.00  0.00      PROA  
ATOM   2646   CA TYR P 620      12.235   2.480  22.055  0.00  0.00      PROA  
ATOM   2647   HA TYR P 620      11.721   1.616  22.451  0.00  0.00      PROA  
ATOM   2648   CB TYR P 620      13.657   1.925  21.613  0.00  0.00      PROA  
ATOM   2649  HB1 TYR P 620      14.274   1.519  22.442  0.00  0.00      PROA  
ATOM   2650  HB2 TYR P 620      14.359   2.704  21.248  0.00  0.00      PROA  
ATOM   2651   CG TYR P 620      13.472   0.901  20.613  0.00  0.00      PROA  
ATOM   2652  CD1 TYR P 620      12.964  -0.394  21.010  0.00  0.00      PROA  
ATOM   2653  HD1 TYR P 620      12.946  -0.609  22.068  0.00  0.00      PROA  
ATOM   2654  CE1 TYR P 620      12.645  -1.322  20.018  0.00  0.00      PROA  
ATOM   2655  HE1 TYR P 620      12.468  -2.331  20.360  0.00  0.00      PROA  
ATOM   2656   CZ TYR P 620      12.828  -1.051  18.663  0.00  0.00      PROA  
ATOM   2657   OH TYR P 620      12.503  -2.124  17.772  0.00  0.00      PROA  
ATOM   2658   HH TYR P 620      12.499  -2.935  18.286  0.00  0.00      PROA  
ATOM   2659  CD2 TYR P 620      13.571   1.162  19.228  0.00  0.00      PROA  
ATOM   2660  HD2 TYR P 620      13.742   2.130  18.781  0.00  0.00      PROA  
ATOM   2661  CE2 TYR P 620      13.226   0.182  18.274  0.00  0.00      PROA  
ATOM   2662  HE2 TYR P 620      13.344   0.370  17.217  0.00  0.00      PROA  
ATOM   2663    C TYR P 620      12.473   3.521  23.222  0.00  0.00      PROA  
ATOM   2664    O TYR P 620      12.337   4.682  22.939  0.00  0.00      PROA  
ATOM   2665    N PRO P 621      12.849   3.094  24.450  0.00  0.00      PROA  
ATOM   2666   CD PRO P 621      13.004   1.701  24.881  0.00  0.00      PROA  
ATOM   2667  HD1 PRO P 621      13.999   1.290  24.608  0.00  0.00      PROA  
ATOM   2668  HD2 PRO P 621      12.224   0.997  24.521  0.00  0.00      PROA  
ATOM   2669   CA PRO P 621      13.143   4.102  25.545  0.00  0.00      PROA  
ATOM   2670   HA PRO P 621      12.195   4.590  25.714  0.00  0.00      PROA  
ATOM   2671   CB PRO P 621      13.547   3.163  26.693  0.00  0.00      PROA  
ATOM   2672  HB1 PRO P 621      13.268   3.491  27.717  0.00  0.00      PROA  
ATOM   2673  HB2 PRO P 621      14.640   2.974  26.631  0.00  0.00      PROA  
ATOM   2674   CG PRO P 621      12.848   1.747  26.382  0.00  0.00      PROA  
ATOM   2675  HG1 PRO P 621      13.414   0.983  26.957  0.00  0.00      PROA  
ATOM   2676  HG2 PRO P 621      11.759   1.843  26.580  0.00  0.00      PROA  
ATOM   2677    C PRO P 621      14.301   5.073  25.190  0.00  0.00      PROA  
ATOM   2678    O PRO P 621      15.312   4.651  24.668  0.00  0.00      PROA  
ATOM   2679    N ILE P 622      14.178   6.370  25.637  0.00  0.00      PROA  
ATOM   2680   HN ILE P 622      13.234   6.610  25.850  0.00  0.00      PROA  
ATOM   2681   CA ILE P 622      15.300   7.371  25.725  0.00  0.00      PROA  
ATOM   2682   HA ILE P 622      16.201   6.924  25.332  0.00  0.00      PROA  
ATOM   2683   CB ILE P 622      15.090   8.644  24.894  0.00  0.00      PROA  
ATOM   2684   HB ILE P 622      14.114   9.118  25.135  0.00  0.00      PROA  
ATOM   2685  CG2 ILE P 622      16.103   9.750  25.231  0.00  0.00      PROA  
ATOM   2686 HG21 ILE P 622      15.812  10.643  24.638  0.00  0.00      PROA  
ATOM   2687 HG22 ILE P 622      17.146   9.514  24.931  0.00  0.00      PROA  
ATOM   2688 HG23 ILE P 622      16.032  10.070  26.293  0.00  0.00      PROA  
ATOM   2689  CG1 ILE P 622      15.030   8.282  23.343  0.00  0.00      PROA  
ATOM   2690 HG11 ILE P 622      14.161   7.591  23.369  0.00  0.00      PROA  
ATOM   2691 HG12 ILE P 622      15.928   7.683  23.079  0.00  0.00      PROA  
ATOM   2692   CD ILE P 622      14.703   9.434  22.372  0.00  0.00      PROA  
ATOM   2693  HD1 ILE P 622      15.594  10.087  22.486  0.00  0.00      PROA  
ATOM   2694  HD2 ILE P 622      13.778   9.970  22.674  0.00  0.00      PROA  
ATOM   2695  HD3 ILE P 622      14.680   9.111  21.309  0.00  0.00      PROA  
ATOM   2696    C ILE P 622      15.594   7.668  27.213  0.00  0.00      PROA  
ATOM   2697    O ILE P 622      14.771   8.175  27.988  0.00  0.00      PROA  
ATOM   2698    N HSD P 623      16.855   7.349  27.604  0.00  0.00      PROA  
ATOM   2699   HN HSD P 623      17.474   6.911  26.957  0.00  0.00      PROA  
ATOM   2700   CA HSD P 623      17.427   7.542  28.895  0.00  0.00      PROA  
ATOM   2701   HA HSD P 623      16.633   7.751  29.596  0.00  0.00      PROA  
ATOM   2702   CB HSD P 623      18.028   6.235  29.471  0.00  0.00      PROA  
ATOM   2703  HB1 HSD P 623      18.280   6.408  30.539  0.00  0.00      PROA  
ATOM   2704  HB2 HSD P 623      18.976   5.964  28.960  0.00  0.00      PROA  
ATOM   2705  ND1 HSD P 623      16.031   4.802  29.931  0.00  0.00      PROA  
ATOM   2706  HD1 HSD P 623      15.424   5.238  30.596  0.00  0.00      PROA  
ATOM   2707   CG HSD P 623      17.198   5.046  29.245  0.00  0.00      PROA  
ATOM   2708  CE1 HSD P 623      15.620   3.611  29.527  0.00  0.00      PROA  
ATOM   2709  HE1 HSD P 623      14.773   3.124  30.010  0.00  0.00      PROA  
ATOM   2710  NE2 HSD P 623      16.469   3.045  28.647  0.00  0.00      PROA  
ATOM   2711  CD2 HSD P 623      17.476   3.976  28.504  0.00  0.00      PROA  
ATOM   2712  HD2 HSD P 623      18.354   3.744  27.913  0.00  0.00      PROA  
ATOM   2713    C HSD P 623      18.420   8.674  28.946  0.00  0.00      PROA  
ATOM   2714    O HSD P 623      19.260   8.936  28.094  0.00  0.00      PROA  
ATOM   2715    N MET P 624      18.346   9.414  30.102  0.00  0.00      PROA  
ATOM   2716   HN MET P 624      17.642   9.125  30.746  0.00  0.00      PROA  
ATOM   2717   CA MET P 624      19.140  10.649  30.363  0.00  0.00      PROA  
ATOM   2718   HA MET P 624      19.811  10.779  29.527  0.00  0.00      PROA  
ATOM   2719   CB MET P 624      18.146  11.900  30.372  0.00  0.00      PROA  
ATOM   2720  HB1 MET P 624      18.795  12.740  30.699  0.00  0.00      PROA  
ATOM   2721  HB2 MET P 624      17.406  11.823  31.197  0.00  0.00      PROA  
ATOM   2722   CG MET P 624      17.481  12.230  29.031  0.00  0.00      PROA  
ATOM   2723  HG1 MET P 624      16.731  13.037  29.171  0.00  0.00      PROA  
ATOM   2724  HG2 MET P 624      16.746  11.440  28.765  0.00  0.00      PROA  
ATOM   2725   SD MET P 624      18.489  12.659  27.546  0.00  0.00      PROA  
ATOM   2726   CE MET P 624      19.334  14.152  28.221  0.00  0.00      PROA  
ATOM   2727  HE1 MET P 624      18.544  14.732  28.745  0.00  0.00      PROA  
ATOM   2728  HE2 MET P 624      19.918  14.685  27.441  0.00  0.00      PROA  
ATOM   2729  HE3 MET P 624      20.063  13.830  28.995  0.00  0.00      PROA  
ATOM   2730    C MET P 624      19.971  10.508  31.690  0.00  0.00      PROA  
ATOM   2731    O MET P 624      19.446  10.444  32.749  0.00  0.00      PROA  
ATOM   2732    N HSD P 625      21.312  10.531  31.607  0.00  0.00      PROA  
ATOM   2733   HN HSD P 625      21.712  10.636  30.700  0.00  0.00      PROA  
ATOM   2734   CA HSD P 625      22.248  10.178  32.621  0.00  0.00      PROA  
ATOM   2735   HA HSD P 625      22.144   9.152  32.942  0.00  0.00      PROA  
ATOM   2736   CB HSD P 625      23.650  10.294  31.974  0.00  0.00      PROA  
ATOM   2737  HB1 HSD P 625      23.706  11.078  31.189  0.00  0.00      PROA  
ATOM   2738  HB2 HSD P 625      23.864   9.318  31.489  0.00  0.00      PROA  
ATOM   2739  ND1 HSD P 625      25.389   9.557  33.702  0.00  0.00      PROA  
ATOM   2740  HD1 HSD P 625      24.963   8.752  34.114  0.00  0.00      PROA  
ATOM   2741   CG HSD P 625      24.774  10.501  32.911  0.00  0.00      PROA  
ATOM   2742  CE1 HSD P 625      26.474  10.128  34.251  0.00  0.00      PROA  
ATOM   2743  HE1 HSD P 625      27.076   9.620  35.004  0.00  0.00      PROA  
ATOM   2744  NE2 HSD P 625      26.678  11.349  33.777  0.00  0.00      PROA  
ATOM   2745  CD2 HSD P 625      25.613  11.543  32.940  0.00  0.00      PROA  
ATOM   2746  HD2 HSD P 625      25.614  12.426  32.314  0.00  0.00      PROA  
ATOM   2747    C HSD P 625      22.151  11.116  33.823  0.00  0.00      PROA  
ATOM   2748    O HSD P 625      22.223  10.715  35.017  0.00  0.00      PROA  
ATOM   2749    N SER P 626      21.911  12.375  33.552  0.00  0.00      PROA  
ATOM   2750   HN SER P 626      21.928  12.629  32.588  0.00  0.00      PROA  
ATOM   2751   CA SER P 626      21.679  13.389  34.579  0.00  0.00      PROA  
ATOM   2752   HA SER P 626      22.539  13.366  35.232  0.00  0.00      PROA  
ATOM   2753   CB SER P 626      21.816  14.884  34.034  0.00  0.00      PROA  
ATOM   2754  HB1 SER P 626      21.251  14.943  33.079  0.00  0.00      PROA  
ATOM   2755  HB2 SER P 626      22.883  15.031  33.765  0.00  0.00      PROA  
ATOM   2756   OG SER P 626      21.439  15.941  34.860  0.00  0.00      PROA  
ATOM   2757  HG1 SER P 626      20.487  16.028  34.779  0.00  0.00      PROA  
ATOM   2758    C SER P 626      20.496  13.213  35.456  0.00  0.00      PROA  
ATOM   2759    O SER P 626      20.434  13.597  36.606  0.00  0.00      PROA  
ATOM   2760    N GLN P 627      19.436  12.646  34.879  0.00  0.00      PROA  
ATOM   2761   HN GLN P 627      19.432  12.232  33.972  0.00  0.00      PROA  
ATOM   2762   CA GLN P 627      18.189  12.793  35.538  0.00  0.00      PROA  
ATOM   2763   HA GLN P 627      18.198  13.645  36.200  0.00  0.00      PROA  
ATOM   2764   CB GLN P 627      17.063  12.975  34.508  0.00  0.00      PROA  
ATOM   2765  HB1 GLN P 627      16.056  12.916  34.974  0.00  0.00      PROA  
ATOM   2766  HB2 GLN P 627      17.081  12.233  33.681  0.00  0.00      PROA  
ATOM   2767   CG GLN P 627      17.060  14.318  33.677  0.00  0.00      PROA  
ATOM   2768  HG1 GLN P 627      16.030  14.511  33.309  0.00  0.00      PROA  
ATOM   2769  HG2 GLN P 627      17.849  14.181  32.907  0.00  0.00      PROA  
ATOM   2770   CD GLN P 627      17.513  15.518  34.459  0.00  0.00      PROA  
ATOM   2771  OE1 GLN P 627      18.675  15.950  34.397  0.00  0.00      PROA  
ATOM   2772  NE2 GLN P 627      16.601  15.995  35.369  0.00  0.00      PROA  
ATOM   2773 HE21 GLN P 627      16.608  16.901  35.791  0.00  0.00      PROA  
ATOM   2774 HE22 GLN P 627      15.830  15.427  35.658  0.00  0.00      PROA  
ATOM   2775    C GLN P 627      17.793  11.567  36.410  0.00  0.00      PROA  
ATOM   2776    O GLN P 627      16.728  11.583  37.067  0.00  0.00      PROA  
ATOM   2777    N LEU P 628      18.759  10.570  36.484  0.00  0.00      PROA  
ATOM   2778   HN LEU P 628      19.559  10.688  35.902  0.00  0.00      PROA  
ATOM   2779   CA LEU P 628      18.612   9.487  37.351  0.00  0.00      PROA  
ATOM   2780   HA LEU P 628      19.578   9.011  37.279  0.00  0.00      PROA  
ATOM   2781   CB LEU P 628      18.579   9.809  38.840  0.00  0.00      PROA  
ATOM   2782  HB1 LEU P 628      18.694   8.796  39.281  0.00  0.00      PROA  
ATOM   2783  HB2 LEU P 628      17.608  10.315  39.027  0.00  0.00      PROA  
ATOM   2784   CG LEU P 628      19.649  10.711  39.440  0.00  0.00      PROA  
ATOM   2785   HG LEU P 628      19.714  11.612  38.793  0.00  0.00      PROA  
ATOM   2786  CD1 LEU P 628      19.339  11.134  40.884  0.00  0.00      PROA  
ATOM   2787 HD11 LEU P 628      18.397  11.717  40.802  0.00  0.00      PROA  
ATOM   2788 HD12 LEU P 628      20.188  11.693  41.333  0.00  0.00      PROA  
ATOM   2789 HD13 LEU P 628      19.128  10.182  41.415  0.00  0.00      PROA  
ATOM   2790  CD2 LEU P 628      21.096  10.293  39.380  0.00  0.00      PROA  
ATOM   2791 HD21 LEU P 628      21.449  10.130  38.339  0.00  0.00      PROA  
ATOM   2792 HD22 LEU P 628      21.352   9.289  39.780  0.00  0.00      PROA  
ATOM   2793 HD23 LEU P 628      21.781  11.079  39.764  0.00  0.00      PROA  
ATOM   2794    C LEU P 628      17.584   8.470  36.848  0.00  0.00      PROA  
ATOM   2795    O LEU P 628      16.880   7.783  37.516  0.00  0.00      PROA  
ATOM   2796    N ASP P 629      17.515   8.294  35.555  0.00  0.00      PROA  
ATOM   2797   HN ASP P 629      18.116   8.844  34.980  0.00  0.00      PROA  
ATOM   2798   CA ASP P 629      16.615   7.459  34.834  0.00  0.00      PROA  
ATOM   2799   HA ASP P 629      15.622   7.706  35.178  0.00  0.00      PROA  
ATOM   2800   CB ASP P 629      16.821   7.723  33.333  0.00  0.00      PROA  
ATOM   2801  HB1 ASP P 629      16.992   6.819  32.710  0.00  0.00      PROA  
ATOM   2802  HB2 ASP P 629      17.814   8.211  33.227  0.00  0.00      PROA  
ATOM   2803   CG ASP P 629      15.780   8.605  32.703  0.00  0.00      PROA  
ATOM   2804  OD1 ASP P 629      15.728   8.760  31.479  0.00  0.00      PROA  
ATOM   2805  OD2 ASP P 629      14.985   9.186  33.472  0.00  0.00      PROA  
ATOM   2806    C ASP P 629      16.649   5.922  35.140  0.00  0.00      PROA  
ATOM   2807    O ASP P 629      15.651   5.191  35.336  0.00  0.00      PROA  
ATOM   2808    N HSD P 630      17.786   5.294  35.238  0.00  0.00      PROA  
ATOM   2809   HN HSD P 630      18.675   5.743  35.207  0.00  0.00      PROA  
ATOM   2810   CA HSD P 630      17.910   3.906  35.632  0.00  0.00      PROA  
ATOM   2811   HA HSD P 630      17.150   3.233  35.263  0.00  0.00      PROA  
ATOM   2812   CB HSD P 630      19.238   3.278  35.231  0.00  0.00      PROA  
ATOM   2813  HB1 HSD P 630      19.159   2.218  35.555  0.00  0.00      PROA  
ATOM   2814  HB2 HSD P 630      20.124   3.731  35.725  0.00  0.00      PROA  
ATOM   2815  ND1 HSD P 630      18.110   3.009  32.967  0.00  0.00      PROA  
ATOM   2816  HD1 HSD P 630      17.217   2.662  33.254  0.00  0.00      PROA  
ATOM   2817   CG HSD P 630      19.216   3.243  33.747  0.00  0.00      PROA  
ATOM   2818  CE1 HSD P 630      18.554   3.260  31.679  0.00  0.00      PROA  
ATOM   2819  HE1 HSD P 630      17.955   2.975  30.815  0.00  0.00      PROA  
ATOM   2820  NE2 HSD P 630      19.749   3.836  31.591  0.00  0.00      PROA  
ATOM   2821  CD2 HSD P 630      20.141   3.741  32.929  0.00  0.00      PROA  
ATOM   2822  HD2 HSD P 630      21.098   4.223  33.084  0.00  0.00      PROA  
ATOM   2823    C HSD P 630      17.740   3.662  37.135  0.00  0.00      PROA  
ATOM   2824    O HSD P 630      17.505   2.531  37.611  0.00  0.00      PROA  
ATOM   2825    N LEU P 631      17.705   4.710  37.914  0.00  0.00      PROA  
ATOM   2826   HN LEU P 631      17.899   5.630  37.581  0.00  0.00      PROA  
ATOM   2827   CA LEU P 631      17.434   4.754  39.288  0.00  0.00      PROA  
ATOM   2828   HA LEU P 631      17.584   3.821  39.810  0.00  0.00      PROA  
ATOM   2829   CB LEU P 631      18.447   5.661  40.018  0.00  0.00      PROA  
ATOM   2830  HB1 LEU P 631      18.309   5.447  41.099  0.00  0.00      PROA  
ATOM   2831  HB2 LEU P 631      18.415   6.745  39.773  0.00  0.00      PROA  
ATOM   2832   CG LEU P 631      19.937   5.279  39.928  0.00  0.00      PROA  
ATOM   2833   HG LEU P 631      20.193   5.045  38.873  0.00  0.00      PROA  
ATOM   2834  CD1 LEU P 631      20.801   6.583  40.301  0.00  0.00      PROA  
ATOM   2835 HD11 LEU P 631      21.867   6.304  40.445  0.00  0.00      PROA  
ATOM   2836 HD12 LEU P 631      20.450   6.960  41.285  0.00  0.00      PROA  
ATOM   2837 HD13 LEU P 631      20.624   7.252  39.433  0.00  0.00      PROA  
ATOM   2838  CD2 LEU P 631      20.242   4.128  40.873  0.00  0.00      PROA  
ATOM   2839 HD21 LEU P 631      20.050   4.396  41.934  0.00  0.00      PROA  
ATOM   2840 HD22 LEU P 631      21.282   3.750  40.776  0.00  0.00      PROA  
ATOM   2841 HD23 LEU P 631      19.635   3.231  40.624  0.00  0.00      PROA  
ATOM   2842    C LEU P 631      15.993   5.184  39.484  0.00  0.00      PROA  
ATOM   2843    O LEU P 631      15.631   5.282  40.677  0.00  0.00      PROA  
ATOM   2844    N SER P 632      15.156   5.440  38.497  0.00  0.00      PROA  
ATOM   2845   HN SER P 632      15.525   5.262  37.588  0.00  0.00      PROA  
ATOM   2846   CA SER P 632      13.671   5.519  38.672  0.00  0.00      PROA  
ATOM   2847   HA SER P 632      13.535   6.465  39.176  0.00  0.00      PROA  
ATOM   2848   CB SER P 632      13.001   5.764  37.212  0.00  0.00      PROA  
ATOM   2849  HB1 SER P 632      13.329   4.820  36.728  0.00  0.00      PROA  
ATOM   2850  HB2 SER P 632      13.345   6.680  36.686  0.00  0.00      PROA  
ATOM   2851   OG SER P 632      11.557   5.815  37.259  0.00  0.00      PROA  
ATOM   2852  HG1 SER P 632      11.359   6.653  37.684  0.00  0.00      PROA  
ATOM   2853    C SER P 632      12.815   4.402  39.312  0.00  0.00      PROA  
ATOM   2854    O SER P 632      13.055   3.212  39.046  0.00  0.00      PROA  
ATOM   2855    N LEU P 633      11.671   4.762  39.972  0.00  0.00      PROA  
ATOM   2856   HN LEU P 633      11.414   5.724  40.005  0.00  0.00      PROA  
ATOM   2857   CA LEU P 633      10.645   3.893  40.356  0.00  0.00      PROA  
ATOM   2858   HA LEU P 633      10.999   3.115  41.016  0.00  0.00      PROA  
ATOM   2859   CB LEU P 633       9.547   4.692  41.109  0.00  0.00      PROA  
ATOM   2860  HB1 LEU P 633       8.737   4.051  41.519  0.00  0.00      PROA  
ATOM   2861  HB2 LEU P 633       9.030   5.307  40.342  0.00  0.00      PROA  
ATOM   2862   CG LEU P 633      10.080   5.422  42.445  0.00  0.00      PROA  
ATOM   2863   HG LEU P 633      11.059   5.881  42.189  0.00  0.00      PROA  
ATOM   2864  CD1 LEU P 633       8.964   6.366  42.962  0.00  0.00      PROA  
ATOM   2865 HD11 LEU P 633       9.056   7.370  42.496  0.00  0.00      PROA  
ATOM   2866 HD12 LEU P 633       9.040   6.544  44.056  0.00  0.00      PROA  
ATOM   2867 HD13 LEU P 633       8.031   5.913  42.565  0.00  0.00      PROA  
ATOM   2868  CD2 LEU P 633      10.465   4.391  43.505  0.00  0.00      PROA  
ATOM   2869 HD21 LEU P 633       9.575   3.765  43.733  0.00  0.00      PROA  
ATOM   2870 HD22 LEU P 633      10.912   4.656  44.487  0.00  0.00      PROA  
ATOM   2871 HD23 LEU P 633      11.134   3.610  43.085  0.00  0.00      PROA  
ATOM   2872    C LEU P 633       9.917   3.094  39.360  0.00  0.00      PROA  
ATOM   2873    O LEU P 633       9.653   1.913  39.525  0.00  0.00      PROA  
ATOM   2874    N TYR P 634       9.652   3.660  38.212  0.00  0.00      PROA  
ATOM   2875   HN TYR P 634       9.928   4.608  38.077  0.00  0.00      PROA  
ATOM   2876   CA TYR P 634       8.845   3.090  37.136  0.00  0.00      PROA  
ATOM   2877   HA TYR P 634       8.152   2.355  37.518  0.00  0.00      PROA  
ATOM   2878   CB TYR P 634       8.003   4.196  36.472  0.00  0.00      PROA  
ATOM   2879  HB1 TYR P 634       7.461   3.799  35.587  0.00  0.00      PROA  
ATOM   2880  HB2 TYR P 634       8.683   4.995  36.107  0.00  0.00      PROA  
ATOM   2881   CG TYR P 634       6.939   4.736  37.385  0.00  0.00      PROA  
ATOM   2882  CD1 TYR P 634       7.061   5.900  38.220  0.00  0.00      PROA  
ATOM   2883  HD1 TYR P 634       8.057   6.304  38.114  0.00  0.00      PROA  
ATOM   2884  CE1 TYR P 634       6.034   6.354  39.023  0.00  0.00      PROA  
ATOM   2885  HE1 TYR P 634       6.235   7.106  39.772  0.00  0.00      PROA  
ATOM   2886   CZ TYR P 634       4.822   5.748  39.006  0.00  0.00      PROA  
ATOM   2887   OH TYR P 634       3.816   6.184  39.887  0.00  0.00      PROA  
ATOM   2888   HH TYR P 634       3.284   5.398  40.032  0.00  0.00      PROA  
ATOM   2889  CD2 TYR P 634       5.664   4.145  37.336  0.00  0.00      PROA  
ATOM   2890  HD2 TYR P 634       5.448   3.422  36.564  0.00  0.00      PROA  
ATOM   2891  CE2 TYR P 634       4.613   4.685  38.085  0.00  0.00      PROA  
ATOM   2892  HE2 TYR P 634       3.656   4.186  38.135  0.00  0.00      PROA  
ATOM   2893    C TYR P 634       9.670   2.417  35.991  0.00  0.00      PROA  
ATOM   2894    O TYR P 634       9.145   1.832  35.049  0.00  0.00      PROA  
ATOM   2895    N TYR P 635      10.993   2.375  36.164  0.00  0.00      PROA  
ATOM   2896   HN TYR P 635      11.387   2.768  36.992  0.00  0.00      PROA  
ATOM   2897   CA TYR P 635      11.908   1.564  35.397  0.00  0.00      PROA  
ATOM   2898   HA TYR P 635      11.788   1.853  34.364  0.00  0.00      PROA  
ATOM   2899   CB TYR P 635      13.409   1.914  35.710  0.00  0.00      PROA  
ATOM   2900  HB1 TYR P 635      13.589   1.698  36.785  0.00  0.00      PROA  
ATOM   2901  HB2 TYR P 635      13.527   3.008  35.557  0.00  0.00      PROA  
ATOM   2902   CG TYR P 635      14.458   1.177  34.901  0.00  0.00      PROA  
ATOM   2903  CD1 TYR P 635      15.495   0.371  35.488  0.00  0.00      PROA  
ATOM   2904  HD1 TYR P 635      15.409   0.297  36.562  0.00  0.00      PROA  
ATOM   2905  CE1 TYR P 635      16.437  -0.330  34.745  0.00  0.00      PROA  
ATOM   2906  HE1 TYR P 635      17.188  -0.968  35.187  0.00  0.00      PROA  
ATOM   2907   CZ TYR P 635      16.520  -0.033  33.408  0.00  0.00      PROA  
ATOM   2908   OH TYR P 635      17.487  -0.596  32.655  0.00  0.00      PROA  
ATOM   2909   HH TYR P 635      17.256  -0.345  31.757  0.00  0.00      PROA  
ATOM   2910  CD2 TYR P 635      14.563   1.316  33.496  0.00  0.00      PROA  
ATOM   2911  HD2 TYR P 635      13.923   2.112  33.144  0.00  0.00      PROA  
ATOM   2912  CE2 TYR P 635      15.597   0.816  32.758  0.00  0.00      PROA  
ATOM   2913  HE2 TYR P 635      15.683   0.983  31.695  0.00  0.00      PROA  
ATOM   2914    C TYR P 635      11.733  -0.008  35.486  0.00  0.00      PROA  
ATOM   2915    O TYR P 635      11.167  -0.433  36.490  0.00  0.00      PROA  
ATOM   2916    N CYS P 636      12.134  -0.837  34.433  0.00  0.00      PROA  
ATOM   2917   HN CYS P 636      12.428  -0.381  33.597  0.00  0.00      PROA  
ATOM   2918   CA CYS P 636      12.071  -2.272  34.359  0.00  0.00      PROA  
ATOM   2919   HA CYS P 636      11.042  -2.600  34.400  0.00  0.00      PROA  
ATOM   2920   CB CYS P 636      12.801  -2.703  33.082  0.00  0.00      PROA  
ATOM   2921  HB1 CYS P 636      13.883  -2.491  33.222  0.00  0.00      PROA  
ATOM   2922  HB2 CYS P 636      12.394  -2.081  32.256  0.00  0.00      PROA  
ATOM   2923   SG CYS P 636      12.448  -4.355  32.769  0.00  0.00      PROA  
ATOM   2924    C CYS P 636      12.842  -2.835  35.572  0.00  0.00      PROA  
ATOM   2925    O CYS P 636      13.991  -2.443  35.853  0.00  0.00      PROA  
ATOM   2926    N ARG P 637      12.152  -3.753  36.284  0.00  0.00      PROA  
ATOM   2927   HN ARG P 637      11.269  -4.074  35.951  0.00  0.00      PROA  
ATOM   2928   CA ARG P 637      12.753  -4.353  37.443  0.00  0.00      PROA  
ATOM   2929   HA ARG P 637      13.800  -4.298  37.185  0.00  0.00      PROA  
ATOM   2930   CB ARG P 637      12.477  -3.445  38.687  0.00  0.00      PROA  
ATOM   2931  HB1 ARG P 637      12.685  -2.368  38.515  0.00  0.00      PROA  
ATOM   2932  HB2 ARG P 637      13.132  -3.654  39.560  0.00  0.00      PROA  
ATOM   2933   CG ARG P 637      11.048  -3.330  39.202  0.00  0.00      PROA  
ATOM   2934  HG1 ARG P 637      10.795  -4.405  39.329  0.00  0.00      PROA  
ATOM   2935  HG2 ARG P 637      10.329  -2.907  38.468  0.00  0.00      PROA  
ATOM   2936   CD ARG P 637      10.998  -2.603  40.578  0.00  0.00      PROA  
ATOM   2937  HD1 ARG P 637      11.472  -1.605  40.468  0.00  0.00      PROA  
ATOM   2938  HD2 ARG P 637      11.589  -3.047  41.407  0.00  0.00      PROA  
ATOM   2939   NE ARG P 637       9.616  -2.417  40.953  0.00  0.00      PROA  
ATOM   2940   HE ARG P 637       9.222  -1.550  40.650  0.00  0.00      PROA  
ATOM   2941   CZ ARG P 637       8.739  -3.329  41.455  0.00  0.00      PROA  
ATOM   2942  NH1 ARG P 637       7.446  -3.193  41.255  0.00  0.00      PROA  
ATOM   2943 HH11 ARG P 637       7.126  -2.605  40.512  0.00  0.00      PROA  
ATOM   2944 HH12 ARG P 637       6.945  -4.047  41.395  0.00  0.00      PROA  
ATOM   2945  NH2 ARG P 637       9.043  -4.516  41.925  0.00  0.00      PROA  
ATOM   2946 HH21 ARG P 637      10.005  -4.710  42.115  0.00  0.00      PROA  
ATOM   2947 HH22 ARG P 637       8.376  -4.905  42.561  0.00  0.00      PROA  
ATOM   2948    C ARG P 637      12.349  -5.812  37.634  0.00  0.00      PROA  
ATOM   2949    O ARG P 637      11.303  -6.235  37.121  0.00  0.00      PROA  
ATOM   2950    N CYS P 638      13.240  -6.573  38.295  0.00  0.00      PROA  
ATOM   2951   HN CYS P 638      14.139  -6.288  38.618  0.00  0.00      PROA  
ATOM   2952   CA CYS P 638      12.825  -7.834  38.713  0.00  0.00      PROA  
ATOM   2953   HA CYS P 638      12.328  -8.369  37.917  0.00  0.00      PROA  
ATOM   2954   CB CYS P 638      14.072  -8.647  39.143  0.00  0.00      PROA  
ATOM   2955  HB1 CYS P 638      14.531  -8.165  40.034  0.00  0.00      PROA  
ATOM   2956  HB2 CYS P 638      14.824  -8.549  38.331  0.00  0.00      PROA  
ATOM   2957   SG CYS P 638      13.731 -10.420  39.478  0.00  0.00      PROA  
ATOM   2958    C CYS P 638      11.836  -7.872  39.908  0.00  0.00      PROA  
ATOM   2959    O CYS P 638      12.142  -7.348  40.983  0.00  0.00      PROA  
ATOM   2960    N ALA P 639      10.745  -8.546  39.727  0.00  0.00      PROA  
ATOM   2961   HN ALA P 639      10.386  -8.827  38.840  0.00  0.00      PROA  
ATOM   2962   CA ALA P 639       9.702  -8.629  40.727  0.00  0.00      PROA  
ATOM   2963   HA ALA P 639       9.894  -7.912  41.511  0.00  0.00      PROA  
ATOM   2964   CB ALA P 639       8.428  -7.965  40.203  0.00  0.00      PROA  
ATOM   2965  HB1 ALA P 639       8.713  -7.004  39.724  0.00  0.00      PROA  
ATOM   2966  HB2 ALA P 639       7.705  -7.728  41.012  0.00  0.00      PROA  
ATOM   2967  HB3 ALA P 639       7.790  -8.530  39.490  0.00  0.00      PROA  
ATOM   2968    C ALA P 639       9.544 -10.027  41.228  0.00  0.00      PROA  
ATOM   2969    O ALA P 639       9.012 -10.897  40.428  0.00  0.00      PROA  
ATOM   2970    N LEU P 640       9.971 -10.299  42.442  0.00  0.00      PROA  
ATOM   2971   HN LEU P 640      10.397  -9.554  42.950  0.00  0.00      PROA  
ATOM   2972   CA LEU P 640       9.822 -11.631  43.153  0.00  0.00      PROA  
ATOM   2973   HA LEU P 640      10.256 -12.405  42.538  0.00  0.00      PROA  
ATOM   2974   CB LEU P 640      10.483 -11.501  44.554  0.00  0.00      PROA  
ATOM   2975  HB1 LEU P 640      10.339 -12.451  45.112  0.00  0.00      PROA  
ATOM   2976  HB2 LEU P 640      10.070 -10.767  45.278  0.00  0.00      PROA  
ATOM   2977   CG LEU P 640      12.040 -11.446  44.542  0.00  0.00      PROA  
ATOM   2978   HG LEU P 640      12.409 -12.047  43.683  0.00  0.00      PROA  
ATOM   2979  CD1 LEU P 640      12.645 -10.111  44.349  0.00  0.00      PROA  
ATOM   2980 HD11 LEU P 640      12.428  -9.523  45.266  0.00  0.00      PROA  
ATOM   2981 HD12 LEU P 640      12.226  -9.569  43.475  0.00  0.00      PROA  
ATOM   2982 HD13 LEU P 640      13.748 -10.136  44.219  0.00  0.00      PROA  
ATOM   2983  CD2 LEU P 640      12.602 -12.064  45.750  0.00  0.00      PROA  
ATOM   2984 HD21 LEU P 640      13.707 -12.139  45.653  0.00  0.00      PROA  
ATOM   2985 HD22 LEU P 640      12.265 -13.079  46.052  0.00  0.00      PROA  
ATOM   2986 HD23 LEU P 640      12.417 -11.378  46.604  0.00  0.00      PROA  
ATOM   2987    C LEU P 640       8.325 -11.968  43.421  0.00  0.00      PROA  
ATOM   2988    O LEU P 640       7.539 -11.169  43.730  0.00  0.00      PROA  
ATOM   2989    N PRO P 641       7.838 -13.187  43.380  0.00  0.00      PROA  
ATOM   2990   CD PRO P 641       8.662 -14.333  43.154  0.00  0.00      PROA  
ATOM   2991  HD1 PRO P 641       9.196 -14.492  44.116  0.00  0.00      PROA  
ATOM   2992  HD2 PRO P 641       9.198 -14.284  42.182  0.00  0.00      PROA  
ATOM   2993   CA PRO P 641       6.446 -13.629  43.652  0.00  0.00      PROA  
ATOM   2994   HA PRO P 641       5.914 -13.422  42.736  0.00  0.00      PROA  
ATOM   2995   CB PRO P 641       6.550 -15.152  43.890  0.00  0.00      PROA  
ATOM   2996  HB1 PRO P 641       5.610 -15.673  43.609  0.00  0.00      PROA  
ATOM   2997  HB2 PRO P 641       6.936 -15.361  44.910  0.00  0.00      PROA  
ATOM   2998   CG PRO P 641       7.719 -15.504  42.996  0.00  0.00      PROA  
ATOM   2999  HG1 PRO P 641       8.181 -16.459  43.326  0.00  0.00      PROA  
ATOM   3000  HG2 PRO P 641       7.303 -15.538  41.966  0.00  0.00      PROA  
ATOM   3001    C PRO P 641       5.710 -12.971  44.761  0.00  0.00      PROA  
ATOM   3002    O PRO P 641       6.245 -12.472  45.738  0.00  0.00      PROA  
ATOM   3003    N GLU P 642       4.430 -12.727  44.655  0.00  0.00      PROA  
ATOM   3004   HN GLU P 642       3.944 -13.032  43.840  0.00  0.00      PROA  
ATOM   3005   CA GLU P 642       3.491 -11.812  45.405  0.00  0.00      PROA  
ATOM   3006   HA GLU P 642       3.876 -10.823  45.207  0.00  0.00      PROA  
ATOM   3007   CB GLU P 642       2.037 -11.946  44.748  0.00  0.00      PROA  
ATOM   3008  HB1 GLU P 642       2.091 -11.647  43.679  0.00  0.00      PROA  
ATOM   3009  HB2 GLU P 642       1.386 -11.107  45.074  0.00  0.00      PROA  
ATOM   3010   CG GLU P 642       1.252 -13.297  44.902  0.00  0.00      PROA  
ATOM   3011  HG1 GLU P 642       0.203 -12.960  44.759  0.00  0.00      PROA  
ATOM   3012  HG2 GLU P 642       1.215 -13.739  45.921  0.00  0.00      PROA  
ATOM   3013   CD GLU P 642       1.662 -14.379  43.876  0.00  0.00      PROA  
ATOM   3014  OE1 GLU P 642       2.092 -15.455  44.282  0.00  0.00      PROA  
ATOM   3015  OE2 GLU P 642       1.364 -14.082  42.714  0.00  0.00      PROA  
ATOM   3016    C GLU P 642       3.355 -12.039  46.933  0.00  0.00      PROA  
ATOM   3017    O GLU P 642       3.445 -13.148  47.463  0.00  0.00      PROA  
ATOM   3018    N ASN P 643       3.202 -11.024  47.649  0.00  0.00      PROA  
ATOM   3019   HN ASN P 643       3.183 -10.168  47.139  0.00  0.00      PROA  
ATOM   3020   CA ASN P 643       2.990 -10.976  49.062  0.00  0.00      PROA  
ATOM   3021   HA ASN P 643       3.471 -11.898  49.354  0.00  0.00      PROA  
ATOM   3022   CB ASN P 643       3.650  -9.798  49.880  0.00  0.00      PROA  
ATOM   3023  HB1 ASN P 643       3.659  -9.933  50.983  0.00  0.00      PROA  
ATOM   3024  HB2 ASN P 643       3.158  -8.837  49.620  0.00  0.00      PROA  
ATOM   3025   CG ASN P 643       5.091  -9.727  49.341  0.00  0.00      PROA  
ATOM   3026  OD1 ASN P 643       5.472  -8.717  48.759  0.00  0.00      PROA  
ATOM   3027  ND2 ASN P 643       5.817 -10.863  49.469  0.00  0.00      PROA  
ATOM   3028 HD21 ASN P 643       6.720 -10.913  49.043  0.00  0.00      PROA  
ATOM   3029 HD22 ASN P 643       5.515 -11.681  49.959  0.00  0.00      PROA  
ATOM   3030    C ASN P 643       1.482 -11.102  49.415  0.00  0.00      PROA  
ATOM   3031    O ASN P 643       0.663 -10.496  48.680  0.00  0.00      PROA  
ATOM   3032    N PRO P 644       1.122 -11.895  50.475  0.00  0.00      PROA  
ATOM   3033   CD PRO P 644       2.101 -12.460  51.389  0.00  0.00      PROA  
ATOM   3034  HD1 PRO P 644       2.958 -11.865  51.770  0.00  0.00      PROA  
ATOM   3035  HD2 PRO P 644       2.328 -13.505  51.086  0.00  0.00      PROA  
ATOM   3036   CA PRO P 644      -0.247 -12.316  50.768  0.00  0.00      PROA  
ATOM   3037   HA PRO P 644      -0.673 -12.857  49.936  0.00  0.00      PROA  
ATOM   3038   CB PRO P 644      -0.049 -13.192  52.075  0.00  0.00      PROA  
ATOM   3039  HB1 PRO P 644       0.101 -14.227  51.702  0.00  0.00      PROA  
ATOM   3040  HB2 PRO P 644      -0.919 -13.237  52.764  0.00  0.00      PROA  
ATOM   3041   CG PRO P 644       1.295 -12.638  52.683  0.00  0.00      PROA  
ATOM   3042  HG1 PRO P 644       1.058 -11.639  53.109  0.00  0.00      PROA  
ATOM   3043  HG2 PRO P 644       1.691 -13.354  53.434  0.00  0.00      PROA  
ATOM   3044    C PRO P 644      -1.189 -11.215  50.971  0.00  0.00      PROA  
ATOM   3045    O PRO P 644      -0.811 -10.170  51.498  0.00  0.00      PROA  
ATOM   3046    N ASN P 645      -2.474 -11.423  50.606  0.00  0.00      PROA  
ATOM   3047   HN ASN P 645      -2.733 -12.310  50.232  0.00  0.00      PROA  
ATOM   3048   CA ASN P 645      -3.553 -10.566  50.840  0.00  0.00      PROA  
ATOM   3049   HA ASN P 645      -4.423 -11.028  50.399  0.00  0.00      PROA  
ATOM   3050   CB ASN P 645      -3.848 -10.262  52.395  0.00  0.00      PROA  
ATOM   3051  HB1 ASN P 645      -4.647  -9.500  52.518  0.00  0.00      PROA  
ATOM   3052  HB2 ASN P 645      -2.880  -9.968  52.854  0.00  0.00      PROA  
ATOM   3053   CG ASN P 645      -4.339 -11.540  52.999  0.00  0.00      PROA  
ATOM   3054  OD1 ASN P 645      -4.020 -12.671  52.602  0.00  0.00      PROA  
ATOM   3055  ND2 ASN P 645      -5.263 -11.424  53.939  0.00  0.00      PROA  
ATOM   3056 HD21 ASN P 645      -5.576 -12.296  54.317  0.00  0.00      PROA  
ATOM   3057 HD22 ASN P 645      -5.660 -10.536  54.171  0.00  0.00      PROA  
ATOM   3058    C ASN P 645      -3.441  -9.248  49.999  0.00  0.00      PROA  
ATOM   3059    O ASN P 645      -3.457  -8.188  50.592  0.00  0.00      PROA  
ATOM   3060    N ASN P 646      -3.230  -9.344  48.683  0.00  0.00      PROA  
ATOM   3061   HN ASN P 646      -3.261 -10.219  48.207  0.00  0.00      PROA  
ATOM   3062   CA ASN P 646      -2.988  -8.169  47.903  0.00  0.00      PROA  
ATOM   3063   HA ASN P 646      -2.620  -8.440  46.925  0.00  0.00      PROA  
ATOM   3064   CB ASN P 646      -4.300  -7.407  47.596  0.00  0.00      PROA  
ATOM   3065  HB1 ASN P 646      -3.990  -6.574  46.930  0.00  0.00      PROA  
ATOM   3066  HB2 ASN P 646      -4.605  -7.078  48.613  0.00  0.00      PROA  
ATOM   3067   CG ASN P 646      -5.402  -8.255  46.886  0.00  0.00      PROA  
ATOM   3068  OD1 ASN P 646      -5.234  -9.373  46.366  0.00  0.00      PROA  
ATOM   3069  ND2 ASN P 646      -6.681  -7.936  47.172  0.00  0.00      PROA  
ATOM   3070 HD21 ASN P 646      -7.435  -8.433  46.743  0.00  0.00      PROA  
ATOM   3071 HD22 ASN P 646      -6.868  -7.003  47.477  0.00  0.00      PROA  
ATOM   3072    C ASN P 646      -1.856  -7.278  48.380  0.00  0.00      PROA  
ATOM   3073    O ASN P 646      -2.065  -6.078  48.403  0.00  0.00      PROA  
ATOM   3074    N HSD P 647      -0.695  -7.815  48.717  0.00  0.00      PROA  
ATOM   3075   HN HSD P 647      -0.612  -8.805  48.636  0.00  0.00      PROA  
ATOM   3076   CA HSD P 647       0.463  -7.057  49.309  0.00  0.00      PROA  
ATOM   3077   HA HSD P 647       1.066  -7.843  49.739  0.00  0.00      PROA  
ATOM   3078   CB HSD P 647       1.237  -6.247  48.164  0.00  0.00      PROA  
ATOM   3079  HB1 HSD P 647       1.991  -5.579  48.632  0.00  0.00      PROA  
ATOM   3080  HB2 HSD P 647       0.491  -5.645  47.601  0.00  0.00      PROA  
ATOM   3081  ND1 HSD P 647       3.370  -7.272  47.348  0.00  0.00      PROA  
ATOM   3082  HD1 HSD P 647       3.956  -7.118  48.144  0.00  0.00      PROA  
ATOM   3083   CG HSD P 647       2.017  -7.031  47.242  0.00  0.00      PROA  
ATOM   3084  CE1 HSD P 647       3.745  -8.118  46.381  0.00  0.00      PROA  
ATOM   3085  HE1 HSD P 647       4.802  -8.386  46.389  0.00  0.00      PROA  
ATOM   3086  NE2 HSD P 647       2.772  -8.371  45.524  0.00  0.00      PROA  
ATOM   3087  CD2 HSD P 647       1.690  -7.715  46.100  0.00  0.00      PROA  
ATOM   3088  HD2 HSD P 647       0.697  -7.780  45.673  0.00  0.00      PROA  
ATOM   3089    C HSD P 647       0.147  -6.222  50.641  0.00  0.00      PROA  
ATOM   3090    O HSD P 647       0.599  -5.096  50.792  0.00  0.00      PROA  
ATOM   3091    N THR P 648      -0.699  -6.812  51.518  0.00  0.00      PROA  
ATOM   3092   HN THR P 648      -1.060  -7.711  51.281  0.00  0.00      PROA  
ATOM   3093   CA THR P 648      -1.210  -6.153  52.651  0.00  0.00      PROA  
ATOM   3094   HA THR P 648      -1.693  -5.248  52.314  0.00  0.00      PROA  
ATOM   3095   CB THR P 648      -2.283  -6.994  53.427  0.00  0.00      PROA  
ATOM   3096   HB THR P 648      -2.898  -7.374  52.583  0.00  0.00      PROA  
ATOM   3097  OG1 THR P 648      -3.205  -6.226  54.197  0.00  0.00      PROA  
ATOM   3098  HG1 THR P 648      -3.577  -5.550  53.626  0.00  0.00      PROA  
ATOM   3099  CG2 THR P 648      -1.678  -8.102  54.350  0.00  0.00      PROA  
ATOM   3100 HG21 THR P 648      -2.472  -8.690  54.859  0.00  0.00      PROA  
ATOM   3101 HG22 THR P 648      -1.037  -7.575  55.089  0.00  0.00      PROA  
ATOM   3102 HG23 THR P 648      -1.100  -8.817  53.727  0.00  0.00      PROA  
ATOM   3103    C THR P 648      -0.215  -5.709  53.685  0.00  0.00      PROA  
ATOM   3104    O THR P 648       0.895  -6.205  53.785  0.00  0.00      PROA  
ATOM   3105    N LEU P 649      -0.504  -4.657  54.408  0.00  0.00      PROA  
ATOM   3106   HN LEU P 649      -1.372  -4.189  54.263  0.00  0.00      PROA  
ATOM   3107   CA LEU P 649       0.276  -3.967  55.387  0.00  0.00      PROA  
ATOM   3108   HA LEU P 649      -0.387  -3.218  55.794  0.00  0.00      PROA  
ATOM   3109   CB LEU P 649       0.542  -4.853  56.574  0.00  0.00      PROA  
ATOM   3110  HB1 LEU P 649       1.105  -4.236  57.307  0.00  0.00      PROA  
ATOM   3111  HB2 LEU P 649       1.187  -5.691  56.234  0.00  0.00      PROA  
ATOM   3112   CG LEU P 649      -0.754  -5.247  57.350  0.00  0.00      PROA  
ATOM   3113   HG LEU P 649      -1.438  -5.764  56.643  0.00  0.00      PROA  
ATOM   3114  CD1 LEU P 649      -0.438  -6.374  58.363  0.00  0.00      PROA  
ATOM   3115 HD11 LEU P 649       0.453  -6.164  58.992  0.00  0.00      PROA  
ATOM   3116 HD12 LEU P 649      -0.068  -7.267  57.816  0.00  0.00      PROA  
ATOM   3117 HD13 LEU P 649      -1.296  -6.607  59.030  0.00  0.00      PROA  
ATOM   3118  CD2 LEU P 649      -1.479  -4.106  58.018  0.00  0.00      PROA  
ATOM   3119 HD21 LEU P 649      -0.884  -3.490  58.725  0.00  0.00      PROA  
ATOM   3120 HD22 LEU P 649      -2.381  -4.461  58.561  0.00  0.00      PROA  
ATOM   3121 HD23 LEU P 649      -1.849  -3.415  57.231  0.00  0.00      PROA  
ATOM   3122    C LEU P 649       1.459  -3.267  54.930  0.00  0.00      PROA  
ATOM   3123    O LEU P 649       1.951  -2.357  55.619  0.00  0.00      PROA  
ATOM   3124    N GLN P 650       2.024  -3.639  53.775  0.00  0.00      PROA  
ATOM   3125   HN GLN P 650       1.715  -4.512  53.405  0.00  0.00      PROA  
ATOM   3126   CA GLN P 650       3.224  -3.000  53.208  0.00  0.00      PROA  
ATOM   3127   HA GLN P 650       4.007  -2.948  53.950  0.00  0.00      PROA  
ATOM   3128   CB GLN P 650       3.677  -3.893  51.985  0.00  0.00      PROA  
ATOM   3129  HB1 GLN P 650       4.513  -3.339  51.508  0.00  0.00      PROA  
ATOM   3130  HB2 GLN P 650       2.795  -3.851  51.310  0.00  0.00      PROA  
ATOM   3131   CG GLN P 650       3.953  -5.401  52.296  0.00  0.00      PROA  
ATOM   3132  HG1 GLN P 650       3.158  -5.921  52.873  0.00  0.00      PROA  
ATOM   3133  HG2 GLN P 650       4.829  -5.228  52.957  0.00  0.00      PROA  
ATOM   3134   CD GLN P 650       4.402  -6.269  51.104  0.00  0.00      PROA  
ATOM   3135  OE1 GLN P 650       4.169  -6.011  49.935  0.00  0.00      PROA  
ATOM   3136  NE2 GLN P 650       5.059  -7.413  51.389  0.00  0.00      PROA  
ATOM   3137 HE21 GLN P 650       5.292  -7.899  50.547  0.00  0.00      PROA  
ATOM   3138 HE22 GLN P 650       5.198  -7.762  52.316  0.00  0.00      PROA  
ATOM   3139    C GLN P 650       2.989  -1.587  52.787  0.00  0.00      PROA  
ATOM   3140    O GLN P 650       1.984  -1.335  52.113  0.00  0.00      PROA  
ATOM   3141    N TYR P 651       3.955  -0.706  53.122  0.00  0.00      PROA  
ATOM   3142   HN TYR P 651       4.708  -1.136  53.614  0.00  0.00      PROA  
ATOM   3143   CA TYR P 651       3.969   0.748  52.924  0.00  0.00      PROA  
ATOM   3144   HA TYR P 651       3.001   1.015  53.323  0.00  0.00      PROA  
ATOM   3145   CB TYR P 651       4.933   1.523  53.814  0.00  0.00      PROA  
ATOM   3146  HB1 TYR P 651       5.918   1.080  53.555  0.00  0.00      PROA  
ATOM   3147  HB2 TYR P 651       4.786   1.312  54.895  0.00  0.00      PROA  
ATOM   3148   CG TYR P 651       4.994   2.978  53.722  0.00  0.00      PROA  
ATOM   3149  CD1 TYR P 651       5.603   3.612  52.605  0.00  0.00      PROA  
ATOM   3150  HD1 TYR P 651       5.974   3.049  51.762  0.00  0.00      PROA  
ATOM   3151  CE1 TYR P 651       5.723   4.987  52.620  0.00  0.00      PROA  
ATOM   3152  HE1 TYR P 651       5.984   5.450  51.680  0.00  0.00      PROA  
ATOM   3153   CZ TYR P 651       5.079   5.735  53.635  0.00  0.00      PROA  
ATOM   3154   OH TYR P 651       5.176   7.064  53.516  0.00  0.00      PROA  
ATOM   3155   HH TYR P 651       4.829   7.496  54.300  0.00  0.00      PROA  
ATOM   3156  CD2 TYR P 651       4.474   3.718  54.822  0.00  0.00      PROA  
ATOM   3157  HD2 TYR P 651       3.949   3.383  55.704  0.00  0.00      PROA  
ATOM   3158  CE2 TYR P 651       4.540   5.083  54.728  0.00  0.00      PROA  
ATOM   3159  HE2 TYR P 651       4.172   5.752  55.492  0.00  0.00      PROA  
ATOM   3160    C TYR P 651       3.993   1.178  51.413  0.00  0.00      PROA  
ATOM   3161    O TYR P 651       3.304   2.015  50.978  0.00  0.00      PROA  
ATOM   3162    N TRP P 652       4.872   0.571  50.582  0.00  0.00      PROA  
ATOM   3163   HN TRP P 652       5.523  -0.105  50.920  0.00  0.00      PROA  
ATOM   3164   CA TRP P 652       4.795   0.912  49.171  0.00  0.00      PROA  
ATOM   3165   HA TRP P 652       5.070   1.954  49.109  0.00  0.00      PROA  
ATOM   3166   CB TRP P 652       5.919   0.118  48.476  0.00  0.00      PROA  
ATOM   3167  HB1 TRP P 652       6.913   0.551  48.717  0.00  0.00      PROA  
ATOM   3168  HB2 TRP P 652       5.830   0.015  47.373  0.00  0.00      PROA  
ATOM   3169   CG TRP P 652       6.100  -1.327  48.961  0.00  0.00      PROA  
ATOM   3170  CD1 TRP P 652       5.330  -2.404  48.512  0.00  0.00      PROA  
ATOM   3171  HD1 TRP P 652       4.333  -2.185  48.162  0.00  0.00      PROA  
ATOM   3172  NE1 TRP P 652       5.848  -3.533  49.034  0.00  0.00      PROA  
ATOM   3173  HE1 TRP P 652       5.517  -4.450  48.990  0.00  0.00      PROA  
ATOM   3174  CE2 TRP P 652       7.071  -3.329  49.638  0.00  0.00      PROA  
ATOM   3175  CD2 TRP P 652       7.272  -1.880  49.645  0.00  0.00      PROA  
ATOM   3176  CE3 TRP P 652       8.477  -1.360  50.087  0.00  0.00      PROA  
ATOM   3177  HE3 TRP P 652       8.748  -0.320  49.985  0.00  0.00      PROA  
ATOM   3178  CZ3 TRP P 652       9.325  -2.165  50.875  0.00  0.00      PROA  
ATOM   3179  HZ3 TRP P 652      10.103  -1.554  51.309  0.00  0.00      PROA  
ATOM   3180  CZ2 TRP P 652       7.974  -4.157  50.269  0.00  0.00      PROA  
ATOM   3181  HZ2 TRP P 652       7.726  -5.207  50.333  0.00  0.00      PROA  
ATOM   3182  CH2 TRP P 652       9.013  -3.510  50.948  0.00  0.00      PROA  
ATOM   3183  HH2 TRP P 652       9.700  -4.150  51.481  0.00  0.00      PROA  
ATOM   3184    C TRP P 652       3.519   0.751  48.476  0.00  0.00      PROA  
ATOM   3185    O TRP P 652       3.105   1.569  47.650  0.00  0.00      PROA  
ATOM   3186    N LYS P 653       2.754  -0.311  48.821  0.00  0.00      PROA  
ATOM   3187   HN LYS P 653       3.011  -0.918  49.569  0.00  0.00      PROA  
ATOM   3188   CA LYS P 653       1.425  -0.516  48.262  0.00  0.00      PROA  
ATOM   3189   HA LYS P 653       1.503  -0.254  47.217  0.00  0.00      PROA  
ATOM   3190   CB LYS P 653       1.082  -2.069  48.244  0.00  0.00      PROA  
ATOM   3191  HB1 LYS P 653       1.220  -2.487  49.264  0.00  0.00      PROA  
ATOM   3192  HB2 LYS P 653       1.904  -2.569  47.688  0.00  0.00      PROA  
ATOM   3193   CG LYS P 653      -0.335  -2.406  47.889  0.00  0.00      PROA  
ATOM   3194  HG1 LYS P 653      -1.025  -1.804  48.517  0.00  0.00      PROA  
ATOM   3195  HG2 LYS P 653      -0.533  -3.464  48.166  0.00  0.00      PROA  
ATOM   3196   CD LYS P 653      -0.561  -2.090  46.390  0.00  0.00      PROA  
ATOM   3197  HD1 LYS P 653       0.306  -2.513  45.839  0.00  0.00      PROA  
ATOM   3198  HD2 LYS P 653      -0.677  -1.043  46.036  0.00  0.00      PROA  
ATOM   3199   CE LYS P 653      -1.815  -2.817  45.787  0.00  0.00      PROA  
ATOM   3200  HE1 LYS P 653      -1.787  -3.895  46.053  0.00  0.00      PROA  
ATOM   3201  HE2 LYS P 653      -1.959  -2.630  44.701  0.00  0.00      PROA  
ATOM   3202   NZ LYS P 653      -2.991  -2.367  46.572  0.00  0.00      PROA  
ATOM   3203  HZ1 LYS P 653      -3.910  -2.580  46.135  0.00  0.00      PROA  
ATOM   3204  HZ2 LYS P 653      -2.995  -1.347  46.778  0.00  0.00      PROA  
ATOM   3205  HZ3 LYS P 653      -3.062  -2.970  47.416  0.00  0.00      PROA  
ATOM   3206    C LYS P 653       0.370   0.422  48.807  0.00  0.00      PROA  
ATOM   3207    O LYS P 653      -0.599   0.837  48.102  0.00  0.00      PROA  
ATOM   3208    N GLU P 654       0.506   0.957  50.050  0.00  0.00      PROA  
ATOM   3209   HN GLU P 654       1.309   0.622  50.536  0.00  0.00      PROA  
ATOM   3210   CA GLU P 654      -0.525   1.886  50.674  0.00  0.00      PROA  
ATOM   3211   HA GLU P 654      -1.542   1.525  50.620  0.00  0.00      PROA  
ATOM   3212   CB GLU P 654      -0.327   2.260  52.218  0.00  0.00      PROA  
ATOM   3213  HB1 GLU P 654      -1.158   2.930  52.526  0.00  0.00      PROA  
ATOM   3214  HB2 GLU P 654       0.611   2.832  52.383  0.00  0.00      PROA  
ATOM   3215   CG GLU P 654      -0.547   1.040  53.209  0.00  0.00      PROA  
ATOM   3216  HG1 GLU P 654       0.311   0.345  53.086  0.00  0.00      PROA  
ATOM   3217  HG2 GLU P 654      -1.427   0.438  52.895  0.00  0.00      PROA  
ATOM   3218   CD GLU P 654      -0.830   1.457  54.614  0.00  0.00      PROA  
ATOM   3219  OE1 GLU P 654       0.143   1.558  55.421  0.00  0.00      PROA  
ATOM   3220  OE2 GLU P 654      -1.930   1.689  55.072  0.00  0.00      PROA  
ATOM   3221    C GLU P 654      -0.596   3.215  49.981  0.00  0.00      PROA  
ATOM   3222    O GLU P 654      -1.714   3.789  49.829  0.00  0.00      PROA  
ATOM   3223    N HSD P 655       0.565   3.742  49.573  0.00  0.00      PROA  
ATOM   3224   HN HSD P 655       1.392   3.292  49.899  0.00  0.00      PROA  
ATOM   3225   CA HSD P 655       0.738   4.949  48.837  0.00  0.00      PROA  
ATOM   3226   HA HSD P 655      -0.224   5.441  48.850  0.00  0.00      PROA  
ATOM   3227   CB HSD P 655       2.020   5.657  49.431  0.00  0.00      PROA  
ATOM   3228  HB1 HSD P 655       2.117   6.662  48.967  0.00  0.00      PROA  
ATOM   3229  HB2 HSD P 655       2.835   4.989  49.078  0.00  0.00      PROA  
ATOM   3230  ND1 HSD P 655       2.400   4.909  51.933  0.00  0.00      PROA  
ATOM   3231  HD1 HSD P 655       2.991   4.122  51.755  0.00  0.00      PROA  
ATOM   3232   CG HSD P 655       1.991   5.787  50.964  0.00  0.00      PROA  
ATOM   3233  CE1 HSD P 655       1.936   5.437  53.069  0.00  0.00      PROA  
ATOM   3234  HE1 HSD P 655       2.253   4.972  54.002  0.00  0.00      PROA  
ATOM   3235  NE2 HSD P 655       1.256   6.563  52.879  0.00  0.00      PROA  
ATOM   3236  CD2 HSD P 655       1.344   6.798  51.552  0.00  0.00      PROA  
ATOM   3237  HD2 HSD P 655       0.906   7.676  51.095  0.00  0.00      PROA  
ATOM   3238    C HSD P 655       0.869   4.602  47.316  0.00  0.00      PROA  
ATOM   3239    O HSD P 655       0.927   5.471  46.469  0.00  0.00      PROA  
ATOM   3240    N SER P 656       0.827   3.276  46.958  0.00  0.00      PROA  
ATOM   3241   HN SER P 656       0.962   2.576  47.655  0.00  0.00      PROA  
ATOM   3242   CA SER P 656       0.664   2.902  45.537  0.00  0.00      PROA  
ATOM   3243   HA SER P 656       0.714   1.824  45.583  0.00  0.00      PROA  
ATOM   3244   CB SER P 656      -0.711   3.264  44.801  0.00  0.00      PROA  
ATOM   3245  HB1 SER P 656      -0.728   2.906  43.749  0.00  0.00      PROA  
ATOM   3246  HB2 SER P 656      -0.722   4.374  44.837  0.00  0.00      PROA  
ATOM   3247   OG SER P 656      -1.759   2.765  45.580  0.00  0.00      PROA  
ATOM   3248  HG1 SER P 656      -1.853   1.822  45.424  0.00  0.00      PROA  
ATOM   3249    C SER P 656       1.867   3.203  44.630  0.00  0.00      PROA  
ATOM   3250    O SER P 656       1.792   3.462  43.406  0.00  0.00      PROA  
ATOM   3251    N ILE P 657       3.065   3.036  45.247  0.00  0.00      PROA  
ATOM   3252   HN ILE P 657       3.161   2.703  46.182  0.00  0.00      PROA  
ATOM   3253   CA ILE P 657       4.356   3.324  44.612  0.00  0.00      PROA  
ATOM   3254   HA ILE P 657       4.057   4.140  43.971  0.00  0.00      PROA  
ATOM   3255   CB ILE P 657       5.287   3.553  45.749  0.00  0.00      PROA  
ATOM   3256   HB ILE P 657       5.449   2.688  46.427  0.00  0.00      PROA  
ATOM   3257  CG2 ILE P 657       6.663   4.000  45.171  0.00  0.00      PROA  
ATOM   3258 HG21 ILE P 657       6.533   4.946  44.602  0.00  0.00      PROA  
ATOM   3259 HG22 ILE P 657       7.018   3.384  44.317  0.00  0.00      PROA  
ATOM   3260 HG23 ILE P 657       7.540   4.013  45.853  0.00  0.00      PROA  
ATOM   3261  CG1 ILE P 657       4.797   4.783  46.470  0.00  0.00      PROA  
ATOM   3262 HG11 ILE P 657       3.815   4.645  46.970  0.00  0.00      PROA  
ATOM   3263 HG12 ILE P 657       4.774   5.583  45.699  0.00  0.00      PROA  
ATOM   3264   CD ILE P 657       5.758   5.289  47.615  0.00  0.00      PROA  
ATOM   3265  HD1 ILE P 657       5.911   4.510  48.393  0.00  0.00      PROA  
ATOM   3266  HD2 ILE P 657       5.350   6.257  47.976  0.00  0.00      PROA  
ATOM   3267  HD3 ILE P 657       6.767   5.509  47.205  0.00  0.00      PROA  
ATOM   3268    C ILE P 657       4.728   2.132  43.785  0.00  0.00      PROA  
ATOM   3269    O ILE P 657       4.436   1.008  44.234  0.00  0.00      PROA  
ATOM   3270    N PRO P 658       5.379   2.100  42.570  0.00  0.00      PROA  
ATOM   3271   CD PRO P 658       5.540   3.278  41.608  0.00  0.00      PROA  
ATOM   3272  HD1 PRO P 658       6.105   4.139  42.026  0.00  0.00      PROA  
ATOM   3273  HD2 PRO P 658       4.587   3.606  41.140  0.00  0.00      PROA  
ATOM   3274   CA PRO P 658       5.586   0.815  41.823  0.00  0.00      PROA  
ATOM   3275   HA PRO P 658       4.797   0.084  41.926  0.00  0.00      PROA  
ATOM   3276   CB PRO P 658       5.792   1.339  40.362  0.00  0.00      PROA  
ATOM   3277  HB1 PRO P 658       4.745   1.474  40.015  0.00  0.00      PROA  
ATOM   3278  HB2 PRO P 658       6.257   0.531  39.759  0.00  0.00      PROA  
ATOM   3279   CG PRO P 658       6.498   2.647  40.571  0.00  0.00      PROA  
ATOM   3280  HG1 PRO P 658       7.459   2.517  41.113  0.00  0.00      PROA  
ATOM   3281  HG2 PRO P 658       6.665   3.158  39.599  0.00  0.00      PROA  
ATOM   3282    C PRO P 658       6.848   0.139  42.247  0.00  0.00      PROA  
ATOM   3283    O PRO P 658       7.704  -0.277  41.496  0.00  0.00      PROA  
ATOM   3284    N THR P 659       7.106   0.052  43.588  0.00  0.00      PROA  
ATOM   3285   HN THR P 659       6.412   0.176  44.293  0.00  0.00      PROA  
ATOM   3286   CA THR P 659       8.397  -0.296  44.101  0.00  0.00      PROA  
ATOM   3287   HA THR P 659       8.971  -0.725  43.293  0.00  0.00      PROA  
ATOM   3288   CB THR P 659       9.138   0.941  44.586  0.00  0.00      PROA  
ATOM   3289   HB THR P 659       8.823   1.726  43.865  0.00  0.00      PROA  
ATOM   3290  OG1 THR P 659      10.543   0.759  44.567  0.00  0.00      PROA  
ATOM   3291  HG1 THR P 659      10.772   1.002  43.667  0.00  0.00      PROA  
ATOM   3292  CG2 THR P 659       8.734   1.421  45.986  0.00  0.00      PROA  
ATOM   3293 HG21 THR P 659       7.634   1.577  46.023  0.00  0.00      PROA  
ATOM   3294 HG22 THR P 659       9.146   2.437  46.166  0.00  0.00      PROA  
ATOM   3295 HG23 THR P 659       9.121   0.832  46.844  0.00  0.00      PROA  
ATOM   3296    C THR P 659       8.310  -1.279  45.225  0.00  0.00      PROA  
ATOM   3297    O THR P 659       7.242  -1.628  45.711  0.00  0.00      PROA  
ATOM   3298    N ALA P 660       9.477  -1.830  45.635  0.00  0.00      PROA  
ATOM   3299   HN ALA P 660      10.293  -1.267  45.530  0.00  0.00      PROA  
ATOM   3300   CA ALA P 660       9.602  -2.991  46.491  0.00  0.00      PROA  
ATOM   3301   HA ALA P 660       8.826  -2.910  47.237  0.00  0.00      PROA  
ATOM   3302   CB ALA P 660       9.448  -4.262  45.619  0.00  0.00      PROA  
ATOM   3303  HB1 ALA P 660      10.298  -4.356  44.909  0.00  0.00      PROA  
ATOM   3304  HB2 ALA P 660       8.469  -4.192  45.099  0.00  0.00      PROA  
ATOM   3305  HB3 ALA P 660       9.390  -5.174  46.251  0.00  0.00      PROA  
ATOM   3306    C ALA P 660      10.925  -2.825  47.195  0.00  0.00      PROA  
ATOM   3307    O ALA P 660      11.780  -2.163  46.606  0.00  0.00      PROA  
ATOM   3308    N ASP P 661      11.070  -3.362  48.395  0.00  0.00      PROA  
ATOM   3309   HN ASP P 661      10.409  -3.972  48.825  0.00  0.00      PROA  
ATOM   3310   CA ASP P 661      12.124  -3.200  49.306  0.00  0.00      PROA  
ATOM   3311   HA ASP P 661      11.691  -3.426  50.269  0.00  0.00      PROA  
ATOM   3312   CB ASP P 661      13.291  -4.177  48.964  0.00  0.00      PROA  
ATOM   3313  HB1 ASP P 661      14.139  -3.825  49.589  0.00  0.00      PROA  
ATOM   3314  HB2 ASP P 661      13.530  -4.140  47.879  0.00  0.00      PROA  
ATOM   3315   CG ASP P 661      12.885  -5.643  49.253  0.00  0.00      PROA  
ATOM   3316  OD1 ASP P 661      13.380  -6.468  48.406  0.00  0.00      PROA  
ATOM   3317  OD2 ASP P 661      12.224  -5.960  50.205  0.00  0.00      PROA  
ATOM   3318    C ASP P 661      12.509  -1.747  49.693  0.00  0.00      PROA  
ATOM   3319    O ASP P 661      11.909  -0.769  49.281  0.00  0.00      PROA  
ATOM   3320    N VAL P 662      13.491  -1.629  50.630  0.00  0.00      PROA  
ATOM   3321   HN VAL P 662      13.758  -2.507  51.022  0.00  0.00      PROA  
ATOM   3322   CA VAL P 662      14.179  -0.364  50.789  0.00  0.00      PROA  
ATOM   3323   HA VAL P 662      13.655   0.448  50.306  0.00  0.00      PROA  
ATOM   3324   CB VAL P 662      14.426  -0.004  52.266  0.00  0.00      PROA  
ATOM   3325   HB VAL P 662      14.832  -0.884  52.810  0.00  0.00      PROA  
ATOM   3326  CG1 VAL P 662      15.362   1.231  52.415  0.00  0.00      PROA  
ATOM   3327 HG11 VAL P 662      16.300   1.166  51.822  0.00  0.00      PROA  
ATOM   3328 HG12 VAL P 662      15.483   1.146  53.516  0.00  0.00      PROA  
ATOM   3329 HG13 VAL P 662      14.840   2.168  52.128  0.00  0.00      PROA  
ATOM   3330  CG2 VAL P 662      13.012   0.349  52.863  0.00  0.00      PROA  
ATOM   3331 HG21 VAL P 662      12.237  -0.444  52.931  0.00  0.00      PROA  
ATOM   3332 HG22 VAL P 662      12.504   1.213  52.384  0.00  0.00      PROA  
ATOM   3333 HG23 VAL P 662      13.232   0.675  53.902  0.00  0.00      PROA  
ATOM   3334    C VAL P 662      15.495  -0.537  50.033  0.00  0.00      PROA  
ATOM   3335    O VAL P 662      15.562  -0.054  48.908  0.00  0.00      PROA  
ATOM   3336    N ASN P 663      16.461  -1.227  50.656  0.00  0.00      PROA  
ATOM   3337   HN ASN P 663      16.302  -1.579  51.575  0.00  0.00      PROA  
ATOM   3338   CA ASN P 663      17.802  -1.575  50.129  0.00  0.00      PROA  
ATOM   3339   HA ASN P 663      18.256  -0.650  49.804  0.00  0.00      PROA  
ATOM   3340   CB ASN P 663      18.783  -2.157  51.242  0.00  0.00      PROA  
ATOM   3341  HB1 ASN P 663      18.194  -2.907  51.811  0.00  0.00      PROA  
ATOM   3342  HB2 ASN P 663      19.148  -1.466  52.032  0.00  0.00      PROA  
ATOM   3343   CG ASN P 663      20.035  -2.876  50.722  0.00  0.00      PROA  
ATOM   3344  OD1 ASN P 663      20.284  -4.026  51.148  0.00  0.00      PROA  
ATOM   3345  ND2 ASN P 663      20.822  -2.287  49.792  0.00  0.00      PROA  
ATOM   3346 HD21 ASN P 663      21.623  -2.744  49.405  0.00  0.00      PROA  
ATOM   3347 HD22 ASN P 663      20.465  -1.541  49.230  0.00  0.00      PROA  
ATOM   3348    C ASN P 663      17.628  -2.507  48.930  0.00  0.00      PROA  
ATOM   3349    O ASN P 663      17.193  -3.657  49.048  0.00  0.00      PROA  
ATOM   3350    N TRP P 664      18.025  -2.028  47.691  0.00  0.00      PROA  
ATOM   3351   HN TRP P 664      18.430  -1.137  47.499  0.00  0.00      PROA  
ATOM   3352   CA TRP P 664      17.825  -2.907  46.555  0.00  0.00      PROA  
ATOM   3353   HA TRP P 664      17.342  -3.846  46.782  0.00  0.00      PROA  
ATOM   3354   CB TRP P 664      16.930  -2.130  45.566  0.00  0.00      PROA  
ATOM   3355  HB1 TRP P 664      17.353  -1.131  45.329  0.00  0.00      PROA  
ATOM   3356  HB2 TRP P 664      15.999  -1.828  46.093  0.00  0.00      PROA  
ATOM   3357   CG TRP P 664      16.496  -2.843  44.353  0.00  0.00      PROA  
ATOM   3358  CD1 TRP P 664      16.756  -2.437  43.010  0.00  0.00      PROA  
ATOM   3359  HD1 TRP P 664      17.345  -1.564  42.769  0.00  0.00      PROA  
ATOM   3360  NE1 TRP P 664      16.131  -3.340  42.221  0.00  0.00      PROA  
ATOM   3361  HE1 TRP P 664      16.325  -3.425  41.269  0.00  0.00      PROA  
ATOM   3362  CE2 TRP P 664      15.471  -4.278  42.932  0.00  0.00      PROA  
ATOM   3363  CD2 TRP P 664      15.752  -4.016  44.268  0.00  0.00      PROA  
ATOM   3364  CE3 TRP P 664      15.280  -4.902  45.192  0.00  0.00      PROA  
ATOM   3365  HE3 TRP P 664      15.358  -4.598  46.225  0.00  0.00      PROA  
ATOM   3366  CZ3 TRP P 664      14.712  -6.086  44.898  0.00  0.00      PROA  
ATOM   3367  HZ3 TRP P 664      14.390  -6.649  45.762  0.00  0.00      PROA  
ATOM   3368  CZ2 TRP P 664      14.802  -5.480  42.556  0.00  0.00      PROA  
ATOM   3369  HZ2 TRP P 664      14.444  -5.679  41.557  0.00  0.00      PROA  
ATOM   3370  CH2 TRP P 664      14.347  -6.347  43.601  0.00  0.00      PROA  
ATOM   3371  HH2 TRP P 664      13.924  -7.307  43.342  0.00  0.00      PROA  
ATOM   3372    C TRP P 664      19.181  -3.277  45.966  0.00  0.00      PROA  
ATOM   3373    O TRP P 664      19.985  -2.434  45.546  0.00  0.00      PROA  
ATOM   3374    N ALA P 665      19.530  -4.571  45.840  0.00  0.00      PROA  
ATOM   3375   HN ALA P 665      18.841  -5.259  46.056  0.00  0.00      PROA  
ATOM   3376   CA ALA P 665      20.622  -5.122  45.174  0.00  0.00      PROA  
ATOM   3377   HA ALA P 665      21.491  -4.615  45.568  0.00  0.00      PROA  
ATOM   3378   CB ALA P 665      20.907  -6.614  45.490  0.00  0.00      PROA  
ATOM   3379  HB1 ALA P 665      20.038  -7.250  45.217  0.00  0.00      PROA  
ATOM   3380  HB2 ALA P 665      21.020  -6.711  46.591  0.00  0.00      PROA  
ATOM   3381  HB3 ALA P 665      21.779  -7.019  44.933  0.00  0.00      PROA  
ATOM   3382    C ALA P 665      20.566  -5.003  43.655  0.00  0.00      PROA  
ATOM   3383    O ALA P 665      19.505  -4.928  43.065  0.00  0.00      PROA  
ATOM   3384    N ASN P 666      21.751  -4.910  42.944  0.00  0.00      PROA  
ATOM   3385   HN ASN P 666      22.649  -4.782  43.357  0.00  0.00      PROA  
ATOM   3386   CA ASN P 666      21.866  -5.270  41.541  0.00  0.00      PROA  
ATOM   3387   HA ASN P 666      21.074  -4.698  41.080  0.00  0.00      PROA  
ATOM   3388   CB ASN P 666      23.305  -4.819  41.128  0.00  0.00      PROA  
ATOM   3389  HB1 ASN P 666      24.108  -5.324  41.705  0.00  0.00      PROA  
ATOM   3390  HB2 ASN P 666      23.254  -3.737  41.378  0.00  0.00      PROA  
ATOM   3391   CG ASN P 666      23.645  -4.905  39.650  0.00  0.00      PROA  
ATOM   3392  OD1 ASN P 666      22.960  -5.569  38.816  0.00  0.00      PROA  
ATOM   3393  ND2 ASN P 666      24.704  -4.074  39.364  0.00  0.00      PROA  
ATOM   3394 HD21 ASN P 666      25.155  -4.199  38.480  0.00  0.00      PROA  
ATOM   3395 HD22 ASN P 666      25.093  -3.489  40.075  0.00  0.00      PROA  
ATOM   3396    C ASN P 666      21.600  -6.754  41.266  0.00  0.00      PROA  
ATOM   3397    O ASN P 666      22.393  -7.631  41.717  0.00  0.00      PROA  
ATOM   3398    N LEU P 667      20.596  -7.027  40.484  0.00  0.00      PROA  
ATOM   3399   HN LEU P 667      20.079  -6.242  40.153  0.00  0.00      PROA  
ATOM   3400   CA LEU P 667      20.047  -8.306  40.143  0.00  0.00      PROA  
ATOM   3401   HA LEU P 667      20.720  -9.065  40.513  0.00  0.00      PROA  
ATOM   3402   CB LEU P 667      18.662  -8.548  40.842  0.00  0.00      PROA  
ATOM   3403  HB1 LEU P 667      18.235  -9.526  40.532  0.00  0.00      PROA  
ATOM   3404  HB2 LEU P 667      18.027  -7.687  40.546  0.00  0.00      PROA  
ATOM   3405   CG LEU P 667      18.725  -8.635  42.395  0.00  0.00      PROA  
ATOM   3406   HG LEU P 667      19.139  -7.686  42.798  0.00  0.00      PROA  
ATOM   3407  CD1 LEU P 667      17.248  -8.777  42.849  0.00  0.00      PROA  
ATOM   3408 HD11 LEU P 667      16.978  -9.824  42.593  0.00  0.00      PROA  
ATOM   3409 HD12 LEU P 667      16.490  -8.030  42.533  0.00  0.00      PROA  
ATOM   3410 HD13 LEU P 667      17.253  -8.743  43.959  0.00  0.00      PROA  
ATOM   3411  CD2 LEU P 667      19.608  -9.751  42.914  0.00  0.00      PROA  
ATOM   3412 HD21 LEU P 667      19.306 -10.645  42.328  0.00  0.00      PROA  
ATOM   3413 HD22 LEU P 667      19.279 -10.003  43.945  0.00  0.00      PROA  
ATOM   3414 HD23 LEU P 667      20.678  -9.455  42.923  0.00  0.00      PROA  
ATOM   3415    C LEU P 667      20.120  -8.637  38.665  0.00  0.00      PROA  
ATOM   3416    O LEU P 667      19.473  -8.026  37.828  0.00  0.00      PROA  
ATOM   3417    N THR P 668      20.910  -9.747  38.370  0.00  0.00      PROA  
ATOM   3418   HN THR P 668      21.552 -10.120  39.035  0.00  0.00      PROA  
ATOM   3419   CA THR P 668      20.998 -10.221  36.967  0.00  0.00      PROA  
ATOM   3420   HA THR P 668      20.962  -9.414  36.249  0.00  0.00      PROA  
ATOM   3421   CB THR P 668      22.262 -11.024  36.665  0.00  0.00      PROA  
ATOM   3422   HB THR P 668      22.253 -11.411  35.623  0.00  0.00      PROA  
ATOM   3423  OG1 THR P 668      22.565 -12.121  37.532  0.00  0.00      PROA  
ATOM   3424  HG1 THR P 668      22.597 -11.763  38.423  0.00  0.00      PROA  
ATOM   3425  CG2 THR P 668      23.561 -10.154  36.654  0.00  0.00      PROA  
ATOM   3426 HG21 THR P 668      23.352  -9.209  36.108  0.00  0.00      PROA  
ATOM   3427 HG22 THR P 668      24.402 -10.686  36.161  0.00  0.00      PROA  
ATOM   3428 HG23 THR P 668      23.740  -9.905  37.721  0.00  0.00      PROA  
ATOM   3429    C THR P 668      19.799 -11.058  36.714  0.00  0.00      PROA  
ATOM   3430    O THR P 668      18.959 -11.255  37.554  0.00  0.00      PROA  
ATOM   3431    N VAL P 669      19.542 -11.565  35.479  0.00  0.00      PROA  
ATOM   3432   HN VAL P 669      20.271 -11.406  34.817  0.00  0.00      PROA  
ATOM   3433   CA VAL P 669      18.494 -12.538  35.184  0.00  0.00      PROA  
ATOM   3434   HA VAL P 669      17.507 -12.213  35.478  0.00  0.00      PROA  
ATOM   3435   CB VAL P 669      18.473 -12.689  33.677  0.00  0.00      PROA  
ATOM   3436   HB VAL P 669      19.538 -12.835  33.396  0.00  0.00      PROA  
ATOM   3437  CG1 VAL P 669      17.654 -13.943  33.127  0.00  0.00      PROA  
ATOM   3438 HG11 VAL P 669      18.098 -14.898  33.482  0.00  0.00      PROA  
ATOM   3439 HG12 VAL P 669      17.538 -13.944  32.022  0.00  0.00      PROA  
ATOM   3440 HG13 VAL P 669      16.615 -13.915  33.521  0.00  0.00      PROA  
ATOM   3441  CG2 VAL P 669      17.850 -11.375  33.108  0.00  0.00      PROA  
ATOM   3442 HG21 VAL P 669      18.425 -10.455  33.349  0.00  0.00      PROA  
ATOM   3443 HG22 VAL P 669      16.797 -11.199  33.415  0.00  0.00      PROA  
ATOM   3444 HG23 VAL P 669      17.851 -11.467  32.001  0.00  0.00      PROA  
ATOM   3445    C VAL P 669      18.699 -13.883  35.888  0.00  0.00      PROA  
ATOM   3446    O VAL P 669      17.798 -14.478  36.525  0.00  0.00      PROA  
ATOM   3447    N SER P 670      19.911 -14.418  35.920  0.00  0.00      PROA  
ATOM   3448   HN SER P 670      20.598 -14.152  35.248  0.00  0.00      PROA  
ATOM   3449   CA SER P 670      20.255 -15.703  36.555  0.00  0.00      PROA  
ATOM   3450   HA SER P 670      19.659 -16.499  36.133  0.00  0.00      PROA  
ATOM   3451   CB SER P 670      21.718 -16.152  36.260  0.00  0.00      PROA  
ATOM   3452  HB1 SER P 670      21.899 -17.078  36.846  0.00  0.00      PROA  
ATOM   3453  HB2 SER P 670      22.511 -15.450  36.596  0.00  0.00      PROA  
ATOM   3454   OG SER P 670      22.034 -16.484  34.893  0.00  0.00      PROA  
ATOM   3455  HG1 SER P 670      22.097 -15.640  34.439  0.00  0.00      PROA  
ATOM   3456    C SER P 670      19.974 -15.596  38.028  0.00  0.00      PROA  
ATOM   3457    O SER P 670      19.463 -16.483  38.697  0.00  0.00      PROA  
ATOM   3458    N GLU P 671      20.309 -14.446  38.656  0.00  0.00      PROA  
ATOM   3459   HN GLU P 671      20.798 -13.761  38.122  0.00  0.00      PROA  
ATOM   3460   CA GLU P 671      19.909 -14.102  40.026  0.00  0.00      PROA  
ATOM   3461   HA GLU P 671      20.221 -14.935  40.638  0.00  0.00      PROA  
ATOM   3462   CB GLU P 671      20.652 -12.880  40.571  0.00  0.00      PROA  
ATOM   3463  HB1 GLU P 671      20.281 -12.728  41.607  0.00  0.00      PROA  
ATOM   3464  HB2 GLU P 671      20.403 -12.110  39.811  0.00  0.00      PROA  
ATOM   3465   CG GLU P 671      22.213 -13.118  40.700  0.00  0.00      PROA  
ATOM   3466  HG1 GLU P 671      22.674 -13.584  39.803  0.00  0.00      PROA  
ATOM   3467  HG2 GLU P 671      22.476 -13.783  41.550  0.00  0.00      PROA  
ATOM   3468   CD GLU P 671      22.931 -11.816  41.019  0.00  0.00      PROA  
ATOM   3469  OE1 GLU P 671      23.566 -11.693  42.044  0.00  0.00      PROA  
ATOM   3470  OE2 GLU P 671      23.015 -10.958  40.110  0.00  0.00      PROA  
ATOM   3471    C GLU P 671      18.345 -13.894  40.269  0.00  0.00      PROA  
ATOM   3472    O GLU P 671      17.756 -14.521  41.222  0.00  0.00      PROA  
ATOM   3473    N CYS P 672      17.625 -13.112  39.440  0.00  0.00      PROA  
ATOM   3474   HN CYS P 672      18.153 -12.504  38.853  0.00  0.00      PROA  
ATOM   3475   CA CYS P 672      16.232 -12.996  39.311  0.00  0.00      PROA  
ATOM   3476   HA CYS P 672      15.979 -12.583  40.276  0.00  0.00      PROA  
ATOM   3477   CB CYS P 672      15.968 -11.913  38.278  0.00  0.00      PROA  
ATOM   3478  HB1 CYS P 672      16.469 -12.032  37.294  0.00  0.00      PROA  
ATOM   3479  HB2 CYS P 672      16.481 -11.077  38.800  0.00  0.00      PROA  
ATOM   3480   SG CYS P 672      14.325 -11.549  37.839  0.00  0.00      PROA  
ATOM   3481    C CYS P 672      15.503 -14.338  39.134  0.00  0.00      PROA  
ATOM   3482    O CYS P 672      14.586 -14.748  39.835  0.00  0.00      PROA  
ATOM   3483    N GLN P 673      16.044 -15.219  38.274  0.00  0.00      PROA  
ATOM   3484   HN GLN P 673      16.861 -14.965  37.762  0.00  0.00      PROA  
ATOM   3485   CA GLN P 673      15.620 -16.622  38.102  0.00  0.00      PROA  
ATOM   3486   HA GLN P 673      14.564 -16.604  37.873  0.00  0.00      PROA  
ATOM   3487   CB GLN P 673      16.378 -17.327  36.897  0.00  0.00      PROA  
ATOM   3488  HB1 GLN P 673      16.415 -18.431  37.008  0.00  0.00      PROA  
ATOM   3489  HB2 GLN P 673      17.432 -16.994  37.018  0.00  0.00      PROA  
ATOM   3490   CG GLN P 673      15.968 -16.862  35.503  0.00  0.00      PROA  
ATOM   3491  HG1 GLN P 673      16.716 -17.052  34.704  0.00  0.00      PROA  
ATOM   3492  HG2 GLN P 673      15.793 -15.765  35.504  0.00  0.00      PROA  
ATOM   3493   CD GLN P 673      14.717 -17.533  35.082  0.00  0.00      PROA  
ATOM   3494  OE1 GLN P 673      13.612 -17.296  35.666  0.00  0.00      PROA  
ATOM   3495  NE2 GLN P 673      14.657 -18.418  34.026  0.00  0.00      PROA  
ATOM   3496 HE21 GLN P 673      13.775 -18.820  33.779  0.00  0.00      PROA  
ATOM   3497 HE22 GLN P 673      15.355 -18.362  33.313  0.00  0.00      PROA  
ATOM   3498    C GLN P 673      15.711 -17.520  39.299  0.00  0.00      PROA  
ATOM   3499    O GLN P 673      14.745 -18.291  39.571  0.00  0.00      PROA  
ATOM   3500    N GLU P 674      16.839 -17.527  40.086  0.00  0.00      PROA  
ATOM   3501   HN GLU P 674      17.620 -16.943  39.875  0.00  0.00      PROA  
ATOM   3502   CA GLU P 674      16.956 -18.182  41.333  0.00  0.00      PROA  
ATOM   3503   HA GLU P 674      16.543 -19.164  41.153  0.00  0.00      PROA  
ATOM   3504   CB GLU P 674      18.383 -18.348  41.842  0.00  0.00      PROA  
ATOM   3505  HB1 GLU P 674      18.729 -17.454  42.403  0.00  0.00      PROA  
ATOM   3506  HB2 GLU P 674      19.094 -18.431  40.992  0.00  0.00      PROA  
ATOM   3507   CG GLU P 674      18.483 -19.444  42.877  0.00  0.00      PROA  
ATOM   3508  HG1 GLU P 674      18.032 -20.356  42.432  0.00  0.00      PROA  
ATOM   3509  HG2 GLU P 674      17.936 -19.050  43.760  0.00  0.00      PROA  
ATOM   3510   CD GLU P 674      19.995 -19.634  43.279  0.00  0.00      PROA  
ATOM   3511  OE1 GLU P 674      20.366 -20.828  43.218  0.00  0.00      PROA  
ATOM   3512  OE2 GLU P 674      20.781 -18.717  43.495  0.00  0.00      PROA  
ATOM   3513    C GLU P 674      16.015 -17.711  42.330  0.00  0.00      PROA  
ATOM   3514    O GLU P 674      15.447 -18.465  43.103  0.00  0.00      PROA  
ATOM   3515    N MET P 675      15.707 -16.396  42.455  0.00  0.00      PROA  
ATOM   3516   HN MET P 675      16.227 -15.644  42.057  0.00  0.00      PROA  
ATOM   3517   CA MET P 675      14.701 -15.987  43.396  0.00  0.00      PROA  
ATOM   3518   HA MET P 675      14.788 -16.540  44.320  0.00  0.00      PROA  
ATOM   3519   CB MET P 675      14.849 -14.429  43.572  0.00  0.00      PROA  
ATOM   3520  HB1 MET P 675      14.067 -14.008  44.239  0.00  0.00      PROA  
ATOM   3521  HB2 MET P 675      14.683 -13.867  42.628  0.00  0.00      PROA  
ATOM   3522   CG MET P 675      16.076 -13.951  44.342  0.00  0.00      PROA  
ATOM   3523  HG1 MET P 675      16.997 -14.273  43.811  0.00  0.00      PROA  
ATOM   3524  HG2 MET P 675      16.099 -14.329  45.387  0.00  0.00      PROA  
ATOM   3525   SD MET P 675      16.173 -12.143  44.339  0.00  0.00      PROA  
ATOM   3526   CE MET P 675      17.906 -12.216  45.063  0.00  0.00      PROA  
ATOM   3527  HE1 MET P 675      17.908 -12.741  46.042  0.00  0.00      PROA  
ATOM   3528  HE2 MET P 675      18.373 -11.224  45.241  0.00  0.00      PROA  
ATOM   3529  HE3 MET P 675      18.525 -12.777  44.330  0.00  0.00      PROA  
ATOM   3530    C MET P 675      13.280 -16.300  42.965  0.00  0.00      PROA  
ATOM   3531    O MET P 675      12.332 -16.250  43.726  0.00  0.00      PROA  
ATOM   3532    N HSD P 676      13.077 -16.631  41.630  0.00  0.00      PROA  
ATOM   3533   HN HSD P 676      13.932 -16.566  41.122  0.00  0.00      PROA  
ATOM   3534   CA HSD P 676      11.927 -17.055  41.035  0.00  0.00      PROA  
ATOM   3535   HA HSD P 676      12.295 -17.648  40.211  0.00  0.00      PROA  
ATOM   3536   CB HSD P 676      10.944 -18.015  41.880  0.00  0.00      PROA  
ATOM   3537  HB1 HSD P 676      10.203 -18.487  41.200  0.00  0.00      PROA  
ATOM   3538  HB2 HSD P 676      10.353 -17.478  42.653  0.00  0.00      PROA  
ATOM   3539  ND1 HSD P 676      12.368 -20.104  41.694  0.00  0.00      PROA  
ATOM   3540  HD1 HSD P 676      12.387 -20.254  40.705  0.00  0.00      PROA  
ATOM   3541   CG HSD P 676      11.726 -19.160  42.488  0.00  0.00      PROA  
ATOM   3542  CE1 HSD P 676      12.944 -20.891  42.545  0.00  0.00      PROA  
ATOM   3543  HE1 HSD P 676      13.318 -21.868  42.240  0.00  0.00      PROA  
ATOM   3544  NE2 HSD P 676      12.786 -20.596  43.807  0.00  0.00      PROA  
ATOM   3545  CD2 HSD P 676      11.938 -19.525  43.774  0.00  0.00      PROA  
ATOM   3546  HD2 HSD P 676      11.535 -18.971  44.613  0.00  0.00      PROA  
ATOM   3547    C HSD P 676      11.155 -15.900  40.532  0.00  0.00      PROA  
ATOM   3548    O HSD P 676       9.943 -15.954  40.365  0.00  0.00      PROA  
ATOM   3549    N GLY P 677      11.774 -14.670  40.336  0.00  0.00      PROA  
ATOM   3550   HN GLY P 677      12.751 -14.760  40.512  0.00  0.00      PROA  
ATOM   3551   CA GLY P 677      11.136 -13.458  39.813  0.00  0.00      PROA  
ATOM   3552  HA1 GLY P 677      11.841 -12.665  40.010  0.00  0.00      PROA  
ATOM   3553  HA2 GLY P 677      10.241 -13.237  40.376  0.00  0.00      PROA  
ATOM   3554    C GLY P 677      10.810 -13.386  38.380  0.00  0.00      PROA  
ATOM   3555    O GLY P 677      11.232 -14.108  37.482  0.00  0.00      PROA  
ATOM   3556    N GLU P 678      10.109 -12.226  38.093  0.00  0.00      PROA  
ATOM   3557   HN GLU P 678       9.864 -11.590  38.821  0.00  0.00      PROA  
ATOM   3558   CA GLU P 678       9.733 -11.987  36.732  0.00  0.00      PROA  
ATOM   3559   HA GLU P 678      10.364 -12.523  36.038  0.00  0.00      PROA  
ATOM   3560   CB GLU P 678       8.188 -12.344  36.444  0.00  0.00      PROA  
ATOM   3561  HB1 GLU P 678       7.506 -11.715  37.055  0.00  0.00      PROA  
ATOM   3562  HB2 GLU P 678       7.847 -13.354  36.758  0.00  0.00      PROA  
ATOM   3563   CG GLU P 678       7.773 -12.175  35.006  0.00  0.00      PROA  
ATOM   3564  HG1 GLU P 678       8.202 -12.963  34.351  0.00  0.00      PROA  
ATOM   3565  HG2 GLU P 678       8.031 -11.185  34.574  0.00  0.00      PROA  
ATOM   3566   CD GLU P 678       6.237 -12.220  34.768  0.00  0.00      PROA  
ATOM   3567  OE1 GLU P 678       5.444 -11.326  35.214  0.00  0.00      PROA  
ATOM   3568  OE2 GLU P 678       5.856 -13.142  33.955  0.00  0.00      PROA  
ATOM   3569    C GLU P 678       9.959 -10.457  36.542  0.00  0.00      PROA  
ATOM   3570    O GLU P 678       9.702  -9.685  37.477  0.00  0.00      PROA  
ATOM   3571    N PHE P 679      10.317  -9.994  35.322  0.00  0.00      PROA  
ATOM   3572   HN PHE P 679      10.470 -10.609  34.552  0.00  0.00      PROA  
ATOM   3573   CA PHE P 679      10.385  -8.594  35.006  0.00  0.00      PROA  
ATOM   3574   HA PHE P 679      10.851  -8.150  35.873  0.00  0.00      PROA  
ATOM   3575   CB PHE P 679      11.302  -8.139  33.828  0.00  0.00      PROA  
ATOM   3576  HB1 PHE P 679      11.261  -7.029  33.807  0.00  0.00      PROA  
ATOM   3577  HB2 PHE P 679      11.069  -8.593  32.842  0.00  0.00      PROA  
ATOM   3578   CG PHE P 679      12.715  -8.421  34.072  0.00  0.00      PROA  
ATOM   3579  CD1 PHE P 679      13.279  -9.685  33.832  0.00  0.00      PROA  
ATOM   3580  HD1 PHE P 679      12.609 -10.422  33.416  0.00  0.00      PROA  
ATOM   3581  CE1 PHE P 679      14.537 -10.078  34.303  0.00  0.00      PROA  
ATOM   3582  HE1 PHE P 679      14.948 -11.076  34.301  0.00  0.00      PROA  
ATOM   3583   CZ PHE P 679      15.284  -9.086  35.014  0.00  0.00      PROA  
ATOM   3584   HZ PHE P 679      16.261  -9.364  35.380  0.00  0.00      PROA  
ATOM   3585  CD2 PHE P 679      13.496  -7.438  34.782  0.00  0.00      PROA  
ATOM   3586  HD2 PHE P 679      13.066  -6.452  34.888  0.00  0.00      PROA  
ATOM   3587  CE2 PHE P 679      14.762  -7.799  35.281  0.00  0.00      PROA  
ATOM   3588  HE2 PHE P 679      15.310  -7.068  35.857  0.00  0.00      PROA  
ATOM   3589    C PHE P 679       9.033  -7.846  34.970  0.00  0.00      PROA  
ATOM   3590    O PHE P 679       7.977  -8.434  34.655  0.00  0.00      PROA  
ATOM   3591    N ILE P 680       8.963  -6.539  35.311  0.00  0.00      PROA  
ATOM   3592   HN ILE P 680       9.762  -6.040  35.637  0.00  0.00      PROA  
ATOM   3593   CA ILE P 680       7.760  -5.764  35.234  0.00  0.00      PROA  
ATOM   3594   HA ILE P 680       7.284  -6.021  34.299  0.00  0.00      PROA  
ATOM   3595   CB ILE P 680       6.814  -6.006  36.481  0.00  0.00      PROA  
ATOM   3596   HB ILE P 680       6.719  -7.102  36.633  0.00  0.00      PROA  
ATOM   3597  CG2 ILE P 680       7.342  -5.447  37.872  0.00  0.00      PROA  
ATOM   3598 HG21 ILE P 680       6.566  -5.613  38.649  0.00  0.00      PROA  
ATOM   3599 HG22 ILE P 680       7.589  -4.371  37.745  0.00  0.00      PROA  
ATOM   3600 HG23 ILE P 680       8.221  -6.067  38.149  0.00  0.00      PROA  
ATOM   3601  CG1 ILE P 680       5.382  -5.500  36.260  0.00  0.00      PROA  
ATOM   3602 HG11 ILE P 680       4.968  -5.859  35.294  0.00  0.00      PROA  
ATOM   3603 HG12 ILE P 680       5.407  -4.396  36.141  0.00  0.00      PROA  
ATOM   3604   CD ILE P 680       4.434  -5.909  37.410  0.00  0.00      PROA  
ATOM   3605  HD1 ILE P 680       4.664  -5.562  38.440  0.00  0.00      PROA  
ATOM   3606  HD2 ILE P 680       4.400  -7.016  37.499  0.00  0.00      PROA  
ATOM   3607  HD3 ILE P 680       3.415  -5.547  37.152  0.00  0.00      PROA  
ATOM   3608    C ILE P 680       8.309  -4.296  35.196  0.00  0.00      PROA  
ATOM   3609    O ILE P 680       9.557  -4.101  35.278  0.00  0.00      PROA  
ATOM   3610    N GLY P 681       7.445  -3.240  35.034  0.00  0.00      PROA  
ATOM   3611   HN GLY P 681       6.461  -3.382  35.109  0.00  0.00      PROA  
ATOM   3612   CA GLY P 681       7.897  -1.854  34.853  0.00  0.00      PROA  
ATOM   3613  HA1 GLY P 681       8.901  -1.776  35.244  0.00  0.00      PROA  
ATOM   3614  HA2 GLY P 681       7.150  -1.334  35.434  0.00  0.00      PROA  
ATOM   3615    C GLY P 681       7.990  -1.534  33.444  0.00  0.00      PROA  
ATOM   3616    O GLY P 681       7.474  -2.202  32.532  0.00  0.00      PROA  
ATOM   3617    N SER P 682       8.638  -0.429  33.139  0.00  0.00      PROA  
ATOM   3618   HN SER P 682       9.027   0.207  33.801  0.00  0.00      PROA  
ATOM   3619   CA SER P 682       8.700   0.208  31.839  0.00  0.00      PROA  
ATOM   3620   HA SER P 682       8.258  -0.386  31.053  0.00  0.00      PROA  
ATOM   3621   CB SER P 682       8.074   1.653  31.885  0.00  0.00      PROA  
ATOM   3622  HB1 SER P 682       8.563   2.173  32.737  0.00  0.00      PROA  
ATOM   3623  HB2 SER P 682       6.988   1.461  32.017  0.00  0.00      PROA  
ATOM   3624   OG SER P 682       8.279   2.460  30.743  0.00  0.00      PROA  
ATOM   3625  HG1 SER P 682       7.534   2.400  30.141  0.00  0.00      PROA  
ATOM   3626    C SER P 682      10.163   0.381  31.450  0.00  0.00      PROA  
ATOM   3627    O SER P 682      11.031   0.485  32.341  0.00  0.00      PROA  
ATOM   3628    N ALA P 683      10.493   0.408  30.112  0.00  0.00      PROA  
ATOM   3629   HN ALA P 683       9.746   0.581  29.475  0.00  0.00      PROA  
ATOM   3630   CA ALA P 683      11.851   0.385  29.614  0.00  0.00      PROA  
ATOM   3631   HA ALA P 683      11.726   0.477  28.545  0.00  0.00      PROA  
ATOM   3632   CB ALA P 683      12.793   1.449  30.196  0.00  0.00      PROA  
ATOM   3633  HB1 ALA P 683      13.063   1.182  31.240  0.00  0.00      PROA  
ATOM   3634  HB2 ALA P 683      12.178   2.374  30.179  0.00  0.00      PROA  
ATOM   3635  HB3 ALA P 683      13.668   1.627  29.534  0.00  0.00      PROA  
ATOM   3636    C ALA P 683      12.379  -1.023  29.770  0.00  0.00      PROA  
ATOM   3637    O ALA P 683      13.591  -1.197  29.763  0.00  0.00      PROA  
ATOM   3638    N CYS P 684      11.506  -2.144  29.759  0.00  0.00      PROA  
ATOM   3639   HN CYS P 684      10.522  -2.028  29.869  0.00  0.00      PROA  
ATOM   3640   CA CYS P 684      11.984  -3.422  29.513  0.00  0.00      PROA  
ATOM   3641   HA CYS P 684      12.945  -3.581  29.979  0.00  0.00      PROA  
ATOM   3642   CB CYS P 684      11.054  -4.400  30.149  0.00  0.00      PROA  
ATOM   3643  HB1 CYS P 684      10.138  -4.581  29.546  0.00  0.00      PROA  
ATOM   3644  HB2 CYS P 684      11.498  -5.402  29.971  0.00  0.00      PROA  
ATOM   3645   SG CYS P 684      10.649  -4.221  31.849  0.00  0.00      PROA  
ATOM   3646    C CYS P 684      12.145  -3.798  28.059  0.00  0.00      PROA  
ATOM   3647    O CYS P 684      11.347  -3.505  27.207  0.00  0.00      PROA  
ATOM   3648    N GLY P 685      13.229  -4.542  27.739  0.00  0.00      PROA  
ATOM   3649   HN GLY P 685      13.899  -4.907  28.381  0.00  0.00      PROA  
ATOM   3650   CA GLY P 685      13.410  -5.002  26.398  0.00  0.00      PROA  
ATOM   3651  HA1 GLY P 685      14.468  -4.952  26.185  0.00  0.00      PROA  
ATOM   3652  HA2 GLY P 685      12.890  -4.496  25.599  0.00  0.00      PROA  
ATOM   3653    C GLY P 685      12.862  -6.442  26.313  0.00  0.00      PROA  
ATOM   3654    O GLY P 685      11.889  -6.808  26.905  0.00  0.00      PROA  
ATOM   3655    N HSD P 686      13.510  -7.240  25.470  0.00  0.00      PROA  
ATOM   3656   HN HSD P 686      14.368  -6.932  25.067  0.00  0.00      PROA  
ATOM   3657   CA HSD P 686      13.095  -8.622  25.115  0.00  0.00      PROA  
ATOM   3658   HA HSD P 686      12.047  -8.721  25.356  0.00  0.00      PROA  
ATOM   3659   CB HSD P 686      13.390  -8.984  23.586  0.00  0.00      PROA  
ATOM   3660  HB1 HSD P 686      13.073 -10.011  23.305  0.00  0.00      PROA  
ATOM   3661  HB2 HSD P 686      14.460  -8.771  23.378  0.00  0.00      PROA  
ATOM   3662  ND1 HSD P 686      11.356  -7.831  22.659  0.00  0.00      PROA  
ATOM   3663  HD1 HSD P 686      10.627  -8.336  23.121  0.00  0.00      PROA  
ATOM   3664   CG HSD P 686      12.713  -8.015  22.647  0.00  0.00      PROA  
ATOM   3665  CE1 HSD P 686      11.090  -6.979  21.654  0.00  0.00      PROA  
ATOM   3666  HE1 HSD P 686      10.040  -6.776  21.443  0.00  0.00      PROA  
ATOM   3667  NE2 HSD P 686      12.173  -6.638  20.930  0.00  0.00      PROA  
ATOM   3668  CD2 HSD P 686      13.186  -7.345  21.560  0.00  0.00      PROA  
ATOM   3669  HD2 HSD P 686      14.199  -7.349  21.175  0.00  0.00      PROA  
ATOM   3670    C HSD P 686      13.813  -9.547  26.001  0.00  0.00      PROA  
ATOM   3671    O HSD P 686      13.476 -10.714  25.993  0.00  0.00      PROA  
ATOM   3672    N HSD P 687      14.877  -9.102  26.786  0.00  0.00      PROA  
ATOM   3673   HN HSD P 687      15.202  -8.163  26.705  0.00  0.00      PROA  
ATOM   3674   CA HSD P 687      15.774 -10.052  27.461  0.00  0.00      PROA  
ATOM   3675   HA HSD P 687      15.313 -10.991  27.729  0.00  0.00      PROA  
ATOM   3676   CB HSD P 687      17.025 -10.334  26.640  0.00  0.00      PROA  
ATOM   3677  HB1 HSD P 687      17.563  -9.370  26.512  0.00  0.00      PROA  
ATOM   3678  HB2 HSD P 687      16.688 -10.658  25.632  0.00  0.00      PROA  
ATOM   3679  ND1 HSD P 687      18.453 -12.464  26.430  0.00  0.00      PROA  
ATOM   3680  HD1 HSD P 687      18.280 -12.610  25.456  0.00  0.00      PROA  
ATOM   3681   CG HSD P 687      17.963 -11.441  27.196  0.00  0.00      PROA  
ATOM   3682  CE1 HSD P 687      19.295 -13.180  27.194  0.00  0.00      PROA  
ATOM   3683  HE1 HSD P 687      19.779 -14.027  26.707  0.00  0.00      PROA  
ATOM   3684  NE2 HSD P 687      19.408 -12.677  28.409  0.00  0.00      PROA  
ATOM   3685  CD2 HSD P 687      18.645 -11.552  28.426  0.00  0.00      PROA  
ATOM   3686  HD2 HSD P 687      18.753 -10.944  29.316  0.00  0.00      PROA  
ATOM   3687    C HSD P 687      16.016  -9.368  28.765  0.00  0.00      PROA  
ATOM   3688    O HSD P 687      17.141  -9.108  29.024  0.00  0.00      PROA  
ATOM   3689    N GLY P 688      14.939  -9.001  29.530  0.00  0.00      PROA  
ATOM   3690   HN GLY P 688      14.097  -9.359  29.134  0.00  0.00      PROA  
ATOM   3691   CA GLY P 688      14.947  -8.232  30.741  0.00  0.00      PROA  
ATOM   3692  HA1 GLY P 688      15.790  -8.635  31.284  0.00  0.00      PROA  
ATOM   3693  HA2 GLY P 688      14.086  -8.597  31.281  0.00  0.00      PROA  
ATOM   3694    C GLY P 688      14.942  -6.790  30.443  0.00  0.00      PROA  
ATOM   3695    O GLY P 688      14.312  -6.375  29.503  0.00  0.00      PROA  
ATOM   3696    N PRO P 689      15.620  -6.009  31.212  0.00  0.00      PROA  
ATOM   3697   CD PRO P 689      16.358  -6.459  32.382  0.00  0.00      PROA  
ATOM   3698  HD1 PRO P 689      17.356  -6.773  32.008  0.00  0.00      PROA  
ATOM   3699  HD2 PRO P 689      15.933  -7.283  32.995  0.00  0.00      PROA  
ATOM   3700   CA PRO P 689      15.829  -4.547  31.044  0.00  0.00      PROA  
ATOM   3701   HA PRO P 689      14.865  -4.062  30.999  0.00  0.00      PROA  
ATOM   3702   CB PRO P 689      16.795  -4.139  32.231  0.00  0.00      PROA  
ATOM   3703  HB1 PRO P 689      16.479  -3.081  32.354  0.00  0.00      PROA  
ATOM   3704  HB2 PRO P 689      17.820  -4.084  31.805  0.00  0.00      PROA  
ATOM   3705   CG PRO P 689      16.523  -5.228  33.250  0.00  0.00      PROA  
ATOM   3706  HG1 PRO P 689      17.352  -5.409  33.967  0.00  0.00      PROA  
ATOM   3707  HG2 PRO P 689      15.542  -4.981  33.709  0.00  0.00      PROA  
ATOM   3708    C PRO P 689      16.496  -4.160  29.779  0.00  0.00      PROA  
ATOM   3709    O PRO P 689      17.395  -4.850  29.339  0.00  0.00      PROA  
ATOM   3710    N TYR P 690      16.055  -3.048  29.192  0.00  0.00      PROA  
ATOM   3711   HN TYR P 690      15.390  -2.463  29.652  0.00  0.00      PROA  
ATOM   3712   CA TYR P 690      16.570  -2.580  27.928  0.00  0.00      PROA  
ATOM   3713   HA TYR P 690      16.299  -3.413  27.297  0.00  0.00      PROA  
ATOM   3714   CB TYR P 690      15.713  -1.347  27.390  0.00  0.00      PROA  
ATOM   3715  HB1 TYR P 690      15.667  -0.533  28.144  0.00  0.00      PROA  
ATOM   3716  HB2 TYR P 690      14.690  -1.698  27.135  0.00  0.00      PROA  
ATOM   3717   CG TYR P 690      16.186  -0.711  26.074  0.00  0.00      PROA  
ATOM   3718  CD1 TYR P 690      16.965   0.424  26.142  0.00  0.00      PROA  
ATOM   3719  HD1 TYR P 690      17.367   0.849  27.049  0.00  0.00      PROA  
ATOM   3720  CE1 TYR P 690      17.317   1.130  24.951  0.00  0.00      PROA  
ATOM   3721  HE1 TYR P 690      17.911   2.021  25.089  0.00  0.00      PROA  
ATOM   3722   CZ TYR P 690      16.897   0.597  23.685  0.00  0.00      PROA  
ATOM   3723   OH TYR P 690      17.050   1.431  22.520  0.00  0.00      PROA  
ATOM   3724   HH TYR P 690      17.547   2.227  22.722  0.00  0.00      PROA  
ATOM   3725  CD2 TYR P 690      15.793  -1.286  24.784  0.00  0.00      PROA  
ATOM   3726  HD2 TYR P 690      15.038  -2.057  24.741  0.00  0.00      PROA  
ATOM   3727  CE2 TYR P 690      16.124  -0.609  23.659  0.00  0.00      PROA  
ATOM   3728  HE2 TYR P 690      15.687  -0.932  22.726  0.00  0.00      PROA  
ATOM   3729    C TYR P 690      18.024  -2.244  27.922  0.00  0.00      PROA  
ATOM   3730    O TYR P 690      18.594  -1.570  28.782  0.00  0.00      PROA  
ATOM   3731    N THR P 691      18.718  -2.624  26.826  0.00  0.00      PROA  
ATOM   3732   HN THR P 691      18.253  -3.102  26.085  0.00  0.00      PROA  
ATOM   3733   CA THR P 691      20.107  -2.181  26.531  0.00  0.00      PROA  
ATOM   3734   HA THR P 691      20.337  -1.269  27.061  0.00  0.00      PROA  
ATOM   3735   CB THR P 691      21.195  -3.227  26.823  0.00  0.00      PROA  
ATOM   3736   HB THR P 691      22.141  -2.771  26.461  0.00  0.00      PROA  
ATOM   3737  OG1 THR P 691      20.928  -4.474  26.189  0.00  0.00      PROA  
ATOM   3738  HG1 THR P 691      21.552  -4.513  25.460  0.00  0.00      PROA  
ATOM   3739  CG2 THR P 691      21.482  -3.372  28.283  0.00  0.00      PROA  
ATOM   3740 HG21 THR P 691      22.490  -3.835  28.345  0.00  0.00      PROA  
ATOM   3741 HG22 THR P 691      20.705  -3.967  28.811  0.00  0.00      PROA  
ATOM   3742 HG23 THR P 691      21.569  -2.397  28.807  0.00  0.00      PROA  
ATOM   3743    C THR P 691      19.997  -1.816  25.073  0.00  0.00      PROA  
ATOM   3744    O THR P 691      19.150  -2.496  24.520  0.00  0.00      PROA  
ATOM   3745    N PRO P 692      20.736  -0.906  24.478  0.00  0.00      PROA  
ATOM   3746   CD PRO P 692      21.350   0.280  25.167  0.00  0.00      PROA  
ATOM   3747  HD1 PRO P 692      22.358  -0.095  25.448  0.00  0.00      PROA  
ATOM   3748  HD2 PRO P 692      20.894   0.663  26.105  0.00  0.00      PROA  
ATOM   3749   CA PRO P 692      20.475  -0.552  23.041  0.00  0.00      PROA  
ATOM   3750   HA PRO P 692      19.435  -0.296  22.899  0.00  0.00      PROA  
ATOM   3751   CB PRO P 692      21.263   0.767  22.925  0.00  0.00      PROA  
ATOM   3752  HB1 PRO P 692      20.840   1.413  22.127  0.00  0.00      PROA  
ATOM   3753  HB2 PRO P 692      22.264   0.519  22.511  0.00  0.00      PROA  
ATOM   3754   CG PRO P 692      21.430   1.446  24.260  0.00  0.00      PROA  
ATOM   3755  HG1 PRO P 692      22.406   1.972  24.334  0.00  0.00      PROA  
ATOM   3756  HG2 PRO P 692      20.513   2.068  24.330  0.00  0.00      PROA  
ATOM   3757    C PRO P 692      20.801  -1.487  21.844  0.00  0.00      PROA  
ATOM   3758    O PRO P 692      20.980  -0.964  20.756  0.00  0.00      PROA  
ATOM   3759    N ASP P 693      20.904  -2.811  22.114  0.00  0.00      PROA  
ATOM   3760   HN ASP P 693      20.711  -3.075  23.055  0.00  0.00      PROA  
ATOM   3761   CA ASP P 693      21.340  -3.809  21.156  0.00  0.00      PROA  
ATOM   3762   HA ASP P 693      22.274  -3.436  20.763  0.00  0.00      PROA  
ATOM   3763   CB ASP P 693      21.491  -5.208  21.851  0.00  0.00      PROA  
ATOM   3764  HB1 ASP P 693      21.689  -5.970  21.067  0.00  0.00      PROA  
ATOM   3765  HB2 ASP P 693      20.587  -5.452  22.448  0.00  0.00      PROA  
ATOM   3766   CG ASP P 693      22.446  -5.216  23.006  0.00  0.00      PROA  
ATOM   3767  OD1 ASP P 693      23.315  -6.116  23.058  0.00  0.00      PROA  
ATOM   3768  OD2 ASP P 693      22.311  -4.362  23.940  0.00  0.00      PROA  
ATOM   3769    C ASP P 693      20.312  -3.965  19.994  0.00  0.00      PROA  
ATOM   3770    O ASP P 693      20.694  -4.030  18.791  0.00  0.00      PROA  
ATOM   3771    N VAL P 694      18.990  -4.074  20.272  0.00  0.00      PROA  
ATOM   3772   HN VAL P 694      18.688  -4.065  21.222  0.00  0.00      PROA  
ATOM   3773   CA VAL P 694      18.033  -4.356  19.246  0.00  0.00      PROA  
ATOM   3774   HA VAL P 694      18.326  -5.176  18.606  0.00  0.00      PROA  
ATOM   3775   CB VAL P 694      16.657  -4.598  19.781  0.00  0.00      PROA  
ATOM   3776   HB VAL P 694      16.327  -3.918  20.595  0.00  0.00      PROA  
ATOM   3777  CG1 VAL P 694      15.566  -4.570  18.696  0.00  0.00      PROA  
ATOM   3778 HG11 VAL P 694      15.394  -3.604  18.174  0.00  0.00      PROA  
ATOM   3779 HG12 VAL P 694      14.568  -4.657  19.176  0.00  0.00      PROA  
ATOM   3780 HG13 VAL P 694      15.482  -5.399  17.962  0.00  0.00      PROA  
ATOM   3781  CG2 VAL P 694      16.740  -6.020  20.390  0.00  0.00      PROA  
ATOM   3782 HG21 VAL P 694      17.650  -6.056  21.027  0.00  0.00      PROA  
ATOM   3783 HG22 VAL P 694      16.771  -6.581  19.431  0.00  0.00      PROA  
ATOM   3784 HG23 VAL P 694      15.905  -6.269  21.080  0.00  0.00      PROA  
ATOM   3785    C VAL P 694      17.958  -3.291  18.127  0.00  0.00      PROA  
ATOM   3786    O VAL P 694      17.914  -3.593  16.871  0.00  0.00      PROA  
ATOM   3787    N LEU P 695      17.935  -2.015  18.458  0.00  0.00      PROA  
ATOM   3788   HN LEU P 695      18.047  -1.691  19.394  0.00  0.00      PROA  
ATOM   3789   CA LEU P 695      17.823  -0.959  17.536  0.00  0.00      PROA  
ATOM   3790   HA LEU P 695      16.990  -1.138  16.872  0.00  0.00      PROA  
ATOM   3791   CB LEU P 695      17.720   0.396  18.319  0.00  0.00      PROA  
ATOM   3792  HB1 LEU P 695      18.550   0.507  19.048  0.00  0.00      PROA  
ATOM   3793  HB2 LEU P 695      16.795   0.277  18.923  0.00  0.00      PROA  
ATOM   3794   CG LEU P 695      17.521   1.700  17.544  0.00  0.00      PROA  
ATOM   3795   HG LEU P 695      18.469   1.922  17.009  0.00  0.00      PROA  
ATOM   3796  CD1 LEU P 695      16.383   1.507  16.532  0.00  0.00      PROA  
ATOM   3797 HD11 LEU P 695      15.457   1.047  16.939  0.00  0.00      PROA  
ATOM   3798 HD12 LEU P 695      16.738   0.929  15.651  0.00  0.00      PROA  
ATOM   3799 HD13 LEU P 695      16.041   2.506  16.188  0.00  0.00      PROA  
ATOM   3800  CD2 LEU P 695      17.198   2.826  18.483  0.00  0.00      PROA  
ATOM   3801 HD21 LEU P 695      18.095   3.147  19.054  0.00  0.00      PROA  
ATOM   3802 HD22 LEU P 695      16.384   2.492  19.162  0.00  0.00      PROA  
ATOM   3803 HD23 LEU P 695      16.840   3.744  17.969  0.00  0.00      PROA  
ATOM   3804    C LEU P 695      19.023  -0.738  16.631  0.00  0.00      PROA  
ATOM   3805    O LEU P 695      18.947  -0.562  15.434  0.00  0.00      PROA  
ATOM   3806    N PHE P 696      20.276  -0.860  17.174  0.00  0.00      PROA  
ATOM   3807   HN PHE P 696      20.281  -1.025  18.157  0.00  0.00      PROA  
ATOM   3808   CA PHE P 696      21.470  -0.958  16.336  0.00  0.00      PROA  
ATOM   3809   HA PHE P 696      21.599  -0.070  15.734  0.00  0.00      PROA  
ATOM   3810   CB PHE P 696      22.579  -1.131  17.448  0.00  0.00      PROA  
ATOM   3811  HB1 PHE P 696      22.278  -2.027  18.032  0.00  0.00      PROA  
ATOM   3812  HB2 PHE P 696      22.558  -0.242  18.113  0.00  0.00      PROA  
ATOM   3813   CG PHE P 696      23.991  -1.186  16.933  0.00  0.00      PROA  
ATOM   3814  CD1 PHE P 696      24.766  -2.371  17.074  0.00  0.00      PROA  
ATOM   3815  HD1 PHE P 696      24.452  -3.267  17.589  0.00  0.00      PROA  
ATOM   3816  CE1 PHE P 696      26.112  -2.350  16.752  0.00  0.00      PROA  
ATOM   3817  HE1 PHE P 696      26.848  -3.126  16.900  0.00  0.00      PROA  
ATOM   3818   CZ PHE P 696      26.645  -1.166  16.173  0.00  0.00      PROA  
ATOM   3819   HZ PHE P 696      27.678  -1.151  15.861  0.00  0.00      PROA  
ATOM   3820  CD2 PHE P 696      24.472  -0.076  16.358  0.00  0.00      PROA  
ATOM   3821  HD2 PHE P 696      23.872   0.754  16.017  0.00  0.00      PROA  
ATOM   3822  CE2 PHE P 696      25.813  -0.027  16.013  0.00  0.00      PROA  
ATOM   3823  HE2 PHE P 696      26.246   0.866  15.588  0.00  0.00      PROA  
ATOM   3824    C PHE P 696      21.490  -2.114  15.260  0.00  0.00      PROA  
ATOM   3825    O PHE P 696      21.802  -1.965  14.054  0.00  0.00      PROA  
ATOM   3826    N TRP P 697      21.078  -3.325  15.672  0.00  0.00      PROA  
ATOM   3827   HN TRP P 697      21.092  -3.588  16.633  0.00  0.00      PROA  
ATOM   3828   CA TRP P 697      20.865  -4.403  14.765  0.00  0.00      PROA  
ATOM   3829   HA TRP P 697      21.802  -4.568  14.253  0.00  0.00      PROA  
ATOM   3830   CB TRP P 697      20.553  -5.674  15.684  0.00  0.00      PROA  
ATOM   3831  HB1 TRP P 697      19.807  -5.328  16.431  0.00  0.00      PROA  
ATOM   3832  HB2 TRP P 697      21.551  -5.861  16.135  0.00  0.00      PROA  
ATOM   3833   CG TRP P 697      20.125  -6.900  14.896  0.00  0.00      PROA  
ATOM   3834  CD1 TRP P 697      18.956  -7.596  15.243  0.00  0.00      PROA  
ATOM   3835  HD1 TRP P 697      18.361  -7.378  16.118  0.00  0.00      PROA  
ATOM   3836  NE1 TRP P 697      18.807  -8.733  14.445  0.00  0.00      PROA  
ATOM   3837  HE1 TRP P 697      18.325  -9.542  14.701  0.00  0.00      PROA  
ATOM   3838  CE2 TRP P 697      19.805  -8.756  13.559  0.00  0.00      PROA  
ATOM   3839  CD2 TRP P 697      20.608  -7.546  13.709  0.00  0.00      PROA  
ATOM   3840  CE3 TRP P 697      21.537  -7.227  12.751  0.00  0.00      PROA  
ATOM   3841  HE3 TRP P 697      22.095  -6.307  12.829  0.00  0.00      PROA  
ATOM   3842  CZ3 TRP P 697      21.711  -8.108  11.649  0.00  0.00      PROA  
ATOM   3843  HZ3 TRP P 697      22.398  -7.731  10.905  0.00  0.00      PROA  
ATOM   3844  CZ2 TRP P 697      20.005  -9.691  12.474  0.00  0.00      PROA  
ATOM   3845  HZ2 TRP P 697      19.527 -10.657  12.406  0.00  0.00      PROA  
ATOM   3846  CH2 TRP P 697      21.047  -9.388  11.573  0.00  0.00      PROA  
ATOM   3847  HH2 TRP P 697      21.374 -10.067  10.799  0.00  0.00      PROA  
ATOM   3848    C TRP P 697      19.823  -4.052  13.669  0.00  0.00      PROA  
ATOM   3849    O TRP P 697      20.085  -4.248  12.442  0.00  0.00      PROA  
ATOM   3850    N SER P 698      18.695  -3.462  14.063  0.00  0.00      PROA  
ATOM   3851   HN SER P 698      18.552  -3.235  15.024  0.00  0.00      PROA  
ATOM   3852   CA SER P 698      17.684  -2.911  13.128  0.00  0.00      PROA  
ATOM   3853   HA SER P 698      17.432  -3.703  12.438  0.00  0.00      PROA  
ATOM   3854   CB SER P 698      16.495  -2.458  13.886  0.00  0.00      PROA  
ATOM   3855  HB1 SER P 698      15.683  -2.068  13.236  0.00  0.00      PROA  
ATOM   3856  HB2 SER P 698      16.776  -1.670  14.618  0.00  0.00      PROA  
ATOM   3857   OG SER P 698      15.976  -3.453  14.711  0.00  0.00      PROA  
ATOM   3858  HG1 SER P 698      16.708  -3.708  15.278  0.00  0.00      PROA  
ATOM   3859    C SER P 698      18.162  -1.855  12.186  0.00  0.00      PROA  
ATOM   3860    O SER P 698      17.800  -1.811  11.035  0.00  0.00      PROA  
ATOM   3861    N CYS P 699      19.000  -0.945  12.649  0.00  0.00      PROA  
ATOM   3862   HN CYS P 699      19.242  -0.906  13.615  0.00  0.00      PROA  
ATOM   3863   CA CYS P 699      19.762  -0.123  11.682  0.00  0.00      PROA  
ATOM   3864   HA CYS P 699      19.088   0.385  11.007  0.00  0.00      PROA  
ATOM   3865   CB CYS P 699      20.599   0.863  12.540  0.00  0.00      PROA  
ATOM   3866  HB1 CYS P 699      21.401   0.355  13.117  0.00  0.00      PROA  
ATOM   3867  HB2 CYS P 699      19.936   1.327  13.302  0.00  0.00      PROA  
ATOM   3868   SG CYS P 699      21.487   2.216  11.607  0.00  0.00      PROA  
ATOM   3869  HG1 CYS P 699      20.313   2.761  11.322  0.00  0.00      PROA  
ATOM   3870    C CYS P 699      20.693  -0.800  10.711  0.00  0.00      PROA  
ATOM   3871    O CYS P 699      20.773  -0.392   9.590  0.00  0.00      PROA  
ATOM   3872    N ILE P 700      21.452  -1.792  11.122  0.00  0.00      PROA  
ATOM   3873   HN ILE P 700      21.335  -2.085  12.068  0.00  0.00      PROA  
ATOM   3874   CA ILE P 700      22.368  -2.634  10.430  0.00  0.00      PROA  
ATOM   3875   HA ILE P 700      23.091  -2.046   9.884  0.00  0.00      PROA  
ATOM   3876   CB ILE P 700      23.176  -3.522  11.458  0.00  0.00      PROA  
ATOM   3877   HB ILE P 700      22.528  -3.930  12.263  0.00  0.00      PROA  
ATOM   3878  CG2 ILE P 700      23.851  -4.810  10.815  0.00  0.00      PROA  
ATOM   3879 HG21 ILE P 700      24.239  -5.386  11.682  0.00  0.00      PROA  
ATOM   3880 HG22 ILE P 700      24.690  -4.492  10.160  0.00  0.00      PROA  
ATOM   3881 HG23 ILE P 700      23.237  -5.532  10.235  0.00  0.00      PROA  
ATOM   3882  CG1 ILE P 700      24.209  -2.555  12.102  0.00  0.00      PROA  
ATOM   3883 HG11 ILE P 700      23.745  -1.576  12.351  0.00  0.00      PROA  
ATOM   3884 HG12 ILE P 700      25.059  -2.453  11.394  0.00  0.00      PROA  
ATOM   3885   CD ILE P 700      24.908  -3.051  13.343  0.00  0.00      PROA  
ATOM   3886  HD1 ILE P 700      25.457  -2.205  13.809  0.00  0.00      PROA  
ATOM   3887  HD2 ILE P 700      25.661  -3.823  13.073  0.00  0.00      PROA  
ATOM   3888  HD3 ILE P 700      24.141  -3.431  14.051  0.00  0.00      PROA  
ATOM   3889    C ILE P 700      21.693  -3.463   9.342  0.00  0.00      PROA  
ATOM   3890    O ILE P 700      22.071  -3.353   8.194  0.00  0.00      PROA  
ATOM   3891    N LEU P 701      20.538  -4.088   9.631  0.00  0.00      PROA  
ATOM   3892   HN LEU P 701      20.251  -3.993  10.580  0.00  0.00      PROA  
ATOM   3893   CA LEU P 701      19.656  -4.680   8.662  0.00  0.00      PROA  
ATOM   3894   HA LEU P 701      20.303  -5.453   8.275  0.00  0.00      PROA  
ATOM   3895   CB LEU P 701      18.367  -5.381   9.324  0.00  0.00      PROA  
ATOM   3896  HB1 LEU P 701      17.741  -5.758   8.487  0.00  0.00      PROA  
ATOM   3897  HB2 LEU P 701      17.835  -4.610   9.922  0.00  0.00      PROA  
ATOM   3898   CG LEU P 701      18.697  -6.635  10.147  0.00  0.00      PROA  
ATOM   3899   HG LEU P 701      19.409  -6.333  10.944  0.00  0.00      PROA  
ATOM   3900  CD1 LEU P 701      17.520  -7.031  11.052  0.00  0.00      PROA  
ATOM   3901 HD11 LEU P 701      17.728  -7.933  11.666  0.00  0.00      PROA  
ATOM   3902 HD12 LEU P 701      16.524  -7.154  10.575  0.00  0.00      PROA  
ATOM   3903 HD13 LEU P 701      17.466  -6.151  11.729  0.00  0.00      PROA  
ATOM   3904  CD2 LEU P 701      19.122  -7.836   9.419  0.00  0.00      PROA  
ATOM   3905 HD21 LEU P 701      20.120  -7.645   8.970  0.00  0.00      PROA  
ATOM   3906 HD22 LEU P 701      18.424  -8.149   8.613  0.00  0.00      PROA  
ATOM   3907 HD23 LEU P 701      19.171  -8.701  10.115  0.00  0.00      PROA  
ATOM   3908    C LEU P 701      19.186  -3.697   7.532  0.00  0.00      PROA  
ATOM   3909    O LEU P 701      19.181  -4.089   6.335  0.00  0.00      PROA  
ATOM   3910    N PHE P 702      18.756  -2.460   7.851  0.00  0.00      PROA  
ATOM   3911   HN PHE P 702      18.766  -2.175   8.806  0.00  0.00      PROA  
ATOM   3912   CA PHE P 702      18.466  -1.395   6.855  0.00  0.00      PROA  
ATOM   3913   HA PHE P 702      17.553  -1.715   6.374  0.00  0.00      PROA  
ATOM   3914   CB PHE P 702      17.998  -0.171   7.741  0.00  0.00      PROA  
ATOM   3915  HB1 PHE P 702      18.866   0.223   8.313  0.00  0.00      PROA  
ATOM   3916  HB2 PHE P 702      17.343  -0.508   8.573  0.00  0.00      PROA  
ATOM   3917   CG PHE P 702      17.430   1.028   7.002  0.00  0.00      PROA  
ATOM   3918  CD1 PHE P 702      17.768   2.384   7.281  0.00  0.00      PROA  
ATOM   3919  HD1 PHE P 702      18.603   2.540   7.948  0.00  0.00      PROA  
ATOM   3920  CE1 PHE P 702      17.250   3.484   6.503  0.00  0.00      PROA  
ATOM   3921  HE1 PHE P 702      17.492   4.515   6.716  0.00  0.00      PROA  
ATOM   3922   CZ PHE P 702      16.278   3.222   5.615  0.00  0.00      PROA  
ATOM   3923   HZ PHE P 702      15.713   4.013   5.144  0.00  0.00      PROA  
ATOM   3924  CD2 PHE P 702      16.413   0.794   6.059  0.00  0.00      PROA  
ATOM   3925  HD2 PHE P 702      16.174  -0.209   5.739  0.00  0.00      PROA  
ATOM   3926  CE2 PHE P 702      15.838   1.910   5.409  0.00  0.00      PROA  
ATOM   3927  HE2 PHE P 702      15.076   1.823   4.648  0.00  0.00      PROA  
ATOM   3928    C PHE P 702      19.603  -1.034   5.860  0.00  0.00      PROA  
ATOM   3929    O PHE P 702      19.271  -0.942   4.667  0.00  0.00      PROA  
ATOM   3930    N PHE P 703      20.837  -0.748   6.310  0.00  0.00      PROA  
ATOM   3931   HN PHE P 703      21.031  -0.662   7.284  0.00  0.00      PROA  
ATOM   3932   CA PHE P 703      21.989  -0.504   5.405  0.00  0.00      PROA  
ATOM   3933   HA PHE P 703      21.558   0.202   4.710  0.00  0.00      PROA  
ATOM   3934   CB PHE P 703      23.147   0.114   6.143  0.00  0.00      PROA  
ATOM   3935  HB1 PHE P 703      24.069   0.035   5.527  0.00  0.00      PROA  
ATOM   3936  HB2 PHE P 703      23.333  -0.341   7.140  0.00  0.00      PROA  
ATOM   3937   CG PHE P 703      22.791   1.582   6.325  0.00  0.00      PROA  
ATOM   3938  CD1 PHE P 703      22.699   2.498   5.213  0.00  0.00      PROA  
ATOM   3939  HD1 PHE P 703      22.918   2.062   4.250  0.00  0.00      PROA  
ATOM   3940  CE1 PHE P 703      22.591   3.825   5.415  0.00  0.00      PROA  
ATOM   3941  HE1 PHE P 703      22.597   4.530   4.597  0.00  0.00      PROA  
ATOM   3942   CZ PHE P 703      22.474   4.310   6.775  0.00  0.00      PROA  
ATOM   3943   HZ PHE P 703      22.444   5.370   6.979  0.00  0.00      PROA  
ATOM   3944  CD2 PHE P 703      22.651   2.086   7.654  0.00  0.00      PROA  
ATOM   3945  HD2 PHE P 703      22.647   1.450   8.527  0.00  0.00      PROA  
ATOM   3946  CE2 PHE P 703      22.448   3.447   7.833  0.00  0.00      PROA  
ATOM   3947  HE2 PHE P 703      22.331   3.796   8.848  0.00  0.00      PROA  
ATOM   3948    C PHE P 703      22.361  -1.790   4.704  0.00  0.00      PROA  
ATOM   3949    O PHE P 703      22.576  -1.738   3.448  0.00  0.00      PROA  
ATOM   3950    N ALA P 704      22.299  -2.933   5.358  0.00  0.00      PROA  
ATOM   3951   HN ALA P 704      22.124  -2.969   6.339  0.00  0.00      PROA  
ATOM   3952   CA ALA P 704      22.511  -4.242   4.756  0.00  0.00      PROA  
ATOM   3953   HA ALA P 704      23.488  -4.177   4.300  0.00  0.00      PROA  
ATOM   3954   CB ALA P 704      22.259  -5.355   5.764  0.00  0.00      PROA  
ATOM   3955  HB1 ALA P 704      22.812  -5.098   6.693  0.00  0.00      PROA  
ATOM   3956  HB2 ALA P 704      22.718  -6.275   5.344  0.00  0.00      PROA  
ATOM   3957  HB3 ALA P 704      21.178  -5.490   5.982  0.00  0.00      PROA  
ATOM   3958    C ALA P 704      21.665  -4.510   3.556  0.00  0.00      PROA  
ATOM   3959    O ALA P 704      22.157  -5.100   2.574  0.00  0.00      PROA  
ATOM   3960    N THR P 705      20.354  -4.202   3.545  0.00  0.00      PROA  
ATOM   3961   HN THR P 705      20.080  -3.845   4.435  0.00  0.00      PROA  
ATOM   3962   CA THR P 705      19.405  -4.230   2.455  0.00  0.00      PROA  
ATOM   3963   HA THR P 705      19.375  -5.264   2.146  0.00  0.00      PROA  
ATOM   3964   CB THR P 705      18.014  -3.696   2.904  0.00  0.00      PROA  
ATOM   3965   HB THR P 705      18.051  -2.754   3.492  0.00  0.00      PROA  
ATOM   3966  OG1 THR P 705      17.308  -4.700   3.638  0.00  0.00      PROA  
ATOM   3967  HG1 THR P 705      17.281  -4.377   4.541  0.00  0.00      PROA  
ATOM   3968  CG2 THR P 705      17.204  -3.508   1.712  0.00  0.00      PROA  
ATOM   3969 HG21 THR P 705      16.137  -3.315   1.956  0.00  0.00      PROA  
ATOM   3970 HG22 THR P 705      17.201  -4.419   1.075  0.00  0.00      PROA  
ATOM   3971 HG23 THR P 705      17.536  -2.710   1.015  0.00  0.00      PROA  
ATOM   3972    C THR P 705      19.968  -3.490   1.215  0.00  0.00      PROA  
ATOM   3973    O THR P 705      20.121  -4.041   0.135  0.00  0.00      PROA  
ATOM   3974    N PHE P 706      20.306  -2.190   1.364  0.00  0.00      PROA  
ATOM   3975   HN PHE P 706      20.397  -1.797   2.276  0.00  0.00      PROA  
ATOM   3976   CA PHE P 706      20.956  -1.394   0.326  0.00  0.00      PROA  
ATOM   3977   HA PHE P 706      20.274  -1.501  -0.505  0.00  0.00      PROA  
ATOM   3978   CB PHE P 706      20.999   0.073   0.855  0.00  0.00      PROA  
ATOM   3979  HB1 PHE P 706      21.572   0.801   0.240  0.00  0.00      PROA  
ATOM   3980  HB2 PHE P 706      21.328   0.042   1.916  0.00  0.00      PROA  
ATOM   3981   CG PHE P 706      19.568   0.604   0.859  0.00  0.00      PROA  
ATOM   3982  CD1 PHE P 706      18.782   0.580  -0.298  0.00  0.00      PROA  
ATOM   3983  HD1 PHE P 706      19.257   0.275  -1.219  0.00  0.00      PROA  
ATOM   3984  CE1 PHE P 706      17.457   1.074  -0.335  0.00  0.00      PROA  
ATOM   3985  HE1 PHE P 706      16.844   1.087  -1.224  0.00  0.00      PROA  
ATOM   3986   CZ PHE P 706      16.858   1.498   0.884  0.00  0.00      PROA  
ATOM   3987   HZ PHE P 706      15.841   1.859   0.915  0.00  0.00      PROA  
ATOM   3988  CD2 PHE P 706      18.942   1.130   2.042  0.00  0.00      PROA  
ATOM   3989  HD2 PHE P 706      19.558   1.012   2.921  0.00  0.00      PROA  
ATOM   3990  CE2 PHE P 706      17.610   1.602   2.064  0.00  0.00      PROA  
ATOM   3991  HE2 PHE P 706      17.109   1.876   2.981  0.00  0.00      PROA  
ATOM   3992    C PHE P 706      22.313  -1.829  -0.236  0.00  0.00      PROA  
ATOM   3993    O PHE P 706      22.549  -1.897  -1.449  0.00  0.00      PROA  
ATOM   3994    N ILE P 707      23.293  -2.153   0.699  0.00  0.00      PROA  
ATOM   3995   HN ILE P 707      23.094  -2.009   1.665  0.00  0.00      PROA  
ATOM   3996   CA ILE P 707      24.551  -2.776   0.467  0.00  0.00      PROA  
ATOM   3997   HA ILE P 707      25.125  -2.137  -0.188  0.00  0.00      PROA  
ATOM   3998   CB ILE P 707      25.316  -2.950   1.786  0.00  0.00      PROA  
ATOM   3999   HB ILE P 707      24.571  -3.389   2.483  0.00  0.00      PROA  
ATOM   4000  CG2 ILE P 707      26.394  -4.084   1.765  0.00  0.00      PROA  
ATOM   4001 HG21 ILE P 707      26.031  -5.113   1.556  0.00  0.00      PROA  
ATOM   4002 HG22 ILE P 707      26.932  -4.215   2.728  0.00  0.00      PROA  
ATOM   4003 HG23 ILE P 707      27.114  -3.645   1.043  0.00  0.00      PROA  
ATOM   4004  CG1 ILE P 707      25.889  -1.584   2.255  0.00  0.00      PROA  
ATOM   4005 HG11 ILE P 707      26.563  -1.810   3.109  0.00  0.00      PROA  
ATOM   4006 HG12 ILE P 707      25.043  -0.986   2.655  0.00  0.00      PROA  
ATOM   4007   CD ILE P 707      26.772  -0.881   1.238  0.00  0.00      PROA  
ATOM   4008  HD1 ILE P 707      26.205  -0.393   0.416  0.00  0.00      PROA  
ATOM   4009  HD2 ILE P 707      27.460  -1.582   0.719  0.00  0.00      PROA  
ATOM   4010  HD3 ILE P 707      27.346  -0.165   1.864  0.00  0.00      PROA  
ATOM   4011    C ILE P 707      24.469  -4.081  -0.238  0.00  0.00      PROA  
ATOM   4012    O ILE P 707      25.123  -4.237  -1.324  0.00  0.00      PROA  
ATOM   4013    N VAL P 708      23.611  -5.050   0.167  0.00  0.00      PROA  
ATOM   4014   HN VAL P 708      23.099  -4.932   1.014  0.00  0.00      PROA  
ATOM   4015   CA VAL P 708      23.365  -6.311  -0.503  0.00  0.00      PROA  
ATOM   4016   HA VAL P 708      24.378  -6.627  -0.703  0.00  0.00      PROA  
ATOM   4017   CB VAL P 708      22.675  -7.373   0.340  0.00  0.00      PROA  
ATOM   4018   HB VAL P 708      21.822  -6.825   0.793  0.00  0.00      PROA  
ATOM   4019  CG1 VAL P 708      22.181  -8.541  -0.491  0.00  0.00      PROA  
ATOM   4020 HG11 VAL P 708      22.977  -9.239  -0.826  0.00  0.00      PROA  
ATOM   4021 HG12 VAL P 708      21.523  -8.116  -1.279  0.00  0.00      PROA  
ATOM   4022 HG13 VAL P 708      21.572  -9.211   0.153  0.00  0.00      PROA  
ATOM   4023  CG2 VAL P 708      23.687  -7.742   1.412  0.00  0.00      PROA  
ATOM   4024 HG21 VAL P 708      24.714  -7.977   1.058  0.00  0.00      PROA  
ATOM   4025 HG22 VAL P 708      23.366  -8.664   1.942  0.00  0.00      PROA  
ATOM   4026 HG23 VAL P 708      23.846  -6.953   2.177  0.00  0.00      PROA  
ATOM   4027    C VAL P 708      22.817  -6.115  -1.873  0.00  0.00      PROA  
ATOM   4028    O VAL P 708      23.354  -6.544  -2.893  0.00  0.00      PROA  
ATOM   4029    N SER P 709      21.709  -5.362  -2.051  0.00  0.00      PROA  
ATOM   4030   HN SER P 709      21.369  -4.962  -1.203  0.00  0.00      PROA  
ATOM   4031   CA SER P 709      21.015  -5.101  -3.352  0.00  0.00      PROA  
ATOM   4032   HA SER P 709      20.663  -6.077  -3.652  0.00  0.00      PROA  
ATOM   4033   CB SER P 709      19.594  -4.386  -3.173  0.00  0.00      PROA  
ATOM   4034  HB1 SER P 709      18.871  -5.035  -2.634  0.00  0.00      PROA  
ATOM   4035  HB2 SER P 709      19.280  -4.133  -4.208  0.00  0.00      PROA  
ATOM   4036   OG SER P 709      19.820  -3.340  -2.257  0.00  0.00      PROA  
ATOM   4037  HG1 SER P 709      20.017  -3.763  -1.418  0.00  0.00      PROA  
ATOM   4038    C SER P 709      21.893  -4.451  -4.416  0.00  0.00      PROA  
ATOM   4039    O SER P 709      21.800  -4.816  -5.602  0.00  0.00      PROA  
ATOM   4040    N SER P 710      22.673  -3.494  -3.987  0.00  0.00      PROA  
ATOM   4041   HN SER P 710      22.540  -3.213  -3.040  0.00  0.00      PROA  
ATOM   4042   CA SER P 710      23.417  -2.707  -5.012  0.00  0.00      PROA  
ATOM   4043   HA SER P 710      22.811  -2.636  -5.903  0.00  0.00      PROA  
ATOM   4044   CB SER P 710      23.713  -1.275  -4.503  0.00  0.00      PROA  
ATOM   4045  HB1 SER P 710      24.536  -0.717  -4.998  0.00  0.00      PROA  
ATOM   4046  HB2 SER P 710      24.129  -1.341  -3.475  0.00  0.00      PROA  
ATOM   4047   OG SER P 710      22.480  -0.518  -4.501  0.00  0.00      PROA  
ATOM   4048  HG1 SER P 710      22.580  -0.036  -5.325  0.00  0.00      PROA  
ATOM   4049    C SER P 710      24.691  -3.492  -5.386  0.00  0.00      PROA  
ATOM   4050    O SER P 710      25.260  -3.386  -6.448  0.00  0.00      PROA  
ATOM   4051    N THR P 711      25.206  -4.366  -4.467  0.00  0.00      PROA  
ATOM   4052   HN THR P 711      24.878  -4.343  -3.526  0.00  0.00      PROA  
ATOM   4053   CA THR P 711      26.138  -5.469  -4.764  0.00  0.00      PROA  
ATOM   4054   HA THR P 711      27.061  -5.075  -5.160  0.00  0.00      PROA  
ATOM   4055   CB THR P 711      26.458  -6.268  -3.530  0.00  0.00      PROA  
ATOM   4056   HB THR P 711      25.604  -6.789  -3.047  0.00  0.00      PROA  
ATOM   4057  OG1 THR P 711      27.044  -5.457  -2.552  0.00  0.00      PROA  
ATOM   4058  HG1 THR P 711      26.396  -5.010  -2.003  0.00  0.00      PROA  
ATOM   4059  CG2 THR P 711      27.462  -7.398  -3.791  0.00  0.00      PROA  
ATOM   4060 HG21 THR P 711      27.685  -7.717  -2.750  0.00  0.00      PROA  
ATOM   4061 HG22 THR P 711      28.396  -6.980  -4.226  0.00  0.00      PROA  
ATOM   4062 HG23 THR P 711      26.998  -8.243  -4.342  0.00  0.00      PROA  
ATOM   4063    C THR P 711      25.588  -6.382  -5.792  0.00  0.00      PROA  
ATOM   4064    O THR P 711      26.250  -6.721  -6.772  0.00  0.00      PROA  
ATOM   4065    N LEU P 712      24.248  -6.757  -5.739  0.00  0.00      PROA  
ATOM   4066   HN LEU P 712      23.740  -6.439  -4.943  0.00  0.00      PROA  
ATOM   4067   CA LEU P 712      23.533  -7.474  -6.775  0.00  0.00      PROA  
ATOM   4068   HA LEU P 712      24.117  -8.332  -7.075  0.00  0.00      PROA  
ATOM   4069   CB LEU P 712      22.256  -8.068  -6.230  0.00  0.00      PROA  
ATOM   4070  HB1 LEU P 712      21.772  -8.662  -7.034  0.00  0.00      PROA  
ATOM   4071  HB2 LEU P 712      21.611  -7.187  -6.024  0.00  0.00      PROA  
ATOM   4072   CG LEU P 712      22.407  -8.940  -4.987  0.00  0.00      PROA  
ATOM   4073   HG LEU P 712      23.007  -8.377  -4.241  0.00  0.00      PROA  
ATOM   4074  CD1 LEU P 712      20.989  -9.055  -4.414  0.00  0.00      PROA  
ATOM   4075 HD11 LEU P 712      20.563  -8.085  -4.079  0.00  0.00      PROA  
ATOM   4076 HD12 LEU P 712      21.063  -9.736  -3.540  0.00  0.00      PROA  
ATOM   4077 HD13 LEU P 712      20.216  -9.451  -5.107  0.00  0.00      PROA  
ATOM   4078  CD2 LEU P 712      23.149 -10.242  -5.205  0.00  0.00      PROA  
ATOM   4079 HD21 LEU P 712      23.423 -10.795  -4.281  0.00  0.00      PROA  
ATOM   4080 HD22 LEU P 712      24.101 -10.004  -5.725  0.00  0.00      PROA  
ATOM   4081 HD23 LEU P 712      22.568 -11.018  -5.748  0.00  0.00      PROA  
ATOM   4082    C LEU P 712      23.362  -6.779  -8.138  0.00  0.00      PROA  
ATOM   4083    O LEU P 712      23.700  -7.333  -9.111  0.00  0.00      PROA  
ATOM   4084    N LYS P 713      23.074  -5.469  -8.126  0.00  0.00      PROA  
ATOM   4085   HN LYS P 713      22.708  -4.978  -7.340  0.00  0.00      PROA  
ATOM   4086   CA LYS P 713      23.282  -4.665  -9.317  0.00  0.00      PROA  
ATOM   4087   HA LYS P 713      22.613  -5.014 -10.088  0.00  0.00      PROA  
ATOM   4088   CB LYS P 713      22.877  -3.193  -8.947  0.00  0.00      PROA  
ATOM   4089  HB1 LYS P 713      22.973  -2.482  -9.795  0.00  0.00      PROA  
ATOM   4090  HB2 LYS P 713      23.551  -2.790  -8.160  0.00  0.00      PROA  
ATOM   4091   CG LYS P 713      21.427  -3.061  -8.541  0.00  0.00      PROA  
ATOM   4092  HG1 LYS P 713      21.288  -1.983  -8.310  0.00  0.00      PROA  
ATOM   4093  HG2 LYS P 713      21.280  -3.571  -7.564  0.00  0.00      PROA  
ATOM   4094   CD LYS P 713      20.399  -3.616  -9.482  0.00  0.00      PROA  
ATOM   4095  HD1 LYS P 713      20.541  -4.669  -9.805  0.00  0.00      PROA  
ATOM   4096  HD2 LYS P 713      20.514  -2.971 -10.379  0.00  0.00      PROA  
ATOM   4097   CE LYS P 713      18.986  -3.474  -8.942  0.00  0.00      PROA  
ATOM   4098  HE1 LYS P 713      18.833  -4.151  -8.074  0.00  0.00      PROA  
ATOM   4099  HE2 LYS P 713      18.255  -3.787  -9.718  0.00  0.00      PROA  
ATOM   4100   NZ LYS P 713      18.687  -2.107  -8.483  0.00  0.00      PROA  
ATOM   4101  HZ1 LYS P 713      19.437  -1.845  -7.812  0.00  0.00      PROA  
ATOM   4102  HZ2 LYS P 713      17.779  -2.047  -7.981  0.00  0.00      PROA  
ATOM   4103  HZ3 LYS P 713      18.662  -1.535  -9.352  0.00  0.00      PROA  
ATOM   4104    C LYS P 713      24.654  -4.658  -9.863  0.00  0.00      PROA  
ATOM   4105    O LYS P 713      24.900  -4.657 -11.115  0.00  0.00      PROA  
ATOM   4106    N THR P 714      25.672  -4.524  -8.959  0.00  0.00      PROA  
ATOM   4107   HN THR P 714      25.509  -4.350  -7.991  0.00  0.00      PROA  
ATOM   4108   CA THR P 714      27.097  -4.470  -9.352  0.00  0.00      PROA  
ATOM   4109   HA THR P 714      27.204  -3.771 -10.168  0.00  0.00      PROA  
ATOM   4110   CB THR P 714      27.916  -3.905  -8.208  0.00  0.00      PROA  
ATOM   4111   HB THR P 714      27.901  -4.625  -7.362  0.00  0.00      PROA  
ATOM   4112  OG1 THR P 714      27.385  -2.648  -7.750  0.00  0.00      PROA  
ATOM   4113  HG1 THR P 714      26.651  -2.959  -7.215  0.00  0.00      PROA  
ATOM   4114  CG2 THR P 714      29.384  -3.615  -8.699  0.00  0.00      PROA  
ATOM   4115 HG21 THR P 714      29.957  -4.553  -8.861  0.00  0.00      PROA  
ATOM   4116 HG22 THR P 714      29.939  -2.985  -7.972  0.00  0.00      PROA  
ATOM   4117 HG23 THR P 714      29.235  -3.089  -9.667  0.00  0.00      PROA  
ATOM   4118    C THR P 714      27.699  -5.752  -9.839  0.00  0.00      PROA  
ATOM   4119    O THR P 714      28.559  -5.805 -10.682  0.00  0.00      PROA  
ATOM   4120    N PHE P 715      27.182  -6.941  -9.416  0.00  0.00      PROA  
ATOM   4121   HN PHE P 715      26.593  -6.923  -8.611  0.00  0.00      PROA  
ATOM   4122   CA PHE P 715      27.326  -8.160 -10.109  0.00  0.00      PROA  
ATOM   4123   HA PHE P 715      28.395  -8.311 -10.144  0.00  0.00      PROA  
ATOM   4124   CB PHE P 715      26.712  -9.366  -9.401  0.00  0.00      PROA  
ATOM   4125  HB1 PHE P 715      26.558 -10.237 -10.075  0.00  0.00      PROA  
ATOM   4126  HB2 PHE P 715      25.698  -9.116  -9.021  0.00  0.00      PROA  
ATOM   4127   CG PHE P 715      27.614  -9.907  -8.296  0.00  0.00      PROA  
ATOM   4128  CD1 PHE P 715      27.265 -11.206  -7.820  0.00  0.00      PROA  
ATOM   4129  HD1 PHE P 715      26.513 -11.797  -8.322  0.00  0.00      PROA  
ATOM   4130  CE1 PHE P 715      27.773 -11.640  -6.667  0.00  0.00      PROA  
ATOM   4131  HE1 PHE P 715      27.495 -12.631  -6.338  0.00  0.00      PROA  
ATOM   4132   CZ PHE P 715      28.843 -11.013  -6.014  0.00  0.00      PROA  
ATOM   4133   HZ PHE P 715      29.245 -11.487  -5.130  0.00  0.00      PROA  
ATOM   4134  CD2 PHE P 715      28.556  -9.192  -7.516  0.00  0.00      PROA  
ATOM   4135  HD2 PHE P 715      28.756  -8.165  -7.782  0.00  0.00      PROA  
ATOM   4136  CE2 PHE P 715      29.202  -9.758  -6.431  0.00  0.00      PROA  
ATOM   4137  HE2 PHE P 715      30.047  -9.299  -5.941  0.00  0.00      PROA  
ATOM   4138    C PHE P 715      26.959  -8.189 -11.644  0.00  0.00      PROA  
ATOM   4139    O PHE P 715      27.650  -8.810 -12.452  0.00  0.00      PROA  
ATOM   4140    N LYS P 716      25.803  -7.542 -11.946  0.00  0.00      PROA  
ATOM   4141   HN LYS P 716      25.329  -7.066 -11.209  0.00  0.00      PROA  
ATOM   4142   CA LYS P 716      25.310  -7.398 -13.311  0.00  0.00      PROA  
ATOM   4143   HA LYS P 716      25.345  -8.407 -13.694  0.00  0.00      PROA  
ATOM   4144   CB LYS P 716      23.836  -6.912 -13.233  0.00  0.00      PROA  
ATOM   4145  HB1 LYS P 716      23.754  -6.067 -12.517  0.00  0.00      PROA  
ATOM   4146  HB2 LYS P 716      23.181  -7.716 -12.834  0.00  0.00      PROA  
ATOM   4147   CG LYS P 716      23.270  -6.248 -14.535  0.00  0.00      PROA  
ATOM   4148  HG1 LYS P 716      23.875  -5.353 -14.795  0.00  0.00      PROA  
ATOM   4149  HG2 LYS P 716      22.242  -5.871 -14.347  0.00  0.00      PROA  
ATOM   4150   CD LYS P 716      23.054  -7.273 -15.729  0.00  0.00      PROA  
ATOM   4151  HD1 LYS P 716      22.384  -8.123 -15.475  0.00  0.00      PROA  
ATOM   4152  HD2 LYS P 716      24.012  -7.833 -15.790  0.00  0.00      PROA  
ATOM   4153   CE LYS P 716      22.649  -6.451 -16.937  0.00  0.00      PROA  
ATOM   4154  HE1 LYS P 716      23.416  -5.660 -17.081  0.00  0.00      PROA  
ATOM   4155  HE2 LYS P 716      21.741  -5.873 -16.662  0.00  0.00      PROA  
ATOM   4156   NZ LYS P 716      22.530  -7.333 -18.078  0.00  0.00      PROA  
ATOM   4157  HZ1 LYS P 716      21.920  -8.158 -17.909  0.00  0.00      PROA  
ATOM   4158  HZ2 LYS P 716      23.483  -7.662 -18.332  0.00  0.00      PROA  
ATOM   4159  HZ3 LYS P 716      22.188  -6.871 -18.944  0.00  0.00      PROA  
ATOM   4160    C LYS P 716      26.252  -6.506 -14.195  0.00  0.00      PROA  
ATOM   4161    O LYS P 716      26.547  -6.896 -15.368  0.00  0.00      PROA  
ATOM   4162    N THR P 717      26.814  -5.382 -13.688  0.00  0.00      PROA  
ATOM   4163   HN THR P 717      26.558  -5.053 -12.783  0.00  0.00      PROA  
ATOM   4164   CA THR P 717      27.798  -4.484 -14.348  0.00  0.00      PROA  
ATOM   4165   HA THR P 717      27.523  -4.477 -15.392  0.00  0.00      PROA  
ATOM   4166   CB THR P 717      27.769  -3.029 -13.892  0.00  0.00      PROA  
ATOM   4167   HB THR P 717      28.764  -2.604 -14.142  0.00  0.00      PROA  
ATOM   4168  OG1 THR P 717      27.534  -2.880 -12.484  0.00  0.00      PROA  
ATOM   4169  HG1 THR P 717      28.385  -3.127 -12.116  0.00  0.00      PROA  
ATOM   4170  CG2 THR P 717      26.592  -2.230 -14.595  0.00  0.00      PROA  
ATOM   4171 HG21 THR P 717      25.630  -2.708 -14.311  0.00  0.00      PROA  
ATOM   4172 HG22 THR P 717      26.719  -2.215 -15.699  0.00  0.00      PROA  
ATOM   4173 HG23 THR P 717      26.774  -1.218 -14.174  0.00  0.00      PROA  
ATOM   4174    C THR P 717      29.282  -5.027 -14.309  0.00  0.00      PROA  
ATOM   4175    O THR P 717      30.116  -4.782 -15.193  0.00  0.00      PROA  
ATOM   4176    N SER P 718      29.744  -5.774 -13.322  0.00  0.00      PROA  
ATOM   4177   HN SER P 718      29.225  -5.883 -12.477  0.00  0.00      PROA  
ATOM   4178   CA SER P 718      30.732  -6.807 -13.496  0.00  0.00      PROA  
ATOM   4179   HA SER P 718      31.713  -6.402 -13.694  0.00  0.00      PROA  
ATOM   4180   CB SER P 718      30.875  -7.568 -12.113  0.00  0.00      PROA  
ATOM   4181  HB1 SER P 718      29.895  -8.089 -12.059  0.00  0.00      PROA  
ATOM   4182  HB2 SER P 718      31.039  -6.884 -11.252  0.00  0.00      PROA  
ATOM   4183   OG SER P 718      31.853  -8.555 -12.136  0.00  0.00      PROA  
ATOM   4184  HG1 SER P 718      32.681  -8.156 -11.859  0.00  0.00      PROA  
ATOM   4185    C SER P 718      30.395  -7.782 -14.533  0.00  0.00      PROA  
ATOM   4186    O SER P 718      29.244  -8.077 -14.708  0.00  0.00      PROA  
ATOM   4187    N ARG P 719      31.469  -8.285 -15.215  0.00  0.00      PROA  
ATOM   4188   HN ARG P 719      32.394  -8.048 -14.928  0.00  0.00      PROA  
ATOM   4189   CA ARG P 719      31.428  -9.412 -16.050  0.00  0.00      PROA  
ATOM   4190   HA ARG P 719      30.437  -9.835 -16.126  0.00  0.00      PROA  
ATOM   4191   CB ARG P 719      31.793  -9.035 -17.494  0.00  0.00      PROA  
ATOM   4192  HB1 ARG P 719      31.980  -9.936 -18.117  0.00  0.00      PROA  
ATOM   4193  HB2 ARG P 719      32.727  -8.435 -17.530  0.00  0.00      PROA  
ATOM   4194   CG ARG P 719      30.772  -8.096 -18.203  0.00  0.00      PROA  
ATOM   4195  HG1 ARG P 719      30.672  -7.177 -17.587  0.00  0.00      PROA  
ATOM   4196  HG2 ARG P 719      29.749  -8.524 -18.249  0.00  0.00      PROA  
ATOM   4197   CD ARG P 719      31.279  -7.778 -19.604  0.00  0.00      PROA  
ATOM   4198  HD1 ARG P 719      31.467  -8.579 -20.351  0.00  0.00      PROA  
ATOM   4199  HD2 ARG P 719      32.206  -7.171 -19.535  0.00  0.00      PROA  
ATOM   4200   NE ARG P 719      30.357  -6.908 -20.312  0.00  0.00      PROA  
ATOM   4201   HE ARG P 719      30.496  -5.917 -20.326  0.00  0.00      PROA  
ATOM   4202   CZ ARG P 719      29.198  -7.332 -20.762  0.00  0.00      PROA  
ATOM   4203  NH1 ARG P 719      28.800  -8.556 -20.829  0.00  0.00      PROA  
ATOM   4204 HH11 ARG P 719      29.274  -9.280 -20.329  0.00  0.00      PROA  
ATOM   4205 HH12 ARG P 719      27.830  -8.586 -21.069  0.00  0.00      PROA  
ATOM   4206  NH2 ARG P 719      28.388  -6.338 -21.169  0.00  0.00      PROA  
ATOM   4207 HH21 ARG P 719      28.557  -5.395 -20.881  0.00  0.00      PROA  
ATOM   4208 HH22 ARG P 719      27.640  -6.474 -21.818  0.00  0.00      PROA  
ATOM   4209    C ARG P 719      32.136 -10.658 -15.510  0.00  0.00      PROA  
ATOM   4210    O ARG P 719      32.351 -11.562 -16.302  0.00  0.00      PROA  
ATOM   4211    N TYR P 720      32.429 -10.799 -14.219  0.00  0.00      PROA  
ATOM   4212   HN TYR P 720      32.217 -10.104 -13.536  0.00  0.00      PROA  
ATOM   4213   CA TYR P 720      33.185 -11.962 -13.781  0.00  0.00      PROA  
ATOM   4214   HA TYR P 720      34.034 -12.104 -14.433  0.00  0.00      PROA  
ATOM   4215   CB TYR P 720      33.709 -11.702 -12.282  0.00  0.00      PROA  
ATOM   4216  HB1 TYR P 720      32.794 -11.484 -11.690  0.00  0.00      PROA  
ATOM   4217  HB2 TYR P 720      34.398 -10.831 -12.297  0.00  0.00      PROA  
ATOM   4218   CG TYR P 720      34.603 -12.800 -11.818  0.00  0.00      PROA  
ATOM   4219  CD1 TYR P 720      35.706 -13.261 -12.516  0.00  0.00      PROA  
ATOM   4220  HD1 TYR P 720      36.080 -12.798 -13.417  0.00  0.00      PROA  
ATOM   4221  CE1 TYR P 720      36.529 -14.323 -12.008  0.00  0.00      PROA  
ATOM   4222  HE1 TYR P 720      37.488 -14.539 -12.453  0.00  0.00      PROA  
ATOM   4223   CZ TYR P 720      36.083 -15.010 -10.904  0.00  0.00      PROA  
ATOM   4224   OH TYR P 720      36.893 -16.085 -10.504  0.00  0.00      PROA  
ATOM   4225   HH TYR P 720      37.664 -16.181 -11.068  0.00  0.00      PROA  
ATOM   4226  CD2 TYR P 720      34.222 -13.462 -10.586  0.00  0.00      PROA  
ATOM   4227  HD2 TYR P 720      33.313 -13.120 -10.113  0.00  0.00      PROA  
ATOM   4228  CE2 TYR P 720      34.911 -14.662 -10.189  0.00  0.00      PROA  
ATOM   4229  HE2 TYR P 720      34.710 -15.118  -9.231  0.00  0.00      PROA  
ATOM   4230    C TYR P 720      32.321 -13.236 -13.768  0.00  0.00      PROA  
ATOM   4231    O TYR P 720      32.729 -14.244 -14.373  0.00  0.00      PROA  
ATOM   4232    N PHE P 721      31.109 -13.236 -13.116  0.00  0.00      PROA  
ATOM   4233   HN PHE P 721      30.799 -12.381 -12.708  0.00  0.00      PROA  
ATOM   4234   CA PHE P 721      30.239 -14.435 -12.876  0.00  0.00      PROA  
ATOM   4235   HA PHE P 721      30.983 -15.182 -12.642  0.00  0.00      PROA  
ATOM   4236   CB PHE P 721      29.287 -14.143 -11.580  0.00  0.00      PROA  
ATOM   4237  HB1 PHE P 721      28.686 -15.035 -11.297  0.00  0.00      PROA  
ATOM   4238  HB2 PHE P 721      28.566 -13.349 -11.869  0.00  0.00      PROA  
ATOM   4239   CG PHE P 721      30.065 -13.763 -10.318  0.00  0.00      PROA  
ATOM   4240  CD1 PHE P 721      30.061 -12.413  -9.890  0.00  0.00      PROA  
ATOM   4241  HD1 PHE P 721      29.344 -11.797 -10.412  0.00  0.00      PROA  
ATOM   4242  CE1 PHE P 721      30.868 -11.938  -8.821  0.00  0.00      PROA  
ATOM   4243  HE1 PHE P 721      30.825 -10.897  -8.538  0.00  0.00      PROA  
ATOM   4244   CZ PHE P 721      31.688 -12.824  -8.142  0.00  0.00      PROA  
ATOM   4245   HZ PHE P 721      32.308 -12.530  -7.308  0.00  0.00      PROA  
ATOM   4246  CD2 PHE P 721      30.907 -14.627  -9.632  0.00  0.00      PROA  
ATOM   4247  HD2 PHE P 721      30.981 -15.684  -9.844  0.00  0.00      PROA  
ATOM   4248  CE2 PHE P 721      31.647 -14.168  -8.516  0.00  0.00      PROA  
ATOM   4249  HE2 PHE P 721      32.211 -14.922  -7.986  0.00  0.00      PROA  
ATOM   4250    C PHE P 721      29.621 -14.943 -14.214  0.00  0.00      PROA  
ATOM   4251    O PHE P 721      29.463 -14.192 -15.189  0.00  0.00      PROA  
ATOM   4252    N PRO P 722      29.323 -16.244 -14.305  0.00  0.00      PROA  
ATOM   4253   CD PRO P 722      29.503 -17.248 -13.248  0.00  0.00      PROA  
ATOM   4254  HD1 PRO P 722      29.025 -16.751 -12.377  0.00  0.00      PROA  
ATOM   4255  HD2 PRO P 722      30.587 -17.292 -13.010  0.00  0.00      PROA  
ATOM   4256   CA PRO P 722      28.422 -16.778 -15.333  0.00  0.00      PROA  
ATOM   4257   HA PRO P 722      28.988 -16.803 -16.252  0.00  0.00      PROA  
ATOM   4258   CB PRO P 722      27.978 -18.159 -14.803  0.00  0.00      PROA  
ATOM   4259  HB1 PRO P 722      28.044 -18.951 -15.579  0.00  0.00      PROA  
ATOM   4260  HB2 PRO P 722      27.001 -18.086 -14.280  0.00  0.00      PROA  
ATOM   4261   CG PRO P 722      29.026 -18.546 -13.750  0.00  0.00      PROA  
ATOM   4262  HG1 PRO P 722      28.534 -19.016 -12.871  0.00  0.00      PROA  
ATOM   4263  HG2 PRO P 722      29.868 -19.212 -14.036  0.00  0.00      PROA  
ATOM   4264    C PRO P 722      27.252 -15.880 -15.794  0.00  0.00      PROA  
ATOM   4265    O PRO P 722      26.605 -15.184 -14.936  0.00  0.00      PROA  
ATOM   4266    N THR P 723      26.922 -15.852 -17.081  0.00  0.00      PROA  
ATOM   4267   HN THR P 723      27.514 -16.292 -17.752  0.00  0.00      PROA  
ATOM   4268   CA THR P 723      25.886 -15.070 -17.773  0.00  0.00      PROA  
ATOM   4269   HA THR P 723      26.075 -14.018 -17.619  0.00  0.00      PROA  
ATOM   4270   CB THR P 723      25.787 -15.328 -19.240  0.00  0.00      PROA  
ATOM   4271   HB THR P 723      25.735 -16.427 -19.396  0.00  0.00      PROA  
ATOM   4272  OG1 THR P 723      26.944 -14.786 -19.864  0.00  0.00      PROA  
ATOM   4273  HG1 THR P 723      27.422 -15.491 -20.307  0.00  0.00      PROA  
ATOM   4274  CG2 THR P 723      24.551 -14.702 -19.841  0.00  0.00      PROA  
ATOM   4275 HG21 THR P 723      23.575 -15.175 -19.599  0.00  0.00      PROA  
ATOM   4276 HG22 THR P 723      24.540 -14.686 -20.952  0.00  0.00      PROA  
ATOM   4277 HG23 THR P 723      24.484 -13.631 -19.551  0.00  0.00      PROA  
ATOM   4278    C THR P 723      24.516 -15.342 -17.101  0.00  0.00      PROA  
ATOM   4279    O THR P 723      23.761 -14.444 -16.719  0.00  0.00      PROA  
ATOM   4280    N ARG P 724      24.305 -16.633 -16.722  0.00  0.00      PROA  
ATOM   4281   HN ARG P 724      24.962 -17.297 -17.070  0.00  0.00      PROA  
ATOM   4282   CA ARG P 724      23.141 -17.101 -15.939  0.00  0.00      PROA  
ATOM   4283   HA ARG P 724      22.273 -16.666 -16.412  0.00  0.00      PROA  
ATOM   4284   CB ARG P 724      23.146 -18.667 -15.820  0.00  0.00      PROA  
ATOM   4285  HB1 ARG P 724      22.536 -19.047 -14.973  0.00  0.00      PROA  
ATOM   4286  HB2 ARG P 724      24.197 -18.866 -15.517  0.00  0.00      PROA  
ATOM   4287   CG ARG P 724      22.758 -19.423 -17.059  0.00  0.00      PROA  
ATOM   4288  HG1 ARG P 724      23.186 -18.867 -17.921  0.00  0.00      PROA  
ATOM   4289  HG2 ARG P 724      21.648 -19.407 -17.104  0.00  0.00      PROA  
ATOM   4290   CD ARG P 724      23.317 -20.914 -17.081  0.00  0.00      PROA  
ATOM   4291  HD1 ARG P 724      23.109 -21.337 -16.074  0.00  0.00      PROA  
ATOM   4292  HD2 ARG P 724      24.415 -20.878 -17.249  0.00  0.00      PROA  
ATOM   4293   NE ARG P 724      22.594 -21.746 -18.059  0.00  0.00      PROA  
ATOM   4294   HE ARG P 724      22.246 -21.450 -18.949  0.00  0.00      PROA  
ATOM   4295   CZ ARG P 724      22.717 -23.065 -18.015  0.00  0.00      PROA  
ATOM   4296  NH1 ARG P 724      23.549 -23.692 -17.280  0.00  0.00      PROA  
ATOM   4297 HH11 ARG P 724      24.189 -23.208 -16.684  0.00  0.00      PROA  
ATOM   4298 HH12 ARG P 724      23.698 -24.647 -17.537  0.00  0.00      PROA  
ATOM   4299  NH2 ARG P 724      22.020 -23.774 -18.886  0.00  0.00      PROA  
ATOM   4300 HH21 ARG P 724      21.243 -23.324 -19.326  0.00  0.00      PROA  
ATOM   4301 HH22 ARG P 724      22.129 -24.767 -18.925  0.00  0.00      PROA  
ATOM   4302    C ARG P 724      23.145 -16.533 -14.565  0.00  0.00      PROA  
ATOM   4303    O ARG P 724      22.054 -16.083 -14.125  0.00  0.00      PROA  
ATOM   4304    N VAL P 725      24.281 -16.488 -13.795  0.00  0.00      PROA  
ATOM   4305   HN VAL P 725      25.119 -16.685 -14.298  0.00  0.00      PROA  
ATOM   4306   CA VAL P 725      24.358 -15.737 -12.500  0.00  0.00      PROA  
ATOM   4307   HA VAL P 725      23.542 -15.906 -11.813  0.00  0.00      PROA  
ATOM   4308   CB VAL P 725      25.639 -15.976 -11.688  0.00  0.00      PROA  
ATOM   4309   HB VAL P 725      26.441 -15.723 -12.413  0.00  0.00      PROA  
ATOM   4310  CG1 VAL P 725      25.856 -15.014 -10.544  0.00  0.00      PROA  
ATOM   4311 HG11 VAL P 725      26.197 -13.984 -10.783  0.00  0.00      PROA  
ATOM   4312 HG12 VAL P 725      26.723 -15.452 -10.005  0.00  0.00      PROA  
ATOM   4313 HG13 VAL P 725      24.988 -15.046  -9.851  0.00  0.00      PROA  
ATOM   4314  CG2 VAL P 725      25.544 -17.491 -11.286  0.00  0.00      PROA  
ATOM   4315 HG21 VAL P 725      25.510 -18.146 -12.182  0.00  0.00      PROA  
ATOM   4316 HG22 VAL P 725      24.638 -17.736 -10.691  0.00  0.00      PROA  
ATOM   4317 HG23 VAL P 725      26.436 -17.777 -10.688  0.00  0.00      PROA  
ATOM   4318    C VAL P 725      24.177 -14.223 -12.590  0.00  0.00      PROA  
ATOM   4319    O VAL P 725      23.282 -13.659 -11.956  0.00  0.00      PROA  
ATOM   4320    N ARG P 726      24.877 -13.546 -13.574  0.00  0.00      PROA  
ATOM   4321   HN ARG P 726      25.537 -14.069 -14.108  0.00  0.00      PROA  
ATOM   4322   CA ARG P 726      24.715 -12.114 -13.861  0.00  0.00      PROA  
ATOM   4323   HA ARG P 726      25.023 -11.605 -12.960  0.00  0.00      PROA  
ATOM   4324   CB ARG P 726      25.674 -11.683 -14.950  0.00  0.00      PROA  
ATOM   4325  HB1 ARG P 726      25.470 -10.712 -15.449  0.00  0.00      PROA  
ATOM   4326  HB2 ARG P 726      25.631 -12.536 -15.661  0.00  0.00      PROA  
ATOM   4327   CG ARG P 726      27.209 -11.626 -14.598  0.00  0.00      PROA  
ATOM   4328  HG1 ARG P 726      27.486 -12.649 -14.266  0.00  0.00      PROA  
ATOM   4329  HG2 ARG P 726      27.540 -10.881 -13.843  0.00  0.00      PROA  
ATOM   4330   CD ARG P 726      28.123 -11.260 -15.844  0.00  0.00      PROA  
ATOM   4331  HD1 ARG P 726      27.932 -11.978 -16.670  0.00  0.00      PROA  
ATOM   4332  HD2 ARG P 726      29.185 -11.198 -15.522  0.00  0.00      PROA  
ATOM   4333   NE ARG P 726      27.713  -9.862 -16.272  0.00  0.00      PROA  
ATOM   4334   HE ARG P 726      27.957  -9.085 -15.690  0.00  0.00      PROA  
ATOM   4335   CZ ARG P 726      27.247  -9.587 -17.475  0.00  0.00      PROA  
ATOM   4336  NH1 ARG P 726      26.776  -8.406 -17.627  0.00  0.00      PROA  
ATOM   4337 HH11 ARG P 726      26.686  -7.830 -16.814  0.00  0.00      PROA  
ATOM   4338 HH12 ARG P 726      26.251  -8.142 -18.436  0.00  0.00      PROA  
ATOM   4339  NH2 ARG P 726      27.249 -10.371 -18.471  0.00  0.00      PROA  
ATOM   4340 HH21 ARG P 726      26.617 -10.160 -19.217  0.00  0.00      PROA  
ATOM   4341 HH22 ARG P 726      27.761 -11.229 -18.505  0.00  0.00      PROA  
ATOM   4342    C ARG P 726      23.333 -11.661 -14.226  0.00  0.00      PROA  
ATOM   4343    O ARG P 726      22.792 -10.651 -13.765  0.00  0.00      PROA  
ATOM   4344    N SER P 727      22.696 -12.462 -14.996  0.00  0.00      PROA  
ATOM   4345   HN SER P 727      23.064 -13.272 -15.446  0.00  0.00      PROA  
ATOM   4346   CA SER P 727      21.331 -12.205 -15.398  0.00  0.00      PROA  
ATOM   4347   HA SER P 727      21.237 -11.135 -15.515  0.00  0.00      PROA  
ATOM   4348   CB SER P 727      20.925 -12.873 -16.728  0.00  0.00      PROA  
ATOM   4349  HB1 SER P 727      21.087 -13.970 -16.657  0.00  0.00      PROA  
ATOM   4350  HB2 SER P 727      21.479 -12.394 -17.564  0.00  0.00      PROA  
ATOM   4351   OG SER P 727      19.560 -12.593 -17.029  0.00  0.00      PROA  
ATOM   4352  HG1 SER P 727      19.560 -11.732 -17.453  0.00  0.00      PROA  
ATOM   4353    C SER P 727      20.289 -12.497 -14.293  0.00  0.00      PROA  
ATOM   4354    O SER P 727      19.393 -11.722 -14.012  0.00  0.00      PROA  
ATOM   4355    N THR P 728      20.446 -13.679 -13.564  0.00  0.00      PROA  
ATOM   4356   HN THR P 728      21.293 -14.204 -13.610  0.00  0.00      PROA  
ATOM   4357   CA THR P 728      19.590 -13.882 -12.399  0.00  0.00      PROA  
ATOM   4358   HA THR P 728      18.525 -13.958 -12.565  0.00  0.00      PROA  
ATOM   4359   CB THR P 728      19.914 -15.161 -11.657  0.00  0.00      PROA  
ATOM   4360   HB THR P 728      20.958 -15.212 -11.282  0.00  0.00      PROA  
ATOM   4361  OG1 THR P 728      19.737 -16.298 -12.483  0.00  0.00      PROA  
ATOM   4362  HG1 THR P 728      20.402 -16.258 -13.174  0.00  0.00      PROA  
ATOM   4363  CG2 THR P 728      18.927 -15.521 -10.536  0.00  0.00      PROA  
ATOM   4364 HG21 THR P 728      17.878 -15.739 -10.831  0.00  0.00      PROA  
ATOM   4365 HG22 THR P 728      18.888 -14.683  -9.808  0.00  0.00      PROA  
ATOM   4366 HG23 THR P 728      19.220 -16.408  -9.936  0.00  0.00      PROA  
ATOM   4367    C THR P 728      19.663 -12.831 -11.331  0.00  0.00      PROA  
ATOM   4368    O THR P 728      18.675 -12.442 -10.718  0.00  0.00      PROA  
ATOM   4369    N VAL P 729      20.838 -12.259 -11.036  0.00  0.00      PROA  
ATOM   4370   HN VAL P 729      21.705 -12.642 -11.345  0.00  0.00      PROA  
ATOM   4371   CA VAL P 729      20.961 -11.205 -10.020  0.00  0.00      PROA  
ATOM   4372   HA VAL P 729      20.493 -11.489  -9.089  0.00  0.00      PROA  
ATOM   4373   CB VAL P 729      22.312 -10.909  -9.442  0.00  0.00      PROA  
ATOM   4374   HB VAL P 729      22.273 -10.111  -8.671  0.00  0.00      PROA  
ATOM   4375  CG1 VAL P 729      22.890 -12.032  -8.554  0.00  0.00      PROA  
ATOM   4376 HG11 VAL P 729      22.299 -12.019  -7.613  0.00  0.00      PROA  
ATOM   4377 HG12 VAL P 729      23.867 -11.709  -8.135  0.00  0.00      PROA  
ATOM   4378 HG13 VAL P 729      23.052 -12.966  -9.132  0.00  0.00      PROA  
ATOM   4379  CG2 VAL P 729      23.356 -10.565 -10.530  0.00  0.00      PROA  
ATOM   4380 HG21 VAL P 729      23.279 -11.255 -11.398  0.00  0.00      PROA  
ATOM   4381 HG22 VAL P 729      24.409 -10.727 -10.216  0.00  0.00      PROA  
ATOM   4382 HG23 VAL P 729      23.244  -9.480 -10.736  0.00  0.00      PROA  
ATOM   4383    C VAL P 729      20.295  -9.898 -10.404  0.00  0.00      PROA  
ATOM   4384    O VAL P 729      19.823  -9.195  -9.548  0.00  0.00      PROA  
ATOM   4385    N SER P 730      20.461  -9.613 -11.704  0.00  0.00      PROA  
ATOM   4386   HN SER P 730      21.128 -10.157 -12.207  0.00  0.00      PROA  
ATOM   4387   CA SER P 730      19.658  -8.599 -12.379  0.00  0.00      PROA  
ATOM   4388   HA SER P 730      19.839  -7.670 -11.859  0.00  0.00      PROA  
ATOM   4389   CB SER P 730      20.165  -8.408 -13.803  0.00  0.00      PROA  
ATOM   4390  HB1 SER P 730      19.940  -9.306 -14.418  0.00  0.00      PROA  
ATOM   4391  HB2 SER P 730      21.261  -8.242 -13.732  0.00  0.00      PROA  
ATOM   4392   OG SER P 730      19.609  -7.205 -14.391  0.00  0.00      PROA  
ATOM   4393  HG1 SER P 730      18.704  -7.412 -14.639  0.00  0.00      PROA  
ATOM   4394    C SER P 730      18.132  -8.922 -12.339  0.00  0.00      PROA  
ATOM   4395    O SER P 730      17.426  -8.014 -11.995  0.00  0.00      PROA  
ATOM   4396    N ASP P 731      17.696 -10.242 -12.501  0.00  0.00      PROA  
ATOM   4397   HN ASP P 731      18.301 -10.961 -12.835  0.00  0.00      PROA  
ATOM   4398   CA ASP P 731      16.338 -10.591 -12.639  0.00  0.00      PROA  
ATOM   4399   HA ASP P 731      15.826  -9.859 -13.246  0.00  0.00      PROA  
ATOM   4400   CB ASP P 731      16.027 -11.852 -13.531  0.00  0.00      PROA  
ATOM   4401  HB1 ASP P 731      15.026 -12.261 -13.276  0.00  0.00      PROA  
ATOM   4402  HB2 ASP P 731      16.687 -12.734 -13.384  0.00  0.00      PROA  
ATOM   4403   CG ASP P 731      15.859 -11.621 -15.034  0.00  0.00      PROA  
ATOM   4404  OD1 ASP P 731      15.467 -12.610 -15.704  0.00  0.00      PROA  
ATOM   4405  OD2 ASP P 731      16.278 -10.561 -15.513  0.00  0.00      PROA  
ATOM   4406    C ASP P 731      15.598 -10.662 -11.284  0.00  0.00      PROA  
ATOM   4407    O ASP P 731      14.381 -10.509 -11.297  0.00  0.00      PROA  
ATOM   4408    N PHE P 732      16.339 -10.860 -10.189  0.00  0.00      PROA  
ATOM   4409   HN PHE P 732      17.312 -11.075 -10.221  0.00  0.00      PROA  
ATOM   4410   CA PHE P 732      15.871 -11.157  -8.851  0.00  0.00      PROA  
ATOM   4411   HA PHE P 732      14.822 -10.900  -8.872  0.00  0.00      PROA  
ATOM   4412   CB PHE P 732      15.905 -12.689  -8.614  0.00  0.00      PROA  
ATOM   4413  HB1 PHE P 732      15.585 -12.989  -7.593  0.00  0.00      PROA  
ATOM   4414  HB2 PHE P 732      16.895 -13.183  -8.711  0.00  0.00      PROA  
ATOM   4415   CG PHE P 732      14.835 -13.253  -9.516  0.00  0.00      PROA  
ATOM   4416  CD1 PHE P 732      13.480 -13.242  -9.197  0.00  0.00      PROA  
ATOM   4417  HD1 PHE P 732      13.204 -12.806  -8.248  0.00  0.00      PROA  
ATOM   4418  CE1 PHE P 732      12.562 -13.845 -10.060  0.00  0.00      PROA  
ATOM   4419  HE1 PHE P 732      11.556 -13.878  -9.667  0.00  0.00      PROA  
ATOM   4420   CZ PHE P 732      12.961 -14.467 -11.228  0.00  0.00      PROA  
ATOM   4421   HZ PHE P 732      12.258 -14.822 -11.967  0.00  0.00      PROA  
ATOM   4422  CD2 PHE P 732      15.240 -13.966 -10.724  0.00  0.00      PROA  
ATOM   4423  HD2 PHE P 732      16.300 -14.080 -10.896  0.00  0.00      PROA  
ATOM   4424  CE2 PHE P 732      14.298 -14.573 -11.523  0.00  0.00      PROA  
ATOM   4425  HE2 PHE P 732      14.619 -15.063 -12.429  0.00  0.00      PROA  
ATOM   4426    C PHE P 732      16.536 -10.481  -7.717  0.00  0.00      PROA  
ATOM   4427    O PHE P 732      16.658 -10.948  -6.600  0.00  0.00      PROA  
ATOM   4428    N ALA P 733      17.003  -9.228  -7.969  0.00  0.00      PROA  
ATOM   4429   HN ALA P 733      16.893  -8.790  -8.858  0.00  0.00      PROA  
ATOM   4430   CA ALA P 733      17.833  -8.474  -7.068  0.00  0.00      PROA  
ATOM   4431   HA ALA P 733      18.628  -9.179  -6.871  0.00  0.00      PROA  
ATOM   4432   CB ALA P 733      18.188  -7.077  -7.678  0.00  0.00      PROA  
ATOM   4433  HB1 ALA P 733      17.328  -6.405  -7.886  0.00  0.00      PROA  
ATOM   4434  HB2 ALA P 733      18.635  -7.290  -8.673  0.00  0.00      PROA  
ATOM   4435  HB3 ALA P 733      18.814  -6.518  -6.950  0.00  0.00      PROA  
ATOM   4436    C ALA P 733      17.078  -8.318  -5.731  0.00  0.00      PROA  
ATOM   4437    O ALA P 733      17.608  -8.525  -4.616  0.00  0.00      PROA  
ATOM   4438    N VAL P 734      15.721  -8.098  -5.726  0.00  0.00      PROA  
ATOM   4439   HN VAL P 734      15.266  -8.033  -6.611  0.00  0.00      PROA  
ATOM   4440   CA VAL P 734      14.937  -8.019  -4.470  0.00  0.00      PROA  
ATOM   4441   HA VAL P 734      15.487  -7.327  -3.850  0.00  0.00      PROA  
ATOM   4442   CB VAL P 734      13.674  -7.288  -4.675  0.00  0.00      PROA  
ATOM   4443   HB VAL P 734      13.151  -7.772  -5.528  0.00  0.00      PROA  
ATOM   4444  CG1 VAL P 734      12.824  -7.349  -3.402  0.00  0.00      PROA  
ATOM   4445 HG11 VAL P 734      12.321  -8.303  -3.139  0.00  0.00      PROA  
ATOM   4446 HG12 VAL P 734      11.931  -6.698  -3.517  0.00  0.00      PROA  
ATOM   4447 HG13 VAL P 734      13.404  -6.970  -2.533  0.00  0.00      PROA  
ATOM   4448  CG2 VAL P 734      14.068  -5.835  -5.021  0.00  0.00      PROA  
ATOM   4449 HG21 VAL P 734      13.138  -5.244  -5.168  0.00  0.00      PROA  
ATOM   4450 HG22 VAL P 734      14.635  -5.623  -5.953  0.00  0.00      PROA  
ATOM   4451 HG23 VAL P 734      14.609  -5.330  -4.192  0.00  0.00      PROA  
ATOM   4452    C VAL P 734      14.859  -9.356  -3.664  0.00  0.00      PROA  
ATOM   4453    O VAL P 734      15.253  -9.367  -2.524  0.00  0.00      PROA  
ATOM   4454    N PHE P 735      14.531 -10.488  -4.319  0.00  0.00      PROA  
ATOM   4455   HN PHE P 735      14.200 -10.555  -5.256  0.00  0.00      PROA  
ATOM   4456   CA PHE P 735      14.567 -11.812  -3.684  0.00  0.00      PROA  
ATOM   4457   HA PHE P 735      14.021 -11.736  -2.755  0.00  0.00      PROA  
ATOM   4458   CB PHE P 735      13.963 -12.893  -4.635  0.00  0.00      PROA  
ATOM   4459  HB1 PHE P 735      14.592 -12.970  -5.547  0.00  0.00      PROA  
ATOM   4460  HB2 PHE P 735      12.970 -12.580  -5.022  0.00  0.00      PROA  
ATOM   4461   CG PHE P 735      13.836 -14.225  -3.942  0.00  0.00      PROA  
ATOM   4462  CD1 PHE P 735      14.058 -15.362  -4.717  0.00  0.00      PROA  
ATOM   4463  HD1 PHE P 735      14.505 -15.256  -5.695  0.00  0.00      PROA  
ATOM   4464  CE1 PHE P 735      13.842 -16.665  -4.231  0.00  0.00      PROA  
ATOM   4465  HE1 PHE P 735      14.117 -17.455  -4.915  0.00  0.00      PROA  
ATOM   4466   CZ PHE P 735      13.302 -16.868  -2.944  0.00  0.00      PROA  
ATOM   4467   HZ PHE P 735      13.192 -17.849  -2.507  0.00  0.00      PROA  
ATOM   4468  CD2 PHE P 735      13.188 -14.471  -2.693  0.00  0.00      PROA  
ATOM   4469  HD2 PHE P 735      12.952 -13.680  -1.996  0.00  0.00      PROA  
ATOM   4470  CE2 PHE P 735      12.961 -15.763  -2.214  0.00  0.00      PROA  
ATOM   4471  HE2 PHE P 735      12.525 -15.830  -1.228  0.00  0.00      PROA  
ATOM   4472    C PHE P 735      15.939 -12.215  -3.246  0.00  0.00      PROA  
ATOM   4473    O PHE P 735      16.122 -12.790  -2.111  0.00  0.00      PROA  
ATOM   4474    N LEU P 736      17.010 -12.014  -4.011  0.00  0.00      PROA  
ATOM   4475   HN LEU P 736      16.938 -11.432  -4.818  0.00  0.00      PROA  
ATOM   4476   CA LEU P 736      18.373 -12.359  -3.492  0.00  0.00      PROA  
ATOM   4477   HA LEU P 736      18.481 -13.391  -3.189  0.00  0.00      PROA  
ATOM   4478   CB LEU P 736      19.191 -12.332  -4.808  0.00  0.00      PROA  
ATOM   4479  HB1 LEU P 736      20.296 -12.320  -4.694  0.00  0.00      PROA  
ATOM   4480  HB2 LEU P 736      18.945 -11.340  -5.243  0.00  0.00      PROA  
ATOM   4481   CG LEU P 736      18.907 -13.530  -5.764  0.00  0.00      PROA  
ATOM   4482   HG LEU P 736      17.983 -13.243  -6.311  0.00  0.00      PROA  
ATOM   4483  CD1 LEU P 736      20.047 -13.516  -6.809  0.00  0.00      PROA  
ATOM   4484 HD11 LEU P 736      19.858 -14.142  -7.707  0.00  0.00      PROA  
ATOM   4485 HD12 LEU P 736      21.002 -13.747  -6.291  0.00  0.00      PROA  
ATOM   4486 HD13 LEU P 736      20.195 -12.476  -7.171  0.00  0.00      PROA  
ATOM   4487  CD2 LEU P 736      18.781 -15.015  -5.221  0.00  0.00      PROA  
ATOM   4488 HD21 LEU P 736      19.753 -15.312  -4.773  0.00  0.00      PROA  
ATOM   4489 HD22 LEU P 736      18.688 -15.636  -6.138  0.00  0.00      PROA  
ATOM   4490 HD23 LEU P 736      17.952 -15.149  -4.494  0.00  0.00      PROA  
ATOM   4491    C LEU P 736      18.685 -11.584  -2.232  0.00  0.00      PROA  
ATOM   4492    O LEU P 736      19.316 -12.102  -1.344  0.00  0.00      PROA  
ATOM   4493    N THR P 737      18.234 -10.275  -2.211  0.00  0.00      PROA  
ATOM   4494   HN THR P 737      17.600  -9.926  -2.897  0.00  0.00      PROA  
ATOM   4495   CA THR P 737      18.366  -9.405  -1.044  0.00  0.00      PROA  
ATOM   4496   HA THR P 737      19.391  -9.399  -0.705  0.00  0.00      PROA  
ATOM   4497   CB THR P 737      17.990  -7.955  -1.224  0.00  0.00      PROA  
ATOM   4498   HB THR P 737      16.966  -7.839  -1.641  0.00  0.00      PROA  
ATOM   4499  OG1 THR P 737      18.936  -7.390  -2.092  0.00  0.00      PROA  
ATOM   4500  HG1 THR P 737      18.613  -7.411  -2.996  0.00  0.00      PROA  
ATOM   4501  CG2 THR P 737      18.228  -7.186   0.092  0.00  0.00      PROA  
ATOM   4502 HG21 THR P 737      19.316  -7.273   0.296  0.00  0.00      PROA  
ATOM   4503 HG22 THR P 737      17.689  -7.695   0.920  0.00  0.00      PROA  
ATOM   4504 HG23 THR P 737      18.027  -6.094   0.083  0.00  0.00      PROA  
ATOM   4505    C THR P 737      17.602  -9.989   0.087  0.00  0.00      PROA  
ATOM   4506    O THR P 737      18.191 -10.249   1.162  0.00  0.00      PROA  
ATOM   4507    N ILE P 738      16.320 -10.232  -0.126  0.00  0.00      PROA  
ATOM   4508   HN ILE P 738      15.942  -9.990  -1.016  0.00  0.00      PROA  
ATOM   4509   CA ILE P 738      15.482 -10.959   0.851  0.00  0.00      PROA  
ATOM   4510   HA ILE P 738      15.555 -10.394   1.768  0.00  0.00      PROA  
ATOM   4511   CB ILE P 738      14.043 -10.993   0.403  0.00  0.00      PROA  
ATOM   4512   HB ILE P 738      13.975 -11.444  -0.610  0.00  0.00      PROA  
ATOM   4513  CG2 ILE P 738      13.200 -11.851   1.390  0.00  0.00      PROA  
ATOM   4514 HG21 ILE P 738      13.512 -12.917   1.344  0.00  0.00      PROA  
ATOM   4515 HG22 ILE P 738      12.128 -11.769   1.110  0.00  0.00      PROA  
ATOM   4516 HG23 ILE P 738      13.392 -11.534   2.437  0.00  0.00      PROA  
ATOM   4517  CG1 ILE P 738      13.532  -9.530   0.284  0.00  0.00      PROA  
ATOM   4518 HG11 ILE P 738      14.166  -8.836  -0.307  0.00  0.00      PROA  
ATOM   4519 HG12 ILE P 738      13.583  -9.148   1.326  0.00  0.00      PROA  
ATOM   4520   CD ILE P 738      12.130  -9.422  -0.277  0.00  0.00      PROA  
ATOM   4521  HD1 ILE P 738      11.960  -8.404  -0.689  0.00  0.00      PROA  
ATOM   4522  HD2 ILE P 738      11.291  -9.685   0.402  0.00  0.00      PROA  
ATOM   4523  HD3 ILE P 738      11.976 -10.129  -1.119  0.00  0.00      PROA  
ATOM   4524    C ILE P 738      16.055 -12.243   1.338  0.00  0.00      PROA  
ATOM   4525    O ILE P 738      16.131 -12.491   2.548  0.00  0.00      PROA  
ATOM   4526    N PHE P 739      16.656 -13.066   0.474  0.00  0.00      PROA  
ATOM   4527   HN PHE P 739      16.738 -12.893  -0.505  0.00  0.00      PROA  
ATOM   4528   CA PHE P 739      17.272 -14.304   0.941  0.00  0.00      PROA  
ATOM   4529   HA PHE P 739      16.537 -14.728   1.609  0.00  0.00      PROA  
ATOM   4530   CB PHE P 739      17.590 -15.083  -0.355  0.00  0.00      PROA  
ATOM   4531  HB1 PHE P 739      18.529 -14.679  -0.788  0.00  0.00      PROA  
ATOM   4532  HB2 PHE P 739      16.782 -14.950  -1.106  0.00  0.00      PROA  
ATOM   4533   CG PHE P 739      17.830 -16.590  -0.256  0.00  0.00      PROA  
ATOM   4534  CD1 PHE P 739      17.678 -17.462   0.841  0.00  0.00      PROA  
ATOM   4535  HD1 PHE P 739      17.385 -17.093   1.813  0.00  0.00      PROA  
ATOM   4536  CE1 PHE P 739      18.136 -18.776   0.750  0.00  0.00      PROA  
ATOM   4537  HE1 PHE P 739      18.016 -19.443   1.590  0.00  0.00      PROA  
ATOM   4538   CZ PHE P 739      18.671 -19.257  -0.409  0.00  0.00      PROA  
ATOM   4539   HZ PHE P 739      19.129 -20.227  -0.526  0.00  0.00      PROA  
ATOM   4540  CD2 PHE P 739      18.393 -17.110  -1.425  0.00  0.00      PROA  
ATOM   4541  HD2 PHE P 739      18.664 -16.430  -2.219  0.00  0.00      PROA  
ATOM   4542  CE2 PHE P 739      18.790 -18.439  -1.485  0.00  0.00      PROA  
ATOM   4543  HE2 PHE P 739      19.446 -18.817  -2.255  0.00  0.00      PROA  
ATOM   4544    C PHE P 739      18.563 -14.217   1.702  0.00  0.00      PROA  
ATOM   4545    O PHE P 739      18.903 -14.886   2.666  0.00  0.00      PROA  
ATOM   4546    N THR P 740      19.422 -13.207   1.254  0.00  0.00      PROA  
ATOM   4547   HN THR P 740      19.121 -12.743   0.425  0.00  0.00      PROA  
ATOM   4548   CA THR P 740      20.617 -12.854   2.080  0.00  0.00      PROA  
ATOM   4549   HA THR P 740      21.294 -13.680   2.241  0.00  0.00      PROA  
ATOM   4550   CB THR P 740      21.459 -11.788   1.508  0.00  0.00      PROA  
ATOM   4551   HB THR P 740      20.887 -10.838   1.432  0.00  0.00      PROA  
ATOM   4552  OG1 THR P 740      21.928 -12.175   0.207  0.00  0.00      PROA  
ATOM   4553  HG1 THR P 740      21.266 -12.746  -0.191  0.00  0.00      PROA  
ATOM   4554  CG2 THR P 740      22.760 -11.624   2.325  0.00  0.00      PROA  
ATOM   4555 HG21 THR P 740      22.610 -11.214   3.347  0.00  0.00      PROA  
ATOM   4556 HG22 THR P 740      23.493 -10.998   1.773  0.00  0.00      PROA  
ATOM   4557 HG23 THR P 740      23.225 -12.631   2.391  0.00  0.00      PROA  
ATOM   4558    C THR P 740      20.296 -12.358   3.426  0.00  0.00      PROA  
ATOM   4559    O THR P 740      20.871 -12.775   4.413  0.00  0.00      PROA  
ATOM   4560    N MET P 741      19.228 -11.442   3.492  0.00  0.00      PROA  
ATOM   4561   HN MET P 741      18.821 -11.172   2.623  0.00  0.00      PROA  
ATOM   4562   CA MET P 741      18.668 -10.998   4.765  0.00  0.00      PROA  
ATOM   4563   HA MET P 741      19.466 -10.535   5.325  0.00  0.00      PROA  
ATOM   4564   CB MET P 741      17.556  -9.904   4.656  0.00  0.00      PROA  
ATOM   4565  HB1 MET P 741      17.086  -9.731   5.648  0.00  0.00      PROA  
ATOM   4566  HB2 MET P 741      16.729 -10.265   4.008  0.00  0.00      PROA  
ATOM   4567   CG MET P 741      18.072  -8.647   3.959  0.00  0.00      PROA  
ATOM   4568  HG1 MET P 741      17.251  -7.902   4.026  0.00  0.00      PROA  
ATOM   4569  HG2 MET P 741      18.235  -8.708   2.862  0.00  0.00      PROA  
ATOM   4570   SD MET P 741      19.418  -7.870   4.903  0.00  0.00      PROA  
ATOM   4571   CE MET P 741      20.533  -7.875   3.458  0.00  0.00      PROA  
ATOM   4572  HE1 MET P 741      20.628  -8.879   2.993  0.00  0.00      PROA  
ATOM   4573  HE2 MET P 741      21.549  -7.557   3.776  0.00  0.00      PROA  
ATOM   4574  HE3 MET P 741      20.221  -7.125   2.700  0.00  0.00      PROA  
ATOM   4575    C MET P 741      18.187 -12.128   5.604  0.00  0.00      PROA  
ATOM   4576    O MET P 741      18.467 -12.162   6.754  0.00  0.00      PROA  
ATOM   4577    N VAL P 742      17.466 -13.126   5.045  0.00  0.00      PROA  
ATOM   4578   HN VAL P 742      17.237 -13.007   4.082  0.00  0.00      PROA  
ATOM   4579   CA VAL P 742      16.947 -14.340   5.791  0.00  0.00      PROA  
ATOM   4580   HA VAL P 742      16.234 -14.075   6.557  0.00  0.00      PROA  
ATOM   4581   CB VAL P 742      16.066 -15.097   4.783  0.00  0.00      PROA  
ATOM   4582   HB VAL P 742      16.583 -15.009   3.804  0.00  0.00      PROA  
ATOM   4583  CG1 VAL P 742      15.892 -16.611   5.041  0.00  0.00      PROA  
ATOM   4584 HG11 VAL P 742      15.666 -16.720   6.123  0.00  0.00      PROA  
ATOM   4585 HG12 VAL P 742      16.895 -17.052   4.857  0.00  0.00      PROA  
ATOM   4586 HG13 VAL P 742      15.142 -17.145   4.420  0.00  0.00      PROA  
ATOM   4587  CG2 VAL P 742      14.747 -14.415   4.647  0.00  0.00      PROA  
ATOM   4588 HG21 VAL P 742      14.914 -13.316   4.639  0.00  0.00      PROA  
ATOM   4589 HG22 VAL P 742      14.113 -14.657   5.526  0.00  0.00      PROA  
ATOM   4590 HG23 VAL P 742      14.157 -14.691   3.747  0.00  0.00      PROA  
ATOM   4591    C VAL P 742      18.049 -15.134   6.354  0.00  0.00      PROA  
ATOM   4592    O VAL P 742      18.056 -15.454   7.608  0.00  0.00      PROA  
ATOM   4593    N ILE P 743      19.151 -15.429   5.622  0.00  0.00      PROA  
ATOM   4594   HN ILE P 743      19.251 -15.246   4.647  0.00  0.00      PROA  
ATOM   4595   CA ILE P 743      20.346 -16.064   6.250  0.00  0.00      PROA  
ATOM   4596   HA ILE P 743      19.934 -16.879   6.827  0.00  0.00      PROA  
ATOM   4597   CB ILE P 743      21.312 -16.814   5.320  0.00  0.00      PROA  
ATOM   4598   HB ILE P 743      22.093 -17.341   5.909  0.00  0.00      PROA  
ATOM   4599  CG2 ILE P 743      20.529 -17.884   4.405  0.00  0.00      PROA  
ATOM   4600 HG21 ILE P 743      19.777 -17.560   3.653  0.00  0.00      PROA  
ATOM   4601 HG22 ILE P 743      19.986 -18.639   5.012  0.00  0.00      PROA  
ATOM   4602 HG23 ILE P 743      21.316 -18.355   3.778  0.00  0.00      PROA  
ATOM   4603  CG1 ILE P 743      22.122 -15.808   4.476  0.00  0.00      PROA  
ATOM   4604 HG11 ILE P 743      22.526 -15.091   5.222  0.00  0.00      PROA  
ATOM   4605 HG12 ILE P 743      21.440 -15.333   3.738  0.00  0.00      PROA  
ATOM   4606   CD ILE P 743      23.322 -16.405   3.796  0.00  0.00      PROA  
ATOM   4607  HD1 ILE P 743      23.907 -15.561   3.371  0.00  0.00      PROA  
ATOM   4608  HD2 ILE P 743      22.950 -17.075   2.992  0.00  0.00      PROA  
ATOM   4609  HD3 ILE P 743      23.771 -17.130   4.507  0.00  0.00      PROA  
ATOM   4610    C ILE P 743      21.126 -15.205   7.277  0.00  0.00      PROA  
ATOM   4611    O ILE P 743      21.724 -15.749   8.257  0.00  0.00      PROA  
ATOM   4612    N LEU P 744      21.199 -13.807   7.150  0.00  0.00      PROA  
ATOM   4613   HN LEU P 744      20.722 -13.315   6.426  0.00  0.00      PROA  
ATOM   4614   CA LEU P 744      21.731 -13.006   8.278  0.00  0.00      PROA  
ATOM   4615   HA LEU P 744      22.702 -13.369   8.582  0.00  0.00      PROA  
ATOM   4616   CB LEU P 744      21.894 -11.537   7.820  0.00  0.00      PROA  
ATOM   4617  HB1 LEU P 744      22.231 -11.058   8.764  0.00  0.00      PROA  
ATOM   4618  HB2 LEU P 744      20.916 -11.048   7.627  0.00  0.00      PROA  
ATOM   4619   CG LEU P 744      22.855 -11.388   6.647  0.00  0.00      PROA  
ATOM   4620   HG LEU P 744      22.573 -11.976   5.748  0.00  0.00      PROA  
ATOM   4621  CD1 LEU P 744      22.944  -9.890   6.189  0.00  0.00      PROA  
ATOM   4622 HD11 LEU P 744      23.185  -9.102   6.935  0.00  0.00      PROA  
ATOM   4623 HD12 LEU P 744      21.919  -9.604   5.868  0.00  0.00      PROA  
ATOM   4624 HD13 LEU P 744      23.575  -9.816   5.278  0.00  0.00      PROA  
ATOM   4625  CD2 LEU P 744      24.261 -12.011   7.002  0.00  0.00      PROA  
ATOM   4626 HD21 LEU P 744      24.951 -11.847   6.146  0.00  0.00      PROA  
ATOM   4627 HD22 LEU P 744      24.185 -13.113   7.115  0.00  0.00      PROA  
ATOM   4628 HD23 LEU P 744      24.711 -11.518   7.890  0.00  0.00      PROA  
ATOM   4629    C LEU P 744      21.021 -13.052   9.617  0.00  0.00      PROA  
ATOM   4630    O LEU P 744      21.634 -13.054  10.674  0.00  0.00      PROA  
ATOM   4631    N ASP P 745      19.686 -13.082   9.588  0.00  0.00      PROA  
ATOM   4632   HN ASP P 745      19.249 -12.938   8.704  0.00  0.00      PROA  
ATOM   4633   CA ASP P 745      18.703 -13.070  10.650  0.00  0.00      PROA  
ATOM   4634   HA ASP P 745      18.928 -12.179  11.217  0.00  0.00      PROA  
ATOM   4635   CB ASP P 745      17.229 -12.945  10.173  0.00  0.00      PROA  
ATOM   4636  HB1 ASP P 745      17.057 -13.824   9.516  0.00  0.00      PROA  
ATOM   4637  HB2 ASP P 745      17.174 -12.084   9.472  0.00  0.00      PROA  
ATOM   4638   CG ASP P 745      16.068 -12.991  11.114  0.00  0.00      PROA  
ATOM   4639  OD1 ASP P 745      14.921 -13.088  10.595  0.00  0.00      PROA  
ATOM   4640  OD2 ASP P 745      16.207 -12.698  12.335  0.00  0.00      PROA  
ATOM   4641    C ASP P 745      18.957 -14.314  11.595  0.00  0.00      PROA  
ATOM   4642    O ASP P 745      19.001 -14.255  12.873  0.00  0.00      PROA  
ATOM   4643    N PHE P 746      19.112 -15.425  10.902  0.00  0.00      PROA  
ATOM   4644   HN PHE P 746      19.044 -15.347   9.910  0.00  0.00      PROA  
ATOM   4645   CA PHE P 746      19.576 -16.766  11.420  0.00  0.00      PROA  
ATOM   4646   HA PHE P 746      18.781 -17.019  12.105  0.00  0.00      PROA  
ATOM   4647   CB PHE P 746      19.478 -17.693  10.201  0.00  0.00      PROA  
ATOM   4648  HB1 PHE P 746      20.200 -17.351   9.429  0.00  0.00      PROA  
ATOM   4649  HB2 PHE P 746      18.454 -17.434   9.856  0.00  0.00      PROA  
ATOM   4650   CG PHE P 746      19.587 -19.191  10.493  0.00  0.00      PROA  
ATOM   4651  CD1 PHE P 746      19.180 -19.870  11.721  0.00  0.00      PROA  
ATOM   4652  HD1 PHE P 746      18.600 -19.210  12.348  0.00  0.00      PROA  
ATOM   4653  CE1 PHE P 746      19.342 -21.225  11.906  0.00  0.00      PROA  
ATOM   4654  HE1 PHE P 746      18.941 -21.581  12.844  0.00  0.00      PROA  
ATOM   4655   CZ PHE P 746      19.915 -21.982  10.918  0.00  0.00      PROA  
ATOM   4656   HZ PHE P 746      20.059 -23.039  11.089  0.00  0.00      PROA  
ATOM   4657  CD2 PHE P 746      20.108 -20.028   9.516  0.00  0.00      PROA  
ATOM   4658  HD2 PHE P 746      20.403 -19.592   8.573  0.00  0.00      PROA  
ATOM   4659  CE2 PHE P 746      20.328 -21.404   9.705  0.00  0.00      PROA  
ATOM   4660  HE2 PHE P 746      20.585 -22.118   8.936  0.00  0.00      PROA  
ATOM   4661    C PHE P 746      21.006 -16.803  12.122  0.00  0.00      PROA  
ATOM   4662    O PHE P 746      21.217 -17.369  13.200  0.00  0.00      PROA  
ATOM   4663    N LEU P 747      22.083 -16.230  11.547  0.00  0.00      PROA  
ATOM   4664   HN LEU P 747      21.932 -15.756  10.683  0.00  0.00      PROA  
ATOM   4665   CA LEU P 747      23.420 -16.125  12.059  0.00  0.00      PROA  
ATOM   4666   HA LEU P 747      23.770 -17.114  12.313  0.00  0.00      PROA  
ATOM   4667   CB LEU P 747      24.474 -15.568  10.952  0.00  0.00      PROA  
ATOM   4668  HB1 LEU P 747      24.111 -14.605  10.531  0.00  0.00      PROA  
ATOM   4669  HB2 LEU P 747      24.393 -16.227  10.061  0.00  0.00      PROA  
ATOM   4670   CG LEU P 747      25.932 -15.495  11.420  0.00  0.00      PROA  
ATOM   4671   HG LEU P 747      26.007 -14.737  12.229  0.00  0.00      PROA  
ATOM   4672  CD1 LEU P 747      26.534 -16.876  11.799  0.00  0.00      PROA  
ATOM   4673 HD11 LEU P 747      25.749 -17.579  12.150  0.00  0.00      PROA  
ATOM   4674 HD12 LEU P 747      27.328 -16.779  12.569  0.00  0.00      PROA  
ATOM   4675 HD13 LEU P 747      26.989 -17.347  10.901  0.00  0.00      PROA  
ATOM   4676  CD2 LEU P 747      26.802 -14.906  10.257  0.00  0.00      PROA  
ATOM   4677 HD21 LEU P 747      26.907 -15.507   9.329  0.00  0.00      PROA  
ATOM   4678 HD22 LEU P 747      27.856 -14.758  10.578  0.00  0.00      PROA  
ATOM   4679 HD23 LEU P 747      26.394 -13.936   9.903  0.00  0.00      PROA  
ATOM   4680    C LEU P 747      23.405 -15.221  13.262  0.00  0.00      PROA  
ATOM   4681    O LEU P 747      24.019 -15.484  14.265  0.00  0.00      PROA  
ATOM   4682    N ILE P 748      22.679 -14.116  13.324  0.00  0.00      PROA  
ATOM   4683   HN ILE P 748      22.025 -13.917  12.598  0.00  0.00      PROA  
ATOM   4684   CA ILE P 748      22.741 -13.033  14.412  0.00  0.00      PROA  
ATOM   4685   HA ILE P 748      23.707 -13.256  14.840  0.00  0.00      PROA  
ATOM   4686   CB ILE P 748      22.670 -11.686  13.790  0.00  0.00      PROA  
ATOM   4687   HB ILE P 748      21.704 -11.579  13.250  0.00  0.00      PROA  
ATOM   4688  CG2 ILE P 748      22.615 -10.474  14.860  0.00  0.00      PROA  
ATOM   4689 HG21 ILE P 748      23.416 -10.577  15.623  0.00  0.00      PROA  
ATOM   4690 HG22 ILE P 748      21.642 -10.634  15.372  0.00  0.00      PROA  
ATOM   4691 HG23 ILE P 748      22.566  -9.468  14.390  0.00  0.00      PROA  
ATOM   4692  CG1 ILE P 748      23.784 -11.451  12.758  0.00  0.00      PROA  
ATOM   4693 HG11 ILE P 748      23.826 -10.405  12.386  0.00  0.00      PROA  
ATOM   4694 HG12 ILE P 748      23.696 -12.101  11.861  0.00  0.00      PROA  
ATOM   4695   CD ILE P 748      25.175 -11.808  13.313  0.00  0.00      PROA  
ATOM   4696  HD1 ILE P 748      25.256 -12.888  13.559  0.00  0.00      PROA  
ATOM   4697  HD2 ILE P 748      25.522 -11.231  14.196  0.00  0.00      PROA  
ATOM   4698  HD3 ILE P 748      25.901 -11.546  12.513  0.00  0.00      PROA  
ATOM   4699    C ILE P 748      21.774 -13.297  15.542  0.00  0.00      PROA  
ATOM   4700    O ILE P 748      20.518 -13.450  15.418  0.00  0.00      PROA  
ATOM   4701    N GLY P 749      22.270 -13.374  16.750  0.00  0.00      PROA  
ATOM   4702   HN GLY P 749      23.258 -13.243  16.798  0.00  0.00      PROA  
ATOM   4703   CA GLY P 749      21.534 -13.636  18.013  0.00  0.00      PROA  
ATOM   4704  HA1 GLY P 749      22.201 -13.845  18.836  0.00  0.00      PROA  
ATOM   4705  HA2 GLY P 749      20.798 -14.422  17.925  0.00  0.00      PROA  
ATOM   4706    C GLY P 749      20.784 -12.462  18.540  0.00  0.00      PROA  
ATOM   4707    O GLY P 749      20.055 -12.632  19.528  0.00  0.00      PROA  
ATOM   4708    N VAL P 750      21.012 -11.234  18.031  0.00  0.00      PROA  
ATOM   4709   HN VAL P 750      21.377 -11.235  17.103  0.00  0.00      PROA  
ATOM   4710   CA VAL P 750      20.314 -10.045  18.568  0.00  0.00      PROA  
ATOM   4711   HA VAL P 750      20.333 -10.166  19.641  0.00  0.00      PROA  
ATOM   4712   CB VAL P 750      21.107  -8.790  18.094  0.00  0.00      PROA  
ATOM   4713   HB VAL P 750      21.111  -8.732  16.985  0.00  0.00      PROA  
ATOM   4714  CG1 VAL P 750      20.438  -7.526  18.729  0.00  0.00      PROA  
ATOM   4715 HG11 VAL P 750      19.422  -7.362  18.310  0.00  0.00      PROA  
ATOM   4716 HG12 VAL P 750      20.935  -6.569  18.462  0.00  0.00      PROA  
ATOM   4717 HG13 VAL P 750      20.367  -7.595  19.835  0.00  0.00      PROA  
ATOM   4718  CG2 VAL P 750      22.584  -8.980  18.587  0.00  0.00      PROA  
ATOM   4719 HG21 VAL P 750      23.217  -8.086  18.401  0.00  0.00      PROA  
ATOM   4720 HG22 VAL P 750      23.060  -9.816  18.032  0.00  0.00      PROA  
ATOM   4721 HG23 VAL P 750      22.541  -9.150  19.684  0.00  0.00      PROA  
ATOM   4722    C VAL P 750      18.889 -10.059  18.182  0.00  0.00      PROA  
ATOM   4723    O VAL P 750      18.558 -10.378  17.068  0.00  0.00      PROA  
ATOM   4724    N PRO P 751      17.888  -9.746  19.020  0.00  0.00      PROA  
ATOM   4725   CD PRO P 751      17.958  -9.503  20.470  0.00  0.00      PROA  
ATOM   4726  HD1 PRO P 751      18.055  -8.434  20.757  0.00  0.00      PROA  
ATOM   4727  HD2 PRO P 751      18.801 -10.070  20.920  0.00  0.00      PROA  
ATOM   4728   CA PRO P 751      16.513  -9.794  18.587  0.00  0.00      PROA  
ATOM   4729   HA PRO P 751      16.354 -10.824  18.303  0.00  0.00      PROA  
ATOM   4730   CB PRO P 751      15.690  -9.579  19.811  0.00  0.00      PROA  
ATOM   4731  HB1 PRO P 751      14.786 -10.224  19.765  0.00  0.00      PROA  
ATOM   4732  HB2 PRO P 751      15.326  -8.530  19.851  0.00  0.00      PROA  
ATOM   4733   CG PRO P 751      16.621  -9.965  20.973  0.00  0.00      PROA  
ATOM   4734  HG1 PRO P 751      16.237  -9.367  21.827  0.00  0.00      PROA  
ATOM   4735  HG2 PRO P 751      16.572 -11.057  21.174  0.00  0.00      PROA  
ATOM   4736    C PRO P 751      16.087  -9.023  17.389  0.00  0.00      PROA  
ATOM   4737    O PRO P 751      16.282  -7.819  17.437  0.00  0.00      PROA  
ATOM   4738    N SER P 752      15.424  -9.610  16.313  0.00  0.00      PROA  
ATOM   4739   HN SER P 752      15.443 -10.583  16.094  0.00  0.00      PROA  
ATOM   4740   CA SER P 752      14.916  -8.786  15.262  0.00  0.00      PROA  
ATOM   4741   HA SER P 752      15.464  -7.868  15.413  0.00  0.00      PROA  
ATOM   4742   CB SER P 752      15.245  -9.405  13.879  0.00  0.00      PROA  
ATOM   4743  HB1 SER P 752      16.354  -9.446  13.842  0.00  0.00      PROA  
ATOM   4744  HB2 SER P 752      14.809  -8.812  13.047  0.00  0.00      PROA  
ATOM   4745   OG SER P 752      14.738 -10.717  13.679  0.00  0.00      PROA  
ATOM   4746  HG1 SER P 752      15.444 -11.087  13.144  0.00  0.00      PROA  
ATOM   4747    C SER P 752      13.479  -8.441  15.404  0.00  0.00      PROA  
ATOM   4748    O SER P 752      12.697  -9.351  15.752  0.00  0.00      PROA  
ATOM   4749    N PRO P 753      12.989  -7.212  15.182  0.00  0.00      PROA  
ATOM   4750   CD PRO P 753      13.783  -6.008  14.836  0.00  0.00      PROA  
ATOM   4751  HD1 PRO P 753      13.973  -5.949  13.743  0.00  0.00      PROA  
ATOM   4752  HD2 PRO P 753      14.647  -5.876  15.521  0.00  0.00      PROA  
ATOM   4753   CA PRO P 753      11.580  -6.968  15.010  0.00  0.00      PROA  
ATOM   4754   HA PRO P 753      11.138  -7.371  15.910  0.00  0.00      PROA  
ATOM   4755   CB PRO P 753      11.503  -5.488  14.909  0.00  0.00      PROA  
ATOM   4756  HB1 PRO P 753      10.658  -5.223  15.580  0.00  0.00      PROA  
ATOM   4757  HB2 PRO P 753      11.224  -5.147  13.889  0.00  0.00      PROA  
ATOM   4758   CG PRO P 753      12.836  -4.911  15.249  0.00  0.00      PROA  
ATOM   4759  HG1 PRO P 753      12.929  -3.980  14.650  0.00  0.00      PROA  
ATOM   4760  HG2 PRO P 753      12.993  -4.791  16.342  0.00  0.00      PROA  
ATOM   4761    C PRO P 753      10.974  -7.728  13.822  0.00  0.00      PROA  
ATOM   4762    O PRO P 753      11.305  -7.461  12.702  0.00  0.00      PROA  
ATOM   4763    N LYS P 754       9.919  -8.541  14.043  0.00  0.00      PROA  
ATOM   4764   HN LYS P 754       9.508  -8.472  14.948  0.00  0.00      PROA  
ATOM   4765   CA LYS P 754       9.138  -9.260  13.111  0.00  0.00      PROA  
ATOM   4766   HA LYS P 754       9.291  -8.751  12.171  0.00  0.00      PROA  
ATOM   4767   CB LYS P 754       9.431 -10.726  13.112  0.00  0.00      PROA  
ATOM   4768  HB1 LYS P 754       8.667 -11.200  12.460  0.00  0.00      PROA  
ATOM   4769  HB2 LYS P 754       9.359 -11.180  14.123  0.00  0.00      PROA  
ATOM   4770   CG LYS P 754      10.861 -11.076  12.591  0.00  0.00      PROA  
ATOM   4771  HG1 LYS P 754      11.535 -10.726  13.402  0.00  0.00      PROA  
ATOM   4772  HG2 LYS P 754      11.067 -10.689  11.570  0.00  0.00      PROA  
ATOM   4773   CD LYS P 754      10.872 -12.631  12.302  0.00  0.00      PROA  
ATOM   4774  HD1 LYS P 754      10.019 -12.648  11.591  0.00  0.00      PROA  
ATOM   4775  HD2 LYS P 754      10.534 -13.231  13.173  0.00  0.00      PROA  
ATOM   4776   CE LYS P 754      12.096 -13.198  11.572  0.00  0.00      PROA  
ATOM   4777  HE1 LYS P 754      12.550 -12.407  10.938  0.00  0.00      PROA  
ATOM   4778  HE2 LYS P 754      11.834 -14.081  10.950  0.00  0.00      PROA  
ATOM   4779   NZ LYS P 754      13.158 -13.615  12.522  0.00  0.00      PROA  
ATOM   4780  HZ1 LYS P 754      13.139 -14.633  12.733  0.00  0.00      PROA  
ATOM   4781  HZ2 LYS P 754      13.082 -13.140  13.445  0.00  0.00      PROA  
ATOM   4782  HZ3 LYS P 754      14.037 -13.295  12.069  0.00  0.00      PROA  
ATOM   4783    C LYS P 754       7.655  -9.163  13.519  0.00  0.00      PROA  
ATOM   4784    O LYS P 754       7.364  -9.079  14.667  0.00  0.00      PROA  
ATOM   4785    N LEU P 755       6.720  -9.270  12.505  0.00  0.00      PROA  
ATOM   4786   HN LEU P 755       6.944  -9.329  11.535  0.00  0.00      PROA  
ATOM   4787   CA LEU P 755       5.334  -9.280  12.947  0.00  0.00      PROA  
ATOM   4788   HA LEU P 755       5.145  -8.368  13.494  0.00  0.00      PROA  
ATOM   4789   CB LEU P 755       4.491  -9.068  11.692  0.00  0.00      PROA  
ATOM   4790  HB1 LEU P 755       4.521 -10.021  11.121  0.00  0.00      PROA  
ATOM   4791  HB2 LEU P 755       4.823  -8.229  11.044  0.00  0.00      PROA  
ATOM   4792   CG LEU P 755       2.917  -8.755  11.988  0.00  0.00      PROA  
ATOM   4793   HG LEU P 755       2.607  -9.197  12.959  0.00  0.00      PROA  
ATOM   4794  CD1 LEU P 755       2.784  -7.276  12.125  0.00  0.00      PROA  
ATOM   4795 HD11 LEU P 755       3.311  -6.893  13.025  0.00  0.00      PROA  
ATOM   4796 HD12 LEU P 755       1.697  -7.048  12.144  0.00  0.00      PROA  
ATOM   4797 HD13 LEU P 755       3.104  -6.818  11.165  0.00  0.00      PROA  
ATOM   4798  CD2 LEU P 755       2.085  -9.355  10.860  0.00  0.00      PROA  
ATOM   4799 HD21 LEU P 755       0.981  -9.277  10.949  0.00  0.00      PROA  
ATOM   4800 HD22 LEU P 755       2.209 -10.444  10.682  0.00  0.00      PROA  
ATOM   4801 HD23 LEU P 755       2.399  -8.828   9.934  0.00  0.00      PROA  
ATOM   4802    C LEU P 755       4.868 -10.491  13.733  0.00  0.00      PROA  
ATOM   4803    O LEU P 755       5.166 -11.637  13.428  0.00  0.00      PROA  
ATOM   4804    N GLN P 756       4.140 -10.198  14.824  0.00  0.00      PROA  
ATOM   4805   HN GLN P 756       3.901  -9.256  15.049  0.00  0.00      PROA  
ATOM   4806   CA GLN P 756       3.505 -11.165  15.704  0.00  0.00      PROA  
ATOM   4807   HA GLN P 756       3.970 -12.119  15.503  0.00  0.00      PROA  
ATOM   4808   CB GLN P 756       3.703 -10.760  17.198  0.00  0.00      PROA  
ATOM   4809  HB1 GLN P 756       3.079 -11.383  17.875  0.00  0.00      PROA  
ATOM   4810  HB2 GLN P 756       3.370  -9.737  17.476  0.00  0.00      PROA  
ATOM   4811   CG GLN P 756       5.166 -10.851  17.712  0.00  0.00      PROA  
ATOM   4812  HG1 GLN P 756       5.093 -10.969  18.814  0.00  0.00      PROA  
ATOM   4813  HG2 GLN P 756       5.807  -9.975  17.476  0.00  0.00      PROA  
ATOM   4814   CD GLN P 756       5.892 -12.059  17.176  0.00  0.00      PROA  
ATOM   4815  OE1 GLN P 756       6.943 -11.934  16.526  0.00  0.00      PROA  
ATOM   4816  NE2 GLN P 756       5.449 -13.281  17.457  0.00  0.00      PROA  
ATOM   4817 HE21 GLN P 756       4.571 -13.413  17.916  0.00  0.00      PROA  
ATOM   4818 HE22 GLN P 756       5.854 -14.079  17.009  0.00  0.00      PROA  
ATOM   4819    C GLN P 756       1.993 -11.280  15.391  0.00  0.00      PROA  
ATOM   4820    O GLN P 756       1.256 -10.297  15.500  0.00  0.00      PROA  
ATOM   4821    N VAL P 757       1.524 -12.420  14.829  0.00  0.00      PROA  
ATOM   4822   HN VAL P 757       2.101 -13.214  14.651  0.00  0.00      PROA  
ATOM   4823   CA VAL P 757       0.148 -12.782  14.583  0.00  0.00      PROA  
ATOM   4824   HA VAL P 757      -0.479 -11.953  14.290  0.00  0.00      PROA  
ATOM   4825   CB VAL P 757      -0.031 -13.698  13.441  0.00  0.00      PROA  
ATOM   4826   HB VAL P 757       0.287 -14.726  13.716  0.00  0.00      PROA  
ATOM   4827  CG1 VAL P 757      -1.491 -13.798  13.230  0.00  0.00      PROA  
ATOM   4828 HG11 VAL P 757      -1.711 -14.266  12.247  0.00  0.00      PROA  
ATOM   4829 HG12 VAL P 757      -1.935 -12.796  13.044  0.00  0.00      PROA  
ATOM   4830 HG13 VAL P 757      -2.048 -14.425  13.959  0.00  0.00      PROA  
ATOM   4831  CG2 VAL P 757       0.647 -13.238  12.170  0.00  0.00      PROA  
ATOM   4832 HG21 VAL P 757       1.746 -13.395  12.167  0.00  0.00      PROA  
ATOM   4833 HG22 VAL P 757       0.673 -12.127  12.162  0.00  0.00      PROA  
ATOM   4834 HG23 VAL P 757       0.275 -13.758  11.262  0.00  0.00      PROA  
ATOM   4835    C VAL P 757      -0.372 -13.408  15.912  0.00  0.00      PROA  
ATOM   4836    O VAL P 757       0.227 -14.342  16.462  0.00  0.00      PROA  
ATOM   4837    N PRO P 758      -1.422 -12.950  16.545  0.00  0.00      PROA  
ATOM   4838   CD PRO P 758      -1.981 -11.654  16.324  0.00  0.00      PROA  
ATOM   4839  HD1 PRO P 758      -2.596 -11.572  15.402  0.00  0.00      PROA  
ATOM   4840  HD2 PRO P 758      -1.158 -10.918  16.196  0.00  0.00      PROA  
ATOM   4841   CA PRO P 758      -2.251 -13.705  17.544  0.00  0.00      PROA  
ATOM   4842   HA PRO P 758      -1.764 -13.860  18.496  0.00  0.00      PROA  
ATOM   4843   CB PRO P 758      -3.408 -12.775  17.851  0.00  0.00      PROA  
ATOM   4844  HB1 PRO P 758      -3.798 -12.791  18.892  0.00  0.00      PROA  
ATOM   4845  HB2 PRO P 758      -4.296 -12.925  17.200  0.00  0.00      PROA  
ATOM   4846   CG PRO P 758      -2.800 -11.339  17.528  0.00  0.00      PROA  
ATOM   4847  HG1 PRO P 758      -3.605 -10.597  17.339  0.00  0.00      PROA  
ATOM   4848  HG2 PRO P 758      -2.218 -10.911  18.372  0.00  0.00      PROA  
ATOM   4849    C PRO P 758      -2.559 -15.132  17.165  0.00  0.00      PROA  
ATOM   4850    O PRO P 758      -2.789 -15.433  16.047  0.00  0.00      PROA  
ATOM   4851    N SER P 759      -2.576 -16.012  18.167  0.00  0.00      PROA  
ATOM   4852   HN SER P 759      -2.341 -15.772  19.106  0.00  0.00      PROA  
ATOM   4853   CA SER P 759      -3.006 -17.426  17.935  0.00  0.00      PROA  
ATOM   4854   HA SER P 759      -2.547 -17.651  16.984  0.00  0.00      PROA  
ATOM   4855   CB SER P 759      -2.718 -18.468  19.120  0.00  0.00      PROA  
ATOM   4856  HB1 SER P 759      -3.440 -18.403  19.961  0.00  0.00      PROA  
ATOM   4857  HB2 SER P 759      -1.696 -18.124  19.390  0.00  0.00      PROA  
ATOM   4858   OG SER P 759      -2.717 -19.774  18.652  0.00  0.00      PROA  
ATOM   4859  HG1 SER P 759      -1.934 -19.894  18.110  0.00  0.00      PROA  
ATOM   4860    C SER P 759      -4.494 -17.612  17.641  0.00  0.00      PROA  
ATOM   4861    O SER P 759      -5.387 -16.975  18.040  0.00  0.00      PROA  
ATOM   4862    N VAL P 760      -4.713 -18.731  16.858  0.00  0.00      PROA  
ATOM   4863   HN VAL P 760      -3.884 -19.186  16.543  0.00  0.00      PROA  
ATOM   4864   CA VAL P 760      -5.908 -19.451  16.496  0.00  0.00      PROA  
ATOM   4865   HA VAL P 760      -6.066 -19.143  15.473  0.00  0.00      PROA  
ATOM   4866   CB VAL P 760      -5.599 -20.958  16.598  0.00  0.00      PROA  
ATOM   4867   HB VAL P 760      -5.308 -21.250  17.630  0.00  0.00      PROA  
ATOM   4868  CG1 VAL P 760      -6.700 -21.915  16.117  0.00  0.00      PROA  
ATOM   4869 HG11 VAL P 760      -7.675 -21.838  16.643  0.00  0.00      PROA  
ATOM   4870 HG12 VAL P 760      -6.337 -22.964  16.090  0.00  0.00      PROA  
ATOM   4871 HG13 VAL P 760      -6.877 -21.743  15.034  0.00  0.00      PROA  
ATOM   4872  CG2 VAL P 760      -4.325 -21.297  15.767  0.00  0.00      PROA  
ATOM   4873 HG21 VAL P 760      -4.560 -21.192  14.687  0.00  0.00      PROA  
ATOM   4874 HG22 VAL P 760      -4.122 -22.367  15.988  0.00  0.00      PROA  
ATOM   4875 HG23 VAL P 760      -3.370 -20.830  16.092  0.00  0.00      PROA  
ATOM   4876    C VAL P 760      -7.176 -19.109  17.237  0.00  0.00      PROA  
ATOM   4877    O VAL P 760      -7.209 -19.225  18.472  0.00  0.00      PROA  
ATOM   4878    N PHE P 761      -8.246 -18.661  16.491  0.00  0.00      PROA  
ATOM   4879   HN PHE P 761      -8.154 -18.817  15.511  0.00  0.00      PROA  
ATOM   4880   CA PHE P 761      -9.518 -18.298  16.939  0.00  0.00      PROA  
ATOM   4881   HA PHE P 761      -9.540 -17.500  17.667  0.00  0.00      PROA  
ATOM   4882   CB PHE P 761     -10.271 -17.725  15.664  0.00  0.00      PROA  
ATOM   4883  HB1 PHE P 761     -10.332 -18.476  14.847  0.00  0.00      PROA  
ATOM   4884  HB2 PHE P 761      -9.768 -16.792  15.330  0.00  0.00      PROA  
ATOM   4885   CG PHE P 761     -11.644 -17.283  15.991  0.00  0.00      PROA  
ATOM   4886  CD1 PHE P 761     -12.803 -18.031  15.879  0.00  0.00      PROA  
ATOM   4887  HD1 PHE P 761     -12.808 -19.069  15.581  0.00  0.00      PROA  
ATOM   4888  CE1 PHE P 761     -14.035 -17.449  16.198  0.00  0.00      PROA  
ATOM   4889  HE1 PHE P 761     -14.961 -17.990  16.075  0.00  0.00      PROA  
ATOM   4890   CZ PHE P 761     -14.163 -16.092  16.625  0.00  0.00      PROA  
ATOM   4891   HZ PHE P 761     -15.117 -15.623  16.816  0.00  0.00      PROA  
ATOM   4892  CD2 PHE P 761     -11.733 -15.971  16.392  0.00  0.00      PROA  
ATOM   4893  HD2 PHE P 761     -10.829 -15.380  16.410  0.00  0.00      PROA  
ATOM   4894  CE2 PHE P 761     -12.980 -15.368  16.675  0.00  0.00      PROA  
ATOM   4895  HE2 PHE P 761     -12.940 -14.353  17.042  0.00  0.00      PROA  
ATOM   4896    C PHE P 761     -10.315 -19.386  17.667  0.00  0.00      PROA  
ATOM   4897    O PHE P 761     -10.311 -20.559  17.229  0.00  0.00      PROA  
ATOM   4898    N LYS P 762     -11.129 -19.184  18.696  0.00  0.00      PROA  
ATOM   4899   HN LYS P 762     -10.937 -18.344  19.197  0.00  0.00      PROA  
ATOM   4900   CA LYS P 762     -12.131 -20.098  19.314  0.00  0.00      PROA  
ATOM   4901   HA LYS P 762     -12.467 -20.710  18.490  0.00  0.00      PROA  
ATOM   4902   CB LYS P 762     -11.557 -20.989  20.452  0.00  0.00      PROA  
ATOM   4903  HB1 LYS P 762     -11.418 -20.377  21.369  0.00  0.00      PROA  
ATOM   4904  HB2 LYS P 762     -10.609 -21.461  20.118  0.00  0.00      PROA  
ATOM   4905   CG LYS P 762     -12.533 -22.049  20.942  0.00  0.00      PROA  
ATOM   4906  HG1 LYS P 762     -12.688 -22.790  20.129  0.00  0.00      PROA  
ATOM   4907  HG2 LYS P 762     -13.557 -21.656  21.120  0.00  0.00      PROA  
ATOM   4908   CD LYS P 762     -12.038 -22.961  22.081  0.00  0.00      PROA  
ATOM   4909  HD1 LYS P 762     -11.611 -22.426  22.956  0.00  0.00      PROA  
ATOM   4910  HD2 LYS P 762     -11.289 -23.620  21.592  0.00  0.00      PROA  
ATOM   4911   CE LYS P 762     -13.192 -23.852  22.589  0.00  0.00      PROA  
ATOM   4912  HE1 LYS P 762     -12.779 -24.749  23.099  0.00  0.00      PROA  
ATOM   4913  HE2 LYS P 762     -13.733 -24.316  21.736  0.00  0.00      PROA  
ATOM   4914   NZ LYS P 762     -14.158 -23.199  23.488  0.00  0.00      PROA  
ATOM   4915  HZ1 LYS P 762     -13.584 -22.604  24.118  0.00  0.00      PROA  
ATOM   4916  HZ2 LYS P 762     -14.580 -23.942  24.081  0.00  0.00      PROA  
ATOM   4917  HZ3 LYS P 762     -14.819 -22.602  22.951  0.00  0.00      PROA  
ATOM   4918    C LYS P 762     -13.146 -19.136  19.855  0.00  0.00      PROA  
ATOM   4919    O LYS P 762     -12.791 -18.147  20.518  0.00  0.00      PROA  
ATOM   4920    N PRO P 763     -14.499 -19.209  19.576  0.00  0.00      PROA  
ATOM   4921   CD PRO P 763     -14.992 -20.103  18.597  0.00  0.00      PROA  
ATOM   4922  HD1 PRO P 763     -15.099 -21.106  19.063  0.00  0.00      PROA  
ATOM   4923  HD2 PRO P 763     -14.408 -20.165  17.654  0.00  0.00      PROA  
ATOM   4924   CA PRO P 763     -15.543 -18.352  20.098  0.00  0.00      PROA  
ATOM   4925   HA PRO P 763     -15.259 -17.405  19.662  0.00  0.00      PROA  
ATOM   4926   CB PRO P 763     -16.798 -18.801  19.516  0.00  0.00      PROA  
ATOM   4927  HB1 PRO P 763     -17.434 -17.912  19.317  0.00  0.00      PROA  
ATOM   4928  HB2 PRO P 763     -17.303 -19.563  20.148  0.00  0.00      PROA  
ATOM   4929   CG PRO P 763     -16.382 -19.539  18.213  0.00  0.00      PROA  
ATOM   4930  HG1 PRO P 763     -17.010 -20.367  17.820  0.00  0.00      PROA  
ATOM   4931  HG2 PRO P 763     -16.252 -18.758  17.434  0.00  0.00      PROA  
ATOM   4932    C PRO P 763     -15.629 -18.251  21.643  0.00  0.00      PROA  
ATOM   4933    O PRO P 763     -15.738 -19.274  22.296  0.00  0.00      PROA  
ATOM   4934    N THR P 764     -15.600 -17.054  22.151  0.00  0.00      PROA  
ATOM   4935   HN THR P 764     -15.526 -16.352  21.447  0.00  0.00      PROA  
ATOM   4936   CA THR P 764     -15.531 -16.690  23.549  0.00  0.00      PROA  
ATOM   4937   HA THR P 764     -15.228 -17.605  24.038  0.00  0.00      PROA  
ATOM   4938   CB THR P 764     -14.514 -15.538  23.897  0.00  0.00      PROA  
ATOM   4939   HB THR P 764     -15.011 -14.588  23.608  0.00  0.00      PROA  
ATOM   4940  OG1 THR P 764     -13.232 -15.674  23.282  0.00  0.00      PROA  
ATOM   4941  HG1 THR P 764     -13.248 -15.449  22.349  0.00  0.00      PROA  
ATOM   4942  CG2 THR P 764     -14.195 -15.670  25.438  0.00  0.00      PROA  
ATOM   4943 HG21 THR P 764     -13.709 -14.696  25.662  0.00  0.00      PROA  
ATOM   4944 HG22 THR P 764     -13.708 -16.645  25.654  0.00  0.00      PROA  
ATOM   4945 HG23 THR P 764     -15.159 -15.688  25.990  0.00  0.00      PROA  
ATOM   4946    C THR P 764     -16.925 -16.302  24.068  0.00  0.00      PROA  
ATOM   4947    O THR P 764     -17.514 -16.898  24.944  0.00  0.00      PROA  
ATOM   4948    N ARG P 765     -17.512 -15.205  23.516  0.00  0.00      PROA  
ATOM   4949   HN ARG P 765     -16.913 -14.772  22.848  0.00  0.00      PROA  
ATOM   4950   CA ARG P 765     -18.829 -14.640  23.893  0.00  0.00      PROA  
ATOM   4951   HA ARG P 765     -18.811 -14.351  24.933  0.00  0.00      PROA  
ATOM   4952   CB ARG P 765     -19.094 -13.337  23.015  0.00  0.00      PROA  
ATOM   4953  HB1 ARG P 765     -20.165 -13.054  23.094  0.00  0.00      PROA  
ATOM   4954  HB2 ARG P 765     -18.901 -13.472  21.929  0.00  0.00      PROA  
ATOM   4955   CG ARG P 765     -18.287 -12.132  23.656  0.00  0.00      PROA  
ATOM   4956  HG1 ARG P 765     -17.241 -12.346  23.348  0.00  0.00      PROA  
ATOM   4957  HG2 ARG P 765     -18.424 -12.044  24.755  0.00  0.00      PROA  
ATOM   4958   CD ARG P 765     -18.659 -10.770  23.075  0.00  0.00      PROA  
ATOM   4959  HD1 ARG P 765     -18.928 -10.862  22.001  0.00  0.00      PROA  
ATOM   4960  HD2 ARG P 765     -17.760 -10.118  23.084  0.00  0.00      PROA  
ATOM   4961   NE ARG P 765     -19.726 -10.076  23.875  0.00  0.00      PROA  
ATOM   4962   HE ARG P 765     -20.381 -10.653  24.363  0.00  0.00      PROA  
ATOM   4963   CZ ARG P 765     -20.138  -8.838  23.728  0.00  0.00      PROA  
ATOM   4964  NH1 ARG P 765     -21.134  -8.347  24.486  0.00  0.00      PROA  
ATOM   4965 HH11 ARG P 765     -21.733  -9.052  24.867  0.00  0.00      PROA  
ATOM   4966 HH12 ARG P 765     -21.597  -7.505  24.210  0.00  0.00      PROA  
ATOM   4967  NH2 ARG P 765     -19.720  -8.052  22.755  0.00  0.00      PROA  
ATOM   4968 HH21 ARG P 765     -18.812  -8.223  22.373  0.00  0.00      PROA  
ATOM   4969 HH22 ARG P 765     -20.112  -7.138  22.656  0.00  0.00      PROA  
ATOM   4970    C ARG P 765     -20.094 -15.571  23.793  0.00  0.00      PROA  
ATOM   4971    O ARG P 765     -20.296 -16.358  22.933  0.00  0.00      PROA  
ATOM   4972    N ASP P 766     -20.912 -15.587  24.927  0.00  0.00      PROA  
ATOM   4973   HN ASP P 766     -20.606 -15.026  25.692  0.00  0.00      PROA  
ATOM   4974   CA ASP P 766     -22.055 -16.418  25.193  0.00  0.00      PROA  
ATOM   4975   HA ASP P 766     -22.153 -17.203  24.457  0.00  0.00      PROA  
ATOM   4976   CB ASP P 766     -21.872 -16.849  26.701  0.00  0.00      PROA  
ATOM   4977  HB1 ASP P 766     -22.840 -17.352  26.913  0.00  0.00      PROA  
ATOM   4978  HB2 ASP P 766     -21.734 -15.947  27.334  0.00  0.00      PROA  
ATOM   4979   CG ASP P 766     -20.754 -17.916  26.660  0.00  0.00      PROA  
ATOM   4980  OD1 ASP P 766     -20.008 -17.975  27.636  0.00  0.00      PROA  
ATOM   4981  OD2 ASP P 766     -20.703 -18.768  25.727  0.00  0.00      PROA  
ATOM   4982    C ASP P 766     -23.338 -15.573  25.092  0.00  0.00      PROA  
ATOM   4983    O ASP P 766     -24.466 -16.059  24.992  0.00  0.00      PROA  
ATOM   4984    N ASP P 767     -23.089 -14.263  24.918  0.00  0.00      PROA  
ATOM   4985   HN ASP P 767     -22.170 -13.903  25.063  0.00  0.00      PROA  
ATOM   4986   CA ASP P 767     -24.080 -13.320  24.680  0.00  0.00      PROA  
ATOM   4987   HA ASP P 767     -25.040 -13.813  24.722  0.00  0.00      PROA  
ATOM   4988   CB ASP P 767     -23.966 -12.198  25.682  0.00  0.00      PROA  
ATOM   4989  HB1 ASP P 767     -24.029 -12.635  26.701  0.00  0.00      PROA  
ATOM   4990  HB2 ASP P 767     -24.859 -11.557  25.519  0.00  0.00      PROA  
ATOM   4991   CG ASP P 767     -22.690 -11.329  25.642  0.00  0.00      PROA  
ATOM   4992  OD1 ASP P 767     -21.608 -11.664  25.037  0.00  0.00      PROA  
ATOM   4993  OD2 ASP P 767     -22.752 -10.205  26.185  0.00  0.00      PROA  
ATOM   4994    C ASP P 767     -24.009 -12.705  23.257  0.00  0.00      PROA  
ATOM   4995    O ASP P 767     -24.764 -11.748  22.870  0.00  0.00      PROA  
ATOM   4996    N ARG P 768     -23.260 -13.255  22.388  0.00  0.00      PROA  
ATOM   4997   HN ARG P 768     -22.723 -14.088  22.501  0.00  0.00      PROA  
ATOM   4998   CA ARG P 768     -23.103 -12.782  21.019  0.00  0.00      PROA  
ATOM   4999   HA ARG P 768     -24.091 -12.450  20.738  0.00  0.00      PROA  
ATOM   5000   CB ARG P 768     -22.007 -11.595  20.767  0.00  0.00      PROA  
ATOM   5001  HB1 ARG P 768     -22.003 -11.329  19.689  0.00  0.00      PROA  
ATOM   5002  HB2 ARG P 768     -21.026 -11.942  21.155  0.00  0.00      PROA  
ATOM   5003   CG ARG P 768     -22.302 -10.307  21.571  0.00  0.00      PROA  
ATOM   5004  HG1 ARG P 768     -21.443  -9.632  21.367  0.00  0.00      PROA  
ATOM   5005  HG2 ARG P 768     -22.308 -10.528  22.660  0.00  0.00      PROA  
ATOM   5006   CD ARG P 768     -23.518  -9.395  21.201  0.00  0.00      PROA  
ATOM   5007  HD1 ARG P 768     -24.413 -10.054  21.187  0.00  0.00      PROA  
ATOM   5008  HD2 ARG P 768     -23.401  -8.954  20.188  0.00  0.00      PROA  
ATOM   5009   NE ARG P 768     -23.724  -8.327  22.240  0.00  0.00      PROA  
ATOM   5010   HE ARG P 768     -23.058  -7.667  22.587  0.00  0.00      PROA  
ATOM   5011   CZ ARG P 768     -24.771  -8.304  23.039  0.00  0.00      PROA  
ATOM   5012  NH1 ARG P 768     -24.818  -7.420  24.032  0.00  0.00      PROA  
ATOM   5013 HH11 ARG P 768     -24.008  -6.833  24.023  0.00  0.00      PROA  
ATOM   5014 HH12 ARG P 768     -25.655  -7.300  24.566  0.00  0.00      PROA  
ATOM   5015  NH2 ARG P 768     -25.735  -9.196  23.159  0.00  0.00      PROA  
ATOM   5016 HH21 ARG P 768     -25.556 -10.155  22.941  0.00  0.00      PROA  
ATOM   5017 HH22 ARG P 768     -26.373  -9.066  23.918  0.00  0.00      PROA  
ATOM   5018    C ARG P 768     -22.608 -14.016  20.228  0.00  0.00      PROA  
ATOM   5019    O ARG P 768     -22.178 -14.976  20.766  0.00  0.00      PROA  
ATOM   5020    N GLY P 769     -22.751 -14.078  18.859  0.00  0.00      PROA  
ATOM   5021   HN GLY P 769     -23.234 -13.305  18.454  0.00  0.00      PROA  
ATOM   5022   CA GLY P 769     -22.190 -15.013  17.891  0.00  0.00      PROA  
ATOM   5023  HA1 GLY P 769     -22.756 -14.817  16.991  0.00  0.00      PROA  
ATOM   5024  HA2 GLY P 769     -22.269 -16.022  18.268  0.00  0.00      PROA  
ATOM   5025    C GLY P 769     -20.790 -14.642  17.585  0.00  0.00      PROA  
ATOM   5026    O GLY P 769     -20.047 -13.928  18.355  0.00  0.00      PROA  
ATOM   5027    N TRP P 770     -20.356 -15.079  16.426  0.00  0.00      PROA  
ATOM   5028   HN TRP P 770     -21.008 -15.591  15.873  0.00  0.00      PROA  
ATOM   5029   CA TRP P 770     -19.053 -14.899  15.916  0.00  0.00      PROA  
ATOM   5030   HA TRP P 770     -18.693 -13.916  16.182  0.00  0.00      PROA  
ATOM   5031   CB TRP P 770     -18.058 -16.022  16.375  0.00  0.00      PROA  
ATOM   5032  HB1 TRP P 770     -17.696 -15.768  17.395  0.00  0.00      PROA  
ATOM   5033  HB2 TRP P 770     -17.142 -15.906  15.758  0.00  0.00      PROA  
ATOM   5034   CG TRP P 770     -18.484 -17.468  16.334  0.00  0.00      PROA  
ATOM   5035  CD1 TRP P 770     -19.329 -18.135  17.179  0.00  0.00      PROA  
ATOM   5036  HD1 TRP P 770     -19.641 -17.761  18.144  0.00  0.00      PROA  
ATOM   5037  NE1 TRP P 770     -19.575 -19.354  16.731  0.00  0.00      PROA  
ATOM   5038  HE1 TRP P 770     -20.098 -20.114  17.049  0.00  0.00      PROA  
ATOM   5039  CE2 TRP P 770     -18.910 -19.558  15.575  0.00  0.00      PROA  
ATOM   5040  CD2 TRP P 770     -18.131 -18.381  15.313  0.00  0.00      PROA  
ATOM   5041  CE3 TRP P 770     -17.114 -18.332  14.328  0.00  0.00      PROA  
ATOM   5042  HE3 TRP P 770     -16.384 -17.537  14.283  0.00  0.00      PROA  
ATOM   5043  CZ3 TRP P 770     -16.983 -19.519  13.564  0.00  0.00      PROA  
ATOM   5044  HZ3 TRP P 770     -16.288 -19.441  12.741  0.00  0.00      PROA  
ATOM   5045  CZ2 TRP P 770     -18.807 -20.686  14.717  0.00  0.00      PROA  
ATOM   5046  HZ2 TRP P 770     -19.359 -21.602  14.869  0.00  0.00      PROA  
ATOM   5047  CH2 TRP P 770     -17.808 -20.588  13.761  0.00  0.00      PROA  
ATOM   5048  HH2 TRP P 770     -17.576 -21.474  13.190  0.00  0.00      PROA  
ATOM   5049    C TRP P 770     -19.156 -14.764  14.451  0.00  0.00      PROA  
ATOM   5050    O TRP P 770     -20.059 -15.273  13.806  0.00  0.00      PROA  
ATOM   5051    N PHE P 771     -18.237 -13.897  13.951  0.00  0.00      PROA  
ATOM   5052   HN PHE P 771     -17.494 -13.651  14.569  0.00  0.00      PROA  
ATOM   5053   CA PHE P 771     -18.223 -13.269  12.655  0.00  0.00      PROA  
ATOM   5054   HA PHE P 771     -17.582 -12.407  12.773  0.00  0.00      PROA  
ATOM   5055   CB PHE P 771     -17.667 -14.286  11.532  0.00  0.00      PROA  
ATOM   5056  HB1 PHE P 771     -17.587 -13.804  10.534  0.00  0.00      PROA  
ATOM   5057  HB2 PHE P 771     -18.438 -15.076  11.405  0.00  0.00      PROA  
ATOM   5058   CG PHE P 771     -16.320 -14.733  12.063  0.00  0.00      PROA  
ATOM   5059  CD1 PHE P 771     -15.241 -13.814  12.375  0.00  0.00      PROA  
ATOM   5060  HD1 PHE P 771     -15.357 -12.755  12.200  0.00  0.00      PROA  
ATOM   5061  CE1 PHE P 771     -14.006 -14.368  12.864  0.00  0.00      PROA  
ATOM   5062  HE1 PHE P 771     -13.179 -13.743  13.168  0.00  0.00      PROA
[truncated: 11,891,559 more chars]
