# Supplementary material for: Cryo-EM structure of the sodium-driven chloride/bicarbonate exchanger NDCBE
Source: Nat Commun. 2021 Sep 28;12:5690. doi: 10.1038/s41467-021-25998-2 (PMC8478935; doi:10.1038/s41467-021-25998-2)
Supplement: Supplementary file 7 — Supplementary Data 1 [file 41467_2021_25998_MOESM7_ESM.zip › MD_structures/NDCBE_1microsec_Trial1_NaCO3_first_MD_step.pdb]

CRYST1  109.110  109.110  127.016  90.00  90.00  90.00 P 1           1
ATOM      1    N LEU P 451     -27.464   6.655 -17.005  0.00  0.00      PROA  
ATOM      2  HT1 LEU P 451     -26.901   6.533 -17.871  0.00  0.00      PROA  
ATOM      3  HT2 LEU P 451     -26.762   6.777 -16.248  0.00  0.00      PROA  
ATOM      4  HT3 LEU P 451     -27.973   7.552 -17.135  0.00  0.00      PROA  
ATOM      5   CA LEU P 451     -28.230   5.390 -16.668  0.00  0.00      PROA  
ATOM      6   HA LEU P 451     -28.710   5.675 -15.743  0.00  0.00      PROA  
ATOM      7   CB LEU P 451     -29.229   5.134 -17.826  0.00  0.00      PROA  
ATOM      8  HB1 LEU P 451     -29.917   4.271 -17.696  0.00  0.00      PROA  
ATOM      9  HB2 LEU P 451     -28.738   4.907 -18.796  0.00  0.00      PROA  
ATOM     10   CG LEU P 451     -30.350   6.282 -18.050  0.00  0.00      PROA  
ATOM     11   HG LEU P 451     -29.847   7.090 -18.624  0.00  0.00      PROA  
ATOM     12  CD1 LEU P 451     -31.518   5.802 -18.876  0.00  0.00      PROA  
ATOM     13 HD11 LEU P 451     -31.158   5.334 -19.816  0.00  0.00      PROA  
ATOM     14 HD12 LEU P 451     -32.202   6.649 -19.097  0.00  0.00      PROA  
ATOM     15 HD13 LEU P 451     -32.190   5.034 -18.436  0.00  0.00      PROA  
ATOM     16  CD2 LEU P 451     -30.896   6.961 -16.809  0.00  0.00      PROA  
ATOM     17 HD21 LEU P 451     -31.420   6.182 -16.215  0.00  0.00      PROA  
ATOM     18 HD22 LEU P 451     -31.553   7.835 -17.007  0.00  0.00      PROA  
ATOM     19 HD23 LEU P 451     -29.982   7.254 -16.249  0.00  0.00      PROA  
ATOM     20    C LEU P 451     -27.418   4.161 -16.366  0.00  0.00      PROA  
ATOM     21    O LEU P 451     -26.300   4.022 -16.900  0.00  0.00      PROA  
ATOM     22    N PHE P 452     -27.962   3.307 -15.553  0.00  0.00      PROA  
ATOM     23   HN PHE P 452     -28.887   3.468 -15.218  0.00  0.00      PROA  
ATOM     24   CA PHE P 452     -27.334   2.166 -14.965  0.00  0.00      PROA  
ATOM     25   HA PHE P 452     -26.313   2.445 -14.746  0.00  0.00      PROA  
ATOM     26   CB PHE P 452     -28.066   1.814 -13.626  0.00  0.00      PROA  
ATOM     27  HB1 PHE P 452     -27.421   1.097 -13.075  0.00  0.00      PROA  
ATOM     28  HB2 PHE P 452     -29.016   1.330 -13.937  0.00  0.00      PROA  
ATOM     29   CG PHE P 452     -28.285   2.925 -12.652  0.00  0.00      PROA  
ATOM     30  CD1 PHE P 452     -27.149   3.576 -12.143  0.00  0.00      PROA  
ATOM     31  HD1 PHE P 452     -26.201   3.167 -12.459  0.00  0.00      PROA  
ATOM     32  CE1 PHE P 452     -27.228   4.660 -11.256  0.00  0.00      PROA  
ATOM     33  HE1 PHE P 452     -26.447   5.274 -10.832  0.00  0.00      PROA  
ATOM     34   CZ PHE P 452     -28.513   5.209 -10.892  0.00  0.00      PROA  
ATOM     35   HZ PHE P 452     -28.695   5.938 -10.117  0.00  0.00      PROA  
ATOM     36  CD2 PHE P 452     -29.542   3.451 -12.281  0.00  0.00      PROA  
ATOM     37  HD2 PHE P 452     -30.412   2.941 -12.667  0.00  0.00      PROA  
ATOM     38  CE2 PHE P 452     -29.630   4.524 -11.304  0.00  0.00      PROA  
ATOM     39  HE2 PHE P 452     -30.584   4.834 -10.905  0.00  0.00      PROA  
ATOM     40    C PHE P 452     -27.321   1.074 -16.008  0.00  0.00      PROA  
ATOM     41    O PHE P 452     -28.210   0.893 -16.799  0.00  0.00      PROA  
ATOM     42    N GLY P 453     -26.299   0.278 -16.019  0.00  0.00      PROA  
ATOM     43   HN GLY P 453     -25.636   0.324 -15.276  0.00  0.00      PROA  
ATOM     44   CA GLY P 453     -26.129  -0.886 -16.814  0.00  0.00      PROA  
ATOM     45  HA1 GLY P 453     -25.349  -0.575 -17.493  0.00  0.00      PROA  
ATOM     46  HA2 GLY P 453     -27.044  -1.166 -17.315  0.00  0.00      PROA  
ATOM     47    C GLY P 453     -25.606  -2.077 -16.026  0.00  0.00      PROA  
ATOM     48    O GLY P 453     -25.307  -1.931 -14.889  0.00  0.00      PROA  
ATOM     49    N GLY P 454     -25.512  -3.222 -16.685  0.00  0.00      PROA  
ATOM     50   HN GLY P 454     -25.767  -3.319 -17.644  0.00  0.00      PROA  
ATOM     51   CA GLY P 454     -25.265  -4.453 -15.912  0.00  0.00      PROA  
ATOM     52  HA1 GLY P 454     -25.409  -5.313 -16.549  0.00  0.00      PROA  
ATOM     53  HA2 GLY P 454     -26.066  -4.491 -15.189  0.00  0.00      PROA  
ATOM     54    C GLY P 454     -23.959  -4.597 -15.186  0.00  0.00      PROA  
ATOM     55    O GLY P 454     -22.967  -3.912 -15.426  0.00  0.00      PROA  
ATOM     56    N LEU P 455     -23.920  -5.596 -14.305  0.00  0.00      PROA  
ATOM     57   HN LEU P 455     -24.716  -6.192 -14.218  0.00  0.00      PROA  
ATOM     58   CA LEU P 455     -22.901  -5.882 -13.306  0.00  0.00      PROA  
ATOM     59   HA LEU P 455     -22.350  -4.999 -13.016  0.00  0.00      PROA  
ATOM     60   CB LEU P 455     -23.632  -6.341 -12.055  0.00  0.00      PROA  
ATOM     61  HB1 LEU P 455     -22.889  -6.419 -11.234  0.00  0.00      PROA  
ATOM     62  HB2 LEU P 455     -24.057  -7.355 -12.216  0.00  0.00      PROA  
ATOM     63   CG LEU P 455     -24.674  -5.365 -11.398  0.00  0.00      PROA  
ATOM     64   HG LEU P 455     -25.276  -5.047 -12.276  0.00  0.00      PROA  
ATOM     65  CD1 LEU P 455     -25.554  -6.059 -10.379  0.00  0.00      PROA  
ATOM     66 HD11 LEU P 455     -26.016  -6.890 -10.954  0.00  0.00      PROA  
ATOM     67 HD12 LEU P 455     -26.404  -5.385 -10.140  0.00  0.00      PROA  
ATOM     68 HD13 LEU P 455     -25.074  -6.416  -9.443  0.00  0.00      PROA  
ATOM     69  CD2 LEU P 455     -23.999  -4.131 -10.719  0.00  0.00      PROA  
ATOM     70 HD21 LEU P 455     -24.718  -3.374 -10.340  0.00  0.00      PROA  
ATOM     71 HD22 LEU P 455     -23.361  -3.701 -11.520  0.00  0.00      PROA  
ATOM     72 HD23 LEU P 455     -23.427  -4.501  -9.841  0.00  0.00      PROA  
ATOM     73    C LEU P 455     -21.907  -6.904 -13.793  0.00  0.00      PROA  
ATOM     74    O LEU P 455     -20.773  -6.928 -13.376  0.00  0.00      PROA  
ATOM     75    N VAL P 456     -22.293  -7.653 -14.818  0.00  0.00      PROA  
ATOM     76   HN VAL P 456     -23.189  -7.435 -15.198  0.00  0.00      PROA  
ATOM     77   CA VAL P 456     -21.551  -8.830 -15.270  0.00  0.00      PROA  
ATOM     78   HA VAL P 456     -20.697  -9.011 -14.635  0.00  0.00      PROA  
ATOM     79   CB VAL P 456     -22.396 -10.164 -15.272  0.00  0.00      PROA  
ATOM     80   HB VAL P 456     -21.881 -11.080 -15.633  0.00  0.00      PROA  
ATOM     81  CG1 VAL P 456     -22.862 -10.418 -13.805  0.00  0.00      PROA  
ATOM     82 HG11 VAL P 456     -21.945 -10.489 -13.181  0.00  0.00      PROA  
ATOM     83 HG12 VAL P 456     -23.271 -11.449 -13.750  0.00  0.00      PROA  
ATOM     84 HG13 VAL P 456     -23.637  -9.698 -13.467  0.00  0.00      PROA  
ATOM     85  CG2 VAL P 456     -23.652 -10.011 -16.216  0.00  0.00      PROA  
ATOM     86 HG21 VAL P 456     -23.254  -9.811 -17.234  0.00  0.00      PROA  
ATOM     87 HG22 VAL P 456     -24.320  -9.144 -16.024  0.00  0.00      PROA  
ATOM     88 HG23 VAL P 456     -24.106 -11.025 -16.202  0.00  0.00      PROA  
ATOM     89    C VAL P 456     -20.856  -8.630 -16.605  0.00  0.00      PROA  
ATOM     90    O VAL P 456     -20.343  -9.562 -17.116  0.00  0.00      PROA  
ATOM     91    N LEU P 457     -20.742  -7.413 -17.174  0.00  0.00      PROA  
ATOM     92   HN LEU P 457     -21.095  -6.637 -16.657  0.00  0.00      PROA  
ATOM     93   CA LEU P 457     -20.117  -7.137 -18.487  0.00  0.00      PROA  
ATOM     94   HA LEU P 457     -20.436  -7.831 -19.250  0.00  0.00      PROA  
ATOM     95   CB LEU P 457     -20.606  -5.793 -19.098  0.00  0.00      PROA  
ATOM     96  HB1 LEU P 457     -20.025  -5.490 -19.995  0.00  0.00      PROA  
ATOM     97  HB2 LEU P 457     -20.366  -4.937 -18.430  0.00  0.00      PROA  
ATOM     98   CG LEU P 457     -22.085  -5.773 -19.725  0.00  0.00      PROA  
ATOM     99   HG LEU P 457     -22.060  -6.671 -20.378  0.00  0.00      PROA  
ATOM    100  CD1 LEU P 457     -23.218  -5.862 -18.718  0.00  0.00      PROA  
ATOM    101 HD11 LEU P 457     -23.127  -5.022 -17.997  0.00  0.00      PROA  
ATOM    102 HD12 LEU P 457     -23.186  -6.858 -18.227  0.00  0.00      PROA  
ATOM    103 HD13 LEU P 457     -24.198  -5.610 -19.177  0.00  0.00      PROA  
ATOM    104  CD2 LEU P 457     -22.244  -4.512 -20.604  0.00  0.00      PROA  
ATOM    105 HD21 LEU P 457     -21.589  -4.441 -21.499  0.00  0.00      PROA  
ATOM    106 HD22 LEU P 457     -22.143  -3.533 -20.088  0.00  0.00      PROA  
ATOM    107 HD23 LEU P 457     -23.253  -4.573 -21.064  0.00  0.00      PROA  
ATOM    108    C LEU P 457     -18.543  -7.307 -18.466  0.00  0.00      PROA  
ATOM    109    O LEU P 457     -17.996  -7.943 -19.325  0.00  0.00      PROA  
ATOM    110    N ASP P 458     -17.900  -6.978 -17.358  0.00  0.00      PROA  
ATOM    111   HN ASP P 458     -18.367  -6.364 -16.725  0.00  0.00      PROA  
ATOM    112   CA ASP P 458     -16.531  -7.319 -17.073  0.00  0.00      PROA  
ATOM    113   HA ASP P 458     -15.929  -6.984 -17.905  0.00  0.00      PROA  
ATOM    114   CB ASP P 458     -16.074  -6.656 -15.776  0.00  0.00      PROA  
ATOM    115  HB1 ASP P 458     -15.171  -7.096 -15.301  0.00  0.00      PROA  
ATOM    116  HB2 ASP P 458     -16.873  -6.790 -15.016  0.00  0.00      PROA  
ATOM    117   CG ASP P 458     -15.767  -5.145 -15.791  0.00  0.00      PROA  
ATOM    118  OD1 ASP P 458     -15.869  -4.501 -16.843  0.00  0.00      PROA  
ATOM    119  OD2 ASP P 458     -15.397  -4.625 -14.688  0.00  0.00      PROA  
ATOM    120    C ASP P 458     -16.277  -8.843 -17.068  0.00  0.00      PROA  
ATOM    121    O ASP P 458     -15.422  -9.352 -17.753  0.00  0.00      PROA  
ATOM    122    N VAL P 459     -17.126  -9.557 -16.276  0.00  0.00      PROA  
ATOM    123   HN VAL P 459     -17.838  -9.012 -15.840  0.00  0.00      PROA  
ATOM    124   CA VAL P 459     -17.049 -10.947 -16.105  0.00  0.00      PROA  
ATOM    125   HA VAL P 459     -16.051 -11.308 -15.905  0.00  0.00      PROA  
ATOM    126   CB VAL P 459     -18.093 -11.327 -15.082  0.00  0.00      PROA  
ATOM    127   HB VAL P 459     -19.093 -10.868 -15.239  0.00  0.00      PROA  
ATOM    128  CG1 VAL P 459     -18.248 -12.887 -14.930  0.00  0.00      PROA  
ATOM    129 HG11 VAL P 459     -17.229 -13.311 -15.063  0.00  0.00      PROA  
ATOM    130 HG12 VAL P 459     -18.850 -13.337 -15.748  0.00  0.00      PROA  
ATOM    131 HG13 VAL P 459     -18.652 -13.054 -13.909  0.00  0.00      PROA  
ATOM    132  CG2 VAL P 459     -17.565 -10.697 -13.778  0.00  0.00      PROA  
ATOM    133 HG21 VAL P 459     -16.669 -11.309 -13.537  0.00  0.00      PROA  
ATOM    134 HG22 VAL P 459     -18.267 -10.833 -12.928  0.00  0.00      PROA  
ATOM    135 HG23 VAL P 459     -17.271  -9.630 -13.876  0.00  0.00      PROA  
ATOM    136    C VAL P 459     -17.273 -11.657 -17.433  0.00  0.00      PROA  
ATOM    137    O VAL P 459     -16.619 -12.658 -17.718  0.00  0.00      PROA  
ATOM    138    N LYS P 460     -18.205 -11.206 -18.300  0.00  0.00      PROA  
ATOM    139   HN LYS P 460     -18.743 -10.388 -18.113  0.00  0.00      PROA  
ATOM    140   CA LYS P 460     -18.437 -11.804 -19.581  0.00  0.00      PROA  
ATOM    141   HA LYS P 460     -18.569 -12.844 -19.323  0.00  0.00      PROA  
ATOM    142   CB LYS P 460     -19.821 -11.360 -20.166  0.00  0.00      PROA  
ATOM    143  HB1 LYS P 460     -19.778 -10.252 -20.234  0.00  0.00      PROA  
ATOM    144  HB2 LYS P 460     -20.628 -11.739 -19.504  0.00  0.00      PROA  
ATOM    145   CG LYS P 460     -20.080 -11.834 -21.574  0.00  0.00      PROA  
ATOM    146  HG1 LYS P 460     -19.295 -11.391 -22.223  0.00  0.00      PROA  
ATOM    147  HG2 LYS P 460     -21.061 -11.486 -21.961  0.00  0.00      PROA  
ATOM    148   CD LYS P 460     -20.083 -13.314 -21.827  0.00  0.00      PROA  
ATOM    149  HD1 LYS P 460     -20.895 -13.641 -21.143  0.00  0.00      PROA  
ATOM    150  HD2 LYS P 460     -19.128 -13.802 -21.535  0.00  0.00      PROA  
ATOM    151   CE LYS P 460     -20.457 -13.799 -23.242  0.00  0.00      PROA  
ATOM    152  HE1 LYS P 460     -19.715 -13.431 -23.984  0.00  0.00      PROA  
ATOM    153  HE2 LYS P 460     -21.475 -13.474 -23.545  0.00  0.00      PROA  
ATOM    154   NZ LYS P 460     -20.466 -15.201 -23.273  0.00  0.00      PROA  
ATOM    155  HZ1 LYS P 460     -21.127 -15.619 -22.587  0.00  0.00      PROA  
ATOM    156  HZ2 LYS P 460     -19.550 -15.660 -23.094  0.00  0.00      PROA  
ATOM    157  HZ3 LYS P 460     -20.693 -15.525 -24.234  0.00  0.00      PROA  
ATOM    158    C LYS P 460     -17.213 -11.667 -20.602  0.00  0.00      PROA  
ATOM    159    O LYS P 460     -16.906 -12.598 -21.380  0.00  0.00      PROA  
ATOM    160    N ARG P 461     -16.510 -10.505 -20.524  0.00  0.00      PROA  
ATOM    161   HN ARG P 461     -16.847  -9.761 -19.952  0.00  0.00      PROA  
ATOM    162   CA ARG P 461     -15.301 -10.203 -21.280  0.00  0.00      PROA  
ATOM    163   HA ARG P 461     -15.292 -10.474 -22.325  0.00  0.00      PROA  
ATOM    164   CB ARG P 461     -14.929  -8.670 -21.043  0.00  0.00      PROA  
ATOM    165  HB1 ARG P 461     -13.849  -8.451 -20.899  0.00  0.00      PROA  
ATOM    166  HB2 ARG P 461     -15.388  -8.321 -20.093  0.00  0.00      PROA  
ATOM    167   CG ARG P 461     -15.218  -7.769 -22.209  0.00  0.00      PROA  
ATOM    168  HG1 ARG P 461     -15.038  -8.257 -23.191  0.00  0.00      PROA  
ATOM    169  HG2 ARG P 461     -14.519  -6.907 -22.159  0.00  0.00      PROA  
ATOM    170   CD ARG P 461     -16.695  -7.215 -22.275  0.00  0.00      PROA  
ATOM    171  HD1 ARG P 461     -16.584  -6.394 -23.015  0.00  0.00      PROA  
ATOM    172  HD2 ARG P 461     -17.054  -6.878 -21.280  0.00  0.00      PROA  
ATOM    173   NE ARG P 461     -17.588  -8.304 -22.796  0.00  0.00      PROA  
ATOM    174   HE ARG P 461     -17.161  -8.878 -23.495  0.00  0.00      PROA  
ATOM    175   CZ ARG P 461     -18.923  -8.246 -22.714  0.00  0.00      PROA  
ATOM    176  NH1 ARG P 461     -19.566  -7.505 -21.884  0.00  0.00      PROA  
ATOM    177 HH11 ARG P 461     -19.100  -6.634 -21.730  0.00  0.00      PROA  
ATOM    178 HH12 ARG P 461     -20.542  -7.714 -21.952  0.00  0.00      PROA  
ATOM    179  NH2 ARG P 461     -19.553  -9.113 -23.513  0.00  0.00      PROA  
ATOM    180 HH21 ARG P 461     -18.970  -9.706 -24.068  0.00  0.00      PROA  
ATOM    181 HH22 ARG P 461     -20.511  -9.016 -23.779  0.00  0.00      PROA  
ATOM    182    C ARG P 461     -14.124 -11.003 -20.848  0.00  0.00      PROA  
ATOM    183    O ARG P 461     -13.532 -11.734 -21.650  0.00  0.00      PROA  
ATOM    184    N LYS P 462     -13.962 -11.124 -19.529  0.00  0.00      PROA  
ATOM    185   HN LYS P 462     -14.527 -10.578 -18.915  0.00  0.00      PROA  
ATOM    186   CA LYS P 462     -12.967 -11.942 -18.933  0.00  0.00      PROA  
ATOM    187   HA LYS P 462     -12.040 -11.843 -19.478  0.00  0.00      PROA  
ATOM    188   CB LYS P 462     -12.813 -11.528 -17.398  0.00  0.00      PROA  
ATOM    189  HB1 LYS P 462     -12.270 -12.327 -16.849  0.00  0.00      PROA  
ATOM    190  HB2 LYS P 462     -13.832 -11.557 -16.957  0.00  0.00      PROA  
ATOM    191   CG LYS P 462     -12.271 -10.135 -17.100  0.00  0.00      PROA  
ATOM    192  HG1 LYS P 462     -12.497 -10.039 -16.016  0.00  0.00      PROA  
ATOM    193  HG2 LYS P 462     -12.861  -9.350 -17.620  0.00  0.00      PROA  
ATOM    194   CD LYS P 462     -10.793  -9.855 -17.434  0.00  0.00      PROA  
ATOM    195  HD1 LYS P 462     -10.506  -9.023 -16.756  0.00  0.00      PROA  
ATOM    196  HD2 LYS P 462     -10.797  -9.627 -18.522  0.00  0.00      PROA  
ATOM    197   CE LYS P 462      -9.847 -10.995 -16.969  0.00  0.00      PROA  
ATOM    198  HE1 LYS P 462     -10.218 -11.934 -17.432  0.00  0.00      PROA  
ATOM    199  HE2 LYS P 462      -9.833 -10.994 -15.858  0.00  0.00      PROA  
ATOM    200   NZ LYS P 462      -8.540 -10.681 -17.535  0.00  0.00      PROA  
ATOM    201  HZ1 LYS P 462      -8.168  -9.810 -17.107  0.00  0.00      PROA  
ATOM    202  HZ2 LYS P 462      -8.573 -10.574 -18.569  0.00  0.00      PROA  
ATOM    203  HZ3 LYS P 462      -7.904 -11.481 -17.338  0.00  0.00      PROA  
ATOM    204    C LYS P 462     -13.205 -13.380 -19.012  0.00  0.00      PROA  
ATOM    205    O LYS P 462     -12.279 -14.219 -18.832  0.00  0.00      PROA  
ATOM    206    N ALA P 463     -14.418 -13.862 -19.206  0.00  0.00      PROA  
ATOM    207   HN ALA P 463     -15.118 -13.245 -19.557  0.00  0.00      PROA  
ATOM    208   CA ALA P 463     -14.792 -15.249 -19.293  0.00  0.00      PROA  
ATOM    209   HA ALA P 463     -14.793 -15.638 -18.286  0.00  0.00      PROA  
ATOM    210   CB ALA P 463     -16.248 -15.301 -19.692  0.00  0.00      PROA  
ATOM    211  HB1 ALA P 463     -16.961 -14.745 -19.047  0.00  0.00      PROA  
ATOM    212  HB2 ALA P 463     -16.505 -16.374 -19.558  0.00  0.00      PROA  
ATOM    213  HB3 ALA P 463     -16.374 -14.866 -20.707  0.00  0.00      PROA  
ATOM    214    C ALA P 463     -13.880 -16.088 -20.237  0.00  0.00      PROA  
ATOM    215    O ALA P 463     -13.303 -17.092 -19.774  0.00  0.00      PROA  
ATOM    216    N PRO P 464     -13.494 -15.814 -21.541  0.00  0.00      PROA  
ATOM    217   CD PRO P 464     -14.286 -15.004 -22.500  0.00  0.00      PROA  
ATOM    218  HD1 PRO P 464     -14.603 -14.040 -22.048  0.00  0.00      PROA  
ATOM    219  HD2 PRO P 464     -15.179 -15.649 -22.650  0.00  0.00      PROA  
ATOM    220   CA PRO P 464     -12.495 -16.609 -22.265  0.00  0.00      PROA  
ATOM    221   HA PRO P 464     -12.662 -17.668 -22.138  0.00  0.00      PROA  
ATOM    222   CB PRO P 464     -12.778 -16.266 -23.704  0.00  0.00      PROA  
ATOM    223  HB1 PRO P 464     -13.507 -16.993 -24.122  0.00  0.00      PROA  
ATOM    224  HB2 PRO P 464     -11.904 -16.394 -24.378  0.00  0.00      PROA  
ATOM    225   CG PRO P 464     -13.377 -14.860 -23.718  0.00  0.00      PROA  
ATOM    226  HG1 PRO P 464     -12.587 -14.108 -23.506  0.00  0.00      PROA  
ATOM    227  HG2 PRO P 464     -13.791 -14.590 -24.713  0.00  0.00      PROA  
ATOM    228    C PRO P 464     -11.015 -16.299 -21.850  0.00  0.00      PROA  
ATOM    229    O PRO P 464     -10.165 -17.040 -22.323  0.00  0.00      PROA  
ATOM    230    N TRP P 465     -10.717 -15.371 -20.980  0.00  0.00      PROA  
ATOM    231   HN TRP P 465     -11.338 -14.946 -20.326  0.00  0.00      PROA  
ATOM    232   CA TRP P 465      -9.341 -15.197 -20.445  0.00  0.00      PROA  
ATOM    233   HA TRP P 465      -8.597 -15.688 -21.054  0.00  0.00      PROA  
ATOM    234   CB TRP P 465      -9.016 -13.625 -20.598  0.00  0.00      PROA  
ATOM    235  HB1 TRP P 465      -8.018 -13.563 -20.115  0.00  0.00      PROA  
ATOM    236  HB2 TRP P 465      -9.802 -13.018 -20.099  0.00  0.00      PROA  
ATOM    237   CG TRP P 465      -8.879 -13.260 -21.997  0.00  0.00      PROA  
ATOM    238  CD1 TRP P 465      -9.591 -12.416 -22.719  0.00  0.00      PROA  
ATOM    239  HD1 TRP P 465     -10.480 -11.985 -22.281  0.00  0.00      PROA  
ATOM    240  NE1 TRP P 465      -9.079 -12.331 -23.969  0.00  0.00      PROA  
ATOM    241  HE1 TRP P 465      -9.345 -11.663 -24.629  0.00  0.00      PROA  
ATOM    242  CE2 TRP P 465      -7.935 -13.081 -24.038  0.00  0.00      PROA  
ATOM    243  CD2 TRP P 465      -7.788 -13.719 -22.819  0.00  0.00      PROA  
ATOM    244  CE3 TRP P 465      -6.675 -14.633 -22.694  0.00  0.00      PROA  
ATOM    245  HE3 TRP P 465      -6.607 -15.038 -21.695  0.00  0.00      PROA  
ATOM    246  CZ3 TRP P 465      -5.799 -14.903 -23.739  0.00  0.00      PROA  
ATOM    247  HZ3 TRP P 465      -4.958 -15.578 -23.667  0.00  0.00      PROA  
ATOM    248  CZ2 TRP P 465      -7.058 -13.266 -25.139  0.00  0.00      PROA  
ATOM    249  HZ2 TRP P 465      -7.123 -12.818 -26.120  0.00  0.00      PROA  
ATOM    250  CH2 TRP P 465      -5.996 -14.168 -24.998  0.00  0.00      PROA  
ATOM    251  HH2 TRP P 465      -5.339 -14.511 -25.783  0.00  0.00      PROA  
ATOM    252    C TRP P 465      -9.043 -15.735 -19.045  0.00  0.00      PROA  
ATOM    253    O TRP P 465      -7.881 -15.564 -18.681  0.00  0.00      PROA  
ATOM    254    N TYR P 466      -9.914 -16.254 -18.131  0.00  0.00      PROA  
ATOM    255   HN TYR P 466     -10.866 -16.424 -18.375  0.00  0.00      PROA  
ATOM    256   CA TYR P 466      -9.576 -16.694 -16.771  0.00  0.00      PROA  
ATOM    257   HA TYR P 466      -9.209 -15.847 -16.211  0.00  0.00      PROA  
ATOM    258   CB TYR P 466     -10.904 -17.276 -16.169  0.00  0.00      PROA  
ATOM    259  HB1 TYR P 466     -10.778 -17.979 -15.318  0.00  0.00      PROA  
ATOM    260  HB2 TYR P 466     -11.433 -17.793 -16.998  0.00  0.00      PROA  
ATOM    261   CG TYR P 466     -11.673 -16.151 -15.595  0.00  0.00      PROA  
ATOM    262  CD1 TYR P 466     -12.874 -15.832 -16.112  0.00  0.00      PROA  
ATOM    263  HD1 TYR P 466     -13.252 -16.420 -16.936  0.00  0.00      PROA  
ATOM    264  CE1 TYR P 466     -13.586 -14.754 -15.664  0.00  0.00      PROA  
ATOM    265  HE1 TYR P 466     -14.583 -14.624 -16.058  0.00  0.00      PROA  
ATOM    266   CZ TYR P 466     -13.056 -13.917 -14.651  0.00  0.00      PROA  
ATOM    267   OH TYR P 466     -13.775 -12.769 -14.177  0.00  0.00      PROA  
ATOM    268   HH TYR P 466     -13.558 -12.542 -13.270  0.00  0.00      PROA  
ATOM    269  CD2 TYR P 466     -11.169 -15.519 -14.466  0.00  0.00      PROA  
ATOM    270  HD2 TYR P 466     -10.189 -15.790 -14.103  0.00  0.00      PROA  
ATOM    271  CE2 TYR P 466     -11.860 -14.377 -13.984  0.00  0.00      PROA  
ATOM    272  HE2 TYR P 466     -11.493 -13.869 -13.104  0.00  0.00      PROA  
ATOM    273    C TYR P 466      -8.477 -17.794 -16.800  0.00  0.00      PROA  
ATOM    274    O TYR P 466      -7.565 -17.793 -15.956  0.00  0.00      PROA  
ATOM    275    N TRP P 467      -8.606 -18.734 -17.748  0.00  0.00      PROA  
ATOM    276   HN TRP P 467      -9.409 -18.803 -18.335  0.00  0.00      PROA  
ATOM    277   CA TRP P 467      -7.670 -19.833 -17.776  0.00  0.00      PROA  
ATOM    278   HA TRP P 467      -7.789 -20.218 -16.773  0.00  0.00      PROA  
ATOM    279   CB TRP P 467      -8.159 -20.862 -18.841  0.00  0.00      PROA  
ATOM    280  HB1 TRP P 467      -8.121 -20.305 -19.801  0.00  0.00      PROA  
ATOM    281  HB2 TRP P 467      -9.232 -21.082 -18.657  0.00  0.00      PROA  
ATOM    282   CG TRP P 467      -7.376 -22.125 -19.015  0.00  0.00      PROA  
ATOM    283  CD1 TRP P 467      -7.223 -22.676 -20.293  0.00  0.00      PROA  
ATOM    284  HD1 TRP P 467      -7.962 -22.522 -21.066  0.00  0.00      PROA  
ATOM    285  NE1 TRP P 467      -6.441 -23.790 -20.180  0.00  0.00      PROA  
ATOM    286  HE1 TRP P 467      -6.258 -24.460 -20.865  0.00  0.00      PROA  
ATOM    287  CE2 TRP P 467      -6.051 -24.022 -18.894  0.00  0.00      PROA  
ATOM    288  CD2 TRP P 467      -6.603 -22.971 -18.138  0.00  0.00      PROA  
ATOM    289  CE3 TRP P 467      -6.264 -23.000 -16.753  0.00  0.00      PROA  
ATOM    290  HE3 TRP P 467      -6.690 -22.259 -16.093  0.00  0.00      PROA  
ATOM    291  CZ3 TRP P 467      -5.328 -23.914 -16.231  0.00  0.00      PROA  
ATOM    292  HZ3 TRP P 467      -5.182 -23.994 -15.164  0.00  0.00      PROA  
ATOM    293  CZ2 TRP P 467      -5.025 -24.826 -18.430  0.00  0.00      PROA  
ATOM    294  HZ2 TRP P 467      -4.448 -25.533 -19.008  0.00  0.00      PROA  
ATOM    295  CH2 TRP P 467      -4.801 -24.867 -17.090  0.00  0.00      PROA  
ATOM    296  HH2 TRP P 467      -4.086 -25.557 -16.667  0.00  0.00      PROA  
ATOM    297    C TRP P 467      -6.179 -19.458 -17.857  0.00  0.00      PROA  
ATOM    298    O TRP P 467      -5.243 -20.038 -17.258  0.00  0.00      PROA  
ATOM    299    N SER P 468      -5.864 -18.442 -18.715  0.00  0.00      PROA  
ATOM    300   HN SER P 468      -6.587 -18.004 -19.244  0.00  0.00      PROA  
ATOM    301   CA SER P 468      -4.503 -17.920 -19.100  0.00  0.00      PROA  
ATOM    302   HA SER P 468      -3.902 -18.693 -19.555  0.00  0.00      PROA  
ATOM    303   CB SER P 468      -4.621 -16.798 -20.119  0.00  0.00      PROA  
ATOM    304  HB1 SER P 468      -5.320 -16.056 -19.676  0.00  0.00      PROA  
ATOM    305  HB2 SER P 468      -4.943 -17.270 -21.072  0.00  0.00      PROA  
ATOM    306   OG SER P 468      -3.386 -16.055 -20.424  0.00  0.00      PROA  
ATOM    307  HG1 SER P 468      -2.623 -16.607 -20.610  0.00  0.00      PROA  
ATOM    308    C SER P 468      -3.719 -17.434 -17.917  0.00  0.00      PROA  
ATOM    309    O SER P 468      -2.495 -17.583 -17.818  0.00  0.00      PROA  
ATOM    310    N ASP P 469      -4.480 -17.026 -16.852  0.00  0.00      PROA  
ATOM    311   HN ASP P 469      -5.471 -17.033 -16.962  0.00  0.00      PROA  
ATOM    312   CA ASP P 469      -3.960 -16.553 -15.569  0.00  0.00      PROA  
ATOM    313   HA ASP P 469      -3.105 -15.956 -15.849  0.00  0.00      PROA  
ATOM    314   CB ASP P 469      -5.019 -15.657 -14.853  0.00  0.00      PROA  
ATOM    315  HB1 ASP P 469      -4.822 -15.641 -13.759  0.00  0.00      PROA  
ATOM    316  HB2 ASP P 469      -6.017 -16.124 -14.996  0.00  0.00      PROA  
ATOM    317   CG ASP P 469      -5.081 -14.273 -15.399  0.00  0.00      PROA  
ATOM    318  OD1 ASP P 469      -4.725 -14.072 -16.561  0.00  0.00      PROA  
ATOM    319  OD2 ASP P 469      -5.649 -13.391 -14.767  0.00  0.00      PROA  
ATOM    320    C ASP P 469      -3.310 -17.621 -14.748  0.00  0.00      PROA  
ATOM    321    O ASP P 469      -2.619 -17.317 -13.754  0.00  0.00      PROA  
ATOM    322    N TYR P 470      -3.498 -18.829 -15.149  0.00  0.00      PROA  
ATOM    323   HN TYR P 470      -3.976 -18.931 -16.018  0.00  0.00      PROA  
ATOM    324   CA TYR P 470      -2.975 -19.967 -14.414  0.00  0.00      PROA  
ATOM    325   HA TYR P 470      -2.447 -19.772 -13.493  0.00  0.00      PROA  
ATOM    326   CB TYR P 470      -4.003 -20.951 -13.989  0.00  0.00      PROA  
ATOM    327  HB1 TYR P 470      -3.527 -21.724 -13.349  0.00  0.00      PROA  
ATOM    328  HB2 TYR P 470      -4.472 -21.513 -14.824  0.00  0.00      PROA  
ATOM    329   CG TYR P 470      -5.113 -20.266 -13.103  0.00  0.00      PROA  
ATOM    330  CD1 TYR P 470      -4.821 -19.820 -11.836  0.00  0.00      PROA  
ATOM    331  HD1 TYR P 470      -3.841 -19.936 -11.397  0.00  0.00      PROA  
ATOM    332  CE1 TYR P 470      -5.849 -19.119 -11.116  0.00  0.00      PROA  
ATOM    333  HE1 TYR P 470      -5.638 -18.657 -10.163  0.00  0.00      PROA  
ATOM    334   CZ TYR P 470      -7.144 -18.869 -11.613  0.00  0.00      PROA  
ATOM    335   OH TYR P 470      -8.197 -18.062 -11.039  0.00  0.00      PROA  
ATOM    336   HH TYR P 470      -8.864 -18.044 -11.729  0.00  0.00      PROA  
ATOM    337  CD2 TYR P 470      -6.407 -20.092 -13.567  0.00  0.00      PROA  
ATOM    338  HD2 TYR P 470      -6.632 -20.535 -14.526  0.00  0.00      PROA  
ATOM    339  CE2 TYR P 470      -7.414 -19.440 -12.853  0.00  0.00      PROA  
ATOM    340  HE2 TYR P 470      -8.332 -19.227 -13.380  0.00  0.00      PROA  
ATOM    341    C TYR P 470      -1.978 -20.653 -15.395  0.00  0.00      PROA  
ATOM    342    O TYR P 470      -0.823 -20.778 -15.151  0.00  0.00      PROA  
ATOM    343    N ARG P 471      -2.517 -20.969 -16.588  0.00  0.00      PROA  
ATOM    344   HN ARG P 471      -3.460 -20.708 -16.778  0.00  0.00      PROA  
ATOM    345   CA ARG P 471      -1.881 -21.650 -17.600  0.00  0.00      PROA  
ATOM    346   HA ARG P 471      -1.701 -22.667 -17.283  0.00  0.00      PROA  
ATOM    347   CB ARG P 471      -2.883 -21.750 -18.825  0.00  0.00      PROA  
ATOM    348  HB1 ARG P 471      -3.124 -20.692 -19.061  0.00  0.00      PROA  
ATOM    349  HB2 ARG P 471      -3.861 -22.203 -18.555  0.00  0.00      PROA  
ATOM    350   CG ARG P 471      -2.409 -22.643 -20.122  0.00  0.00      PROA  
ATOM    351  HG1 ARG P 471      -2.621 -23.688 -19.810  0.00  0.00      PROA  
ATOM    352  HG2 ARG P 471      -1.363 -22.421 -20.421  0.00  0.00      PROA  
ATOM    353   CD ARG P 471      -3.340 -22.281 -21.295  0.00  0.00      PROA  
ATOM    354  HD1 ARG P 471      -4.347 -22.443 -20.854  0.00  0.00      PROA  
ATOM    355  HD2 ARG P 471      -3.162 -22.929 -22.180  0.00  0.00      PROA  
ATOM    356   NE ARG P 471      -3.014 -20.847 -21.626  0.00  0.00      PROA  
ATOM    357   HE ARG P 471      -2.189 -20.407 -21.272  0.00  0.00      PROA  
ATOM    358   CZ ARG P 471      -3.796 -20.066 -22.360  0.00  0.00      PROA  
ATOM    359  NH1 ARG P 471      -3.363 -18.850 -22.619  0.00  0.00      PROA  
ATOM    360 HH11 ARG P 471      -2.412 -18.620 -22.413  0.00  0.00      PROA  
ATOM    361 HH12 ARG P 471      -3.804 -18.388 -23.389  0.00  0.00      PROA  
ATOM    362  NH2 ARG P 471      -4.969 -20.463 -22.766  0.00  0.00      PROA  
ATOM    363 HH21 ARG P 471      -5.547 -19.854 -23.308  0.00  0.00      PROA  
ATOM    364 HH22 ARG P 471      -5.164 -21.443 -22.808  0.00  0.00      PROA  
ATOM    365    C ARG P 471      -0.492 -21.168 -18.069  0.00  0.00      PROA  
ATOM    366    O ARG P 471       0.367 -21.980 -18.401  0.00  0.00      PROA  
ATOM    367    N ASP P 472      -0.311 -19.838 -18.148  0.00  0.00      PROA  
ATOM    368   HN ASP P 472      -0.904 -19.162 -17.716  0.00  0.00      PROA  
ATOM    369   CA ASP P 472       0.825 -19.220 -18.836  0.00  0.00      PROA  
ATOM    370   HA ASP P 472       1.342 -19.837 -19.557  0.00  0.00      PROA  
ATOM    371   CB ASP P 472       0.252 -17.952 -19.551  0.00  0.00      PROA  
ATOM    372  HB1 ASP P 472       1.098 -17.455 -20.071  0.00  0.00      PROA  
ATOM    373  HB2 ASP P 472      -0.235 -17.279 -18.813  0.00  0.00      PROA  
ATOM    374   CG ASP P 472      -0.714 -18.361 -20.609  0.00  0.00      PROA  
ATOM    375  OD1 ASP P 472      -0.868 -19.568 -21.020  0.00  0.00      PROA  
ATOM    376  OD2 ASP P 472      -1.316 -17.383 -21.135  0.00  0.00      PROA  
ATOM    377    C ASP P 472       1.840 -18.829 -17.759  0.00  0.00      PROA  
ATOM    378    O ASP P 472       2.808 -18.139 -18.080  0.00  0.00      PROA  
ATOM    379    N ALA P 473       1.609 -19.129 -16.438  0.00  0.00      PROA  
ATOM    380   HN ALA P 473       0.802 -19.624 -16.125  0.00  0.00      PROA  
ATOM    381   CA ALA P 473       2.601 -18.836 -15.415  0.00  0.00      PROA  
ATOM    382   HA ALA P 473       3.082 -17.886 -15.594  0.00  0.00      PROA  
ATOM    383   CB ALA P 473       1.935 -18.874 -14.051  0.00  0.00      PROA  
ATOM    384  HB1 ALA P 473       2.626 -18.736 -13.193  0.00  0.00      PROA  
ATOM    385  HB2 ALA P 473       1.512 -19.891 -13.909  0.00  0.00      PROA  
ATOM    386  HB3 ALA P 473       1.080 -18.180 -13.901  0.00  0.00      PROA  
ATOM    387    C ALA P 473       3.801 -19.826 -15.336  0.00  0.00      PROA  
ATOM    388    O ALA P 473       3.630 -21.017 -15.612  0.00  0.00      PROA  
ATOM    389    N LEU P 474       4.984 -19.393 -14.920  0.00  0.00      PROA  
ATOM    390   HN LEU P 474       5.138 -18.434 -14.695  0.00  0.00      PROA  
ATOM    391   CA LEU P 474       6.161 -20.147 -14.754  0.00  0.00      PROA  
ATOM    392   HA LEU P 474       6.037 -21.174 -15.066  0.00  0.00      PROA  
ATOM    393   CB LEU P 474       7.276 -19.453 -15.638  0.00  0.00      PROA  
ATOM    394  HB1 LEU P 474       8.225 -20.012 -15.495  0.00  0.00      PROA  
ATOM    395  HB2 LEU P 474       7.405 -18.425 -15.236  0.00  0.00      PROA  
ATOM    396   CG LEU P 474       6.958 -19.288 -17.150  0.00  0.00      PROA  
ATOM    397   HG LEU P 474       5.968 -18.813 -17.316  0.00  0.00      PROA  
ATOM    398  CD1 LEU P 474       7.908 -18.307 -17.810  0.00  0.00      PROA  
ATOM    399 HD11 LEU P 474       7.719 -18.191 -18.899  0.00  0.00      PROA  
ATOM    400 HD12 LEU P 474       8.955 -18.661 -17.926  0.00  0.00      PROA  
ATOM    401 HD13 LEU P 474       7.913 -17.343 -17.257  0.00  0.00      PROA  
ATOM    402  CD2 LEU P 474       6.870 -20.660 -17.859  0.00  0.00      PROA  
ATOM    403 HD21 LEU P 474       6.841 -20.479 -18.955  0.00  0.00      PROA  
ATOM    404 HD22 LEU P 474       5.906 -21.154 -17.614  0.00  0.00      PROA  
ATOM    405 HD23 LEU P 474       7.614 -21.437 -17.580  0.00  0.00      PROA  
ATOM    406    C LEU P 474       6.608 -20.164 -13.254  0.00  0.00      PROA  
ATOM    407    O LEU P 474       6.566 -19.190 -12.553  0.00  0.00      PROA  
ATOM    408    N SER P 475       7.020 -21.405 -12.707  0.00  0.00      PROA  
ATOM    409   HN SER P 475       7.094 -22.160 -13.355  0.00  0.00      PROA  
ATOM    410   CA SER P 475       7.307 -21.708 -11.307  0.00  0.00      PROA  
ATOM    411   HA SER P 475       6.377 -21.670 -10.759  0.00  0.00      PROA  
ATOM    412   CB SER P 475       7.914 -23.161 -11.138  0.00  0.00      PROA  
ATOM    413  HB1 SER P 475       7.063 -23.874 -11.191  0.00  0.00      PROA  
ATOM    414  HB2 SER P 475       8.402 -23.310 -10.151  0.00  0.00      PROA  
ATOM    415   OG SER P 475       8.845 -23.519 -12.137  0.00  0.00      PROA  
ATOM    416  HG1 SER P 475       8.339 -23.689 -12.935  0.00  0.00      PROA  
ATOM    417    C SER P 475       8.178 -20.734 -10.608  0.00  0.00      PROA  
ATOM    418    O SER P 475       7.838 -20.015  -9.669  0.00  0.00      PROA  
ATOM    419    N LEU P 476       9.452 -20.587 -11.036  0.00  0.00      PROA  
ATOM    420   HN LEU P 476       9.844 -21.260 -11.658  0.00  0.00      PROA  
ATOM    421   CA LEU P 476      10.515 -19.695 -10.509  0.00  0.00      PROA  
ATOM    422   HA LEU P 476      10.719 -19.880  -9.465  0.00  0.00      PROA  
ATOM    423   CB LEU P 476      11.827 -19.870 -11.298  0.00  0.00      PROA  
ATOM    424  HB1 LEU P 476      12.574 -19.089 -11.039  0.00  0.00      PROA  
ATOM    425  HB2 LEU P 476      11.688 -19.651 -12.378  0.00  0.00      PROA  
ATOM    426   CG LEU P 476      12.506 -21.231 -11.066  0.00  0.00      PROA  
ATOM    427   HG LEU P 476      11.773 -21.979 -11.437  0.00  0.00      PROA  
ATOM    428  CD1 LEU P 476      13.741 -21.305 -11.956  0.00  0.00      PROA  
ATOM    429 HD11 LEU P 476      14.346 -20.483 -11.517  0.00  0.00      PROA  
ATOM    430 HD12 LEU P 476      13.538 -21.072 -13.023  0.00  0.00      PROA  
ATOM    431 HD13 LEU P 476      14.309 -22.234 -11.734  0.00  0.00      PROA  
ATOM    432  CD2 LEU P 476      12.734 -21.542  -9.536  0.00  0.00      PROA  
ATOM    433 HD21 LEU P 476      11.747 -21.775  -9.082  0.00  0.00      PROA  
ATOM    434 HD22 LEU P 476      13.111 -20.579  -9.129  0.00  0.00      PROA  
ATOM    435 HD23 LEU P 476      13.326 -22.458  -9.325  0.00  0.00      PROA  
ATOM    436    C LEU P 476       9.993 -18.197 -10.516  0.00  0.00      PROA  
ATOM    437    O LEU P 476      10.264 -17.522  -9.509  0.00  0.00      PROA  
ATOM    438    N GLN P 477       9.259 -17.764 -11.569  0.00  0.00      PROA  
ATOM    439   HN GLN P 477       9.093 -18.350 -12.359  0.00  0.00      PROA  
ATOM    440   CA GLN P 477       8.574 -16.469 -11.574  0.00  0.00      PROA  
ATOM    441   HA GLN P 477       9.316 -15.685 -11.542  0.00  0.00      PROA  
ATOM    442   CB GLN P 477       7.852 -16.178 -12.988  0.00  0.00      PROA  
ATOM    443  HB1 GLN P 477       7.423 -15.154 -12.996  0.00  0.00      PROA  
ATOM    444  HB2 GLN P 477       6.983 -16.867 -13.059  0.00  0.00      PROA  
ATOM    445   CG GLN P 477       8.681 -16.241 -14.331  0.00  0.00      PROA  
ATOM    446  HG1 GLN P 477       7.986 -15.937 -15.142  0.00  0.00      PROA  
ATOM    447  HG2 GLN P 477       9.060 -17.251 -14.597  0.00  0.00      PROA  
ATOM    448   CD GLN P 477       9.755 -15.202 -14.204  0.00  0.00      PROA  
ATOM    449  OE1 GLN P 477       9.597 -14.064 -14.621  0.00  0.00      PROA  
ATOM    450  NE2 GLN P 477      10.966 -15.633 -13.742  0.00  0.00      PROA  
ATOM    451 HE21 GLN P 477      11.249 -16.568 -13.957  0.00  0.00      PROA  
ATOM    452 HE22 GLN P 477      11.635 -14.890 -13.761  0.00  0.00      PROA  
ATOM    453    C GLN P 477       7.609 -16.225 -10.407  0.00  0.00      PROA  
ATOM    454    O GLN P 477       7.639 -15.195  -9.692  0.00  0.00      PROA  
ATOM    455    N CYS P 478       6.649 -17.142 -10.203  0.00  0.00      PROA  
ATOM    456   HN CYS P 478       6.526 -17.932 -10.799  0.00  0.00      PROA  
ATOM    457   CA CYS P 478       5.689 -17.021  -9.125  0.00  0.00      PROA  
ATOM    458   HA CYS P 478       5.349 -16.000  -9.214  0.00  0.00      PROA  
ATOM    459   CB CYS P 478       4.552 -18.042  -9.252  0.00  0.00      PROA  
ATOM    460  HB1 CYS P 478       3.941 -17.942  -8.329  0.00  0.00      PROA  
ATOM    461  HB2 CYS P 478       4.929 -19.087  -9.274  0.00  0.00      PROA  
ATOM    462   SG CYS P 478       3.436 -17.754 -10.767  0.00  0.00      PROA  
ATOM    463  HG1 CYS P 478       2.940 -16.599 -10.346  0.00  0.00      PROA  
ATOM    464    C CYS P 478       6.351 -17.220  -7.822  0.00  0.00      PROA  
ATOM    465    O CYS P 478       5.984 -16.555  -6.873  0.00  0.00      PROA  
ATOM    466    N LEU P 479       7.327 -18.180  -7.700  0.00  0.00      PROA  
ATOM    467   HN LEU P 479       7.520 -18.815  -8.444  0.00  0.00      PROA  
ATOM    468   CA LEU P 479       8.019 -18.281  -6.439  0.00  0.00      PROA  
ATOM    469   HA LEU P 479       7.222 -18.462  -5.733  0.00  0.00      PROA  
ATOM    470   CB LEU P 479       8.860 -19.547  -6.549  0.00  0.00      PROA  
ATOM    471  HB1 LEU P 479       9.450 -19.587  -7.490  0.00  0.00      PROA  
ATOM    472  HB2 LEU P 479       8.223 -20.451  -6.650  0.00  0.00      PROA  
ATOM    473   CG LEU P 479       9.791 -19.869  -5.296  0.00  0.00      PROA  
ATOM    474   HG LEU P 479      10.431 -18.996  -5.045  0.00  0.00      PROA  
ATOM    475  CD1 LEU P 479       9.059 -20.313  -4.036  0.00  0.00      PROA  
ATOM    476 HD11 LEU P 479       8.602 -21.315  -4.181  0.00  0.00      PROA  
ATOM    477 HD12 LEU P 479       8.296 -19.544  -3.791  0.00  0.00      PROA  
ATOM    478 HD13 LEU P 479       9.786 -20.433  -3.205  0.00  0.00      PROA  
ATOM    479  CD2 LEU P 479      10.820 -20.908  -5.686  0.00  0.00      PROA  
ATOM    480 HD21 LEU P 479      10.345 -21.807  -6.133  0.00  0.00      PROA  
ATOM    481 HD22 LEU P 479      11.563 -21.069  -4.875  0.00  0.00      PROA  
ATOM    482 HD23 LEU P 479      11.502 -20.577  -6.498  0.00  0.00      PROA  
ATOM    483    C LEU P 479       8.827 -17.078  -6.029  0.00  0.00      PROA  
ATOM    484    O LEU P 479       8.650 -16.604  -4.869  0.00  0.00      PROA  
ATOM    485    N ALA P 480       9.619 -16.457  -6.897  0.00  0.00      PROA  
ATOM    486   HN ALA P 480       9.801 -16.803  -7.814  0.00  0.00      PROA  
ATOM    487   CA ALA P 480      10.280 -15.185  -6.786  0.00  0.00      PROA  
ATOM    488   HA ALA P 480      10.926 -15.373  -5.942  0.00  0.00      PROA  
ATOM    489   CB ALA P 480      10.935 -14.808  -8.023  0.00  0.00      PROA  
ATOM    490  HB1 ALA P 480      11.679 -15.614  -8.199  0.00  0.00      PROA  
ATOM    491  HB2 ALA P 480      11.527 -13.883  -7.854  0.00  0.00      PROA  
ATOM    492  HB3 ALA P 480      10.191 -14.816  -8.848  0.00  0.00      PROA  
ATOM    493    C ALA P 480       9.394 -14.043  -6.286  0.00  0.00      PROA  
ATOM    494    O ALA P 480       9.538 -13.397  -5.229  0.00  0.00      PROA  
ATOM    495    N SER P 481       8.266 -13.898  -6.958  0.00  0.00      PROA  
ATOM    496   HN SER P 481       8.218 -14.555  -7.706  0.00  0.00      PROA  
ATOM    497   CA SER P 481       7.233 -12.947  -6.564  0.00  0.00      PROA  
ATOM    498   HA SER P 481       7.780 -12.036  -6.368  0.00  0.00      PROA  
ATOM    499   CB SER P 481       6.364 -12.412  -7.717  0.00  0.00      PROA  
ATOM    500  HB1 SER P 481       7.041 -11.840  -8.386  0.00  0.00      PROA  
ATOM    501  HB2 SER P 481       5.498 -11.800  -7.387  0.00  0.00      PROA  
ATOM    502   OG SER P 481       5.800 -13.524  -8.463  0.00  0.00      PROA  
ATOM    503  HG1 SER P 481       6.526 -13.882  -8.980  0.00  0.00      PROA  
ATOM    504    C SER P 481       6.535 -13.209  -5.236  0.00  0.00      PROA  
ATOM    505    O SER P 481       6.286 -12.257  -4.474  0.00  0.00      PROA  
ATOM    506    N PHE P 482       6.284 -14.468  -4.870  0.00  0.00      PROA  
ATOM    507   HN PHE P 482       6.527 -15.185  -5.518  0.00  0.00      PROA  
ATOM    508   CA PHE P 482       5.786 -14.973  -3.552  0.00  0.00      PROA  
ATOM    509   HA PHE P 482       4.967 -14.345  -3.234  0.00  0.00      PROA  
ATOM    510   CB PHE P 482       5.414 -16.444  -3.737  0.00  0.00      PROA  
ATOM    511  HB1 PHE P 482       6.187 -17.010  -4.299  0.00  0.00      PROA  
ATOM    512  HB2 PHE P 482       4.511 -16.584  -4.369  0.00  0.00      PROA  
ATOM    513   CG PHE P 482       5.142 -17.185  -2.439  0.00  0.00      PROA  
ATOM    514  CD1 PHE P 482       3.907 -17.162  -1.846  0.00  0.00      PROA  
ATOM    515  HD1 PHE P 482       3.213 -16.529  -2.380  0.00  0.00      PROA  
ATOM    516  CE1 PHE P 482       3.661 -17.934  -0.631  0.00  0.00      PROA  
ATOM    517  HE1 PHE P 482       2.696 -18.006  -0.152  0.00  0.00      PROA  
ATOM    518   CZ PHE P 482       4.657 -18.713  -0.158  0.00  0.00      PROA  
ATOM    519   HZ PHE P 482       4.615 -19.388   0.684  0.00  0.00      PROA  
ATOM    520  CD2 PHE P 482       6.233 -17.889  -1.888  0.00  0.00      PROA  
ATOM    521  HD2 PHE P 482       7.266 -17.814  -2.194  0.00  0.00      PROA  
ATOM    522  CE2 PHE P 482       5.946 -18.718  -0.811  0.00  0.00      PROA  
ATOM    523  HE2 PHE P 482       6.707 -19.341  -0.366  0.00  0.00      PROA  
ATOM    524    C PHE P 482       6.832 -14.667  -2.443  0.00  0.00      PROA  
ATOM    525    O PHE P 482       6.456 -14.078  -1.477  0.00  0.00      PROA  
ATOM    526    N LEU P 483       8.135 -14.921  -2.663  0.00  0.00      PROA  
ATOM    527   HN LEU P 483       8.345 -15.453  -3.479  0.00  0.00      PROA  
ATOM    528   CA LEU P 483       9.094 -14.879  -1.543  0.00  0.00      PROA  
ATOM    529   HA LEU P 483       8.654 -15.403  -0.707  0.00  0.00      PROA  
ATOM    530   CB LEU P 483      10.407 -15.607  -1.819  0.00  0.00      PROA  
ATOM    531  HB1 LEU P 483      11.190 -15.438  -1.049  0.00  0.00      PROA  
ATOM    532  HB2 LEU P 483      10.832 -15.328  -2.807  0.00  0.00      PROA  
ATOM    533   CG LEU P 483      10.267 -17.157  -1.876  0.00  0.00      PROA  
ATOM    534   HG LEU P 483       9.327 -17.414  -2.410  0.00  0.00      PROA  
ATOM    535  CD1 LEU P 483      11.336 -17.980  -2.629  0.00  0.00      PROA  
ATOM    536 HD11 LEU P 483      11.437 -17.582  -3.661  0.00  0.00      PROA  
ATOM    537 HD12 LEU P 483      11.097 -19.062  -2.550  0.00  0.00      PROA  
ATOM    538 HD13 LEU P 483      12.382 -17.935  -2.256  0.00  0.00      PROA  
ATOM    539  CD2 LEU P 483       9.912 -17.845  -0.476  0.00  0.00      PROA  
ATOM    540 HD21 LEU P 483       9.699 -18.935  -0.500  0.00  0.00      PROA  
ATOM    541 HD22 LEU P 483       9.034 -17.450   0.079  0.00  0.00      PROA  
ATOM    542 HD23 LEU P 483      10.806 -17.678   0.162  0.00  0.00      PROA  
ATOM    543    C LEU P 483       9.319 -13.474  -1.045  0.00  0.00      PROA  
ATOM    544    O LEU P 483       9.585 -13.291   0.143  0.00  0.00      PROA  
ATOM    545    N PHE P 484       9.085 -12.474  -1.886  0.00  0.00      PROA  
ATOM    546   HN PHE P 484       8.917 -12.637  -2.855  0.00  0.00      PROA  
ATOM    547   CA PHE P 484       9.155 -11.051  -1.562  0.00  0.00      PROA  
ATOM    548   HA PHE P 484       9.852 -10.854  -0.761  0.00  0.00      PROA  
ATOM    549   CB PHE P 484       9.644 -10.202  -2.746  0.00  0.00      PROA  
ATOM    550  HB1 PHE P 484       8.982 -10.465  -3.599  0.00  0.00      PROA  
ATOM    551  HB2 PHE P 484      10.700 -10.452  -2.983  0.00  0.00      PROA  
ATOM    552   CG PHE P 484       9.578  -8.658  -2.606  0.00  0.00      PROA  
ATOM    553  CD1 PHE P 484       9.587  -7.881  -1.401  0.00  0.00      PROA  
ATOM    554  HD1 PHE P 484       9.582  -8.344  -0.425  0.00  0.00      PROA  
ATOM    555  CE1 PHE P 484       9.464  -6.439  -1.436  0.00  0.00      PROA  
ATOM    556  HE1 PHE P 484       9.505  -5.962  -0.468  0.00  0.00      PROA  
ATOM    557   CZ PHE P 484       9.404  -5.811  -2.676  0.00  0.00      PROA  
ATOM    558   HZ PHE P 484       9.266  -4.740  -2.717  0.00  0.00      PROA  
ATOM    559  CD2 PHE P 484       9.440  -7.935  -3.828  0.00  0.00      PROA  
ATOM    560  HD2 PHE P 484       9.256  -8.406  -4.783  0.00  0.00      PROA  
ATOM    561  CE2 PHE P 484       9.345  -6.553  -3.880  0.00  0.00      PROA  
ATOM    562  HE2 PHE P 484       9.299  -6.067  -4.844  0.00  0.00      PROA  
ATOM    563    C PHE P 484       7.821 -10.609  -1.105  0.00  0.00      PROA  
ATOM    564    O PHE P 484       7.695  -9.971  -0.087  0.00  0.00      PROA  
ATOM    565    N LEU P 485       6.782 -10.862  -1.888  0.00  0.00      PROA  
ATOM    566   HN LEU P 485       6.727 -11.391  -2.731  0.00  0.00      PROA  
ATOM    567   CA LEU P 485       5.551 -10.229  -1.586  0.00  0.00      PROA  
ATOM    568   HA LEU P 485       5.762  -9.227  -1.243  0.00  0.00      PROA  
ATOM    569   CB LEU P 485       4.660  -9.990  -2.832  0.00  0.00      PROA  
ATOM    570  HB1 LEU P 485       3.696  -9.557  -2.487  0.00  0.00      PROA  
ATOM    571  HB2 LEU P 485       4.383 -10.979  -3.256  0.00  0.00      PROA  
ATOM    572   CG LEU P 485       5.311  -9.161  -3.863  0.00  0.00      PROA  
ATOM    573   HG LEU P 485       6.294  -9.511  -4.245  0.00  0.00      PROA  
ATOM    574  CD1 LEU P 485       4.446  -9.215  -5.173  0.00  0.00      PROA  
ATOM    575 HD11 LEU P 485       4.978  -8.547  -5.883  0.00  0.00      PROA  
ATOM    576 HD12 LEU P 485       3.376  -8.946  -5.040  0.00  0.00      PROA  
ATOM    577 HD13 LEU P 485       4.437 -10.227  -5.632  0.00  0.00      PROA  
ATOM    578  CD2 LEU P 485       5.514  -7.718  -3.358  0.00  0.00      PROA  
ATOM    579 HD21 LEU P 485       4.603  -7.384  -2.816  0.00  0.00      PROA  
ATOM    580 HD22 LEU P 485       5.553  -7.075  -4.263  0.00  0.00      PROA  
ATOM    581 HD23 LEU P 485       6.522  -7.600  -2.906  0.00  0.00      PROA  
ATOM    582    C LEU P 485       4.743 -10.939  -0.492  0.00  0.00      PROA  
ATOM    583    O LEU P 485       3.915 -10.344   0.168  0.00  0.00      PROA  
ATOM    584    N TYR P 486       5.077 -12.127  -0.097  0.00  0.00      PROA  
ATOM    585   HN TYR P 486       5.783 -12.683  -0.530  0.00  0.00      PROA  
ATOM    586   CA TYR P 486       4.525 -12.914   1.005  0.00  0.00      PROA  
ATOM    587   HA TYR P 486       3.457 -12.792   0.906  0.00  0.00      PROA  
ATOM    588   CB TYR P 486       4.898 -14.396   1.048  0.00  0.00      PROA  
ATOM    589  HB1 TYR P 486       6.009 -14.413   1.080  0.00  0.00      PROA  
ATOM    590  HB2 TYR P 486       4.526 -14.869   0.114  0.00  0.00      PROA  
ATOM    591   CG TYR P 486       4.213 -15.142   2.210  0.00  0.00      PROA  
ATOM    592  CD1 TYR P 486       2.863 -15.468   2.124  0.00  0.00      PROA  
ATOM    593  HD1 TYR P 486       2.394 -15.329   1.161  0.00  0.00      PROA  
ATOM    594  CE1 TYR P 486       2.188 -16.010   3.196  0.00  0.00      PROA  
ATOM    595  HE1 TYR P 486       1.132 -16.152   3.016  0.00  0.00      PROA  
ATOM    596   CZ TYR P 486       2.848 -16.275   4.367  0.00  0.00      PROA  
ATOM    597   OH TYR P 486       2.187 -16.751   5.508  0.00  0.00      PROA  
ATOM    598   HH TYR P 486       1.309 -16.954   5.178  0.00  0.00      PROA  
ATOM    599  CD2 TYR P 486       4.945 -15.434   3.397  0.00  0.00      PROA  
ATOM    600  HD2 TYR P 486       5.999 -15.199   3.426  0.00  0.00      PROA  
ATOM    601  CE2 TYR P 486       4.218 -15.999   4.462  0.00  0.00      PROA  
ATOM    602  HE2 TYR P 486       4.728 -16.250   5.380  0.00  0.00      PROA  
ATOM    603    C TYR P 486       4.905 -12.191   2.340  0.00  0.00      PROA  
ATOM    604    O TYR P 486       4.139 -12.047   3.307  0.00  0.00      PROA  
ATOM    605    N CYS P 487       6.197 -11.801   2.455  0.00  0.00      PROA  
ATOM    606   HN CYS P 487       6.779 -11.986   1.667  0.00  0.00      PROA  
ATOM    607   CA CYS P 487       6.699 -10.908   3.492  0.00  0.00      PROA  
ATOM    608   HA CYS P 487       6.441 -11.333   4.451  0.00  0.00      PROA  
ATOM    609   CB CYS P 487       8.166 -10.831   3.312  0.00  0.00      PROA  
ATOM    610  HB1 CYS P 487       8.662 -10.303   4.155  0.00  0.00      PROA  
ATOM    611  HB2 CYS P 487       8.467 -10.319   2.373  0.00  0.00      PROA  
ATOM    612   SG CYS P 487       8.792 -12.480   3.251  0.00  0.00      PROA  
ATOM    613  HG1 CYS P 487       8.779 -12.483   1.926  0.00  0.00      PROA  
ATOM    614    C CYS P 487       6.117  -9.529   3.541  0.00  0.00      PROA  
ATOM    615    O CYS P 487       5.576  -9.085   4.578  0.00  0.00      PROA  
ATOM    616    N ALA P 488       6.134  -8.883   2.356  0.00  0.00      PROA  
ATOM    617   HN ALA P 488       6.526  -9.217   1.503  0.00  0.00      PROA  
ATOM    618   CA ALA P 488       5.540  -7.573   2.143  0.00  0.00      PROA  
ATOM    619   HA ALA P 488       6.146  -6.914   2.748  0.00  0.00      PROA  
ATOM    620   CB ALA P 488       5.688  -7.027   0.651  0.00  0.00      PROA  
ATOM    621  HB1 ALA P 488       5.330  -5.976   0.684  0.00  0.00      PROA  
ATOM    622  HB2 ALA P 488       5.135  -7.702  -0.038  0.00  0.00      PROA  
ATOM    623  HB3 ALA P 488       6.713  -6.959   0.228  0.00  0.00      PROA  
ATOM    624    C ALA P 488       4.089  -7.419   2.584  0.00  0.00      PROA  
ATOM    625    O ALA P 488       3.743  -6.430   3.228  0.00  0.00      PROA  
ATOM    626    N CYS P 489       3.216  -8.393   2.260  0.00  0.00      PROA  
ATOM    627   HN CYS P 489       3.399  -9.102   1.584  0.00  0.00      PROA  
ATOM    628   CA CYS P 489       1.864  -8.430   2.698  0.00  0.00      PROA  
ATOM    629   HA CYS P 489       1.377  -7.471   2.600  0.00  0.00      PROA  
ATOM    630   CB CYS P 489       1.165  -9.559   1.886  0.00  0.00      PROA  
ATOM    631  HB1 CYS P 489       0.192  -9.885   2.311  0.00  0.00      PROA  
ATOM    632  HB2 CYS P 489       1.850 -10.432   1.946  0.00  0.00      PROA  
ATOM    633   SG CYS P 489       0.943  -9.204   0.091  0.00  0.00      PROA  
ATOM    634  HG1 CYS P 489       2.171  -9.493  -0.314  0.00  0.00      PROA  
ATOM    635    C CYS P 489       1.680  -8.680   4.220  0.00  0.00      PROA  
ATOM    636    O CYS P 489       0.762  -8.136   4.804  0.00  0.00      PROA  
ATOM    637    N MET P 490       2.475  -9.572   4.805  0.00  0.00      PROA  
ATOM    638   HN MET P 490       3.241  -9.923   4.272  0.00  0.00      PROA  
ATOM    639   CA MET P 490       2.126 -10.035   6.150  0.00  0.00      PROA  
ATOM    640   HA MET P 490       1.125 -10.435   6.089  0.00  0.00      PROA  
ATOM    641   CB MET P 490       3.045 -11.253   6.522  0.00  0.00      PROA  
ATOM    642  HB1 MET P 490       4.120 -11.160   6.257  0.00  0.00      PROA  
ATOM    643  HB2 MET P 490       2.773 -12.113   5.873  0.00  0.00      PROA  
ATOM    644   CG MET P 490       2.922 -11.687   8.034  0.00  0.00      PROA  
ATOM    645  HG1 MET P 490       3.133 -10.797   8.664  0.00  0.00      PROA  
ATOM    646  HG2 MET P 490       3.785 -12.351   8.253  0.00  0.00      PROA  
ATOM    647   SD MET P 490       1.475 -12.516   8.631  0.00  0.00      PROA  
ATOM    648   CE MET P 490       1.795 -13.973   7.665  0.00  0.00      PROA  
ATOM    649  HE1 MET P 490       2.799 -14.440   7.757  0.00  0.00      PROA  
ATOM    650  HE2 MET P 490       1.636 -13.747   6.589  0.00  0.00      PROA  
ATOM    651  HE3 MET P 490       1.085 -14.750   8.022  0.00  0.00      PROA  
ATOM    652    C MET P 490       2.050  -8.954   7.288  0.00  0.00      PROA  
ATOM    653    O MET P 490       1.006  -8.739   7.890  0.00  0.00      PROA  
ATOM    654    N SER P 491       3.150  -8.204   7.427  0.00  0.00      PROA  
ATOM    655   HN SER P 491       3.970  -8.317   6.871  0.00  0.00      PROA  
ATOM    656   CA SER P 491       3.277  -7.153   8.404  0.00  0.00      PROA  
ATOM    657   HA SER P 491       3.052  -7.575   9.372  0.00  0.00      PROA  
ATOM    658   CB SER P 491       4.734  -6.548   8.711  0.00  0.00      PROA  
ATOM    659  HB1 SER P 491       5.091  -6.046   7.786  0.00  0.00      PROA  
ATOM    660  HB2 SER P 491       5.385  -7.418   8.943  0.00  0.00      PROA  
ATOM    661   OG SER P 491       4.734  -5.522   9.689  0.00  0.00      PROA  
ATOM    662  HG1 SER P 491       4.385  -4.706   9.325  0.00  0.00      PROA  
ATOM    663    C SER P 491       2.144  -6.009   8.397  0.00  0.00      PROA  
ATOM    664    O SER P 491       1.535  -5.759   9.481  0.00  0.00      PROA  
ATOM    665    N PRO P 492       1.633  -5.562   7.236  0.00  0.00      PROA  
ATOM    666   CD PRO P 492       2.518  -5.433   6.055  0.00  0.00      PROA  
ATOM    667  HD1 PRO P 492       2.244  -6.187   5.287  0.00  0.00      PROA  
ATOM    668  HD2 PRO P 492       3.562  -5.753   6.260  0.00  0.00      PROA  
ATOM    669   CA PRO P 492       0.577  -4.599   7.290  0.00  0.00      PROA  
ATOM    670   HA PRO P 492       0.852  -3.825   7.992  0.00  0.00      PROA  
ATOM    671   CB PRO P 492       0.636  -3.999   5.892  0.00  0.00      PROA  
ATOM    672  HB1 PRO P 492       0.207  -2.975   5.932  0.00  0.00      PROA  
ATOM    673  HB2 PRO P 492       0.011  -4.557   5.163  0.00  0.00      PROA  
ATOM    674   CG PRO P 492       2.203  -4.039   5.653  0.00  0.00      PROA  
ATOM    675  HG1 PRO P 492       2.393  -3.656   4.628  0.00  0.00      PROA  
ATOM    676  HG2 PRO P 492       2.716  -3.260   6.257  0.00  0.00      PROA  
ATOM    677    C PRO P 492      -0.703  -5.284   7.659  0.00  0.00      PROA  
ATOM    678    O PRO P 492      -1.473  -4.646   8.388  0.00  0.00      PROA  
ATOM    679    N VAL P 493      -0.980  -6.575   7.148  0.00  0.00      PROA  
ATOM    680   HN VAL P 493      -0.270  -7.083   6.667  0.00  0.00      PROA  
ATOM    681   CA VAL P 493      -2.265  -7.213   7.431  0.00  0.00      PROA  
ATOM    682   HA VAL P 493      -3.003  -6.482   7.135  0.00  0.00      PROA  
ATOM    683   CB VAL P 493      -2.436  -8.496   6.545  0.00  0.00      PROA  
ATOM    684   HB VAL P 493      -1.542  -9.083   6.846  0.00  0.00      PROA  
ATOM    685  CG1 VAL P 493      -3.693  -9.278   6.938  0.00  0.00      PROA  
ATOM    686 HG11 VAL P 493      -4.547  -8.612   7.185  0.00  0.00      PROA  
ATOM    687 HG12 VAL P 493      -3.549  -9.919   7.834  0.00  0.00      PROA  
ATOM    688 HG13 VAL P 493      -3.843 -10.097   6.201  0.00  0.00      PROA  
ATOM    689  CG2 VAL P 493      -2.638  -8.015   5.079  0.00  0.00      PROA  
ATOM    690 HG21 VAL P 493      -3.397  -7.213   4.956  0.00  0.00      PROA  
ATOM    691 HG22 VAL P 493      -2.781  -8.874   4.389  0.00  0.00      PROA  
ATOM    692 HG23 VAL P 493      -1.685  -7.497   4.839  0.00  0.00      PROA  
ATOM    693    C VAL P 493      -2.433  -7.539   8.847  0.00  0.00      PROA  
ATOM    694    O VAL P 493      -3.496  -7.387   9.363  0.00  0.00      PROA  
ATOM    695    N ILE P 494      -1.384  -7.972   9.599  0.00  0.00      PROA  
ATOM    696   HN ILE P 494      -0.481  -8.103   9.198  0.00  0.00      PROA  
ATOM    697   CA ILE P 494      -1.394  -7.890  11.060  0.00  0.00      PROA  
ATOM    698   HA ILE P 494      -2.207  -8.515  11.400  0.00  0.00      PROA  
ATOM    699   CB ILE P 494      -0.083  -8.556  11.617  0.00  0.00      PROA  
ATOM    700   HB ILE P 494       0.793  -8.078  11.130  0.00  0.00      PROA  
ATOM    701  CG2 ILE P 494       0.165  -8.531  13.145  0.00  0.00      PROA  
ATOM    702 HG21 ILE P 494       1.066  -9.131  13.394  0.00  0.00      PROA  
ATOM    703 HG22 ILE P 494      -0.683  -8.718  13.839  0.00  0.00      PROA  
ATOM    704 HG23 ILE P 494       0.456  -7.480  13.356  0.00  0.00      PROA  
ATOM    705  CG1 ILE P 494      -0.047 -10.086  11.163  0.00  0.00      PROA  
ATOM    706 HG11 ILE P 494       0.886 -10.486  11.613  0.00  0.00      PROA  
ATOM    707 HG12 ILE P 494       0.054  -9.975  10.062  0.00  0.00      PROA  
ATOM    708   CD ILE P 494      -1.333 -10.818  11.464  0.00  0.00      PROA  
ATOM    709  HD1 ILE P 494      -2.206 -10.508  10.851  0.00  0.00      PROA  
ATOM    710  HD2 ILE P 494      -1.697 -10.731  12.510  0.00  0.00      PROA  
ATOM    711  HD3 ILE P 494      -1.186 -11.901  11.266  0.00  0.00      PROA  
ATOM    712    C ILE P 494      -1.552  -6.467  11.665  0.00  0.00      PROA  
ATOM    713    O ILE P 494      -2.351  -6.190  12.511  0.00  0.00      PROA  
ATOM    714    N THR P 495      -0.773  -5.488  11.203  0.00  0.00      PROA  
ATOM    715   HN THR P 495      -0.218  -5.618  10.385  0.00  0.00      PROA  
ATOM    716   CA THR P 495      -0.623  -4.071  11.730  0.00  0.00      PROA  
ATOM    717   HA THR P 495      -0.343  -4.182  12.767  0.00  0.00      PROA  
ATOM    718   CB THR P 495       0.505  -3.253  11.095  0.00  0.00      PROA  
ATOM    719   HB THR P 495       0.392  -3.062  10.006  0.00  0.00      PROA  
ATOM    720  OG1 THR P 495       1.716  -3.953  11.390  0.00  0.00      PROA  
ATOM    721  HG1 THR P 495       1.698  -4.757  10.866  0.00  0.00      PROA  
ATOM    722  CG2 THR P 495       0.691  -1.839  11.870  0.00  0.00      PROA  
ATOM    723 HG21 THR P 495       1.217  -1.933  12.845  0.00  0.00      PROA  
ATOM    724 HG22 THR P 495      -0.199  -1.193  12.024  0.00  0.00      PROA  
ATOM    725 HG23 THR P 495       1.433  -1.358  11.198  0.00  0.00      PROA  
ATOM    726    C THR P 495      -1.946  -3.270  11.650  0.00  0.00      PROA  
ATOM    727    O THR P 495      -2.270  -2.582  12.612  0.00  0.00      PROA  
ATOM    728    N PHE P 496      -2.715  -3.386  10.538  0.00  0.00      PROA  
ATOM    729   HN PHE P 496      -2.255  -3.883   9.805  0.00  0.00      PROA  
ATOM    730   CA PHE P 496      -4.053  -2.868  10.324  0.00  0.00      PROA  
ATOM    731   HA PHE P 496      -4.007  -1.793  10.411  0.00  0.00      PROA  
ATOM    732   CB PHE P 496      -4.729  -3.161   8.900  0.00  0.00      PROA  
ATOM    733  HB1 PHE P 496      -5.809  -2.905   8.942  0.00  0.00      PROA  
ATOM    734  HB2 PHE P 496      -4.520  -4.203   8.575  0.00  0.00      PROA  
ATOM    735   CG PHE P 496      -4.161  -2.357   7.740  0.00  0.00      PROA  
ATOM    736  CD1 PHE P 496      -3.506  -2.901   6.619  0.00  0.00      PROA  
ATOM    737  HD1 PHE P 496      -3.560  -3.973   6.503  0.00  0.00      PROA  
ATOM    738  CE1 PHE P 496      -2.996  -2.101   5.576  0.00  0.00      PROA  
ATOM    739  HE1 PHE P 496      -2.637  -2.611   4.694  0.00  0.00      PROA  
ATOM    740   CZ PHE P 496      -3.038  -0.723   5.703  0.00  0.00      PROA  
ATOM    741   HZ PHE P 496      -2.696  -0.027   4.952  0.00  0.00      PROA  
ATOM    742  CD2 PHE P 496      -4.325  -0.983   7.753  0.00  0.00      PROA  
ATOM    743  HD2 PHE P 496      -4.920  -0.533   8.534  0.00  0.00      PROA  
ATOM    744  CE2 PHE P 496      -3.751  -0.177   6.799  0.00  0.00      PROA  
ATOM    745  HE2 PHE P 496      -3.740   0.888   6.978  0.00  0.00      PROA  
ATOM    746    C PHE P 496      -5.048  -3.383  11.373  0.00  0.00      PROA  
ATOM    747    O PHE P 496      -5.878  -2.633  11.827  0.00  0.00      PROA  
ATOM    748    N GLY P 497      -4.947  -4.731  11.658  0.00  0.00      PROA  
ATOM    749   HN GLY P 497      -4.270  -5.322  11.227  0.00  0.00      PROA  
ATOM    750   CA GLY P 497      -5.867  -5.341  12.637  0.00  0.00      PROA  
ATOM    751  HA1 GLY P 497      -5.778  -6.411  12.521  0.00  0.00      PROA  
ATOM    752  HA2 GLY P 497      -6.878  -5.040  12.407  0.00  0.00      PROA  
ATOM    753    C GLY P 497      -5.562  -5.023  14.049  0.00  0.00      PROA  
ATOM    754    O GLY P 497      -6.412  -4.967  14.928  0.00  0.00      PROA  
ATOM    755    N GLY P 498      -4.243  -4.771  14.363  0.00  0.00      PROA  
ATOM    756   HN GLY P 498      -3.546  -5.015  13.692  0.00  0.00      PROA  
ATOM    757   CA GLY P 498      -3.734  -4.498  15.688  0.00  0.00      PROA  
ATOM    758  HA1 GLY P 498      -2.658  -4.458  15.769  0.00  0.00      PROA  
ATOM    759  HA2 GLY P 498      -4.129  -5.276  16.326  0.00  0.00      PROA  
ATOM    760    C GLY P 498      -4.054  -3.056  16.121  0.00  0.00      PROA  
ATOM    761    O GLY P 498      -4.453  -2.740  17.228  0.00  0.00      PROA  
ATOM    762    N LEU P 499      -3.796  -2.073  15.224  0.00  0.00      PROA  
ATOM    763   HN LEU P 499      -3.351  -2.228  14.345  0.00  0.00      PROA  
ATOM    764   CA LEU P 499      -4.075  -0.682  15.592  0.00  0.00      PROA  
ATOM    765   HA LEU P 499      -3.640  -0.576  16.575  0.00  0.00      PROA  
ATOM    766   CB LEU P 499      -3.272   0.243  14.723  0.00  0.00      PROA  
ATOM    767  HB1 LEU P 499      -2.225  -0.093  14.882  0.00  0.00      PROA  
ATOM    768  HB2 LEU P 499      -3.286   1.244  15.205  0.00  0.00      PROA  
ATOM    769   CG LEU P 499      -3.743   0.314  13.245  0.00  0.00      PROA  
ATOM    770   HG LEU P 499      -4.412  -0.531  12.976  0.00  0.00      PROA  
ATOM    771  CD1 LEU P 499      -4.635   1.568  13.059  0.00  0.00      PROA  
ATOM    772 HD11 LEU P 499      -4.077   2.473  13.380  0.00  0.00      PROA  
ATOM    773 HD12 LEU P 499      -5.438   1.477  13.822  0.00  0.00      PROA  
ATOM    774 HD13 LEU P 499      -5.096   1.733  12.062  0.00  0.00      PROA  
ATOM    775  CD2 LEU P 499      -2.529   0.457  12.288  0.00  0.00      PROA  
ATOM    776 HD21 LEU P 499      -1.905  -0.455  12.410  0.00  0.00      PROA  
ATOM    777 HD22 LEU P 499      -1.912   1.319  12.621  0.00  0.00      PROA  
ATOM    778 HD23 LEU P 499      -2.726   0.752  11.236  0.00  0.00      PROA  
ATOM    779    C LEU P 499      -5.538  -0.309  15.542  0.00  0.00      PROA  
ATOM    780    O LEU P 499      -5.988   0.599  16.277  0.00  0.00      PROA  
ATOM    781    N LEU P 500      -6.342  -0.938  14.678  0.00  0.00      PROA  
ATOM    782   HN LEU P 500      -6.006  -1.694  14.121  0.00  0.00      PROA  
ATOM    783   CA LEU P 500      -7.809  -0.713  14.706  0.00  0.00      PROA  
ATOM    784   HA LEU P 500      -7.984   0.348  14.805  0.00  0.00      PROA  
ATOM    785   CB LEU P 500      -8.459  -1.238  13.447  0.00  0.00      PROA  
ATOM    786  HB1 LEU P 500      -8.236  -2.290  13.168  0.00  0.00      PROA  
ATOM    787  HB2 LEU P 500      -7.913  -0.654  12.676  0.00  0.00      PROA  
ATOM    788   CG LEU P 500      -9.947  -0.862  13.216  0.00  0.00      PROA  
ATOM    789   HG LEU P 500     -10.526  -1.494  13.923  0.00  0.00      PROA  
ATOM    790  CD1 LEU P 500     -10.301   0.599  13.299  0.00  0.00      PROA  
ATOM    791 HD11 LEU P 500      -9.604   1.239  12.716  0.00  0.00      PROA  
ATOM    792 HD12 LEU P 500     -10.204   1.002  14.330  0.00  0.00      PROA  
ATOM    793 HD13 LEU P 500     -11.360   0.811  13.038  0.00  0.00      PROA  
ATOM    794  CD2 LEU P 500     -10.374  -1.371  11.804  0.00  0.00      PROA  
ATOM    795 HD21 LEU P 500     -10.216  -2.470  11.787  0.00  0.00      PROA  
ATOM    796 HD22 LEU P 500      -9.895  -0.878  10.932  0.00  0.00      PROA  
ATOM    797 HD23 LEU P 500     -11.480  -1.331  11.701  0.00  0.00      PROA  
ATOM    798    C LEU P 500      -8.550  -1.374  15.957  0.00  0.00      PROA  
ATOM    799    O LEU P 500      -9.483  -0.855  16.563  0.00  0.00      PROA  
ATOM    800    N GLY P 501      -8.048  -2.567  16.416  0.00  0.00      PROA  
ATOM    801   HN GLY P 501      -7.472  -3.145  15.842  0.00  0.00      PROA  
ATOM    802   CA GLY P 501      -8.354  -3.322  17.706  0.00  0.00      PROA  
ATOM    803  HA1 GLY P 501      -7.837  -4.267  17.629  0.00  0.00      PROA  
ATOM    804  HA2 GLY P 501      -9.432  -3.350  17.770  0.00  0.00      PROA  
ATOM    805    C GLY P 501      -7.860  -2.512  18.933  0.00  0.00      PROA  
ATOM    806    O GLY P 501      -8.488  -2.393  19.951  0.00  0.00      PROA  
ATOM    807    N GLU P 502      -6.710  -1.875  18.868  0.00  0.00      PROA  
ATOM    808   HN GLU P 502      -6.208  -2.016  18.019  0.00  0.00      PROA  
ATOM    809   CA GLU P 502      -6.318  -0.852  19.848  0.00  0.00      PROA  
ATOM    810   HA GLU P 502      -6.197  -1.345  20.801  0.00  0.00      PROA  
ATOM    811   CB GLU P 502      -4.948  -0.204  19.542  0.00  0.00      PROA  
ATOM    812  HB1 GLU P 502      -4.907   0.257  18.532  0.00  0.00      PROA  
ATOM    813  HB2 GLU P 502      -4.421  -1.182  19.529  0.00  0.00      PROA  
ATOM    814   CG GLU P 502      -4.324   0.812  20.513  0.00  0.00      PROA  
ATOM    815  HG1 GLU P 502      -4.259   0.204  21.441  0.00  0.00      PROA  
ATOM    816  HG2 GLU P 502      -4.873   1.775  20.584  0.00  0.00      PROA  
ATOM    817   CD GLU P 502      -2.877   1.065  20.324  0.00  0.00      PROA  
ATOM    818  OE1 GLU P 502      -1.936   0.295  20.775  0.00  0.00      PROA  
ATOM    819  OE2 GLU P 502      -2.555   2.133  19.658  0.00  0.00      PROA  
ATOM    820    C GLU P 502      -7.226   0.385  19.938  0.00  0.00      PROA  
ATOM    821    O GLU P 502      -7.662   0.815  20.977  0.00  0.00      PROA  
ATOM    822    N ALA P 503      -7.704   0.927  18.755  0.00  0.00      PROA  
ATOM    823   HN ALA P 503      -7.309   0.651  17.882  0.00  0.00      PROA  
ATOM    824   CA ALA P 503      -8.542   2.148  18.655  0.00  0.00      PROA  
ATOM    825   HA ALA P 503      -7.943   2.898  19.150  0.00  0.00      PROA  
ATOM    826   CB ALA P 503      -8.860   2.329  17.156  0.00  0.00      PROA  
ATOM    827  HB1 ALA P 503      -9.569   3.175  17.034  0.00  0.00      PROA  
ATOM    828  HB2 ALA P 503      -9.258   1.417  16.661  0.00  0.00      PROA  
ATOM    829  HB3 ALA P 503      -7.894   2.566  16.661  0.00  0.00      PROA  
ATOM    830    C ALA P 503      -9.846   2.021  19.358  0.00  0.00      PROA  
ATOM    831    O ALA P 503     -10.310   2.882  20.067  0.00  0.00      PROA  
ATOM    832    N THR P 504     -10.440   0.805  19.148  0.00  0.00      PROA  
ATOM    833   HN THR P 504      -9.917   0.199  18.553  0.00  0.00      PROA  
ATOM    834   CA THR P 504     -11.781   0.455  19.473  0.00  0.00      PROA  
ATOM    835   HA THR P 504     -12.323   1.357  19.714  0.00  0.00      PROA  
ATOM    836   CB THR P 504     -12.561  -0.299  18.459  0.00  0.00      PROA  
ATOM    837   HB THR P 504     -13.609  -0.464  18.790  0.00  0.00      PROA  
ATOM    838  OG1 THR P 504     -12.024  -1.631  18.059  0.00  0.00      PROA  
ATOM    839  HG1 THR P 504     -11.395  -1.494  17.347  0.00  0.00      PROA  
ATOM    840  CG2 THR P 504     -12.595   0.544  17.169  0.00  0.00      PROA  
ATOM    841 HG21 THR P 504     -11.583   0.860  16.834  0.00  0.00      PROA  
ATOM    842 HG22 THR P 504     -13.098   1.506  17.404  0.00  0.00      PROA  
ATOM    843 HG23 THR P 504     -13.135   0.049  16.334  0.00  0.00      PROA  
ATOM    844    C THR P 504     -11.836  -0.391  20.730  0.00  0.00      PROA  
ATOM    845    O THR P 504     -12.922  -0.787  21.116  0.00  0.00      PROA  
ATOM    846    N GLU P 505     -10.678  -0.611  21.452  0.00  0.00      PROA  
ATOM    847   HN GLU P 505      -9.827  -0.299  21.039  0.00  0.00      PROA  
ATOM    848   CA GLU P 505     -10.693  -1.259  22.731  0.00  0.00      PROA  
ATOM    849   HA GLU P 505      -9.672  -1.238  23.082  0.00  0.00      PROA  
ATOM    850   CB GLU P 505     -11.555  -0.426  23.685  0.00  0.00      PROA  
ATOM    851  HB1 GLU P 505     -11.543  -0.953  24.663  0.00  0.00      PROA  
ATOM    852  HB2 GLU P 505     -12.637  -0.452  23.433  0.00  0.00      PROA  
ATOM    853   CG GLU P 505     -11.055   1.027  24.045  0.00  0.00      PROA  
ATOM    854  HG1 GLU P 505     -11.499   1.589  23.195  0.00  0.00      PROA  
ATOM    855  HG2 GLU P 505      -9.954   1.157  24.119  0.00  0.00      PROA  
ATOM    856   CD GLU P 505     -11.747   1.553  25.330  0.00  0.00      PROA  
ATOM    857  OE1 GLU P 505     -12.999   1.337  25.459  0.00  0.00      PROA  
ATOM    858  OE2 GLU P 505     -11.019   2.194  26.149  0.00  0.00      PROA  
ATOM    859    C GLU P 505     -11.167  -2.664  22.653  0.00  0.00      PROA  
ATOM    860    O GLU P 505     -12.010  -3.026  23.440  0.00  0.00      PROA  
ATOM    861    N GLY P 506     -10.570  -3.520  21.734  0.00  0.00      PROA  
ATOM    862   HN GLY P 506      -9.914  -3.104  21.109  0.00  0.00      PROA  
ATOM    863   CA GLY P 506     -10.699  -4.938  21.450  0.00  0.00      PROA  
ATOM    864  HA1 GLY P 506     -10.552  -5.462  22.383  0.00  0.00      PROA  
ATOM    865  HA2 GLY P 506      -9.979  -5.121  20.666  0.00  0.00      PROA  
ATOM    866    C GLY P 506     -12.038  -5.324  20.826  0.00  0.00      PROA  
ATOM    867    O GLY P 506     -12.696  -6.315  21.254  0.00  0.00      PROA  
ATOM    868    N ARG P 507     -12.589  -4.492  19.927  0.00  0.00      PROA  
ATOM    869   HN ARG P 507     -12.159  -3.601  19.807  0.00  0.00      PROA  
ATOM    870   CA ARG P 507     -13.750  -4.776  19.201  0.00  0.00      PROA  
ATOM    871   HA ARG P 507     -14.201  -5.696  19.543  0.00  0.00      PROA  
ATOM    872   CB ARG P 507     -14.711  -3.614  19.122  0.00  0.00      PROA  
ATOM    873  HB1 ARG P 507     -15.319  -3.598  18.192  0.00  0.00      PROA  
ATOM    874  HB2 ARG P 507     -14.131  -2.681  18.958  0.00  0.00      PROA  
ATOM    875   CG ARG P 507     -15.642  -3.583  20.442  0.00  0.00      PROA  
ATOM    876  HG1 ARG P 507     -16.271  -4.496  20.513  0.00  0.00      PROA  
ATOM    877  HG2 ARG P 507     -16.443  -2.830  20.282  0.00  0.00      PROA  
ATOM    878   CD ARG P 507     -14.907  -3.238  21.783  0.00  0.00      PROA  
ATOM    879  HD1 ARG P 507     -14.402  -2.252  21.700  0.00  0.00      PROA  
ATOM    880  HD2 ARG P 507     -14.177  -4.009  22.109  0.00  0.00      PROA  
ATOM    881   NE ARG P 507     -15.996  -3.149  22.810  0.00  0.00      PROA  
ATOM    882   HE ARG P 507     -16.850  -3.612  22.574  0.00  0.00      PROA  
ATOM    883   CZ ARG P 507     -15.902  -2.678  24.031  0.00  0.00      PROA  
ATOM    884  NH1 ARG P 507     -16.959  -2.708  24.800  0.00  0.00      PROA  
ATOM    885 HH11 ARG P 507     -17.867  -2.898  24.426  0.00  0.00      PROA  
ATOM    886 HH12 ARG P 507     -16.886  -2.380  25.742  0.00  0.00      PROA  
ATOM    887  NH2 ARG P 507     -14.725  -2.303  24.479  0.00  0.00      PROA  
ATOM    888 HH21 ARG P 507     -13.966  -2.265  23.829  0.00  0.00      PROA  
ATOM    889 HH22 ARG P 507     -14.674  -2.052  25.446  0.00  0.00      PROA  
ATOM    890    C ARG P 507     -13.320  -5.163  17.731  0.00  0.00      PROA  
ATOM    891    O ARG P 507     -14.062  -5.222  16.772  0.00  0.00      PROA  
ATOM    892    N ILE P 508     -12.034  -5.490  17.497  0.00  0.00      PROA  
ATOM    893   HN ILE P 508     -11.415  -5.515  18.278  0.00  0.00      PROA  
ATOM    894   CA ILE P 508     -11.340  -5.980  16.307  0.00  0.00      PROA  
ATOM    895   HA ILE P 508     -11.941  -6.709  15.783  0.00  0.00      PROA  
ATOM    896   CB ILE P 508     -10.979  -4.723  15.493  0.00  0.00      PROA  
ATOM    897   HB ILE P 508     -10.532  -4.044  16.250  0.00  0.00      PROA  
ATOM    898  CG2 ILE P 508      -9.796  -5.046  14.474  0.00  0.00      PROA  
ATOM    899 HG21 ILE P 508      -8.852  -5.276  15.013  0.00  0.00      PROA  
ATOM    900 HG22 ILE P 508      -9.535  -4.143  13.881  0.00  0.00      PROA  
ATOM    901 HG23 ILE P 508     -10.127  -5.807  13.736  0.00  0.00      PROA  
ATOM    902  CG1 ILE P 508     -12.177  -3.995  14.806  0.00  0.00      PROA  
ATOM    903 HG11 ILE P 508     -11.616  -3.165  14.325  0.00  0.00      PROA  
ATOM    904 HG12 ILE P 508     -12.782  -3.608  15.654  0.00  0.00      PROA  
ATOM    905   CD ILE P 508     -12.948  -4.798  13.759  0.00  0.00      PROA  
ATOM    906  HD1 ILE P 508     -13.340  -5.754  14.164  0.00  0.00      PROA  
ATOM    907  HD2 ILE P 508     -12.280  -4.769  12.871  0.00  0.00      PROA  
ATOM    908  HD3 ILE P 508     -13.850  -4.167  13.605  0.00  0.00      PROA  
ATOM    909    C ILE P 508     -10.117  -6.713  16.728  0.00  0.00      PROA  
ATOM    910    O ILE P 508      -9.473  -6.293  17.675  0.00  0.00      PROA  
ATOM    911    N SER P 509      -9.683  -7.726  15.965  0.00  0.00      PROA  
ATOM    912   HN SER P 509     -10.191  -8.015  15.158  0.00  0.00      PROA  
ATOM    913   CA SER P 509      -8.367  -8.386  16.188  0.00  0.00      PROA  
ATOM    914   HA SER P 509      -7.861  -7.706  16.858  0.00  0.00      PROA  
ATOM    915   CB SER P 509      -8.429  -9.727  16.976  0.00  0.00      PROA  
ATOM    916  HB1 SER P 509      -8.820  -9.458  17.981  0.00  0.00      PROA  
ATOM    917  HB2 SER P 509      -7.441 -10.019  17.390  0.00  0.00      PROA  
ATOM    918   OG SER P 509      -9.100 -10.770  16.262  0.00  0.00      PROA  
ATOM    919  HG1 SER P 509     -10.053 -10.657  16.280  0.00  0.00      PROA  
ATOM    920    C SER P 509      -7.428  -8.508  15.010  0.00  0.00      PROA  
ATOM    921    O SER P 509      -7.823  -8.664  13.877  0.00  0.00      PROA  
ATOM    922    N ALA P 510      -6.100  -8.521  15.276  0.00  0.00      PROA  
ATOM    923   HN ALA P 510      -5.820  -8.212  16.181  0.00  0.00      PROA  
ATOM    924   CA ALA P 510      -5.136  -8.943  14.280  0.00  0.00      PROA  
ATOM    925   HA ALA P 510      -5.277  -8.334  13.400  0.00  0.00      PROA  
ATOM    926   CB ALA P 510      -3.658  -8.816  14.760  0.00  0.00      PROA  
ATOM    927  HB1 ALA P 510      -3.005  -9.388  14.065  0.00  0.00      PROA  
ATOM    928  HB2 ALA P 510      -3.597  -9.305  15.756  0.00  0.00      PROA  
ATOM    929  HB3 ALA P 510      -3.323  -7.766  14.899  0.00  0.00      PROA  
ATOM    930    C ALA P 510      -5.377 -10.324  13.705  0.00  0.00      PROA  
ATOM    931    O ALA P 510      -5.257 -10.483  12.478  0.00  0.00      PROA  
ATOM    932    N ILE P 511      -5.566 -11.396  14.452  0.00  0.00      PROA  
ATOM    933   HN ILE P 511      -5.498 -11.351  15.446  0.00  0.00      PROA  
ATOM    934   CA ILE P 511      -5.800 -12.752  13.878  0.00  0.00      PROA  
ATOM    935   HA ILE P 511      -5.017 -12.934  13.157  0.00  0.00      PROA  
ATOM    936   CB ILE P 511      -5.711 -13.814  14.943  0.00  0.00      PROA  
ATOM    937   HB ILE P 511      -4.816 -13.639  15.579  0.00  0.00      PROA  
ATOM    938  CG2 ILE P 511      -6.945 -13.748  15.919  0.00  0.00      PROA  
ATOM    939 HG21 ILE P 511      -6.948 -12.747  16.401  0.00  0.00      PROA  
ATOM    940 HG22 ILE P 511      -6.777 -14.384  16.814  0.00  0.00      PROA  
ATOM    941 HG23 ILE P 511      -7.907 -13.807  15.365  0.00  0.00      PROA  
ATOM    942  CG1 ILE P 511      -5.463 -15.252  14.482  0.00  0.00      PROA  
ATOM    943 HG11 ILE P 511      -6.176 -15.519  13.673  0.00  0.00      PROA  
ATOM    944 HG12 ILE P 511      -5.535 -15.920  15.366  0.00  0.00      PROA  
ATOM    945   CD ILE P 511      -4.029 -15.380  13.865  0.00  0.00      PROA  
ATOM    946  HD1 ILE P 511      -3.312 -15.455  14.710  0.00  0.00      PROA  
ATOM    947  HD2 ILE P 511      -3.794 -14.509  13.217  0.00  0.00      PROA  
ATOM    948  HD3 ILE P 511      -3.968 -16.263  13.193  0.00  0.00      PROA  
ATOM    949    C ILE P 511      -7.010 -12.748  12.936  0.00  0.00      PROA  
ATOM    950    O ILE P 511      -7.019 -13.247  11.822  0.00  0.00      PROA  
ATOM    951    N GLU P 512      -8.090 -12.127  13.333  0.00  0.00      PROA  
ATOM    952   HN GLU P 512      -8.062 -11.824  14.283  0.00  0.00      PROA  
ATOM    953   CA GLU P 512      -9.310 -11.928  12.507  0.00  0.00      PROA  
ATOM    954   HA GLU P 512      -9.668 -12.918  12.264  0.00  0.00      PROA  
ATOM    955   CB GLU P 512     -10.486 -11.119  13.206  0.00  0.00      PROA  
ATOM    956  HB1 GLU P 512     -11.283 -10.764  12.519  0.00  0.00      PROA  
ATOM    957  HB2 GLU P 512     -10.032 -10.369  13.889  0.00  0.00      PROA  
ATOM    958   CG GLU P 512     -11.272 -12.116  14.116  0.00  0.00      PROA  
ATOM    959  HG1 GLU P 512     -10.552 -12.699  14.730  0.00  0.00      PROA  
ATOM    960  HG2 GLU P 512     -11.843 -12.753  13.406  0.00  0.00      PROA  
ATOM    961   CD GLU P 512     -12.211 -11.313  15.019  0.00  0.00      PROA  
ATOM    962  OE1 GLU P 512     -11.722 -10.926  16.097  0.00  0.00      PROA  
ATOM    963  OE2 GLU P 512     -13.382 -11.080  14.588  0.00  0.00      PROA  
ATOM    964    C GLU P 512      -9.034 -11.173  11.321  0.00  0.00      PROA  
ATOM    965    O GLU P 512      -9.536 -11.523  10.250  0.00  0.00      PROA  
ATOM    966    N SER P 513      -8.220 -10.134  11.402  0.00  0.00      PROA  
ATOM    967   HN SER P 513      -8.119  -9.786  12.331  0.00  0.00      PROA  
ATOM    968   CA SER P 513      -7.785  -9.336  10.249  0.00  0.00      PROA  
ATOM    969   HA SER P 513      -8.665  -8.922   9.779  0.00  0.00      PROA  
ATOM    970   CB SER P 513      -6.879  -8.140  10.758  0.00  0.00      PROA  
ATOM    971  HB1 SER P 513      -5.963  -8.433  11.316  0.00  0.00      PROA  
ATOM    972  HB2 SER P 513      -7.590  -7.508  11.332  0.00  0.00      PROA  
ATOM    973   OG SER P 513      -6.532  -7.236   9.693  0.00  0.00      PROA  
ATOM    974  HG1 SER P 513      -5.591  -7.261   9.506  0.00  0.00      PROA  
ATOM    975    C SER P 513      -6.968 -10.197   9.345  0.00  0.00      PROA  
ATOM    976    O SER P 513      -7.177 -10.109   8.126  0.00  0.00      PROA  
ATOM    977    N LEU P 514      -6.092 -11.090   9.817  0.00  0.00      PROA  
ATOM    978   HN LEU P 514      -5.887 -11.173  10.790  0.00  0.00      PROA  
ATOM    979   CA LEU P 514      -5.388 -12.011   8.952  0.00  0.00      PROA  
ATOM    980   HA LEU P 514      -4.763 -11.403   8.316  0.00  0.00      PROA  
ATOM    981   CB LEU P 514      -4.435 -12.960   9.760  0.00  0.00      PROA  
ATOM    982  HB1 LEU P 514      -4.933 -13.610  10.511  0.00  0.00      PROA  
ATOM    983  HB2 LEU P 514      -3.910 -12.163  10.328  0.00  0.00      PROA  
ATOM    984   CG LEU P 514      -3.389 -13.760   8.966  0.00  0.00      PROA  
ATOM    985   HG LEU P 514      -3.864 -14.398   8.191  0.00  0.00      PROA  
ATOM    986  CD1 LEU P 514      -2.296 -12.836   8.299  0.00  0.00      PROA  
ATOM    987 HD11 LEU P 514      -1.886 -12.283   9.172  0.00  0.00      PROA  
ATOM    988 HD12 LEU P 514      -2.639 -12.070   7.571  0.00  0.00      PROA  
ATOM    989 HD13 LEU P 514      -1.449 -13.432   7.898  0.00  0.00      PROA  
ATOM    990  CD2 LEU P 514      -2.632 -14.802   9.922  0.00  0.00      PROA  
ATOM    991 HD21 LEU P 514      -3.236 -15.691  10.206  0.00  0.00      PROA  
ATOM    992 HD22 LEU P 514      -2.235 -14.406  10.880  0.00  0.00      PROA  
ATOM    993 HD23 LEU P 514      -1.728 -15.181   9.400  0.00  0.00      PROA  
ATOM    994    C LEU P 514      -6.217 -12.898   8.150  0.00  0.00      PROA  
ATOM    995    O LEU P 514      -6.042 -12.996   6.935  0.00  0.00      PROA  
ATOM    996    N PHE P 515      -7.162 -13.543   8.861  0.00  0.00      PROA  
ATOM    997   HN PHE P 515      -7.123 -13.441   9.852  0.00  0.00      PROA  
ATOM    998   CA PHE P 515      -8.215 -14.354   8.333  0.00  0.00      PROA  
ATOM    999   HA PHE P 515      -7.684 -15.044   7.695  0.00  0.00      PROA  
ATOM   1000   CB PHE P 515      -9.063 -15.122   9.502  0.00  0.00      PROA  
ATOM   1001  HB1 PHE P 515      -9.505 -14.300  10.105  0.00  0.00      PROA  
ATOM   1002  HB2 PHE P 515      -8.386 -15.608  10.237  0.00  0.00      PROA  
ATOM   1003   CG PHE P 515     -10.195 -15.960   8.875  0.00  0.00      PROA  
ATOM   1004  CD1 PHE P 515     -11.619 -15.620   8.916  0.00  0.00      PROA  
ATOM   1005  HD1 PHE P 515     -11.905 -14.634   9.253  0.00  0.00      PROA  
ATOM   1006  CE1 PHE P 515     -12.539 -16.549   8.555  0.00  0.00      PROA  
ATOM   1007  HE1 PHE P 515     -13.586 -16.286   8.518  0.00  0.00      PROA  
ATOM   1008   CZ PHE P 515     -12.191 -17.825   8.068  0.00  0.00      PROA  
ATOM   1009   HZ PHE P 515     -12.912 -18.471   7.587  0.00  0.00      PROA  
ATOM   1010  CD2 PHE P 515      -9.921 -17.249   8.363  0.00  0.00      PROA  
ATOM   1011  HD2 PHE P 515      -8.899 -17.553   8.196  0.00  0.00      PROA  
ATOM   1012  CE2 PHE P 515     -10.871 -18.142   7.912  0.00  0.00      PROA  
ATOM   1013  HE2 PHE P 515     -10.642 -19.100   7.469  0.00  0.00      PROA  
ATOM   1014    C PHE P 515      -9.108 -13.704   7.310  0.00  0.00      PROA  
ATOM   1015    O PHE P 515      -9.274 -14.180   6.181  0.00  0.00      PROA  
ATOM   1016    N GLY P 516      -9.543 -12.463   7.616  0.00  0.00      PROA  
ATOM   1017   HN GLY P 516      -9.307 -12.031   8.483  0.00  0.00      PROA  
ATOM   1018   CA GLY P 516     -10.478 -11.649   6.846  0.00  0.00      PROA  
ATOM   1019  HA1 GLY P 516     -10.559 -10.707   7.367  0.00  0.00      PROA  
ATOM   1020  HA2 GLY P 516     -11.414 -12.154   6.657  0.00  0.00      PROA  
ATOM   1021    C GLY P 516      -9.872 -11.215   5.533  0.00  0.00      PROA  
ATOM   1022    O GLY P 516     -10.492 -11.286   4.493  0.00  0.00      PROA  
ATOM   1023    N ALA P 517      -8.647 -10.676   5.552  0.00  0.00      PROA  
ATOM   1024   HN ALA P 517      -8.052 -10.577   6.346  0.00  0.00      PROA  
ATOM   1025   CA ALA P 517      -7.993 -10.240   4.319  0.00  0.00      PROA  
ATOM   1026   HA ALA P 517      -8.704  -9.630   3.782  0.00  0.00      PROA  
ATOM   1027   CB ALA P 517      -6.608  -9.519   4.501  0.00  0.00      PROA  
ATOM   1028  HB1 ALA P 517      -5.854 -10.186   4.971  0.00  0.00      PROA  
ATOM   1029  HB2 ALA P 517      -6.794  -8.661   5.182  0.00  0.00      PROA  
ATOM   1030  HB3 ALA P 517      -6.166  -9.067   3.588  0.00  0.00      PROA  
ATOM   1031    C ALA P 517      -7.676 -11.427   3.469  0.00  0.00      PROA  
ATOM   1032    O ALA P 517      -7.865 -11.459   2.270  0.00  0.00      PROA  
ATOM   1033    N SER P 518      -7.179 -12.609   4.088  0.00  0.00      PROA  
ATOM   1034   HN SER P 518      -6.836 -12.584   5.023  0.00  0.00      PROA  
ATOM   1035   CA SER P 518      -7.044 -13.792   3.316  0.00  0.00      PROA  
ATOM   1036   HA SER P 518      -6.402 -13.512   2.494  0.00  0.00      PROA  
ATOM   1037   CB SER P 518      -6.446 -14.993   4.061  0.00  0.00      PROA  
ATOM   1038  HB1 SER P 518      -6.209 -15.827   3.367  0.00  0.00      PROA  
ATOM   1039  HB2 SER P 518      -7.180 -15.286   4.842  0.00  0.00      PROA  
ATOM   1040   OG SER P 518      -5.251 -14.555   4.704  0.00  0.00      PROA  
ATOM   1041  HG1 SER P 518      -5.588 -13.991   5.404  0.00  0.00      PROA  
ATOM   1042    C SER P 518      -8.348 -14.342   2.671  0.00  0.00      PROA  
ATOM   1043    O SER P 518      -8.397 -14.721   1.484  0.00  0.00      PROA  
ATOM   1044    N MET P 519      -9.473 -14.315   3.416  0.00  0.00      PROA  
ATOM   1045   HN MET P 519      -9.425 -13.972   4.351  0.00  0.00      PROA  
ATOM   1046   CA MET P 519     -10.836 -14.530   2.860  0.00  0.00      PROA  
ATOM   1047   HA MET P 519     -10.758 -15.516   2.426  0.00  0.00      PROA  
ATOM   1048   CB MET P 519     -11.894 -14.419   3.958  0.00  0.00      PROA  
ATOM   1049  HB1 MET P 519     -11.878 -13.436   4.476  0.00  0.00      PROA  
ATOM   1050  HB2 MET P 519     -11.637 -15.107   4.791  0.00  0.00      PROA  
ATOM   1051   CG MET P 519     -13.311 -14.897   3.436  0.00  0.00      PROA  
ATOM   1052  HG1 MET P 519     -13.272 -15.795   2.783  0.00  0.00      PROA  
ATOM   1053  HG2 MET P 519     -13.653 -14.084   2.759  0.00  0.00      PROA  
ATOM   1054   SD MET P 519     -14.500 -14.957   4.770  0.00  0.00      PROA  
ATOM   1055   CE MET P 519     -15.984 -14.948   3.619  0.00  0.00      PROA  
ATOM   1056  HE1 MET P 519     -15.551 -14.822   2.604  0.00  0.00      PROA  
ATOM   1057  HE2 MET P 519     -16.633 -14.068   3.820  0.00  0.00      PROA  
ATOM   1058  HE3 MET P 519     -16.563 -15.895   3.581  0.00  0.00      PROA  
ATOM   1059    C MET P 519     -11.184 -13.679   1.620  0.00  0.00      PROA  
ATOM   1060    O MET P 519     -11.424 -14.177   0.575  0.00  0.00      PROA  
ATOM   1061    N THR P 520     -11.019 -12.403   1.775  0.00  0.00      PROA  
ATOM   1062   HN THR P 520     -10.662 -12.003   2.616  0.00  0.00      PROA  
ATOM   1063   CA THR P 520     -11.303 -11.358   0.804  0.00  0.00      PROA  
ATOM   1064   HA THR P 520     -12.306 -11.493   0.427  0.00  0.00      PROA  
ATOM   1065   CB THR P 520     -11.234  -9.956   1.454  0.00  0.00      PROA  
ATOM   1066   HB THR P 520     -10.243  -9.709   1.892  0.00  0.00      PROA  
ATOM   1067  OG1 THR P 520     -12.312  -9.809   2.448  0.00  0.00      PROA  
ATOM   1068  HG1 THR P 520     -11.956 -10.194   3.252  0.00  0.00      PROA  
ATOM   1069  CG2 THR P 520     -11.599  -8.866   0.394  0.00  0.00      PROA  
ATOM   1070 HG21 THR P 520     -12.629  -9.099   0.050  0.00  0.00      PROA  
ATOM   1071 HG22 THR P 520     -10.873  -8.771  -0.442  0.00  0.00      PROA  
ATOM   1072 HG23 THR P 520     -11.690  -7.920   0.969  0.00  0.00      PROA  
ATOM   1073    C THR P 520     -10.379 -11.402  -0.437  0.00  0.00      PROA  
ATOM   1074    O THR P 520     -10.897 -11.326  -1.545  0.00  0.00      PROA  
ATOM   1075    N GLY P 521      -9.079 -11.649  -0.202  0.00  0.00      PROA  
ATOM   1076   HN GLY P 521      -8.800 -11.630   0.755  0.00  0.00      PROA  
ATOM   1077   CA GLY P 521      -7.977 -12.062  -1.165  0.00  0.00      PROA  
ATOM   1078  HA1 GLY P 521      -7.130 -12.392  -0.582  0.00  0.00      PROA  
ATOM   1079  HA2 GLY P 521      -7.897 -11.202  -1.813  0.00  0.00      PROA  
ATOM   1080    C GLY P 521      -8.161 -13.220  -2.002  0.00  0.00      PROA  
ATOM   1081    O GLY P 521      -8.094 -13.242  -3.253  0.00  0.00      PROA  
ATOM   1082    N ILE P 522      -8.415 -14.355  -1.383  0.00  0.00      PROA  
ATOM   1083   HN ILE P 522      -8.373 -14.394  -0.388  0.00  0.00      PROA  
ATOM   1084   CA ILE P 522      -8.656 -15.600  -2.140  0.00  0.00      PROA  
ATOM   1085   HA ILE P 522      -7.798 -15.912  -2.717  0.00  0.00      PROA  
ATOM   1086   CB ILE P 522      -8.899 -16.728  -1.159  0.00  0.00      PROA  
ATOM   1087   HB ILE P 522      -9.555 -16.434  -0.312  0.00  0.00      PROA  
ATOM   1088  CG2 ILE P 522      -9.662 -17.992  -1.706  0.00  0.00      PROA  
ATOM   1089 HG21 ILE P 522      -9.553 -18.916  -1.097  0.00  0.00      PROA  
ATOM   1090 HG22 ILE P 522      -9.317 -18.129  -2.753  0.00  0.00      PROA  
ATOM   1091 HG23 ILE P 522     -10.740 -17.721  -1.695  0.00  0.00      PROA  
ATOM   1092  CG1 ILE P 522      -7.535 -17.251  -0.595  0.00  0.00      PROA  
ATOM   1093 HG11 ILE P 522      -7.007 -16.288  -0.428  0.00  0.00      PROA  
ATOM   1094 HG12 ILE P 522      -7.011 -17.852  -1.369  0.00  0.00      PROA  
ATOM   1095   CD ILE P 522      -7.574 -17.940   0.772  0.00  0.00      PROA  
ATOM   1096  HD1 ILE P 522      -8.334 -17.446   1.415  0.00  0.00      PROA  
ATOM   1097  HD2 ILE P 522      -6.538 -17.937   1.173  0.00  0.00      PROA  
ATOM   1098  HD3 ILE P 522      -7.948 -18.957   0.526  0.00  0.00      PROA  
ATOM   1099    C ILE P 522      -9.890 -15.458  -3.080  0.00  0.00      PROA  
ATOM   1100    O ILE P 522      -9.829 -15.752  -4.283  0.00  0.00      PROA  
ATOM   1101    N ALA P 523     -11.008 -14.777  -2.565  0.00  0.00      PROA  
ATOM   1102   HN ALA P 523     -11.013 -14.541  -1.596  0.00  0.00      PROA  
ATOM   1103   CA ALA P 523     -12.133 -14.390  -3.341  0.00  0.00      PROA  
ATOM   1104   HA ALA P 523     -12.547 -15.300  -3.750  0.00  0.00      PROA  
ATOM   1105   CB ALA P 523     -13.271 -13.852  -2.385  0.00  0.00      PROA  
ATOM   1106  HB1 ALA P 523     -13.188 -12.767  -2.161  0.00  0.00      PROA  
ATOM   1107  HB2 ALA P 523     -13.446 -14.451  -1.465  0.00  0.00      PROA  
ATOM   1108  HB3 ALA P 523     -14.260 -13.765  -2.883  0.00  0.00      PROA  
ATOM   1109    C ALA P 523     -11.808 -13.428  -4.503  0.00  0.00      PROA  
ATOM   1110    O ALA P 523     -12.281 -13.568  -5.631  0.00  0.00      PROA  
ATOM   1111    N TYR P 524     -11.011 -12.432  -4.197  0.00  0.00      PROA  
ATOM   1112   HN TYR P 524     -10.713 -12.250  -3.263  0.00  0.00      PROA  
ATOM   1113   CA TYR P 524     -10.502 -11.536  -5.217  0.00  0.00      PROA  
ATOM   1114   HA TYR P 524     -11.361 -10.991  -5.579  0.00  0.00      PROA  
ATOM   1115   CB TYR P 524      -9.650 -10.547  -4.375  0.00  0.00      PROA  
ATOM   1116  HB1 TYR P 524      -8.809 -11.158  -3.984  0.00  0.00      PROA  
ATOM   1117  HB2 TYR P 524     -10.199 -10.131  -3.503  0.00  0.00      PROA  
ATOM   1118   CG TYR P 524      -9.145  -9.373  -5.240  0.00  0.00      PROA  
ATOM   1119  CD1 TYR P 524     -10.108  -8.402  -5.597  0.00  0.00      PROA  
ATOM   1120  HD1 TYR P 524     -11.116  -8.604  -5.264  0.00  0.00      PROA  
ATOM   1121  CE1 TYR P 524      -9.767  -7.361  -6.477  0.00  0.00      PROA  
ATOM   1122  HE1 TYR P 524     -10.514  -6.651  -6.800  0.00  0.00      PROA  
ATOM   1123   CZ TYR P 524      -8.529  -7.344  -7.060  0.00  0.00      PROA  
ATOM   1124   OH TYR P 524      -8.238  -6.271  -7.976  0.00  0.00      PROA  
ATOM   1125   HH TYR P 524      -7.569  -6.480  -8.632  0.00  0.00      PROA  
ATOM   1126  CD2 TYR P 524      -7.837  -9.295  -5.772  0.00  0.00      PROA  
ATOM   1127  HD2 TYR P 524      -7.148 -10.089  -5.523  0.00  0.00      PROA  
ATOM   1128  CE2 TYR P 524      -7.517  -8.225  -6.717  0.00  0.00      PROA  
ATOM   1129  HE2 TYR P 524      -6.495  -8.192  -7.065  0.00  0.00      PROA  
ATOM   1130    C TYR P 524      -9.642 -12.083  -6.317  0.00  0.00      PROA  
ATOM   1131    O TYR P 524      -9.781 -11.970  -7.527  0.00  0.00      PROA  
ATOM   1132    N SER P 525      -8.621 -12.846  -5.882  0.00  0.00      PROA  
ATOM   1133   HN SER P 525      -8.367 -12.918  -4.921  0.00  0.00      PROA  
ATOM   1134   CA SER P 525      -7.732 -13.544  -6.807  0.00  0.00      PROA  
ATOM   1135   HA SER P 525      -7.259 -12.787  -7.415  0.00  0.00      PROA  
ATOM   1136   CB SER P 525      -6.491 -14.048  -6.080  0.00  0.00      PROA  
ATOM   1137  HB1 SER P 525      -5.988 -13.097  -5.800  0.00  0.00      PROA  
ATOM   1138  HB2 SER P 525      -5.775 -14.529  -6.780  0.00  0.00      PROA  
ATOM   1139   OG SER P 525      -6.715 -14.939  -5.022  0.00  0.00      PROA  
ATOM   1140  HG1 SER P 525      -7.219 -14.520  -4.320  0.00  0.00      PROA  
ATOM   1141    C SER P 525      -8.358 -14.548  -7.747  0.00  0.00      PROA  
ATOM   1142    O SER P 525      -7.846 -14.783  -8.811  0.00  0.00      PROA  
ATOM   1143    N LEU P 526      -9.486 -15.289  -7.343  0.00  0.00      PROA  
ATOM   1144   HN LEU P 526      -9.796 -15.269  -6.395  0.00  0.00      PROA  
ATOM   1145   CA LEU P 526     -10.139 -16.280  -8.164  0.00  0.00      PROA  
ATOM   1146   HA LEU P 526      -9.392 -16.752  -8.786  0.00  0.00      PROA  
ATOM   1147   CB LEU P 526     -10.754 -17.449  -7.346  0.00  0.00      PROA  
ATOM   1148  HB1 LEU P 526     -11.419 -18.059  -7.995  0.00  0.00      PROA  
ATOM   1149  HB2 LEU P 526     -11.287 -17.028  -6.466  0.00  0.00      PROA  
ATOM   1150   CG LEU P 526      -9.686 -18.439  -6.697  0.00  0.00      PROA  
ATOM   1151   HG LEU P 526      -8.979 -17.771  -6.160  0.00  0.00      PROA  
ATOM   1152  CD1 LEU P 526     -10.319 -19.491  -5.768  0.00  0.00      PROA  
ATOM   1153 HD11 LEU P 526     -10.902 -19.041  -4.936  0.00  0.00      PROA  
ATOM   1154 HD12 LEU P 526      -9.557 -20.037  -5.172  0.00  0.00      PROA  
ATOM   1155 HD13 LEU P 526     -10.979 -20.216  -6.291  0.00  0.00      PROA  
ATOM   1156  CD2 LEU P 526      -8.856 -19.251  -7.756  0.00  0.00      PROA  
ATOM   1157 HD21 LEU P 526      -9.593 -19.737  -8.432  0.00  0.00      PROA  
ATOM   1158 HD22 LEU P 526      -8.164 -20.001  -7.318  0.00  0.00      PROA  
ATOM   1159 HD23 LEU P 526      -8.398 -18.529  -8.465  0.00  0.00      PROA  
ATOM   1160    C LEU P 526     -11.167 -15.645  -9.086  0.00  0.00      PROA  
ATOM   1161    O LEU P 526     -11.224 -15.882 -10.293  0.00  0.00      PROA  
ATOM   1162    N PHE P 527     -11.920 -14.579  -8.606  0.00  0.00      PROA  
ATOM   1163   HN PHE P 527     -11.812 -14.389  -7.633  0.00  0.00      PROA  
ATOM   1164   CA PHE P 527     -12.999 -13.954  -9.378  0.00  0.00      PROA  
ATOM   1165   HA PHE P 527     -13.275 -14.596 -10.201  0.00  0.00      PROA  
ATOM   1166   CB PHE P 527     -14.264 -13.846  -8.433  0.00  0.00      PROA  
ATOM   1167  HB1 PHE P 527     -14.077 -13.193  -7.554  0.00  0.00      PROA  
ATOM   1168  HB2 PHE P 527     -14.543 -14.829  -7.995  0.00  0.00      PROA  
ATOM   1169   CG PHE P 527     -15.500 -13.326  -9.084  0.00  0.00      PROA  
ATOM   1170  CD1 PHE P 527     -15.949 -13.809 -10.324  0.00  0.00      PROA  
ATOM   1171  HD1 PHE P 527     -15.325 -14.505 -10.865  0.00  0.00      PROA  
ATOM   1172  CE1 PHE P 527     -17.031 -13.194 -10.944  0.00  0.00      PROA  
ATOM   1173  HE1 PHE P 527     -17.320 -13.503 -11.937  0.00  0.00      PROA  
ATOM   1174   CZ PHE P 527     -17.787 -12.192 -10.249  0.00  0.00      PROA  
ATOM   1175   HZ PHE P 527     -18.541 -11.641 -10.791  0.00  0.00      PROA  
ATOM   1176  CD2 PHE P 527     -16.335 -12.364  -8.426  0.00  0.00      PROA  
ATOM   1177  HD2 PHE P 527     -16.102 -11.972  -7.448  0.00  0.00      PROA  
ATOM   1178  CE2 PHE P 527     -17.431 -11.725  -8.996  0.00  0.00      PROA  
ATOM   1179  HE2 PHE P 527     -17.865 -10.869  -8.501  0.00  0.00      PROA  
ATOM   1180    C PHE P 527     -12.671 -12.713 -10.039  0.00  0.00      PROA  
ATOM   1181    O PHE P 527     -12.957 -12.636 -11.270  0.00  0.00      PROA  
ATOM   1182    N ALA P 528     -12.077 -11.741  -9.370  0.00  0.00      PROA  
ATOM   1183   HN ALA P 528     -11.671 -12.009  -8.500  0.00  0.00      PROA  
ATOM   1184   CA ALA P 528     -12.017 -10.338  -9.797  0.00  0.00      PROA  
ATOM   1185   HA ALA P 528     -13.031  -9.969  -9.834  0.00  0.00      PROA  
ATOM   1186   CB ALA P 528     -11.352  -9.500  -8.673  0.00  0.00      PROA  
ATOM   1187  HB1 ALA P 528     -11.896  -9.653  -7.717  0.00  0.00      PROA  
ATOM   1188  HB2 ALA P 528     -11.427  -8.403  -8.832  0.00  0.00      PROA  
ATOM   1189  HB3 ALA P 528     -10.281  -9.733  -8.487  0.00  0.00      PROA  
ATOM   1190    C ALA P 528     -11.347 -10.140 -11.162  0.00  0.00      PROA  
ATOM   1191    O ALA P 528     -10.735 -11.068 -11.696  0.00  0.00      PROA  
ATOM   1192    N GLY P 529     -11.422  -8.934 -11.754  0.00  0.00      PROA  
ATOM   1193   HN GLY P 529     -11.921  -8.219 -11.270  0.00  0.00      PROA  
ATOM   1194   CA GLY P 529     -10.829  -8.693 -13.023  0.00  0.00      PROA  
ATOM   1195  HA1 GLY P 529     -11.122  -7.675 -13.230  0.00  0.00      PROA  
ATOM   1196  HA2 GLY P 529     -11.209  -9.425 -13.721  0.00  0.00      PROA  
ATOM   1197    C GLY P 529      -9.286  -8.685 -13.084  0.00  0.00      PROA  
ATOM   1198    O GLY P 529      -8.710  -9.116 -14.118  0.00  0.00      PROA  
ATOM   1199    N GLN P 530      -8.624  -8.306 -11.967  0.00  0.00      PROA  
ATOM   1200   HN GLN P 530      -9.042  -7.873 -11.172  0.00  0.00      PROA  
ATOM   1201   CA GLN P 530      -7.165  -8.431 -11.832  0.00  0.00      PROA  
ATOM   1202   HA GLN P 530      -6.953  -9.260 -12.490  0.00  0.00      PROA  
ATOM   1203   CB GLN P 530      -6.435  -7.215 -12.359  0.00  0.00      PROA  
ATOM   1204  HB1 GLN P 530      -6.542  -7.236 -13.465  0.00  0.00      PROA  
ATOM   1205  HB2 GLN P 530      -5.365  -7.265 -12.065  0.00  0.00      PROA  
ATOM   1206   CG GLN P 530      -6.893  -5.785 -11.979  0.00  0.00      PROA  
ATOM   1207  HG1 GLN P 530      -7.976  -5.584 -12.124  0.00  0.00      PROA  
ATOM   1208  HG2 GLN P 530      -6.314  -5.164 -12.695  0.00  0.00      PROA  
ATOM   1209   CD GLN P 530      -6.448  -5.412 -10.550  0.00  0.00      PROA  
ATOM   1210  OE1 GLN P 530      -5.950  -6.167  -9.758  0.00  0.00      PROA  
ATOM   1211  NE2 GLN P 530      -6.689  -4.101 -10.332  0.00  0.00      PROA  
ATOM   1212 HE21 GLN P 530      -6.388  -3.733  -9.453  0.00  0.00      PROA  
ATOM   1213 HE22 GLN P 530      -7.258  -3.606 -10.989  0.00  0.00      PROA  
ATOM   1214    C GLN P 530      -6.702  -8.954 -10.533  0.00  0.00      PROA  
ATOM   1215    O GLN P 530      -7.340  -8.801  -9.477  0.00  0.00      PROA  
ATOM   1216    N PRO P 531      -5.506  -9.506 -10.407  0.00  0.00      PROA  
ATOM   1217   CD PRO P 531      -5.031 -10.382 -11.502  0.00  0.00      PROA  
ATOM   1218  HD1 PRO P 531      -4.519  -9.822 -12.314  0.00  0.00      PROA  
ATOM   1219  HD2 PRO P 531      -5.787 -11.157 -11.751  0.00  0.00      PROA  
ATOM   1220   CA PRO P 531      -4.949 -10.068  -9.149  0.00  0.00      PROA  
ATOM   1221   HA PRO P 531      -5.672 -10.140  -8.350  0.00  0.00      PROA  
ATOM   1222   CB PRO P 531      -4.312 -11.431  -9.499  0.00  0.00      PROA  
ATOM   1223  HB1 PRO P 531      -5.079 -12.199  -9.260  0.00  0.00      PROA  
ATOM   1224  HB2 PRO P 531      -3.416 -11.734  -8.915  0.00  0.00      PROA  
ATOM   1225   CG PRO P 531      -3.892 -11.264 -11.022  0.00  0.00      PROA  
ATOM   1226  HG1 PRO P 531      -2.923 -10.722 -11.017  0.00  0.00      PROA  
ATOM   1227  HG2 PRO P 531      -3.652 -12.176 -11.609  0.00  0.00      PROA  
ATOM   1228    C PRO P 531      -3.909  -9.059  -8.657  0.00  0.00      PROA  
ATOM   1229    O PRO P 531      -3.191  -9.315  -7.692  0.00  0.00      PROA  
ATOM   1230    N LEU P 532      -3.633  -8.000  -9.441  0.00  0.00      PROA  
ATOM   1231   HN LEU P 532      -4.138  -7.572 -10.186  0.00  0.00      PROA  
ATOM   1232   CA LEU P 532      -2.635  -6.975  -9.132  0.00  0.00      PROA  
ATOM   1233   HA LEU P 532      -1.732  -7.558  -9.028  0.00  0.00      PROA  
ATOM   1234   CB LEU P 532      -2.585  -6.072 -10.375  0.00  0.00      PROA  
ATOM   1235  HB1 LEU P 532      -1.829  -5.294 -10.137  0.00  0.00      PROA  
ATOM   1236  HB2 LEU P 532      -3.604  -5.662 -10.544  0.00  0.00      PROA  
ATOM   1237   CG LEU P 532      -2.155  -6.852 -11.626  0.00  0.00      PROA  
ATOM   1238   HG LEU P 532      -2.775  -7.768 -11.726  0.00  0.00      PROA  
ATOM   1239  CD1 LEU P 532      -2.392  -6.166 -12.938  0.00  0.00      PROA  
ATOM   1240 HD11 LEU P 532      -3.439  -5.849 -13.136  0.00  0.00      PROA  
ATOM   1241 HD12 LEU P 532      -2.060  -6.787 -13.797  0.00  0.00      PROA  
ATOM   1242 HD13 LEU P 532      -1.820  -5.214 -12.937  0.00  0.00      PROA  
ATOM   1243  CD2 LEU P 532      -0.716  -7.223 -11.611  0.00  0.00      PROA  
ATOM   1244 HD21 LEU P 532      -0.068  -6.321 -11.597  0.00  0.00      PROA  
ATOM   1245 HD22 LEU P 532      -0.464  -7.869 -12.479  0.00  0.00      PROA  
ATOM   1246 HD23 LEU P 532      -0.516  -7.778 -10.669  0.00  0.00      PROA  
ATOM   1247    C LEU P 532      -2.856  -6.221  -7.842  0.00  0.00      PROA  
ATOM   1248    O LEU P 532      -1.973  -6.044  -7.007  0.00  0.00      PROA  
ATOM   1249    N THR P 533      -4.110  -5.695  -7.660  0.00  0.00      PROA  
ATOM   1250   HN THR P 533      -4.818  -5.755  -8.359  0.00  0.00      PROA  
ATOM   1251   CA THR P 533      -4.408  -4.906  -6.496  0.00  0.00      PROA  
ATOM   1252   HA THR P 533      -3.514  -4.327  -6.316  0.00  0.00      PROA  
ATOM   1253   CB THR P 533      -5.665  -4.047  -6.519  0.00  0.00      PROA  
ATOM   1254   HB THR P 533      -6.620  -4.590  -6.683  0.00  0.00      PROA  
ATOM   1255  OG1 THR P 533      -5.499  -3.071  -7.510  0.00  0.00      PROA  
ATOM   1256  HG1 THR P 533      -6.388  -2.712  -7.539  0.00  0.00      PROA  
ATOM   1257  CG2 THR P 533      -5.767  -3.210  -5.143  0.00  0.00      PROA  
ATOM   1258 HG21 THR P 533      -6.097  -3.817  -4.273  0.00  0.00      PROA  
ATOM   1259 HG22 THR P 533      -6.638  -2.540  -5.310  0.00  0.00      PROA  
ATOM   1260 HG23 THR P 533      -4.810  -2.685  -4.934  0.00  0.00      PROA  
ATOM   1261    C THR P 533      -4.401  -5.664  -5.188  0.00  0.00      PROA  
ATOM   1262    O THR P 533      -5.445  -6.310  -4.902  0.00  0.00      PROA  
ATOM   1263    N ILE P 534      -3.346  -5.517  -4.375  0.00  0.00      PROA  
ATOM   1264   HN ILE P 534      -2.462  -5.256  -4.754  0.00  0.00      PROA  
ATOM   1265   CA ILE P 534      -3.469  -6.033  -2.995  0.00  0.00      PROA  
ATOM   1266   HA ILE P 534      -3.861  -7.038  -2.950  0.00  0.00      PROA  
ATOM   1267   CB ILE P 534      -2.090  -6.019  -2.485  0.00  0.00      PROA  
ATOM   1268   HB ILE P 534      -1.634  -5.010  -2.566  0.00  0.00      PROA  
ATOM   1269  CG2 ILE P 534      -2.083  -6.517  -0.963  0.00  0.00      PROA  
ATOM   1270 HG21 ILE P 534      -1.062  -6.640  -0.542  0.00  0.00      PROA  
ATOM   1271 HG22 ILE P 534      -2.725  -7.421  -0.884  0.00  0.00      PROA  
ATOM   1272 HG23 ILE P 534      -2.517  -5.706  -0.341  0.00  0.00      PROA  
ATOM   1273  CG1 ILE P 534      -1.125  -6.960  -3.252  0.00  0.00      PROA  
ATOM   1274 HG11 ILE P 534      -0.232  -7.110  -2.607  0.00  0.00      PROA  
ATOM   1275 HG12 ILE P 534      -0.781  -6.494  -4.200  0.00  0.00      PROA  
ATOM   1276   CD ILE P 534      -1.600  -8.428  -3.540  0.00  0.00      PROA  
ATOM   1277  HD1 ILE P 534      -1.812  -8.905  -2.560  0.00  0.00      PROA  
ATOM   1278  HD2 ILE P 534      -0.764  -8.896  -4.103  0.00  0.00      PROA  
ATOM   1279  HD3 ILE P 534      -2.559  -8.546  -4.090  0.00  0.00      PROA  
ATOM   1280    C ILE P 534      -4.381  -5.156  -2.159  0.00  0.00      PROA  
ATOM   1281    O ILE P 534      -4.208  -3.875  -2.170  0.00  0.00      PROA  
ATOM   1282    N LEU P 535      -5.343  -5.779  -1.370  0.00  0.00      PROA  
ATOM   1283   HN LEU P 535      -5.276  -6.773  -1.334  0.00  0.00      PROA  
ATOM   1284   CA LEU P 535      -6.350  -5.039  -0.503  0.00  0.00      PROA  
ATOM   1285   HA LEU P 535      -6.420  -4.028  -0.876  0.00  0.00      PROA  
ATOM   1286   CB LEU P 535      -7.755  -5.681  -0.583  0.00  0.00      PROA  
ATOM   1287  HB1 LEU P 535      -8.437  -5.082   0.057  0.00  0.00      PROA  
ATOM   1288  HB2 LEU P 535      -7.649  -6.713  -0.188  0.00  0.00      PROA  
ATOM   1289   CG LEU P 535      -8.372  -5.851  -1.975  0.00  0.00      PROA  
ATOM   1290   HG LEU P 535      -7.571  -6.221  -2.650  0.00  0.00      PROA  
ATOM   1291  CD1 LEU P 535      -9.440  -6.973  -1.893  0.00  0.00      PROA  
ATOM   1292 HD11 LEU P 535      -8.987  -7.937  -1.576  0.00  0.00      PROA  
ATOM   1293 HD12 LEU P 535      -9.937  -7.181  -2.864  0.00  0.00      PROA  
ATOM   1294 HD13 LEU P 535     -10.140  -6.732  -1.065  0.00  0.00      PROA  
ATOM   1295  CD2 LEU P 535      -8.965  -4.554  -2.516  0.00  0.00      PROA  
ATOM   1296 HD21 LEU P 535      -9.420  -4.665  -3.524  0.00  0.00      PROA  
ATOM   1297 HD22 LEU P 535      -8.115  -3.846  -2.612  0.00  0.00      PROA  
ATOM   1298 HD23 LEU P 535      -9.656  -4.088  -1.781  0.00  0.00      PROA  
ATOM   1299    C LEU P 535      -5.822  -5.087   0.950  0.00  0.00      PROA  
ATOM   1300    O LEU P 535      -5.787  -6.117   1.605  0.00  0.00      PROA  
ATOM   1301    N GLY P 536      -5.548  -3.876   1.479  0.00  0.00      PROA  
ATOM   1302   HN GLY P 536      -5.725  -3.026   0.990  0.00  0.00      PROA  
ATOM   1303   CA GLY P 536      -5.156  -3.595   2.865  0.00  0.00      PROA  
ATOM   1304  HA1 GLY P 536      -4.440  -2.798   2.730  0.00  0.00      PROA  
ATOM   1305  HA2 GLY P 536      -4.883  -4.501   3.386  0.00  0.00      PROA  
ATOM   1306    C GLY P 536      -6.336  -2.975   3.571  0.00  0.00      PROA  
ATOM   1307    O GLY P 536      -7.439  -3.405   3.309  0.00  0.00      PROA  
ATOM   1308    N SER P 537      -6.261  -1.940   4.483  0.00  0.00      PROA  
ATOM   1309   HN SER P 537      -5.337  -1.656   4.726  0.00  0.00      PROA  
ATOM   1310   CA SER P 537      -7.435  -1.180   4.766  0.00  0.00      PROA  
ATOM   1311   HA SER P 537      -8.165  -1.237   3.972  0.00  0.00      PROA  
ATOM   1312   CB SER P 537      -8.151  -1.593   6.092  0.00  0.00      PROA  
ATOM   1313  HB1 SER P 537      -7.435  -1.475   6.933  0.00  0.00      PROA  
ATOM   1314  HB2 SER P 537      -8.470  -2.657   6.063  0.00  0.00      PROA  
ATOM   1315   OG SER P 537      -9.339  -0.814   6.338  0.00  0.00      PROA  
ATOM   1316  HG1 SER P 537     -10.079  -1.318   5.989  0.00  0.00      PROA  
ATOM   1317    C SER P 537      -7.127   0.225   4.709  0.00  0.00      PROA  
ATOM   1318    O SER P 537      -6.002   0.637   5.021  0.00  0.00      PROA  
ATOM   1319    N THR P 538      -7.953   1.079   4.069  0.00  0.00      PROA  
ATOM   1320   HN THR P 538      -8.821   0.634   3.860  0.00  0.00      PROA  
ATOM   1321   CA THR P 538      -7.507   2.378   3.577  0.00  0.00      PROA  
ATOM   1322   HA THR P 538      -6.460   2.311   3.322  0.00  0.00      PROA  
ATOM   1323   CB THR P 538      -8.264   2.797   2.310  0.00  0.00      PROA  
ATOM   1324   HB THR P 538      -8.176   2.025   1.516  0.00  0.00      PROA  
ATOM   1325  OG1 THR P 538      -7.760   3.952   1.702  0.00  0.00      PROA  
ATOM   1326  HG1 THR P 538      -7.837   3.863   0.750  0.00  0.00      PROA  
ATOM   1327  CG2 THR P 538      -9.731   3.063   2.640  0.00  0.00      PROA  
ATOM   1328 HG21 THR P 538     -10.365   3.107   1.729  0.00  0.00      PROA  
ATOM   1329 HG22 THR P 538      -9.773   4.073   3.103  0.00  0.00      PROA  
ATOM   1330 HG23 THR P 538     -10.229   2.281   3.252  0.00  0.00      PROA  
ATOM   1331    C THR P 538      -7.545   3.421   4.679  0.00  0.00      PROA  
ATOM   1332    O THR P 538      -8.524   3.497   5.393  0.00  0.00      PROA  
ATOM   1333    N GLY P 539      -6.374   4.111   4.865  0.00  0.00      PROA  
ATOM   1334   HN GLY P 539      -5.627   3.945   4.226  0.00  0.00      PROA  
ATOM   1335   CA GLY P 539      -6.237   5.060   5.975  0.00  0.00      PROA  
ATOM   1336  HA1 GLY P 539      -5.346   5.642   5.789  0.00  0.00      PROA  
ATOM   1337  HA2 GLY P 539      -6.072   4.396   6.811  0.00  0.00      PROA  
ATOM   1338    C GLY P 539      -7.307   5.999   6.295  0.00  0.00      PROA  
ATOM   1339    O GLY P 539      -7.631   6.140   7.448  0.00  0.00      PROA  
ATOM   1340    N PRO P 540      -7.883   6.761   5.399  0.00  0.00      PROA  
ATOM   1341   CD PRO P 540      -7.413   6.924   4.022  0.00  0.00      PROA  
ATOM   1342  HD1 PRO P 540      -7.491   5.920   3.553  0.00  0.00      PROA  
ATOM   1343  HD2 PRO P 540      -6.368   7.296   4.091  0.00  0.00      PROA  
ATOM   1344   CA PRO P 540      -8.960   7.699   5.717  0.00  0.00      PROA  
ATOM   1345   HA PRO P 540      -8.755   8.216   6.642  0.00  0.00      PROA  
ATOM   1346   CB PRO P 540      -9.021   8.714   4.554  0.00  0.00      PROA  
ATOM   1347  HB1 PRO P 540      -8.670   9.738   4.801  0.00  0.00      PROA  
ATOM   1348  HB2 PRO P 540     -10.086   8.850   4.268  0.00  0.00      PROA  
ATOM   1349   CG PRO P 540      -8.269   8.044   3.395  0.00  0.00      PROA  
ATOM   1350  HG1 PRO P 540      -9.085   7.634   2.763  0.00  0.00      PROA  
ATOM   1351  HG2 PRO P 540      -7.659   8.699   2.736  0.00  0.00      PROA  
ATOM   1352    C PRO P 540     -10.237   6.993   6.100  0.00  0.00      PROA  
ATOM   1353    O PRO P 540     -11.085   7.686   6.637  0.00  0.00      PROA  
ATOM   1354    N VAL P 541     -10.425   5.660   5.870  0.00  0.00      PROA  
ATOM   1355   HN VAL P 541      -9.666   5.103   5.543  0.00  0.00      PROA  
ATOM   1356   CA VAL P 541     -11.588   4.939   6.368  0.00  0.00      PROA  
ATOM   1357   HA VAL P 541     -12.516   5.490   6.338  0.00  0.00      PROA  
ATOM   1358   CB VAL P 541     -11.816   3.824   5.432  0.00  0.00      PROA  
ATOM   1359   HB VAL P 541     -10.845   3.302   5.293  0.00  0.00      PROA  
ATOM   1360  CG1 VAL P 541     -12.874   2.847   5.846  0.00  0.00      PROA  
ATOM   1361 HG11 VAL P 541     -12.717   2.530   6.899  0.00  0.00      PROA  
ATOM   1362 HG12 VAL P 541     -12.663   1.852   5.399  0.00  0.00      PROA  
ATOM   1363 HG13 VAL P 541     -13.927   3.175   5.715  0.00  0.00      PROA  
ATOM   1364  CG2 VAL P 541     -12.254   4.421   4.152  0.00  0.00      PROA  
ATOM   1365 HG21 VAL P 541     -11.470   5.152   3.860  0.00  0.00      PROA  
ATOM   1366 HG22 VAL P 541     -13.213   4.982   4.146  0.00  0.00      PROA  
ATOM   1367 HG23 VAL P 541     -12.171   3.584   3.426  0.00  0.00      PROA  
ATOM   1368    C VAL P 541     -11.277   4.457   7.794  0.00  0.00      PROA  
ATOM   1369    O VAL P 541     -12.250   4.299   8.583  0.00  0.00      PROA  
ATOM   1370    N LEU P 542     -10.027   4.144   8.158  0.00  0.00      PROA  
ATOM   1371   HN LEU P 542      -9.286   4.228   7.496  0.00  0.00      PROA  
ATOM   1372   CA LEU P 542      -9.622   3.868   9.570  0.00  0.00      PROA  
ATOM   1373   HA LEU P 542     -10.308   3.156  10.006  0.00  0.00      PROA  
ATOM   1374   CB LEU P 542      -8.104   3.412   9.561  0.00  0.00      PROA  
ATOM   1375  HB1 LEU P 542      -7.791   3.208  10.607  0.00  0.00      PROA  
ATOM   1376  HB2 LEU P 542      -7.579   4.240   9.039  0.00  0.00      PROA  
ATOM   1377   CG LEU P 542      -7.815   2.158   8.701  0.00  0.00      PROA  
ATOM   1378   HG LEU P 542      -8.356   2.226   7.732  0.00  0.00      PROA  
ATOM   1379  CD1 LEU P 542      -6.293   1.939   8.510  0.00  0.00      PROA  
ATOM   1380 HD11 LEU P 542      -6.159   1.083   7.814  0.00  0.00      PROA  
ATOM   1381 HD12 LEU P 542      -5.753   1.778   9.467  0.00  0.00      PROA  
ATOM   1382 HD13 LEU P 542      -5.784   2.844   8.116  0.00  0.00      PROA  
ATOM   1383  CD2 LEU P 542      -8.405   0.868   9.384  0.00  0.00      PROA  
ATOM   1384 HD21 LEU P 542      -8.077   0.024   8.740  0.00  0.00      PROA  
ATOM   1385 HD22 LEU P 542      -9.501   0.795   9.554  0.00  0.00      PROA  
ATOM   1386 HD23 LEU P 542      -7.915   0.745  10.373  0.00  0.00      PROA  
ATOM   1387    C LEU P 542      -9.767   5.119  10.443  0.00  0.00      PROA  
ATOM   1388    O LEU P 542     -10.091   5.058  11.629  0.00  0.00      PROA  
ATOM   1389    N VAL P 543      -9.585   6.347   9.854  0.00  0.00      PROA  
ATOM   1390   HN VAL P 543      -9.133   6.458   8.972  0.00  0.00      PROA  
ATOM   1391   CA VAL P 543      -9.878   7.595  10.519  0.00  0.00      PROA  
ATOM   1392   HA VAL P 543      -9.262   7.682  11.402  0.00  0.00      PROA  
ATOM   1393   CB VAL P 543      -9.563   8.817   9.663  0.00  0.00      PROA  
ATOM   1394   HB VAL P 543     -10.015   8.627   8.666  0.00  0.00      PROA  
ATOM   1395  CG1 VAL P 543     -10.143  10.096  10.244  0.00  0.00      PROA  
ATOM   1396 HG11 VAL P 543      -9.786  11.002   9.709  0.00  0.00      PROA  
ATOM   1397 HG12 VAL P 543      -9.656  10.078  11.243  0.00  0.00      PROA  
ATOM   1398 HG13 VAL P 543     -11.251  10.156  10.286  0.00  0.00      PROA  
ATOM   1399  CG2 VAL P 543      -8.025   8.876   9.601  0.00  0.00      PROA  
ATOM   1400 HG21 VAL P 543      -7.548   8.914  10.604  0.00  0.00      PROA  
ATOM   1401 HG22 VAL P 543      -7.680   9.782   9.058  0.00  0.00      PROA  
ATOM   1402 HG23 VAL P 543      -7.634   8.080   8.932  0.00  0.00      PROA  
ATOM   1403    C VAL P 543     -11.351   7.644  10.918  0.00  0.00      PROA  
ATOM   1404    O VAL P 543     -11.739   7.769  12.080  0.00  0.00      PROA  
ATOM   1405    N PHE P 544     -12.233   7.305   9.902  0.00  0.00      PROA  
ATOM   1406   HN PHE P 544     -12.024   7.266   8.928  0.00  0.00      PROA  
ATOM   1407   CA PHE P 544     -13.673   7.211  10.040  0.00  0.00      PROA  
ATOM   1408   HA PHE P 544     -14.035   8.186  10.329  0.00  0.00      PROA  
ATOM   1409   CB PHE P 544     -14.343   6.963   8.641  0.00  0.00      PROA  
ATOM   1410  HB1 PHE P 544     -13.940   6.020   8.214  0.00  0.00      PROA  
ATOM   1411  HB2 PHE P 544     -14.058   7.745   7.906  0.00  0.00      PROA  
ATOM   1412   CG PHE P 544     -15.813   6.837   8.573  0.00  0.00      PROA  
ATOM   1413  CD1 PHE P 544     -16.368   5.661   8.965  0.00  0.00      PROA  
ATOM   1414  HD1 PHE P 544     -15.804   4.876   9.445  0.00  0.00      PROA  
ATOM   1415  CE1 PHE P 544     -17.777   5.439   8.954  0.00  0.00      PROA  
ATOM   1416  HE1 PHE P 544     -18.245   4.516   9.263  0.00  0.00      PROA  
ATOM   1417   CZ PHE P 544     -18.617   6.347   8.335  0.00  0.00      PROA  
ATOM   1418   HZ PHE P 544     -19.687   6.198   8.355  0.00  0.00      PROA  
ATOM   1419  CD2 PHE P 544     -16.673   7.761   7.893  0.00  0.00      PROA  
ATOM   1420  HD2 PHE P 544     -16.162   8.607   7.459  0.00  0.00      PROA  
ATOM   1421  CE2 PHE P 544     -18.082   7.542   7.852  0.00  0.00      PROA  
ATOM   1422  HE2 PHE P 544     -18.665   8.217   7.242  0.00  0.00      PROA  
ATOM   1423    C PHE P 544     -14.153   6.207  11.076  0.00  0.00      PROA  
ATOM   1424    O PHE P 544     -15.035   6.495  11.881  0.00  0.00      PROA  
ATOM   1425    N GLU P 545     -13.582   4.953  11.130  0.00  0.00      PROA  
ATOM   1426   HN GLU P 545     -12.986   4.649  10.390  0.00  0.00      PROA  
ATOM   1427   CA GLU P 545     -13.926   4.027  12.215  0.00  0.00      PROA  
ATOM   1428   HA GLU P 545     -15.002   3.928  12.229  0.00  0.00      PROA  
ATOM   1429   CB GLU P 545     -13.183   2.624  11.905  0.00  0.00      PROA  
ATOM   1430  HB1 GLU P 545     -13.333   2.003  12.814  0.00  0.00      PROA  
ATOM   1431  HB2 GLU P 545     -12.109   2.682  11.624  0.00  0.00      PROA  
ATOM   1432   CG GLU P 545     -13.947   1.922  10.782  0.00  0.00      PROA  
ATOM   1433  HG1 GLU P 545     -13.417   2.157   9.834  0.00  0.00      PROA  
ATOM   1434  HG2 GLU P 545     -15.002   2.271  10.796  0.00  0.00      PROA  
ATOM   1435   CD GLU P 545     -14.061   0.383  10.932  0.00  0.00      PROA  
ATOM   1436  OE1 GLU P 545     -13.653  -0.428  10.103  0.00  0.00      PROA  
ATOM   1437  OE2 GLU P 545     -14.749  -0.038  11.923  0.00  0.00      PROA  
ATOM   1438    C GLU P 545     -13.555   4.600  13.609  0.00  0.00      PROA  
ATOM   1439    O GLU P 545     -14.298   4.417  14.569  0.00  0.00      PROA  
ATOM   1440    N LYS P 546     -12.390   5.281  13.737  0.00  0.00      PROA  
ATOM   1441   HN LYS P 546     -11.762   5.538  13.007  0.00  0.00      PROA  
ATOM   1442   CA LYS P 546     -12.020   5.754  15.054  0.00  0.00      PROA  
ATOM   1443   HA LYS P 546     -12.025   4.968  15.794  0.00  0.00      PROA  
ATOM   1444   CB LYS P 546     -10.620   6.464  15.002  0.00  0.00      PROA  
ATOM   1445  HB1 LYS P 546     -10.571   7.087  14.083  0.00  0.00      PROA  
ATOM   1446  HB2 LYS P 546      -9.808   5.773  14.687  0.00  0.00      PROA  
ATOM   1447   CG LYS P 546     -10.155   7.327  16.215  0.00  0.00      PROA  
ATOM   1448  HG1 LYS P 546     -10.627   8.319  16.383  0.00  0.00      PROA  
ATOM   1449  HG2 LYS P 546      -9.110   7.639  16.004  0.00  0.00      PROA  
ATOM   1450   CD LYS P 546     -10.186   6.592  17.581  0.00  0.00      PROA  
ATOM   1451  HD1 LYS P 546      -9.519   5.704  17.544  0.00  0.00      PROA  
ATOM   1452  HD2 LYS P 546     -11.232   6.267  17.767  0.00  0.00      PROA  
ATOM   1453   CE LYS P 546      -9.708   7.602  18.681  0.00  0.00      PROA  
ATOM   1454  HE1 LYS P 546      -9.876   6.999  19.599  0.00  0.00      PROA  
ATOM   1455  HE2 LYS P 546     -10.240   8.570  18.561  0.00  0.00      PROA  
ATOM   1456   NZ LYS P 546      -8.293   7.849  18.597  0.00  0.00      PROA  
ATOM   1457  HZ1 LYS P 546      -8.007   8.575  17.910  0.00  0.00      PROA  
ATOM   1458  HZ2 LYS P 546      -7.736   6.979  18.477  0.00  0.00      PROA  
ATOM   1459  HZ3 LYS P 546      -8.009   8.300  19.490  0.00  0.00      PROA  
ATOM   1460    C LYS P 546     -12.867   6.864  15.571  0.00  0.00      PROA  
ATOM   1461    O LYS P 546     -13.341   6.945  16.672  0.00  0.00      PROA  
ATOM   1462    N ILE P 547     -13.315   7.718  14.589  0.00  0.00      PROA  
ATOM   1463   HN ILE P 547     -12.958   7.538  13.675  0.00  0.00      PROA  
ATOM   1464   CA ILE P 547     -14.259   8.772  14.743  0.00  0.00      PROA  
ATOM   1465   HA ILE P 547     -14.002   9.280  15.660  0.00  0.00      PROA  
ATOM   1466   CB ILE P 547     -14.332   9.813  13.660  0.00  0.00      PROA  
ATOM   1467   HB ILE P 547     -14.579   9.274  12.720  0.00  0.00      PROA  
ATOM   1468  CG2 ILE P 547     -15.461  10.821  13.929  0.00  0.00      PROA  
ATOM   1469 HG21 ILE P 547     -15.373  11.311  14.922  0.00  0.00      PROA  
ATOM   1470 HG22 ILE P 547     -16.374  10.194  14.021  0.00  0.00      PROA  
ATOM   1471 HG23 ILE P 547     -15.555  11.435  13.008  0.00  0.00      PROA  
ATOM   1472  CG1 ILE P 547     -12.913  10.495  13.570  0.00  0.00      PROA  
ATOM   1473 HG11 ILE P 547     -12.192   9.675  13.360  0.00  0.00      PROA  
ATOM   1474 HG12 ILE P 547     -12.720  10.965  14.558  0.00  0.00      PROA  
ATOM   1475   CD ILE P 547     -12.819  11.542  12.550  0.00  0.00      PROA  
ATOM   1476  HD1 ILE P 547     -13.428  12.400  12.908  0.00  0.00      PROA  
ATOM   1477  HD2 ILE P 547     -13.238  11.377  11.534  0.00  0.00      PROA  
ATOM   1478  HD3 ILE P 547     -11.756  11.857  12.479  0.00  0.00      PROA  
ATOM   1479    C ILE P 547     -15.680   8.226  15.078  0.00  0.00      PROA  
ATOM   1480    O ILE P 547     -16.270   8.608  16.142  0.00  0.00      PROA  
ATOM   1481    N LEU P 548     -16.156   7.180  14.400  0.00  0.00      PROA  
ATOM   1482   HN LEU P 548     -15.700   6.874  13.568  0.00  0.00      PROA  
ATOM   1483   CA LEU P 548     -17.264   6.337  14.772  0.00  0.00      PROA  
ATOM   1484   HA LEU P 548     -18.174   6.916  14.824  0.00  0.00      PROA  
ATOM   1485   CB LEU P 548     -17.484   5.195  13.636  0.00  0.00      PROA  
ATOM   1486  HB1 LEU P 548     -16.542   4.609  13.693  0.00  0.00      PROA  
ATOM   1487  HB2 LEU P 548     -17.619   5.657  12.635  0.00  0.00      PROA  
ATOM   1488   CG LEU P 548     -18.694   4.303  13.768  0.00  0.00      PROA  
ATOM   1489   HG LEU P 548     -18.585   3.688  14.687  0.00  0.00      PROA  
ATOM   1490  CD1 LEU P 548     -19.960   5.113  13.740  0.00  0.00      PROA  
ATOM   1491 HD11 LEU P 548     -20.772   4.389  13.511  0.00  0.00      PROA  
ATOM   1492 HD12 LEU P 548     -19.824   5.791  12.871  0.00  0.00      PROA  
ATOM   1493 HD13 LEU P 548     -20.192   5.725  14.637  0.00  0.00      PROA  
ATOM   1494  CD2 LEU P 548     -18.782   3.259  12.578  0.00  0.00      PROA  
ATOM   1495 HD21 LEU P 548     -17.980   2.505  12.723  0.00  0.00      PROA  
ATOM   1496 HD22 LEU P 548     -18.729   3.896  11.669  0.00  0.00      PROA  
ATOM   1497 HD23 LEU P 548     -19.767   2.747  12.629  0.00  0.00      PROA  
ATOM   1498    C LEU P 548     -17.200   5.683  16.187  0.00  0.00      PROA  
ATOM   1499    O LEU P 548     -18.174   5.624  16.873  0.00  0.00      PROA  
ATOM   1500    N PHE P 549     -16.043   5.038  16.590  0.00  0.00      PROA  
ATOM   1501   HN PHE P 549     -15.305   4.736  15.992  0.00  0.00      PROA  
ATOM   1502   CA PHE P 549     -15.829   4.413  17.887  0.00  0.00      PROA  
ATOM   1503   HA PHE P 549     -16.684   3.778  18.062  0.00  0.00      PROA  
ATOM   1504   CB PHE P 549     -14.643   3.533  18.023  0.00  0.00      PROA  
ATOM   1505  HB1 PHE P 549     -13.705   4.053  17.732  0.00  0.00      PROA  
ATOM   1506  HB2 PHE P 549     -14.764   2.702  17.295  0.00  0.00      PROA  
ATOM   1507   CG PHE P 549     -14.503   2.940  19.434  0.00  0.00      PROA  
ATOM   1508  CD1 PHE P 549     -15.195   1.833  19.861  0.00  0.00      PROA  
ATOM   1509  HD1 PHE P 549     -15.755   1.235  19.158  0.00  0.00      PROA  
ATOM   1510  CE1 PHE P 549     -15.198   1.466  21.195  0.00  0.00      PROA  
ATOM   1511  HE1 PHE P 549     -15.781   0.588  21.428  0.00  0.00      PROA  
ATOM   1512   CZ PHE P 549     -14.489   2.251  22.136  0.00  0.00      PROA  
ATOM   1513   HZ PHE P 549     -14.683   1.986  23.165  0.00  0.00      PROA  
ATOM   1514  CD2 PHE P 549     -13.757   3.748  20.336  0.00  0.00      PROA  
ATOM   1515  HD2 PHE P 549     -13.254   4.615  19.935  0.00  0.00      PROA  
ATOM   1516  CE2 PHE P 549     -13.750   3.415  21.669  0.00  0.00      PROA  
ATOM   1517  HE2 PHE P 549     -13.195   3.954  22.423  0.00  0.00      PROA  
ATOM   1518    C PHE P 549     -15.944   5.485  18.930  0.00  0.00      PROA  
ATOM   1519    O PHE P 549     -16.743   5.330  19.871  0.00  0.00      PROA  
ATOM   1520    N LYS P 550     -15.237   6.621  18.743  0.00  0.00      PROA  
ATOM   1521   HN LYS P 550     -14.591   6.688  17.987  0.00  0.00      PROA  
ATOM   1522   CA LYS P 550     -15.134   7.663  19.770  0.00  0.00      PROA  
ATOM   1523   HA LYS P 550     -14.936   7.187  20.719  0.00  0.00      PROA  
ATOM   1524   CB LYS P 550     -14.069   8.671  19.300  0.00  0.00      PROA  
ATOM   1525  HB1 LYS P 550     -14.380   9.046  18.301  0.00  0.00      PROA  
ATOM   1526  HB2 LYS P 550     -13.117   8.116  19.157  0.00  0.00      PROA  
ATOM   1527   CG LYS P 550     -13.754   9.950  20.202  0.00  0.00      PROA  
ATOM   1528  HG1 LYS P 550     -14.716  10.382  20.553  0.00  0.00      PROA  
ATOM   1529  HG2 LYS P 550     -13.390  10.757  19.531  0.00  0.00      PROA  
ATOM   1530   CD LYS P 550     -12.811   9.625  21.380  0.00  0.00      PROA  
ATOM   1531  HD1 LYS P 550     -11.909   9.207  20.885  0.00  0.00      PROA  
ATOM   1532  HD2 LYS P 550     -13.360   8.855  21.964  0.00  0.00      PROA  
ATOM   1533   CE LYS P 550     -12.285  10.818  22.176  0.00  0.00      PROA  
ATOM   1534  HE1 LYS P 550     -13.128  11.487  22.452  0.00  0.00      PROA  
ATOM   1535  HE2 LYS P 550     -11.675  11.564  21.623  0.00  0.00      PROA  
ATOM   1536   NZ LYS P 550     -11.555  10.438  23.405  0.00  0.00      PROA  
ATOM   1537  HZ1 LYS P 550     -12.275  10.276  24.138  0.00  0.00      PROA  
ATOM   1538  HZ2 LYS P 550     -10.911  11.118  23.856  0.00  0.00      PROA  
ATOM   1539  HZ3 LYS P 550     -11.084   9.565  23.090  0.00  0.00      PROA  
ATOM   1540    C LYS P 550     -16.423   8.392  20.048  0.00  0.00      PROA  
ATOM   1541    O LYS P 550     -16.640   8.856  21.179  0.00  0.00      PROA  
ATOM   1542    N PHE P 551     -17.262   8.502  18.980  0.00  0.00      PROA  
ATOM   1543   HN PHE P 551     -16.904   8.254  18.084  0.00  0.00      PROA  
ATOM   1544   CA PHE P 551     -18.658   8.876  19.055  0.00  0.00      PROA  
ATOM   1545   HA PHE P 551     -18.768   9.910  19.347  0.00  0.00      PROA  
ATOM   1546   CB PHE P 551     -19.377   8.826  17.647  0.00  0.00      PROA  
ATOM   1547  HB1 PHE P 551     -19.221   7.821  17.201  0.00  0.00      PROA  
ATOM   1548  HB2 PHE P 551     -18.969   9.637  17.007  0.00  0.00      PROA  
ATOM   1549   CG PHE P 551     -20.807   9.011  17.682  0.00  0.00      PROA  
ATOM   1550  CD1 PHE P 551     -21.333  10.074  18.324  0.00  0.00      PROA  
ATOM   1551  HD1 PHE P 551     -20.821  10.679  19.058  0.00  0.00      PROA  
ATOM   1552  CE1 PHE P 551     -22.696  10.277  18.402  0.00  0.00      PROA  
ATOM   1553  HE1 PHE P 551     -23.017  11.084  19.044  0.00  0.00      PROA  
ATOM   1554   CZ PHE P 551     -23.541   9.424  17.715  0.00  0.00      PROA  
ATOM   1555   HZ PHE P 551     -24.558   9.724  17.508  0.00  0.00      PROA  
ATOM   1556  CD2 PHE P 551     -21.605   8.166  16.904  0.00  0.00      PROA  
ATOM   1557  HD2 PHE P 551     -21.132   7.360  16.362  0.00  0.00      PROA  
ATOM   1558  CE2 PHE P 551     -22.974   8.361  16.930  0.00  0.00      PROA  
ATOM   1559  HE2 PHE P 551     -23.686   7.692  16.468  0.00  0.00      PROA  
ATOM   1560    C PHE P 551     -19.458   7.980  20.015  0.00  0.00      PROA  
ATOM   1561    O PHE P 551     -20.180   8.377  20.935  0.00  0.00      PROA  
ATOM   1562    N CYS P 552     -19.379   6.692  19.764  0.00  0.00      PROA  
ATOM   1563   HN CYS P 552     -18.741   6.309  19.101  0.00  0.00      PROA  
ATOM   1564   CA CYS P 552     -20.176   5.687  20.598  0.00  0.00      PROA  
ATOM   1565   HA CYS P 552     -21.160   6.128  20.543  0.00  0.00      PROA  
ATOM   1566   CB CYS P 552     -20.129   4.240  20.062  0.00  0.00      PROA  
ATOM   1567  HB1 CYS P 552     -20.815   3.474  20.481  0.00  0.00      PROA  
ATOM   1568  HB2 CYS P 552     -19.094   3.850  20.164  0.00  0.00      PROA  
ATOM   1569   SG CYS P 552     -20.612   4.303  18.304  0.00  0.00      PROA  
ATOM   1570  HG1 CYS P 552     -19.393   4.615  17.889  0.00  0.00      PROA  
ATOM   1571    C CYS P 552     -19.763   5.573  22.104  0.00  0.00      PROA  
ATOM   1572    O CYS P 552     -20.645   5.241  22.889  0.00  0.00      PROA  
ATOM   1573    N LYS P 553     -18.533   5.906  22.411  0.00  0.00      PROA  
ATOM   1574   HN LYS P 553     -17.923   6.198  21.678  0.00  0.00      PROA  
ATOM   1575   CA LYS P 553     -17.907   5.523  23.643  0.00  0.00      PROA  
ATOM   1576   HA LYS P 553     -17.957   4.457  23.807  0.00  0.00      PROA  
ATOM   1577   CB LYS P 553     -16.382   5.769  23.448  0.00  0.00      PROA  
ATOM   1578  HB1 LYS P 553     -16.277   6.767  22.972  0.00  0.00      PROA  
ATOM   1579  HB2 LYS P 553     -16.019   4.984  22.751  0.00  0.00      PROA  
ATOM   1580   CG LYS P 553     -15.498   5.692  24.680  0.00  0.00      PROA  
ATOM   1581  HG1 LYS P 553     -15.823   6.465  25.408  0.00  0.00      PROA  
ATOM   1582  HG2 LYS P 553     -14.474   5.914  24.309  0.00  0.00      PROA  
ATOM   1583   CD LYS P 553     -15.590   4.307  25.243  0.00  0.00      PROA  
ATOM   1584  HD1 LYS P 553     -15.277   3.552  24.490  0.00  0.00      PROA  
ATOM   1585  HD2 LYS P 553     -16.628   3.992  25.483  0.00  0.00      PROA  
ATOM   1586   CE LYS P 553     -14.889   4.037  26.587  0.00  0.00      PROA  
ATOM   1587  HE1 LYS P 553     -15.375   4.526  27.458  0.00  0.00      PROA  
ATOM   1588  HE2 LYS P 553     -13.832   4.368  26.506  0.00  0.00      PROA  
ATOM   1589   NZ LYS P 553     -14.859   2.568  26.960  0.00  0.00      PROA  
ATOM   1590  HZ1 LYS P 553     -14.072   2.143  26.430  0.00  0.00      PROA  
ATOM   1591  HZ2 LYS P 553     -15.735   2.051  26.742  0.00  0.00      PROA  
ATOM   1592  HZ3 LYS P 553     -14.617   2.384  27.955  0.00  0.00      PROA  
ATOM   1593    C LYS P 553     -18.336   6.366  24.850  0.00  0.00      PROA  
ATOM   1594    O LYS P 553     -18.290   5.909  25.995  0.00  0.00      PROA  
ATOM   1595    N ASP P 554     -18.931   7.545  24.553  0.00  0.00      PROA  
ATOM   1596   HN ASP P 554     -19.017   7.917  23.632  0.00  0.00      PROA  
ATOM   1597   CA ASP P 554     -19.785   8.360  25.423  0.00  0.00      PROA  
ATOM   1598   HA ASP P 554     -19.326   8.578  26.375  0.00  0.00      PROA  
ATOM   1599   CB ASP P 554     -20.072   9.681  24.639  0.00  0.00      PROA  
ATOM   1600  HB1 ASP P 554     -20.664  10.414  25.228  0.00  0.00      PROA  
ATOM   1601  HB2 ASP P 554     -20.617   9.584  23.675  0.00  0.00      PROA  
ATOM   1602   CG ASP P 554     -18.840  10.450  24.380  0.00  0.00      PROA  
ATOM   1603  OD1 ASP P 554     -18.820  11.403  23.568  0.00  0.00      PROA  
ATOM   1604  OD2 ASP P 554     -17.810  10.179  25.093  0.00  0.00      PROA  
ATOM   1605    C ASP P 554     -21.165   7.745  25.930  0.00  0.00      PROA  
ATOM   1606    O ASP P 554     -21.823   8.268  26.777  0.00  0.00      PROA  
ATOM   1607    N TYR P 555     -21.450   6.532  25.375  0.00  0.00      PROA  
ATOM   1608   HN TYR P 555     -20.938   6.229  24.575  0.00  0.00      PROA  
ATOM   1609   CA TYR P 555     -22.327   5.649  25.954  0.00  0.00      PROA  
ATOM   1610   HA TYR P 555     -22.104   4.666  25.568  0.00  0.00      PROA  
ATOM   1611   CB TYR P 555     -22.207   5.410  27.494  0.00  0.00      PROA  
ATOM   1612  HB1 TYR P 555     -22.937   4.619  27.767  0.00  0.00      PROA  
ATOM   1613  HB2 TYR P 555     -22.407   6.383  27.992  0.00  0.00      PROA  
ATOM   1614   CG TYR P 555     -20.870   4.791  27.897  0.00  0.00      PROA  
ATOM   1615  CD1 TYR P 555     -20.390   3.688  27.241  0.00  0.00      PROA  
ATOM   1616  HD1 TYR P 555     -20.949   3.309  26.397  0.00  0.00      PROA  
ATOM   1617  CE1 TYR P 555     -19.179   3.028  27.580  0.00  0.00      PROA  
ATOM   1618  HE1 TYR P 555     -18.897   2.086  27.132  0.00  0.00      PROA  
ATOM   1619   CZ TYR P 555     -18.557   3.467  28.778  0.00  0.00      PROA  
ATOM   1620   OH TYR P 555     -17.388   2.728  29.172  0.00  0.00      PROA  
ATOM   1621   HH TYR P 555     -17.283   2.825  30.121  0.00  0.00      PROA  
ATOM   1622  CD2 TYR P 555     -20.195   5.155  29.158  0.00  0.00      PROA  
ATOM   1623  HD2 TYR P 555     -20.656   5.972  29.694  0.00  0.00      PROA  
ATOM   1624  CE2 TYR P 555     -19.025   4.520  29.538  0.00  0.00      PROA  
ATOM   1625  HE2 TYR P 555     -18.629   4.868  30.481  0.00  0.00      PROA  
ATOM   1626    C TYR P 555     -23.796   6.012  25.612  0.00  0.00      PROA  
ATOM   1627    O TYR P 555     -24.755   5.845  26.429  0.00  0.00      PROA  
ATOM   1628    N ALA P 556     -24.123   6.298  24.320  0.00  0.00      PROA  
ATOM   1629   HN ALA P 556     -23.341   6.369  23.706  0.00  0.00      PROA  
ATOM   1630   CA ALA P 556     -25.463   6.262  23.750  0.00  0.00      PROA  
ATOM   1631   HA ALA P 556     -26.100   5.529  24.222  0.00  0.00      PROA  
ATOM   1632   CB ALA P 556     -26.213   7.639  23.852  0.00  0.00      PROA  
ATOM   1633  HB1 ALA P 556     -26.534   7.662  24.915  0.00  0.00      PROA  
ATOM   1634  HB2 ALA P 556     -27.082   7.747  23.169  0.00  0.00      PROA  
ATOM   1635  HB3 ALA P 556     -25.477   8.383  23.479  0.00  0.00      PROA  
ATOM   1636    C ALA P 556     -25.103   5.858  22.391  0.00  0.00      PROA  
ATOM   1637    O ALA P 556     -24.328   6.490  21.726  0.00  0.00      PROA  
ATOM   1638    N LEU P 557     -25.726   4.750  21.935  0.00  0.00      PROA  
ATOM   1639   HN LEU P 557     -26.344   4.282  22.561  0.00  0.00      PROA  
ATOM   1640   CA LEU P 557     -25.449   3.979  20.680  0.00  0.00      PROA  
ATOM   1641   HA LEU P 557     -26.326   3.365  20.538  0.00  0.00      PROA  
ATOM   1642   CB LEU P 557     -25.357   4.705  19.327  0.00  0.00      PROA  
ATOM   1643  HB1 LEU P 557     -25.406   3.960  18.504  0.00  0.00      PROA  
ATOM   1644  HB2 LEU P 557     -24.436   5.277  19.085  0.00  0.00      PROA  
ATOM   1645   CG LEU P 557     -26.672   5.577  19.096  0.00  0.00      PROA  
ATOM   1646   HG LEU P 557     -27.029   6.123  19.995  0.00  0.00      PROA  
ATOM   1647  CD1 LEU P 557     -26.416   6.697  18.092  0.00  0.00      PROA  
ATOM   1648 HD11 LEU P 557     -26.064   6.340  17.100  0.00  0.00      PROA  
ATOM   1649 HD12 LEU P 557     -25.515   7.259  18.421  0.00  0.00      PROA  
ATOM   1650 HD13 LEU P 557     -27.313   7.341  17.971  0.00  0.00      PROA  
ATOM   1651  CD2 LEU P 557     -27.802   4.676  18.533  0.00  0.00      PROA  
ATOM   1652 HD21 LEU P 557     -27.569   4.357  17.495  0.00  0.00      PROA  
ATOM   1653 HD22 LEU P 557     -28.776   5.198  18.644  0.00  0.00      PROA  
ATOM   1654 HD23 LEU P 557     -27.843   3.789  19.200  0.00  0.00      PROA  
ATOM   1655    C LEU P 557     -24.291   2.971  20.887  0.00  0.00      PROA  
ATOM   1656    O LEU P 557     -23.518   3.063  21.836  0.00  0.00      PROA  
ATOM   1657    N SER P 558     -24.153   1.975  20.048  0.00  0.00      PROA  
ATOM   1658   HN SER P 558     -24.792   1.900  19.287  0.00  0.00      PROA  
ATOM   1659   CA SER P 558     -23.118   0.944  20.146  0.00  0.00      PROA  
ATOM   1660   HA SER P 558     -22.328   1.195  20.839  0.00  0.00      PROA  
ATOM   1661   CB SER P 558     -23.625  -0.496  20.565  0.00  0.00      PROA  
ATOM   1662  HB1 SER P 558     -23.937  -1.035  19.645  0.00  0.00      PROA  
ATOM   1663  HB2 SER P 558     -24.478  -0.545  21.275  0.00  0.00      PROA  
ATOM   1664   OG SER P 558     -22.608  -1.302  21.155  0.00  0.00      PROA  
ATOM   1665  HG1 SER P 558     -22.602  -1.194  22.109  0.00  0.00      PROA  
ATOM   1666    C SER P 558     -22.458   0.783  18.805  0.00  0.00      PROA  
ATOM   1667    O SER P 558     -23.092   0.775  17.766  0.00  0.00      PROA  
ATOM   1668    N TYR P 559     -21.158   0.695  18.747  0.00  0.00      PROA  
ATOM   1669   HN TYR P 559     -20.663   0.784  19.608  0.00  0.00      PROA  
ATOM   1670   CA TYR P 559     -20.338   0.824  17.526  0.00  0.00      PROA  
ATOM   1671   HA TYR P 559     -20.629   1.727  17.010  0.00  0.00      PROA  
ATOM   1672   CB TYR P 559     -18.805   0.905  17.895  0.00  0.00      PROA  
ATOM   1673  HB1 TYR P 559     -18.662   0.346  18.844  0.00  0.00      PROA  
ATOM   1674  HB2 TYR P 559     -18.698   1.989  18.112  0.00  0.00      PROA  
ATOM   1675   CG TYR P 559     -17.798   0.344  16.890  0.00  0.00      PROA  
ATOM   1676  CD1 TYR P 559     -17.498   1.056  15.728  0.00  0.00      PROA  
ATOM   1677  HD1 TYR P 559     -18.098   1.926  15.507  0.00  0.00      PROA  
ATOM   1678  CE1 TYR P 559     -16.425   0.711  14.920  0.00  0.00      PROA  
ATOM   1679  HE1 TYR P 559     -16.202   1.326  14.061  0.00  0.00      PROA  
ATOM   1680   CZ TYR P 559     -15.627  -0.391  15.229  0.00  0.00      PROA  
ATOM   1681   OH TYR P 559     -14.576  -0.865  14.346  0.00  0.00      PROA  
ATOM   1682   HH TYR P 559     -14.743  -0.507  13.471  0.00  0.00      PROA  
ATOM   1683  CD2 TYR P 559     -17.065  -0.795  17.153  0.00  0.00      PROA  
ATOM   1684  HD2 TYR P 559     -17.253  -1.353  18.058  0.00  0.00      PROA  
ATOM   1685  CE2 TYR P 559     -15.982  -1.210  16.366  0.00  0.00      PROA  
ATOM   1686  HE2 TYR P 559     -15.426  -2.074  16.699  0.00  0.00      PROA  
ATOM   1687    C TYR P 559     -20.670  -0.253  16.547  0.00  0.00      PROA  
ATOM   1688    O TYR P 559     -20.830   0.047  15.347  0.00  0.00      PROA  
ATOM   1689    N LEU P 560     -20.814  -1.500  16.938  0.00  0.00      PROA  
ATOM   1690   HN LEU P 560     -20.821  -1.690  17.917  0.00  0.00      PROA  
ATOM   1691   CA LEU P 560     -20.871  -2.626  16.073  0.00  0.00      PROA  
ATOM   1692   HA LEU P 560     -20.075  -2.323  15.409  0.00  0.00      PROA  
ATOM   1693   CB LEU P 560     -20.523  -3.994  16.809  0.00  0.00      PROA  
ATOM   1694  HB1 LEU P 560     -20.660  -4.835  16.096  0.00  0.00      PROA  
ATOM   1695  HB2 LEU P 560     -21.207  -4.163  17.668  0.00  0.00      PROA  
ATOM   1696   CG LEU P 560     -19.098  -4.127  17.387  0.00  0.00      PROA  
ATOM   1697   HG LEU P 560     -19.093  -3.251  18.071  0.00  0.00      PROA  
ATOM   1698  CD1 LEU P 560     -18.929  -5.441  18.140  0.00  0.00      PROA  
ATOM   1699 HD11 LEU P 560     -19.371  -6.284  17.567  0.00  0.00      PROA  
ATOM   1700 HD12 LEU P 560     -19.407  -5.430  19.142  0.00  0.00      PROA  
ATOM   1701 HD13 LEU P 560     -17.883  -5.732  18.376  0.00  0.00      PROA  
ATOM   1702  CD2 LEU P 560     -18.009  -4.055  16.335  0.00  0.00      PROA  
ATOM   1703 HD21 LEU P 560     -18.135  -3.180  15.661  0.00  0.00      PROA  
ATOM   1704 HD22 LEU P 560     -17.967  -5.015  15.778  0.00  0.00      PROA  
ATOM   1705 HD23 LEU P 560     -16.968  -4.025  16.722  0.00  0.00      PROA  
ATOM   1706    C LEU P 560     -22.173  -2.723  15.353  0.00  0.00      PROA  
ATOM   1707    O LEU P 560     -22.247  -3.149  14.180  0.00  0.00      PROA  
ATOM   1708    N SER P 561     -23.238  -2.189  15.999  0.00  0.00      PROA  
ATOM   1709   HN SER P 561     -23.007  -1.722  16.849  0.00  0.00      PROA  
ATOM   1710   CA SER P 561     -24.598  -2.108  15.436  0.00  0.00      PROA  
ATOM   1711   HA SER P 561     -24.867  -2.958  14.826  0.00  0.00      PROA  
ATOM   1712   CB SER P 561     -25.625  -1.709  16.553  0.00  0.00      PROA  
ATOM   1713  HB1 SER P 561     -26.635  -1.480  16.151  0.00  0.00      PROA  
ATOM   1714  HB2 SER P 561     -25.308  -0.775  17.063  0.00  0.00      PROA  
ATOM   1715   OG SER P 561     -25.631  -2.801  17.476  0.00  0.00      PROA  
ATOM   1716  HG1 SER P 561     -26.114  -3.536  17.090  0.00  0.00      PROA  
ATOM   1717    C SER P 561     -24.696  -1.034  14.398  0.00  0.00      PROA  
ATOM   1718    O SER P 561     -25.330  -1.211  13.365  0.00  0.00      PROA  
ATOM   1719    N LEU P 562     -23.998   0.077  14.655  0.00  0.00      PROA  
ATOM   1720   HN LEU P 562     -23.691   0.133  15.602  0.00  0.00      PROA  
ATOM   1721   CA LEU P 562     -23.762   1.229  13.746  0.00  0.00      PROA  
ATOM   1722   HA LEU P 562     -24.694   1.513  13.282  0.00  0.00      PROA  
ATOM   1723   CB LEU P 562     -23.134   2.412  14.555  0.00  0.00      PROA  
ATOM   1724  HB1 LEU P 562     -22.801   3.205  13.851  0.00  0.00      PROA  
ATOM   1725  HB2 LEU P 562     -22.189   2.197  15.098  0.00  0.00      PROA  
ATOM   1726   CG LEU P 562     -24.180   3.069  15.539  0.00  0.00      PROA  
ATOM   1727   HG LEU P 562     -24.210   2.458  16.467  0.00  0.00      PROA  
ATOM   1728  CD1 LEU P 562     -23.805   4.479  15.895  0.00  0.00      PROA  
ATOM   1729 HD11 LEU P 562     -24.506   4.774  16.705  0.00  0.00      PROA  
ATOM   1730 HD12 LEU P 562     -24.017   5.155  15.040  0.00  0.00      PROA  
ATOM   1731 HD13 LEU P 562     -22.725   4.553  16.147  0.00  0.00      PROA  
ATOM   1732  CD2 LEU P 562     -25.640   3.055  14.957  0.00  0.00      PROA  
ATOM   1733 HD21 LEU P 562     -25.906   3.780  14.158  0.00  0.00      PROA  
ATOM   1734 HD22 LEU P 562     -26.245   3.365  15.836  0.00  0.00      PROA  
ATOM   1735 HD23 LEU P 562     -25.951   2.008  14.752  0.00  0.00      PROA  
ATOM   1736    C LEU P 562     -22.880   0.873  12.606  0.00  0.00      PROA  
ATOM   1737    O LEU P 562     -23.215   1.103  11.435  0.00  0.00      PROA  
ATOM   1738    N ARG P 563     -21.806   0.103  12.830  0.00  0.00      PROA  
ATOM   1739   HN ARG P 563     -21.570  -0.055  13.786  0.00  0.00      PROA  
ATOM   1740   CA ARG P 563     -20.974  -0.333  11.819  0.00  0.00      PROA  
ATOM   1741   HA ARG P 563     -20.574   0.488  11.242  0.00  0.00      PROA  
ATOM   1742   CB ARG P 563     -19.828  -0.989  12.497  0.00  0.00      PROA  
ATOM   1743  HB1 ARG P 563     -20.129  -1.982  12.894  0.00  0.00      PROA  
ATOM   1744  HB2 ARG P 563     -19.497  -0.356  13.348  0.00  0.00      PROA  
ATOM   1745   CG ARG P 563     -18.596  -1.441  11.598  0.00  0.00      PROA  
ATOM   1746  HG1 ARG P 563     -18.117  -0.620  11.022  0.00  0.00      PROA  
ATOM   1747  HG2 ARG P 563     -18.863  -2.099  10.744  0.00  0.00      PROA  
ATOM   1748   CD ARG P 563     -17.428  -2.066  12.429  0.00  0.00      PROA  
ATOM   1749  HD1 ARG P 563     -17.568  -3.029  12.966  0.00  0.00      PROA  
ATOM   1750  HD2 ARG P 563     -17.215  -1.264  13.168  0.00  0.00      PROA  
ATOM   1751   NE ARG P 563     -16.287  -2.158  11.517  0.00  0.00      PROA  
ATOM   1752   HE ARG P 563     -15.664  -1.377  11.458  0.00  0.00      PROA  
ATOM   1753   CZ ARG P 563     -16.087  -2.891  10.529  0.00  0.00      PROA  
ATOM   1754  NH1 ARG P 563     -16.840  -3.974  10.217  0.00  0.00      PROA  
ATOM   1755 HH11 ARG P 563     -17.510  -4.195  10.926  0.00  0.00      PROA  
ATOM   1756 HH12 ARG P 563     -16.334  -4.697   9.747  0.00  0.00      PROA  
ATOM   1757  NH2 ARG P 563     -15.154  -2.605   9.625  0.00  0.00      PROA  
ATOM   1758 HH21 ARG P 563     -14.635  -1.751   9.655  0.00  0.00      PROA  
ATOM   1759 HH22 ARG P 563     -15.427  -2.860   8.697  0.00  0.00      PROA  
ATOM   1760    C ARG P 563     -21.709  -1.248  10.797  0.00  0.00      PROA  
ATOM   1761    O ARG P 563     -21.374  -1.215   9.617  0.00  0.00      PROA  
ATOM   1762    N ALA P 564     -22.707  -2.103  11.248  0.00  0.00      PROA  
ATOM   1763   HN ALA P 564     -22.836  -2.134  12.236  0.00  0.00      PROA  
ATOM   1764   CA ALA P 564     -23.515  -2.995  10.397  0.00  0.00      PROA  
ATOM   1765   HA ALA P 564     -22.801  -3.570   9.826  0.00  0.00      PROA  
ATOM   1766   CB ALA P 564     -24.355  -3.951  11.335  0.00  0.00      PROA  
ATOM   1767  HB1 ALA P 564     -23.653  -4.398  12.071  0.00  0.00      PROA  
ATOM   1768  HB2 ALA P 564     -24.655  -4.829  10.724  0.00  0.00      PROA  
ATOM   1769  HB3 ALA P 564     -25.249  -3.526  11.839  0.00  0.00      PROA  
ATOM   1770    C ALA P 564     -24.341  -2.313   9.425  0.00  0.00      PROA  
ATOM   1771    O ALA P 564     -24.174  -2.581   8.223  0.00  0.00      PROA  
ATOM   1772    N CYS P 565     -25.067  -1.350   9.972  0.00  0.00      PROA  
ATOM   1773   HN CYS P 565     -24.962  -1.297  10.962  0.00  0.00      PROA  
ATOM   1774   CA CYS P 565     -25.856  -0.341   9.262  0.00  0.00      PROA  
ATOM   1775   HA CYS P 565     -26.703  -0.855   8.833  0.00  0.00      PROA  
ATOM   1776   CB CYS P 565     -26.362   0.536  10.428  0.00  0.00      PROA  
ATOM   1777  HB1 CYS P 565     -25.707   1.411  10.627  0.00  0.00      PROA  
ATOM   1778  HB2 CYS P 565     -26.468  -0.018  11.385  0.00  0.00      PROA  
ATOM   1779   SG CYS P 565     -27.946   1.277  10.099  0.00  0.00      PROA  
ATOM   1780  HG1 CYS P 565     -28.580   0.146  10.372  0.00  0.00      PROA  
ATOM   1781    C CYS P 565     -25.178   0.478   8.085  0.00  0.00      PROA  
ATOM   1782    O CYS P 565     -25.443   0.298   6.906  0.00  0.00      PROA  
ATOM   1783    N ILE P 566     -24.176   1.322   8.550  0.00  0.00      PROA  
ATOM   1784   HN ILE P 566     -23.906   1.158   9.495  0.00  0.00      PROA  
ATOM   1785   CA ILE P 566     -23.307   2.075   7.720  0.00  0.00      PROA  
ATOM   1786   HA ILE P 566     -23.934   2.694   7.095  0.00  0.00      PROA  
ATOM   1787   CB ILE P 566     -22.227   2.900   8.553  0.00  0.00      PROA  
ATOM   1788   HB ILE P 566     -21.658   2.233   9.235  0.00  0.00      PROA  
ATOM   1789  CG2 ILE P 566     -21.140   3.453   7.638  0.00  0.00      PROA  
ATOM   1790 HG21 ILE P 566     -21.573   4.157   6.895  0.00  0.00      PROA  
ATOM   1791 HG22 ILE P 566     -20.611   2.629   7.113  0.00  0.00      PROA  
ATOM   1792 HG23 ILE P 566     -20.346   3.970   8.217  0.00  0.00      PROA  
ATOM   1793  CG1 ILE P 566     -22.840   3.992   9.391  0.00  0.00      PROA  
ATOM   1794 HG11 ILE P 566     -23.796   3.654   9.844  0.00  0.00      PROA  
ATOM   1795 HG12 ILE P 566     -23.089   4.888   8.782  0.00  0.00      PROA  
ATOM   1796   CD ILE P 566     -21.991   4.617  10.477  0.00  0.00      PROA  
ATOM   1797  HD1 ILE P 566     -22.446   5.544  10.889  0.00  0.00      PROA  
ATOM   1798  HD2 ILE P 566     -20.927   4.789  10.206  0.00  0.00      PROA  
ATOM   1799  HD3 ILE P 566     -21.898   3.980  11.382  0.00  0.00      PROA  
ATOM   1800    C ILE P 566     -22.531   1.258   6.671  0.00  0.00      PROA  
ATOM   1801    O ILE P 566     -22.632   1.609   5.505  0.00  0.00      PROA  
ATOM   1802    N GLY P 567     -21.944   0.078   6.990  0.00  0.00      PROA  
ATOM   1803   HN GLY P 567     -21.886  -0.180   7.952  0.00  0.00      PROA  
ATOM   1804   CA GLY P 567     -21.197  -0.718   6.110  0.00  0.00      PROA  
ATOM   1805  HA1 GLY P 567     -20.561  -1.377   6.682  0.00  0.00      PROA  
ATOM   1806  HA2 GLY P 567     -20.576  -0.063   5.517  0.00  0.00      PROA  
ATOM   1807    C GLY P 567     -21.953  -1.497   5.067  0.00  0.00      PROA  
ATOM   1808    O GLY P 567     -21.524  -1.602   3.944  0.00  0.00      PROA  
ATOM   1809    N LEU P 568     -23.177  -2.053   5.398  0.00  0.00      PROA  
ATOM   1810   HN LEU P 568     -23.546  -1.907   6.312  0.00  0.00      PROA  
ATOM   1811   CA LEU P 568     -23.904  -2.772   4.464  0.00  0.00      PROA  
ATOM   1812   HA LEU P 568     -23.200  -3.471   4.037  0.00  0.00      PROA  
ATOM   1813   CB LEU P 568     -24.961  -3.625   5.179  0.00  0.00      PROA  
ATOM   1814  HB1 LEU P 568     -25.567  -2.940   5.810  0.00  0.00      PROA  
ATOM   1815  HB2 LEU P 568     -24.408  -4.295   5.871  0.00  0.00      PROA  
ATOM   1816   CG LEU P 568     -25.841  -4.499   4.362  0.00  0.00      PROA  
ATOM   1817   HG LEU P 568     -26.174  -4.002   3.425  0.00  0.00      PROA  
ATOM   1818  CD1 LEU P 568     -25.004  -5.679   3.862  0.00  0.00      PROA  
ATOM   1819 HD11 LEU P 568     -24.533  -5.380   2.901  0.00  0.00      PROA  
ATOM   1820 HD12 LEU P 568     -25.597  -6.551   3.511  0.00  0.00      PROA  
ATOM   1821 HD13 LEU P 568     -24.303  -6.002   4.661  0.00  0.00      PROA  
ATOM   1822  CD2 LEU P 568     -27.057  -4.992   5.147  0.00  0.00      PROA  
ATOM   1823 HD21 LEU P 568     -27.614  -4.213   5.710  0.00  0.00      PROA  
ATOM   1824 HD22 LEU P 568     -26.813  -5.768   5.904  0.00  0.00      PROA  
ATOM   1825 HD23 LEU P 568     -27.747  -5.538   4.468  0.00  0.00      PROA  
ATOM   1826    C LEU P 568     -24.595  -1.940   3.415  0.00  0.00      PROA  
ATOM   1827    O LEU P 568     -24.601  -2.241   2.259  0.00  0.00      PROA  
ATOM   1828    N TRP P 569     -25.055  -0.721   3.815  0.00  0.00      PROA  
ATOM   1829   HN TRP P 569     -24.997  -0.525   4.791  0.00  0.00      PROA  
ATOM   1830   CA TRP P 569     -25.565   0.298   2.929  0.00  0.00      PROA  
ATOM   1831   HA TRP P 569     -26.244  -0.202   2.254  0.00  0.00      PROA  
ATOM   1832   CB TRP P 569     -26.298   1.447   3.706  0.00  0.00      PROA  
ATOM   1833  HB1 TRP P 569     -25.539   2.060   4.237  0.00  0.00      PROA  
ATOM   1834  HB2 TRP P 569     -26.843   0.977   4.552  0.00  0.00      PROA  
ATOM   1835   CG TRP P 569     -27.130   2.306   2.807  0.00  0.00      PROA  
ATOM   1836  CD1 TRP P 569     -26.914   3.587   2.279  0.00  0.00      PROA  
ATOM   1837  HD1 TRP P 569     -26.015   4.107   2.576  0.00  0.00      PROA  
ATOM   1838  NE1 TRP P 569     -28.010   4.007   1.573  0.00  0.00      PROA  
ATOM   1839  HE1 TRP P 569     -28.045   4.695   0.882  0.00  0.00      PROA  
ATOM   1840  CE2 TRP P 569     -29.007   3.070   1.665  0.00  0.00      PROA  
ATOM   1841  CD2 TRP P 569     -28.504   2.005   2.456  0.00  0.00      PROA  
ATOM   1842  CE3 TRP P 569     -29.332   0.914   2.706  0.00  0.00      PROA  
ATOM   1843  HE3 TRP P 569     -28.904   0.048   3.189  0.00  0.00      PROA  
ATOM   1844  CZ3 TRP P 569     -30.601   0.815   2.177  0.00  0.00      PROA  
ATOM   1845  HZ3 TRP P 569     -31.081  -0.140   2.331  0.00  0.00      PROA  
ATOM   1846  CZ2 TRP P 569     -30.371   3.101   1.296  0.00  0.00      PROA  
ATOM   1847  HZ2 TRP P 569     -30.871   3.972   0.899  0.00  0.00      PROA  
ATOM   1848  CH2 TRP P 569     -31.115   1.962   1.514  0.00  0.00      PROA  
ATOM   1849  HH2 TRP P 569     -32.117   1.949   1.112  0.00  0.00      PROA  
ATOM   1850    C TRP P 569     -24.447   0.876   2.018  0.00  0.00      PROA  
ATOM   1851    O TRP P 569     -24.621   1.167   0.837  0.00  0.00      PROA  
ATOM   1852    N THR P 570     -23.245   1.109   2.516  0.00  0.00      PROA  
ATOM   1853   HN THR P 570     -23.226   1.177   3.510  0.00  0.00      PROA  
ATOM   1854   CA THR P 570     -22.011   1.515   1.806  0.00  0.00      PROA  
ATOM   1855   HA THR P 570     -22.380   2.417   1.342  0.00  0.00      PROA  
ATOM   1856   CB THR P 570     -20.788   1.662   2.769  0.00  0.00      PROA  
ATOM   1857   HB THR P 570     -20.604   0.761   3.393  0.00  0.00      PROA  
ATOM   1858  OG1 THR P 570     -20.916   2.667   3.754  0.00  0.00      PROA  
ATOM   1859  HG1 THR P 570     -21.523   2.280   4.390  0.00  0.00      PROA  
ATOM   1860  CG2 THR P 570     -19.523   1.952   1.995  0.00  0.00      PROA  
ATOM   1861 HG21 THR P 570     -18.817   2.371   2.743  0.00  0.00      PROA  
ATOM   1862 HG22 THR P 570     -19.802   2.759   1.284  0.00  0.00      PROA  
ATOM   1863 HG23 THR P 570     -19.074   1.162   1.355  0.00  0.00      PROA  
ATOM   1864    C THR P 570     -21.714   0.577   0.701  0.00  0.00      PROA  
ATOM   1865    O THR P 570     -21.512   0.894  -0.465  0.00  0.00      PROA  
ATOM   1866    N ALA P 571     -21.860  -0.752   1.005  0.00  0.00      PROA  
ATOM   1867   HN ALA P 571     -22.263  -1.125   1.837  0.00  0.00      PROA  
ATOM   1868   CA ALA P 571     -21.717  -1.678  -0.121  0.00  0.00      PROA  
ATOM   1869   HA ALA P 571     -20.876  -1.269  -0.661  0.00  0.00      PROA  
ATOM   1870   CB ALA P 571     -21.438  -2.992   0.675  0.00  0.00      PROA  
ATOM   1871  HB1 ALA P 571     -21.309  -3.803  -0.072  0.00  0.00      PROA  
ATOM   1872  HB2 ALA P 571     -22.224  -3.193   1.434  0.00  0.00      PROA  
ATOM   1873  HB3 ALA P 571     -20.541  -2.696   1.260  0.00  0.00      PROA  
ATOM   1874    C ALA P 571     -22.868  -1.728  -1.113  0.00  0.00      PROA  
ATOM   1875    O ALA P 571     -22.709  -1.921  -2.303  0.00  0.00      PROA  
ATOM   1876    N PHE P 572     -24.086  -1.535  -0.658  0.00  0.00      PROA  
ATOM   1877   HN PHE P 572     -24.260  -1.675   0.313  0.00  0.00      PROA  
ATOM   1878   CA PHE P 572     -25.189  -1.358  -1.571  0.00  0.00      PROA  
ATOM   1879   HA PHE P 572     -25.312  -2.225  -2.204  0.00  0.00      PROA  
ATOM   1880   CB PHE P 572     -26.485  -1.163  -0.693  0.00  0.00      PROA  
ATOM   1881  HB1 PHE P 572     -26.252  -0.524   0.186  0.00  0.00      PROA  
ATOM   1882  HB2 PHE P 572     -26.859  -2.091  -0.212  0.00  0.00      PROA  
ATOM   1883   CG PHE P 572     -27.630  -0.496  -1.409  0.00  0.00      PROA  
ATOM   1884  CD1 PHE P 572     -28.094   0.789  -1.016  0.00  0.00      PROA  
ATOM   1885  HD1 PHE P 572     -27.333   1.371  -0.518  0.00  0.00      PROA  
ATOM   1886  CE1 PHE P 572     -29.254   1.359  -1.454  0.00  0.00      PROA  
ATOM   1887  HE1 PHE P 572     -29.519   2.341  -1.089  0.00  0.00      PROA  
ATOM   1888   CZ PHE P 572     -30.077   0.668  -2.301  0.00  0.00      PROA  
ATOM   1889   HZ PHE P 572     -30.979   1.178  -2.606  0.00  0.00      PROA  
ATOM   1890  CD2 PHE P 572     -28.449  -1.091  -2.339  0.00  0.00      PROA  
ATOM   1891  HD2 PHE P 572     -28.134  -2.046  -2.733  0.00  0.00      PROA  
ATOM   1892  CE2 PHE P 572     -29.711  -0.572  -2.725  0.00  0.00      PROA  
ATOM   1893  HE2 PHE P 572     -30.333  -1.153  -3.391  0.00  0.00      PROA  
ATOM   1894    C PHE P 572     -24.971  -0.161  -2.585  0.00  0.00      PROA  
ATOM   1895    O PHE P 572     -25.203  -0.305  -3.774  0.00  0.00      PROA  
ATOM   1896    N LEU P 573     -24.468   0.987  -2.062  0.00  0.00      PROA  
ATOM   1897   HN LEU P 573     -24.529   0.930  -1.069  0.00  0.00      PROA  
ATOM   1898   CA LEU P 573     -23.976   2.073  -2.844  0.00  0.00      PROA  
ATOM   1899   HA LEU P 573     -24.749   2.463  -3.490  0.00  0.00      PROA  
ATOM   1900   CB LEU P 573     -23.760   3.362  -1.969  0.00  0.00      PROA  
ATOM   1901  HB1 LEU P 573     -23.414   4.245  -2.547  0.00  0.00      PROA  
ATOM   1902  HB2 LEU P 573     -23.008   3.133  -1.183  0.00  0.00      PROA  
ATOM   1903   CG LEU P 573     -25.093   3.805  -1.277  0.00  0.00      PROA  
ATOM   1904   HG LEU P 573     -25.429   2.949  -0.653  0.00  0.00      PROA  
ATOM   1905  CD1 LEU P 573     -24.589   5.001  -0.504  0.00  0.00      PROA  
ATOM   1906 HD11 LEU P 573     -25.486   5.533  -0.122  0.00  0.00      PROA  
ATOM   1907 HD12 LEU P 573     -23.948   5.641  -1.148  0.00  0.00      PROA  
ATOM   1908 HD13 LEU P 573     -23.988   4.642   0.359  0.00  0.00      PROA  
ATOM   1909  CD2 LEU P 573     -26.307   4.182  -2.107  0.00  0.00      PROA  
ATOM   1910 HD21 LEU P 573     -27.175   4.155  -1.414  0.00  0.00      PROA  
ATOM   1911 HD22 LEU P 573     -26.476   3.295  -2.753  0.00  0.00      PROA  
ATOM   1912 HD23 LEU P 573     -26.073   5.117  -2.660  0.00  0.00      PROA  
ATOM   1913    C LEU P 573     -22.845   1.817  -3.743  0.00  0.00      PROA  
ATOM   1914    O LEU P 573     -22.829   2.245  -4.873  0.00  0.00      PROA  
ATOM   1915    N CYS P 574     -21.849   0.992  -3.269  0.00  0.00      PROA  
ATOM   1916   HN CYS P 574     -21.945   0.765  -2.303  0.00  0.00      PROA  
ATOM   1917   CA CYS P 574     -20.842   0.392  -4.133  0.00  0.00      PROA  
ATOM   1918   HA CYS P 574     -20.341   1.247  -4.563  0.00  0.00      PROA  
ATOM   1919   CB CYS P 574     -19.833  -0.478  -3.317  0.00  0.00      PROA  
ATOM   1920  HB1 CYS P 574     -19.170  -0.942  -4.078  0.00  0.00      PROA  
ATOM   1921  HB2 CYS P 574     -20.421  -1.344  -2.944  0.00  0.00      PROA  
ATOM   1922   SG CYS P 574     -18.769   0.407  -2.146  0.00  0.00      PROA  
ATOM   1923  HG1 CYS P 574     -19.681   0.516  -1.192  0.00  0.00      PROA  
ATOM   1924    C CYS P 574     -21.448  -0.322  -5.351  0.00  0.00      PROA  
ATOM   1925    O CYS P 574     -21.083  -0.065  -6.520  0.00  0.00      PROA  
ATOM   1926    N ILE P 575     -22.429  -1.253  -5.166  0.00  0.00      PROA  
ATOM   1927   HN ILE P 575     -22.930  -1.278  -4.304  0.00  0.00      PROA  
ATOM   1928   CA ILE P 575     -23.093  -2.012  -6.286  0.00  0.00      PROA  
ATOM   1929   HA ILE P 575     -22.229  -2.459  -6.757  0.00  0.00      PROA  
ATOM   1930   CB ILE P 575     -24.078  -2.999  -5.760  0.00  0.00      PROA  
ATOM   1931   HB ILE P 575     -24.820  -2.535  -5.075  0.00  0.00      PROA  
ATOM   1932  CG2 ILE P 575     -24.829  -3.632  -6.934  0.00  0.00      PROA  
ATOM   1933 HG21 ILE P 575     -25.432  -4.486  -6.557  0.00  0.00      PROA  
ATOM   1934 HG22 ILE P 575     -24.147  -3.946  -7.753  0.00  0.00      PROA  
ATOM   1935 HG23 ILE P 575     -25.610  -3.057  -7.476  0.00  0.00      PROA  
ATOM   1936  CG1 ILE P 575     -23.366  -4.069  -4.933  0.00  0.00      PROA  
ATOM   1937 HG11 ILE P 575     -22.652  -3.529  -4.276  0.00  0.00      PROA  
ATOM   1938 HG12 ILE P 575     -22.899  -4.870  -5.545  0.00  0.00      PROA  
ATOM   1939   CD ILE P 575     -24.237  -4.903  -3.920  0.00  0.00      PROA  
ATOM   1940  HD1 ILE P 575     -23.575  -5.207  -3.081  0.00  0.00      PROA  
ATOM   1941  HD2 ILE P 575     -24.625  -5.841  -4.372  0.00  0.00      PROA  
ATOM   1942  HD3 ILE P 575     -25.100  -4.306  -3.555  0.00  0.00      PROA  
ATOM   1943    C ILE P 575     -23.716  -1.053  -7.402  0.00  0.00      PROA  
ATOM   1944    O ILE P 575     -23.759  -1.262  -8.610  0.00  0.00      PROA  
ATOM   1945    N VAL P 576     -24.396   0.082  -6.973  0.00  0.00      PROA  
ATOM   1946   HN VAL P 576     -24.398   0.209  -5.984  0.00  0.00      PROA  
ATOM   1947   CA VAL P 576     -24.970   1.133  -7.733  0.00  0.00      PROA  
ATOM   1948   HA VAL P 576     -25.593   0.724  -8.514  0.00  0.00      PROA  
ATOM   1949   CB VAL P 576     -25.701   2.191  -6.938  0.00  0.00      PROA  
ATOM   1950   HB VAL P 576     -25.034   2.960  -6.493  0.00  0.00      PROA  
ATOM   1951  CG1 VAL P 576     -26.577   2.837  -7.945  0.00  0.00      PROA  
ATOM   1952 HG11 VAL P 576     -26.010   3.322  -8.769  0.00  0.00      PROA  
ATOM   1953 HG12 VAL P 576     -27.307   3.509  -7.445  0.00  0.00      PROA  
ATOM   1954 HG13 VAL P 576     -27.154   2.091  -8.532  0.00  0.00      PROA  
ATOM   1955  CG2 VAL P 576     -26.515   1.590  -5.796  0.00  0.00      PROA  
ATOM   1956 HG21 VAL P 576     -27.272   2.325  -5.448  0.00  0.00      PROA  
ATOM   1957 HG22 VAL P 576     -25.727   1.462  -5.023  0.00  0.00      PROA  
ATOM   1958 HG23 VAL P 576     -27.023   0.603  -5.843  0.00  0.00      PROA  
ATOM   1959    C VAL P 576     -23.887   1.770  -8.629  0.00  0.00      PROA  
ATOM   1960    O VAL P 576     -24.020   2.016  -9.806  0.00  0.00      PROA  
ATOM   1961    N LEU P 577     -22.723   2.014  -8.018  0.00  0.00      PROA  
ATOM   1962   HN LEU P 577     -22.679   1.771  -7.052  0.00  0.00      PROA  
ATOM   1963   CA LEU P 577     -21.470   2.522  -8.677  0.00  0.00      PROA  
ATOM   1964   HA LEU P 577     -21.721   3.381  -9.281  0.00  0.00      PROA  
ATOM   1965   CB LEU P 577     -20.384   2.989  -7.616  0.00  0.00      PROA  
ATOM   1966  HB1 LEU P 577     -19.455   3.303  -8.140  0.00  0.00      PROA  
ATOM   1967  HB2 LEU P 577     -20.071   2.196  -6.905  0.00  0.00      PROA  
ATOM   1968   CG LEU P 577     -20.957   4.218  -6.858  0.00  0.00      PROA  
ATOM   1969   HG LEU P 577     -21.990   4.046  -6.489  0.00  0.00      PROA  
ATOM   1970  CD1 LEU P 577     -20.224   4.537  -5.487  0.00  0.00      PROA  
ATOM   1971 HD11 LEU P 577     -19.166   4.752  -5.752  0.00  0.00      PROA  
ATOM   1972 HD12 LEU P 577     -20.286   3.598  -4.897  0.00  0.00      PROA  
ATOM   1973 HD13 LEU P 577     -20.634   5.422  -4.955  0.00  0.00      PROA  
ATOM   1974  CD2 LEU P 577     -20.984   5.413  -7.801  0.00  0.00      PROA  
ATOM   1975 HD21 LEU P 577     -21.514   5.196  -8.753  0.00  0.00      PROA  
ATOM   1976 HD22 LEU P 577     -19.980   5.711  -8.172  0.00  0.00      PROA  
ATOM   1977 HD23 LEU P 577     -21.472   6.228  -7.226  0.00  0.00      PROA  
ATOM   1978    C LEU P 577     -20.917   1.591  -9.698  0.00  0.00      PROA  
ATOM   1979    O LEU P 577     -20.584   2.069 -10.817  0.00  0.00      PROA  
ATOM   1980    N VAL P 578     -20.936   0.298  -9.458  0.00  0.00      PROA  
ATOM   1981   HN VAL P 578     -21.200  -0.070  -8.569  0.00  0.00      PROA  
ATOM   1982   CA VAL P 578     -20.569  -0.690 -10.429  0.00  0.00      PROA  
ATOM   1983   HA VAL P 578     -19.583  -0.475 -10.814  0.00  0.00      PROA  
ATOM   1984   CB VAL P 578     -20.593  -2.091  -9.817  0.00  0.00      PROA  
ATOM   1985   HB VAL P 578     -21.546  -2.373  -9.319  0.00  0.00      PROA  
ATOM   1986  CG1 VAL P 578     -20.256  -3.166 -10.871  0.00  0.00      PROA  
ATOM   1987 HG11 VAL P 578     -20.892  -3.346 -11.764  0.00  0.00      PROA  
ATOM   1988 HG12 VAL P 578     -20.263  -4.104 -10.274  0.00  0.00      PROA  
ATOM   1989 HG13 VAL P 578     -19.165  -3.067 -11.052  0.00  0.00      PROA  
ATOM   1990  CG2 VAL P 578     -19.550  -2.163  -8.697  0.00  0.00      PROA  
ATOM   1991 HG21 VAL P 578     -19.690  -1.421  -7.882  0.00  0.00      PROA  
ATOM   1992 HG22 VAL P 578     -18.580  -1.896  -9.169  0.00  0.00      PROA  
ATOM   1993 HG23 VAL P 578     -19.512  -3.207  -8.319  0.00  0.00      PROA  
ATOM   1994    C VAL P 578     -21.531  -0.717 -11.665  0.00  0.00      PROA  
ATOM   1995    O VAL P 578     -21.104  -0.964 -12.773  0.00  0.00      PROA  
ATOM   1996    N ALA P 579     -22.866  -0.387 -11.398  0.00  0.00      PROA  
ATOM   1997   HN ALA P 579     -23.183  -0.083 -10.503  0.00  0.00      PROA  
ATOM   1998   CA ALA P 579     -23.858  -0.339 -12.407  0.00  0.00      PROA  
ATOM   1999   HA ALA P 579     -23.577  -1.114 -13.105  0.00  0.00      PROA  
ATOM   2000   CB ALA P 579     -25.237  -0.380 -11.883  0.00  0.00      PROA  
ATOM   2001  HB1 ALA P 579     -25.527   0.548 -11.346  0.00  0.00      PROA  
ATOM   2002  HB2 ALA P 579     -25.154  -1.168 -11.104  0.00  0.00      PROA  
ATOM   2003  HB3 ALA P 579     -26.028  -0.694 -12.597  0.00  0.00      PROA  
ATOM   2004    C ALA P 579     -23.690   0.926 -13.223  0.00  0.00      PROA  
ATOM   2005    O ALA P 579     -24.025   0.930 -14.389  0.00  0.00      PROA  
ATOM   2006    N THR P 580     -22.996   1.952 -12.702  0.00  0.00      PROA  
ATOM   2007   HN THR P 580     -22.452   1.775 -11.886  0.00  0.00      PROA  
ATOM   2008   CA THR P 580     -22.805   3.208 -13.355  0.00  0.00      PROA  
ATOM   2009   HA THR P 580     -23.658   3.399 -13.989  0.00  0.00      PROA  
ATOM   2010   CB THR P 580     -22.700   4.339 -12.348  0.00  0.00      PROA  
ATOM   2011   HB THR P 580     -21.804   4.338 -11.691  0.00  0.00      PROA  
ATOM   2012  OG1 THR P 580     -23.838   4.288 -11.471  0.00  0.00      PROA  
ATOM   2013  HG1 THR P 580     -23.962   3.343 -11.356  0.00  0.00      PROA  
ATOM   2014  CG2 THR P 580     -22.810   5.681 -12.967  0.00  0.00      PROA  
ATOM   2015 HG21 THR P 580     -21.968   5.811 -13.679  0.00  0.00      PROA  
ATOM   2016 HG22 THR P 580     -22.631   6.411 -12.150  0.00  0.00      PROA  
ATOM   2017 HG23 THR P 580     -23.808   5.840 -13.430  0.00  0.00      PROA  
ATOM   2018    C THR P 580     -21.436   3.168 -14.103  0.00  0.00      PROA  
ATOM   2019    O THR P 580     -20.450   2.814 -13.440  0.00  0.00      PROA  
ATOM   2020    N ASP P 581     -21.300   3.485 -15.378  0.00  0.00      PROA  
ATOM   2021   HN ASP P 581     -22.086   3.699 -15.953  0.00  0.00      PROA  
ATOM   2022   CA ASP P 581     -20.068   3.537 -16.160  0.00  0.00      PROA  
ATOM   2023   HA ASP P 581     -19.632   2.551 -16.217  0.00  0.00      PROA  
ATOM   2024   CB ASP P 581     -20.393   3.886 -17.645  0.00  0.00      PROA  
ATOM   2025  HB1 ASP P 581     -20.815   4.912 -17.580  0.00  0.00      PROA  
ATOM   2026  HB2 ASP P 581     -21.158   3.133 -17.930  0.00  0.00      PROA  
ATOM   2027   CG ASP P 581     -19.217   3.903 -18.589  0.00  0.00      PROA  
ATOM   2028  OD1 ASP P 581     -18.216   3.240 -18.315  0.00  0.00      PROA  
ATOM   2029  OD2 ASP P 581     -19.367   4.406 -19.685  0.00  0.00      PROA  
ATOM   2030    C ASP P 581     -19.067   4.520 -15.636  0.00  0.00      PROA  
ATOM   2031    O ASP P 581     -19.396   5.749 -15.398  0.00  0.00      PROA  
ATOM   2032    N ALA P 582     -17.801   4.083 -15.632  0.00  0.00      PROA  
ATOM   2033   HN ALA P 582     -17.658   3.169 -16.005  0.00  0.00      PROA  
ATOM   2034   CA ALA P 582     -16.544   4.759 -15.166  0.00  0.00      PROA  
ATOM   2035   HA ALA P 582     -16.894   5.422 -14.389  0.00  0.00      PROA  
ATOM   2036   CB ALA P 582     -15.612   3.646 -14.576  0.00  0.00      PROA  
ATOM   2037  HB1 ALA P 582     -15.507   2.791 -15.276  0.00  0.00      PROA  
ATOM   2038  HB2 ALA P 582     -16.033   3.164 -13.668  0.00  0.00      PROA  
ATOM   2039  HB3 ALA P 582     -14.662   4.117 -14.241  0.00  0.00      PROA  
ATOM   2040    C ALA P 582     -15.872   5.535 -16.324  0.00  0.00      PROA  
ATOM   2041    O ALA P 582     -15.117   6.440 -16.034  0.00  0.00      PROA  
ATOM   2042    N SER P 583     -16.122   5.221 -17.674  0.00  0.00      PROA  
ATOM   2043   HN SER P 583     -16.889   4.614 -17.865  0.00  0.00      PROA  
ATOM   2044   CA SER P 583     -15.359   5.669 -18.834  0.00  0.00      PROA  
ATOM   2045   HA SER P 583     -14.358   5.324 -18.623  0.00  0.00      PROA  
ATOM   2046   CB SER P 583     -15.867   4.989 -20.124  0.00  0.00      PROA  
ATOM   2047  HB1 SER P 583     -15.032   5.041 -20.855  0.00  0.00      PROA  
ATOM   2048  HB2 SER P 583     -16.733   5.534 -20.556  0.00  0.00      PROA  
ATOM   2049   OG SER P 583     -16.249   3.611 -19.856  0.00  0.00      PROA  
ATOM   2050  HG1 SER P 583     -17.068   3.575 -19.356  0.00  0.00      PROA  
ATOM   2051    C SER P 583     -15.307   7.148 -19.008  0.00  0.00      PROA  
ATOM   2052    O SER P 583     -14.265   7.686 -19.378  0.00  0.00      PROA  
ATOM   2053    N SER P 584     -16.308   7.917 -18.684  0.00  0.00      PROA  
ATOM   2054   HN SER P 584     -17.162   7.502 -18.381  0.00  0.00      PROA  
ATOM   2055   CA SER P 584     -16.340   9.364 -18.856  0.00  0.00      PROA  
ATOM   2056   HA SER P 584     -15.898   9.569 -19.820  0.00  0.00      PROA  
ATOM   2057   CB SER P 584     -17.767  10.016 -18.961  0.00  0.00      PROA  
ATOM   2058  HB1 SER P 584     -18.378   9.556 -19.767  0.00  0.00      PROA  
ATOM   2059  HB2 SER P 584     -17.721  11.094 -19.226  0.00  0.00      PROA  
ATOM   2060   OG SER P 584     -18.491  10.050 -17.712  0.00  0.00      PROA  
ATOM   2061  HG1 SER P 584     -18.513   9.111 -17.513  0.00  0.00      PROA  
ATOM   2062    C SER P 584     -15.508  10.079 -17.866  0.00  0.00      PROA  
ATOM   2063    O SER P 584     -14.886  11.105 -18.109  0.00  0.00      PROA  
ATOM   2064    N LEU P 585     -15.530   9.484 -16.627  0.00  0.00      PROA  
ATOM   2065   HN LEU P 585     -16.019   8.616 -16.652  0.00  0.00      PROA  
ATOM   2066   CA LEU P 585     -14.964  10.048 -15.403  0.00  0.00      PROA  
ATOM   2067   HA LEU P 585     -15.133  11.114 -15.459  0.00  0.00      PROA  
ATOM   2068   CB LEU P 585     -15.507   9.369 -14.123  0.00  0.00      PROA  
ATOM   2069  HB1 LEU P 585     -15.024   9.844 -13.243  0.00  0.00      PROA  
ATOM   2070  HB2 LEU P 585     -15.291   8.280 -14.175  0.00  0.00      PROA  
ATOM   2071   CG LEU P 585     -17.023   9.504 -13.846  0.00  0.00      PROA  
ATOM   2072   HG LEU P 585     -17.572   8.763 -14.467  0.00  0.00      PROA  
ATOM   2073  CD1 LEU P 585     -17.482   8.932 -12.477  0.00  0.00      PROA  
ATOM   2074 HD11 LEU P 585     -17.062   9.673 -11.764  0.00  0.00      PROA  
ATOM   2075 HD12 LEU P 585     -16.964   7.958 -12.347  0.00  0.00      PROA  
ATOM   2076 HD13 LEU P 585     -18.580   8.939 -12.646  0.00  0.00      PROA  
ATOM   2077  CD2 LEU P 585     -17.517  10.940 -14.056  0.00  0.00      PROA  
ATOM   2078 HD21 LEU P 585     -18.545  11.059 -13.652  0.00  0.00      PROA  
ATOM   2079 HD22 LEU P 585     -17.535  11.291 -15.110  0.00  0.00      PROA  
ATOM   2080 HD23 LEU P 585     -16.853  11.604 -13.462  0.00  0.00      PROA  
ATOM   2081    C LEU P 585     -13.429   9.766 -15.403  0.00  0.00      PROA  
ATOM   2082    O LEU P 585     -12.578  10.543 -15.053  0.00  0.00      PROA  
ATOM   2083    N VAL P 586     -12.934   8.688 -15.946  0.00  0.00      PROA  
ATOM   2084   HN VAL P 586     -13.517   7.982 -16.339  0.00  0.00      PROA  
ATOM   2085   CA VAL P 586     -11.474   8.458 -16.011  0.00  0.00      PROA  
ATOM   2086   HA VAL P 586     -10.946   8.757 -15.118  0.00  0.00      PROA  
ATOM   2087   CB VAL P 586     -11.111   6.986 -16.152  0.00  0.00      PROA  
ATOM   2088   HB VAL P 586     -10.032   6.844 -16.373  0.00  0.00      PROA  
ATOM   2089  CG1 VAL P 586     -11.444   6.308 -14.873  0.00  0.00      PROA  
ATOM   2090 HG11 VAL P 586     -11.238   5.218 -14.926  0.00  0.00      PROA  
ATOM   2091 HG12 VAL P 586     -12.533   6.347 -14.653  0.00  0.00      PROA  
ATOM   2092 HG13 VAL P 586     -10.878   6.743 -14.021  0.00  0.00      PROA  
ATOM   2093  CG2 VAL P 586     -11.902   6.219 -17.179  0.00  0.00      PROA  
ATOM   2094 HG21 VAL P 586     -12.997   6.288 -17.005  0.00  0.00      PROA  
ATOM   2095 HG22 VAL P 586     -11.531   5.172 -17.176  0.00  0.00      PROA  
ATOM   2096 HG23 VAL P 586     -11.594   6.510 -18.206  0.00  0.00      PROA  
ATOM   2097    C VAL P 586     -10.887   9.164 -17.189  0.00  0.00      PROA  
ATOM   2098    O VAL P 586      -9.689   9.417 -17.288  0.00  0.00      PROA  
ATOM   2099    N CYS P 587     -11.725   9.462 -18.258  0.00  0.00      PROA  
ATOM   2100   HN CYS P 587     -12.678   9.177 -18.197  0.00  0.00      PROA  
ATOM   2101   CA CYS P 587     -11.256  10.206 -19.429  0.00  0.00      PROA  
ATOM   2102   HA CYS P 587     -10.350   9.767 -19.818  0.00  0.00      PROA  
ATOM   2103   CB CYS P 587     -12.416  10.153 -20.557  0.00  0.00      PROA  
ATOM   2104  HB1 CYS P 587     -13.251  10.667 -20.034  0.00  0.00      PROA  
ATOM   2105  HB2 CYS P 587     -12.562   9.053 -20.618  0.00  0.00      PROA  
ATOM   2106   SG CYS P 587     -11.869  10.874 -22.134  0.00  0.00      PROA  
ATOM   2107  HG1 CYS P 587     -11.684   9.751 -22.813  0.00  0.00      PROA  
ATOM   2108    C CYS P 587     -10.851  11.626 -19.063  0.00  0.00      PROA  
ATOM   2109    O CYS P 587      -9.939  12.198 -19.710  0.00  0.00      PROA  
ATOM   2110    N TYR P 588     -11.456  12.225 -18.060  0.00  0.00      PROA  
ATOM   2111   HN TYR P 588     -12.252  11.878 -17.569  0.00  0.00      PROA  
ATOM   2112   CA TYR P 588     -10.994  13.564 -17.552  0.00  0.00      PROA  
ATOM   2113   HA TYR P 588     -10.833  14.259 -18.363  0.00  0.00      PROA  
ATOM   2114   CB TYR P 588     -12.067  14.163 -16.654  0.00  0.00      PROA  
ATOM   2115  HB1 TYR P 588     -11.745  15.146 -16.249  0.00  0.00      PROA  
ATOM   2116  HB2 TYR P 588     -12.294  13.543 -15.760  0.00  0.00      PROA  
ATOM   2117   CG TYR P 588     -13.341  14.421 -17.388  0.00  0.00      PROA  
ATOM   2118  CD1 TYR P 588     -13.359  14.903 -18.660  0.00  0.00      PROA  
ATOM   2119  HD1 TYR P 588     -12.426  15.127 -19.156  0.00  0.00      PROA  
ATOM   2120  CE1 TYR P 588     -14.649  15.225 -19.306  0.00  0.00      PROA  
ATOM   2121  HE1 TYR P 588     -14.598  15.624 -20.308  0.00  0.00      PROA  
ATOM   2122   CZ TYR P 588     -15.813  14.880 -18.704  0.00  0.00      PROA  
ATOM   2123   OH TYR P 588     -17.085  15.060 -19.242  0.00  0.00      PROA  
ATOM   2124   HH TYR P 588     -16.986  15.640 -20.000  0.00  0.00      PROA  
ATOM   2125  CD2 TYR P 588     -14.566  14.060 -16.774  0.00  0.00      PROA  
ATOM   2126  HD2 TYR P 588     -14.447  13.730 -15.752  0.00  0.00      PROA  
ATOM   2127  CE2 TYR P 588     -15.837  14.332 -17.417  0.00  0.00      PROA  
ATOM   2128  HE2 TYR P 588     -16.783  13.978 -17.036  0.00  0.00      PROA  
ATOM   2129    C TYR P 588      -9.703  13.584 -16.718  0.00  0.00      PROA  
ATOM   2130    O TYR P 588      -9.116  14.684 -16.699  0.00  0.00      PROA  
ATOM   2131    N ILE P 589      -9.211  12.481 -16.140  0.00  0.00      PROA  
ATOM   2132   HN ILE P 589      -9.579  11.579 -16.351  0.00  0.00      PROA  
ATOM   2133   CA ILE P 589      -8.000  12.502 -15.325  0.00  0.00      PROA  
ATOM   2134   HA ILE P 589      -7.829  13.437 -14.812  0.00  0.00      PROA  
ATOM   2135   CB ILE P 589      -7.853  11.318 -14.396  0.00  0.00      PROA  
ATOM   2136   HB ILE P 589      -7.681  10.466 -15.089  0.00  0.00      PROA  
ATOM   2137  CG2 ILE P 589      -6.584  11.385 -13.605  0.00  0.00      PROA  
ATOM   2138 HG21 ILE P 589      -6.605  12.146 -12.795  0.00  0.00      PROA  
ATOM   2139 HG22 ILE P 589      -5.678  11.427 -14.247  0.00  0.00      PROA  
ATOM   2140 HG23 ILE P 589      -6.563  10.437 -13.027  0.00  0.00      PROA  
ATOM   2141  CG1 ILE P 589      -9.133  11.111 -13.489  0.00  0.00      PROA  
ATOM   2142 HG11 ILE P 589      -8.967  10.320 -12.727  0.00  0.00      PROA  
ATOM   2143 HG12 ILE P 589     -10.014  10.939 -14.143  0.00  0.00      PROA  
ATOM   2144   CD ILE P 589      -9.436  12.472 -12.797  0.00  0.00      PROA  
ATOM   2145  HD1 ILE P 589      -9.714  13.277 -13.511  0.00  0.00      PROA  
ATOM   2146  HD2 ILE P 589      -8.600  12.852 -12.172  0.00  0.00      PROA  
ATOM   2147  HD3 ILE P 589     -10.352  12.326 -12.185  0.00  0.00      PROA  
ATOM   2148    C ILE P 589      -6.809  12.486 -16.333  0.00  0.00      PROA  
ATOM   2149    O ILE P 589      -6.865  11.841 -17.344  0.00  0.00      PROA  
ATOM   2150    N THR P 590      -5.704  13.190 -15.954  0.00  0.00      PROA  
ATOM   2151   HN THR P 590      -5.715  13.597 -15.044  0.00  0.00      PROA  
ATOM   2152   CA THR P 590      -4.374  13.444 -16.628  0.00  0.00      PROA  
ATOM   2153   HA THR P 590      -4.314  12.617 -17.320  0.00  0.00      PROA  
ATOM   2154   CB THR P 590      -4.338  14.812 -17.320  0.00  0.00      PROA  
ATOM   2155   HB THR P 590      -5.387  15.030 -17.614  0.00  0.00      PROA  
ATOM   2156  OG1 THR P 590      -3.447  14.794 -18.399  0.00  0.00      PROA  
ATOM   2157  HG1 THR P 590      -3.124  15.696 -18.462  0.00  0.00      PROA  
ATOM   2158  CG2 THR P 590      -3.817  15.943 -16.444  0.00  0.00      PROA  
ATOM   2159 HG21 THR P 590      -4.311  15.949 -15.448  0.00  0.00      PROA  
ATOM   2160 HG22 THR P 590      -3.874  16.962 -16.881  0.00  0.00      PROA  
ATOM   2161 HG23 THR P 590      -2.719  15.837 -16.313  0.00  0.00      PROA  
ATOM   2162    C THR P 590      -3.095  13.256 -15.724  0.00  0.00      PROA  
ATOM   2163    O THR P 590      -3.244  12.931 -14.519  0.00  0.00      PROA  
ATOM   2164    N ARG P 591      -1.875  13.213 -16.386  0.00  0.00      PROA  
ATOM   2165   HN ARG P 591      -1.804  13.388 -17.365  0.00  0.00      PROA  
ATOM   2166   CA ARG P 591      -0.625  12.860 -15.707  0.00  0.00      PROA  
ATOM   2167   HA ARG P 591      -0.704  11.864 -15.297  0.00  0.00      PROA  
ATOM   2168   CB ARG P 591       0.503  12.843 -16.781  0.00  0.00      PROA  
ATOM   2169  HB1 ARG P 591       0.595  13.863 -17.211  0.00  0.00      PROA  
ATOM   2170  HB2 ARG P 591       0.288  12.138 -17.612  0.00  0.00      PROA  
ATOM   2171   CG ARG P 591       1.817  12.299 -16.154  0.00  0.00      PROA  
ATOM   2172  HG1 ARG P 591       1.582  11.327 -15.671  0.00  0.00      PROA  
ATOM   2173  HG2 ARG P 591       2.175  12.948 -15.327  0.00  0.00      PROA  
ATOM   2174   CD ARG P 591       3.011  12.253 -17.196  0.00  0.00      PROA  
ATOM   2175  HD1 ARG P 591       3.961  12.104 -16.640  0.00  0.00      PROA  
ATOM   2176  HD2 ARG P 591       3.072  13.207 -17.761  0.00  0.00      PROA  
ATOM   2177   NE ARG P 591       2.792  11.131 -18.091  0.00  0.00      PROA  
ATOM   2178   HE ARG P 591       2.340  11.113 -18.984  0.00  0.00      PROA  
ATOM   2179   CZ ARG P 591       3.213   9.877 -17.929  0.00  0.00      PROA  
ATOM   2180  NH1 ARG P 591       3.816   9.486 -16.836  0.00  0.00      PROA  
ATOM   2181 HH11 ARG P 591       3.885  10.117 -16.064  0.00  0.00      PROA  
ATOM   2182 HH12 ARG P 591       4.014   8.523 -16.653  0.00  0.00      PROA  
ATOM   2183  NH2 ARG P 591       3.084   9.005 -18.918  0.00  0.00      PROA  
ATOM   2184 HH21 ARG P 591       2.907   9.215 -19.880  0.00  0.00      PROA  
ATOM   2185 HH22 ARG P 591       3.238   8.049 -18.669  0.00  0.00      PROA  
ATOM   2186    C ARG P 591      -0.325  13.768 -14.552  0.00  0.00      PROA  
ATOM   2187    O ARG P 591       0.003  13.260 -13.489  0.00  0.00      PROA  
ATOM   2188    N PHE P 592      -0.431  15.144 -14.676  0.00  0.00      PROA  
ATOM   2189   HN PHE P 592      -0.523  15.559 -15.578  0.00  0.00      PROA  
ATOM   2190   CA PHE P 592      -0.328  16.109 -13.587  0.00  0.00      PROA  
ATOM   2191   HA PHE P 592       0.717  16.213 -13.338  0.00  0.00      PROA  
ATOM   2192   CB PHE P 592      -0.937  17.441 -14.020  0.00  0.00      PROA  
ATOM   2193  HB1 PHE P 592      -1.963  17.204 -14.375  0.00  0.00      PROA  
ATOM   2194  HB2 PHE P 592      -0.340  17.789 -14.889  0.00  0.00      PROA  
ATOM   2195   CG PHE P 592      -0.843  18.577 -13.029  0.00  0.00      PROA  
ATOM   2196  CD1 PHE P 592       0.063  19.615 -13.352  0.00  0.00      PROA  
ATOM   2197  HD1 PHE P 592       0.630  19.587 -14.271  0.00  0.00      PROA  
ATOM   2198  CE1 PHE P 592       0.205  20.745 -12.486  0.00  0.00      PROA  
ATOM   2199  HE1 PHE P 592       0.828  21.578 -12.775  0.00  0.00      PROA  
ATOM   2200   CZ PHE P 592      -0.620  20.825 -11.309  0.00  0.00      PROA  
ATOM   2201   HZ PHE P 592      -0.615  21.771 -10.788  0.00  0.00      PROA  
ATOM   2202  CD2 PHE P 592      -1.627  18.648 -11.849  0.00  0.00      PROA  
ATOM   2203  HD2 PHE P 592      -2.377  17.897 -11.652  0.00  0.00      PROA  
ATOM   2204  CE2 PHE P 592      -1.552  19.770 -10.997  0.00  0.00      PROA  
ATOM   2205  HE2 PHE P 592      -2.273  19.909 -10.205  0.00  0.00      PROA  
ATOM   2206    C PHE P 592      -0.931  15.662 -12.222  0.00  0.00      PROA  
ATOM   2207    O PHE P 592      -0.293  15.482 -11.191  0.00  0.00      PROA  
ATOM   2208    N THR P 593      -2.221  15.308 -12.338  0.00  0.00      PROA  
ATOM   2209   HN THR P 593      -2.700  15.460 -13.199  0.00  0.00      PROA  
ATOM   2210   CA THR P 593      -3.057  14.743 -11.355  0.00  0.00      PROA  
ATOM   2211   HA THR P 593      -3.157  15.495 -10.586  0.00  0.00      PROA  
ATOM   2212   CB THR P 593      -4.435  14.530 -11.934  0.00  0.00      PROA  
ATOM   2213   HB THR P 593      -4.405  13.678 -12.647  0.00  0.00      PROA  
ATOM   2214  OG1 THR P 593      -4.873  15.726 -12.538  0.00  0.00      PROA  
ATOM   2215  HG1 THR P 593      -5.776  15.966 -12.320  0.00  0.00      PROA  
ATOM   2216  CG2 THR P 593      -5.427  14.171 -10.788  0.00  0.00      PROA  
ATOM   2217 HG21 THR P 593      -6.447  14.508 -11.069  0.00  0.00      PROA  
ATOM   2218 HG22 THR P 593      -5.153  14.716  -9.859  0.00  0.00      PROA  
ATOM   2219 HG23 THR P 593      -5.343  13.101 -10.498  0.00  0.00      PROA  
ATOM   2220    C THR P 593      -2.613  13.544 -10.638  0.00  0.00      PROA  
ATOM   2221    O THR P 593      -2.376  13.624  -9.429  0.00  0.00      PROA  
ATOM   2222    N GLU P 594      -2.379  12.417 -11.415  0.00  0.00      PROA  
ATOM   2223   HN GLU P 594      -2.418  12.336 -12.408  0.00  0.00      PROA  
ATOM   2224   CA GLU P 594      -1.936  11.157 -10.849  0.00  0.00      PROA  
ATOM   2225   HA GLU P 594      -2.754  10.815 -10.233  0.00  0.00      PROA  
ATOM   2226   CB GLU P 594      -1.870  10.030 -11.968  0.00  0.00      PROA  
ATOM   2227  HB1 GLU P 594      -1.489  10.485 -12.907  0.00  0.00      PROA  
ATOM   2228  HB2 GLU P 594      -2.896   9.713 -12.255  0.00  0.00      PROA  
ATOM   2229   CG GLU P 594      -1.144   8.706 -11.573  0.00  0.00      PROA  
ATOM   2230  HG1 GLU P 594      -1.672   8.297 -10.685  0.00  0.00      PROA  
ATOM   2231  HG2 GLU P 594      -0.069   8.873 -11.349  0.00  0.00      PROA  
ATOM   2232   CD GLU P 594      -1.175   7.591 -12.604  0.00  0.00      PROA  
ATOM   2233  OE1 GLU P 594      -2.307   7.237 -13.043  0.00  0.00      PROA  
ATOM   2234  OE2 GLU P 594      -0.110   7.117 -13.081  0.00  0.00      PROA  
ATOM   2235    C GLU P 594      -0.593  11.228 -10.197  0.00  0.00      PROA  
ATOM   2236    O GLU P 594      -0.443  10.746  -9.108  0.00  0.00      PROA  
ATOM   2237    N GLU P 595       0.359  11.893 -10.979  0.00  0.00      PROA  
ATOM   2238   HN GLU P 595       0.039  12.202 -11.872  0.00  0.00      PROA  
ATOM   2239   CA GLU P 595       1.795  11.908 -10.604  0.00  0.00      PROA  
ATOM   2240   HA GLU P 595       1.993  10.889 -10.309  0.00  0.00      PROA  
ATOM   2241   CB GLU P 595       2.777  12.488 -11.722  0.00  0.00      PROA  
ATOM   2242  HB1 GLU P 595       3.797  12.711 -11.342  0.00  0.00      PROA  
ATOM   2243  HB2 GLU P 595       2.223  13.322 -12.202  0.00  0.00      PROA  
ATOM   2244   CG GLU P 595       3.065  11.364 -12.778  0.00  0.00      PROA  
ATOM   2245  HG1 GLU P 595       2.168  11.065 -13.361  0.00  0.00      PROA  
ATOM   2246  HG2 GLU P 595       3.304  10.427 -12.231  0.00  0.00      PROA  
ATOM   2247   CD GLU P 595       4.161  11.622 -13.773  0.00  0.00      PROA  
ATOM   2248  OE1 GLU P 595       4.651  12.769 -13.778  0.00  0.00      PROA  
ATOM   2249  OE2 GLU P 595       4.462  10.740 -14.583  0.00  0.00      PROA  
ATOM   2250    C GLU P 595       2.174  12.619  -9.226  0.00  0.00      PROA  
ATOM   2251    O GLU P 595       3.000  12.127  -8.469  0.00  0.00      PROA  
ATOM   2252    N ALA P 596       1.494  13.764  -8.945  0.00  0.00      PROA  
ATOM   2253   HN ALA P 596       0.699  14.109  -9.438  0.00  0.00      PROA  
ATOM   2254   CA ALA P 596       1.777  14.541  -7.755  0.00  0.00      PROA  
ATOM   2255   HA ALA P 596       2.834  14.732  -7.647  0.00  0.00      PROA  
ATOM   2256   CB ALA P 596       1.057  15.903  -7.977  0.00  0.00      PROA  
ATOM   2257  HB1 ALA P 596       1.425  16.350  -8.926  0.00  0.00      PROA  
ATOM   2258  HB2 ALA P 596       1.254  16.546  -7.093  0.00  0.00      PROA  
ATOM   2259  HB3 ALA P 596      -0.037  15.715  -7.998  0.00  0.00      PROA  
ATOM   2260    C ALA P 596       1.126  13.900  -6.551  0.00  0.00      PROA  
ATOM   2261    O ALA P 596       1.575  14.006  -5.406  0.00  0.00      PROA  
ATOM   2262    N PHE P 597       0.145  13.087  -6.791  0.00  0.00      PROA  
ATOM   2263   HN PHE P 597      -0.275  13.063  -7.695  0.00  0.00      PROA  
ATOM   2264   CA PHE P 597      -0.590  12.388  -5.798  0.00  0.00      PROA  
ATOM   2265   HA PHE P 597      -0.553  12.967  -4.887  0.00  0.00      PROA  
ATOM   2266   CB PHE P 597      -2.071  12.093  -6.293  0.00  0.00      PROA  
ATOM   2267  HB1 PHE P 597      -2.037  11.410  -7.169  0.00  0.00      PROA  
ATOM   2268  HB2 PHE P 597      -2.380  13.081  -6.696  0.00  0.00      PROA  
ATOM   2269   CG PHE P 597      -3.045  11.680  -5.216  0.00  0.00      PROA  
ATOM   2270  CD1 PHE P 597      -3.789  12.623  -4.425  0.00  0.00      PROA  
ATOM   2271  HD1 PHE P 597      -3.609  13.682  -4.543  0.00  0.00      PROA  
ATOM   2272  CE1 PHE P 597      -4.822  12.168  -3.567  0.00  0.00      PROA  
ATOM   2273  HE1 PHE P 597      -5.470  12.893  -3.098  0.00  0.00      PROA  
ATOM   2274   CZ PHE P 597      -5.253  10.820  -3.600  0.00  0.00      PROA  
ATOM   2275   HZ PHE P 597      -6.066  10.470  -2.981  0.00  0.00      PROA  
ATOM   2276  CD2 PHE P 597      -3.244  10.343  -5.043  0.00  0.00      PROA  
ATOM   2277  HD2 PHE P 597      -2.578   9.574  -5.407  0.00  0.00      PROA  
ATOM   2278  CE2 PHE P 597      -4.432   9.917  -4.357  0.00  0.00      PROA  
ATOM   2279  HE2 PHE P 597      -4.644   8.858  -4.348  0.00  0.00      PROA  
ATOM   2280    C PHE P 597       0.125  11.120  -5.514  0.00  0.00      PROA  
ATOM   2281    O PHE P 597       0.355  10.895  -4.314  0.00  0.00      PROA  
ATOM   2282    N ALA P 598       0.648  10.361  -6.503  0.00  0.00      PROA  
ATOM   2283   HN ALA P 598       0.553  10.721  -7.428  0.00  0.00      PROA  
ATOM   2284   CA ALA P 598       1.384   9.137  -6.307  0.00  0.00      PROA  
ATOM   2285   HA ALA P 598       0.837   8.437  -5.693  0.00  0.00      PROA  
ATOM   2286   CB ALA P 598       1.807   8.557  -7.681  0.00  0.00      PROA  
ATOM   2287  HB1 ALA P 598       2.404   9.281  -8.276  0.00  0.00      PROA  
ATOM   2288  HB2 ALA P 598       0.967   8.165  -8.294  0.00  0.00      PROA  
ATOM   2289  HB3 ALA P 598       2.369   7.602  -7.611  0.00  0.00      PROA  
ATOM   2290    C ALA P 598       2.679   9.428  -5.615  0.00  0.00      PROA  
ATOM   2291    O ALA P 598       3.021   8.766  -4.619  0.00  0.00      PROA  
ATOM   2292    N SER P 599       3.354  10.515  -5.992  0.00  0.00      PROA  
ATOM   2293   HN SER P 599       3.055  10.836  -6.888  0.00  0.00      PROA  
ATOM   2294   CA SER P 599       4.499  11.043  -5.235  0.00  0.00      PROA  
ATOM   2295   HA SER P 599       5.309  10.333  -5.310  0.00  0.00      PROA  
ATOM   2296   CB SER P 599       5.071  12.322  -5.869  0.00  0.00      PROA  
ATOM   2297  HB1 SER P 599       6.049  12.564  -5.401  0.00  0.00      PROA  
ATOM   2298  HB2 SER P 599       4.443  13.237  -5.932  0.00  0.00      PROA  
ATOM   2299   OG SER P 599       5.308  12.058  -7.301  0.00  0.00      PROA  
ATOM   2300  HG1 SER P 599       4.450  12.019  -7.731  0.00  0.00      PROA  
ATOM   2301    C SER P 599       4.295  11.408  -3.787  0.00  0.00      PROA  
ATOM   2302    O SER P 599       5.179  11.146  -3.034  0.00  0.00      PROA  
ATOM   2303    N LEU P 600       3.157  11.987  -3.442  0.00  0.00      PROA  
ATOM   2304   HN LEU P 600       2.398  12.134  -4.071  0.00  0.00      PROA  
ATOM   2305   CA LEU P 600       2.810  12.230  -2.033  0.00  0.00      PROA  
ATOM   2306   HA LEU P 600       3.629  12.696  -1.506  0.00  0.00      PROA  
ATOM   2307   CB LEU P 600       1.579  13.219  -1.945  0.00  0.00      PROA  
ATOM   2308  HB1 LEU P 600       0.760  12.795  -2.563  0.00  0.00      PROA  
ATOM   2309  HB2 LEU P 600       1.962  14.062  -2.560  0.00  0.00      PROA  
ATOM   2310   CG LEU P 600       1.139  13.729  -0.526  0.00  0.00      PROA  
ATOM   2311   HG LEU P 600       0.465  14.572  -0.788  0.00  0.00      PROA  
ATOM   2312  CD1 LEU P 600       0.090  12.799   0.184  0.00  0.00      PROA  
ATOM   2313 HD11 LEU P 600       0.577  11.837   0.452  0.00  0.00      PROA  
ATOM   2314 HD12 LEU P 600      -0.752  12.536  -0.491  0.00  0.00      PROA  
ATOM   2315 HD13 LEU P 600      -0.237  13.275   1.133  0.00  0.00      PROA  
ATOM   2316  CD2 LEU P 600       2.324  14.057   0.318  0.00  0.00      PROA  
ATOM   2317 HD21 LEU P 600       2.044  14.454   1.317  0.00  0.00      PROA  
ATOM   2318 HD22 LEU P 600       2.869  14.923  -0.116  0.00  0.00      PROA  
ATOM   2319 HD23 LEU P 600       3.037  13.214   0.444  0.00  0.00      PROA  
ATOM   2320    C LEU P 600       2.560  10.915  -1.365  0.00  0.00      PROA  
ATOM   2321    O LEU P 600       3.152  10.611  -0.357  0.00  0.00      PROA  
ATOM   2322    N ILE P 601       1.709  10.015  -1.870  0.00  0.00      PROA  
ATOM   2323   HN ILE P 601       1.187  10.212  -2.697  0.00  0.00      PROA  
ATOM   2324   CA ILE P 601       1.512   8.699  -1.309  0.00  0.00      PROA  
ATOM   2325   HA ILE P 601       1.094   8.814  -0.320  0.00  0.00      PROA  
ATOM   2326   CB ILE P 601       0.552   7.920  -2.237  0.00  0.00      PROA  
ATOM   2327   HB ILE P 601       0.978   8.087  -3.249  0.00  0.00      PROA  
ATOM   2328  CG2 ILE P 601       0.612   6.381  -1.995  0.00  0.00      PROA  
ATOM   2329 HG21 ILE P 601       0.088   6.174  -1.038  0.00  0.00      PROA  
ATOM   2330 HG22 ILE P 601       1.608   5.890  -1.985  0.00  0.00      PROA  
ATOM   2331 HG23 ILE P 601       0.060   5.865  -2.810  0.00  0.00      PROA  
ATOM   2332  CG1 ILE P 601      -0.918   8.420  -2.225  0.00  0.00      PROA  
ATOM   2333 HG11 ILE P 601      -1.459   7.791  -2.964  0.00  0.00      PROA  
ATOM   2334 HG12 ILE P 601      -1.001   9.475  -2.563  0.00  0.00      PROA  
ATOM   2335   CD ILE P 601      -1.601   8.234  -0.829  0.00  0.00      PROA  
ATOM   2336  HD1 ILE P 601      -2.667   8.540  -0.906  0.00  0.00      PROA  
ATOM   2337  HD2 ILE P 601      -1.166   8.879  -0.035  0.00  0.00      PROA  
ATOM   2338  HD3 ILE P 601      -1.642   7.187  -0.458  0.00  0.00      PROA  
ATOM   2339    C ILE P 601       2.760   7.859  -1.029  0.00  0.00      PROA  
ATOM   2340    O ILE P 601       3.055   7.336   0.069  0.00  0.00      PROA  
ATOM   2341    N CYS P 602       3.665   7.704  -1.975  0.00  0.00      PROA  
ATOM   2342   HN CYS P 602       3.400   8.000  -2.889  0.00  0.00      PROA  
ATOM   2343   CA CYS P 602       4.979   7.182  -1.891  0.00  0.00      PROA  
ATOM   2344   HA CYS P 602       5.043   6.120  -1.705  0.00  0.00      PROA  
ATOM   2345   CB CYS P 602       5.648   7.379  -3.299  0.00  0.00      PROA  
ATOM   2346  HB1 CYS P 602       6.723   7.114  -3.206  0.00  0.00      PROA  
ATOM   2347  HB2 CYS P 602       5.532   8.445  -3.590  0.00  0.00      PROA  
ATOM   2348   SG CYS P 602       4.928   6.341  -4.604  0.00  0.00      PROA  
ATOM   2349  HG1 CYS P 602       3.712   6.818  -4.379  0.00  0.00      PROA  
ATOM   2350    C CYS P 602       5.816   7.874  -0.763  0.00  0.00      PROA  
ATOM   2351    O CYS P 602       6.393   7.203   0.105  0.00  0.00      PROA  
ATOM   2352    N ILE P 603       5.832   9.246  -0.713  0.00  0.00      PROA  
ATOM   2353   HN ILE P 603       5.506   9.787  -1.485  0.00  0.00      PROA  
ATOM   2354   CA ILE P 603       6.426   9.986   0.402  0.00  0.00      PROA  
ATOM   2355   HA ILE P 603       7.386   9.500   0.484  0.00  0.00      PROA  
ATOM   2356   CB ILE P 603       6.594  11.531   0.082  0.00  0.00      PROA  
ATOM   2357   HB ILE P 603       5.584  11.861  -0.242  0.00  0.00      PROA  
ATOM   2358  CG2 ILE P 603       7.187  12.345   1.341  0.00  0.00      PROA  
ATOM   2359 HG21 ILE P 603       7.374  13.356   0.919  0.00  0.00      PROA  
ATOM   2360 HG22 ILE P 603       8.107  11.911   1.788  0.00  0.00      PROA  
ATOM   2361 HG23 ILE P 603       6.371  12.587   2.055  0.00  0.00      PROA  
ATOM   2362  CG1 ILE P 603       7.576  11.655  -1.127  0.00  0.00      PROA  
ATOM   2363 HG11 ILE P 603       7.449  12.696  -1.494  0.00  0.00      PROA  
ATOM   2364 HG12 ILE P 603       7.251  10.972  -1.940  0.00  0.00      PROA  
ATOM   2365   CD ILE P 603       9.086  11.459  -0.892  0.00  0.00      PROA  
ATOM   2366  HD1 ILE P 603       9.428  12.222  -0.161  0.00  0.00      PROA  
ATOM   2367  HD2 ILE P 603       9.705  11.595  -1.805  0.00  0.00      PROA  
ATOM   2368  HD3 ILE P 603       9.190  10.462  -0.411  0.00  0.00      PROA  
ATOM   2369    C ILE P 603       5.826   9.672   1.800  0.00  0.00      PROA  
ATOM   2370    O ILE P 603       6.598   9.422   2.737  0.00  0.00      PROA  
ATOM   2371    N ILE P 604       4.499   9.621   1.953  0.00  0.00      PROA  
ATOM   2372   HN ILE P 604       3.910  10.054   1.274  0.00  0.00      PROA  
ATOM   2373   CA ILE P 604       3.901   9.299   3.289  0.00  0.00      PROA  
ATOM   2374   HA ILE P 604       4.247  10.034   4.000  0.00  0.00      PROA  
ATOM   2375   CB ILE P 604       2.419   9.386   3.251  0.00  0.00      PROA  
ATOM   2376   HB ILE P 604       2.010   8.780   2.415  0.00  0.00      PROA  
ATOM   2377  CG2 ILE P 604       1.653   8.838   4.499  0.00  0.00      PROA  
ATOM   2378 HG21 ILE P 604       2.014   9.339   5.422  0.00  0.00      PROA  
ATOM   2379 HG22 ILE P 604       1.581   7.750   4.711  0.00  0.00      PROA  
ATOM   2380 HG23 ILE P 604       0.583   9.139   4.477  0.00  0.00      PROA  
ATOM   2381  CG1 ILE P 604       2.025  10.894   2.986  0.00  0.00      PROA  
ATOM   2382 HG11 ILE P 604       0.998  10.892   2.561  0.00  0.00      PROA  
ATOM   2383 HG12 ILE P 604       2.743  11.383   2.294  0.00  0.00      PROA  
ATOM   2384   CD ILE P 604       1.994  11.681   4.275  0.00  0.00      PROA  
ATOM   2385  HD1 ILE P 604       1.807  12.774   4.209  0.00  0.00      PROA  
ATOM   2386  HD2 ILE P 604       2.966  11.683   4.815  0.00  0.00      PROA  
ATOM   2387  HD3 ILE P 604       1.268  11.279   5.013  0.00  0.00      PROA  
ATOM   2388    C ILE P 604       4.302   7.924   3.754  0.00  0.00      PROA  
ATOM   2389    O ILE P 604       4.619   7.795   4.922  0.00  0.00      PROA  
ATOM   2390    N PHE P 605       4.465   6.934   2.793  0.00  0.00      PROA  
ATOM   2391   HN PHE P 605       4.156   7.186   1.879  0.00  0.00      PROA  
ATOM   2392   CA PHE P 605       4.952   5.631   3.089  0.00  0.00      PROA  
ATOM   2393   HA PHE P 605       4.438   5.303   3.980  0.00  0.00      PROA  
ATOM   2394   CB PHE P 605       4.711   4.762   1.786  0.00  0.00      PROA  
ATOM   2395  HB1 PHE P 605       5.508   5.000   1.048  0.00  0.00      PROA  
ATOM   2396  HB2 PHE P 605       3.715   4.951   1.331  0.00  0.00      PROA  
ATOM   2397   CG PHE P 605       4.628   3.325   2.122  0.00  0.00      PROA  
ATOM   2398  CD1 PHE P 605       3.361   2.655   2.395  0.00  0.00      PROA  
ATOM   2399  HD1 PHE P 605       2.416   3.167   2.501  0.00  0.00      PROA  
ATOM   2400  CE1 PHE P 605       3.286   1.281   2.642  0.00  0.00      PROA  
ATOM   2401  HE1 PHE P 605       2.382   0.753   2.907  0.00  0.00      PROA  
ATOM   2402   CZ PHE P 605       4.490   0.528   2.471  0.00  0.00      PROA  
ATOM   2403   HZ PHE P 605       4.600  -0.517   2.719  0.00  0.00      PROA  
ATOM   2404  CD2 PHE P 605       5.763   2.493   1.927  0.00  0.00      PROA  
ATOM   2405  HD2 PHE P 605       6.709   2.938   1.656  0.00  0.00      PROA  
ATOM   2406  CE2 PHE P 605       5.685   1.159   2.077  0.00  0.00      PROA  
ATOM   2407  HE2 PHE P 605       6.586   0.591   1.900  0.00  0.00      PROA  
ATOM   2408    C PHE P 605       6.395   5.522   3.508  0.00  0.00      PROA  
ATOM   2409    O PHE P 605       6.791   4.828   4.388  0.00  0.00      PROA  
ATOM   2410    N ILE P 606       7.258   6.223   2.832  0.00  0.00      PROA  
ATOM   2411   HN ILE P 606       6.891   6.734   2.058  0.00  0.00      PROA  
ATOM   2412   CA ILE P 606       8.721   6.302   3.208  0.00  0.00      PROA  
ATOM   2413   HA ILE P 606       9.084   5.286   3.263  0.00  0.00      PROA  
ATOM   2414   CB ILE P 606       9.509   7.089   2.178  0.00  0.00      PROA  
ATOM   2415   HB ILE P 606       9.187   8.152   2.174  0.00  0.00      PROA  
ATOM   2416  CG2 ILE P 606      10.945   7.153   2.667  0.00  0.00      PROA  
ATOM   2417 HG21 ILE P 606      11.618   7.384   1.814  0.00  0.00      PROA  
ATOM   2418 HG22 ILE P 606      11.303   6.147   2.975  0.00  0.00      PROA  
ATOM   2419 HG23 ILE P 606      11.102   7.858   3.510  0.00  0.00      PROA  
ATOM   2420  CG1 ILE P 606       9.424   6.357   0.841  0.00  0.00      PROA  
ATOM   2421 HG11 ILE P 606       8.431   5.944   0.563  0.00  0.00      PROA  
ATOM   2422 HG12 ILE P 606      10.120   5.491   0.852  0.00  0.00      PROA  
ATOM   2423   CD ILE P 606       9.758   7.240  -0.339  0.00  0.00      PROA  
ATOM   2424  HD1 ILE P 606       9.555   6.733  -1.306  0.00  0.00      PROA  
ATOM   2425  HD2 ILE P 606      10.822   7.562  -0.340  0.00  0.00      PROA  
ATOM   2426  HD3 ILE P 606       9.121   8.148  -0.397  0.00  0.00      PROA  
ATOM   2427    C ILE P 606       8.901   6.956   4.626  0.00  0.00      PROA  
ATOM   2428    O ILE P 606       9.630   6.440   5.476  0.00  0.00      PROA  
ATOM   2429    N TYR P 607       8.116   7.996   4.822  0.00  0.00      PROA  
ATOM   2430   HN TYR P 607       7.472   8.308   4.128  0.00  0.00      PROA  
ATOM   2431   CA TYR P 607       7.929   8.600   6.161  0.00  0.00      PROA  
ATOM   2432   HA TYR P 607       8.920   8.673   6.583  0.00  0.00      PROA  
ATOM   2433   CB TYR P 607       7.157   9.928   5.953  0.00  0.00      PROA  
ATOM   2434  HB1 TYR P 607       6.283   9.785   5.282  0.00  0.00      PROA  
ATOM   2435  HB2 TYR P 607       7.776  10.709   5.461  0.00  0.00      PROA  
ATOM   2436   CG TYR P 607       6.741  10.548   7.251  0.00  0.00      PROA  
ATOM   2437  CD1 TYR P 607       5.387  10.527   7.563  0.00  0.00      PROA  
ATOM   2438  HD1 TYR P 607       4.703   9.980   6.932  0.00  0.00      PROA  
ATOM   2439  CE1 TYR P 607       4.938  11.229   8.747  0.00  0.00      PROA  
ATOM   2440  HE1 TYR P 607       3.917  11.044   9.048  0.00  0.00      PROA  
ATOM   2441   CZ TYR P 607       5.856  12.007   9.435  0.00  0.00      PROA  
ATOM   2442   OH TYR P 607       5.420  12.811  10.573  0.00  0.00      PROA  
ATOM   2443   HH TYR P 607       4.473  12.964  10.540  0.00  0.00      PROA  
ATOM   2444  CD2 TYR P 607       7.678  11.277   8.028  0.00  0.00      PROA  
ATOM   2445  HD2 TYR P 607       8.753  11.265   7.920  0.00  0.00      PROA  
ATOM   2446  CE2 TYR P 607       7.220  12.027   9.072  0.00  0.00      PROA  
ATOM   2447  HE2 TYR P 607       7.883  12.607   9.697  0.00  0.00      PROA  
ATOM   2448    C TYR P 607       7.366   7.714   7.235  0.00  0.00      PROA  
ATOM   2449    O TYR P 607       7.857   7.704   8.373  0.00  0.00      PROA  
ATOM   2450    N GLU P 608       6.398   6.829   6.961  0.00  0.00      PROA  
ATOM   2451   HN GLU P 608       6.037   6.843   6.031  0.00  0.00      PROA  
ATOM   2452   CA GLU P 608       5.909   5.754   7.798  0.00  0.00      PROA  
ATOM   2453   HA GLU P 608       5.645   6.285   8.701  0.00  0.00      PROA  
ATOM   2454   CB GLU P 608       4.640   5.100   7.202  0.00  0.00      PROA  
ATOM   2455  HB1 GLU P 608       4.408   4.189   7.795  0.00  0.00      PROA  
ATOM   2456  HB2 GLU P 608       4.751   4.862   6.122  0.00  0.00      PROA  
ATOM   2457   CG GLU P 608       3.351   5.964   7.256  0.00  0.00      PROA  
ATOM   2458  HG1 GLU P 608       2.745   5.817   6.336  0.00  0.00      PROA  
ATOM   2459  HG2 GLU P 608       3.582   7.050   7.196  0.00  0.00      PROA  
ATOM   2460   CD GLU P 608       2.513   5.802   8.519  0.00  0.00      PROA  
ATOM   2461  OE1 GLU P 608       1.473   6.487   8.553  0.00  0.00      PROA  
ATOM   2462  OE2 GLU P 608       2.835   5.049   9.477  0.00  0.00      PROA  
ATOM   2463    C GLU P 608       6.925   4.723   8.232  0.00  0.00      PROA  
ATOM   2464    O GLU P 608       7.012   4.377   9.409  0.00  0.00      PROA  
ATOM   2465    N ALA P 609       7.778   4.320   7.267  0.00  0.00      PROA  
ATOM   2466   HN ALA P 609       7.604   4.603   6.327  0.00  0.00      PROA  
ATOM   2467   CA ALA P 609       8.951   3.484   7.616  0.00  0.00      PROA  
ATOM   2468   HA ALA P 609       8.654   2.514   7.988  0.00  0.00      PROA  
ATOM   2469   CB ALA P 609       9.671   3.144   6.268  0.00  0.00      PROA  
ATOM   2470  HB1 ALA P 609       8.886   2.630   5.674  0.00  0.00      PROA  
ATOM   2471  HB2 ALA P 609      10.514   2.432   6.398  0.00  0.00      PROA  
ATOM   2472  HB3 ALA P 609      10.135   4.041   5.804  0.00  0.00      PROA  
ATOM   2473    C ALA P 609       9.949   4.135   8.605  0.00  0.00      PROA  
ATOM   2474    O ALA P 609      10.196   3.628   9.699  0.00  0.00      PROA  
ATOM   2475    N ILE P 610      10.426   5.395   8.393  0.00  0.00      PROA  
ATOM   2476   HN ILE P 610      10.243   5.864   7.533  0.00  0.00      PROA  
ATOM   2477   CA ILE P 610      11.155   6.235   9.332  0.00  0.00      PROA  
ATOM   2478   HA ILE P 610      12.012   5.620   9.561  0.00  0.00      PROA  
ATOM   2479   CB ILE P 610      11.594   7.560   8.674  0.00  0.00      PROA  
ATOM   2480   HB ILE P 610      10.674   7.999   8.232  0.00  0.00      PROA  
ATOM   2481  CG2 ILE P 610      12.102   8.623   9.615  0.00  0.00      PROA  
ATOM   2482 HG21 ILE P 610      12.903   8.161  10.232  0.00  0.00      PROA  
ATOM   2483 HG22 ILE P 610      11.323   9.125  10.228  0.00  0.00      PROA  
ATOM   2484 HG23 ILE P 610      12.577   9.474   9.082  0.00  0.00      PROA  
ATOM   2485  CG1 ILE P 610      12.462   7.207   7.463  0.00  0.00      PROA  
ATOM   2486 HG11 ILE P 610      12.021   6.331   6.941  0.00  0.00      PROA  
ATOM   2487 HG12 ILE P 610      13.453   6.880   7.843  0.00  0.00      PROA  
ATOM   2488   CD ILE P 610      12.591   8.405   6.483  0.00  0.00      PROA  
ATOM   2489  HD1 ILE P 610      13.292   8.229   5.639  0.00  0.00      PROA  
ATOM   2490  HD2 ILE P 610      12.958   9.331   6.975  0.00  0.00      PROA  
ATOM   2491  HD3 ILE P 610      11.612   8.543   5.976  0.00  0.00      PROA  
ATOM   2492    C ILE P 610      10.412   6.461  10.657  0.00  0.00      PROA  
ATOM   2493    O ILE P 610      10.999   6.240  11.733  0.00  0.00      PROA  
ATOM   2494    N GLU P 611       9.097   6.752  10.686  0.00  0.00      PROA  
ATOM   2495   HN GLU P 611       8.610   6.935   9.836  0.00  0.00      PROA  
ATOM   2496   CA GLU P 611       8.290   6.811  11.869  0.00  0.00      PROA  
ATOM   2497   HA GLU P 611       8.659   7.596  12.512  0.00  0.00      PROA  
ATOM   2498   CB GLU P 611       6.838   7.281  11.547  0.00  0.00      PROA  
ATOM   2499  HB1 GLU P 611       6.356   6.437  11.008  0.00  0.00      PROA  
ATOM   2500  HB2 GLU P 611       6.833   8.129  10.829  0.00  0.00      PROA  
ATOM   2501   CG GLU P 611       5.942   7.662  12.797  0.00  0.00      PROA  
ATOM   2502  HG1 GLU P 611       6.416   8.468  13.397  0.00  0.00      PROA  
ATOM   2503  HG2 GLU P 611       5.818   6.780  13.461  0.00  0.00      PROA  
ATOM   2504   CD GLU P 611       4.513   8.130  12.488  0.00  0.00      PROA  
ATOM   2505  OE1 GLU P 611       3.544   7.450  12.910  0.00  0.00      PROA  
ATOM   2506  OE2 GLU P 611       4.316   9.146  11.778  0.00  0.00      PROA  
ATOM   2507    C GLU P 611       8.190   5.551  12.713  0.00  0.00      PROA  
ATOM   2508    O GLU P 611       8.224   5.666  13.952  0.00  0.00      PROA  
ATOM   2509    N LYS P 612       8.002   4.389  12.030  0.00  0.00      PROA  
ATOM   2510   HN LYS P 612       7.719   4.388  11.074  0.00  0.00      PROA  
ATOM   2511   CA LYS P 612       7.985   3.142  12.665  0.00  0.00      PROA  
ATOM   2512   HA LYS P 612       7.497   3.281  13.618  0.00  0.00      PROA  
ATOM   2513   CB LYS P 612       6.958   2.220  11.967  0.00  0.00      PROA  
ATOM   2514  HB1 LYS P 612       7.190   1.161  12.208  0.00  0.00      PROA  
ATOM   2515  HB2 LYS P 612       7.037   2.356  10.867  0.00  0.00      PROA  
ATOM   2516   CG LYS P 612       5.507   2.490  12.436  0.00  0.00      PROA  
ATOM   2517  HG1 LYS P 612       5.314   2.246  13.503  0.00  0.00      PROA  
ATOM   2518  HG2 LYS P 612       4.859   1.851  11.799  0.00  0.00      PROA  
ATOM   2519   CD LYS P 612       4.878   3.892  12.270  0.00  0.00      PROA  
ATOM   2520  HD1 LYS P 612       4.866   4.026  11.167  0.00  0.00      PROA  
ATOM   2521  HD2 LYS P 612       5.557   4.754  12.446  0.00  0.00      PROA  
ATOM   2522   CE LYS P 612       3.515   4.095  12.919  0.00  0.00      PROA  
ATOM   2523  HE1 LYS P 612       3.665   4.398  13.978  0.00  0.00      PROA  
ATOM   2524  HE2 LYS P 612       2.851   3.205  12.899  0.00  0.00      PROA  
ATOM   2525   NZ LYS P 612       2.754   5.090  12.224  0.00  0.00      PROA  
ATOM   2526  HZ1 LYS P 612       2.837   5.075  11.187  0.00  0.00      PROA  
ATOM   2527  HZ2 LYS P 612       3.098   6.018  12.545  0.00  0.00      PROA  
ATOM   2528  HZ3 LYS P 612       1.742   5.039  12.459  0.00  0.00      PROA  
ATOM   2529    C LYS P 612       9.329   2.488  13.023  0.00  0.00      PROA  
ATOM   2530    O LYS P 612       9.475   1.660  13.944  0.00  0.00      PROA  
ATOM   2531    N LEU P 613      10.375   3.039  12.400  0.00  0.00      PROA  
ATOM   2532   HN LEU P 613      10.194   3.468  11.519  0.00  0.00      PROA  
ATOM   2533   CA LEU P 613      11.727   2.923  12.794  0.00  0.00      PROA  
ATOM   2534   HA LEU P 613      11.795   1.857  12.952  0.00  0.00      PROA  
ATOM   2535   CB LEU P 613      12.683   3.448  11.642  0.00  0.00      PROA  
ATOM   2536  HB1 LEU P 613      12.501   4.529  11.463  0.00  0.00      PROA  
ATOM   2537  HB2 LEU P 613      12.457   2.943  10.678  0.00  0.00      PROA  
ATOM   2538   CG LEU P 613      14.187   3.459  11.995  0.00  0.00      PROA  
ATOM   2539   HG LEU P 613      14.583   3.780  12.982  0.00  0.00      PROA  
ATOM   2540  CD1 LEU P 613      14.911   2.044  11.873  0.00  0.00      PROA  
ATOM   2541 HD11 LEU P 613      14.384   1.280  12.483  0.00  0.00      PROA  
ATOM   2542 HD12 LEU P 613      15.944   2.145  12.270  0.00  0.00      PROA  
ATOM   2543 HD13 LEU P 613      15.013   1.682  10.827  0.00  0.00      PROA  
ATOM   2544  CD2 LEU P 613      14.988   4.232  10.895  0.00  0.00      PROA  
ATOM   2545 HD21 LEU P 613      14.478   3.919   9.959  0.00  0.00      PROA  
ATOM   2546 HD22 LEU P 613      16.081   4.063  10.998  0.00  0.00      PROA  
ATOM   2547 HD23 LEU P 613      14.878   5.331  11.013  0.00  0.00      PROA  
ATOM   2548    C LEU P 613      12.050   3.495  14.194  0.00  0.00      PROA  
ATOM   2549    O LEU P 613      12.644   2.982  15.136  0.00  0.00      PROA  
ATOM   2550    N ILE P 614      11.611   4.757  14.356  0.00  0.00      PROA  
ATOM   2551   HN ILE P 614      11.113   5.054  13.545  0.00  0.00      PROA  
ATOM   2552   CA ILE P 614      11.828   5.530  15.582  0.00  0.00      PROA  
ATOM   2553   HA ILE P 614      12.749   5.148  15.998  0.00  0.00      PROA  
ATOM   2554   CB ILE P 614      11.817   7.000  15.267  0.00  0.00      PROA  
ATOM   2555   HB ILE P 614      12.607   7.170  14.505  0.00  0.00      PROA  
ATOM   2556  CG2 ILE P 614      10.540   7.527  14.765  0.00  0.00      PROA  
ATOM   2557 HG21 ILE P 614       9.765   7.423  15.553  0.00  0.00      PROA  
ATOM   2558 HG22 ILE P 614      10.213   7.012  13.837  0.00  0.00      PROA  
ATOM   2559 HG23 ILE P 614      10.636   8.589  14.454  0.00  0.00      PROA  
ATOM   2560  CG1 ILE P 614      12.308   7.906  16.408  0.00  0.00      PROA  
ATOM   2561 HG11 ILE P 614      11.616   7.872  17.277  0.00  0.00      PROA  
ATOM   2562 HG12 ILE P 614      12.184   8.956  16.066  0.00  0.00      PROA  
ATOM   2563   CD ILE P 614      13.739   7.709  16.674  0.00  0.00      PROA  
ATOM   2564  HD1 ILE P 614      13.991   6.731  16.210  0.00  0.00      PROA  
ATOM   2565  HD2 ILE P 614      13.991   7.714  17.756  0.00  0.00      PROA  
ATOM   2566  HD3 ILE P 614      14.329   8.430  16.068  0.00  0.00      PROA  
ATOM   2567    C ILE P 614      10.812   5.133  16.605  0.00  0.00      PROA  
ATOM   2568    O ILE P 614      11.047   5.319  17.753  0.00  0.00      PROA  
ATOM   2569    N HSD P 615       9.698   4.552  16.233  0.00  0.00      PROA  
ATOM   2570   HN HSD P 615       9.451   4.537  15.267  0.00  0.00      PROA  
ATOM   2571   CA HSD P 615       8.786   3.737  17.128  0.00  0.00      PROA  
ATOM   2572   HA HSD P 615       8.407   4.347  17.934  0.00  0.00      PROA  
ATOM   2573   CB HSD P 615       7.524   3.352  16.388  0.00  0.00      PROA  
ATOM   2574  HB1 HSD P 615       7.663   2.445  15.762  0.00  0.00      PROA  
ATOM   2575  HB2 HSD P 615       7.235   4.084  15.603  0.00  0.00      PROA  
ATOM   2576  ND1 HSD P 615       5.716   4.106  17.906  0.00  0.00      PROA  
ATOM   2577  HD1 HSD P 615       5.968   5.066  17.778  0.00  0.00      PROA  
ATOM   2578   CG HSD P 615       6.415   3.051  17.369  0.00  0.00      PROA  
ATOM   2579  CE1 HSD P 615       4.768   3.598  18.769  0.00  0.00      PROA  
ATOM   2580  HE1 HSD P 615       4.073   4.214  19.340  0.00  0.00      PROA  
ATOM   2581  NE2 HSD P 615       4.793   2.195  18.764  0.00  0.00      PROA  
ATOM   2582  CD2 HSD P 615       5.864   1.905  17.895  0.00  0.00      PROA  
ATOM   2583  HD2 HSD P 615       6.105   0.888  17.611  0.00  0.00      PROA  
ATOM   2584    C HSD P 615       9.449   2.562  17.764  0.00  0.00      PROA  
ATOM   2585    O HSD P 615       8.906   1.982  18.730  0.00  0.00      PROA  
ATOM   2586    N LEU P 616      10.620   2.105  17.293  0.00  0.00      PROA  
ATOM   2587   HN LEU P 616      11.063   2.515  16.499  0.00  0.00      PROA  
ATOM   2588   CA LEU P 616      11.409   1.150  18.145  0.00  0.00      PROA  
ATOM   2589   HA LEU P 616      10.876   0.281  18.501  0.00  0.00      PROA  
ATOM   2590   CB LEU P 616      12.670   0.567  17.433  0.00  0.00      PROA  
ATOM   2591  HB1 LEU P 616      13.110  -0.222  18.080  0.00  0.00      PROA  
ATOM   2592  HB2 LEU P 616      13.387   1.366  17.146  0.00  0.00      PROA  
ATOM   2593   CG LEU P 616      12.323  -0.121  16.127  0.00  0.00      PROA  
ATOM   2594   HG LEU P 616      11.789   0.582  15.452  0.00  0.00      PROA  
ATOM   2595  CD1 LEU P 616      13.674  -0.503  15.447  0.00  0.00      PROA  
ATOM   2596 HD11 LEU P 616      13.418  -1.067  14.524  0.00  0.00      PROA  
ATOM   2597 HD12 LEU P 616      14.389  -1.155  15.993  0.00  0.00      PROA  
ATOM   2598 HD13 LEU P 616      14.241   0.410  15.168  0.00  0.00      PROA  
ATOM   2599  CD2 LEU P 616      11.442  -1.370  16.396  0.00  0.00      PROA  
ATOM   2600 HD21 LEU P 616      10.565  -1.014  16.978  0.00  0.00      PROA  
ATOM   2601 HD22 LEU P 616      11.962  -2.071  17.084  0.00  0.00      PROA  
ATOM   2602 HD23 LEU P 616      11.099  -1.960  15.519  0.00  0.00      PROA  
ATOM   2603    C LEU P 616      11.866   1.809  19.454  0.00  0.00      PROA  
ATOM   2604    O LEU P 616      12.017   1.149  20.462  0.00  0.00      PROA  
ATOM   2605    N ALA P 617      11.996   3.159  19.503  0.00  0.00      PROA  
ATOM   2606   HN ALA P 617      11.900   3.815  18.758  0.00  0.00      PROA  
ATOM   2607   CA ALA P 617      12.356   3.892  20.771  0.00  0.00      PROA  
ATOM   2608   HA ALA P 617      13.291   3.486  21.128  0.00  0.00      PROA  
ATOM   2609   CB ALA P 617      12.730   5.313  20.287  0.00  0.00      PROA  
ATOM   2610  HB1 ALA P 617      11.891   6.030  20.157  0.00  0.00      PROA  
ATOM   2611  HB2 ALA P 617      13.392   5.445  19.404  0.00  0.00      PROA  
ATOM   2612  HB3 ALA P 617      13.193   5.757  21.194  0.00  0.00      PROA  
ATOM   2613    C ALA P 617      11.257   3.871  21.859  0.00  0.00      PROA  
ATOM   2614    O ALA P 617      11.438   4.187  23.032  0.00  0.00      PROA  
ATOM   2615    N GLU P 618      10.027   3.467  21.579  0.00  0.00      PROA  
ATOM   2616   HN GLU P 618       9.727   3.266  20.650  0.00  0.00      PROA  
ATOM   2617   CA GLU P 618       9.045   3.161  22.657  0.00  0.00      PROA  
ATOM   2618   HA GLU P 618       8.917   3.967  23.364  0.00  0.00      PROA  
ATOM   2619   CB GLU P 618       7.589   2.996  22.113  0.00  0.00      PROA  
ATOM   2620  HB1 GLU P 618       6.839   2.773  22.902  0.00  0.00      PROA  
ATOM   2621  HB2 GLU P 618       7.679   2.170  21.375  0.00  0.00      PROA  
ATOM   2622   CG GLU P 618       7.108   4.186  21.251  0.00  0.00      PROA  
ATOM   2623  HG1 GLU P 618       6.148   3.826  20.821  0.00  0.00      PROA  
ATOM   2624  HG2 GLU P 618       7.727   4.598  20.426  0.00  0.00      PROA  
ATOM   2625   CD GLU P 618       6.831   5.448  22.128  0.00  0.00      PROA  
ATOM   2626  OE1 GLU P 618       5.721   6.053  22.037  0.00  0.00      PROA  
ATOM   2627  OE2 GLU P 618       7.789   5.857  22.885  0.00  0.00      PROA  
ATOM   2628    C GLU P 618       9.568   1.940  23.514  0.00  0.00      PROA  
ATOM   2629    O GLU P 618       9.376   1.921  24.709  0.00  0.00      PROA  
ATOM   2630    N THR P 619      10.063   0.905  22.887  0.00  0.00      PROA  
ATOM   2631   HN THR P 619       9.998   0.891  21.893  0.00  0.00      PROA  
ATOM   2632   CA THR P 619      10.479  -0.310  23.523  0.00  0.00      PROA  
ATOM   2633   HA THR P 619       9.932  -0.540  24.425  0.00  0.00      PROA  
ATOM   2634   CB THR P 619      10.317  -1.478  22.561  0.00  0.00      PROA  
ATOM   2635   HB THR P 619      10.918  -1.178  21.676  0.00  0.00      PROA  
ATOM   2636  OG1 THR P 619       8.934  -1.616  22.229  0.00  0.00      PROA  
ATOM   2637  HG1 THR P 619       8.921  -1.535  21.273  0.00  0.00      PROA  
ATOM   2638  CG2 THR P 619      10.943  -2.863  23.030  0.00  0.00      PROA  
ATOM   2639 HG21 THR P 619      12.010  -2.862  23.339  0.00  0.00      PROA  
ATOM   2640 HG22 THR P 619      10.885  -3.656  22.254  0.00  0.00      PROA  
ATOM   2641 HG23 THR P 619      10.402  -3.151  23.956  0.00  0.00      PROA  
ATOM   2642    C THR P 619      11.895  -0.308  23.945  0.00  0.00      PROA  
ATOM   2643    O THR P 619      12.263  -0.936  24.953  0.00  0.00      PROA  
ATOM   2644    N TYR P 620      12.764   0.421  23.267  0.00  0.00      PROA  
ATOM   2645   HN TYR P 620      12.472   0.787  22.387  0.00  0.00      PROA  
ATOM   2646   CA TYR P 620      14.180   0.594  23.476  0.00  0.00      PROA  
ATOM   2647   HA TYR P 620      14.461   0.047  24.364  0.00  0.00      PROA  
ATOM   2648   CB TYR P 620      14.989   0.082  22.278  0.00  0.00      PROA  
ATOM   2649  HB1 TYR P 620      16.071   0.041  22.524  0.00  0.00      PROA  
ATOM   2650  HB2 TYR P 620      14.765   0.614  21.329  0.00  0.00      PROA  
ATOM   2651   CG TYR P 620      14.648  -1.366  22.169  0.00  0.00      PROA  
ATOM   2652  CD1 TYR P 620      15.171  -2.246  23.143  0.00  0.00      PROA  
ATOM   2653  HD1 TYR P 620      15.784  -1.916  23.969  0.00  0.00      PROA  
ATOM   2654  CE1 TYR P 620      14.791  -3.619  23.084  0.00  0.00      PROA  
ATOM   2655  HE1 TYR P 620      15.218  -4.300  23.805  0.00  0.00      PROA  
ATOM   2656   CZ TYR P 620      13.992  -4.097  22.026  0.00  0.00      PROA  
ATOM   2657   OH TYR P 620      13.711  -5.424  21.887  0.00  0.00      PROA  
ATOM   2658   HH TYR P 620      12.913  -5.314  21.365  0.00  0.00      PROA  
ATOM   2659  CD2 TYR P 620      13.778  -1.824  21.165  0.00  0.00      PROA  
ATOM   2660  HD2 TYR P 620      13.226  -1.096  20.589  0.00  0.00      PROA  
ATOM   2661  CE2 TYR P 620      13.450  -3.181  21.123  0.00  0.00      PROA  
ATOM   2662  HE2 TYR P 620      12.784  -3.562  20.362  0.00  0.00      PROA  
ATOM   2663    C TYR P 620      14.581   2.014  23.699  0.00  0.00      PROA  
ATOM   2664    O TYR P 620      15.240   2.642  22.873  0.00  0.00      PROA  
ATOM   2665    N PRO P 621      14.204   2.633  24.797  0.00  0.00      PROA  
ATOM   2666   CD PRO P 621      13.649   1.934  25.970  0.00  0.00      PROA  
ATOM   2667  HD1 PRO P 621      14.217   1.027  26.271  0.00  0.00      PROA  
ATOM   2668  HD2 PRO P 621      12.593   1.659  25.762  0.00  0.00      PROA  
ATOM   2669   CA PRO P 621      14.190   4.100  24.957  0.00  0.00      PROA  
ATOM   2670   HA PRO P 621      13.712   4.543  24.097  0.00  0.00      PROA  
ATOM   2671   CB PRO P 621      13.332   4.367  26.243  0.00  0.00      PROA  
ATOM   2672  HB1 PRO P 621      12.318   4.558  25.831  0.00  0.00      PROA  
ATOM   2673  HB2 PRO P 621      13.680   5.172  26.926  0.00  0.00      PROA  
ATOM   2674   CG PRO P 621      13.427   3.044  27.039  0.00  0.00      PROA  
ATOM   2675  HG1 PRO P 621      14.411   2.975  27.549  0.00  0.00      PROA  
ATOM   2676  HG2 PRO P 621      12.529   2.866  27.668  0.00  0.00      PROA  
ATOM   2677    C PRO P 621      15.557   4.779  25.093  0.00  0.00      PROA  
ATOM   2678    O PRO P 621      16.490   4.175  25.583  0.00  0.00      PROA  
ATOM   2679    N ILE P 622      15.743   6.017  24.641  0.00  0.00      PROA  
ATOM   2680   HN ILE P 622      14.974   6.561  24.317  0.00  0.00      PROA  
ATOM   2681   CA ILE P 622      17.043   6.643  24.765  0.00  0.00      PROA  
ATOM   2682   HA ILE P 622      17.614   6.390  25.646  0.00  0.00      PROA  
ATOM   2683   CB ILE P 622      17.915   6.272  23.496  0.00  0.00      PROA  
ATOM   2684   HB ILE P 622      17.847   5.172  23.351  0.00  0.00      PROA  
ATOM   2685  CG2 ILE P 622      17.397   6.893  22.146  0.00  0.00      PROA  
ATOM   2686 HG21 ILE P 622      17.783   6.510  21.177  0.00  0.00      PROA  
ATOM   2687 HG22 ILE P 622      17.608   7.983  22.166  0.00  0.00      PROA  
ATOM   2688 HG23 ILE P 622      16.296   6.858  22.005  0.00  0.00      PROA  
ATOM   2689  CG1 ILE P 622      19.428   6.562  23.738  0.00  0.00      PROA  
ATOM   2690 HG11 ILE P 622      19.626   7.645  23.588  0.00  0.00      PROA  
ATOM   2691 HG12 ILE P 622      19.980   6.038  22.929  0.00  0.00      PROA  
ATOM   2692   CD ILE P 622      19.954   6.058  25.084  0.00  0.00      PROA  
ATOM   2693  HD1 ILE P 622      19.421   5.101  25.270  0.00  0.00      PROA  
ATOM   2694  HD2 ILE P 622      19.689   6.724  25.933  0.00  0.00      PROA  
ATOM   2695  HD3 ILE P 622      21.033   5.810  25.176  0.00  0.00      PROA  
ATOM   2696    C ILE P 622      16.934   8.199  24.846  0.00  0.00      PROA  
ATOM   2697    O ILE P 622      15.892   8.738  24.676  0.00  0.00      PROA  
ATOM   2698    N HSD P 623      17.976   8.999  25.138  0.00  0.00      PROA  
ATOM   2699   HN HSD P 623      18.837   8.564  25.389  0.00  0.00      PROA  
ATOM   2700   CA HSD P 623      17.982  10.423  25.182  0.00  0.00      PROA  
ATOM   2701   HA HSD P 623      17.162  10.752  24.561  0.00  0.00      PROA  
ATOM   2702   CB HSD P 623      17.884  11.043  26.621  0.00  0.00      PROA  
ATOM   2703  HB1 HSD P 623      17.527  12.084  26.472  0.00  0.00      PROA  
ATOM   2704  HB2 HSD P 623      18.837  11.009  27.190  0.00  0.00      PROA  
ATOM   2705  ND1 HSD P 623      17.283   9.237  28.191  0.00  0.00      PROA  
ATOM   2706  HD1 HSD P 623      18.155   8.754  28.273  0.00  0.00      PROA  
ATOM   2707   CG HSD P 623      16.964  10.384  27.486  0.00  0.00      PROA  
ATOM   2708  CE1 HSD P 623      16.168   8.876  28.929  0.00  0.00      PROA  
ATOM   2709  HE1 HSD P 623      16.111   7.949  29.500  0.00  0.00      PROA  
ATOM   2710  NE2 HSD P 623      15.163   9.779  28.776  0.00  0.00      PROA  
ATOM   2711  CD2 HSD P 623      15.688  10.682  27.847  0.00  0.00      PROA  
ATOM   2712  HD2 HSD P 623      15.187  11.590  27.535  0.00  0.00      PROA  
ATOM   2713    C HSD P 623      19.286  10.960  24.476  0.00  0.00      PROA  
ATOM   2714    O HSD P 623      20.456  10.528  24.663  0.00  0.00      PROA  
ATOM   2715    N MET P 624      19.230  11.986  23.594  0.00  0.00      PROA  
ATOM   2716   HN MET P 624      18.316  12.310  23.364  0.00  0.00      PROA  
ATOM   2717   CA MET P 624      20.345  12.537  22.878  0.00  0.00      PROA  
ATOM   2718   HA MET P 624      20.970  11.796  22.402  0.00  0.00      PROA  
ATOM   2719   CB MET P 624      19.936  13.490  21.735  0.00  0.00      PROA  
ATOM   2720  HB1 MET P 624      20.681  14.261  21.443  0.00  0.00      PROA  
ATOM   2721  HB2 MET P 624      19.095  14.189  21.933  0.00  0.00      PROA  
ATOM   2722   CG MET P 624      19.663  12.693  20.436  0.00  0.00      PROA  
ATOM   2723  HG1 MET P 624      18.996  13.120  19.658  0.00  0.00      PROA  
ATOM   2724  HG2 MET P 624      19.118  11.799  20.808  0.00  0.00      PROA  
ATOM   2725   SD MET P 624      21.285  12.054  19.822  0.00  0.00      PROA  
ATOM   2726   CE MET P 624      21.570  13.546  18.793  0.00  0.00      PROA  
ATOM   2727  HE1 MET P 624      22.442  13.335  18.139  0.00  0.00      PROA  
ATOM   2728  HE2 MET P 624      21.760  14.512  19.309  0.00  0.00      PROA  
ATOM   2729  HE3 MET P 624      20.751  13.658  18.052  0.00  0.00      PROA  
ATOM   2730    C MET P 624      21.097  13.322  23.925  0.00  0.00      PROA  
ATOM   2731    O MET P 624      20.576  14.254  24.554  0.00  0.00      PROA  
ATOM   2732    N HSD P 625      22.354  12.846  24.175  0.00  0.00      PROA  
ATOM   2733   HN HSD P 625      22.745  12.239  23.487  0.00  0.00      PROA  
ATOM   2734   CA HSD P 625      23.218  13.106  25.308  0.00  0.00      PROA  
ATOM   2735   HA HSD P 625      24.122  12.543  25.129  0.00  0.00      PROA  
ATOM   2736   CB HSD P 625      23.695  14.561  25.391  0.00  0.00      PROA  
ATOM   2737  HB1 HSD P 625      24.366  14.525  26.276  0.00  0.00      PROA  
ATOM   2738  HB2 HSD P 625      22.914  15.340  25.521  0.00  0.00      PROA  
ATOM   2739  ND1 HSD P 625      25.788  15.095  24.054  0.00  0.00      PROA  
ATOM   2740  HD1 HSD P 625      26.467  14.888  24.759  0.00  0.00      PROA  
ATOM   2741   CG HSD P 625      24.431  14.967  24.218  0.00  0.00      PROA  
ATOM   2742  CE1 HSD P 625      26.027  15.668  22.884  0.00  0.00      PROA  
ATOM   2743  HE1 HSD P 625      27.044  15.838  22.531  0.00  0.00      PROA  
ATOM   2744  NE2 HSD P 625      24.925  15.924  22.264  0.00  0.00      PROA  
ATOM   2745  CD2 HSD P 625      23.927  15.464  23.090  0.00  0.00      PROA  
ATOM   2746  HD2 HSD P 625      22.897  15.556  22.769  0.00  0.00      PROA  
ATOM   2747    C HSD P 625      22.742  12.488  26.592  0.00  0.00      PROA  
ATOM   2748    O HSD P 625      22.678  13.084  27.678  0.00  0.00      PROA  
ATOM   2749    N SER P 626      22.347  11.245  26.543  0.00  0.00      PROA  
ATOM   2750   HN SER P 626      22.353  10.805  25.648  0.00  0.00      PROA  
ATOM   2751   CA SER P 626      22.041  10.501  27.776  0.00  0.00      PROA  
ATOM   2752   HA SER P 626      21.288  11.083  28.286  0.00  0.00      PROA  
ATOM   2753   CB SER P 626      21.601   9.033  27.621  0.00  0.00      PROA  
ATOM   2754  HB1 SER P 626      21.520   8.565  28.625  0.00  0.00      PROA  
ATOM   2755  HB2 SER P 626      22.432   8.532  27.078  0.00  0.00      PROA  
ATOM   2756   OG SER P 626      20.345   8.938  26.943  0.00  0.00      PROA  
ATOM   2757  HG1 SER P 626      20.557   9.379  26.117  0.00  0.00      PROA  
ATOM   2758    C SER P 626      23.145  10.432  28.866  0.00  0.00      PROA  
ATOM   2759    O SER P 626      24.346  10.321  28.642  0.00  0.00      PROA  
ATOM   2760    N GLN P 627      22.701  10.388  30.143  0.00  0.00      PROA  
ATOM   2761   HN GLN P 627      21.714  10.463  30.266  0.00  0.00      PROA  
ATOM   2762   CA GLN P 627      23.507  10.251  31.337  0.00  0.00      PROA  
ATOM   2763   HA GLN P 627      24.565  10.253  31.117  0.00  0.00      PROA  
ATOM   2764   CB GLN P 627      23.187  11.390  32.334  0.00  0.00      PROA  
ATOM   2765  HB1 GLN P 627      23.838  11.214  33.217  0.00  0.00      PROA  
ATOM   2766  HB2 GLN P 627      22.118  11.336  32.632  0.00  0.00      PROA  
ATOM   2767   CG GLN P 627      23.319  12.751  31.722  0.00  0.00      PROA  
ATOM   2768  HG1 GLN P 627      23.058  13.564  32.434  0.00  0.00      PROA  
ATOM   2769  HG2 GLN P 627      22.649  12.808  30.837  0.00  0.00      PROA  
ATOM   2770   CD GLN P 627      24.712  12.932  31.212  0.00  0.00      PROA  
ATOM   2771  OE1 GLN P 627      25.690  12.390  31.823  0.00  0.00      PROA  
ATOM   2772  NE2 GLN P 627      24.925  13.690  30.137  0.00  0.00      PROA  
ATOM   2773 HE21 GLN P 627      25.831  13.783  29.723  0.00  0.00      PROA  
ATOM   2774 HE22 GLN P 627      24.200  14.164  29.639  0.00  0.00      PROA  
ATOM   2775    C GLN P 627      23.076   8.921  31.900  0.00  0.00      PROA  
ATOM   2776    O GLN P 627      21.967   8.736  32.359  0.00  0.00      PROA  
ATOM   2777    N LEU P 628      23.963   7.874  31.830  0.00  0.00      PROA  
ATOM   2778   HN LEU P 628      24.909   8.056  31.573  0.00  0.00      PROA  
ATOM   2779   CA LEU P 628      23.563   6.513  32.050  0.00  0.00      PROA  
ATOM   2780   HA LEU P 628      22.657   6.471  32.636  0.00  0.00      PROA  
ATOM   2781   CB LEU P 628      23.377   5.684  30.644  0.00  0.00      PROA  
ATOM   2782  HB1 LEU P 628      22.899   4.713  30.898  0.00  0.00      PROA  
ATOM   2783  HB2 LEU P 628      24.411   5.465  30.302  0.00  0.00      PROA  
ATOM   2784   CG LEU P 628      22.524   6.425  29.565  0.00  0.00      PROA  
ATOM   2785   HG LEU P 628      23.042   7.387  29.366  0.00  0.00      PROA  
ATOM   2786  CD1 LEU P 628      22.443   5.516  28.338  0.00  0.00      PROA  
ATOM   2787 HD11 LEU P 628      23.450   5.120  28.087  0.00  0.00      PROA  
ATOM   2788 HD12 LEU P 628      22.155   6.070  27.419  0.00  0.00      PROA  
ATOM   2789 HD13 LEU P 628      21.814   4.606  28.439  0.00  0.00      PROA  
ATOM   2790  CD2 LEU P 628      21.082   6.585  30.032  0.00  0.00      PROA  
ATOM   2791 HD21 LEU P 628      20.545   6.803  29.084  0.00  0.00      PROA  
ATOM   2792 HD22 LEU P 628      20.962   7.422  30.752  0.00  0.00      PROA  
ATOM   2793 HD23 LEU P 628      20.602   5.676  30.452  0.00  0.00      PROA  
ATOM   2794    C LEU P 628      24.567   5.704  32.898  0.00  0.00      PROA  
ATOM   2795    O LEU P 628      24.782   4.524  32.804  0.00  0.00      PROA  
ATOM   2796    N ASP P 629      25.281   6.425  33.802  0.00  0.00      PROA  
ATOM   2797   HN ASP P 629      25.208   7.402  33.983  0.00  0.00      PROA  
ATOM   2798   CA ASP P 629      26.437   5.971  34.601  0.00  0.00      PROA  
ATOM   2799   HA ASP P 629      27.195   5.674  33.891  0.00  0.00      PROA  
ATOM   2800   CB ASP P 629      27.046   7.183  35.392  0.00  0.00      PROA  
ATOM   2801  HB1 ASP P 629      28.032   6.960  35.852  0.00  0.00      PROA  
ATOM   2802  HB2 ASP P 629      26.323   7.457  36.190  0.00  0.00      PROA  
ATOM   2803   CG ASP P 629      27.139   8.370  34.453  0.00  0.00      PROA  
ATOM   2804  OD1 ASP P 629      27.609   8.291  33.256  0.00  0.00      PROA  
ATOM   2805  OD2 ASP P 629      26.815   9.442  34.977  0.00  0.00      PROA  
ATOM   2806    C ASP P 629      26.174   4.775  35.545  0.00  0.00      PROA  
ATOM   2807    O ASP P 629      26.845   3.751  35.625  0.00  0.00      PROA  
ATOM   2808    N HSD P 630      25.090   4.796  36.310  0.00  0.00      PROA  
ATOM   2809   HN HSD P 630      24.651   5.672  36.496  0.00  0.00      PROA  
ATOM   2810   CA HSD P 630      24.740   3.872  37.381  0.00  0.00      PROA  
ATOM   2811   HA HSD P 630      25.527   3.172  37.622  0.00  0.00      PROA  
ATOM   2812   CB HSD P 630      24.520   4.614  38.613  0.00  0.00      PROA  
ATOM   2813  HB1 HSD P 630      24.314   3.858  39.400  0.00  0.00      PROA  
ATOM   2814  HB2 HSD P 630      23.679   5.337  38.681  0.00  0.00      PROA  
ATOM   2815  ND1 HSD P 630      26.971   5.112  39.413  0.00  0.00      PROA  
ATOM   2816  HD1 HSD P 630      27.387   4.203  39.394  0.00  0.00      PROA  
ATOM   2817   CG HSD P 630      25.691   5.485  39.143  0.00  0.00      PROA  
ATOM   2818  CE1 HSD P 630      27.655   6.190  39.787  0.00  0.00      PROA  
ATOM   2819  HE1 HSD P 630      28.654   6.235  40.221  0.00  0.00      PROA  
ATOM   2820  NE2 HSD P 630      26.906   7.242  39.850  0.00  0.00      PROA  
ATOM   2821  CD2 HSD P 630      25.658   6.802  39.425  0.00  0.00      PROA  
ATOM   2822  HD2 HSD P 630      24.891   7.551  39.274  0.00  0.00      PROA  
ATOM   2823    C HSD P 630      23.423   3.142  37.044  0.00  0.00      PROA  
ATOM   2824    O HSD P 630      22.747   2.553  37.917  0.00  0.00      PROA  
ATOM   2825    N LEU P 631      23.076   3.202  35.748  0.00  0.00      PROA  
ATOM   2826   HN LEU P 631      23.712   3.558  35.068  0.00  0.00      PROA  
ATOM   2827   CA LEU P 631      21.919   2.562  35.150  0.00  0.00      PROA  
ATOM   2828   HA LEU P 631      21.063   3.105  35.522  0.00  0.00      PROA  
ATOM   2829   CB LEU P 631      21.959   2.781  33.570  0.00  0.00      PROA  
ATOM   2830  HB1 LEU P 631      22.946   2.341  33.314  0.00  0.00      PROA  
ATOM   2831  HB2 LEU P 631      21.941   3.865  33.328  0.00  0.00      PROA  
ATOM   2832   CG LEU P 631      20.789   2.308  32.729  0.00  0.00      PROA  
ATOM   2833   HG LEU P 631      20.658   1.217  32.895  0.00  0.00      PROA  
ATOM   2834  CD1 LEU P 631      19.451   2.998  33.105  0.00  0.00      PROA  
ATOM   2835 HD11 LEU P 631      19.569   4.101  33.037  0.00  0.00      PROA  
ATOM   2836 HD12 LEU P 631      19.195   2.677  34.138  0.00  0.00      PROA  
ATOM   2837 HD13 LEU P 631      18.673   2.761  32.348  0.00  0.00      PROA  
ATOM   2838  CD2 LEU P 631      21.143   2.515  31.275  0.00  0.00      PROA  
ATOM   2839 HD21 LEU P 631      21.104   3.608  31.079  0.00  0.00      PROA  
ATOM   2840 HD22 LEU P 631      20.307   2.090  30.678  0.00  0.00      PROA  
ATOM   2841 HD23 LEU P 631      22.101   1.997  31.056  0.00  0.00      PROA  
ATOM   2842    C LEU P 631      21.674   1.057  35.365  0.00  0.00      PROA  
ATOM   2843    O LEU P 631      20.514   0.598  35.616  0.00  0.00      PROA  
ATOM   2844    N SER P 632      22.775   0.249  35.487  0.00  0.00      PROA  
ATOM   2845   HN SER P 632      23.674   0.611  35.253  0.00  0.00      PROA  
ATOM   2846   CA SER P 632      22.532  -1.159  35.763  0.00  0.00      PROA  
ATOM   2847   HA SER P 632      21.710  -1.584  35.206  0.00  0.00      PROA  
ATOM   2848   CB SER P 632      23.752  -2.026  35.305  0.00  0.00      PROA  
ATOM   2849  HB1 SER P 632      24.743  -1.662  35.652  0.00  0.00      PROA  
ATOM   2850  HB2 SER P 632      23.918  -1.830  34.224  0.00  0.00      PROA  
ATOM   2851   OG SER P 632      23.489  -3.423  35.461  0.00  0.00      PROA  
ATOM   2852  HG1 SER P 632      24.336  -3.861  35.343  0.00  0.00      PROA  
ATOM   2853    C SER P 632      22.411  -1.327  37.304  0.00  0.00      PROA  
ATOM   2854    O SER P 632      21.837  -2.336  37.845  0.00  0.00      PROA  
ATOM   2855    N LEU P 633      22.816  -0.331  38.191  0.00  0.00      PROA  
ATOM   2856   HN LEU P 633      23.240   0.532  37.927  0.00  0.00      PROA  
ATOM   2857   CA LEU P 633      22.586  -0.359  39.670  0.00  0.00      PROA  
ATOM   2858   HA LEU P 633      22.782  -1.361  40.022  0.00  0.00      PROA  
ATOM   2859   CB LEU P 633      23.484   0.605  40.389  0.00  0.00      PROA  
ATOM   2860  HB1 LEU P 633      23.264   0.584  41.478  0.00  0.00      PROA  
ATOM   2861  HB2 LEU P 633      23.350   1.633  39.990  0.00  0.00      PROA  
ATOM   2862   CG LEU P 633      24.964   0.292  40.253  0.00  0.00      PROA  
ATOM   2863   HG LEU P 633      25.173   0.290  39.161  0.00  0.00      PROA  
ATOM   2864  CD1 LEU P 633      25.845   1.357  40.875  0.00  0.00      PROA  
ATOM   2865 HD11 LEU P 633      26.879   0.951  40.836  0.00  0.00      PROA  
ATOM   2866 HD12 LEU P 633      25.555   1.483  41.940  0.00  0.00      PROA  
ATOM   2867 HD13 LEU P 633      25.813   2.279  40.256  0.00  0.00      PROA  
ATOM   2868  CD2 LEU P 633      25.244  -1.080  40.989  0.00  0.00      PROA  
ATOM   2869 HD21 LEU P 633      24.562  -1.905  40.691  0.00  0.00      PROA  
ATOM   2870 HD22 LEU P 633      25.067  -0.921  42.074  0.00  0.00      PROA  
ATOM   2871 HD23 LEU P 633      26.259  -1.461  40.748  0.00  0.00      PROA  
ATOM   2872    C LEU P 633      21.160  -0.159  40.163  0.00  0.00      PROA  
ATOM   2873    O LEU P 633      20.682  -0.702  41.148  0.00  0.00      PROA  
ATOM   2874    N TYR P 634      20.420   0.658  39.398  0.00  0.00      PROA  
ATOM   2875   HN TYR P 634      20.800   1.002  38.543  0.00  0.00      PROA  
ATOM   2876   CA TYR P 634      19.070   1.165  39.729  0.00  0.00      PROA  
ATOM   2877   HA TYR P 634      19.039   1.438  40.773  0.00  0.00      PROA  
ATOM   2878   CB TYR P 634      18.656   2.379  38.934  0.00  0.00      PROA  
ATOM   2879  HB1 TYR P 634      17.687   2.816  39.259  0.00  0.00      PROA  
ATOM   2880  HB2 TYR P 634      18.536   2.095  37.867  0.00  0.00      PROA  
ATOM   2881   CG TYR P 634      19.555   3.526  39.126  0.00  0.00      PROA  
ATOM   2882  CD1 TYR P 634      19.929   4.024  40.353  0.00  0.00      PROA  
ATOM   2883  HD1 TYR P 634      19.522   3.470  41.187  0.00  0.00      PROA  
ATOM   2884  CE1 TYR P 634      20.706   5.203  40.490  0.00  0.00      PROA  
ATOM   2885  HE1 TYR P 634      21.083   5.464  41.468  0.00  0.00      PROA  
ATOM   2886   CZ TYR P 634      21.155   5.879  39.341  0.00  0.00      PROA  
ATOM   2887   OH TYR P 634      21.937   7.019  39.377  0.00  0.00      PROA  
ATOM   2888   HH TYR P 634      22.252   7.140  40.275  0.00  0.00      PROA  
ATOM   2889  CD2 TYR P 634      19.988   4.208  37.967  0.00  0.00      PROA  
ATOM   2890  HD2 TYR P 634      19.532   3.932  37.028  0.00  0.00      PROA  
ATOM   2891  CE2 TYR P 634      20.688   5.431  38.131  0.00  0.00      PROA  
ATOM   2892  HE2 TYR P 634      20.967   5.934  37.217  0.00  0.00      PROA  
ATOM   2893    C TYR P 634      18.001   0.097  39.515  0.00  0.00      PROA  
ATOM   2894    O TYR P 634      17.929  -0.533  38.499  0.00  0.00      PROA  
ATOM   2895    N TYR P 635      17.063  -0.025  40.470  0.00  0.00      PROA  
ATOM   2896   HN TYR P 635      17.063   0.557  41.279  0.00  0.00      PROA  
ATOM   2897   CA TYR P 635      15.904  -0.967  40.303  0.00  0.00      PROA  
ATOM   2898   HA TYR P 635      16.326  -1.823  39.797  0.00  0.00      PROA  
ATOM   2899   CB TYR P 635      15.179  -1.488  41.612  0.00  0.00      PROA  
ATOM   2900  HB1 TYR P 635      14.364  -2.191  41.335  0.00  0.00      PROA  
ATOM   2901  HB2 TYR P 635      14.666  -0.745  42.259  0.00  0.00      PROA  
ATOM   2902   CG TYR P 635      16.182  -2.146  42.431  0.00  0.00      PROA  
ATOM   2903  CD1 TYR P 635      16.347  -3.525  42.225  0.00  0.00      PROA  
ATOM   2904  HD1 TYR P 635      15.747  -3.987  41.455  0.00  0.00      PROA  
ATOM   2905  CE1 TYR P 635      17.446  -4.153  42.833  0.00  0.00      PROA  
ATOM   2906  HE1 TYR P 635      17.671  -5.206  42.752  0.00  0.00      PROA  
ATOM   2907   CZ TYR P 635      18.273  -3.425  43.648  0.00  0.00      PROA  
ATOM   2908   OH TYR P 635      19.434  -3.967  44.328  0.00  0.00      PROA  
ATOM   2909   HH TYR P 635      19.877  -3.274  44.823  0.00  0.00      PROA  
ATOM   2910  CD2 TYR P 635      16.961  -1.440  43.349  0.00  0.00      PROA  
ATOM   2911  HD2 TYR P 635      16.636  -0.444  43.609  0.00  0.00      PROA  
ATOM   2912  CE2 TYR P 635      17.984  -2.111  43.963  0.00  0.00      PROA  
ATOM   2913  HE2 TYR P 635      18.640  -1.653  44.689  0.00  0.00      PROA  
ATOM   2914    C TYR P 635      14.921  -0.445  39.312  0.00  0.00      PROA  
ATOM   2915    O TYR P 635      14.544   0.739  39.297  0.00  0.00      PROA  
ATOM   2916    N CYS P 636      14.534  -1.351  38.409  0.00  0.00      PROA  
ATOM   2917   HN CYS P 636      14.936  -2.259  38.332  0.00  0.00      PROA  
ATOM   2918   CA CYS P 636      13.355  -1.173  37.529  0.00  0.00      PROA  
ATOM   2919   HA CYS P 636      12.722  -0.370  37.875  0.00  0.00      PROA  
ATOM   2920   CB CYS P 636      13.776  -0.761  36.046  0.00  0.00      PROA  
ATOM   2921  HB1 CYS P 636      14.419  -1.580  35.661  0.00  0.00      PROA  
ATOM   2922  HB2 CYS P 636      14.404   0.155  36.015  0.00  0.00      PROA  
ATOM   2923   SG CYS P 636      12.315  -0.363  34.982  0.00  0.00      PROA  
ATOM   2924    C CYS P 636      12.499  -2.420  37.422  0.00  0.00      PROA  
ATOM   2925    O CYS P 636      12.951  -3.521  37.051  0.00  0.00      PROA  
ATOM   2926    N ARG P 637      11.176  -2.355  37.713  0.00  0.00      PROA  
ATOM   2927   HN ARG P 637      10.746  -1.485  37.941  0.00  0.00      PROA  
ATOM   2928   CA ARG P 637      10.395  -3.585  37.810  0.00  0.00      PROA  
ATOM   2929   HA ARG P 637      10.851  -4.301  37.143  0.00  0.00      PROA  
ATOM   2930   CB ARG P 637      10.437  -4.112  39.229  0.00  0.00      PROA  
ATOM   2931  HB1 ARG P 637      11.530  -4.275  39.346  0.00  0.00      PROA  
ATOM   2932  HB2 ARG P 637       9.828  -5.019  39.429  0.00  0.00      PROA  
ATOM   2933   CG ARG P 637       9.956  -3.176  40.419  0.00  0.00      PROA  
ATOM   2934  HG1 ARG P 637      10.672  -2.329  40.365  0.00  0.00      PROA  
ATOM   2935  HG2 ARG P 637      10.135  -3.658  41.404  0.00  0.00      PROA  
ATOM   2936   CD ARG P 637       8.549  -2.700  40.608  0.00  0.00      PROA  
ATOM   2937  HD1 ARG P 637       7.823  -3.528  40.751  0.00  0.00      PROA  
ATOM   2938  HD2 ARG P 637       8.197  -2.172  39.696  0.00  0.00      PROA  
ATOM   2939   NE ARG P 637       8.492  -1.798  41.793  0.00  0.00      PROA  
ATOM   2940   HE ARG P 637       9.318  -1.326  42.100  0.00  0.00      PROA  
ATOM   2941   CZ ARG P 637       7.404  -1.329  42.374  0.00  0.00      PROA  
ATOM   2942  NH1 ARG P 637       7.610  -0.357  43.294  0.00  0.00      PROA  
ATOM   2943 HH11 ARG P 637       6.805   0.153  43.596  0.00  0.00      PROA  
ATOM   2944 HH12 ARG P 637       8.485   0.104  43.144  0.00  0.00      PROA  
ATOM   2945  NH2 ARG P 637       6.187  -1.802  42.249  0.00  0.00      PROA  
ATOM   2946 HH21 ARG P 637       5.988  -2.742  41.974  0.00  0.00      PROA  
ATOM   2947 HH22 ARG P 637       5.429  -1.343  42.713  0.00  0.00      PROA  
ATOM   2948    C ARG P 637       8.977  -3.387  37.293  0.00  0.00      PROA  
ATOM   2949    O ARG P 637       8.451  -2.285  37.313  0.00  0.00      PROA  
ATOM   2950    N CYS P 638       8.444  -4.453  36.687  0.00  0.00      PROA  
ATOM   2951   HN CYS P 638       8.890  -5.340  36.778  0.00  0.00      PROA  
ATOM   2952   CA CYS P 638       7.201  -4.401  35.985  0.00  0.00      PROA  
ATOM   2953   HA CYS P 638       7.167  -3.408  35.562  0.00  0.00      PROA  
ATOM   2954   CB CYS P 638       7.187  -5.414  34.852  0.00  0.00      PROA  
ATOM   2955  HB1 CYS P 638       7.496  -6.399  35.262  0.00  0.00      PROA  
ATOM   2956  HB2 CYS P 638       7.987  -5.098  34.150  0.00  0.00      PROA  
ATOM   2957   SG CYS P 638       5.543  -5.379  34.017  0.00  0.00      PROA  
ATOM   2958    C CYS P 638       6.055  -4.482  37.059  0.00  0.00      PROA  
ATOM   2959    O CYS P 638       5.998  -5.439  37.769  0.00  0.00      PROA  
ATOM   2960    N ALA P 639       5.220  -3.412  37.104  0.00  0.00      PROA  
ATOM   2961   HN ALA P 639       5.417  -2.771  36.366  0.00  0.00      PROA  
ATOM   2962   CA ALA P 639       4.202  -3.230  38.065  0.00  0.00      PROA  
ATOM   2963   HA ALA P 639       4.084  -4.197  38.531  0.00  0.00      PROA  
ATOM   2964   CB ALA P 639       4.757  -2.155  39.077  0.00  0.00      PROA  
ATOM   2965  HB1 ALA P 639       5.780  -2.283  39.490  0.00  0.00      PROA  
ATOM   2966  HB2 ALA P 639       4.112  -2.106  39.981  0.00  0.00      PROA  
ATOM   2967  HB3 ALA P 639       4.654  -1.217  38.490  0.00  0.00      PROA  
ATOM   2968    C ALA P 639       2.889  -2.929  37.489  0.00  0.00      PROA  
ATOM   2969    O ALA P 639       2.849  -2.548  36.309  0.00  0.00      PROA  
ATOM   2970    N LEU P 640       1.773  -3.164  38.220  0.00  0.00      PROA  
ATOM   2971   HN LEU P 640       1.829  -3.398  39.188  0.00  0.00      PROA  
ATOM   2972   CA LEU P 640       0.500  -2.687  37.710  0.00  0.00      PROA  
ATOM   2973   HA LEU P 640       0.327  -2.914  36.668  0.00  0.00      PROA  
ATOM   2974   CB LEU P 640      -0.581  -3.554  38.424  0.00  0.00      PROA  
ATOM   2975  HB1 LEU P 640      -1.580  -3.141  38.169  0.00  0.00      PROA  
ATOM   2976  HB2 LEU P 640      -0.526  -3.466  39.530  0.00  0.00      PROA  
ATOM   2977   CG LEU P 640      -0.535  -5.044  38.078  0.00  0.00      PROA  
ATOM   2978   HG LEU P 640       0.517  -5.399  38.063  0.00  0.00      PROA  
ATOM   2979  CD1 LEU P 640      -1.117  -5.837  39.258  0.00  0.00      PROA  
ATOM   2980 HD11 LEU P 640      -2.086  -5.337  39.473  0.00  0.00      PROA  
ATOM   2981 HD12 LEU P 640      -0.456  -5.702  40.140  0.00  0.00      PROA  
ATOM   2982 HD13 LEU P 640      -1.234  -6.901  38.961  0.00  0.00      PROA  
ATOM   2983  CD2 LEU P 640      -1.282  -5.186  36.824  0.00  0.00      PROA  
ATOM   2984 HD21 LEU P 640      -1.208  -6.222  36.429  0.00  0.00      PROA  
ATOM   2985 HD22 LEU P 640      -0.853  -4.553  36.018  0.00  0.00      PROA  
ATOM   2986 HD23 LEU P 640      -2.356  -4.987  37.028  0.00  0.00      PROA  
ATOM   2987    C LEU P 640       0.254  -1.170  37.945  0.00  0.00      PROA  
ATOM   2988    O LEU P 640       0.460  -0.726  39.030  0.00  0.00      PROA  
ATOM   2989    N PRO P 641      -0.038  -0.309  37.038  0.00  0.00      PROA  
ATOM   2990   CD PRO P 641      -0.041  -0.679  35.637  0.00  0.00      PROA  
ATOM   2991  HD1 PRO P 641      -0.784  -1.487  35.468  0.00  0.00      PROA  
ATOM   2992  HD2 PRO P 641       0.972  -0.996  35.308  0.00  0.00      PROA  
ATOM   2993   CA PRO P 641      -0.435   1.072  37.215  0.00  0.00      PROA  
ATOM   2994   HA PRO P 641       0.487   1.606  37.395  0.00  0.00      PROA  
ATOM   2995   CB PRO P 641      -1.062   1.525  35.841  0.00  0.00      PROA  
ATOM   2996  HB1 PRO P 641      -0.928   2.593  35.568  0.00  0.00      PROA  
ATOM   2997  HB2 PRO P 641      -2.154   1.327  35.890  0.00  0.00      PROA  
ATOM   2998   CG PRO P 641      -0.397   0.575  34.812  0.00  0.00      PROA  
ATOM   2999  HG1 PRO P 641      -1.098   0.385  33.971  0.00  0.00      PROA  
ATOM   3000  HG2 PRO P 641       0.534   1.017  34.395  0.00  0.00      PROA  
ATOM   3001    C PRO P 641      -1.318   1.318  38.423  0.00  0.00      PROA  
ATOM   3002    O PRO P 641      -2.244   0.549  38.715  0.00  0.00      PROA  
ATOM   3003    N GLU P 642      -1.043   2.436  39.147  0.00  0.00      PROA  
ATOM   3004   HN GLU P 642      -0.269   2.949  38.786  0.00  0.00      PROA  
ATOM   3005   CA GLU P 642      -1.553   2.891  40.411  0.00  0.00      PROA  
ATOM   3006   HA GLU P 642      -1.846   2.034  41.000  0.00  0.00      PROA  
ATOM   3007   CB GLU P 642      -0.474   3.702  41.158  0.00  0.00      PROA  
ATOM   3008  HB1 GLU P 642      -0.773   4.412  41.958  0.00  0.00      PROA  
ATOM   3009  HB2 GLU P 642      -0.120   4.446  40.413  0.00  0.00      PROA  
ATOM   3010   CG GLU P 642       0.741   2.924  41.551  0.00  0.00      PROA  
ATOM   3011  HG1 GLU P 642       1.089   2.260  40.730  0.00  0.00      PROA  
ATOM   3012  HG2 GLU P 642       0.488   2.220  42.372  0.00  0.00      PROA  
ATOM   3013   CD GLU P 642       1.883   3.739  42.090  0.00  0.00      PROA  
ATOM   3014  OE1 GLU P 642       2.527   3.263  43.049  0.00  0.00      PROA  
ATOM   3015  OE2 GLU P 642       2.066   4.875  41.555  0.00  0.00      PROA  
ATOM   3016    C GLU P 642      -2.857   3.634  40.414  0.00  0.00      PROA  
ATOM   3017    O GLU P 642      -3.385   3.957  41.488  0.00  0.00      PROA  
ATOM   3018    N ASN P 643      -3.414   4.030  39.319  0.00  0.00      PROA  
ATOM   3019   HN ASN P 643      -3.066   3.713  38.440  0.00  0.00      PROA  
ATOM   3020   CA ASN P 643      -4.702   4.685  39.182  0.00  0.00      PROA  
ATOM   3021   HA ASN P 643      -4.786   5.430  39.959  0.00  0.00      PROA  
ATOM   3022   CB ASN P 643      -4.879   5.278  37.750  0.00  0.00      PROA  
ATOM   3023  HB1 ASN P 643      -4.793   4.460  37.003  0.00  0.00      PROA  
ATOM   3024  HB2 ASN P 643      -4.045   5.952  37.460  0.00  0.00      PROA  
ATOM   3025   CG ASN P 643      -6.196   5.961  37.449  0.00  0.00      PROA  
ATOM   3026  OD1 ASN P 643      -6.784   5.449  36.518  0.00  0.00      PROA  
ATOM   3027  ND2 ASN P 643      -6.572   6.987  38.153  0.00  0.00      PROA  
ATOM   3028 HD21 ASN P 643      -7.371   7.485  37.816  0.00  0.00      PROA  
ATOM   3029 HD22 ASN P 643      -5.863   7.480  38.656  0.00  0.00      PROA  
ATOM   3030    C ASN P 643      -5.841   3.774  39.481  0.00  0.00      PROA  
ATOM   3031    O ASN P 643      -5.872   2.766  38.743  0.00  0.00      PROA  
ATOM   3032    N PRO P 644      -6.796   3.909  40.476  0.00  0.00      PROA  
ATOM   3033   CD PRO P 644      -6.769   4.985  41.393  0.00  0.00      PROA  
ATOM   3034  HD1 PRO P 644      -6.818   5.983  40.908  0.00  0.00      PROA  
ATOM   3035  HD2 PRO P 644      -5.797   4.898  41.923  0.00  0.00      PROA  
ATOM   3036   CA PRO P 644      -8.186   3.297  40.370  0.00  0.00      PROA  
ATOM   3037   HA PRO P 644      -7.970   2.276  40.647  0.00  0.00      PROA  
ATOM   3038   CB PRO P 644      -9.024   4.151  41.288  0.00  0.00      PROA  
ATOM   3039  HB1 PRO P 644      -9.876   3.717  41.853  0.00  0.00      PROA  
ATOM   3040  HB2 PRO P 644      -9.357   5.066  40.753  0.00  0.00      PROA  
ATOM   3041   CG PRO P 644      -7.980   4.642  42.266  0.00  0.00      PROA  
ATOM   3042  HG1 PRO P 644      -8.399   5.511  42.817  0.00  0.00      PROA  
ATOM   3043  HG2 PRO P 644      -7.702   3.768  42.893  0.00  0.00      PROA  
ATOM   3044    C PRO P 644      -8.847   3.185  38.977  0.00  0.00      PROA  
ATOM   3045    O PRO P 644      -8.999   4.195  38.288  0.00  0.00      PROA  
ATOM   3046    N ASN P 645      -9.361   1.979  38.725  0.00  0.00      PROA  
ATOM   3047   HN ASN P 645      -9.271   1.292  39.442  0.00  0.00      PROA  
ATOM   3048   CA ASN P 645     -10.205   1.483  37.611  0.00  0.00      PROA  
ATOM   3049   HA ASN P 645     -10.386   0.435  37.799  0.00  0.00      PROA  
ATOM   3050   CB ASN P 645     -11.478   2.440  37.437  0.00  0.00      PROA  
ATOM   3051  HB1 ASN P 645     -11.209   3.466  37.108  0.00  0.00      PROA  
ATOM   3052  HB2 ASN P 645     -11.872   2.606  38.462  0.00  0.00      PROA  
ATOM   3053   CG ASN P 645     -12.588   1.813  36.645  0.00  0.00      PROA  
ATOM   3054  OD1 ASN P 645     -12.657   0.618  36.455  0.00  0.00      PROA  
ATOM   3055  ND2 ASN P 645     -13.455   2.615  36.086  0.00  0.00      PROA  
ATOM   3056 HD21 ASN P 645     -14.022   2.243  35.351  0.00  0.00      PROA  
ATOM   3057 HD22 ASN P 645     -13.126   3.551  35.963  0.00  0.00      PROA  
ATOM   3058    C ASN P 645      -9.422   1.514  36.295  0.00  0.00      PROA  
ATOM   3059    O ASN P 645     -10.068   1.481  35.247  0.00  0.00      PROA  
ATOM   3060    N ASN P 646      -8.082   1.497  36.355  0.00  0.00      PROA  
ATOM   3061   HN ASN P 646      -7.802   1.665  37.297  0.00  0.00      PROA  
ATOM   3062   CA ASN P 646      -7.250   1.359  35.136  0.00  0.00      PROA  
ATOM   3063   HA ASN P 646      -7.553   2.066  34.378  0.00  0.00      PROA  
ATOM   3064   CB ASN P 646      -5.802   1.704  35.426  0.00  0.00      PROA  
ATOM   3065  HB1 ASN P 646      -5.848   2.653  36.002  0.00  0.00      PROA  
ATOM   3066  HB2 ASN P 646      -5.361   1.987  34.447  0.00  0.00      PROA  
ATOM   3067   CG ASN P 646      -4.935   0.665  36.142  0.00  0.00      PROA  
ATOM   3068  OD1 ASN P 646      -4.253  -0.086  35.442  0.00  0.00      PROA  
ATOM   3069  ND2 ASN P 646      -4.923   0.612  37.507  0.00  0.00      PROA  
ATOM   3070 HD21 ASN P 646      -4.239   0.031  37.948  0.00  0.00      PROA  
ATOM   3071 HD22 ASN P 646      -5.358   1.317  38.068  0.00  0.00      PROA  
ATOM   3072    C ASN P 646      -7.351   0.010  34.425  0.00  0.00      PROA  
ATOM   3073    O ASN P 646      -7.668  -0.967  35.063  0.00  0.00      PROA  
ATOM   3074    N HSD P 647      -7.374  -0.034  32.997  0.00  0.00      PROA  
ATOM   3075   HN HSD P 647      -7.019   0.714  32.442  0.00  0.00      PROA  
ATOM   3076   CA HSD P 647      -7.730  -1.231  32.223  0.00  0.00      PROA  
ATOM   3077   HA HSD P 647      -8.715  -1.526  32.555  0.00  0.00      PROA  
ATOM   3078   CB HSD P 647      -7.730  -0.965  30.678  0.00  0.00      PROA  
ATOM   3079  HB1 HSD P 647      -7.690  -1.942  30.152  0.00  0.00      PROA  
ATOM   3080  HB2 HSD P 647      -6.816  -0.441  30.323  0.00  0.00      PROA  
ATOM   3081  ND1 HSD P 647      -9.452  -0.290  29.030  0.00  0.00      PROA  
ATOM   3082  HD1 HSD P 647      -9.026  -0.926  28.386  0.00  0.00      PROA  
ATOM   3083   CG HSD P 647      -8.983  -0.249  30.303  0.00  0.00      PROA  
ATOM   3084  CE1 HSD P 647     -10.650   0.359  29.025  0.00  0.00      PROA  
ATOM   3085  HE1 HSD P 647     -11.137   0.503  28.060  0.00  0.00      PROA  
ATOM   3086  NE2 HSD P 647     -11.066   0.692  30.255  0.00  0.00      PROA  
ATOM   3087  CD2 HSD P 647      -9.995   0.329  31.050  0.00  0.00      PROA  
ATOM   3088  HD2 HSD P 647     -10.100   0.416  32.124  0.00  0.00      PROA  
ATOM   3089    C HSD P 647      -6.875  -2.454  32.494  0.00  0.00      PROA  
ATOM   3090    O HSD P 647      -7.337  -3.571  32.747  0.00  0.00      PROA  
ATOM   3091    N THR P 648      -5.542  -2.278  32.526  0.00  0.00      PROA  
ATOM   3092   HN THR P 648      -5.063  -1.429  32.319  0.00  0.00      PROA  
ATOM   3093   CA THR P 648      -4.492  -3.315  32.785  0.00  0.00      PROA  
ATOM   3094   HA THR P 648      -4.594  -4.091  32.040  0.00  0.00      PROA  
ATOM   3095   CB THR P 648      -3.157  -2.725  32.672  0.00  0.00      PROA  
ATOM   3096   HB THR P 648      -2.375  -3.162  33.328  0.00  0.00      PROA  
ATOM   3097  OG1 THR P 648      -3.207  -1.318  33.077  0.00  0.00      PROA  
ATOM   3098  HG1 THR P 648      -3.291  -1.226  34.029  0.00  0.00      PROA  
ATOM   3099  CG2 THR P 648      -2.678  -2.693  31.190  0.00  0.00      PROA  
ATOM   3100 HG21 THR P 648      -1.639  -2.302  31.140  0.00  0.00      PROA  
ATOM   3101 HG22 THR P 648      -3.470  -2.142  30.639  0.00  0.00      PROA  
ATOM   3102 HG23 THR P 648      -2.583  -3.729  30.799  0.00  0.00      PROA  
ATOM   3103    C THR P 648      -4.693  -4.084  34.070  0.00  0.00      PROA  
ATOM   3104    O THR P 648      -4.605  -5.308  34.119  0.00  0.00      PROA  
ATOM   3105    N LEU P 649      -5.121  -3.269  35.086  0.00  0.00      PROA  
ATOM   3106   HN LEU P 649      -5.159  -2.284  34.933  0.00  0.00      PROA  
ATOM   3107   CA LEU P 649      -5.536  -3.740  36.405  0.00  0.00      PROA  
ATOM   3108   HA LEU P 649      -4.729  -4.382  36.726  0.00  0.00      PROA  
ATOM   3109   CB LEU P 649      -5.759  -2.496  37.373  0.00  0.00      PROA  
ATOM   3110  HB1 LEU P 649      -6.452  -1.801  36.852  0.00  0.00      PROA  
ATOM   3111  HB2 LEU P 649      -4.748  -2.039  37.421  0.00  0.00      PROA  
ATOM   3112   CG LEU P 649      -6.170  -2.905  38.829  0.00  0.00      PROA  
ATOM   3113   HG LEU P 649      -6.982  -3.660  38.749  0.00  0.00      PROA  
ATOM   3114  CD1 LEU P 649      -5.111  -3.659  39.638  0.00  0.00      PROA  
ATOM   3115 HD11 LEU P 649      -4.766  -4.537  39.052  0.00  0.00      PROA  
ATOM   3116 HD12 LEU P 649      -5.432  -3.988  40.649  0.00  0.00      PROA  
ATOM   3117 HD13 LEU P 649      -4.185  -3.060  39.773  0.00  0.00      PROA  
ATOM   3118  CD2 LEU P 649      -6.735  -1.736  39.596  0.00  0.00      PROA  
ATOM   3119 HD21 LEU P 649      -7.631  -1.219  39.190  0.00  0.00      PROA  
ATOM   3120 HD22 LEU P 649      -5.967  -0.965  39.820  0.00  0.00      PROA  
ATOM   3121 HD23 LEU P 649      -7.073  -2.143  40.573  0.00  0.00      PROA  
ATOM   3122    C LEU P 649      -6.721  -4.772  36.421  0.00  0.00      PROA  
ATOM   3123    O LEU P 649      -6.577  -5.845  37.065  0.00  0.00      PROA  
ATOM   3124    N GLN P 650      -7.798  -4.475  35.665  0.00  0.00      PROA  
ATOM   3125   HN GLN P 650      -7.670  -3.576  35.253  0.00  0.00      PROA  
ATOM   3126   CA GLN P 650      -8.940  -5.271  35.361  0.00  0.00      PROA  
ATOM   3127   HA GLN P 650      -9.377  -5.624  36.284  0.00  0.00      PROA  
ATOM   3128   CB GLN P 650      -9.969  -4.480  34.521  0.00  0.00      PROA  
ATOM   3129  HB1 GLN P 650     -10.916  -5.060  34.536  0.00  0.00      PROA  
ATOM   3130  HB2 GLN P 650      -9.461  -4.370  33.539  0.00  0.00      PROA  
ATOM   3131   CG GLN P 650     -10.329  -3.030  35.040  0.00  0.00      PROA  
ATOM   3132  HG1 GLN P 650     -11.303  -2.719  34.606  0.00  0.00      PROA  
ATOM   3133  HG2 GLN P 650      -9.456  -2.422  34.718  0.00  0.00      PROA  
ATOM   3134   CD GLN P 650     -10.524  -2.970  36.559  0.00  0.00      PROA  
ATOM   3135  OE1 GLN P 650     -11.226  -3.825  37.130  0.00  0.00      PROA  
ATOM   3136  NE2 GLN P 650      -9.847  -1.964  37.196  0.00  0.00      PROA  
ATOM   3137 HE21 GLN P 650      -9.370  -1.385  36.536  0.00  0.00      PROA  
ATOM   3138 HE22 GLN P 650      -9.835  -1.767  38.177  0.00  0.00      PROA  
ATOM   3139    C GLN P 650      -8.522  -6.529  34.645  0.00  0.00      PROA  
ATOM   3140    O GLN P 650      -8.916  -7.609  34.970  0.00  0.00      PROA  
ATOM   3141    N TYR P 651      -7.670  -6.398  33.612  0.00  0.00      PROA  
ATOM   3142   HN TYR P 651      -7.457  -5.477  33.295  0.00  0.00      PROA  
ATOM   3143   CA TYR P 651      -7.251  -7.459  32.757  0.00  0.00      PROA  
ATOM   3144   HA TYR P 651      -8.169  -7.965  32.496  0.00  0.00      PROA  
ATOM   3145   CB TYR P 651      -6.340  -7.012  31.616  0.00  0.00      PROA  
ATOM   3146  HB1 TYR P 651      -6.032  -7.802  30.897  0.00  0.00      PROA  
ATOM   3147  HB2 TYR P 651      -5.401  -6.541  31.978  0.00  0.00      PROA  
ATOM   3148   CG TYR P 651      -7.039  -6.049  30.706  0.00  0.00      PROA  
ATOM   3149  CD1 TYR P 651      -6.206  -5.235  29.834  0.00  0.00      PROA  
ATOM   3150  HD1 TYR P 651      -5.159  -5.495  29.803  0.00  0.00      PROA  
ATOM   3151  CE1 TYR P 651      -6.867  -4.395  28.921  0.00  0.00      PROA  
ATOM   3152  HE1 TYR P 651      -6.249  -3.788  28.274  0.00  0.00      PROA  
ATOM   3153   CZ TYR P 651      -8.234  -4.301  28.953  0.00  0.00      PROA  
ATOM   3154   OH TYR P 651      -8.887  -3.483  28.058  0.00  0.00      PROA  
ATOM   3155   HH TYR P 651      -8.261  -3.224  27.377  0.00  0.00      PROA  
ATOM   3156  CD2 TYR P 651      -8.480  -5.965  30.645  0.00  0.00      PROA  
ATOM   3157  HD2 TYR P 651      -9.090  -6.523  31.341  0.00  0.00      PROA  
ATOM   3158  CE2 TYR P 651      -9.093  -5.046  29.769  0.00  0.00      PROA  
ATOM   3159  HE2 TYR P 651     -10.161  -4.931  29.885  0.00  0.00      PROA  
ATOM   3160    C TYR P 651      -6.504  -8.518  33.482  0.00  0.00      PROA  
ATOM   3161    O TYR P 651      -6.658  -9.725  33.240  0.00  0.00      PROA  
ATOM   3162    N TRP P 652      -5.632  -8.019  34.317  0.00  0.00      PROA  
ATOM   3163   HN TRP P 652      -5.495  -7.035  34.228  0.00  0.00      PROA  
ATOM   3164   CA TRP P 652      -4.878  -8.674  35.338  0.00  0.00      PROA  
ATOM   3165   HA TRP P 652      -4.365  -9.419  34.748  0.00  0.00      PROA  
ATOM   3166   CB TRP P 652      -3.955  -7.720  36.064  0.00  0.00      PROA  
ATOM   3167  HB1 TRP P 652      -4.469  -6.843  36.512  0.00  0.00      PROA  
ATOM   3168  HB2 TRP P 652      -3.328  -7.274  35.262  0.00  0.00      PROA  
ATOM   3169   CG TRP P 652      -3.159  -8.359  37.148  0.00  0.00      PROA  
ATOM   3170  CD1 TRP P 652      -1.947  -8.936  36.970  0.00  0.00      PROA  
ATOM   3171  HD1 TRP P 652      -1.496  -9.014  35.992  0.00  0.00      PROA  
ATOM   3172  NE1 TRP P 652      -1.541  -9.523  38.176  0.00  0.00      PROA  
ATOM   3173  HE1 TRP P 652      -0.762 -10.086  38.344  0.00  0.00      PROA  
ATOM   3174  CE2 TRP P 652      -2.499  -9.227  39.049  0.00  0.00      PROA  
ATOM   3175  CD2 TRP P 652      -3.519  -8.494  38.518  0.00  0.00      PROA  
ATOM   3176  CE3 TRP P 652      -4.668  -8.191  39.195  0.00  0.00      PROA  
ATOM   3177  HE3 TRP P 652      -5.331  -7.611  38.570  0.00  0.00      PROA  
ATOM   3178  CZ3 TRP P 652      -4.758  -8.480  40.536  0.00  0.00      PROA  
ATOM   3179  HZ3 TRP P 652      -5.663  -8.245  41.077  0.00  0.00      PROA  
ATOM   3180  CZ2 TRP P 652      -2.657  -9.644  40.389  0.00  0.00      PROA  
ATOM   3181  HZ2 TRP P 652      -1.928 -10.355  40.747  0.00  0.00      PROA  
ATOM   3182  CH2 TRP P 652      -3.817  -9.267  41.173  0.00  0.00      PROA  
ATOM   3183  HH2 TRP P 652      -3.785  -9.525  42.221  0.00  0.00      PROA  
ATOM   3184    C TRP P 652      -5.763  -9.555  36.278  0.00  0.00      PROA  
ATOM   3185    O TRP P 652      -5.482 -10.738  36.554  0.00  0.00      PROA  
ATOM   3186    N LYS P 653      -6.766  -8.889  36.918  0.00  0.00      PROA  
ATOM   3187   HN LYS P 653      -6.922  -7.914  36.779  0.00  0.00      PROA  
ATOM   3188   CA LYS P 653      -7.777  -9.589  37.595  0.00  0.00      PROA  
ATOM   3189   HA LYS P 653      -7.285 -10.252  38.291  0.00  0.00      PROA  
ATOM   3190   CB LYS P 653      -8.748  -8.599  38.413  0.00  0.00      PROA  
ATOM   3191  HB1 LYS P 653      -9.516  -9.259  38.869  0.00  0.00      PROA  
ATOM   3192  HB2 LYS P 653      -9.406  -7.868  37.897  0.00  0.00      PROA  
ATOM   3193   CG LYS P 653      -8.094  -7.843  39.526  0.00  0.00      PROA  
ATOM   3194  HG1 LYS P 653      -7.394  -7.088  39.108  0.00  0.00      PROA  
ATOM   3195  HG2 LYS P 653      -7.483  -8.631  40.016  0.00  0.00      PROA  
ATOM   3196   CD LYS P 653      -9.170  -7.137  40.380  0.00  0.00      PROA  
ATOM   3197  HD1 LYS P 653      -9.802  -7.988  40.712  0.00  0.00      PROA  
ATOM   3198  HD2 LYS P 653      -9.701  -6.557  39.595  0.00  0.00      PROA  
ATOM   3199   CE LYS P 653      -8.615  -6.213  41.436  0.00  0.00      PROA  
ATOM   3200  HE1 LYS P 653      -7.755  -5.576  41.138  0.00  0.00      PROA  
ATOM   3201  HE2 LYS P 653      -8.110  -6.819  42.218  0.00  0.00      PROA  
ATOM   3202   NZ LYS P 653      -9.781  -5.505  41.956  0.00  0.00      PROA  
ATOM   3203  HZ1 LYS P 653     -10.417  -6.248  42.309  0.00  0.00      PROA  
ATOM   3204  HZ2 LYS P 653     -10.344  -4.939  41.289  0.00  0.00      PROA  
ATOM   3205  HZ3 LYS P 653      -9.566  -4.919  42.788  0.00  0.00      PROA  
ATOM   3206    C LYS P 653      -8.608 -10.663  36.792  0.00  0.00      PROA  
ATOM   3207    O LYS P 653      -8.763 -11.838  37.180  0.00  0.00      PROA  
ATOM   3208    N GLU P 654      -9.037 -10.287  35.588  0.00  0.00      PROA  
ATOM   3209   HN GLU P 654      -8.818  -9.362  35.287  0.00  0.00      PROA  
ATOM   3210   CA GLU P 654      -9.919 -11.102  34.676  0.00  0.00      PROA  
ATOM   3211   HA GLU P 654     -10.770 -11.396  35.273  0.00  0.00      PROA  
ATOM   3212   CB GLU P 654     -10.471 -10.210  33.456  0.00  0.00      PROA  
ATOM   3213  HB1 GLU P 654     -10.797 -10.879  32.631  0.00  0.00      PROA  
ATOM   3214  HB2 GLU P 654      -9.544  -9.705  33.113  0.00  0.00      PROA  
ATOM   3215   CG GLU P 654     -11.612  -9.152  33.768  0.00  0.00      PROA  
ATOM   3216  HG1 GLU P 654     -11.382  -8.390  32.994  0.00  0.00      PROA  
ATOM   3217  HG2 GLU P 654     -11.423  -8.773  34.795  0.00  0.00      PROA  
ATOM   3218   CD GLU P 654     -12.935  -9.710  33.555  0.00  0.00      PROA  
ATOM   3219  OE1 GLU P 654     -13.450  -9.638  32.426  0.00  0.00      PROA  
ATOM   3220  OE2 GLU P 654     -13.475 -10.229  34.559  0.00  0.00      PROA  
ATOM   3221    C GLU P 654      -9.254 -12.381  34.171  0.00  0.00      PROA  
ATOM   3222    O GLU P 654      -9.912 -13.382  34.028  0.00  0.00      PROA  
ATOM   3223    N HSD P 655      -7.952 -12.367  33.855  0.00  0.00      PROA  
ATOM   3224   HN HSD P 655      -7.319 -11.609  33.990  0.00  0.00      PROA  
ATOM   3225   CA HSD P 655      -7.317 -13.547  33.367  0.00  0.00      PROA  
ATOM   3226   HA HSD P 655      -8.073 -14.143  32.878  0.00  0.00      PROA  
ATOM   3227   CB HSD P 655      -6.185 -13.226  32.351  0.00  0.00      PROA  
ATOM   3228  HB1 HSD P 655      -5.775 -14.170  31.935  0.00  0.00      PROA  
ATOM   3229  HB2 HSD P 655      -5.348 -12.642  32.790  0.00  0.00      PROA  
ATOM   3230  ND1 HSD P 655      -6.236 -11.201  30.735  0.00  0.00      PROA  
ATOM   3231  HD1 HSD P 655      -5.520 -10.599  31.089  0.00  0.00      PROA  
ATOM   3232   CG HSD P 655      -6.772 -12.366  31.239  0.00  0.00      PROA  
ATOM   3233  CE1 HSD P 655      -6.933 -10.849  29.738  0.00  0.00      PROA  
ATOM   3234  HE1 HSD P 655      -6.671  -9.941  29.195  0.00  0.00      PROA  
ATOM   3235  NE2 HSD P 655      -7.955 -11.632  29.526  0.00  0.00      PROA  
ATOM   3236  CD2 HSD P 655      -7.870 -12.602  30.481  0.00  0.00      PROA  
ATOM   3237  HD2 HSD P 655      -8.648 -13.349  30.578  0.00  0.00      PROA  
ATOM   3238    C HSD P 655      -6.716 -14.363  34.521  0.00  0.00      PROA  
ATOM   3239    O HSD P 655      -5.968 -15.276  34.270  0.00  0.00      PROA  
ATOM   3240    N SER P 656      -7.075 -14.123  35.860  0.00  0.00      PROA  
ATOM   3241   HN SER P 656      -7.596 -13.300  36.073  0.00  0.00      PROA  
ATOM   3242   CA SER P 656      -6.582 -14.779  37.087  0.00  0.00      PROA  
ATOM   3243   HA SER P 656      -6.902 -14.078  37.844  0.00  0.00      PROA  
ATOM   3244   CB SER P 656      -7.198 -16.212  37.476  0.00  0.00      PROA  
ATOM   3245  HB1 SER P 656      -6.956 -16.449  38.534  0.00  0.00      PROA  
ATOM   3246  HB2 SER P 656      -6.729 -17.016  36.869  0.00  0.00      PROA  
ATOM   3247   OG SER P 656      -8.629 -16.019  37.328  0.00  0.00      PROA  
ATOM   3248  HG1 SER P 656      -8.850 -16.170  36.406  0.00  0.00      PROA  
ATOM   3249    C SER P 656      -5.036 -14.867  37.102  0.00  0.00      PROA  
ATOM   3250    O SER P 656      -4.460 -15.999  37.192  0.00  0.00      PROA  
ATOM   3251    N ILE P 657      -4.336 -13.702  37.125  0.00  0.00      PROA  
ATOM   3252   HN ILE P 657      -4.803 -12.825  37.045  0.00  0.00      PROA  
ATOM   3253   CA ILE P 657      -2.872 -13.689  37.009  0.00  0.00      PROA  
ATOM   3254   HA ILE P 657      -2.627 -14.641  36.561  0.00  0.00      PROA  
ATOM   3255   CB ILE P 657      -2.385 -12.449  36.268  0.00  0.00      PROA  
ATOM   3256   HB ILE P 657      -2.878 -11.611  36.805  0.00  0.00      PROA  
ATOM   3257  CG2 ILE P 657      -0.863 -12.202  36.224  0.00  0.00      PROA  
ATOM   3258 HG21 ILE P 657      -0.345 -13.172  36.066  0.00  0.00      PROA  
ATOM   3259 HG22 ILE P 657      -0.381 -11.692  37.086  0.00  0.00      PROA  
ATOM   3260 HG23 ILE P 657      -0.579 -11.604  35.332  0.00  0.00      PROA  
ATOM   3261  CG1 ILE P 657      -2.991 -12.518  34.843  0.00  0.00      PROA  
ATOM   3262 HG11 ILE P 657      -2.660 -11.599  34.314  0.00  0.00      PROA  
ATOM   3263 HG12 ILE P 657      -4.094 -12.536  34.975  0.00  0.00      PROA  
ATOM   3264   CD ILE P 657      -2.568 -13.722  34.055  0.00  0.00      PROA  
ATOM   3265  HD1 ILE P 657      -2.763 -14.699  34.546  0.00  0.00      PROA  
ATOM   3266  HD2 ILE P 657      -1.475 -13.678  33.856  0.00  0.00      PROA  
ATOM   3267  HD3 ILE P 657      -3.047 -13.670  33.054  0.00  0.00      PROA  
ATOM   3268    C ILE P 657      -2.212 -13.591  38.407  0.00  0.00      PROA  
ATOM   3269    O ILE P 657      -2.606 -12.777  39.254  0.00  0.00      PROA  
ATOM   3270    N PRO P 658      -1.198 -14.432  38.691  0.00  0.00      PROA  
ATOM   3271   CD PRO P 658      -0.818 -15.706  37.949  0.00  0.00      PROA  
ATOM   3272  HD1 PRO P 658      -0.544 -15.519  36.888  0.00  0.00      PROA  
ATOM   3273  HD2 PRO P 658      -1.651 -16.440  37.972  0.00  0.00      PROA  
ATOM   3274   CA PRO P 658      -0.258 -14.322  39.827  0.00  0.00      PROA  
ATOM   3275   HA PRO P 658      -0.755 -14.834  40.637  0.00  0.00      PROA  
ATOM   3276   CB PRO P 658       0.998 -15.083  39.358  0.00  0.00      PROA  
ATOM   3277  HB1 PRO P 658       1.584 -15.525  40.192  0.00  0.00      PROA  
ATOM   3278  HB2 PRO P 658       1.660 -14.454  38.725  0.00  0.00      PROA  
ATOM   3279   CG PRO P 658       0.477 -16.277  38.597  0.00  0.00      PROA  
ATOM   3280  HG1 PRO P 658       1.139 -16.613  37.770  0.00  0.00      PROA  
ATOM   3281  HG2 PRO P 658       0.199 -17.145  39.233  0.00  0.00      PROA  
ATOM   3282    C PRO P 658       0.238 -12.925  40.362  0.00  0.00      PROA  
ATOM   3283    O PRO P 658       0.490 -12.064  39.490  0.00  0.00      PROA  
ATOM   3284    N THR P 659       0.395 -12.770  41.735  0.00  0.00      PROA  
ATOM   3285   HN THR P 659       0.263 -13.536  42.360  0.00  0.00      PROA  
ATOM   3286   CA THR P 659       0.643 -11.472  42.429  0.00  0.00      PROA  
ATOM   3287   HA THR P 659      -0.272 -10.910  42.307  0.00  0.00      PROA  
ATOM   3288   CB THR P 659       0.754 -11.647  43.966  0.00  0.00      PROA  
ATOM   3289   HB THR P 659      -0.230 -12.005  44.337  0.00  0.00      PROA  
ATOM   3290  OG1 THR P 659       1.014 -10.386  44.582  0.00  0.00      PROA  
ATOM   3291  HG1 THR P 659       0.181  -9.928  44.717  0.00  0.00      PROA  
ATOM   3292  CG2 THR P 659       2.012 -12.573  44.328  0.00  0.00      PROA  
ATOM   3293 HG21 THR P 659       2.087 -12.777  45.417  0.00  0.00      PROA  
ATOM   3294 HG22 THR P 659       2.997 -12.231  43.944  0.00  0.00      PROA  
ATOM   3295 HG23 THR P 659       1.692 -13.592  44.021  0.00  0.00      PROA  
ATOM   3296    C THR P 659       1.754 -10.694  41.820  0.00  0.00      PROA  
ATOM   3297    O THR P 659       2.775 -11.236  41.492  0.00  0.00      PROA  
ATOM   3298    N ALA P 660       1.651  -9.326  41.729  0.00  0.00      PROA  
ATOM   3299   HN ALA P 660       0.801  -8.841  41.919  0.00  0.00      PROA  
ATOM   3300   CA ALA P 660       2.659  -8.394  41.329  0.00  0.00      PROA  
ATOM   3301   HA ALA P 660       3.374  -8.867  40.673  0.00  0.00      PROA  
ATOM   3302   CB ALA P 660       2.039  -7.289  40.377  0.00  0.00      PROA  
ATOM   3303  HB1 ALA P 660       2.796  -6.810  39.720  0.00  0.00      PROA  
ATOM   3304  HB2 ALA P 660       1.486  -6.529  40.969  0.00  0.00      PROA  
ATOM   3305  HB3 ALA P 660       1.348  -7.761  39.646  0.00  0.00      PROA  
ATOM   3306    C ALA P 660       3.337  -7.721  42.507  0.00  0.00      PROA  
ATOM   3307    O ALA P 660       4.236  -6.886  42.348  0.00  0.00      PROA  
ATOM   3308    N ASP P 661       3.091  -8.078  43.779  0.00  0.00      PROA  
ATOM   3309   HN ASP P 661       2.391  -8.748  44.016  0.00  0.00      PROA  
ATOM   3310   CA ASP P 661       3.684  -7.549  44.986  0.00  0.00      PROA  
ATOM   3311   HA ASP P 661       3.896  -6.497  44.864  0.00  0.00      PROA  
ATOM   3312   CB ASP P 661       2.734  -7.914  46.093  0.00  0.00      PROA  
ATOM   3313  HB1 ASP P 661       3.079  -7.550  47.084  0.00  0.00      PROA  
ATOM   3314  HB2 ASP P 661       2.525  -9.003  46.164  0.00  0.00      PROA  
ATOM   3315   CG ASP P 661       1.402  -7.250  46.031  0.00  0.00      PROA  
ATOM   3316  OD1 ASP P 661       0.901  -6.561  45.153  0.00  0.00      PROA  
ATOM   3317  OD2 ASP P 661       0.670  -7.520  47.086  0.00  0.00      PROA  
ATOM   3318    C ASP P 661       5.082  -8.108  45.243  0.00  0.00      PROA  
ATOM   3319    O ASP P 661       5.966  -7.564  45.895  0.00  0.00      PROA  
ATOM   3320    N VAL P 662       5.437  -9.224  44.574  0.00  0.00      PROA  
ATOM   3321   HN VAL P 662       4.736  -9.703  44.051  0.00  0.00      PROA  
ATOM   3322   CA VAL P 662       6.714  -9.852  44.719  0.00  0.00      PROA  
ATOM   3323   HA VAL P 662       7.179  -9.640  45.670  0.00  0.00      PROA  
ATOM   3324   CB VAL P 662       6.515 -11.289  44.709  0.00  0.00      PROA  
ATOM   3325   HB VAL P 662       7.480 -11.838  44.734  0.00  0.00      PROA  
ATOM   3326  CG1 VAL P 662       5.723 -11.713  45.930  0.00  0.00      PROA  
ATOM   3327 HG11 VAL P 662       5.548 -12.810  45.930  0.00  0.00      PROA  
ATOM   3328 HG12 VAL P 662       4.733 -11.217  46.023  0.00  0.00      PROA  
ATOM   3329 HG13 VAL P 662       6.155 -11.541  46.939  0.00  0.00      PROA  
ATOM   3330  CG2 VAL P 662       5.779 -11.721  43.365  0.00  0.00      PROA  
ATOM   3331 HG21 VAL P 662       4.772 -11.253  43.414  0.00  0.00      PROA  
ATOM   3332 HG22 VAL P 662       5.856 -12.813  43.180  0.00  0.00      PROA  
ATOM   3333 HG23 VAL P 662       6.301 -11.281  42.489  0.00  0.00      PROA  
ATOM   3334    C VAL P 662       7.736  -9.402  43.613  0.00  0.00      PROA  
ATOM   3335    O VAL P 662       8.856  -9.913  43.446  0.00  0.00      PROA  
ATOM   3336    N ASN P 663       7.371  -8.368  42.864  0.00  0.00      PROA  
ATOM   3337   HN ASN P 663       6.484  -7.930  42.988  0.00  0.00      PROA  
ATOM   3338   CA ASN P 663       8.243  -7.874  41.727  0.00  0.00      PROA  
ATOM   3339   HA ASN P 663       8.887  -8.697  41.453  0.00  0.00      PROA  
ATOM   3340   CB ASN P 663       7.364  -7.433  40.559  0.00  0.00      PROA  
ATOM   3341  HB1 ASN P 663       7.946  -7.238  39.632  0.00  0.00      PROA  
ATOM   3342  HB2 ASN P 663       6.675  -6.616  40.862  0.00  0.00      PROA  
ATOM   3343   CG ASN P 663       6.495  -8.588  40.053  0.00  0.00      PROA  
ATOM   3344  OD1 ASN P 663       6.705  -9.753  40.439  0.00  0.00      PROA  
ATOM   3345  ND2 ASN P 663       5.489  -8.336  39.170  0.00  0.00      PROA  
ATOM   3346 HD21 ASN P 663       4.902  -9.121  38.973  0.00  0.00      PROA  
ATOM   3347 HD22 ASN P 663       5.525  -7.450  38.706  0.00  0.00      PROA  
ATOM   3348    C ASN P 663       9.194  -6.710  42.098  0.00  0.00      PROA  
ATOM   3349    O ASN P 663       8.722  -5.604  42.312  0.00  0.00      PROA  
ATOM   3350    N TRP P 664      10.461  -7.002  42.181  0.00  0.00      PROA  
ATOM   3351   HN TRP P 664      10.796  -7.939  42.118  0.00  0.00      PROA  
ATOM   3352   CA TRP P 664      11.450  -5.983  42.409  0.00  0.00      PROA  
ATOM   3353   HA TRP P 664      11.008  -5.012  42.245  0.00  0.00      PROA  
ATOM   3354   CB TRP P 664      11.860  -6.126  43.844  0.00  0.00      PROA  
ATOM   3355  HB1 TRP P 664      12.485  -7.044  43.874  0.00  0.00      PROA  
ATOM   3356  HB2 TRP P 664      10.979  -6.237  44.512  0.00  0.00      PROA  
ATOM   3357   CG TRP P 664      12.710  -4.978  44.355  0.00  0.00      PROA  
ATOM   3358  CD1 TRP P 664      14.056  -5.003  44.602  0.00  0.00      PROA  
ATOM   3359  HD1 TRP P 664      14.782  -5.782  44.421  0.00  0.00      PROA  
ATOM   3360  NE1 TRP P 664      14.492  -3.709  44.800  0.00  0.00      PROA  
ATOM   3361  HE1 TRP P 664      15.429  -3.448  44.718  0.00  0.00      PROA  
ATOM   3362  CE2 TRP P 664      13.464  -2.862  44.866  0.00  0.00      PROA  
ATOM   3363  CD2 TRP P 664      12.233  -3.618  44.564  0.00  0.00      PROA  
ATOM   3364  CE3 TRP P 664      11.041  -2.932  44.345  0.00  0.00      PROA  
ATOM   3365  HE3 TRP P 664      10.092  -3.412  44.158  0.00  0.00      PROA  
ATOM   3366  CZ3 TRP P 664      11.085  -1.553  44.502  0.00  0.00      PROA  
ATOM   3367  HZ3 TRP P 664      10.155  -1.009  44.433  0.00  0.00      PROA  
ATOM   3368  CZ2 TRP P 664      13.448  -1.490  45.022  0.00  0.00      PROA  
ATOM   3369  HZ2 TRP P 664      14.364  -0.931  45.149  0.00  0.00      PROA  
ATOM   3370  CH2 TRP P 664      12.234  -0.901  44.941  0.00  0.00      PROA  
ATOM   3371  HH2 TRP P 664      12.255   0.164  45.119  0.00  0.00      PROA  
ATOM   3372    C TRP P 664      12.560  -6.242  41.375  0.00  0.00      PROA  
ATOM   3373    O TRP P 664      13.143  -5.303  40.840  0.00  0.00      PROA  
ATOM   3374    N ALA P 665      12.961  -7.457  40.929  0.00  0.00      PROA  
ATOM   3375   HN ALA P 665      12.390  -8.227  41.201  0.00  0.00      PROA  
ATOM   3376   CA ALA P 665      13.942  -7.791  39.881  0.00  0.00      PROA  
ATOM   3377   HA ALA P 665      14.799  -7.199  40.169  0.00  0.00      PROA  
ATOM   3378   CB ALA P 665      14.426  -9.299  39.981  0.00  0.00      PROA  
ATOM   3379  HB1 ALA P 665      14.374  -9.738  41.001  0.00  0.00      PROA  
ATOM   3380  HB2 ALA P 665      15.434  -9.338  39.516  0.00  0.00      PROA  
ATOM   3381  HB3 ALA P 665      13.778  -9.939  39.346  0.00  0.00      PROA  
ATOM   3382    C ALA P 665      13.469  -7.487  38.529  0.00  0.00      PROA  
ATOM   3383    O ALA P 665      12.311  -7.242  38.336  0.00  0.00      PROA  
ATOM   3384    N ASN P 666      14.452  -7.430  37.461  0.00  0.00      PROA  
ATOM   3385   HN ASN P 666      15.365  -7.633  37.805  0.00  0.00      PROA  
ATOM   3386   CA ASN P 666      14.077  -7.002  36.123  0.00  0.00      PROA  
ATOM   3387   HA ASN P 666      13.371  -6.230  36.389  0.00  0.00      PROA  
ATOM   3388   CB ASN P 666      15.285  -6.318  35.466  0.00  0.00      PROA  
ATOM   3389  HB1 ASN P 666      16.096  -7.009  35.152  0.00  0.00      PROA  
ATOM   3390  HB2 ASN P 666      15.813  -5.574  36.100  0.00  0.00      PROA  
ATOM   3391   CG ASN P 666      14.833  -5.654  34.090  0.00  0.00      PROA  
ATOM   3392  OD1 ASN P 666      13.707  -5.222  33.901  0.00  0.00      PROA  
ATOM   3393  ND2 ASN P 666      15.944  -5.437  33.310  0.00  0.00      PROA  
ATOM   3394 HD21 ASN P 666      15.879  -4.952  32.438  0.00  0.00      PROA  
ATOM   3395 HD22 ASN P 666      16.792  -5.586  33.818  0.00  0.00      PROA  
ATOM   3396    C ASN P 666      13.318  -8.057  35.276  0.00  0.00      PROA  
ATOM   3397    O ASN P 666      13.388  -9.263  35.508  0.00  0.00      PROA  
ATOM   3398    N LEU P 667      12.497  -7.610  34.277  0.00  0.00      PROA  
ATOM   3399   HN LEU P 667      12.265  -6.647  34.165  0.00  0.00      PROA  
ATOM   3400   CA LEU P 667      11.615  -8.452  33.554  0.00  0.00      PROA  
ATOM   3401   HA LEU P 667      11.981  -9.468  33.552  0.00  0.00      PROA  
ATOM   3402   CB LEU P 667      10.134  -8.338  34.081  0.00  0.00      PROA  
ATOM   3403  HB1 LEU P 667       9.810  -7.304  33.832  0.00  0.00      PROA  
ATOM   3404  HB2 LEU P 667      10.027  -8.393  35.185  0.00  0.00      PROA  
ATOM   3405   CG LEU P 667       9.045  -9.390  33.583  0.00  0.00      PROA  
ATOM   3406   HG LEU P 667       8.965  -9.422  32.475  0.00  0.00      PROA  
ATOM   3407  CD1 LEU P 667       9.493 -10.795  33.886  0.00  0.00      PROA  
ATOM   3408 HD11 LEU P 667       9.438 -10.983  34.980  0.00  0.00      PROA  
ATOM   3409 HD12 LEU P 667      10.531 -11.035  33.573  0.00  0.00      PROA  
ATOM   3410 HD13 LEU P 667       8.832 -11.548  33.405  0.00  0.00      PROA  
ATOM   3411  CD2 LEU P 667       7.627  -9.119  34.105  0.00  0.00      PROA  
ATOM   3412 HD21 LEU P 667       7.230  -8.132  33.784  0.00  0.00      PROA  
ATOM   3413 HD22 LEU P 667       7.660  -9.106  35.215  0.00  0.00      PROA  
ATOM   3414 HD23 LEU P 667       6.984  -9.986  33.842  0.00  0.00      PROA  
ATOM   3415    C LEU P 667      11.642  -8.165  32.092  0.00  0.00      PROA  
ATOM   3416    O LEU P 667      11.873  -7.022  31.566  0.00  0.00      PROA  
ATOM   3417    N THR P 668      11.468  -9.223  31.248  0.00  0.00      PROA  
ATOM   3418   HN THR P 668      11.466 -10.189  31.491  0.00  0.00      PROA  
ATOM   3419   CA THR P 668      11.298  -9.041  29.846  0.00  0.00      PROA  
ATOM   3420   HA THR P 668      12.249  -8.679  29.485  0.00  0.00      PROA  
ATOM   3421   CB THR P 668      11.122 -10.320  28.989  0.00  0.00      PROA  
ATOM   3422   HB THR P 668      10.080 -10.680  28.850  0.00  0.00      PROA  
ATOM   3423  OG1 THR P 668      11.821 -11.443  29.524  0.00  0.00      PROA  
ATOM   3424  HG1 THR P 668      11.191 -11.925  30.064  0.00  0.00      PROA  
ATOM   3425  CG2 THR P 668      11.651 -10.136  27.557  0.00  0.00      PROA  
ATOM   3426 HG21 THR P 668      11.083  -9.293  27.109  0.00  0.00      PROA  
ATOM   3427 HG22 THR P 668      11.545 -11.050  26.934  0.00  0.00      PROA  
ATOM   3428 HG23 THR P 668      12.741  -9.920  27.530  0.00  0.00      PROA  
ATOM   3429    C THR P 668      10.068  -8.168  29.446  0.00  0.00      PROA  
ATOM   3430    O THR P 668       8.998  -8.288  30.057  0.00  0.00      PROA  
ATOM   3431    N VAL P 669      10.129  -7.327  28.357  0.00  0.00      PROA  
ATOM   3432   HN VAL P 669      10.882  -7.170  27.722  0.00  0.00      PROA  
ATOM   3433   CA VAL P 669       9.025  -6.464  27.974  0.00  0.00      PROA  
ATOM   3434   HA VAL P 669       8.847  -5.672  28.687  0.00  0.00      PROA  
ATOM   3435   CB VAL P 669       9.427  -5.745  26.631  0.00  0.00      PROA  
ATOM   3436   HB VAL P 669      10.047  -6.393  25.974  0.00  0.00      PROA  
ATOM   3437  CG1 VAL P 669       8.248  -5.278  25.700  0.00  0.00      PROA  
ATOM   3438 HG11 VAL P 669       8.564  -4.581  24.895  0.00  0.00      PROA  
ATOM   3439 HG12 VAL P 669       7.420  -4.809  26.274  0.00  0.00      PROA  
ATOM   3440 HG13 VAL P 669       7.963  -6.223  25.190  0.00  0.00      PROA  
ATOM   3441  CG2 VAL P 669      10.239  -4.446  26.976  0.00  0.00      PROA  
ATOM   3442 HG21 VAL P 669       9.603  -3.807  27.624  0.00  0.00      PROA  
ATOM   3443 HG22 VAL P 669      10.548  -3.839  26.098  0.00  0.00      PROA  
ATOM   3444 HG23 VAL P 669      11.181  -4.675  27.520  0.00  0.00      PROA  
ATOM   3445    C VAL P 669       7.687  -7.221  27.685  0.00  0.00      PROA  
ATOM   3446    O VAL P 669       6.533  -6.805  28.032  0.00  0.00      PROA  
ATOM   3447    N SER P 670       7.802  -8.340  27.044  0.00  0.00      PROA  
ATOM   3448   HN SER P 670       8.699  -8.713  26.821  0.00  0.00      PROA  
ATOM   3449   CA SER P 670       6.697  -9.113  26.626  0.00  0.00      PROA  
ATOM   3450   HA SER P 670       5.912  -8.431  26.332  0.00  0.00      PROA  
ATOM   3451   CB SER P 670       7.052  -9.944  25.384  0.00  0.00      PROA  
ATOM   3452  HB1 SER P 670       6.900  -9.204  24.569  0.00  0.00      PROA  
ATOM   3453  HB2 SER P 670       6.269 -10.705  25.182  0.00  0.00      PROA  
ATOM   3454   OG SER P 670       8.368 -10.491  25.432  0.00  0.00      PROA  
ATOM   3455  HG1 SER P 670       8.310 -11.374  25.059  0.00  0.00      PROA  
ATOM   3456    C SER P 670       6.050 -10.047  27.700  0.00  0.00      PROA  
ATOM   3457    O SER P 670       4.819 -10.334  27.739  0.00  0.00      PROA  
ATOM   3458    N GLU P 671       6.889 -10.488  28.688  0.00  0.00      PROA  
ATOM   3459   HN GLU P 671       7.843 -10.559  28.407  0.00  0.00      PROA  
ATOM   3460   CA GLU P 671       6.485 -10.928  29.988  0.00  0.00      PROA  
ATOM   3461   HA GLU P 671       5.818 -11.770  29.871  0.00  0.00      PROA  
ATOM   3462   CB GLU P 671       7.711 -11.461  30.718  0.00  0.00      PROA  
ATOM   3463  HB1 GLU P 671       7.315 -11.757  31.713  0.00  0.00      PROA  
ATOM   3464  HB2 GLU P 671       8.507 -10.704  30.884  0.00  0.00      PROA  
ATOM   3465   CG GLU P 671       8.264 -12.706  30.084  0.00  0.00      PROA  
ATOM   3466  HG1 GLU P 671       8.665 -12.423  29.087  0.00  0.00      PROA  
ATOM   3467  HG2 GLU P 671       7.415 -13.391  29.877  0.00  0.00      PROA  
ATOM   3468   CD GLU P 671       9.357 -13.330  30.872  0.00  0.00      PROA  
ATOM   3469  OE1 GLU P 671       9.304 -14.558  31.052  0.00  0.00      PROA  
ATOM   3470  OE2 GLU P 671      10.253 -12.612  31.261  0.00  0.00      PROA  
ATOM   3471    C GLU P 671       5.781  -9.849  30.795  0.00  0.00      PROA  
ATOM   3472    O GLU P 671       4.728 -10.081  31.375  0.00  0.00      PROA  
ATOM   3473    N CYS P 672       6.290  -8.548  30.691  0.00  0.00      PROA  
ATOM   3474   HN CYS P 672       7.161  -8.328  30.259  0.00  0.00      PROA  
ATOM   3475   CA CYS P 672       5.684  -7.405  31.261  0.00  0.00      PROA  
ATOM   3476   HA CYS P 672       5.717  -7.707  32.297  0.00  0.00      PROA  
ATOM   3477   CB CYS P 672       6.510  -6.109  31.172  0.00  0.00      PROA  
ATOM   3478  HB1 CYS P 672       6.679  -5.741  30.137  0.00  0.00      PROA  
ATOM   3479  HB2 CYS P 672       7.516  -6.253  31.621  0.00  0.00      PROA  
ATOM   3480   SG CYS P 672       5.784  -4.701  32.132  0.00  0.00      PROA  
ATOM   3481    C CYS P 672       4.223  -7.157  30.766  0.00  0.00      PROA  
ATOM   3482    O CYS P 672       3.317  -6.794  31.533  0.00  0.00      PROA  
ATOM   3483    N GLN P 673       3.989  -7.344  29.397  0.00  0.00      PROA  
ATOM   3484   HN GLN P 673       4.825  -7.481  28.871  0.00  0.00      PROA  
ATOM   3485   CA GLN P 673       2.659  -7.270  28.782  0.00  0.00      PROA  
ATOM   3486   HA GLN P 673       2.079  -6.435  29.147  0.00  0.00      PROA  
ATOM   3487   CB GLN P 673       2.774  -7.182  27.237  0.00  0.00      PROA  
ATOM   3488  HB1 GLN P 673       1.753  -7.205  26.801  0.00  0.00      PROA  
ATOM   3489  HB2 GLN P 673       3.250  -8.097  26.824  0.00  0.00      PROA  
ATOM   3490   CG GLN P 673       3.500  -5.988  26.556  0.00  0.00      PROA  
ATOM   3491  HG1 GLN P 673       3.027  -5.838  25.562  0.00  0.00      PROA  
ATOM   3492  HG2 GLN P 673       4.548  -6.332  26.425  0.00  0.00      PROA  
ATOM   3493   CD GLN P 673       3.402  -4.618  27.262  0.00  0.00      PROA  
ATOM   3494  OE1 GLN P 673       2.341  -3.933  27.330  0.00  0.00      PROA  
ATOM   3495  NE2 GLN P 673       4.512  -4.220  27.920  0.00  0.00      PROA  
ATOM   3496 HE21 GLN P 673       4.546  -3.309  28.332  0.00  0.00      PROA  
ATOM   3497 HE22 GLN P 673       5.353  -4.759  27.884  0.00  0.00      PROA  
ATOM   3498    C GLN P 673       1.875  -8.520  29.072  0.00  0.00      PROA  
ATOM   3499    O GLN P 673       0.685  -8.493  29.408  0.00  0.00      PROA  
ATOM   3500    N GLU P 674       2.521  -9.752  29.128  0.00  0.00      PROA  
ATOM   3501   HN GLU P 674       3.397  -9.956  28.699  0.00  0.00      PROA  
ATOM   3502   CA GLU P 674       1.861 -10.941  29.601  0.00  0.00      PROA  
ATOM   3503   HA GLU P 674       0.993 -10.966  28.959  0.00  0.00      PROA  
ATOM   3504   CB GLU P 674       2.687 -12.247  29.533  0.00  0.00      PROA  
ATOM   3505  HB1 GLU P 674       2.367 -12.985  30.300  0.00  0.00      PROA  
ATOM   3506  HB2 GLU P 674       3.762 -12.082  29.756  0.00  0.00      PROA  
ATOM   3507   CG GLU P 674       2.567 -12.978  28.154  0.00  0.00      PROA  
ATOM   3508  HG1 GLU P 674       2.939 -12.320  27.339  0.00  0.00      PROA  
ATOM   3509  HG2 GLU P 674       1.495 -13.195  27.957  0.00  0.00      PROA  
ATOM   3510   CD GLU P 674       3.161 -14.265  27.992  0.00  0.00      PROA  
ATOM   3511  OE1 GLU P 674       3.448 -14.935  29.019  0.00  0.00      PROA  
ATOM   3512  OE2 GLU P 674       3.492 -14.663  26.832  0.00  0.00      PROA  
ATOM   3513    C GLU P 674       1.285 -10.775  31.040  0.00  0.00      PROA  
ATOM   3514    O GLU P 674       0.204 -11.301  31.427  0.00  0.00      PROA  
ATOM   3515    N MET P 675       1.909  -9.998  31.961  0.00  0.00      PROA  
ATOM   3516   HN MET P 675       2.816  -9.705  31.668  0.00  0.00      PROA  
ATOM   3517   CA MET P 675       1.324  -9.831  33.343  0.00  0.00      PROA  
ATOM   3518   HA MET P 675       0.591 -10.595  33.556  0.00  0.00      PROA  
ATOM   3519   CB MET P 675       2.463  -9.752  34.463  0.00  0.00      PROA  
ATOM   3520  HB1 MET P 675       3.194 -10.586  34.394  0.00  0.00      PROA  
ATOM   3521  HB2 MET P 675       2.071  -9.875  35.495  0.00  0.00      PROA  
ATOM   3522   CG MET P 675       3.286  -8.411  34.465  0.00  0.00      PROA  
ATOM   3523  HG1 MET P 675       2.613  -7.607  34.098  0.00  0.00      PROA  
ATOM   3524  HG2 MET P 675       3.976  -8.462  33.596  0.00  0.00      PROA  
ATOM   3525   SD MET P 675       4.166  -7.958  35.995  0.00  0.00      PROA  
ATOM   3526   CE MET P 675       2.778  -7.158  36.640  0.00  0.00      PROA  
ATOM   3527  HE1 MET P 675       3.013  -6.703  37.626  0.00  0.00      PROA  
ATOM   3528  HE2 MET P 675       1.923  -7.782  36.977  0.00  0.00      PROA  
ATOM   3529  HE3 MET P 675       2.439  -6.368  35.936  0.00  0.00      PROA  
ATOM   3530    C MET P 675       0.480  -8.507  33.372  0.00  0.00      PROA  
ATOM   3531    O MET P 675       0.033  -8.173  34.434  0.00  0.00      PROA  
ATOM   3532    N HSD P 676       0.199  -7.904  32.181  0.00  0.00      PROA  
ATOM   3533   HN HSD P 676       0.317  -8.452  31.356  0.00  0.00      PROA  
ATOM   3534   CA HSD P 676      -0.360  -6.558  32.022  0.00  0.00      PROA  
ATOM   3535   HA HSD P 676      -0.262  -6.353  30.966  0.00  0.00      PROA  
ATOM   3536   CB HSD P 676      -1.940  -6.595  32.211  0.00  0.00      PROA  
ATOM   3537  HB1 HSD P 676      -2.309  -5.566  32.014  0.00  0.00      PROA  
ATOM   3538  HB2 HSD P 676      -2.060  -6.829  33.290  0.00  0.00      PROA  
ATOM   3539  ND1 HSD P 676      -2.767  -7.685  30.023  0.00  0.00      PROA  
ATOM   3540  HD1 HSD P 676      -2.283  -7.034  29.437  0.00  0.00      PROA  
ATOM   3541   CG HSD P 676      -2.585  -7.730  31.445  0.00  0.00      PROA  
ATOM   3542  CE1 HSD P 676      -3.336  -8.838  29.649  0.00  0.00      PROA  
ATOM   3543  HE1 HSD P 676      -3.575  -9.151  28.632  0.00  0.00      PROA  
ATOM   3544  NE2 HSD P 676      -3.687  -9.552  30.671  0.00  0.00      PROA  
ATOM   3545  CD2 HSD P 676      -3.132  -8.899  31.802  0.00  0.00      PROA  
ATOM   3546  HD2 HSD P 676      -3.454  -9.272  32.766  0.00  0.00      PROA  
ATOM   3547    C HSD P 676       0.122  -5.388  32.909  0.00  0.00      PROA  
ATOM   3548    O HSD P 676      -0.731  -4.666  33.499  0.00  0.00      PROA  
ATOM   3549    N GLY P 677       1.455  -5.084  33.012  0.00  0.00      PROA  
ATOM   3550   HN GLY P 677       2.053  -5.534  32.354  0.00  0.00      PROA  
ATOM   3551   CA GLY P 677       1.949  -3.937  33.809  0.00  0.00      PROA  
ATOM   3552  HA1 GLY P 677       2.817  -4.249  34.370  0.00  0.00      PROA  
ATOM   3553  HA2 GLY P 677       1.152  -3.429  34.332  0.00  0.00      PROA  
ATOM   3554    C GLY P 677       2.550  -2.904  32.941  0.00  0.00      PROA  
ATOM   3555    O GLY P 677       2.231  -2.779  31.760  0.00  0.00      PROA  
ATOM   3556    N GLU P 678       3.484  -2.179  33.523  0.00  0.00      PROA  
ATOM   3557   HN GLU P 678       3.659  -2.433  34.471  0.00  0.00      PROA  
ATOM   3558   CA GLU P 678       4.321  -1.104  32.984  0.00  0.00      PROA  
ATOM   3559   HA GLU P 678       4.695  -1.474  32.041  0.00  0.00      PROA  
ATOM   3560   CB GLU P 678       3.589   0.272  32.860  0.00  0.00      PROA  
ATOM   3561  HB1 GLU P 678       3.597   0.711  33.881  0.00  0.00      PROA  
ATOM   3562  HB2 GLU P 678       2.501   0.232  32.638  0.00  0.00      PROA  
ATOM   3563   CG GLU P 678       4.121   1.347  31.866  0.00  0.00      PROA  
ATOM   3564  HG1 GLU P 678       3.802   1.061  30.841  0.00  0.00      PROA  
ATOM   3565  HG2 GLU P 678       5.226   1.456  31.910  0.00  0.00      PROA  
ATOM   3566   CD GLU P 678       3.609   2.734  32.303  0.00  0.00      PROA  
ATOM   3567  OE1 GLU P 678       2.800   3.338  31.536  0.00  0.00      PROA  
ATOM   3568  OE2 GLU P 678       4.061   3.259  33.326  0.00  0.00      PROA  
ATOM   3569    C GLU P 678       5.483  -1.044  33.948  0.00  0.00      PROA  
ATOM   3570    O GLU P 678       5.462  -1.492  35.087  0.00  0.00      PROA  
ATOM   3571    N PHE P 679       6.622  -0.538  33.454  0.00  0.00      PROA  
ATOM   3572   HN PHE P 679       6.663  -0.320  32.482  0.00  0.00      PROA  
ATOM   3573   CA PHE P 679       7.924  -0.431  34.115  0.00  0.00      PROA  
ATOM   3574   HA PHE P 679       8.030  -1.185  34.881  0.00  0.00      PROA  
ATOM   3575   CB PHE P 679       9.064  -0.632  33.071  0.00  0.00      PROA  
ATOM   3576  HB1 PHE P 679       9.985  -0.358  33.630  0.00  0.00      PROA  
ATOM   3577  HB2 PHE P 679       8.967   0.132  32.271  0.00  0.00      PROA  
ATOM   3578   CG PHE P 679       9.118  -2.103  32.523  0.00  0.00      PROA  
ATOM   3579  CD1 PHE P 679      10.027  -3.004  32.998  0.00  0.00      PROA  
ATOM   3580  HD1 PHE P 679      10.639  -2.726  33.843  0.00  0.00      PROA  
ATOM   3581  CE1 PHE P 679      10.380  -4.122  32.321  0.00  0.00      PROA  
ATOM   3582  HE1 PHE P 679      11.117  -4.850  32.628  0.00  0.00      PROA  
ATOM   3583   CZ PHE P 679       9.701  -4.489  31.131  0.00  0.00      PROA  
ATOM   3584   HZ PHE P 679       9.915  -5.412  30.613  0.00  0.00      PROA  
ATOM   3585  CD2 PHE P 679       8.306  -2.498  31.394  0.00  0.00      PROA  
ATOM   3586  HD2 PHE P 679       7.399  -1.981  31.119  0.00  0.00      PROA  
ATOM   3587  CE2 PHE P 679       8.644  -3.652  30.703  0.00  0.00      PROA  
ATOM   3588  HE2 PHE P 679       8.190  -3.773  29.731  0.00  0.00      PROA  
ATOM   3589    C PHE P 679       8.128   0.747  35.000  0.00  0.00      PROA  
ATOM   3590    O PHE P 679       7.975   1.849  34.568  0.00  0.00      PROA  
ATOM   3591    N ILE P 680       8.560   0.580  36.296  0.00  0.00      PROA  
ATOM   3592   HN ILE P 680       8.594  -0.315  36.734  0.00  0.00      PROA  
ATOM   3593   CA ILE P 680       8.721   1.646  37.261  0.00  0.00      PROA  
ATOM   3594   HA ILE P 680       8.791   2.562  36.692  0.00  0.00      PROA  
ATOM   3595   CB ILE P 680       7.465   1.905  38.054  0.00  0.00      PROA  
ATOM   3596   HB ILE P 680       6.644   2.013  37.312  0.00  0.00      PROA  
ATOM   3597  CG2 ILE P 680       7.174   0.710  38.919  0.00  0.00      PROA  
ATOM   3598 HG21 ILE P 680       6.247   0.906  39.499  0.00  0.00      PROA  
ATOM   3599 HG22 ILE P 680       7.930   0.558  39.718  0.00  0.00      PROA  
ATOM   3600 HG23 ILE P 680       6.997  -0.252  38.391  0.00  0.00      PROA  
ATOM   3601  CG1 ILE P 680       7.520   3.128  38.979  0.00  0.00      PROA  
ATOM   3602 HG11 ILE P 680       8.331   2.950  39.717  0.00  0.00      PROA  
ATOM   3603 HG12 ILE P 680       6.532   3.256  39.470  0.00  0.00      PROA  
ATOM   3604   CD ILE P 680       7.647   4.459  38.197  0.00  0.00      PROA  
ATOM   3605  HD1 ILE P 680       6.749   4.640  37.568  0.00  0.00      PROA  
ATOM   3606  HD2 ILE P 680       8.590   4.491  37.611  0.00  0.00      PROA  
ATOM   3607  HD3 ILE P 680       7.700   5.343  38.868  0.00  0.00      PROA  
ATOM   3608    C ILE P 680      10.053   1.606  37.980  0.00  0.00      PROA  
ATOM   3609    O ILE P 680      10.493   0.491  38.233  0.00  0.00      PROA  
ATOM   3610    N GLY P 681      10.766   2.749  38.292  0.00  0.00      PROA  
ATOM   3611   HN GLY P 681      10.375   3.636  38.061  0.00  0.00      PROA  
ATOM   3612   CA GLY P 681      12.120   2.815  38.698  0.00  0.00      PROA  
ATOM   3613  HA1 GLY P 681      12.692   2.081  38.149  0.00  0.00      PROA  
ATOM   3614  HA2 GLY P 681      12.217   2.767  39.772  0.00  0.00      PROA  
ATOM   3615    C GLY P 681      12.605   4.186  38.381  0.00  0.00      PROA  
ATOM   3616    O GLY P 681      11.904   4.978  37.746  0.00  0.00      PROA  
ATOM   3617    N SER P 682      13.862   4.467  38.862  0.00  0.00      PROA  
ATOM   3618   HN SER P 682      14.324   3.773  39.408  0.00  0.00      PROA  
ATOM   3619   CA SER P 682      14.547   5.740  38.724  0.00  0.00      PROA  
ATOM   3620   HA SER P 682      13.787   6.440  39.039  0.00  0.00      PROA  
ATOM   3621   CB SER P 682      15.746   5.914  39.647  0.00  0.00      PROA  
ATOM   3622  HB1 SER P 682      15.986   6.996  39.709  0.00  0.00      PROA  
ATOM   3623  HB2 SER P 682      16.649   5.378  39.286  0.00  0.00      PROA  
ATOM   3624   OG SER P 682      15.442   5.459  40.960  0.00  0.00      PROA  
ATOM   3625  HG1 SER P 682      16.110   5.937  41.456  0.00  0.00      PROA  
ATOM   3626    C SER P 682      15.058   6.124  37.383  0.00  0.00      PROA  
ATOM   3627    O SER P 682      15.103   7.345  37.057  0.00  0.00      PROA  
ATOM   3628    N ALA P 683      15.539   5.153  36.624  0.00  0.00      PROA  
ATOM   3629   HN ALA P 683      15.524   4.209  36.946  0.00  0.00      PROA  
ATOM   3630   CA ALA P 683      16.033   5.340  35.305  0.00  0.00      PROA  
ATOM   3631   HA ALA P 683      15.735   6.261  34.826  0.00  0.00      PROA  
ATOM   3632   CB ALA P 683      17.576   5.205  35.359  0.00  0.00      PROA  
ATOM   3633  HB1 ALA P 683      17.916   4.205  35.703  0.00  0.00      PROA  
ATOM   3634  HB2 ALA P 683      18.066   6.039  35.907  0.00  0.00      PROA  
ATOM   3635  HB3 ALA P 683      18.034   5.266  34.348  0.00  0.00      PROA  
ATOM   3636    C ALA P 683      15.483   4.355  34.289  0.00  0.00      PROA  
ATOM   3637    O ALA P 683      16.222   3.673  33.602  0.00  0.00      PROA  
ATOM   3638    N CYS P 684      14.158   4.265  34.039  0.00  0.00      PROA  
ATOM   3639   HN CYS P 684      13.500   4.764  34.597  0.00  0.00      PROA  
ATOM   3640   CA CYS P 684      13.669   3.472  32.973  0.00  0.00      PROA  
ATOM   3641   HA CYS P 684      14.299   3.441  32.096  0.00  0.00      PROA  
ATOM   3642   CB CYS P 684      13.521   1.996  33.478  0.00  0.00      PROA  
ATOM   3643  HB1 CYS P 684      14.528   1.614  33.751  0.00  0.00      PROA  
ATOM   3644  HB2 CYS P 684      13.123   1.363  32.656  0.00  0.00      PROA  
ATOM   3645   SG CYS P 684      12.389   1.688  34.961  0.00  0.00      PROA  
ATOM   3646    C CYS P 684      12.412   4.020  32.475  0.00  0.00      PROA  
ATOM   3647    O CYS P 684      11.595   4.619  33.173  0.00  0.00      PROA  
ATOM   3648    N GLY P 685      12.198   3.947  31.178  0.00  0.00      PROA  
ATOM   3649   HN GLY P 685      12.858   3.512  30.571  0.00  0.00      PROA  
ATOM   3650   CA GLY P 685      10.991   4.295  30.461  0.00  0.00      PROA  
ATOM   3651  HA1 GLY P 685      11.135   4.214  29.393  0.00  0.00      PROA  
ATOM   3652  HA2 GLY P 685      10.692   5.262  30.836  0.00  0.00      PROA  
ATOM   3653    C GLY P 685       9.828   3.328  30.719  0.00  0.00      PROA  
ATOM   3654    O GLY P 685       9.975   2.341  31.460  0.00  0.00      PROA  
ATOM   3655    N HSD P 686       8.671   3.539  30.037  0.00  0.00      PROA  
ATOM   3656   HN HSD P 686       8.579   4.220  29.315  0.00  0.00      PROA  
ATOM   3657   CA HSD P 686       7.427   2.706  30.162  0.00  0.00      PROA  
ATOM   3658   HA HSD P 686       6.805   2.769  31.042  0.00  0.00      PROA  
ATOM   3659   CB HSD P 686       6.423   3.210  29.182  0.00  0.00      PROA  
ATOM   3660  HB1 HSD P 686       5.393   2.797  29.238  0.00  0.00      PROA  
ATOM   3661  HB2 HSD P 686       6.783   3.120  28.135  0.00  0.00      PROA  
ATOM   3662  ND1 HSD P 686       5.003   5.072  30.316  0.00  0.00      PROA  
ATOM   3663  HD1 HSD P 686       4.336   4.523  30.820  0.00  0.00      PROA  
ATOM   3664   CG HSD P 686       6.006   4.671  29.423  0.00  0.00      PROA  
ATOM   3665  CE1 HSD P 686       4.877   6.403  30.180  0.00  0.00      PROA  
ATOM   3666  HE1 HSD P 686       4.059   6.881  30.719  0.00  0.00      PROA  
ATOM   3667  NE2 HSD P 686       5.745   6.900  29.357  0.00  0.00      PROA  
ATOM   3668  CD2 HSD P 686       6.471   5.823  28.882  0.00  0.00      PROA  
ATOM   3669  HD2 HSD P 686       7.153   5.904  28.045  0.00  0.00      PROA  
ATOM   3670    C HSD P 686       7.624   1.247  29.974  0.00  0.00      PROA  
ATOM   3671    O HSD P 686       7.025   0.498  30.697  0.00  0.00      PROA  
ATOM   3672    N HSD P 687       8.443   0.874  28.984  0.00  0.00      PROA  
ATOM   3673   HN HSD P 687       8.921   1.597  28.491  0.00  0.00      PROA  
ATOM   3674   CA HSD P 687       8.774  -0.455  28.642  0.00  0.00      PROA  
ATOM   3675   HA HSD P 687       8.103  -1.225  28.995  0.00  0.00      PROA  
ATOM   3676   CB HSD P 687       8.902  -0.582  27.080  0.00  0.00      PROA  
ATOM   3677  HB1 HSD P 687       9.181  -1.640  26.887  0.00  0.00      PROA  
ATOM   3678  HB2 HSD P 687       9.620   0.050  26.515  0.00  0.00      PROA  
ATOM   3679  ND1 HSD P 687       7.126   0.836  25.949  0.00  0.00      PROA  
ATOM   3680  HD1 HSD P 687       7.744   1.601  25.767  0.00  0.00      PROA  
ATOM   3681   CG HSD P 687       7.491  -0.352  26.515  0.00  0.00      PROA  
ATOM   3682  CE1 HSD P 687       5.969   0.630  25.279  0.00  0.00      PROA  
ATOM   3683  HE1 HSD P 687       5.506   1.488  24.792  0.00  0.00      PROA  
ATOM   3684  NE2 HSD P 687       5.519  -0.590  25.552  0.00  0.00      PROA  
ATOM   3685  CD2 HSD P 687       6.549  -1.202  26.217  0.00  0.00      PROA  
ATOM   3686  HD2 HSD P 687       6.426  -2.262  26.402  0.00  0.00      PROA  
ATOM   3687    C HSD P 687      10.227  -0.823  29.134  0.00  0.00      PROA  
ATOM   3688    O HSD P 687      10.765  -1.813  28.670  0.00  0.00      PROA  
ATOM   3689    N GLY P 688      10.800  -0.182  30.078  0.00  0.00      PROA  
ATOM   3690   HN GLY P 688      10.529   0.716  30.416  0.00  0.00      PROA  
ATOM   3691   CA GLY P 688      12.058  -0.585  30.661  0.00  0.00      PROA  
ATOM   3692  HA1 GLY P 688      12.291  -1.556  30.247  0.00  0.00      PROA  
ATOM   3693  HA2 GLY P 688      11.914  -0.594  31.731  0.00  0.00      PROA  
ATOM   3694    C GLY P 688      13.276   0.270  30.399  0.00  0.00      PROA  
ATOM   3695    O GLY P 688      13.124   1.340  29.844  0.00  0.00      PROA  
ATOM   3696    N PRO P 689      14.427  -0.136  30.983  0.00  0.00      PROA  
ATOM   3697   CD PRO P 689      14.496  -1.417  31.775  0.00  0.00      PROA  
ATOM   3698  HD1 PRO P 689      14.452  -2.319  31.128  0.00  0.00      PROA  
ATOM   3699  HD2 PRO P 689      13.786  -1.471  32.628  0.00  0.00      PROA  
ATOM   3700   CA PRO P 689      15.684   0.605  30.916  0.00  0.00      PROA  
ATOM   3701   HA PRO P 689      15.517   1.556  31.401  0.00  0.00      PROA  
ATOM   3702   CB PRO P 689      16.641  -0.385  31.558  0.00  0.00      PROA  
ATOM   3703  HB1 PRO P 689      17.364   0.151  32.209  0.00  0.00      PROA  
ATOM   3704  HB2 PRO P 689      17.137  -0.946  30.738  0.00  0.00      PROA  
ATOM   3705   CG PRO P 689      15.949  -1.459  32.360  0.00  0.00      PROA  
ATOM   3706  HG1 PRO P 689      16.446  -2.449  32.275  0.00  0.00      PROA  
ATOM   3707  HG2 PRO P 689      15.975  -1.199  33.440  0.00  0.00      PROA  
ATOM   3708    C PRO P 689      16.149   1.083  29.503  0.00  0.00      PROA  
ATOM   3709    O PRO P 689      15.935   0.407  28.503  0.00  0.00      PROA  
ATOM   3710    N TYR P 690      16.764   2.302  29.405  0.00  0.00      PROA  
ATOM   3711   HN TYR P 690      17.076   2.707  30.261  0.00  0.00      PROA  
ATOM   3712   CA TYR P 690      17.406   2.869  28.264  0.00  0.00      PROA  
ATOM   3713   HA TYR P 690      16.665   3.108  27.516  0.00  0.00      PROA  
ATOM   3714   CB TYR P 690      18.025   4.202  28.754  0.00  0.00      PROA  
ATOM   3715  HB1 TYR P 690      18.316   4.734  27.823  0.00  0.00      PROA  
ATOM   3716  HB2 TYR P 690      18.981   4.128  29.315  0.00  0.00      PROA  
ATOM   3717   CG TYR P 690      17.034   5.023  29.627  0.00  0.00      PROA  
ATOM   3718  CD1 TYR P 690      15.784   5.393  29.005  0.00  0.00      PROA  
ATOM   3719  HD1 TYR P 690      15.594   5.062  27.995  0.00  0.00      PROA  
ATOM   3720  CE1 TYR P 690      14.841   6.001  29.819  0.00  0.00      PROA  
ATOM   3721  HE1 TYR P 690      13.798   6.096  29.556  0.00  0.00      PROA  
ATOM   3722   CZ TYR P 690      15.124   6.362  31.146  0.00  0.00      PROA  
ATOM   3723   OH TYR P 690      14.139   7.037  31.930  0.00  0.00      PROA  
ATOM   3724   HH TYR P 690      14.645   7.520  32.587  0.00  0.00      PROA  
ATOM   3725  CD2 TYR P 690      17.288   5.287  30.983  0.00  0.00      PROA  
ATOM   3726  HD2 TYR P 690      18.245   5.072  31.434  0.00  0.00      PROA  
ATOM   3727  CE2 TYR P 690      16.357   6.107  31.651  0.00  0.00      PROA  
ATOM   3728  HE2 TYR P 690      16.731   6.523  32.575  0.00  0.00      PROA  
ATOM   3729    C TYR P 690      18.423   1.943  27.575  0.00  0.00      PROA  
ATOM   3730    O TYR P 690      19.250   1.254  28.195  0.00  0.00      PROA  
ATOM   3731    N THR P 691      18.553   2.114  26.239  0.00  0.00      PROA  
ATOM   3732   HN THR P 691      17.983   2.751  25.725  0.00  0.00      PROA  
ATOM   3733   CA THR P 691      19.675   1.512  25.590  0.00  0.00      PROA  
ATOM   3734   HA THR P 691      20.531   1.558  26.246  0.00  0.00      PROA  
ATOM   3735   CB THR P 691      19.476   0.007  25.284  0.00  0.00      PROA  
ATOM   3736   HB THR P 691      19.039  -0.504  26.168  0.00  0.00      PROA  
ATOM   3737  OG1 THR P 691      20.721  -0.595  24.985  0.00  0.00      PROA  
ATOM   3738  HG1 THR P 691      21.209  -0.690  25.806  0.00  0.00      PROA  
ATOM   3739  CG2 THR P 691      18.485  -0.237  24.194  0.00  0.00      PROA  
ATOM   3740 HG21 THR P 691      18.867   0.146  23.224  0.00  0.00      PROA  
ATOM   3741 HG22 THR P 691      17.498   0.266  24.273  0.00  0.00      PROA  
ATOM   3742 HG23 THR P 691      18.257  -1.314  24.043  0.00  0.00      PROA  
ATOM   3743    C THR P 691      19.935   2.281  24.354  0.00  0.00      PROA  
ATOM   3744    O THR P 691      18.961   2.745  23.771  0.00  0.00      PROA  
ATOM   3745    N PRO P 692      21.154   2.461  23.831  0.00  0.00      PROA  
ATOM   3746   CD PRO P 692      22.362   2.588  24.647  0.00  0.00      PROA  
ATOM   3747  HD1 PRO P 692      22.719   1.568  24.905  0.00  0.00      PROA  
ATOM   3748  HD2 PRO P 692      22.172   3.110  25.609  0.00  0.00      PROA  
ATOM   3749   CA PRO P 692      21.248   3.264  22.665  0.00  0.00      PROA  
ATOM   3750   HA PRO P 692      20.403   3.892  22.422  0.00  0.00      PROA  
ATOM   3751   CB PRO P 692      22.560   4.106  22.872  0.00  0.00      PROA  
ATOM   3752  HB1 PRO P 692      22.333   5.076  23.363  0.00  0.00      PROA  
ATOM   3753  HB2 PRO P 692      23.029   4.404  21.909  0.00  0.00      PROA  
ATOM   3754   CG PRO P 692      23.386   3.290  23.853  0.00  0.00      PROA  
ATOM   3755  HG1 PRO P 692      24.069   2.662  23.242  0.00  0.00      PROA  
ATOM   3756  HG2 PRO P 692      24.047   4.011  24.380  0.00  0.00      PROA  
ATOM   3757    C PRO P 692      21.436   2.404  21.481  0.00  0.00      PROA  
ATOM   3758    O PRO P 692      21.037   2.862  20.396  0.00  0.00      PROA  
ATOM   3759    N ASP P 693      22.164   1.289  21.628  0.00  0.00      PROA  
ATOM   3760   HN ASP P 693      22.499   1.126  22.553  0.00  0.00      PROA  
ATOM   3761   CA ASP P 693      22.634   0.361  20.657  0.00  0.00      PROA  
ATOM   3762   HA ASP P 693      23.305   0.908  20.013  0.00  0.00      PROA  
ATOM   3763   CB ASP P 693      23.287  -0.911  21.401  0.00  0.00      PROA  
ATOM   3764  HB1 ASP P 693      23.716  -1.550  20.600  0.00  0.00      PROA  
ATOM   3765  HB2 ASP P 693      22.599  -1.578  21.964  0.00  0.00      PROA  
ATOM   3766   CG ASP P 693      24.373  -0.513  22.390  0.00  0.00      PROA  
ATOM   3767  OD1 ASP P 693      24.852   0.631  22.353  0.00  0.00      PROA  
ATOM   3768  OD2 ASP P 693      24.803  -1.406  23.138  0.00  0.00      PROA  
ATOM   3769    C ASP P 693      21.552  -0.343  19.833  0.00  0.00      PROA  
ATOM   3770    O ASP P 693      21.672  -0.598  18.668  0.00  0.00      PROA  
ATOM   3771    N VAL P 694      20.406  -0.708  20.436  0.00  0.00      PROA  
ATOM   3772   HN VAL P 694      20.307  -0.488  21.403  0.00  0.00      PROA  
ATOM   3773   CA VAL P 694      19.345  -1.319  19.669  0.00  0.00      PROA  
ATOM   3774   HA VAL P 694      19.805  -2.185  19.216  0.00  0.00      PROA  
ATOM   3775   CB VAL P 694      18.254  -1.852  20.604  0.00  0.00      PROA  
ATOM   3776   HB VAL P 694      17.718  -0.962  20.999  0.00  0.00      PROA  
ATOM   3777  CG1 VAL P 694      17.244  -2.765  19.888  0.00  0.00      PROA  
ATOM   3778 HG11 VAL P 694      17.690  -3.550  19.240  0.00  0.00      PROA  
ATOM   3779 HG12 VAL P 694      16.662  -2.118  19.197  0.00  0.00      PROA  
ATOM   3780 HG13 VAL P 694      16.521  -3.188  20.618  0.00  0.00      PROA  
ATOM   3781  CG2 VAL P 694      18.872  -2.668  21.738  0.00  0.00      PROA  
ATOM   3782 HG21 VAL P 694      18.038  -3.087  22.342  0.00  0.00      PROA  
ATOM   3783 HG22 VAL P 694      19.549  -2.009  22.323  0.00  0.00      PROA  
ATOM   3784 HG23 VAL P 694      19.555  -3.428  21.302  0.00  0.00      PROA  
ATOM   3785    C VAL P 694      18.726  -0.479  18.564  0.00  0.00      PROA  
ATOM   3786    O VAL P 694      18.760  -0.881  17.382  0.00  0.00      PROA  
ATOM   3787    N LEU P 695      18.282   0.760  18.895  0.00  0.00      PROA  
ATOM   3788   HN LEU P 695      18.467   1.079  19.822  0.00  0.00      PROA  
ATOM   3789   CA LEU P 695      17.788   1.770  17.928  0.00  0.00      PROA  
ATOM   3790   HA LEU P 695      16.985   1.327  17.357  0.00  0.00      PROA  
ATOM   3791   CB LEU P 695      17.325   3.069  18.610  0.00  0.00      PROA  
ATOM   3792  HB1 LEU P 695      18.206   3.431  19.182  0.00  0.00      PROA  
ATOM   3793  HB2 LEU P 695      16.588   2.827  19.406  0.00  0.00      PROA  
ATOM   3794   CG LEU P 695      16.671   4.140  17.686  0.00  0.00      PROA  
ATOM   3795   HG LEU P 695      17.356   4.322  16.830  0.00  0.00      PROA  
ATOM   3796  CD1 LEU P 695      15.327   3.634  17.079  0.00  0.00      PROA  
ATOM   3797 HD11 LEU P 695      14.690   3.201  17.879  0.00  0.00      PROA  
ATOM   3798 HD12 LEU P 695      15.548   2.901  16.274  0.00  0.00      PROA  
ATOM   3799 HD13 LEU P 695      14.680   4.422  16.639  0.00  0.00      PROA  
ATOM   3800  CD2 LEU P 695      16.350   5.421  18.412  0.00  0.00      PROA  
ATOM   3801 HD21 LEU P 695      15.669   6.064  17.814  0.00  0.00      PROA  
ATOM   3802 HD22 LEU P 695      17.271   5.995  18.650  0.00  0.00      PROA  
ATOM   3803 HD23 LEU P 695      15.852   5.132  19.363  0.00  0.00      PROA  
ATOM   3804    C LEU P 695      18.889   2.097  16.973  0.00  0.00      PROA  
ATOM   3805    O LEU P 695      18.700   2.097  15.749  0.00  0.00      PROA  
ATOM   3806    N PHE P 696      20.149   2.359  17.548  0.00  0.00      PROA  
ATOM   3807   HN PHE P 696      20.297   2.286  18.531  0.00  0.00      PROA  
ATOM   3808   CA PHE P 696      21.305   2.772  16.671  0.00  0.00      PROA  
ATOM   3809   HA PHE P 696      21.017   3.647  16.107  0.00  0.00      PROA  
ATOM   3810   CB PHE P 696      22.603   3.084  17.559  0.00  0.00      PROA  
ATOM   3811  HB1 PHE P 696      22.836   2.129  18.077  0.00  0.00      PROA  
ATOM   3812  HB2 PHE P 696      22.267   3.768  18.368  0.00  0.00      PROA  
ATOM   3813   CG PHE P 696      23.769   3.769  16.804  0.00  0.00      PROA  
ATOM   3814  CD1 PHE P 696      24.994   3.999  17.523  0.00  0.00      PROA  
ATOM   3815  HD1 PHE P 696      24.992   3.617  18.534  0.00  0.00      PROA  
ATOM   3816  CE1 PHE P 696      26.177   4.380  16.847  0.00  0.00      PROA  
ATOM   3817  HE1 PHE P 696      27.120   4.404  17.373  0.00  0.00      PROA  
ATOM   3818   CZ PHE P 696      26.047   4.856  15.516  0.00  0.00      PROA  
ATOM   3819   HZ PHE P 696      26.895   5.248  14.975  0.00  0.00      PROA  
ATOM   3820  CD2 PHE P 696      23.663   4.258  15.465  0.00  0.00      PROA  
ATOM   3821  HD2 PHE P 696      22.816   4.146  14.804  0.00  0.00      PROA  
ATOM   3822  CE2 PHE P 696      24.811   4.842  14.866  0.00  0.00      PROA  
ATOM   3823  HE2 PHE P 696      24.717   5.360  13.923  0.00  0.00      PROA  
ATOM   3824    C PHE P 696      21.608   1.556  15.657  0.00  0.00      PROA  
ATOM   3825    O PHE P 696      21.563   1.805  14.462  0.00  0.00      PROA  
ATOM   3826    N TRP P 697      21.702   0.293  16.078  0.00  0.00      PROA  
ATOM   3827   HN TRP P 697      21.610   0.199  17.066  0.00  0.00      PROA  
ATOM   3828   CA TRP P 697      21.871  -0.840  15.189  0.00  0.00      PROA  
ATOM   3829   HA TRP P 697      22.693  -0.651  14.515  0.00  0.00      PROA  
ATOM   3830   CB TRP P 697      22.321  -2.009  16.082  0.00  0.00      PROA  
ATOM   3831  HB1 TRP P 697      21.543  -2.139  16.864  0.00  0.00      PROA  
ATOM   3832  HB2 TRP P 697      23.307  -1.807  16.553  0.00  0.00      PROA  
ATOM   3833   CG TRP P 697      22.259  -3.342  15.401  0.00  0.00      PROA  
ATOM   3834  CD1 TRP P 697      21.578  -4.412  15.742  0.00  0.00      PROA  
ATOM   3835  HD1 TRP P 697      21.156  -4.615  16.714  0.00  0.00      PROA  
ATOM   3836  NE1 TRP P 697      21.791  -5.404  14.880  0.00  0.00      PROA  
ATOM   3837  HE1 TRP P 697      21.571  -6.348  14.998  0.00  0.00      PROA  
ATOM   3838  CE2 TRP P 697      22.562  -4.946  13.830  0.00  0.00      PROA  
ATOM   3839  CD2 TRP P 697      22.994  -3.659  14.201  0.00  0.00      PROA  
ATOM   3840  CE3 TRP P 697      23.950  -2.994  13.444  0.00  0.00      PROA  
ATOM   3841  HE3 TRP P 697      24.351  -2.044  13.762  0.00  0.00      PROA  
ATOM   3842  CZ3 TRP P 697      24.552  -3.643  12.371  0.00  0.00      PROA  
ATOM   3843  HZ3 TRP P 697      25.414  -3.219  11.876  0.00  0.00      PROA  
ATOM   3844  CZ2 TRP P 697      23.171  -5.574  12.723  0.00  0.00      PROA  
ATOM   3845  HZ2 TRP P 697      22.934  -6.620  12.600  0.00  0.00      PROA  
ATOM   3846  CH2 TRP P 697      24.186  -4.939  12.054  0.00  0.00      PROA  
ATOM   3847  HH2 TRP P 697      24.593  -5.378  11.155  0.00  0.00      PROA  
ATOM   3848    C TRP P 697      20.686  -1.087  14.223  0.00  0.00      PROA  
ATOM   3849    O TRP P 697      20.801  -1.254  13.009  0.00  0.00      PROA  
ATOM   3850    N SER P 698      19.467  -0.973  14.762  0.00  0.00      PROA  
ATOM   3851   HN SER P 698      19.423  -0.739  15.730  0.00  0.00      PROA  
ATOM   3852   CA SER P 698      18.300  -0.989  13.917  0.00  0.00      PROA  
ATOM   3853   HA SER P 698      18.332  -1.922  13.374  0.00  0.00      PROA  
ATOM   3854   CB SER P 698      16.999  -0.819  14.724  0.00  0.00      PROA  
ATOM   3855  HB1 SER P 698      16.061  -0.815  14.127  0.00  0.00      PROA  
ATOM   3856  HB2 SER P 698      17.061   0.128  15.302  0.00  0.00      PROA  
ATOM   3857   OG SER P 698      16.820  -1.910  15.605  0.00  0.00      PROA  
ATOM   3858  HG1 SER P 698      17.562  -1.749  16.193  0.00  0.00      PROA  
ATOM   3859    C SER P 698      18.229   0.066  12.805  0.00  0.00      PROA  
ATOM   3860    O SER P 698      17.750  -0.205  11.685  0.00  0.00      PROA  
ATOM   3861    N CYS P 699      18.737   1.249  13.052  0.00  0.00      PROA  
ATOM   3862   HN CYS P 699      19.034   1.468  13.978  0.00  0.00      PROA  
ATOM   3863   CA CYS P 699      18.933   2.194  11.963  0.00  0.00      PROA  
ATOM   3864   HA CYS P 699      17.982   2.286  11.459  0.00  0.00      PROA  
ATOM   3865   CB CYS P 699      19.245   3.602  12.598  0.00  0.00      PROA  
ATOM   3866  HB1 CYS P 699      19.495   4.263  11.740  0.00  0.00      PROA  
ATOM   3867  HB2 CYS P 699      20.072   3.507  13.333  0.00  0.00      PROA  
ATOM   3868   SG CYS P 699      17.813   4.184  13.505  0.00  0.00      PROA  
ATOM   3869  HG1 CYS P 699      17.973   3.355  14.527  0.00  0.00      PROA  
ATOM   3870    C CYS P 699      20.030   1.884  10.851  0.00  0.00      PROA  
ATOM   3871    O CYS P 699      19.773   1.881   9.675  0.00  0.00      PROA  
ATOM   3872    N ILE P 700      21.207   1.372  11.307  0.00  0.00      PROA  
ATOM   3873   HN ILE P 700      21.472   1.345  12.268  0.00  0.00      PROA  
ATOM   3874   CA ILE P 700      22.213   0.961  10.330  0.00  0.00      PROA  
ATOM   3875   HA ILE P 700      22.371   1.816   9.689  0.00  0.00      PROA  
ATOM   3876   CB ILE P 700      23.554   0.650  10.965  0.00  0.00      PROA  
ATOM   3877   HB ILE P 700      23.462  -0.191  11.685  0.00  0.00      PROA  
ATOM   3878  CG2 ILE P 700      24.587   0.171   9.846  0.00  0.00      PROA  
ATOM   3879 HG21 ILE P 700      24.402  -0.813   9.364  0.00  0.00      PROA  
ATOM   3880 HG22 ILE P 700      25.574   0.255  10.350  0.00  0.00      PROA  
ATOM   3881 HG23 ILE P 700      24.585   0.920   9.025  0.00  0.00      PROA  
ATOM   3882  CG1 ILE P 700      24.050   1.894  11.824  0.00  0.00      PROA  
ATOM   3883 HG11 ILE P 700      24.936   1.444  12.321  0.00  0.00      PROA  
ATOM   3884 HG12 ILE P 700      23.307   2.283  12.552  0.00  0.00      PROA  
ATOM   3885   CD ILE P 700      24.495   3.083  11.020  0.00  0.00      PROA  
ATOM   3886  HD1 ILE P 700      23.782   3.524  10.291  0.00  0.00      PROA  
ATOM   3887  HD2 ILE P 700      25.374   2.911  10.363  0.00  0.00      PROA  
ATOM   3888  HD3 ILE P 700      24.881   3.894  11.674  0.00  0.00      PROA  
ATOM   3889    C ILE P 700      21.663  -0.237   9.532  0.00  0.00      PROA  
ATOM   3890    O ILE P 700      21.857  -0.374   8.341  0.00  0.00      PROA  
ATOM   3891    N LEU P 701      20.965  -1.194  10.255  0.00  0.00      PROA  
ATOM   3892   HN LEU P 701      20.896  -1.085  11.244  0.00  0.00      PROA  
ATOM   3893   CA LEU P 701      20.398  -2.382   9.665  0.00  0.00      PROA  
ATOM   3894   HA LEU P 701      21.225  -2.902   9.205  0.00  0.00      PROA  
ATOM   3895   CB LEU P 701      19.807  -3.290  10.784  0.00  0.00      PROA  
ATOM   3896  HB1 LEU P 701      18.934  -2.772  11.235  0.00  0.00      PROA  
ATOM   3897  HB2 LEU P 701      20.623  -3.422  11.527  0.00  0.00      PROA  
ATOM   3898   CG LEU P 701      19.393  -4.774  10.513  0.00  0.00      PROA  
ATOM   3899   HG LEU P 701      18.597  -4.769   9.738  0.00  0.00      PROA  
ATOM   3900  CD1 LEU P 701      20.682  -5.390   9.868  0.00  0.00      PROA  
ATOM   3901 HD11 LEU P 701      20.908  -4.980   8.861  0.00  0.00      PROA  
ATOM   3902 HD12 LEU P 701      20.463  -6.476   9.780  0.00  0.00      PROA  
ATOM   3903 HD13 LEU P 701      21.543  -5.473  10.566  0.00  0.00      PROA  
ATOM   3904  CD2 LEU P 701      18.846  -5.512  11.731  0.00  0.00      PROA  
ATOM   3905 HD21 LEU P 701      18.608  -6.588  11.591  0.00  0.00      PROA  
ATOM   3906 HD22 LEU P 701      18.015  -4.906  12.152  0.00  0.00      PROA  
ATOM   3907 HD23 LEU P 701      19.634  -5.474  12.513  0.00  0.00      PROA  
ATOM   3908    C LEU P 701      19.314  -2.016   8.625  0.00  0.00      PROA  
ATOM   3909    O LEU P 701      19.095  -2.675   7.586  0.00  0.00      PROA  
ATOM   3910    N PHE P 702      18.464  -1.002   8.951  0.00  0.00      PROA  
ATOM   3911   HN PHE P 702      18.556  -0.607   9.862  0.00  0.00      PROA  
ATOM   3912   CA PHE P 702      17.477  -0.403   8.015  0.00  0.00      PROA  
ATOM   3913   HA PHE P 702      16.752  -1.133   7.685  0.00  0.00      PROA  
ATOM   3914   CB PHE P 702      16.778   0.722   8.812  0.00  0.00      PROA  
ATOM   3915  HB1 PHE P 702      17.517   1.381   9.316  0.00  0.00      PROA  
ATOM   3916  HB2 PHE P 702      16.134   0.190   9.544  0.00  0.00      PROA  
ATOM   3917   CG PHE P 702      15.801   1.623   7.966  0.00  0.00      PROA  
ATOM   3918  CD1 PHE P 702      16.203   2.788   7.275  0.00  0.00      PROA  
ATOM   3919  HD1 PHE P 702      17.199   3.198   7.187  0.00  0.00      PROA  
ATOM   3920  CE1 PHE P 702      15.168   3.540   6.661  0.00  0.00      PROA  
ATOM   3921  HE1 PHE P 702      15.412   4.365   6.008  0.00  0.00      PROA  
ATOM   3922   CZ PHE P 702      13.789   3.313   6.871  0.00  0.00      PROA  
ATOM   3923   HZ PHE P 702      13.041   3.804   6.266  0.00  0.00      PROA  
ATOM   3924  CD2 PHE P 702      14.480   1.335   8.093  0.00  0.00      PROA  
ATOM   3925  HD2 PHE P 702      14.099   0.496   8.655  0.00  0.00      PROA  
ATOM   3926  CE2 PHE P 702      13.459   2.135   7.512  0.00  0.00      PROA  
ATOM   3927  HE2 PHE P 702      12.407   2.091   7.751  0.00  0.00      PROA  
ATOM   3928    C PHE P 702      18.166   0.183   6.766  0.00  0.00      PROA  
ATOM   3929    O PHE P 702      17.737  -0.097   5.602  0.00  0.00      PROA  
ATOM   3930    N PHE P 703      19.282   0.974   6.962  0.00  0.00      PROA  
ATOM   3931   HN PHE P 703      19.712   1.204   7.832  0.00  0.00      PROA  
ATOM   3932   CA PHE P 703      20.051   1.398   5.819  0.00  0.00      PROA  
ATOM   3933   HA PHE P 703      19.362   1.940   5.189  0.00  0.00      PROA  
ATOM   3934   CB PHE P 703      21.058   2.500   6.346  0.00  0.00      PROA  
ATOM   3935  HB1 PHE P 703      21.957   2.172   6.910  0.00  0.00      PROA  
ATOM   3936  HB2 PHE P 703      20.504   3.335   6.826  0.00  0.00      PROA  
ATOM   3937   CG PHE P 703      21.660   3.221   5.150  0.00  0.00      PROA  
ATOM   3938  CD1 PHE P 703      20.812   3.901   4.256  0.00  0.00      PROA  
ATOM   3939  HD1 PHE P 703      19.750   3.875   4.451  0.00  0.00      PROA  
ATOM   3940  CE1 PHE P 703      21.327   4.502   3.141  0.00  0.00      PROA  
ATOM   3941  HE1 PHE P 703      20.640   4.927   2.425  0.00  0.00      PROA  
ATOM   3942   CZ PHE P 703      22.649   4.433   2.850  0.00  0.00      PROA  
ATOM   3943   HZ PHE P 703      23.047   4.947   1.988  0.00  0.00      PROA  
ATOM   3944  CD2 PHE P 703      23.075   3.369   4.942  0.00  0.00      PROA  
ATOM   3945  HD2 PHE P 703      23.679   2.941   5.729  0.00  0.00      PROA  
ATOM   3946  CE2 PHE P 703      23.578   3.969   3.753  0.00  0.00      PROA  
ATOM   3947  HE2 PHE P 703      24.617   4.199   3.568  0.00  0.00      PROA  
ATOM   3948    C PHE P 703      20.627   0.207   5.025  0.00  0.00      PROA  
ATOM   3949    O PHE P 703      20.611   0.243   3.785  0.00  0.00      PROA  
ATOM   3950    N ALA P 704      21.233  -0.777   5.708  0.00  0.00      PROA  
ATOM   3951   HN ALA P 704      21.306  -0.600   6.687  0.00  0.00      PROA  
ATOM   3952   CA ALA P 704      21.846  -1.943   5.186  0.00  0.00      PROA  
ATOM   3953   HA ALA P 704      22.636  -1.517   4.586  0.00  0.00      PROA  
ATOM   3954   CB ALA P 704      22.501  -2.879   6.319  0.00  0.00      PROA  
ATOM   3955  HB1 ALA P 704      23.281  -2.269   6.823  0.00  0.00      PROA  
ATOM   3956  HB2 ALA P 704      23.053  -3.686   5.793  0.00  0.00      PROA  
ATOM   3957  HB3 ALA P 704      21.782  -3.433   6.960  0.00  0.00      PROA  
ATOM   3958    C ALA P 704      20.893  -2.743   4.367  0.00  0.00      PROA  
ATOM   3959    O ALA P 704      21.252  -3.182   3.281  0.00  0.00      PROA  
ATOM   3960    N THR P 705      19.658  -2.963   4.886  0.00  0.00      PROA  
ATOM   3961   HN THR P 705      19.382  -2.445   5.692  0.00  0.00      PROA  
ATOM   3962   CA THR P 705      18.578  -3.596   4.118  0.00  0.00      PROA  
ATOM   3963   HA THR P 705      18.782  -4.647   3.970  0.00  0.00      PROA  
ATOM   3964   CB THR P 705      17.327  -3.703   4.955  0.00  0.00      PROA  
ATOM   3965   HB THR P 705      17.099  -2.696   5.367  0.00  0.00      PROA  
ATOM   3966  OG1 THR P 705      17.526  -4.534   6.139  0.00  0.00      PROA  
ATOM   3967  HG1 THR P 705      18.020  -4.089   6.831  0.00  0.00      PROA  
ATOM   3968  CG2 THR P 705      16.220  -4.518   4.311  0.00  0.00      PROA  
ATOM   3969 HG21 THR P 705      15.775  -3.977   3.449  0.00  0.00      PROA  
ATOM   3970 HG22 THR P 705      15.387  -4.627   5.038  0.00  0.00      PROA  
ATOM   3971 HG23 THR P 705      16.537  -5.498   3.894  0.00  0.00      PROA  
ATOM   3972    C THR P 705      18.232  -3.017   2.739  0.00  0.00      PROA  
ATOM   3973    O THR P 705      18.338  -3.728   1.750  0.00  0.00      PROA  
ATOM   3974    N PHE P 706      17.954  -1.657   2.550  0.00  0.00      PROA  
ATOM   3975   HN PHE P 706      18.045  -1.041   3.329  0.00  0.00      PROA  
ATOM   3976   CA PHE P 706      17.714  -1.041   1.293  0.00  0.00      PROA  
ATOM   3977   HA PHE P 706      16.960  -1.515   0.682  0.00  0.00      PROA  
ATOM   3978   CB PHE P 706      17.366   0.410   1.634  0.00  0.00      PROA  
ATOM   3979  HB1 PHE P 706      17.952   0.837   2.476  0.00  0.00      PROA  
ATOM   3980  HB2 PHE P 706      16.299   0.485   1.932  0.00  0.00      PROA  
ATOM   3981   CG PHE P 706      17.327   1.328   0.371  0.00  0.00      PROA  
ATOM   3982  CD1 PHE P 706      16.276   1.228  -0.535  0.00  0.00      PROA  
ATOM   3983  HD1 PHE P 706      15.480   0.563  -0.231  0.00  0.00      PROA  
ATOM   3984  CE1 PHE P 706      16.262   2.006  -1.743  0.00  0.00      PROA  
ATOM   3985  HE1 PHE P 706      15.519   1.807  -2.502  0.00  0.00      PROA  
ATOM   3986   CZ PHE P 706      17.335   2.854  -1.995  0.00  0.00      PROA  
ATOM   3987   HZ PHE P 706      17.341   3.471  -2.881  0.00  0.00      PROA  
ATOM   3988  CD2 PHE P 706      18.314   2.307   0.103  0.00  0.00      PROA  
ATOM   3989  HD2 PHE P 706      19.093   2.480   0.830  0.00  0.00      PROA  
ATOM   3990  CE2 PHE P 706      18.322   3.083  -1.081  0.00  0.00      PROA  
ATOM   3991  HE2 PHE P 706      19.174   3.747  -1.099  0.00  0.00      PROA  
ATOM   3992    C PHE P 706      18.926  -1.171   0.443  0.00  0.00      PROA  
ATOM   3993    O PHE P 706      18.834  -1.520  -0.666  0.00  0.00      PROA  
ATOM   3994    N ILE P 707      20.156  -0.947   0.990  0.00  0.00      PROA  
ATOM   3995   HN ILE P 707      20.233  -0.644   1.937  0.00  0.00      PROA  
ATOM   3996   CA ILE P 707      21.368  -0.994   0.249  0.00  0.00      PROA  
ATOM   3997   HA ILE P 707      21.139  -0.290  -0.537  0.00  0.00      PROA  
ATOM   3998   CB ILE P 707      22.533  -0.398   1.126  0.00  0.00      PROA  
ATOM   3999   HB ILE P 707      22.360  -0.842   2.129  0.00  0.00      PROA  
ATOM   4000  CG2 ILE P 707      23.907  -0.809   0.605  0.00  0.00      PROA  
ATOM   4001 HG21 ILE P 707      24.656  -0.232   1.189  0.00  0.00      PROA  
ATOM   4002 HG22 ILE P 707      24.007  -0.504  -0.459  0.00  0.00      PROA  
ATOM   4003 HG23 ILE P 707      24.151  -1.874   0.811  0.00  0.00      PROA  
ATOM   4004  CG1 ILE P 707      22.443   1.169   1.333  0.00  0.00      PROA  
ATOM   4005 HG11 ILE P 707      23.321   1.467   1.946  0.00  0.00      PROA  
ATOM   4006 HG12 ILE P 707      21.553   1.525   1.894  0.00  0.00      PROA  
ATOM   4007   CD ILE P 707      22.438   1.994   0.036  0.00  0.00      PROA  
ATOM   4008  HD1 ILE P 707      21.494   1.766  -0.505  0.00  0.00      PROA  
ATOM   4009  HD2 ILE P 707      23.275   1.764  -0.656  0.00  0.00      PROA  
ATOM   4010  HD3 ILE P 707      22.335   3.086   0.211  0.00  0.00      PROA  
ATOM   4011    C ILE P 707      21.674  -2.340  -0.471  0.00  0.00      PROA  
ATOM   4012    O ILE P 707      21.879  -2.342  -1.678  0.00  0.00      PROA  
ATOM   4013    N VAL P 708      21.571  -3.478   0.324  0.00  0.00      PROA  
ATOM   4014   HN VAL P 708      21.294  -3.353   1.274  0.00  0.00      PROA  
ATOM   4015   CA VAL P 708      21.823  -4.869  -0.163  0.00  0.00      PROA  
ATOM   4016   HA VAL P 708      22.726  -4.879  -0.756  0.00  0.00      PROA  
ATOM   4017   CB VAL P 708      22.039  -5.827   1.049  0.00  0.00      PROA  
ATOM   4018   HB VAL P 708      21.227  -5.610   1.776  0.00  0.00      PROA  
ATOM   4019  CG1 VAL P 708      22.128  -7.262   0.532  0.00  0.00      PROA  
ATOM   4020 HG11 VAL P 708      22.869  -7.400  -0.285  0.00  0.00      PROA  
ATOM   4021 HG12 VAL P 708      21.100  -7.532   0.207  0.00  0.00      PROA  
ATOM   4022 HG13 VAL P 708      22.528  -7.948   1.309  0.00  0.00      PROA  
ATOM   4023  CG2 VAL P 708      23.293  -5.521   1.861  0.00  0.00      PROA  
ATOM   4024 HG21 VAL P 708      23.219  -4.502   2.298  0.00  0.00      PROA  
ATOM   4025 HG22 VAL P 708      24.274  -5.831   1.441  0.00  0.00      PROA  
ATOM   4026 HG23 VAL P 708      23.171  -6.099   2.803  0.00  0.00      PROA  
ATOM   4027    C VAL P 708      20.685  -5.354  -1.028  0.00  0.00      PROA  
ATOM   4028    O VAL P 708      20.860  -5.996  -2.048  0.00  0.00      PROA  
ATOM   4029    N SER P 709      19.420  -5.077  -0.786  0.00  0.00      PROA  
ATOM   4030   HN SER P 709      19.204  -4.579   0.050  0.00  0.00      PROA  
ATOM   4031   CA SER P 709      18.279  -5.424  -1.663  0.00  0.00      PROA  
ATOM   4032   HA SER P 709      18.442  -6.462  -1.910  0.00  0.00      PROA  
ATOM   4033   CB SER P 709      16.866  -5.199  -0.976  0.00  0.00      PROA  
ATOM   4034  HB1 SER P 709      16.726  -5.728  -0.009  0.00  0.00      PROA  
ATOM   4035  HB2 SER P 709      16.058  -5.587  -1.632  0.00  0.00      PROA  
ATOM   4036   OG SER P 709      16.594  -3.830  -0.648  0.00  0.00      PROA  
ATOM   4037  HG1 SER P 709      17.307  -3.640  -0.034  0.00  0.00      PROA  
ATOM   4038    C SER P 709      18.339  -4.619  -2.970  0.00  0.00      PROA  
ATOM   4039    O SER P 709      18.119  -5.160  -4.039  0.00  0.00      PROA  
ATOM   4040    N SER P 710      18.636  -3.375  -2.953  0.00  0.00      PROA  
ATOM   4041   HN SER P 710      18.585  -2.907  -2.074  0.00  0.00      PROA  
ATOM   4042   CA SER P 710      18.967  -2.616  -4.149  0.00  0.00      PROA  
ATOM   4043   HA SER P 710      18.125  -2.639  -4.826  0.00  0.00      PROA  
ATOM   4044   CB SER P 710      19.336  -1.059  -3.874  0.00  0.00      PROA  
ATOM   4045  HB1 SER P 710      19.447  -0.520  -4.839  0.00  0.00      PROA  
ATOM   4046  HB2 SER P 710      20.265  -0.915  -3.281  0.00  0.00      PROA  
ATOM   4047   OG SER P 710      18.375  -0.428  -3.103  0.00  0.00      PROA  
ATOM   4048  HG1 SER P 710      18.636  -0.520  -2.184  0.00  0.00      PROA  
ATOM   4049    C SER P 710      20.115  -3.203  -5.065  0.00  0.00      PROA  
ATOM   4050    O SER P 710      19.879  -3.484  -6.235  0.00  0.00      PROA  
ATOM   4051    N THR P 711      21.233  -3.442  -4.346  0.00  0.00      PROA  
ATOM   4052   HN THR P 711      21.319  -3.189  -3.386  0.00  0.00      PROA  
ATOM   4053   CA THR P 711      22.429  -3.942  -5.043  0.00  0.00      PROA  
ATOM   4054   HA THR P 711      22.580  -3.261  -5.868  0.00  0.00      PROA  
ATOM   4055   CB THR P 711      23.675  -3.993  -4.129  0.00  0.00      PROA  
ATOM   4056   HB THR P 711      23.598  -4.690  -3.267  0.00  0.00      PROA  
ATOM   4057  OG1 THR P 711      24.031  -2.683  -3.683  0.00  0.00      PROA  
ATOM   4058  HG1 THR P 711      23.787  -2.635  -2.755  0.00  0.00      PROA  
ATOM   4059  CG2 THR P 711      24.887  -4.540  -4.947  0.00  0.00      PROA  
ATOM   4060 HG21 THR P 711      25.009  -3.878  -5.831  0.00  0.00      PROA  
ATOM   4061 HG22 THR P 711      24.672  -5.548  -5.362  0.00  0.00      PROA  
ATOM   4062 HG23 THR P 711      25.758  -4.697  -4.276  0.00  0.00      PROA  
ATOM   4063    C THR P 711      22.276  -5.293  -5.669  0.00  0.00      PROA  
ATOM   4064    O THR P 711      22.616  -5.407  -6.822  0.00  0.00      PROA  
ATOM   4065    N LEU P 712      21.661  -6.280  -5.001  0.00  0.00      PROA  
ATOM   4066   HN LEU P 712      21.361  -6.147  -4.060  0.00  0.00      PROA  
ATOM   4067   CA LEU P 712      21.200  -7.506  -5.584  0.00  0.00      PROA  
ATOM   4068   HA LEU P 712      22.007  -7.902  -6.183  0.00  0.00      PROA  
ATOM   4069   CB LEU P 712      20.730  -8.385  -4.433  0.00  0.00      PROA  
ATOM   4070  HB1 LEU P 712      20.287  -9.334  -4.803  0.00  0.00      PROA  
ATOM   4071  HB2 LEU P 712      20.004  -7.893  -3.750  0.00  0.00      PROA  
ATOM   4072   CG LEU P 712      21.797  -8.835  -3.403  0.00  0.00      PROA  
ATOM   4073   HG LEU P 712      22.402  -7.990  -3.009  0.00  0.00      PROA  
ATOM   4074  CD1 LEU P 712      21.178  -9.591  -2.255  0.00  0.00      PROA  
ATOM   4075 HD11 LEU P 712      21.883  -9.675  -1.400  0.00  0.00      PROA  
ATOM   4076 HD12 LEU P 712      20.958 -10.628  -2.589  0.00  0.00      PROA  
ATOM   4077 HD13 LEU P 712      20.179  -9.197  -1.969  0.00  0.00      PROA  
ATOM   4078  CD2 LEU P 712      22.724  -9.841  -4.187  0.00  0.00      PROA  
ATOM   4079 HD21 LEU P 712      23.156  -9.458  -5.136  0.00  0.00      PROA  
ATOM   4080 HD22 LEU P 712      22.190 -10.775  -4.462  0.00  0.00      PROA  
ATOM   4081 HD23 LEU P 712      23.568 -10.074  -3.503  0.00  0.00      PROA  
ATOM   4082    C LEU P 712      20.154  -7.499  -6.685  0.00  0.00      PROA  
ATOM   4083    O LEU P 712      20.207  -8.356  -7.537  0.00  0.00      PROA  
ATOM   4084    N LYS P 713      19.292  -6.464  -6.761  0.00  0.00      PROA  
ATOM   4085   HN LYS P 713      19.283  -5.818  -6.002  0.00  0.00      PROA  
ATOM   4086   CA LYS P 713      18.328  -6.274  -7.786  0.00  0.00      PROA  
ATOM   4087   HA LYS P 713      17.922  -7.247  -8.020  0.00  0.00      PROA  
ATOM   4088   CB LYS P 713      17.170  -5.367  -7.198  0.00  0.00      PROA  
ATOM   4089  HB1 LYS P 713      17.584  -4.397  -6.850  0.00  0.00      PROA  
ATOM   4090  HB2 LYS P 713      16.694  -5.910  -6.354  0.00  0.00      PROA  
ATOM   4091   CG LYS P 713      16.085  -5.014  -8.291  0.00  0.00      PROA  
ATOM   4092  HG1 LYS P 713      16.573  -4.426  -9.098  0.00  0.00      PROA  
ATOM   4093  HG2 LYS P 713      15.355  -4.304  -7.847  0.00  0.00      PROA  
ATOM   4094   CD LYS P 713      15.338  -6.055  -9.039  0.00  0.00      PROA  
ATOM   4095  HD1 LYS P 713      16.108  -6.623  -9.604  0.00  0.00      PROA  
ATOM   4096  HD2 LYS P 713      14.800  -5.703  -9.944  0.00  0.00      PROA  
ATOM   4097   CE LYS P 713      14.496  -7.021  -8.175  0.00  0.00      PROA  
ATOM   4098  HE1 LYS P 713      13.799  -6.544  -7.453  0.00  0.00      PROA  
ATOM   4099  HE2 LYS P 713      15.233  -7.608  -7.587  0.00  0.00      PROA  
ATOM   4100   NZ LYS P 713      13.617  -7.798  -8.989  0.00  0.00      PROA  
ATOM   4101  HZ1 LYS P 713      13.125  -7.056  -9.527  0.00  0.00      PROA  
ATOM   4102  HZ2 LYS P 713      13.030  -8.431  -8.410  0.00  0.00      PROA  
ATOM   4103  HZ3 LYS P 713      14.088  -8.397  -9.696  0.00  0.00      PROA  
ATOM   4104    C LYS P 713      18.930  -5.729  -9.100  0.00  0.00      PROA  
ATOM   4105    O LYS P 713      18.369  -5.838 -10.169  0.00  0.00      PROA  
ATOM   4106    N THR P 714      20.088  -5.126  -9.062  0.00  0.00      PROA  
ATOM   4107   HN THR P 714      20.674  -5.235  -8.263  0.00  0.00      PROA  
ATOM   4108   CA THR P 714      20.688  -4.455 -10.245  0.00  0.00      PROA  
ATOM   4109   HA THR P 714      20.003  -4.563 -11.073  0.00  0.00      PROA  
ATOM   4110   CB THR P 714      21.159  -3.079  -9.996  0.00  0.00      PROA  
ATOM   4111   HB THR P 714      21.758  -2.681 -10.842  0.00  0.00      PROA  
ATOM   4112  OG1 THR P 714      21.975  -3.067  -8.780  0.00  0.00      PROA  
ATOM   4113  HG1 THR P 714      21.362  -3.019  -8.042  0.00  0.00      PROA  
ATOM   4114  CG2 THR P 714      19.856  -2.190  -9.727  0.00  0.00      PROA  
ATOM   4115 HG21 THR P 714      19.114  -2.245 -10.551  0.00  0.00      PROA  
ATOM   4116 HG22 THR P 714      20.146  -1.119  -9.674  0.00  0.00      PROA  
ATOM   4117 HG23 THR P 714      19.458  -2.564  -8.759  0.00  0.00      PROA  
ATOM   4118    C THR P 714      21.778  -5.362 -10.641  0.00  0.00      PROA  
ATOM   4119    O THR P 714      22.514  -4.978 -11.567  0.00  0.00      PROA  
ATOM   4120    N PHE P 715      21.957  -6.573  -9.990  0.00  0.00      PROA  
ATOM   4121   HN PHE P 715      21.252  -6.877  -9.354  0.00  0.00      PROA  
ATOM   4122   CA PHE P 715      23.179  -7.390 -10.068  0.00  0.00      PROA  
ATOM   4123   HA PHE P 715      24.067  -6.788  -9.943  0.00  0.00      PROA  
ATOM   4124   CB PHE P 715      23.170  -8.487  -8.962  0.00  0.00      PROA  
ATOM   4125  HB1 PHE P 715      22.239  -9.081  -9.080  0.00  0.00      PROA  
ATOM   4126  HB2 PHE P 715      23.192  -7.899  -8.020  0.00  0.00      PROA  
ATOM   4127   CG PHE P 715      24.341  -9.418  -9.147  0.00  0.00      PROA  
ATOM   4128  CD1 PHE P 715      24.253 -10.722  -9.737  0.00  0.00      PROA  
ATOM   4129  HD1 PHE P 715      23.273 -11.065 -10.032  0.00  0.00      PROA  
ATOM   4130  CE1 PHE P 715      25.340 -11.429 -10.013  0.00  0.00      PROA  
ATOM   4131  HE1 PHE P 715      25.191 -12.368 -10.525  0.00  0.00      PROA  
ATOM   4132   CZ PHE P 715      26.607 -10.947  -9.720  0.00  0.00      PROA  
ATOM   4133   HZ PHE P 715      27.471 -11.536  -9.991  0.00  0.00      PROA  
ATOM   4134  CD2 PHE P 715      25.619  -8.946  -8.771  0.00  0.00      PROA  
ATOM   4135  HD2 PHE P 715      25.671  -7.898  -8.516  0.00  0.00      PROA  
ATOM   4136  CE2 PHE P 715      26.732  -9.670  -9.145  0.00  0.00      PROA  
ATOM   4137  HE2 PHE P 715      27.633  -9.109  -8.944  0.00  0.00      PROA  
ATOM   4138    C PHE P 715      23.456  -7.995 -11.475  0.00  0.00      PROA  
ATOM   4139    O PHE P 715      24.534  -8.049 -11.981  0.00  0.00      PROA  
ATOM   4140    N LYS P 716      22.355  -8.505 -12.048  0.00  0.00      PROA  
ATOM   4141   HN LYS P 716      21.445  -8.326 -11.682  0.00  0.00      PROA  
ATOM   4142   CA LYS P 716      22.325  -9.275 -13.271  0.00  0.00      PROA  
ATOM   4143   HA LYS P 716      22.752 -10.228 -12.996  0.00  0.00      PROA  
ATOM   4144   CB LYS P 716      20.881  -9.558 -13.701  0.00  0.00      PROA  
ATOM   4145  HB1 LYS P 716      20.473 -10.065 -12.801  0.00  0.00      PROA  
ATOM   4146  HB2 LYS P 716      20.778 -10.294 -14.527  0.00  0.00      PROA  
ATOM   4147   CG LYS P 716      19.942  -8.351 -13.928  0.00  0.00      PROA  
ATOM   4148  HG1 LYS P 716      20.333  -7.746 -14.773  0.00  0.00      PROA  
ATOM   4149  HG2 LYS P 716      19.903  -7.617 -13.095  0.00  0.00      PROA  
ATOM   4150   CD LYS P 716      18.540  -8.952 -14.322  0.00  0.00      PROA  
ATOM   4151  HD1 LYS P 716      18.210  -9.630 -13.506  0.00  0.00      PROA  
ATOM   4152  HD2 LYS P 716      18.777  -9.644 -15.158  0.00  0.00      PROA  
ATOM   4153   CE LYS P 716      17.419  -7.965 -14.696  0.00  0.00      PROA  
ATOM   4154  HE1 LYS P 716      17.604  -7.150 -15.429  0.00  0.00      PROA  
ATOM   4155  HE2 LYS P 716      16.995  -7.616 -13.731  0.00  0.00      PROA  
ATOM   4156   NZ LYS P 716      16.335  -8.732 -15.348  0.00  0.00      PROA  
ATOM   4157  HZ1 LYS P 716      15.492  -8.123 -15.385  0.00  0.00      PROA  
ATOM   4158  HZ2 LYS P 716      16.150  -9.623 -14.845  0.00  0.00      PROA  
ATOM   4159  HZ3 LYS P 716      16.551  -9.044 -16.317  0.00  0.00      PROA  
ATOM   4160    C LYS P 716      23.183  -8.915 -14.491  0.00  0.00      PROA  
ATOM   4161    O LYS P 716      23.288  -9.727 -15.426  0.00  0.00      PROA  
ATOM   4162    N THR P 717      23.755  -7.698 -14.562  0.00  0.00      PROA  
ATOM   4163   HN THR P 717      23.637  -7.032 -13.829  0.00  0.00      PROA  
ATOM   4164   CA THR P 717      24.656  -7.187 -15.606  0.00  0.00      PROA  
ATOM   4165   HA THR P 717      24.362  -7.632 -16.545  0.00  0.00      PROA  
ATOM   4166   CB THR P 717      24.596  -5.664 -15.696  0.00  0.00      PROA  
ATOM   4167   HB THR P 717      25.328  -5.211 -16.397  0.00  0.00      PROA  
ATOM   4168  OG1 THR P 717      24.608  -5.022 -14.408  0.00  0.00      PROA  
ATOM   4169  HG1 THR P 717      24.736  -4.077 -14.515  0.00  0.00      PROA  
ATOM   4170  CG2 THR P 717      23.266  -5.295 -16.305  0.00  0.00      PROA  
ATOM   4171 HG21 THR P 717      23.215  -5.405 -17.409  0.00  0.00      PROA  
ATOM   4172 HG22 THR P 717      23.138  -4.196 -16.206  0.00  0.00      PROA  
ATOM   4173 HG23 THR P 717      22.396  -5.763 -15.797  0.00  0.00      PROA  
ATOM   4174    C THR P 717      26.076  -7.512 -15.416  0.00  0.00      PROA  
ATOM   4175    O THR P 717      26.969  -7.262 -16.191  0.00  0.00      PROA  
ATOM   4176    N SER P 718      26.429  -8.103 -14.263  0.00  0.00      PROA  
ATOM   4177   HN SER P 718      25.703  -8.142 -13.581  0.00  0.00      PROA  
ATOM   4178   CA SER P 718      27.641  -8.809 -13.912  0.00  0.00      PROA  
ATOM   4179   HA SER P 718      28.354  -8.006 -13.797  0.00  0.00      PROA  
ATOM   4180   CB SER P 718      27.474  -9.520 -12.556  0.00  0.00      PROA  
ATOM   4181  HB1 SER P 718      26.700 -10.299 -12.726  0.00  0.00      PROA  
ATOM   4182  HB2 SER P 718      27.058  -8.839 -11.784  0.00  0.00      PROA  
ATOM   4183   OG SER P 718      28.703 -10.136 -12.111  0.00  0.00      PROA  
ATOM   4184  HG1 SER P 718      29.398  -9.475 -12.158  0.00  0.00      PROA  
ATOM   4185    C SER P 718      28.225  -9.635 -15.010  0.00  0.00      PROA  
ATOM   4186    O SER P 718      27.610 -10.013 -15.980  0.00  0.00      PROA  
ATOM   4187    N ARG P 719      29.479  -9.993 -14.804  0.00  0.00      PROA  
ATOM   4188   HN ARG P 719      29.965  -9.653 -14.003  0.00  0.00      PROA  
ATOM   4189   CA ARG P 719      30.158 -10.918 -15.678  0.00  0.00      PROA  
ATOM   4190   HA ARG P 719      29.578 -11.131 -16.564  0.00  0.00      PROA  
ATOM   4191   CB ARG P 719      31.419 -10.182 -16.199  0.00  0.00      PROA  
ATOM   4192  HB1 ARG P 719      31.134  -9.194 -16.620  0.00  0.00      PROA  
ATOM   4193  HB2 ARG P 719      31.831 -10.855 -16.982  0.00  0.00      PROA  
ATOM   4194   CG ARG P 719      32.556  -9.887 -15.189  0.00  0.00      PROA  
ATOM   4195  HG1 ARG P 719      32.703 -10.835 -14.629  0.00  0.00      PROA  
ATOM   4196  HG2 ARG P 719      32.403  -9.002 -14.534  0.00  0.00      PROA  
ATOM   4197   CD ARG P 719      33.882  -9.666 -15.968  0.00  0.00      PROA  
ATOM   4198  HD1 ARG P 719      33.668  -8.886 -16.729  0.00  0.00      PROA  
ATOM   4199  HD2 ARG P 719      34.133 -10.629 -16.462  0.00  0.00      PROA  
ATOM   4200   NE ARG P 719      34.841  -9.111 -14.971  0.00  0.00      PROA  
ATOM   4201   HE ARG P 719      34.588  -8.625 -14.135  0.00  0.00      PROA  
ATOM   4202   CZ ARG P 719      36.106  -9.234 -15.077  0.00  0.00      PROA  
ATOM   4203  NH1 ARG P 719      36.828  -9.977 -15.906  0.00  0.00      PROA  
ATOM   4204 HH11 ARG P 719      36.431 -10.473 -16.678  0.00  0.00      PROA  
ATOM   4205 HH12 ARG P 719      37.813 -10.117 -15.805  0.00  0.00      PROA  
ATOM   4206  NH2 ARG P 719      36.724  -8.598 -14.165  0.00  0.00      PROA  
ATOM   4207 HH21 ARG P 719      36.158  -8.338 -13.382  0.00  0.00      PROA  
ATOM   4208 HH22 ARG P 719      37.720  -8.690 -14.146  0.00  0.00      PROA  
ATOM   4209    C ARG P 719      30.484 -12.236 -14.994  0.00  0.00      PROA  
ATOM   4210    O ARG P 719      31.249 -13.065 -15.504  0.00  0.00      PROA  
ATOM   4211    N TYR P 720      29.809 -12.539 -13.860  0.00  0.00      PROA  
ATOM   4212   HN TYR P 720      29.007 -12.039 -13.542  0.00  0.00      PROA  
ATOM   4213   CA TYR P 720      30.116 -13.691 -13.021  0.00  0.00      PROA  
ATOM   4214   HA TYR P 720      30.852 -14.317 -13.505  0.00  0.00      PROA  
ATOM   4215   CB TYR P 720      30.441 -13.352 -11.579  0.00  0.00      PROA  
ATOM   4216  HB1 TYR P 720      30.472 -14.249 -10.924  0.00  0.00      PROA  
ATOM   4217  HB2 TYR P 720      29.695 -12.651 -11.147  0.00  0.00      PROA  
ATOM   4218   CG TYR P 720      31.865 -12.806 -11.651  0.00  0.00      PROA  
ATOM   4219  CD1 TYR P 720      32.028 -11.424 -11.481  0.00  0.00      PROA  
ATOM   4220  HD1 TYR P 720      31.159 -10.853 -11.187  0.00  0.00      PROA  
ATOM   4221  CE1 TYR P 720      33.236 -10.776 -11.689  0.00  0.00      PROA  
ATOM   4222  HE1 TYR P 720      33.210  -9.710 -11.518  0.00  0.00      PROA  
ATOM   4223   CZ TYR P 720      34.385 -11.519 -11.881  0.00  0.00      PROA  
ATOM   4224   OH TYR P 720      35.742 -11.027 -12.271  0.00  0.00      PROA  
ATOM   4225   HH TYR P 720      36.287 -11.791 -12.477  0.00  0.00      PROA  
ATOM   4226  CD2 TYR P 720      33.033 -13.596 -11.913  0.00  0.00      PROA  
ATOM   4227  HD2 TYR P 720      32.833 -14.655 -11.978  0.00  0.00      PROA  
ATOM   4228  CE2 TYR P 720      34.241 -12.933 -11.998  0.00  0.00      PROA  
ATOM   4229  HE2 TYR P 720      35.157 -13.457 -12.228  0.00  0.00      PROA  
ATOM   4230    C TYR P 720      28.839 -14.533 -13.026  0.00  0.00      PROA  
ATOM   4231    O TYR P 720      27.719 -14.048 -13.260  0.00  0.00      PROA  
ATOM   4232    N PHE P 721      29.077 -15.886 -12.871  0.00  0.00      PROA  
ATOM   4233   HN PHE P 721      30.002 -16.178 -12.640  0.00  0.00      PROA  
ATOM   4234   CA PHE P 721      28.081 -16.921 -12.987  0.00  0.00      PROA  
ATOM   4235   HA PHE P 721      28.578 -17.842 -12.720  0.00  0.00      PROA  
ATOM   4236   CB PHE P 721      26.839 -16.775 -12.088  0.00  0.00      PROA  
ATOM   4237  HB1 PHE P 721      26.018 -17.485 -12.324  0.00  0.00      PROA  
ATOM   4238  HB2 PHE P 721      26.218 -15.861 -12.203  0.00  0.00      PROA  
ATOM   4239   CG PHE P 721      27.130 -16.809 -10.613  0.00  0.00      PROA  
ATOM   4240  CD1 PHE P 721      27.401 -15.560 -10.066  0.00  0.00      PROA  
ATOM   4241  HD1 PHE P 721      27.413 -14.699 -10.719  0.00  0.00      PROA  
ATOM   4242  CE1 PHE P 721      27.572 -15.430  -8.650  0.00  0.00      PROA  
ATOM   4243  HE1 PHE P 721      27.881 -14.468  -8.268  0.00  0.00      PROA  
ATOM   4244   CZ PHE P 721      27.403 -16.533  -7.811  0.00  0.00      PROA  
ATOM   4245   HZ PHE P 721      27.346 -16.434  -6.737  0.00  0.00      PROA  
ATOM   4246  CD2 PHE P 721      26.784 -17.888  -9.768  0.00  0.00      PROA  
ATOM   4247  HD2 PHE P 721      26.471 -18.784 -10.284  0.00  0.00      PROA  
ATOM   4248  CE2 PHE P 721      26.942 -17.744  -8.381  0.00  0.00      PROA  
ATOM   4249  HE2 PHE P 721      26.681 -18.587  -7.759  0.00  0.00      PROA  
ATOM   4250    C PHE P 721      27.672 -17.360 -14.418  0.00  0.00      PROA  
ATOM   4251    O PHE P 721      27.692 -16.448 -15.254  0.00  0.00      PROA  
ATOM   4252    N PRO P 722      27.266 -18.574 -14.773  0.00  0.00      PROA  
ATOM   4253   CD PRO P 722      27.300 -19.710 -13.832  0.00  0.00      PROA  
ATOM   4254  HD1 PRO P 722      26.429 -19.518 -13.170  0.00  0.00      PROA  
ATOM   4255  HD2 PRO P 722      28.212 -19.953 -13.245  0.00  0.00      PROA  
ATOM   4256   CA PRO P 722      26.416 -18.836 -15.939  0.00  0.00      PROA  
ATOM   4257   HA PRO P 722      27.036 -18.832 -16.823  0.00  0.00      PROA  
ATOM   4258   CB PRO P 722      25.930 -20.363 -15.806  0.00  0.00      PROA  
ATOM   4259  HB1 PRO P 722      25.938 -20.834 -16.812  0.00  0.00      PROA  
ATOM   4260  HB2 PRO P 722      24.890 -20.467 -15.430  0.00  0.00      PROA  
ATOM   4261   CG PRO P 722      26.936 -20.865 -14.833  0.00  0.00      PROA  
ATOM   4262  HG1 PRO P 722      26.546 -21.723 -14.245  0.00  0.00      PROA  
ATOM   4263  HG2 PRO P 722      27.746 -21.320 -15.442  0.00  0.00      PROA  
ATOM   4264    C PRO P 722      25.272 -17.800 -16.153  0.00  0.00      PROA  
ATOM   4265    O PRO P 722      24.573 -17.548 -15.205  0.00  0.00      PROA  
ATOM   4266    N THR P 723      24.966 -17.250 -17.332  0.00  0.00      PROA  
ATOM   4267   HN THR P 723      25.467 -17.587 -18.125  0.00  0.00      PROA  
ATOM   4268   CA THR P 723      23.963 -16.178 -17.630  0.00  0.00      PROA  
ATOM   4269   HA THR P 723      24.283 -15.292 -17.103  0.00  0.00      PROA  
ATOM   4270   CB THR P 723      23.999 -15.598 -19.120  0.00  0.00      PROA  
ATOM   4271   HB THR P 723      23.171 -14.927 -19.435  0.00  0.00      PROA  
ATOM   4272  OG1 THR P 723      24.129 -16.651 -20.052  0.00  0.00      PROA  
ATOM   4273  HG1 THR P 723      23.250 -16.887 -20.356  0.00  0.00      PROA  
ATOM   4274  CG2 THR P 723      25.269 -14.815 -19.314  0.00  0.00      PROA  
ATOM   4275 HG21 THR P 723      25.489 -14.557 -20.372  0.00  0.00      PROA  
ATOM   4276 HG22 THR P 723      26.172 -15.365 -18.971  0.00  0.00      PROA  
ATOM   4277 HG23 THR P 723      25.016 -13.809 -18.918  0.00  0.00      PROA  
ATOM   4278    C THR P 723      22.545 -16.415 -17.166  0.00  0.00      PROA  
ATOM   4279    O THR P 723      21.953 -15.477 -16.679  0.00  0.00      PROA  
ATOM   4280    N ARG P 724      22.047 -17.625 -17.247  0.00  0.00      PROA  
ATOM   4281   HN ARG P 724      22.494 -18.310 -17.817  0.00  0.00      PROA  
ATOM   4282   CA ARG P 724      20.852 -18.011 -16.533  0.00  0.00      PROA  
ATOM   4283   HA ARG P 724      20.030 -17.356 -16.784  0.00  0.00      PROA  
ATOM   4284   CB ARG P 724      20.383 -19.378 -17.023  0.00  0.00      PROA  
ATOM   4285  HB1 ARG P 724      19.473 -19.560 -16.412  0.00  0.00      PROA  
ATOM   4286  HB2 ARG P 724      21.033 -20.242 -16.768  0.00  0.00      PROA  
ATOM   4287   CG ARG P 724      19.989 -19.421 -18.519  0.00  0.00      PROA  
ATOM   4288  HG1 ARG P 724      20.882 -19.087 -19.088  0.00  0.00      PROA  
ATOM   4289  HG2 ARG P 724      19.155 -18.692 -18.596  0.00  0.00      PROA  
ATOM   4290   CD ARG P 724      19.704 -20.847 -19.088  0.00  0.00      PROA  
ATOM   4291  HD1 ARG P 724      20.447 -21.568 -18.685  0.00  0.00      PROA  
ATOM   4292  HD2 ARG P 724      19.723 -20.846 -20.199  0.00  0.00      PROA  
ATOM   4293   NE ARG P 724      18.308 -21.275 -18.615  0.00  0.00      PROA  
ATOM   4294   HE ARG P 724      17.737 -20.592 -18.160  0.00  0.00      PROA  
ATOM   4295   CZ ARG P 724      17.873 -22.524 -18.550  0.00  0.00      PROA  
ATOM   4296  NH1 ARG P 724      18.490 -23.560 -19.033  0.00  0.00      PROA  
ATOM   4297 HH11 ARG P 724      19.124 -23.432 -19.795  0.00  0.00      PROA  
ATOM   4298 HH12 ARG P 724      17.932 -24.390 -19.013  0.00  0.00      PROA  
ATOM   4299  NH2 ARG P 724      16.771 -22.717 -17.940  0.00  0.00      PROA  
ATOM   4300 HH21 ARG P 724      16.171 -21.946 -17.727  0.00  0.00      PROA  
ATOM   4301 HH22 ARG P 724      16.348 -23.623 -17.920  0.00  0.00      PROA  
ATOM   4302    C ARG P 724      20.835 -17.962 -15.002  0.00  0.00      PROA  
ATOM   4303    O ARG P 724      19.882 -17.438 -14.407  0.00  0.00      PROA  
ATOM   4304    N VAL P 725      21.910 -18.468 -14.349  0.00  0.00      PROA  
ATOM   4305   HN VAL P 725      22.711 -18.835 -14.815  0.00  0.00      PROA  
ATOM   4306   CA VAL P 725      22.189 -18.413 -12.915  0.00  0.00      PROA  
ATOM   4307   HA VAL P 725      21.298 -18.856 -12.495  0.00  0.00      PROA  
ATOM   4308   CB VAL P 725      23.390 -19.307 -12.565  0.00  0.00      PROA  
ATOM   4309   HB VAL P 725      24.336 -19.019 -13.071  0.00  0.00      PROA  
ATOM   4310  CG1 VAL P 725      23.646 -19.110 -11.029  0.00  0.00      PROA  
ATOM   4311 HG11 VAL P 725      22.708 -19.336 -10.479  0.00  0.00      PROA  
ATOM   4312 HG12 VAL P 725      23.998 -18.068 -10.868  0.00  0.00      PROA  
ATOM   4313 HG13 VAL P 725      24.392 -19.868 -10.707  0.00  0.00      PROA  
ATOM   4314  CG2 VAL P 725      22.936 -20.749 -12.935  0.00  0.00      PROA  
ATOM   4315 HG21 VAL P 725      22.921 -20.852 -14.041  0.00  0.00      PROA  
ATOM   4316 HG22 VAL P 725      21.973 -20.918 -12.406  0.00  0.00      PROA  
ATOM   4317 HG23 VAL P 725      23.638 -21.506 -12.526  0.00  0.00      PROA  
ATOM   4318    C VAL P 725      22.312 -16.927 -12.462  0.00  0.00      PROA  
ATOM   4319    O VAL P 725      21.794 -16.503 -11.425  0.00  0.00      PROA  
ATOM   4320    N ARG P 726      23.081 -16.130 -13.257  0.00  0.00      PROA  
ATOM   4321   HN ARG P 726      23.477 -16.570 -14.060  0.00  0.00      PROA  
ATOM   4322   CA ARG P 726      23.306 -14.659 -13.056  0.00  0.00      PROA  
ATOM   4323   HA ARG P 726      23.757 -14.466 -12.094  0.00  0.00      PROA  
ATOM   4324   CB ARG P 726      24.238 -14.212 -14.183  0.00  0.00      PROA  
ATOM   4325  HB1 ARG P 726      23.821 -14.484 -15.176  0.00  0.00      PROA  
ATOM   4326  HB2 ARG P 726      25.207 -14.744 -14.071  0.00  0.00      PROA  
ATOM   4327   CG ARG P 726      24.589 -12.732 -14.042  0.00  0.00      PROA  
ATOM   4328  HG1 ARG P 726      25.307 -12.510 -13.224  0.00  0.00      PROA  
ATOM   4329  HG2 ARG P 726      23.692 -12.083 -13.947  0.00  0.00      PROA  
ATOM   4330   CD ARG P 726      25.294 -12.262 -15.339  0.00  0.00      PROA  
ATOM   4331  HD1 ARG P 726      25.570 -11.186 -15.300  0.00  0.00      PROA  
ATOM   4332  HD2 ARG P 726      24.548 -12.531 -16.117  0.00  0.00      PROA  
ATOM   4333   NE ARG P 726      26.589 -13.089 -15.485  0.00  0.00      PROA  
ATOM   4334   HE ARG P 726      27.071 -13.529 -14.728  0.00  0.00      PROA  
ATOM   4335   CZ ARG P 726      27.189 -13.221 -16.671  0.00  0.00      PROA  
ATOM   4336  NH1 ARG P 726      28.007 -14.236 -16.779  0.00  0.00      PROA  
ATOM   4337 HH11 ARG P 726      27.871 -14.972 -16.116  0.00  0.00      PROA  
ATOM   4338 HH12 ARG P 726      28.210 -14.575 -17.698  0.00  0.00      PROA  
ATOM   4339  NH2 ARG P 726      27.031 -12.652 -17.825  0.00  0.00      PROA  
ATOM   4340 HH21 ARG P 726      26.428 -11.865 -17.955  0.00  0.00      PROA  
ATOM   4341 HH22 ARG P 726      27.699 -12.670 -18.569  0.00  0.00      PROA  
ATOM   4342    C ARG P 726      22.068 -13.796 -13.164  0.00  0.00      PROA  
ATOM   4343    O ARG P 726      21.741 -13.019 -12.345  0.00  0.00      PROA  
ATOM   4344    N SER P 727      21.245 -14.161 -14.158  0.00  0.00      PROA  
ATOM   4345   HN SER P 727      21.657 -14.698 -14.889  0.00  0.00      PROA  
ATOM   4346   CA SER P 727      19.968 -13.486 -14.425  0.00  0.00      PROA  
ATOM   4347   HA SER P 727      20.173 -12.428 -14.354  0.00  0.00      PROA  
ATOM   4348   CB SER P 727      19.221 -13.845 -15.723  0.00  0.00      PROA  
ATOM   4349  HB1 SER P 727      19.073 -14.946 -15.722  0.00  0.00      PROA  
ATOM   4350  HB2 SER P 727      19.733 -13.528 -16.656  0.00  0.00      PROA  
ATOM   4351   OG SER P 727      17.984 -13.160 -15.816  0.00  0.00      PROA  
ATOM   4352  HG1 SER P 727      18.086 -12.299 -16.228  0.00  0.00      PROA  
ATOM   4353    C SER P 727      19.015 -13.792 -13.266  0.00  0.00      PROA  
ATOM   4354    O SER P 727      18.232 -12.894 -12.862  0.00  0.00      PROA  
ATOM   4355    N THR P 728      19.044 -15.044 -12.807  0.00  0.00      PROA  
ATOM   4356   HN THR P 728      19.774 -15.634 -13.144  0.00  0.00      PROA  
ATOM   4357   CA THR P 728      18.261 -15.456 -11.624  0.00  0.00      PROA  
ATOM   4358   HA THR P 728      17.226 -15.257 -11.862  0.00  0.00      PROA  
ATOM   4359   CB THR P 728      18.304 -16.978 -11.475  0.00  0.00      PROA  
ATOM   4360   HB THR P 728      19.357 -17.270 -11.273  0.00  0.00      PROA  
ATOM   4361  OG1 THR P 728      17.999 -17.653 -12.673  0.00  0.00      PROA  
ATOM   4362  HG1 THR P 728      18.711 -17.502 -13.298  0.00  0.00      PROA  
ATOM   4363  CG2 THR P 728      17.297 -17.507 -10.356  0.00  0.00      PROA  
ATOM   4364 HG21 THR P 728      16.271 -17.164 -10.613  0.00  0.00      PROA  
ATOM   4365 HG22 THR P 728      17.570 -17.159  -9.337  0.00  0.00      PROA  
ATOM   4366 HG23 THR P 728      17.299 -18.618 -10.341  0.00  0.00      PROA  
ATOM   4367    C THR P 728      18.552 -14.744 -10.323  0.00  0.00      PROA  
ATOM   4368    O THR P 728      17.608 -14.539  -9.535  0.00  0.00      PROA  
ATOM   4369    N VAL P 729      19.834 -14.335 -10.027  0.00  0.00      PROA  
ATOM   4370   HN VAL P 729      20.618 -14.467 -10.627  0.00  0.00      PROA  
ATOM   4371   CA VAL P 729      20.136 -13.818  -8.661  0.00  0.00      PROA  
ATOM   4372   HA VAL P 729      19.984 -14.609  -7.941  0.00  0.00      PROA  
ATOM   4373   CB VAL P 729      21.675 -13.448  -8.622  0.00  0.00      PROA  
ATOM   4374   HB VAL P 729      21.956 -13.041  -9.617  0.00  0.00      PROA  
ATOM   4375  CG1 VAL P 729      22.130 -12.436  -7.513  0.00  0.00      PROA  
ATOM   4376 HG11 VAL P 729      21.808 -11.375  -7.587  0.00  0.00      PROA  
ATOM   4377 HG12 VAL P 729      23.240 -12.454  -7.494  0.00  0.00      PROA  
ATOM   4378 HG13 VAL P 729      21.696 -12.770  -6.546  0.00  0.00      PROA  
ATOM   4379  CG2 VAL P 729      22.425 -14.784  -8.396  0.00  0.00      PROA  
ATOM   4380 HG21 VAL P 729      22.254 -15.239  -7.397  0.00  0.00      PROA  
ATOM   4381 HG22 VAL P 729      23.519 -14.591  -8.409  0.00  0.00      PROA  
ATOM   4382 HG23 VAL P 729      22.153 -15.565  -9.138  0.00  0.00      PROA  
ATOM   4383    C VAL P 729      19.266 -12.661  -8.275  0.00  0.00      PROA  
ATOM   4384    O VAL P 729      18.999 -12.375  -7.081  0.00  0.00      PROA  
ATOM   4385    N SER P 730      18.791 -11.952  -9.318  0.00  0.00      PROA  
ATOM   4386   HN SER P 730      18.912 -12.015 -10.305  0.00  0.00      PROA  
ATOM   4387   CA SER P 730      18.062 -10.743  -8.951  0.00  0.00      PROA  
ATOM   4388   HA SER P 730      18.657 -10.306  -8.162  0.00  0.00      PROA  
ATOM   4389   CB SER P 730      18.222  -9.785 -10.049  0.00  0.00      PROA  
ATOM   4390  HB1 SER P 730      17.518  -8.925 -10.062  0.00  0.00      PROA  
ATOM   4391  HB2 SER P 730      18.120 -10.247 -11.054  0.00  0.00      PROA  
ATOM   4392   OG SER P 730      19.545  -9.347 -10.000  0.00  0.00      PROA  
ATOM   4393  HG1 SER P 730      19.799  -9.245  -9.080  0.00  0.00      PROA  
ATOM   4394    C SER P 730      16.623 -10.846  -8.606  0.00  0.00      PROA  
ATOM   4395    O SER P 730      16.036 -10.060  -7.804  0.00  0.00      PROA  
ATOM   4396    N ASP P 731      15.897 -11.863  -9.105  0.00  0.00      PROA  
ATOM   4397   HN ASP P 731      16.445 -12.468  -9.678  0.00  0.00      PROA  
ATOM   4398   CA ASP P 731      14.515 -12.128  -8.787  0.00  0.00      PROA  
ATOM   4399   HA ASP P 731      13.867 -11.272  -8.896  0.00  0.00      PROA  
ATOM   4400   CB ASP P 731      14.031 -13.274  -9.774  0.00  0.00      PROA  
ATOM   4401  HB1 ASP P 731      13.045 -13.659  -9.434  0.00  0.00      PROA  
ATOM   4402  HB2 ASP P 731      14.700 -14.152  -9.648  0.00  0.00      PROA  
ATOM   4403   CG ASP P 731      14.092 -12.929 -11.211  0.00  0.00      PROA  
ATOM   4404  OD1 ASP P 731      13.857 -13.908 -12.018  0.00  0.00      PROA  
ATOM   4405  OD2 ASP P 731      14.190 -11.769 -11.628  0.00  0.00      PROA  
ATOM   4406    C ASP P 731      14.352 -12.527  -7.352  0.00  0.00      PROA  
ATOM   4407    O ASP P 731      13.303 -12.238  -6.791  0.00  0.00      PROA  
ATOM   4408    N PHE P 732      15.308 -13.274  -6.742  0.00  0.00      PROA  
ATOM   4409   HN PHE P 732      16.101 -13.495  -7.304  0.00  0.00      PROA  
ATOM   4410   CA PHE P 732      15.143 -13.748  -5.384  0.00  0.00      PROA  
ATOM   4411   HA PHE P 732      14.108 -13.834  -5.089  0.00  0.00      PROA  
ATOM   4412   CB PHE P 732      15.826 -15.178  -5.188  0.00  0.00      PROA  
ATOM   4413  HB1 PHE P 732      16.046 -15.299  -4.106  0.00  0.00      PROA  
ATOM   4414  HB2 PHE P 732      16.799 -15.114  -5.721  0.00  0.00      PROA  
ATOM   4415   CG PHE P 732      14.972 -16.292  -5.729  0.00  0.00      PROA  
ATOM   4416  CD1 PHE P 732      14.128 -17.128  -4.973  0.00  0.00      PROA  
ATOM   4417  HD1 PHE P 732      14.293 -17.060  -3.908  0.00  0.00      PROA  
ATOM   4418  CE1 PHE P 732      13.250 -18.075  -5.581  0.00  0.00      PROA  
ATOM   4419  HE1 PHE P 732      12.760 -18.877  -5.049  0.00  0.00      PROA  
ATOM   4420   CZ PHE P 732      13.174 -18.064  -7.004  0.00  0.00      PROA  
ATOM   4421   HZ PHE P 732      12.416 -18.678  -7.468  0.00  0.00      PROA  
ATOM   4422  CD2 PHE P 732      14.828 -16.325  -7.160  0.00  0.00      PROA  
ATOM   4423  HD2 PHE P 732      15.405 -15.652  -7.777  0.00  0.00      PROA  
ATOM   4424  CE2 PHE P 732      13.932 -17.115  -7.804  0.00  0.00      PROA  
ATOM   4425  HE2 PHE P 732      13.813 -17.114  -8.878  0.00  0.00      PROA  
ATOM   4426    C PHE P 732      15.796 -12.731  -4.440  0.00  0.00      PROA  
ATOM   4427    O PHE P 732      16.056 -12.932  -3.202  0.00  0.00      PROA  
ATOM   4428    N ALA P 733      16.125 -11.437  -4.891  0.00  0.00      PROA  
ATOM   4429   HN ALA P 733      15.711 -11.161  -5.755  0.00  0.00      PROA  
ATOM   4430   CA ALA P 733      17.011 -10.492  -4.213  0.00  0.00      PROA  
ATOM   4431   HA ALA P 733      17.995 -10.936  -4.259  0.00  0.00      PROA  
ATOM   4432   CB ALA P 733      17.162  -9.075  -4.924  0.00  0.00      PROA  
ATOM   4433  HB1 ALA P 733      17.548  -9.186  -5.960  0.00  0.00      PROA  
ATOM   4434  HB2 ALA P 733      17.854  -8.340  -4.459  0.00  0.00      PROA  
ATOM   4435  HB3 ALA P 733      16.176  -8.567  -4.868  0.00  0.00      PROA  
ATOM   4436    C ALA P 733      16.510 -10.166  -2.782  0.00  0.00      PROA  
ATOM   4437    O ALA P 733      17.348 -10.036  -1.888  0.00  0.00      PROA  
ATOM   4438    N VAL P 734      15.219 -10.000  -2.533  0.00  0.00      PROA  
ATOM   4439   HN VAL P 734      14.534 -10.118  -3.248  0.00  0.00      PROA  
ATOM   4440   CA VAL P 734      14.762  -9.781  -1.168  0.00  0.00      PROA  
ATOM   4441   HA VAL P 734      15.328  -8.944  -0.788  0.00  0.00      PROA  
ATOM   4442   CB VAL P 734      13.308  -9.263  -1.246  0.00  0.00      PROA  
ATOM   4443   HB VAL P 734      12.718  -9.951  -1.888  0.00  0.00      PROA  
ATOM   4444  CG1 VAL P 734      12.690  -9.187   0.172  0.00  0.00      PROA  
ATOM   4445 HG11 VAL P 734      12.652 -10.163   0.702  0.00  0.00      PROA  
ATOM   4446 HG12 VAL P 734      11.634  -8.846   0.113  0.00  0.00      PROA  
ATOM   4447 HG13 VAL P 734      13.318  -8.497   0.775  0.00  0.00      PROA  
ATOM   4448  CG2 VAL P 734      13.395  -7.762  -1.797  0.00  0.00      PROA  
ATOM   4449 HG21 VAL P 734      12.359  -7.392  -1.947  0.00  0.00      PROA  
ATOM   4450 HG22 VAL P 734      13.975  -7.717  -2.744  0.00  0.00      PROA  
ATOM   4451 HG23 VAL P 734      14.036  -7.123  -1.152  0.00  0.00      PROA  
ATOM   4452    C VAL P 734      14.911 -10.991  -0.221  0.00  0.00      PROA  
ATOM   4453    O VAL P 734      15.322 -10.819   0.913  0.00  0.00      PROA  
ATOM   4454    N PHE P 735      14.624 -12.243  -0.722  0.00  0.00      PROA  
ATOM   4455   HN PHE P 735      14.300 -12.323  -1.661  0.00  0.00      PROA  
ATOM   4456   CA PHE P 735      14.957 -13.512  -0.046  0.00  0.00      PROA  
ATOM   4457   HA PHE P 735      14.444 -13.544   0.904  0.00  0.00      PROA  
ATOM   4458   CB PHE P 735      14.422 -14.653  -0.943  0.00  0.00      PROA  
ATOM   4459  HB1 PHE P 735      14.586 -14.487  -2.029  0.00  0.00      PROA  
ATOM   4460  HB2 PHE P 735      13.321 -14.515  -1.001  0.00  0.00      PROA  
ATOM   4461   CG PHE P 735      14.851 -16.102  -0.596  0.00  0.00      PROA  
ATOM   4462  CD1 PHE P 735      14.013 -16.813   0.245  0.00  0.00      PROA  
ATOM   4463  HD1 PHE P 735      13.117 -16.368   0.653  0.00  0.00      PROA  
ATOM   4464  CE1 PHE P 735      14.334 -18.214   0.512  0.00  0.00      PROA  
ATOM   4465  HE1 PHE P 735      13.713 -18.747   1.217  0.00  0.00      PROA  
ATOM   4466   CZ PHE P 735      15.400 -18.782  -0.157  0.00  0.00      PROA  
ATOM   4467   HZ PHE P 735      15.682 -19.824  -0.142  0.00  0.00      PROA  
ATOM   4468  CD2 PHE P 735      15.912 -16.745  -1.339  0.00  0.00      PROA  
ATOM   4469  HD2 PHE P 735      16.478 -16.114  -2.009  0.00  0.00      PROA  
ATOM   4470  CE2 PHE P 735      16.182 -18.105  -1.104  0.00  0.00      PROA  
ATOM   4471  HE2 PHE P 735      16.958 -18.540  -1.717  0.00  0.00      PROA  
ATOM   4472    C PHE P 735      16.510 -13.633   0.249  0.00  0.00      PROA  
ATOM   4473    O PHE P 735      16.862 -13.794   1.426  0.00  0.00      PROA  
ATOM   4474    N LEU P 736      17.348 -13.329  -0.664  0.00  0.00      PROA  
ATOM   4475   HN LEU P 736      17.137 -13.277  -1.637  0.00  0.00      PROA  
ATOM   4476   CA LEU P 736      18.783 -13.120  -0.366  0.00  0.00      PROA  
ATOM   4477   HA LEU P 736      19.097 -14.061   0.062  0.00  0.00      PROA  
ATOM   4478   CB LEU P 736      19.624 -13.007  -1.692  0.00  0.00      PROA  
ATOM   4479  HB1 LEU P 736      20.703 -13.102  -1.443  0.00  0.00      PROA  
ATOM   4480  HB2 LEU P 736      19.432 -11.981  -2.072  0.00  0.00      PROA  
ATOM   4481   CG LEU P 736      19.234 -13.940  -2.869  0.00  0.00      PROA  
ATOM   4482   HG LEU P 736      18.163 -13.847  -3.146  0.00  0.00      PROA  
ATOM   4483  CD1 LEU P 736      20.020 -13.497  -4.147  0.00  0.00      PROA  
ATOM   4484 HD11 LEU P 736      21.088 -13.308  -3.904  0.00  0.00      PROA  
ATOM   4485 HD12 LEU P 736      19.577 -12.597  -4.626  0.00  0.00      PROA  
ATOM   4486 HD13 LEU P 736      19.844 -14.296  -4.898  0.00  0.00      PROA  
ATOM   4487  CD2 LEU P 736      19.537 -15.427  -2.591  0.00  0.00      PROA  
ATOM   4488 HD21 LEU P 736      19.501 -15.911  -3.590  0.00  0.00      PROA  
ATOM   4489 HD22 LEU P 736      18.922 -15.922  -1.809  0.00  0.00      PROA  
ATOM   4490 HD23 LEU P 736      20.544 -15.508  -2.128  0.00  0.00      PROA  
ATOM   4491    C LEU P 736      19.095 -12.042   0.648  0.00  0.00      PROA  
ATOM   4492    O LEU P 736      20.026 -12.140   1.374  0.00  0.00      PROA  
ATOM   4493    N THR P 737      18.404 -10.922   0.528  0.00  0.00      PROA  
ATOM   4494   HN THR P 737      17.876 -10.938  -0.318  0.00  0.00      PROA  
ATOM   4495   CA THR P 737      18.621  -9.864   1.469  0.00  0.00      PROA  
ATOM   4496   HA THR P 737      19.652  -9.588   1.302  0.00  0.00      PROA  
ATOM   4497   CB THR P 737      17.907  -8.570   1.101  0.00  0.00      PROA  
ATOM   4498   HB THR P 737      16.807  -8.718   1.064  0.00  0.00      PROA  
ATOM   4499  OG1 THR P 737      18.445  -8.040  -0.127  0.00  0.00      PROA  
ATOM   4500  HG1 THR P 737      18.055  -8.658  -0.749  0.00  0.00      PROA  
ATOM   4501  CG2 THR P 737      18.127  -7.459   2.112  0.00  0.00      PROA  
ATOM   4502 HG21 THR P 737      17.636  -7.709   3.077  0.00  0.00      PROA  
ATOM   4503 HG22 THR P 737      17.819  -6.430   1.829  0.00  0.00      PROA  
ATOM   4504 HG23 THR P 737      19.217  -7.481   2.329  0.00  0.00      PROA  
ATOM   4505    C THR P 737      18.267 -10.254   2.890  0.00  0.00      PROA  
ATOM   4506    O THR P 737      19.039 -10.098   3.831  0.00  0.00      PROA  
ATOM   4507    N ILE P 738      17.089 -10.949   3.151  0.00  0.00      PROA  
ATOM   4508   HN ILE P 738      16.397 -11.147   2.461  0.00  0.00      PROA  
ATOM   4509   CA ILE P 738      16.659 -11.482   4.527  0.00  0.00      PROA  
ATOM   4510   HA ILE P 738      16.672 -10.658   5.225  0.00  0.00      PROA  
ATOM   4511   CB ILE P 738      15.137 -11.879   4.500  0.00  0.00      PROA  
ATOM   4512   HB ILE P 738      15.007 -12.637   3.699  0.00  0.00      PROA  
ATOM   4513  CG2 ILE P 738      14.817 -12.482   5.900  0.00  0.00      PROA  
ATOM   4514 HG21 ILE P 738      15.403 -13.422   5.988  0.00  0.00      PROA  
ATOM   4515 HG22 ILE P 738      13.737 -12.716   6.014  0.00  0.00      PROA  
ATOM   4516 HG23 ILE P 738      15.061 -11.722   6.672  0.00  0.00      PROA  
ATOM   4517  CG1 ILE P 738      14.292 -10.600   4.180  0.00  0.00      PROA  
ATOM   4518 HG11 ILE P 738      14.630 -10.092   3.251  0.00  0.00      PROA  
ATOM   4519 HG12 ILE P 738      14.433  -9.891   5.023  0.00  0.00      PROA  
ATOM   4520   CD ILE P 738      12.784 -10.874   4.027  0.00  0.00      PROA  
ATOM   4521  HD1 ILE P 738      12.607 -11.599   3.204  0.00  0.00      PROA  
ATOM   4522  HD2 ILE P 738      12.192  -9.969   3.772  0.00  0.00      PROA  
ATOM   4523  HD3 ILE P 738      12.339 -11.271   4.964  0.00  0.00      PROA  
ATOM   4524    C ILE P 738      17.673 -12.452   5.062  0.00  0.00      PROA  
ATOM   4525    O ILE P 738      18.125 -12.338   6.220  0.00  0.00      PROA  
ATOM   4526    N PHE P 739      18.097 -13.362   4.151  0.00  0.00      PROA  
ATOM   4527   HN PHE P 739      17.644 -13.316   3.264  0.00  0.00      PROA  
ATOM   4528   CA PHE P 739      19.118 -14.306   4.391  0.00  0.00      PROA  
ATOM   4529   HA PHE P 739      18.598 -14.919   5.112  0.00  0.00      PROA  
ATOM   4530   CB PHE P 739      19.258 -15.251   3.260  0.00  0.00      PROA  
ATOM   4531  HB1 PHE P 739      19.597 -14.637   2.398  0.00  0.00      PROA  
ATOM   4532  HB2 PHE P 739      18.279 -15.739   3.065  0.00  0.00      PROA  
ATOM   4533   CG PHE P 739      20.438 -16.225   3.345  0.00  0.00      PROA  
ATOM   4534  CD1 PHE P 739      20.426 -17.332   4.230  0.00  0.00      PROA  
ATOM   4535  HD1 PHE P 739      19.547 -17.332   4.857  0.00  0.00      PROA  
ATOM   4536  CE1 PHE P 739      21.547 -18.226   4.261  0.00  0.00      PROA  
ATOM   4537  HE1 PHE P 739      21.572 -18.981   5.032  0.00  0.00      PROA  
ATOM   4538   CZ PHE P 739      22.595 -18.083   3.446  0.00  0.00      PROA  
ATOM   4539   HZ PHE P 739      23.421 -18.774   3.370  0.00  0.00      PROA  
ATOM   4540  CD2 PHE P 739      21.608 -16.094   2.545  0.00  0.00      PROA  
ATOM   4541  HD2 PHE P 739      21.680 -15.219   1.916  0.00  0.00      PROA  
ATOM   4542  CE2 PHE P 739      22.663 -17.003   2.535  0.00  0.00      PROA  
ATOM   4543  HE2 PHE P 739      23.559 -16.802   1.966  0.00  0.00      PROA  
ATOM   4544    C PHE P 739      20.462 -13.729   4.874  0.00  0.00      PROA  
ATOM   4545    O PHE P 739      20.964 -14.097   5.924  0.00  0.00      PROA  
ATOM   4546    N THR P 740      20.980 -12.609   4.148  0.00  0.00      PROA  
ATOM   4547   HN THR P 740      20.570 -12.415   3.259  0.00  0.00      PROA  
ATOM   4548   CA THR P 740      22.101 -11.755   4.545  0.00  0.00      PROA  
ATOM   4549   HA THR P 740      22.997 -12.357   4.556  0.00  0.00      PROA  
ATOM   4550   CB THR P 740      22.331 -10.752   3.467  0.00  0.00      PROA  
ATOM   4551   HB THR P 740      21.425 -10.132   3.300  0.00  0.00      PROA  
ATOM   4552  OG1 THR P 740      22.681 -11.427   2.264  0.00  0.00      PROA  
ATOM   4553  HG1 THR P 740      21.971 -12.020   2.006  0.00  0.00      PROA  
ATOM   4554  CG2 THR P 740      23.516  -9.856   3.763  0.00  0.00      PROA  
ATOM   4555 HG21 THR P 740      23.763  -9.322   2.821  0.00  0.00      PROA  
ATOM   4556 HG22 THR P 740      24.407 -10.364   4.190  0.00  0.00      PROA  
ATOM   4557 HG23 THR P 740      23.255  -9.034   4.464  0.00  0.00      PROA  
ATOM   4558    C THR P 740      21.999 -11.000   5.963  0.00  0.00      PROA  
ATOM   4559    O THR P 740      22.950 -10.974   6.733  0.00  0.00      PROA  
ATOM   4560    N MET P 741      20.800 -10.432   6.277  0.00  0.00      PROA  
ATOM   4561   HN MET P 741      20.081 -10.522   5.593  0.00  0.00      PROA  
ATOM   4562   CA MET P 741      20.496  -9.682   7.500  0.00  0.00      PROA  
ATOM   4563   HA MET P 741      21.314  -9.031   7.768  0.00  0.00      PROA  
ATOM   4564   CB MET P 741      19.256  -8.803   7.257  0.00  0.00      PROA  
ATOM   4565  HB1 MET P 741      19.089  -8.229   8.193  0.00  0.00      PROA  
ATOM   4566  HB2 MET P 741      18.389  -9.478   7.098  0.00  0.00      PROA  
ATOM   4567   CG MET P 741      19.419  -7.777   6.074  0.00  0.00      PROA  
ATOM   4568  HG1 MET P 741      18.437  -7.427   5.688  0.00  0.00      PROA  
ATOM   4569  HG2 MET P 741      19.864  -8.222   5.159  0.00  0.00      PROA  
ATOM   4570   SD MET P 741      20.607  -6.492   6.381  0.00  0.00      PROA  
ATOM   4571   CE MET P 741      20.999  -6.207   4.585  0.00  0.00      PROA  
ATOM   4572  HE1 MET P 741      20.083  -6.061   3.974  0.00  0.00      PROA  
ATOM   4573  HE2 MET P 741      21.647  -7.039   4.235  0.00  0.00      PROA  
ATOM   4574  HE3 MET P 741      21.641  -5.310   4.449  0.00  0.00      PROA  
ATOM   4575    C MET P 741      20.279 -10.511   8.774  0.00  0.00      PROA  
ATOM   4576    O MET P 741      20.631 -10.079   9.854  0.00  0.00      PROA  
ATOM   4577    N VAL P 742      19.729 -11.728   8.580  0.00  0.00      PROA  
ATOM   4578   HN VAL P 742      19.511 -12.006   7.648  0.00  0.00      PROA  
ATOM   4579   CA VAL P 742      19.670 -12.784   9.605  0.00  0.00      PROA  
ATOM   4580   HA VAL P 742      19.426 -12.385  10.579  0.00  0.00      PROA  
ATOM   4581   CB VAL P 742      18.622 -13.829   9.336  0.00  0.00      PROA  
ATOM   4582   HB VAL P 742      18.742 -14.205   8.298  0.00  0.00      PROA  
ATOM   4583  CG1 VAL P 742      18.743 -15.031  10.349  0.00  0.00      PROA  
ATOM   4584 HG11 VAL P 742      19.793 -15.350  10.524  0.00  0.00      PROA  
ATOM   4585 HG12 VAL P 742      18.354 -16.004   9.978  0.00  0.00      PROA  
ATOM   4586 HG13 VAL P 742      18.215 -14.837  11.307  0.00  0.00      PROA  
ATOM   4587  CG2 VAL P 742      17.233 -13.148   9.507  0.00  0.00      PROA  
ATOM   4588 HG21 VAL P 742      16.375 -13.810   9.751  0.00  0.00      PROA  
ATOM   4589 HG22 VAL P 742      16.920 -12.801   8.499  0.00  0.00      PROA  
ATOM   4590 HG23 VAL P 742      17.351 -12.365  10.287  0.00  0.00      PROA  
ATOM   4591    C VAL P 742      21.036 -13.368   9.957  0.00  0.00      PROA  
ATOM   4592    O VAL P 742      21.329 -13.576  11.099  0.00  0.00      PROA  
ATOM   4593    N ILE P 743      21.955 -13.395   8.963  0.00  0.00      PROA  
ATOM   4594   HN ILE P 743      21.721 -13.237   8.007  0.00  0.00      PROA  
ATOM   4595   CA ILE P 743      23.313 -13.681   9.156  0.00  0.00      PROA  
ATOM   4596   HA ILE P 743      23.271 -14.541   9.808  0.00  0.00      PROA  
ATOM   4597   CB ILE P 743      24.090 -13.958   7.828  0.00  0.00      PROA  
ATOM   4598   HB ILE P 743      23.722 -13.196   7.109  0.00  0.00      PROA  
ATOM   4599  CG2 ILE P 743      25.627 -13.847   7.966  0.00  0.00      PROA  
ATOM   4600 HG21 ILE P 743      26.181 -14.157   7.054  0.00  0.00      PROA  
ATOM   4601 HG22 ILE P 743      26.054 -14.579   8.684  0.00  0.00      PROA  
ATOM   4602 HG23 ILE P 743      25.881 -12.889   8.468  0.00  0.00      PROA  
ATOM   4603  CG1 ILE P 743      23.669 -15.319   7.226  0.00  0.00      PROA  
ATOM   4604 HG11 ILE P 743      22.561 -15.312   7.301  0.00  0.00      PROA  
ATOM   4605 HG12 ILE P 743      24.092 -16.128   7.860  0.00  0.00      PROA  
ATOM   4606   CD ILE P 743      23.977 -15.571   5.770  0.00  0.00      PROA  
ATOM   4607  HD1 ILE P 743      23.580 -16.545   5.412  0.00  0.00      PROA  
ATOM   4608  HD2 ILE P 743      25.050 -15.688   5.506  0.00  0.00      PROA  
ATOM   4609  HD3 ILE P 743      23.514 -14.748   5.184  0.00  0.00      PROA  
ATOM   4610    C ILE P 743      24.035 -12.695  10.012  0.00  0.00      PROA  
ATOM   4611    O ILE P 743      24.746 -13.127  10.914  0.00  0.00      PROA  
ATOM   4612    N LEU P 744      23.839 -11.383   9.812  0.00  0.00      PROA  
ATOM   4613   HN LEU P 744      23.262 -11.157   9.031  0.00  0.00      PROA  
ATOM   4614   CA LEU P 744      24.292 -10.287  10.697  0.00  0.00      PROA  
ATOM   4615   HA LEU P 744      25.344 -10.467  10.861  0.00  0.00      PROA  
ATOM   4616   CB LEU P 744      23.936  -8.904  10.072  0.00  0.00      PROA  
ATOM   4617  HB1 LEU P 744      24.137  -8.072  10.780  0.00  0.00      PROA  
ATOM   4618  HB2 LEU P 744      22.877  -8.680   9.823  0.00  0.00      PROA  
ATOM   4619   CG LEU P 744      24.730  -8.566   8.787  0.00  0.00      PROA  
ATOM   4620   HG LEU P 744      24.628  -9.378   8.036  0.00  0.00      PROA  
ATOM   4621  CD1 LEU P 744      24.106  -7.353   8.174  0.00  0.00      PROA  
ATOM   4622 HD11 LEU P 744      24.062  -6.594   8.984  0.00  0.00      PROA  
ATOM   4623 HD12 LEU P 744      23.129  -7.508   7.667  0.00  0.00      PROA  
ATOM   4624 HD13 LEU P 744      24.756  -7.042   7.328  0.00  0.00      PROA  
ATOM   4625  CD2 LEU P 744      26.179  -8.360   9.258  0.00  0.00      PROA  
ATOM   4626 HD21 LEU P 744      26.776  -7.914   8.434  0.00  0.00      PROA  
ATOM   4627 HD22 LEU P 744      26.589  -9.359   9.519  0.00  0.00      PROA  
ATOM   4628 HD23 LEU P 744      26.218  -7.661  10.121  0.00  0.00      PROA  
ATOM   4629    C LEU P 744      23.806 -10.339  12.121  0.00  0.00      PROA  
ATOM   4630    O LEU P 744      24.600 -10.338  13.011  0.00  0.00      PROA  
ATOM   4631    N ASP P 745      22.570 -10.607  12.338  0.00  0.00      PROA  
ATOM   4632   HN ASP P 745      22.021 -10.726  11.514  0.00  0.00      PROA  
ATOM   4633   CA ASP P 745      21.894 -10.843  13.691  0.00  0.00      PROA  
ATOM   4634   HA ASP P 745      22.194  -9.972  14.254  0.00  0.00      PROA  
ATOM   4635   CB ASP P 745      20.423 -10.885  13.421  0.00  0.00      PROA  
ATOM   4636  HB1 ASP P 745      20.341 -11.773  12.759  0.00  0.00      PROA  
ATOM   4637  HB2 ASP P 745      20.041  -9.938  12.983  0.00  0.00      PROA  
ATOM   4638   CG ASP P 745      19.608 -11.127  14.632  0.00  0.00      PROA  
ATOM   4639  OD1 ASP P 745      19.030 -12.187  14.850  0.00  0.00      PROA  
ATOM   4640  OD2 ASP P 745      19.555 -10.167  15.489  0.00  0.00      PROA  
ATOM   4641    C ASP P 745      22.494 -11.992  14.570  0.00  0.00      PROA  
ATOM   4642    O ASP P 745      22.566 -11.906  15.740  0.00  0.00      PROA  
ATOM   4643    N PHE P 746      23.041 -12.975  13.944  0.00  0.00      PROA  
ATOM   4644   HN PHE P 746      22.814 -13.037  12.975  0.00  0.00      PROA  
ATOM   4645   CA PHE P 746      23.842 -14.045  14.472  0.00  0.00      PROA  
ATOM   4646   HA PHE P 746      23.399 -14.496  15.348  0.00  0.00      PROA  
ATOM   4647   CB PHE P 746      23.839 -15.259  13.446  0.00  0.00      PROA  
ATOM   4648  HB1 PHE P 746      24.115 -14.841  12.455  0.00  0.00      PROA  
ATOM   4649  HB2 PHE P 746      22.815 -15.681  13.354  0.00  0.00      PROA  
ATOM   4650   CG PHE P 746      24.930 -16.375  13.623  0.00  0.00      PROA  
ATOM   4651  CD1 PHE P 746      26.031 -16.502  12.746  0.00  0.00      PROA  
ATOM   4652  HD1 PHE P 746      26.007 -15.823  11.906  0.00  0.00      PROA  
ATOM   4653  CE1 PHE P 746      26.934 -17.498  12.883  0.00  0.00      PROA  
ATOM   4654  HE1 PHE P 746      27.759 -17.568  12.190  0.00  0.00      PROA  
ATOM   4655   CZ PHE P 746      26.730 -18.460  13.915  0.00  0.00      PROA  
ATOM   4656   HZ PHE P 746      27.525 -19.183  14.017  0.00  0.00      PROA  
ATOM   4657  CD2 PHE P 746      24.725 -17.319  14.657  0.00  0.00      PROA  
ATOM   4658  HD2 PHE P 746      23.920 -17.237  15.372  0.00  0.00      PROA  
ATOM   4659  CE2 PHE P 746      25.668 -18.377  14.811  0.00  0.00      PROA  
ATOM   4660  HE2 PHE P 746      25.426 -19.110  15.566  0.00  0.00      PROA  
ATOM   4661    C PHE P 746      25.247 -13.667  14.829  0.00  0.00      PROA  
ATOM   4662    O PHE P 746      25.570 -13.790  16.025  0.00  0.00      PROA  
ATOM   4663    N LEU P 747      26.077 -12.965  13.999  0.00  0.00      PROA  
ATOM   4664   HN LEU P 747      25.750 -12.751  13.082  0.00  0.00      PROA  
ATOM   4665   CA LEU P 747      27.368 -12.384  14.271  0.00  0.00      PROA  
ATOM   4666   HA LEU P 747      28.019 -13.124  14.714  0.00  0.00      PROA  
ATOM   4667   CB LEU P 747      28.045 -11.837  13.009  0.00  0.00      PROA  
ATOM   4668  HB1 LEU P 747      29.124 -11.689  13.231  0.00  0.00      PROA  
ATOM   4669  HB2 LEU P 747      27.495 -10.914  12.727  0.00  0.00      PROA  
ATOM   4670   CG LEU P 747      27.979 -12.777  11.763  0.00  0.00      PROA  
ATOM   4671   HG LEU P 747      26.942 -13.145  11.606  0.00  0.00      PROA  
ATOM   4672  CD1 LEU P 747      28.454 -12.053  10.515  0.00  0.00      PROA  
ATOM   4673 HD11 LEU P 747      28.452 -12.766   9.663  0.00  0.00      PROA  
ATOM   4674 HD12 LEU P 747      29.420 -11.554  10.743  0.00  0.00      PROA  
ATOM   4675 HD13 LEU P 747      27.764 -11.225  10.243  0.00  0.00      PROA  
ATOM   4676  CD2 LEU P 747      28.765 -13.956  12.122  0.00  0.00      PROA  
ATOM   4677 HD21 LEU P 747      29.820 -13.758  12.408  0.00  0.00      PROA  
ATOM   4678 HD22 LEU P 747      28.879 -14.648  11.259  0.00  0.00      PROA  
ATOM   4679 HD23 LEU P 747      28.190 -14.440  12.940  0.00  0.00      PROA  
ATOM   4680    C LEU P 747      27.409 -11.132  15.255  0.00  0.00      PROA  
ATOM   4681    O LEU P 747      28.005 -11.141  16.290  0.00  0.00      PROA  
ATOM   4682    N ILE P 748      26.527 -10.121  14.989  0.00  0.00      PROA  
ATOM   4683   HN ILE P 748      25.818 -10.284  14.307  0.00  0.00      PROA  
ATOM   4684   CA ILE P 748      26.407  -8.855  15.779  0.00  0.00      PROA  
ATOM   4685   HA ILE P 748      27.390  -8.519  16.077  0.00  0.00      PROA  
ATOM   4686   CB ILE P 748      25.759  -7.726  15.025  0.00  0.00      PROA  
ATOM   4687   HB ILE P 748      24.963  -8.103  14.349  0.00  0.00      PROA  
ATOM   4688  CG2 ILE P 748      25.167  -6.585  15.943  0.00  0.00      PROA  
ATOM   4689 HG21 ILE P 748      25.918  -6.264  16.696  0.00  0.00      PROA  
ATOM   4690 HG22 ILE P 748      24.255  -6.969  16.449  0.00  0.00      PROA  
ATOM   4691 HG23 ILE P 748      24.901  -5.657  15.393  0.00  0.00      PROA  
ATOM   4692  CG1 ILE P 748      26.896  -7.084  14.166  0.00  0.00      PROA  
ATOM   4693 HG11 ILE P 748      26.340  -6.690  13.288  0.00  0.00      PROA  
ATOM   4694 HG12 ILE P 748      27.506  -7.928  13.779  0.00  0.00      PROA  
ATOM   4695   CD ILE P 748      27.776  -5.962  14.735  0.00  0.00      PROA  
ATOM   4696  HD1 ILE P 748      27.182  -5.118  15.146  0.00  0.00      PROA  
ATOM   4697  HD2 ILE P 748      28.533  -5.538  14.042  0.00  0.00      PROA  
ATOM   4698  HD3 ILE P 748      28.436  -6.383  15.524  0.00  0.00      PROA  
ATOM   4699    C ILE P 748      25.647  -9.183  17.069  0.00  0.00      PROA  
ATOM   4700    O ILE P 748      24.577  -9.717  17.059  0.00  0.00      PROA  
ATOM   4701    N GLY P 749      26.372  -8.968  18.171  0.00  0.00      PROA  
ATOM   4702   HN GLY P 749      27.301  -8.626  18.056  0.00  0.00      PROA  
ATOM   4703   CA GLY P 749      25.916  -9.262  19.501  0.00  0.00      PROA  
ATOM   4704  HA1 GLY P 749      26.633  -9.166  20.303  0.00  0.00      PROA  
ATOM   4705  HA2 GLY P 749      25.560 -10.281  19.459  0.00  0.00      PROA  
ATOM   4706    C GLY P 749      24.690  -8.453  20.064  0.00  0.00      PROA  
ATOM   4707    O GLY P 749      23.787  -9.033  20.724  0.00  0.00      PROA  
ATOM   4708    N VAL P 750      24.603  -7.140  19.796  0.00  0.00      PROA  
ATOM   4709   HN VAL P 750      25.377  -6.664  19.385  0.00  0.00      PROA  
ATOM   4710   CA VAL P 750      23.382  -6.336  19.917  0.00  0.00      PROA  
ATOM   4711   HA VAL P 750      23.183  -6.295  20.977  0.00  0.00      PROA  
ATOM   4712   CB VAL P 750      23.578  -4.901  19.418  0.00  0.00      PROA  
ATOM   4713   HB VAL P 750      23.747  -4.964  18.322  0.00  0.00      PROA  
ATOM   4714  CG1 VAL P 750      22.381  -3.986  19.637  0.00  0.00      PROA  
ATOM   4715 HG11 VAL P 750      22.497  -3.019  19.102  0.00  0.00      PROA  
ATOM   4716 HG12 VAL P 750      22.156  -3.768  20.703  0.00  0.00      PROA  
ATOM   4717 HG13 VAL P 750      21.391  -4.345  19.281  0.00  0.00      PROA  
ATOM   4718  CG2 VAL P 750      24.833  -4.262  20.097  0.00  0.00      PROA  
ATOM   4719 HG21 VAL P 750      25.223  -3.434  19.467  0.00  0.00      PROA  
ATOM   4720 HG22 VAL P 750      25.697  -4.961  20.096  0.00  0.00      PROA  
ATOM   4721 HG23 VAL P 750      24.596  -3.651  20.994  0.00  0.00      PROA  
ATOM   4722    C VAL P 750      22.153  -7.000  19.283  0.00  0.00      PROA  
ATOM   4723    O VAL P 750      22.262  -7.353  18.124  0.00  0.00      PROA  
ATOM   4724    N PRO P 751      21.019  -7.230  19.923  0.00  0.00      PROA  
ATOM   4725   CD PRO P 751      20.668  -6.708  21.204  0.00  0.00      PROA  
ATOM   4726  HD1 PRO P 751      20.788  -5.604  21.172  0.00  0.00      PROA  
ATOM   4727  HD2 PRO P 751      21.407  -7.209  21.866  0.00  0.00      PROA  
ATOM   4728   CA PRO P 751      19.927  -7.982  19.326  0.00  0.00      PROA  
ATOM   4729   HA PRO P 751      20.371  -8.872  18.903  0.00  0.00      PROA  
ATOM   4730   CB PRO P 751      19.062  -8.364  20.453  0.00  0.00      PROA  
ATOM   4731  HB1 PRO P 751      19.430  -9.334  20.851  0.00  0.00      PROA  
ATOM   4732  HB2 PRO P 751      18.002  -8.570  20.191  0.00  0.00      PROA  
ATOM   4733   CG PRO P 751      19.214  -7.219  21.427  0.00  0.00      PROA  
ATOM   4734  HG1 PRO P 751      18.516  -6.449  21.034  0.00  0.00      PROA  
ATOM   4735  HG2 PRO P 751      18.908  -7.460  22.468  0.00  0.00      PROA  
ATOM   4736    C PRO P 751      19.246  -7.170  18.244  0.00  0.00      PROA  
ATOM   4737    O PRO P 751      19.216  -5.927  18.269  0.00  0.00      PROA  
ATOM   4738    N SER P 752      18.521  -7.757  17.279  0.00  0.00      PROA  
ATOM   4739   HN SER P 752      18.544  -8.743  17.136  0.00  0.00      PROA  
ATOM   4740   CA SER P 752      17.583  -6.963  16.499  0.00  0.00      PROA  
ATOM   4741   HA SER P 752      17.712  -5.925  16.768  0.00  0.00      PROA  
ATOM   4742   CB SER P 752      17.997  -7.092  15.026  0.00  0.00      PROA  
ATOM   4743  HB1 SER P 752      19.052  -6.794  14.847  0.00  0.00      PROA  
ATOM   4744  HB2 SER P 752      17.351  -6.335  14.534  0.00  0.00      PROA  
ATOM   4745   OG SER P 752      17.854  -8.487  14.607  0.00  0.00      PROA  
ATOM   4746  HG1 SER P 752      18.644  -8.908  14.952  0.00  0.00      PROA  
ATOM   4747    C SER P 752      16.194  -7.415  16.720  0.00  0.00      PROA  
ATOM   4748    O SER P 752      15.917  -8.606  16.883  0.00  0.00      PROA  
ATOM   4749    N PRO P 753      15.243  -6.463  16.798  0.00  0.00      PROA  
ATOM   4750   CD PRO P 753      15.519  -5.022  17.172  0.00  0.00      PROA  
ATOM   4751  HD1 PRO P 753      15.777  -4.329  16.343  0.00  0.00      PROA  
ATOM   4752  HD2 PRO P 753      16.161  -5.047  18.079  0.00  0.00      PROA  
ATOM   4753   CA PRO P 753      13.823  -6.742  16.931  0.00  0.00      PROA  
ATOM   4754   HA PRO P 753      13.777  -7.307  17.850  0.00  0.00      PROA  
ATOM   4755   CB PRO P 753      13.163  -5.386  16.828  0.00  0.00      PROA  
ATOM   4756  HB1 PRO P 753      12.141  -5.425  17.262  0.00  0.00      PROA  
ATOM   4757  HB2 PRO P 753      13.102  -5.046  15.772  0.00  0.00      PROA  
ATOM   4758   CG PRO P 753      14.140  -4.457  17.584  0.00  0.00      PROA  
ATOM   4759  HG1 PRO P 753      14.018  -3.373  17.374  0.00  0.00      PROA  
ATOM   4760  HG2 PRO P 753      14.140  -4.731  18.661  0.00  0.00      PROA  
ATOM   4761    C PRO P 753      13.158  -7.676  15.853  0.00  0.00      PROA  
ATOM   4762    O PRO P 753      13.120  -7.331  14.664  0.00  0.00      PROA  
ATOM   4763    N LYS P 754      12.552  -8.870  16.281  0.00  0.00      PROA  
ATOM   4764   HN LYS P 754      12.502  -9.132  17.242  0.00  0.00      PROA  
ATOM   4765   CA LYS P 754      11.928  -9.809  15.423  0.00  0.00      PROA  
ATOM   4766   HA LYS P 754      12.183  -9.650  14.386  0.00  0.00      PROA  
ATOM   4767   CB LYS P 754      12.217 -11.322  15.893  0.00  0.00      PROA  
ATOM   4768  HB1 LYS P 754      11.797 -11.988  15.109  0.00  0.00      PROA  
ATOM   4769  HB2 LYS P 754      11.698 -11.627  16.827  0.00  0.00      PROA  
ATOM   4770   CG LYS P 754      13.746 -11.649  15.911  0.00  0.00      PROA  
ATOM   4771  HG1 LYS P 754      13.892 -12.683  16.288  0.00  0.00      PROA  
ATOM   4772  HG2 LYS P 754      14.247 -11.116  16.748  0.00  0.00      PROA  
ATOM   4773   CD LYS P 754      14.478 -11.319  14.642  0.00  0.00      PROA  
ATOM   4774  HD1 LYS P 754      14.340 -10.295  14.233  0.00  0.00      PROA  
ATOM   4775  HD2 LYS P 754      13.997 -11.949  13.864  0.00  0.00      PROA  
ATOM   4776   CE LYS P 754      15.888 -11.703  14.661  0.00  0.00      PROA  
ATOM   4777  HE1 LYS P 754      16.394 -11.476  13.699  0.00  0.00      PROA  
ATOM   4778  HE2 LYS P 754      16.048 -12.786  14.848  0.00  0.00      PROA  
ATOM   4779   NZ LYS P 754      16.680 -10.997  15.768  0.00  0.00      PROA  
ATOM   4780  HZ1 LYS P 754      17.694 -10.839  15.598  0.00  0.00      PROA  
ATOM   4781  HZ2 LYS P 754      16.623 -11.481  16.687  0.00  0.00      PROA  
ATOM   4782  HZ3 LYS P 754      16.325 -10.032  15.917  0.00  0.00      PROA  
ATOM   4783    C LYS P 754      10.397  -9.693  15.331  0.00  0.00      PROA  
ATOM   4784    O LYS P 754       9.663  -9.341  16.264  0.00  0.00      PROA  
ATOM   4785    N LEU P 755       9.825  -9.940  14.093  0.00  0.00      PROA  
ATOM   4786   HN LEU P 755      10.358 -10.194  13.290  0.00  0.00      PROA  
ATOM   4787   CA LEU P 755       8.347  -9.884  13.852  0.00  0.00      PROA  
ATOM   4788   HA LEU P 755       8.028  -8.878  14.080  0.00  0.00      PROA  
ATOM   4789   CB LEU P 755       8.089 -10.226  12.290  0.00  0.00      PROA  
ATOM   4790  HB1 LEU P 755       8.573 -11.221  12.186  0.00  0.00      PROA  
ATOM   4791  HB2 LEU P 755       8.647  -9.518  11.640  0.00  0.00      PROA  
ATOM   4792   CG LEU P 755       6.606 -10.387  11.882  0.00  0.00      PROA  
ATOM   4793   HG LEU P 755       6.119 -11.219  12.435  0.00  0.00      PROA  
ATOM   4794  CD1 LEU P 755       5.828  -9.168  12.032  0.00  0.00      PROA  
ATOM   4795 HD11 LEU P 755       4.838  -9.247  11.535  0.00  0.00      PROA  
ATOM   4796 HD12 LEU P 755       6.326  -8.269  11.609  0.00  0.00      PROA  
ATOM   4797 HD13 LEU P 755       5.653  -9.083  13.126  0.00  0.00      PROA  
ATOM   4798  CD2 LEU P 755       6.583 -10.973  10.466  0.00  0.00      PROA  
ATOM   4799 HD21 LEU P 755       5.583 -11.201  10.041  0.00  0.00      PROA  
ATOM   4800 HD22 LEU P 755       7.282 -11.829  10.573  0.00  0.00      PROA  
ATOM   4801 HD23 LEU P 755       7.056 -10.185   9.841  0.00  0.00      PROA  
ATOM   4802    C LEU P 755       7.580 -10.933  14.637  0.00  0.00      PROA  
ATOM   4803    O LEU P 755       7.857 -12.126  14.642  0.00  0.00      PROA  
ATOM   4804    N GLN P 756       6.614 -10.438  15.456  0.00  0.00      PROA  
ATOM   4805   HN GLN P 756       6.386  -9.469  15.400  0.00  0.00      PROA  
ATOM   4806   CA GLN P 756       5.632 -11.177  16.245  0.00  0.00      PROA  
ATOM   4807   HA GLN P 756       5.970 -12.202  16.244  0.00  0.00      PROA  
ATOM   4808   CB GLN P 756       5.489 -10.630  17.685  0.00  0.00      PROA  
ATOM   4809  HB1 GLN P 756       4.585 -11.114  18.113  0.00  0.00      PROA  
ATOM   4810  HB2 GLN P 756       5.192  -9.561  17.625  0.00  0.00      PROA  
ATOM   4811   CG GLN P 756       6.690 -10.698  18.643  0.00  0.00      PROA  
ATOM   4812  HG1 GLN P 756       6.446 -10.856  19.716  0.00  0.00      PROA  
ATOM   4813  HG2 GLN P 756       7.252  -9.749  18.516  0.00  0.00      PROA  
ATOM   4814   CD GLN P 756       7.568 -11.942  18.317  0.00  0.00      PROA  
ATOM   4815  OE1 GLN P 756       7.119 -13.101  18.304  0.00  0.00      PROA  
ATOM   4816  NE2 GLN P 756       8.837 -11.762  18.082  0.00  0.00      PROA  
ATOM   4817 HE21 GLN P 756       9.427 -12.539  17.862  0.00  0.00      PROA  
ATOM   4818 HE22 GLN P 756       9.150 -10.859  17.790  0.00  0.00      PROA  
ATOM   4819    C GLN P 756       4.250 -11.210  15.506  0.00  0.00      PROA  
ATOM   4820    O GLN P 756       3.492 -10.265  15.497  0.00  0.00      PROA  
ATOM   4821    N VAL P 757       4.102 -12.315  14.783  0.00  0.00      PROA  
ATOM   4822   HN VAL P 757       4.789 -13.038  14.750  0.00  0.00      PROA  
ATOM   4823   CA VAL P 757       2.746 -12.676  14.246  0.00  0.00      PROA  
ATOM   4824   HA VAL P 757       2.289 -11.751  13.928  0.00  0.00      PROA  
ATOM   4825   CB VAL P 757       2.861 -13.559  13.062  0.00  0.00      PROA  
ATOM   4826   HB VAL P 757       3.409 -14.491  13.318  0.00  0.00      PROA  
ATOM   4827  CG1 VAL P 757       1.433 -13.828  12.455  0.00  0.00      PROA  
ATOM   4828 HG11 VAL P 757       0.839 -14.413  13.188  0.00  0.00      PROA  
ATOM   4829 HG12 VAL P 757       1.406 -14.525  11.590  0.00  0.00      PROA  
ATOM   4830 HG13 VAL P 757       0.898 -12.922  12.098  0.00  0.00      PROA  
ATOM   4831  CG2 VAL P 757       3.663 -12.814  11.995  0.00  0.00      PROA  
ATOM   4832 HG21 VAL P 757       4.736 -12.663  12.243  0.00  0.00      PROA  
ATOM   4833 HG22 VAL P 757       3.093 -11.895  11.743  0.00  0.00      PROA  
ATOM   4834 HG23 VAL P 757       3.675 -13.500  11.121  0.00  0.00      PROA  
ATOM   4835    C VAL P 757       1.856 -13.372  15.283  0.00  0.00      PROA  
ATOM   4836    O VAL P 757       2.307 -14.413  15.789  0.00  0.00      PROA  
ATOM   4837    N PRO P 758       0.631 -13.005  15.736  0.00  0.00      PROA  
ATOM   4838   CD PRO P 758       0.176 -11.628  15.521  0.00  0.00      PROA  
ATOM   4839  HD1 PRO P 758      -0.297 -11.709  14.519  0.00  0.00      PROA  
ATOM   4840  HD2 PRO P 758       0.972 -10.853  15.550  0.00  0.00      PROA  
ATOM   4841   CA PRO P 758      -0.367 -13.734  16.551  0.00  0.00      PROA  
ATOM   4842   HA PRO P 758       0.257 -13.727  17.433  0.00  0.00      PROA  
ATOM   4843   CB PRO P 758      -1.583 -12.837  16.636  0.00  0.00      PROA  
ATOM   4844  HB1 PRO P 758      -2.193 -13.065  17.536  0.00  0.00      PROA  
ATOM   4845  HB2 PRO P 758      -2.219 -13.004  15.740  0.00  0.00      PROA  
ATOM   4846   CG PRO P 758      -0.976 -11.442  16.544  0.00  0.00      PROA  
ATOM   4847  HG1 PRO P 758      -1.724 -10.667  16.271  0.00  0.00      PROA  
ATOM   4848  HG2 PRO P 758      -0.462 -11.203  17.500  0.00  0.00      PROA  
ATOM   4849    C PRO P 758      -0.656 -15.144  16.080  0.00  0.00      PROA  
ATOM   4850    O PRO P 758      -0.696 -15.434  14.891  0.00  0.00      PROA  
ATOM   4851    N SER P 759      -0.967 -16.039  17.126  0.00  0.00      PROA  
ATOM   4852   HN SER P 759      -0.987 -15.782  18.090  0.00  0.00      PROA  
ATOM   4853   CA SER P 759      -1.404 -17.354  16.873  0.00  0.00      PROA  
ATOM   4854   HA SER P 759      -1.706 -17.471  15.842  0.00  0.00      PROA  
ATOM   4855   CB SER P 759      -0.356 -18.448  17.216  0.00  0.00      PROA  
ATOM   4856  HB1 SER P 759      -0.772 -19.470  17.350  0.00  0.00      PROA  
ATOM   4857  HB2 SER P 759       0.161 -18.064  18.121  0.00  0.00      PROA  
ATOM   4858   OG SER P 759       0.597 -18.543  16.199  0.00  0.00      PROA  
ATOM   4859  HG1 SER P 759       0.137 -18.303  15.391  0.00  0.00      PROA  
ATOM   4860    C SER P 759      -2.678 -17.616  17.671  0.00  0.00      PROA  
ATOM   4861    O SER P 759      -3.034 -16.970  18.657  0.00  0.00      PROA  
ATOM   4862    N VAL P 760      -3.493 -18.689  17.207  0.00  0.00      PROA  
ATOM   4863   HN VAL P 760      -3.164 -19.228  16.435  0.00  0.00      PROA  
ATOM   4864   CA VAL P 760      -4.726 -19.192  17.706  0.00  0.00      PROA  
ATOM   4865   HA VAL P 760      -4.887 -20.081  17.115  0.00  0.00      PROA  
ATOM   4866   CB VAL P 760      -4.813 -19.526  19.223  0.00  0.00      PROA  
ATOM   4867   HB VAL P 760      -4.720 -18.575  19.790  0.00  0.00      PROA  
ATOM   4868  CG1 VAL P 760      -6.184 -20.104  19.545  0.00  0.00      PROA  
ATOM   4869 HG11 VAL P 760      -5.988 -20.736  20.437  0.00  0.00      PROA  
ATOM   4870 HG12 VAL P 760      -6.613 -20.775  18.770  0.00  0.00      PROA  
ATOM   4871 HG13 VAL P 760      -6.978 -19.357  19.762  0.00  0.00      PROA  
ATOM   4872  CG2 VAL P 760      -3.741 -20.525  19.545  0.00  0.00      PROA  
ATOM   4873 HG21 VAL P 760      -2.749 -20.174  19.189  0.00  0.00      PROA  
ATOM   4874 HG22 VAL P 760      -3.845 -21.478  18.983  0.00  0.00      PROA  
ATOM   4875 HG23 VAL P 760      -3.667 -20.576  20.652  0.00  0.00      PROA  
ATOM   4876    C VAL P 760      -5.906 -18.343  17.180  0.00  0.00      PROA  
ATOM   4877    O VAL P 760      -6.108 -17.185  17.652  0.00  0.00      PROA  
ATOM   4878    N PHE P 761      -6.844 -18.883  16.338  0.00  0.00      PROA  
ATOM   4879   HN PHE P 761      -6.751 -19.824  16.022  0.00  0.00      PROA  
ATOM   4880   CA PHE P 761      -7.917 -18.181  15.856  0.00  0.00      PROA  
ATOM   4881   HA PHE P 761      -7.668 -17.136  15.745  0.00  0.00      PROA  
ATOM   4882   CB PHE P 761      -8.297 -18.748  14.502  0.00  0.00      PROA  
ATOM   4883  HB1 PHE P 761      -8.554 -19.817  14.658  0.00  0.00      PROA  
ATOM   4884  HB2 PHE P 761      -7.414 -18.565  13.853  0.00  0.00      PROA  
ATOM   4885   CG PHE P 761      -9.444 -18.006  13.961  0.00  0.00      PROA  
ATOM   4886  CD1 PHE P 761     -10.688 -18.592  13.529  0.00  0.00      PROA  
ATOM   4887  HD1 PHE P 761     -10.654 -19.671  13.546  0.00  0.00      PROA  
ATOM   4888  CE1 PHE P 761     -11.652 -17.803  12.923  0.00  0.00      PROA  
ATOM   4889  HE1 PHE P 761     -12.580 -18.305  12.693  0.00  0.00      PROA  
ATOM   4890   CZ PHE P 761     -11.510 -16.421  12.856  0.00  0.00      PROA  
ATOM   4891   HZ PHE P 761     -12.353 -15.816  12.554  0.00  0.00      PROA  
ATOM   4892  CD2 PHE P 761      -9.280 -16.613  13.722  0.00  0.00      PROA  
ATOM   4893  HD2 PHE P 761      -8.312 -16.171  13.904  0.00  0.00      PROA  
ATOM   4894  CE2 PHE P 761     -10.354 -15.779  13.237  0.00  0.00      PROA  
ATOM   4895  HE2 PHE P 761     -10.285 -14.710  13.103  0.00  0.00      PROA  
ATOM   4896    C PHE P 761      -9.034 -18.198  16.794  0.00  0.00      PROA  
ATOM   4897    O PHE P 761      -9.553 -19.219  17.140  0.00  0.00      PROA  
ATOM   4898    N LYS P 762      -9.521 -16.992  17.248  0.00  0.00      PROA  
ATOM   4899   HN LYS P 762      -9.000 -16.142  17.243  0.00  0.00      PROA  
ATOM   4900   CA LYS P 762     -10.827 -16.951  17.780  0.00  0.00      PROA  
ATOM   4901   HA LYS P 762     -11.404 -17.719  17.286  0.00  0.00      PROA  
ATOM   4902   CB LYS P 762     -10.753 -17.179  19.327  0.00  0.00      PROA  
ATOM   4903  HB1 LYS P 762     -10.470 -18.243  19.478  0.00  0.00      PROA  
ATOM   4904  HB2 LYS P 762     -11.766 -17.103  19.777  0.00  0.00      PROA  
ATOM   4905   CG LYS P 762      -9.673 -16.358  20.073  0.00  0.00      PROA  
ATOM   4906  HG1 LYS P 762     -10.126 -15.364  19.874  0.00  0.00      PROA  
ATOM   4907  HG2 LYS P 762      -8.660 -16.539  19.652  0.00  0.00      PROA  
ATOM   4908   CD LYS P 762      -9.763 -16.508  21.609  0.00  0.00      PROA  
ATOM   4909  HD1 LYS P 762      -9.526 -17.579  21.786  0.00  0.00      PROA  
ATOM   4910  HD2 LYS P 762     -10.836 -16.390  21.872  0.00  0.00      PROA  
ATOM   4911   CE LYS P 762      -8.938 -15.517  22.382  0.00  0.00      PROA  
ATOM   4912  HE1 LYS P 762      -9.213 -14.446  22.271  0.00  0.00      PROA  
ATOM   4913  HE2 LYS P 762      -7.872 -15.575  22.076  0.00  0.00      PROA  
ATOM   4914   NZ LYS P 762      -9.092 -15.953  23.784  0.00  0.00      PROA  
ATOM   4915  HZ1 LYS P 762      -8.472 -15.394  24.405  0.00  0.00      PROA  
ATOM   4916  HZ2 LYS P 762      -8.642 -16.869  23.983  0.00  0.00      PROA  
ATOM   4917  HZ3 LYS P 762     -10.068 -15.976  24.141  0.00  0.00      PROA  
ATOM   4918    C LYS P 762     -11.422 -15.576  17.471  0.00  0.00      PROA  
ATOM   4919    O LYS P 762     -10.747 -14.555  17.493  0.00  0.00      PROA  
ATOM   4920    N PRO P 763     -12.725 -15.475  17.320  0.00  0.00      PROA  
ATOM   4921   CD PRO P 763     -13.630 -16.610  17.047  0.00  0.00      PROA  
ATOM   4922  HD1 PRO P 763     -13.854 -17.076  18.030  0.00  0.00      PROA  
ATOM   4923  HD2 PRO P 763     -13.095 -17.272  16.333  0.00  0.00      PROA  
ATOM   4924   CA PRO P 763     -13.385 -14.189  17.138  0.00  0.00      PROA  
ATOM   4925   HA PRO P 763     -12.874 -13.656  16.349  0.00  0.00      PROA  
ATOM   4926   CB PRO P 763     -14.836 -14.672  16.866  0.00  0.00      PROA  
ATOM   4927  HB1 PRO P 763     -15.292 -13.934  16.173  0.00  0.00      PROA  
ATOM   4928  HB2 PRO P 763     -15.427 -14.667  17.807  0.00  0.00      PROA  
ATOM   4929   CG PRO P 763     -14.771 -16.034  16.255  0.00  0.00      PROA  
ATOM   4930  HG1 PRO P 763     -15.639 -16.724  16.196  0.00  0.00      PROA  
ATOM   4931  HG2 PRO P 763     -14.416 -15.973  15.204  0.00  0.00      PROA  
ATOM   4932    C PRO P 763     -13.398 -13.414  18.415  0.00  0.00      PROA  
ATOM   4933    O PRO P 763     -13.666 -13.958  19.498  0.00  0.00      PROA  
ATOM   4934    N THR P 764     -13.112 -12.098  18.389  0.00  0.00      PROA  
ATOM   4935   HN THR P 764     -12.793 -11.607  17.582  0.00  0.00      PROA  
ATOM   4936   CA THR P 764     -13.098 -11.190  19.598  0.00  0.00      PROA  
ATOM   4937   HA THR P 764     -12.553 -11.698  20.380  0.00  0.00      PROA  
ATOM   4938   CB THR P 764     -12.135  -9.996  19.352  0.00  0.00      PROA  
ATOM   4939   HB THR P 764     -11.169 -10.320  18.909  0.00  0.00      PROA  
ATOM   4940  OG1 THR P 764     -11.643  -9.476  20.593  0.00  0.00      PROA  
ATOM   4941  HG1 THR P 764     -10.979  -8.848  20.299  0.00  0.00      PROA  
ATOM   4942  CG2 THR P 764     -12.671  -8.834  18.530  0.00  0.00      PROA  
ATOM   4943 HG21 THR P 764     -11.942  -8.043  18.254  0.00  0.00      PROA  
ATOM   4944 HG22 THR P 764     -13.530  -8.318  19.010  0.00  0.00      PROA  
ATOM   4945 HG23 THR P 764     -13.092  -9.138  17.547  0.00  0.00      PROA  
ATOM   4946    C THR P 764     -14.524 -10.738  20.006  0.00  0.00      PROA  
ATOM   4947    O THR P 764     -15.430 -10.565  19.130  0.00  0.00      PROA  
ATOM   4948    N ARG P 765     -14.722 -10.659  21.296  0.00  0.00      PROA  
ATOM   4949   HN ARG P 765     -13.956 -10.877  21.896  0.00  0.00      PROA  
ATOM   4950   CA ARG P 765     -15.985 -10.395  21.995  0.00  0.00      PROA  
ATOM   4951   HA ARG P 765     -15.737 -10.263  23.038  0.00  0.00      PROA  
ATOM   4952   CB ARG P 765     -16.785  -9.207  21.533  0.00  0.00      PROA  
ATOM   4953  HB1 ARG P 765     -17.735  -9.088  22.096  0.00  0.00      PROA  
ATOM   4954  HB2 ARG P 765     -17.013  -9.325  20.453  0.00  0.00      PROA  
ATOM   4955   CG ARG P 765     -16.113  -7.820  21.591  0.00  0.00      PROA  
ATOM   4956  HG1 ARG P 765     -16.704  -7.014  21.106  0.00  0.00      PROA  
ATOM   4957  HG2 ARG P 765     -15.156  -7.824  21.026  0.00  0.00      PROA  
ATOM   4958   CD ARG P 765     -15.736  -7.411  23.041  0.00  0.00      PROA  
ATOM   4959  HD1 ARG P 765     -15.184  -6.454  22.916  0.00  0.00      PROA  
ATOM   4960  HD2 ARG P 765     -15.006  -8.159  23.419  0.00  0.00      PROA  
ATOM   4961   NE ARG P 765     -16.902  -7.329  23.964  0.00  0.00      PROA  
ATOM   4962   HE ARG P 765     -17.821  -7.663  23.754  0.00  0.00      PROA  
ATOM   4963   CZ ARG P 765     -16.931  -6.588  25.022  0.00  0.00      PROA  
ATOM   4964  NH1 ARG P 765     -18.050  -6.487  25.686  0.00  0.00      PROA  
ATOM   4965 HH11 ARG P 765     -18.861  -6.965  25.351  0.00  0.00      PROA  
ATOM   4966 HH12 ARG P 765     -18.081  -5.766  26.378  0.00  0.00      PROA  
ATOM   4967  NH2 ARG P 765     -15.857  -6.091  25.594  0.00  0.00      PROA  
ATOM   4968 HH21 ARG P 765     -14.983  -6.088  25.107  0.00  0.00      PROA  
ATOM   4969 HH22 ARG P 765     -15.791  -5.638  26.483  0.00  0.00      PROA  
ATOM   4970    C ARG P 765     -16.907 -11.557  22.053  0.00  0.00      PROA  
ATOM   4971    O ARG P 765     -17.509 -12.030  21.077  0.00  0.00      PROA  
ATOM   4972    N ASP P 766     -17.035 -11.991  23.348  0.00  0.00      PROA  
ATOM   4973   HN ASP P 766     -16.446 -11.630  24.067  0.00  0.00      PROA  
ATOM   4974   CA ASP P 766     -18.015 -12.999  23.822  0.00  0.00      PROA  
ATOM   4975   HA ASP P 766     -17.950 -13.839  23.146  0.00  0.00      PROA  
ATOM   4976   CB ASP P 766     -17.802 -13.516  25.271  0.00  0.00      PROA  
ATOM   4977  HB1 ASP P 766     -18.722 -13.717  25.860  0.00  0.00      PROA  
ATOM   4978  HB2 ASP P 766     -17.305 -12.709  25.851  0.00  0.00      PROA  
ATOM   4979   CG ASP P 766     -16.780 -14.595  25.437  0.00  0.00      PROA  
ATOM   4980  OD1 ASP P 766     -16.080 -14.929  24.409  0.00  0.00      PROA  
ATOM   4981  OD2 ASP P 766     -16.584 -15.032  26.616  0.00  0.00      PROA  
ATOM   4982    C ASP P 766     -19.410 -12.490  23.653  0.00  0.00      PROA  
ATOM   4983    O ASP P 766     -20.303 -13.371  23.597  0.00  0.00      PROA  
ATOM   4984    N ASP P 767     -19.653 -11.161  23.550  0.00  0.00      PROA  
ATOM   4985   HN ASP P 767     -19.018 -10.414  23.734  0.00  0.00      PROA  
ATOM   4986   CA ASP P 767     -21.027 -10.784  23.331  0.00  0.00      PROA  
ATOM   4987   HA ASP P 767     -21.714 -11.531  23.701  0.00  0.00      PROA  
ATOM   4988   CB ASP P 767     -21.388  -9.591  24.252  0.00  0.00      PROA  
ATOM   4989  HB1 ASP P 767     -21.407  -9.911  25.316  0.00  0.00      PROA  
ATOM   4990  HB2 ASP P 767     -22.384  -9.156  24.023  0.00  0.00      PROA  
ATOM   4991   CG ASP P 767     -20.445  -8.357  24.246  0.00  0.00      PROA  
ATOM   4992  OD1 ASP P 767     -20.686  -7.394  25.014  0.00  0.00      PROA  
ATOM   4993  OD2 ASP P 767     -19.394  -8.453  23.569  0.00  0.00      PROA  
ATOM   4994    C ASP P 767     -21.397 -10.574  21.864  0.00  0.00      PROA  
ATOM   4995    O ASP P 767     -22.572 -10.325  21.548  0.00  0.00      PROA  
ATOM   4996    N ARG P 768     -20.538 -10.813  20.919  0.00  0.00      PROA  
ATOM   4997   HN ARG P 768     -19.631 -11.148  21.164  0.00  0.00      PROA  
ATOM   4998   CA ARG P 768     -20.849 -10.572  19.499  0.00  0.00      PROA  
ATOM   4999   HA ARG P 768     -21.898 -10.376  19.339  0.00  0.00      PROA  
ATOM   5000   CB ARG P 768     -20.011  -9.353  18.991  0.00  0.00      PROA  
ATOM   5001  HB1 ARG P 768     -19.133  -9.182  19.650  0.00  0.00      PROA  
ATOM   5002  HB2 ARG P 768     -20.613  -8.424  19.086  0.00  0.00      PROA  
ATOM   5003   CG ARG P 768     -19.455  -9.412  17.577  0.00  0.00      PROA  
ATOM   5004  HG1 ARG P 768     -19.379  -8.366  17.210  0.00  0.00      PROA  
ATOM   5005  HG2 ARG P 768     -20.047  -9.992  16.837  0.00  0.00      PROA  
ATOM   5006   CD ARG P 768     -17.975  -9.858  17.547  0.00  0.00      PROA  
ATOM   5007  HD1 ARG P 768     -17.814 -10.791  18.129  0.00  0.00      PROA  
ATOM   5008  HD2 ARG P 768     -17.173  -9.133  17.801  0.00  0.00      PROA  
ATOM   5009   NE ARG P 768     -17.704 -10.299  16.120  0.00  0.00      PROA  
ATOM   5010   HE ARG P 768     -18.505 -10.777  15.759  0.00  0.00      PROA  
ATOM   5011   CZ ARG P 768     -16.469 -10.518  15.586  0.00  0.00      PROA  
ATOM   5012  NH1 ARG P 768     -16.352 -10.795  14.326  0.00  0.00      PROA  
ATOM   5013 HH11 ARG P 768     -17.133 -10.472  13.792  0.00  0.00      PROA  
ATOM   5014 HH12 ARG P 768     -15.462 -10.645  13.897  0.00  0.00      PROA  
ATOM   5015  NH2 ARG P 768     -15.428 -10.320  16.279  0.00  0.00      PROA  
ATOM   5016 HH21 ARG P 768     -15.377 -10.339  17.277  0.00  0.00      PROA  
ATOM   5017 HH22 ARG P 768     -14.584 -10.553  15.795  0.00  0.00      PROA  
ATOM   5018    C ARG P 768     -20.655 -11.897  18.734  0.00  0.00      PROA  
ATOM   5019    O ARG P 768     -19.716 -12.623  18.835  0.00  0.00      PROA  
ATOM   5020    N GLY P 769     -21.659 -12.188  17.914  0.00  0.00      PROA  
ATOM   5021   HN GLY P 769     -22.436 -11.562  17.906  0.00  0.00      PROA  
ATOM   5022   CA GLY P 769     -21.693 -13.275  17.022  0.00  0.00      PROA  
ATOM   5023  HA1 GLY P 769     -22.733 -13.523  16.872  0.00  0.00      PROA  
ATOM   5024  HA2 GLY P 769     -21.203 -14.101  17.517  0.00  0.00      PROA  
ATOM   5025    C GLY P 769     -20.974 -13.003  15.770  0.00  0.00      PROA  
ATOM   5026    O GLY P 769     -20.199 -12.009  15.701  0.00  0.00      PROA  
ATOM   5027    N TRP P 770     -21.045 -13.927  14.780  0.00  0.00      PROA  
ATOM   5028   HN TRP P 770     -21.585 -14.762  14.853  0.00  0.00      PROA  
ATOM   5029   CA TRP P 770     -20.386 -13.723  13.472  0.00  0.00      PROA  
ATOM   5030   HA TRP P 770     -19.589 -12.997  13.529  0.00  0.00      PROA  
ATOM   5031   CB TRP P 770     -19.821 -15.093  12.993  0.00  0.00      PROA  
ATOM   5032  HB1 TRP P 770     -20.627 -15.781  12.662  0.00  0.00      PROA  
ATOM   5033  HB2 TRP P 770     -19.341 -15.593  13.861  0.00  0.00      PROA  
ATOM   5034   CG TRP P 770     -18.821 -15.215  11.908  0.00  0.00      PROA  
ATOM   5035  CD1 TRP P 770     -18.998 -15.578  10.605  0.00  0.00      PROA  
ATOM   5036  HD1 TRP P 770     -19.960 -15.699  10.130  0.00  0.00      PROA  
ATOM   5037  NE1 TRP P 770     -17.812 -15.445   9.911  0.00  0.00      PROA  
ATOM   5038  HE1 TRP P 770     -17.791 -15.076   9.008  0.00  0.00      PROA  
ATOM   5039  CE2 TRP P 770     -16.884 -14.860  10.694  0.00  0.00      PROA  
ATOM   5040  CD2 TRP P 770     -17.450 -14.705  11.968  0.00  0.00      PROA  
ATOM   5041  CE3 TRP P 770     -16.703 -14.070  12.985  0.00  0.00      PROA  
ATOM   5042  HE3 TRP P 770     -17.083 -13.806  13.961  0.00  0.00      PROA  
ATOM   5043  CZ3 TRP P 770     -15.316 -13.854  12.698  0.00  0.00      PROA  
ATOM   5044  HZ3 TRP P 770     -14.691 -13.467  13.489  0.00  0.00      PROA  
ATOM   5045  CZ2 TRP P 770     -15.586 -14.601  10.439  0.00  0.00      PROA  
ATOM   5046  HZ2 TRP P 770     -15.229 -14.654   9.421  0.00  0.00      PROA  
ATOM   5047  CH2 TRP P 770     -14.752 -14.204  11.493  0.00  0.00      PROA  
ATOM   5048  HH2 TRP P 770     -13.686 -14.089  11.365  0.00  0.00      PROA  
ATOM   5049    C TRP P 770     -21.408 -13.288  12.432  0.00  0.00      PROA  
ATOM   5050    O TRP P 770     -21.202 -13.418  11.157  0.00  0.00      PROA  
ATOM   5051    N PHE P 771     -22.504 -12.668  12.935  0.00  0.00      PROA  
ATOM   5052   HN PHE P 771     -22.604 -12.665  13.927  0.00  0.00      PROA  
ATOM   5053   CA PHE P 771     -23.454 -11.878  12.189  0.00  0.00      PROA  
ATOM   5054   HA PHE P 771     -22.949 -11.537  11.297  0.00  0.00      PROA  
ATOM   5055   CB PHE P 771     -24.692 -12.734  11.908  0.00  0.00      PROA  
ATOM   5056  HB1 PHE P 771     -25.077 -13.214  12.833  0.00  0.00      PROA  
ATOM   5057  HB2 PHE P 771     -24.355 -13.657  11.388  0.00  0.00      PROA  
ATOM   5058   CG PHE P 771     -25.618 -12.035  10.939  0.00  0.00      PROA  
ATOM   5059  CD1 PHE P 771     -26.790 -11.582  11.519  0.00  0.00      PROA  
ATOM   5060  HD1 PHE P 771     -27.102 -11.802  12.530  0.00  0.00      PROA  
ATOM   5061  CE1 PHE P 771     -27.617 -10.795  10.679  0.00  0.00      PROA  
ATOM   5062  HE1 PHE P 771     -28.506 -10.338  11.088  0.00  0.00      PROA
[truncated: 12,013,930 more chars]
