# Supplementary material for: Cryo-EM structure of the sodium-driven chloride/bicarbonate exchanger NDCBE
Source: Nat Commun. 2021 Sep 28;12:5690. doi: 10.1038/s41467-021-25998-2 (PMC8478935; doi:10.1038/s41467-021-25998-2)
Supplement: Supplementary file 7 — Supplementary Data 1 [file 41467_2021_25998_MOESM7_ESM.zip › MD_structures/NDCBE_1microsec_Trial1_NaCO3_last_MD_step.pdb]

CRYST1  107.537  107.537  130.690  90.00  90.00  90.00 P 1           1
ATOM      1    N LEU P 451     -24.605   0.114 -31.204  0.00  0.00      PROA  
ATOM      2  HT1 LEU P 451     -25.168  -0.579 -30.670  0.00  0.00      PROA  
ATOM      3  HT2 LEU P 451     -24.949   0.051 -32.183  0.00  0.00      PROA  
ATOM      4  HT3 LEU P 451     -24.776   1.079 -30.857  0.00  0.00      PROA  
ATOM      5   CA LEU P 451     -23.113  -0.202 -31.174  0.00  0.00      PROA  
ATOM      6   HA LEU P 451     -22.857  -1.025 -31.824  0.00  0.00      PROA  
ATOM      7   CB LEU P 451     -22.337   1.076 -31.616  0.00  0.00      PROA  
ATOM      8  HB1 LEU P 451     -21.229   0.992 -31.582  0.00  0.00      PROA  
ATOM      9  HB2 LEU P 451     -22.663   1.896 -30.943  0.00  0.00      PROA  
ATOM     10   CG LEU P 451     -22.761   1.551 -33.022  0.00  0.00      PROA  
ATOM     11   HG LEU P 451     -23.846   1.770 -33.111  0.00  0.00      PROA  
ATOM     12  CD1 LEU P 451     -22.093   2.979 -33.201  0.00  0.00      PROA  
ATOM     13 HD11 LEU P 451     -22.463   3.638 -32.387  0.00  0.00      PROA  
ATOM     14 HD12 LEU P 451     -22.394   3.225 -34.242  0.00  0.00      PROA  
ATOM     15 HD13 LEU P 451     -20.987   2.898 -33.126  0.00  0.00      PROA  
ATOM     16  CD2 LEU P 451     -22.247   0.561 -34.077  0.00  0.00      PROA  
ATOM     17 HD21 LEU P 451     -22.639   0.897 -35.060  0.00  0.00      PROA  
ATOM     18 HD22 LEU P 451     -22.577  -0.478 -33.864  0.00  0.00      PROA  
ATOM     19 HD23 LEU P 451     -21.137   0.573 -34.131  0.00  0.00      PROA  
ATOM     20    C LEU P 451     -22.712  -0.566 -29.755  0.00  0.00      PROA  
ATOM     21    O LEU P 451     -23.521  -0.472 -28.853  0.00  0.00      PROA  
ATOM     22    N PHE P 452     -21.447  -1.040 -29.439  0.00  0.00      PROA  
ATOM     23   HN PHE P 452     -20.747  -1.074 -30.149  0.00  0.00      PROA  
ATOM     24   CA PHE P 452     -21.167  -1.541 -28.104  0.00  0.00      PROA  
ATOM     25   HA PHE P 452     -22.056  -2.122 -27.907  0.00  0.00      PROA  
ATOM     26   CB PHE P 452     -19.798  -2.307 -28.100  0.00  0.00      PROA  
ATOM     27  HB1 PHE P 452     -19.544  -2.746 -27.112  0.00  0.00      PROA  
ATOM     28  HB2 PHE P 452     -18.950  -1.635 -28.350  0.00  0.00      PROA  
ATOM     29   CG PHE P 452     -19.785  -3.480 -29.005  0.00  0.00      PROA  
ATOM     30  CD1 PHE P 452     -20.824  -4.368 -29.056  0.00  0.00      PROA  
ATOM     31  HD1 PHE P 452     -21.693  -4.217 -28.433  0.00  0.00      PROA  
ATOM     32  CE1 PHE P 452     -20.732  -5.528 -29.862  0.00  0.00      PROA  
ATOM     33  HE1 PHE P 452     -21.498  -6.290 -29.854  0.00  0.00      PROA  
ATOM     34   CZ PHE P 452     -19.587  -5.826 -30.557  0.00  0.00      PROA  
ATOM     35   HZ PHE P 452     -19.430  -6.687 -31.190  0.00  0.00      PROA  
ATOM     36  CD2 PHE P 452     -18.673  -3.630 -29.930  0.00  0.00      PROA  
ATOM     37  HD2 PHE P 452     -17.956  -2.828 -30.018  0.00  0.00      PROA  
ATOM     38  CE2 PHE P 452     -18.632  -4.758 -30.700  0.00  0.00      PROA  
ATOM     39  HE2 PHE P 452     -17.817  -4.842 -31.404  0.00  0.00      PROA  
ATOM     40    C PHE P 452     -21.084  -0.504 -26.981  0.00  0.00      PROA  
ATOM     41    O PHE P 452     -20.352   0.492 -27.132  0.00  0.00      PROA  
ATOM     42    N GLY P 453     -21.674  -0.817 -25.829  0.00  0.00      PROA  
ATOM     43   HN GLY P 453     -22.234  -1.634 -25.709  0.00  0.00      PROA  
ATOM     44   CA GLY P 453     -21.445  -0.151 -24.516  0.00  0.00      PROA  
ATOM     45  HA1 GLY P 453     -22.237  -0.380 -23.818  0.00  0.00      PROA  
ATOM     46  HA2 GLY P 453     -21.256   0.896 -24.703  0.00  0.00      PROA  
ATOM     47    C GLY P 453     -20.213  -0.681 -23.901  0.00  0.00      PROA  
ATOM     48    O GLY P 453     -19.692  -1.694 -24.242  0.00  0.00      PROA  
ATOM     49    N GLY P 454     -19.655  -0.014 -22.873  0.00  0.00      PROA  
ATOM     50   HN GLY P 454     -20.171   0.788 -22.581  0.00  0.00      PROA  
ATOM     51   CA GLY P 454     -18.297  -0.060 -22.227  0.00  0.00      PROA  
ATOM     52  HA1 GLY P 454     -18.173   0.720 -21.490  0.00  0.00      PROA  
ATOM     53  HA2 GLY P 454     -17.616   0.200 -23.024  0.00  0.00      PROA  
ATOM     54    C GLY P 454     -17.903  -1.346 -21.673  0.00  0.00      PROA  
ATOM     55    O GLY P 454     -16.752  -1.748 -21.819  0.00  0.00      PROA  
ATOM     56    N LEU P 455     -18.858  -1.971 -20.969  0.00  0.00      PROA  
ATOM     57   HN LEU P 455     -19.713  -1.465 -20.884  0.00  0.00      PROA  
ATOM     58   CA LEU P 455     -18.840  -3.386 -20.563  0.00  0.00      PROA  
ATOM     59   HA LEU P 455     -18.031  -3.425 -19.850  0.00  0.00      PROA  
ATOM     60   CB LEU P 455     -20.094  -3.726 -19.865  0.00  0.00      PROA  
ATOM     61  HB1 LEU P 455     -20.859  -3.440 -20.618  0.00  0.00      PROA  
ATOM     62  HB2 LEU P 455     -20.128  -3.125 -18.931  0.00  0.00      PROA  
ATOM     63   CG LEU P 455     -20.262  -5.192 -19.500  0.00  0.00      PROA  
ATOM     64   HG LEU P 455     -20.119  -5.897 -20.346  0.00  0.00      PROA  
ATOM     65  CD1 LEU P 455     -19.213  -5.655 -18.397  0.00  0.00      PROA  
ATOM     66 HD11 LEU P 455     -19.141  -5.032 -17.480  0.00  0.00      PROA  
ATOM     67 HD12 LEU P 455     -18.205  -5.620 -18.863  0.00  0.00      PROA  
ATOM     68 HD13 LEU P 455     -19.568  -6.672 -18.125  0.00  0.00      PROA  
ATOM     69  CD2 LEU P 455     -21.665  -5.313 -18.947  0.00  0.00      PROA  
ATOM     70 HD21 LEU P 455     -21.803  -4.668 -18.053  0.00  0.00      PROA  
ATOM     71 HD22 LEU P 455     -21.643  -6.359 -18.573  0.00  0.00      PROA  
ATOM     72 HD23 LEU P 455     -22.430  -5.168 -19.740  0.00  0.00      PROA  
ATOM     73    C LEU P 455     -18.627  -4.369 -21.736  0.00  0.00      PROA  
ATOM     74    O LEU P 455     -17.654  -5.184 -21.773  0.00  0.00      PROA  
ATOM     75    N VAL P 456     -19.379  -4.260 -22.905  0.00  0.00      PROA  
ATOM     76   HN VAL P 456     -20.024  -3.501 -22.954  0.00  0.00      PROA  
ATOM     77   CA VAL P 456     -19.123  -4.975 -24.180  0.00  0.00      PROA  
ATOM     78   HA VAL P 456     -19.180  -6.043 -24.027  0.00  0.00      PROA  
ATOM     79   CB VAL P 456     -20.376  -4.753 -24.973  0.00  0.00      PROA  
ATOM     80   HB VAL P 456     -20.393  -3.695 -25.312  0.00  0.00      PROA  
ATOM     81  CG1 VAL P 456     -20.442  -5.783 -26.155  0.00  0.00      PROA  
ATOM     82 HG11 VAL P 456     -20.426  -6.847 -25.835  0.00  0.00      PROA  
ATOM     83 HG12 VAL P 456     -19.589  -5.598 -26.843  0.00  0.00      PROA  
ATOM     84 HG13 VAL P 456     -21.380  -5.668 -26.740  0.00  0.00      PROA  
ATOM     85  CG2 VAL P 456     -21.627  -5.099 -24.144  0.00  0.00      PROA  
ATOM     86 HG21 VAL P 456     -22.519  -5.070 -24.805  0.00  0.00      PROA  
ATOM     87 HG22 VAL P 456     -21.726  -4.306 -23.372  0.00  0.00      PROA  
ATOM     88 HG23 VAL P 456     -21.670  -6.032 -23.543  0.00  0.00      PROA  
ATOM     89    C VAL P 456     -17.853  -4.780 -24.880  0.00  0.00      PROA  
ATOM     90    O VAL P 456     -17.259  -5.719 -25.392  0.00  0.00      PROA  
ATOM     91    N LEU P 457     -17.319  -3.572 -24.890  0.00  0.00      PROA  
ATOM     92   HN LEU P 457     -17.978  -2.845 -24.713  0.00  0.00      PROA  
ATOM     93   CA LEU P 457     -15.962  -3.224 -25.435  0.00  0.00      PROA  
ATOM     94   HA LEU P 457     -15.986  -3.427 -26.495  0.00  0.00      PROA  
ATOM     95   CB LEU P 457     -15.678  -1.678 -25.257  0.00  0.00      PROA  
ATOM     96  HB1 LEU P 457     -14.600  -1.428 -25.349  0.00  0.00      PROA  
ATOM     97  HB2 LEU P 457     -15.980  -1.469 -24.208  0.00  0.00      PROA  
ATOM     98   CG LEU P 457     -16.528  -0.904 -26.309  0.00  0.00      PROA  
ATOM     99   HG LEU P 457     -17.560  -1.315 -26.268  0.00  0.00      PROA  
ATOM    100  CD1 LEU P 457     -16.515   0.528 -25.761  0.00  0.00      PROA  
ATOM    101 HD11 LEU P 457     -16.825   1.233 -26.562  0.00  0.00      PROA  
ATOM    102 HD12 LEU P 457     -15.477   0.667 -25.393  0.00  0.00      PROA  
ATOM    103 HD13 LEU P 457     -17.232   0.610 -24.916  0.00  0.00      PROA  
ATOM    104  CD2 LEU P 457     -15.944  -0.976 -27.687  0.00  0.00      PROA  
ATOM    105 HD21 LEU P 457     -14.930  -0.530 -27.776  0.00  0.00      PROA  
ATOM    106 HD22 LEU P 457     -16.541  -0.321 -28.357  0.00  0.00      PROA  
ATOM    107 HD23 LEU P 457     -16.138  -1.978 -28.127  0.00  0.00      PROA  
ATOM    108    C LEU P 457     -14.906  -4.064 -24.740  0.00  0.00      PROA  
ATOM    109    O LEU P 457     -14.088  -4.681 -25.394  0.00  0.00      PROA  
ATOM    110    N ASP P 458     -14.851  -4.081 -23.352  0.00  0.00      PROA  
ATOM    111   HN ASP P 458     -15.363  -3.318 -22.964  0.00  0.00      PROA  
ATOM    112   CA ASP P 458     -14.183  -5.027 -22.510  0.00  0.00      PROA  
ATOM    113   HA ASP P 458     -13.135  -4.822 -22.668  0.00  0.00      PROA  
ATOM    114   CB ASP P 458     -14.405  -4.706 -21.079  0.00  0.00      PROA  
ATOM    115  HB1 ASP P 458     -14.134  -5.461 -20.309  0.00  0.00      PROA  
ATOM    116  HB2 ASP P 458     -15.502  -4.576 -20.961  0.00  0.00      PROA  
ATOM    117   CG ASP P 458     -13.746  -3.452 -20.540  0.00  0.00      PROA  
ATOM    118  OD1 ASP P 458     -12.906  -2.747 -21.227  0.00  0.00      PROA  
ATOM    119  OD2 ASP P 458     -13.931  -3.177 -19.293  0.00  0.00      PROA  
ATOM    120    C ASP P 458     -14.331  -6.479 -22.774  0.00  0.00      PROA  
ATOM    121    O ASP P 458     -13.372  -7.185 -22.932  0.00  0.00      PROA  
ATOM    122    N VAL P 459     -15.597  -6.896 -22.976  0.00  0.00      PROA  
ATOM    123   HN VAL P 459     -16.346  -6.280 -22.743  0.00  0.00      PROA  
ATOM    124   CA VAL P 459     -15.953  -8.253 -23.216  0.00  0.00      PROA  
ATOM    125   HA VAL P 459     -15.420  -8.908 -22.543  0.00  0.00      PROA  
ATOM    126   CB VAL P 459     -17.420  -8.526 -23.057  0.00  0.00      PROA  
ATOM    127   HB VAL P 459     -17.972  -7.700 -23.556  0.00  0.00      PROA  
ATOM    128  CG1 VAL P 459     -17.868  -9.847 -23.645  0.00  0.00      PROA  
ATOM    129 HG11 VAL P 459     -17.689  -9.879 -24.741  0.00  0.00      PROA  
ATOM    130 HG12 VAL P 459     -18.960  -9.867 -23.437  0.00  0.00      PROA  
ATOM    131 HG13 VAL P 459     -17.400 -10.702 -23.111  0.00  0.00      PROA  
ATOM    132  CG2 VAL P 459     -17.824  -8.627 -21.595  0.00  0.00      PROA  
ATOM    133 HG21 VAL P 459     -17.877  -7.602 -21.170  0.00  0.00      PROA  
ATOM    134 HG22 VAL P 459     -17.056  -9.198 -21.031  0.00  0.00      PROA  
ATOM    135 HG23 VAL P 459     -18.826  -9.093 -21.477  0.00  0.00      PROA  
ATOM    136    C VAL P 459     -15.310  -8.694 -24.569  0.00  0.00      PROA  
ATOM    137    O VAL P 459     -14.493  -9.618 -24.637  0.00  0.00      PROA  
ATOM    138    N LYS P 460     -15.484  -7.863 -25.581  0.00  0.00      PROA  
ATOM    139   HN LYS P 460     -16.023  -7.031 -25.486  0.00  0.00      PROA  
ATOM    140   CA LYS P 460     -14.962  -8.029 -26.900  0.00  0.00      PROA  
ATOM    141   HA LYS P 460     -15.227  -9.041 -27.170  0.00  0.00      PROA  
ATOM    142   CB LYS P 460     -15.728  -7.144 -27.873  0.00  0.00      PROA  
ATOM    143  HB1 LYS P 460     -15.188  -6.866 -28.804  0.00  0.00      PROA  
ATOM    144  HB2 LYS P 460     -15.826  -6.194 -27.306  0.00  0.00      PROA  
ATOM    145   CG LYS P 460     -17.163  -7.685 -28.170  0.00  0.00      PROA  
ATOM    146  HG1 LYS P 460     -17.794  -6.815 -28.453  0.00  0.00      PROA  
ATOM    147  HG2 LYS P 460     -17.520  -7.971 -27.158  0.00  0.00      PROA  
ATOM    148   CD LYS P 460     -17.375  -8.852 -29.287  0.00  0.00      PROA  
ATOM    149  HD1 LYS P 460     -16.632  -9.558 -28.858  0.00  0.00      PROA  
ATOM    150  HD2 LYS P 460     -17.007  -8.410 -30.238  0.00  0.00      PROA  
ATOM    151   CE LYS P 460     -18.830  -9.413 -29.322  0.00  0.00      PROA  
ATOM    152  HE1 LYS P 460     -19.437  -8.485 -29.391  0.00  0.00      PROA  
ATOM    153  HE2 LYS P 460     -19.065  -9.940 -28.372  0.00  0.00      PROA  
ATOM    154   NZ LYS P 460     -19.112 -10.315 -30.460  0.00  0.00      PROA  
ATOM    155  HZ1 LYS P 460     -20.013 -10.755 -30.182  0.00  0.00      PROA  
ATOM    156  HZ2 LYS P 460     -18.427 -11.098 -30.476  0.00  0.00      PROA  
ATOM    157  HZ3 LYS P 460     -19.203  -9.777 -31.346  0.00  0.00      PROA  
ATOM    158    C LYS P 460     -13.443  -7.973 -27.050  0.00  0.00      PROA  
ATOM    159    O LYS P 460     -12.816  -8.775 -27.752  0.00  0.00      PROA  
ATOM    160    N ARG P 461     -12.729  -7.101 -26.287  0.00  0.00      PROA  
ATOM    161   HN ARG P 461     -13.100  -6.302 -25.819  0.00  0.00      PROA  
ATOM    162   CA ARG P 461     -11.254  -7.023 -26.378  0.00  0.00      PROA  
ATOM    163   HA ARG P 461     -11.076  -7.236 -27.422  0.00  0.00      PROA  
ATOM    164   CB ARG P 461     -10.751  -5.596 -25.943  0.00  0.00      PROA  
ATOM    165  HB1 ARG P 461      -9.640  -5.580 -25.927  0.00  0.00      PROA  
ATOM    166  HB2 ARG P 461     -11.091  -5.491 -24.890  0.00  0.00      PROA  
ATOM    167   CG ARG P 461     -11.185  -4.403 -26.851  0.00  0.00      PROA  
ATOM    168  HG1 ARG P 461     -12.231  -4.614 -27.160  0.00  0.00      PROA  
ATOM    169  HG2 ARG P 461     -10.639  -4.360 -27.817  0.00  0.00      PROA  
ATOM    170   CD ARG P 461     -11.322  -3.073 -25.976  0.00  0.00      PROA  
ATOM    171  HD1 ARG P 461     -10.338  -2.793 -25.541  0.00  0.00      PROA  
ATOM    172  HD2 ARG P 461     -12.157  -3.252 -25.265  0.00  0.00      PROA  
ATOM    173   NE ARG P 461     -11.767  -2.081 -27.021  0.00  0.00      PROA  
ATOM    174   HE ARG P 461     -11.821  -2.352 -27.982  0.00  0.00      PROA  
ATOM    175   CZ ARG P 461     -12.001  -0.783 -26.768  0.00  0.00      PROA  
ATOM    176  NH1 ARG P 461     -12.091  -0.273 -25.561  0.00  0.00      PROA  
ATOM    177 HH11 ARG P 461     -12.159  -0.874 -24.765  0.00  0.00      PROA  
ATOM    178 HH12 ARG P 461     -12.503   0.629 -25.433  0.00  0.00      PROA  
ATOM    179  NH2 ARG P 461     -12.014  -0.006 -27.794  0.00  0.00      PROA  
ATOM    180 HH21 ARG P 461     -12.403  -0.300 -28.667  0.00  0.00      PROA  
ATOM    181 HH22 ARG P 461     -12.243   0.942 -27.572  0.00  0.00      PROA  
ATOM    182    C ARG P 461     -10.512  -8.114 -25.474  0.00  0.00      PROA  
ATOM    183    O ARG P 461      -9.333  -8.376 -25.645  0.00  0.00      PROA  
ATOM    184    N LYS P 462     -11.199  -8.680 -24.461  0.00  0.00      PROA  
ATOM    185   HN LYS P 462     -12.068  -8.317 -24.135  0.00  0.00      PROA  
ATOM    186   CA LYS P 462     -10.612  -9.734 -23.674  0.00  0.00      PROA  
ATOM    187   HA LYS P 462      -9.554  -9.534 -23.761  0.00  0.00      PROA  
ATOM    188   CB LYS P 462     -11.053  -9.680 -22.191  0.00  0.00      PROA  
ATOM    189  HB1 LYS P 462     -10.579 -10.547 -21.683  0.00  0.00      PROA  
ATOM    190  HB2 LYS P 462     -12.157  -9.804 -22.202  0.00  0.00      PROA  
ATOM    191   CG LYS P 462     -10.687  -8.385 -21.468  0.00  0.00      PROA  
ATOM    192  HG1 LYS P 462     -10.910  -8.622 -20.406  0.00  0.00      PROA  
ATOM    193  HG2 LYS P 462     -11.224  -7.475 -21.809  0.00  0.00      PROA  
ATOM    194   CD LYS P 462      -9.176  -7.955 -21.331  0.00  0.00      PROA  
ATOM    195  HD1 LYS P 462      -9.182  -7.187 -20.529  0.00  0.00      PROA  
ATOM    196  HD2 LYS P 462      -8.657  -7.611 -22.251  0.00  0.00      PROA  
ATOM    197   CE LYS P 462      -8.352  -9.089 -20.690  0.00  0.00      PROA  
ATOM    198  HE1 LYS P 462      -8.090  -9.927 -21.370  0.00  0.00      PROA  
ATOM    199  HE2 LYS P 462      -8.794  -9.373 -19.710  0.00  0.00      PROA  
ATOM    200   NZ LYS P 462      -6.979  -8.556 -20.297  0.00  0.00      PROA  
ATOM    201  HZ1 LYS P 462      -7.148  -7.948 -19.471  0.00  0.00      PROA  
ATOM    202  HZ2 LYS P 462      -6.559  -8.016 -21.080  0.00  0.00      PROA  
ATOM    203  HZ3 LYS P 462      -6.351  -9.357 -20.082  0.00  0.00      PROA  
ATOM    204    C LYS P 462     -10.866 -11.094 -24.218  0.00  0.00      PROA  
ATOM    205    O LYS P 462     -10.151 -12.030 -23.977  0.00  0.00      PROA  
ATOM    206    N ALA P 463     -11.899 -11.300 -25.175  0.00  0.00      PROA  
ATOM    207   HN ALA P 463     -12.539 -10.570 -25.403  0.00  0.00      PROA  
ATOM    208   CA ALA P 463     -12.212 -12.615 -25.731  0.00  0.00      PROA  
ATOM    209   HA ALA P 463     -12.510 -13.217 -24.886  0.00  0.00      PROA  
ATOM    210   CB ALA P 463     -13.476 -12.527 -26.690  0.00  0.00      PROA  
ATOM    211  HB1 ALA P 463     -14.391 -12.349 -26.086  0.00  0.00      PROA  
ATOM    212  HB2 ALA P 463     -13.771 -13.541 -27.036  0.00  0.00      PROA  
ATOM    213  HB3 ALA P 463     -13.421 -11.816 -27.542  0.00  0.00      PROA  
ATOM    214    C ALA P 463     -11.070 -13.432 -26.431  0.00  0.00      PROA  
ATOM    215    O ALA P 463     -10.838 -14.641 -26.161  0.00  0.00      PROA  
ATOM    216    N PRO P 464     -10.206 -12.804 -27.282  0.00  0.00      PROA  
ATOM    217   CD PRO P 464     -10.407 -11.455 -27.941  0.00  0.00      PROA  
ATOM    218  HD1 PRO P 464      -9.823 -10.741 -27.322  0.00  0.00      PROA  
ATOM    219  HD2 PRO P 464     -11.477 -11.159 -27.921  0.00  0.00      PROA  
ATOM    220   CA PRO P 464      -9.274 -13.580 -28.082  0.00  0.00      PROA  
ATOM    221   HA PRO P 464      -9.761 -14.381 -28.617  0.00  0.00      PROA  
ATOM    222   CB PRO P 464      -8.647 -12.595 -29.058  0.00  0.00      PROA  
ATOM    223  HB1 PRO P 464      -8.220 -13.212 -29.877  0.00  0.00      PROA  
ATOM    224  HB2 PRO P 464      -7.813 -12.068 -28.548  0.00  0.00      PROA  
ATOM    225   CG PRO P 464      -9.849 -11.609 -29.376  0.00  0.00      PROA  
ATOM    226  HG1 PRO P 464      -9.634 -10.714 -29.999  0.00  0.00      PROA  
ATOM    227  HG2 PRO P 464     -10.637 -12.111 -29.977  0.00  0.00      PROA  
ATOM    228    C PRO P 464      -8.135 -14.098 -27.179  0.00  0.00      PROA  
ATOM    229    O PRO P 464      -7.608 -15.067 -27.675  0.00  0.00      PROA  
ATOM    230    N TRP P 465      -7.792 -13.522 -26.001  0.00  0.00      PROA  
ATOM    231   HN TRP P 465      -8.405 -12.808 -25.675  0.00  0.00      PROA  
ATOM    232   CA TRP P 465      -6.478 -13.741 -25.396  0.00  0.00      PROA  
ATOM    233   HA TRP P 465      -5.835 -14.347 -26.017  0.00  0.00      PROA  
ATOM    234   CB TRP P 465      -5.885 -12.341 -25.209  0.00  0.00      PROA  
ATOM    235  HB1 TRP P 465      -4.980 -12.459 -24.575  0.00  0.00      PROA  
ATOM    236  HB2 TRP P 465      -6.645 -11.781 -24.625  0.00  0.00      PROA  
ATOM    237   CG TRP P 465      -5.557 -11.629 -26.470  0.00  0.00      PROA  
ATOM    238  CD1 TRP P 465      -6.244 -10.535 -27.041  0.00  0.00      PROA  
ATOM    239  HD1 TRP P 465      -7.084 -10.040 -26.578  0.00  0.00      PROA  
ATOM    240  NE1 TRP P 465      -5.608 -10.230 -28.232  0.00  0.00      PROA  
ATOM    241  HE1 TRP P 465      -5.903  -9.590 -28.908  0.00  0.00      PROA  
ATOM    242  CE2 TRP P 465      -4.599 -11.154 -28.434  0.00  0.00      PROA  
ATOM    243  CD2 TRP P 465      -4.538 -12.000 -27.355  0.00  0.00      PROA  
ATOM    244  CE3 TRP P 465      -3.422 -12.825 -27.210  0.00  0.00      PROA  
ATOM    245  HE3 TRP P 465      -3.430 -13.412 -26.303  0.00  0.00      PROA  
ATOM    246  CZ3 TRP P 465      -2.406 -12.917 -28.162  0.00  0.00      PROA  
ATOM    247  HZ3 TRP P 465      -1.524 -13.508 -27.964  0.00  0.00      PROA  
ATOM    248  CZ2 TRP P 465      -3.537 -11.087 -29.327  0.00  0.00      PROA  
ATOM    249  HZ2 TRP P 465      -3.604 -10.377 -30.138  0.00  0.00      PROA  
ATOM    250  CH2 TRP P 465      -2.493 -12.036 -29.331  0.00  0.00      PROA  
ATOM    251  HH2 TRP P 465      -1.674 -12.014 -30.035  0.00  0.00      PROA  
ATOM    252    C TRP P 465      -6.604 -14.563 -24.140  0.00  0.00      PROA  
ATOM    253    O TRP P 465      -5.601 -14.787 -23.526  0.00  0.00      PROA  
ATOM    254    N TYR P 466      -7.840 -15.065 -23.778  0.00  0.00      PROA  
ATOM    255   HN TYR P 466      -8.688 -14.654 -24.102  0.00  0.00      PROA  
ATOM    256   CA TYR P 466      -7.988 -16.052 -22.744  0.00  0.00      PROA  
ATOM    257   HA TYR P 466      -7.626 -15.518 -21.877  0.00  0.00      PROA  
ATOM    258   CB TYR P 466      -9.501 -16.420 -22.497  0.00  0.00      PROA  
ATOM    259  HB1 TYR P 466      -9.638 -17.423 -22.038  0.00  0.00      PROA  
ATOM    260  HB2 TYR P 466     -10.033 -16.401 -23.472  0.00  0.00      PROA  
ATOM    261   CG TYR P 466     -10.332 -15.471 -21.581  0.00  0.00      PROA  
ATOM    262  CD1 TYR P 466     -10.362 -15.843 -20.267  0.00  0.00      PROA  
ATOM    263  HD1 TYR P 466      -9.741 -16.645 -19.896  0.00  0.00      PROA  
ATOM    264  CE1 TYR P 466     -11.175 -15.119 -19.322  0.00  0.00      PROA  
ATOM    265  HE1 TYR P 466     -11.253 -15.465 -18.302  0.00  0.00      PROA  
ATOM    266   CZ TYR P 466     -11.994 -14.061 -19.739  0.00  0.00      PROA  
ATOM    267   OH TYR P 466     -12.913 -13.426 -18.913  0.00  0.00      PROA  
ATOM    268   HH TYR P 466     -12.836 -13.757 -18.015  0.00  0.00      PROA  
ATOM    269  CD2 TYR P 466     -11.152 -14.421 -22.065  0.00  0.00      PROA  
ATOM    270  HD2 TYR P 466     -11.116 -14.217 -23.125  0.00  0.00      PROA  
ATOM    271  CE2 TYR P 466     -11.811 -13.653 -21.092  0.00  0.00      PROA  
ATOM    272  HE2 TYR P 466     -12.389 -12.806 -21.430  0.00  0.00      PROA  
ATOM    273    C TYR P 466      -7.110 -17.248 -22.701  0.00  0.00      PROA  
ATOM    274    O TYR P 466      -6.506 -17.643 -21.698  0.00  0.00      PROA  
ATOM    275    N TRP P 467      -6.834 -17.966 -23.818  0.00  0.00      PROA  
ATOM    276   HN TRP P 467      -7.350 -17.677 -24.621  0.00  0.00      PROA  
ATOM    277   CA TRP P 467      -5.888 -19.073 -23.838  0.00  0.00      PROA  
ATOM    278   HA TRP P 467      -6.056 -19.773 -23.033  0.00  0.00      PROA  
ATOM    279   CB TRP P 467      -6.006 -19.975 -25.073  0.00  0.00      PROA  
ATOM    280  HB1 TRP P 467      -5.869 -19.404 -26.016  0.00  0.00      PROA  
ATOM    281  HB2 TRP P 467      -7.032 -20.398 -25.022  0.00  0.00      PROA  
ATOM    282   CG TRP P 467      -5.056 -21.146 -25.230  0.00  0.00      PROA  
ATOM    283  CD1 TRP P 467      -4.279 -21.286 -26.347  0.00  0.00      PROA  
ATOM    284  HD1 TRP P 467      -4.228 -20.612 -27.189  0.00  0.00      PROA  
ATOM    285  NE1 TRP P 467      -3.527 -22.445 -26.205  0.00  0.00      PROA  
ATOM    286  HE1 TRP P 467      -2.798 -22.607 -26.834  0.00  0.00      PROA  
ATOM    287  CE2 TRP P 467      -3.898 -23.123 -25.146  0.00  0.00      PROA  
ATOM    288  CD2 TRP P 467      -4.818 -22.292 -24.426  0.00  0.00      PROA  
ATOM    289  CE3 TRP P 467      -5.402 -22.768 -23.229  0.00  0.00      PROA  
ATOM    290  HE3 TRP P 467      -6.092 -22.117 -22.711  0.00  0.00      PROA  
ATOM    291  CZ3 TRP P 467      -4.972 -24.092 -22.791  0.00  0.00      PROA  
ATOM    292  HZ3 TRP P 467      -5.331 -24.579 -21.896  0.00  0.00      PROA  
ATOM    293  CZ2 TRP P 467      -3.477 -24.293 -24.658  0.00  0.00      PROA  
ATOM    294  HZ2 TRP P 467      -2.799 -24.923 -25.214  0.00  0.00      PROA  
ATOM    295  CH2 TRP P 467      -3.970 -24.761 -23.499  0.00  0.00      PROA  
ATOM    296  HH2 TRP P 467      -3.750 -25.748 -23.120  0.00  0.00      PROA  
ATOM    297    C TRP P 467      -4.436 -18.570 -23.513  0.00  0.00      PROA  
ATOM    298    O TRP P 467      -3.842 -19.130 -22.569  0.00  0.00      PROA  
ATOM    299    N SER P 468      -3.975 -17.439 -24.114  0.00  0.00      PROA  
ATOM    300   HN SER P 468      -4.574 -17.009 -24.786  0.00  0.00      PROA  
ATOM    301   CA SER P 468      -2.733 -16.712 -23.663  0.00  0.00      PROA  
ATOM    302   HA SER P 468      -1.909 -17.389 -23.832  0.00  0.00      PROA  
ATOM    303   CB SER P 468      -2.571 -15.493 -24.659  0.00  0.00      PROA  
ATOM    304  HB1 SER P 468      -3.468 -14.840 -24.710  0.00  0.00      PROA  
ATOM    305  HB2 SER P 468      -2.532 -15.889 -25.697  0.00  0.00      PROA  
ATOM    306   OG SER P 468      -1.474 -14.677 -24.352  0.00  0.00      PROA  
ATOM    307  HG1 SER P 468      -0.648 -15.107 -24.586  0.00  0.00      PROA  
ATOM    308    C SER P 468      -2.639 -16.394 -22.204  0.00  0.00      PROA  
ATOM    309    O SER P 468      -1.510 -16.581 -21.675  0.00  0.00      PROA  
ATOM    310    N ASP P 469      -3.690 -15.895 -21.611  0.00  0.00      PROA  
ATOM    311   HN ASP P 469      -4.495 -15.743 -22.179  0.00  0.00      PROA  
ATOM    312   CA ASP P 469      -3.767 -15.524 -20.209  0.00  0.00      PROA  
ATOM    313   HA ASP P 469      -2.973 -14.800 -20.104  0.00  0.00      PROA  
ATOM    314   CB ASP P 469      -5.223 -14.964 -19.922  0.00  0.00      PROA  
ATOM    315  HB1 ASP P 469      -5.362 -14.886 -18.822  0.00  0.00      PROA  
ATOM    316  HB2 ASP P 469      -6.018 -15.627 -20.326  0.00  0.00      PROA  
ATOM    317   CG ASP P 469      -5.514 -13.648 -20.517  0.00  0.00      PROA  
ATOM    318  OD1 ASP P 469      -4.499 -12.951 -20.816  0.00  0.00      PROA  
ATOM    319  OD2 ASP P 469      -6.682 -13.164 -20.523  0.00  0.00      PROA  
ATOM    320    C ASP P 469      -3.458 -16.612 -19.240  0.00  0.00      PROA  
ATOM    321    O ASP P 469      -3.045 -16.470 -18.051  0.00  0.00      PROA  
ATOM    322    N TYR P 470      -3.654 -17.866 -19.688  0.00  0.00      PROA  
ATOM    323   HN TYR P 470      -4.235 -17.977 -20.491  0.00  0.00      PROA  
ATOM    324   CA TYR P 470      -3.313 -19.113 -19.084  0.00  0.00      PROA  
ATOM    325   HA TYR P 470      -3.139 -18.887 -18.042  0.00  0.00      PROA  
ATOM    326   CB TYR P 470      -4.529 -20.092 -19.055  0.00  0.00      PROA  
ATOM    327  HB1 TYR P 470      -4.128 -21.038 -18.633  0.00  0.00      PROA  
ATOM    328  HB2 TYR P 470      -4.977 -20.336 -20.042  0.00  0.00      PROA  
ATOM    329   CG TYR P 470      -5.557 -19.712 -18.174  0.00  0.00      PROA  
ATOM    330  CD1 TYR P 470      -6.799 -19.284 -18.654  0.00  0.00      PROA  
ATOM    331  HD1 TYR P 470      -6.705 -19.325 -19.729  0.00  0.00      PROA  
ATOM    332  CE1 TYR P 470      -7.780 -18.781 -17.810  0.00  0.00      PROA  
ATOM    333  HE1 TYR P 470      -8.650 -18.377 -18.307  0.00  0.00      PROA  
ATOM    334   CZ TYR P 470      -7.440 -18.471 -16.487  0.00  0.00      PROA  
ATOM    335   OH TYR P 470      -8.246 -17.673 -15.641  0.00  0.00      PROA  
ATOM    336   HH TYR P 470      -7.911 -17.584 -14.746  0.00  0.00      PROA  
ATOM    337  CD2 TYR P 470      -5.293 -19.593 -16.765  0.00  0.00      PROA  
ATOM    338  HD2 TYR P 470      -4.497 -20.012 -16.168  0.00  0.00      PROA  
ATOM    339  CE2 TYR P 470      -6.216 -18.951 -15.969  0.00  0.00      PROA  
ATOM    340  HE2 TYR P 470      -5.906 -18.768 -14.950  0.00  0.00      PROA  
ATOM    341    C TYR P 470      -2.076 -19.776 -19.534  0.00  0.00      PROA  
ATOM    342    O TYR P 470      -1.193 -20.080 -18.715  0.00  0.00      PROA  
ATOM    343    N ARG P 471      -1.873 -20.023 -20.880  0.00  0.00      PROA  
ATOM    344   HN ARG P 471      -2.668 -19.829 -21.450  0.00  0.00      PROA  
ATOM    345   CA ARG P 471      -0.675 -20.562 -21.492  0.00  0.00      PROA  
ATOM    346   HA ARG P 471      -0.510 -21.545 -21.078  0.00  0.00      PROA  
ATOM    347   CB ARG P 471      -0.904 -20.698 -23.036  0.00  0.00      PROA  
ATOM    348  HB1 ARG P 471      -1.160 -19.684 -23.409  0.00  0.00      PROA  
ATOM    349  HB2 ARG P 471      -1.882 -21.224 -23.063  0.00  0.00      PROA  
ATOM    350   CG ARG P 471       0.131 -21.331 -23.928  0.00  0.00      PROA  
ATOM    351  HG1 ARG P 471       0.330 -22.369 -23.585  0.00  0.00      PROA  
ATOM    352  HG2 ARG P 471       1.085 -20.799 -23.724  0.00  0.00      PROA  
ATOM    353   CD ARG P 471      -0.177 -21.332 -25.454  0.00  0.00      PROA  
ATOM    354  HD1 ARG P 471      -1.112 -21.883 -25.693  0.00  0.00      PROA  
ATOM    355  HD2 ARG P 471       0.605 -21.827 -26.068  0.00  0.00      PROA  
ATOM    356   NE ARG P 471      -0.024 -19.920 -25.894  0.00  0.00      PROA  
ATOM    357   HE ARG P 471       0.558 -19.333 -25.331  0.00  0.00      PROA  
ATOM    358   CZ ARG P 471      -0.810 -19.342 -26.804  0.00  0.00      PROA  
ATOM    359  NH1 ARG P 471      -0.845 -18.079 -26.899  0.00  0.00      PROA  
ATOM    360 HH11 ARG P 471      -0.266 -17.479 -26.347  0.00  0.00      PROA  
ATOM    361 HH12 ARG P 471      -1.504 -17.628 -27.501  0.00  0.00      PROA  
ATOM    362  NH2 ARG P 471      -1.445 -20.035 -27.763  0.00  0.00      PROA  
ATOM    363 HH21 ARG P 471      -1.857 -19.516 -28.512  0.00  0.00      PROA  
ATOM    364 HH22 ARG P 471      -1.295 -21.021 -27.827  0.00  0.00      PROA  
ATOM    365    C ARG P 471       0.622 -19.709 -21.422  0.00  0.00      PROA  
ATOM    366    O ARG P 471       1.694 -20.329 -21.357  0.00  0.00      PROA  
ATOM    367    N ASP P 472       0.604 -18.350 -21.529  0.00  0.00      PROA  
ATOM    368   HN ASP P 472      -0.188 -17.754 -21.636  0.00  0.00      PROA  
ATOM    369   CA ASP P 472       1.839 -17.567 -21.835  0.00  0.00      PROA  
ATOM    370   HA ASP P 472       2.649 -18.259 -22.006  0.00  0.00      PROA  
ATOM    371   CB ASP P 472       1.587 -16.506 -23.026  0.00  0.00      PROA  
ATOM    372  HB1 ASP P 472       2.333 -15.684 -23.088  0.00  0.00      PROA  
ATOM    373  HB2 ASP P 472       0.649 -15.980 -22.746  0.00  0.00      PROA  
ATOM    374   CG ASP P 472       1.352 -17.165 -24.391  0.00  0.00      PROA  
ATOM    375  OD1 ASP P 472       0.562 -16.601 -25.208  0.00  0.00      PROA  
ATOM    376  OD2 ASP P 472       1.914 -18.193 -24.750  0.00  0.00      PROA  
ATOM    377    C ASP P 472       2.182 -16.883 -20.531  0.00  0.00      PROA  
ATOM    378    O ASP P 472       2.876 -15.865 -20.484  0.00  0.00      PROA  
ATOM    379    N ALA P 473       1.662 -17.465 -19.471  0.00  0.00      PROA  
ATOM    380   HN ALA P 473       1.115 -18.295 -19.401  0.00  0.00      PROA  
ATOM    381   CA ALA P 473       1.806 -16.868 -18.157  0.00  0.00      PROA  
ATOM    382   HA ALA P 473       1.509 -15.832 -18.225  0.00  0.00      PROA  
ATOM    383   CB ALA P 473       0.869 -17.675 -17.229  0.00  0.00      PROA  
ATOM    384  HB1 ALA P 473       0.596 -17.123 -16.304  0.00  0.00      PROA  
ATOM    385  HB2 ALA P 473       1.297 -18.654 -16.922  0.00  0.00      PROA  
ATOM    386  HB3 ALA P 473      -0.022 -17.782 -17.885  0.00  0.00      PROA  
ATOM    387    C ALA P 473       3.288 -16.829 -17.704  0.00  0.00      PROA  
ATOM    388    O ALA P 473       3.676 -15.792 -17.194  0.00  0.00      PROA  
ATOM    389    N LEU P 474       4.037 -17.909 -17.934  0.00  0.00      PROA  
ATOM    390   HN LEU P 474       3.696 -18.678 -18.469  0.00  0.00      PROA  
ATOM    391   CA LEU P 474       5.468 -18.088 -17.667  0.00  0.00      PROA  
ATOM    392   HA LEU P 474       5.718 -18.904 -18.328  0.00  0.00      PROA  
ATOM    393   CB LEU P 474       6.409 -16.930 -18.168  0.00  0.00      PROA  
ATOM    394  HB1 LEU P 474       6.144 -15.960 -17.696  0.00  0.00      PROA  
ATOM    395  HB2 LEU P 474       6.174 -16.775 -19.243  0.00  0.00      PROA  
ATOM    396   CG LEU P 474       7.901 -17.043 -17.901  0.00  0.00      PROA  
ATOM    397   HG LEU P 474       8.046 -17.189 -16.809  0.00  0.00      PROA  
ATOM    398  CD1 LEU P 474       8.419 -18.253 -18.732  0.00  0.00      PROA  
ATOM    399 HD11 LEU P 474       9.525 -18.208 -18.634  0.00  0.00      PROA  
ATOM    400 HD12 LEU P 474       8.177 -18.250 -19.817  0.00  0.00      PROA  
ATOM    401 HD13 LEU P 474       8.064 -19.159 -18.196  0.00  0.00      PROA  
ATOM    402  CD2 LEU P 474       8.676 -15.837 -18.502  0.00  0.00      PROA  
ATOM    403 HD21 LEU P 474       8.791 -15.896 -19.605  0.00  0.00      PROA  
ATOM    404 HD22 LEU P 474       9.705 -15.684 -18.113  0.00  0.00      PROA  
ATOM    405 HD23 LEU P 474       8.018 -14.975 -18.261  0.00  0.00      PROA  
ATOM    406    C LEU P 474       5.772 -18.507 -16.267  0.00  0.00      PROA  
ATOM    407    O LEU P 474       5.926 -17.658 -15.432  0.00  0.00      PROA  
ATOM    408    N SER P 475       6.007 -19.788 -15.974  0.00  0.00      PROA  
ATOM    409   HN SER P 475       6.158 -20.398 -16.748  0.00  0.00      PROA  
ATOM    410   CA SER P 475       5.893 -20.499 -14.695  0.00  0.00      PROA  
ATOM    411   HA SER P 475       4.898 -20.225 -14.377  0.00  0.00      PROA  
ATOM    412   CB SER P 475       6.114 -22.015 -14.750  0.00  0.00      PROA  
ATOM    413  HB1 SER P 475       5.556 -22.424 -13.881  0.00  0.00      PROA  
ATOM    414  HB2 SER P 475       7.201 -22.230 -14.838  0.00  0.00      PROA  
ATOM    415   OG SER P 475       5.438 -22.524 -15.895  0.00  0.00      PROA  
ATOM    416  HG1 SER P 475       5.684 -22.029 -16.680  0.00  0.00      PROA  
ATOM    417    C SER P 475       6.833 -20.024 -13.596  0.00  0.00      PROA  
ATOM    418    O SER P 475       6.381 -19.686 -12.495  0.00  0.00      PROA  
ATOM    419    N LEU P 476       8.137 -19.949 -13.955  0.00  0.00      PROA  
ATOM    420   HN LEU P 476       8.473 -20.395 -14.781  0.00  0.00      PROA  
ATOM    421   CA LEU P 476       9.185 -19.627 -13.000  0.00  0.00      PROA  
ATOM    422   HA LEU P 476       9.080 -20.305 -12.166  0.00  0.00      PROA  
ATOM    423   CB LEU P 476      10.600 -19.743 -13.636  0.00  0.00      PROA  
ATOM    424  HB1 LEU P 476      10.713 -18.862 -14.304  0.00  0.00      PROA  
ATOM    425  HB2 LEU P 476      10.537 -20.683 -14.225  0.00  0.00      PROA  
ATOM    426   CG LEU P 476      11.785 -19.594 -12.670  0.00  0.00      PROA  
ATOM    427   HG LEU P 476      11.591 -18.675 -12.076  0.00  0.00      PROA  
ATOM    428  CD1 LEU P 476      11.835 -20.840 -11.719  0.00  0.00      PROA  
ATOM    429 HD11 LEU P 476      11.028 -20.873 -10.956  0.00  0.00      PROA  
ATOM    430 HD12 LEU P 476      12.740 -20.669 -11.097  0.00  0.00      PROA  
ATOM    431 HD13 LEU P 476      11.995 -21.764 -12.315  0.00  0.00      PROA  
ATOM    432  CD2 LEU P 476      13.091 -19.299 -13.386  0.00  0.00      PROA  
ATOM    433 HD21 LEU P 476      13.298 -20.028 -14.199  0.00  0.00      PROA  
ATOM    434 HD22 LEU P 476      13.885 -19.202 -12.615  0.00  0.00      PROA  
ATOM    435 HD23 LEU P 476      12.984 -18.335 -13.929  0.00  0.00      PROA  
ATOM    436    C LEU P 476       8.978 -18.198 -12.356  0.00  0.00      PROA  
ATOM    437    O LEU P 476       8.862 -18.027 -11.169  0.00  0.00      PROA  
ATOM    438    N GLN P 477       8.722 -17.170 -13.237  0.00  0.00      PROA  
ATOM    439   HN GLN P 477       8.741 -17.445 -14.195  0.00  0.00      PROA  
ATOM    440   CA GLN P 477       8.380 -15.836 -12.966  0.00  0.00      PROA  
ATOM    441   HA GLN P 477       9.199 -15.507 -12.343  0.00  0.00      PROA  
ATOM    442   CB GLN P 477       8.359 -15.043 -14.281  0.00  0.00      PROA  
ATOM    443  HB1 GLN P 477       8.218 -13.972 -14.021  0.00  0.00      PROA  
ATOM    444  HB2 GLN P 477       7.516 -15.280 -14.965  0.00  0.00      PROA  
ATOM    445   CG GLN P 477       9.619 -15.130 -15.168  0.00  0.00      PROA  
ATOM    446  HG1 GLN P 477       9.661 -14.209 -15.788  0.00  0.00      PROA  
ATOM    447  HG2 GLN P 477       9.403 -15.902 -15.938  0.00  0.00      PROA  
ATOM    448   CD GLN P 477      10.976 -15.464 -14.606  0.00  0.00      PROA  
ATOM    449  OE1 GLN P 477      11.578 -16.377 -15.110  0.00  0.00      PROA  
ATOM    450  NE2 GLN P 477      11.429 -14.772 -13.618  0.00  0.00      PROA  
ATOM    451 HE21 GLN P 477      10.815 -14.113 -13.184  0.00  0.00      PROA  
ATOM    452 HE22 GLN P 477      12.424 -14.717 -13.534  0.00  0.00      PROA  
ATOM    453    C GLN P 477       7.085 -15.710 -12.295  0.00  0.00      PROA  
ATOM    454    O GLN P 477       6.903 -14.897 -11.433  0.00  0.00      PROA  
ATOM    455    N CYS P 478       6.068 -16.591 -12.621  0.00  0.00      PROA  
ATOM    456   HN CYS P 478       6.216 -17.198 -13.398  0.00  0.00      PROA  
ATOM    457   CA CYS P 478       4.771 -16.653 -11.930  0.00  0.00      PROA  
ATOM    458   HA CYS P 478       4.384 -15.652 -11.813  0.00  0.00      PROA  
ATOM    459   CB CYS P 478       3.699 -17.432 -12.704  0.00  0.00      PROA  
ATOM    460  HB1 CYS P 478       2.800 -17.489 -12.053  0.00  0.00      PROA  
ATOM    461  HB2 CYS P 478       3.990 -18.454 -13.028  0.00  0.00      PROA  
ATOM    462   SG CYS P 478       3.159 -16.640 -14.192  0.00  0.00      PROA  
ATOM    463  HG1 CYS P 478       4.177 -16.885 -15.005  0.00  0.00      PROA  
ATOM    464    C CYS P 478       4.902 -17.059 -10.449  0.00  0.00      PROA  
ATOM    465    O CYS P 478       4.322 -16.318  -9.645  0.00  0.00      PROA  
ATOM    466    N LEU P 479       5.764 -18.083 -10.221  0.00  0.00      PROA  
ATOM    467   HN LEU P 479       6.240 -18.559 -10.957  0.00  0.00      PROA  
ATOM    468   CA LEU P 479       6.208 -18.525  -8.936  0.00  0.00      PROA  
ATOM    469   HA LEU P 479       5.335 -18.768  -8.349  0.00  0.00      PROA  
ATOM    470   CB LEU P 479       7.004 -19.846  -9.158  0.00  0.00      PROA  
ATOM    471  HB1 LEU P 479       7.812 -19.636  -9.891  0.00  0.00      PROA  
ATOM    472  HB2 LEU P 479       6.272 -20.614  -9.486  0.00  0.00      PROA  
ATOM    473   CG LEU P 479       7.659 -20.462  -7.864  0.00  0.00      PROA  
ATOM    474   HG LEU P 479       8.009 -19.663  -7.177  0.00  0.00      PROA  
ATOM    475  CD1 LEU P 479       6.655 -21.231  -7.020  0.00  0.00      PROA  
ATOM    476 HD11 LEU P 479       7.126 -21.408  -6.029  0.00  0.00      PROA  
ATOM    477 HD12 LEU P 479       6.288 -22.161  -7.504  0.00  0.00      PROA  
ATOM    478 HD13 LEU P 479       5.808 -20.540  -6.820  0.00  0.00      PROA  
ATOM    479  CD2 LEU P 479       8.701 -21.528  -8.166  0.00  0.00      PROA  
ATOM    480 HD21 LEU P 479       9.464 -21.196  -8.902  0.00  0.00      PROA  
ATOM    481 HD22 LEU P 479       8.216 -22.388  -8.674  0.00  0.00      PROA  
ATOM    482 HD23 LEU P 479       9.290 -21.891  -7.297  0.00  0.00      PROA  
ATOM    483    C LEU P 479       6.901 -17.476  -8.147  0.00  0.00      PROA  
ATOM    484    O LEU P 479       6.602 -17.285  -6.983  0.00  0.00      PROA  
ATOM    485    N ALA P 480       7.877 -16.794  -8.731  0.00  0.00      PROA  
ATOM    486   HN ALA P 480       8.224 -17.024  -9.637  0.00  0.00      PROA  
ATOM    487   CA ALA P 480       8.496 -15.664  -8.165  0.00  0.00      PROA  
ATOM    488   HA ALA P 480       8.977 -15.916  -7.232  0.00  0.00      PROA  
ATOM    489   CB ALA P 480       9.537 -15.155  -9.196  0.00  0.00      PROA  
ATOM    490  HB1 ALA P 480       9.143 -14.652 -10.104  0.00  0.00      PROA  
ATOM    491  HB2 ALA P 480      10.096 -16.036  -9.579  0.00  0.00      PROA  
ATOM    492  HB3 ALA P 480      10.269 -14.496  -8.682  0.00  0.00      PROA  
ATOM    493    C ALA P 480       7.630 -14.512  -7.750  0.00  0.00      PROA  
ATOM    494    O ALA P 480       7.838 -13.972  -6.650  0.00  0.00      PROA  
ATOM    495    N SER P 481       6.718 -14.060  -8.633  0.00  0.00      PROA  
ATOM    496   HN SER P 481       6.621 -14.576  -9.481  0.00  0.00      PROA  
ATOM    497   CA SER P 481       5.718 -13.107  -8.333  0.00  0.00      PROA  
ATOM    498   HA SER P 481       6.174 -12.176  -8.031  0.00  0.00      PROA  
ATOM    499   CB SER P 481       4.865 -12.789  -9.549  0.00  0.00      PROA  
ATOM    500  HB1 SER P 481       4.055 -12.119  -9.189  0.00  0.00      PROA  
ATOM    501  HB2 SER P 481       4.486 -13.718 -10.026  0.00  0.00      PROA  
ATOM    502   OG SER P 481       5.722 -12.149 -10.449  0.00  0.00      PROA  
ATOM    503  HG1 SER P 481       6.107 -12.817 -11.021  0.00  0.00      PROA  
ATOM    504    C SER P 481       4.706 -13.475  -7.253  0.00  0.00      PROA  
ATOM    505    O SER P 481       4.457 -12.697  -6.292  0.00  0.00      PROA  
ATOM    506    N PHE P 482       4.176 -14.720  -7.367  0.00  0.00      PROA  
ATOM    507   HN PHE P 482       4.408 -15.337  -8.115  0.00  0.00      PROA  
ATOM    508   CA PHE P 482       3.283 -15.395  -6.413  0.00  0.00      PROA  
ATOM    509   HA PHE P 482       2.336 -14.885  -6.508  0.00  0.00      PROA  
ATOM    510   CB PHE P 482       3.072 -16.838  -7.038  0.00  0.00      PROA  
ATOM    511  HB1 PHE P 482       4.006 -17.207  -7.514  0.00  0.00      PROA  
ATOM    512  HB2 PHE P 482       2.357 -16.546  -7.836  0.00  0.00      PROA  
ATOM    513   CG PHE P 482       2.458 -17.836  -6.149  0.00  0.00      PROA  
ATOM    514  CD1 PHE P 482       1.582 -17.534  -5.072  0.00  0.00      PROA  
ATOM    515  HD1 PHE P 482       1.140 -16.569  -4.873  0.00  0.00      PROA  
ATOM    516  CE1 PHE P 482       1.097 -18.548  -4.205  0.00  0.00      PROA  
ATOM    517  HE1 PHE P 482       0.309 -18.380  -3.486  0.00  0.00      PROA  
ATOM    518   CZ PHE P 482       1.520 -19.882  -4.364  0.00  0.00      PROA  
ATOM    519   HZ PHE P 482       1.184 -20.710  -3.758  0.00  0.00      PROA  
ATOM    520  CD2 PHE P 482       2.890 -19.153  -6.255  0.00  0.00      PROA  
ATOM    521  HD2 PHE P 482       3.642 -19.428  -6.981  0.00  0.00      PROA  
ATOM    522  CE2 PHE P 482       2.442 -20.197  -5.407  0.00  0.00      PROA  
ATOM    523  HE2 PHE P 482       3.001 -21.122  -5.407  0.00  0.00      PROA  
ATOM    524    C PHE P 482       3.792 -15.363  -4.964  0.00  0.00      PROA  
ATOM    525    O PHE P 482       3.222 -14.863  -4.036  0.00  0.00      PROA  
ATOM    526    N LEU P 483       5.084 -15.805  -4.831  0.00  0.00      PROA  
ATOM    527   HN LEU P 483       5.516 -16.243  -5.616  0.00  0.00      PROA  
ATOM    528   CA LEU P 483       5.635 -15.947  -3.511  0.00  0.00      PROA  
ATOM    529   HA LEU P 483       5.008 -16.608  -2.932  0.00  0.00      PROA  
ATOM    530   CB LEU P 483       6.965 -16.811  -3.459  0.00  0.00      PROA  
ATOM    531  HB1 LEU P 483       7.361 -16.700  -2.427  0.00  0.00      PROA  
ATOM    532  HB2 LEU P 483       7.730 -16.270  -4.057  0.00  0.00      PROA  
ATOM    533   CG LEU P 483       6.823 -18.394  -3.763  0.00  0.00      PROA  
ATOM    534   HG LEU P 483       6.135 -18.508  -4.628  0.00  0.00      PROA  
ATOM    535  CD1 LEU P 483       8.203 -19.082  -4.077  0.00  0.00      PROA  
ATOM    536 HD11 LEU P 483       8.749 -18.538  -4.877  0.00  0.00      PROA  
ATOM    537 HD12 LEU P 483       8.025 -20.094  -4.500  0.00  0.00      PROA  
ATOM    538 HD13 LEU P 483       8.805 -19.078  -3.143  0.00  0.00      PROA  
ATOM    539  CD2 LEU P 483       6.171 -19.211  -2.645  0.00  0.00      PROA  
ATOM    540 HD21 LEU P 483       6.151 -20.281  -2.946  0.00  0.00      PROA  
ATOM    541 HD22 LEU P 483       5.107 -18.936  -2.482  0.00  0.00      PROA  
ATOM    542 HD23 LEU P 483       6.738 -19.124  -1.694  0.00  0.00      PROA  
ATOM    543    C LEU P 483       5.817 -14.621  -2.815  0.00  0.00      PROA  
ATOM    544    O LEU P 483       5.313 -14.519  -1.719  0.00  0.00      PROA  
ATOM    545    N PHE P 484       6.401 -13.620  -3.486  0.00  0.00      PROA  
ATOM    546   HN PHE P 484       6.723 -13.660  -4.429  0.00  0.00      PROA  
ATOM    547   CA PHE P 484       6.441 -12.254  -3.020  0.00  0.00      PROA  
ATOM    548   HA PHE P 484       6.898 -12.294  -2.042  0.00  0.00      PROA  
ATOM    549   CB PHE P 484       7.450 -11.415  -3.945  0.00  0.00      PROA  
ATOM    550  HB1 PHE P 484       7.129 -11.557  -4.999  0.00  0.00      PROA  
ATOM    551  HB2 PHE P 484       8.502 -11.761  -3.856  0.00  0.00      PROA  
ATOM    552   CG PHE P 484       7.489  -9.948  -3.706  0.00  0.00      PROA  
ATOM    553  CD1 PHE P 484       7.548  -9.310  -2.499  0.00  0.00      PROA  
ATOM    554  HD1 PHE P 484       7.718  -9.776  -1.540  0.00  0.00      PROA  
ATOM    555  CE1 PHE P 484       7.282  -7.956  -2.398  0.00  0.00      PROA  
ATOM    556  HE1 PHE P 484       7.179  -7.540  -1.407  0.00  0.00      PROA  
ATOM    557   CZ PHE P 484       7.119  -7.180  -3.544  0.00  0.00      PROA  
ATOM    558   HZ PHE P 484       6.999  -6.107  -3.511  0.00  0.00      PROA  
ATOM    559  CD2 PHE P 484       7.369  -9.165  -4.856  0.00  0.00      PROA  
ATOM    560  HD2 PHE P 484       7.385  -9.652  -5.820  0.00  0.00      PROA  
ATOM    561  CE2 PHE P 484       7.170  -7.785  -4.764  0.00  0.00      PROA  
ATOM    562  HE2 PHE P 484       7.008  -7.135  -5.611  0.00  0.00      PROA  
ATOM    563    C PHE P 484       5.113 -11.627  -2.710  0.00  0.00      PROA  
ATOM    564    O PHE P 484       4.939 -11.096  -1.627  0.00  0.00      PROA  
ATOM    565    N LEU P 485       4.153 -11.670  -3.642  0.00  0.00      PROA  
ATOM    566   HN LEU P 485       4.290 -12.031  -4.561  0.00  0.00      PROA  
ATOM    567   CA LEU P 485       2.832 -11.064  -3.478  0.00  0.00      PROA  
ATOM    568   HA LEU P 485       3.202 -10.142  -3.054  0.00  0.00      PROA  
ATOM    569   CB LEU P 485       1.956 -10.826  -4.745  0.00  0.00      PROA  
ATOM    570  HB1 LEU P 485       0.876 -10.941  -4.513  0.00  0.00      PROA  
ATOM    571  HB2 LEU P 485       2.259 -11.623  -5.458  0.00  0.00      PROA  
ATOM    572   CG LEU P 485       2.101  -9.405  -5.413  0.00  0.00      PROA  
ATOM    573   HG LEU P 485       1.450  -9.510  -6.308  0.00  0.00      PROA  
ATOM    574  CD1 LEU P 485       1.609  -8.317  -4.468  0.00  0.00      PROA  
ATOM    575 HD11 LEU P 485       0.885  -8.881  -3.842  0.00  0.00      PROA  
ATOM    576 HD12 LEU P 485       1.049  -7.423  -4.818  0.00  0.00      PROA  
ATOM    577 HD13 LEU P 485       2.469  -7.873  -3.922  0.00  0.00      PROA  
ATOM    578  CD2 LEU P 485       3.467  -9.104  -5.966  0.00  0.00      PROA  
ATOM    579 HD21 LEU P 485       4.248  -9.290  -5.199  0.00  0.00      PROA  
ATOM    580 HD22 LEU P 485       3.559  -8.147  -6.522  0.00  0.00      PROA  
ATOM    581 HD23 LEU P 485       3.793  -9.818  -6.752  0.00  0.00      PROA  
ATOM    582    C LEU P 485       1.949 -11.704  -2.408  0.00  0.00      PROA  
ATOM    583    O LEU P 485       1.196 -11.018  -1.711  0.00  0.00      PROA  
ATOM    584    N TYR P 486       1.971 -13.051  -2.316  0.00  0.00      PROA  
ATOM    585   HN TYR P 486       2.245 -13.709  -3.013  0.00  0.00      PROA  
ATOM    586   CA TYR P 486       1.140 -13.679  -1.243  0.00  0.00      PROA  
ATOM    587   HA TYR P 486       0.135 -13.284  -1.253  0.00  0.00      PROA  
ATOM    588   CB TYR P 486       1.154 -15.178  -1.523  0.00  0.00      PROA  
ATOM    589  HB1 TYR P 486       2.235 -15.305  -1.747  0.00  0.00      PROA  
ATOM    590  HB2 TYR P 486       0.506 -15.543  -2.349  0.00  0.00      PROA  
ATOM    591   CG TYR P 486       0.788 -15.955  -0.300  0.00  0.00      PROA  
ATOM    592  CD1 TYR P 486      -0.566 -16.350  -0.084  0.00  0.00      PROA  
ATOM    593  HD1 TYR P 486      -1.361 -16.154  -0.789  0.00  0.00      PROA  
ATOM    594  CE1 TYR P 486      -0.888 -17.128   1.082  0.00  0.00      PROA  
ATOM    595  HE1 TYR P 486      -1.928 -17.289   1.325  0.00  0.00      PROA  
ATOM    596   CZ TYR P 486       0.128 -17.509   1.947  0.00  0.00      PROA  
ATOM    597   OH TYR P 486      -0.139 -18.164   3.199  0.00  0.00      PROA  
ATOM    598   HH TYR P 486      -0.986 -18.609   3.133  0.00  0.00      PROA  
ATOM    599  CD2 TYR P 486       1.796 -16.455   0.568  0.00  0.00      PROA  
ATOM    600  HD2 TYR P 486       2.812 -16.170   0.338  0.00  0.00      PROA  
ATOM    601  CE2 TYR P 486       1.467 -17.303   1.619  0.00  0.00      PROA  
ATOM    602  HE2 TYR P 486       2.142 -17.768   2.322  0.00  0.00      PROA  
ATOM    603    C TYR P 486       1.682 -13.274   0.171  0.00  0.00      PROA  
ATOM    604    O TYR P 486       1.011 -13.114   1.188  0.00  0.00      PROA  
ATOM    605    N CYS P 487       2.993 -13.040   0.192  0.00  0.00      PROA  
ATOM    606   HN CYS P 487       3.686 -13.317  -0.469  0.00  0.00      PROA  
ATOM    607   CA CYS P 487       3.721 -12.683   1.448  0.00  0.00      PROA  
ATOM    608   HA CYS P 487       3.392 -13.297   2.273  0.00  0.00      PROA  
ATOM    609   CB CYS P 487       5.281 -12.831   1.268  0.00  0.00      PROA  
ATOM    610  HB1 CYS P 487       5.845 -12.267   2.042  0.00  0.00      PROA  
ATOM    611  HB2 CYS P 487       5.462 -12.300   0.310  0.00  0.00      PROA  
ATOM    612   SG CYS P 487       5.740 -14.590   1.307  0.00  0.00      PROA  
ATOM    613  HG1 CYS P 487       5.566 -14.699  -0.002  0.00  0.00      PROA  
ATOM    614    C CYS P 487       3.323 -11.228   1.802  0.00  0.00      PROA  
ATOM    615    O CYS P 487       3.135 -10.846   2.870  0.00  0.00      PROA  
ATOM    616    N ALA P 488       3.299 -10.344   0.787  0.00  0.00      PROA  
ATOM    617   HN ALA P 488       3.345 -10.646  -0.162  0.00  0.00      PROA  
ATOM    618   CA ALA P 488       2.815  -9.023   0.978  0.00  0.00      PROA  
ATOM    619   HA ALA P 488       3.396  -8.454   1.688  0.00  0.00      PROA  
ATOM    620   CB ALA P 488       3.014  -8.264  -0.337  0.00  0.00      PROA  
ATOM    621  HB1 ALA P 488       2.264  -8.486  -1.126  0.00  0.00      PROA  
ATOM    622  HB2 ALA P 488       3.977  -8.522  -0.826  0.00  0.00      PROA  
ATOM    623  HB3 ALA P 488       2.972  -7.158  -0.236  0.00  0.00      PROA  
ATOM    624    C ALA P 488       1.312  -8.791   1.305  0.00  0.00      PROA  
ATOM    625    O ALA P 488       0.968  -8.080   2.252  0.00  0.00      PROA  
ATOM    626    N CYS P 489       0.354  -9.481   0.618  0.00  0.00      PROA  
ATOM    627   HN CYS P 489       0.655 -10.066  -0.132  0.00  0.00      PROA  
ATOM    628   CA CYS P 489      -1.094  -9.324   0.848  0.00  0.00      PROA  
ATOM    629   HA CYS P 489      -1.336  -8.280   0.987  0.00  0.00      PROA  
ATOM    630   CB CYS P 489      -1.926  -9.582  -0.398  0.00  0.00      PROA  
ATOM    631  HB1 CYS P 489      -2.953  -9.382  -0.025  0.00  0.00      PROA  
ATOM    632  HB2 CYS P 489      -2.056 -10.629  -0.745  0.00  0.00      PROA  
ATOM    633   SG CYS P 489      -1.628  -8.507  -1.858  0.00  0.00      PROA  
ATOM    634  HG1 CYS P 489      -0.479  -9.141  -2.049  0.00  0.00      PROA  
ATOM    635    C CYS P 489      -1.648  -9.994   2.133  0.00  0.00      PROA  
ATOM    636    O CYS P 489      -2.682  -9.509   2.573  0.00  0.00      PROA  
ATOM    637    N MET P 490      -1.072 -11.120   2.688  0.00  0.00      PROA  
ATOM    638   HN MET P 490      -0.185 -11.459   2.384  0.00  0.00      PROA  
ATOM    639   CA MET P 490      -1.697 -11.693   3.878  0.00  0.00      PROA  
ATOM    640   HA MET P 490      -2.687 -11.972   3.549  0.00  0.00      PROA  
ATOM    641   CB MET P 490      -1.038 -12.989   4.349  0.00  0.00      PROA  
ATOM    642  HB1 MET P 490       0.025 -12.758   4.578  0.00  0.00      PROA  
ATOM    643  HB2 MET P 490      -1.005 -13.721   3.514  0.00  0.00      PROA  
ATOM    644   CG MET P 490      -1.688 -13.620   5.558  0.00  0.00      PROA  
ATOM    645  HG1 MET P 490      -1.790 -12.854   6.356  0.00  0.00      PROA  
ATOM    646  HG2 MET P 490      -0.983 -14.421   5.866  0.00  0.00      PROA  
ATOM    647   SD MET P 490      -3.355 -14.302   5.262  0.00  0.00      PROA  
ATOM    648   CE MET P 490      -2.758 -15.984   4.880  0.00  0.00      PROA  
ATOM    649  HE1 MET P 490      -1.758 -15.989   4.397  0.00  0.00      PROA  
ATOM    650  HE2 MET P 490      -3.494 -16.587   4.306  0.00  0.00      PROA  
ATOM    651  HE3 MET P 490      -2.728 -16.541   5.840  0.00  0.00      PROA  
ATOM    652    C MET P 490      -1.980 -10.753   5.071  0.00  0.00      PROA  
ATOM    653    O MET P 490      -3.061 -10.694   5.626  0.00  0.00      PROA  
ATOM    654    N SER P 491      -0.950  -9.972   5.610  0.00  0.00      PROA  
ATOM    655   HN SER P 491      -0.050  -9.935   5.182  0.00  0.00      PROA  
ATOM    656   CA SER P 491      -1.173  -9.033   6.730  0.00  0.00      PROA  
ATOM    657   HA SER P 491      -1.528  -9.516   7.629  0.00  0.00      PROA  
ATOM    658   CB SER P 491       0.198  -8.391   7.195  0.00  0.00      PROA  
ATOM    659  HB1 SER P 491       0.616  -7.857   6.315  0.00  0.00      PROA  
ATOM    660  HB2 SER P 491       0.876  -9.195   7.555  0.00  0.00      PROA  
ATOM    661   OG SER P 491       0.051  -7.598   8.331  0.00  0.00      PROA  
ATOM    662  HG1 SER P 491      -0.187  -8.182   9.055  0.00  0.00      PROA  
ATOM    663    C SER P 491      -2.282  -7.986   6.539  0.00  0.00      PROA  
ATOM    664    O SER P 491      -3.053  -7.784   7.497  0.00  0.00      PROA  
ATOM    665    N PRO P 492      -2.562  -7.373   5.355  0.00  0.00      PROA  
ATOM    666   CD PRO P 492      -1.466  -6.925   4.462  0.00  0.00      PROA  
ATOM    667  HD1 PRO P 492      -1.156  -7.764   3.804  0.00  0.00      PROA  
ATOM    668  HD2 PRO P 492      -0.555  -6.549   4.975  0.00  0.00      PROA  
ATOM    669   CA PRO P 492      -3.712  -6.454   5.306  0.00  0.00      PROA  
ATOM    670   HA PRO P 492      -3.671  -5.637   6.012  0.00  0.00      PROA  
ATOM    671   CB PRO P 492      -3.626  -5.971   3.800  0.00  0.00      PROA  
ATOM    672  HB1 PRO P 492      -3.994  -4.941   3.603  0.00  0.00      PROA  
ATOM    673  HB2 PRO P 492      -4.004  -6.721   3.072  0.00  0.00      PROA  
ATOM    674   CG PRO P 492      -2.133  -5.794   3.613  0.00  0.00      PROA  
ATOM    675  HG1 PRO P 492      -1.723  -5.757   2.582  0.00  0.00      PROA  
ATOM    676  HG2 PRO P 492      -1.859  -4.761   3.918  0.00  0.00      PROA  
ATOM    677    C PRO P 492      -5.045  -7.114   5.512  0.00  0.00      PROA  
ATOM    678    O PRO P 492      -5.875  -6.523   6.211  0.00  0.00      PROA  
ATOM    679    N VAL P 493      -5.282  -8.357   4.969  0.00  0.00      PROA  
ATOM    680   HN VAL P 493      -4.577  -8.747   4.382  0.00  0.00      PROA  
ATOM    681   CA VAL P 493      -6.527  -9.000   5.106  0.00  0.00      PROA  
ATOM    682   HA VAL P 493      -7.319  -8.274   4.994  0.00  0.00      PROA  
ATOM    683   CB VAL P 493      -6.821 -10.000   4.033  0.00  0.00      PROA  
ATOM    684   HB VAL P 493      -6.648  -9.496   3.058  0.00  0.00      PROA  
ATOM    685  CG1 VAL P 493      -5.945 -11.232   3.974  0.00  0.00      PROA  
ATOM    686 HG11 VAL P 493      -4.931 -10.824   3.774  0.00  0.00      PROA  
ATOM    687 HG12 VAL P 493      -6.293 -11.863   3.128  0.00  0.00      PROA  
ATOM    688 HG13 VAL P 493      -6.085 -11.775   4.933  0.00  0.00      PROA  
ATOM    689  CG2 VAL P 493      -8.312 -10.407   4.148  0.00  0.00      PROA  
ATOM    690 HG21 VAL P 493      -8.658 -10.902   5.080  0.00  0.00      PROA  
ATOM    691 HG22 VAL P 493      -8.573 -11.094   3.315  0.00  0.00      PROA  
ATOM    692 HG23 VAL P 493      -8.944  -9.494   4.096  0.00  0.00      PROA  
ATOM    693    C VAL P 493      -6.721  -9.543   6.526  0.00  0.00      PROA  
ATOM    694    O VAL P 493      -7.839  -9.433   7.120  0.00  0.00      PROA  
ATOM    695    N ILE P 494      -5.625 -10.006   7.169  0.00  0.00      PROA  
ATOM    696   HN ILE P 494      -4.736 -10.049   6.719  0.00  0.00      PROA  
ATOM    697   CA ILE P 494      -5.593 -10.281   8.593  0.00  0.00      PROA  
ATOM    698   HA ILE P 494      -6.447 -10.871   8.892  0.00  0.00      PROA  
ATOM    699   CB ILE P 494      -4.344 -11.112   8.963  0.00  0.00      PROA  
ATOM    700   HB ILE P 494      -3.503 -10.429   8.717  0.00  0.00      PROA  
ATOM    701  CG2 ILE P 494      -4.344 -11.407  10.435  0.00  0.00      PROA  
ATOM    702 HG21 ILE P 494      -4.301 -10.429  10.961  0.00  0.00      PROA  
ATOM    703 HG22 ILE P 494      -3.418 -11.942  10.736  0.00  0.00      PROA  
ATOM    704 HG23 ILE P 494      -5.228 -11.961  10.818  0.00  0.00      PROA  
ATOM    705  CG1 ILE P 494      -4.250 -12.467   8.177  0.00  0.00      PROA  
ATOM    706 HG11 ILE P 494      -3.439 -13.157   8.495  0.00  0.00      PROA  
ATOM    707 HG12 ILE P 494      -3.935 -12.201   7.146  0.00  0.00      PROA  
ATOM    708   CD ILE P 494      -5.416 -13.364   8.139  0.00  0.00      PROA  
ATOM    709  HD1 ILE P 494      -5.184 -14.335   7.653  0.00  0.00      PROA  
ATOM    710  HD2 ILE P 494      -6.246 -12.930   7.541  0.00  0.00      PROA  
ATOM    711  HD3 ILE P 494      -5.778 -13.425   9.188  0.00  0.00      PROA  
ATOM    712    C ILE P 494      -5.777  -9.083   9.476  0.00  0.00      PROA  
ATOM    713    O ILE P 494      -6.533  -9.156  10.442  0.00  0.00      PROA  
ATOM    714    N THR P 495      -5.140  -7.901   9.148  0.00  0.00      PROA  
ATOM    715   HN THR P 495      -4.558  -7.884   8.338  0.00  0.00      PROA  
ATOM    716   CA THR P 495      -5.382  -6.653   9.887  0.00  0.00      PROA  
ATOM    717   HA THR P 495      -5.151  -6.816  10.929  0.00  0.00      PROA  
ATOM    718   CB THR P 495      -4.524  -5.472   9.320  0.00  0.00      PROA  
ATOM    719   HB THR P 495      -4.711  -5.400   8.227  0.00  0.00      PROA  
ATOM    720  OG1 THR P 495      -3.145  -5.683   9.584  0.00  0.00      PROA  
ATOM    721  HG1 THR P 495      -2.880  -6.486   9.129  0.00  0.00      PROA  
ATOM    722  CG2 THR P 495      -4.889  -4.084   9.907  0.00  0.00      PROA  
ATOM    723 HG21 THR P 495      -4.855  -4.161  11.015  0.00  0.00      PROA  
ATOM    724 HG22 THR P 495      -5.911  -3.742   9.640  0.00  0.00      PROA  
ATOM    725 HG23 THR P 495      -4.096  -3.394   9.547  0.00  0.00      PROA  
ATOM    726    C THR P 495      -6.855  -6.189   9.753  0.00  0.00      PROA  
ATOM    727    O THR P 495      -7.502  -5.840  10.729  0.00  0.00      PROA  
ATOM    728    N PHE P 496      -7.453  -6.268   8.545  0.00  0.00      PROA  
ATOM    729   HN PHE P 496      -6.904  -6.577   7.772  0.00  0.00      PROA  
ATOM    730   CA PHE P 496      -8.788  -5.748   8.204  0.00  0.00      PROA  
ATOM    731   HA PHE P 496      -8.723  -4.680   8.346  0.00  0.00      PROA  
ATOM    732   CB PHE P 496      -9.085  -5.885   6.661  0.00  0.00      PROA  
ATOM    733  HB1 PHE P 496      -9.198  -6.983   6.535  0.00  0.00      PROA  
ATOM    734  HB2 PHE P 496      -8.319  -5.424   6.001  0.00  0.00      PROA  
ATOM    735   CG PHE P 496     -10.438  -5.431   6.185  0.00  0.00      PROA  
ATOM    736  CD1 PHE P 496     -11.189  -6.070   5.216  0.00  0.00      PROA  
ATOM    737  HD1 PHE P 496     -10.771  -6.987   4.828  0.00  0.00      PROA  
ATOM    738  CE1 PHE P 496     -12.281  -5.547   4.602  0.00  0.00      PROA  
ATOM    739  HE1 PHE P 496     -12.804  -6.082   3.823  0.00  0.00      PROA  
ATOM    740   CZ PHE P 496     -12.688  -4.301   5.018  0.00  0.00      PROA  
ATOM    741   HZ PHE P 496     -13.584  -3.875   4.591  0.00  0.00      PROA  
ATOM    742  CD2 PHE P 496     -10.886  -4.205   6.692  0.00  0.00      PROA  
ATOM    743  HD2 PHE P 496     -10.428  -3.564   7.430  0.00  0.00      PROA  
ATOM    744  CE2 PHE P 496     -11.996  -3.630   6.087  0.00  0.00      PROA  
ATOM    745  HE2 PHE P 496     -12.364  -2.680   6.445  0.00  0.00      PROA  
ATOM    746    C PHE P 496      -9.862  -6.446   9.049  0.00  0.00      PROA  
ATOM    747    O PHE P 496     -10.701  -5.785   9.620  0.00  0.00      PROA  
ATOM    748    N GLY P 497      -9.836  -7.785   9.151  0.00  0.00      PROA  
ATOM    749   HN GLY P 497      -9.140  -8.154   8.541  0.00  0.00      PROA  
ATOM    750   CA GLY P 497     -10.760  -8.577   9.936  0.00  0.00      PROA  
ATOM    751  HA1 GLY P 497     -10.620  -9.621   9.698  0.00  0.00      PROA  
ATOM    752  HA2 GLY P 497     -11.792  -8.375   9.690  0.00  0.00      PROA  
ATOM    753    C GLY P 497     -10.639  -8.447  11.414  0.00  0.00      PROA  
ATOM    754    O GLY P 497     -11.669  -8.361  12.120  0.00  0.00      PROA  
ATOM    755    N GLY P 498      -9.457  -8.173  11.901  0.00  0.00      PROA  
ATOM    756   HN GLY P 498      -8.809  -7.799  11.242  0.00  0.00      PROA  
ATOM    757   CA GLY P 498      -9.072  -8.056  13.274  0.00  0.00      PROA  
ATOM    758  HA1 GLY P 498      -8.005  -8.183  13.375  0.00  0.00      PROA  
ATOM    759  HA2 GLY P 498      -9.628  -8.861  13.734  0.00  0.00      PROA  
ATOM    760    C GLY P 498      -9.584  -6.807  13.906  0.00  0.00      PROA  
ATOM    761    O GLY P 498     -10.315  -6.868  14.927  0.00  0.00      PROA  
ATOM    762    N LEU P 499      -9.243  -5.603  13.294  0.00  0.00      PROA  
ATOM    763   HN LEU P 499      -8.829  -5.698  12.392  0.00  0.00      PROA  
ATOM    764   CA LEU P 499      -9.663  -4.356  13.841  0.00  0.00      PROA  
ATOM    765   HA LEU P 499      -9.298  -4.495  14.848  0.00  0.00      PROA  
ATOM    766   CB LEU P 499      -9.076  -3.137  13.115  0.00  0.00      PROA  
ATOM    767  HB1 LEU P 499      -9.495  -2.211  13.564  0.00  0.00      PROA  
ATOM    768  HB2 LEU P 499      -9.438  -3.157  12.065  0.00  0.00      PROA  
ATOM    769   CG LEU P 499      -7.565  -3.029  13.099  0.00  0.00      PROA  
ATOM    770   HG LEU P 499      -7.233  -3.847  12.426  0.00  0.00      PROA  
ATOM    771  CD1 LEU P 499      -7.212  -1.741  12.318  0.00  0.00      PROA  
ATOM    772 HD11 LEU P 499      -6.245  -1.971  11.821  0.00  0.00      PROA  
ATOM    773 HD12 LEU P 499      -6.967  -0.940  13.047  0.00  0.00      PROA  
ATOM    774 HD13 LEU P 499      -7.929  -1.373  11.552  0.00  0.00      PROA  
ATOM    775  CD2 LEU P 499      -6.827  -3.166  14.445  0.00  0.00      PROA  
ATOM    776 HD21 LEU P 499      -5.770  -3.391  14.188  0.00  0.00      PROA  
ATOM    777 HD22 LEU P 499      -7.137  -4.147  14.865  0.00  0.00      PROA  
ATOM    778 HD23 LEU P 499      -6.945  -2.287  15.113  0.00  0.00      PROA  
ATOM    779    C LEU P 499     -11.161  -4.287  13.822  0.00  0.00      PROA  
ATOM    780    O LEU P 499     -11.786  -3.885  14.857  0.00  0.00      PROA  
ATOM    781    N LEU P 500     -11.764  -4.562  12.617  0.00  0.00      PROA  
ATOM    782   HN LEU P 500     -11.285  -4.845  11.790  0.00  0.00      PROA  
ATOM    783   CA LEU P 500     -13.175  -4.406  12.466  0.00  0.00      PROA  
ATOM    784   HA LEU P 500     -13.369  -3.489  13.002  0.00  0.00      PROA  
ATOM    785   CB LEU P 500     -13.464  -4.347  10.944  0.00  0.00      PROA  
ATOM    786  HB1 LEU P 500     -13.148  -5.349  10.584  0.00  0.00      PROA  
ATOM    787  HB2 LEU P 500     -12.798  -3.487  10.717  0.00  0.00      PROA  
ATOM    788   CG LEU P 500     -14.855  -4.028  10.430  0.00  0.00      PROA  
ATOM    789   HG LEU P 500     -15.477  -4.945  10.506  0.00  0.00      PROA  
ATOM    790  CD1 LEU P 500     -15.599  -2.939  11.245  0.00  0.00      PROA  
ATOM    791 HD11 LEU P 500     -16.628  -2.688  10.908  0.00  0.00      PROA  
ATOM    792 HD12 LEU P 500     -14.991  -2.019  11.385  0.00  0.00      PROA  
ATOM    793 HD13 LEU P 500     -15.675  -3.223  12.316  0.00  0.00      PROA  
ATOM    794  CD2 LEU P 500     -14.880  -3.568   8.889  0.00  0.00      PROA  
ATOM    795 HD21 LEU P 500     -14.209  -2.728   8.609  0.00  0.00      PROA  
ATOM    796 HD22 LEU P 500     -15.916  -3.449   8.505  0.00  0.00      PROA  
ATOM    797 HD23 LEU P 500     -14.507  -4.520   8.455  0.00  0.00      PROA  
ATOM    798    C LEU P 500     -14.055  -5.476  13.167  0.00  0.00      PROA  
ATOM    799    O LEU P 500     -15.075  -5.120  13.743  0.00  0.00      PROA  
ATOM    800    N GLY P 501     -13.516  -6.674  13.331  0.00  0.00      PROA  
ATOM    801   HN GLY P 501     -12.683  -7.034  12.918  0.00  0.00      PROA  
ATOM    802   CA GLY P 501     -14.043  -7.561  14.431  0.00  0.00      PROA  
ATOM    803  HA1 GLY P 501     -13.387  -8.418  14.408  0.00  0.00      PROA  
ATOM    804  HA2 GLY P 501     -15.024  -7.949  14.198  0.00  0.00      PROA  
ATOM    805    C GLY P 501     -14.256  -7.026  15.745  0.00  0.00      PROA  
ATOM    806    O GLY P 501     -15.387  -7.073  16.237  0.00  0.00      PROA  
ATOM    807    N GLU P 502     -13.212  -6.569  16.388  0.00  0.00      PROA  
ATOM    808   HN GLU P 502     -12.360  -6.490  15.877  0.00  0.00      PROA  
ATOM    809   CA GLU P 502     -13.310  -5.923  17.669  0.00  0.00      PROA  
ATOM    810   HA GLU P 502     -13.476  -6.669  18.433  0.00  0.00      PROA  
ATOM    811   CB GLU P 502     -11.854  -5.487  18.053  0.00  0.00      PROA  
ATOM    812  HB1 GLU P 502     -11.313  -4.913  17.271  0.00  0.00      PROA  
ATOM    813  HB2 GLU P 502     -11.337  -6.468  18.119  0.00  0.00      PROA  
ATOM    814   CG GLU P 502     -11.761  -4.773  19.413  0.00  0.00      PROA  
ATOM    815  HG1 GLU P 502     -12.499  -5.145  20.156  0.00  0.00      PROA  
ATOM    816  HG2 GLU P 502     -12.002  -3.711  19.194  0.00  0.00      PROA  
ATOM    817   CD GLU P 502     -10.390  -4.902  20.106  0.00  0.00      PROA  
ATOM    818  OE1 GLU P 502     -10.197  -4.295  21.232  0.00  0.00      PROA  
ATOM    819  OE2 GLU P 502      -9.456  -5.504  19.614  0.00  0.00      PROA  
ATOM    820    C GLU P 502     -14.165  -4.703  17.679  0.00  0.00      PROA  
ATOM    821    O GLU P 502     -14.893  -4.476  18.658  0.00  0.00      PROA  
ATOM    822    N ALA P 503     -14.108  -3.886  16.621  0.00  0.00      PROA  
ATOM    823   HN ALA P 503     -13.460  -4.101  15.895  0.00  0.00      PROA  
ATOM    824   CA ALA P 503     -14.906  -2.721  16.493  0.00  0.00      PROA  
ATOM    825   HA ALA P 503     -14.580  -2.155  17.353  0.00  0.00      PROA  
ATOM    826   CB ALA P 503     -14.513  -1.935  15.244  0.00  0.00      PROA  
ATOM    827  HB1 ALA P 503     -13.402  -1.928  15.277  0.00  0.00      PROA  
ATOM    828  HB2 ALA P 503     -15.010  -0.948  15.128  0.00  0.00      PROA  
ATOM    829  HB3 ALA P 503     -14.799  -2.669  14.460  0.00  0.00      PROA  
ATOM    830    C ALA P 503     -16.397  -2.963  16.458  0.00  0.00      PROA  
ATOM    831    O ALA P 503     -17.251  -2.411  17.052  0.00  0.00      PROA  
ATOM    832    N THR P 504     -16.760  -4.036  15.684  0.00  0.00      PROA  
ATOM    833   HN THR P 504     -16.167  -4.567  15.083  0.00  0.00      PROA  
ATOM    834   CA THR P 504     -18.170  -4.461  15.603  0.00  0.00      PROA  
ATOM    835   HA THR P 504     -18.730  -3.541  15.684  0.00  0.00      PROA  
ATOM    836   CB THR P 504     -18.484  -5.314  14.392  0.00  0.00      PROA  
ATOM    837   HB THR P 504     -19.525  -5.697  14.339  0.00  0.00      PROA  
ATOM    838  OG1 THR P 504     -17.502  -6.380  14.119  0.00  0.00      PROA  
ATOM    839  HG1 THR P 504     -16.651  -5.960  13.975  0.00  0.00      PROA  
ATOM    840  CG2 THR P 504     -18.362  -4.393  13.160  0.00  0.00      PROA  
ATOM    841 HG21 THR P 504     -18.458  -5.007  12.239  0.00  0.00      PROA  
ATOM    842 HG22 THR P 504     -17.369  -3.896  13.128  0.00  0.00      PROA  
ATOM    843 HG23 THR P 504     -19.157  -3.655  13.397  0.00  0.00      PROA  
ATOM    844    C THR P 504     -18.597  -5.281  16.875  0.00  0.00      PROA  
ATOM    845    O THR P 504     -19.674  -5.780  16.970  0.00  0.00      PROA  
ATOM    846    N GLU P 505     -17.588  -5.518  17.752  0.00  0.00      PROA  
ATOM    847   HN GLU P 505     -16.708  -5.073  17.606  0.00  0.00      PROA  
ATOM    848   CA GLU P 505     -17.796  -6.346  18.944  0.00  0.00      PROA  
ATOM    849   HA GLU P 505     -16.810  -6.480  19.364  0.00  0.00      PROA  
ATOM    850   CB GLU P 505     -18.714  -5.789  20.021  0.00  0.00      PROA  
ATOM    851  HB1 GLU P 505     -18.571  -6.385  20.947  0.00  0.00      PROA  
ATOM    852  HB2 GLU P 505     -19.749  -5.979  19.666  0.00  0.00      PROA  
ATOM    853   CG GLU P 505     -18.418  -4.269  20.310  0.00  0.00      PROA  
ATOM    854  HG1 GLU P 505     -18.583  -3.758  19.337  0.00  0.00      PROA  
ATOM    855  HG2 GLU P 505     -17.361  -4.204  20.645  0.00  0.00      PROA  
ATOM    856   CD GLU P 505     -19.383  -3.722  21.292  0.00  0.00      PROA  
ATOM    857  OE1 GLU P 505     -20.591  -4.067  21.065  0.00  0.00      PROA  
ATOM    858  OE2 GLU P 505     -18.961  -2.941  22.267  0.00  0.00      PROA  
ATOM    859    C GLU P 505     -18.161  -7.806  18.619  0.00  0.00      PROA  
ATOM    860    O GLU P 505     -19.009  -8.479  19.271  0.00  0.00      PROA  
ATOM    861    N GLY P 506     -17.328  -8.415  17.712  0.00  0.00      PROA  
ATOM    862   HN GLY P 506     -16.581  -7.873  17.333  0.00  0.00      PROA  
ATOM    863   CA GLY P 506     -17.260  -9.905  17.385  0.00  0.00      PROA  
ATOM    864  HA1 GLY P 506     -17.565 -10.446  18.268  0.00  0.00      PROA  
ATOM    865  HA2 GLY P 506     -16.230 -10.147  17.169  0.00  0.00      PROA  
ATOM    866    C GLY P 506     -18.155 -10.366  16.252  0.00  0.00      PROA  
ATOM    867    O GLY P 506     -18.488 -11.552  16.120  0.00  0.00      PROA  
ATOM    868    N ARG P 507     -18.531  -9.482  15.351  0.00  0.00      PROA  
ATOM    869   HN ARG P 507     -18.504  -8.488  15.431  0.00  0.00      PROA  
ATOM    870   CA ARG P 507     -19.313  -9.912  14.219  0.00  0.00      PROA  
ATOM    871   HA ARG P 507     -19.902 -10.790  14.442  0.00  0.00      PROA  
ATOM    872   CB ARG P 507     -20.361  -8.815  13.885  0.00  0.00      PROA  
ATOM    873  HB1 ARG P 507     -21.042  -9.012  13.030  0.00  0.00      PROA  
ATOM    874  HB2 ARG P 507     -19.766  -7.902  13.668  0.00  0.00      PROA  
ATOM    875   CG ARG P 507     -21.240  -8.564  15.090  0.00  0.00      PROA  
ATOM    876  HG1 ARG P 507     -21.708  -7.586  14.849  0.00  0.00      PROA  
ATOM    877  HG2 ARG P 507     -20.618  -8.390  15.993  0.00  0.00      PROA  
ATOM    878   CD ARG P 507     -22.204  -9.656  15.350  0.00  0.00      PROA  
ATOM    879  HD1 ARG P 507     -21.730 -10.647  15.516  0.00  0.00      PROA  
ATOM    880  HD2 ARG P 507     -22.887  -9.783  14.482  0.00  0.00      PROA  
ATOM    881   NE ARG P 507     -23.031  -9.232  16.495  0.00  0.00      PROA  
ATOM    882   HE ARG P 507     -22.746  -8.402  16.974  0.00  0.00      PROA  
ATOM    883   CZ ARG P 507     -24.133  -9.874  16.947  0.00  0.00      PROA  
ATOM    884  NH1 ARG P 507     -24.769  -9.298  17.928  0.00  0.00      PROA  
ATOM    885 HH11 ARG P 507     -24.674  -8.342  18.208  0.00  0.00      PROA  
ATOM    886 HH12 ARG P 507     -25.672  -9.689  18.107  0.00  0.00      PROA  
ATOM    887  NH2 ARG P 507     -24.600 -11.005  16.525  0.00  0.00      PROA  
ATOM    888 HH21 ARG P 507     -23.984 -11.495  15.908  0.00  0.00      PROA  
ATOM    889 HH22 ARG P 507     -25.224 -11.518  17.114  0.00  0.00      PROA  
ATOM    890    C ARG P 507     -18.320 -10.198  13.021  0.00  0.00      PROA  
ATOM    891    O ARG P 507     -18.579 -11.056  12.163  0.00  0.00      PROA  
ATOM    892    N ILE P 508     -17.173  -9.553  12.900  0.00  0.00      PROA  
ATOM    893   HN ILE P 508     -16.931  -8.934  13.644  0.00  0.00      PROA  
ATOM    894   CA ILE P 508     -16.253  -9.714  11.799  0.00  0.00      PROA  
ATOM    895   HA ILE P 508     -16.725 -10.266  10.999  0.00  0.00      PROA  
ATOM    896   CB ILE P 508     -15.945  -8.278  11.286  0.00  0.00      PROA  
ATOM    897   HB ILE P 508     -15.601  -7.700  12.170  0.00  0.00      PROA  
ATOM    898  CG2 ILE P 508     -14.697  -8.326  10.295  0.00  0.00      PROA  
ATOM    899 HG21 ILE P 508     -14.501  -7.243  10.148  0.00  0.00      PROA  
ATOM    900 HG22 ILE P 508     -15.029  -8.857   9.378  0.00  0.00      PROA  
ATOM    901 HG23 ILE P 508     -13.801  -8.795  10.756  0.00  0.00      PROA  
ATOM    902  CG1 ILE P 508     -17.085  -7.479  10.693  0.00  0.00      PROA  
ATOM    903 HG11 ILE P 508     -16.632  -6.555  10.275  0.00  0.00      PROA  
ATOM    904 HG12 ILE P 508     -17.755  -7.146  11.514  0.00  0.00      PROA  
ATOM    905   CD ILE P 508     -17.800  -8.244   9.536  0.00  0.00      PROA  
ATOM    906  HD1 ILE P 508     -18.664  -7.644   9.179  0.00  0.00      PROA  
ATOM    907  HD2 ILE P 508     -18.039  -9.280   9.858  0.00  0.00      PROA  
ATOM    908  HD3 ILE P 508     -17.091  -8.382   8.691  0.00  0.00      PROA  
ATOM    909    C ILE P 508     -15.070 -10.563  12.290  0.00  0.00      PROA  
ATOM    910    O ILE P 508     -14.876 -10.731  13.481  0.00  0.00      PROA  
ATOM    911    N SER P 509     -14.341 -11.235  11.407  0.00  0.00      PROA  
ATOM    912   HN SER P 509     -14.547 -11.265  10.432  0.00  0.00      PROA  
ATOM    913   CA SER P 509     -13.088 -11.892  11.783  0.00  0.00      PROA  
ATOM    914   HA SER P 509     -12.625 -11.297  12.555  0.00  0.00      PROA  
ATOM    915   CB SER P 509     -13.344 -13.349  12.270  0.00  0.00      PROA  
ATOM    916  HB1 SER P 509     -13.956 -13.331  13.197  0.00  0.00      PROA  
ATOM    917  HB2 SER P 509     -12.418 -13.804  12.682  0.00  0.00      PROA  
ATOM    918   OG SER P 509     -13.962 -14.132  11.280  0.00  0.00      PROA  
ATOM    919  HG1 SER P 509     -14.847 -13.777  11.167  0.00  0.00      PROA  
ATOM    920    C SER P 509     -12.022 -11.882  10.762  0.00  0.00      PROA  
ATOM    921    O SER P 509     -12.235 -11.873   9.568  0.00  0.00      PROA  
ATOM    922    N ALA P 510     -10.802 -11.967  11.175  0.00  0.00      PROA  
ATOM    923   HN ALA P 510     -10.511 -12.000  12.128  0.00  0.00      PROA  
ATOM    924   CA ALA P 510      -9.688 -12.139  10.248  0.00  0.00      PROA  
ATOM    925   HA ALA P 510      -9.477 -11.292   9.611  0.00  0.00      PROA  
ATOM    926   CB ALA P 510      -8.395 -12.272  11.135  0.00  0.00      PROA  
ATOM    927  HB1 ALA P 510      -8.444 -13.177  11.778  0.00  0.00      PROA  
ATOM    928  HB2 ALA P 510      -8.350 -11.366  11.776  0.00  0.00      PROA  
ATOM    929  HB3 ALA P 510      -7.487 -12.362  10.502  0.00  0.00      PROA  
ATOM    930    C ALA P 510      -9.743 -13.417   9.382  0.00  0.00      PROA  
ATOM    931    O ALA P 510      -9.396 -13.305   8.213  0.00  0.00      PROA  
ATOM    932    N ILE P 511     -10.176 -14.616   9.855  0.00  0.00      PROA  
ATOM    933   HN ILE P 511     -10.340 -14.653  10.838  0.00  0.00      PROA  
ATOM    934   CA ILE P 511     -10.336 -15.860   9.080  0.00  0.00      PROA  
ATOM    935   HA ILE P 511      -9.424 -15.974   8.512  0.00  0.00      PROA  
ATOM    936   CB ILE P 511     -10.557 -17.114   9.871  0.00  0.00      PROA  
ATOM    937   HB ILE P 511      -9.739 -17.166  10.621  0.00  0.00      PROA  
ATOM    938  CG2 ILE P 511     -11.903 -17.144  10.687  0.00  0.00      PROA  
ATOM    939 HG21 ILE P 511     -12.080 -16.182  11.212  0.00  0.00      PROA  
ATOM    940 HG22 ILE P 511     -11.762 -17.954  11.434  0.00  0.00      PROA  
ATOM    941 HG23 ILE P 511     -12.743 -17.380   9.999  0.00  0.00      PROA  
ATOM    942  CG1 ILE P 511     -10.552 -18.378   9.031  0.00  0.00      PROA  
ATOM    943 HG11 ILE P 511      -9.828 -18.413   8.189  0.00  0.00      PROA  
ATOM    944 HG12 ILE P 511     -11.550 -18.465   8.551  0.00  0.00      PROA  
ATOM    945   CD ILE P 511     -10.240 -19.608   9.819  0.00  0.00      PROA  
ATOM    946  HD1 ILE P 511     -11.010 -19.718  10.613  0.00  0.00      PROA  
ATOM    947  HD2 ILE P 511      -9.204 -19.532  10.212  0.00  0.00      PROA  
ATOM    948  HD3 ILE P 511     -10.241 -20.507   9.166  0.00  0.00      PROA  
ATOM    949    C ILE P 511     -11.546 -15.734   8.117  0.00  0.00      PROA  
ATOM    950    O ILE P 511     -11.458 -16.097   6.954  0.00  0.00      PROA  
ATOM    951    N GLU P 512     -12.655 -15.041   8.522  0.00  0.00      PROA  
ATOM    952   HN GLU P 512     -12.652 -14.620   9.426  0.00  0.00      PROA  
ATOM    953   CA GLU P 512     -13.788 -14.859   7.574  0.00  0.00      PROA  
ATOM    954   HA GLU P 512     -13.833 -15.810   7.063  0.00  0.00      PROA  
ATOM    955   CB GLU P 512     -15.103 -14.543   8.279  0.00  0.00      PROA  
ATOM    956  HB1 GLU P 512     -15.752 -14.143   7.471  0.00  0.00      PROA  
ATOM    957  HB2 GLU P 512     -14.915 -13.813   9.095  0.00  0.00      PROA  
ATOM    958   CG GLU P 512     -15.816 -15.811   8.775  0.00  0.00      PROA  
ATOM    959  HG1 GLU P 512     -15.084 -16.325   9.435  0.00  0.00      PROA  
ATOM    960  HG2 GLU P 512     -16.252 -16.383   7.928  0.00  0.00      PROA  
ATOM    961   CD GLU P 512     -16.938 -15.625   9.743  0.00  0.00      PROA  
ATOM    962  OE1 GLU P 512     -17.546 -14.514   9.699  0.00  0.00      PROA  
ATOM    963  OE2 GLU P 512     -17.298 -16.553  10.511  0.00  0.00      PROA  
ATOM    964    C GLU P 512     -13.494 -13.762   6.497  0.00  0.00      PROA  
ATOM    965    O GLU P 512     -13.915 -13.865   5.340  0.00  0.00      PROA  
ATOM    966    N SER P 513     -12.663 -12.746   6.861  0.00  0.00      PROA  
ATOM    967   HN SER P 513     -12.447 -12.585   7.821  0.00  0.00      PROA  
ATOM    968   CA SER P 513     -12.072 -11.884   5.887  0.00  0.00      PROA  
ATOM    969   HA SER P 513     -12.808 -11.323   5.329  0.00  0.00      PROA  
ATOM    970   CB SER P 513     -11.280 -10.801   6.582  0.00  0.00      PROA  
ATOM    971  HB1 SER P 513     -10.951 -10.070   5.812  0.00  0.00      PROA  
ATOM    972  HB2 SER P 513     -10.384 -11.317   6.986  0.00  0.00      PROA  
ATOM    973   OG SER P 513     -12.099 -10.101   7.550  0.00  0.00      PROA  
ATOM    974  HG1 SER P 513     -12.275 -10.722   8.261  0.00  0.00      PROA  
ATOM    975    C SER P 513     -11.063 -12.540   4.883  0.00  0.00      PROA  
ATOM    976    O SER P 513     -11.109 -12.231   3.683  0.00  0.00      PROA  
ATOM    977    N LEU P 514     -10.190 -13.405   5.340  0.00  0.00      PROA  
ATOM    978   HN LEU P 514     -10.122 -13.544   6.325  0.00  0.00      PROA  
ATOM    979   CA LEU P 514      -9.321 -14.227   4.569  0.00  0.00      PROA  
ATOM    980   HA LEU P 514      -8.688 -13.537   4.031  0.00  0.00      PROA  
ATOM    981   CB LEU P 514      -8.366 -15.019   5.532  0.00  0.00      PROA  
ATOM    982  HB1 LEU P 514      -8.867 -15.714   6.239  0.00  0.00      PROA  
ATOM    983  HB2 LEU P 514      -7.824 -14.240   6.109  0.00  0.00      PROA  
ATOM    984   CG LEU P 514      -7.239 -15.786   4.837  0.00  0.00      PROA  
ATOM    985   HG LEU P 514      -7.734 -16.550   4.200  0.00  0.00      PROA  
ATOM    986  CD1 LEU P 514      -6.420 -14.881   3.934  0.00  0.00      PROA  
ATOM    987 HD11 LEU P 514      -6.035 -14.025   4.529  0.00  0.00      PROA  
ATOM    988 HD12 LEU P 514      -7.020 -14.437   3.112  0.00  0.00      PROA  
ATOM    989 HD13 LEU P 514      -5.595 -15.477   3.488  0.00  0.00      PROA  
ATOM    990  CD2 LEU P 514      -6.247 -16.491   5.788  0.00  0.00      PROA  
ATOM    991 HD21 LEU P 514      -5.392 -16.903   5.211  0.00  0.00      PROA  
ATOM    992 HD22 LEU P 514      -6.748 -17.370   6.248  0.00  0.00      PROA  
ATOM    993 HD23 LEU P 514      -5.958 -15.757   6.570  0.00  0.00      PROA  
ATOM    994    C LEU P 514     -10.030 -15.190   3.634  0.00  0.00      PROA  
ATOM    995    O LEU P 514      -9.626 -15.308   2.503  0.00  0.00      PROA  
ATOM    996    N PHE P 515     -11.079 -15.849   4.048  0.00  0.00      PROA  
ATOM    997   HN PHE P 515     -11.300 -15.836   5.021  0.00  0.00      PROA  
ATOM    998   CA PHE P 515     -11.975 -16.641   3.233  0.00  0.00      PROA  
ATOM    999   HA PHE P 515     -11.458 -17.400   2.663  0.00  0.00      PROA  
ATOM   1000   CB PHE P 515     -12.957 -17.394   4.305  0.00  0.00      PROA  
ATOM   1001  HB1 PHE P 515     -13.422 -16.703   5.039  0.00  0.00      PROA  
ATOM   1002  HB2 PHE P 515     -12.381 -18.086   4.957  0.00  0.00      PROA  
ATOM   1003   CG PHE P 515     -14.038 -18.266   3.699  0.00  0.00      PROA  
ATOM   1004  CD1 PHE P 515     -13.835 -19.265   2.722  0.00  0.00      PROA  
ATOM   1005  HD1 PHE P 515     -12.832 -19.321   2.327  0.00  0.00      PROA  
ATOM   1006  CE1 PHE P 515     -14.983 -19.954   2.237  0.00  0.00      PROA  
ATOM   1007  HE1 PHE P 515     -14.873 -20.562   1.350  0.00  0.00      PROA  
ATOM   1008   CZ PHE P 515     -16.310 -19.718   2.729  0.00  0.00      PROA  
ATOM   1009   HZ PHE P 515     -17.153 -20.253   2.317  0.00  0.00      PROA  
ATOM   1010  CD2 PHE P 515     -15.309 -18.081   4.229  0.00  0.00      PROA  
ATOM   1011  HD2 PHE P 515     -15.479 -17.445   5.086  0.00  0.00      PROA  
ATOM   1012  CE2 PHE P 515     -16.455 -18.726   3.733  0.00  0.00      PROA  
ATOM   1013  HE2 PHE P 515     -17.390 -18.371   4.141  0.00  0.00      PROA  
ATOM   1014    C PHE P 515     -12.701 -15.861   2.190  0.00  0.00      PROA  
ATOM   1015    O PHE P 515     -12.759 -16.271   1.030  0.00  0.00      PROA  
ATOM   1016    N GLY P 516     -13.291 -14.697   2.644  0.00  0.00      PROA  
ATOM   1017   HN GLY P 516     -13.253 -14.559   3.631  0.00  0.00      PROA  
ATOM   1018   CA GLY P 516     -13.975 -13.712   1.884  0.00  0.00      PROA  
ATOM   1019  HA1 GLY P 516     -14.170 -12.932   2.606  0.00  0.00      PROA  
ATOM   1020  HA2 GLY P 516     -14.857 -14.189   1.486  0.00  0.00      PROA  
ATOM   1021    C GLY P 516     -13.230 -13.024   0.719  0.00  0.00      PROA  
ATOM   1022    O GLY P 516     -13.700 -12.999  -0.432  0.00  0.00      PROA  
ATOM   1023    N ALA P 517     -11.936 -12.538   0.956  0.00  0.00      PROA  
ATOM   1024   HN ALA P 517     -11.651 -12.535   1.911  0.00  0.00      PROA  
ATOM   1025   CA ALA P 517     -11.184 -11.834  -0.054  0.00  0.00      PROA  
ATOM   1026   HA ALA P 517     -11.782 -11.080  -0.543  0.00  0.00      PROA  
ATOM   1027   CB ALA P 517     -10.041 -10.926   0.366  0.00  0.00      PROA  
ATOM   1028  HB1 ALA P 517     -10.220 -10.244   1.225  0.00  0.00      PROA  
ATOM   1029  HB2 ALA P 517      -9.629 -10.258  -0.420  0.00  0.00      PROA  
ATOM   1030  HB3 ALA P 517      -9.213 -11.585   0.706  0.00  0.00      PROA  
ATOM   1031    C ALA P 517     -10.746 -12.824  -1.103  0.00  0.00      PROA  
ATOM   1032    O ALA P 517     -10.768 -12.648  -2.276  0.00  0.00      PROA  
ATOM   1033    N SER P 518     -10.498 -14.086  -0.648  0.00  0.00      PROA  
ATOM   1034   HN SER P 518     -10.389 -14.286   0.322  0.00  0.00      PROA  
ATOM   1035   CA SER P 518     -10.146 -15.160  -1.442  0.00  0.00      PROA  
ATOM   1036   HA SER P 518      -9.314 -14.789  -2.022  0.00  0.00      PROA  
ATOM   1037   CB SER P 518      -9.703 -16.484  -0.811  0.00  0.00      PROA  
ATOM   1038  HB1 SER P 518      -9.421 -17.283  -1.529  0.00  0.00      PROA  
ATOM   1039  HB2 SER P 518     -10.502 -16.918  -0.173  0.00  0.00      PROA  
ATOM   1040   OG SER P 518      -8.519 -16.247   0.064  0.00  0.00      PROA  
ATOM   1041  HG1 SER P 518      -8.936 -15.823   0.817  0.00  0.00      PROA  
ATOM   1042    C SER P 518     -11.224 -15.535  -2.470  0.00  0.00      PROA  
ATOM   1043    O SER P 518     -10.985 -15.728  -3.712  0.00  0.00      PROA  
ATOM   1044    N MET P 519     -12.456 -15.681  -1.998  0.00  0.00      PROA  
ATOM   1045   HN MET P 519     -12.640 -15.519  -1.032  0.00  0.00      PROA  
ATOM   1046   CA MET P 519     -13.600 -15.999  -2.779  0.00  0.00      PROA  
ATOM   1047   HA MET P 519     -13.338 -16.900  -3.313  0.00  0.00      PROA  
ATOM   1048   CB MET P 519     -14.893 -16.054  -2.003  0.00  0.00      PROA  
ATOM   1049  HB1 MET P 519     -15.760 -16.005  -2.697  0.00  0.00      PROA  
ATOM   1050  HB2 MET P 519     -15.001 -15.241  -1.253  0.00  0.00      PROA  
ATOM   1051   CG MET P 519     -15.192 -17.387  -1.292  0.00  0.00      PROA  
ATOM   1052  HG1 MET P 519     -14.464 -17.428  -0.454  0.00  0.00      PROA  
ATOM   1053  HG2 MET P 519     -14.944 -18.345  -1.796  0.00  0.00      PROA  
ATOM   1054   SD MET P 519     -16.746 -17.647  -0.448  0.00  0.00      PROA  
ATOM   1055   CE MET P 519     -17.125 -15.983   0.268  0.00  0.00      PROA  
ATOM   1056  HE1 MET P 519     -16.992 -15.149  -0.454  0.00  0.00      PROA  
ATOM   1057  HE2 MET P 519     -16.518 -15.727   1.162  0.00  0.00      PROA  
ATOM   1058  HE3 MET P 519     -18.195 -15.972   0.565  0.00  0.00      PROA  
ATOM   1059    C MET P 519     -13.801 -14.902  -3.855  0.00  0.00      PROA  
ATOM   1060    O MET P 519     -14.068 -15.166  -5.038  0.00  0.00      PROA  
ATOM   1061    N THR P 520     -13.707 -13.553  -3.444  0.00  0.00      PROA  
ATOM   1062   HN THR P 520     -13.761 -13.329  -2.474  0.00  0.00      PROA  
ATOM   1063   CA THR P 520     -13.738 -12.378  -4.270  0.00  0.00      PROA  
ATOM   1064   HA THR P 520     -14.639 -12.446  -4.861  0.00  0.00      PROA  
ATOM   1065   CB THR P 520     -13.624 -11.155  -3.388  0.00  0.00      PROA  
ATOM   1066   HB THR P 520     -12.650 -10.932  -2.901  0.00  0.00      PROA  
ATOM   1067  OG1 THR P 520     -14.665 -11.264  -2.432  0.00  0.00      PROA  
ATOM   1068  HG1 THR P 520     -14.408 -11.884  -1.746  0.00  0.00      PROA  
ATOM   1069  CG2 THR P 520     -13.934  -9.892  -4.136  0.00  0.00      PROA  
ATOM   1070 HG21 THR P 520     -14.883 -10.020  -4.700  0.00  0.00      PROA  
ATOM   1071 HG22 THR P 520     -13.117  -9.643  -4.846  0.00  0.00      PROA  
ATOM   1072 HG23 THR P 520     -14.101  -9.076  -3.400  0.00  0.00      PROA  
ATOM   1073    C THR P 520     -12.671 -12.357  -5.301  0.00  0.00      PROA  
ATOM   1074    O THR P 520     -12.920 -12.068  -6.463  0.00  0.00      PROA  
ATOM   1075    N GLY P 521     -11.412 -12.778  -5.001  0.00  0.00      PROA  
ATOM   1076   HN GLY P 521     -11.164 -12.858  -4.039  0.00  0.00      PROA  
ATOM   1077   CA GLY P 521     -10.293 -12.671  -5.880  0.00  0.00      PROA  
ATOM   1078  HA1 GLY P 521      -9.387 -12.760  -5.299  0.00  0.00      PROA  
ATOM   1079  HA2 GLY P 521     -10.467 -11.759  -6.432  0.00  0.00      PROA  
ATOM   1080    C GLY P 521     -10.234 -13.734  -6.982  0.00  0.00      PROA  
ATOM   1081    O GLY P 521      -9.801 -13.430  -8.080  0.00  0.00      PROA  
ATOM   1082    N ILE P 522     -10.697 -14.962  -6.673  0.00  0.00      PROA  
ATOM   1083   HN ILE P 522     -11.011 -15.199  -5.757  0.00  0.00      PROA  
ATOM   1084   CA ILE P 522     -10.841 -16.054  -7.647  0.00  0.00      PROA  
ATOM   1085   HA ILE P 522     -10.002 -16.208  -8.309  0.00  0.00      PROA  
ATOM   1086   CB ILE P 522     -11.028 -17.393  -6.903  0.00  0.00      PROA  
ATOM   1087   HB ILE P 522     -11.826 -17.268  -6.141  0.00  0.00      PROA  
ATOM   1088  CG2 ILE P 522     -11.629 -18.503  -7.833  0.00  0.00      PROA  
ATOM   1089 HG21 ILE P 522     -12.690 -18.254  -8.050  0.00  0.00      PROA  
ATOM   1090 HG22 ILE P 522     -11.672 -19.519  -7.384  0.00  0.00      PROA  
ATOM   1091 HG23 ILE P 522     -10.989 -18.591  -8.736  0.00  0.00      PROA  
ATOM   1092  CG1 ILE P 522      -9.774 -17.800  -6.122  0.00  0.00      PROA  
ATOM   1093 HG11 ILE P 522      -9.196 -16.961  -5.677  0.00  0.00      PROA  
ATOM   1094 HG12 ILE P 522      -9.012 -18.233  -6.805  0.00  0.00      PROA  
ATOM   1095   CD ILE P 522      -9.945 -18.910  -5.132  0.00  0.00      PROA  
ATOM   1096  HD1 ILE P 522     -10.382 -19.871  -5.476  0.00  0.00      PROA  
ATOM   1097  HD2 ILE P 522     -10.451 -18.613  -4.189  0.00  0.00      PROA  
ATOM   1098  HD3 ILE P 522      -8.954 -19.223  -4.740  0.00  0.00      PROA  
ATOM   1099    C ILE P 522     -11.867 -15.767  -8.560  0.00  0.00      PROA  
ATOM   1100    O ILE P 522     -11.610 -15.856  -9.746  0.00  0.00      PROA  
ATOM   1101    N ALA P 523     -13.047 -15.353  -8.083  0.00  0.00      PROA  
ATOM   1102   HN ALA P 523     -13.099 -15.215  -7.097  0.00  0.00      PROA  
ATOM   1103   CA ALA P 523     -14.094 -14.948  -8.989  0.00  0.00      PROA  
ATOM   1104   HA ALA P 523     -14.320 -15.785  -9.633  0.00  0.00      PROA  
ATOM   1105   CB ALA P 523     -15.315 -14.482  -8.142  0.00  0.00      PROA  
ATOM   1106  HB1 ALA P 523     -16.025 -13.978  -8.831  0.00  0.00      PROA  
ATOM   1107  HB2 ALA P 523     -14.982 -13.764  -7.363  0.00  0.00      PROA  
ATOM   1108  HB3 ALA P 523     -15.781 -15.363  -7.650  0.00  0.00      PROA  
ATOM   1109    C ALA P 523     -13.663 -13.774  -9.939  0.00  0.00      PROA  
ATOM   1110    O ALA P 523     -13.875 -13.864 -11.195  0.00  0.00      PROA  
ATOM   1111    N TYR P 524     -12.988 -12.742  -9.377  0.00  0.00      PROA  
ATOM   1112   HN TYR P 524     -12.869 -12.711  -8.387  0.00  0.00      PROA  
ATOM   1113   CA TYR P 524     -12.467 -11.560 -10.102  0.00  0.00      PROA  
ATOM   1114   HA TYR P 524     -13.306 -11.111 -10.613  0.00  0.00      PROA  
ATOM   1115   CB TYR P 524     -11.870 -10.518  -9.107  0.00  0.00      PROA  
ATOM   1116  HB1 TYR P 524     -11.120 -11.025  -8.463  0.00  0.00      PROA  
ATOM   1117  HB2 TYR P 524     -12.710 -10.279  -8.421  0.00  0.00      PROA  
ATOM   1118   CG TYR P 524     -11.308  -9.195  -9.646  0.00  0.00      PROA  
ATOM   1119  CD1 TYR P 524     -12.177  -8.049  -9.917  0.00  0.00      PROA  
ATOM   1120  HD1 TYR P 524     -13.248  -8.128  -9.802  0.00  0.00      PROA  
ATOM   1121  CE1 TYR P 524     -11.655  -6.861 -10.445  0.00  0.00      PROA  
ATOM   1122  HE1 TYR P 524     -12.277  -6.007 -10.669  0.00  0.00      PROA  
ATOM   1123   CZ TYR P 524     -10.268  -6.880 -10.839  0.00  0.00      PROA  
ATOM   1124   OH TYR P 524      -9.772  -5.851 -11.744  0.00  0.00      PROA  
ATOM   1125   HH TYR P 524      -9.104  -6.180 -12.351  0.00  0.00      PROA  
ATOM   1126  CD2 TYR P 524      -9.925  -9.078  -9.894  0.00  0.00      PROA  
ATOM   1127  HD2 TYR P 524      -9.370  -9.928  -9.528  0.00  0.00      PROA  
ATOM   1128  CE2 TYR P 524      -9.398  -7.919 -10.482  0.00  0.00      PROA  
ATOM   1129  HE2 TYR P 524      -8.399  -7.924 -10.892  0.00  0.00      PROA  
ATOM   1130    C TYR P 524     -11.518 -11.929 -11.211  0.00  0.00      PROA  
ATOM   1131    O TYR P 524     -11.722 -11.584 -12.347  0.00  0.00      PROA  
ATOM   1132    N SER P 525     -10.552 -12.741 -10.821  0.00  0.00      PROA  
ATOM   1133   HN SER P 525     -10.549 -12.998  -9.858  0.00  0.00      PROA  
ATOM   1134   CA SER P 525      -9.384 -13.119 -11.565  0.00  0.00      PROA  
ATOM   1135   HA SER P 525      -8.912 -12.209 -11.905  0.00  0.00      PROA  
ATOM   1136   CB SER P 525      -8.452 -14.022 -10.714  0.00  0.00      PROA  
ATOM   1137  HB1 SER P 525      -9.060 -14.867 -10.326  0.00  0.00      PROA  
ATOM   1138  HB2 SER P 525      -8.050 -13.446  -9.854  0.00  0.00      PROA  
ATOM   1139   OG SER P 525      -7.322 -14.544 -11.352  0.00  0.00      PROA  
ATOM   1140  HG1 SER P 525      -6.570 -13.952 -11.286  0.00  0.00      PROA  
ATOM   1141    C SER P 525      -9.862 -13.858 -12.874  0.00  0.00      PROA  
ATOM   1142    O SER P 525      -9.353 -13.606 -13.978  0.00  0.00      PROA  
ATOM   1143    N LEU P 526     -10.853 -14.757 -12.707  0.00  0.00      PROA  
ATOM   1144   HN LEU P 526     -11.177 -14.970 -11.788  0.00  0.00      PROA  
ATOM   1145   CA LEU P 526     -11.507 -15.449 -13.818  0.00  0.00      PROA  
ATOM   1146   HA LEU P 526     -10.778 -15.958 -14.431  0.00  0.00      PROA  
ATOM   1147   CB LEU P 526     -12.569 -16.521 -13.477  0.00  0.00      PROA  
ATOM   1148  HB1 LEU P 526     -13.096 -16.800 -14.414  0.00  0.00      PROA  
ATOM   1149  HB2 LEU P 526     -13.288 -16.116 -12.733  0.00  0.00      PROA  
ATOM   1150   CG LEU P 526     -11.988 -17.787 -12.836  0.00  0.00      PROA  
ATOM   1151   HG LEU P 526     -11.664 -17.507 -11.811  0.00  0.00      PROA  
ATOM   1152  CD1 LEU P 526     -13.146 -18.829 -12.653  0.00  0.00      PROA  
ATOM   1153 HD11 LEU P 526     -12.829 -19.647 -11.972  0.00  0.00      PROA  
ATOM   1154 HD12 LEU P 526     -13.627 -19.232 -13.570  0.00  0.00      PROA  
ATOM   1155 HD13 LEU P 526     -14.021 -18.422 -12.103  0.00  0.00      PROA  
ATOM   1156  CD2 LEU P 526     -10.777 -18.320 -13.655  0.00  0.00      PROA  
ATOM   1157 HD21 LEU P 526     -11.005 -18.561 -14.715  0.00  0.00      PROA  
ATOM   1158 HD22 LEU P 526     -10.480 -19.305 -13.236  0.00  0.00      PROA  
ATOM   1159 HD23 LEU P 526      -9.904 -17.641 -13.547  0.00  0.00      PROA  
ATOM   1160    C LEU P 526     -12.211 -14.455 -14.765  0.00  0.00      PROA  
ATOM   1161    O LEU P 526     -12.156 -14.592 -16.006  0.00  0.00      PROA  
ATOM   1162    N PHE P 527     -12.877 -13.371 -14.316  0.00  0.00      PROA  
ATOM   1163   HN PHE P 527     -12.897 -13.118 -13.352  0.00  0.00      PROA  
ATOM   1164   CA PHE P 527     -13.789 -12.663 -15.168  0.00  0.00      PROA  
ATOM   1165   HA PHE P 527     -13.943 -13.165 -16.111  0.00  0.00      PROA  
ATOM   1166   CB PHE P 527     -15.258 -12.444 -14.570  0.00  0.00      PROA  
ATOM   1167  HB1 PHE P 527     -15.922 -11.978 -15.330  0.00  0.00      PROA  
ATOM   1168  HB2 PHE P 527     -15.213 -11.847 -13.634  0.00  0.00      PROA  
ATOM   1169   CG PHE P 527     -15.977 -13.737 -14.339  0.00  0.00      PROA  
ATOM   1170  CD1 PHE P 527     -15.907 -14.830 -15.216  0.00  0.00      PROA  
ATOM   1171  HD1 PHE P 527     -15.486 -14.904 -16.207  0.00  0.00      PROA  
ATOM   1172  CE1 PHE P 527     -16.506 -16.027 -14.917  0.00  0.00      PROA  
ATOM   1173  HE1 PHE P 527     -16.662 -16.779 -15.676  0.00  0.00      PROA  
ATOM   1174   CZ PHE P 527     -17.128 -16.177 -13.652  0.00  0.00      PROA  
ATOM   1175   HZ PHE P 527     -17.624 -17.113 -13.442  0.00  0.00      PROA  
ATOM   1176  CD2 PHE P 527     -16.592 -13.923 -13.082  0.00  0.00      PROA  
ATOM   1177  HD2 PHE P 527     -16.599 -13.162 -12.316  0.00  0.00      PROA  
ATOM   1178  CE2 PHE P 527     -17.150 -15.129 -12.712  0.00  0.00      PROA  
ATOM   1179  HE2 PHE P 527     -17.657 -15.306 -11.775  0.00  0.00      PROA  
ATOM   1180    C PHE P 527     -13.357 -11.183 -15.488  0.00  0.00      PROA  
ATOM   1181    O PHE P 527     -13.652 -10.663 -16.584  0.00  0.00      PROA  
ATOM   1182    N ALA P 528     -12.560 -10.487 -14.637  0.00  0.00      PROA  
ATOM   1183   HN ALA P 528     -12.179 -10.941 -13.835  0.00  0.00      PROA  
ATOM   1184   CA ALA P 528     -12.181  -9.078 -14.819  0.00  0.00      PROA  
ATOM   1185   HA ALA P 528     -13.149  -8.607 -14.905  0.00  0.00      PROA  
ATOM   1186   CB ALA P 528     -11.338  -8.558 -13.643  0.00  0.00      PROA  
ATOM   1187  HB1 ALA P 528     -10.290  -8.916 -13.732  0.00  0.00      PROA  
ATOM   1188  HB2 ALA P 528     -11.734  -8.746 -12.622  0.00  0.00      PROA  
ATOM   1189  HB3 ALA P 528     -11.269  -7.458 -13.778  0.00  0.00      PROA  
ATOM   1190    C ALA P 528     -11.301  -8.811 -16.052  0.00  0.00      PROA  
ATOM   1191    O ALA P 528     -10.601  -9.672 -16.598  0.00  0.00      PROA  
ATOM   1192    N GLY P 529     -11.379  -7.579 -16.542  0.00  0.00      PROA  
ATOM   1193   HN GLY P 529     -11.841  -6.882 -16.000  0.00  0.00      PROA  
ATOM   1194   CA GLY P 529     -10.547  -7.191 -17.623  0.00  0.00      PROA  
ATOM   1195  HA1 GLY P 529     -10.966  -6.271 -18.004  0.00  0.00      PROA  
ATOM   1196  HA2 GLY P 529     -10.541  -7.946 -18.396  0.00  0.00      PROA  
ATOM   1197    C GLY P 529      -9.066  -6.855 -17.327  0.00  0.00      PROA  
ATOM   1198    O GLY P 529      -8.215  -7.237 -18.071  0.00  0.00      PROA  
ATOM   1199    N GLN P 530      -8.782  -6.307 -16.104  0.00  0.00      PROA  
ATOM   1200   HN GLN P 530      -9.584  -5.922 -15.654  0.00  0.00      PROA  
ATOM   1201   CA GLN P 530      -7.452  -6.204 -15.560  0.00  0.00      PROA  
ATOM   1202   HA GLN P 530      -6.766  -6.359 -16.379  0.00  0.00      PROA  
ATOM   1203   CB GLN P 530      -7.308  -4.811 -14.928  0.00  0.00      PROA  
ATOM   1204  HB1 GLN P 530      -8.097  -4.644 -14.165  0.00  0.00      PROA  
ATOM   1205  HB2 GLN P 530      -7.349  -4.130 -15.805  0.00  0.00      PROA  
ATOM   1206   CG GLN P 530      -5.968  -4.574 -14.190  0.00  0.00      PROA  
ATOM   1207  HG1 GLN P 530      -6.019  -4.995 -13.163  0.00  0.00      PROA  
ATOM   1208  HG2 GLN P 530      -5.888  -3.479 -14.016  0.00  0.00      PROA  
ATOM   1209   CD GLN P 530      -4.758  -5.221 -14.877  0.00  0.00      PROA  
ATOM   1210  OE1 GLN P 530      -4.329  -6.269 -14.455  0.00  0.00      PROA  
ATOM   1211  NE2 GLN P 530      -4.120  -4.487 -15.814  0.00  0.00      PROA  
ATOM   1212 HE21 GLN P 530      -3.379  -4.927 -16.321  0.00  0.00      PROA  
ATOM   1213 HE22 GLN P 530      -4.488  -3.562 -15.912  0.00  0.00      PROA  
ATOM   1214    C GLN P 530      -7.425  -7.320 -14.486  0.00  0.00      PROA  
ATOM   1215    O GLN P 530      -7.998  -7.019 -13.451  0.00  0.00      PROA  
ATOM   1216    N PRO P 531      -6.824  -8.501 -14.574  0.00  0.00      PROA  
ATOM   1217   CD PRO P 531      -6.364  -8.963 -15.904  0.00  0.00      PROA  
ATOM   1218  HD1 PRO P 531      -5.578  -8.339 -16.379  0.00  0.00      PROA  
ATOM   1219  HD2 PRO P 531      -7.281  -9.149 -16.504  0.00  0.00      PROA  
ATOM   1220   CA PRO P 531      -6.805  -9.529 -13.560  0.00  0.00      PROA  
ATOM   1221   HA PRO P 531      -7.751  -9.569 -13.041  0.00  0.00      PROA  
ATOM   1222   CB PRO P 531      -6.615 -10.807 -14.377  0.00  0.00      PROA  
ATOM   1223  HB1 PRO P 531      -7.623 -11.131 -14.715  0.00  0.00      PROA  
ATOM   1224  HB2 PRO P 531      -5.970 -11.529 -13.832  0.00  0.00      PROA  
ATOM   1225   CG PRO P 531      -5.820 -10.349 -15.596  0.00  0.00      PROA  
ATOM   1226  HG1 PRO P 531      -4.789 -10.117 -15.253  0.00  0.00      PROA  
ATOM   1227  HG2 PRO P 531      -5.796 -11.061 -16.449  0.00  0.00      PROA  
ATOM   1228    C PRO P 531      -5.724  -9.288 -12.553  0.00  0.00      PROA  
ATOM   1229    O PRO P 531      -5.758 -10.053 -11.596  0.00  0.00      PROA  
ATOM   1230    N LEU P 532      -4.804  -8.292 -12.659  0.00  0.00      PROA  
ATOM   1231   HN LEU P 532      -4.721  -7.759 -13.498  0.00  0.00      PROA  
ATOM   1232   CA LEU P 532      -3.769  -8.051 -11.683  0.00  0.00      PROA  
ATOM   1233   HA LEU P 532      -3.544  -9.006 -11.231  0.00  0.00      PROA  
ATOM   1234   CB LEU P 532      -2.535  -7.529 -12.375  0.00  0.00      PROA  
ATOM   1235  HB1 LEU P 532      -1.686  -7.465 -11.661  0.00  0.00      PROA  
ATOM   1236  HB2 LEU P 532      -2.618  -6.483 -12.741  0.00  0.00      PROA  
ATOM   1237   CG LEU P 532      -2.149  -8.416 -13.630  0.00  0.00      PROA  
ATOM   1238   HG LEU P 532      -2.934  -8.434 -14.417  0.00  0.00      PROA  
ATOM   1239  CD1 LEU P 532      -0.914  -7.748 -14.291  0.00  0.00      PROA  
ATOM   1240 HD11 LEU P 532      -0.078  -7.504 -13.602  0.00  0.00      PROA  
ATOM   1241 HD12 LEU P 532      -1.165  -6.825 -14.856  0.00  0.00      PROA  
ATOM   1242 HD13 LEU P 532      -0.491  -8.434 -15.056  0.00  0.00      PROA  
ATOM   1243  CD2 LEU P 532      -1.877  -9.803 -13.296  0.00  0.00      PROA  
ATOM   1244 HD21 LEU P 532      -1.581 -10.433 -14.162  0.00  0.00      PROA  
ATOM   1245 HD22 LEU P 532      -2.776 -10.284 -12.857  0.00  0.00      PROA  
ATOM   1246 HD23 LEU P 532      -1.088  -9.981 -12.534  0.00  0.00      PROA  
ATOM   1247    C LEU P 532      -4.115  -7.058 -10.645  0.00  0.00      PROA  
ATOM   1248    O LEU P 532      -3.386  -6.925  -9.653  0.00  0.00      PROA  
ATOM   1249    N THR P 533      -5.233  -6.346 -10.687  0.00  0.00      PROA  
ATOM   1250   HN THR P 533      -5.729  -6.212 -11.541  0.00  0.00      PROA  
ATOM   1251   CA THR P 533      -5.766  -5.598  -9.564  0.00  0.00      PROA  
ATOM   1252   HA THR P 533      -5.001  -4.865  -9.356  0.00  0.00      PROA  
ATOM   1253   CB THR P 533      -7.004  -4.764  -9.921  0.00  0.00      PROA  
ATOM   1254   HB THR P 533      -7.901  -5.373 -10.163  0.00  0.00      PROA  
ATOM   1255  OG1 THR P 533      -6.733  -4.020 -11.108  0.00  0.00      PROA  
ATOM   1256  HG1 THR P 533      -7.425  -3.357 -11.156  0.00  0.00      PROA  
ATOM   1257  CG2 THR P 533      -7.228  -3.705  -8.799  0.00  0.00      PROA  
ATOM   1258 HG21 THR P 533      -8.015  -2.985  -9.111  0.00  0.00      PROA  
ATOM   1259 HG22 THR P 533      -6.304  -3.128  -8.580  0.00  0.00      PROA  
ATOM   1260 HG23 THR P 533      -7.520  -4.225  -7.862  0.00  0.00      PROA  
ATOM   1261    C THR P 533      -5.984  -6.511  -8.377  0.00  0.00      PROA  
ATOM   1262    O THR P 533      -6.569  -7.575  -8.448  0.00  0.00      PROA  
ATOM   1263    N ILE P 534      -5.607  -6.180  -7.197  0.00  0.00      PROA  
ATOM   1264   HN ILE P 534      -5.126  -5.308  -7.144  0.00  0.00      PROA  
ATOM   1265   CA ILE P 534      -5.726  -6.826  -5.925  0.00  0.00      PROA  
ATOM   1266   HA ILE P 534      -6.098  -7.835  -6.018  0.00  0.00      PROA  
ATOM   1267   CB ILE P 534      -4.351  -7.152  -5.208  0.00  0.00      PROA  
ATOM   1268   HB ILE P 534      -3.824  -6.179  -5.111  0.00  0.00      PROA  
ATOM   1269  CG2 ILE P 534      -4.644  -7.646  -3.800  0.00  0.00      PROA  
ATOM   1270 HG21 ILE P 534      -3.704  -7.833  -3.238  0.00  0.00      PROA  
ATOM   1271 HG22 ILE P 534      -5.197  -8.606  -3.875  0.00  0.00      PROA  
ATOM   1272 HG23 ILE P 534      -5.141  -6.871  -3.178  0.00  0.00      PROA  
ATOM   1273  CG1 ILE P 534      -3.405  -8.083  -6.075  0.00  0.00      PROA  
ATOM   1274 HG11 ILE P 534      -2.512  -8.204  -5.426  0.00  0.00      PROA  
ATOM   1275 HG12 ILE P 534      -3.179  -7.499  -6.993  0.00  0.00      PROA  
ATOM   1276   CD ILE P 534      -3.979  -9.538  -6.391  0.00  0.00      PROA  
ATOM   1277  HD1 ILE P 534      -4.926  -9.479  -6.969  0.00  0.00      PROA  
ATOM   1278  HD2 ILE P 534      -4.098 -10.079  -5.428  0.00  0.00      PROA  
ATOM   1279  HD3 ILE P 534      -3.268 -10.181  -6.953  0.00  0.00      PROA  
ATOM   1280    C ILE P 534      -6.807  -6.063  -5.106  0.00  0.00      PROA  
ATOM   1281    O ILE P 534      -6.700  -4.917  -4.726  0.00  0.00      PROA  
ATOM   1282    N LEU P 535      -8.050  -6.645  -4.985  0.00  0.00      PROA  
ATOM   1283   HN LEU P 535      -8.152  -7.605  -5.232  0.00  0.00      PROA  
ATOM   1284   CA LEU P 535      -9.108  -6.242  -4.023  0.00  0.00      PROA  
ATOM   1285   HA LEU P 535      -9.159  -5.167  -4.115  0.00  0.00      PROA  
ATOM   1286   CB LEU P 535     -10.511  -6.942  -4.359  0.00  0.00      PROA  
ATOM   1287  HB1 LEU P 535     -11.393  -6.532  -3.822  0.00  0.00      PROA  
ATOM   1288  HB2 LEU P 535     -10.429  -8.017  -4.092  0.00  0.00      PROA  
ATOM   1289   CG LEU P 535     -10.789  -6.726  -5.862  0.00  0.00      PROA  
ATOM   1290   HG LEU P 535      -9.968  -7.148  -6.482  0.00  0.00      PROA  
ATOM   1291  CD1 LEU P 535     -12.055  -7.532  -6.230  0.00  0.00      PROA  
ATOM   1292 HD11 LEU P 535     -12.206  -7.593  -7.329  0.00  0.00      PROA  
ATOM   1293 HD12 LEU P 535     -12.905  -7.139  -5.632  0.00  0.00      PROA  
ATOM   1294 HD13 LEU P 535     -11.752  -8.540  -5.873  0.00  0.00      PROA  
ATOM   1295  CD2 LEU P 535     -11.012  -5.281  -6.188  0.00  0.00      PROA  
ATOM   1296 HD21 LEU P 535     -11.429  -5.261  -7.218  0.00  0.00      PROA  
ATOM   1297 HD22 LEU P 535     -10.058  -4.712  -6.205  0.00  0.00      PROA  
ATOM   1298 HD23 LEU P 535     -11.666  -4.760  -5.457  0.00  0.00      PROA  
ATOM   1299    C LEU P 535      -8.615  -6.614  -2.664  0.00  0.00      PROA  
ATOM   1300    O LEU P 535      -7.742  -7.427  -2.442  0.00  0.00      PROA  
ATOM   1301    N GLY P 536      -9.126  -5.851  -1.706  0.00  0.00      PROA  
ATOM   1302   HN GLY P 536      -9.800  -5.130  -1.846  0.00  0.00      PROA  
ATOM   1303   CA GLY P 536      -8.624  -5.905  -0.344  0.00  0.00      PROA  
ATOM   1304  HA1 GLY P 536      -7.561  -5.863  -0.531  0.00  0.00      PROA  
ATOM   1305  HA2 GLY P 536      -9.013  -6.793   0.132  0.00  0.00      PROA  
ATOM   1306    C GLY P 536      -9.172  -4.760   0.427  0.00  0.00      PROA  
ATOM   1307    O GLY P 536     -10.221  -4.301   0.101  0.00  0.00      PROA  
ATOM   1308    N SER P 537      -8.583  -4.428   1.518  0.00  0.00      PROA  
ATOM   1309   HN SER P 537      -7.869  -5.004   1.907  0.00  0.00      PROA  
ATOM   1310   CA SER P 537      -8.847  -3.254   2.381  0.00  0.00      PROA  
ATOM   1311   HA SER P 537      -9.912  -3.196   2.550  0.00  0.00      PROA  
ATOM   1312   CB SER P 537      -8.178  -3.260   3.742  0.00  0.00      PROA  
ATOM   1313  HB1 SER P 537      -8.842  -3.730   4.499  0.00  0.00      PROA  
ATOM   1314  HB2 SER P 537      -7.917  -2.243   4.105  0.00  0.00      PROA  
ATOM   1315   OG SER P 537      -6.899  -3.889   3.718  0.00  0.00      PROA  
ATOM   1316  HG1 SER P 537      -6.302  -3.602   3.023  0.00  0.00      PROA  
ATOM   1317    C SER P 537      -8.573  -1.848   1.813  0.00  0.00      PROA  
ATOM   1318    O SER P 537      -7.569  -1.631   1.149  0.00  0.00      PROA  
ATOM   1319    N THR P 538      -9.426  -0.873   2.180  0.00  0.00      PROA  
ATOM   1320   HN THR P 538     -10.386  -1.133   2.255  0.00  0.00      PROA  
ATOM   1321   CA THR P 538      -9.083   0.589   2.210  0.00  0.00      PROA  
ATOM   1322   HA THR P 538      -8.009   0.614   2.322  0.00  0.00      PROA  
ATOM   1323   CB THR P 538      -9.668   1.274   0.986  0.00  0.00      PROA  
ATOM   1324   HB THR P 538      -9.545   0.594   0.116  0.00  0.00      PROA  
ATOM   1325  OG1 THR P 538      -8.894   2.515   0.892  0.00  0.00      PROA  
ATOM   1326  HG1 THR P 538      -9.141   2.828   0.019  0.00  0.00      PROA  
ATOM   1327  CG2 THR P 538     -11.170   1.551   1.225  0.00  0.00      PROA  
ATOM   1328 HG21 THR P 538     -11.433   2.148   2.124  0.00  0.00      PROA  
ATOM   1329 HG22 THR P 538     -11.641   0.557   1.381  0.00  0.00      PROA  
ATOM   1330 HG23 THR P 538     -11.756   1.976   0.382  0.00  0.00      PROA  
ATOM   1331    C THR P 538      -9.581   1.001   3.543  0.00  0.00      PROA  
ATOM   1332    O THR P 538     -10.449   0.347   4.155  0.00  0.00      PROA  
ATOM   1333    N GLY P 539      -9.067   2.088   4.099  0.00  0.00      PROA  
ATOM   1334   HN GLY P 539      -8.432   2.544   3.481  0.00  0.00      PROA  
ATOM   1335   CA GLY P 539      -9.433   2.706   5.378  0.00  0.00      PROA  
ATOM   1336  HA1 GLY P 539      -8.698   3.470   5.588  0.00  0.00      PROA  
ATOM   1337  HA2 GLY P 539      -9.423   1.932   6.131  0.00  0.00      PROA  
ATOM   1338    C GLY P 539     -10.742   3.288   5.429  0.00  0.00      PROA  
ATOM   1339    O GLY P 539     -11.462   3.125   6.420  0.00  0.00      PROA  
ATOM   1340    N PRO P 540     -11.250   4.012   4.403  0.00  0.00      PROA  
ATOM   1341   CD PRO P 540     -10.441   4.629   3.369  0.00  0.00      PROA  
ATOM   1342  HD1 PRO P 540     -10.337   3.962   2.487  0.00  0.00      PROA  
ATOM   1343  HD2 PRO P 540      -9.418   4.862   3.734  0.00  0.00      PROA  
ATOM   1344   CA PRO P 540     -12.576   4.737   4.581  0.00  0.00      PROA  
ATOM   1345   HA PRO P 540     -12.448   5.324   5.478  0.00  0.00      PROA  
ATOM   1346   CB PRO P 540     -12.697   5.676   3.364  0.00  0.00      PROA  
ATOM   1347  HB1 PRO P 540     -13.369   6.543   3.544  0.00  0.00      PROA  
ATOM   1348  HB2 PRO P 540     -13.065   5.073   2.507  0.00  0.00      PROA  
ATOM   1349   CG PRO P 540     -11.233   5.923   2.877  0.00  0.00      PROA  
ATOM   1350  HG1 PRO P 540     -11.208   6.098   1.781  0.00  0.00      PROA  
ATOM   1351  HG2 PRO P 540     -10.880   6.839   3.398  0.00  0.00      PROA  
ATOM   1352    C PRO P 540     -13.751   3.753   4.720  0.00  0.00      PROA  
ATOM   1353    O PRO P 540     -14.771   4.118   5.186  0.00  0.00      PROA  
ATOM   1354    N VAL P 541     -13.639   2.578   4.089  0.00  0.00      PROA  
ATOM   1355   HN VAL P 541     -12.817   2.381   3.560  0.00  0.00      PROA  
ATOM   1356   CA VAL P 541     -14.539   1.487   4.287  0.00  0.00      PROA  
ATOM   1357   HA VAL P 541     -15.542   1.870   4.176  0.00  0.00      PROA  
ATOM   1358   CB VAL P 541     -14.400   0.323   3.329  0.00  0.00      PROA  
ATOM   1359   HB VAL P 541     -13.378  -0.092   3.465  0.00  0.00      PROA  
ATOM   1360  CG1 VAL P 541     -15.416  -0.868   3.685  0.00  0.00      PROA  
ATOM   1361 HG11 VAL P 541     -16.440  -0.477   3.863  0.00  0.00      PROA  
ATOM   1362 HG12 VAL P 541     -15.095  -1.454   4.572  0.00  0.00      PROA  
ATOM   1363 HG13 VAL P 541     -15.424  -1.636   2.882  0.00  0.00      PROA  
ATOM   1364  CG2 VAL P 541     -14.574   0.900   1.921  0.00  0.00      PROA  
ATOM   1365 HG21 VAL P 541     -15.643   1.175   1.801  0.00  0.00      PROA  
ATOM   1366 HG22 VAL P 541     -14.334   0.102   1.186  0.00  0.00      PROA  
ATOM   1367 HG23 VAL P 541     -13.972   1.811   1.718  0.00  0.00      PROA  
ATOM   1368    C VAL P 541     -14.512   0.902   5.716  0.00  0.00      PROA  
ATOM   1369    O VAL P 541     -15.580   0.694   6.362  0.00  0.00      PROA  
ATOM   1370    N LEU P 542     -13.257   0.744   6.275  0.00  0.00      PROA  
ATOM   1371   HN LEU P 542     -12.463   0.767   5.673  0.00  0.00      PROA  
ATOM   1372   CA LEU P 542     -13.158   0.438   7.721  0.00  0.00      PROA  
ATOM   1373   HA LEU P 542     -13.763  -0.447   7.854  0.00  0.00      PROA  
ATOM   1374   CB LEU P 542     -11.633   0.226   8.026  0.00  0.00      PROA  
ATOM   1375  HB1 LEU P 542     -11.136   1.167   8.344  0.00  0.00      PROA  
ATOM   1376  HB2 LEU P 542     -11.084   0.046   7.077  0.00  0.00      PROA  
ATOM   1377   CG LEU P 542     -11.280  -0.937   9.003  0.00  0.00      PROA  
ATOM   1378   HG LEU P 542     -11.772  -1.906   8.772  0.00  0.00      PROA  
ATOM   1379  CD1 LEU P 542      -9.764  -1.156   8.932  0.00  0.00      PROA  
ATOM   1380 HD11 LEU P 542      -9.418  -1.389   7.902  0.00  0.00      PROA  
ATOM   1381 HD12 LEU P 542      -9.499  -2.103   9.448  0.00  0.00      PROA  
ATOM   1382 HD13 LEU P 542      -9.155  -0.283   9.252  0.00  0.00      PROA  
ATOM   1383  CD2 LEU P 542     -11.724  -0.726  10.453  0.00  0.00      PROA  
ATOM   1384 HD21 LEU P 542     -11.205   0.136  10.926  0.00  0.00      PROA  
ATOM   1385 HD22 LEU P 542     -11.545  -1.564  11.160  0.00  0.00      PROA  
ATOM   1386 HD23 LEU P 542     -12.807  -0.485  10.390  0.00  0.00      PROA  
ATOM   1387    C LEU P 542     -13.753   1.511   8.649  0.00  0.00      PROA  
ATOM   1388    O LEU P 542     -14.521   1.136   9.563  0.00  0.00      PROA  
ATOM   1389    N VAL P 543     -13.488   2.818   8.453  0.00  0.00      PROA  
ATOM   1390   HN VAL P 543     -12.904   3.012   7.669  0.00  0.00      PROA  
ATOM   1391   CA VAL P 543     -13.982   3.883   9.297  0.00  0.00      PROA  
ATOM   1392   HA VAL P 543     -13.663   3.656  10.303  0.00  0.00      PROA  
ATOM   1393   CB VAL P 543     -13.353   5.155   9.105  0.00  0.00      PROA  
ATOM   1394   HB VAL P 543     -13.365   5.530   8.059  0.00  0.00      PROA  
ATOM   1395  CG1 VAL P 543     -13.969   6.202   9.974  0.00  0.00      PROA  
ATOM   1396 HG11 VAL P 543     -15.022   6.387   9.672  0.00  0.00      PROA  
ATOM   1397 HG12 VAL P 543     -13.480   7.200   9.970  0.00  0.00      PROA  
ATOM   1398 HG13 VAL P 543     -13.943   5.891  11.040  0.00  0.00      PROA  
ATOM   1399  CG2 VAL P 543     -11.858   4.962   9.503  0.00  0.00      PROA  
ATOM   1400 HG21 VAL P 543     -11.414   5.980   9.464  0.00  0.00      PROA  
ATOM   1401 HG22 VAL P 543     -11.296   4.458   8.688  0.00  0.00      PROA  
ATOM   1402 HG23 VAL P 543     -11.658   4.516  10.500  0.00  0.00      PROA  
ATOM   1403    C VAL P 543     -15.460   3.906   9.120  0.00  0.00      PROA  
ATOM   1404    O VAL P 543     -16.149   4.047  10.136  0.00  0.00      PROA  
ATOM   1405    N PHE P 544     -16.033   3.763   7.817  0.00  0.00      PROA  
ATOM   1406   HN PHE P 544     -15.492   3.662   6.986  0.00  0.00      PROA  
ATOM   1407   CA PHE P 544     -17.484   3.866   7.549  0.00  0.00      PROA  
ATOM   1408   HA PHE P 544     -17.843   4.826   7.890  0.00  0.00      PROA  
ATOM   1409   CB PHE P 544     -17.678   3.667   6.038  0.00  0.00      PROA  
ATOM   1410  HB1 PHE P 544     -17.257   2.666   5.803  0.00  0.00      PROA  
ATOM   1411  HB2 PHE P 544     -17.061   4.381   5.451  0.00  0.00      PROA  
ATOM   1412   CG PHE P 544     -19.118   3.660   5.457  0.00  0.00      PROA  
ATOM   1413  CD1 PHE P 544     -19.839   2.482   5.273  0.00  0.00      PROA  
ATOM   1414  HD1 PHE P 544     -19.441   1.559   5.668  0.00  0.00      PROA  
ATOM   1415  CE1 PHE P 544     -21.139   2.434   4.756  0.00  0.00      PROA  
ATOM   1416  HE1 PHE P 544     -21.822   1.607   4.631  0.00  0.00      PROA  
ATOM   1417   CZ PHE P 544     -21.651   3.633   4.191  0.00  0.00      PROA  
ATOM   1418   HZ PHE P 544     -22.588   3.631   3.655  0.00  0.00      PROA  
ATOM   1419  CD2 PHE P 544     -19.710   4.835   5.042  0.00  0.00      PROA  
ATOM   1420  HD2 PHE P 544     -19.108   5.727   5.136  0.00  0.00      PROA  
ATOM   1421  CE2 PHE P 544     -20.955   4.821   4.356  0.00  0.00      PROA  
ATOM   1422  HE2 PHE P 544     -21.300   5.699   3.831  0.00  0.00      PROA  
ATOM   1423    C PHE P 544     -18.324   2.752   8.288  0.00  0.00      PROA  
ATOM   1424    O PHE P 544     -19.383   3.127   8.838  0.00  0.00      PROA  
ATOM   1425    N GLU P 545     -17.821   1.500   8.394  0.00  0.00      PROA  
ATOM   1426   HN GLU P 545     -16.931   1.369   7.964  0.00  0.00      PROA  
ATOM   1427   CA GLU P 545     -18.437   0.464   9.047  0.00  0.00      PROA  
ATOM   1428   HA GLU P 545     -19.453   0.338   8.701  0.00  0.00      PROA  
ATOM   1429   CB GLU P 545     -17.834  -0.919   8.634  0.00  0.00      PROA  
ATOM   1430  HB1 GLU P 545     -18.169  -1.670   9.380  0.00  0.00      PROA  
ATOM   1431  HB2 GLU P 545     -16.724  -0.974   8.611  0.00  0.00      PROA  
ATOM   1432   CG GLU P 545     -18.410  -1.326   7.290  0.00  0.00      PROA  
ATOM   1433  HG1 GLU P 545     -17.505  -1.229   6.653  0.00  0.00      PROA  
ATOM   1434  HG2 GLU P 545     -19.087  -0.558   6.859  0.00  0.00      PROA  
ATOM   1435   CD GLU P 545     -19.027  -2.743   7.317  0.00  0.00      PROA  
ATOM   1436  OE1 GLU P 545     -18.330  -3.693   6.966  0.00  0.00      PROA  
ATOM   1437  OE2 GLU P 545     -20.205  -3.001   7.708  0.00  0.00      PROA  
ATOM   1438    C GLU P 545     -18.415   0.613  10.635  0.00  0.00      PROA  
ATOM   1439    O GLU P 545     -19.459   0.188  11.205  0.00  0.00      PROA  
ATOM   1440    N LYS P 546     -17.391   1.157  11.203  0.00  0.00      PROA  
ATOM   1441   HN LYS P 546     -16.638   1.435  10.612  0.00  0.00      PROA  
ATOM   1442   CA LYS P 546     -17.267   1.361  12.645  0.00  0.00      PROA  
ATOM   1443   HA LYS P 546     -17.538   0.431  13.121  0.00  0.00      PROA  
ATOM   1444   CB LYS P 546     -15.898   1.874  13.110  0.00  0.00      PROA  
ATOM   1445  HB1 LYS P 546     -15.959   2.035  14.208  0.00  0.00      PROA  
ATOM   1446  HB2 LYS P 546     -15.485   2.787  12.628  0.00  0.00      PROA  
ATOM   1447   CG LYS P 546     -14.927   0.747  12.859  0.00  0.00      PROA  
ATOM   1448  HG1 LYS P 546     -14.620   0.908  11.804  0.00  0.00      PROA  
ATOM   1449  HG2 LYS P 546     -15.308  -0.260  13.133  0.00  0.00      PROA  
ATOM   1450   CD LYS P 546     -13.593   0.994  13.610  0.00  0.00      PROA  
ATOM   1451  HD1 LYS P 546     -12.814   0.252  13.332  0.00  0.00      PROA  
ATOM   1452  HD2 LYS P 546     -13.795   0.790  14.683  0.00  0.00      PROA  
ATOM   1453   CE LYS P 546     -13.070   2.447  13.465  0.00  0.00      PROA  
ATOM   1454  HE1 LYS P 546     -13.675   3.052  14.173  0.00  0.00      PROA  
ATOM   1455  HE2 LYS P 546     -13.114   2.867  12.437  0.00  0.00      PROA  
ATOM   1456   NZ LYS P 546     -11.684   2.688  13.870  0.00  0.00      PROA  
ATOM   1457  HZ1 LYS P 546     -11.079   2.098  13.264  0.00  0.00      PROA  
ATOM   1458  HZ2 LYS P 546     -11.652   2.502  14.893  0.00  0.00      PROA  
ATOM   1459  HZ3 LYS P 546     -11.432   3.696  13.828  0.00  0.00      PROA  
ATOM   1460    C LYS P 546     -18.358   2.370  13.167  0.00  0.00      PROA  
ATOM   1461    O LYS P 546     -19.110   2.085  14.094  0.00  0.00      PROA  
ATOM   1462    N ILE P 547     -18.545   3.489  12.488  0.00  0.00      PROA  
ATOM   1463   HN ILE P 547     -17.944   3.651  11.709  0.00  0.00      PROA  
ATOM   1464   CA ILE P 547     -19.536   4.499  12.716  0.00  0.00      PROA  
ATOM   1465   HA ILE P 547     -19.550   4.801  13.753  0.00  0.00      PROA  
ATOM   1466   CB ILE P 547     -19.206   5.820  11.876  0.00  0.00      PROA  
ATOM   1467   HB ILE P 547     -19.184   5.559  10.796  0.00  0.00      PROA  
ATOM   1468  CG2 ILE P 547     -20.209   6.952  12.073  0.00  0.00      PROA  
ATOM   1469 HG21 ILE P 547     -19.788   7.874  11.620  0.00  0.00      PROA  
ATOM   1470 HG22 ILE P 547     -20.463   7.128  13.140  0.00  0.00      PROA  
ATOM   1471 HG23 ILE P 547     -21.148   6.710  11.530  0.00  0.00      PROA  
ATOM   1472  CG1 ILE P 547     -17.818   6.413  12.170  0.00  0.00      PROA  
ATOM   1473 HG11 ILE P 547     -17.494   7.141  11.396  0.00  0.00      PROA  
ATOM   1474 HG12 ILE P 547     -17.074   5.596  12.062  0.00  0.00      PROA  
ATOM   1475   CD ILE P 547     -17.634   7.008  13.609  0.00  0.00      PROA  
ATOM   1476  HD1 ILE P 547     -18.180   7.971  13.705  0.00  0.00      PROA  
ATOM   1477  HD2 ILE P 547     -16.584   6.997  13.970  0.00  0.00      PROA  
ATOM   1478  HD3 ILE P 547     -18.056   6.331  14.381  0.00  0.00      PROA  
ATOM   1479    C ILE P 547     -20.883   3.895  12.375  0.00  0.00      PROA  
ATOM   1480    O ILE P 547     -21.893   4.213  12.957  0.00  0.00      PROA  
ATOM   1481    N LEU P 548     -20.987   3.076  11.245  0.00  0.00      PROA  
ATOM   1482   HN LEU P 548     -20.402   2.818  10.480  0.00  0.00      PROA  
ATOM   1483   CA LEU P 548     -22.286   2.430  11.089  0.00  0.00      PROA  
ATOM   1484   HA LEU P 548     -23.044   3.196  11.014  0.00  0.00      PROA  
ATOM   1485   CB LEU P 548     -22.351   1.737   9.730  0.00  0.00      PROA  
ATOM   1486  HB1 LEU P 548     -21.442   1.136   9.513  0.00  0.00      PROA  
ATOM   1487  HB2 LEU P 548     -22.301   2.484   8.909  0.00  0.00      PROA  
ATOM   1488   CG LEU P 548     -23.540   0.770   9.452  0.00  0.00      PROA  
ATOM   1489   HG LEU P 548     -23.620   0.097  10.332  0.00  0.00      PROA  
ATOM   1490  CD1 LEU P 548     -24.879   1.446   9.339  0.00  0.00      PROA  
ATOM   1491 HD11 LEU P 548     -24.811   2.041   8.403  0.00  0.00      PROA  
ATOM   1492 HD12 LEU P 548     -25.127   2.073  10.222  0.00  0.00      PROA  
ATOM   1493 HD13 LEU P 548     -25.697   0.701   9.234  0.00  0.00      PROA  
ATOM   1494  CD2 LEU P 548     -23.236  -0.036   8.225  0.00  0.00      PROA  
ATOM   1495 HD21 LEU P 548     -23.393   0.604   7.331  0.00  0.00      PROA  
ATOM   1496 HD22 LEU P 548     -23.841  -0.965   8.158  0.00  0.00      PROA  
ATOM   1497 HD23 LEU P 548     -22.183  -0.385   8.167  0.00  0.00      PROA  
ATOM   1498    C LEU P 548     -22.659   1.550  12.232  0.00  0.00      PROA  
ATOM   1499    O LEU P 548     -23.781   1.478  12.753  0.00  0.00      PROA  
ATOM   1500    N PHE P 549     -21.728   0.742  12.746  0.00  0.00      PROA  
ATOM   1501   HN PHE P 549     -20.788   0.754  12.412  0.00  0.00      PROA  
ATOM   1502   CA PHE P 549     -22.003  -0.020  13.972  0.00  0.00      PROA  
ATOM   1503   HA PHE P 549     -22.817  -0.684  13.720  0.00  0.00      PROA  
ATOM   1504   CB PHE P 549     -20.726  -0.890  14.396  0.00  0.00      PROA  
ATOM   1505  HB1 PHE P 549     -19.894  -0.168  14.543  0.00  0.00      PROA  
ATOM   1506  HB2 PHE P 549     -20.498  -1.588  13.562  0.00  0.00      PROA  
ATOM   1507   CG PHE P 549     -20.901  -1.697  15.636  0.00  0.00      PROA  
ATOM   1508  CD1 PHE P 549     -21.535  -2.957  15.608  0.00  0.00      PROA  
ATOM   1509  HD1 PHE P 549     -21.896  -3.289  14.646  0.00  0.00      PROA  
ATOM   1510  CE1 PHE P 549     -21.834  -3.626  16.827  0.00  0.00      PROA  
ATOM   1511  HE1 PHE P 549     -22.327  -4.587  16.857  0.00  0.00      PROA  
ATOM   1512   CZ PHE P 549     -21.281  -3.207  18.063  0.00  0.00      PROA  
ATOM   1513   HZ PHE P 549     -21.220  -3.898  18.891  0.00  0.00      PROA  
ATOM   1514  CD2 PHE P 549     -20.495  -1.159  16.864  0.00  0.00      PROA  
ATOM   1515  HD2 PHE P 549     -19.908  -0.259  16.976  0.00  0.00      PROA  
ATOM   1516  CE2 PHE P 549     -20.691  -1.921  18.057  0.00  0.00      PROA  
ATOM   1517  HE2 PHE P 549     -20.226  -1.461  18.916  0.00  0.00      PROA  
ATOM   1518    C PHE P 549     -22.382   0.821  15.196  0.00  0.00      PROA  
ATOM   1519    O PHE P 549     -23.366   0.624  15.919  0.00  0.00      PROA  
ATOM   1520    N LYS P 550     -21.571   1.945  15.476  0.00  0.00      PROA  
ATOM   1521   HN LYS P 550     -20.724   2.123  14.982  0.00  0.00      PROA  
ATOM   1522   CA LYS P 550     -21.905   2.920  16.480  0.00  0.00      PROA  
ATOM   1523   HA LYS P 550     -21.961   2.406  17.428  0.00  0.00      PROA  
ATOM   1524   CB LYS P 550     -20.893   4.096  16.453  0.00  0.00      PROA  
ATOM   1525  HB1 LYS P 550     -20.700   4.423  15.409  0.00  0.00      PROA  
ATOM   1526  HB2 LYS P 550     -19.917   3.747  16.854  0.00  0.00      PROA  
ATOM   1527   CG LYS P 550     -21.211   5.351  17.256  0.00  0.00      PROA  
ATOM   1528  HG1 LYS P 550     -22.177   5.682  16.817  0.00  0.00      PROA  
ATOM   1529  HG2 LYS P 550     -20.353   6.035  17.084  0.00  0.00      PROA  
ATOM   1530   CD LYS P 550     -21.345   5.104  18.803  0.00  0.00      PROA  
ATOM   1531  HD1 LYS P 550     -20.463   4.499  19.105  0.00  0.00      PROA  
ATOM   1532  HD2 LYS P 550     -22.206   4.428  18.989  0.00  0.00      PROA  
ATOM   1533   CE LYS P 550     -21.327   6.317  19.736  0.00  0.00      PROA  
ATOM   1534  HE1 LYS P 550     -20.333   6.809  19.796  0.00  0.00      PROA  
ATOM   1535  HE2 LYS P 550     -21.561   6.143  20.808  0.00  0.00      PROA  
ATOM   1536   NZ LYS P 550     -22.354   7.195  19.172  0.00  0.00      PROA  
ATOM   1537  HZ1 LYS P 550     -22.396   8.008  19.820  0.00  0.00      PROA  
ATOM   1538  HZ2 LYS P 550     -23.296   6.760  19.251  0.00  0.00      PROA  
ATOM   1539  HZ3 LYS P 550     -22.161   7.393  18.170  0.00  0.00      PROA  
ATOM   1540    C LYS P 550     -23.311   3.497  16.233  0.00  0.00      PROA  
ATOM   1541    O LYS P 550     -23.978   3.714  17.228  0.00  0.00      PROA  
ATOM   1542    N PHE P 551     -23.727   3.770  14.935  0.00  0.00      PROA  
ATOM   1543   HN PHE P 551     -23.072   3.760  14.183  0.00  0.00      PROA  
ATOM   1544   CA PHE P 551     -25.095   4.265  14.635  0.00  0.00      PROA  
ATOM   1545   HA PHE P 551     -25.079   5.238  15.104  0.00  0.00      PROA  
ATOM   1546   CB PHE P 551     -25.202   4.531  13.113  0.00  0.00      PROA  
ATOM   1547  HB1 PHE P 551     -24.936   3.545  12.676  0.00  0.00      PROA  
ATOM   1548  HB2 PHE P 551     -24.403   5.259  12.859  0.00  0.00      PROA  
ATOM   1549   CG PHE P 551     -26.516   5.136  12.566  0.00  0.00      PROA  
ATOM   1550  CD1 PHE P 551     -26.770   6.501  12.777  0.00  0.00      PROA  
ATOM   1551  HD1 PHE P 551     -25.904   7.008  13.175  0.00  0.00      PROA  
ATOM   1552  CE1 PHE P 551     -27.836   7.156  12.269  0.00  0.00      PROA  
ATOM   1553  HE1 PHE P 551     -27.957   8.229  12.303  0.00  0.00      PROA  
ATOM   1554   CZ PHE P 551     -28.880   6.416  11.610  0.00  0.00      PROA  
ATOM   1555   HZ PHE P 551     -29.735   6.927  11.191  0.00  0.00      PROA  
ATOM   1556  CD2 PHE P 551     -27.399   4.447  11.762  0.00  0.00      PROA  
ATOM   1557  HD2 PHE P 551     -27.171   3.452  11.408  0.00  0.00      PROA  
ATOM   1558  CE2 PHE P 551     -28.629   5.060  11.340  0.00  0.00      PROA  
ATOM   1559  HE2 PHE P 551     -29.300   4.416  10.790  0.00  0.00      PROA  
ATOM   1560    C PHE P 551     -26.216   3.285  15.009  0.00  0.00      PROA  
ATOM   1561    O PHE P 551     -27.243   3.592  15.527  0.00  0.00      PROA  
ATOM   1562    N CYS P 552     -26.038   2.020  14.644  0.00  0.00      PROA  
ATOM   1563   HN CYS P 552     -25.177   1.800  14.193  0.00  0.00      PROA  
ATOM   1564   CA CYS P 552     -26.987   1.024  14.967  0.00  0.00      PROA  
ATOM   1565   HA CYS P 552     -27.952   1.492  14.846  0.00  0.00      PROA  
ATOM   1566   CB CYS P 552     -26.783  -0.249  14.095  0.00  0.00      PROA  
ATOM   1567  HB1 CYS P 552     -27.724  -0.803  14.301  0.00  0.00      PROA  
ATOM   1568  HB2 CYS P 552     -25.864  -0.790  14.404  0.00  0.00      PROA  
ATOM   1569   SG CYS P 552     -26.812   0.186  12.355  0.00  0.00      PROA  
ATOM   1570  HG1 CYS P 552     -25.609   0.741  12.311  0.00  0.00      PROA  
ATOM   1571    C CYS P 552     -26.994   0.684  16.388  0.00  0.00      PROA  
ATOM   1572    O CYS P 552     -28.017   0.215  16.902  0.00  0.00      PROA  
ATOM   1573    N LYS P 553     -25.916   0.902  17.171  0.00  0.00      PROA  
ATOM   1574   HN LYS P 553     -25.059   1.236  16.787  0.00  0.00      PROA  
ATOM   1575   CA LYS P 553     -25.789   0.755  18.590  0.00  0.00      PROA  
ATOM   1576   HA LYS P 553     -26.264  -0.164  18.899  0.00  0.00      PROA  
ATOM   1577   CB LYS P 553     -24.276   0.720  19.095  0.00  0.00      PROA  
ATOM   1578  HB1 LYS P 553     -23.843   1.725  18.903  0.00  0.00      PROA  
ATOM   1579  HB2 LYS P 553     -23.694   0.045  18.431  0.00  0.00      PROA  
ATOM   1580   CG LYS P 553     -23.973   0.553  20.622  0.00  0.00      PROA  
ATOM   1581  HG1 LYS P 553     -24.606   1.285  21.168  0.00  0.00      PROA  
ATOM   1582  HG2 LYS P 553     -22.916   0.792  20.867  0.00  0.00      PROA  
ATOM   1583   CD LYS P 553     -24.393  -0.847  21.145  0.00  0.00      PROA  
ATOM   1584  HD1 LYS P 553     -25.459  -0.932  20.843  0.00  0.00      PROA  
ATOM   1585  HD2 LYS P 553     -24.553  -0.762  22.241  0.00  0.00      PROA  
ATOM   1586   CE LYS P 553     -23.474  -2.061  20.884  0.00  0.00      PROA  
ATOM   1587  HE1 LYS P 553     -23.106  -2.203  19.845  0.00  0.00      PROA  
ATOM   1588  HE2 LYS P 553     -23.941  -2.938  21.381  0.00  0.00      PROA  
ATOM   1589   NZ LYS P 553     -22.268  -1.893  21.706  0.00  0.00      PROA  
ATOM   1590  HZ1 LYS P 553     -21.960  -0.900  21.684  0.00  0.00      PROA  
ATOM   1591  HZ2 LYS P 553     -21.494  -2.507  21.384  0.00  0.00      PROA  
ATOM   1592  HZ3 LYS P 553     -22.452  -2.183  22.687  0.00  0.00      PROA  
ATOM   1593    C LYS P 553     -26.442   2.038  19.320  0.00  0.00      PROA  
ATOM   1594    O LYS P 553     -27.110   1.925  20.346  0.00  0.00      PROA  
ATOM   1595    N ASP P 554     -26.398   3.304  18.751  0.00  0.00      PROA  
ATOM   1596   HN ASP P 554     -25.952   3.430  17.869  0.00  0.00      PROA  
ATOM   1597   CA ASP P 554     -27.159   4.467  19.308  0.00  0.00      PROA  
ATOM   1598   HA ASP P 554     -26.950   4.601  20.360  0.00  0.00      PROA  
ATOM   1599   CB ASP P 554     -26.708   5.770  18.583  0.00  0.00      PROA  
ATOM   1600  HB1 ASP P 554     -27.406   6.586  18.868  0.00  0.00      PROA  
ATOM   1601  HB2 ASP P 554     -26.824   5.675  17.482  0.00  0.00      PROA  
ATOM   1602   CG ASP P 554     -25.298   6.194  18.895  0.00  0.00      PROA  
ATOM   1603  OD1 ASP P 554     -24.753   5.845  19.973  0.00  0.00      PROA  
ATOM   1604  OD2 ASP P 554     -24.742   7.018  18.130  0.00  0.00      PROA  
ATOM   1605    C ASP P 554     -28.751   4.295  19.214  0.00  0.00      PROA  
ATOM   1606    O ASP P 554     -29.384   4.710  20.140  0.00  0.00      PROA  
ATOM   1607    N TYR P 555     -29.247   3.709  18.073  0.00  0.00      PROA  
ATOM   1608   HN TYR P 555     -28.634   3.447  17.332  0.00  0.00      PROA  
ATOM   1609   CA TYR P 555     -30.728   3.601  17.813  0.00  0.00      PROA  
ATOM   1610   HA TYR P 555     -31.268   4.196  18.534  0.00  0.00      PROA  
ATOM   1611   CB TYR P 555     -30.923   4.130  16.340  0.00  0.00      PROA  
ATOM   1612  HB1 TYR P 555     -31.966   3.946  16.003  0.00  0.00      PROA  
ATOM   1613  HB2 TYR P 555     -30.307   3.672  15.537  0.00  0.00      PROA  
ATOM   1614   CG TYR P 555     -30.757   5.636  16.357  0.00  0.00      PROA  
ATOM   1615  CD1 TYR P 555     -29.508   6.207  15.957  0.00  0.00      PROA  
ATOM   1616  HD1 TYR P 555     -28.630   5.600  15.792  0.00  0.00      PROA  
ATOM   1617  CE1 TYR P 555     -29.287   7.595  16.160  0.00  0.00      PROA  
ATOM   1618  HE1 TYR P 555     -28.414   8.032  15.698  0.00  0.00      PROA  
ATOM   1619   CZ TYR P 555     -30.386   8.457  16.325  0.00  0.00      PROA  
ATOM   1620   OH TYR P 555     -30.109   9.792  16.272  0.00  0.00      PROA  
ATOM   1621   HH TYR P 555     -29.203   9.941  16.551  0.00  0.00      PROA  
ATOM   1622  CD2 TYR P 555     -31.816   6.524  16.574  0.00  0.00      PROA  
ATOM   1623  HD2 TYR P 555     -32.806   6.101  16.653  0.00  0.00      PROA  
ATOM   1624  CE2 TYR P 555     -31.653   7.891  16.542  0.00  0.00      PROA  
ATOM   1625  HE2 TYR P 555     -32.569   8.441  16.703  0.00  0.00      PROA  
ATOM   1626    C TYR P 555     -31.270   2.198  18.077  0.00  0.00      PROA  
ATOM   1627    O TYR P 555     -32.431   1.914  17.940  0.00  0.00      PROA  
ATOM   1628    N ALA P 556     -30.384   1.304  18.506  0.00  0.00      PROA  
ATOM   1629   HN ALA P 556     -29.450   1.636  18.615  0.00  0.00      PROA  
ATOM   1630   CA ALA P 556     -30.612  -0.070  19.063  0.00  0.00      PROA  
ATOM   1631   HA ALA P 556     -29.596  -0.431  19.128  0.00  0.00      PROA  
ATOM   1632   CB ALA P 556     -31.261  -0.075  20.496  0.00  0.00      PROA  
ATOM   1633  HB1 ALA P 556     -30.689   0.625  21.142  0.00  0.00      PROA  
ATOM   1634  HB2 ALA P 556     -31.183  -1.084  20.956  0.00  0.00      PROA  
ATOM   1635  HB3 ALA P 556     -32.306   0.297  20.437  0.00  0.00      PROA  
ATOM   1636    C ALA P 556     -31.338  -1.003  18.097  0.00  0.00      PROA  
ATOM   1637    O ALA P 556     -32.346  -1.708  18.390  0.00  0.00      PROA  
ATOM   1638    N LEU P 557     -30.819  -1.077  16.900  0.00  0.00      PROA  
ATOM   1639   HN LEU P 557     -30.011  -0.517  16.736  0.00  0.00      PROA  
ATOM   1640   CA LEU P 557     -31.504  -1.758  15.812  0.00  0.00      PROA  
ATOM   1641   HA LEU P 557     -32.237  -2.434  16.229  0.00  0.00      PROA  
ATOM   1642   CB LEU P 557     -32.452  -0.931  14.960  0.00  0.00      PROA  
ATOM   1643  HB1 LEU P 557     -33.018  -0.184  15.556  0.00  0.00      PROA  
ATOM   1644  HB2 LEU P 557     -33.181  -1.620  14.484  0.00  0.00      PROA  
ATOM   1645   CG LEU P 557     -31.728  -0.100  13.862  0.00  0.00      PROA  
ATOM   1646   HG LEU P 557     -31.109  -0.744  13.201  0.00  0.00      PROA  
ATOM   1647  CD1 LEU P 557     -32.788   0.447  12.873  0.00  0.00      PROA  
ATOM   1648 HD11 LEU P 557     -33.048  -0.305  12.097  0.00  0.00      PROA  
ATOM   1649 HD12 LEU P 557     -32.283   1.251  12.297  0.00  0.00      PROA  
ATOM   1650 HD13 LEU P 557     -33.694   0.828  13.390  0.00  0.00      PROA  
ATOM   1651  CD2 LEU P 557     -30.851   1.022  14.304  0.00  0.00      PROA  
ATOM   1652 HD21 LEU P 557     -31.484   1.730  14.881  0.00  0.00      PROA  
ATOM   1653 HD22 LEU P 557     -30.475   1.643  13.463  0.00  0.00      PROA  
ATOM   1654 HD23 LEU P 557     -29.956   0.633  14.835  0.00  0.00      PROA  
ATOM   1655    C LEU P 557     -30.402  -2.521  15.027  0.00  0.00      PROA  
ATOM   1656    O LEU P 557     -29.197  -2.382  15.253  0.00  0.00      PROA  
ATOM   1657    N SER P 558     -30.791  -3.536  14.211  0.00  0.00      PROA  
ATOM   1658   HN SER P 558     -31.772  -3.604  14.048  0.00  0.00      PROA  
ATOM   1659   CA SER P 558     -29.827  -4.452  13.621  0.00  0.00      PROA  
ATOM   1660   HA SER P 558     -29.229  -5.034  14.307  0.00  0.00      PROA  
ATOM   1661   CB SER P 558     -30.565  -5.522  12.788  0.00  0.00      PROA  
ATOM   1662  HB1 SER P 558     -31.212  -5.008  12.045  0.00  0.00      PROA  
ATOM   1663  HB2 SER P 558     -31.120  -6.153  13.515  0.00  0.00      PROA  
ATOM   1664   OG SER P 558     -29.788  -6.513  12.177  0.00  0.00      PROA  
ATOM   1665  HG1 SER P 558     -29.308  -6.976  12.868  0.00  0.00      PROA  
ATOM   1666    C SER P 558     -28.895  -3.751  12.674  0.00  0.00      PROA  
ATOM   1667    O SER P 558     -29.269  -3.354  11.592  0.00  0.00      PROA  
ATOM   1668    N TYR P 559     -27.606  -3.697  13.075  0.00  0.00      PROA  
ATOM   1669   HN TYR P 559     -27.510  -3.792  14.063  0.00  0.00      PROA  
ATOM   1670   CA TYR P 559     -26.462  -3.513  12.203  0.00  0.00      PROA  
ATOM   1671   HA TYR P 559     -26.414  -2.558  11.701  0.00  0.00      PROA  
ATOM   1672   CB TYR P 559     -25.176  -3.532  13.054  0.00  0.00      PROA  
ATOM   1673  HB1 TYR P 559     -25.221  -4.256  13.895  0.00  0.00      PROA  
ATOM   1674  HB2 TYR P 559     -25.138  -2.552  13.575  0.00  0.00      PROA  
ATOM   1675   CG TYR P 559     -23.858  -3.689  12.296  0.00  0.00      PROA  
ATOM   1676  CD1 TYR P 559     -23.452  -2.854  11.252  0.00  0.00      PROA  
ATOM   1677  HD1 TYR P 559     -24.085  -2.053  10.898  0.00  0.00      PROA  
ATOM   1678  CE1 TYR P 559     -22.245  -3.082  10.622  0.00  0.00      PROA  
ATOM   1679  HE1 TYR P 559     -21.931  -2.506   9.764  0.00  0.00      PROA  
ATOM   1680   CZ TYR P 559     -21.356  -4.083  11.130  0.00  0.00      PROA  
ATOM   1681   OH TYR P 559     -20.163  -4.337  10.386  0.00  0.00      PROA  
ATOM   1682   HH TYR P 559     -20.041  -3.763   9.627  0.00  0.00      PROA  
ATOM   1683  CD2 TYR P 559     -23.030  -4.775  12.708  0.00  0.00      PROA  
ATOM   1684  HD2 TYR P 559     -23.291  -5.515  13.450  0.00  0.00      PROA  
ATOM   1685  CE2 TYR P 559     -21.691  -4.887  12.149  0.00  0.00      PROA  
ATOM   1686  HE2 TYR P 559     -21.033  -5.644  12.549  0.00  0.00      PROA  
ATOM   1687    C TYR P 559     -26.343  -4.479  10.991  0.00  0.00      PROA  
ATOM   1688    O TYR P 559     -26.119  -4.069   9.889  0.00  0.00      PROA  
ATOM   1689    N LEU P 560     -26.470  -5.803  11.094  0.00  0.00      PROA  
ATOM   1690   HN LEU P 560     -26.633  -6.133  12.020  0.00  0.00      PROA  
ATOM   1691   CA LEU P 560     -26.350  -6.681   9.961  0.00  0.00      PROA  
ATOM   1692   HA LEU P 560     -25.408  -6.304   9.590  0.00  0.00      PROA  
ATOM   1693   CB LEU P 560     -26.124  -8.105  10.373  0.00  0.00      PROA  
ATOM   1694  HB1 LEU P 560     -25.983  -8.664   9.423  0.00  0.00      PROA  
ATOM   1695  HB2 LEU P 560     -27.042  -8.536  10.827  0.00  0.00      PROA  
ATOM   1696   CG LEU P 560     -24.928  -8.317  11.327  0.00  0.00      PROA  
ATOM   1697   HG LEU P 560     -25.071  -7.989  12.379  0.00  0.00      PROA  
ATOM   1698  CD1 LEU P 560     -24.776  -9.867  11.359  0.00  0.00      PROA  
ATOM   1699 HD11 LEU P 560     -23.906 -10.201  11.963  0.00  0.00      PROA  
ATOM   1700 HD12 LEU P 560     -24.649 -10.294  10.341  0.00  0.00      PROA  
ATOM   1701 HD13 LEU P 560     -25.602 -10.383  11.893  0.00  0.00      PROA  
ATOM   1702  CD2 LEU P 560     -23.614  -7.688  10.842  0.00  0.00      PROA  
ATOM   1703 HD21 LEU P 560     -22.779  -7.957  11.524  0.00  0.00      PROA  
ATOM   1704 HD22 LEU P 560     -23.722  -6.587  10.741  0.00  0.00      PROA  
ATOM   1705 HD23 LEU P 560     -23.334  -8.091   9.845  0.00  0.00      PROA  
ATOM   1706    C LEU P 560     -27.311  -6.500   8.811  0.00  0.00      PROA  
ATOM   1707    O LEU P 560     -26.969  -6.493   7.627  0.00  0.00      PROA  
ATOM   1708    N SER P 561     -28.643  -6.360   9.195  0.00  0.00      PROA  
ATOM   1709   HN SER P 561     -28.980  -6.463  10.128  0.00  0.00      PROA  
ATOM   1710   CA SER P 561     -29.718  -5.992   8.299  0.00  0.00      PROA  
ATOM   1711   HA SER P 561     -29.702  -6.705   7.488  0.00  0.00      PROA  
ATOM   1712   CB SER P 561     -31.067  -5.880   8.938  0.00  0.00      PROA  
ATOM   1713  HB1 SER P 561     -31.777  -5.430   8.211  0.00  0.00      PROA  
ATOM   1714  HB2 SER P 561     -31.067  -5.340   9.909  0.00  0.00      PROA  
ATOM   1715   OG SER P 561     -31.466  -7.230   9.106  0.00  0.00      PROA  
ATOM   1716  HG1 SER P 561     -31.638  -7.632   8.251  0.00  0.00      PROA  
ATOM   1717    C SER P 561     -29.492  -4.646   7.577  0.00  0.00      PROA  
ATOM   1718    O SER P 561     -29.598  -4.474   6.364  0.00  0.00      PROA  
ATOM   1719    N LEU P 562     -29.127  -3.584   8.374  0.00  0.00      PROA  
ATOM   1720   HN LEU P 562     -29.156  -3.606   9.370  0.00  0.00      PROA  
ATOM   1721   CA LEU P 562     -28.998  -2.289   7.784  0.00  0.00      PROA  
ATOM   1722   HA LEU P 562     -29.944  -2.109   7.296  0.00  0.00      PROA  
ATOM   1723   CB LEU P 562     -28.720  -1.258   8.999  0.00  0.00      PROA  
ATOM   1724  HB1 LEU P 562     -27.690  -1.299   9.414  0.00  0.00      PROA  
ATOM   1725  HB2 LEU P 562     -29.434  -1.637   9.762  0.00  0.00      PROA  
ATOM   1726   CG LEU P 562     -29.136   0.229   8.684  0.00  0.00      PROA  
ATOM   1727   HG LEU P 562     -28.519   0.502   7.801  0.00  0.00      PROA  
ATOM   1728  CD1 LEU P 562     -30.611   0.365   8.218  0.00  0.00      PROA  
ATOM   1729 HD11 LEU P 562     -30.711  -0.120   7.224  0.00  0.00      PROA  
ATOM   1730 HD12 LEU P 562     -30.821   1.441   8.037  0.00  0.00      PROA  
ATOM   1731 HD13 LEU P 562     -31.330  -0.093   8.931  0.00  0.00      PROA  
ATOM   1732  CD2 LEU P 562     -28.871   1.255   9.795  0.00  0.00      PROA  
ATOM   1733 HD21 LEU P 562     -29.218   2.304   9.680  0.00  0.00      PROA  
ATOM   1734 HD22 LEU P 562     -27.782   1.317  10.003  0.00  0.00      PROA  
ATOM   1735 HD23 LEU P 562     -29.323   0.872  10.735  0.00  0.00      PROA  
ATOM   1736    C LEU P 562     -27.767  -2.124   6.834  0.00  0.00      PROA  
ATOM   1737    O LEU P 562     -27.791  -1.555   5.726  0.00  0.00      PROA  
ATOM   1738    N ARG P 563     -26.700  -2.807   7.344  0.00  0.00      PROA  
ATOM   1739   HN ARG P 563     -26.682  -3.342   8.185  0.00  0.00      PROA  
ATOM   1740   CA ARG P 563     -25.525  -3.080   6.558  0.00  0.00      PROA  
ATOM   1741   HA ARG P 563     -25.034  -2.144   6.334  0.00  0.00      PROA  
ATOM   1742   CB ARG P 563     -24.620  -4.051   7.455  0.00  0.00      PROA  
ATOM   1743  HB1 ARG P 563     -25.162  -4.979   7.737  0.00  0.00      PROA  
ATOM   1744  HB2 ARG P 563     -24.343  -3.406   8.316  0.00  0.00      PROA  
ATOM   1745   CG ARG P 563     -23.321  -4.433   6.775  0.00  0.00      PROA  
ATOM   1746  HG1 ARG P 563     -22.723  -3.506   6.647  0.00  0.00      PROA  
ATOM   1747  HG2 ARG P 563     -23.389  -4.873   5.757  0.00  0.00      PROA  
ATOM   1748   CD ARG P 563     -22.501  -5.456   7.591  0.00  0.00      PROA  
ATOM   1749  HD1 ARG P 563     -22.949  -6.458   7.759  0.00  0.00      PROA  
ATOM   1750  HD2 ARG P 563     -22.505  -4.930   8.570  0.00  0.00      PROA  
ATOM   1751   NE ARG P 563     -21.123  -5.434   7.018  0.00  0.00      PROA  
ATOM   1752   HE ARG P 563     -20.587  -4.662   7.360  0.00  0.00      PROA  
ATOM   1753   CZ ARG P 563     -20.652  -6.103   5.938  0.00  0.00      PROA  
ATOM   1754  NH1 ARG P 563     -21.330  -6.971   5.204  0.00  0.00      PROA  
ATOM   1755 HH11 ARG P 563     -22.323  -7.087   5.239  0.00  0.00      PROA  
ATOM   1756 HH12 ARG P 563     -20.790  -7.367   4.461  0.00  0.00      PROA  
ATOM   1757  NH2 ARG P 563     -19.405  -5.845   5.518  0.00  0.00      PROA  
ATOM   1758 HH21 ARG P 563     -18.894  -5.131   5.997  0.00  0.00      PROA  
ATOM   1759 HH22 ARG P 563     -18.886  -6.497   4.965  0.00  0.00      PROA  
ATOM   1760    C ARG P 563     -25.760  -3.760   5.294  0.00  0.00      PROA  
ATOM   1761    O ARG P 563     -25.197  -3.436   4.287  0.00  0.00      PROA  
ATOM   1762    N ALA P 564     -26.561  -4.795   5.303  0.00  0.00      PROA  
ATOM   1763   HN ALA P 564     -26.954  -5.053   6.182  0.00  0.00      PROA  
ATOM   1764   CA ALA P 564     -26.917  -5.622   4.228  0.00  0.00      PROA  
ATOM   1765   HA ALA P 564     -25.959  -5.882   3.802  0.00  0.00      PROA  
ATOM   1766   CB ALA P 564     -27.637  -6.854   4.735  0.00  0.00      PROA  
ATOM   1767  HB1 ALA P 564     -28.446  -6.644   5.467  0.00  0.00      PROA  
ATOM   1768  HB2 ALA P 564     -26.978  -7.514   5.338  0.00  0.00      PROA  
ATOM   1769  HB3 ALA P 564     -28.055  -7.424   3.877  0.00  0.00      PROA  
ATOM   1770    C ALA P 564     -27.729  -4.814   3.098  0.00  0.00      PROA  
ATOM   1771    O ALA P 564     -27.449  -4.769   1.931  0.00  0.00      PROA  
ATOM   1772    N CYS P 565     -28.694  -4.025   3.603  0.00  0.00      PROA  
ATOM   1773   HN CYS P 565     -28.856  -4.133   4.580  0.00  0.00      PROA  
ATOM   1774   CA CYS P 565     -29.394  -3.058   2.849  0.00  0.00      PROA  
ATOM   1775   HA CYS P 565     -29.756  -3.595   1.984  0.00  0.00      PROA  
ATOM   1776   CB CYS P 565     -30.567  -2.500   3.748  0.00  0.00      PROA  
ATOM   1777  HB1 CYS P 565     -30.237  -2.105   4.733  0.00  0.00      PROA  
ATOM   1778  HB2 CYS P 565     -31.169  -3.394   4.017  0.00  0.00      PROA  
ATOM   1779   SG CYS P 565     -31.658  -1.387   2.910  0.00  0.00      PROA  
ATOM   1780  HG1 CYS P 565     -31.027  -0.293   3.310  0.00  0.00      PROA  
ATOM   1781    C CYS P 565     -28.543  -1.871   2.238  0.00  0.00      PROA  
ATOM   1782    O CYS P 565     -28.724  -1.436   1.070  0.00  0.00      PROA  
ATOM   1783    N ILE P 566     -27.644  -1.303   3.008  0.00  0.00      PROA  
ATOM   1784   HN ILE P 566     -27.565  -1.540   3.973  0.00  0.00      PROA  
ATOM   1785   CA ILE P 566     -26.736  -0.255   2.558  0.00  0.00      PROA  
ATOM   1786   HA ILE P 566     -27.374   0.532   2.184  0.00  0.00      PROA  
ATOM   1787   CB ILE P 566     -25.940   0.388   3.681  0.00  0.00      PROA  
ATOM   1788   HB ILE P 566     -25.300  -0.359   4.197  0.00  0.00      PROA  
ATOM   1789  CG2 ILE P 566     -25.063   1.468   3.113  0.00  0.00      PROA  
ATOM   1790 HG21 ILE P 566     -24.368   1.867   3.882  0.00  0.00      PROA  
ATOM   1791 HG22 ILE P 566     -25.612   2.247   2.542  0.00  0.00      PROA  
ATOM   1792 HG23 ILE P 566     -24.395   1.167   2.277  0.00  0.00      PROA  
ATOM   1793  CG1 ILE P 566     -26.894   1.078   4.682  0.00  0.00      PROA  
ATOM   1794 HG11 ILE P 566     -27.887   0.580   4.676  0.00  0.00      PROA  
ATOM   1795 HG12 ILE P 566     -27.089   2.054   4.188  0.00  0.00      PROA  
ATOM   1796   CD ILE P 566     -26.377   1.223   6.077  0.00  0.00      PROA  
ATOM   1797  HD1 ILE P 566     -27.047   1.868   6.685  0.00  0.00      PROA  
ATOM   1798  HD2 ILE P 566     -25.373   1.694   6.003  0.00  0.00      PROA  
ATOM   1799  HD3 ILE P 566     -26.237   0.288   6.662  0.00  0.00      PROA  
ATOM   1800    C ILE P 566     -25.818  -0.804   1.411  0.00  0.00      PROA  
ATOM   1801    O ILE P 566     -25.782  -0.235   0.354  0.00  0.00      PROA  
ATOM   1802    N GLY P 567     -25.268  -2.009   1.561  0.00  0.00      PROA  
ATOM   1803   HN GLY P 567     -25.304  -2.472   2.444  0.00  0.00      PROA  
ATOM   1804   CA GLY P 567     -24.548  -2.724   0.494  0.00  0.00      PROA  
ATOM   1805  HA1 GLY P 567     -24.318  -3.686   0.926  0.00  0.00      PROA  
ATOM   1806  HA2 GLY P 567     -23.714  -2.095   0.215  0.00  0.00      PROA  
ATOM   1807    C GLY P 567     -25.297  -3.056  -0.768  0.00  0.00      PROA  
ATOM   1808    O GLY P 567     -24.664  -3.132  -1.807  0.00  0.00      PROA  
ATOM   1809    N LEU P 568     -26.584  -3.430  -0.682  0.00  0.00      PROA  
ATOM   1810   HN LEU P 568     -26.968  -3.328   0.233  0.00  0.00      PROA  
ATOM   1811   CA LEU P 568     -27.425  -3.872  -1.773  0.00  0.00      PROA  
ATOM   1812   HA LEU P 568     -26.758  -4.432  -2.412  0.00  0.00      PROA  
ATOM   1813   CB LEU P 568     -28.621  -4.793  -1.380  0.00  0.00      PROA  
ATOM   1814  HB1 LEU P 568     -29.418  -4.148  -0.951  0.00  0.00      PROA  
ATOM   1815  HB2 LEU P 568     -28.229  -5.548  -0.666  0.00  0.00      PROA  
ATOM   1816   CG LEU P 568     -29.308  -5.428  -2.593  0.00  0.00      PROA  
ATOM   1817   HG LEU P 568     -29.816  -4.623  -3.166  0.00  0.00      PROA  
ATOM   1818  CD1 LEU P 568     -28.320  -6.089  -3.541  0.00  0.00      PROA  
ATOM   1819 HD11 LEU P 568     -27.607  -6.798  -3.068  0.00  0.00      PROA  
ATOM   1820 HD12 LEU P 568     -27.697  -5.304  -4.021  0.00  0.00      PROA  
ATOM   1821 HD13 LEU P 568     -28.895  -6.722  -4.250  0.00  0.00      PROA  
ATOM   1822  CD2 LEU P 568     -30.340  -6.400  -2.106  0.00  0.00      PROA  
ATOM   1823 HD21 LEU P 568     -31.034  -6.786  -2.883  0.00  0.00      PROA  
ATOM   1824 HD22 LEU P 568     -31.004  -5.930  -1.349  0.00  0.00      PROA  
ATOM   1825 HD23 LEU P 568     -29.870  -7.352  -1.780  0.00  0.00      PROA  
ATOM   1826    C LEU P 568     -27.651  -2.671  -2.638  0.00  0.00      PROA  
ATOM   1827    O LEU P 568     -27.436  -2.698  -3.840  0.00  0.00      PROA  
ATOM   1828    N TRP P 569     -27.922  -1.518  -1.960  0.00  0.00      PROA  
ATOM   1829   HN TRP P 569     -28.043  -1.485  -0.971  0.00  0.00      PROA  
ATOM   1830   CA TRP P 569     -27.948  -0.197  -2.544  0.00  0.00      PROA  
ATOM   1831   HA TRP P 569     -28.644  -0.165  -3.368  0.00  0.00      PROA  
ATOM   1832   CB TRP P 569     -28.322   0.834  -1.547  0.00  0.00      PROA  
ATOM   1833  HB1 TRP P 569     -28.065   1.829  -1.968  0.00  0.00      PROA  
ATOM   1834  HB2 TRP P 569     -27.693   0.710  -0.640  0.00  0.00      PROA  
ATOM   1835   CG TRP P 569     -29.728   0.981  -1.128  0.00  0.00      PROA  
ATOM   1836  CD1 TRP P 569     -30.277   0.966   0.161  0.00  0.00      PROA  
ATOM   1837  HD1 TRP P 569     -29.777   0.813   1.106  0.00  0.00      PROA  
ATOM   1838  NE1 TRP P 569     -31.604   1.264   0.090  0.00  0.00      PROA  
ATOM   1839  HE1 TRP P 569     -32.314   1.282   0.760  0.00  0.00      PROA  
ATOM   1840  CE2 TRP P 569     -31.955   1.406  -1.254  0.00  0.00      PROA  
ATOM   1841  CD2 TRP P 569     -30.790   1.299  -2.065  0.00  0.00      PROA  
ATOM   1842  CE3 TRP P 569     -30.866   1.486  -3.468  0.00  0.00      PROA  
ATOM   1843  HE3 TRP P 569     -29.923   1.556  -3.990  0.00  0.00      PROA  
ATOM   1844  CZ3 TRP P 569     -32.066   1.864  -4.013  0.00  0.00      PROA  
ATOM   1845  HZ3 TRP P 569     -32.097   2.200  -5.039  0.00  0.00      PROA  
ATOM   1846  CZ2 TRP P 569     -33.151   1.712  -1.809  0.00  0.00      PROA  
ATOM   1847  HZ2 TRP P 569     -33.983   1.949  -1.163  0.00  0.00      PROA  
ATOM   1848  CH2 TRP P 569     -33.167   1.929  -3.178  0.00  0.00      PROA  
ATOM   1849  HH2 TRP P 569     -34.118   2.311  -3.520  0.00  0.00      PROA  
ATOM   1850    C TRP P 569     -26.629   0.233  -3.241  0.00  0.00      PROA  
ATOM   1851    O TRP P 569     -26.664   0.635  -4.422  0.00  0.00      PROA  
ATOM   1852    N THR P 570     -25.411  -0.035  -2.610  0.00  0.00      PROA  
ATOM   1853   HN THR P 570     -25.631  -0.418  -1.716  0.00  0.00      PROA  
ATOM   1854   CA THR P 570     -24.034   0.172  -3.121  0.00  0.00      PROA  
ATOM   1855   HA THR P 570     -23.848   1.187  -3.440  0.00  0.00      PROA  
ATOM   1856   CB THR P 570     -22.892  -0.327  -2.151  0.00  0.00      PROA  
ATOM   1857   HB THR P 570     -22.862  -1.437  -2.192  0.00  0.00      PROA  
ATOM   1858  OG1 THR P 570     -23.199   0.205  -0.812  0.00  0.00      PROA  
ATOM   1859  HG1 THR P 570     -23.998  -0.156  -0.422  0.00  0.00      PROA  
ATOM   1860  CG2 THR P 570     -21.598   0.300  -2.564  0.00  0.00      PROA  
ATOM   1861 HG21 THR P 570     -21.932   1.340  -2.767  0.00  0.00      PROA  
ATOM   1862 HG22 THR P 570     -21.138  -0.098  -3.494  0.00  0.00      PROA  
ATOM   1863 HG23 THR P 570     -20.848   0.361  -1.746  0.00  0.00      PROA  
ATOM   1864    C THR P 570     -23.840  -0.664  -4.389  0.00  0.00      PROA  
ATOM   1865    O THR P 570     -23.396  -0.171  -5.390  0.00  0.00      PROA  
ATOM   1866    N ALA P 571     -24.332  -1.932  -4.378  0.00  0.00      PROA  
ATOM   1867   HN ALA P 571     -24.744  -2.272  -3.537  0.00  0.00      PROA  
ATOM   1868   CA ALA P 571     -24.246  -2.885  -5.427  0.00  0.00      PROA  
ATOM   1869   HA ALA P 571     -23.201  -2.850  -5.697  0.00  0.00      PROA  
ATOM   1870   CB ALA P 571     -24.648  -4.381  -4.932  0.00  0.00      PROA  
ATOM   1871  HB1 ALA P 571     -25.748  -4.420  -4.783  0.00  0.00      PROA  
ATOM   1872  HB2 ALA P 571     -24.249  -4.727  -3.955  0.00  0.00      PROA  
ATOM   1873  HB3 ALA P 571     -24.320  -5.063  -5.746  0.00  0.00      PROA  
ATOM   1874    C ALA P 571     -24.987  -2.439  -6.638  0.00  0.00      PROA  
ATOM   1875    O ALA P 571     -24.455  -2.367  -7.744  0.00  0.00      PROA  
ATOM   1876    N PHE P 572     -26.285  -2.008  -6.439  0.00  0.00      PROA  
ATOM   1877   HN PHE P 572     -26.704  -2.132  -5.543  0.00  0.00      PROA  
ATOM   1878   CA PHE P 572     -27.130  -1.468  -7.549  0.00  0.00      PROA  
ATOM   1879   HA PHE P 572     -27.247  -2.126  -8.397  0.00  0.00      PROA  
ATOM   1880   CB PHE P 572     -28.633  -1.376  -6.994  0.00  0.00      PROA  
ATOM   1881  HB1 PHE P 572     -28.527  -0.795  -6.053  0.00  0.00      PROA  
ATOM   1882  HB2 PHE P 572     -29.146  -2.327  -6.736  0.00  0.00      PROA  
ATOM   1883   CG PHE P 572     -29.558  -0.695  -7.928  0.00  0.00      PROA  
ATOM   1884  CD1 PHE P 572     -30.328   0.380  -7.506  0.00  0.00      PROA  
ATOM   1885  HD1 PHE P 572     -30.219   0.602  -6.455  0.00  0.00      PROA  
ATOM   1886  CE1 PHE P 572     -31.311   0.934  -8.348  0.00  0.00      PROA  
ATOM   1887  HE1 PHE P 572     -31.959   1.715  -7.977  0.00  0.00      PROA  
ATOM   1888   CZ PHE P 572     -31.428   0.430  -9.664  0.00  0.00      PROA  
ATOM   1889   HZ PHE P 572     -32.195   0.940 -10.227  0.00  0.00      PROA  
ATOM   1890  CD2 PHE P 572     -29.697  -1.111  -9.291  0.00  0.00      PROA  
ATOM   1891  HD2 PHE P 572     -29.039  -1.904  -9.614  0.00  0.00      PROA  
ATOM   1892  CE2 PHE P 572     -30.565  -0.496 -10.175  0.00  0.00      PROA  
ATOM   1893  HE2 PHE P 572     -30.652  -0.849 -11.192  0.00  0.00      PROA  
ATOM   1894    C PHE P 572     -26.510  -0.222  -8.162  0.00  0.00      PROA  
ATOM   1895    O PHE P 572     -26.400  -0.180  -9.396  0.00  0.00      PROA  
ATOM   1896    N LEU P 573     -26.026   0.771  -7.415  0.00  0.00      PROA  
ATOM   1897   HN LEU P 573     -26.066   0.824  -6.420  0.00  0.00      PROA  
ATOM   1898   CA LEU P 573     -25.373   2.015  -7.908  0.00  0.00      PROA  
ATOM   1899   HA LEU P 573     -25.963   2.598  -8.599  0.00  0.00      PROA  
ATOM   1900   CB LEU P 573     -24.969   2.871  -6.728  0.00  0.00      PROA  
ATOM   1901  HB1 LEU P 573     -24.213   3.623  -7.041  0.00  0.00      PROA  
ATOM   1902  HB2 LEU P 573     -24.440   2.148  -6.070  0.00  0.00      PROA  
ATOM   1903   CG LEU P 573     -26.130   3.552  -6.011  0.00  0.00      PROA  
ATOM   1904   HG LEU P 573     -26.871   2.777  -5.720  0.00  0.00      PROA  
ATOM   1905  CD1 LEU P 573     -25.475   4.156  -4.733  0.00  0.00      PROA  
ATOM   1906 HD11 LEU P 573     -26.102   4.721  -4.010  0.00  0.00      PROA  
ATOM   1907 HD12 LEU P 573     -24.555   4.757  -4.892  0.00  0.00      PROA  
ATOM   1908 HD13 LEU P 573     -24.980   3.328  -4.181  0.00  0.00      PROA  
ATOM   1909  CD2 LEU P 573     -26.856   4.664  -6.786  0.00  0.00      PROA  
ATOM   1910 HD21 LEU P 573     -27.757   4.981  -6.219  0.00  0.00      PROA  
ATOM   1911 HD22 LEU P 573     -27.120   4.201  -7.760  0.00  0.00      PROA  
ATOM   1912 HD23 LEU P 573     -26.202   5.546  -6.956  0.00  0.00      PROA  
ATOM   1913    C LEU P 573     -24.114   1.785  -8.722  0.00  0.00      PROA  
ATOM   1914    O LEU P 573     -23.913   2.331  -9.806  0.00  0.00      PROA  
ATOM   1915    N CYS P 574     -23.260   0.854  -8.307  0.00  0.00      PROA  
ATOM   1916   HN CYS P 574     -23.230   0.424  -7.408  0.00  0.00      PROA  
ATOM   1917   CA CYS P 574     -22.145   0.346  -9.135  0.00  0.00      PROA  
ATOM   1918   HA CYS P 574     -21.571   1.244  -9.309  0.00  0.00      PROA  
ATOM   1919   CB CYS P 574     -21.305  -0.703  -8.320  0.00  0.00      PROA  
ATOM   1920  HB1 CYS P 574     -20.518  -1.102  -8.995  0.00  0.00      PROA  
ATOM   1921  HB2 CYS P 574     -21.846  -1.621  -8.004  0.00  0.00      PROA  
ATOM   1922   SG CYS P 574     -20.595   0.066  -6.871  0.00  0.00      PROA  
ATOM   1923  HG1 CYS P 574     -21.657   0.377  -6.143  0.00  0.00      PROA  
ATOM   1924    C CYS P 574     -22.553  -0.321 -10.368  0.00  0.00      PROA  
ATOM   1925    O CYS P 574     -21.980  -0.010 -11.388  0.00  0.00      PROA  
ATOM   1926    N ILE P 575     -23.659  -1.122 -10.396  0.00  0.00      PROA  
ATOM   1927   HN ILE P 575     -24.201  -1.379  -9.599  0.00  0.00      PROA  
ATOM   1928   CA ILE P 575     -24.173  -1.680 -11.674  0.00  0.00      PROA  
ATOM   1929   HA ILE P 575     -23.310  -2.138 -12.135  0.00  0.00      PROA  
ATOM   1930   CB ILE P 575     -25.193  -2.782 -11.379  0.00  0.00      PROA  
ATOM   1931   HB ILE P 575     -25.872  -2.465 -10.559  0.00  0.00      PROA  
ATOM   1932  CG2 ILE P 575     -26.138  -3.109 -12.551  0.00  0.00      PROA  
ATOM   1933 HG21 ILE P 575     -25.717  -3.663 -13.417  0.00  0.00      PROA  
ATOM   1934 HG22 ILE P 575     -26.621  -2.169 -12.895  0.00  0.00      PROA  
ATOM   1935 HG23 ILE P 575     -26.932  -3.749 -12.111  0.00  0.00      PROA  
ATOM   1936  CG1 ILE P 575     -24.566  -4.045 -10.720  0.00  0.00      PROA  
ATOM   1937 HG11 ILE P 575     -25.363  -4.599 -10.180  0.00  0.00      PROA  
ATOM   1938 HG12 ILE P 575     -23.878  -3.604  -9.967  0.00  0.00      PROA  
ATOM   1939   CD ILE P 575     -23.861  -4.904 -11.748  0.00  0.00      PROA  
ATOM   1940  HD1 ILE P 575     -23.365  -4.205 -12.454  0.00  0.00      PROA  
ATOM   1941  HD2 ILE P 575     -24.661  -5.480 -12.259  0.00  0.00      PROA  
ATOM   1942  HD3 ILE P 575     -23.071  -5.602 -11.395  0.00  0.00      PROA  
ATOM   1943    C ILE P 575     -24.806  -0.707 -12.667  0.00  0.00      PROA  
ATOM   1944    O ILE P 575     -24.728  -0.780 -13.866  0.00  0.00      PROA  
ATOM   1945    N VAL P 576     -25.533   0.328 -12.145  0.00  0.00      PROA  
ATOM   1946   HN VAL P 576     -25.726   0.232 -11.172  0.00  0.00      PROA  
ATOM   1947   CA VAL P 576     -25.863   1.571 -12.787  0.00  0.00      PROA  
ATOM   1948   HA VAL P 576     -26.376   1.367 -13.716  0.00  0.00      PROA  
ATOM   1949   CB VAL P 576     -26.893   2.332 -11.933  0.00  0.00      PROA  
ATOM   1950   HB VAL P 576     -26.384   2.405 -10.949  0.00  0.00      PROA  
ATOM   1951  CG1 VAL P 576     -27.001   3.774 -12.380  0.00  0.00      PROA  
ATOM   1952 HG11 VAL P 576     -28.010   4.131 -12.082  0.00  0.00      PROA  
ATOM   1953 HG12 VAL P 576     -26.942   3.864 -13.486  0.00  0.00      PROA  
ATOM   1954 HG13 VAL P 576     -26.311   4.486 -11.879  0.00  0.00      PROA  
ATOM   1955  CG2 VAL P 576     -28.283   1.667 -11.873  0.00  0.00      PROA  
ATOM   1956 HG21 VAL P 576     -28.918   2.415 -11.352  0.00  0.00      PROA  
ATOM   1957 HG22 VAL P 576     -28.207   0.685 -11.359  0.00  0.00      PROA  
ATOM   1958 HG23 VAL P 576     -28.641   1.384 -12.886  0.00  0.00      PROA  
ATOM   1959    C VAL P 576     -24.614   2.436 -13.292  0.00  0.00      PROA  
ATOM   1960    O VAL P 576     -24.670   2.953 -14.391  0.00  0.00      PROA  
ATOM   1961    N LEU P 577     -23.518   2.532 -12.597  0.00  0.00      PROA  
ATOM   1962   HN LEU P 577     -23.398   2.094 -11.709  0.00  0.00      PROA  
ATOM   1963   CA LEU P 577     -22.304   3.243 -13.003  0.00  0.00      PROA  
ATOM   1964   HA LEU P 577     -22.571   4.264 -13.232  0.00  0.00      PROA  
ATOM   1965   CB LEU P 577     -21.290   3.276 -11.814  0.00  0.00      PROA  
ATOM   1966  HB1 LEU P 577     -20.257   3.102 -12.186  0.00  0.00      PROA  
ATOM   1967  HB2 LEU P 577     -21.441   2.416 -11.126  0.00  0.00      PROA  
ATOM   1968   CG LEU P 577     -21.155   4.666 -11.141  0.00  0.00      PROA  
ATOM   1969   HG LEU P 577     -22.166   5.037 -10.869  0.00  0.00      PROA  
ATOM   1970  CD1 LEU P 577     -20.337   4.469  -9.845  0.00  0.00      PROA  
ATOM   1971 HD11 LEU P 577     -20.183   5.416  -9.284  0.00  0.00      PROA  
ATOM   1972 HD12 LEU P 577     -19.334   4.044 -10.060  0.00  0.00      PROA  
ATOM   1973 HD13 LEU P 577     -20.886   3.833  -9.117  0.00  0.00      PROA  
ATOM   1974  CD2 LEU P 577     -20.425   5.600 -12.106  0.00  0.00      PROA  
ATOM   1975 HD21 LEU P 577     -20.528   6.628 -11.698  0.00  0.00      PROA  
ATOM   1976 HD22 LEU P 577     -20.972   5.574 -13.073  0.00  0.00      PROA  
ATOM   1977 HD23 LEU P 577     -19.330   5.423 -12.178  0.00  0.00      PROA  
ATOM   1978    C LEU P 577     -21.658   2.622 -14.231  0.00  0.00      PROA  
ATOM   1979    O LEU P 577     -21.324   3.240 -15.192  0.00  0.00      PROA  
ATOM   1980    N VAL P 578     -21.588   1.304 -14.228  0.00  0.00      PROA  
ATOM   1981   HN VAL P 578     -21.968   0.857 -13.422  0.00  0.00      PROA  
ATOM   1982   CA VAL P 578     -21.194   0.487 -15.361  0.00  0.00      PROA  
ATOM   1983   HA VAL P 578     -20.241   0.832 -15.734  0.00  0.00      PROA  
ATOM   1984   CB VAL P 578     -21.144  -0.977 -14.986  0.00  0.00      PROA  
ATOM   1985   HB VAL P 578     -21.897  -1.169 -14.193  0.00  0.00      PROA  
ATOM   1986  CG1 VAL P 578     -21.288  -1.985 -16.175  0.00  0.00      PROA  
ATOM   1987 HG11 VAL P 578     -21.184  -3.009 -15.755  0.00  0.00      PROA  
ATOM   1988 HG12 VAL P 578     -20.545  -1.827 -16.987  0.00  0.00      PROA  
ATOM   1989 HG13 VAL P 578     -22.294  -1.854 -16.626  0.00  0.00      PROA  
ATOM   1990  CG2 VAL P 578     -19.734  -1.194 -14.349  0.00  0.00      PROA  
ATOM   1991 HG21 VAL P 578     -19.581  -2.287 -14.218  0.00  0.00      PROA  
ATOM   1992 HG22 VAL P 578     -19.820  -0.714 -13.351  0.00  0.00      PROA  
ATOM   1993 HG23 VAL P 578     -18.894  -0.834 -14.980  0.00  0.00      PROA  
ATOM   1994    C VAL P 578     -22.108   0.700 -16.545  0.00  0.00      PROA  
ATOM   1995    O VAL P 578     -21.643   0.819 -17.721  0.00  0.00      PROA  
ATOM   1996    N ALA P 579     -23.414   0.748 -16.342  0.00  0.00      PROA  
ATOM   1997   HN ALA P 579     -23.768   0.486 -15.448  0.00  0.00      PROA  
ATOM   1998   CA ALA P 579     -24.477   1.011 -17.331  0.00  0.00      PROA  
ATOM   1999   HA ALA P 579     -24.344   0.338 -18.166  0.00  0.00      PROA  
ATOM   2000   CB ALA P 579     -25.855   0.805 -16.711  0.00  0.00      PROA  
ATOM   2001  HB1 ALA P 579     -25.965  -0.243 -16.359  0.00  0.00      PROA  
ATOM   2002  HB2 ALA P 579     -26.647   1.000 -17.466  0.00  0.00      PROA  
ATOM   2003  HB3 ALA P 579     -26.005   1.606 -15.957  0.00  0.00      PROA  
ATOM   2004    C ALA P 579     -24.385   2.400 -18.016  0.00  0.00      PROA  
ATOM   2005    O ALA P 579     -24.468   2.529 -19.243  0.00  0.00      PROA  
ATOM   2006    N THR P 580     -24.109   3.416 -17.195  0.00  0.00      PROA  
ATOM   2007   HN THR P 580     -23.933   3.165 -16.246  0.00  0.00      PROA  
ATOM   2008   CA THR P 580     -24.207   4.811 -17.481  0.00  0.00      PROA  
ATOM   2009   HA THR P 580     -24.738   4.993 -18.404  0.00  0.00      PROA  
ATOM   2010   CB THR P 580     -25.084   5.701 -16.587  0.00  0.00      PROA  
ATOM   2011   HB THR P 580     -25.064   6.795 -16.780  0.00  0.00      PROA  
ATOM   2012  OG1 THR P 580     -24.836   5.449 -15.178  0.00  0.00      PROA  
ATOM   2013  HG1 THR P 580     -24.975   4.510 -15.032  0.00  0.00      PROA  
ATOM   2014  CG2 THR P 580     -26.505   5.296 -16.789  0.00  0.00      PROA  
ATOM   2015 HG21 THR P 580     -26.778   4.323 -16.327  0.00  0.00      PROA  
ATOM   2016 HG22 THR P 580     -26.766   5.178 -17.862  0.00  0.00      PROA  
ATOM   2017 HG23 THR P 580     -27.227   6.023 -16.360  0.00  0.00      PROA  
ATOM   2018    C THR P 580     -22.916   5.489 -17.718  0.00  0.00      PROA  
ATOM   2019    O THR P 580     -22.870   6.742 -17.705  0.00  0.00      PROA  
ATOM   2020    N ASP P 581     -21.779   4.716 -17.949  0.00  0.00      PROA  
ATOM   2021   HN ASP P 581     -21.808   3.779 -17.611  0.00  0.00      PROA  
ATOM   2022   CA ASP P 581     -20.494   5.361 -18.221  0.00  0.00      PROA  
ATOM   2023   HA ASP P 581     -19.961   4.504 -18.607  0.00  0.00      PROA  
ATOM   2024   CB ASP P 581     -20.374   6.389 -19.427  0.00  0.00      PROA  
ATOM   2025  HB1 ASP P 581     -21.028   7.276 -19.288  0.00  0.00      PROA  
ATOM   2026  HB2 ASP P 581     -20.605   5.953 -20.422  0.00  0.00      PROA  
ATOM   2027   CG ASP P 581     -19.048   7.202 -19.574  0.00  0.00      PROA  
ATOM   2028  OD1 ASP P 581     -19.062   8.178 -20.367  0.00  0.00      PROA  
ATOM   2029  OD2 ASP P 581     -18.014   6.742 -19.095  0.00  0.00      PROA  
ATOM   2030    C ASP P 581     -19.687   5.752 -16.943  0.00  0.00      PROA  
ATOM   2031    O ASP P 581     -20.172   6.575 -16.100  0.00  0.00      PROA  
ATOM   2032    N ALA P 582     -18.478   5.187 -16.717  0.00  0.00      PROA  
ATOM   2033   HN ALA P 582     -18.044   4.541 -17.340  0.00  0.00      PROA  
ATOM   2034   CA ALA P 582     -17.645   5.443 -15.564  0.00  0.00      PROA  
ATOM   2035   HA ALA P 582     -18.273   5.900 -14.813  0.00  0.00      PROA  
ATOM   2036   CB ALA P 582     -17.073   4.054 -15.054  0.00  0.00      PROA  
ATOM   2037  HB1 ALA P 582     -16.350   3.574 -15.748  0.00  0.00      PROA  
ATOM   2038  HB2 ALA P 582     -18.013   3.464 -14.992  0.00  0.00      PROA  
ATOM   2039  HB3 ALA P 582     -16.563   4.072 -14.067  0.00  0.00      PROA  
ATOM   2040    C ALA P 582     -16.405   6.278 -15.720  0.00  0.00      PROA  
ATOM   2041    O ALA P 582     -15.571   6.463 -14.801  0.00  0.00      PROA  
ATOM   2042    N SER P 583     -16.191   6.740 -16.991  0.00  0.00      PROA  
ATOM   2043   HN SER P 583     -16.916   6.565 -17.653  0.00  0.00      PROA  
ATOM   2044   CA SER P 583     -15.024   7.264 -17.610  0.00  0.00      PROA  
ATOM   2045   HA SER P 583     -14.178   6.675 -17.288  0.00  0.00      PROA  
ATOM   2046   CB SER P 583     -14.929   7.057 -19.142  0.00  0.00      PROA  
ATOM   2047  HB1 SER P 583     -15.170   5.987 -19.319  0.00  0.00      PROA  
ATOM   2048  HB2 SER P 583     -13.849   7.205 -19.359  0.00  0.00      PROA  
ATOM   2049   OG SER P 583     -15.707   8.033 -19.859  0.00  0.00      PROA  
ATOM   2050  HG1 SER P 583     -16.611   7.952 -19.547  0.00  0.00      PROA  
ATOM   2051    C SER P 583     -14.765   8.734 -17.145  0.00  0.00      PROA  
ATOM   2052    O SER P 583     -13.653   9.131 -17.084  0.00  0.00      PROA  
ATOM   2053    N SER P 584     -15.714   9.661 -16.780  0.00  0.00      PROA  
ATOM   2054   HN SER P 584     -16.658   9.349 -16.857  0.00  0.00      PROA  
ATOM   2055   CA SER P 584     -15.502  11.039 -16.623  0.00  0.00      PROA  
ATOM   2056   HA SER P 584     -15.286  11.540 -17.555  0.00  0.00      PROA  
ATOM   2057   CB SER P 584     -16.798  11.641 -16.088  0.00  0.00      PROA  
ATOM   2058  HB1 SER P 584     -16.638  12.713 -15.842  0.00  0.00      PROA  
ATOM   2059  HB2 SER P 584     -17.088  11.205 -15.108  0.00  0.00      PROA  
ATOM   2060   OG SER P 584     -17.854  11.460 -16.985  0.00  0.00      PROA  
ATOM   2061  HG1 SER P 584     -17.539  11.857 -17.801  0.00  0.00      PROA  
ATOM   2062    C SER P 584     -14.423  11.332 -15.567  0.00  0.00      PROA  
ATOM   2063    O SER P 584     -13.409  11.986 -15.884  0.00  0.00      PROA  
ATOM   2064    N LEU P 585     -14.507  10.665 -14.398  0.00  0.00      PROA  
ATOM   2065   HN LEU P 585     -15.253  10.004 -14.364  0.00  0.00      PROA  
ATOM   2066   CA LEU P 585     -13.602  10.702 -13.323  0.00  0.00      PROA  
ATOM   2067   HA LEU P 585     -13.587  11.729 -12.989  0.00  0.00      PROA  
ATOM   2068   CB LEU P 585     -14.120   9.744 -12.177  0.00  0.00      PROA  
ATOM   2069  HB1 LEU P 585     -14.540   8.843 -12.673  0.00  0.00      PROA  
ATOM   2070  HB2 LEU P 585     -14.845  10.365 -11.610  0.00  0.00      PROA  
ATOM   2071   CG LEU P 585     -13.076   9.341 -11.055  0.00  0.00      PROA  
ATOM   2072   HG LEU P 585     -12.227   8.775 -11.493  0.00  0.00      PROA  
ATOM   2073  CD1 LEU P 585     -12.462  10.602 -10.329  0.00  0.00      PROA  
ATOM   2074 HD11 LEU P 585     -11.671  10.234  -9.640  0.00  0.00      PROA  
ATOM   2075 HD12 LEU P 585     -13.231  11.132  -9.727  0.00  0.00      PROA  
ATOM   2076 HD13 LEU P 585     -12.024  11.347 -11.027  0.00  0.00      PROA  
ATOM   2077  CD2 LEU P 585     -13.792   8.540 -10.014  0.00  0.00      PROA  
ATOM   2078 HD21 LEU P 585     -14.583   9.109  -9.479  0.00  0.00      PROA  
ATOM   2079 HD22 LEU P 585     -12.974   8.193  -9.347  0.00  0.00      PROA  
ATOM   2080 HD23 LEU P 585     -14.283   7.617 -10.387  0.00  0.00      PROA  
ATOM   2081    C LEU P 585     -12.207  10.204 -13.725  0.00  0.00      PROA  
ATOM   2082    O LEU P 585     -11.239  10.888 -13.446  0.00  0.00      PROA  
ATOM   2083    N VAL P 586     -12.138   9.059 -14.486  0.00  0.00      PROA  
ATOM   2084   HN VAL P 586     -12.945   8.722 -14.964  0.00  0.00      PROA  
ATOM   2085   CA VAL P 586     -10.881   8.683 -15.154  0.00  0.00      PROA  
ATOM   2086   HA VAL P 586     -10.131   8.513 -14.395  0.00  0.00      PROA  
ATOM   2087   CB VAL P 586     -11.080   7.396 -15.908  0.00  0.00      PROA  
ATOM   2088   HB VAL P 586     -11.354   7.679 -16.947  0.00  0.00      PROA  
ATOM   2089  CG1 VAL P 586      -9.696   6.705 -16.018  0.00  0.00      PROA  
ATOM   2090 HG11 VAL P 586      -9.788   5.712 -16.508  0.00  0.00      PROA  
ATOM   2091 HG12 VAL P 586      -9.207   6.576 -15.029  0.00  0.00      PROA  
ATOM   2092 HG13 VAL P 586      -8.972   7.165 -16.723  0.00  0.00      PROA  
ATOM   2093  CG2 VAL P 586     -12.181   6.587 -15.213  0.00  0.00      PROA  
ATOM   2094 HG21 VAL P 586     -12.263   5.562 -15.635  0.00  0.00      PROA  
ATOM   2095 HG22 VAL P 586     -13.194   7.039 -15.140  0.00  0.00      PROA  
ATOM   2096 HG23 VAL P 586     -11.742   6.471 -14.199  0.00  0.00      PROA  
ATOM   2097    C VAL P 586     -10.248   9.719 -16.134  0.00  0.00      PROA  
ATOM   2098    O VAL P 586      -9.045   9.947 -16.131  0.00  0.00      PROA  
ATOM   2099    N CYS P 587     -11.084  10.259 -17.171  0.00  0.00      PROA  
ATOM   2100   HN CYS P 587     -12.071  10.125 -17.129  0.00  0.00      PROA  
ATOM   2101   CA CYS P 587     -10.604  11.202 -18.170  0.00  0.00      PROA  
ATOM   2102   HA CYS P 587      -9.843  10.735 -18.778  0.00  0.00      PROA  
ATOM   2103   CB CYS P 587     -11.738  11.600 -19.084  0.00  0.00      PROA  
ATOM   2104  HB1 CYS P 587     -11.495  12.445 -19.763  0.00  0.00      PROA  
ATOM   2105  HB2 CYS P 587     -12.632  11.969 -18.538  0.00  0.00      PROA  
ATOM   2106   SG CYS P 587     -12.204  10.172 -20.204  0.00  0.00      PROA  
ATOM   2107  HG1 CYS P 587     -11.148  10.241 -21.002  0.00  0.00      PROA  
ATOM   2108    C CYS P 587     -10.003  12.464 -17.627  0.00  0.00      PROA  
ATOM   2109    O CYS P 587      -9.073  13.034 -18.193  0.00  0.00      PROA  
ATOM   2110    N TYR P 588     -10.509  12.920 -16.491  0.00  0.00      PROA  
ATOM   2111   HN TYR P 588     -11.269  12.532 -15.975  0.00  0.00      PROA  
ATOM   2112   CA TYR P 588     -10.062  14.145 -15.845  0.00  0.00      PROA  
ATOM   2113   HA TYR P 588      -9.547  14.702 -16.614  0.00  0.00      PROA  
ATOM   2114   CB TYR P 588     -11.340  14.817 -15.383  0.00  0.00      PROA  
ATOM   2115  HB1 TYR P 588     -11.241  15.587 -14.589  0.00  0.00      PROA  
ATOM   2116  HB2 TYR P 588     -12.107  14.094 -15.032  0.00  0.00      PROA  
ATOM   2117   CG TYR P 588     -11.980  15.649 -16.475  0.00  0.00      PROA  
ATOM   2118  CD1 TYR P 588     -11.408  16.809 -17.044  0.00  0.00      PROA  
ATOM   2119  HD1 TYR P 588     -10.470  17.198 -16.678  0.00  0.00      PROA  
ATOM   2120  CE1 TYR P 588     -12.157  17.604 -17.951  0.00  0.00      PROA  
ATOM   2121  HE1 TYR P 588     -11.699  18.492 -18.363  0.00  0.00      PROA  
ATOM   2122   CZ TYR P 588     -13.457  17.262 -18.410  0.00  0.00      PROA  
ATOM   2123   OH TYR P 588     -14.058  18.077 -19.436  0.00  0.00      PROA  
ATOM   2124   HH TYR P 588     -13.567  18.902 -19.415  0.00  0.00      PROA  
ATOM   2125  CD2 TYR P 588     -13.247  15.302 -16.958  0.00  0.00      PROA  
ATOM   2126  HD2 TYR P 588     -13.691  14.387 -16.594  0.00  0.00      PROA  
ATOM   2127  CE2 TYR P 588     -13.986  16.073 -17.954  0.00  0.00      PROA  
ATOM   2128  HE2 TYR P 588     -15.008  15.826 -18.200  0.00  0.00      PROA  
ATOM   2129    C TYR P 588      -8.969  13.971 -14.799  0.00  0.00      PROA  
ATOM   2130    O TYR P 588      -8.600  14.877 -14.160  0.00  0.00      PROA  
ATOM   2131    N ILE P 589      -8.440  12.738 -14.563  0.00  0.00      PROA  
ATOM   2132   HN ILE P 589      -8.968  12.002 -14.979  0.00  0.00      PROA  
ATOM   2133   CA ILE P 589      -7.344  12.445 -13.695  0.00  0.00      PROA  
ATOM   2134   HA ILE P 589      -7.463  13.152 -12.888  0.00  0.00      PROA  
ATOM   2135   CB ILE P 589      -7.088  11.017 -13.254  0.00  0.00      PROA  
ATOM   2136   HB ILE P 589      -6.947  10.293 -14.085  0.00  0.00      PROA  
ATOM   2137  CG2 ILE P 589      -5.874  11.015 -12.349  0.00  0.00      PROA  
ATOM   2138 HG21 ILE P 589      -5.905  11.781 -11.545  0.00  0.00      PROA  
ATOM   2139 HG22 ILE P 589      -4.960  11.063 -12.979  0.00  0.00      PROA  
ATOM   2140 HG23 ILE P 589      -5.880  10.050 -11.800  0.00  0.00      PROA  
ATOM   2141  CG1 ILE P 589      -8.272  10.507 -12.359  0.00  0.00      PROA  
ATOM   2142 HG11 ILE P 589      -8.095   9.495 -11.937  0.00  0.00      PROA  
ATOM   2143 HG12 ILE P 589      -9.088  10.497 -13.113  0.00  0.00      PROA  
ATOM   2144   CD ILE P 589      -8.655  11.300 -11.145  0.00  0.00      PROA  
ATOM   2145  HD1 ILE P 589      -9.152  10.692 -10.359  0.00  0.00      PROA  
ATOM   2146  HD2 ILE P 589      -9.239  12.179 -11.494  0.00  0.00      PROA  
ATOM   2147  HD3 ILE P 589      -7.841  11.742 -10.533  0.00  0.00      PROA  
ATOM   2148    C ILE P 589      -6.074  12.906 -14.485  0.00  0.00      PROA  
ATOM   2149    O ILE P 589      -5.772  12.406 -15.567  0.00  0.00      PROA  
ATOM   2150    N THR P 590      -5.314  13.880 -14.017  0.00  0.00      PROA  
ATOM   2151   HN THR P 590      -5.597  14.286 -13.151  0.00  0.00      PROA  
ATOM   2152   CA THR P 590      -4.109  14.537 -14.590  0.00  0.00      PROA  
ATOM   2153   HA THR P 590      -4.159  14.402 -15.660  0.00  0.00      PROA  
ATOM   2154   CB THR P 590      -4.032  16.027 -14.290  0.00  0.00      PROA  
ATOM   2155   HB THR P 590      -3.035  16.432 -14.564  0.00  0.00      PROA  
ATOM   2156  OG1 THR P 590      -4.491  16.286 -12.939  0.00  0.00      PROA  
ATOM   2157  HG1 THR P 590      -5.340  16.732 -12.979  0.00  0.00      PROA  
ATOM   2158  CG2 THR P 590      -4.977  16.781 -15.246  0.00  0.00      PROA  
ATOM   2159 HG21 THR P 590      -6.031  16.502 -15.032  0.00  0.00      PROA  
ATOM   2160 HG22 THR P 590      -4.927  16.614 -16.343  0.00  0.00      PROA  
ATOM   2161 HG23 THR P 590      -4.828  17.869 -15.082  0.00  0.00      PROA  
ATOM   2162    C THR P 590      -2.835  13.861 -14.130  0.00  0.00      PROA  
ATOM   2163    O THR P 590      -2.770  13.331 -13.021  0.00  0.00      PROA  
ATOM   2164    N ARG P 591      -1.714  13.898 -14.889  0.00  0.00      PROA  
ATOM   2165   HN ARG P 591      -1.717  14.314 -15.794  0.00  0.00      PROA  
ATOM   2166   CA ARG P 591      -0.396  13.330 -14.410  0.00  0.00      PROA  
ATOM   2167   HA ARG P 591      -0.700  12.330 -14.138  0.00  0.00      PROA  
ATOM   2168   CB ARG P 591       0.661  13.304 -15.590  0.00  0.00      PROA  
ATOM   2169  HB1 ARG P 591       1.570  12.754 -15.265  0.00  0.00      PROA  
ATOM   2170  HB2 ARG P 591       0.960  14.368 -15.700  0.00  0.00      PROA  
ATOM   2171   CG ARG P 591       0.171  12.718 -16.909  0.00  0.00      PROA  
ATOM   2172  HG1 ARG P 591       0.773  13.124 -17.750  0.00  0.00      PROA  
ATOM   2173  HG2 ARG P 591      -0.726  13.232 -17.316  0.00  0.00      PROA  
ATOM   2174   CD ARG P 591       0.152  11.203 -16.979  0.00  0.00      PROA  
ATOM   2175  HD1 ARG P 591       1.003  10.761 -16.419  0.00  0.00      PROA  
ATOM   2176  HD2 ARG P 591       0.272  10.909 -18.044  0.00  0.00      PROA  
ATOM   2177   NE ARG P 591      -1.072  10.605 -16.388  0.00  0.00      PROA  
ATOM   2178   HE ARG P 591      -0.972   9.802 -15.800  0.00  0.00      PROA  
ATOM   2179   CZ ARG P 591      -2.338  10.868 -16.716  0.00  0.00      PROA  
ATOM   2180  NH1 ARG P 591      -2.775  11.661 -17.640  0.00  0.00      PROA  
ATOM   2181 HH11 ARG P 591      -2.211  12.029 -18.380  0.00  0.00      PROA  
ATOM   2182 HH12 ARG P 591      -3.739  11.532 -17.871  0.00  0.00      PROA  
ATOM   2183  NH2 ARG P 591      -3.164  10.229 -15.932  0.00  0.00      PROA  
ATOM   2184 HH21 ARG P 591      -2.766   9.600 -15.265  0.00  0.00      PROA  
ATOM   2185 HH22 ARG P 591      -4.121  10.389 -16.173  0.00  0.00      PROA  
ATOM   2186    C ARG P 591       0.278  13.960 -13.157  0.00  0.00      PROA  
ATOM   2187    O ARG P 591       0.842  13.315 -12.278  0.00  0.00      PROA  
ATOM   2188    N PHE P 592       0.188  15.278 -12.996  0.00  0.00      PROA  
ATOM   2189   HN PHE P 592      -0.047  15.897 -13.741  0.00  0.00      PROA  
ATOM   2190   CA PHE P 592       0.545  15.813 -11.688  0.00  0.00      PROA  
ATOM   2191   HA PHE P 592       1.594  15.651 -11.488  0.00  0.00      PROA  
ATOM   2192   CB PHE P 592       0.475  17.416 -11.875  0.00  0.00      PROA  
ATOM   2193  HB1 PHE P 592       0.677  17.625 -12.947  0.00  0.00      PROA  
ATOM   2194  HB2 PHE P 592       1.356  17.853 -11.359  0.00  0.00      PROA  
ATOM   2195   CG PHE P 592      -0.692  18.255 -11.579  0.00  0.00      PROA  
ATOM   2196  CD1 PHE P 592      -1.008  18.665 -10.341  0.00  0.00      PROA  
ATOM   2197  HD1 PHE P 592      -0.325  18.415  -9.542  0.00  0.00      PROA  
ATOM   2198  CE1 PHE P 592      -2.135  19.393  -9.998  0.00  0.00      PROA  
ATOM   2199  HE1 PHE P 592      -2.348  19.708  -8.988  0.00  0.00      PROA  
ATOM   2200   CZ PHE P 592      -3.031  19.816 -10.990  0.00  0.00      PROA  
ATOM   2201   HZ PHE P 592      -3.981  20.313 -10.860  0.00  0.00      PROA  
ATOM   2202  CD2 PHE P 592      -1.604  18.719 -12.624  0.00  0.00      PROA  
ATOM   2203  HD2 PHE P 592      -1.450  18.398 -13.644  0.00  0.00      PROA  
ATOM   2204  CE2 PHE P 592      -2.734  19.470 -12.343  0.00  0.00      PROA  
ATOM   2205  HE2 PHE P 592      -3.290  19.823 -13.198  0.00  0.00      PROA  
ATOM   2206    C PHE P 592      -0.265  15.226 -10.465  0.00  0.00      PROA  
ATOM   2207    O PHE P 592       0.311  14.945  -9.386  0.00  0.00      PROA  
ATOM   2208    N THR P 593      -1.603  15.039 -10.565  0.00  0.00      PROA  
ATOM   2209   HN THR P 593      -1.971  15.297 -11.455  0.00  0.00      PROA  
ATOM   2210   CA THR P 593      -2.411  14.369  -9.549  0.00  0.00      PROA  
ATOM   2211   HA THR P 593      -2.450  15.009  -8.681  0.00  0.00      PROA  
ATOM   2212   CB THR P 593      -3.865  14.246  -9.969  0.00  0.00      PROA  
ATOM   2213   HB THR P 593      -3.927  13.628 -10.890  0.00  0.00      PROA  
ATOM   2214  OG1 THR P 593      -4.424  15.491 -10.282  0.00  0.00      PROA  
ATOM   2215  HG1 THR P 593      -4.265  15.738 -11.196  0.00  0.00      PROA  
ATOM   2216  CG2 THR P 593      -4.846  13.644  -8.868  0.00  0.00      PROA  
ATOM   2217 HG21 THR P 593      -5.855  13.454  -9.293  0.00  0.00      PROA  
ATOM   2218 HG22 THR P 593      -4.906  14.354  -8.016  0.00  0.00      PROA  
ATOM   2219 HG23 THR P 593      -4.450  12.652  -8.562  0.00  0.00      PROA  
ATOM   2220    C THR P 593      -1.930  12.937  -9.267  0.00  0.00      PROA  
ATOM   2221    O THR P 593      -1.843  12.511  -8.141  0.00  0.00      PROA  
ATOM   2222    N GLU P 594      -1.804  12.144 -10.348  0.00  0.00      PROA  
ATOM   2223   HN GLU P 594      -2.055  12.550 -11.224  0.00  0.00      PROA  
ATOM   2224   CA GLU P 594      -1.346  10.798 -10.304  0.00  0.00      PROA  
ATOM   2225   HA GLU P 594      -1.989  10.177  -9.699  0.00  0.00      PROA  
ATOM   2226   CB GLU P 594      -1.498  10.202 -11.708  0.00  0.00      PROA  
ATOM   2227  HB1 GLU P 594      -1.084  10.837 -12.521  0.00  0.00      PROA  
ATOM   2228  HB2 GLU P 594      -2.583  10.165 -11.943  0.00  0.00      PROA  
ATOM   2229   CG GLU P 594      -0.967   8.811 -11.954  0.00  0.00      PROA  
ATOM   2230  HG1 GLU P 594      -1.685   8.052 -11.575  0.00  0.00      PROA  
ATOM   2231  HG2 GLU P 594      -0.045   8.621 -11.365  0.00  0.00      PROA  
ATOM   2232   CD GLU P 594      -0.701   8.491 -13.429  0.00  0.00      PROA  
ATOM   2233  OE1 GLU P 594       0.475   8.253 -13.732  0.00  0.00      PROA  
ATOM   2234  OE2 GLU P 594      -1.615   8.574 -14.334  0.00  0.00      PROA  
ATOM   2235    C GLU P 594       0.003  10.617  -9.726  0.00  0.00      PROA  
ATOM   2236    O GLU P 594       0.272   9.746  -8.927  0.00  0.00      PROA  
ATOM   2237    N GLU P 595       1.009  11.450 -10.092  0.00  0.00      PROA  
ATOM   2238   HN GLU P 595       0.851  12.132 -10.803  0.00  0.00      PROA  
ATOM   2239   CA GLU P 595       2.298  11.555  -9.511  0.00  0.00      PROA  
ATOM   2240   HA GLU P 595       2.840  10.622  -9.453  0.00  0.00      PROA  
ATOM   2241   CB GLU P 595       3.227  12.497 -10.330  0.00  0.00      PROA  
ATOM   2242  HB1 GLU P 595       2.602  13.384 -10.566  0.00  0.00      PROA  
ATOM   2243  HB2 GLU P 595       3.553  12.037 -11.287  0.00  0.00      PROA  
ATOM   2244   CG GLU P 595       4.535  12.997  -9.714  0.00  0.00      PROA  
ATOM   2245  HG1 GLU P 595       5.085  12.055  -9.505  0.00  0.00      PROA  
ATOM   2246  HG2 GLU P 595       4.424  13.435  -8.699  0.00  0.00      PROA  
ATOM   2247   CD GLU P 595       5.300  13.965 -10.548  0.00  0.00      PROA  
ATOM   2248  OE1 GLU P 595       4.797  15.108 -10.658  0.00  0.00      PROA  
ATOM   2249  OE2 GLU P 595       6.385  13.690 -11.100  0.00  0.00      PROA  
ATOM   2250    C GLU P 595       2.276  11.922  -8.083  0.00  0.00      PROA  
ATOM   2251    O GLU P 595       2.827  11.201  -7.231  0.00  0.00      PROA  
ATOM   2252    N ALA P 596       1.500  12.979  -7.713  0.00  0.00      PROA  
ATOM   2253   HN ALA P 596       1.184  13.659  -8.370  0.00  0.00      PROA  
ATOM   2254   CA ALA P 596       1.328  13.335  -6.253  0.00  0.00      PROA  
ATOM   2255   HA ALA P 596       2.320  13.498  -5.859  0.00  0.00      PROA  
ATOM   2256   CB ALA P 596       0.588  14.710  -6.178  0.00  0.00      PROA  
ATOM   2257  HB1 ALA P 596       1.091  15.449  -6.837  0.00  0.00      PROA  
ATOM   2258  HB2 ALA P 596       0.628  15.153  -5.160  0.00  0.00      PROA  
ATOM   2259  HB3 ALA P 596      -0.479  14.693  -6.484  0.00  0.00      PROA  
ATOM   2260    C ALA P 596       0.658  12.267  -5.444  0.00  0.00      PROA  
ATOM   2261    O ALA P 596       1.106  11.955  -4.325  0.00  0.00      PROA  
ATOM   2262    N PHE P 597      -0.389  11.637  -6.005  0.00  0.00      PROA  
ATOM   2263   HN PHE P 597      -0.832  12.072  -6.785  0.00  0.00      PROA  
ATOM   2264   CA PHE P 597      -1.003  10.456  -5.413  0.00  0.00      PROA  
ATOM   2265   HA PHE P 597      -1.223  10.658  -4.375  0.00  0.00      PROA  
ATOM   2266   CB PHE P 597      -2.322  10.088  -6.105  0.00  0.00      PROA  
ATOM   2267  HB1 PHE P 597      -2.009   9.666  -7.084  0.00  0.00      PROA  
ATOM   2268  HB2 PHE P 597      -2.963  10.978  -6.281  0.00  0.00      PROA  
ATOM   2269   CG PHE P 597      -3.142   9.075  -5.327  0.00  0.00      PROA  
ATOM   2270  CD1 PHE P 597      -3.957   9.416  -4.183  0.00  0.00      PROA  
ATOM   2271  HD1 PHE P 597      -3.925  10.394  -3.727  0.00  0.00      PROA  
ATOM   2272  CE1 PHE P 597      -4.667   8.424  -3.508  0.00  0.00      PROA  
ATOM   2273  HE1 PHE P 597      -5.261   8.686  -2.645  0.00  0.00      PROA  
ATOM   2274   CZ PHE P 597      -4.604   7.067  -3.906  0.00  0.00      PROA  
ATOM   2275   HZ PHE P 597      -5.264   6.345  -3.449  0.00  0.00      PROA  
ATOM   2276  CD2 PHE P 597      -3.221   7.804  -5.794  0.00  0.00      PROA  
ATOM   2277  HD2 PHE P 597      -2.692   7.575  -6.707  0.00  0.00      PROA  
ATOM   2278  CE2 PHE P 597      -3.909   6.736  -5.114  0.00  0.00      PROA  
ATOM   2279  HE2 PHE P 597      -3.760   5.726  -5.465  0.00  0.00      PROA  
ATOM   2280    C PHE P 597      -0.129   9.262  -5.352  0.00  0.00      PROA  
ATOM   2281    O PHE P 597       0.053   8.723  -4.245  0.00  0.00      PROA  
ATOM   2282    N ALA P 598       0.508   8.869  -6.436  0.00  0.00      PROA  
ATOM   2283   HN ALA P 598       0.387   9.414  -7.262  0.00  0.00      PROA  
ATOM   2284   CA ALA P 598       1.559   7.769  -6.496  0.00  0.00      PROA  
ATOM   2285   HA ALA P 598       1.171   6.787  -6.270  0.00  0.00      PROA  
ATOM   2286   CB ALA P 598       2.150   7.792  -7.942  0.00  0.00      PROA  
ATOM   2287  HB1 ALA P 598       2.440   8.843  -8.152  0.00  0.00      PROA  
ATOM   2288  HB2 ALA P 598       1.391   7.424  -8.665  0.00  0.00      PROA  
ATOM   2289  HB3 ALA P 598       3.055   7.152  -8.023  0.00  0.00      PROA  
ATOM   2290    C ALA P 598       2.632   7.990  -5.505  0.00  0.00      PROA  
ATOM   2291    O ALA P 598       3.120   7.047  -4.927  0.00  0.00      PROA  
ATOM   2292    N SER P 599       3.195   9.185  -5.383  0.00  0.00      PROA  
ATOM   2293   HN SER P 599       2.927   9.896  -6.028  0.00  0.00      PROA  
ATOM   2294   CA SER P 599       4.091   9.510  -4.298  0.00  0.00      PROA  
ATOM   2295   HA SER P 599       4.893   8.790  -4.239  0.00  0.00      PROA  
ATOM   2296   CB SER P 599       4.727  10.950  -4.414  0.00  0.00      PROA  
ATOM   2297  HB1 SER P 599       5.249  11.139  -3.452  0.00  0.00      PROA  
ATOM   2298  HB2 SER P 599       3.888  11.667  -4.543  0.00  0.00      PROA  
ATOM   2299   OG SER P 599       5.559  11.116  -5.537  0.00  0.00      PROA  
ATOM   2300  HG1 SER P 599       5.049  11.012  -6.344  0.00  0.00      PROA  
ATOM   2301    C SER P 599       3.429   9.398  -2.969  0.00  0.00      PROA  
ATOM   2302    O SER P 599       3.945   8.783  -2.022  0.00  0.00      PROA  
ATOM   2303    N LEU P 600       2.218  10.031  -2.723  0.00  0.00      PROA  
ATOM   2304   HN LEU P 600       1.784  10.577  -3.434  0.00  0.00      PROA  
ATOM   2305   CA LEU P 600       1.597  10.176  -1.424  0.00  0.00      PROA  
ATOM   2306   HA LEU P 600       2.254  10.698  -0.745  0.00  0.00      PROA  
ATOM   2307   CB LEU P 600       0.266  11.031  -1.631  0.00  0.00      PROA  
ATOM   2308  HB1 LEU P 600      -0.289  10.550  -2.464  0.00  0.00      PROA  
ATOM   2309  HB2 LEU P 600       0.474  12.075  -1.952  0.00  0.00      PROA  
ATOM   2310   CG LEU P 600      -0.839  11.078  -0.526  0.00  0.00      PROA  
ATOM   2311   HG LEU P 600      -0.971  10.096  -0.026  0.00  0.00      PROA  
ATOM   2312  CD1 LEU P 600      -0.492  12.225   0.487  0.00  0.00      PROA  
ATOM   2313 HD11 LEU P 600      -1.298  12.543   1.182  0.00  0.00      PROA  
ATOM   2314 HD12 LEU P 600      -0.429  13.173  -0.088  0.00  0.00      PROA  
ATOM   2315 HD13 LEU P 600       0.447  12.036   1.050  0.00  0.00      PROA  
ATOM   2316  CD2 LEU P 600      -2.175  11.440  -1.219  0.00  0.00      PROA  
ATOM   2317 HD21 LEU P 600      -2.052  12.391  -1.779  0.00  0.00      PROA  
ATOM   2318 HD22 LEU P 600      -3.025  11.562  -0.514  0.00  0.00      PROA  
ATOM   2319 HD23 LEU P 600      -2.431  10.616  -1.919  0.00  0.00      PROA  
ATOM   2320    C LEU P 600       1.258   8.810  -0.716  0.00  0.00      PROA  
ATOM   2321    O LEU P 600       1.423   8.707   0.522  0.00  0.00      PROA  
ATOM   2322    N ILE P 601       0.847   7.813  -1.442  0.00  0.00      PROA  
ATOM   2323   HN ILE P 601       0.400   8.040  -2.303  0.00  0.00      PROA  
ATOM   2324   CA ILE P 601       0.422   6.436  -0.960  0.00  0.00      PROA  
ATOM   2325   HA ILE P 601      -0.103   6.590  -0.028  0.00  0.00      PROA  
ATOM   2326   CB ILE P 601      -0.576   5.685  -1.833  0.00  0.00      PROA  
ATOM   2327   HB ILE P 601      -0.759   4.653  -1.463  0.00  0.00      PROA  
ATOM   2328  CG2 ILE P 601      -1.935   6.435  -1.849  0.00  0.00      PROA  
ATOM   2329 HG21 ILE P 601      -1.875   7.384  -2.423  0.00  0.00      PROA  
ATOM   2330 HG22 ILE P 601      -2.293   6.674  -0.825  0.00  0.00      PROA  
ATOM   2331 HG23 ILE P 601      -2.581   5.726  -2.409  0.00  0.00      PROA  
ATOM   2332  CG1 ILE P 601      -0.015   5.450  -3.305  0.00  0.00      PROA  
ATOM   2333 HG11 ILE P 601       0.966   4.931  -3.261  0.00  0.00      PROA  
ATOM   2334 HG12 ILE P 601       0.223   6.369  -3.881  0.00  0.00      PROA  
ATOM   2335   CD ILE P 601      -0.913   4.616  -4.143  0.00  0.00      PROA  
ATOM   2336  HD1 ILE P 601      -0.923   3.567  -3.776  0.00  0.00      PROA  
ATOM   2337  HD2 ILE P 601      -0.560   4.527  -5.193  0.00  0.00      PROA  
ATOM   2338  HD3 ILE P 601      -1.954   4.995  -4.228  0.00  0.00      PROA  
ATOM   2339    C ILE P 601       1.571   5.520  -0.650  0.00  0.00      PROA  
ATOM   2340    O ILE P 601       1.472   4.703   0.288  0.00  0.00      PROA  
ATOM   2341    N CYS P 602       2.737   5.626  -1.375  0.00  0.00      PROA  
ATOM   2342   HN CYS P 602       2.743   6.182  -2.202  0.00  0.00      PROA  
ATOM   2343   CA CYS P 602       3.996   5.140  -0.979  0.00  0.00      PROA  
ATOM   2344   HA CYS P 602       3.927   4.067  -0.875  0.00  0.00      PROA  
ATOM   2345   CB CYS P 602       5.073   5.462  -2.088  0.00  0.00      PROA  
ATOM   2346  HB1 CYS P 602       6.046   5.167  -1.641  0.00  0.00      PROA  
ATOM   2347  HB2 CYS P 602       5.211   6.562  -2.164  0.00  0.00      PROA  
ATOM   2348   SG CYS P 602       4.826   4.762  -3.735  0.00  0.00      PROA  
ATOM   2349  HG1 CYS P 602       3.876   5.480  -4.317  0.00  0.00      PROA  
ATOM   2350    C CYS P 602       4.462   5.837   0.305  0.00  0.00      PROA  
ATOM   2351    O CYS P 602       5.080   5.295   1.207  0.00  0.00      PROA  
ATOM   2352    N ILE P 603       4.223   7.221   0.350  0.00  0.00      PROA  
ATOM   2353   HN ILE P 603       3.983   7.741  -0.466  0.00  0.00      PROA  
ATOM   2354   CA ILE P 603       4.674   7.983   1.574  0.00  0.00      PROA  
ATOM   2355   HA ILE P 603       5.721   7.838   1.796  0.00  0.00      PROA  
ATOM   2356   CB ILE P 603       4.698   9.524   1.484  0.00  0.00      PROA  
ATOM   2357   HB ILE P 603       3.662   9.802   1.193  0.00  0.00      PROA  
ATOM   2358  CG2 ILE P 603       4.976  10.292   2.828  0.00  0.00      PROA  
ATOM   2359 HG21 ILE P 603       4.194  10.193   3.612  0.00  0.00      PROA  
ATOM   2360 HG22 ILE P 603       5.024  11.377   2.594  0.00  0.00      PROA  
ATOM   2361 HG23 ILE P 603       5.932   9.908   3.244  0.00  0.00      PROA  
ATOM   2362  CG1 ILE P 603       5.699   9.902   0.340  0.00  0.00      PROA  
ATOM   2363 HG11 ILE P 603       5.650   9.146  -0.473  0.00  0.00      PROA  
ATOM   2364 HG12 ILE P 603       6.721   9.720   0.735  0.00  0.00      PROA  
ATOM   2365   CD ILE P 603       5.548  11.283  -0.220  0.00  0.00      PROA  
ATOM   2366  HD1 ILE P 603       6.390  11.621  -0.861  0.00  0.00      PROA  
ATOM   2367  HD2 ILE P 603       5.345  12.036   0.571  0.00  0.00      PROA  
ATOM   2368  HD3 ILE P 603       4.638  11.226  -0.854  0.00  0.00      PROA  
ATOM   2369    C ILE P 603       4.081   7.613   2.906  0.00  0.00      PROA  
ATOM   2370    O ILE P 603       4.717   7.427   3.914  0.00  0.00      PROA  
ATOM   2371    N ILE P 604       2.754   7.364   2.863  0.00  0.00      PROA  
ATOM   2372   HN ILE P 604       2.215   7.671   2.082  0.00  0.00      PROA  
ATOM   2373   CA ILE P 604       2.048   6.637   3.934  0.00  0.00      PROA  
ATOM   2374   HA ILE P 604       2.248   7.220   4.821  0.00  0.00      PROA  
ATOM   2375   CB ILE P 604       0.597   6.589   3.659  0.00  0.00      PROA  
ATOM   2376   HB ILE P 604       0.408   6.051   2.706  0.00  0.00      PROA  
ATOM   2377  CG2 ILE P 604      -0.222   5.897   4.801  0.00  0.00      PROA  
ATOM   2378 HG21 ILE P 604      -0.339   6.533   5.705  0.00  0.00      PROA  
ATOM   2379 HG22 ILE P 604       0.232   4.900   4.988  0.00  0.00      PROA  
ATOM   2380 HG23 ILE P 604      -1.261   5.673   4.477  0.00  0.00      PROA  
ATOM   2381  CG1 ILE P 604      -0.032   7.974   3.341  0.00  0.00      PROA  
ATOM   2382 HG11 ILE P 604       0.574   8.631   2.682  0.00  0.00      PROA  
ATOM   2383 HG12 ILE P 604      -0.183   8.630   4.225  0.00  0.00      PROA  
ATOM   2384   CD ILE P 604      -1.438   7.773   2.582  0.00  0.00      PROA  
ATOM   2385  HD1 ILE P 604      -1.319   6.973   1.821  0.00  0.00      PROA  
ATOM   2386  HD2 ILE P 604      -1.868   8.676   2.098  0.00  0.00      PROA  
ATOM   2387  HD3 ILE P 604      -2.109   7.326   3.347  0.00  0.00      PROA  
ATOM   2388    C ILE P 604       2.583   5.216   4.138  0.00  0.00      PROA  
ATOM   2389    O ILE P 604       2.801   4.762   5.243  0.00  0.00      PROA  
ATOM   2390    N PHE P 605       2.920   4.435   3.042  0.00  0.00      PROA  
ATOM   2391   HN PHE P 605       2.506   4.732   2.185  0.00  0.00      PROA  
ATOM   2392   CA PHE P 605       3.496   3.106   3.165  0.00  0.00      PROA  
ATOM   2393   HA PHE P 605       2.961   2.648   3.984  0.00  0.00      PROA  
ATOM   2394   CB PHE P 605       3.240   2.200   1.873  0.00  0.00      PROA  
ATOM   2395  HB1 PHE P 605       3.864   2.556   1.025  0.00  0.00      PROA  
ATOM   2396  HB2 PHE P 605       2.254   2.595   1.548  0.00  0.00      PROA  
ATOM   2397   CG PHE P 605       3.216   0.741   2.090  0.00  0.00      PROA  
ATOM   2398  CD1 PHE P 605       1.991   0.095   2.136  0.00  0.00      PROA  
ATOM   2399  HD1 PHE P 605       1.092   0.690   2.075  0.00  0.00      PROA  
ATOM   2400  CE1 PHE P 605       1.949  -1.296   2.202  0.00  0.00      PROA  
ATOM   2401  HE1 PHE P 605       1.039  -1.878   2.181  0.00  0.00      PROA  
ATOM   2402   CZ PHE P 605       3.118  -2.051   2.225  0.00  0.00      PROA  
ATOM   2403   HZ PHE P 605       3.088  -3.126   2.130  0.00  0.00      PROA  
ATOM   2404  CD2 PHE P 605       4.405   0.027   1.983  0.00  0.00      PROA  
ATOM   2405  HD2 PHE P 605       5.363   0.513   1.880  0.00  0.00      PROA  
ATOM   2406  CE2 PHE P 605       4.368  -1.390   2.040  0.00  0.00      PROA  
ATOM   2407  HE2 PHE P 605       5.275  -1.943   1.843  0.00  0.00      PROA  
ATOM   2408    C PHE P 605       4.954   2.990   3.655  0.00  0.00      PROA  
ATOM   2409    O PHE P 605       5.404   1.945   4.156  0.00  0.00      PROA  
ATOM   2410    N ILE P 606       5.746   4.033   3.469  0.00  0.00      PROA  
ATOM   2411   HN ILE P 606       5.285   4.719   2.910  0.00  0.00      PROA  
ATOM   2412   CA ILE P 606       6.957   4.380   4.188  0.00  0.00      PROA  
ATOM   2413   HA ILE P 606       7.564   3.495   4.312  0.00  0.00      PROA  
ATOM   2414   CB ILE P 606       7.728   5.532   3.572  0.00  0.00      PROA  
ATOM   2415   HB ILE P 606       6.986   6.338   3.388  0.00  0.00      PROA  
ATOM   2416  CG2 ILE P 606       8.849   6.080   4.460  0.00  0.00      PROA  
ATOM   2417 HG21 ILE P 606       8.490   6.569   5.390  0.00  0.00      PROA  
ATOM   2418 HG22 ILE P 606       9.435   6.870   3.943  0.00  0.00      PROA  
ATOM   2419 HG23 ILE P 606       9.601   5.318   4.758  0.00  0.00      PROA  
ATOM   2420  CG1 ILE P 606       8.413   5.099   2.264  0.00  0.00      PROA  
ATOM   2421 HG11 ILE P 606       8.887   5.985   1.790  0.00  0.00      PROA  
ATOM   2422 HG12 ILE P 606       7.643   4.665   1.591  0.00  0.00      PROA  
ATOM   2423   CD ILE P 606       9.390   3.853   2.457  0.00  0.00      PROA  
ATOM   2424  HD1 ILE P 606       8.811   2.932   2.682  0.00  0.00      PROA  
ATOM   2425  HD2 ILE P 606      10.076   3.922   3.328  0.00  0.00      PROA  
ATOM   2426  HD3 ILE P 606       9.953   3.613   1.529  0.00  0.00      PROA  
ATOM   2427    C ILE P 606       6.671   4.609   5.650  0.00  0.00      PROA  
ATOM   2428    O ILE P 606       7.256   3.923   6.493  0.00  0.00      PROA  
ATOM   2429    N TYR P 607       5.672   5.512   5.945  0.00  0.00      PROA  
ATOM   2430   HN TYR P 607       5.190   6.024   5.238  0.00  0.00      PROA  
ATOM   2431   CA TYR P 607       5.363   5.876   7.324  0.00  0.00      PROA  
ATOM   2432   HA TYR P 607       6.264   6.062   7.890  0.00  0.00      PROA  
ATOM   2433   CB TYR P 607       4.449   7.190   7.269  0.00  0.00      PROA  
ATOM   2434  HB1 TYR P 607       3.657   7.106   6.494  0.00  0.00      PROA  
ATOM   2435  HB2 TYR P 607       5.024   8.073   6.916  0.00  0.00      PROA  
ATOM   2436   CG TYR P 607       3.797   7.674   8.568  0.00  0.00      PROA  
ATOM   2437  CD1 TYR P 607       2.609   8.446   8.642  0.00  0.00      PROA  
ATOM   2438  HD1 TYR P 607       2.220   8.716   7.672  0.00  0.00      PROA  
ATOM   2439  CE1 TYR P 607       2.093   9.028   9.809  0.00  0.00      PROA  
ATOM   2440  HE1 TYR P 607       1.200   9.635   9.825  0.00  0.00      PROA  
ATOM   2441   CZ TYR P 607       2.864   8.890  10.961  0.00  0.00      PROA  
ATOM   2442   OH TYR P 607       2.422   9.659  12.080  0.00  0.00      PROA  
ATOM   2443   HH TYR P 607       1.479   9.803  11.973  0.00  0.00      PROA  
ATOM   2444  CD2 TYR P 607       4.539   7.477   9.801  0.00  0.00      PROA  
ATOM   2445  HD2 TYR P 607       5.458   6.912   9.747  0.00  0.00      PROA  
ATOM   2446  CE2 TYR P 607       4.004   8.117  10.981  0.00  0.00      PROA  
ATOM   2447  HE2 TYR P 607       4.551   7.950  11.897  0.00  0.00      PROA  
ATOM   2448    C TYR P 607       4.766   4.723   8.169  0.00  0.00      PROA  
ATOM   2449    O TYR P 607       5.302   4.523   9.246  0.00  0.00      PROA  
ATOM   2450    N GLU P 608       3.765   3.918   7.703  0.00  0.00      PROA  
ATOM   2451   HN GLU P 608       3.352   4.150   6.826  0.00  0.00      PROA  
ATOM   2452   CA GLU P 608       3.375   2.589   8.188  0.00  0.00      PROA  
ATOM   2453   HA GLU P 608       2.776   2.668   9.083  0.00  0.00      PROA  
ATOM   2454   CB GLU P 608       2.397   2.007   7.115  0.00  0.00      PROA  
ATOM   2455  HB1 GLU P 608       2.862   1.723   6.146  0.00  0.00      PROA  
ATOM   2456  HB2 GLU P 608       1.672   2.828   6.933  0.00  0.00      PROA  
ATOM   2457   CG GLU P 608       1.563   0.804   7.628  0.00  0.00      PROA  
ATOM   2458  HG1 GLU P 608       1.225   1.101   8.644  0.00  0.00      PROA  
ATOM   2459  HG2 GLU P 608       2.202  -0.105   7.647  0.00  0.00      PROA  
ATOM   2460   CD GLU P 608       0.429   0.548   6.672  0.00  0.00      PROA  
ATOM   2461  OE1 GLU P 608      -0.696   1.022   6.960  0.00  0.00      PROA  
ATOM   2462  OE2 GLU P 608       0.693  -0.065   5.588  0.00  0.00      PROA  
ATOM   2463    C GLU P 608       4.591   1.591   8.470  0.00  0.00      PROA  
ATOM   2464    O GLU P 608       4.637   0.968   9.544  0.00  0.00      PROA  
ATOM   2465    N ALA P 609       5.584   1.418   7.496  0.00  0.00      PROA  
ATOM   2466   HN ALA P 609       5.633   1.857   6.602  0.00  0.00      PROA  
ATOM   2467   CA ALA P 609       6.694   0.512   7.768  0.00  0.00      PROA  
ATOM   2468   HA ALA P 609       6.216  -0.415   8.050  0.00  0.00      PROA  
ATOM   2469   CB ALA P 609       7.543   0.278   6.559  0.00  0.00      PROA  
ATOM   2470  HB1 ALA P 609       8.138   1.176   6.287  0.00  0.00      PROA  
ATOM   2471  HB2 ALA P 609       7.065  -0.127   5.642  0.00  0.00      PROA  
ATOM   2472  HB3 ALA P 609       8.278  -0.534   6.742  0.00  0.00      PROA  
ATOM   2473    C ALA P 609       7.578   1.021   9.005  0.00  0.00      PROA  
ATOM   2474    O ALA P 609       7.994   0.204   9.843  0.00  0.00      PROA  
ATOM   2475    N ILE P 610       7.788   2.357   9.103  0.00  0.00      PROA  
ATOM   2476   HN ILE P 610       7.433   2.993   8.422  0.00  0.00      PROA  
ATOM   2477   CA ILE P 610       8.471   2.943  10.249  0.00  0.00      PROA  
ATOM   2478   HA ILE P 610       9.419   2.452  10.409  0.00  0.00      PROA  
ATOM   2479   CB ILE P 610       8.856   4.361   9.880  0.00  0.00      PROA  
ATOM   2480   HB ILE P 610       7.926   4.916   9.632  0.00  0.00      PROA  
ATOM   2481  CG2 ILE P 610       9.570   5.036  11.172  0.00  0.00      PROA  
ATOM   2482 HG21 ILE P 610       8.906   5.013  12.063  0.00  0.00      PROA  
ATOM   2483 HG22 ILE P 610       9.798   6.092  10.915  0.00  0.00      PROA  
ATOM   2484 HG23 ILE P 610      10.506   4.458  11.332  0.00  0.00      PROA  
ATOM   2485  CG1 ILE P 610       9.861   4.380   8.670  0.00  0.00      PROA  
ATOM   2486 HG11 ILE P 610       9.384   3.742   7.895  0.00  0.00      PROA  
ATOM   2487 HG12 ILE P 610      10.804   3.842   8.907  0.00  0.00      PROA  
ATOM   2488   CD ILE P 610      10.185   5.780   8.144  0.00  0.00      PROA  
ATOM   2489  HD1 ILE P 610      10.929   5.573   7.345  0.00  0.00      PROA  
ATOM   2490  HD2 ILE P 610      10.676   6.369   8.948  0.00  0.00      PROA  
ATOM   2491  HD3 ILE P 610       9.388   6.403   7.684  0.00  0.00      PROA  
ATOM   2492    C ILE P 610       7.678   2.769  11.566  0.00  0.00      PROA  
ATOM   2493    O ILE P 610       8.109   2.138  12.543  0.00  0.00      PROA  
ATOM   2494    N GLU P 611       6.392   3.037  11.450  0.00  0.00      PROA  
ATOM   2495   HN GLU P 611       6.045   3.473  10.623  0.00  0.00      PROA  
ATOM   2496   CA GLU P 611       5.422   2.903  12.441  0.00  0.00      PROA  
ATOM   2497   HA GLU P 611       5.726   3.429  13.334  0.00  0.00      PROA  
ATOM   2498   CB GLU P 611       4.070   3.549  12.012  0.00  0.00      PROA  
ATOM   2499  HB1 GLU P 611       3.889   3.358  10.932  0.00  0.00      PROA  
ATOM   2500  HB2 GLU P 611       4.115   4.649  12.164  0.00  0.00      PROA  
ATOM   2501   CG GLU P 611       2.805   3.032  12.828  0.00  0.00      PROA  
ATOM   2502  HG1 GLU P 611       2.924   3.409  13.866  0.00  0.00      PROA  
ATOM   2503  HG2 GLU P 611       2.611   1.942  12.740  0.00  0.00      PROA  
ATOM   2504   CD GLU P 611       1.458   3.607  12.331  0.00  0.00      PROA  
ATOM   2505  OE1 GLU P 611       1.276   4.853  12.320  0.00  0.00      PROA  
ATOM   2506  OE2 GLU P 611       0.562   2.824  11.951  0.00  0.00      PROA  
ATOM   2507    C GLU P 611       5.264   1.505  13.043  0.00  0.00      PROA  
ATOM   2508    O GLU P 611       5.107   1.327  14.260  0.00  0.00      PROA  
ATOM   2509    N LYS P 612       5.350   0.512  12.171  0.00  0.00      PROA  
ATOM   2510   HN LYS P 612       5.371   0.739  11.201  0.00  0.00      PROA  
ATOM   2511   CA LYS P 612       5.356  -0.904  12.549  0.00  0.00      PROA  
ATOM   2512   HA LYS P 612       4.471  -1.129  13.125  0.00  0.00      PROA  
ATOM   2513   CB LYS P 612       5.228  -1.871  11.403  0.00  0.00      PROA  
ATOM   2514  HB1 LYS P 612       5.471  -2.893  11.767  0.00  0.00      PROA  
ATOM   2515  HB2 LYS P 612       5.905  -1.570  10.575  0.00  0.00      PROA  
ATOM   2516   CG LYS P 612       3.799  -2.040  10.774  0.00  0.00      PROA  
ATOM   2517  HG1 LYS P 612       3.811  -2.807   9.970  0.00  0.00      PROA  
ATOM   2518  HG2 LYS P 612       3.423  -1.087  10.345  0.00  0.00      PROA  
ATOM   2519   CD LYS P 612       2.738  -2.443  11.814  0.00  0.00      PROA  
ATOM   2520  HD1 LYS P 612       2.606  -1.512  12.404  0.00  0.00      PROA  
ATOM   2521  HD2 LYS P 612       3.140  -3.144  12.576  0.00  0.00      PROA  
ATOM   2522   CE LYS P 612       1.445  -3.008  11.225  0.00  0.00      PROA  
ATOM   2523  HE1 LYS P 612       0.707  -3.204  12.032  0.00  0.00      PROA  
ATOM   2524  HE2 LYS P 612       1.513  -3.991  10.712  0.00  0.00      PROA  
ATOM   2525   NZ LYS P 612       0.833  -2.157  10.201  0.00  0.00      PROA  
ATOM   2526  HZ1 LYS P 612       0.702  -1.217  10.627  0.00  0.00      PROA  
ATOM   2527  HZ2 LYS P 612      -0.114  -2.549  10.023  0.00  0.00      PROA  
ATOM   2528  HZ3 LYS P 612       1.404  -2.113   9.333  0.00  0.00      PROA  
ATOM   2529    C LYS P 612       6.493  -1.381  13.412  0.00  0.00      PROA  
ATOM   2530    O LYS P 612       6.360  -2.235  14.365  0.00  0.00      PROA  
ATOM   2531    N LEU P 613       7.736  -0.862  13.163  0.00  0.00      PROA  
ATOM   2532   HN LEU P 613       7.930  -0.181  12.461  0.00  0.00      PROA  
ATOM   2533   CA LEU P 613       8.895  -1.047  14.123  0.00  0.00      PROA  
ATOM   2534   HA LEU P 613       8.963  -2.083  14.419  0.00  0.00      PROA  
ATOM   2535   CB LEU P 613      10.218  -0.755  13.396  0.00  0.00      PROA  
ATOM   2536  HB1 LEU P 613      10.062   0.249  12.947  0.00  0.00      PROA  
ATOM   2537  HB2 LEU P 613      10.352  -1.469  12.556  0.00  0.00      PROA  
ATOM   2538   CG LEU P 613      11.470  -0.771  14.250  0.00  0.00      PROA  
ATOM   2539   HG LEU P 613      11.422  -0.005  15.053  0.00  0.00      PROA  
ATOM   2540  CD1 LEU P 613      11.764  -2.166  14.928  0.00  0.00      PROA  
ATOM   2541 HD11 LEU P 613      10.990  -2.437  15.678  0.00  0.00      PROA  
ATOM   2542 HD12 LEU P 613      12.774  -2.206  15.390  0.00  0.00      PROA  
ATOM   2543 HD13 LEU P 613      11.785  -2.888  14.085  0.00  0.00      PROA  
ATOM   2544  CD2 LEU P 613      12.648  -0.457  13.405  0.00  0.00      PROA  
ATOM   2545 HD21 LEU P 613      13.025  -1.258  12.734  0.00  0.00      PROA  
ATOM   2546 HD22 LEU P 613      13.534  -0.214  14.030  0.00  0.00      PROA  
ATOM   2547 HD23 LEU P 613      12.494   0.491  12.845  0.00  0.00      PROA  
ATOM   2548    C LEU P 613       8.743  -0.240  15.433  0.00  0.00      PROA  
ATOM   2549    O LEU P 613       9.243  -0.669  16.474  0.00  0.00      PROA  
ATOM   2550    N ILE P 614       8.133   0.929  15.352  0.00  0.00      PROA  
ATOM   2551   HN ILE P 614       7.850   1.268  14.458  0.00  0.00      PROA  
ATOM   2552   CA ILE P 614       7.767   1.821  16.530  0.00  0.00      PROA  
ATOM   2553   HA ILE P 614       8.614   1.901  17.195  0.00  0.00      PROA  
ATOM   2554   CB ILE P 614       7.343   3.297  16.249  0.00  0.00      PROA  
ATOM   2555   HB ILE P 614       6.363   3.226  15.730  0.00  0.00      PROA  
ATOM   2556  CG2 ILE P 614       7.029   3.950  17.607  0.00  0.00      PROA  
ATOM   2557 HG21 ILE P 614       6.858   5.040  17.472  0.00  0.00      PROA  
ATOM   2558 HG22 ILE P 614       7.847   3.749  18.331  0.00  0.00      PROA  
ATOM   2559 HG23 ILE P 614       6.013   3.671  17.958  0.00  0.00      PROA  
ATOM   2560  CG1 ILE P 614       8.356   4.120  15.473  0.00  0.00      PROA  
ATOM   2561 HG11 ILE P 614       8.820   3.514  14.666  0.00  0.00      PROA  
ATOM   2562 HG12 ILE P 614       9.246   4.384  16.083  0.00  0.00      PROA  
ATOM   2563   CD ILE P 614       7.741   5.329  14.656  0.00  0.00      PROA  
ATOM   2564  HD1 ILE P 614       8.520   6.098  14.467  0.00  0.00      PROA  
ATOM   2565  HD2 ILE P 614       6.890   5.792  15.200  0.00  0.00      PROA  
ATOM   2566  HD3 ILE P 614       7.338   5.010  13.671  0.00  0.00      PROA  
ATOM   2567    C ILE P 614       6.766   1.109  17.352  0.00  0.00      PROA  
ATOM   2568    O ILE P 614       6.869   0.911  18.561  0.00  0.00      PROA  
ATOM   2569    N HSD P 615       5.758   0.528  16.713  0.00  0.00      PROA  
ATOM   2570   HN HSD P 615       5.756   0.583  15.717  0.00  0.00      PROA  
ATOM   2571   CA HSD P 615       4.796  -0.247  17.379  0.00  0.00      PROA  
ATOM   2572   HA HSD P 615       4.370   0.293  18.211  0.00  0.00      PROA  
ATOM   2573   CB HSD P 615       3.547  -0.536  16.486  0.00  0.00      PROA  
ATOM   2574  HB1 HSD P 615       2.910  -1.313  16.960  0.00  0.00      PROA  
ATOM   2575  HB2 HSD P 615       3.887  -0.968  15.521  0.00  0.00      PROA  
ATOM   2576  ND1 HSD P 615       2.962   1.850  15.928  0.00  0.00      PROA  
ATOM   2577  HD1 HSD P 615       3.788   2.100  15.423  0.00  0.00      PROA  
ATOM   2578   CG HSD P 615       2.628   0.617  16.382  0.00  0.00      PROA  
ATOM   2579  CE1 HSD P 615       1.928   2.664  16.099  0.00  0.00      PROA  
ATOM   2580  HE1 HSD P 615       1.982   3.603  15.548  0.00  0.00      PROA  
ATOM   2581  NE2 HSD P 615       0.878   2.020  16.631  0.00  0.00      PROA  
ATOM   2582  CD2 HSD P 615       1.313   0.699  16.836  0.00  0.00      PROA  
ATOM   2583  HD2 HSD P 615       0.736   0.006  17.435  0.00  0.00      PROA  
ATOM   2584    C HSD P 615       5.286  -1.556  18.071  0.00  0.00      PROA  
ATOM   2585    O HSD P 615       4.768  -1.979  19.091  0.00  0.00      PROA  
ATOM   2586    N LEU P 616       6.272  -2.213  17.449  0.00  0.00      PROA  
ATOM   2587   HN LEU P 616       6.615  -1.945  16.552  0.00  0.00      PROA  
ATOM   2588   CA LEU P 616       7.016  -3.323  18.055  0.00  0.00      PROA  
ATOM   2589   HA LEU P 616       6.299  -4.003  18.493  0.00  0.00      PROA  
ATOM   2590   CB LEU P 616       7.795  -4.007  16.972  0.00  0.00      PROA  
ATOM   2591  HB1 LEU P 616       8.276  -3.332  16.232  0.00  0.00      PROA  
ATOM   2592  HB2 LEU P 616       7.049  -4.621  16.425  0.00  0.00      PROA  
ATOM   2593   CG LEU P 616       8.900  -5.049  17.331  0.00  0.00      PROA  
ATOM   2594   HG LEU P 616       9.669  -4.483  17.898  0.00  0.00      PROA  
ATOM   2595  CD1 LEU P 616       8.386  -6.172  18.141  0.00  0.00      PROA  
ATOM   2596 HD11 LEU P 616       8.026  -5.839  19.138  0.00  0.00      PROA  
ATOM   2597 HD12 LEU P 616       9.233  -6.793  18.503  0.00  0.00      PROA  
ATOM   2598 HD13 LEU P 616       7.596  -6.761  17.629  0.00  0.00      PROA  
ATOM   2599  CD2 LEU P 616       9.491  -5.464  15.991  0.00  0.00      PROA  
ATOM   2600 HD21 LEU P 616      10.345  -6.171  16.073  0.00  0.00      PROA  
ATOM   2601 HD22 LEU P 616       9.872  -4.548  15.491  0.00  0.00      PROA  
ATOM   2602 HD23 LEU P 616       8.687  -5.864  15.336  0.00  0.00      PROA  
ATOM   2603    C LEU P 616       7.916  -2.845  19.187  0.00  0.00      PROA  
ATOM   2604    O LEU P 616       8.044  -3.446  20.263  0.00  0.00      PROA  
ATOM   2605    N ALA P 617       8.396  -1.555  19.121  0.00  0.00      PROA  
ATOM   2606   HN ALA P 617       8.223  -0.954  18.344  0.00  0.00      PROA  
ATOM   2607   CA ALA P 617       8.978  -0.863  20.251  0.00  0.00      PROA  
ATOM   2608   HA ALA P 617       9.845  -1.454  20.507  0.00  0.00      PROA  
ATOM   2609   CB ALA P 617       9.519   0.505  19.967  0.00  0.00      PROA  
ATOM   2610  HB1 ALA P 617       8.701   1.240  20.129  0.00  0.00      PROA  
ATOM   2611  HB2 ALA P 617       9.963   0.578  18.951  0.00  0.00      PROA  
ATOM   2612  HB3 ALA P 617      10.279   0.694  20.754  0.00  0.00      PROA  
ATOM   2613    C ALA P 617       8.157  -0.801  21.513  0.00  0.00      PROA  
ATOM   2614    O ALA P 617       8.598  -0.907  22.667  0.00  0.00      PROA  
ATOM   2615    N GLU P 618       6.812  -0.594  21.281  0.00  0.00      PROA  
ATOM   2616   HN GLU P 618       6.371  -0.529  20.390  0.00  0.00      PROA  
ATOM   2617   CA GLU P 618       5.898  -0.421  22.387  0.00  0.00      PROA  
ATOM   2618   HA GLU P 618       6.327   0.350  23.010  0.00  0.00      PROA  
ATOM   2619   CB GLU P 618       4.519  -0.008  21.843  0.00  0.00      PROA  
ATOM   2620  HB1 GLU P 618       3.817  -0.824  21.571  0.00  0.00      PROA  
ATOM   2621  HB2 GLU P 618       4.772   0.517  20.897  0.00  0.00      PROA  
ATOM   2622   CG GLU P 618       3.708   1.116  22.501  0.00  0.00      PROA  
ATOM   2623  HG1 GLU P 618       2.956   1.408  21.737  0.00  0.00      PROA  
ATOM   2624  HG2 GLU P 618       4.266   2.051  22.726  0.00  0.00      PROA  
ATOM   2625   CD GLU P 618       3.009   0.867  23.802  0.00  0.00      PROA  
ATOM   2626  OE1 GLU P 618       3.251   1.590  24.826  0.00  0.00      PROA  
ATOM   2627  OE2 GLU P 618       2.015   0.109  23.719  0.00  0.00      PROA  
ATOM   2628    C GLU P 618       5.713  -1.683  23.291  0.00  0.00      PROA  
ATOM   2629    O GLU P 618       5.093  -1.657  24.347  0.00  0.00      PROA  
ATOM   2630    N THR P 619       6.209  -2.871  22.759  0.00  0.00      PROA  
ATOM   2631   HN THR P 619       6.691  -2.847  21.887  0.00  0.00      PROA  
ATOM   2632   CA THR P 619       5.935  -4.137  23.380  0.00  0.00      PROA  
ATOM   2633   HA THR P 619       4.969  -4.025  23.849  0.00  0.00      PROA  
ATOM   2634   CB THR P 619       5.834  -5.371  22.461  0.00  0.00      PROA  
ATOM   2635   HB THR P 619       5.643  -6.287  23.058  0.00  0.00      PROA  
ATOM   2636  OG1 THR P 619       7.016  -5.579  21.699  0.00  0.00      PROA  
ATOM   2637  HG1 THR P 619       7.470  -4.734  21.739  0.00  0.00      PROA  
ATOM   2638  CG2 THR P 619       4.703  -4.978  21.505  0.00  0.00      PROA  
ATOM   2639 HG21 THR P 619       4.987  -4.154  20.816  0.00  0.00      PROA  
ATOM   2640 HG22 THR P 619       3.752  -4.710  22.013  0.00  0.00      PROA  
ATOM   2641 HG23 THR P 619       4.629  -5.896  20.884  0.00  0.00      PROA  
ATOM   2642    C THR P 619       6.741  -4.438  24.614  0.00  0.00      PROA  
ATOM   2643    O THR P 619       6.509  -5.399  25.345  0.00  0.00      PROA  
ATOM   2644    N TYR P 620       7.763  -3.625  24.892  0.00  0.00      PROA  
ATOM   2645   HN TYR P 620       7.823  -2.706  24.510  0.00  0.00      PROA  
ATOM   2646   CA TYR P 620       8.847  -3.926  25.855  0.00  0.00      PROA  
ATOM   2647   HA TYR P 620       8.635  -4.909  26.249  0.00  0.00      PROA  
ATOM   2648   CB TYR P 620      10.189  -4.142  25.122  0.00  0.00      PROA  
ATOM   2649  HB1 TYR P 620      10.971  -4.454  25.847  0.00  0.00      PROA  
ATOM   2650  HB2 TYR P 620      10.416  -3.194  24.590  0.00  0.00      PROA  
ATOM   2651   CG TYR P 620      10.157  -5.301  24.051  0.00  0.00      PROA  
ATOM   2652  CD1 TYR P 620      10.380  -4.915  22.713  0.00  0.00      PROA  
ATOM   2653  HD1 TYR P 620      10.582  -3.890  22.438  0.00  0.00      PROA  
ATOM   2654  CE1 TYR P 620      10.275  -5.777  21.690  0.00  0.00      PROA  
ATOM   2655  HE1 TYR P 620      10.409  -5.591  20.634  0.00  0.00      PROA  
ATOM   2656   CZ TYR P 620      10.113  -7.090  21.918  0.00  0.00      PROA  
ATOM   2657   OH TYR P 620      10.054  -7.897  20.796  0.00  0.00      PROA  
ATOM   2658   HH TYR P 620       9.707  -8.752  21.062  0.00  0.00      PROA  
ATOM   2659  CD2 TYR P 620       9.952  -6.703  24.320  0.00  0.00      PROA  
ATOM   2660  HD2 TYR P 620       9.789  -7.001  25.345  0.00  0.00      PROA  
ATOM   2661  CE2 TYR P 620       9.960  -7.584  23.215  0.00  0.00      PROA  
ATOM   2662  HE2 TYR P 620       9.836  -8.645  23.379  0.00  0.00      PROA  
ATOM   2663    C TYR P 620       8.798  -2.913  26.885  0.00  0.00      PROA  
ATOM   2664    O TYR P 620       8.234  -1.839  26.703  0.00  0.00      PROA  
ATOM   2665    N PRO P 621       9.423  -3.147  28.019  0.00  0.00      PROA  
ATOM   2666   CD PRO P 621       9.782  -4.506  28.462  0.00  0.00      PROA  
ATOM   2667  HD1 PRO P 621      10.630  -4.977  27.921  0.00  0.00      PROA  
ATOM   2668  HD2 PRO P 621       8.822  -5.064  28.460  0.00  0.00      PROA  
ATOM   2669   CA PRO P 621       9.463  -2.233  29.144  0.00  0.00      PROA  
ATOM   2670   HA PRO P 621       8.516  -1.719  29.224  0.00  0.00      PROA  
ATOM   2671   CB PRO P 621       9.656  -3.138  30.345  0.00  0.00      PROA  
ATOM   2672  HB1 PRO P 621       8.729  -3.505  30.837  0.00  0.00      PROA  
ATOM   2673  HB2 PRO P 621      10.205  -2.575  31.129  0.00  0.00      PROA  
ATOM   2674   CG PRO P 621      10.489  -4.351  29.829  0.00  0.00      PROA  
ATOM   2675  HG1 PRO P 621      11.516  -3.945  29.709  0.00  0.00      PROA  
ATOM   2676  HG2 PRO P 621      10.538  -5.226  30.511  0.00  0.00      PROA  
ATOM   2677    C PRO P 621      10.517  -1.180  28.887  0.00  0.00      PROA  
ATOM   2678    O PRO P 621      11.217  -0.838  29.836  0.00  0.00      PROA  
ATOM   2679    N ILE P 622      10.769  -0.671  27.704  0.00  0.00      PROA  
ATOM   2680   HN ILE P 622      10.151  -0.840  26.940  0.00  0.00      PROA  
ATOM   2681   CA ILE P 622      11.764   0.291  27.433  0.00  0.00      PROA  
ATOM   2682   HA ILE P 622      12.287   0.523  28.350  0.00  0.00      PROA  
ATOM   2683   CB ILE P 622      12.836  -0.373  26.537  0.00  0.00      PROA  
ATOM   2684   HB ILE P 622      13.216  -1.249  27.105  0.00  0.00      PROA  
ATOM   2685  CG2 ILE P 622      12.375  -0.811  25.178  0.00  0.00      PROA  
ATOM   2686 HG21 ILE P 622      11.315  -1.142  25.185  0.00  0.00      PROA  
ATOM   2687 HG22 ILE P 622      13.011  -1.604  24.730  0.00  0.00      PROA  
ATOM   2688 HG23 ILE P 622      12.418   0.038  24.463  0.00  0.00      PROA  
ATOM   2689  CG1 ILE P 622      14.160   0.496  26.346  0.00  0.00      PROA  
ATOM   2690 HG11 ILE P 622      13.996   1.367  25.675  0.00  0.00      PROA  
ATOM   2691 HG12 ILE P 622      14.924  -0.130  25.838  0.00  0.00      PROA  
ATOM   2692   CD ILE P 622      14.797   0.923  27.631  0.00  0.00      PROA  
ATOM   2693  HD1 ILE P 622      14.322   1.850  28.018  0.00  0.00      PROA  
ATOM   2694  HD2 ILE P 622      15.879   1.150  27.515  0.00  0.00      PROA  
ATOM   2695  HD3 ILE P 622      14.762   0.114  28.392  0.00  0.00      PROA  
ATOM   2696    C ILE P 622      11.263   1.548  26.858  0.00  0.00      PROA  
ATOM   2697    O ILE P 622      10.680   1.582  25.769  0.00  0.00      PROA  
ATOM   2698    N HSD P 623      11.344   2.687  27.613  0.00  0.00      PROA  
ATOM   2699   HN HSD P 623      11.748   2.750  28.523  0.00  0.00      PROA  
ATOM   2700   CA HSD P 623      11.061   4.068  27.153  0.00  0.00      PROA  
ATOM   2701   HA HSD P 623      10.500   4.189  26.238  0.00  0.00      PROA  
ATOM   2702   CB HSD P 623      10.251   4.880  28.262  0.00  0.00      PROA  
ATOM   2703  HB1 HSD P 623      10.234   5.967  28.030  0.00  0.00      PROA  
ATOM   2704  HB2 HSD P 623      10.796   4.682  29.210  0.00  0.00      PROA  
ATOM   2705  ND1 HSD P 623       7.925   4.326  27.352  0.00  0.00      PROA  
ATOM   2706  HD1 HSD P 623       8.169   4.651  26.438  0.00  0.00      PROA  
ATOM   2707   CG HSD P 623       8.841   4.340  28.408  0.00  0.00      PROA  
ATOM   2708  CE1 HSD P 623       6.786   3.749  27.859  0.00  0.00      PROA  
ATOM   2709  HE1 HSD P 623       5.923   3.482  27.250  0.00  0.00      PROA  
ATOM   2710  NE2 HSD P 623       6.888   3.457  29.136  0.00  0.00      PROA  
ATOM   2711  CD2 HSD P 623       8.120   3.832  29.489  0.00  0.00      PROA  
ATOM   2712  HD2 HSD P 623       8.426   3.590  30.499  0.00  0.00      PROA  
ATOM   2713    C HSD P 623      12.356   4.832  26.774  0.00  0.00      PROA  
ATOM   2714    O HSD P 623      13.445   4.487  27.148  0.00  0.00      PROA  
ATOM   2715    N MET P 624      12.244   5.848  25.848  0.00  0.00      PROA  
ATOM   2716   HN MET P 624      11.321   6.077  25.548  0.00  0.00      PROA  
ATOM   2717   CA MET P 624      13.343   6.505  25.332  0.00  0.00      PROA  
ATOM   2718   HA MET P 624      14.136   6.400  26.056  0.00  0.00      PROA  
ATOM   2719   CB MET P 624      13.602   6.029  23.802  0.00  0.00      PROA  
ATOM   2720  HB1 MET P 624      14.556   6.400  23.370  0.00  0.00      PROA  
ATOM   2721  HB2 MET P 624      12.966   6.594  23.088  0.00  0.00      PROA  
ATOM   2722   CG MET P 624      13.482   4.527  23.589  0.00  0.00      PROA  
ATOM   2723  HG1 MET P 624      12.407   4.269  23.704  0.00  0.00      PROA  
ATOM   2724  HG2 MET P 624      14.035   3.989  24.389  0.00  0.00      PROA  
ATOM   2725   SD MET P 624      14.116   3.789  22.068  0.00  0.00      PROA  
ATOM   2726   CE MET P 624      13.353   2.183  22.261  0.00  0.00      PROA  
ATOM   2727  HE1 MET P 624      12.246   2.237  22.343  0.00  0.00      PROA  
ATOM   2728  HE2 MET P 624      13.769   1.638  23.136  0.00  0.00      PROA  
ATOM   2729  HE3 MET P 624      13.586   1.634  21.324  0.00  0.00      PROA  
ATOM   2730    C MET P 624      12.977   7.960  25.317  0.00  0.00      PROA  
ATOM   2731    O MET P 624      11.988   8.406  24.758  0.00  0.00      PROA  
ATOM   2732    N HSD P 625      13.822   8.808  25.963  0.00  0.00      PROA  
ATOM   2733   HN HSD P 625      14.715   8.481  26.262  0.00  0.00      PROA  
ATOM   2734   CA HSD P 625      13.516  10.095  26.509  0.00  0.00      PROA  
ATOM   2735   HA HSD P 625      14.407  10.398  27.039  0.00  0.00      PROA  
ATOM   2736   CB HSD P 625      13.482  11.158  25.449  0.00  0.00      PROA  
ATOM   2737  HB1 HSD P 625      13.244  12.187  25.795  0.00  0.00      PROA  
ATOM   2738  HB2 HSD P 625      12.761  10.832  24.669  0.00  0.00      PROA  
ATOM   2739  ND1 HSD P 625      15.908  11.950  24.995  0.00  0.00      PROA  
ATOM   2740  HD1 HSD P 625      15.931  12.672  25.687  0.00  0.00      PROA  
ATOM   2741   CG HSD P 625      14.794  11.179  24.701  0.00  0.00      PROA  
ATOM   2742  CE1 HSD P 625      16.847  11.716  24.004  0.00  0.00      PROA  
ATOM   2743  HE1 HSD P 625      17.771  12.279  23.866  0.00  0.00      PROA  
ATOM   2744  NE2 HSD P 625      16.400  10.966  23.062  0.00  0.00      PROA  
ATOM   2745  CD2 HSD P 625      15.127  10.573  23.461  0.00  0.00      PROA  
ATOM   2746  HD2 HSD P 625      14.424   9.985  22.883  0.00  0.00      PROA  
ATOM   2747    C HSD P 625      12.265  10.175  27.441  0.00  0.00      PROA  
ATOM   2748    O HSD P 625      11.654   9.206  27.804  0.00  0.00      PROA  
ATOM   2749    N SER P 626      11.886  11.411  27.893  0.00  0.00      PROA  
ATOM   2750   HN SER P 626      12.182  12.287  27.521  0.00  0.00      PROA  
ATOM   2751   CA SER P 626      11.080  11.599  29.112  0.00  0.00      PROA  
ATOM   2752   HA SER P 626      11.350  12.597  29.425  0.00  0.00      PROA  
ATOM   2753   CB SER P 626       9.530  11.615  28.941  0.00  0.00      PROA  
ATOM   2754  HB1 SER P 626       9.129  12.183  29.808  0.00  0.00      PROA  
ATOM   2755  HB2 SER P 626       9.123  10.584  29.030  0.00  0.00      PROA  
ATOM   2756   OG SER P 626       9.074  12.255  27.781  0.00  0.00      PROA  
ATOM   2757  HG1 SER P 626       9.143  11.648  27.041  0.00  0.00      PROA  
ATOM   2758    C SER P 626      11.466  10.738  30.287  0.00  0.00      PROA  
ATOM   2759    O SER P 626      10.790   9.797  30.650  0.00  0.00      PROA  
ATOM   2760    N GLN P 627      12.598  11.041  30.823  0.00  0.00      PROA  
ATOM   2761   HN GLN P 627      13.133  11.804  30.469  0.00  0.00      PROA  
ATOM   2762   CA GLN P 627      13.032  10.389  32.041  0.00  0.00      PROA  
ATOM   2763   HA GLN P 627      12.967   9.311  32.024  0.00  0.00      PROA  
ATOM   2764   CB GLN P 627      14.554  10.647  32.389  0.00  0.00      PROA  
ATOM   2765  HB1 GLN P 627      15.096  10.194  31.532  0.00  0.00      PROA  
ATOM   2766  HB2 GLN P 627      14.863  10.088  33.298  0.00  0.00      PROA  
ATOM   2767   CG GLN P 627      15.004  12.131  32.473  0.00  0.00      PROA  
ATOM   2768  HG1 GLN P 627      14.332  12.689  33.159  0.00  0.00      PROA  
ATOM   2769  HG2 GLN P 627      14.749  12.623  31.510  0.00  0.00      PROA  
ATOM   2770   CD GLN P 627      16.449  12.390  32.769  0.00  0.00      PROA  
ATOM   2771  OE1 GLN P 627      16.752  13.029  33.776  0.00  0.00      PROA  
ATOM   2772  NE2 GLN P 627      17.330  12.140  31.819  0.00  0.00      PROA  
ATOM   2773 HE21 GLN P 627      18.300  12.297  32.000  0.00  0.00      PROA  
ATOM   2774 HE22 GLN P 627      17.000  11.781  30.946  0.00  0.00      PROA  
ATOM   2775    C GLN P 627      12.121  10.735  33.202  0.00  0.00      PROA  
ATOM   2776    O GLN P 627      11.606  11.878  33.326  0.00  0.00      PROA  
ATOM   2777    N LEU P 628      11.855   9.772  34.064  0.00  0.00      PROA  
ATOM   2778   HN LEU P 628      12.119   8.834  33.855  0.00  0.00      PROA  
ATOM   2779   CA LEU P 628      10.989   9.820  35.234  0.00  0.00      PROA  
ATOM   2780   HA LEU P 628      11.054   8.843  35.689  0.00  0.00      PROA  
ATOM   2781   CB LEU P 628      11.422  10.919  36.338  0.00  0.00      PROA  
ATOM   2782  HB1 LEU P 628      10.972  10.639  37.314  0.00  0.00      PROA  
ATOM   2783  HB2 LEU P 628      11.094  11.942  36.054  0.00  0.00      PROA  
ATOM   2784   CG LEU P 628      12.917  10.940  36.794  0.00  0.00      PROA  
ATOM   2785   HG LEU P 628      13.625  11.123  35.958  0.00  0.00      PROA  
ATOM   2786  CD1 LEU P 628      12.981  12.051  37.849  0.00  0.00      PROA  
ATOM   2787 HD11 LEU P 628      12.100  11.813  38.482  0.00  0.00      PROA  
ATOM   2788 HD12 LEU P 628      12.742  13.038  37.398  0.00  0.00      PROA  
ATOM   2789 HD13 LEU P 628      13.883  11.989  38.494  0.00  0.00      PROA  
ATOM   2790  CD2 LEU P 628      13.358   9.575  37.324  0.00  0.00      PROA  
ATOM   2791 HD21 LEU P 628      12.906   9.347  38.313  0.00  0.00      PROA  
ATOM   2792 HD22 LEU P 628      14.458   9.532  37.475  0.00  0.00      PROA  
ATOM   2793 HD23 LEU P 628      13.112   8.798  36.569  0.00  0.00      PROA  
ATOM   2794    C LEU P 628       9.465   9.970  34.923  0.00  0.00      PROA  
ATOM   2795    O LEU P 628       8.717  10.350  35.845  0.00  0.00      PROA  
ATOM   2796    N ASP P 629       9.032   9.757  33.716  0.00  0.00      PROA  
ATOM   2797   HN ASP P 629       9.739   9.483  33.068  0.00  0.00      PROA  
ATOM   2798   CA ASP P 629       7.670   9.888  33.276  0.00  0.00      PROA  
ATOM   2799   HA ASP P 629       7.375  10.829  33.716  0.00  0.00      PROA  
ATOM   2800   CB ASP P 629       7.584  10.156  31.765  0.00  0.00      PROA  
ATOM   2801  HB1 ASP P 629       7.769   9.171  31.287  0.00  0.00      PROA  
ATOM   2802  HB2 ASP P 629       8.474  10.789  31.559  0.00  0.00      PROA  
ATOM   2803   CG ASP P 629       6.345  10.860  31.180  0.00  0.00      PROA  
ATOM   2804  OD1 ASP P 629       6.102  10.833  29.954  0.00  0.00      PROA  
ATOM   2805  OD2 ASP P 629       5.601  11.466  32.027  0.00  0.00      PROA  
ATOM   2806    C ASP P 629       6.668   8.827  33.810  0.00  0.00      PROA  
ATOM   2807    O ASP P 629       7.120   7.747  34.174  0.00  0.00      PROA  
ATOM   2808    N HSD P 630       5.375   9.268  34.022  0.00  0.00      PROA  
ATOM   2809   HN HSD P 630       5.132  10.138  33.599  0.00  0.00      PROA  
ATOM   2810   CA HSD P 630       4.238   8.687  34.688  0.00  0.00      PROA  
ATOM   2811   HA HSD P 630       3.597   9.537  34.868  0.00  0.00      PROA  
ATOM   2812   CB HSD P 630       3.346   7.694  33.934  0.00  0.00      PROA  
ATOM   2813  HB1 HSD P 630       2.367   7.495  34.419  0.00  0.00      PROA  
ATOM   2814  HB2 HSD P 630       3.829   6.701  33.805  0.00  0.00      PROA  
ATOM   2815  ND1 HSD P 630       2.711   9.650  32.322  0.00  0.00      PROA  
ATOM   2816  HD1 HSD P 630       2.809  10.436  32.932  0.00  0.00      PROA  
ATOM   2817   CG HSD P 630       2.763   8.283  32.629  0.00  0.00      PROA  
ATOM   2818  CE1 HSD P 630       2.116   9.674  31.114  0.00  0.00      PROA  
ATOM   2819  HE1 HSD P 630       1.858  10.638  30.677  0.00  0.00      PROA  
ATOM   2820  NE2 HSD P 630       1.883   8.450  30.569  0.00  0.00      PROA  
ATOM   2821  CD2 HSD P 630       2.255   7.566  31.580  0.00  0.00      PROA  
ATOM   2822  HD2 HSD P 630       2.098   6.496  31.632  0.00  0.00      PROA  
ATOM   2823    C HSD P 630       4.693   8.055  35.999  0.00  0.00      PROA  
ATOM   2824    O HSD P 630       4.434   6.856  36.235  0.00  0.00      PROA  
ATOM   2825    N LEU P 631       5.382   8.815  36.886  0.00  0.00      PROA  
ATOM   2826   HN LEU P 631       5.575   9.711  36.494  0.00  0.00      PROA  
ATOM   2827   CA LEU P 631       5.863   8.370  38.218  0.00  0.00      PROA  
ATOM   2828   HA LEU P 631       6.206   9.255  38.734  0.00  0.00      PROA  
ATOM   2829   CB LEU P 631       4.722   7.989  39.138  0.00  0.00      PROA  
ATOM   2830  HB1 LEU P 631       5.192   7.612  40.071  0.00  0.00      PROA  
ATOM   2831  HB2 LEU P 631       4.145   7.139  38.716  0.00  0.00      PROA  
ATOM   2832   CG LEU P 631       3.742   9.036  39.585  0.00  0.00      PROA  
ATOM   2833   HG LEU P 631       3.155   9.299  38.679  0.00  0.00      PROA  
ATOM   2834  CD1 LEU P 631       3.035   8.354  40.683  0.00  0.00      PROA  
ATOM   2835 HD11 LEU P 631       2.109   8.842  41.054  0.00  0.00      PROA  
ATOM   2836 HD12 LEU P 631       3.682   8.013  41.520  0.00  0.00      PROA  
ATOM   2837 HD13 LEU P 631       2.623   7.384  40.333  0.00  0.00      PROA  
ATOM   2838  CD2 LEU P 631       4.272  10.311  40.228  0.00  0.00      PROA  
ATOM   2839 HD21 LEU P 631       5.027  10.793  39.571  0.00  0.00      PROA  
ATOM   2840 HD22 LEU P 631       4.799  10.038  41.167  0.00  0.00      PROA  
ATOM   2841 HD23 LEU P 631       3.437  11.036  40.328  0.00  0.00      PROA  
ATOM   2842    C LEU P 631       7.109   7.495  38.224  0.00  0.00      PROA  
ATOM   2843    O LEU P 631       7.389   6.847  39.195  0.00  0.00      PROA  
ATOM   2844    N SER P 632       7.845   7.526  37.103  0.00  0.00      PROA  
ATOM   2845   HN SER P 632       7.489   8.082  36.357  0.00  0.00      PROA  
ATOM   2846   CA SER P 632       9.002   6.719  36.814  0.00  0.00      PROA  
ATOM   2847   HA SER P 632       9.364   7.139  35.887  0.00  0.00      PROA  
ATOM   2848   CB SER P 632      10.140   6.520  37.899  0.00  0.00      PROA  
ATOM   2849  HB1 SER P 632      11.005   5.994  37.440  0.00  0.00      PROA  
ATOM   2850  HB2 SER P 632       9.908   5.917  38.803  0.00  0.00      PROA  
ATOM   2851   OG SER P 632      10.665   7.786  38.257  0.00  0.00      PROA  
ATOM   2852  HG1 SER P 632      10.136   8.026  39.021  0.00  0.00      PROA  
ATOM   2853    C SER P 632       8.603   5.304  36.276  0.00  0.00      PROA  
ATOM   2854    O SER P 632       9.012   4.217  36.738  0.00  0.00      PROA  
ATOM   2855    N LEU P 633       7.625   5.243  35.315  0.00  0.00      PROA  
ATOM   2856   HN LEU P 633       7.259   6.082  34.920  0.00  0.00      PROA  
ATOM   2857   CA LEU P 633       7.187   3.945  34.870  0.00  0.00      PROA  
ATOM   2858   HA LEU P 633       6.961   3.361  35.750  0.00  0.00      PROA  
ATOM   2859   CB LEU P 633       5.830   4.243  34.155  0.00  0.00      PROA  
ATOM   2860  HB1 LEU P 633       6.090   5.155  33.577  0.00  0.00      PROA  
ATOM   2861  HB2 LEU P 633       5.053   4.403  34.932  0.00  0.00      PROA  
ATOM   2862   CG LEU P 633       5.279   3.315  33.073  0.00  0.00      PROA  
ATOM   2863   HG LEU P 633       6.040   3.119  32.288  0.00  0.00      PROA  
ATOM   2864  CD1 LEU P 633       4.769   1.914  33.672  0.00  0.00      PROA  
ATOM   2865 HD11 LEU P 633       4.510   1.314  32.773  0.00  0.00      PROA  
ATOM   2866 HD12 LEU P 633       3.982   2.093  34.435  0.00  0.00      PROA  
ATOM   2867 HD13 LEU P 633       5.667   1.482  34.163  0.00  0.00      PROA  
ATOM   2868  CD2 LEU P 633       4.211   4.118  32.277  0.00  0.00      PROA  
ATOM   2869 HD21 LEU P 633       4.513   5.145  31.981  0.00  0.00      PROA  
ATOM   2870 HD22 LEU P 633       3.401   4.330  33.007  0.00  0.00      PROA  
ATOM   2871 HD23 LEU P 633       3.743   3.494  31.485  0.00  0.00      PROA  
ATOM   2872    C LEU P 633       8.225   3.130  34.030  0.00  0.00      PROA  
ATOM   2873    O LEU P 633       8.749   3.692  33.098  0.00  0.00      PROA  
ATOM   2874    N TYR P 634       8.551   1.874  34.476  0.00  0.00      PROA  
ATOM   2875   HN TYR P 634       8.015   1.506  35.231  0.00  0.00      PROA  
ATOM   2876   CA TYR P 634       9.597   1.003  33.878  0.00  0.00      PROA  
ATOM   2877   HA TYR P 634       9.597   0.134  34.519  0.00  0.00      PROA  
ATOM   2878   CB TYR P 634       9.444   0.546  32.412  0.00  0.00      PROA  
ATOM   2879  HB1 TYR P 634      10.127  -0.306  32.207  0.00  0.00      PROA  
ATOM   2880  HB2 TYR P 634       9.599   1.386  31.701  0.00  0.00      PROA  
ATOM   2881   CG TYR P 634       8.145  -0.037  32.123  0.00  0.00      PROA  
ATOM   2882  CD1 TYR P 634       7.489  -0.860  33.007  0.00  0.00      PROA  
ATOM   2883  HD1 TYR P 634       7.894  -1.188  33.953  0.00  0.00      PROA  
ATOM   2884  CE1 TYR P 634       6.246  -1.354  32.707  0.00  0.00      PROA  
ATOM   2885  HE1 TYR P 634       5.772  -2.055  33.378  0.00  0.00      PROA  
ATOM   2886   CZ TYR P 634       5.664  -1.096  31.436  0.00  0.00      PROA  
ATOM   2887   OH TYR P 634       4.625  -1.951  30.970  0.00  0.00      PROA  
ATOM   2888   HH TYR P 634       4.289  -1.598  30.142  0.00  0.00      PROA  
ATOM   2889  CD2 TYR P 634       7.532   0.296  30.923  0.00  0.00      PROA  
ATOM   2890  HD2 TYR P 634       7.891   0.966  30.157  0.00  0.00      PROA  
ATOM   2891  CE2 TYR P 634       6.298  -0.264  30.555  0.00  0.00      PROA  
ATOM   2892  HE2 TYR P 634       5.949  -0.048  29.556  0.00  0.00      PROA  
ATOM   2893    C TYR P 634      10.995   1.657  33.976  0.00  0.00      PROA  
ATOM   2894    O TYR P 634      11.788   1.346  33.097  0.00  0.00      PROA  
ATOM   2895    N TYR P 635      11.295   2.465  35.039  0.00  0.00      PROA  
ATOM   2896   HN TYR P 635      10.543   2.474  35.694  0.00  0.00      PROA  
ATOM   2897   CA TYR P 635      12.499   3.229  35.178  0.00  0.00      PROA  
ATOM   2898   HA TYR P 635      13.291   2.760  34.613  0.00  0.00      PROA  
ATOM   2899   CB TYR P 635      12.438   4.852  34.889  0.00  0.00      PROA  
ATOM   2900  HB1 TYR P 635      11.806   5.447  35.583  0.00  0.00      PROA  
ATOM   2901  HB2 TYR P 635      12.033   4.957  33.860  0.00  0.00      PROA  
ATOM   2902   CG TYR P 635      13.852   5.397  34.896  0.00  0.00      PROA  
ATOM   2903  CD1 TYR P 635      14.624   5.486  33.726  0.00  0.00      PROA  
ATOM   2904  HD1 TYR P 635      14.165   5.165  32.803  0.00  0.00      PROA  
ATOM   2905  CE1 TYR P 635      16.010   5.899  33.749  0.00  0.00      PROA  
ATOM   2906  HE1 TYR P 635      16.667   5.808  32.897  0.00  0.00      PROA  
ATOM   2907   CZ TYR P 635      16.558   6.171  34.985  0.00  0.00      PROA  
ATOM   2908   OH TYR P 635      17.920   6.476  35.034  0.00  0.00      PROA  
ATOM   2909   HH TYR P 635      18.244   6.436  34.131  0.00  0.00      PROA  
ATOM   2910  CD2 TYR P 635      14.407   5.854  36.072  0.00  0.00      PROA  
ATOM   2911  HD2 TYR P 635      13.869   5.756  37.003  0.00  0.00      PROA  
ATOM   2912  CE2 TYR P 635      15.766   6.276  36.113  0.00  0.00      PROA  
ATOM   2913  HE2 TYR P 635      16.196   6.535  37.069  0.00  0.00      PROA  
ATOM   2914    C TYR P 635      13.021   3.045  36.600  0.00  0.00      PROA  
ATOM   2915    O TYR P 635      12.236   3.162  37.625  0.00  0.00      PROA  
ATOM   2916    N CYS P 636      14.244   2.587  36.764  0.00  0.00      PROA  
ATOM   2917   HN CYS P 636      14.734   2.280  35.952  0.00  0.00      PROA  
ATOM   2918   CA CYS P 636      14.936   2.254  38.002  0.00  0.00      PROA  
ATOM   2919   HA CYS P 636      14.208   1.660  38.536  0.00  0.00      PROA  
ATOM   2920   CB CYS P 636      16.260   1.480  37.863  0.00  0.00      PROA  
ATOM   2921  HB1 CYS P 636      16.688   1.141  38.830  0.00  0.00      PROA  
ATOM   2922  HB2 CYS P 636      16.934   2.242  37.418  0.00  0.00      PROA  
ATOM   2923   SG CYS P 636      16.170   0.117  36.676  0.00  0.00      PROA  
ATOM   2924    C CYS P 636      15.197   3.416  38.918  0.00  0.00      PROA  
ATOM   2925    O CYS P 636      16.084   4.251  38.629  0.00  0.00      PROA  
ATOM   2926    N ARG P 637      14.449   3.428  40.013  0.00  0.00      PROA  
ATOM   2927   HN ARG P 637      13.817   2.683  40.209  0.00  0.00      PROA  
ATOM   2928   CA ARG P 637      14.704   4.413  40.994  0.00  0.00      PROA  
ATOM   2929   HA ARG P 637      15.021   5.342  40.544  0.00  0.00      PROA  
ATOM   2930   CB ARG P 637      13.430   4.856  41.708  0.00  0.00      PROA  
ATOM   2931  HB1 ARG P 637      13.601   5.386  42.669  0.00  0.00      PROA  
ATOM   2932  HB2 ARG P 637      12.685   4.067  41.945  0.00  0.00      PROA  
ATOM   2933   CG ARG P 637      12.674   6.024  40.940  0.00  0.00      PROA  
ATOM   2934  HG1 ARG P 637      12.514   5.690  39.893  0.00  0.00      PROA  
ATOM   2935  HG2 ARG P 637      13.354   6.895  40.816  0.00  0.00      PROA  
ATOM   2936   CD ARG P 637      11.410   6.506  41.593  0.00  0.00      PROA  
ATOM   2937  HD1 ARG P 637      10.901   7.340  41.064  0.00  0.00      PROA  
ATOM   2938  HD2 ARG P 637      11.646   6.760  42.648  0.00  0.00      PROA  
ATOM   2939   NE ARG P 637      10.484   5.366  41.696  0.00  0.00      PROA  
ATOM   2940   HE ARG P 637      10.667   4.557  41.137  0.00  0.00      PROA  
ATOM   2941   CZ ARG P 637       9.376   5.218  42.428  0.00  0.00      PROA  
ATOM   2942  NH1 ARG P 637       8.802   4.048  42.534  0.00  0.00      PROA  
ATOM   2943 HH11 ARG P 637       7.901   3.932  42.952  0.00  0.00      PROA  
ATOM   2944 HH12 ARG P 637       9.392   3.269  42.321  0.00  0.00      PROA  
ATOM   2945  NH2 ARG P 637       8.746   6.194  43.064  0.00  0.00      PROA  
ATOM   2946 HH21 ARG P 637       9.169   7.100  43.081  0.00  0.00      PROA  
ATOM   2947 HH22 ARG P 637       8.193   5.909  43.847  0.00  0.00      PROA  
ATOM   2948    C ARG P 637      15.733   3.979  41.991  0.00  0.00      PROA  
ATOM   2949    O ARG P 637      15.747   2.824  42.331  0.00  0.00      PROA  
ATOM   2950    N CYS P 638      16.391   4.954  42.621  0.00  0.00      PROA  
ATOM   2951   HN CYS P 638      16.312   5.802  42.102  0.00  0.00      PROA  
ATOM   2952   CA CYS P 638      17.416   4.729  43.616  0.00  0.00      PROA  
ATOM   2953   HA CYS P 638      17.949   3.797  43.498  0.00  0.00      PROA  
ATOM   2954   CB CYS P 638      18.436   5.805  43.458  0.00  0.00      PROA  
ATOM   2955  HB1 CYS P 638      18.012   6.757  43.842  0.00  0.00      PROA  
ATOM   2956  HB2 CYS P 638      18.550   5.937  42.361  0.00  0.00      PROA  
ATOM   2957   SG CYS P 638      20.076   5.329  44.170  0.00  0.00      PROA  
ATOM   2958    C CYS P 638      16.887   4.723  45.031  0.00  0.00      PROA  
ATOM   2959    O CYS P 638      16.108   5.565  45.437  0.00  0.00      PROA  
ATOM   2960    N ALA P 639      17.337   3.715  45.774  0.00  0.00      PROA  
ATOM   2961   HN ALA P 639      18.155   3.259  45.432  0.00  0.00      PROA  
ATOM   2962   CA ALA P 639      17.065   3.448  47.177  0.00  0.00      PROA  
ATOM   2963   HA ALA P 639      16.190   4.028  47.432  0.00  0.00      PROA  
ATOM   2964   CB ALA P 639      16.718   1.977  47.366  0.00  0.00      PROA  
ATOM   2965  HB1 ALA P 639      17.569   1.289  47.172  0.00  0.00      PROA  
ATOM   2966  HB2 ALA P 639      15.831   1.678  46.768  0.00  0.00      PROA  
ATOM   2967  HB3 ALA P 639      16.451   1.809  48.432  0.00  0.00      PROA  
ATOM   2968    C ALA P 639      18.172   3.833  48.166  0.00  0.00      PROA  
ATOM   2969    O ALA P 639      19.366   3.645  47.901  0.00  0.00      PROA  
ATOM   2970    N LEU P 640      17.745   4.317  49.354  0.00  0.00      PROA  
ATOM   2971   HN LEU P 640      16.795   4.461  49.618  0.00  0.00      PROA  
ATOM   2972   CA LEU P 640      18.642   4.747  50.375  0.00  0.00      PROA  
ATOM   2973   HA LEU P 640      19.618   4.922  49.947  0.00  0.00      PROA  
ATOM   2974   CB LEU P 640      18.217   6.133  50.937  0.00  0.00      PROA  
ATOM   2975  HB1 LEU P 640      17.162   5.978  51.251  0.00  0.00      PROA  
ATOM   2976  HB2 LEU P 640      18.165   6.890  50.125  0.00  0.00      PROA  
ATOM   2977   CG LEU P 640      19.042   6.790  52.119  0.00  0.00      PROA  
ATOM   2978   HG LEU P 640      18.754   6.401  53.120  0.00  0.00      PROA  
ATOM   2979  CD1 LEU P 640      20.498   6.523  51.820  0.00  0.00      PROA  
ATOM   2980 HD11 LEU P 640      20.987   7.381  52.331  0.00  0.00      PROA  
ATOM   2981 HD12 LEU P 640      20.716   6.873  50.788  0.00  0.00      PROA  
ATOM   2982 HD13 LEU P 640      20.825   5.481  52.020  0.00  0.00      PROA  
ATOM   2983  CD2 LEU P 640      18.664   8.247  51.999  0.00  0.00      PROA  
ATOM   2984 HD21 LEU P 640      19.058   8.758  52.904  0.00  0.00      PROA  
ATOM   2985 HD22 LEU P 640      17.568   8.424  52.011  0.00  0.00      PROA  
ATOM   2986 HD23 LEU P 640      19.042   8.799  51.112  0.00  0.00      PROA  
ATOM   2987    C LEU P 640      18.698   3.791  51.500  0.00  0.00      PROA  
ATOM   2988    O LEU P 640      17.688   3.570  52.174  0.00  0.00      PROA  
ATOM   2989    N PRO P 641      19.744   3.084  51.837  0.00  0.00      PROA  
ATOM   2990   CD PRO P 641      20.867   2.818  50.871  0.00  0.00      PROA  
ATOM   2991  HD1 PRO P 641      21.485   3.742  50.880  0.00  0.00      PROA  
ATOM   2992  HD2 PRO P 641      20.566   2.565  49.832  0.00  0.00      PROA  
ATOM   2993   CA PRO P 641      19.854   2.217  53.000  0.00  0.00      PROA  
ATOM   2994   HA PRO P 641      19.133   1.431  52.830  0.00  0.00      PROA  
ATOM   2995   CB PRO P 641      21.347   1.826  53.054  0.00  0.00      PROA  
ATOM   2996  HB1 PRO P 641      21.409   0.897  53.660  0.00  0.00      PROA  
ATOM   2997  HB2 PRO P 641      21.962   2.545  53.635  0.00  0.00      PROA  
ATOM   2998   CG PRO P 641      21.660   1.651  51.568  0.00  0.00      PROA  
ATOM   2999  HG1 PRO P 641      22.744   1.711  51.334  0.00  0.00      PROA  
ATOM   3000  HG2 PRO P 641      21.230   0.661  51.302  0.00  0.00      PROA  
ATOM   3001    C PRO P 641      19.520   2.821  54.309  0.00  0.00      PROA  
ATOM   3002    O PRO P 641      19.754   4.029  54.594  0.00  0.00      PROA  
ATOM   3003    N GLU P 642      18.901   2.126  55.212  0.00  0.00      PROA  
ATOM   3004   HN GLU P 642      18.535   1.203  55.121  0.00  0.00      PROA  
ATOM   3005   CA GLU P 642      18.567   2.549  56.595  0.00  0.00      PROA  
ATOM   3006   HA GLU P 642      18.405   3.612  56.700  0.00  0.00      PROA  
ATOM   3007   CB GLU P 642      17.222   1.877  56.898  0.00  0.00      PROA  
ATOM   3008  HB1 GLU P 642      16.956   2.024  57.967  0.00  0.00      PROA  
ATOM   3009  HB2 GLU P 642      17.272   0.789  56.681  0.00  0.00      PROA  
ATOM   3010   CG GLU P 642      16.099   2.555  56.083  0.00  0.00      PROA  
ATOM   3011  HG1 GLU P 642      16.351   2.239  55.048  0.00  0.00      PROA  
ATOM   3012  HG2 GLU P 642      16.115   3.653  56.251  0.00  0.00      PROA  
ATOM   3013   CD GLU P 642      14.721   2.007  56.331  0.00  0.00      PROA  
ATOM   3014  OE1 GLU P 642      14.109   1.372  55.408  0.00  0.00      PROA  
ATOM   3015  OE2 GLU P 642      14.165   2.076  57.490  0.00  0.00      PROA  
ATOM   3016    C GLU P 642      19.661   2.123  57.512  0.00  0.00      PROA  
ATOM   3017    O GLU P 642      19.685   2.681  58.581  0.00  0.00      PROA  
ATOM   3018    N ASN P 643      20.653   1.243  57.164  0.00  0.00      PROA  
ATOM   3019   HN ASN P 643      20.558   0.904  56.231  0.00  0.00      PROA  
ATOM   3020   CA ASN P 643      21.721   0.714  58.019  0.00  0.00      PROA  
ATOM   3021   HA ASN P 643      21.282   0.150  58.829  0.00  0.00      PROA  
ATOM   3022   CB ASN P 643      22.756  -0.065  57.211  0.00  0.00      PROA  
ATOM   3023  HB1 ASN P 643      23.763  -0.265  57.635  0.00  0.00      PROA  
ATOM   3024  HB2 ASN P 643      23.041   0.631  56.393  0.00  0.00      PROA  
ATOM   3025   CG ASN P 643      22.093  -1.339  56.734  0.00  0.00      PROA  
ATOM   3026  OD1 ASN P 643      21.560  -1.487  55.602  0.00  0.00      PROA  
ATOM   3027  ND2 ASN P 643      22.291  -2.438  57.529  0.00  0.00      PROA  
ATOM   3028 HD21 ASN P 643      22.290  -3.340  57.097  0.00  0.00      PROA  
ATOM   3029 HD22 ASN P 643      22.541  -2.249  58.478  0.00  0.00      PROA  
ATOM   3030    C ASN P 643      22.643   1.788  58.712  0.00  0.00      PROA  
ATOM   3031    O ASN P 643      23.077   2.781  58.130  0.00  0.00      PROA  
ATOM   3032    N PRO P 644      23.059   1.653  59.947  0.00  0.00      PROA  
ATOM   3033   CD PRO P 644      22.384   0.829  60.926  0.00  0.00      PROA  
ATOM   3034  HD1 PRO P 644      22.596  -0.190  60.539  0.00  0.00      PROA  
ATOM   3035  HD2 PRO P 644      21.293   1.035  60.970  0.00  0.00      PROA  
ATOM   3036   CA PRO P 644      24.203   2.301  60.600  0.00  0.00      PROA  
ATOM   3037   HA PRO P 644      23.705   3.257  60.672  0.00  0.00      PROA  
ATOM   3038   CB PRO P 644      24.382   1.658  61.980  0.00  0.00      PROA  
ATOM   3039  HB1 PRO P 644      24.610   2.383  62.790  0.00  0.00      PROA  
ATOM   3040  HB2 PRO P 644      25.017   0.747  61.996  0.00  0.00      PROA  
ATOM   3041   CG PRO P 644      22.958   1.171  62.272  0.00  0.00      PROA  
ATOM   3042  HG1 PRO P 644      23.036   0.248  62.886  0.00  0.00      PROA  
ATOM   3043  HG2 PRO P 644      22.341   1.963  62.750  0.00  0.00      PROA  
ATOM   3044    C PRO P 644      25.470   2.356  59.762  0.00  0.00      PROA  
ATOM   3045    O PRO P 644      25.846   1.255  59.252  0.00  0.00      PROA  
ATOM   3046    N ASN P 645      26.127   3.521  59.750  0.00  0.00      PROA  
ATOM   3047   HN ASN P 645      25.839   4.277  60.332  0.00  0.00      PROA  
ATOM   3048   CA ASN P 645      27.340   3.796  58.969  0.00  0.00      PROA  
ATOM   3049   HA ASN P 645      27.314   4.875  59.017  0.00  0.00      PROA  
ATOM   3050   CB ASN P 645      28.604   3.108  59.580  0.00  0.00      PROA  
ATOM   3051  HB1 ASN P 645      29.485   3.345  58.946  0.00  0.00      PROA  
ATOM   3052  HB2 ASN P 645      28.561   1.999  59.642  0.00  0.00      PROA  
ATOM   3053   CG ASN P 645      28.748   3.567  60.972  0.00  0.00      PROA  
ATOM   3054  OD1 ASN P 645      28.875   4.764  61.194  0.00  0.00      PROA  
ATOM   3055  ND2 ASN P 645      28.837   2.689  61.967  0.00  0.00      PROA  
ATOM   3056 HD21 ASN P 645      28.520   1.751  61.826  0.00  0.00      PROA  
ATOM   3057 HD22 ASN P 645      29.194   3.069  62.820  0.00  0.00      PROA  
ATOM   3058    C ASN P 645      27.230   3.487  57.507  0.00  0.00      PROA  
ATOM   3059    O ASN P 645      28.176   2.979  56.979  0.00  0.00      PROA  
ATOM   3060    N ASN P 646      26.073   3.625  56.851  0.00  0.00      PROA  
ATOM   3061   HN ASN P 646      25.243   3.837  57.361  0.00  0.00      PROA  
ATOM   3062   CA ASN P 646      25.818   3.325  55.474  0.00  0.00      PROA  
ATOM   3063   HA ASN P 646      25.850   2.246  55.504  0.00  0.00      PROA  
ATOM   3064   CB ASN P 646      24.335   3.568  55.194  0.00  0.00      PROA  
ATOM   3065  HB1 ASN P 646      23.775   2.936  55.916  0.00  0.00      PROA  
ATOM   3066  HB2 ASN P 646      24.153   3.162  54.176  0.00  0.00      PROA  
ATOM   3067   CG ASN P 646      23.831   4.926  55.247  0.00  0.00      PROA  
ATOM   3068  OD1 ASN P 646      24.216   5.801  54.471  0.00  0.00      PROA  
ATOM   3069  ND2 ASN P 646      22.977   5.284  56.236  0.00  0.00      PROA  
ATOM   3070 HD21 ASN P 646      22.734   4.510  56.820  0.00  0.00      PROA  
ATOM   3071 HD22 ASN P 646      22.719   6.244  56.339  0.00  0.00      PROA  
ATOM   3072    C ASN P 646      26.693   3.934  54.388  0.00  0.00      PROA  
ATOM   3073    O ASN P 646      27.448   4.837  54.666  0.00  0.00      PROA  
ATOM   3074    N HSD P 647      26.665   3.433  53.152  0.00  0.00      PROA  
ATOM   3075   HN HSD P 647      26.022   2.700  52.945  0.00  0.00      PROA  
ATOM   3076   CA HSD P 647      27.624   3.787  52.179  0.00  0.00      PROA  
ATOM   3077   HA HSD P 647      28.611   3.639  52.592  0.00  0.00      PROA  
ATOM   3078   CB HSD P 647      27.327   2.882  50.943  0.00  0.00      PROA  
ATOM   3079  HB1 HSD P 647      28.103   2.914  50.149  0.00  0.00      PROA  
ATOM   3080  HB2 HSD P 647      26.384   3.211  50.455  0.00  0.00      PROA  
ATOM   3081  ND1 HSD P 647      27.920   0.505  51.679  0.00  0.00      PROA  
ATOM   3082  HD1 HSD P 647      28.809   0.750  52.064  0.00  0.00      PROA  
ATOM   3083   CG HSD P 647      27.028   1.403  51.079  0.00  0.00      PROA  
ATOM   3084  CE1 HSD P 647      27.311  -0.715  51.705  0.00  0.00      PROA  
ATOM   3085  HE1 HSD P 647      27.756  -1.640  52.072  0.00  0.00      PROA  
ATOM   3086  NE2 HSD P 647      26.042  -0.655  51.281  0.00  0.00      PROA  
ATOM   3087  CD2 HSD P 647      25.830   0.681  50.886  0.00  0.00      PROA  
ATOM   3088  HD2 HSD P 647      24.849   0.928  50.498  0.00  0.00      PROA  
ATOM   3089    C HSD P 647      27.590   5.245  51.696  0.00  0.00      PROA  
ATOM   3090    O HSD P 647      28.528   5.969  51.391  0.00  0.00      PROA  
ATOM   3091    N THR P 648      26.336   5.676  51.603  0.00  0.00      PROA  
ATOM   3092   HN THR P 648      25.626   4.984  51.706  0.00  0.00      PROA  
ATOM   3093   CA THR P 648      25.972   7.046  51.212  0.00  0.00      PROA  
ATOM   3094   HA THR P 648      26.500   7.358  50.323  0.00  0.00      PROA  
ATOM   3095   CB THR P 648      24.479   7.130  50.860  0.00  0.00      PROA  
ATOM   3096   HB THR P 648      24.006   6.607  51.718  0.00  0.00      PROA  
ATOM   3097  OG1 THR P 648      24.346   6.571  49.574  0.00  0.00      PROA  
ATOM   3098  HG1 THR P 648      25.216   6.732  49.202  0.00  0.00      PROA  
ATOM   3099  CG2 THR P 648      23.899   8.513  50.839  0.00  0.00      PROA  
ATOM   3100 HG21 THR P 648      22.804   8.401  50.689  0.00  0.00      PROA  
ATOM   3101 HG22 THR P 648      24.412   9.004  49.985  0.00  0.00      PROA  
ATOM   3102 HG23 THR P 648      24.090   9.209  51.684  0.00  0.00      PROA  
ATOM   3103    C THR P 648      26.486   8.013  52.345  0.00  0.00      PROA  
ATOM   3104    O THR P 648      27.019   9.082  52.078  0.00  0.00      PROA  
ATOM   3105    N LEU P 649      26.266   7.566  53.617  0.00  0.00      PROA  
ATOM   3106   HN LEU P 649      25.748   6.741  53.829  0.00  0.00      PROA  
ATOM   3107   CA LEU P 649      26.709   8.336  54.718  0.00  0.00      PROA  
ATOM   3108   HA LEU P 649      26.209   9.290  54.641  0.00  0.00      PROA  
ATOM   3109   CB LEU P 649      26.352   7.745  56.095  0.00  0.00      PROA  
ATOM   3110  HB1 LEU P 649      26.916   6.788  56.108  0.00  0.00      PROA  
ATOM   3111  HB2 LEU P 649      25.253   7.597  56.163  0.00  0.00      PROA  
ATOM   3112   CG LEU P 649      26.831   8.637  57.293  0.00  0.00      PROA  
ATOM   3113   HG LEU P 649      27.877   8.985  57.154  0.00  0.00      PROA  
ATOM   3114  CD1 LEU P 649      26.139   9.928  57.495  0.00  0.00      PROA  
ATOM   3115 HD11 LEU P 649      25.113   9.741  57.878  0.00  0.00      PROA  
ATOM   3116 HD12 LEU P 649      26.103  10.464  56.523  0.00  0.00      PROA  
ATOM   3117 HD13 LEU P 649      26.609  10.644  58.204  0.00  0.00      PROA  
ATOM   3118  CD2 LEU P 649      26.980   7.815  58.545  0.00  0.00      PROA  
ATOM   3119 HD21 LEU P 649      27.701   7.005  58.302  0.00  0.00      PROA  
ATOM   3120 HD22 LEU P 649      25.970   7.386  58.718  0.00  0.00      PROA  
ATOM   3121 HD23 LEU P 649      27.370   8.376  59.421  0.00  0.00      PROA  
ATOM   3122    C LEU P 649      28.229   8.591  54.643  0.00  0.00      PROA  
ATOM   3123    O LEU P 649      28.563   9.792  54.656  0.00  0.00      PROA  
ATOM   3124    N GLN P 650      28.991   7.505  54.406  0.00  0.00      PROA  
ATOM   3125   HN GLN P 650      28.547   6.614  54.459  0.00  0.00      PROA  
ATOM   3126   CA GLN P 650      30.430   7.526  54.127  0.00  0.00      PROA  
ATOM   3127   HA GLN P 650      30.850   8.001  55.001  0.00  0.00      PROA  
ATOM   3128   CB GLN P 650      31.022   6.105  53.888  0.00  0.00      PROA  
ATOM   3129  HB1 GLN P 650      32.070   6.072  53.520  0.00  0.00      PROA  
ATOM   3130  HB2 GLN P 650      30.362   5.714  53.085  0.00  0.00      PROA  
ATOM   3131   CG GLN P 650      31.022   5.191  55.068  0.00  0.00      PROA  
ATOM   3132  HG1 GLN P 650      31.931   4.558  55.145  0.00  0.00      PROA  
ATOM   3133  HG2 GLN P 650      30.171   4.503  54.877  0.00  0.00      PROA  
ATOM   3134   CD GLN P 650      30.967   5.842  56.538  0.00  0.00      PROA  
ATOM   3135  OE1 GLN P 650      31.909   6.441  57.025  0.00  0.00      PROA  
ATOM   3136  NE2 GLN P 650      29.790   5.750  57.086  0.00  0.00      PROA  
ATOM   3137 HE21 GLN P 650      29.761   6.235  57.960  0.00  0.00      PROA  
ATOM   3138 HE22 GLN P 650      28.972   5.339  56.684  0.00  0.00      PROA  
ATOM   3139    C GLN P 650      30.841   8.509  53.032  0.00  0.00      PROA  
ATOM   3140    O GLN P 650      31.640   9.345  53.312  0.00  0.00      PROA  
ATOM   3141    N TYR P 651      30.267   8.370  51.799  0.00  0.00      PROA  
ATOM   3142   HN TYR P 651      29.676   7.570  51.730  0.00  0.00      PROA  
ATOM   3143   CA TYR P 651      30.578   9.220  50.619  0.00  0.00      PROA  
ATOM   3144   HA TYR P 651      31.586   9.054  50.267  0.00  0.00      PROA  
ATOM   3145   CB TYR P 651      29.632   8.778  49.445  0.00  0.00      PROA  
ATOM   3146  HB1 TYR P 651      28.582   8.956  49.764  0.00  0.00      PROA  
ATOM   3147  HB2 TYR P 651      29.745   7.684  49.288  0.00  0.00      PROA  
ATOM   3148   CG TYR P 651      29.764   9.476  48.171  0.00  0.00      PROA  
ATOM   3149  CD1 TYR P 651      30.827   9.280  47.364  0.00  0.00      PROA  
ATOM   3150  HD1 TYR P 651      31.632   8.600  47.602  0.00  0.00      PROA  
ATOM   3151  CE1 TYR P 651      30.896   9.846  46.085  0.00  0.00      PROA  
ATOM   3152  HE1 TYR P 651      31.735   9.593  45.452  0.00  0.00      PROA  
ATOM   3153   CZ TYR P 651      29.884  10.639  45.609  0.00  0.00      PROA  
ATOM   3154   OH TYR P 651      30.027  11.160  44.368  0.00  0.00      PROA  
ATOM   3155   HH TYR P 651      30.732  10.700  43.906  0.00  0.00      PROA  
ATOM   3156  CD2 TYR P 651      28.682  10.294  47.734  0.00  0.00      PROA  
ATOM   3157  HD2 TYR P 651      27.748  10.280  48.277  0.00  0.00      PROA  
ATOM   3158  CE2 TYR P 651      28.785  10.821  46.449  0.00  0.00      PROA  
ATOM   3159  HE2 TYR P 651      27.968  11.430  46.091  0.00  0.00      PROA  
ATOM   3160    C TYR P 651      30.376  10.714  50.947  0.00  0.00      PROA  
ATOM   3161    O TYR P 651      31.296  11.532  50.818  0.00  0.00      PROA  
ATOM   3162    N TRP P 652      29.271  11.014  51.718  0.00  0.00      PROA  
ATOM   3163   HN TRP P 652      28.815  10.257  52.180  0.00  0.00      PROA  
ATOM   3164   CA TRP P 652      28.869  12.305  52.231  0.00  0.00      PROA  
ATOM   3165   HA TRP P 652      28.866  12.945  51.362  0.00  0.00      PROA  
ATOM   3166   CB TRP P 652      27.473  12.221  52.800  0.00  0.00      PROA  
ATOM   3167  HB1 TRP P 652      27.390  11.624  53.733  0.00  0.00      PROA  
ATOM   3168  HB2 TRP P 652      26.851  11.705  52.038  0.00  0.00      PROA  
ATOM   3169   CG TRP P 652      26.744  13.518  53.049  0.00  0.00      PROA  
ATOM   3170  CD1 TRP P 652      26.685  14.135  54.250  0.00  0.00      PROA  
ATOM   3171  HD1 TRP P 652      27.376  13.879  55.039  0.00  0.00      PROA  
ATOM   3172  NE1 TRP P 652      25.926  15.240  54.139  0.00  0.00      PROA  
ATOM   3173  HE1 TRP P 652      25.645  15.826  54.868  0.00  0.00      PROA  
ATOM   3174  CE2 TRP P 652      25.295  15.278  52.878  0.00  0.00      PROA  
ATOM   3175  CD2 TRP P 652      25.845  14.225  52.162  0.00  0.00      PROA  
ATOM   3176  CE3 TRP P 652      25.391  13.916  50.869  0.00  0.00      PROA  
ATOM   3177  HE3 TRP P 652      25.750  13.170  50.175  0.00  0.00      PROA  
ATOM   3178  CZ3 TRP P 652      24.345  14.701  50.315  0.00  0.00      PROA  
ATOM   3179  HZ3 TRP P 652      23.980  14.439  49.333  0.00  0.00      PROA  
ATOM   3180  CZ2 TRP P 652      24.346  16.085  52.319  0.00  0.00      PROA  
ATOM   3181  HZ2 TRP P 652      23.830  16.822  52.916  0.00  0.00      PROA  
ATOM   3182  CH2 TRP P 652      23.883  15.767  51.058  0.00  0.00      PROA  
ATOM   3183  HH2 TRP P 652      23.207  16.428  50.536  0.00  0.00      PROA  
ATOM   3184    C TRP P 652      29.822  12.942  53.261  0.00  0.00      PROA  
ATOM   3185    O TRP P 652      30.120  14.081  53.118  0.00  0.00      PROA  
ATOM   3186    N LYS P 653      30.305  12.152  54.286  0.00  0.00      PROA  
ATOM   3187   HN LYS P 653      29.909  11.237  54.274  0.00  0.00      PROA  
ATOM   3188   CA LYS P 653      31.433  12.401  55.250  0.00  0.00      PROA  
ATOM   3189   HA LYS P 653      31.191  13.352  55.702  0.00  0.00      PROA  
ATOM   3190   CB LYS P 653      31.299  11.343  56.385  0.00  0.00      PROA  
ATOM   3191  HB1 LYS P 653      32.146  11.664  57.029  0.00  0.00      PROA  
ATOM   3192  HB2 LYS P 653      31.532  10.322  56.013  0.00  0.00      PROA  
ATOM   3193   CG LYS P 653      30.014  11.468  57.225  0.00  0.00      PROA  
ATOM   3194  HG1 LYS P 653      29.104  11.493  56.588  0.00  0.00      PROA  
ATOM   3195  HG2 LYS P 653      30.110  12.494  57.641  0.00  0.00      PROA  
ATOM   3196   CD LYS P 653      29.982  10.397  58.329  0.00  0.00      PROA  
ATOM   3197  HD1 LYS P 653      30.194   9.439  57.807  0.00  0.00      PROA  
ATOM   3198  HD2 LYS P 653      28.955  10.314  58.745  0.00  0.00      PROA  
ATOM   3199   CE LYS P 653      30.998  10.611  59.434  0.00  0.00      PROA  
ATOM   3200  HE1 LYS P 653      31.041  11.593  59.952  0.00  0.00      PROA  
ATOM   3201  HE2 LYS P 653      32.059  10.411  59.172  0.00  0.00      PROA  
ATOM   3202   NZ LYS P 653      30.718   9.641  60.467  0.00  0.00      PROA  
ATOM   3203  HZ1 LYS P 653      30.453   8.723  60.058  0.00  0.00      PROA  
ATOM   3204  HZ2 LYS P 653      29.971   9.880  61.151  0.00  0.00      PROA  
ATOM   3205  HZ3 LYS P 653      31.589   9.477  61.011  0.00  0.00      PROA  
ATOM   3206    C LYS P 653      32.814  12.631  54.663  0.00  0.00      PROA  
ATOM   3207    O LYS P 653      33.522  13.532  55.125  0.00  0.00      PROA  
ATOM   3208    N GLU P 654      33.211  11.749  53.669  0.00  0.00      PROA  
ATOM   3209   HN GLU P 654      32.690  10.974  53.320  0.00  0.00      PROA  
ATOM   3210   CA GLU P 654      34.480  11.817  52.944  0.00  0.00      PROA  
ATOM   3211   HA GLU P 654      35.286  11.982  53.644  0.00  0.00      PROA  
ATOM   3212   CB GLU P 654      34.686  10.504  52.109  0.00  0.00      PROA  
ATOM   3213  HB1 GLU P 654      35.372  10.516  51.235  0.00  0.00      PROA  
ATOM   3214  HB2 GLU P 654      33.684  10.295  51.677  0.00  0.00      PROA  
ATOM   3215   CG GLU P 654      35.035   9.306  53.028  0.00  0.00      PROA  
ATOM   3216  HG1 GLU P 654      34.965   8.301  52.560  0.00  0.00      PROA  
ATOM   3217  HG2 GLU P 654      34.237   9.281  53.800  0.00  0.00      PROA  
ATOM   3218   CD GLU P 654      36.417   9.432  53.624  0.00  0.00      PROA  
ATOM   3219  OE1 GLU P 654      36.481   9.676  54.822  0.00  0.00      PROA  
ATOM   3220  OE2 GLU P 654      37.466   9.317  52.855  0.00  0.00      PROA  
ATOM   3221    C GLU P 654      34.521  13.018  52.022  0.00  0.00      PROA  
ATOM   3222    O GLU P 654      35.614  13.565  51.794  0.00  0.00      PROA  
ATOM   3223    N HSD P 655      33.415  13.580  51.513  0.00  0.00      PROA  
ATOM   3224   HN HSD P 655      32.506  13.170  51.525  0.00  0.00      PROA  
ATOM   3225   CA HSD P 655      33.460  14.943  51.031  0.00  0.00      PROA  
ATOM   3226   HA HSD P 655      34.357  15.130  50.459  0.00  0.00      PROA  
ATOM   3227   CB HSD P 655      32.288  15.371  50.101  0.00  0.00      PROA  
ATOM   3228  HB1 HSD P 655      32.137  16.459  49.934  0.00  0.00      PROA  
ATOM   3229  HB2 HSD P 655      31.290  15.149  50.536  0.00  0.00      PROA  
ATOM   3230  ND1 HSD P 655      31.863  13.317  48.689  0.00  0.00      PROA  
ATOM   3231  HD1 HSD P 655      32.000  12.571  49.340  0.00  0.00      PROA  
ATOM   3232   CG HSD P 655      32.228  14.641  48.809  0.00  0.00      PROA  
ATOM   3233  CE1 HSD P 655      31.802  13.042  47.331  0.00  0.00      PROA  
ATOM   3234  HE1 HSD P 655      31.520  12.110  46.843  0.00  0.00      PROA  
ATOM   3235  NE2 HSD P 655      31.992  14.145  46.653  0.00  0.00      PROA  
ATOM   3236  CD2 HSD P 655      32.256  15.094  47.545  0.00  0.00      PROA  
ATOM   3237  HD2 HSD P 655      32.379  16.126  47.240  0.00  0.00      PROA  
ATOM   3238    C HSD P 655      33.322  15.990  52.173  0.00  0.00      PROA  
ATOM   3239    O HSD P 655      33.690  17.149  51.920  0.00  0.00      PROA  
ATOM   3240    N SER P 656      32.815  15.600  53.328  0.00  0.00      PROA  
ATOM   3241   HN SER P 656      32.527  14.651  53.433  0.00  0.00      PROA  
ATOM   3242   CA SER P 656      32.575  16.483  54.464  0.00  0.00      PROA  
ATOM   3243   HA SER P 656      32.043  15.857  55.165  0.00  0.00      PROA  
ATOM   3244   CB SER P 656      33.852  17.071  55.203  0.00  0.00      PROA  
ATOM   3245  HB1 SER P 656      33.495  17.611  56.107  0.00  0.00      PROA  
ATOM   3246  HB2 SER P 656      34.378  17.747  54.496  0.00  0.00      PROA  
ATOM   3247   OG SER P 656      34.677  16.029  55.734  0.00  0.00      PROA  
ATOM   3248  HG1 SER P 656      34.390  15.255  55.244  0.00  0.00      PROA  
ATOM   3249    C SER P 656      31.477  17.520  54.273  0.00  0.00      PROA  
ATOM   3250    O SER P 656      31.635  18.670  54.717  0.00  0.00      PROA  
ATOM   3251    N ILE P 657      30.311  17.081  53.742  0.00  0.00      PROA  
ATOM   3252   HN ILE P 657      30.197  16.126  53.478  0.00  0.00      PROA  
ATOM   3253   CA ILE P 657      29.181  17.896  53.305  0.00  0.00      PROA  
ATOM   3254   HA ILE P 657      29.737  18.679  52.810  0.00  0.00      PROA  
ATOM   3255   CB ILE P 657      28.080  17.241  52.310  0.00  0.00      PROA  
ATOM   3256   HB ILE P 657      27.743  16.324  52.840  0.00  0.00      PROA  
ATOM   3257  CG2 ILE P 657      26.841  18.146  52.001  0.00  0.00      PROA  
ATOM   3258 HG21 ILE P 657      26.334  18.442  52.944  0.00  0.00      PROA  
ATOM   3259 HG22 ILE P 657      26.160  17.406  51.530  0.00  0.00      PROA  
ATOM   3260 HG23 ILE P 657      27.114  18.912  51.244  0.00  0.00      PROA  
ATOM   3261  CG1 ILE P 657      28.786  16.706  51.025  0.00  0.00      PROA  
ATOM   3262 HG11 ILE P 657      28.032  16.294  50.321  0.00  0.00      PROA  
ATOM   3263 HG12 ILE P 657      29.265  15.745  51.310  0.00  0.00      PROA  
ATOM   3264   CD ILE P 657      29.719  17.807  50.369  0.00  0.00      PROA  
ATOM   3265  HD1 ILE P 657      29.991  17.540  49.325  0.00  0.00      PROA  
ATOM   3266  HD2 ILE P 657      30.560  17.926  51.084  0.00  0.00      PROA  
ATOM   3267  HD3 ILE P 657      29.073  18.708  50.303  0.00  0.00      PROA  
ATOM   3268    C ILE P 657      28.478  18.492  54.516  0.00  0.00      PROA  
ATOM   3269    O ILE P 657      28.304  17.840  55.532  0.00  0.00      PROA  
ATOM   3270    N PRO P 658      28.121  19.768  54.518  0.00  0.00      PROA  
ATOM   3271   CD PRO P 658      28.511  20.766  53.478  0.00  0.00      PROA  
ATOM   3272  HD1 PRO P 658      28.376  20.412  52.434  0.00  0.00      PROA  
ATOM   3273  HD2 PRO P 658      29.617  20.831  53.565  0.00  0.00      PROA  
ATOM   3274   CA PRO P 658      27.611  20.479  55.665  0.00  0.00      PROA  
ATOM   3275   HA PRO P 658      28.198  20.151  56.510  0.00  0.00      PROA  
ATOM   3276   CB PRO P 658      27.840  21.975  55.339  0.00  0.00      PROA  
ATOM   3277  HB1 PRO P 658      28.880  22.249  55.618  0.00  0.00      PROA  
ATOM   3278  HB2 PRO P 658      27.190  22.705  55.866  0.00  0.00      PROA  
ATOM   3279   CG PRO P 658      27.836  22.012  53.814  0.00  0.00      PROA  
ATOM   3280  HG1 PRO P 658      26.806  21.962  53.402  0.00  0.00      PROA  
ATOM   3281  HG2 PRO P 658      28.231  22.977  53.429  0.00  0.00      PROA  
ATOM   3282    C PRO P 658      26.153  20.288  56.071  0.00  0.00      PROA  
ATOM   3283    O PRO P 658      25.485  21.308  56.459  0.00  0.00      PROA  
ATOM   3284    N THR P 659      25.707  19.077  56.164  0.00  0.00      PROA  
ATOM   3285   HN THR P 659      26.385  18.350  56.227  0.00  0.00      PROA  
ATOM   3286   CA THR P 659      24.366  18.816  56.614  0.00  0.00      PROA  
ATOM   3287   HA THR P 659      24.241  19.147  57.634  0.00  0.00      PROA  
ATOM   3288   CB THR P 659      23.177  19.388  55.779  0.00  0.00      PROA  
ATOM   3289   HB THR P 659      23.494  20.410  55.481  0.00  0.00      PROA  
ATOM   3290  OG1 THR P 659      21.975  19.444  56.456  0.00  0.00      PROA  
ATOM   3291  HG1 THR P 659      21.257  19.839  55.955  0.00  0.00      PROA  
ATOM   3292  CG2 THR P 659      22.956  18.586  54.504  0.00  0.00      PROA  
ATOM   3293 HG21 THR P 659      23.704  18.712  53.692  0.00  0.00      PROA  
ATOM   3294 HG22 THR P 659      22.065  18.944  53.946  0.00  0.00      PROA  
ATOM   3295 HG23 THR P 659      22.934  17.485  54.656  0.00  0.00      PROA  
ATOM   3296    C THR P 659      24.227  17.344  56.834  0.00  0.00      PROA  
ATOM   3297    O THR P 659      25.015  16.589  56.301  0.00  0.00      PROA  
ATOM   3298    N ALA P 660      23.282  16.982  57.671  0.00  0.00      PROA  
ATOM   3299   HN ALA P 660      22.866  17.734  58.176  0.00  0.00      PROA  
ATOM   3300   CA ALA P 660      22.977  15.655  58.163  0.00  0.00      PROA  
ATOM   3301   HA ALA P 660      23.743  14.922  57.957  0.00  0.00      PROA  
ATOM   3302   CB ALA P 660      22.513  15.671  59.741  0.00  0.00      PROA  
ATOM   3303  HB1 ALA P 660      21.476  16.048  59.871  0.00  0.00      PROA  
ATOM   3304  HB2 ALA P 660      23.224  16.311  60.306  0.00  0.00      PROA  
ATOM   3305  HB3 ALA P 660      22.549  14.644  60.163  0.00  0.00      PROA  
ATOM   3306    C ALA P 660      21.758  15.088  57.538  0.00  0.00      PROA  
ATOM   3307    O ALA P 660      21.287  13.977  57.810  0.00  0.00      PROA  
ATOM   3308    N ASP P 661      21.207  15.837  56.547  0.00  0.00      PROA  
ATOM   3309   HN ASP P 661      21.609  16.726  56.340  0.00  0.00      PROA  
ATOM   3310   CA ASP P 661      20.227  15.303  55.661  0.00  0.00      PROA  
ATOM   3311   HA ASP P 661      19.891  14.348  56.039  0.00  0.00      PROA  
ATOM   3312   CB ASP P 661      18.967  16.302  55.538  0.00  0.00      PROA  
ATOM   3313  HB1 ASP P 661      18.299  15.894  54.750  0.00  0.00      PROA  
ATOM   3314  HB2 ASP P 661      19.338  17.297  55.211  0.00  0.00      PROA  
ATOM   3315   CG ASP P 661      18.159  16.405  56.780  0.00  0.00      PROA  
ATOM   3316  OD1 ASP P 661      17.650  17.514  57.055  0.00  0.00      PROA  
ATOM   3317  OD2 ASP P 661      17.771  15.315  57.344  0.00  0.00      PROA  
ATOM   3318    C ASP P 661      20.925  15.116  54.354  0.00  0.00      PROA  
ATOM   3319    O ASP P 661      21.447  16.053  53.756  0.00  0.00      PROA  
ATOM   3320    N VAL P 662      20.839  13.935  53.826  0.00  0.00      PROA  
ATOM   3321   HN VAL P 662      20.376  13.215  54.336  0.00  0.00      PROA  
ATOM   3322   CA VAL P 662      21.422  13.640  52.528  0.00  0.00      PROA  
ATOM   3323   HA VAL P 662      22.342  14.187  52.380  0.00  0.00      PROA  
ATOM   3324   CB VAL P 662      21.904  12.185  52.469  0.00  0.00      PROA  
ATOM   3325   HB VAL P 662      22.585  12.032  51.606  0.00  0.00      PROA  
ATOM   3326  CG1 VAL P 662      22.657  11.906  53.712  0.00  0.00      PROA  
ATOM   3327 HG11 VAL P 662      23.337  12.730  54.015  0.00  0.00      PROA  
ATOM   3328 HG12 VAL P 662      23.218  10.949  53.643  0.00  0.00      PROA  
ATOM   3329 HG13 VAL P 662      21.962  11.907  54.579  0.00  0.00      PROA  
ATOM   3330  CG2 VAL P 662      20.697  11.260  52.217  0.00  0.00      PROA  
ATOM   3331 HG21 VAL P 662      20.381  11.422  51.164  0.00  0.00      PROA  
ATOM   3332 HG22 VAL P 662      19.817  11.453  52.867  0.00  0.00      PROA  
ATOM   3333 HG23 VAL P 662      21.099  10.225  52.249  0.00  0.00      PROA  
ATOM   3334    C VAL P 662      20.475  14.113  51.438  0.00  0.00      PROA  
ATOM   3335    O VAL P 662      19.308  13.873  51.516  0.00  0.00      PROA  
ATOM   3336    N ASN P 663      20.951  14.730  50.323  0.00  0.00      PROA  
ATOM   3337   HN ASN P 663      21.946  14.781  50.368  0.00  0.00      PROA  
ATOM   3338   CA ASN P 663      20.214  15.200  49.141  0.00  0.00      PROA  
ATOM   3339   HA ASN P 663      19.330  15.704  49.504  0.00  0.00      PROA  
ATOM   3340   CB ASN P 663      21.137  16.256  48.497  0.00  0.00      PROA  
ATOM   3341  HB1 ASN P 663      22.187  15.924  48.348  0.00  0.00      PROA  
ATOM   3342  HB2 ASN P 663      21.111  17.119  49.195  0.00  0.00      PROA  
ATOM   3343   CG ASN P 663      20.740  16.844  47.160  0.00  0.00      PROA  
ATOM   3344  OD1 ASN P 663      19.652  16.572  46.725  0.00  0.00      PROA  
ATOM   3345  ND2 ASN P 663      21.645  17.626  46.497  0.00  0.00      PROA  
ATOM   3346 HD21 ASN P 663      21.502  17.790  45.521  0.00  0.00      PROA  
ATOM   3347 HD22 ASN P 663      22.555  17.768  46.887  0.00  0.00      PROA  
ATOM   3348    C ASN P 663      19.747  14.079  48.252  0.00  0.00      PROA  
ATOM   3349    O ASN P 663      20.643  13.358  47.807  0.00  0.00      PROA  
ATOM   3350    N TRP P 664      18.530  13.899  47.955  0.00  0.00      PROA  
ATOM   3351   HN TRP P 664      17.821  14.512  48.295  0.00  0.00      PROA  
ATOM   3352   CA TRP P 664      18.154  12.614  47.284  0.00  0.00      PROA  
ATOM   3353   HA TRP P 664      18.951  12.228  46.666  0.00  0.00      PROA  
ATOM   3354   CB TRP P 664      17.813  11.574  48.443  0.00  0.00      PROA  
ATOM   3355  HB1 TRP P 664      16.849  11.802  48.945  0.00  0.00      PROA  
ATOM   3356  HB2 TRP P 664      18.556  11.606  49.269  0.00  0.00      PROA  
ATOM   3357   CG TRP P 664      17.702  10.156  48.004  0.00  0.00      PROA  
ATOM   3358  CD1 TRP P 664      16.535   9.429  47.616  0.00  0.00      PROA  
ATOM   3359  HD1 TRP P 664      15.556   9.766  47.925  0.00  0.00      PROA  
ATOM   3360  NE1 TRP P 664      16.870   8.218  47.267  0.00  0.00      PROA  
ATOM   3361  HE1 TRP P 664      16.259   7.491  47.043  0.00  0.00      PROA  
ATOM   3362  CE2 TRP P 664      18.223   7.992  47.457  0.00  0.00      PROA  
ATOM   3363  CD2 TRP P 664      18.809   9.213  47.924  0.00  0.00      PROA  
ATOM   3364  CE3 TRP P 664      20.193   9.411  48.020  0.00  0.00      PROA  
ATOM   3365  HE3 TRP P 664      20.613  10.391  48.194  0.00  0.00      PROA  
ATOM   3366  CZ3 TRP P 664      21.009   8.341  47.804  0.00  0.00      PROA  
ATOM   3367  HZ3 TRP P 664      22.088   8.382  47.853  0.00  0.00      PROA  
ATOM   3368  CZ2 TRP P 664      19.130   6.992  47.147  0.00  0.00      PROA  
ATOM   3369  HZ2 TRP P 664      18.706   6.084  46.746  0.00  0.00      PROA  
ATOM   3370  CH2 TRP P 664      20.461   7.121  47.291  0.00  0.00      PROA  
ATOM   3371  HH2 TRP P 664      21.157   6.327  47.066  0.00  0.00      PROA  
ATOM   3372    C TRP P 664      16.904  12.881  46.420  0.00  0.00      PROA  
ATOM   3373    O TRP P 664      16.262  11.905  45.998  0.00  0.00      PROA  
ATOM   3374    N ALA P 665      16.561  14.160  46.097  0.00  0.00      PROA  
ATOM   3375   HN ALA P 665      17.023  14.903  46.577  0.00  0.00      PROA  
ATOM   3376   CA ALA P 665      15.464  14.486  45.072  0.00  0.00      PROA  
ATOM   3377   HA ALA P 665      14.510  13.997  45.206  0.00  0.00      PROA  
ATOM   3378   CB ALA P 665      15.050  15.989  45.054  0.00  0.00      PROA  
ATOM   3379  HB1 ALA P 665      14.625  16.375  46.005  0.00  0.00      PROA  
ATOM   3380  HB2 ALA P 665      14.210  16.097  44.335  0.00  0.00      PROA  
ATOM   3381  HB3 ALA P 665      15.925  16.562  44.678  0.00  0.00      PROA  
ATOM   3382    C ALA P 665      15.913  14.157  43.664  0.00  0.00      PROA  
ATOM   3383    O ALA P 665      16.882  14.642  43.120  0.00  0.00      PROA  
ATOM   3384    N ASN P 666      15.173  13.355  42.910  0.00  0.00      PROA  
ATOM   3385   HN ASN P 666      14.276  13.070  43.238  0.00  0.00      PROA  
ATOM   3386   CA ASN P 666      15.419  13.103  41.481  0.00  0.00      PROA  
ATOM   3387   HA ASN P 666      14.646  12.421  41.159  0.00  0.00      PROA  
ATOM   3388   CB ASN P 666      14.954  14.246  40.674  0.00  0.00      PROA  
ATOM   3389  HB1 ASN P 666      15.066  14.035  39.588  0.00  0.00      PROA  
ATOM   3390  HB2 ASN P 666      15.544  15.155  40.920  0.00  0.00      PROA  
ATOM   3391   CG ASN P 666      13.495  14.455  40.984  0.00  0.00      PROA  
ATOM   3392  OD1 ASN P 666      12.697  13.515  40.681  0.00  0.00      PROA  
ATOM   3393  ND2 ASN P 666      13.197  15.607  41.612  0.00  0.00      PROA  
ATOM   3394 HD21 ASN P 666      12.232  15.640  41.874  0.00  0.00      PROA  
ATOM   3395 HD22 ASN P 666      13.812  16.394  41.655  0.00  0.00      PROA  
ATOM   3396    C ASN P 666      16.731  12.416  41.003  0.00  0.00      PROA  
ATOM   3397    O ASN P 666      17.429  12.952  40.092  0.00  0.00      PROA  
ATOM   3398    N LEU P 667      17.161  11.343  41.727  0.00  0.00      PROA  
ATOM   3399   HN LEU P 667      16.786  11.285  42.648  0.00  0.00      PROA  
ATOM   3400   CA LEU P 667      18.393  10.692  41.412  0.00  0.00      PROA  
ATOM   3401   HA LEU P 667      19.093  11.465  41.129  0.00  0.00      PROA  
ATOM   3402   CB LEU P 667      19.024   9.781  42.572  0.00  0.00      PROA  
ATOM   3403  HB1 LEU P 667      19.821   9.177  42.087  0.00  0.00      PROA  
ATOM   3404  HB2 LEU P 667      18.181   9.071  42.707  0.00  0.00      PROA  
ATOM   3405   CG LEU P 667      19.493  10.380  43.877  0.00  0.00      PROA  
ATOM   3406   HG LEU P 667      18.643  10.725  44.504  0.00  0.00      PROA  
ATOM   3407  CD1 LEU P 667      20.360   9.448  44.639  0.00  0.00      PROA  
ATOM   3408 HD11 LEU P 667      21.006   8.826  43.984  0.00  0.00      PROA  
ATOM   3409 HD12 LEU P 667      19.663   8.852  45.267  0.00  0.00      PROA  
ATOM   3410 HD13 LEU P 667      21.001   9.991  45.367  0.00  0.00      PROA  
ATOM   3411  CD2 LEU P 667      20.444  11.680  43.582  0.00  0.00      PROA  
ATOM   3412 HD21 LEU P 667      20.987  12.002  44.497  0.00  0.00      PROA  
ATOM   3413 HD22 LEU P 667      19.853  12.566  43.266  0.00  0.00      PROA  
ATOM   3414 HD23 LEU P 667      21.178  11.408  42.794  0.00  0.00      PROA  
ATOM   3415    C LEU P 667      18.209   9.808  40.194  0.00  0.00      PROA  
ATOM   3416    O LEU P 667      17.333   8.929  40.099  0.00  0.00      PROA  
ATOM   3417    N THR P 668      19.101   9.921  39.207  0.00  0.00      PROA  
ATOM   3418   HN THR P 668      19.752  10.676  39.215  0.00  0.00      PROA  
ATOM   3419   CA THR P 668      19.100   9.044  38.062  0.00  0.00      PROA  
ATOM   3420   HA THR P 668      18.131   8.568  38.031  0.00  0.00      PROA  
ATOM   3421   CB THR P 668      19.374   9.686  36.733  0.00  0.00      PROA  
ATOM   3422   HB THR P 668      19.229   8.998  35.873  0.00  0.00      PROA  
ATOM   3423  OG1 THR P 668      20.716  10.220  36.681  0.00  0.00      PROA  
ATOM   3424  HG1 THR P 668      20.660  10.824  37.425  0.00  0.00      PROA  
ATOM   3425  CG2 THR P 668      18.347  10.813  36.495  0.00  0.00      PROA  
ATOM   3426 HG21 THR P 668      18.568  11.230  35.490  0.00  0.00      PROA  
ATOM   3427 HG22 THR P 668      18.390  11.662  37.209  0.00  0.00      PROA  
ATOM   3428 HG23 THR P 668      17.343  10.338  36.532  0.00  0.00      PROA  
ATOM   3429    C THR P 668      20.134   7.847  38.318  0.00  0.00      PROA  
ATOM   3430    O THR P 668      20.965   7.895  39.233  0.00  0.00      PROA  
ATOM   3431    N VAL P 669      20.110   6.760  37.505  0.00  0.00      PROA  
ATOM   3432   HN VAL P 669      19.390   6.780  36.817  0.00  0.00      PROA  
ATOM   3433   CA VAL P 669      21.034   5.618  37.570  0.00  0.00      PROA  
ATOM   3434   HA VAL P 669      20.688   5.256  38.527  0.00  0.00      PROA  
ATOM   3435   CB VAL P 669      20.801   4.595  36.456  0.00  0.00      PROA  
ATOM   3436   HB VAL P 669      20.981   5.197  35.540  0.00  0.00      PROA  
ATOM   3437  CG1 VAL P 669      21.949   3.537  36.468  0.00  0.00      PROA  
ATOM   3438 HG11 VAL P 669      22.877   4.120  36.283  0.00  0.00      PROA  
ATOM   3439 HG12 VAL P 669      21.826   2.861  35.595  0.00  0.00      PROA  
ATOM   3440 HG13 VAL P 669      22.074   2.918  37.381  0.00  0.00      PROA  
ATOM   3441  CG2 VAL P 669      19.425   3.936  36.727  0.00  0.00      PROA  
ATOM   3442 HG21 VAL P 669      19.282   3.018  36.117  0.00  0.00      PROA  
ATOM   3443 HG22 VAL P 669      18.572   4.646  36.667  0.00  0.00      PROA  
ATOM   3444 HG23 VAL P 669      19.448   3.539  37.765  0.00  0.00      PROA  
ATOM   3445    C VAL P 669      22.530   6.011  37.732  0.00  0.00      PROA  
ATOM   3446    O VAL P 669      23.234   5.506  38.549  0.00  0.00      PROA  
ATOM   3447    N SER P 670      23.102   7.024  36.964  0.00  0.00      PROA  
ATOM   3448   HN SER P 670      22.571   7.566  36.317  0.00  0.00      PROA  
ATOM   3449   CA SER P 670      24.500   7.430  37.170  0.00  0.00      PROA  
ATOM   3450   HA SER P 670      25.184   6.595  37.131  0.00  0.00      PROA  
ATOM   3451   CB SER P 670      24.901   8.520  36.055  0.00  0.00      PROA  
ATOM   3452  HB1 SER P 670      25.279   7.838  35.264  0.00  0.00      PROA  
ATOM   3453  HB2 SER P 670      25.754   9.179  36.325  0.00  0.00      PROA  
ATOM   3454   OG SER P 670      23.845   9.279  35.571  0.00  0.00      PROA  
ATOM   3455  HG1 SER P 670      23.981   9.507  34.648  0.00  0.00      PROA  
ATOM   3456    C SER P 670      24.667   8.152  38.501  0.00  0.00      PROA  
ATOM   3457    O SER P 670      25.662   7.968  39.135  0.00  0.00      PROA  
ATOM   3458    N GLU P 671      23.791   9.011  38.977  0.00  0.00      PROA  
ATOM   3459   HN GLU P 671      23.054   9.218  38.339  0.00  0.00      PROA  
ATOM   3460   CA GLU P 671      23.850   9.689  40.248  0.00  0.00      PROA  
ATOM   3461   HA GLU P 671      24.771  10.186  40.514  0.00  0.00      PROA  
ATOM   3462   CB GLU P 671      22.684  10.727  40.375  0.00  0.00      PROA  
ATOM   3463  HB1 GLU P 671      22.687  11.125  41.412  0.00  0.00      PROA  
ATOM   3464  HB2 GLU P 671      21.647  10.384  40.170  0.00  0.00      PROA  
ATOM   3465   CG GLU P 671      22.934  11.828  39.362  0.00  0.00      PROA  
ATOM   3466  HG1 GLU P 671      23.007  11.446  38.322  0.00  0.00      PROA  
ATOM   3467  HG2 GLU P 671      23.736  12.534  39.667  0.00  0.00      PROA  
ATOM   3468   CD GLU P 671      21.727  12.729  39.294  0.00  0.00      PROA  
ATOM   3469  OE1 GLU P 671      20.700  12.236  38.794  0.00  0.00      PROA  
ATOM   3470  OE2 GLU P 671      21.821  13.928  39.763  0.00  0.00      PROA  
ATOM   3471    C GLU P 671      23.755   8.679  41.463  0.00  0.00      PROA  
ATOM   3472    O GLU P 671      24.561   8.807  42.353  0.00  0.00      PROA  
ATOM   3473    N CYS P 672      22.802   7.722  41.355  0.00  0.00      PROA  
ATOM   3474   HN CYS P 672      22.236   7.755  40.535  0.00  0.00      PROA  
ATOM   3475   CA CYS P 672      22.712   6.559  42.211  0.00  0.00      PROA  
ATOM   3476   HA CYS P 672      22.458   6.792  43.235  0.00  0.00      PROA  
ATOM   3477   CB CYS P 672      21.674   5.555  41.686  0.00  0.00      PROA  
ATOM   3478  HB1 CYS P 672      22.002   5.004  40.780  0.00  0.00      PROA  
ATOM   3479  HB2 CYS P 672      20.816   6.166  41.331  0.00  0.00      PROA  
ATOM   3480   SG CYS P 672      21.015   4.244  42.705  0.00  0.00      PROA  
ATOM   3481    C CYS P 672      23.989   5.865  42.282  0.00  0.00      PROA  
ATOM   3482    O CYS P 672      24.518   5.502  43.297  0.00  0.00      PROA  
ATOM   3483    N GLN P 673      24.618   5.660  41.140  0.00  0.00      PROA  
ATOM   3484   HN GLN P 673      24.286   5.790  40.209  0.00  0.00      PROA  
ATOM   3485   CA GLN P 673      25.936   5.159  41.114  0.00  0.00      PROA  
ATOM   3486   HA GLN P 673      25.936   4.226  41.656  0.00  0.00      PROA  
ATOM   3487   CB GLN P 673      26.195   4.702  39.681  0.00  0.00      PROA  
ATOM   3488  HB1 GLN P 673      25.931   5.510  38.966  0.00  0.00      PROA  
ATOM   3489  HB2 GLN P 673      25.571   3.787  39.594  0.00  0.00      PROA  
ATOM   3490   CG GLN P 673      27.660   4.294  39.313  0.00  0.00      PROA  
ATOM   3491  HG1 GLN P 673      27.942   3.322  39.771  0.00  0.00      PROA  
ATOM   3492  HG2 GLN P 673      28.457   5.030  39.552  0.00  0.00      PROA  
ATOM   3493   CD GLN P 673      27.941   4.032  37.828  0.00  0.00      PROA  
ATOM   3494  OE1 GLN P 673      28.301   2.920  37.373  0.00  0.00      PROA  
ATOM   3495  NE2 GLN P 673      27.931   5.132  37.038  0.00  0.00      PROA  
ATOM   3496 HE21 GLN P 673      27.948   5.066  36.041  0.00  0.00      PROA  
ATOM   3497 HE22 GLN P 673      28.085   6.033  37.445  0.00  0.00      PROA  
ATOM   3498    C GLN P 673      27.098   5.906  41.770  0.00  0.00      PROA  
ATOM   3499    O GLN P 673      27.839   5.225  42.469  0.00  0.00      PROA  
ATOM   3500    N GLU P 674      27.148   7.178  41.641  0.00  0.00      PROA  
ATOM   3501   HN GLU P 674      26.590   7.727  41.025  0.00  0.00      PROA  
ATOM   3502   CA GLU P 674      28.172   7.947  42.355  0.00  0.00      PROA  
ATOM   3503   HA GLU P 674      29.082   7.411  42.130  0.00  0.00      PROA  
ATOM   3504   CB GLU P 674      28.399   9.378  41.786  0.00  0.00      PROA  
ATOM   3505  HB1 GLU P 674      29.173   9.766  42.483  0.00  0.00      PROA  
ATOM   3506  HB2 GLU P 674      27.489  10.002  41.916  0.00  0.00      PROA  
ATOM   3507   CG GLU P 674      29.035   9.520  40.359  0.00  0.00      PROA  
ATOM   3508  HG1 GLU P 674      29.058  10.596  40.084  0.00  0.00      PROA  
ATOM   3509  HG2 GLU P 674      28.202   9.175  39.711  0.00  0.00      PROA  
ATOM   3510   CD GLU P 674      30.355   8.923  39.937  0.00  0.00      PROA  
ATOM   3511  OE1 GLU P 674      30.917   9.157  38.847  0.00  0.00      PROA  
ATOM   3512  OE2 GLU P 674      30.994   8.285  40.807  0.00  0.00      PROA  
ATOM   3513    C GLU P 674      27.938   7.939  43.848  0.00  0.00      PROA  
ATOM   3514    O GLU P 674      28.813   7.662  44.609  0.00  0.00      PROA  
ATOM   3515    N MET P 675      26.607   8.036  44.254  0.00  0.00      PROA  
ATOM   3516   HN MET P 675      25.958   8.101  43.500  0.00  0.00      PROA  
ATOM   3517   CA MET P 675      26.116   8.202  45.637  0.00  0.00      PROA  
ATOM   3518   HA MET P 675      26.734   8.972  46.076  0.00  0.00      PROA  
ATOM   3519   CB MET P 675      24.625   8.592  45.749  0.00  0.00      PROA  
ATOM   3520  HB1 MET P 675      24.357   8.534  46.826  0.00  0.00      PROA  
ATOM   3521  HB2 MET P 675      24.122   7.761  45.208  0.00  0.00      PROA  
ATOM   3522   CG MET P 675      24.161   9.951  45.253  0.00  0.00      PROA  
ATOM   3523  HG1 MET P 675      23.057  10.072  45.217  0.00  0.00      PROA  
ATOM   3524  HG2 MET P 675      24.591  10.137  44.246  0.00  0.00      PROA  
ATOM   3525   SD MET P 675      24.791  11.295  46.374  0.00  0.00      PROA  
ATOM   3526   CE MET P 675      23.214  11.282  47.387  0.00  0.00      PROA  
ATOM   3527  HE1 MET P 675      23.439  11.821  48.332  0.00  0.00      PROA  
ATOM   3528  HE2 MET P 675      22.998  10.220  47.632  0.00  0.00      PROA  
ATOM   3529  HE3 MET P 675      22.372  11.752  46.835  0.00  0.00      PROA  
ATOM   3530    C MET P 675      26.347   6.980  46.578  0.00  0.00      PROA  
ATOM   3531    O MET P 675      26.449   7.103  47.786  0.00  0.00      PROA  
ATOM   3532    N HSD P 676      26.438   5.828  45.924  0.00  0.00      PROA  
ATOM   3533   HN HSD P 676      26.256   5.767  44.945  0.00  0.00      PROA  
ATOM   3534   CA HSD P 676      26.613   4.463  46.476  0.00  0.00      PROA  
ATOM   3535   HA HSD P 676      26.836   3.836  45.626  0.00  0.00      PROA  
ATOM   3536   CB HSD P 676      27.645   4.422  47.628  0.00  0.00      PROA  
ATOM   3537  HB1 HSD P 676      27.633   3.440  48.149  0.00  0.00      PROA  
ATOM   3538  HB2 HSD P 676      27.531   5.198  48.415  0.00  0.00      PROA  
ATOM   3539  ND1 HSD P 676      29.560   5.787  46.629  0.00  0.00      PROA  
ATOM   3540  HD1 HSD P 676      29.071   6.615  46.354  0.00  0.00      PROA  
ATOM   3541   CG HSD P 676      29.044   4.591  47.006  0.00  0.00      PROA  
ATOM   3542  CE1 HSD P 676      30.788   5.652  46.242  0.00  0.00      PROA  
ATOM   3543  HE1 HSD P 676      31.316   6.387  45.635  0.00  0.00      PROA  
ATOM   3544  NE2 HSD P 676      31.220   4.418  46.410  0.00  0.00      PROA  
ATOM   3545  CD2 HSD P 676      30.100   3.768  46.915  0.00  0.00      PROA  
ATOM   3546  HD2 HSD P 676      30.154   2.777  47.350  0.00  0.00      PROA  
ATOM   3547    C HSD P 676      25.201   3.988  46.926  0.00  0.00      PROA  
ATOM   3548    O HSD P 676      25.099   3.250  47.966  0.00  0.00      PROA  
ATOM   3549    N GLY P 677      24.152   4.384  46.125  0.00  0.00      PROA  
ATOM   3550   HN GLY P 677      24.412   4.848  45.282  0.00  0.00      PROA  
ATOM   3551   CA GLY P 677      22.836   3.743  46.365  0.00  0.00      PROA  
ATOM   3552  HA1 GLY P 677      22.154   4.323  45.760  0.00  0.00      PROA  
ATOM   3553  HA2 GLY P 677      22.605   3.746  47.420  0.00  0.00      PROA  
ATOM   3554    C GLY P 677      22.530   2.327  45.880  0.00  0.00      PROA  
ATOM   3555    O GLY P 677      23.440   1.613  45.429  0.00  0.00      PROA  
ATOM   3556    N GLU P 678      21.221   1.997  46.036  0.00  0.00      PROA  
ATOM   3557   HN GLU P 678      20.586   2.618  46.490  0.00  0.00      PROA  
ATOM   3558   CA GLU P 678      20.618   0.705  45.822  0.00  0.00      PROA  
ATOM   3559   HA GLU P 678      21.348   0.067  45.346  0.00  0.00      PROA  
ATOM   3560   CB GLU P 678      20.116   0.094  47.152  0.00  0.00      PROA  
ATOM   3561  HB1 GLU P 678      19.562  -0.847  46.946  0.00  0.00      PROA  
ATOM   3562  HB2 GLU P 678      19.556   0.913  47.651  0.00  0.00      PROA  
ATOM   3563   CG GLU P 678      21.258  -0.309  48.211  0.00  0.00      PROA  
ATOM   3564  HG1 GLU P 678      21.647   0.499  48.867  0.00  0.00      PROA  
ATOM   3565  HG2 GLU P 678      22.194  -0.591  47.684  0.00  0.00      PROA  
ATOM   3566   CD GLU P 678      20.789  -1.488  49.045  0.00  0.00      PROA  
ATOM   3567  OE1 GLU P 678      20.887  -2.617  48.489  0.00  0.00      PROA  
ATOM   3568  OE2 GLU P 678      20.284  -1.393  50.238  0.00  0.00      PROA  
ATOM   3569    C GLU P 678      19.489   0.927  44.858  0.00  0.00      PROA  
ATOM   3570    O GLU P 678      19.121   2.080  44.754  0.00  0.00      PROA  
ATOM   3571    N PHE P 679      18.919  -0.176  44.228  0.00  0.00      PROA  
ATOM   3572   HN PHE P 679      19.176  -1.118  44.429  0.00  0.00      PROA  
ATOM   3573   CA PHE P 679      17.801   0.037  43.404  0.00  0.00      PROA  
ATOM   3574   HA PHE P 679      17.666   1.086  43.185  0.00  0.00      PROA  
ATOM   3575   CB PHE P 679      17.963  -0.738  42.058  0.00  0.00      PROA  
ATOM   3576  HB1 PHE P 679      16.989  -1.047  41.622  0.00  0.00      PROA  
ATOM   3577  HB2 PHE P 679      18.555  -1.668  42.195  0.00  0.00      PROA  
ATOM   3578   CG PHE P 679      18.772  -0.060  41.009  0.00  0.00      PROA  
ATOM   3579  CD1 PHE P 679      19.102  -0.826  39.876  0.00  0.00      PROA  
ATOM   3580  HD1 PHE P 679      18.906  -1.886  39.943  0.00  0.00      PROA  
ATOM   3581  CE1 PHE P 679      19.779  -0.237  38.787  0.00  0.00      PROA  
ATOM   3582  HE1 PHE P 679      19.751  -0.887  37.924  0.00  0.00      PROA  
ATOM   3583   CZ PHE P 679      19.785   1.130  38.624  0.00  0.00      PROA  
ATOM   3584   HZ PHE P 679      20.215   1.480  37.697  0.00  0.00      PROA  
ATOM   3585  CD2 PHE P 679      19.026   1.356  40.947  0.00  0.00      PROA  
ATOM   3586  HD2 PHE P 679      18.626   1.965  41.744  0.00  0.00      PROA  
ATOM   3587  CE2 PHE P 679      19.522   1.964  39.740  0.00  0.00      PROA  
ATOM   3588  HE2 PHE P 679      19.711   3.027  39.758  0.00  0.00      PROA  
ATOM   3589    C PHE P 679      16.560  -0.295  44.089  0.00  0.00      PROA  
ATOM   3590    O PHE P 679      16.547  -1.157  44.978  0.00  0.00      PROA  
ATOM   3591    N ILE P 680      15.460   0.427  43.865  0.00  0.00      PROA  
ATOM   3592   HN ILE P 680      15.497   1.277  43.346  0.00  0.00      PROA  
ATOM   3593   CA ILE P 680      14.207  -0.010  44.422  0.00  0.00      PROA  
ATOM   3594   HA ILE P 680      14.237  -0.404  45.427  0.00  0.00      PROA  
ATOM   3595   CB ILE P 680      13.081   1.060  44.477  0.00  0.00      PROA  
ATOM   3596   HB ILE P 680      12.704   1.192  43.440  0.00  0.00      PROA  
ATOM   3597  CG2 ILE P 680      11.891   0.382  45.289  0.00  0.00      PROA  
ATOM   3598 HG21 ILE P 680      11.029   1.080  45.356  0.00  0.00      PROA  
ATOM   3599 HG22 ILE P 680      12.220   0.185  46.331  0.00  0.00      PROA  
ATOM   3600 HG23 ILE P 680      11.446  -0.457  44.713  0.00  0.00      PROA  
ATOM   3601  CG1 ILE P 680      13.555   2.366  45.005  0.00  0.00      PROA  
ATOM   3602 HG11 ILE P 680      14.496   2.740  44.547  0.00  0.00      PROA  
ATOM   3603 HG12 ILE P 680      13.736   2.282  46.098  0.00  0.00      PROA  
ATOM   3604   CD ILE P 680      12.466   3.441  44.799  0.00  0.00      PROA  
ATOM   3605  HD1 ILE P 680      11.572   3.247  45.430  0.00  0.00      PROA  
ATOM   3606  HD2 ILE P 680      12.080   3.486  43.758  0.00  0.00      PROA  
ATOM   3607  HD3 ILE P 680      12.773   4.405  45.256  0.00  0.00      PROA  
ATOM   3608    C ILE P 680      13.799  -1.137  43.483  0.00  0.00      PROA  
ATOM   3609    O ILE P 680      13.886  -1.175  42.236  0.00  0.00      PROA  
ATOM   3610    N GLY P 681      13.234  -2.207  44.162  0.00  0.00      PROA  
ATOM   3611   HN GLY P 681      13.164  -2.169  45.156  0.00  0.00      PROA  
ATOM   3612   CA GLY P 681      12.589  -3.347  43.582  0.00  0.00      PROA  
ATOM   3613  HA1 GLY P 681      12.102  -2.879  42.739  0.00  0.00      PROA  
ATOM   3614  HA2 GLY P 681      11.973  -3.792  44.349  0.00  0.00      PROA  
ATOM   3615    C GLY P 681      13.505  -4.351  42.911  0.00  0.00      PROA  
ATOM   3616    O GLY P 681      14.700  -4.223  42.500  0.00  0.00      PROA  
ATOM   3617    N SER P 682      12.862  -5.540  42.725  0.00  0.00      PROA  
ATOM   3618   HN SER P 682      11.927  -5.731  43.013  0.00  0.00      PROA  
ATOM   3619   CA SER P 682      13.363  -6.705  42.127  0.00  0.00      PROA  
ATOM   3620   HA SER P 682      14.355  -6.836  42.533  0.00  0.00      PROA  
ATOM   3621   CB SER P 682      12.514  -7.936  42.445  0.00  0.00      PROA  
ATOM   3622  HB1 SER P 682      12.554  -7.917  43.555  0.00  0.00      PROA  
ATOM   3623  HB2 SER P 682      12.960  -8.860  42.020  0.00  0.00      PROA  
ATOM   3624   OG SER P 682      11.165  -7.911  41.942  0.00  0.00      PROA  
ATOM   3625  HG1 SER P 682      11.109  -8.414  41.126  0.00  0.00      PROA  
ATOM   3626    C SER P 682      13.642  -6.696  40.551  0.00  0.00      PROA  
ATOM   3627    O SER P 682      14.629  -7.214  40.037  0.00  0.00      PROA  
ATOM   3628    N ALA P 683      12.742  -6.026  39.818  0.00  0.00      PROA  
ATOM   3629   HN ALA P 683      11.904  -5.656  40.210  0.00  0.00      PROA  
ATOM   3630   CA ALA P 683      12.827  -5.829  38.412  0.00  0.00      PROA  
ATOM   3631   HA ALA P 683      12.809  -6.845  38.048  0.00  0.00      PROA  
ATOM   3632   CB ALA P 683      11.748  -4.914  37.858  0.00  0.00      PROA  
ATOM   3633  HB1 ALA P 683      10.737  -5.345  38.021  0.00  0.00      PROA  
ATOM   3634  HB2 ALA P 683      11.859  -4.680  36.778  0.00  0.00      PROA  
ATOM   3635  HB3 ALA P 683      11.717  -3.934  38.382  0.00  0.00      PROA  
ATOM   3636    C ALA P 683      14.119  -5.206  37.933  0.00  0.00      PROA  
ATOM   3637    O ALA P 683      14.876  -5.655  37.048  0.00  0.00      PROA  
ATOM   3638    N CYS P 684      14.595  -4.205  38.698  0.00  0.00      PROA  
ATOM   3639   HN CYS P 684      14.079  -3.838  39.468  0.00  0.00      PROA  
ATOM   3640   CA CYS P 684      15.905  -3.610  38.467  0.00  0.00      PROA  
ATOM   3641   HA CYS P 684      16.196  -3.627  37.427  0.00  0.00      PROA  
ATOM   3642   CB CYS P 684      15.703  -2.053  38.772  0.00  0.00      PROA  
ATOM   3643  HB1 CYS P 684      16.738  -1.664  38.875  0.00  0.00      PROA  
ATOM   3644  HB2 CYS P 684      15.183  -2.018  39.753  0.00  0.00      PROA  
ATOM   3645   SG CYS P 684      14.734  -1.133  37.511  0.00  0.00      PROA  
ATOM   3646    C CYS P 684      17.027  -4.274  39.283  0.00  0.00      PROA  
ATOM   3647    O CYS P 684      18.214  -4.002  39.005  0.00  0.00      PROA  
ATOM   3648    N GLY P 685      16.771  -5.065  40.364  0.00  0.00      PROA  
ATOM   3649   HN GLY P 685      15.816  -5.171  40.629  0.00  0.00      PROA  
ATOM   3650   CA GLY P 685      17.857  -5.863  40.950  0.00  0.00      PROA  
ATOM   3651  HA1 GLY P 685      17.314  -6.577  41.551  0.00  0.00      PROA  
ATOM   3652  HA2 GLY P 685      18.552  -5.349  41.597  0.00  0.00      PROA  
ATOM   3653    C GLY P 685      18.567  -6.727  40.021  0.00  0.00      PROA  
ATOM   3654    O GLY P 685      18.021  -7.471  39.164  0.00  0.00      PROA  
ATOM   3655    N HSD P 686      19.908  -6.765  40.261  0.00  0.00      PROA  
ATOM   3656   HN HSD P 686      20.334  -6.043  40.801  0.00  0.00      PROA  
ATOM   3657   CA HSD P 686      20.831  -7.732  39.812  0.00  0.00      PROA  
ATOM   3658   HA HSD P 686      21.712  -7.528  40.403  0.00  0.00      PROA  
ATOM   3659   CB HSD P 686      20.358  -9.179  40.100  0.00  0.00      PROA  
ATOM   3660  HB1 HSD P 686      21.169  -9.934  40.019  0.00  0.00      PROA  
ATOM   3661  HB2 HSD P 686      19.577  -9.377  39.335  0.00  0.00      PROA  
ATOM   3662  ND1 HSD P 686      18.744 -10.057  41.788  0.00  0.00      PROA  
ATOM   3663  HD1 HSD P 686      18.228 -10.303  40.968  0.00  0.00      PROA  
ATOM   3664   CG HSD P 686      19.889  -9.305  41.575  0.00  0.00      PROA  
ATOM   3665  CE1 HSD P 686      18.479 -10.079  43.090  0.00  0.00      PROA  
ATOM   3666  HE1 HSD P 686      17.547 -10.436  43.529  0.00  0.00      PROA  
ATOM   3667  NE2 HSD P 686      19.455  -9.423  43.768  0.00  0.00      PROA  
ATOM   3668  CD2 HSD P 686      20.324  -8.939  42.835  0.00  0.00      PROA  
ATOM   3669  HD2 HSD P 686      21.129  -8.289  43.156  0.00  0.00      PROA  
ATOM   3670    C HSD P 686      21.445  -7.534  38.444  0.00  0.00      PROA  
ATOM   3671    O HSD P 686      22.654  -7.581  38.313  0.00  0.00      PROA  
ATOM   3672    N HSD P 687      20.636  -7.200  37.465  0.00  0.00      PROA  
ATOM   3673   HN HSD P 687      19.660  -7.032  37.579  0.00  0.00      PROA  
ATOM   3674   CA HSD P 687      20.885  -7.382  36.049  0.00  0.00      PROA  
ATOM   3675   HA HSD P 687      21.833  -7.828  35.787  0.00  0.00      PROA  
ATOM   3676   CB HSD P 687      19.744  -8.142  35.517  0.00  0.00      PROA  
ATOM   3677  HB1 HSD P 687      19.483  -8.130  34.438  0.00  0.00      PROA  
ATOM   3678  HB2 HSD P 687      18.782  -7.724  35.883  0.00  0.00      PROA  
ATOM   3679  ND1 HSD P 687      20.860 -10.335  35.341  0.00  0.00      PROA  
ATOM   3680  HD1 HSD P 687      21.655  -9.939  34.881  0.00  0.00      PROA  
ATOM   3681   CG HSD P 687      19.852  -9.606  35.904  0.00  0.00      PROA  
ATOM   3682  CE1 HSD P 687      20.793 -11.606  35.774  0.00  0.00      PROA  
ATOM   3683  HE1 HSD P 687      21.505 -12.376  35.476  0.00  0.00      PROA  
ATOM   3684  NE2 HSD P 687      19.686 -11.782  36.541  0.00  0.00      PROA  
ATOM   3685  CD2 HSD P 687      19.121 -10.554  36.648  0.00  0.00      PROA  
ATOM   3686  HD2 HSD P 687      18.330 -10.345  37.357  0.00  0.00      PROA  
ATOM   3687    C HSD P 687      20.862  -6.052  35.350  0.00  0.00      PROA  
ATOM   3688    O HSD P 687      20.743  -5.997  34.099  0.00  0.00      PROA  
ATOM   3689    N GLY P 688      21.006  -4.964  36.151  0.00  0.00      PROA  
ATOM   3690   HN GLY P 688      21.170  -5.064  37.129  0.00  0.00      PROA  
ATOM   3691   CA GLY P 688      21.013  -3.580  35.792  0.00  0.00      PROA  
ATOM   3692  HA1 GLY P 688      21.906  -3.445  35.199  0.00  0.00      PROA  
ATOM   3693  HA2 GLY P 688      21.028  -3.102  36.760  0.00  0.00      PROA  
ATOM   3694    C GLY P 688      19.734  -3.043  35.093  0.00  0.00      PROA  
ATOM   3695    O GLY P 688      18.689  -3.690  35.104  0.00  0.00      PROA  
ATOM   3696    N PRO P 689      19.704  -1.843  34.701  0.00  0.00      PROA  
ATOM   3697   CD PRO P 689      20.769  -0.867  34.925  0.00  0.00      PROA  
ATOM   3698  HD1 PRO P 689      21.601  -0.979  34.197  0.00  0.00      PROA  
ATOM   3699  HD2 PRO P 689      21.261  -0.850  35.921  0.00  0.00      PROA  
ATOM   3700   CA PRO P 689      18.654  -1.267  33.853  0.00  0.00      PROA  
ATOM   3701   HA PRO P 689      17.724  -1.157  34.391  0.00  0.00      PROA  
ATOM   3702   CB PRO P 689      19.190   0.180  33.646  0.00  0.00      PROA  
ATOM   3703  HB1 PRO P 689      18.302   0.843  33.568  0.00  0.00      PROA  
ATOM   3704  HB2 PRO P 689      19.834   0.364  32.760  0.00  0.00      PROA  
ATOM   3705   CG PRO P 689      20.033   0.530  34.852  0.00  0.00      PROA  
ATOM   3706  HG1 PRO P 689      20.595   1.458  34.613  0.00  0.00      PROA  
ATOM   3707  HG2 PRO P 689      19.324   0.734  35.683  0.00  0.00      PROA  
ATOM   3708    C PRO P 689      18.237  -2.013  32.585  0.00  0.00      PROA  
ATOM   3709    O PRO P 689      19.154  -2.595  31.954  0.00  0.00      PROA  
ATOM   3710    N TYR P 690      16.948  -1.865  32.170  0.00  0.00      PROA  
ATOM   3711   HN TYR P 690      16.383  -1.197  32.648  0.00  0.00      PROA  
ATOM   3712   CA TYR P 690      16.172  -2.459  31.127  0.00  0.00      PROA  
ATOM   3713   HA TYR P 690      16.152  -3.515  31.352  0.00  0.00      PROA  
ATOM   3714   CB TYR P 690      14.735  -1.938  31.067  0.00  0.00      PROA  
ATOM   3715  HB1 TYR P 690      14.169  -2.363  30.211  0.00  0.00      PROA  
ATOM   3716  HB2 TYR P 690      14.764  -0.871  30.758  0.00  0.00      PROA  
ATOM   3717   CG TYR P 690      13.920  -2.147  32.378  0.00  0.00      PROA  
ATOM   3718  CD1 TYR P 690      13.830  -1.184  33.396  0.00  0.00      PROA  
ATOM   3719  HD1 TYR P 690      14.353  -0.240  33.368  0.00  0.00      PROA  
ATOM   3720  CE1 TYR P 690      13.032  -1.477  34.504  0.00  0.00      PROA  
ATOM   3721  HE1 TYR P 690      13.021  -0.646  35.194  0.00  0.00      PROA  
ATOM   3722   CZ TYR P 690      12.245  -2.563  34.554  0.00  0.00      PROA  
ATOM   3723   OH TYR P 690      11.459  -2.693  35.714  0.00  0.00      PROA  
ATOM   3724   HH TYR P 690      11.204  -1.854  36.104  0.00  0.00      PROA  
ATOM   3725  CD2 TYR P 690      13.105  -3.278  32.513  0.00  0.00      PROA  
ATOM   3726  HD2 TYR P 690      13.180  -4.021  31.733  0.00  0.00      PROA  
ATOM   3727  CE2 TYR P 690      12.231  -3.495  33.599  0.00  0.00      PROA  
ATOM   3728  HE2 TYR P 690      11.689  -4.429  33.577  0.00  0.00      PROA  
ATOM   3729    C TYR P 690      16.830  -2.296  29.701  0.00  0.00      PROA  
ATOM   3730    O TYR P 690      16.915  -1.152  29.208  0.00  0.00      PROA  
ATOM   3731    N THR P 691      17.255  -3.444  29.046  0.00  0.00      PROA  
ATOM   3732   HN THR P 691      17.253  -4.317  29.527  0.00  0.00      PROA  
ATOM   3733   CA THR P 691      17.893  -3.508  27.747  0.00  0.00      PROA  
ATOM   3734   HA THR P 691      18.421  -2.567  27.706  0.00  0.00      PROA  
ATOM   3735   CB THR P 691      18.935  -4.590  27.641  0.00  0.00      PROA  
ATOM   3736   HB THR P 691      18.458  -5.590  27.717  0.00  0.00      PROA  
ATOM   3737  OG1 THR P 691      19.931  -4.497  28.666  0.00  0.00      PROA  
ATOM   3738  HG1 THR P 691      19.569  -4.755  29.517  0.00  0.00      PROA  
ATOM   3739  CG2 THR P 691      19.696  -4.590  26.382  0.00  0.00      PROA  
ATOM   3740 HG21 THR P 691      20.294  -3.656  26.319  0.00  0.00      PROA  
ATOM   3741 HG22 THR P 691      19.054  -4.696  25.481  0.00  0.00      PROA  
ATOM   3742 HG23 THR P 691      20.474  -5.382  26.332  0.00  0.00      PROA  
ATOM   3743    C THR P 691      16.979  -3.638  26.609  0.00  0.00      PROA  
ATOM   3744    O THR P 691      16.033  -4.425  26.706  0.00  0.00      PROA  
ATOM   3745    N PRO P 692      17.107  -2.936  25.507  0.00  0.00      PROA  
ATOM   3746   CD PRO P 692      17.655  -1.592  25.321  0.00  0.00      PROA  
ATOM   3747  HD1 PRO P 692      18.731  -1.492  25.578  0.00  0.00      PROA  
ATOM   3748  HD2 PRO P 692      16.996  -1.029  26.016  0.00  0.00      PROA  
ATOM   3749   CA PRO P 692      16.317  -3.277  24.347  0.00  0.00      PROA  
ATOM   3750   HA PRO P 692      15.301  -3.577  24.559  0.00  0.00      PROA  
ATOM   3751   CB PRO P 692      16.055  -1.921  23.586  0.00  0.00      PROA  
ATOM   3752  HB1 PRO P 692      15.147  -1.445  24.015  0.00  0.00      PROA  
ATOM   3753  HB2 PRO P 692      15.904  -1.892  22.485  0.00  0.00      PROA  
ATOM   3754   CG PRO P 692      17.324  -1.184  23.870  0.00  0.00      PROA  
ATOM   3755  HG1 PRO P 692      18.079  -1.623  23.183  0.00  0.00      PROA  
ATOM   3756  HG2 PRO P 692      17.344  -0.075  23.804  0.00  0.00      PROA  
ATOM   3757    C PRO P 692      16.831  -4.380  23.482  0.00  0.00      PROA  
ATOM   3758    O PRO P 692      16.907  -4.208  22.235  0.00  0.00      PROA  
ATOM   3759    N ASP P 693      17.231  -5.503  24.042  0.00  0.00      PROA  
ATOM   3760   HN ASP P 693      17.007  -5.727  24.988  0.00  0.00      PROA  
ATOM   3761   CA ASP P 693      18.090  -6.464  23.356  0.00  0.00      PROA  
ATOM   3762   HA ASP P 693      18.955  -5.940  22.975  0.00  0.00      PROA  
ATOM   3763   CB ASP P 693      18.511  -7.508  24.450  0.00  0.00      PROA  
ATOM   3764  HB1 ASP P 693      19.110  -6.933  25.188  0.00  0.00      PROA  
ATOM   3765  HB2 ASP P 693      19.320  -8.196  24.123  0.00  0.00      PROA  
ATOM   3766   CG ASP P 693      17.415  -8.255  25.153  0.00  0.00      PROA  
ATOM   3767  OD1 ASP P 693      16.361  -7.650  25.358  0.00  0.00      PROA  
ATOM   3768  OD2 ASP P 693      17.629  -9.421  25.632  0.00  0.00      PROA  
ATOM   3769    C ASP P 693      17.489  -7.137  22.076  0.00  0.00      PROA  
ATOM   3770    O ASP P 693      17.882  -6.976  20.932  0.00  0.00      PROA  
ATOM   3771    N VAL P 694      16.209  -7.638  22.268  0.00  0.00      PROA  
ATOM   3772   HN VAL P 694      15.839  -7.597  23.193  0.00  0.00      PROA  
ATOM   3773   CA VAL P 694      15.365  -8.281  21.243  0.00  0.00      PROA  
ATOM   3774   HA VAL P 694      15.993  -8.967  20.695  0.00  0.00      PROA  
ATOM   3775   CB VAL P 694      14.221  -9.097  21.712  0.00  0.00      PROA  
ATOM   3776   HB VAL P 694      13.651  -8.556  22.498  0.00  0.00      PROA  
ATOM   3777  CG1 VAL P 694      13.225  -9.578  20.665  0.00  0.00      PROA  
ATOM   3778 HG11 VAL P 694      12.597 -10.419  21.031  0.00  0.00      PROA  
ATOM   3779 HG12 VAL P 694      13.783  -9.967  19.787  0.00  0.00      PROA  
ATOM   3780 HG13 VAL P 694      12.504  -8.779  20.391  0.00  0.00      PROA  
ATOM   3781  CG2 VAL P 694      14.927 -10.335  22.253  0.00  0.00      PROA  
ATOM   3782 HG21 VAL P 694      15.322 -10.776  21.313  0.00  0.00      PROA  
ATOM   3783 HG22 VAL P 694      14.288 -11.142  22.671  0.00  0.00      PROA  
ATOM   3784 HG23 VAL P 694      15.736 -10.155  22.993  0.00  0.00      PROA  
ATOM   3785    C VAL P 694      14.857  -7.300  20.167  0.00  0.00      PROA  
ATOM   3786    O VAL P 694      14.761  -7.602  18.981  0.00  0.00      PROA  
ATOM   3787    N LEU P 695      14.460  -6.154  20.744  0.00  0.00      PROA  
ATOM   3788   HN LEU P 695      14.425  -6.019  21.731  0.00  0.00      PROA  
ATOM   3789   CA LEU P 695      14.180  -4.996  19.863  0.00  0.00      PROA  
ATOM   3790   HA LEU P 695      13.383  -5.317  19.210  0.00  0.00      PROA  
ATOM   3791   CB LEU P 695      13.522  -3.858  20.706  0.00  0.00      PROA  
ATOM   3792  HB1 LEU P 695      14.241  -3.383  21.408  0.00  0.00      PROA  
ATOM   3793  HB2 LEU P 695      12.678  -4.303  21.275  0.00  0.00      PROA  
ATOM   3794   CG LEU P 695      12.966  -2.680  19.876  0.00  0.00      PROA  
ATOM   3795   HG LEU P 695      13.768  -2.422  19.150  0.00  0.00      PROA  
ATOM   3796  CD1 LEU P 695      11.811  -3.127  19.044  0.00  0.00      PROA  
ATOM   3797 HD11 LEU P 695      12.061  -3.956  18.348  0.00  0.00      PROA  
ATOM   3798 HD12 LEU P 695      11.486  -2.370  18.299  0.00  0.00      PROA  
ATOM   3799 HD13 LEU P 695      10.890  -3.266  19.650  0.00  0.00      PROA  
ATOM   3800  CD2 LEU P 695      12.585  -1.447  20.727  0.00  0.00      PROA  
ATOM   3801 HD21 LEU P 695      11.630  -1.710  21.231  0.00  0.00      PROA  
ATOM   3802 HD22 LEU P 695      12.498  -0.541  20.090  0.00  0.00      PROA  
ATOM   3803 HD23 LEU P 695      13.327  -1.075  21.466  0.00  0.00      PROA  
ATOM   3804    C LEU P 695      15.420  -4.556  19.014  0.00  0.00      PROA  
ATOM   3805    O LEU P 695      15.309  -4.429  17.780  0.00  0.00      PROA  
ATOM   3806    N PHE P 696      16.608  -4.314  19.522  0.00  0.00      PROA  
ATOM   3807   HN PHE P 696      16.821  -4.473  20.483  0.00  0.00      PROA  
ATOM   3808   CA PHE P 696      17.739  -3.874  18.725  0.00  0.00      PROA  
ATOM   3809   HA PHE P 696      17.355  -3.014  18.198  0.00  0.00      PROA  
ATOM   3810   CB PHE P 696      18.885  -3.538  19.730  0.00  0.00      PROA  
ATOM   3811  HB1 PHE P 696      19.065  -4.464  20.317  0.00  0.00      PROA  
ATOM   3812  HB2 PHE P 696      18.600  -2.682  20.377  0.00  0.00      PROA  
ATOM   3813   CG PHE P 696      20.204  -3.229  19.041  0.00  0.00      PROA  
ATOM   3814  CD1 PHE P 696      20.537  -1.928  18.512  0.00  0.00      PROA  
ATOM   3815  HD1 PHE P 696      19.848  -1.097  18.472  0.00  0.00      PROA  
ATOM   3816  CE1 PHE P 696      21.786  -1.676  18.005  0.00  0.00      PROA  
ATOM   3817  HE1 PHE P 696      22.048  -0.659  17.754  0.00  0.00      PROA  
ATOM   3818   CZ PHE P 696      22.768  -2.683  17.861  0.00  0.00      PROA  
ATOM   3819   HZ PHE P 696      23.723  -2.362  17.471  0.00  0.00      PROA  
ATOM   3820  CD2 PHE P 696      21.203  -4.207  18.925  0.00  0.00      PROA  
ATOM   3821  HD2 PHE P 696      21.090  -5.244  19.201  0.00  0.00      PROA  
ATOM   3822  CE2 PHE P 696      22.436  -4.008  18.297  0.00  0.00      PROA  
ATOM   3823  HE2 PHE P 696      23.243  -4.714  18.169  0.00  0.00      PROA  
ATOM   3824    C PHE P 696      18.119  -4.895  17.642  0.00  0.00      PROA  
ATOM   3825    O PHE P 696      18.251  -4.531  16.500  0.00  0.00      PROA  
ATOM   3826    N TRP P 697      18.143  -6.179  17.975  0.00  0.00      PROA  
ATOM   3827   HN TRP P 697      17.923  -6.407  18.920  0.00  0.00      PROA  
ATOM   3828   CA TRP P 697      18.353  -7.281  17.111  0.00  0.00      PROA  
ATOM   3829   HA TRP P 697      19.291  -7.201  16.584  0.00  0.00      PROA  
ATOM   3830   CB TRP P 697      18.267  -8.526  17.956  0.00  0.00      PROA  
ATOM   3831  HB1 TRP P 697      17.378  -8.548  18.622  0.00  0.00      PROA  
ATOM   3832  HB2 TRP P 697      19.180  -8.663  18.574  0.00  0.00      PROA  
ATOM   3833   CG TRP P 697      18.291  -9.821  17.198  0.00  0.00      PROA  
ATOM   3834  CD1 TRP P 697      17.424 -10.903  17.105  0.00  0.00      PROA  
ATOM   3835  HD1 TRP P 697      16.454 -10.999  17.570  0.00  0.00      PROA  
ATOM   3836  NE1 TRP P 697      17.951 -11.872  16.280  0.00  0.00      PROA  
ATOM   3837  HE1 TRP P 697      17.616 -12.740  15.986  0.00  0.00      PROA  
ATOM   3838  CE2 TRP P 697      19.159 -11.408  15.782  0.00  0.00      PROA  
ATOM   3839  CD2 TRP P 697      19.467 -10.161  16.361  0.00  0.00      PROA  
ATOM   3840  CE3 TRP P 697      20.700  -9.553  16.132  0.00  0.00      PROA  
ATOM   3841  HE3 TRP P 697      20.849  -8.535  16.463  0.00  0.00      PROA  
ATOM   3842  CZ3 TRP P 697      21.537 -10.127  15.168  0.00  0.00      PROA  
ATOM   3843  HZ3 TRP P 697      22.517  -9.717  14.974  0.00  0.00      PROA  
ATOM   3844  CZ2 TRP P 697      20.056 -11.990  14.915  0.00  0.00      PROA  
ATOM   3845  HZ2 TRP P 697      19.809 -12.889  14.371  0.00  0.00      PROA  
ATOM   3846  CH2 TRP P 697      21.275 -11.383  14.614  0.00  0.00      PROA  
ATOM   3847  HH2 TRP P 697      21.811 -11.860  13.807  0.00  0.00      PROA  
ATOM   3848    C TRP P 697      17.289  -7.298  16.076  0.00  0.00      PROA  
ATOM   3849    O TRP P 697      17.490  -7.588  14.886  0.00  0.00      PROA  
ATOM   3850    N SER P 698      16.074  -6.981  16.406  0.00  0.00      PROA  
ATOM   3851   HN SER P 698      15.849  -6.781  17.356  0.00  0.00      PROA  
ATOM   3852   CA SER P 698      14.960  -6.951  15.414  0.00  0.00      PROA  
ATOM   3853   HA SER P 698      14.841  -7.937  14.991  0.00  0.00      PROA  
ATOM   3854   CB SER P 698      13.583  -6.730  16.070  0.00  0.00      PROA  
ATOM   3855  HB1 SER P 698      12.785  -6.436  15.355  0.00  0.00      PROA  
ATOM   3856  HB2 SER P 698      13.724  -5.814  16.683  0.00  0.00      PROA  
ATOM   3857   OG SER P 698      13.286  -7.928  16.803  0.00  0.00      PROA  
ATOM   3858  HG1 SER P 698      13.701  -7.797  17.658  0.00  0.00      PROA  
ATOM   3859    C SER P 698      15.060  -5.939  14.345  0.00  0.00      PROA  
ATOM   3860    O SER P 698      14.790  -6.184  13.170  0.00  0.00      PROA  
ATOM   3861    N CYS P 699      15.627  -4.771  14.671  0.00  0.00      PROA  
ATOM   3862   HN CYS P 699      15.973  -4.609  15.592  0.00  0.00      PROA  
ATOM   3863   CA CYS P 699      16.066  -3.808  13.679  0.00  0.00      PROA  
ATOM   3864   HA CYS P 699      15.203  -3.619  13.058  0.00  0.00      PROA  
ATOM   3865   CB CYS P 699      16.477  -2.500  14.450  0.00  0.00      PROA  
ATOM   3866  HB1 CYS P 699      17.466  -2.482  14.956  0.00  0.00      PROA  
ATOM   3867  HB2 CYS P 699      15.720  -2.428  15.260  0.00  0.00      PROA  
ATOM   3868   SG CYS P 699      16.411  -1.072  13.418  0.00  0.00      PROA  
ATOM   3869  HG1 CYS P 699      15.124  -1.228  13.146  0.00  0.00      PROA  
ATOM   3870    C CYS P 699      17.326  -4.127  12.896  0.00  0.00      PROA  
ATOM   3871    O CYS P 699      17.459  -3.658  11.756  0.00  0.00      PROA  
ATOM   3872    N ILE P 700      18.300  -4.894  13.422  0.00  0.00      PROA  
ATOM   3873   HN ILE P 700      18.458  -5.013  14.400  0.00  0.00      PROA  
ATOM   3874   CA ILE P 700      19.387  -5.572  12.679  0.00  0.00      PROA  
ATOM   3875   HA ILE P 700      19.936  -4.790  12.176  0.00  0.00      PROA  
ATOM   3876   CB ILE P 700      20.288  -6.389  13.565  0.00  0.00      PROA  
ATOM   3877   HB ILE P 700      19.747  -7.131  14.190  0.00  0.00      PROA  
ATOM   3878  CG2 ILE P 700      21.155  -7.344  12.760  0.00  0.00      PROA  
ATOM   3879 HG21 ILE P 700      20.471  -8.207  12.608  0.00  0.00      PROA  
ATOM   3880 HG22 ILE P 700      22.084  -7.752  13.213  0.00  0.00      PROA  
ATOM   3881 HG23 ILE P 700      21.325  -6.903  11.754  0.00  0.00      PROA  
ATOM   3882  CG1 ILE P 700      21.228  -5.619  14.560  0.00  0.00      PROA  
ATOM   3883 HG11 ILE P 700      22.030  -6.281  14.950  0.00  0.00      PROA  
ATOM   3884 HG12 ILE P 700      20.718  -5.450  15.533  0.00  0.00      PROA  
ATOM   3885   CD ILE P 700      21.929  -4.374  14.141  0.00  0.00      PROA  
ATOM   3886  HD1 ILE P 700      21.190  -3.629  13.779  0.00  0.00      PROA  
ATOM   3887  HD2 ILE P 700      22.661  -4.578  13.330  0.00  0.00      PROA  
ATOM   3888  HD3 ILE P 700      22.507  -3.911  14.969  0.00  0.00      PROA  
ATOM   3889    C ILE P 700      18.857  -6.383  11.606  0.00  0.00      PROA  
ATOM   3890    O ILE P 700      19.266  -6.141  10.484  0.00  0.00      PROA  
ATOM   3891    N LEU P 701      17.882  -7.308  11.880  0.00  0.00      PROA  
ATOM   3892   HN LEU P 701      17.629  -7.469  12.830  0.00  0.00      PROA  
ATOM   3893   CA LEU P 701      17.262  -8.139  10.788  0.00  0.00      PROA  
ATOM   3894   HA LEU P 701      18.173  -8.507  10.338  0.00  0.00      PROA  
ATOM   3895   CB LEU P 701      16.359  -9.198  11.485  0.00  0.00      PROA  
ATOM   3896  HB1 LEU P 701      15.886  -9.750  10.645  0.00  0.00      PROA  
ATOM   3897  HB2 LEU P 701      15.569  -8.660  12.051  0.00  0.00      PROA  
ATOM   3898   CG LEU P 701      17.074 -10.228  12.420  0.00  0.00      PROA  
ATOM   3899   HG LEU P 701      17.187  -9.790  13.435  0.00  0.00      PROA  
ATOM   3900  CD1 LEU P 701      16.252 -11.512  12.600  0.00  0.00      PROA  
ATOM   3901 HD11 LEU P 701      16.490 -12.002  13.568  0.00  0.00      PROA  
ATOM   3902 HD12 LEU P 701      16.394 -12.246  11.778  0.00  0.00      PROA  
ATOM   3903 HD13 LEU P 701      15.192 -11.189  12.521  0.00  0.00      PROA  
ATOM   3904  CD2 LEU P 701      18.362 -10.620  11.807  0.00  0.00      PROA  
ATOM   3905 HD21 LEU P 701      18.307 -11.016  10.771  0.00  0.00      PROA  
ATOM   3906 HD22 LEU P 701      18.748 -11.430  12.463  0.00  0.00      PROA  
ATOM   3907 HD23 LEU P 701      19.082  -9.796  11.999  0.00  0.00      PROA  
ATOM   3908    C LEU P 701      16.385  -7.337   9.782  0.00  0.00      PROA  
ATOM   3909    O LEU P 701      16.432  -7.625   8.578  0.00  0.00      PROA  
ATOM   3910    N PHE P 702      15.785  -6.209  10.218  0.00  0.00      PROA  
ATOM   3911   HN PHE P 702      15.800  -5.864  11.154  0.00  0.00      PROA  
ATOM   3912   CA PHE P 702      15.036  -5.281   9.354  0.00  0.00      PROA  
ATOM   3913   HA PHE P 702      14.361  -5.832   8.716  0.00  0.00      PROA  
ATOM   3914   CB PHE P 702      14.263  -4.262  10.331  0.00  0.00      PROA  
ATOM   3915  HB1 PHE P 702      14.930  -4.101  11.205  0.00  0.00      PROA  
ATOM   3916  HB2 PHE P 702      13.358  -4.801  10.685  0.00  0.00      PROA  
ATOM   3917   CG PHE P 702      13.802  -2.923   9.803  0.00  0.00      PROA  
ATOM   3918  CD1 PHE P 702      12.496  -2.823   9.147  0.00  0.00      PROA  
ATOM   3919  HD1 PHE P 702      11.828  -3.671   9.156  0.00  0.00      PROA  
ATOM   3920  CE1 PHE P 702      12.119  -1.595   8.620  0.00  0.00      PROA  
ATOM   3921  HE1 PHE P 702      11.112  -1.561   8.230  0.00  0.00      PROA  
ATOM   3922   CZ PHE P 702      12.842  -0.396   8.878  0.00  0.00      PROA  
ATOM   3923   HZ PHE P 702      12.563   0.589   8.537  0.00  0.00      PROA  
ATOM   3924  CD2 PHE P 702      14.606  -1.660   9.971  0.00  0.00      PROA  
ATOM   3925  HD2 PHE P 702      15.606  -1.549  10.364  0.00  0.00      PROA  
ATOM   3926  CE2 PHE P 702      14.131  -0.402   9.462  0.00  0.00      PROA  
ATOM   3927  HE2 PHE P 702      14.717   0.505   9.416  0.00  0.00      PROA  
ATOM   3928    C PHE P 702      15.889  -4.498   8.352  0.00  0.00      PROA  
ATOM   3929    O PHE P 702      15.631  -4.494   7.113  0.00  0.00      PROA  
ATOM   3930    N PHE P 703      17.072  -4.002   8.709  0.00  0.00      PROA  
ATOM   3931   HN PHE P 703      17.170  -3.860   9.691  0.00  0.00      PROA  
ATOM   3932   CA PHE P 703      18.144  -3.537   7.831  0.00  0.00      PROA  
ATOM   3933   HA PHE P 703      17.698  -2.830   7.147  0.00  0.00      PROA  
ATOM   3934   CB PHE P 703      19.311  -2.879   8.646  0.00  0.00      PROA  
ATOM   3935  HB1 PHE P 703      20.267  -2.861   8.080  0.00  0.00      PROA  
ATOM   3936  HB2 PHE P 703      19.531  -3.563   9.493  0.00  0.00      PROA  
ATOM   3937   CG PHE P 703      19.029  -1.536   9.150  0.00  0.00      PROA  
ATOM   3938  CD1 PHE P 703      19.110  -1.256  10.500  0.00  0.00      PROA  
ATOM   3939  HD1 PHE P 703      19.322  -2.046  11.206  0.00  0.00      PROA  
ATOM   3940  CE1 PHE P 703      18.826   0.021  10.936  0.00  0.00      PROA  
ATOM   3941  HE1 PHE P 703      19.035   0.344  11.945  0.00  0.00      PROA  
ATOM   3942   CZ PHE P 703      18.488   1.059  10.043  0.00  0.00      PROA  
ATOM   3943   HZ PHE P 703      18.237   2.059  10.367  0.00  0.00      PROA  
ATOM   3944  CD2 PHE P 703      18.719  -0.562   8.154  0.00  0.00      PROA  
ATOM   3945  HD2 PHE P 703      18.820  -0.708   7.089  0.00  0.00      PROA  
ATOM   3946  CE2 PHE P 703      18.498   0.751   8.621  0.00  0.00      PROA  
ATOM   3947  HE2 PHE P 703      18.367   1.563   7.922  0.00  0.00      PROA  
ATOM   3948    C PHE P 703      18.698  -4.608   6.943  0.00  0.00      PROA  
ATOM   3949    O PHE P 703      18.914  -4.442   5.691  0.00  0.00      PROA  
ATOM   3950    N ALA P 704      18.919  -5.843   7.470  0.00  0.00      PROA  
ATOM   3951   HN ALA P 704      18.682  -6.092   8.406  0.00  0.00      PROA  
ATOM   3952   CA ALA P 704      19.473  -6.996   6.750  0.00  0.00      PROA  
ATOM   3953   HA ALA P 704      20.322  -6.602   6.210  0.00  0.00      PROA  
ATOM   3954   CB ALA P 704      19.921  -8.096   7.750  0.00  0.00      PROA  
ATOM   3955  HB1 ALA P 704      19.125  -8.156   8.523  0.00  0.00      PROA  
ATOM   3956  HB2 ALA P 704      20.863  -7.720   8.203  0.00  0.00      PROA  
ATOM   3957  HB3 ALA P 704      20.109  -9.111   7.339  0.00  0.00      PROA  
ATOM   3958    C ALA P 704      18.535  -7.469   5.602  0.00  0.00      PROA  
ATOM   3959    O ALA P 704      18.926  -7.595   4.428  0.00  0.00      PROA  
ATOM   3960    N THR P 705      17.229  -7.478   5.916  0.00  0.00      PROA  
ATOM   3961   HN THR P 705      16.897  -7.379   6.851  0.00  0.00      PROA  
ATOM   3962   CA THR P 705      16.183  -7.630   4.879  0.00  0.00      PROA  
ATOM   3963   HA THR P 705      16.401  -8.556   4.368  0.00  0.00      PROA  
ATOM   3964   CB THR P 705      14.826  -7.781   5.477  0.00  0.00      PROA  
ATOM   3965   HB THR P 705      14.551  -6.897   6.090  0.00  0.00      PROA  
ATOM   3966  OG1 THR P 705      14.656  -8.825   6.430  0.00  0.00      PROA  
ATOM   3967  HG1 THR P 705      14.966  -8.426   7.246  0.00  0.00      PROA  
ATOM   3968  CG2 THR P 705      13.759  -8.038   4.353  0.00  0.00      PROA  
ATOM   3969 HG21 THR P 705      13.527  -7.091   3.821  0.00  0.00      PROA  
ATOM   3970 HG22 THR P 705      12.889  -8.313   4.985  0.00  0.00      PROA  
ATOM   3971 HG23 THR P 705      14.091  -8.857   3.679  0.00  0.00      PROA  
ATOM   3972    C THR P 705      16.140  -6.571   3.757  0.00  0.00      PROA  
ATOM   3973    O THR P 705      16.057  -6.906   2.599  0.00  0.00      PROA  
ATOM   3974    N PHE P 706      16.299  -5.247   4.141  0.00  0.00      PROA  
ATOM   3975   HN PHE P 706      16.482  -4.973   5.082  0.00  0.00      PROA  
ATOM   3976   CA PHE P 706      16.199  -4.156   3.203  0.00  0.00      PROA  
ATOM   3977   HA PHE P 706      15.257  -4.344   2.711  0.00  0.00      PROA  
ATOM   3978   CB PHE P 706      15.989  -2.800   3.960  0.00  0.00      PROA  
ATOM   3979  HB1 PHE P 706      16.851  -2.592   4.631  0.00  0.00      PROA  
ATOM   3980  HB2 PHE P 706      15.106  -2.877   4.630  0.00  0.00      PROA  
ATOM   3981   CG PHE P 706      15.914  -1.600   3.006  0.00  0.00      PROA  
ATOM   3982  CD1 PHE P 706      14.732  -1.232   2.343  0.00  0.00      PROA  
ATOM   3983  HD1 PHE P 706      13.853  -1.855   2.430  0.00  0.00      PROA  
ATOM   3984  CE1 PHE P 706      14.719  -0.103   1.578  0.00  0.00      PROA  
ATOM   3985  HE1 PHE P 706      13.857   0.004   0.937  0.00  0.00      PROA  
ATOM   3986   CZ PHE P 706      15.879   0.671   1.352  0.00  0.00      PROA  
ATOM   3987   HZ PHE P 706      15.859   1.464   0.620  0.00  0.00      PROA  
ATOM   3988  CD2 PHE P 706      17.022  -0.779   2.865  0.00  0.00      PROA  
ATOM   3989  HD2 PHE P 706      17.956  -0.843   3.405  0.00  0.00      PROA  
ATOM   3990  CE2 PHE P 706      16.974   0.425   2.111  0.00  0.00      PROA  
ATOM   3991  HE2 PHE P 706      17.824   1.092   2.118  0.00  0.00      PROA  
ATOM   3992    C PHE P 706      17.268  -4.183   2.170  0.00  0.00      PROA  
ATOM   3993    O PHE P 706      17.085  -3.987   1.007  0.00  0.00      PROA  
ATOM   3994    N ILE P 707      18.509  -4.335   2.699  0.00  0.00      PROA  
ATOM   3995   HN ILE P 707      18.620  -4.433   3.685  0.00  0.00      PROA  
ATOM   3996   CA ILE P 707      19.766  -4.248   1.948  0.00  0.00      PROA  
ATOM   3997   HA ILE P 707      19.634  -3.505   1.175  0.00  0.00      PROA  
ATOM   3998   CB ILE P 707      21.037  -3.870   2.618  0.00  0.00      PROA  
ATOM   3999   HB ILE P 707      20.804  -2.986   3.249  0.00  0.00      PROA  
ATOM   4000  CG2 ILE P 707      21.620  -5.012   3.532  0.00  0.00      PROA  
ATOM   4001 HG21 ILE P 707      20.844  -5.273   4.282  0.00  0.00      PROA  
ATOM   4002 HG22 ILE P 707      22.428  -4.566   4.151  0.00  0.00      PROA  
ATOM   4003 HG23 ILE P 707      22.030  -5.953   3.106  0.00  0.00      PROA  
ATOM   4004  CG1 ILE P 707      22.007  -3.318   1.593  0.00  0.00      PROA  
ATOM   4005 HG11 ILE P 707      21.636  -3.038   0.583  0.00  0.00      PROA  
ATOM   4006 HG12 ILE P 707      22.772  -4.114   1.474  0.00  0.00      PROA  
ATOM   4007   CD ILE P 707      22.792  -2.012   2.032  0.00  0.00      PROA  
ATOM   4008  HD1 ILE P 707      23.197  -2.305   3.024  0.00  0.00      PROA  
ATOM   4009  HD2 ILE P 707      22.190  -1.079   1.983  0.00  0.00      PROA  
ATOM   4010  HD3 ILE P 707      23.580  -1.721   1.305  0.00  0.00      PROA  
ATOM   4011    C ILE P 707      19.997  -5.492   1.157  0.00  0.00      PROA  
ATOM   4012    O ILE P 707      20.387  -5.408  -0.038  0.00  0.00      PROA  
ATOM   4013    N VAL P 708      19.626  -6.683   1.687  0.00  0.00      PROA  
ATOM   4014   HN VAL P 708      19.225  -6.716   2.599  0.00  0.00      PROA  
ATOM   4015   CA VAL P 708      19.822  -8.003   1.040  0.00  0.00      PROA  
ATOM   4016   HA VAL P 708      20.791  -8.021   0.563  0.00  0.00      PROA  
ATOM   4017   CB VAL P 708      19.756  -9.214   2.013  0.00  0.00      PROA  
ATOM   4018   HB VAL P 708      18.858  -9.085   2.654  0.00  0.00      PROA  
ATOM   4019  CG1 VAL P 708      19.665 -10.559   1.280  0.00  0.00      PROA  
ATOM   4020 HG11 VAL P 708      19.513 -11.397   1.994  0.00  0.00      PROA  
ATOM   4021 HG12 VAL P 708      20.595 -10.806   0.725  0.00  0.00      PROA  
ATOM   4022 HG13 VAL P 708      18.879 -10.582   0.495  0.00  0.00      PROA  
ATOM   4023  CG2 VAL P 708      21.019  -9.241   2.921  0.00  0.00      PROA  
ATOM   4024 HG21 VAL P 708      21.948  -9.309   2.316  0.00  0.00      PROA  
ATOM   4025 HG22 VAL P 708      21.041 -10.192   3.494  0.00  0.00      PROA  
ATOM   4026 HG23 VAL P 708      21.046  -8.314   3.533  0.00  0.00      PROA  
ATOM   4027    C VAL P 708      18.841  -8.218  -0.174  0.00  0.00      PROA  
ATOM   4028    O VAL P 708      19.288  -8.659  -1.206  0.00  0.00      PROA  
ATOM   4029    N SER P 709      17.513  -7.887  -0.103  0.00  0.00      PROA  
ATOM   4030   HN SER P 709      17.146  -7.674   0.799  0.00  0.00      PROA  
ATOM   4031   CA SER P 709      16.611  -7.842  -1.158  0.00  0.00      PROA  
ATOM   4032   HA SER P 709      16.761  -8.755  -1.716  0.00  0.00      PROA  
ATOM   4033   CB SER P 709      15.115  -7.507  -0.806  0.00  0.00      PROA  
ATOM   4034  HB1 SER P 709      14.576  -8.332  -0.293  0.00  0.00      PROA  
ATOM   4035  HB2 SER P 709      14.645  -7.126  -1.737  0.00  0.00      PROA  
ATOM   4036   OG SER P 709      14.975  -6.433   0.140  0.00  0.00      PROA  
ATOM   4037  HG1 SER P 709      15.350  -6.759   0.962  0.00  0.00      PROA  
ATOM   4038    C SER P 709      17.008  -6.767  -2.189  0.00  0.00      PROA  
ATOM   4039    O SER P 709      16.870  -7.054  -3.356  0.00  0.00      PROA  
ATOM   4040    N SER P 710      17.480  -5.559  -1.823  0.00  0.00      PROA  
ATOM   4041   HN SER P 710      17.239  -5.441  -0.863  0.00  0.00      PROA  
ATOM   4042   CA SER P 710      17.903  -4.513  -2.793  0.00  0.00      PROA  
ATOM   4043   HA SER P 710      17.026  -4.265  -3.372  0.00  0.00      PROA  
ATOM   4044   CB SER P 710      18.474  -3.202  -2.095  0.00  0.00      PROA  
ATOM   4045  HB1 SER P 710      19.297  -3.494  -1.409  0.00  0.00      PROA  
ATOM   4046  HB2 SER P 710      17.649  -2.867  -1.431  0.00  0.00      PROA  
ATOM   4047   OG SER P 710      18.901  -2.165  -3.009  0.00  0.00      PROA  
ATOM   4048  HG1 SER P 710      18.240  -2.185  -3.705  0.00  0.00      PROA  
ATOM   4049    C SER P 710      19.058  -5.007  -3.667  0.00  0.00      PROA  
ATOM   4050    O SER P 710      18.970  -4.940  -4.893  0.00  0.00      PROA  
ATOM   4051    N THR P 711      20.145  -5.485  -2.968  0.00  0.00      PROA  
ATOM   4052   HN THR P 711      20.061  -5.559  -1.977  0.00  0.00      PROA  
ATOM   4053   CA THR P 711      21.312  -6.088  -3.535  0.00  0.00      PROA  
ATOM   4054   HA THR P 711      21.878  -5.363  -4.101  0.00  0.00      PROA  
ATOM   4055   CB THR P 711      22.343  -6.643  -2.516  0.00  0.00      PROA  
ATOM   4056   HB THR P 711      21.812  -7.218  -1.727  0.00  0.00      PROA  
ATOM   4057  OG1 THR P 711      23.021  -5.620  -1.809  0.00  0.00      PROA  
ATOM   4058  HG1 THR P 711      22.366  -5.020  -1.444  0.00  0.00      PROA  
ATOM   4059  CG2 THR P 711      23.361  -7.565  -3.115  0.00  0.00      PROA  
ATOM   4060 HG21 THR P 711      23.719  -7.135  -4.075  0.00  0.00      PROA  
ATOM   4061 HG22 THR P 711      22.961  -8.562  -3.398  0.00  0.00      PROA  
ATOM   4062 HG23 THR P 711      24.095  -8.004  -2.406  0.00  0.00      PROA  
ATOM   4063    C THR P 711      20.893  -7.126  -4.556  0.00  0.00      PROA  
ATOM   4064    O THR P 711      21.301  -7.086  -5.709  0.00  0.00      PROA  
ATOM   4065    N LEU P 712      19.983  -8.126  -4.114  0.00  0.00      PROA  
ATOM   4066   HN LEU P 712      19.596  -8.218  -3.199  0.00  0.00      PROA  
ATOM   4067   CA LEU P 712      19.638  -9.198  -4.898  0.00  0.00      PROA  
ATOM   4068   HA LEU P 712      20.514  -9.754  -5.198  0.00  0.00      PROA  
ATOM   4069   CB LEU P 712      18.820 -10.264  -4.088  0.00  0.00      PROA  
ATOM   4070  HB1 LEU P 712      18.229 -10.835  -4.836  0.00  0.00      PROA  
ATOM   4071  HB2 LEU P 712      18.169  -9.718  -3.371  0.00  0.00      PROA  
ATOM   4072   CG LEU P 712      19.682 -11.233  -3.223  0.00  0.00      PROA  
ATOM   4073   HG LEU P 712      20.541 -10.621  -2.872  0.00  0.00      PROA  
ATOM   4074  CD1 LEU P 712      18.941 -11.778  -1.959  0.00  0.00      PROA  
ATOM   4075 HD11 LEU P 712      18.484 -10.916  -1.428  0.00  0.00      PROA  
ATOM   4076 HD12 LEU P 712      19.679 -12.221  -1.256  0.00  0.00      PROA  
ATOM   4077 HD13 LEU P 712      18.088 -12.465  -2.146  0.00  0.00      PROA  
ATOM   4078  CD2 LEU P 712      20.276 -12.360  -4.031  0.00  0.00      PROA  
ATOM   4079 HD21 LEU P 712      20.772 -13.120  -3.391  0.00  0.00      PROA  
ATOM   4080 HD22 LEU P 712      21.007 -11.958  -4.764  0.00  0.00      PROA  
ATOM   4081 HD23 LEU P 712      19.518 -12.919  -4.620  0.00  0.00      PROA  
ATOM   4082    C LEU P 712      18.862  -8.783  -6.198  0.00  0.00      PROA  
ATOM   4083    O LEU P 712      19.076  -9.201  -7.308  0.00  0.00      PROA  
ATOM   4084    N LYS P 713      17.987  -7.794  -6.162  0.00  0.00      PROA  
ATOM   4085   HN LYS P 713      17.822  -7.381  -5.270  0.00  0.00      PROA  
ATOM   4086   CA LYS P 713      17.213  -7.251  -7.233  0.00  0.00      PROA  
ATOM   4087   HA LYS P 713      16.583  -7.998  -7.693  0.00  0.00      PROA  
ATOM   4088   CB LYS P 713      16.231  -6.212  -6.611  0.00  0.00      PROA  
ATOM   4089  HB1 LYS P 713      16.673  -5.267  -6.231  0.00  0.00      PROA  
ATOM   4090  HB2 LYS P 713      15.613  -6.650  -5.798  0.00  0.00      PROA  
ATOM   4091   CG LYS P 713      15.059  -5.885  -7.559  0.00  0.00      PROA  
ATOM   4092  HG1 LYS P 713      15.446  -5.190  -8.334  0.00  0.00      PROA  
ATOM   4093  HG2 LYS P 713      14.368  -5.217  -7.002  0.00  0.00      PROA  
ATOM   4094   CD LYS P 713      14.223  -7.011  -8.158  0.00  0.00      PROA  
ATOM   4095  HD1 LYS P 713      13.700  -7.589  -7.366  0.00  0.00      PROA  
ATOM   4096  HD2 LYS P 713      14.920  -7.667  -8.723  0.00  0.00      PROA  
ATOM   4097   CE LYS P 713      13.104  -6.544  -9.005  0.00  0.00      PROA  
ATOM   4098  HE1 LYS P 713      13.431  -5.808  -9.771  0.00  0.00      PROA  
ATOM   4099  HE2 LYS P 713      12.311  -6.012  -8.436  0.00  0.00      PROA  
ATOM   4100   NZ LYS P 713      12.354  -7.581  -9.696  0.00  0.00      PROA  
ATOM   4101  HZ1 LYS P 713      12.804  -7.715 -10.624  0.00  0.00      PROA  
ATOM   4102  HZ2 LYS P 713      11.386  -7.218  -9.812  0.00  0.00      PROA  
ATOM   4103  HZ3 LYS P 713      12.158  -8.453  -9.164  0.00  0.00      PROA  
ATOM   4104    C LYS P 713      18.067  -6.605  -8.276  0.00  0.00      PROA  
ATOM   4105    O LYS P 713      17.898  -6.797  -9.504  0.00  0.00      PROA  
ATOM   4106    N THR P 714      19.047  -5.848  -7.788  0.00  0.00      PROA  
ATOM   4107   HN THR P 714      19.215  -5.835  -6.805  0.00  0.00      PROA  
ATOM   4108   CA THR P 714      20.125  -5.060  -8.530  0.00  0.00      PROA  
ATOM   4109   HA THR P 714      19.597  -4.496  -9.285  0.00  0.00      PROA  
ATOM   4110   CB THR P 714      20.821  -4.017  -7.713  0.00  0.00      PROA  
ATOM   4111   HB THR P 714      21.700  -3.530  -8.185  0.00  0.00      PROA  
ATOM   4112  OG1 THR P 714      21.203  -4.459  -6.499  0.00  0.00      PROA  
ATOM   4113  HG1 THR P 714      20.359  -4.745  -6.140  0.00  0.00      PROA  
ATOM   4114  CG2 THR P 714      19.788  -2.900  -7.590  0.00  0.00      PROA  
ATOM   4115 HG21 THR P 714      19.460  -2.479  -8.564  0.00  0.00      PROA  
ATOM   4116 HG22 THR P 714      20.429  -2.223  -6.986  0.00  0.00      PROA  
ATOM   4117 HG23 THR P 714      18.911  -3.124  -6.945  0.00  0.00      PROA  
ATOM   4118    C THR P 714      21.201  -5.912  -9.166  0.00  0.00      PROA  
ATOM   4119    O THR P 714      22.169  -5.450  -9.699  0.00  0.00      PROA  
ATOM   4120    N PHE P 715      21.137  -7.232  -9.092  0.00  0.00      PROA  
ATOM   4121   HN PHE P 715      20.356  -7.683  -8.668  0.00  0.00      PROA  
ATOM   4122   CA PHE P 715      22.249  -8.132  -9.491  0.00  0.00      PROA  
ATOM   4123   HA PHE P 715      23.196  -7.759  -9.128  0.00  0.00      PROA  
ATOM   4124   CB PHE P 715      21.929  -9.493  -8.719  0.00  0.00      PROA  
ATOM   4125  HB1 PHE P 715      21.103 -10.146  -9.074  0.00  0.00      PROA  
ATOM   4126  HB2 PHE P 715      21.655  -9.102  -7.715  0.00  0.00      PROA  
ATOM   4127   CG PHE P 715      23.205 -10.317  -8.428  0.00  0.00      PROA  
ATOM   4128  CD1 PHE P 715      23.415 -11.451  -9.234  0.00  0.00      PROA  
ATOM   4129  HD1 PHE P 715      22.714 -11.569 -10.047  0.00  0.00      PROA  
ATOM   4130  CE1 PHE P 715      24.676 -12.064  -9.200  0.00  0.00      PROA  
ATOM   4131  HE1 PHE P 715      24.941 -12.804  -9.941  0.00  0.00      PROA  
ATOM   4132   CZ PHE P 715      25.638 -11.737  -8.269  0.00  0.00      PROA  
ATOM   4133   HZ PHE P 715      26.517 -12.350  -8.129  0.00  0.00      PROA  
ATOM   4134  CD2 PHE P 715      24.116 -10.018  -7.410  0.00  0.00      PROA  
ATOM   4135  HD2 PHE P 715      23.744  -9.267  -6.729  0.00  0.00      PROA  
ATOM   4136  CE2 PHE P 715      25.351 -10.719  -7.349  0.00  0.00      PROA  
ATOM   4137  HE2 PHE P 715      26.124 -10.491  -6.630  0.00  0.00      PROA  
ATOM   4138    C PHE P 715      22.264  -8.354 -10.993  0.00  0.00      PROA  
ATOM   4139    O PHE P 715      23.096  -8.978 -11.595  0.00  0.00      PROA  
ATOM   4140    N LYS P 716      21.195  -7.805 -11.699  0.00  0.00      PROA  
ATOM   4141   HN LYS P 716      20.507  -7.337 -11.150  0.00  0.00      PROA  
ATOM   4142   CA LYS P 716      21.085  -7.832 -13.111  0.00  0.00      PROA  
ATOM   4143   HA LYS P 716      21.367  -8.825 -13.429  0.00  0.00      PROA  
ATOM   4144   CB LYS P 716      19.650  -7.565 -13.562  0.00  0.00      PROA  
ATOM   4145  HB1 LYS P 716      19.695  -7.555 -14.672  0.00  0.00      PROA  
ATOM   4146  HB2 LYS P 716      19.207  -6.587 -13.277  0.00  0.00      PROA  
ATOM   4147   CG LYS P 716      18.664  -8.689 -13.168  0.00  0.00      PROA  
ATOM   4148  HG1 LYS P 716      18.272  -8.725 -12.129  0.00  0.00      PROA  
ATOM   4149  HG2 LYS P 716      19.216  -9.648 -13.272  0.00  0.00      PROA  
ATOM   4150   CD LYS P 716      17.356  -8.625 -14.040  0.00  0.00      PROA  
ATOM   4151  HD1 LYS P 716      17.660  -8.802 -15.094  0.00  0.00      PROA  
ATOM   4152  HD2 LYS P 716      16.959  -7.604 -13.858  0.00  0.00      PROA  
ATOM   4153   CE LYS P 716      16.291  -9.585 -13.512  0.00  0.00      PROA  
ATOM   4154  HE1 LYS P 716      15.420  -9.352 -14.161  0.00  0.00      PROA  
ATOM   4155  HE2 LYS P 716      16.041  -9.314 -12.463  0.00  0.00      PROA  
ATOM   4156   NZ LYS P 716      16.701 -10.969 -13.629  0.00  0.00      PROA  
ATOM   4157  HZ1 LYS P 716      17.458 -11.125 -12.933  0.00  0.00      PROA  
ATOM   4158  HZ2 LYS P 716      17.170 -11.139 -14.542  0.00  0.00      PROA  
ATOM   4159  HZ3 LYS P 716      15.939 -11.645 -13.418  0.00  0.00      PROA  
ATOM   4160    C LYS P 716      22.091  -6.938 -13.877  0.00  0.00      PROA  
ATOM   4161    O LYS P 716      22.237  -7.131 -15.069  0.00  0.00      PROA  
ATOM   4162    N THR P 717      22.725  -6.039 -13.174  0.00  0.00      PROA  
ATOM   4163   HN THR P 717      22.554  -5.912 -12.200  0.00  0.00      PROA  
ATOM   4164   CA THR P 717      23.798  -5.158 -13.707  0.00  0.00      PROA  
ATOM   4165   HA THR P 717      23.838  -5.027 -14.778  0.00  0.00      PROA  
ATOM   4166   CB THR P 717      23.865  -3.727 -13.162  0.00  0.00      PROA  
ATOM   4167   HB THR P 717      24.742  -3.226 -13.624  0.00  0.00      PROA  
ATOM   4168  OG1 THR P 717      23.822  -3.652 -11.736  0.00  0.00      PROA  
ATOM   4169  HG1 THR P 717      24.747  -3.614 -11.484  0.00  0.00      PROA  
ATOM   4170  CG2 THR P 717      22.604  -3.065 -13.635  0.00  0.00      PROA  
ATOM   4171 HG21 THR P 717      22.393  -3.176 -14.720  0.00  0.00      PROA  
ATOM   4172 HG22 THR P 717      22.615  -1.970 -13.448  0.00  0.00      PROA  
ATOM   4173 HG23 THR P 717      21.719  -3.404 -13.055  0.00  0.00      PROA  
ATOM   4174    C THR P 717      25.178  -5.756 -13.410  0.00  0.00      PROA  
ATOM   4175    O THR P 717      26.208  -5.316 -13.923  0.00  0.00      PROA  
ATOM   4176    N SER P 718      25.216  -6.851 -12.626  0.00  0.00      PROA  
ATOM   4177   HN SER P 718      24.368  -7.211 -12.245  0.00  0.00      PROA  
ATOM   4178   CA SER P 718      26.424  -7.597 -12.335  0.00  0.00      PROA  
ATOM   4179   HA SER P 718      27.261  -6.990 -12.023  0.00  0.00      PROA  
ATOM   4180   CB SER P 718      26.273  -8.705 -11.241  0.00  0.00      PROA  
ATOM   4181  HB1 SER P 718      25.649  -9.567 -11.559  0.00  0.00      PROA  
ATOM   4182  HB2 SER P 718      25.857  -8.204 -10.340  0.00  0.00      PROA  
ATOM   4183   OG SER P 718      27.519  -9.229 -10.872  0.00  0.00      PROA  
ATOM   4184  HG1 SER P 718      28.019  -8.445 -10.632  0.00  0.00      PROA  
ATOM   4185    C SER P 718      26.942  -8.320 -13.583  0.00  0.00      PROA  
ATOM   4186    O SER P 718      26.168  -8.709 -14.475  0.00  0.00      PROA  
ATOM   4187    N ARG P 719      28.268  -8.644 -13.704  0.00  0.00      PROA  
ATOM   4188   HN ARG P 719      28.961  -8.306 -13.072  0.00  0.00      PROA  
ATOM   4189   CA ARG P 719      28.762  -9.524 -14.684  0.00  0.00      PROA  
ATOM   4190   HA ARG P 719      28.025  -9.573 -15.471  0.00  0.00      PROA  
ATOM   4191   CB ARG P 719      30.087  -9.069 -15.305  0.00  0.00      PROA  
ATOM   4192  HB1 ARG P 719      30.425  -9.774 -16.095  0.00  0.00      PROA  
ATOM   4193  HB2 ARG P 719      30.859  -9.077 -14.506  0.00  0.00      PROA  
ATOM   4194   CG ARG P 719      30.109  -7.675 -15.955  0.00  0.00      PROA  
ATOM   4195  HG1 ARG P 719      31.079  -7.443 -16.444  0.00  0.00      PROA  
ATOM   4196  HG2 ARG P 719      30.087  -6.992 -15.079  0.00  0.00      PROA  
ATOM   4197   CD ARG P 719      28.927  -7.289 -16.834  0.00  0.00      PROA  
ATOM   4198  HD1 ARG P 719      29.054  -6.229 -17.140  0.00  0.00      PROA  
ATOM   4199  HD2 ARG P 719      28.043  -7.393 -16.168  0.00  0.00      PROA  
ATOM   4200   NE ARG P 719      28.797  -8.102 -18.110  0.00  0.00      PROA  
ATOM   4201   HE ARG P 719      29.614  -8.401 -18.604  0.00  0.00      PROA  
ATOM   4202   CZ ARG P 719      27.641  -8.483 -18.590  0.00  0.00      PROA  
ATOM   4203  NH1 ARG P 719      26.490  -8.045 -18.150  0.00  0.00      PROA  
ATOM   4204 HH11 ARG P 719      25.739  -8.358 -18.732  0.00  0.00      PROA  
ATOM   4205 HH12 ARG P 719      26.544  -7.268 -17.522  0.00  0.00      PROA  
ATOM   4206  NH2 ARG P 719      27.589  -9.400 -19.621  0.00  0.00      PROA  
ATOM   4207 HH21 ARG P 719      28.404  -9.971 -19.720  0.00  0.00      PROA  
ATOM   4208 HH22 ARG P 719      26.721  -9.822 -19.881  0.00  0.00      PROA  
ATOM   4209    C ARG P 719      29.037 -10.965 -14.167  0.00  0.00      PROA  
ATOM   4210    O ARG P 719      29.429 -11.935 -14.821  0.00  0.00      PROA  
ATOM   4211    N TYR P 720      28.588 -11.170 -12.932  0.00  0.00      PROA  
ATOM   4212   HN TYR P 720      28.280 -10.366 -12.429  0.00  0.00      PROA  
ATOM   4213   CA TYR P 720      28.772 -12.478 -12.267  0.00  0.00      PROA  
ATOM   4214   HA TYR P 720      29.734 -12.886 -12.542  0.00  0.00      PROA  
ATOM   4215   CB TYR P 720      28.679 -12.391 -10.700  0.00  0.00      PROA  
ATOM   4216  HB1 TYR P 720      28.665 -13.395 -10.224  0.00  0.00      PROA  
ATOM   4217  HB2 TYR P 720      27.655 -12.004 -10.510  0.00  0.00      PROA  
ATOM   4218   CG TYR P 720      29.703 -11.730  -9.944  0.00  0.00      PROA  
ATOM   4219  CD1 TYR P 720      29.490 -10.655  -9.056  0.00  0.00      PROA  
ATOM   4220  HD1 TYR P 720      28.499 -10.243  -8.933  0.00  0.00      PROA  
ATOM   4221  CE1 TYR P 720      30.600 -10.000  -8.476  0.00  0.00      PROA  
ATOM   4222  HE1 TYR P 720      30.476  -9.072  -7.937  0.00  0.00      PROA  
ATOM   4223   CZ TYR P 720      31.921 -10.456  -8.758  0.00  0.00      PROA  
ATOM   4224   OH TYR P 720      33.049  -9.766  -8.319  0.00  0.00      PROA  
ATOM   4225   HH TYR P 720      33.838 -10.111  -8.744  0.00  0.00      PROA  
ATOM   4226  CD2 TYR P 720      31.030 -12.179 -10.081  0.00  0.00      PROA  
ATOM   4227  HD2 TYR P 720      31.213 -13.009 -10.747  0.00  0.00      PROA  
ATOM   4228  CE2 TYR P 720      32.138 -11.481  -9.612  0.00  0.00      PROA  
ATOM   4229  HE2 TYR P 720      33.131 -11.799  -9.891  0.00  0.00      PROA  
ATOM   4230    C TYR P 720      27.754 -13.465 -12.681  0.00  0.00      PROA  
ATOM   4231    O TYR P 720      26.629 -13.232 -13.110  0.00  0.00      PROA  
ATOM   4232    N PHE P 721      28.240 -14.713 -12.628  0.00  0.00      PROA  
ATOM   4233   HN PHE P 721      29.212 -14.849 -12.452  0.00  0.00      PROA  
ATOM   4234   CA PHE P 721      27.424 -15.893 -12.861  0.00  0.00      PROA  
ATOM   4235   HA PHE P 721      28.136 -16.689 -12.698  0.00  0.00      PROA  
ATOM   4236   CB PHE P 721      26.186 -16.088 -11.903  0.00  0.00      PROA  
ATOM   4237  HB1 PHE P 721      25.721 -17.097 -11.904  0.00  0.00      PROA  
ATOM   4238  HB2 PHE P 721      25.398 -15.410 -12.296  0.00  0.00      PROA  
ATOM   4239   CG PHE P 721      26.362 -15.843 -10.447  0.00  0.00      PROA  
ATOM   4240  CD1 PHE P 721      25.249 -15.386  -9.693  0.00  0.00      PROA  
ATOM   4241  HD1 PHE P 721      24.233 -15.290 -10.046  0.00  0.00      PROA  
ATOM   4242  CE1 PHE P 721      25.425 -15.210  -8.320  0.00  0.00      PROA  
ATOM   4243  HE1 PHE P 721      24.519 -15.008  -7.768  0.00  0.00      PROA  
ATOM   4244   CZ PHE P 721      26.630 -15.391  -7.658  0.00  0.00      PROA  
ATOM   4245   HZ PHE P 721      26.705 -15.168  -6.603  0.00  0.00      PROA  
ATOM   4246  CD2 PHE P 721      27.568 -16.029  -9.763  0.00  0.00      PROA  
ATOM   4247  HD2 PHE P 721      28.433 -16.329 -10.336  0.00  0.00      PROA  
ATOM   4248  CE2 PHE P 721      27.699 -15.755  -8.403  0.00  0.00      PROA  
ATOM   4249  HE2 PHE P 721      28.625 -15.950  -7.881  0.00  0.00      PROA  
ATOM   4250    C PHE P 721      26.959 -16.103 -14.327  0.00  0.00      PROA  
ATOM   4251    O PHE P 721      26.969 -15.166 -15.104  0.00  0.00      PROA  
ATOM   4252    N PRO P 722      26.673 -17.304 -14.820  0.00  0.00      PROA  
ATOM   4253   CD PRO P 722      26.846 -18.548 -14.015  0.00  0.00      PROA  
ATOM   4254  HD1 PRO P 722      25.996 -18.629 -13.304  0.00  0.00      PROA  
ATOM   4255  HD2 PRO P 722      27.820 -18.606 -13.483  0.00  0.00      PROA  
ATOM   4256   CA PRO P 722      25.744 -17.522 -15.929  0.00  0.00      PROA  
ATOM   4257   HA PRO P 722      26.252 -17.267 -16.847  0.00  0.00      PROA  
ATOM   4258   CB PRO P 722      25.501 -19.100 -15.972  0.00  0.00      PROA  
ATOM   4259  HB1 PRO P 722      25.529 -19.618 -16.954  0.00  0.00      PROA  
ATOM   4260  HB2 PRO P 722      24.548 -19.261 -15.422  0.00  0.00      PROA  
ATOM   4261   CG PRO P 722      26.592 -19.653 -15.075  0.00  0.00      PROA  
ATOM   4262  HG1 PRO P 722      26.322 -20.683 -14.760  0.00  0.00      PROA  
ATOM   4263  HG2 PRO P 722      27.588 -19.650 -15.567  0.00  0.00      PROA  
ATOM   4264    C PRO P 722      24.392 -16.647 -15.885  0.00  0.00      PROA  
ATOM   4265    O PRO P 722      23.948 -16.295 -14.804  0.00  0.00      PROA  
ATOM   4266    N THR P 723      23.783 -16.364 -17.039  0.00  0.00      PROA  
ATOM   4267   HN THR P 723      24.012 -16.605 -17.980  0.00  0.00      PROA  
ATOM   4268   CA THR P 723      22.604 -15.546 -17.123  0.00  0.00      PROA  
ATOM   4269   HA THR P 723      22.664 -14.581 -16.641  0.00  0.00      PROA  
ATOM   4270   CB THR P 723      22.253 -15.375 -18.561  0.00  0.00      PROA  
ATOM   4271   HB THR P 723      21.214 -15.011 -18.714  0.00  0.00      PROA  
ATOM   4272  OG1 THR P 723      22.605 -16.486 -19.356  0.00  0.00      PROA  
ATOM   4273  HG1 THR P 723      21.882 -16.639 -19.969  0.00  0.00      PROA  
ATOM   4274  CG2 THR P 723      23.023 -14.226 -19.137  0.00  0.00      PROA  
ATOM   4275 HG21 THR P 723      22.711 -13.295 -18.617  0.00  0.00      PROA  
ATOM   4276 HG22 THR P 723      22.810 -14.145 -20.224  0.00  0.00      PROA  
ATOM   4277 HG23 THR P 723      24.125 -14.316 -19.028  0.00  0.00      PROA  
ATOM   4278    C THR P 723      21.412 -16.139 -16.473  0.00  0.00      PROA  
ATOM   4279    O THR P 723      20.673 -15.360 -15.884  0.00  0.00      PROA  
ATOM   4280    N ARG P 724      21.097 -17.516 -16.584  0.00  0.00      PROA  
ATOM   4281   HN ARG P 724      21.647 -18.220 -17.027  0.00  0.00      PROA  
ATOM   4282   CA ARG P 724      19.932 -18.085 -15.887  0.00  0.00      PROA  
ATOM   4283   HA ARG P 724      19.072 -17.526 -16.226  0.00  0.00      PROA  
ATOM   4284   CB ARG P 724      19.791 -19.570 -16.319  0.00  0.00      PROA  
ATOM   4285  HB1 ARG P 724      18.896 -19.982 -15.806  0.00  0.00      PROA  
ATOM   4286  HB2 ARG P 724      20.716 -20.027 -15.908  0.00  0.00      PROA  
ATOM   4287   CG ARG P 724      19.591 -19.751 -17.844  0.00  0.00      PROA  
ATOM   4288  HG1 ARG P 724      19.588 -20.823 -18.137  0.00  0.00      PROA  
ATOM   4289  HG2 ARG P 724      20.468 -19.396 -18.426  0.00  0.00      PROA  
ATOM   4290   CD ARG P 724      18.352 -18.993 -18.381  0.00  0.00      PROA  
ATOM   4291  HD1 ARG P 724      18.502 -17.898 -18.268  0.00  0.00      PROA  
ATOM   4292  HD2 ARG P 724      17.512 -19.336 -17.740  0.00  0.00      PROA  
ATOM   4293   NE ARG P 724      18.225 -19.431 -19.833  0.00  0.00      PROA  
ATOM   4294   HE ARG P 724      19.103 -19.537 -20.300  0.00  0.00      PROA  
ATOM   4295   CZ ARG P 724      17.136 -19.930 -20.358  0.00  0.00      PROA  
ATOM   4296  NH1 ARG P 724      15.932 -19.707 -19.875  0.00  0.00      PROA  
ATOM   4297 HH11 ARG P 724      15.799 -19.316 -18.964  0.00  0.00      PROA  
ATOM   4298 HH12 ARG P 724      15.146 -19.825 -20.482  0.00  0.00      PROA  
ATOM   4299  NH2 ARG P 724      17.206 -20.630 -21.469  0.00  0.00      PROA  
ATOM   4300 HH21 ARG P 724      18.063 -21.025 -21.800  0.00  0.00      PROA  
ATOM   4301 HH22 ARG P 724      16.320 -20.983 -21.769  0.00  0.00      PROA  
ATOM   4302    C ARG P 724      20.181 -17.961 -14.339  0.00  0.00      PROA  
ATOM   4303    O ARG P 724      19.287 -17.522 -13.642  0.00  0.00      PROA  
ATOM   4304    N VAL P 725      21.411 -18.285 -13.792  0.00  0.00      PROA  
ATOM   4305   HN VAL P 725      22.112 -18.533 -14.457  0.00  0.00      PROA  
ATOM   4306   CA VAL P 725      21.896 -18.292 -12.413  0.00  0.00      PROA  
ATOM   4307   HA VAL P 725      21.263 -18.919 -11.802  0.00  0.00      PROA  
ATOM   4308   CB VAL P 725      23.335 -18.756 -12.228  0.00  0.00      PROA  
ATOM   4309   HB VAL P 725      24.000 -18.169 -12.896  0.00  0.00      PROA  
ATOM   4310  CG1 VAL P 725      23.722 -18.679 -10.710  0.00  0.00      PROA  
ATOM   4311 HG11 VAL P 725      23.843 -17.628 -10.371  0.00  0.00      PROA  
ATOM   4312 HG12 VAL P 725      24.711 -19.134 -10.489  0.00  0.00      PROA  
ATOM   4313 HG13 VAL P 725      23.018 -19.321 -10.139  0.00  0.00      PROA  
ATOM   4314  CG2 VAL P 725      23.414 -20.196 -12.790  0.00  0.00      PROA  
ATOM   4315 HG21 VAL P 725      23.132 -20.209 -13.864  0.00  0.00      PROA  
ATOM   4316 HG22 VAL P 725      22.754 -20.846 -12.177  0.00  0.00      PROA  
ATOM   4317 HG23 VAL P 725      24.461 -20.561 -12.714  0.00  0.00      PROA  
ATOM   4318    C VAL P 725      21.793 -16.837 -11.866  0.00  0.00      PROA  
ATOM   4319    O VAL P 725      21.218 -16.617 -10.855  0.00  0.00      PROA  
ATOM   4320    N ARG P 726      22.297 -15.884 -12.616  0.00  0.00      PROA  
ATOM   4321   HN ARG P 726      22.767 -16.100 -13.467  0.00  0.00      PROA  
ATOM   4322   CA ARG P 726      22.140 -14.419 -12.477  0.00  0.00      PROA  
ATOM   4323   HA ARG P 726      22.636 -14.055 -11.589  0.00  0.00      PROA  
ATOM   4324   CB ARG P 726      22.858 -13.670 -13.614  0.00  0.00      PROA  
ATOM   4325  HB1 ARG P 726      22.259 -13.822 -14.537  0.00  0.00      PROA  
ATOM   4326  HB2 ARG P 726      23.883 -14.090 -13.703  0.00  0.00      PROA  
ATOM   4327   CG ARG P 726      23.012 -12.182 -13.237  0.00  0.00      PROA  
ATOM   4328  HG1 ARG P 726      23.574 -12.004 -12.295  0.00  0.00      PROA  
ATOM   4329  HG2 ARG P 726      22.023 -11.716 -13.038  0.00  0.00      PROA  
ATOM   4330   CD ARG P 726      23.587 -11.216 -14.304  0.00  0.00      PROA  
ATOM   4331  HD1 ARG P 726      23.731 -10.263 -13.752  0.00  0.00      PROA  
ATOM   4332  HD2 ARG P 726      22.882 -10.908 -15.106  0.00  0.00      PROA  
ATOM   4333   NE ARG P 726      24.921 -11.816 -14.813  0.00  0.00      PROA  
ATOM   4334   HE ARG P 726      25.565 -12.117 -14.109  0.00  0.00      PROA  
ATOM   4335   CZ ARG P 726      25.202 -12.083 -16.071  0.00  0.00      PROA  
ATOM   4336  NH1 ARG P 726      26.319 -12.720 -16.283  0.00  0.00      PROA  
ATOM   4337 HH11 ARG P 726      26.717 -13.177 -15.488  0.00  0.00      PROA  
ATOM   4338 HH12 ARG P 726      26.608 -13.013 -17.195  0.00  0.00      PROA  
ATOM   4339  NH2 ARG P 726      24.523 -11.682 -17.131  0.00  0.00      PROA  
ATOM   4340 HH21 ARG P 726      23.851 -10.984 -16.884  0.00  0.00      PROA  
ATOM   4341 HH22 ARG P 726      25.013 -11.671 -18.003  0.00  0.00      PROA  
ATOM   4342    C ARG P 726      20.639 -13.978 -12.465  0.00  0.00      PROA  
ATOM   4343    O ARG P 726      20.181 -13.327 -11.517  0.00  0.00      PROA  
ATOM   4344    N SER P 727      19.805 -14.443 -13.435  0.00  0.00      PROA  
ATOM   4345   HN SER P 727      20.225 -14.830 -14.252  0.00  0.00      PROA  
ATOM   4346   CA SER P 727      18.388 -14.141 -13.374  0.00  0.00      PROA  
ATOM   4347   HA SER P 727      18.410 -13.064 -13.294  0.00  0.00      PROA  
ATOM   4348   CB SER P 727      17.637 -14.542 -14.626  0.00  0.00      PROA  
ATOM   4349  HB1 SER P 727      17.465 -15.637 -14.702  0.00  0.00      PROA  
ATOM   4350  HB2 SER P 727      18.273 -14.258 -15.490  0.00  0.00      PROA  
ATOM   4351   OG SER P 727      16.389 -13.804 -14.850  0.00  0.00      PROA  
ATOM   4352  HG1 SER P 727      15.722 -13.951 -14.175  0.00  0.00      PROA  
ATOM   4353    C SER P 727      17.634 -14.709 -12.195  0.00  0.00      PROA  
ATOM   4354    O SER P 727      16.923 -14.005 -11.523  0.00  0.00      PROA  
ATOM   4355    N THR P 728      17.813 -16.014 -11.861  0.00  0.00      PROA  
ATOM   4356   HN THR P 728      18.420 -16.579 -12.414  0.00  0.00      PROA  
ATOM   4357   CA THR P 728      17.078 -16.687 -10.771  0.00  0.00      PROA  
ATOM   4358   HA THR P 728      16.029 -16.518 -10.967  0.00  0.00      PROA  
ATOM   4359   CB THR P 728      17.430 -18.168 -10.740  0.00  0.00      PROA  
ATOM   4360   HB THR P 728      18.412 -18.410 -10.278  0.00  0.00      PROA  
ATOM   4361  OG1 THR P 728      17.534 -18.770 -11.971  0.00  0.00      PROA  
ATOM   4362  HG1 THR P 728      18.431 -18.613 -12.275  0.00  0.00      PROA  
ATOM   4363  CG2 THR P 728      16.278 -18.916 -10.157  0.00  0.00      PROA  
ATOM   4364 HG21 THR P 728      15.376 -18.878 -10.805  0.00  0.00      PROA  
ATOM   4365 HG22 THR P 728      15.956 -18.540  -9.162  0.00  0.00      PROA  
ATOM   4366 HG23 THR P 728      16.548 -19.977  -9.967  0.00  0.00      PROA  
ATOM   4367    C THR P 728      17.309 -16.019  -9.415  0.00  0.00      PROA  
ATOM   4368    O THR P 728      16.507 -15.634  -8.642  0.00  0.00      PROA  
ATOM   4369    N VAL P 729      18.609 -15.751  -9.150  0.00  0.00      PROA  
ATOM   4370   HN VAL P 729      19.366 -16.029  -9.736  0.00  0.00      PROA  
ATOM   4371   CA VAL P 729      18.965 -15.020  -7.986  0.00  0.00      PROA  
ATOM   4372   HA VAL P 729      18.604 -15.626  -7.168  0.00  0.00      PROA  
ATOM   4373   CB VAL P 729      20.518 -15.034  -7.889  0.00  0.00      PROA  
ATOM   4374   HB VAL P 729      21.006 -14.677  -8.820  0.00  0.00      PROA  
ATOM   4375  CG1 VAL P 729      21.075 -14.100  -6.789  0.00  0.00      PROA  
ATOM   4376 HG11 VAL P 729      20.873 -13.030  -7.009  0.00  0.00      PROA  
ATOM   4377 HG12 VAL P 729      22.164 -14.315  -6.763  0.00  0.00      PROA  
ATOM   4378 HG13 VAL P 729      20.673 -14.359  -5.785  0.00  0.00      PROA  
ATOM   4379  CG2 VAL P 729      20.924 -16.492  -7.761  0.00  0.00      PROA  
ATOM   4380 HG21 VAL P 729      21.983 -16.627  -8.069  0.00  0.00      PROA  
ATOM   4381 HG22 VAL P 729      20.345 -17.200  -8.392  0.00  0.00      PROA  
ATOM   4382 HG23 VAL P 729      20.945 -16.788  -6.691  0.00  0.00      PROA  
ATOM   4383    C VAL P 729      18.373 -13.567  -7.844  0.00  0.00      PROA  
ATOM   4384    O VAL P 729      17.780 -13.178  -6.789  0.00  0.00      PROA  
ATOM   4385    N SER P 730      18.293 -12.769  -8.949  0.00  0.00      PROA  
ATOM   4386   HN SER P 730      18.702 -13.094  -9.799  0.00  0.00      PROA  
ATOM   4387   CA SER P 730      17.638 -11.518  -9.015  0.00  0.00      PROA  
ATOM   4388   HA SER P 730      17.822 -11.060  -8.055  0.00  0.00      PROA  
ATOM   4389   CB SER P 730      18.253 -10.675 -10.134  0.00  0.00      PROA  
ATOM   4390  HB1 SER P 730      19.283 -10.398  -9.823  0.00  0.00      PROA  
ATOM   4391  HB2 SER P 730      17.740  -9.696 -10.251  0.00  0.00      PROA  
ATOM   4392   OG SER P 730      18.326 -11.307 -11.437  0.00  0.00      PROA  
ATOM   4393  HG1 SER P 730      19.011 -11.971 -11.323  0.00  0.00      PROA  
ATOM   4394    C SER P 730      16.158 -11.475  -9.122  0.00  0.00      PROA  
ATOM   4395    O SER P 730      15.518 -10.545  -8.616  0.00  0.00      PROA  
ATOM   4396    N ASP P 731      15.519 -12.516  -9.740  0.00  0.00      PROA  
ATOM   4397   HN ASP P 731      16.033 -13.268 -10.143  0.00  0.00      PROA  
ATOM   4398   CA ASP P 731      14.148 -12.546  -9.879  0.00  0.00      PROA  
ATOM   4399   HA ASP P 731      13.834 -11.537 -10.105  0.00  0.00      PROA  
ATOM   4400   CB ASP P 731      13.763 -13.568 -10.989  0.00  0.00      PROA  
ATOM   4401  HB1 ASP P 731      12.670 -13.767 -11.000  0.00  0.00      PROA  
ATOM   4402  HB2 ASP P 731      14.442 -14.443 -10.905  0.00  0.00      PROA  
ATOM   4403   CG ASP P 731      14.036 -12.975 -12.390  0.00  0.00      PROA  
ATOM   4404  OD1 ASP P 731      14.264 -11.746 -12.533  0.00  0.00      PROA  
ATOM   4405  OD2 ASP P 731      13.986 -13.740 -13.390  0.00  0.00      PROA  
ATOM   4406    C ASP P 731      13.446 -12.981  -8.575  0.00  0.00      PROA  
ATOM   4407    O ASP P 731      12.301 -12.654  -8.369  0.00  0.00      PROA  
ATOM   4408    N PHE P 732      14.115 -13.796  -7.757  0.00  0.00      PROA  
ATOM   4409   HN PHE P 732      15.058 -13.984  -8.023  0.00  0.00      PROA  
ATOM   4410   CA PHE P 732      13.647 -14.400  -6.510  0.00  0.00      PROA  
ATOM   4411   HA PHE P 732      12.572 -14.301  -6.547  0.00  0.00      PROA  
ATOM   4412   CB PHE P 732      13.994 -15.862  -6.268  0.00  0.00      PROA  
ATOM   4413  HB1 PHE P 732      13.778 -16.222  -5.239  0.00  0.00      PROA  
ATOM   4414  HB2 PHE P 732      15.040 -16.097  -6.556  0.00  0.00      PROA  
ATOM   4415   CG PHE P 732      13.060 -16.725  -7.126  0.00  0.00      PROA  
ATOM   4416  CD1 PHE P 732      11.745 -17.083  -6.629  0.00  0.00      PROA  
ATOM   4417  HD1 PHE P 732      11.443 -16.683  -5.673  0.00  0.00      PROA  
ATOM   4418  CE1 PHE P 732      10.882 -17.931  -7.305  0.00  0.00      PROA  
ATOM   4419  HE1 PHE P 732       9.838 -17.938  -7.029  0.00  0.00      PROA  
ATOM   4420   CZ PHE P 732      11.208 -18.318  -8.615  0.00  0.00      PROA  
ATOM   4421   HZ PHE P 732      10.496 -18.787  -9.277  0.00  0.00      PROA  
ATOM   4422  CD2 PHE P 732      13.333 -17.170  -8.451  0.00  0.00      PROA  
ATOM   4423  HD2 PHE P 732      14.306 -16.848  -8.790  0.00  0.00      PROA  
ATOM   4424  CE2 PHE P 732      12.448 -17.986  -9.138  0.00  0.00      PROA  
ATOM   4425  HE2 PHE P 732      12.886 -18.379 -10.044  0.00  0.00      PROA  
ATOM   4426    C PHE P 732      14.166 -13.701  -5.274  0.00  0.00      PROA  
ATOM   4427    O PHE P 732      14.259 -14.191  -4.144  0.00  0.00      PROA  
ATOM   4428    N ALA P 733      14.451 -12.384  -5.402  0.00  0.00      PROA  
ATOM   4429   HN ALA P 733      14.381 -11.932  -6.288  0.00  0.00      PROA  
ATOM   4430   CA ALA P 733      15.197 -11.578  -4.371  0.00  0.00      PROA  
ATOM   4431   HA ALA P 733      16.237 -11.855  -4.279  0.00  0.00      PROA  
ATOM   4432   CB ALA P 733      15.206 -10.115  -4.927  0.00  0.00      PROA  
ATOM   4433  HB1 ALA P 733      14.123  -9.867  -4.949  0.00  0.00      PROA  
ATOM   4434  HB2 ALA P 733      15.445 -10.059  -6.010  0.00  0.00      PROA  
ATOM   4435  HB3 ALA P 733      15.830  -9.365  -4.396  0.00  0.00      PROA  
ATOM   4436    C ALA P 733      14.611 -11.497  -2.959  0.00  0.00      PROA  
ATOM   4437    O ALA P 733      15.291 -11.792  -1.997  0.00  0.00      PROA  
ATOM   4438    N VAL P 734      13.344 -11.132  -2.893  0.00  0.00      PROA  
ATOM   4439   HN VAL P 734      12.852 -10.743  -3.668  0.00  0.00      PROA  
ATOM   4440   CA VAL P 734      12.706 -10.950  -1.655  0.00  0.00      PROA  
ATOM   4441   HA VAL P 734      13.340 -10.369  -1.001  0.00  0.00      PROA  
ATOM   4442   CB VAL P 734      11.445 -10.214  -1.738  0.00  0.00      PROA  
ATOM   4443   HB VAL P 734      10.679 -10.817  -2.270  0.00  0.00      PROA  
ATOM   4444  CG1 VAL P 734      10.908  -9.982  -0.357  0.00  0.00      PROA  
ATOM   4445 HG11 VAL P 734      10.132  -9.201  -0.508  0.00  0.00      PROA  
ATOM   4446 HG12 VAL P 734      11.628  -9.630   0.413  0.00  0.00      PROA  
ATOM   4447 HG13 VAL P 734      10.349 -10.855   0.043  0.00  0.00      PROA  
ATOM   4448  CG2 VAL P 734      11.585  -8.888  -2.539  0.00  0.00      PROA  
ATOM   4449 HG21 VAL P 734      12.390  -8.324  -2.021  0.00  0.00      PROA  
ATOM   4450 HG22 VAL P 734      10.670  -8.259  -2.486  0.00  0.00      PROA  
ATOM   4451 HG23 VAL P 734      11.804  -9.091  -3.609  0.00  0.00      PROA  
ATOM   4452    C VAL P 734      12.466 -12.341  -0.990  0.00  0.00      PROA  
ATOM   4453    O VAL P 734      12.600 -12.553   0.206  0.00  0.00      PROA  
ATOM   4454    N PHE P 735      12.076 -13.444  -1.734  0.00  0.00      PROA  
ATOM   4455   HN PHE P 735      11.895 -13.316  -2.706  0.00  0.00      PROA  
ATOM   4456   CA PHE P 735      11.907 -14.738  -1.099  0.00  0.00      PROA  
ATOM   4457   HA PHE P 735      11.376 -14.486  -0.193  0.00  0.00      PROA  
ATOM   4458   CB PHE P 735      11.002 -15.514  -2.086  0.00  0.00      PROA  
ATOM   4459  HB1 PHE P 735      11.379 -15.467  -3.130  0.00  0.00      PROA  
ATOM   4460  HB2 PHE P 735       9.993 -15.053  -2.157  0.00  0.00      PROA  
ATOM   4461   CG PHE P 735      11.025 -16.999  -1.822  0.00  0.00      PROA  
ATOM   4462  CD1 PHE P 735      11.371 -17.891  -2.802  0.00  0.00      PROA  
ATOM   4463  HD1 PHE P 735      12.034 -17.618  -3.609  0.00  0.00      PROA  
ATOM   4464  CE1 PHE P 735      11.286 -19.263  -2.571  0.00  0.00      PROA  
ATOM   4465  HE1 PHE P 735      11.730 -19.902  -3.320  0.00  0.00      PROA  
ATOM   4466   CZ PHE P 735      10.677 -19.787  -1.424  0.00  0.00      PROA  
ATOM   4467   HZ PHE P 735      10.666 -20.860  -1.306  0.00  0.00      PROA  
ATOM   4468  CD2 PHE P 735      10.341 -17.544  -0.655  0.00  0.00      PROA  
ATOM   4469  HD2 PHE P 735      10.106 -16.894   0.174  0.00  0.00      PROA  
ATOM   4470  CE2 PHE P 735      10.234 -18.928  -0.428  0.00  0.00      PROA  
ATOM   4471  HE2 PHE P 735       9.839 -19.341   0.488  0.00  0.00      PROA  
ATOM   4472    C PHE P 735      13.231 -15.359  -0.599  0.00  0.00      PROA  
ATOM   4473    O PHE P 735      13.327 -16.021   0.426  0.00  0.00      PROA  
ATOM   4474    N LEU P 736      14.346 -15.248  -1.371  0.00  0.00      PROA  
ATOM   4475   HN LEU P 736      14.281 -14.707  -2.206  0.00  0.00      PROA  
ATOM   4476   CA LEU P 736      15.603 -15.778  -0.945  0.00  0.00      PROA  
ATOM   4477   HA LEU P 736      15.359 -16.762  -0.573  0.00  0.00      PROA  
ATOM   4478   CB LEU P 736      16.393 -15.772  -2.190  0.00  0.00      PROA  
ATOM   4479  HB1 LEU P 736      16.499 -14.707  -2.489  0.00  0.00      PROA  
ATOM   4480  HB2 LEU P 736      15.901 -16.244  -3.066  0.00  0.00      PROA  
ATOM   4481   CG LEU P 736      17.840 -16.295  -2.043  0.00  0.00      PROA  
ATOM   4482   HG LEU P 736      18.438 -15.801  -1.247  0.00  0.00      PROA  
ATOM   4483  CD1 LEU P 736      17.810 -17.809  -1.720  0.00  0.00      PROA  
ATOM   4484 HD11 LEU P 736      17.189 -18.056  -0.833  0.00  0.00      PROA  
ATOM   4485 HD12 LEU P 736      18.823 -18.215  -1.508  0.00  0.00      PROA  
ATOM   4486 HD13 LEU P 736      17.408 -18.423  -2.554  0.00  0.00      PROA  
ATOM   4487  CD2 LEU P 736      18.681 -15.940  -3.311  0.00  0.00      PROA  
ATOM   4488 HD21 LEU P 736      18.786 -14.862  -3.557  0.00  0.00      PROA  
ATOM   4489 HD22 LEU P 736      18.180 -16.386  -4.196  0.00  0.00      PROA  
ATOM   4490 HD23 LEU P 736      19.674 -16.423  -3.180  0.00  0.00      PROA  
ATOM   4491    C LEU P 736      16.151 -15.032   0.368  0.00  0.00      PROA  
ATOM   4492    O LEU P 736      16.837 -15.613   1.199  0.00  0.00      PROA  
ATOM   4493    N THR P 737      15.797 -13.766   0.489  0.00  0.00      PROA  
ATOM   4494   HN THR P 737      15.316 -13.346  -0.276  0.00  0.00      PROA  
ATOM   4495   CA THR P 737      16.018 -12.960   1.712  0.00  0.00      PROA  
ATOM   4496   HA THR P 737      17.040 -12.932   2.060  0.00  0.00      PROA  
ATOM   4497   CB THR P 737      15.688 -11.432   1.474  0.00  0.00      PROA  
ATOM   4498   HB THR P 737      14.600 -11.243   1.354  0.00  0.00      PROA  
ATOM   4499  OG1 THR P 737      16.281 -10.937   0.348  0.00  0.00      PROA  
ATOM   4500  HG1 THR P 737      15.777 -11.369  -0.345  0.00  0.00      PROA  
ATOM   4501  CG2 THR P 737      16.195 -10.643   2.645  0.00  0.00      PROA  
ATOM   4502 HG21 THR P 737      16.087  -9.540   2.556  0.00  0.00      PROA  
ATOM   4503 HG22 THR P 737      17.260 -10.807   2.916  0.00  0.00      PROA  
ATOM   4504 HG23 THR P 737      15.696 -10.942   3.591  0.00  0.00      PROA  
ATOM   4505    C THR P 737      15.133 -13.426   2.809  0.00  0.00      PROA  
ATOM   4506    O THR P 737      15.652 -13.755   3.840  0.00  0.00      PROA  
ATOM   4507    N ILE P 738      13.873 -13.687   2.590  0.00  0.00      PROA  
ATOM   4508   HN ILE P 738      13.395 -13.510   1.733  0.00  0.00      PROA  
ATOM   4509   CA ILE P 738      13.019 -14.206   3.655  0.00  0.00      PROA  
ATOM   4510   HA ILE P 738      13.011 -13.531   4.498  0.00  0.00      PROA  
ATOM   4511   CB ILE P 738      11.550 -14.271   3.084  0.00  0.00      PROA  
ATOM   4512   HB ILE P 738      11.528 -14.669   2.047  0.00  0.00      PROA  
ATOM   4513  CG2 ILE P 738      10.684 -15.244   3.908  0.00  0.00      PROA  
ATOM   4514 HG21 ILE P 738      11.085 -16.265   3.731  0.00  0.00      PROA  
ATOM   4515 HG22 ILE P 738       9.640 -15.248   3.527  0.00  0.00      PROA  
ATOM   4516 HG23 ILE P 738      10.826 -15.175   5.007  0.00  0.00      PROA  
ATOM   4517  CG1 ILE P 738      10.949 -12.808   3.102  0.00  0.00      PROA  
ATOM   4518 HG11 ILE P 738      11.616 -12.102   2.563  0.00  0.00      PROA  
ATOM   4519 HG12 ILE P 738      10.887 -12.465   4.157  0.00  0.00      PROA  
ATOM   4520   CD ILE P 738       9.539 -12.786   2.508  0.00  0.00      PROA  
ATOM   4521  HD1 ILE P 738       9.553 -13.017   1.421  0.00  0.00      PROA  
ATOM   4522  HD2 ILE P 738       9.021 -11.824   2.709  0.00  0.00      PROA  
ATOM   4523  HD3 ILE P 738       8.835 -13.478   3.017  0.00  0.00      PROA  
ATOM   4524    C ILE P 738      13.461 -15.552   4.272  0.00  0.00      PROA  
ATOM   4525    O ILE P 738      13.535 -15.719   5.479  0.00  0.00      PROA  
ATOM   4526    N PHE P 739      13.925 -16.499   3.384  0.00  0.00      PROA  
ATOM   4527   HN PHE P 739      13.899 -16.301   2.407  0.00  0.00      PROA  
ATOM   4528   CA PHE P 739      14.354 -17.822   3.745  0.00  0.00      PROA  
ATOM   4529   HA PHE P 739      13.666 -18.198   4.487  0.00  0.00      PROA  
ATOM   4530   CB PHE P 739      14.344 -18.716   2.496  0.00  0.00      PROA  
ATOM   4531  HB1 PHE P 739      15.080 -18.405   1.724  0.00  0.00      PROA  
ATOM   4532  HB2 PHE P 739      13.351 -18.678   2.001  0.00  0.00      PROA  
ATOM   4533   CG PHE P 739      14.734 -20.151   2.903  0.00  0.00      PROA  
ATOM   4534  CD1 PHE P 739      15.995 -20.662   2.560  0.00  0.00      PROA  
ATOM   4535  HD1 PHE P 739      16.633 -20.033   1.957  0.00  0.00      PROA  
ATOM   4536  CE1 PHE P 739      16.426 -21.863   3.070  0.00  0.00      PROA  
ATOM   4537  HE1 PHE P 739      17.416 -22.230   2.838  0.00  0.00      PROA  
ATOM   4538   CZ PHE P 739      15.601 -22.581   4.007  0.00  0.00      PROA  
ATOM   4539   HZ PHE P 739      16.130 -23.443   4.385  0.00  0.00      PROA  
ATOM   4540  CD2 PHE P 739      13.872 -20.901   3.721  0.00  0.00      PROA  
ATOM   4541  HD2 PHE P 739      12.975 -20.380   4.023  0.00  0.00      PROA  
ATOM   4542  CE2 PHE P 739      14.225 -22.188   4.129  0.00  0.00      PROA  
ATOM   4543  HE2 PHE P 739      13.609 -22.716   4.841  0.00  0.00      PROA  
ATOM   4544    C PHE P 739      15.733 -17.766   4.386  0.00  0.00      PROA  
ATOM   4545    O PHE P 739      16.047 -18.477   5.324  0.00  0.00      PROA  
ATOM   4546    N THR P 740      16.646 -16.840   3.984  0.00  0.00      PROA  
ATOM   4547   HN THR P 740      16.384 -16.188   3.277  0.00  0.00      PROA  
ATOM   4548   CA THR P 740      18.003 -16.584   4.505  0.00  0.00      PROA  
ATOM   4549   HA THR P 740      18.537 -17.523   4.499  0.00  0.00      PROA  
ATOM   4550   CB THR P 740      18.849 -15.626   3.774  0.00  0.00      PROA  
ATOM   4551   HB THR P 740      18.314 -14.682   3.535  0.00  0.00      PROA  
ATOM   4552  OG1 THR P 740      19.284 -16.093   2.434  0.00  0.00      PROA  
ATOM   4553  HG1 THR P 740      18.464 -16.012   1.943  0.00  0.00      PROA  
ATOM   4554  CG2 THR P 740      20.221 -15.337   4.470  0.00  0.00      PROA  
ATOM   4555 HG21 THR P 740      20.076 -14.917   5.488  0.00  0.00      PROA  
ATOM   4556 HG22 THR P 740      20.706 -14.547   3.857  0.00  0.00      PROA  
ATOM   4557 HG23 THR P 740      20.816 -16.250   4.685  0.00  0.00      PROA  
ATOM   4558    C THR P 740      17.949 -16.221   5.954  0.00  0.00      PROA  
ATOM   4559    O THR P 740      18.655 -16.835   6.792  0.00  0.00      PROA  
ATOM   4560    N MET P 741      17.173 -15.169   6.293  0.00  0.00      PROA  
ATOM   4561   HN MET P 741      16.661 -14.781   5.530  0.00  0.00      PROA  
ATOM   4562   CA MET P 741      16.834 -14.598   7.512  0.00  0.00      PROA  
ATOM   4563   HA MET P 741      17.756 -14.238   7.944  0.00  0.00      PROA  
ATOM   4564   CB MET P 741      15.877 -13.416   7.417  0.00  0.00      PROA  
ATOM   4565  HB1 MET P 741      15.736 -13.079   8.467  0.00  0.00      PROA  
ATOM   4566  HB2 MET P 741      14.910 -13.724   6.964  0.00  0.00      PROA  
ATOM   4567   CG MET P 741      16.359 -12.209   6.591  0.00  0.00      PROA  
ATOM   4568  HG1 MET P 741      15.536 -11.467   6.506  0.00  0.00      PROA  
ATOM   4569  HG2 MET P 741      16.502 -12.559   5.546  0.00  0.00      PROA  
ATOM   4570   SD MET P 741      17.853 -11.428   7.225  0.00  0.00      PROA  
ATOM   4571   CE MET P 741      18.627 -11.038   5.634  0.00  0.00      PROA  
ATOM   4572  HE1 MET P 741      18.009 -10.304   5.074  0.00  0.00      PROA  
ATOM   4573  HE2 MET P 741      18.616 -11.975   5.038  0.00  0.00      PROA  
ATOM   4574  HE3 MET P 741      19.659 -10.662   5.797  0.00  0.00      PROA  
ATOM   4575    C MET P 741      16.181 -15.655   8.378  0.00  0.00      PROA  
ATOM   4576    O MET P 741      16.452 -15.715   9.593  0.00  0.00      PROA  
ATOM   4577    N VAL P 742      15.291 -16.479   7.810  0.00  0.00      PROA  
ATOM   4578   HN VAL P 742      15.071 -16.310   6.853  0.00  0.00      PROA  
ATOM   4579   CA VAL P 742      14.737 -17.567   8.598  0.00  0.00      PROA  
ATOM   4580   HA VAL P 742      14.306 -17.279   9.546  0.00  0.00      PROA  
ATOM   4581   CB VAL P 742      13.635 -18.226   7.811  0.00  0.00      PROA  
ATOM   4582   HB VAL P 742      13.925 -18.327   6.743  0.00  0.00      PROA  
ATOM   4583  CG1 VAL P 742      13.181 -19.684   8.181  0.00  0.00      PROA  
ATOM   4584 HG11 VAL P 742      14.042 -20.379   8.084  0.00  0.00      PROA  
ATOM   4585 HG12 VAL P 742      12.454 -20.031   7.416  0.00  0.00      PROA  
ATOM   4586 HG13 VAL P 742      12.830 -19.724   9.235  0.00  0.00      PROA  
ATOM   4587  CG2 VAL P 742      12.365 -17.398   8.017  0.00  0.00      PROA  
ATOM   4588 HG21 VAL P 742      12.186 -17.516   9.106  0.00  0.00      PROA  
ATOM   4589 HG22 VAL P 742      11.496 -17.809   7.461  0.00  0.00      PROA  
ATOM   4590 HG23 VAL P 742      12.480 -16.311   7.817  0.00  0.00      PROA  
ATOM   4591    C VAL P 742      15.750 -18.589   9.053  0.00  0.00      PROA  
ATOM   4592    O VAL P 742      15.728 -19.025  10.191  0.00  0.00      PROA  
ATOM   4593    N ILE P 743      16.744 -18.945   8.185  0.00  0.00      PROA  
ATOM   4594   HN ILE P 743      16.740 -18.828   7.195  0.00  0.00      PROA  
ATOM   4595   CA ILE P 743      17.904 -19.806   8.596  0.00  0.00      PROA  
ATOM   4596   HA ILE P 743      17.540 -20.700   9.080  0.00  0.00      PROA  
ATOM   4597   CB ILE P 743      18.961 -20.352   7.485  0.00  0.00      PROA  
ATOM   4598   HB ILE P 743      19.391 -19.435   7.029  0.00  0.00      PROA  
ATOM   4599  CG2 ILE P 743      20.066 -21.301   8.065  0.00  0.00      PROA  
ATOM   4600 HG21 ILE P 743      20.781 -21.557   7.255  0.00  0.00      PROA  
ATOM   4601 HG22 ILE P 743      19.617 -22.236   8.463  0.00  0.00      PROA  
ATOM   4602 HG23 ILE P 743      20.607 -20.679   8.810  0.00  0.00      PROA  
ATOM   4603  CG1 ILE P 743      18.286 -21.010   6.283  0.00  0.00      PROA  
ATOM   4604 HG11 ILE P 743      17.436 -20.398   5.912  0.00  0.00      PROA  
ATOM   4605 HG12 ILE P 743      17.875 -22.027   6.463  0.00  0.00      PROA  
ATOM   4606   CD ILE P 743      19.265 -21.025   5.054  0.00  0.00      PROA  
ATOM   4607  HD1 ILE P 743      19.393 -19.985   4.684  0.00  0.00      PROA  
ATOM   4608  HD2 ILE P 743      18.877 -21.735   4.293  0.00  0.00      PROA  
ATOM   4609  HD3 ILE P 743      20.268 -21.390   5.362  0.00  0.00      PROA  
ATOM   4610    C ILE P 743      18.666 -19.153   9.662  0.00  0.00      PROA  
ATOM   4611    O ILE P 743      19.075 -19.718  10.668  0.00  0.00      PROA  
ATOM   4612    N LEU P 744      18.980 -17.796   9.532  0.00  0.00      PROA  
ATOM   4613   HN LEU P 744      18.689 -17.370   8.678  0.00  0.00      PROA  
ATOM   4614   CA LEU P 744      19.680 -17.106  10.542  0.00  0.00      PROA  
ATOM   4615   HA LEU P 744      20.586 -17.685  10.642  0.00  0.00      PROA  
ATOM   4616   CB LEU P 744      20.118 -15.671  10.080  0.00  0.00      PROA  
ATOM   4617  HB1 LEU P 744      19.306 -15.016   9.697  0.00  0.00      PROA  
ATOM   4618  HB2 LEU P 744      20.729 -15.717   9.153  0.00  0.00      PROA  
ATOM   4619   CG LEU P 744      21.089 -14.850  11.010  0.00  0.00      PROA  
ATOM   4620   HG LEU P 744      20.574 -14.686  11.981  0.00  0.00      PROA  
ATOM   4621  CD1 LEU P 744      22.489 -15.452  11.308  0.00  0.00      PROA  
ATOM   4622 HD11 LEU P 744      22.959 -15.489  10.301  0.00  0.00      PROA  
ATOM   4623 HD12 LEU P 744      22.382 -16.393  11.889  0.00  0.00      PROA  
ATOM   4624 HD13 LEU P 744      23.162 -14.831  11.937  0.00  0.00      PROA  
ATOM   4625  CD2 LEU P 744      21.277 -13.427  10.403  0.00  0.00      PROA  
ATOM   4626 HD21 LEU P 744      20.361 -12.845  10.164  0.00  0.00      PROA  
ATOM   4627 HD22 LEU P 744      21.910 -13.398   9.491  0.00  0.00      PROA  
ATOM   4628 HD23 LEU P 744      21.896 -12.980  11.209  0.00  0.00      PROA  
ATOM   4629    C LEU P 744      19.014 -16.995  11.900  0.00  0.00      PROA  
ATOM   4630    O LEU P 744      19.662 -17.131  12.938  0.00  0.00      PROA  
ATOM   4631    N ASP P 745      17.646 -16.822  11.972  0.00  0.00      PROA  
ATOM   4632   HN ASP P 745      17.178 -16.675  11.104  0.00  0.00      PROA  
ATOM   4633   CA ASP P 745      16.775 -16.819  13.148  0.00  0.00      PROA  
ATOM   4634   HA ASP P 745      17.259 -16.173  13.867  0.00  0.00      PROA  
ATOM   4635   CB ASP P 745      15.510 -16.086  12.756  0.00  0.00      PROA  
ATOM   4636  HB1 ASP P 745      15.155 -16.493  11.786  0.00  0.00      PROA  
ATOM   4637  HB2 ASP P 745      15.759 -15.023  12.548  0.00  0.00      PROA  
ATOM   4638   CG ASP P 745      14.386 -16.235  13.744  0.00  0.00      PROA  
ATOM   4639  OD1 ASP P 745      14.456 -15.580  14.833  0.00  0.00      PROA  
ATOM   4640  OD2 ASP P 745      13.476 -17.026  13.505  0.00  0.00      PROA  
ATOM   4641    C ASP P 745      16.741 -18.182  13.878  0.00  0.00      PROA  
ATOM   4642    O ASP P 745      16.700 -18.344  15.088  0.00  0.00      PROA  
ATOM   4643    N PHE P 746      16.726 -19.207  12.987  0.00  0.00      PROA  
ATOM   4644   HN PHE P 746      16.481 -18.876  12.079  0.00  0.00      PROA  
ATOM   4645   CA PHE P 746      16.931 -20.517  13.420  0.00  0.00      PROA  
ATOM   4646   HA PHE P 746      16.244 -20.769  14.215  0.00  0.00      PROA  
ATOM   4647   CB PHE P 746      16.528 -21.317  12.105  0.00  0.00      PROA  
ATOM   4648  HB1 PHE P 746      17.175 -20.966  11.273  0.00  0.00      PROA  
ATOM   4649  HB2 PHE P 746      15.453 -21.083  11.944  0.00  0.00      PROA  
ATOM   4650   CG PHE P 746      16.783 -22.844  12.177  0.00  0.00      PROA  
ATOM   4651  CD1 PHE P 746      18.061 -23.368  11.838  0.00  0.00      PROA  
ATOM   4652  HD1 PHE P 746      18.906 -22.727  11.630  0.00  0.00      PROA  
ATOM   4653  CE1 PHE P 746      18.245 -24.777  11.860  0.00  0.00      PROA  
ATOM   4654  HE1 PHE P 746      19.212 -25.201  11.635  0.00  0.00      PROA  
ATOM   4655   CZ PHE P 746      17.231 -25.665  12.140  0.00  0.00      PROA  
ATOM   4656   HZ PHE P 746      17.258 -26.732  11.976  0.00  0.00      PROA  
ATOM   4657  CD2 PHE P 746      15.788 -23.782  12.598  0.00  0.00      PROA  
ATOM   4658  HD2 PHE P 746      14.817 -23.442  12.926  0.00  0.00      PROA  
ATOM   4659  CE2 PHE P 746      16.017 -25.144  12.672  0.00  0.00      PROA  
ATOM   4660  HE2 PHE P 746      15.196 -25.815  12.875  0.00  0.00      PROA  
ATOM   4661    C PHE P 746      18.251 -20.853  14.083  0.00  0.00      PROA  
ATOM   4662    O PHE P 746      18.346 -21.510  15.111  0.00  0.00      PROA  
ATOM   4663    N LEU P 747      19.375 -20.343  13.504  0.00  0.00      PROA  
ATOM   4664   HN LEU P 747      19.252 -19.785  12.687  0.00  0.00      PROA  
ATOM   4665   CA LEU P 747      20.686 -20.317  14.091  0.00  0.00      PROA  
ATOM   4666   HA LEU P 747      20.859 -21.340  14.389  0.00  0.00      PROA  
ATOM   4667   CB LEU P 747      21.776 -19.859  13.047  0.00  0.00      PROA  
ATOM   4668  HB1 LEU P 747      22.779 -19.848  13.525  0.00  0.00      PROA  
ATOM   4669  HB2 LEU P 747      21.590 -18.848  12.624  0.00  0.00      PROA  
ATOM   4670   CG LEU P 747      21.916 -20.912  11.896  0.00  0.00      PROA  
ATOM   4671   HG LEU P 747      20.906 -21.078  11.463  0.00  0.00      PROA  
ATOM   4672  CD1 LEU P 747      22.797 -20.313  10.802  0.00  0.00      PROA  
ATOM   4673 HD11 LEU P 747      23.786 -20.035  11.226  0.00  0.00      PROA  
ATOM   4674 HD12 LEU P 747      22.430 -19.368  10.348  0.00  0.00      PROA  
ATOM   4675 HD13 LEU P 747      22.884 -21.066   9.989  0.00  0.00      PROA  
ATOM   4676  CD2 LEU P 747      22.486 -22.321  12.363  0.00  0.00      PROA  
ATOM   4677 HD21 LEU P 747      22.517 -23.035  11.513  0.00  0.00      PROA  
ATOM   4678 HD22 LEU P 747      22.031 -22.852  13.225  0.00  0.00      PROA  
ATOM   4679 HD23 LEU P 747      23.535 -22.067  12.627  0.00  0.00      PROA  
ATOM   4680    C LEU P 747      20.817 -19.434  15.376  0.00  0.00      PROA  
ATOM   4681    O LEU P 747      21.330 -19.915  16.372  0.00  0.00      PROA  
ATOM   4682    N ILE P 748      20.442 -18.126  15.331  0.00  0.00      PROA  
ATOM   4683   HN ILE P 748      20.288 -17.588  14.506  0.00  0.00      PROA  
ATOM   4684   CA ILE P 748      20.550 -17.326  16.485  0.00  0.00      PROA  
ATOM   4685   HA ILE P 748      21.548 -17.433  16.882  0.00  0.00      PROA  
ATOM   4686   CB ILE P 748      20.718 -15.841  16.106  0.00  0.00      PROA  
ATOM   4687   HB ILE P 748      19.869 -15.603  15.430  0.00  0.00      PROA  
ATOM   4688  CG2 ILE P 748      20.551 -14.793  17.231  0.00  0.00      PROA  
ATOM   4689 HG21 ILE P 748      20.689 -13.797  16.760  0.00  0.00      PROA  
ATOM   4690 HG22 ILE P 748      21.305 -14.909  18.039  0.00  0.00      PROA  
ATOM   4691 HG23 ILE P 748      19.580 -14.765  17.770  0.00  0.00      PROA  
ATOM   4692  CG1 ILE P 748      21.937 -15.596  15.307  0.00  0.00      PROA  
ATOM   4693 HG11 ILE P 748      21.872 -14.580  14.861  0.00  0.00      PROA  
ATOM   4694 HG12 ILE P 748      21.866 -16.313  14.462  0.00  0.00      PROA  
ATOM   4695   CD ILE P 748      23.328 -15.755  16.036  0.00  0.00      PROA  
ATOM   4696  HD1 ILE P 748      24.150 -15.977  15.322  0.00  0.00      PROA  
ATOM   4697  HD2 ILE P 748      23.261 -16.451  16.899  0.00  0.00      PROA  
ATOM   4698  HD3 ILE P 748      23.562 -14.778  16.511  0.00  0.00      PROA  
ATOM   4699    C ILE P 748      19.651 -17.606  17.709  0.00  0.00      PROA  
ATOM   4700    O ILE P 748      18.495 -18.002  17.647  0.00  0.00      PROA  
ATOM   4701    N GLY P 749      20.223 -17.511  18.887  0.00  0.00      PROA  
ATOM   4702   HN GLY P 749      21.165 -17.227  19.047  0.00  0.00      PROA  
ATOM   4703   CA GLY P 749      19.544 -17.894  20.118  0.00  0.00      PROA  
ATOM   4704  HA1 GLY P 749      20.243 -18.083  20.919  0.00  0.00      PROA  
ATOM   4705  HA2 GLY P 749      18.953 -18.786  19.968  0.00  0.00      PROA  
ATOM   4706    C GLY P 749      18.628 -16.830  20.665  0.00  0.00      PROA  
ATOM   4707    O GLY P 749      17.669 -17.143  21.389  0.00  0.00      PROA  
ATOM   4708    N VAL P 750      18.828 -15.590  20.300  0.00  0.00      PROA  
ATOM   4709   HN VAL P 750      19.677 -15.361  19.829  0.00  0.00      PROA  
ATOM   4710   CA VAL P 750      17.943 -14.431  20.497  0.00  0.00      PROA  
ATOM   4711   HA VAL P 750      17.843 -14.394  21.572  0.00  0.00      PROA  
ATOM   4712   CB VAL P 750      18.613 -13.122  20.055  0.00  0.00      PROA  
ATOM   4713   HB VAL P 750      18.668 -13.218  18.950  0.00  0.00      PROA  
ATOM   4714  CG1 VAL P 750      17.802 -11.942  20.476  0.00  0.00      PROA  
ATOM   4715 HG11 VAL P 750      17.770 -11.764  21.573  0.00  0.00      PROA  
ATOM   4716 HG12 VAL P 750      16.764 -11.928  20.081  0.00  0.00      PROA  
ATOM   4717 HG13 VAL P 750      18.229 -10.975  20.135  0.00  0.00      PROA  
ATOM   4718  CG2 VAL P 750      20.028 -12.876  20.573  0.00  0.00      PROA  
ATOM   4719 HG21 VAL P 750      20.725 -13.716  20.369  0.00  0.00      PROA  
ATOM   4720 HG22 VAL P 750      20.026 -12.710  21.672  0.00  0.00      PROA  
ATOM   4721 HG23 VAL P 750      20.486 -11.978  20.106  0.00  0.00      PROA  
ATOM   4722    C VAL P 750      16.488 -14.620  19.954  0.00  0.00      PROA  
ATOM   4723    O VAL P 750      16.371 -15.157  18.841  0.00  0.00      PROA  
ATOM   4724    N PRO P 751      15.384 -14.242  20.610  0.00  0.00      PROA  
ATOM   4725   CD PRO P 751      15.331 -13.952  22.039  0.00  0.00      PROA  
ATOM   4726  HD1 PRO P 751      15.547 -12.863  22.082  0.00  0.00      PROA  
ATOM   4727  HD2 PRO P 751      16.059 -14.619  22.550  0.00  0.00      PROA  
ATOM   4728   CA PRO P 751      14.001 -14.199  19.984  0.00  0.00      PROA  
ATOM   4729   HA PRO P 751      13.838 -15.226  19.693  0.00  0.00      PROA  
ATOM   4730   CB PRO P 751      13.140 -13.656  21.112  0.00  0.00      PROA  
ATOM   4731  HB1 PRO P 751      12.151 -14.127  20.926  0.00  0.00      PROA  
ATOM   4732  HB2 PRO P 751      13.024 -12.553  21.049  0.00  0.00      PROA  
ATOM   4733   CG PRO P 751      13.886 -14.210  22.351  0.00  0.00      PROA  
ATOM   4734  HG1 PRO P 751      13.409 -13.638  23.175  0.00  0.00      PROA  
ATOM   4735  HG2 PRO P 751      13.710 -15.299  22.480  0.00  0.00      PROA  
ATOM   4736    C PRO P 751      13.813 -13.219  18.838  0.00  0.00      PROA  
ATOM   4737    O PRO P 751      14.418 -12.192  18.811  0.00  0.00      PROA  
ATOM   4738    N SER P 752      12.874 -13.509  17.937  0.00  0.00      PROA  
ATOM   4739   HN SER P 752      12.352 -14.357  17.889  0.00  0.00      PROA  
ATOM   4740   CA SER P 752      12.231 -12.486  17.180  0.00  0.00      PROA  
ATOM   4741   HA SER P 752      12.176 -11.530  17.679  0.00  0.00      PROA  
ATOM   4742   CB SER P 752      12.827 -12.318  15.715  0.00  0.00      PROA  
ATOM   4743  HB1 SER P 752      13.853 -11.926  15.879  0.00  0.00      PROA  
ATOM   4744  HB2 SER P 752      12.134 -11.626  15.191  0.00  0.00      PROA  
ATOM   4745   OG SER P 752      12.811 -13.539  14.820  0.00  0.00      PROA  
ATOM   4746  HG1 SER P 752      13.370 -14.258  15.124  0.00  0.00      PROA  
ATOM   4747    C SER P 752      10.805 -12.870  16.929  0.00  0.00      PROA  
ATOM   4748    O SER P 752      10.577 -14.025  16.720  0.00  0.00      PROA  
ATOM   4749    N PRO P 753       9.746 -11.992  17.064  0.00  0.00      PROA  
ATOM   4750   CD PRO P 753       9.876 -10.584  17.403  0.00  0.00      PROA  
ATOM   4751  HD1 PRO P 753      10.702 -10.139  16.809  0.00  0.00      PROA  
ATOM   4752  HD2 PRO P 753      10.015 -10.395  18.489  0.00  0.00      PROA  
ATOM   4753   CA PRO P 753       8.355 -12.345  16.756  0.00  0.00      PROA  
ATOM   4754   HA PRO P 753       8.070 -13.064  17.510  0.00  0.00      PROA  
ATOM   4755   CB PRO P 753       7.539 -11.114  16.964  0.00  0.00      PROA  
ATOM   4756  HB1 PRO P 753       7.121 -10.900  17.971  0.00  0.00      PROA  
ATOM   4757  HB2 PRO P 753       6.569 -11.146  16.424  0.00  0.00      PROA  
ATOM   4758   CG PRO P 753       8.609  -9.991  16.873  0.00  0.00      PROA  
ATOM   4759  HG1 PRO P 753       8.699  -9.718  15.799  0.00  0.00      PROA  
ATOM   4760  HG2 PRO P 753       8.328  -9.144  17.535  0.00  0.00      PROA  
ATOM   4761    C PRO P 753       8.034 -12.878  15.364  0.00  0.00      PROA  
ATOM   4762    O PRO P 753       8.666 -12.559  14.359  0.00  0.00      PROA  
ATOM   4763    N LYS P 754       6.938 -13.639  15.241  0.00  0.00      PROA  
ATOM   4764   HN LYS P 754       6.335 -13.679  16.035  0.00  0.00      PROA  
ATOM   4765   CA LYS P 754       6.472 -14.323  14.111  0.00  0.00      PROA  
ATOM   4766   HA LYS P 754       7.044 -14.132  13.215  0.00  0.00      PROA  
ATOM   4767   CB LYS P 754       6.604 -15.838  14.296  0.00  0.00      PROA  
ATOM   4768  HB1 LYS P 754       5.906 -16.202  13.512  0.00  0.00      PROA  
ATOM   4769  HB2 LYS P 754       6.378 -16.088  15.354  0.00  0.00      PROA  
ATOM   4770   CG LYS P 754       7.927 -16.464  13.832  0.00  0.00      PROA  
ATOM   4771  HG1 LYS P 754       8.029 -16.095  12.788  0.00  0.00      PROA  
ATOM   4772  HG2 LYS P 754       7.816 -17.569  13.847  0.00  0.00      PROA  
ATOM   4773   CD LYS P 754       9.194 -15.969  14.621  0.00  0.00      PROA  
ATOM   4774  HD1 LYS P 754       8.975 -15.792  15.696  0.00  0.00      PROA  
ATOM   4775  HD2 LYS P 754       9.526 -14.970  14.265  0.00  0.00      PROA  
ATOM   4776   CE LYS P 754      10.459 -16.847  14.469  0.00  0.00      PROA  
ATOM   4777  HE1 LYS P 754      10.786 -16.920  13.410  0.00  0.00      PROA  
ATOM   4778  HE2 LYS P 754      10.131 -17.847  14.827  0.00  0.00      PROA  
ATOM   4779   NZ LYS P 754      11.541 -16.306  15.356  0.00  0.00      PROA  
ATOM   4780  HZ1 LYS P 754      11.576 -15.267  15.335  0.00  0.00      PROA  
ATOM   4781  HZ2 LYS P 754      12.474 -16.624  15.025  0.00  0.00      PROA  
ATOM   4782  HZ3 LYS P 754      11.330 -16.575  16.338  0.00  0.00      PROA  
ATOM   4783    C LYS P 754       5.042 -13.864  13.720  0.00  0.00      PROA  
ATOM   4784    O LYS P 754       4.240 -13.455  14.586  0.00  0.00      PROA  
ATOM   4785    N LEU P 755       4.696 -13.749  12.411  0.00  0.00      PROA  
ATOM   4786   HN LEU P 755       5.426 -13.995  11.779  0.00  0.00      PROA  
ATOM   4787   CA LEU P 755       3.367 -13.689  12.011  0.00  0.00      PROA  
ATOM   4788   HA LEU P 755       3.048 -12.688  12.260  0.00  0.00      PROA  
ATOM   4789   CB LEU P 755       3.424 -13.767  10.448  0.00  0.00      PROA  
ATOM   4790  HB1 LEU P 755       3.871 -14.727  10.112  0.00  0.00      PROA  
ATOM   4791  HB2 LEU P 755       4.103 -12.935  10.162  0.00  0.00      PROA  
ATOM   4792   CG LEU P 755       2.076 -13.605   9.741  0.00  0.00      PROA  
ATOM   4793   HG LEU P 755       1.433 -14.485   9.955  0.00  0.00      PROA  
ATOM   4794  CD1 LEU P 755       1.501 -12.233   9.953  0.00  0.00      PROA  
ATOM   4795 HD11 LEU P 755       1.385 -11.863  10.994  0.00  0.00      PROA  
ATOM   4796 HD12 LEU P 755       0.516 -12.064   9.468  0.00  0.00      PROA  
ATOM   4797 HD13 LEU P 755       2.211 -11.526   9.473  0.00  0.00      PROA  
ATOM   4798  CD2 LEU P 755       2.329 -13.655   8.190  0.00  0.00      PROA  
ATOM   4799 HD21 LEU P 755       1.455 -13.261   7.628  0.00  0.00      PROA  
ATOM   4800 HD22 LEU P 755       2.559 -14.697   7.881  0.00  0.00      PROA  
ATOM   4801 HD23 LEU P 755       3.211 -13.085   7.827  0.00  0.00      PROA  
ATOM   4802    C LEU P 755       2.324 -14.685  12.546  0.00  0.00      PROA  
ATOM   4803    O LEU P 755       2.524 -15.918  12.663  0.00  0.00      PROA  
ATOM   4804    N GLN P 756       1.153 -14.179  12.960  0.00  0.00      PROA  
ATOM   4805   HN GLN P 756       1.018 -13.208  13.140  0.00  0.00      PROA  
ATOM   4806   CA GLN P 756       0.062 -15.138  13.322  0.00  0.00      PROA  
ATOM   4807   HA GLN P 756       0.363 -16.126  13.639  0.00  0.00      PROA  
ATOM   4808   CB GLN P 756      -0.671 -14.541  14.629  0.00  0.00      PROA  
ATOM   4809  HB1 GLN P 756      -1.478 -15.246  14.922  0.00  0.00      PROA  
ATOM   4810  HB2 GLN P 756      -1.224 -13.614  14.369  0.00  0.00      PROA  
ATOM   4811   CG GLN P 756       0.253 -14.353  15.819  0.00  0.00      PROA  
ATOM   4812  HG1 GLN P 756      -0.384 -14.284  16.727  0.00  0.00      PROA  
ATOM   4813  HG2 GLN P 756       0.925 -13.474  15.718  0.00  0.00      PROA  
ATOM   4814   CD GLN P 756       1.110 -15.565  16.248  0.00  0.00      PROA  
ATOM   4815  OE1 GLN P 756       0.710 -16.486  16.953  0.00  0.00      PROA  
ATOM   4816  NE2 GLN P 756       2.379 -15.596  15.831  0.00  0.00      PROA  
ATOM   4817 HE21 GLN P 756       2.703 -14.813  15.300  0.00  0.00      PROA  
ATOM   4818 HE22 GLN P 756       3.008 -16.330  16.085  0.00  0.00      PROA  
ATOM   4819    C GLN P 756      -0.991 -15.315  12.254  0.00  0.00      PROA  
ATOM   4820    O GLN P 756      -1.389 -14.384  11.576  0.00  0.00      PROA  
ATOM   4821    N VAL P 757      -1.332 -16.562  11.947  0.00  0.00      PROA  
ATOM   4822   HN VAL P 757      -1.057 -17.377  12.452  0.00  0.00      PROA  
ATOM   4823   CA VAL P 757      -2.225 -16.764  10.814  0.00  0.00      PROA  
ATOM   4824   HA VAL P 757      -2.526 -15.854  10.318  0.00  0.00      PROA  
ATOM   4825   CB VAL P 757      -1.513 -17.382   9.626  0.00  0.00      PROA  
ATOM   4826   HB VAL P 757      -1.005 -18.339   9.872  0.00  0.00      PROA  
ATOM   4827  CG1 VAL P 757      -2.560 -17.727   8.528  0.00  0.00      PROA  
ATOM   4828 HG11 VAL P 757      -3.235 -16.869   8.324  0.00  0.00      PROA  
ATOM   4829 HG12 VAL P 757      -3.152 -18.634   8.771  0.00  0.00      PROA  
ATOM   4830 HG13 VAL P 757      -1.933 -17.955   7.639  0.00  0.00      PROA  
ATOM   4831  CG2 VAL P 757      -0.580 -16.309   9.090  0.00  0.00      PROA  
ATOM   4832 HG21 VAL P 757      -1.099 -15.365   8.818  0.00  0.00      PROA  
ATOM   4833 HG22 VAL P 757      -0.029 -16.655   8.189  0.00  0.00      PROA  
ATOM   4834 HG23 VAL P 757       0.256 -16.116   9.797  0.00  0.00      PROA  
ATOM   4835    C VAL P 757      -3.453 -17.650  11.200  0.00  0.00      PROA  
ATOM   4836    O VAL P 757      -3.325 -18.832  11.649  0.00  0.00      PROA  
ATOM   4837    N PRO P 758      -4.677 -17.203  11.055  0.00  0.00      PROA  
ATOM   4838   CD PRO P 758      -5.020 -15.778  11.113  0.00  0.00      PROA  
ATOM   4839  HD1 PRO P 758      -4.658 -15.432  10.121  0.00  0.00      PROA  
ATOM   4840  HD2 PRO P 758      -4.486 -15.231  11.919  0.00  0.00      PROA  
ATOM   4841   CA PRO P 758      -5.832 -18.018  11.259  0.00  0.00      PROA  
ATOM   4842   HA PRO P 758      -5.866 -18.206  12.322  0.00  0.00      PROA  
ATOM   4843   CB PRO P 758      -7.001 -17.023  10.976  0.00  0.00      PROA  
ATOM   4844  HB1 PRO P 758      -7.876 -17.294  11.604  0.00  0.00      PROA  
ATOM   4845  HB2 PRO P 758      -7.250 -17.060   9.894  0.00  0.00      PROA  
ATOM   4846   CG PRO P 758      -6.515 -15.619  11.299  0.00  0.00      PROA  
ATOM   4847  HG1 PRO P 758      -7.006 -14.797  10.737  0.00  0.00      PROA  
ATOM   4848  HG2 PRO P 758      -6.765 -15.283  12.328  0.00  0.00      PROA  
ATOM   4849    C PRO P 758      -5.983 -19.344  10.441  0.00  0.00      PROA  
ATOM   4850    O PRO P 758      -5.535 -19.440   9.261  0.00  0.00      PROA  
ATOM   4851    N SER P 759      -6.614 -20.366  11.088  0.00  0.00      PROA  
ATOM   4852   HN SER P 759      -6.660 -20.257  12.078  0.00  0.00      PROA  
ATOM   4853   CA SER P 759      -6.858 -21.687  10.488  0.00  0.00      PROA  
ATOM   4854   HA SER P 759      -7.188 -21.401   9.501  0.00  0.00      PROA  
ATOM   4855   CB SER P 759      -5.680 -22.606  10.607  0.00  0.00      PROA  
ATOM   4856  HB1 SER P 759      -4.798 -22.142  10.115  0.00  0.00      PROA  
ATOM   4857  HB2 SER P 759      -5.813 -23.527  10.001  0.00  0.00      PROA  
ATOM   4858   OG SER P 759      -5.368 -23.025  11.956  0.00  0.00      PROA  
ATOM   4859  HG1 SER P 759      -5.685 -23.921  12.093  0.00  0.00      PROA  
ATOM   4860    C SER P 759      -8.043 -22.339  11.083  0.00  0.00      PROA  
ATOM   4861    O SER P 759      -8.369 -23.428  10.649  0.00  0.00      PROA  
ATOM   4862    N VAL P 760      -8.701 -21.792  12.144  0.00  0.00      PROA  
ATOM   4863   HN VAL P 760      -8.294 -20.999  12.591  0.00  0.00      PROA  
ATOM   4864   CA VAL P 760      -9.796 -22.401  12.747  0.00  0.00      PROA  
ATOM   4865   HA VAL P 760     -10.212 -23.152  12.092  0.00  0.00      PROA  
ATOM   4866   CB VAL P 760      -9.397 -22.865  14.095  0.00  0.00      PROA  
ATOM   4867   HB VAL P 760      -9.015 -21.956  14.606  0.00  0.00      PROA  
ATOM   4868  CG1 VAL P 760     -10.649 -23.539  14.742  0.00  0.00      PROA  
ATOM   4869 HG11 VAL P 760     -11.447 -22.784  14.914  0.00  0.00      PROA  
ATOM   4870 HG12 VAL P 760     -10.343 -23.996  15.707  0.00  0.00      PROA  
ATOM   4871 HG13 VAL P 760     -11.073 -24.291  14.043  0.00  0.00      PROA  
ATOM   4872  CG2 VAL P 760      -8.381 -24.037  14.098  0.00  0.00      PROA  
ATOM   4873 HG21 VAL P 760      -7.396 -23.770  13.660  0.00  0.00      PROA  
ATOM   4874 HG22 VAL P 760      -8.764 -24.864  13.463  0.00  0.00      PROA  
ATOM   4875 HG23 VAL P 760      -8.172 -24.360  15.141  0.00  0.00      PROA  
ATOM   4876    C VAL P 760     -10.823 -21.260  12.872  0.00  0.00      PROA  
ATOM   4877    O VAL P 760     -10.428 -20.106  13.018  0.00  0.00      PROA  
ATOM   4878    N PHE P 761     -12.133 -21.418  12.748  0.00  0.00      PROA  
ATOM   4879   HN PHE P 761     -12.372 -22.367  12.559  0.00  0.00      PROA  
ATOM   4880   CA PHE P 761     -13.101 -20.333  12.872  0.00  0.00      PROA  
ATOM   4881   HA PHE P 761     -12.822 -19.363  12.488  0.00  0.00      PROA  
ATOM   4882   CB PHE P 761     -14.375 -20.651  12.117  0.00  0.00      PROA  
ATOM   4883  HB1 PHE P 761     -15.139 -19.858  12.263  0.00  0.00      PROA  
ATOM   4884  HB2 PHE P 761     -14.902 -21.601  12.345  0.00  0.00      PROA  
ATOM   4885   CG PHE P 761     -14.054 -20.717  10.621  0.00  0.00      PROA  
ATOM   4886  CD1 PHE P 761     -14.423 -19.602   9.804  0.00  0.00      PROA  
ATOM   4887  HD1 PHE P 761     -14.867 -18.705  10.210  0.00  0.00      PROA  
ATOM   4888  CE1 PHE P 761     -14.326 -19.694   8.420  0.00  0.00      PROA  
ATOM   4889  HE1 PHE P 761     -14.478 -18.795   7.842  0.00  0.00      PROA  
ATOM   4890   CZ PHE P 761     -13.741 -20.791   7.810  0.00  0.00      PROA  
ATOM   4891   HZ PHE P 761     -13.671 -20.875   6.736  0.00  0.00      PROA  
ATOM   4892  CD2 PHE P 761     -13.440 -21.833  10.028  0.00  0.00      PROA  
ATOM   4893  HD2 PHE P 761     -13.052 -22.722  10.504  0.00  0.00      PROA  
ATOM   4894  CE2 PHE P 761     -13.311 -21.872   8.593  0.00  0.00      PROA  
ATOM   4895  HE2 PHE P 761     -12.876 -22.740   8.119  0.00  0.00      PROA  
ATOM   4896    C PHE P 761     -13.430 -20.204  14.356  0.00  0.00      PROA  
ATOM   4897    O PHE P 761     -13.257 -21.127  15.158  0.00  0.00      PROA  
ATOM   4898    N LYS P 762     -14.026 -19.064  14.815  0.00  0.00      PROA  
ATOM   4899   HN LYS P 762     -14.154 -18.318  14.166  0.00  0.00      PROA  
ATOM   4900   CA LYS P 762     -14.561 -18.924  16.130  0.00  0.00      PROA  
ATOM   4901   HA LYS P 762     -13.919 -19.450  16.820  0.00  0.00      PROA  
ATOM   4902   CB LYS P 762     -14.784 -17.419  16.378  0.00  0.00      PROA  
ATOM   4903  HB1 LYS P 762     -15.084 -17.361  17.446  0.00  0.00      PROA  
ATOM   4904  HB2 LYS P 762     -15.662 -17.070  15.793  0.00  0.00      PROA  
ATOM   4905   CG LYS P 762     -13.591 -16.515  16.119  0.00  0.00      PROA  
ATOM   4906  HG1 LYS P 762     -13.851 -15.530  16.564  0.00  0.00      PROA  
ATOM   4907  HG2 LYS P 762     -13.483 -16.317  15.031  0.00  0.00      PROA  
ATOM   4908   CD LYS P 762     -12.209 -17.006  16.725  0.00  0.00      PROA  
ATOM   4909  HD1 LYS P 762     -11.990 -17.999  16.278  0.00  0.00      PROA  
ATOM   4910  HD2 LYS P 762     -12.192 -17.102  17.831  0.00  0.00      PROA  
ATOM   4911   CE LYS P 762     -11.044 -16.072  16.389  0.00  0.00      PROA  
ATOM   4912  HE1 LYS P 762     -11.015 -15.937  15.287  0.00  0.00      PROA  
ATOM   4913  HE2 LYS P 762     -10.047 -16.424  16.732  0.00  0.00      PROA  
ATOM   4914   NZ LYS P 762     -11.161 -14.672  17.020  0.00  0.00      PROA  
ATOM   4915  HZ1 LYS P 762     -11.571 -14.535  17.966  0.00  0.00      PROA  
ATOM   4916  HZ2 LYS P 762     -11.819 -14.085  16.469  0.00  0.00      PROA  
ATOM   4917  HZ3 LYS P 762     -10.195 -14.290  16.971  0.00  0.00      PROA  
ATOM   4918    C LYS P 762     -15.799 -19.713  16.399  0.00  0.00      PROA  
ATOM   4919    O LYS P 762     -16.456 -19.821  15.392  0.00  0.00      PROA  
ATOM   4920    N PRO P 763     -16.223 -20.267  17.584  0.00  0.00      PROA  
ATOM   4921   CD PRO P 763     -15.571 -20.048  18.849  0.00  0.00      PROA  
ATOM   4922  HD1 PRO P 763     -15.860 -19.011  19.122  0.00  0.00      PROA  
ATOM   4923  HD2 PRO P 763     -14.468 -20.155  18.773  0.00  0.00      PROA  
ATOM   4924   CA PRO P 763     -17.390 -21.128  17.740  0.00  0.00      PROA  
ATOM   4925   HA PRO P 763     -17.081 -22.081  17.338  0.00  0.00      PROA  
ATOM   4926   CB PRO P 763     -17.599 -21.336  19.245  0.00  0.00      PROA  
ATOM   4927  HB1 PRO P 763     -17.902 -22.355  19.567  0.00  0.00      PROA  
ATOM   4928  HB2 PRO P 763     -18.354 -20.601  19.597  0.00  0.00      PROA  
ATOM   4929   CG PRO P 763     -16.216 -21.006  19.818  0.00  0.00      PROA  
ATOM   4930  HG1 PRO P 763     -16.405 -20.632  20.847  0.00  0.00      PROA  
ATOM   4931  HG2 PRO P 763     -15.541 -21.885  19.898  0.00  0.00      PROA  
ATOM   4932    C PRO P 763     -18.673 -20.776  16.994  0.00  0.00      PROA  
ATOM   4933    O PRO P 763     -19.115 -19.619  17.073  0.00  0.00      PROA  
ATOM   4934    N THR P 764     -19.336 -21.775  16.345  0.00  0.00      PROA  
ATOM   4935   HN THR P 764     -18.967 -22.698  16.423  0.00  0.00      PROA  
ATOM   4936   CA THR P 764     -20.717 -21.784  15.906  0.00  0.00      PROA  
ATOM   4937   HA THR P 764     -20.640 -21.198  15.002  0.00  0.00      PROA  
ATOM   4938   CB THR P 764     -21.268 -23.178  15.493  0.00  0.00      PROA  
ATOM   4939   HB THR P 764     -20.595 -23.671  14.760  0.00  0.00      PROA  
ATOM   4940  OG1 THR P 764     -22.584 -23.012  14.928  0.00  0.00      PROA  
ATOM   4941  HG1 THR P 764     -22.613 -22.154  14.498  0.00  0.00      PROA  
ATOM   4942  CG2 THR P 764     -21.415 -24.108  16.737  0.00  0.00      PROA  
ATOM   4943 HG21 THR P 764     -20.438 -24.373  17.194  0.00  0.00      PROA  
ATOM   4944 HG22 THR P 764     -21.842 -25.079  16.408  0.00  0.00      PROA  
ATOM   4945 HG23 THR P 764     -22.142 -23.849  17.537  0.00  0.00      PROA  
ATOM   4946    C THR P 764     -21.792 -21.044  16.754  0.00  0.00      PROA  
ATOM   4947    O THR P 764     -21.678 -21.228  17.984  0.00  0.00      PROA  
ATOM   4948    N ARG P 765     -22.636 -20.202  16.078  0.00  0.00      PROA  
ATOM   4949   HN ARG P 765     -22.683 -20.194  15.082  0.00  0.00      PROA  
ATOM   4950   CA ARG P 765     -23.615 -19.258  16.633  0.00  0.00      PROA  
ATOM   4951   HA ARG P 765     -23.955 -19.602  17.598  0.00  0.00      PROA  
ATOM   4952   CB ARG P 765     -22.954 -17.805  16.727  0.00  0.00      PROA  
ATOM   4953  HB1 ARG P 765     -22.207 -17.907  17.543  0.00  0.00      PROA  
ATOM   4954  HB2 ARG P 765     -23.684 -17.032  17.049  0.00  0.00      PROA  
ATOM   4955   CG ARG P 765     -22.340 -17.277  15.393  0.00  0.00      PROA  
ATOM   4956  HG1 ARG P 765     -23.145 -17.075  14.655  0.00  0.00      PROA  
ATOM   4957  HG2 ARG P 765     -21.641 -18.066  15.043  0.00  0.00      PROA  
ATOM   4958   CD ARG P 765     -21.460 -16.034  15.465  0.00  0.00      PROA  
ATOM   4959  HD1 ARG P 765     -21.244 -15.671  14.438  0.00  0.00      PROA  
ATOM   4960  HD2 ARG P 765     -20.510 -16.307  15.973  0.00  0.00      PROA  
ATOM   4961   NE ARG P 765     -22.159 -14.989  16.239  0.00  0.00      PROA  
ATOM   4962   HE ARG P 765     -23.147 -14.851  16.175  0.00  0.00      PROA  
ATOM   4963   CZ ARG P 765     -21.600 -13.897  16.683  0.00  0.00      PROA  
ATOM   4964  NH1 ARG P 765     -22.290 -13.063  17.398  0.00  0.00      PROA  
ATOM   4965 HH11 ARG P 765     -23.216 -13.240  17.732  0.00  0.00      PROA  
ATOM   4966 HH12 ARG P 765     -21.747 -12.293  17.733  0.00  0.00      PROA  
ATOM   4967  NH2 ARG P 765     -20.340 -13.592  16.458  0.00  0.00      PROA  
ATOM   4968 HH21 ARG P 765     -19.927 -13.997  15.642  0.00  0.00      PROA  
ATOM   4969 HH22 ARG P 765     -19.900 -12.737  16.731  0.00  0.00      PROA  
ATOM   4970    C ARG P 765     -24.887 -19.322  15.735  0.00  0.00      PROA  
ATOM   4971    O ARG P 765     -24.840 -19.551  14.528  0.00  0.00      PROA  
ATOM   4972    N ASP P 766     -26.073 -19.030  16.314  0.00  0.00      PROA  
ATOM   4973   HN ASP P 766     -26.097 -18.866  17.297  0.00  0.00      PROA  
ATOM   4974   CA ASP P 766     -27.346 -19.018  15.634  0.00  0.00      PROA  
ATOM   4975   HA ASP P 766     -27.164 -19.316  14.613  0.00  0.00      PROA  
ATOM   4976   CB ASP P 766     -28.261 -20.095  16.242  0.00  0.00      PROA  
ATOM   4977  HB1 ASP P 766     -27.666 -21.030  16.320  0.00  0.00      PROA  
ATOM   4978  HB2 ASP P 766     -29.126 -20.291  15.573  0.00  0.00      PROA  
ATOM   4979   CG ASP P 766     -28.815 -19.879  17.685  0.00  0.00      PROA  
ATOM   4980  OD1 ASP P 766     -28.521 -18.794  18.348  0.00  0.00      PROA  
ATOM   4981  OD2 ASP P 766     -29.512 -20.735  18.221  0.00  0.00      PROA  
ATOM   4982    C ASP P 766     -27.895 -17.618  15.666  0.00  0.00      PROA  
ATOM   4983    O ASP P 766     -29.036 -17.297  15.354  0.00  0.00      PROA  
ATOM   4984    N ASP P 767     -27.032 -16.658  16.045  0.00  0.00      PROA  
ATOM   4985   HN ASP P 767     -26.144 -16.903  16.425  0.00  0.00      PROA  
ATOM   4986   CA ASP P 767     -27.484 -15.322  16.019  0.00  0.00      PROA  
ATOM   4987   HA ASP P 767     -28.557 -15.285  16.134  0.00  0.00      PROA  
ATOM   4988   CB ASP P 767     -26.911 -14.545  17.239  0.00  0.00      PROA  
ATOM   4989  HB1 ASP P 767     -27.083 -15.176  18.138  0.00  0.00      PROA  
ATOM   4990  HB2 ASP P 767     -27.511 -13.612  17.290  0.00  0.00      PROA  
ATOM   4991   CG ASP P 767     -25.445 -14.123  17.145  0.00  0.00      PROA  
ATOM   4992  OD1 ASP P 767     -24.745 -14.339  16.135  0.00  0.00      PROA  
ATOM   4993  OD2 ASP P 767     -24.978 -13.494  18.143  0.00  0.00      PROA  
ATOM   4994    C ASP P 767     -27.122 -14.625  14.684  0.00  0.00      PROA  
ATOM   4995    O ASP P 767     -27.400 -13.429  14.579  0.00  0.00      PROA  
ATOM   4996    N ARG P 768     -26.632 -15.481  13.667  0.00  0.00      PROA  
ATOM   4997   HN ARG P 768     -26.377 -16.415  13.906  0.00  0.00      PROA  
ATOM   4998   CA ARG P 768     -26.638 -15.080  12.300  0.00  0.00      PROA  
ATOM   4999   HA ARG P 768     -27.411 -14.328  12.227  0.00  0.00      PROA  
ATOM   5000   CB ARG P 768     -25.301 -14.468  11.853  0.00  0.00      PROA  
ATOM   5001  HB1 ARG P 768     -25.082 -13.583  12.488  0.00  0.00      PROA  
ATOM   5002  HB2 ARG P 768     -25.459 -14.215  10.782  0.00  0.00      PROA  
ATOM   5003   CG ARG P 768     -24.128 -15.483  12.015  0.00  0.00      PROA  
ATOM   5004  HG1 ARG P 768     -24.547 -16.478  11.751  0.00  0.00      PROA  
ATOM   5005  HG2 ARG P 768     -23.784 -15.578  13.067  0.00  0.00      PROA  
ATOM   5006   CD ARG P 768     -22.940 -15.170  11.141  0.00  0.00      PROA  
ATOM   5007  HD1 ARG P 768     -22.541 -14.135  11.202  0.00  0.00      PROA  
ATOM   5008  HD2 ARG P 768     -23.104 -15.361  10.059  0.00  0.00      PROA  
ATOM   5009   NE ARG P 768     -21.775 -16.085  11.520  0.00  0.00      PROA  
ATOM   5010   HE ARG P 768     -21.949 -16.983  11.924  0.00  0.00      PROA  
ATOM   5011   CZ ARG P 768     -20.531 -15.782  11.300  0.00  0.00      PROA  
ATOM   5012  NH1 ARG P 768     -19.635 -16.499  11.896  0.00  0.00      PROA  
ATOM   5013 HH11 ARG P 768     -19.966 -17.289  12.411  0.00  0.00      PROA  
ATOM   5014 HH12 ARG P 768     -18.821 -16.611  11.326  0.00  0.00      PROA  
ATOM   5015  NH2 ARG P 768     -20.102 -14.805  10.521  0.00  0.00      PROA  
ATOM   5016 HH21 ARG P 768     -20.770 -14.160  10.149  0.00  0.00      PROA  
ATOM   5017 HH22 ARG P 768     -19.187 -14.786  10.117  0.00  0.00      PROA  
ATOM   5018    C ARG P 768     -27.099 -16.221  11.340  0.00  0.00      PROA  
ATOM   5019    O ARG P 768     -26.751 -17.388  11.554  0.00  0.00      PROA  
ATOM   5020    N GLY P 769     -27.916 -15.931  10.294  0.00  0.00      PROA  
ATOM   5021   HN GLY P 769     -28.229 -15.006  10.093  0.00  0.00      PROA  
ATOM   5022   CA GLY P 769     -28.007 -16.789   9.141  0.00  0.00      PROA  
ATOM   5023  HA1 GLY P 769     -28.734 -16.342   8.480  0.00  0.00      PROA  
ATOM   5024  HA2 GLY P 769     -28.356 -17.791   9.343  0.00  0.00      PROA  
ATOM   5025    C GLY P 769     -26.633 -16.899   8.446  0.00  0.00      PROA  
ATOM   5026    O GLY P 769     -25.795 -16.022   8.602  0.00  0.00      PROA  
ATOM   5027    N TRP P 770     -26.541 -17.885   7.536  0.00  0.00      PROA  
ATOM   5028   HN TRP P 770     -27.065 -18.728   7.441  0.00  0.00      PROA  
ATOM   5029   CA TRP P 770     -25.545 -17.637   6.511  0.00  0.00      PROA  
ATOM   5030   HA TRP P 770     -24.601 -17.450   7.002  0.00  0.00      PROA  
ATOM   5031   CB TRP P 770     -25.277 -18.973   5.652  0.00  0.00      PROA  
ATOM   5032  HB1 TRP P 770     -24.688 -19.701   6.250  0.00  0.00      PROA  
ATOM   5033  HB2 TRP P 770     -24.662 -18.660   4.782  0.00  0.00      PROA  
ATOM   5034   CG TRP P 770     -26.413 -19.750   5.001  0.00  0.00      PROA  
ATOM   5035  CD1 TRP P 770     -27.273 -20.551   5.649  0.00  0.00      PROA  
ATOM   5036  HD1 TRP P 770     -27.178 -20.878   6.674  0.00  0.00      PROA  
ATOM   5037  NE1 TRP P 770     -28.325 -20.903   4.798  0.00  0.00      PROA  
ATOM   5038  HE1 TRP P 770     -28.989 -21.582   5.023  0.00  0.00      PROA  
ATOM   5039  CE2 TRP P 770     -28.272 -20.244   3.643  0.00  0.00      PROA  
ATOM   5040  CD2 TRP P 770     -27.039 -19.497   3.677  0.00  0.00      PROA  
ATOM   5041  CE3 TRP P 770     -26.598 -18.830   2.536  0.00  0.00      PROA  
ATOM   5042  HE3 TRP P 770     -25.632 -18.347   2.522  0.00  0.00      PROA  
ATOM   5043  CZ3 TRP P 770     -27.434 -18.831   1.479  0.00  0.00      PROA  
ATOM   5044  HZ3 TRP P 770     -27.069 -18.304   0.610  0.00  0.00      PROA  
ATOM   5045  CZ2 TRP P 770     -29.058 -20.366   2.500  0.00  0.00      PROA  
ATOM   5046  HZ2 TRP P 770     -29.942 -20.982   2.421  0.00  0.00      PROA  
ATOM   5047  CH2 TRP P 770     -28.611 -19.556   1.434  0.00  0.00      PROA  
ATOM   5048  HH2 TRP P 770     -29.026 -19.446   0.443  0.00  0.00      PROA  
ATOM   5049    C TRP P 770     -25.906 -16.515   5.533  0.00  0.00      PROA  
ATOM   5050    O TRP P 770     -25.068 -15.698   5.144  0.00  0.00      PROA  
ATOM   5051    N PHE P 771     -27.197 -16.402   5.192  0.00  0.00      PROA  
ATOM   5052   HN PHE P 771     -27.820 -17.103   5.532  0.00  0.00      PROA  
ATOM   5053   CA PHE P 771     -27.803 -15.337   4.419  0.00  0.00      PROA  
ATOM   5054   HA PHE P 771     -26.986 -14.849   3.908  0.00  0.00      PROA  
ATOM   5055   CB PHE P 771     -28.737 -15.840   3.234  0.00  0.00      PROA  
ATOM   5056  HB1 PHE P 771     -29.250 -16.760   3.588  0.00  0.00      PROA  
ATOM   5057  HB2 PHE P 771     -28.145 -15.985   2.305  0.00  0.00      PROA  
ATOM   5058   CG PHE P 771     -29.746 -14.757   2.677  0.00  0.00      PROA  
ATOM   5059  CD1 PHE P 771     -31.093 -14.969   2.909  0.00  0.00      PROA  
ATOM   5060  HD1 PHE P 771     -31.385 -15.795   3.541  0.00  0.00      PROA  
ATOM   5061  CE1 PHE P 771     -32.036 -14.033   2.421  0.00  0.00      PROA  
ATOM   5062  HE1 PHE P 771     -33.080 -14.300   2.482  0.00  0.00      PROA
[truncated: 12,013,930 more chars]
