# Supplementary material for: Cryo-EM structure of the sodium-driven chloride/bicarbonate exchanger NDCBE
Source: Nat Commun. 2021 Sep 28;12:5690. doi: 10.1038/s41467-021-25998-2 (PMC8478935; doi:10.1038/s41467-021-25998-2)
Supplement: Supplementary file 7 — Supplementary Data 1 [file 41467_2021_25998_MOESM7_ESM.zip › MD_structures/NDCBE_300ns_Na_first_MD_step.pdb]

CRYST1  109.612  109.612  129.222  90.00  90.00  90.00 P 1           1
ATOM      1    N LEU P 451     -26.993   2.573 -20.459  0.00  0.00      PROA  
ATOM      2  HT1 LEU P 451     -26.100   2.071 -20.275  0.00  0.00      PROA  
ATOM      3  HT2 LEU P 451     -26.803   3.210 -21.259  0.00  0.00      PROA  
ATOM      4  HT3 LEU P 451     -27.610   1.819 -20.823  0.00  0.00      PROA  
ATOM      5   CA LEU P 451     -27.376   3.318 -19.245  0.00  0.00      PROA  
ATOM      6   HA LEU P 451     -26.749   4.192 -19.149  0.00  0.00      PROA  
ATOM      7   CB LEU P 451     -28.782   3.933 -19.431  0.00  0.00      PROA  
ATOM      8  HB1 LEU P 451     -29.646   3.236 -19.378  0.00  0.00      PROA  
ATOM      9  HB2 LEU P 451     -28.758   4.568 -20.342  0.00  0.00      PROA  
ATOM     10   CG LEU P 451     -29.093   5.076 -18.346  0.00  0.00      PROA  
ATOM     11   HG LEU P 451     -29.041   4.535 -17.377  0.00  0.00      PROA  
ATOM     12  CD1 LEU P 451     -28.209   6.323 -18.355  0.00  0.00      PROA  
ATOM     13 HD11 LEU P 451     -28.214   6.807 -19.355  0.00  0.00      PROA  
ATOM     14 HD12 LEU P 451     -27.173   6.045 -18.065  0.00  0.00      PROA  
ATOM     15 HD13 LEU P 451     -28.539   7.044 -17.577  0.00  0.00      PROA  
ATOM     16  CD2 LEU P 451     -30.559   5.480 -18.563  0.00  0.00      PROA  
ATOM     17 HD21 LEU P 451     -31.329   4.897 -18.014  0.00  0.00      PROA  
ATOM     18 HD22 LEU P 451     -30.840   5.475 -19.638  0.00  0.00      PROA  
ATOM     19 HD23 LEU P 451     -30.528   6.554 -18.280  0.00  0.00      PROA  
ATOM     20    C LEU P 451     -27.174   2.428 -17.992  0.00  0.00      PROA  
ATOM     21    O LEU P 451     -26.078   2.265 -17.428  0.00  0.00      PROA  
ATOM     22    N PHE P 452     -28.276   1.734 -17.547  0.00  0.00      PROA  
ATOM     23   HN PHE P 452     -29.070   1.490 -18.098  0.00  0.00      PROA  
ATOM     24   CA PHE P 452     -28.327   0.902 -16.290  0.00  0.00      PROA  
ATOM     25   HA PHE P 452     -27.782   1.318 -15.455  0.00  0.00      PROA  
ATOM     26   CB PHE P 452     -29.760   0.917 -15.758  0.00  0.00      PROA  
ATOM     27  HB1 PHE P 452     -30.468   0.331 -16.382  0.00  0.00      PROA  
ATOM     28  HB2 PHE P 452     -30.214   1.927 -15.666  0.00  0.00      PROA  
ATOM     29   CG PHE P 452     -29.851   0.218 -14.362  0.00  0.00      PROA  
ATOM     30  CD1 PHE P 452     -29.660   0.974 -13.230  0.00  0.00      PROA  
ATOM     31  HD1 PHE P 452     -29.562   2.048 -13.281  0.00  0.00      PROA  
ATOM     32  CE1 PHE P 452     -29.717   0.405 -11.918  0.00  0.00      PROA  
ATOM     33  HE1 PHE P 452     -29.693   0.934 -10.977  0.00  0.00      PROA  
ATOM     34   CZ PHE P 452     -29.945  -1.005 -11.864  0.00  0.00      PROA  
ATOM     35   HZ PHE P 452     -30.209  -1.593 -10.997  0.00  0.00      PROA  
ATOM     36  CD2 PHE P 452     -30.179  -1.126 -14.306  0.00  0.00      PROA  
ATOM     37  HD2 PHE P 452     -30.386  -1.665 -15.219  0.00  0.00      PROA  
ATOM     38  CE2 PHE P 452     -30.341  -1.730 -13.065  0.00  0.00      PROA  
ATOM     39  HE2 PHE P 452     -30.650  -2.754 -12.920  0.00  0.00      PROA  
ATOM     40    C PHE P 452     -27.849  -0.592 -16.566  0.00  0.00      PROA  
ATOM     41    O PHE P 452     -28.498  -1.352 -17.266  0.00  0.00      PROA  
ATOM     42    N GLY P 453     -26.815  -1.053 -15.914  0.00  0.00      PROA  
ATOM     43   HN GLY P 453     -26.211  -0.417 -15.442  0.00  0.00      PROA  
ATOM     44   CA GLY P 453     -26.324  -2.392 -16.058  0.00  0.00      PROA  
ATOM     45  HA1 GLY P 453     -27.155  -3.054 -15.861  0.00  0.00      PROA  
ATOM     46  HA2 GLY P 453     -25.607  -2.571 -15.271  0.00  0.00      PROA  
ATOM     47    C GLY P 453     -25.716  -2.745 -17.348  0.00  0.00      PROA  
ATOM     48    O GLY P 453     -26.288  -3.476 -18.075  0.00  0.00      PROA  
ATOM     49    N GLY P 454     -24.510  -2.300 -17.628  0.00  0.00      PROA  
ATOM     50   HN GLY P 454     -24.091  -1.638 -17.012  0.00  0.00      PROA  
ATOM     51   CA GLY P 454     -23.520  -2.905 -18.610  0.00  0.00      PROA  
ATOM     52  HA1 GLY P 454     -22.838  -2.130 -18.927  0.00  0.00      PROA  
ATOM     53  HA2 GLY P 454     -24.087  -3.174 -19.488  0.00  0.00      PROA  
ATOM     54    C GLY P 454     -22.756  -4.062 -18.072  0.00  0.00      PROA  
ATOM     55    O GLY P 454     -21.643  -4.279 -18.580  0.00  0.00      PROA  
ATOM     56    N LEU P 455     -23.350  -4.766 -17.097  0.00  0.00      PROA  
ATOM     57   HN LEU P 455     -24.335  -4.635 -17.016  0.00  0.00      PROA  
ATOM     58   CA LEU P 455     -22.834  -5.912 -16.321  0.00  0.00      PROA  
ATOM     59   HA LEU P 455     -21.877  -5.581 -15.948  0.00  0.00      PROA  
ATOM     60   CB LEU P 455     -23.824  -6.290 -15.203  0.00  0.00      PROA  
ATOM     61  HB1 LEU P 455     -23.467  -7.125 -14.563  0.00  0.00      PROA  
ATOM     62  HB2 LEU P 455     -24.780  -6.597 -15.678  0.00  0.00      PROA  
ATOM     63   CG LEU P 455     -24.210  -5.082 -14.235  0.00  0.00      PROA  
ATOM     64   HG LEU P 455     -24.714  -4.336 -14.886  0.00  0.00      PROA  
ATOM     65  CD1 LEU P 455     -25.325  -5.389 -13.240  0.00  0.00      PROA  
ATOM     66 HD11 LEU P 455     -26.238  -5.690 -13.797  0.00  0.00      PROA  
ATOM     67 HD12 LEU P 455     -25.633  -4.575 -12.549  0.00  0.00      PROA  
ATOM     68 HD13 LEU P 455     -25.142  -6.277 -12.599  0.00  0.00      PROA  
ATOM     69  CD2 LEU P 455     -22.911  -4.516 -13.597  0.00  0.00      PROA  
ATOM     70 HD21 LEU P 455     -23.254  -3.741 -12.879  0.00  0.00      PROA  
ATOM     71 HD22 LEU P 455     -22.264  -3.945 -14.297  0.00  0.00      PROA  
ATOM     72 HD23 LEU P 455     -22.371  -5.250 -12.961  0.00  0.00      PROA  
ATOM     73    C LEU P 455     -22.478  -7.196 -17.110  0.00  0.00      PROA  
ATOM     74    O LEU P 455     -21.355  -7.727 -17.004  0.00  0.00      PROA  
ATOM     75    N VAL P 456     -23.346  -7.861 -17.944  0.00  0.00      PROA  
ATOM     76   HN VAL P 456     -24.276  -7.539 -18.101  0.00  0.00      PROA  
ATOM     77   CA VAL P 456     -22.990  -9.115 -18.536  0.00  0.00      PROA  
ATOM     78   HA VAL P 456     -22.332  -9.598 -17.829  0.00  0.00      PROA  
ATOM     79   CB VAL P 456     -24.192 -10.034 -18.944  0.00  0.00      PROA  
ATOM     80   HB VAL P 456     -24.926 -10.031 -18.110  0.00  0.00      PROA  
ATOM     81  CG1 VAL P 456     -24.880  -9.380 -20.198  0.00  0.00      PROA  
ATOM     82 HG11 VAL P 456     -24.258  -9.562 -21.101  0.00  0.00      PROA  
ATOM     83 HG12 VAL P 456     -24.947  -8.276 -20.098  0.00  0.00      PROA  
ATOM     84 HG13 VAL P 456     -25.807  -9.944 -20.437  0.00  0.00      PROA  
ATOM     85  CG2 VAL P 456     -23.739 -11.491 -19.250  0.00  0.00      PROA  
ATOM     86 HG21 VAL P 456     -22.972 -11.580 -20.049  0.00  0.00      PROA  
ATOM     87 HG22 VAL P 456     -24.654 -12.105 -19.392  0.00  0.00      PROA  
ATOM     88 HG23 VAL P 456     -23.194 -11.843 -18.348  0.00  0.00      PROA  
ATOM     89    C VAL P 456     -22.085  -8.839 -19.751  0.00  0.00      PROA  
ATOM     90    O VAL P 456     -21.248  -9.732 -20.130  0.00  0.00      PROA  
ATOM     91    N LEU P 457     -22.030  -7.573 -20.296  0.00  0.00      PROA  
ATOM     92   HN LEU P 457     -22.715  -6.929 -19.965  0.00  0.00      PROA  
ATOM     93   CA LEU P 457     -21.067  -7.123 -21.339  0.00  0.00      PROA  
ATOM     94   HA LEU P 457     -21.159  -7.818 -22.161  0.00  0.00      PROA  
ATOM     95   CB LEU P 457     -21.326  -5.678 -21.799  0.00  0.00      PROA  
ATOM     96  HB1 LEU P 457     -21.117  -4.957 -20.980  0.00  0.00      PROA  
ATOM     97  HB2 LEU P 457     -22.377  -5.435 -22.064  0.00  0.00      PROA  
ATOM     98   CG LEU P 457     -20.519  -5.289 -23.045  0.00  0.00      PROA  
ATOM     99   HG LEU P 457     -19.468  -5.531 -22.776  0.00  0.00      PROA  
ATOM    100  CD1 LEU P 457     -21.052  -5.850 -24.356  0.00  0.00      PROA  
ATOM    101 HD11 LEU P 457     -20.464  -5.413 -25.191  0.00  0.00      PROA  
ATOM    102 HD12 LEU P 457     -22.118  -5.582 -24.521  0.00  0.00      PROA  
ATOM    103 HD13 LEU P 457     -21.069  -6.958 -24.285  0.00  0.00      PROA  
ATOM    104  CD2 LEU P 457     -20.407  -3.740 -23.246  0.00  0.00      PROA  
ATOM    105 HD21 LEU P 457     -19.784  -3.477 -24.128  0.00  0.00      PROA  
ATOM    106 HD22 LEU P 457     -19.971  -3.239 -22.355  0.00  0.00      PROA  
ATOM    107 HD23 LEU P 457     -21.382  -3.242 -23.434  0.00  0.00      PROA  
ATOM    108    C LEU P 457     -19.644  -7.281 -20.914  0.00  0.00      PROA  
ATOM    109    O LEU P 457     -18.740  -7.566 -21.708  0.00  0.00      PROA  
ATOM    110    N ASP P 458     -19.305  -7.161 -19.648  0.00  0.00      PROA  
ATOM    111   HN ASP P 458     -20.002  -6.915 -18.980  0.00  0.00      PROA  
ATOM    112   CA ASP P 458     -17.912  -7.192 -19.228  0.00  0.00      PROA  
ATOM    113   HA ASP P 458     -17.425  -6.603 -19.992  0.00  0.00      PROA  
ATOM    114   CB ASP P 458     -17.851  -6.467 -17.885  0.00  0.00      PROA  
ATOM    115  HB1 ASP P 458     -18.133  -7.093 -17.012  0.00  0.00      PROA  
ATOM    116  HB2 ASP P 458     -18.679  -5.725 -17.892  0.00  0.00      PROA  
ATOM    117   CG ASP P 458     -16.583  -5.778 -17.417  0.00  0.00      PROA  
ATOM    118  OD1 ASP P 458     -15.623  -5.656 -18.220  0.00  0.00      PROA  
ATOM    119  OD2 ASP P 458     -16.548  -5.237 -16.291  0.00  0.00      PROA  
ATOM    120    C ASP P 458     -17.384  -8.625 -19.201  0.00  0.00      PROA  
ATOM    121    O ASP P 458     -16.278  -8.934 -19.586  0.00  0.00      PROA  
ATOM    122    N ILE P 459     -18.165  -9.577 -18.603  0.00  0.00      PROA  
ATOM    123   HN ILE P 459     -19.082  -9.384 -18.264  0.00  0.00      PROA  
ATOM    124   CA ILE P 459     -17.806 -10.934 -18.613  0.00  0.00      PROA  
ATOM    125   HA ILE P 459     -16.771 -10.983 -18.309  0.00  0.00      PROA  
ATOM    126   CB ILE P 459     -18.673 -11.709 -17.529  0.00  0.00      PROA  
ATOM    127   HB ILE P 459     -18.489 -11.112 -16.611  0.00  0.00      PROA  
ATOM    128  CG2 ILE P 459     -20.199 -11.580 -17.656  0.00  0.00      PROA  
ATOM    129 HG21 ILE P 459     -20.761 -11.973 -16.782  0.00  0.00      PROA  
ATOM    130 HG22 ILE P 459     -20.639 -12.182 -18.479  0.00  0.00      PROA  
ATOM    131 HG23 ILE P 459     -20.400 -10.505 -17.853  0.00  0.00      PROA  
ATOM    132  CG1 ILE P 459     -18.296 -13.174 -17.338  0.00  0.00      PROA  
ATOM    133 HG11 ILE P 459     -18.561 -13.740 -18.256  0.00  0.00      PROA  
ATOM    134 HG12 ILE P 459     -18.926 -13.436 -16.462  0.00  0.00      PROA  
ATOM    135   CD ILE P 459     -16.906 -13.402 -16.689  0.00  0.00      PROA  
ATOM    136  HD1 ILE P 459     -16.865 -14.492 -16.480  0.00  0.00      PROA  
ATOM    137  HD2 ILE P 459     -16.789 -12.852 -15.730  0.00  0.00      PROA  
ATOM    138  HD3 ILE P 459     -16.040 -13.164 -17.344  0.00  0.00      PROA  
ATOM    139    C ILE P 459     -17.827 -11.593 -19.999  0.00  0.00      PROA  
ATOM    140    O ILE P 459     -16.989 -12.437 -20.273  0.00  0.00      PROA  
ATOM    141    N LYS P 460     -18.850 -11.148 -20.842  0.00  0.00      PROA  
ATOM    142   HN LYS P 460     -19.496 -10.451 -20.542  0.00  0.00      PROA  
ATOM    143   CA LYS P 460     -19.006 -11.708 -22.197  0.00  0.00      PROA  
ATOM    144   HA LYS P 460     -19.100 -12.753 -21.942  0.00  0.00      PROA  
ATOM    145   CB LYS P 460     -20.330 -11.312 -22.920  0.00  0.00      PROA  
ATOM    146  HB1 LYS P 460     -20.528 -10.220 -22.965  0.00  0.00      PROA  
ATOM    147  HB2 LYS P 460     -21.078 -11.721 -22.208  0.00  0.00      PROA  
ATOM    148   CG LYS P 460     -20.489 -11.877 -24.315  0.00  0.00      PROA  
ATOM    149  HG1 LYS P 460     -19.772 -11.323 -24.957  0.00  0.00      PROA  
ATOM    150  HG2 LYS P 460     -21.493 -11.594 -24.699  0.00  0.00      PROA  
ATOM    151   CD LYS P 460     -20.407 -13.402 -24.468  0.00  0.00      PROA  
ATOM    152  HD1 LYS P 460     -19.481 -13.863 -24.062  0.00  0.00      PROA  
ATOM    153  HD2 LYS P 460     -20.433 -13.577 -25.565  0.00  0.00      PROA  
ATOM    154   CE LYS P 460     -21.586 -14.136 -23.638  0.00  0.00      PROA  
ATOM    155  HE1 LYS P 460     -21.413 -13.896 -22.567  0.00  0.00      PROA  
ATOM    156  HE2 LYS P 460     -21.541 -15.236 -23.788  0.00  0.00      PROA  
ATOM    157   NZ LYS P 460     -22.959 -13.722 -24.034  0.00  0.00      PROA  
ATOM    158  HZ1 LYS P 460     -23.661 -14.083 -23.358  0.00  0.00      PROA  
ATOM    159  HZ2 LYS P 460     -23.030 -14.134 -24.986  0.00  0.00      PROA  
ATOM    160  HZ3 LYS P 460     -23.133 -12.704 -24.161  0.00  0.00      PROA  
ATOM    161    C LYS P 460     -17.803 -11.534 -23.055  0.00  0.00      PROA  
ATOM    162    O LYS P 460     -17.319 -12.365 -23.792  0.00  0.00      PROA  
ATOM    163    N ARG P 461     -17.251 -10.312 -23.076  0.00  0.00      PROA  
ATOM    164   HN ARG P 461     -17.759  -9.632 -22.553  0.00  0.00      PROA  
ATOM    165   CA ARG P 461     -16.012  -9.911 -23.704  0.00  0.00      PROA  
ATOM    166   HA ARG P 461     -15.934 -10.288 -24.713  0.00  0.00      PROA  
ATOM    167   CB ARG P 461     -16.048  -8.393 -23.662  0.00  0.00      PROA  
ATOM    168  HB1 ARG P 461     -15.072  -8.077 -24.087  0.00  0.00      PROA  
ATOM    169  HB2 ARG P 461     -16.150  -8.149 -22.582  0.00  0.00      PROA  
ATOM    170   CG ARG P 461     -17.148  -7.800 -24.655  0.00  0.00      PROA  
ATOM    171  HG1 ARG P 461     -18.134  -7.766 -24.144  0.00  0.00      PROA  
ATOM    172  HG2 ARG P 461     -17.100  -8.515 -25.504  0.00  0.00      PROA  
ATOM    173   CD ARG P 461     -16.850  -6.388 -25.029  0.00  0.00      PROA  
ATOM    174  HD1 ARG P 461     -17.710  -6.001 -25.615  0.00  0.00      PROA  
ATOM    175  HD2 ARG P 461     -15.870  -6.192 -25.514  0.00  0.00      PROA  
ATOM    176   NE ARG P 461     -16.722  -5.623 -23.761  0.00  0.00      PROA  
ATOM    177   HE ARG P 461     -16.364  -6.028 -22.919  0.00  0.00      PROA  
ATOM    178   CZ ARG P 461     -16.974  -4.360 -23.639  0.00  0.00      PROA  
ATOM    179  NH1 ARG P 461     -17.269  -3.563 -24.641  0.00  0.00      PROA  
ATOM    180 HH11 ARG P 461     -17.410  -3.957 -25.549  0.00  0.00      PROA  
ATOM    181 HH12 ARG P 461     -17.648  -2.653 -24.471  0.00  0.00      PROA  
ATOM    182  NH2 ARG P 461     -16.910  -3.877 -22.377  0.00  0.00      PROA  
ATOM    183 HH21 ARG P 461     -16.642  -4.437 -21.592  0.00  0.00      PROA  
ATOM    184 HH22 ARG P 461     -17.003  -2.889 -22.257  0.00  0.00      PROA  
ATOM    185    C ARG P 461     -14.742 -10.353 -22.924  0.00  0.00      PROA  
ATOM    186    O ARG P 461     -13.679 -10.357 -23.513  0.00  0.00      PROA  
ATOM    187    N LYS P 462     -14.893 -10.837 -21.638  0.00  0.00      PROA  
ATOM    188   HN LYS P 462     -15.793 -10.807 -21.211  0.00  0.00      PROA  
ATOM    189   CA LYS P 462     -13.770 -11.485 -20.932  0.00  0.00      PROA  
ATOM    190   HA LYS P 462     -12.888 -10.907 -21.163  0.00  0.00      PROA  
ATOM    191   CB LYS P 462     -13.990 -11.293 -19.372  0.00  0.00      PROA  
ATOM    192  HB1 LYS P 462     -15.034 -11.437 -19.021  0.00  0.00      PROA  
ATOM    193  HB2 LYS P 462     -13.794 -10.211 -19.214  0.00  0.00      PROA  
ATOM    194   CG LYS P 462     -13.041 -12.169 -18.487  0.00  0.00      PROA  
ATOM    195  HG1 LYS P 462     -13.318 -13.231 -18.658  0.00  0.00      PROA  
ATOM    196  HG2 LYS P 462     -13.256 -11.981 -17.414  0.00  0.00      PROA  
ATOM    197   CD LYS P 462     -11.590 -11.942 -18.796  0.00  0.00      PROA  
ATOM    198  HD1 LYS P 462     -11.534 -12.379 -19.816  0.00  0.00      PROA  
ATOM    199  HD2 LYS P 462     -11.036 -12.638 -18.130  0.00  0.00      PROA  
ATOM    200   CE LYS P 462     -11.221 -10.413 -18.739  0.00  0.00      PROA  
ATOM    201  HE1 LYS P 462     -11.363 -10.012 -17.712  0.00  0.00      PROA  
ATOM    202  HE2 LYS P 462     -11.750  -9.929 -19.588  0.00  0.00      PROA  
ATOM    203   NZ LYS P 462      -9.784 -10.290 -19.034  0.00  0.00      PROA  
ATOM    204  HZ1 LYS P 462      -9.386  -9.482 -18.513  0.00  0.00      PROA  
ATOM    205  HZ2 LYS P 462      -9.623 -10.157 -20.053  0.00  0.00      PROA  
ATOM    206  HZ3 LYS P 462      -9.294 -11.168 -18.769  0.00  0.00      PROA  
ATOM    207    C LYS P 462     -13.630 -12.890 -21.295  0.00  0.00      PROA  
ATOM    208    O LYS P 462     -12.499 -13.346 -21.511  0.00  0.00      PROA  
ATOM    209    N ALA P 463     -14.735 -13.590 -21.402  0.00  0.00      PROA  
ATOM    210   HN ALA P 463     -15.612 -13.183 -21.161  0.00  0.00      PROA  
ATOM    211   CA ALA P 463     -14.803 -15.023 -21.634  0.00  0.00      PROA  
ATOM    212   HA ALA P 463     -14.494 -15.412 -20.675  0.00  0.00      PROA  
ATOM    213   CB ALA P 463     -16.256 -15.381 -21.826  0.00  0.00      PROA  
ATOM    214  HB1 ALA P 463     -16.661 -15.249 -22.852  0.00  0.00      PROA  
ATOM    215  HB2 ALA P 463     -16.935 -14.825 -21.144  0.00  0.00      PROA  
ATOM    216  HB3 ALA P 463     -16.226 -16.435 -21.476  0.00  0.00      PROA  
ATOM    217    C ALA P 463     -13.913 -15.712 -22.661  0.00  0.00      PROA  
ATOM    218    O ALA P 463     -13.198 -16.654 -22.232  0.00  0.00      PROA  
ATOM    219    N PRO P 464     -13.844 -15.304 -23.933  0.00  0.00      PROA  
ATOM    220   CD PRO P 464     -14.592 -14.216 -24.580  0.00  0.00      PROA  
ATOM    221  HD1 PRO P 464     -13.915 -13.335 -24.617  0.00  0.00      PROA  
ATOM    222  HD2 PRO P 464     -15.518 -13.852 -24.085  0.00  0.00      PROA  
ATOM    223   CA PRO P 464     -13.086 -16.107 -24.906  0.00  0.00      PROA  
ATOM    224   HA PRO P 464     -13.334 -17.157 -24.851  0.00  0.00      PROA  
ATOM    225   CB PRO P 464     -13.459 -15.476 -26.298  0.00  0.00      PROA  
ATOM    226  HB1 PRO P 464     -13.419 -16.209 -27.132  0.00  0.00      PROA  
ATOM    227  HB2 PRO P 464     -12.874 -14.568 -26.558  0.00  0.00      PROA  
ATOM    228   CG PRO P 464     -14.774 -14.806 -25.955  0.00  0.00      PROA  
ATOM    229  HG1 PRO P 464     -15.042 -14.077 -26.749  0.00  0.00      PROA  
ATOM    230  HG2 PRO P 464     -15.501 -15.646 -25.924  0.00  0.00      PROA  
ATOM    231    C PRO P 464     -11.563 -15.951 -24.703  0.00  0.00      PROA  
ATOM    232    O PRO P 464     -10.828 -16.598 -25.381  0.00  0.00      PROA  
ATOM    233    N TRP P 465     -11.144 -15.078 -23.798  0.00  0.00      PROA  
ATOM    234   HN TRP P 465     -11.928 -14.586 -23.429  0.00  0.00      PROA  
ATOM    235   CA TRP P 465      -9.715 -14.863 -23.444  0.00  0.00      PROA  
ATOM    236   HA TRP P 465      -9.135 -15.627 -23.941  0.00  0.00      PROA  
ATOM    237   CB TRP P 465      -9.288 -13.411 -23.865  0.00  0.00      PROA  
ATOM    238  HB1 TRP P 465      -8.197 -13.435 -23.652  0.00  0.00      PROA  
ATOM    239  HB2 TRP P 465      -9.850 -12.591 -23.369  0.00  0.00      PROA  
ATOM    240   CG TRP P 465      -9.439 -13.202 -25.308  0.00  0.00      PROA  
ATOM    241  CD1 TRP P 465      -8.596 -13.803 -26.265  0.00  0.00      PROA  
ATOM    242  HD1 TRP P 465      -7.721 -14.374 -25.991  0.00  0.00      PROA  
ATOM    243  NE1 TRP P 465      -9.118 -13.611 -27.453  0.00  0.00      PROA  
ATOM    244  HE1 TRP P 465      -8.701 -13.844 -28.304  0.00  0.00      PROA  
ATOM    245  CE2 TRP P 465     -10.196 -12.808 -27.386  0.00  0.00      PROA  
ATOM    246  CD2 TRP P 465     -10.439 -12.533 -26.060  0.00  0.00      PROA  
ATOM    247  CE3 TRP P 465     -11.507 -11.663 -25.645  0.00  0.00      PROA  
ATOM    248  HE3 TRP P 465     -11.636 -11.262 -24.650  0.00  0.00      PROA  
ATOM    249  CZ3 TRP P 465     -12.348 -11.133 -26.713  0.00  0.00      PROA  
ATOM    250  HZ3 TRP P 465     -13.237 -10.547 -26.534  0.00  0.00      PROA  
ATOM    251  CZ2 TRP P 465     -11.003 -12.364 -28.362  0.00  0.00      PROA  
ATOM    252  HZ2 TRP P 465     -10.871 -12.637 -29.398  0.00  0.00      PROA  
ATOM    253  CH2 TRP P 465     -12.079 -11.544 -28.052  0.00  0.00      PROA  
ATOM    254  HH2 TRP P 465     -12.562 -10.991 -28.844  0.00  0.00      PROA  
ATOM    255    C TRP P 465      -9.485 -14.980 -21.937  0.00  0.00      PROA  
ATOM    256    O TRP P 465      -8.421 -14.697 -21.420  0.00  0.00      PROA  
ATOM    257    N TYR P 466     -10.478 -15.586 -21.197  0.00  0.00      PROA  
ATOM    258   HN TYR P 466     -11.307 -15.824 -21.698  0.00  0.00      PROA  
ATOM    259   CA TYR P 466     -10.414 -15.792 -19.759  0.00  0.00      PROA  
ATOM    260   HA TYR P 466     -10.055 -14.841 -19.396  0.00  0.00      PROA  
ATOM    261   CB TYR P 466     -11.810 -16.017 -19.144  0.00  0.00      PROA  
ATOM    262  HB1 TYR P 466     -12.241 -16.884 -19.689  0.00  0.00      PROA  
ATOM    263  HB2 TYR P 466     -12.311 -15.034 -19.276  0.00  0.00      PROA  
ATOM    264   CG TYR P 466     -11.833 -16.296 -17.695  0.00  0.00      PROA  
ATOM    265  CD1 TYR P 466     -11.859 -17.626 -17.287  0.00  0.00      PROA  
ATOM    266  HD1 TYR P 466     -11.735 -18.430 -17.997  0.00  0.00      PROA  
ATOM    267  CE1 TYR P 466     -12.152 -17.889 -15.923  0.00  0.00      PROA  
ATOM    268  HE1 TYR P 466     -12.229 -18.913 -15.588  0.00  0.00      PROA  
ATOM    269   CZ TYR P 466     -12.112 -16.851 -14.943  0.00  0.00      PROA  
ATOM    270   OH TYR P 466     -11.915 -17.221 -13.595  0.00  0.00      PROA  
ATOM    271   HH TYR P 466     -11.613 -16.446 -13.116  0.00  0.00      PROA  
ATOM    272  CD2 TYR P 466     -11.907 -15.229 -16.703  0.00  0.00      PROA  
ATOM    273  HD2 TYR P 466     -11.803 -14.181 -16.944  0.00  0.00      PROA  
ATOM    274  CE2 TYR P 466     -11.899 -15.533 -15.326  0.00  0.00      PROA  
ATOM    275  HE2 TYR P 466     -11.862 -14.856 -14.486  0.00  0.00      PROA  
ATOM    276    C TYR P 466      -9.432 -16.787 -19.344  0.00  0.00      PROA  
ATOM    277    O TYR P 466      -8.397 -16.494 -18.719  0.00  0.00      PROA  
ATOM    278    N TRP P 467      -9.555 -17.978 -19.962  0.00  0.00      PROA  
ATOM    279   HN TRP P 467     -10.369 -18.147 -20.513  0.00  0.00      PROA  
ATOM    280   CA TRP P 467      -8.716 -19.119 -19.731  0.00  0.00      PROA  
ATOM    281   HA TRP P 467      -8.540 -19.211 -18.669  0.00  0.00      PROA  
ATOM    282   CB TRP P 467      -9.393 -20.400 -20.285  0.00  0.00      PROA  
ATOM    283  HB1 TRP P 467      -9.700 -20.186 -21.331  0.00  0.00      PROA  
ATOM    284  HB2 TRP P 467     -10.370 -20.609 -19.798  0.00  0.00      PROA  
ATOM    285   CG TRP P 467      -8.609 -21.712 -20.280  0.00  0.00      PROA  
ATOM    286  CD1 TRP P 467      -8.055 -22.404 -21.348  0.00  0.00      PROA  
ATOM    287  HD1 TRP P 467      -8.363 -22.272 -22.374  0.00  0.00      PROA  
ATOM    288  NE1 TRP P 467      -7.308 -23.527 -20.905  0.00  0.00      PROA  
ATOM    289  HE1 TRP P 467      -6.865 -24.133 -21.529  0.00  0.00      PROA  
ATOM    290  CE2 TRP P 467      -7.182 -23.466 -19.573  0.00  0.00      PROA  
ATOM    291  CD2 TRP P 467      -7.986 -22.380 -19.125  0.00  0.00      PROA  
ATOM    292  CE3 TRP P 467      -8.027 -22.128 -17.759  0.00  0.00      PROA  
ATOM    293  HE3 TRP P 467      -8.681 -21.388 -17.322  0.00  0.00      PROA  
ATOM    294  CZ3 TRP P 467      -7.235 -22.845 -16.852  0.00  0.00      PROA  
ATOM    295  HZ3 TRP P 467      -7.306 -22.581 -15.807  0.00  0.00      PROA  
ATOM    296  CZ2 TRP P 467      -6.449 -24.282 -18.691  0.00  0.00      PROA  
ATOM    297  HZ2 TRP P 467      -5.954 -25.173 -19.046  0.00  0.00      PROA  
ATOM    298  CH2 TRP P 467      -6.520 -23.988 -17.334  0.00  0.00      PROA  
ATOM    299  HH2 TRP P 467      -6.011 -24.676 -16.676  0.00  0.00      PROA  
ATOM    300    C TRP P 467      -7.303 -18.823 -20.302  0.00  0.00      PROA  
ATOM    301    O TRP P 467      -6.393 -19.365 -19.642  0.00  0.00      PROA  
ATOM    302    N SER P 468      -7.134 -18.101 -21.466  0.00  0.00      PROA  
ATOM    303   HN SER P 468      -7.884 -17.966 -22.108  0.00  0.00      PROA  
ATOM    304   CA SER P 468      -5.737 -17.733 -21.996  0.00  0.00      PROA  
ATOM    305   HA SER P 468      -5.275 -18.598 -22.448  0.00  0.00      PROA  
ATOM    306   CB SER P 468      -5.978 -16.616 -23.093  0.00  0.00      PROA  
ATOM    307  HB1 SER P 468      -6.569 -15.837 -22.566  0.00  0.00      PROA  
ATOM    308  HB2 SER P 468      -6.711 -16.959 -23.855  0.00  0.00      PROA  
ATOM    309   OG SER P 468      -4.750 -16.186 -23.576  0.00  0.00      PROA  
ATOM    310  HG1 SER P 468      -4.640 -16.740 -24.352  0.00  0.00      PROA  
ATOM    311    C SER P 468      -4.771 -17.299 -20.938  0.00  0.00      PROA  
ATOM    312    O SER P 468      -3.684 -17.903 -21.104  0.00  0.00      PROA  
ATOM    313    N ASP P 469      -5.041 -16.419 -19.962  0.00  0.00      PROA  
ATOM    314   HN ASP P 469      -5.911 -15.945 -19.856  0.00  0.00      PROA  
ATOM    315   CA ASP P 469      -4.130 -16.028 -18.932  0.00  0.00      PROA  
ATOM    316   HA ASP P 469      -3.196 -15.764 -19.406  0.00  0.00      PROA  
ATOM    317   CB ASP P 469      -4.765 -14.819 -18.178  0.00  0.00      PROA  
ATOM    318  HB1 ASP P 469      -4.144 -14.434 -17.341  0.00  0.00      PROA  
ATOM    319  HB2 ASP P 469      -5.719 -15.126 -17.698  0.00  0.00      PROA  
ATOM    320   CG ASP P 469      -5.065 -13.511 -19.029  0.00  0.00      PROA  
ATOM    321  OD1 ASP P 469      -4.534 -13.490 -20.149  0.00  0.00      PROA  
ATOM    322  OD2 ASP P 469      -5.743 -12.592 -18.634  0.00  0.00      PROA  
ATOM    323    C ASP P 469      -3.657 -17.085 -17.957  0.00  0.00      PROA  
ATOM    324    O ASP P 469      -2.498 -17.120 -17.643  0.00  0.00      PROA  
ATOM    325    N TYR P 470      -4.533 -18.015 -17.576  0.00  0.00      PROA  
ATOM    326   HN TYR P 470      -5.467 -17.874 -17.894  0.00  0.00      PROA  
ATOM    327   CA TYR P 470      -4.473 -19.081 -16.591  0.00  0.00      PROA  
ATOM    328   HA TYR P 470      -3.922 -18.789 -15.709  0.00  0.00      PROA  
ATOM    329   CB TYR P 470      -5.858 -19.750 -16.305  0.00  0.00      PROA  
ATOM    330  HB1 TYR P 470      -5.645 -20.710 -15.787  0.00  0.00      PROA  
ATOM    331  HB2 TYR P 470      -6.382 -19.954 -17.263  0.00  0.00      PROA  
ATOM    332   CG TYR P 470      -6.637 -18.860 -15.358  0.00  0.00      PROA  
ATOM    333  CD1 TYR P 470      -6.264 -18.717 -13.994  0.00  0.00      PROA  
ATOM    334  HD1 TYR P 470      -5.474 -19.347 -13.613  0.00  0.00      PROA  
ATOM    335  CE1 TYR P 470      -6.921 -17.831 -13.164  0.00  0.00      PROA  
ATOM    336  HE1 TYR P 470      -6.566 -17.595 -12.171  0.00  0.00      PROA  
ATOM    337   CZ TYR P 470      -8.069 -17.164 -13.578  0.00  0.00      PROA  
ATOM    338   OH TYR P 470      -8.676 -16.217 -12.683  0.00  0.00      PROA  
ATOM    339   HH TYR P 470      -8.215 -16.193 -11.841  0.00  0.00      PROA  
ATOM    340  CD2 TYR P 470      -7.726 -18.044 -15.829  0.00  0.00      PROA  
ATOM    341  HD2 TYR P 470      -8.124 -18.252 -16.812  0.00  0.00      PROA  
ATOM    342  CE2 TYR P 470      -8.456 -17.286 -14.935  0.00  0.00      PROA  
ATOM    343  HE2 TYR P 470      -9.300 -16.775 -15.373  0.00  0.00      PROA  
ATOM    344    C TYR P 470      -3.554 -20.147 -17.153  0.00  0.00      PROA  
ATOM    345    O TYR P 470      -2.663 -20.642 -16.457  0.00  0.00      PROA  
ATOM    346    N ARG P 471      -3.770 -20.498 -18.417  0.00  0.00      PROA  
ATOM    347   HN ARG P 471      -4.579 -20.164 -18.894  0.00  0.00      PROA  
ATOM    348   CA ARG P 471      -3.126 -21.360 -19.343  0.00  0.00      PROA  
ATOM    349   HA ARG P 471      -2.920 -22.245 -18.761  0.00  0.00      PROA  
ATOM    350   CB ARG P 471      -4.042 -21.548 -20.565  0.00  0.00      PROA  
ATOM    351  HB1 ARG P 471      -4.252 -20.531 -20.960  0.00  0.00      PROA  
ATOM    352  HB2 ARG P 471      -5.029 -21.939 -20.238  0.00  0.00      PROA  
ATOM    353   CG ARG P 471      -3.616 -22.527 -21.687  0.00  0.00      PROA  
ATOM    354  HG1 ARG P 471      -2.715 -22.183 -22.238  0.00  0.00      PROA  
ATOM    355  HG2 ARG P 471      -4.464 -22.813 -22.347  0.00  0.00      PROA  
ATOM    356   CD ARG P 471      -2.931 -23.923 -21.118  0.00  0.00      PROA  
ATOM    357  HD1 ARG P 471      -3.748 -24.339 -20.491  0.00  0.00      PROA  
ATOM    358  HD2 ARG P 471      -2.014 -23.857 -20.495  0.00  0.00      PROA  
ATOM    359   NE ARG P 471      -2.727 -24.837 -22.302  0.00  0.00      PROA  
ATOM    360   HE ARG P 471      -3.020 -24.587 -23.225  0.00  0.00      PROA  
ATOM    361   CZ ARG P 471      -2.122 -26.013 -22.229  0.00  0.00      PROA  
ATOM    362  NH1 ARG P 471      -1.638 -26.569 -21.156  0.00  0.00      PROA  
ATOM    363 HH11 ARG P 471      -1.917 -26.185 -20.276  0.00  0.00      PROA  
ATOM    364 HH12 ARG P 471      -1.273 -27.489 -21.300  0.00  0.00      PROA  
ATOM    365  NH2 ARG P 471      -1.926 -26.666 -23.370  0.00  0.00      PROA  
ATOM    366 HH21 ARG P 471      -2.293 -26.232 -24.192  0.00  0.00      PROA  
ATOM    367 HH22 ARG P 471      -1.781 -27.654 -23.428  0.00  0.00      PROA  
ATOM    368    C ARG P 471      -1.729 -20.815 -19.755  0.00  0.00      PROA  
ATOM    369    O ARG P 471      -0.800 -21.562 -20.128  0.00  0.00      PROA  
ATOM    370    N ASP P 472      -1.458 -19.494 -19.614  0.00  0.00      PROA  
ATOM    371   HN ASP P 472      -1.971 -18.761 -19.173  0.00  0.00      PROA  
ATOM    372   CA ASP P 472      -0.240 -18.961 -19.982  0.00  0.00      PROA  
ATOM    373   HA ASP P 472       0.198 -19.412 -20.860  0.00  0.00      PROA  
ATOM    374   CB ASP P 472      -0.368 -17.460 -20.369  0.00  0.00      PROA  
ATOM    375  HB1 ASP P 472      -0.675 -16.849 -19.493  0.00  0.00      PROA  
ATOM    376  HB2 ASP P 472      -1.040 -17.338 -21.245  0.00  0.00      PROA  
ATOM    377   CG ASP P 472       0.868 -16.888 -20.932  0.00  0.00      PROA  
ATOM    378  OD1 ASP P 472       1.517 -17.544 -21.777  0.00  0.00      PROA  
ATOM    379  OD2 ASP P 472       1.142 -15.681 -20.572  0.00  0.00      PROA  
ATOM    380    C ASP P 472       0.905 -18.988 -18.871  0.00  0.00      PROA  
ATOM    381    O ASP P 472       2.143 -18.917 -19.106  0.00  0.00      PROA  
ATOM    382    N ALA P 473       0.412 -19.070 -17.605  0.00  0.00      PROA  
ATOM    383   HN ALA P 473      -0.557 -19.172 -17.392  0.00  0.00      PROA  
ATOM    384   CA ALA P 473       1.310 -18.945 -16.448  0.00  0.00      PROA  
ATOM    385   HA ALA P 473       2.041 -18.182 -16.674  0.00  0.00      PROA  
ATOM    386   CB ALA P 473       0.517 -18.609 -15.195  0.00  0.00      PROA  
ATOM    387  HB1 ALA P 473       1.108 -18.581 -14.255  0.00  0.00      PROA  
ATOM    388  HB2 ALA P 473      -0.338 -19.319 -15.205  0.00  0.00      PROA  
ATOM    389  HB3 ALA P 473       0.165 -17.559 -15.289  0.00  0.00      PROA  
ATOM    390    C ALA P 473       2.180 -20.129 -16.087  0.00  0.00      PROA  
ATOM    391    O ALA P 473       1.633 -21.211 -15.832  0.00  0.00      PROA  
ATOM    392    N LEU P 474       3.460 -19.987 -16.043  0.00  0.00      PROA  
ATOM    393   HN LEU P 474       3.735 -19.058 -16.276  0.00  0.00      PROA  
ATOM    394   CA LEU P 474       4.466 -21.011 -15.699  0.00  0.00      PROA  
ATOM    395   HA LEU P 474       4.219 -21.625 -14.846  0.00  0.00      PROA  
ATOM    396   CB LEU P 474       4.598 -21.958 -16.947  0.00  0.00      PROA  
ATOM    397  HB1 LEU P 474       4.639 -21.326 -17.860  0.00  0.00      PROA  
ATOM    398  HB2 LEU P 474       3.724 -22.643 -16.936  0.00  0.00      PROA  
ATOM    399   CG LEU P 474       5.789 -22.923 -16.963  0.00  0.00      PROA  
ATOM    400   HG LEU P 474       6.737 -22.405 -16.701  0.00  0.00      PROA  
ATOM    401  CD1 LEU P 474       5.587 -24.119 -15.988  0.00  0.00      PROA  
ATOM    402 HD11 LEU P 474       5.248 -23.703 -15.015  0.00  0.00      PROA  
ATOM    403 HD12 LEU P 474       6.530 -24.677 -15.807  0.00  0.00      PROA  
ATOM    404 HD13 LEU P 474       4.746 -24.783 -16.281  0.00  0.00      PROA  
ATOM    405  CD2 LEU P 474       5.739 -23.514 -18.353  0.00  0.00      PROA  
ATOM    406 HD21 LEU P 474       4.765 -23.966 -18.637  0.00  0.00      PROA  
ATOM    407 HD22 LEU P 474       6.499 -24.323 -18.300  0.00  0.00      PROA  
ATOM    408 HD23 LEU P 474       6.012 -22.793 -19.153  0.00  0.00      PROA  
ATOM    409    C LEU P 474       5.868 -20.377 -15.269  0.00  0.00      PROA  
ATOM    410    O LEU P 474       6.553 -20.916 -14.415  0.00  0.00      PROA  
ATOM    411    N SER P 475       6.304 -19.187 -15.871  0.00  0.00      PROA  
ATOM    412   HN SER P 475       5.591 -18.756 -16.419  0.00  0.00      PROA  
ATOM    413   CA SER P 475       7.592 -18.397 -15.760  0.00  0.00      PROA  
ATOM    414   HA SER P 475       8.447 -18.796 -16.285  0.00  0.00      PROA  
ATOM    415   CB SER P 475       7.368 -17.030 -16.345  0.00  0.00      PROA  
ATOM    416  HB1 SER P 475       6.685 -16.379 -15.758  0.00  0.00      PROA  
ATOM    417  HB2 SER P 475       6.936 -16.903 -17.361  0.00  0.00      PROA  
ATOM    418   OG SER P 475       8.533 -16.195 -16.351  0.00  0.00      PROA  
ATOM    419  HG1 SER P 475       9.246 -16.748 -16.679  0.00  0.00      PROA  
ATOM    420    C SER P 475       8.125 -18.298 -14.320  0.00  0.00      PROA  
ATOM    421    O SER P 475       7.411 -18.082 -13.360  0.00  0.00      PROA  
ATOM    422    N LEU P 476       9.478 -18.399 -14.160  0.00  0.00      PROA  
ATOM    423   HN LEU P 476      10.064 -18.536 -14.955  0.00  0.00      PROA  
ATOM    424   CA LEU P 476      10.220 -18.182 -12.955  0.00  0.00      PROA  
ATOM    425   HA LEU P 476       9.988 -18.970 -12.254  0.00  0.00      PROA  
ATOM    426   CB LEU P 476      11.743 -18.277 -13.269  0.00  0.00      PROA  
ATOM    427  HB1 LEU P 476      12.246 -17.994 -12.319  0.00  0.00      PROA  
ATOM    428  HB2 LEU P 476      12.008 -17.550 -14.066  0.00  0.00      PROA  
ATOM    429   CG LEU P 476      12.174 -19.649 -13.765  0.00  0.00      PROA  
ATOM    430   HG LEU P 476      11.480 -20.022 -14.549  0.00  0.00      PROA  
ATOM    431  CD1 LEU P 476      13.633 -19.715 -14.280  0.00  0.00      PROA  
ATOM    432 HD11 LEU P 476      13.915 -20.725 -14.648  0.00  0.00      PROA  
ATOM    433 HD12 LEU P 476      14.321 -19.355 -13.486  0.00  0.00      PROA  
ATOM    434 HD13 LEU P 476      13.748 -18.968 -15.094  0.00  0.00      PROA  
ATOM    435  CD2 LEU P 476      12.047 -20.609 -12.558  0.00  0.00      PROA  
ATOM    436 HD21 LEU P 476      10.982 -20.736 -12.269  0.00  0.00      PROA  
ATOM    437 HD22 LEU P 476      12.534 -20.231 -11.634  0.00  0.00      PROA  
ATOM    438 HD23 LEU P 476      12.588 -21.539 -12.835  0.00  0.00      PROA  
ATOM    439    C LEU P 476       9.923 -16.822 -12.219  0.00  0.00      PROA  
ATOM    440    O LEU P 476       9.766 -16.754 -10.993  0.00  0.00      PROA  
ATOM    441    N GLN P 477       9.652 -15.677 -12.942  0.00  0.00      PROA  
ATOM    442   HN GLN P 477       9.887 -15.669 -13.911  0.00  0.00      PROA  
ATOM    443   CA GLN P 477       9.297 -14.408 -12.323  0.00  0.00      PROA  
ATOM    444   HA GLN P 477       9.853 -14.101 -11.450  0.00  0.00      PROA  
ATOM    445   CB GLN P 477       9.439 -13.169 -13.327  0.00  0.00      PROA  
ATOM    446  HB1 GLN P 477      10.461 -13.163 -13.764  0.00  0.00      PROA  
ATOM    447  HB2 GLN P 477       9.409 -12.213 -12.761  0.00  0.00      PROA  
ATOM    448   CG GLN P 477       8.263 -12.876 -14.393  0.00  0.00      PROA  
ATOM    449  HG1 GLN P 477       7.330 -12.736 -13.807  0.00  0.00      PROA  
ATOM    450  HG2 GLN P 477       8.104 -13.774 -15.027  0.00  0.00      PROA  
ATOM    451   CD GLN P 477       8.475 -11.701 -15.298  0.00  0.00      PROA  
ATOM    452  OE1 GLN P 477       8.054 -11.780 -16.448  0.00  0.00      PROA  
ATOM    453  NE2 GLN P 477       9.155 -10.553 -14.876  0.00  0.00      PROA  
ATOM    454 HE21 GLN P 477       9.255  -9.851 -15.581  0.00  0.00      PROA  
ATOM    455 HE22 GLN P 477       9.282 -10.442 -13.890  0.00  0.00      PROA  
ATOM    456    C GLN P 477       7.875 -14.451 -11.835  0.00  0.00      PROA  
ATOM    457    O GLN P 477       7.573 -13.709 -10.911  0.00  0.00      PROA  
ATOM    458    N CYS P 478       6.983 -15.249 -12.539  0.00  0.00      PROA  
ATOM    459   HN CYS P 478       7.204 -15.900 -13.261  0.00  0.00      PROA  
ATOM    460   CA CYS P 478       5.583 -15.345 -12.170  0.00  0.00      PROA  
ATOM    461   HA CYS P 478       5.304 -14.325 -11.952  0.00  0.00      PROA  
ATOM    462   CB CYS P 478       4.714 -15.867 -13.396  0.00  0.00      PROA  
ATOM    463  HB1 CYS P 478       4.961 -16.946 -13.494  0.00  0.00      PROA  
ATOM    464  HB2 CYS P 478       4.912 -15.379 -14.374  0.00  0.00      PROA  
ATOM    465   SG CYS P 478       2.882 -15.702 -13.148  0.00  0.00      PROA  
ATOM    466  HG1 CYS P 478       2.686 -16.457 -14.219  0.00  0.00      PROA  
ATOM    467    C CYS P 478       5.381 -16.182 -10.843  0.00  0.00      PROA  
ATOM    468    O CYS P 478       4.675 -15.705  -9.953  0.00  0.00      PROA  
ATOM    469    N LEU P 479       6.233 -17.231 -10.677  0.00  0.00      PROA  
ATOM    470   HN LEU P 479       6.648 -17.620 -11.496  0.00  0.00      PROA  
ATOM    471   CA LEU P 479       6.454 -17.920  -9.430  0.00  0.00      PROA  
ATOM    472   HA LEU P 479       5.528 -18.313  -9.038  0.00  0.00      PROA  
ATOM    473   CB LEU P 479       7.545 -19.180  -9.694  0.00  0.00      PROA  
ATOM    474  HB1 LEU P 479       8.450 -18.771 -10.193  0.00  0.00      PROA  
ATOM    475  HB2 LEU P 479       7.001 -19.891 -10.352  0.00  0.00      PROA  
ATOM    476   CG LEU P 479       7.959 -19.867  -8.375  0.00  0.00      PROA  
ATOM    477   HG LEU P 479       8.426 -19.209  -7.612  0.00  0.00      PROA  
ATOM    478  CD1 LEU P 479       6.629 -20.497  -7.882  0.00  0.00      PROA  
ATOM    479 HD11 LEU P 479       6.018 -19.718  -7.378  0.00  0.00      PROA  
ATOM    480 HD12 LEU P 479       6.761 -21.185  -7.019  0.00  0.00      PROA  
ATOM    481 HD13 LEU P 479       6.133 -21.036  -8.717  0.00  0.00      PROA  
ATOM    482  CD2 LEU P 479       8.994 -20.966  -8.789  0.00  0.00      PROA  
ATOM    483 HD21 LEU P 479       9.442 -21.465  -7.903  0.00  0.00      PROA  
ATOM    484 HD22 LEU P 479       9.894 -20.465  -9.206  0.00  0.00      PROA  
ATOM    485 HD23 LEU P 479       8.648 -21.708  -9.541  0.00  0.00      PROA  
ATOM    486    C LEU P 479       7.017 -16.963  -8.311  0.00  0.00      PROA  
ATOM    487    O LEU P 479       6.557 -16.987  -7.171  0.00  0.00      PROA  
ATOM    488    N ALA P 480       8.046 -16.120  -8.599  0.00  0.00      PROA  
ATOM    489   HN ALA P 480       8.465 -16.076  -9.503  0.00  0.00      PROA  
ATOM    490   CA ALA P 480       8.579 -15.196  -7.631  0.00  0.00      PROA  
ATOM    491   HA ALA P 480       8.774 -15.782  -6.745  0.00  0.00      PROA  
ATOM    492   CB ALA P 480       9.911 -14.534  -8.014  0.00  0.00      PROA  
ATOM    493  HB1 ALA P 480      10.523 -14.302  -7.117  0.00  0.00      PROA  
ATOM    494  HB2 ALA P 480       9.805 -13.578  -8.571  0.00  0.00      PROA  
ATOM    495  HB3 ALA P 480      10.482 -15.231  -8.664  0.00  0.00      PROA  
ATOM    496    C ALA P 480       7.719 -14.029  -7.155  0.00  0.00      PROA  
ATOM    497    O ALA P 480       7.601 -13.690  -5.931  0.00  0.00      PROA  
ATOM    498    N SER P 481       7.016 -13.456  -8.069  0.00  0.00      PROA  
ATOM    499   HN SER P 481       7.379 -13.667  -8.974  0.00  0.00      PROA  
ATOM    500   CA SER P 481       6.114 -12.301  -7.877  0.00  0.00      PROA  
ATOM    501   HA SER P 481       6.652 -11.498  -7.394  0.00  0.00      PROA  
ATOM    502   CB SER P 481       5.351 -11.783  -9.127  0.00  0.00      PROA  
ATOM    503  HB1 SER P 481       4.919 -10.796  -8.857  0.00  0.00      PROA  
ATOM    504  HB2 SER P 481       4.604 -12.471  -9.578  0.00  0.00      PROA  
ATOM    505   OG SER P 481       6.299 -11.458 -10.156  0.00  0.00      PROA  
ATOM    506  HG1 SER P 481       6.728 -12.275 -10.418  0.00  0.00      PROA  
ATOM    507    C SER P 481       5.011 -12.546  -6.933  0.00  0.00      PROA  
ATOM    508    O SER P 481       4.564 -11.683  -6.215  0.00  0.00      PROA  
ATOM    509    N PHE P 482       4.434 -13.780  -6.936  0.00  0.00      PROA  
ATOM    510   HN PHE P 482       4.800 -14.497  -7.524  0.00  0.00      PROA  
ATOM    511   CA PHE P 482       3.312 -14.053  -6.006  0.00  0.00      PROA  
ATOM    512   HA PHE P 482       2.590 -13.273  -6.200  0.00  0.00      PROA  
ATOM    513   CB PHE P 482       2.583 -15.403  -6.485  0.00  0.00      PROA  
ATOM    514  HB1 PHE P 482       3.050 -15.765  -7.426  0.00  0.00      PROA  
ATOM    515  HB2 PHE P 482       1.558 -15.023  -6.686  0.00  0.00      PROA  
ATOM    516   CG PHE P 482       2.412 -16.503  -5.452  0.00  0.00      PROA  
ATOM    517  CD1 PHE P 482       1.581 -16.489  -4.345  0.00  0.00      PROA  
ATOM    518  HD1 PHE P 482       0.887 -15.668  -4.243  0.00  0.00      PROA  
ATOM    519  CE1 PHE P 482       1.449 -17.711  -3.585  0.00  0.00      PROA  
ATOM    520  HE1 PHE P 482       0.863 -17.881  -2.694  0.00  0.00      PROA  
ATOM    521   CZ PHE P 482       2.295 -18.857  -3.855  0.00  0.00      PROA  
ATOM    522   HZ PHE P 482       2.208 -19.740  -3.240  0.00  0.00      PROA  
ATOM    523  CD2 PHE P 482       3.193 -17.678  -5.721  0.00  0.00      PROA  
ATOM    524  HD2 PHE P 482       3.879 -17.695  -6.555  0.00  0.00      PROA  
ATOM    525  CE2 PHE P 482       3.175 -18.825  -4.917  0.00  0.00      PROA  
ATOM    526  HE2 PHE P 482       3.724 -19.706  -5.214  0.00  0.00      PROA  
ATOM    527    C PHE P 482       3.866 -14.019  -4.558  0.00  0.00      PROA  
ATOM    528    O PHE P 482       3.205 -13.477  -3.632  0.00  0.00      PROA  
ATOM    529    N LEU P 483       4.964 -14.747  -4.292  0.00  0.00      PROA  
ATOM    530   HN LEU P 483       5.417 -15.022  -5.136  0.00  0.00      PROA  
ATOM    531   CA LEU P 483       5.642 -14.986  -3.019  0.00  0.00      PROA  
ATOM    532   HA LEU P 483       4.903 -15.297  -2.295  0.00  0.00      PROA  
ATOM    533   CB LEU P 483       6.744 -16.124  -3.009  0.00  0.00      PROA  
ATOM    534  HB1 LEU P 483       6.921 -16.297  -1.926  0.00  0.00      PROA  
ATOM    535  HB2 LEU P 483       7.750 -15.842  -3.385  0.00  0.00      PROA  
ATOM    536   CG LEU P 483       6.225 -17.430  -3.589  0.00  0.00      PROA  
ATOM    537   HG LEU P 483       5.735 -17.126  -4.538  0.00  0.00      PROA  
ATOM    538  CD1 LEU P 483       7.275 -18.500  -3.865  0.00  0.00      PROA  
ATOM    539 HD11 LEU P 483       7.909 -18.641  -2.963  0.00  0.00      PROA  
ATOM    540 HD12 LEU P 483       7.956 -18.176  -4.681  0.00  0.00      PROA  
ATOM    541 HD13 LEU P 483       6.804 -19.393  -4.329  0.00  0.00      PROA  
ATOM    542  CD2 LEU P 483       5.251 -18.117  -2.641  0.00  0.00      PROA  
ATOM    543 HD21 LEU P 483       5.779 -18.717  -1.869  0.00  0.00      PROA  
ATOM    544 HD22 LEU P 483       4.772 -18.909  -3.255  0.00  0.00      PROA  
ATOM    545 HD23 LEU P 483       4.587 -17.314  -2.254  0.00  0.00      PROA  
ATOM    546    C LEU P 483       6.152 -13.735  -2.468  0.00  0.00      PROA  
ATOM    547    O LEU P 483       5.882 -13.433  -1.311  0.00  0.00      PROA  
ATOM    548    N PHE P 484       6.881 -12.863  -3.226  0.00  0.00      PROA  
ATOM    549   HN PHE P 484       7.059 -13.107  -4.176  0.00  0.00      PROA  
ATOM    550   CA PHE P 484       7.221 -11.503  -2.800  0.00  0.00      PROA  
ATOM    551   HA PHE P 484       7.730 -11.562  -1.850  0.00  0.00      PROA  
ATOM    552   CB PHE P 484       8.133 -10.805  -3.889  0.00  0.00      PROA  
ATOM    553  HB1 PHE P 484       7.686 -11.027  -4.881  0.00  0.00      PROA  
ATOM    554  HB2 PHE P 484       9.141 -11.269  -3.942  0.00  0.00      PROA  
ATOM    555   CG PHE P 484       8.158  -9.263  -3.851  0.00  0.00      PROA  
ATOM    556  CD1 PHE P 484       8.330  -8.488  -2.644  0.00  0.00      PROA  
ATOM    557  HD1 PHE P 484       8.523  -8.943  -1.684  0.00  0.00      PROA  
ATOM    558  CE1 PHE P 484       8.273  -7.035  -2.729  0.00  0.00      PROA  
ATOM    559  HE1 PHE P 484       8.243  -6.347  -1.898  0.00  0.00      PROA  
ATOM    560   CZ PHE P 484       8.102  -6.425  -3.970  0.00  0.00      PROA  
ATOM    561   HZ PHE P 484       8.075  -5.346  -4.007  0.00  0.00      PROA  
ATOM    562  CD2 PHE P 484       8.004  -8.619  -5.054  0.00  0.00      PROA  
ATOM    563  HD2 PHE P 484       7.774  -9.225  -5.918  0.00  0.00      PROA  
ATOM    564  CE2 PHE P 484       7.943  -7.207  -5.139  0.00  0.00      PROA  
ATOM    565  HE2 PHE P 484       7.701  -6.866  -6.135  0.00  0.00      PROA  
ATOM    566    C PHE P 484       6.021 -10.533  -2.377  0.00  0.00      PROA  
ATOM    567    O PHE P 484       6.038 -10.007  -1.242  0.00  0.00      PROA  
ATOM    568    N LEU P 485       4.933 -10.546  -3.165  0.00  0.00      PROA  
ATOM    569   HN LEU P 485       4.985 -10.991  -4.056  0.00  0.00      PROA  
ATOM    570   CA LEU P 485       3.783  -9.680  -2.953  0.00  0.00      PROA  
ATOM    571   HA LEU P 485       4.135  -8.701  -2.662  0.00  0.00      PROA  
ATOM    572   CB LEU P 485       2.832  -9.636  -4.201  0.00  0.00      PROA  
ATOM    573  HB1 LEU P 485       1.835  -9.244  -3.907  0.00  0.00      PROA  
ATOM    574  HB2 LEU P 485       2.782 -10.609  -4.735  0.00  0.00      PROA  
ATOM    575   CG LEU P 485       3.342  -8.519  -5.215  0.00  0.00      PROA  
ATOM    576   HG LEU P 485       2.862  -8.725  -6.195  0.00  0.00      PROA  
ATOM    577  CD1 LEU P 485       2.908  -7.084  -4.758  0.00  0.00      PROA  
ATOM    578 HD11 LEU P 485       3.524  -6.599  -3.971  0.00  0.00      PROA  
ATOM    579 HD12 LEU P 485       1.898  -7.066  -4.295  0.00  0.00      PROA  
ATOM    580 HD13 LEU P 485       2.845  -6.497  -5.700  0.00  0.00      PROA  
ATOM    581  CD2 LEU P 485       4.855  -8.334  -5.393  0.00  0.00      PROA  
ATOM    582 HD21 LEU P 485       5.336  -7.926  -4.479  0.00  0.00      PROA  
ATOM    583 HD22 LEU P 485       5.221  -7.606  -6.148  0.00  0.00      PROA  
ATOM    584 HD23 LEU P 485       5.336  -9.298  -5.663  0.00  0.00      PROA  
ATOM    585    C LEU P 485       2.971 -10.152  -1.795  0.00  0.00      PROA  
ATOM    586    O LEU P 485       2.323  -9.315  -1.185  0.00  0.00      PROA  
ATOM    587    N TYR P 486       2.866 -11.475  -1.582  0.00  0.00      PROA  
ATOM    588   HN TYR P 486       3.282 -12.103  -2.235  0.00  0.00      PROA  
ATOM    589   CA TYR P 486       2.353 -11.994  -0.379  0.00  0.00      PROA  
ATOM    590   HA TYR P 486       1.360 -11.570  -0.365  0.00  0.00      PROA  
ATOM    591   CB TYR P 486       2.140 -13.552  -0.478  0.00  0.00      PROA  
ATOM    592  HB1 TYR P 486       3.078 -14.044  -0.814  0.00  0.00      PROA  
ATOM    593  HB2 TYR P 486       1.214 -13.809  -1.035  0.00  0.00      PROA  
ATOM    594   CG TYR P 486       1.995 -14.154   0.925  0.00  0.00      PROA  
ATOM    595  CD1 TYR P 486       0.835 -13.875   1.663  0.00  0.00      PROA  
ATOM    596  HD1 TYR P 486      -0.009 -13.318   1.285  0.00  0.00      PROA  
ATOM    597  CE1 TYR P 486       0.664 -14.408   2.996  0.00  0.00      PROA  
ATOM    598  HE1 TYR P 486      -0.206 -14.169   3.590  0.00  0.00      PROA  
ATOM    599   CZ TYR P 486       1.766 -14.998   3.603  0.00  0.00      PROA  
ATOM    600   OH TYR P 486       1.763 -14.990   5.003  0.00  0.00      PROA  
ATOM    601   HH TYR P 486       0.906 -14.665   5.289  0.00  0.00      PROA  
ATOM    602  CD2 TYR P 486       3.059 -14.840   1.558  0.00  0.00      PROA  
ATOM    603  HD2 TYR P 486       3.991 -15.038   1.049  0.00  0.00      PROA  
ATOM    604  CE2 TYR P 486       2.987 -15.196   2.909  0.00  0.00      PROA  
ATOM    605  HE2 TYR P 486       3.828 -15.640   3.420  0.00  0.00      PROA  
ATOM    606    C TYR P 486       2.989 -11.581   0.987  0.00  0.00      PROA  
ATOM    607    O TYR P 486       2.335 -11.083   1.889  0.00  0.00      PROA  
ATOM    608    N CYS P 487       4.345 -11.628   1.080  0.00  0.00      PROA  
ATOM    609   HN CYS P 487       4.895 -12.144   0.428  0.00  0.00      PROA  
ATOM    610   CA CYS P 487       5.069 -11.203   2.261  0.00  0.00      PROA  
ATOM    611   HA CYS P 487       4.695 -11.695   3.147  0.00  0.00      PROA  
ATOM    612   CB CYS P 487       6.521 -11.692   1.982  0.00  0.00      PROA  
ATOM    613  HB1 CYS P 487       6.946 -11.203   1.080  0.00  0.00      PROA  
ATOM    614  HB2 CYS P 487       6.464 -12.750   1.650  0.00  0.00      PROA  
ATOM    615   SG CYS P 487       7.635 -11.564   3.517  0.00  0.00      PROA  
ATOM    616  HG1 CYS P 487       6.952 -10.503   3.920  0.00  0.00      PROA  
ATOM    617    C CYS P 487       4.962  -9.710   2.506  0.00  0.00      PROA  
ATOM    618    O CYS P 487       4.783  -9.258   3.634  0.00  0.00      PROA  
ATOM    619    N ALA P 488       4.936  -9.002   1.406  0.00  0.00      PROA  
ATOM    620   HN ALA P 488       5.059  -9.440   0.519  0.00  0.00      PROA  
ATOM    621   CA ALA P 488       4.581  -7.567   1.192  0.00  0.00      PROA  
ATOM    622   HA ALA P 488       5.188  -6.937   1.825  0.00  0.00      PROA  
ATOM    623   CB ALA P 488       4.756  -7.056  -0.301  0.00  0.00      PROA  
ATOM    624  HB1 ALA P 488       5.746  -7.395  -0.674  0.00  0.00      PROA  
ATOM    625  HB2 ALA P 488       4.615  -5.955  -0.366  0.00  0.00      PROA  
ATOM    626  HB3 ALA P 488       3.945  -7.445  -0.953  0.00  0.00      PROA  
ATOM    627    C ALA P 488       3.185  -7.251   1.727  0.00  0.00      PROA  
ATOM    628    O ALA P 488       3.022  -6.162   2.309  0.00  0.00      PROA  
ATOM    629    N CYS P 489       2.201  -8.082   1.503  0.00  0.00      PROA  
ATOM    630   HN CYS P 489       2.454  -8.795   0.853  0.00  0.00      PROA  
ATOM    631   CA CYS P 489       0.841  -7.680   1.814  0.00  0.00      PROA  
ATOM    632   HA CYS P 489       0.800  -6.601   1.820  0.00  0.00      PROA  
ATOM    633   CB CYS P 489      -0.084  -8.345   0.794  0.00  0.00      PROA  
ATOM    634  HB1 CYS P 489      -0.010  -9.440   0.970  0.00  0.00      PROA  
ATOM    635  HB2 CYS P 489       0.375  -8.176  -0.203  0.00  0.00      PROA  
ATOM    636   SG CYS P 489      -1.720  -7.717   0.813  0.00  0.00      PROA  
ATOM    637  HG1 CYS P 489      -1.866  -8.396   1.941  0.00  0.00      PROA  
ATOM    638    C CYS P 489       0.547  -8.166   3.235  0.00  0.00      PROA  
ATOM    639    O CYS P 489      -0.391  -7.761   3.933  0.00  0.00      PROA  
ATOM    640    N MET P 490       1.326  -9.127   3.705  0.00  0.00      PROA  
ATOM    641   HN MET P 490       2.088  -9.477   3.165  0.00  0.00      PROA  
ATOM    642   CA MET P 490       1.103  -9.700   5.023  0.00  0.00      PROA  
ATOM    643   HA MET P 490       0.137 -10.165   4.894  0.00  0.00      PROA  
ATOM    644   CB MET P 490       1.985 -10.969   5.246  0.00  0.00      PROA  
ATOM    645  HB1 MET P 490       3.008 -10.602   5.013  0.00  0.00      PROA  
ATOM    646  HB2 MET P 490       1.779 -11.605   4.359  0.00  0.00      PROA  
ATOM    647   CG MET P 490       1.710 -11.673   6.580  0.00  0.00      PROA  
ATOM    648  HG1 MET P 490       1.974 -10.924   7.357  0.00  0.00      PROA  
ATOM    649  HG2 MET P 490       2.461 -12.491   6.601  0.00  0.00      PROA  
ATOM    650   SD MET P 490       0.128 -12.277   6.750  0.00  0.00      PROA  
ATOM    651   CE MET P 490       0.794 -13.339   8.117  0.00  0.00      PROA  
ATOM    652  HE1 MET P 490      -0.092 -13.906   8.475  0.00  0.00      PROA  
ATOM    653  HE2 MET P 490       1.284 -12.713   8.893  0.00  0.00      PROA  
ATOM    654  HE3 MET P 490       1.602 -13.983   7.709  0.00  0.00      PROA  
ATOM    655    C MET P 490       1.175  -8.779   6.298  0.00  0.00      PROA  
ATOM    656    O MET P 490       0.177  -8.713   7.082  0.00  0.00      PROA  
ATOM    657    N SER P 491       2.239  -7.937   6.344  0.00  0.00      PROA  
ATOM    658   HN SER P 491       2.861  -7.876   5.568  0.00  0.00      PROA  
ATOM    659   CA SER P 491       2.395  -6.935   7.432  0.00  0.00      PROA  
ATOM    660   HA SER P 491       2.344  -7.579   8.297  0.00  0.00      PROA  
ATOM    661   CB SER P 491       3.820  -6.310   7.337  0.00  0.00      PROA  
ATOM    662  HB1 SER P 491       4.086  -5.734   6.426  0.00  0.00      PROA  
ATOM    663  HB2 SER P 491       4.542  -7.125   7.558  0.00  0.00      PROA  
ATOM    664   OG SER P 491       3.948  -5.379   8.392  0.00  0.00      PROA  
ATOM    665  HG1 SER P 491       4.093  -5.885   9.195  0.00  0.00      PROA  
ATOM    666    C SER P 491       1.277  -5.823   7.421  0.00  0.00      PROA  
ATOM    667    O SER P 491       0.690  -5.640   8.516  0.00  0.00      PROA  
ATOM    668    N PRO P 492       0.806  -5.069   6.363  0.00  0.00      PROA  
ATOM    669   CD PRO P 492       1.515  -4.873   5.118  0.00  0.00      PROA  
ATOM    670  HD1 PRO P 492       1.754  -5.842   4.629  0.00  0.00      PROA  
ATOM    671  HD2 PRO P 492       2.373  -4.213   5.369  0.00  0.00      PROA  
ATOM    672   CA PRO P 492      -0.283  -4.087   6.560  0.00  0.00      PROA  
ATOM    673   HA PRO P 492      -0.114  -3.442   7.409  0.00  0.00      PROA  
ATOM    674   CB PRO P 492      -0.297  -3.214   5.227  0.00  0.00      PROA  
ATOM    675  HB1 PRO P 492       0.212  -2.231   5.322  0.00  0.00      PROA  
ATOM    676  HB2 PRO P 492      -1.346  -3.089   4.883  0.00  0.00      PROA  
ATOM    677   CG PRO P 492       0.455  -4.211   4.220  0.00  0.00      PROA  
ATOM    678  HG1 PRO P 492      -0.320  -4.933   3.885  0.00  0.00      PROA  
ATOM    679  HG2 PRO P 492       0.773  -3.621   3.333  0.00  0.00      PROA  
ATOM    680    C PRO P 492      -1.671  -4.616   6.865  0.00  0.00      PROA  
ATOM    681    O PRO P 492      -2.436  -3.977   7.625  0.00  0.00      PROA  
ATOM    682    N VAL P 493      -1.954  -5.848   6.421  0.00  0.00      PROA  
ATOM    683   HN VAL P 493      -1.180  -6.357   6.053  0.00  0.00      PROA  
ATOM    684   CA VAL P 493      -3.174  -6.537   6.800  0.00  0.00      PROA  
ATOM    685   HA VAL P 493      -3.953  -5.798   6.689  0.00  0.00      PROA  
ATOM    686   CB VAL P 493      -3.462  -7.726   5.847  0.00  0.00      PROA  
ATOM    687   HB VAL P 493      -2.566  -8.383   5.818  0.00  0.00      PROA  
ATOM    688  CG1 VAL P 493      -4.633  -8.591   6.293  0.00  0.00      PROA  
ATOM    689 HG11 VAL P 493      -4.564  -8.864   7.368  0.00  0.00      PROA  
ATOM    690 HG12 VAL P 493      -4.541  -9.584   5.803  0.00  0.00      PROA  
ATOM    691 HG13 VAL P 493      -5.576  -8.054   6.058  0.00  0.00      PROA  
ATOM    692  CG2 VAL P 493      -3.778  -7.041   4.500  0.00  0.00      PROA  
ATOM    693 HG21 VAL P 493      -4.400  -6.133   4.649  0.00  0.00      PROA  
ATOM    694 HG22 VAL P 493      -4.281  -7.889   3.987  0.00  0.00      PROA  
ATOM    695 HG23 VAL P 493      -2.806  -6.778   4.030  0.00  0.00      PROA  
ATOM    696    C VAL P 493      -3.220  -6.843   8.228  0.00  0.00      PROA  
ATOM    697    O VAL P 493      -4.164  -6.501   8.916  0.00  0.00      PROA  
ATOM    698    N ILE P 494      -2.084  -7.508   8.749  0.00  0.00      PROA  
ATOM    699   HN ILE P 494      -1.465  -7.914   8.081  0.00  0.00      PROA  
ATOM    700   CA ILE P 494      -2.005  -7.743  10.145  0.00  0.00      PROA  
ATOM    701   HA ILE P 494      -2.978  -8.095  10.456  0.00  0.00      PROA  
ATOM    702   CB ILE P 494      -0.766  -8.642  10.420  0.00  0.00      PROA  
ATOM    703   HB ILE P 494       0.065  -8.196   9.832  0.00  0.00      PROA  
ATOM    704  CG2 ILE P 494      -0.401  -8.652  11.889  0.00  0.00      PROA  
ATOM    705 HG21 ILE P 494      -1.202  -8.968  12.590  0.00  0.00      PROA  
ATOM    706 HG22 ILE P 494       0.169  -7.724  12.108  0.00  0.00      PROA  
ATOM    707 HG23 ILE P 494       0.435  -9.355  12.093  0.00  0.00      PROA  
ATOM    708  CG1 ILE P 494      -1.062 -10.024   9.856  0.00  0.00      PROA  
ATOM    709 HG11 ILE P 494      -0.063 -10.496   9.974  0.00  0.00      PROA  
ATOM    710 HG12 ILE P 494      -1.454 -10.001   8.817  0.00  0.00      PROA  
ATOM    711   CD ILE P 494      -2.062 -10.905  10.638  0.00  0.00      PROA  
ATOM    712  HD1 ILE P 494      -2.479 -11.732  10.023  0.00  0.00      PROA  
ATOM    713  HD2 ILE P 494      -3.021 -10.407  10.894  0.00  0.00      PROA  
ATOM    714  HD3 ILE P 494      -1.564 -11.343  11.530  0.00  0.00      PROA  
ATOM    715    C ILE P 494      -2.006  -6.441  11.038  0.00  0.00      PROA  
ATOM    716    O ILE P 494      -2.727  -6.382  12.073  0.00  0.00      PROA  
ATOM    717    N THR P 495      -1.150  -5.406  10.705  0.00  0.00      PROA  
ATOM    718   HN THR P 495      -0.587  -5.618   9.910  0.00  0.00      PROA  
ATOM    719   CA THR P 495      -1.127  -4.175  11.482  0.00  0.00      PROA  
ATOM    720   HA THR P 495      -0.720  -4.494  12.430  0.00  0.00      PROA  
ATOM    721   CB THR P 495      -0.150  -3.165  10.893  0.00  0.00      PROA  
ATOM    722   HB THR P 495      -0.485  -2.618   9.986  0.00  0.00      PROA  
ATOM    723  OG1 THR P 495       1.098  -3.779  10.569  0.00  0.00      PROA  
ATOM    724  HG1 THR P 495       0.932  -4.158   9.703  0.00  0.00      PROA  
ATOM    725  CG2 THR P 495       0.150  -2.121  11.991  0.00  0.00      PROA  
ATOM    726 HG21 THR P 495      -0.740  -1.504  12.238  0.00  0.00      PROA  
ATOM    727 HG22 THR P 495       0.948  -1.434  11.636  0.00  0.00      PROA  
ATOM    728 HG23 THR P 495       0.413  -2.636  12.940  0.00  0.00      PROA  
ATOM    729    C THR P 495      -2.492  -3.530  11.626  0.00  0.00      PROA  
ATOM    730    O THR P 495      -2.879  -3.154  12.742  0.00  0.00      PROA  
ATOM    731    N PHE P 496      -3.273  -3.399  10.514  0.00  0.00      PROA  
ATOM    732   HN PHE P 496      -3.067  -3.849   9.648  0.00  0.00      PROA  
ATOM    733   CA PHE P 496      -4.595  -2.735  10.692  0.00  0.00      PROA  
ATOM    734   HA PHE P 496      -4.510  -1.796  11.219  0.00  0.00      PROA  
ATOM    735   CB PHE P 496      -5.336  -2.722   9.413  0.00  0.00      PROA  
ATOM    736  HB1 PHE P 496      -5.813  -3.661   9.057  0.00  0.00      PROA  
ATOM    737  HB2 PHE P 496      -4.659  -2.369   8.606  0.00  0.00      PROA  
ATOM    738   CG PHE P 496      -6.572  -1.852   9.348  0.00  0.00      PROA  
ATOM    739  CD1 PHE P 496      -7.817  -2.263   9.879  0.00  0.00      PROA  
ATOM    740  HD1 PHE P 496      -7.802  -3.193  10.429  0.00  0.00      PROA  
ATOM    741  CE1 PHE P 496      -8.968  -1.520   9.521  0.00  0.00      PROA  
ATOM    742  HE1 PHE P 496      -9.958  -1.871   9.774  0.00  0.00      PROA  
ATOM    743   CZ PHE P 496      -8.775  -0.363   8.736  0.00  0.00      PROA  
ATOM    744   HZ PHE P 496      -9.683   0.206   8.601  0.00  0.00      PROA  
ATOM    745  CD2 PHE P 496      -6.488  -0.724   8.518  0.00  0.00      PROA  
ATOM    746  HD2 PHE P 496      -5.504  -0.538   8.115  0.00  0.00      PROA  
ATOM    747  CE2 PHE P 496      -7.593   0.082   8.238  0.00  0.00      PROA  
ATOM    748  HE2 PHE P 496      -7.486   0.837   7.472  0.00  0.00      PROA  
ATOM    749    C PHE P 496      -5.485  -3.548  11.666  0.00  0.00      PROA  
ATOM    750    O PHE P 496      -6.148  -2.942  12.459  0.00  0.00      PROA  
ATOM    751    N GLY P 497      -5.510  -4.877  11.693  0.00  0.00      PROA  
ATOM    752   HN GLY P 497      -4.981  -5.408  11.036  0.00  0.00      PROA  
ATOM    753   CA GLY P 497      -6.439  -5.550  12.589  0.00  0.00      PROA  
ATOM    754  HA1 GLY P 497      -6.475  -6.590  12.300  0.00  0.00      PROA  
ATOM    755  HA2 GLY P 497      -7.455  -5.189  12.541  0.00  0.00      PROA  
ATOM    756    C GLY P 497      -5.938  -5.452  14.019  0.00  0.00      PROA  
ATOM    757    O GLY P 497      -6.696  -5.381  15.026  0.00  0.00      PROA  
ATOM    758    N GLY P 498      -4.547  -5.344  14.117  0.00  0.00      PROA  
ATOM    759   HN GLY P 498      -3.910  -5.597  13.393  0.00  0.00      PROA  
ATOM    760   CA GLY P 498      -3.957  -5.044  15.385  0.00  0.00      PROA  
ATOM    761  HA1 GLY P 498      -2.883  -5.149  15.437  0.00  0.00      PROA  
ATOM    762  HA2 GLY P 498      -4.505  -5.628  16.110  0.00  0.00      PROA  
ATOM    763    C GLY P 498      -4.104  -3.670  15.928  0.00  0.00      PROA  
ATOM    764    O GLY P 498      -3.961  -3.473  17.152  0.00  0.00      PROA  
ATOM    765    N LEU P 499      -4.299  -2.668  15.053  0.00  0.00      PROA  
ATOM    766   HN LEU P 499      -4.109  -2.858  14.093  0.00  0.00      PROA  
ATOM    767   CA LEU P 499      -4.639  -1.288  15.321  0.00  0.00      PROA  
ATOM    768   HA LEU P 499      -4.068  -1.060  16.210  0.00  0.00      PROA  
ATOM    769   CB LEU P 499      -4.267  -0.292  14.214  0.00  0.00      PROA  
ATOM    770  HB1 LEU P 499      -4.757   0.612  14.634  0.00  0.00      PROA  
ATOM    771  HB2 LEU P 499      -4.782  -0.590  13.276  0.00  0.00      PROA  
ATOM    772   CG LEU P 499      -2.772  -0.090  13.880  0.00  0.00      PROA  
ATOM    773   HG LEU P 499      -2.361  -1.082  13.598  0.00  0.00      PROA  
ATOM    774  CD1 LEU P 499      -2.513   0.769  12.622  0.00  0.00      PROA  
ATOM    775 HD11 LEU P 499      -3.004   0.179  11.819  0.00  0.00      PROA  
ATOM    776 HD12 LEU P 499      -1.421   0.927  12.493  0.00  0.00      PROA  
ATOM    777 HD13 LEU P 499      -3.087   1.711  12.752  0.00  0.00      PROA  
ATOM    778  CD2 LEU P 499      -1.965   0.448  15.065  0.00  0.00      PROA  
ATOM    779 HD21 LEU P 499      -2.210  -0.160  15.962  0.00  0.00      PROA  
ATOM    780 HD22 LEU P 499      -2.132   1.520  15.307  0.00  0.00      PROA  
ATOM    781 HD23 LEU P 499      -0.900   0.172  14.911  0.00  0.00      PROA  
ATOM    782    C LEU P 499      -6.182  -1.142  15.568  0.00  0.00      PROA  
ATOM    783    O LEU P 499      -6.536  -0.728  16.658  0.00  0.00      PROA  
ATOM    784    N LEU P 500      -7.156  -1.469  14.675  0.00  0.00      PROA  
ATOM    785   HN LEU P 500      -6.836  -1.922  13.847  0.00  0.00      PROA  
ATOM    786   CA LEU P 500      -8.660  -1.262  14.777  0.00  0.00      PROA  
ATOM    787   HA LEU P 500      -8.843  -0.206  14.916  0.00  0.00      PROA  
ATOM    788   CB LEU P 500      -9.428  -1.511  13.497  0.00  0.00      PROA  
ATOM    789  HB1 LEU P 500      -9.363  -2.525  13.049  0.00  0.00      PROA  
ATOM    790  HB2 LEU P 500      -9.086  -0.837  12.683  0.00  0.00      PROA  
ATOM    791   CG LEU P 500     -11.011  -1.302  13.594  0.00  0.00      PROA  
ATOM    792   HG LEU P 500     -11.406  -2.002  14.360  0.00  0.00      PROA  
ATOM    793  CD1 LEU P 500     -11.361   0.096  13.885  0.00  0.00      PROA  
ATOM    794 HD11 LEU P 500     -10.876   0.438  14.824  0.00  0.00      PROA  
ATOM    795 HD12 LEU P 500     -12.463   0.222  13.815  0.00  0.00      PROA  
ATOM    796 HD13 LEU P 500     -11.006   0.840  13.141  0.00  0.00      PROA  
ATOM    797  CD2 LEU P 500     -11.702  -1.668  12.300  0.00  0.00      PROA  
ATOM    798 HD21 LEU P 500     -12.782  -1.588  12.548  0.00  0.00      PROA  
ATOM    799 HD22 LEU P 500     -11.493  -2.700  11.947  0.00  0.00      PROA  
ATOM    800 HD23 LEU P 500     -11.427  -0.997  11.458  0.00  0.00      PROA  
ATOM    801    C LEU P 500      -9.311  -2.098  15.908  0.00  0.00      PROA  
ATOM    802    O LEU P 500     -10.176  -1.680  16.604  0.00  0.00      PROA  
ATOM    803    N GLY P 501      -8.889  -3.306  15.956  0.00  0.00      PROA  
ATOM    804   HN GLY P 501      -8.161  -3.610  15.347  0.00  0.00      PROA  
ATOM    805   CA GLY P 501      -9.530  -4.320  16.847  0.00  0.00      PROA  
ATOM    806  HA1 GLY P 501      -9.228  -5.309  16.537  0.00  0.00      PROA  
ATOM    807  HA2 GLY P 501     -10.606  -4.254  16.776  0.00  0.00      PROA  
ATOM    808    C GLY P 501      -9.135  -4.121  18.267  0.00  0.00      PROA  
ATOM    809    O GLY P 501      -9.807  -4.601  19.207  0.00  0.00      PROA  
ATOM    810    N GLU P 502      -8.000  -3.470  18.566  0.00  0.00      PROA  
ATOM    811   HN GLU P 502      -7.372  -3.171  17.852  0.00  0.00      PROA  
ATOM    812   CA GLU P 502      -7.878  -2.832  19.946  0.00  0.00      PROA  
ATOM    813   HA GLU P 502      -8.067  -3.527  20.751  0.00  0.00      PROA  
ATOM    814   CB GLU P 502      -6.427  -2.376  20.176  0.00  0.00      PROA  
ATOM    815  HB1 GLU P 502      -6.190  -1.798  19.257  0.00  0.00      PROA  
ATOM    816  HB2 GLU P 502      -5.903  -3.351  20.077  0.00  0.00      PROA  
ATOM    817   CG GLU P 502      -6.074  -1.606  21.482  0.00  0.00      PROA  
ATOM    818  HG1 GLU P 502      -6.454  -2.119  22.391  0.00  0.00      PROA  
ATOM    819  HG2 GLU P 502      -6.440  -0.566  21.614  0.00  0.00      PROA  
ATOM    820   CD GLU P 502      -4.497  -1.601  21.622  0.00  0.00      PROA  
ATOM    821  OE1 GLU P 502      -3.841  -2.690  21.468  0.00  0.00      PROA  
ATOM    822  OE2 GLU P 502      -3.959  -0.497  21.778  0.00  0.00      PROA  
ATOM    823    C GLU P 502      -8.906  -1.700  20.146  0.00  0.00      PROA  
ATOM    824    O GLU P 502      -9.550  -1.494  21.147  0.00  0.00      PROA  
ATOM    825    N ALA P 503      -9.072  -0.870  19.093  0.00  0.00      PROA  
ATOM    826   HN ALA P 503      -8.492  -0.954  18.287  0.00  0.00      PROA  
ATOM    827   CA ALA P 503      -9.899   0.382  19.183  0.00  0.00      PROA  
ATOM    828   HA ALA P 503      -9.610   0.917  20.076  0.00  0.00      PROA  
ATOM    829   CB ALA P 503      -9.519   1.230  17.964  0.00  0.00      PROA  
ATOM    830  HB1 ALA P 503      -8.423   1.406  17.922  0.00  0.00      PROA  
ATOM    831  HB2 ALA P 503      -9.992   2.227  18.093  0.00  0.00      PROA  
ATOM    832  HB3 ALA P 503      -9.910   0.806  17.014  0.00  0.00      PROA  
ATOM    833    C ALA P 503     -11.343   0.174  19.392  0.00  0.00      PROA  
ATOM    834    O ALA P 503     -11.947   0.952  20.058  0.00  0.00      PROA  
ATOM    835    N THR P 504     -11.819  -0.996  18.854  0.00  0.00      PROA  
ATOM    836   HN THR P 504     -11.254  -1.490  18.197  0.00  0.00      PROA  
ATOM    837   CA THR P 504     -13.186  -1.338  18.939  0.00  0.00      PROA  
ATOM    838   HA THR P 504     -13.742  -0.442  19.173  0.00  0.00      PROA  
ATOM    839   CB THR P 504     -13.797  -1.912  17.676  0.00  0.00      PROA  
ATOM    840   HB THR P 504     -14.861  -2.181  17.849  0.00  0.00      PROA  
ATOM    841  OG1 THR P 504     -13.157  -3.179  17.325  0.00  0.00      PROA  
ATOM    842  HG1 THR P 504     -12.760  -3.108  16.454  0.00  0.00      PROA  
ATOM    843  CG2 THR P 504     -13.735  -1.004  16.430  0.00  0.00      PROA  
ATOM    844 HG21 THR P 504     -14.146  -1.535  15.545  0.00  0.00      PROA  
ATOM    845 HG22 THR P 504     -12.699  -0.607  16.376  0.00  0.00      PROA  
ATOM    846 HG23 THR P 504     -14.348  -0.090  16.585  0.00  0.00      PROA  
ATOM    847    C THR P 504     -13.401  -2.316  20.093  0.00  0.00      PROA  
ATOM    848    O THR P 504     -14.501  -2.830  20.186  0.00  0.00      PROA  
ATOM    849    N GLU P 505     -12.357  -2.614  20.911  0.00  0.00      PROA  
ATOM    850   HN GLU P 505     -11.477  -2.160  20.799  0.00  0.00      PROA  
ATOM    851   CA GLU P 505     -12.613  -3.407  22.046  0.00  0.00      PROA  
ATOM    852   HA GLU P 505     -11.614  -3.355  22.453  0.00  0.00      PROA  
ATOM    853   CB GLU P 505     -13.568  -2.628  23.052  0.00  0.00      PROA  
ATOM    854  HB1 GLU P 505     -14.571  -2.477  22.599  0.00  0.00      PROA  
ATOM    855  HB2 GLU P 505     -13.197  -1.593  23.208  0.00  0.00      PROA  
ATOM    856   CG GLU P 505     -13.769  -3.370  24.372  0.00  0.00      PROA  
ATOM    857  HG1 GLU P 505     -12.762  -3.418  24.840  0.00  0.00      PROA  
ATOM    858  HG2 GLU P 505     -14.003  -4.452  24.275  0.00  0.00      PROA  
ATOM    859   CD GLU P 505     -14.678  -2.708  25.390  0.00  0.00      PROA  
ATOM    860  OE1 GLU P 505     -15.805  -3.261  25.651  0.00  0.00      PROA  
ATOM    861  OE2 GLU P 505     -14.209  -1.666  25.998  0.00  0.00      PROA  
ATOM    862    C GLU P 505     -12.859  -4.906  21.846  0.00  0.00      PROA  
ATOM    863    O GLU P 505     -13.916  -5.460  22.143  0.00  0.00      PROA  
ATOM    864    N GLY P 506     -11.888  -5.606  21.212  0.00  0.00      PROA  
ATOM    865   HN GLY P 506     -11.077  -5.078  20.972  0.00  0.00      PROA  
ATOM    866   CA GLY P 506     -11.837  -7.058  21.196  0.00  0.00      PROA  
ATOM    867  HA1 GLY P 506     -12.193  -7.441  22.141  0.00  0.00      PROA  
ATOM    868  HA2 GLY P 506     -10.870  -7.500  21.010  0.00  0.00      PROA  
ATOM    869    C GLY P 506     -12.688  -7.719  20.079  0.00  0.00      PROA  
ATOM    870    O GLY P 506     -13.180  -8.819  20.144  0.00  0.00      PROA  
ATOM    871    N ARG P 507     -12.830  -7.001  18.972  0.00  0.00      PROA  
ATOM    872   HN ARG P 507     -12.524  -6.052  18.993  0.00  0.00      PROA  
ATOM    873   CA ARG P 507     -13.358  -7.594  17.719  0.00  0.00      PROA  
ATOM    874   HA ARG P 507     -13.044  -8.626  17.673  0.00  0.00      PROA  
ATOM    875   CB ARG P 507     -14.901  -7.420  17.601  0.00  0.00      PROA  
ATOM    876  HB1 ARG P 507     -15.349  -7.923  18.484  0.00  0.00      PROA  
ATOM    877  HB2 ARG P 507     -15.260  -7.846  16.639  0.00  0.00      PROA  
ATOM    878   CG ARG P 507     -15.351  -5.933  17.449  0.00  0.00      PROA  
ATOM    879  HG1 ARG P 507     -16.352  -6.002  16.971  0.00  0.00      PROA  
ATOM    880  HG2 ARG P 507     -14.595  -5.405  16.829  0.00  0.00      PROA  
ATOM    881   CD ARG P 507     -15.530  -5.167  18.765  0.00  0.00      PROA  
ATOM    882  HD1 ARG P 507     -16.002  -4.233  18.392  0.00  0.00      PROA  
ATOM    883  HD2 ARG P 507     -14.552  -5.137  19.291  0.00  0.00      PROA  
ATOM    884   NE ARG P 507     -16.455  -5.874  19.672  0.00  0.00      PROA  
ATOM    885   HE ARG P 507     -16.826  -6.779  19.464  0.00  0.00      PROA  
ATOM    886   CZ ARG P 507     -17.084  -5.230  20.639  0.00  0.00      PROA  
ATOM    887  NH1 ARG P 507     -16.834  -4.011  21.057  0.00  0.00      PROA  
ATOM    888 HH11 ARG P 507     -15.947  -3.655  20.763  0.00  0.00      PROA  
ATOM    889 HH12 ARG P 507     -17.061  -3.717  21.985  0.00  0.00      PROA  
ATOM    890  NH2 ARG P 507     -18.099  -5.723  21.247  0.00  0.00      PROA  
ATOM    891 HH21 ARG P 507     -18.242  -6.713  21.227  0.00  0.00      PROA  
ATOM    892 HH22 ARG P 507     -18.386  -5.333  22.122  0.00  0.00      PROA  
ATOM    893    C ARG P 507     -12.592  -6.993  16.539  0.00  0.00      PROA  
ATOM    894    O ARG P 507     -12.034  -5.927  16.691  0.00  0.00      PROA  
ATOM    895    N ILE P 508     -12.462  -7.707  15.482  0.00  0.00      PROA  
ATOM    896   HN ILE P 508     -12.843  -8.627  15.456  0.00  0.00      PROA  
ATOM    897   CA ILE P 508     -11.914  -7.233  14.252  0.00  0.00      PROA  
ATOM    898   HA ILE P 508     -12.231  -8.039  13.606  0.00  0.00      PROA  
ATOM    899   CB ILE P 508     -12.535  -5.976  13.695  0.00  0.00      PROA  
ATOM    900   HB ILE P 508     -12.092  -5.204  14.360  0.00  0.00      PROA  
ATOM    901  CG2 ILE P 508     -12.073  -5.833  12.215  0.00  0.00      PROA  
ATOM    902 HG21 ILE P 508     -12.413  -6.810  11.809  0.00  0.00      PROA  
ATOM    903 HG22 ILE P 508     -10.975  -5.774  12.059  0.00  0.00      PROA  
ATOM    904 HG23 ILE P 508     -12.571  -4.977  11.710  0.00  0.00      PROA  
ATOM    905  CG1 ILE P 508     -14.120  -5.837  13.710  0.00  0.00      PROA  
ATOM    906 HG11 ILE P 508     -14.412  -6.154  14.735  0.00  0.00      PROA  
ATOM    907 HG12 ILE P 508     -14.485  -6.395  12.821  0.00  0.00      PROA  
ATOM    908   CD ILE P 508     -14.564  -4.408  13.652  0.00  0.00      PROA  
ATOM    909  HD1 ILE P 508     -14.277  -3.864  14.578  0.00  0.00      PROA  
ATOM    910  HD2 ILE P 508     -15.674  -4.386  13.599  0.00  0.00      PROA  
ATOM    911  HD3 ILE P 508     -14.334  -3.927  12.677  0.00  0.00      PROA  
ATOM    912    C ILE P 508     -10.372  -7.254  14.445  0.00  0.00      PROA  
ATOM    913    O ILE P 508      -9.736  -6.327  14.015  0.00  0.00      PROA  
ATOM    914    N SER P 509      -9.815  -8.320  15.031  0.00  0.00      PROA  
ATOM    915   HN SER P 509     -10.324  -9.151  15.242  0.00  0.00      PROA  
ATOM    916   CA SER P 509      -8.366  -8.400  15.321  0.00  0.00      PROA  
ATOM    917   HA SER P 509      -7.938  -7.435  15.550  0.00  0.00      PROA  
ATOM    918   CB SER P 509      -7.965  -9.171  16.604  0.00  0.00      PROA  
ATOM    919  HB1 SER P 509      -8.031 -10.271  16.468  0.00  0.00      PROA  
ATOM    920  HB2 SER P 509      -8.622  -8.910  17.461  0.00  0.00      PROA  
ATOM    921   OG SER P 509      -6.602  -9.031  16.965  0.00  0.00      PROA  
ATOM    922  HG1 SER P 509      -6.560  -8.149  17.342  0.00  0.00      PROA  
ATOM    923    C SER P 509      -7.571  -8.869  14.137  0.00  0.00      PROA  
ATOM    924    O SER P 509      -8.101  -9.107  13.032  0.00  0.00      PROA  
ATOM    925    N ALA P 510      -6.267  -8.978  14.232  0.00  0.00      PROA  
ATOM    926   HN ALA P 510      -5.808  -8.641  15.050  0.00  0.00      PROA  
ATOM    927   CA ALA P 510      -5.336  -9.290  13.167  0.00  0.00      PROA  
ATOM    928   HA ALA P 510      -5.227  -8.489  12.450  0.00  0.00      PROA  
ATOM    929   CB ALA P 510      -3.873  -9.447  13.745  0.00  0.00      PROA  
ATOM    930  HB1 ALA P 510      -3.607  -8.434  14.113  0.00  0.00      PROA  
ATOM    931  HB2 ALA P 510      -3.150  -9.892  13.028  0.00  0.00      PROA  
ATOM    932  HB3 ALA P 510      -3.906 -10.141  14.612  0.00  0.00      PROA  
ATOM    933    C ALA P 510      -5.650 -10.482  12.394  0.00  0.00      PROA  
ATOM    934    O ALA P 510      -5.607 -10.348  11.137  0.00  0.00      PROA  
ATOM    935    N ILE P 511      -6.026 -11.600  13.027  0.00  0.00      PROA  
ATOM    936   HN ILE P 511      -5.807 -11.555  13.999  0.00  0.00      PROA  
ATOM    937   CA ILE P 511      -6.578 -12.746  12.370  0.00  0.00      PROA  
ATOM    938   HA ILE P 511      -5.781 -13.124  11.747  0.00  0.00      PROA  
ATOM    939   CB ILE P 511      -7.011 -13.917  13.272  0.00  0.00      PROA  
ATOM    940   HB ILE P 511      -6.033 -14.399  13.482  0.00  0.00      PROA  
ATOM    941  CG2 ILE P 511      -7.631 -13.372  14.671  0.00  0.00      PROA  
ATOM    942 HG21 ILE P 511      -8.410 -12.588  14.561  0.00  0.00      PROA  
ATOM    943 HG22 ILE P 511      -6.795 -13.019  15.312  0.00  0.00      PROA  
ATOM    944 HG23 ILE P 511      -8.148 -14.188  15.220  0.00  0.00      PROA  
ATOM    945  CG1 ILE P 511      -7.972 -15.055  12.783  0.00  0.00      PROA  
ATOM    946 HG11 ILE P 511      -8.854 -14.557  12.325  0.00  0.00      PROA  
ATOM    947 HG12 ILE P 511      -8.356 -15.670  13.625  0.00  0.00      PROA  
ATOM    948   CD ILE P 511      -7.327 -15.826  11.728  0.00  0.00      PROA  
ATOM    949  HD1 ILE P 511      -6.324 -16.163  12.068  0.00  0.00      PROA  
ATOM    950  HD2 ILE P 511      -7.071 -15.300  10.783  0.00  0.00      PROA  
ATOM    951  HD3 ILE P 511      -7.807 -16.763  11.372  0.00  0.00      PROA  
ATOM    952    C ILE P 511      -7.806 -12.448  11.464  0.00  0.00      PROA  
ATOM    953    O ILE P 511      -7.861 -12.808  10.305  0.00  0.00      PROA  
ATOM    954    N GLU P 512      -8.827 -11.649  11.955  0.00  0.00      PROA  
ATOM    955   HN GLU P 512      -8.766 -11.302  12.888  0.00  0.00      PROA  
ATOM    956   CA GLU P 512     -10.114 -11.282  11.324  0.00  0.00      PROA  
ATOM    957   HA GLU P 512     -10.625 -12.174  10.995  0.00  0.00      PROA  
ATOM    958   CB GLU P 512     -10.932 -10.596  12.399  0.00  0.00      PROA  
ATOM    959  HB1 GLU P 512     -11.904 -10.093  12.208  0.00  0.00      PROA  
ATOM    960  HB2 GLU P 512     -10.250  -9.764  12.678  0.00  0.00      PROA  
ATOM    961   CG GLU P 512     -11.257 -11.505  13.664  0.00  0.00      PROA  
ATOM    962  HG1 GLU P 512     -10.275 -11.896  14.006  0.00  0.00      PROA  
ATOM    963  HG2 GLU P 512     -11.959 -12.334  13.427  0.00  0.00      PROA  
ATOM    964   CD GLU P 512     -12.009 -10.766  14.805  0.00  0.00      PROA  
ATOM    965  OE1 GLU P 512     -13.181 -10.357  14.585  0.00  0.00      PROA  
ATOM    966  OE2 GLU P 512     -11.415 -10.471  15.906  0.00  0.00      PROA  
ATOM    967    C GLU P 512      -9.829 -10.380  10.105  0.00  0.00      PROA  
ATOM    968    O GLU P 512     -10.467 -10.500   9.028  0.00  0.00      PROA  
ATOM    969    N SER P 513      -8.844  -9.469  10.232  0.00  0.00      PROA  
ATOM    970   HN SER P 513      -8.344  -9.283  11.075  0.00  0.00      PROA  
ATOM    971   CA SER P 513      -8.432  -8.666   9.082  0.00  0.00      PROA  
ATOM    972   HA SER P 513      -9.391  -8.348   8.699  0.00  0.00      PROA  
ATOM    973   CB SER P 513      -7.533  -7.452   9.596  0.00  0.00      PROA  
ATOM    974  HB1 SER P 513      -6.642  -7.874  10.108  0.00  0.00      PROA  
ATOM    975  HB2 SER P 513      -8.138  -6.774  10.235  0.00  0.00      PROA  
ATOM    976   OG SER P 513      -7.041  -6.620   8.496  0.00  0.00      PROA  
ATOM    977  HG1 SER P 513      -6.096  -6.780   8.444  0.00  0.00      PROA  
ATOM    978    C SER P 513      -7.762  -9.521   7.924  0.00  0.00      PROA  
ATOM    979    O SER P 513      -8.070  -9.420   6.759  0.00  0.00      PROA  
ATOM    980    N LEU P 514      -6.833 -10.477   8.319  0.00  0.00      PROA  
ATOM    981   HN LEU P 514      -6.716 -10.612   9.300  0.00  0.00      PROA  
ATOM    982   CA LEU P 514      -6.262 -11.464   7.440  0.00  0.00      PROA  
ATOM    983   HA LEU P 514      -5.900 -11.025   6.522  0.00  0.00      PROA  
ATOM    984   CB LEU P 514      -5.290 -12.218   8.367  0.00  0.00      PROA  
ATOM    985  HB1 LEU P 514      -5.764 -12.596   9.298  0.00  0.00      PROA  
ATOM    986  HB2 LEU P 514      -4.562 -11.426   8.647  0.00  0.00      PROA  
ATOM    987   CG LEU P 514      -4.625 -13.416   7.706  0.00  0.00      PROA  
ATOM    988   HG LEU P 514      -4.915 -13.525   6.639  0.00  0.00      PROA  
ATOM    989  CD1 LEU P 514      -3.085 -13.306   7.818  0.00  0.00      PROA  
ATOM    990 HD11 LEU P 514      -2.702 -12.346   7.412  0.00  0.00      PROA  
ATOM    991 HD12 LEU P 514      -2.557 -14.061   7.197  0.00  0.00      PROA  
ATOM    992 HD13 LEU P 514      -2.699 -13.378   8.857  0.00  0.00      PROA  
ATOM    993  CD2 LEU P 514      -5.130 -14.724   8.384  0.00  0.00      PROA  
ATOM    994 HD21 LEU P 514      -4.685 -15.505   7.731  0.00  0.00      PROA  
ATOM    995 HD22 LEU P 514      -6.238 -14.752   8.310  0.00  0.00      PROA  
ATOM    996 HD23 LEU P 514      -4.973 -14.851   9.477  0.00  0.00      PROA  
ATOM    997    C LEU P 514      -7.302 -12.352   6.800  0.00  0.00      PROA  
ATOM    998    O LEU P 514      -7.250 -12.631   5.613  0.00  0.00      PROA  
ATOM    999    N PHE P 515      -8.291 -12.751   7.578  0.00  0.00      PROA  
ATOM   1000   HN PHE P 515      -8.050 -12.590   8.532  0.00  0.00      PROA  
ATOM   1001   CA PHE P 515      -9.475 -13.396   7.110  0.00  0.00      PROA  
ATOM   1002   HA PHE P 515      -9.213 -14.310   6.598  0.00  0.00      PROA  
ATOM   1003   CB PHE P 515     -10.346 -13.833   8.358  0.00  0.00      PROA  
ATOM   1004  HB1 PHE P 515     -10.605 -12.874   8.857  0.00  0.00      PROA  
ATOM   1005  HB2 PHE P 515      -9.743 -14.511   8.998  0.00  0.00      PROA  
ATOM   1006   CG PHE P 515     -11.609 -14.668   8.123  0.00  0.00      PROA  
ATOM   1007  CD1 PHE P 515     -11.876 -15.514   6.965  0.00  0.00      PROA  
ATOM   1008  HD1 PHE P 515     -11.056 -15.762   6.307  0.00  0.00      PROA  
ATOM   1009  CE1 PHE P 515     -13.075 -16.293   6.870  0.00  0.00      PROA  
ATOM   1010  HE1 PHE P 515     -13.376 -16.839   5.988  0.00  0.00      PROA  
ATOM   1011   CZ PHE P 515     -14.080 -15.963   7.817  0.00  0.00      PROA  
ATOM   1012   HZ PHE P 515     -15.031 -16.458   7.690  0.00  0.00      PROA  
ATOM   1013  CD2 PHE P 515     -12.627 -14.559   9.131  0.00  0.00      PROA  
ATOM   1014  HD2 PHE P 515     -12.485 -14.041  10.068  0.00  0.00      PROA  
ATOM   1015  CE2 PHE P 515     -13.860 -15.131   8.909  0.00  0.00      PROA  
ATOM   1016  HE2 PHE P 515     -14.545 -15.231   9.738  0.00  0.00      PROA  
ATOM   1017    C PHE P 515     -10.304 -12.584   6.140  0.00  0.00      PROA  
ATOM   1018    O PHE P 515     -10.652 -13.015   5.054  0.00  0.00      PROA  
ATOM   1019    N GLY P 516     -10.572 -11.310   6.399  0.00  0.00      PROA  
ATOM   1020   HN GLY P 516     -10.267 -11.003   7.297  0.00  0.00      PROA  
ATOM   1021   CA GLY P 516     -11.406 -10.552   5.485  0.00  0.00      PROA  
ATOM   1022  HA1 GLY P 516     -11.771  -9.647   5.948  0.00  0.00      PROA  
ATOM   1023  HA2 GLY P 516     -12.206 -11.245   5.268  0.00  0.00      PROA  
ATOM   1024    C GLY P 516     -10.745 -10.194   4.187  0.00  0.00      PROA  
ATOM   1025    O GLY P 516     -11.322 -10.190   3.080  0.00  0.00      PROA  
ATOM   1026    N ALA P 517      -9.422  -9.901   4.293  0.00  0.00      PROA  
ATOM   1027   HN ALA P 517      -9.067  -9.883   5.225  0.00  0.00      PROA  
ATOM   1028   CA ALA P 517      -8.557  -9.686   3.105  0.00  0.00      PROA  
ATOM   1029   HA ALA P 517      -9.072  -8.940   2.518  0.00  0.00      PROA  
ATOM   1030   CB ALA P 517      -7.045  -9.402   3.479  0.00  0.00      PROA  
ATOM   1031  HB1 ALA P 517      -6.630 -10.174   4.162  0.00  0.00      PROA  
ATOM   1032  HB2 ALA P 517      -7.001  -8.538   4.175  0.00  0.00      PROA  
ATOM   1033  HB3 ALA P 517      -6.364  -9.407   2.601  0.00  0.00      PROA  
ATOM   1034    C ALA P 517      -8.535 -10.984   2.272  0.00  0.00      PROA  
ATOM   1035    O ALA P 517      -8.739 -10.897   1.055  0.00  0.00      PROA  
ATOM   1036    N SER P 518      -8.399 -12.212   2.884  0.00  0.00      PROA  
ATOM   1037   HN SER P 518      -8.441 -12.280   3.878  0.00  0.00      PROA  
ATOM   1038   CA SER P 518      -8.349 -13.440   2.160  0.00  0.00      PROA  
ATOM   1039   HA SER P 518      -7.752 -13.307   1.270  0.00  0.00      PROA  
ATOM   1040   CB SER P 518      -7.726 -14.559   3.021  0.00  0.00      PROA  
ATOM   1041  HB1 SER P 518      -6.681 -14.270   3.264  0.00  0.00      PROA  
ATOM   1042  HB2 SER P 518      -7.608 -15.517   2.471  0.00  0.00      PROA  
ATOM   1043   OG SER P 518      -8.330 -14.926   4.306  0.00  0.00      PROA  
ATOM   1044  HG1 SER P 518      -8.021 -14.218   4.876  0.00  0.00      PROA  
ATOM   1045    C SER P 518      -9.748 -13.869   1.590  0.00  0.00      PROA  
ATOM   1046    O SER P 518      -9.764 -14.491   0.535  0.00  0.00      PROA  
ATOM   1047    N MET P 519     -10.919 -13.585   2.296  0.00  0.00      PROA  
ATOM   1048   HN MET P 519     -10.811 -13.246   3.227  0.00  0.00      PROA  
ATOM   1049   CA MET P 519     -12.183 -13.787   1.738  0.00  0.00      PROA  
ATOM   1050   HA MET P 519     -12.242 -14.770   1.296  0.00  0.00      PROA  
ATOM   1051   CB MET P 519     -13.306 -13.421   2.865  0.00  0.00      PROA  
ATOM   1052  HB1 MET P 519     -14.300 -13.401   2.371  0.00  0.00      PROA  
ATOM   1053  HB2 MET P 519     -13.115 -12.468   3.403  0.00  0.00      PROA  
ATOM   1054   CG MET P 519     -13.357 -14.571   3.912  0.00  0.00      PROA  
ATOM   1055  HG1 MET P 519     -13.865 -14.146   4.805  0.00  0.00      PROA  
ATOM   1056  HG2 MET P 519     -12.322 -14.909   4.134  0.00  0.00      PROA  
ATOM   1057   SD MET P 519     -14.163 -16.073   3.287  0.00  0.00      PROA  
ATOM   1058   CE MET P 519     -15.819 -15.341   3.561  0.00  0.00      PROA  
ATOM   1059  HE1 MET P 519     -16.051 -14.492   2.882  0.00  0.00      PROA  
ATOM   1060  HE2 MET P 519     -15.952 -15.032   4.620  0.00  0.00      PROA  
ATOM   1061  HE3 MET P 519     -16.516 -16.193   3.411  0.00  0.00      PROA  
ATOM   1062    C MET P 519     -12.501 -12.900   0.527  0.00  0.00      PROA  
ATOM   1063    O MET P 519     -13.052 -13.269  -0.497  0.00  0.00      PROA  
ATOM   1064    N THR P 520     -12.079 -11.604   0.582  0.00  0.00      PROA  
ATOM   1065   HN THR P 520     -11.701 -11.187   1.405  0.00  0.00      PROA  
ATOM   1066   CA THR P 520     -12.223 -10.628  -0.492  0.00  0.00      PROA  
ATOM   1067   HA THR P 520     -13.236 -10.638  -0.866  0.00  0.00      PROA  
ATOM   1068   CB THR P 520     -11.903  -9.157  -0.241  0.00  0.00      PROA  
ATOM   1069   HB THR P 520     -10.828  -9.019   0.001  0.00  0.00      PROA  
ATOM   1070  OG1 THR P 520     -12.703  -8.585   0.719  0.00  0.00      PROA  
ATOM   1071  HG1 THR P 520     -12.256  -8.734   1.555  0.00  0.00      PROA  
ATOM   1072  CG2 THR P 520     -11.997  -8.258  -1.514  0.00  0.00      PROA  
ATOM   1073 HG21 THR P 520     -11.711  -7.195  -1.361  0.00  0.00      PROA  
ATOM   1074 HG22 THR P 520     -12.930  -8.339  -2.111  0.00  0.00      PROA  
ATOM   1075 HG23 THR P 520     -11.100  -8.611  -2.067  0.00  0.00      PROA  
ATOM   1076    C THR P 520     -11.408 -10.978  -1.801  0.00  0.00      PROA  
ATOM   1077    O THR P 520     -11.928 -11.050  -2.875  0.00  0.00      PROA  
ATOM   1078    N GLY P 521     -10.137 -11.310  -1.635  0.00  0.00      PROA  
ATOM   1079   HN GLY P 521      -9.744 -11.253  -0.721  0.00  0.00      PROA  
ATOM   1080   CA GLY P 521      -9.159 -11.622  -2.684  0.00  0.00      PROA  
ATOM   1081  HA1 GLY P 521      -8.269 -11.758  -2.088  0.00  0.00      PROA  
ATOM   1082  HA2 GLY P 521      -8.959 -10.776  -3.325  0.00  0.00      PROA  
ATOM   1083    C GLY P 521      -9.390 -12.754  -3.559  0.00  0.00      PROA  
ATOM   1084    O GLY P 521      -9.286 -12.668  -4.777  0.00  0.00      PROA  
ATOM   1085    N ILE P 522      -9.751 -13.937  -2.921  0.00  0.00      PROA  
ATOM   1086   HN ILE P 522      -9.893 -13.895  -1.935  0.00  0.00      PROA  
ATOM   1087   CA ILE P 522      -9.970 -15.227  -3.535  0.00  0.00      PROA  
ATOM   1088   HA ILE P 522      -9.052 -15.427  -4.066  0.00  0.00      PROA  
ATOM   1089   CB ILE P 522     -10.199 -16.426  -2.565  0.00  0.00      PROA  
ATOM   1090   HB ILE P 522      -9.496 -16.395  -1.705  0.00  0.00      PROA  
ATOM   1091  CG2 ILE P 522     -11.536 -16.244  -1.751  0.00  0.00      PROA  
ATOM   1092 HG21 ILE P 522     -11.669 -15.210  -1.369  0.00  0.00      PROA  
ATOM   1093 HG22 ILE P 522     -11.575 -16.994  -0.932  0.00  0.00      PROA  
ATOM   1094 HG23 ILE P 522     -12.339 -16.447  -2.491  0.00  0.00      PROA  
ATOM   1095  CG1 ILE P 522     -10.002 -17.841  -3.296  0.00  0.00      PROA  
ATOM   1096 HG11 ILE P 522      -8.949 -17.871  -3.648  0.00  0.00      PROA  
ATOM   1097 HG12 ILE P 522     -10.582 -17.813  -4.244  0.00  0.00      PROA  
ATOM   1098   CD ILE P 522     -10.236 -19.003  -2.399  0.00  0.00      PROA  
ATOM   1099  HD1 ILE P 522      -9.400 -19.024  -1.667  0.00  0.00      PROA  
ATOM   1100  HD2 ILE P 522     -10.164 -19.952  -2.972  0.00  0.00      PROA  
ATOM   1101  HD3 ILE P 522     -11.138 -19.032  -1.752  0.00  0.00      PROA  
ATOM   1102    C ILE P 522     -11.051 -15.057  -4.601  0.00  0.00      PROA  
ATOM   1103    O ILE P 522     -10.916 -15.337  -5.748  0.00  0.00      PROA  
ATOM   1104    N ALA P 523     -12.241 -14.516  -4.302  0.00  0.00      PROA  
ATOM   1105   HN ALA P 523     -12.340 -14.263  -3.343  0.00  0.00      PROA  
ATOM   1106   CA ALA P 523     -13.271 -14.295  -5.300  0.00  0.00      PROA  
ATOM   1107   HA ALA P 523     -13.425 -15.160  -5.929  0.00  0.00      PROA  
ATOM   1108   CB ALA P 523     -14.584 -13.996  -4.550  0.00  0.00      PROA  
ATOM   1109  HB1 ALA P 523     -15.543 -14.086  -5.103  0.00  0.00      PROA  
ATOM   1110  HB2 ALA P 523     -14.481 -12.949  -4.194  0.00  0.00      PROA  
ATOM   1111  HB3 ALA P 523     -14.613 -14.641  -3.645  0.00  0.00      PROA  
ATOM   1112    C ALA P 523     -12.936 -13.241  -6.280  0.00  0.00      PROA  
ATOM   1113    O ALA P 523     -13.092 -13.359  -7.471  0.00  0.00      PROA  
ATOM   1114    N TYR P 524     -12.310 -12.113  -5.865  0.00  0.00      PROA  
ATOM   1115   HN TYR P 524     -12.106 -11.948  -4.904  0.00  0.00      PROA  
ATOM   1116   CA TYR P 524     -12.044 -10.996  -6.740  0.00  0.00      PROA  
ATOM   1117   HA TYR P 524     -12.933 -10.689  -7.271  0.00  0.00      PROA  
ATOM   1118   CB TYR P 524     -11.696  -9.763  -5.797  0.00  0.00      PROA  
ATOM   1119  HB1 TYR P 524     -10.902 -10.066  -5.081  0.00  0.00      PROA  
ATOM   1120  HB2 TYR P 524     -12.567  -9.541  -5.144  0.00  0.00      PROA  
ATOM   1121   CG TYR P 524     -11.135  -8.596  -6.516  0.00  0.00      PROA  
ATOM   1122  CD1 TYR P 524     -12.046  -7.579  -6.708  0.00  0.00      PROA  
ATOM   1123  HD1 TYR P 524     -13.104  -7.692  -6.523  0.00  0.00      PROA  
ATOM   1124  CE1 TYR P 524     -11.613  -6.344  -7.347  0.00  0.00      PROA  
ATOM   1125  HE1 TYR P 524     -12.378  -5.602  -7.519  0.00  0.00      PROA  
ATOM   1126   CZ TYR P 524     -10.280  -6.176  -7.636  0.00  0.00      PROA  
ATOM   1127   OH TYR P 524      -9.949  -4.980  -8.291  0.00  0.00      PROA  
ATOM   1128   HH TYR P 524      -9.022  -5.130  -8.492  0.00  0.00      PROA  
ATOM   1129  CD2 TYR P 524      -9.771  -8.505  -6.848  0.00  0.00      PROA  
ATOM   1130  HD2 TYR P 524      -9.073  -9.294  -6.607  0.00  0.00      PROA  
ATOM   1131  CE2 TYR P 524      -9.443  -7.293  -7.521  0.00  0.00      PROA  
ATOM   1132  HE2 TYR P 524      -8.426  -7.038  -7.778  0.00  0.00      PROA  
ATOM   1133    C TYR P 524     -11.070 -11.329  -7.816  0.00  0.00      PROA  
ATOM   1134    O TYR P 524     -11.395 -11.091  -9.012  0.00  0.00      PROA  
ATOM   1135    N SER P 525      -9.871 -11.946  -7.443  0.00  0.00      PROA  
ATOM   1136   HN SER P 525      -9.773 -12.062  -6.458  0.00  0.00      PROA  
ATOM   1137   CA SER P 525      -8.847 -12.234  -8.413  0.00  0.00      PROA  
ATOM   1138   HA SER P 525      -8.741 -11.349  -9.023  0.00  0.00      PROA  
ATOM   1139   CB SER P 525      -7.530 -12.533  -7.738  0.00  0.00      PROA  
ATOM   1140  HB1 SER P 525      -7.444 -13.554  -7.308  0.00  0.00      PROA  
ATOM   1141  HB2 SER P 525      -7.469 -11.801  -6.905  0.00  0.00      PROA  
ATOM   1142   OG SER P 525      -6.402 -12.259  -8.577  0.00  0.00      PROA  
ATOM   1143  HG1 SER P 525      -6.336 -11.306  -8.489  0.00  0.00      PROA  
ATOM   1144    C SER P 525      -9.212 -13.406  -9.280  0.00  0.00      PROA  
ATOM   1145    O SER P 525      -8.711 -13.488 -10.419  0.00  0.00      PROA  
ATOM   1146    N LEU P 526      -9.991 -14.397  -8.815  0.00  0.00      PROA  
ATOM   1147   HN LEU P 526     -10.352 -14.449  -7.887  0.00  0.00      PROA  
ATOM   1148   CA LEU P 526     -10.659 -15.319  -9.673  0.00  0.00      PROA  
ATOM   1149   HA LEU P 526      -9.884 -15.698 -10.324  0.00  0.00      PROA  
ATOM   1150   CB LEU P 526     -11.386 -16.376  -8.802  0.00  0.00      PROA  
ATOM   1151  HB1 LEU P 526     -12.390 -16.060  -8.445  0.00  0.00      PROA  
ATOM   1152  HB2 LEU P 526     -10.826 -16.666  -7.887  0.00  0.00      PROA  
ATOM   1153   CG LEU P 526     -11.569 -17.764  -9.584  0.00  0.00      PROA  
ATOM   1154   HG LEU P 526     -12.347 -17.654 -10.370  0.00  0.00      PROA  
ATOM   1155  CD1 LEU P 526     -10.239 -18.323 -10.218  0.00  0.00      PROA  
ATOM   1156 HD11 LEU P 526     -10.369 -19.356 -10.604  0.00  0.00      PROA  
ATOM   1157 HD12 LEU P 526      -9.395 -18.216  -9.503  0.00  0.00      PROA  
ATOM   1158 HD13 LEU P 526     -10.003 -17.772 -11.153  0.00  0.00      PROA  
ATOM   1159  CD2 LEU P 526     -12.085 -18.793  -8.591  0.00  0.00      PROA  
ATOM   1160 HD21 LEU P 526     -12.150 -19.774  -9.107  0.00  0.00      PROA  
ATOM   1161 HD22 LEU P 526     -13.148 -18.557  -8.372  0.00  0.00      PROA  
ATOM   1162 HD23 LEU P 526     -11.498 -18.971  -7.664  0.00  0.00      PROA  
ATOM   1163    C LEU P 526     -11.607 -14.765 -10.643  0.00  0.00      PROA  
ATOM   1164    O LEU P 526     -11.449 -14.938 -11.825  0.00  0.00      PROA  
ATOM   1165    N PHE P 527     -12.636 -14.023 -10.227  0.00  0.00      PROA  
ATOM   1166   HN PHE P 527     -12.768 -13.729  -9.284  0.00  0.00      PROA  
ATOM   1167   CA PHE P 527     -13.766 -13.639 -11.141  0.00  0.00      PROA  
ATOM   1168   HA PHE P 527     -13.857 -14.476 -11.817  0.00  0.00      PROA  
ATOM   1169   CB PHE P 527     -15.175 -13.652 -10.420  0.00  0.00      PROA  
ATOM   1170  HB1 PHE P 527     -15.981 -13.425 -11.150  0.00  0.00      PROA  
ATOM   1171  HB2 PHE P 527     -15.160 -12.907  -9.596  0.00  0.00      PROA  
ATOM   1172   CG PHE P 527     -15.467 -15.012  -9.805  0.00  0.00      PROA  
ATOM   1173  CD1 PHE P 527     -15.375 -16.242 -10.515  0.00  0.00      PROA  
ATOM   1174  HD1 PHE P 527     -15.018 -16.288 -11.533  0.00  0.00      PROA  
ATOM   1175  CE1 PHE P 527     -15.699 -17.490  -9.981  0.00  0.00      PROA  
ATOM   1176  HE1 PHE P 527     -15.536 -18.396 -10.545  0.00  0.00      PROA  
ATOM   1177   CZ PHE P 527     -16.085 -17.596  -8.644  0.00  0.00      PROA  
ATOM   1178   HZ PHE P 527     -16.376 -18.530  -8.186  0.00  0.00      PROA  
ATOM   1179  CD2 PHE P 527     -15.799 -15.203  -8.443  0.00  0.00      PROA  
ATOM   1180  HD2 PHE P 527     -15.824 -14.267  -7.904  0.00  0.00      PROA  
ATOM   1181  CE2 PHE P 527     -16.140 -16.441  -7.837  0.00  0.00      PROA  
ATOM   1182  HE2 PHE P 527     -16.557 -16.529  -6.845  0.00  0.00      PROA  
ATOM   1183    C PHE P 527     -13.574 -12.238 -11.805  0.00  0.00      PROA  
ATOM   1184    O PHE P 527     -13.740 -11.992 -13.005  0.00  0.00      PROA  
ATOM   1185    N ALA P 528     -13.123 -11.253 -11.011  0.00  0.00      PROA  
ATOM   1186   HN ALA P 528     -12.622 -11.467 -10.175  0.00  0.00      PROA  
ATOM   1187   CA ALA P 528     -13.200  -9.905 -11.387  0.00  0.00      PROA  
ATOM   1188   HA ALA P 528     -14.128  -9.650 -11.877  0.00  0.00      PROA  
ATOM   1189   CB ALA P 528     -13.385  -8.948 -10.176  0.00  0.00      PROA  
ATOM   1190  HB1 ALA P 528     -14.342  -8.388 -10.249  0.00  0.00      PROA  
ATOM   1191  HB2 ALA P 528     -12.528  -8.315  -9.862  0.00  0.00      PROA  
ATOM   1192  HB3 ALA P 528     -13.705  -9.633  -9.362  0.00  0.00      PROA  
ATOM   1193    C ALA P 528     -12.033  -9.467 -12.195  0.00  0.00      PROA  
ATOM   1194    O ALA P 528     -11.121 -10.169 -12.618  0.00  0.00      PROA  
ATOM   1195    N GLY P 529     -12.201  -8.217 -12.587  0.00  0.00      PROA  
ATOM   1196   HN GLY P 529     -13.060  -7.728 -12.459  0.00  0.00      PROA  
ATOM   1197   CA GLY P 529     -11.315  -7.560 -13.588  0.00  0.00      PROA  
ATOM   1198  HA1 GLY P 529     -11.828  -6.716 -14.026  0.00  0.00      PROA  
ATOM   1199  HA2 GLY P 529     -11.023  -8.347 -14.268  0.00  0.00      PROA  
ATOM   1200    C GLY P 529      -9.969  -7.138 -12.929  0.00  0.00      PROA  
ATOM   1201    O GLY P 529      -9.849  -7.195 -11.730  0.00  0.00      PROA  
ATOM   1202    N GLN P 530      -8.923  -6.807 -13.736  0.00  0.00      PROA  
ATOM   1203   HN GLN P 530      -8.989  -6.634 -14.715  0.00  0.00      PROA  
ATOM   1204   CA GLN P 530      -7.628  -6.362 -13.334  0.00  0.00      PROA  
ATOM   1205   HA GLN P 530      -6.978  -6.612 -14.159  0.00  0.00      PROA  
ATOM   1206   CB GLN P 530      -7.444  -4.878 -13.097  0.00  0.00      PROA  
ATOM   1207  HB1 GLN P 530      -7.717  -4.430 -14.076  0.00  0.00      PROA  
ATOM   1208  HB2 GLN P 530      -6.433  -4.582 -12.744  0.00  0.00      PROA  
ATOM   1209   CG GLN P 530      -8.502  -4.209 -12.121  0.00  0.00      PROA  
ATOM   1210  HG1 GLN P 530      -8.550  -4.815 -11.191  0.00  0.00      PROA  
ATOM   1211  HG2 GLN P 530      -9.463  -4.443 -12.627  0.00  0.00      PROA  
ATOM   1212   CD GLN P 530      -8.293  -2.681 -11.871  0.00  0.00      PROA  
ATOM   1213  OE1 GLN P 530      -7.382  -1.952 -12.228  0.00  0.00      PROA  
ATOM   1214  NE2 GLN P 530      -9.249  -2.055 -11.135  0.00  0.00      PROA  
ATOM   1215 HE21 GLN P 530     -10.087  -2.559 -10.926  0.00  0.00      PROA  
ATOM   1216 HE22 GLN P 530      -9.171  -1.113 -10.808  0.00  0.00      PROA  
ATOM   1217    C GLN P 530      -6.984  -7.093 -12.137  0.00  0.00      PROA  
ATOM   1218    O GLN P 530      -6.780  -6.505 -11.028  0.00  0.00      PROA  
ATOM   1219    N ALA P 531      -6.628  -8.386 -12.409  0.00  0.00      PROA  
ATOM   1220   HN ALA P 531      -6.629  -8.574 -13.388  0.00  0.00      PROA  
ATOM   1221   CA ALA P 531      -6.140  -9.386 -11.602  0.00  0.00      PROA  
ATOM   1222   HA ALA P 531      -6.842  -9.354 -10.782  0.00  0.00      PROA  
ATOM   1223   CB ALA P 531      -6.212 -10.775 -12.152  0.00  0.00      PROA  
ATOM   1224  HB1 ALA P 531      -7.246 -11.087 -12.410  0.00  0.00      PROA  
ATOM   1225  HB2 ALA P 531      -5.807 -11.484 -11.398  0.00  0.00      PROA  
ATOM   1226  HB3 ALA P 531      -5.622 -10.763 -13.093  0.00  0.00      PROA  
ATOM   1227    C ALA P 531      -4.803  -9.066 -10.896  0.00  0.00      PROA  
ATOM   1228    O ALA P 531      -4.520  -9.628  -9.817  0.00  0.00      PROA  
ATOM   1229    N LEU P 532      -4.075  -8.115 -11.412  0.00  0.00      PROA  
ATOM   1230   HN LEU P 532      -4.401  -7.915 -12.332  0.00  0.00      PROA  
ATOM   1231   CA LEU P 532      -2.909  -7.457 -10.907  0.00  0.00      PROA  
ATOM   1232   HA LEU P 532      -2.260  -8.246 -10.559  0.00  0.00      PROA  
ATOM   1233   CB LEU P 532      -2.225  -6.536 -11.996  0.00  0.00      PROA  
ATOM   1234  HB1 LEU P 532      -1.355  -5.997 -11.564  0.00  0.00      PROA  
ATOM   1235  HB2 LEU P 532      -2.925  -5.777 -12.406  0.00  0.00      PROA  
ATOM   1236   CG LEU P 532      -1.797  -7.187 -13.257  0.00  0.00      PROA  
ATOM   1237   HG LEU P 532      -2.412  -8.085 -13.477  0.00  0.00      PROA  
ATOM   1238  CD1 LEU P 532      -1.767  -6.296 -14.550  0.00  0.00      PROA  
ATOM   1239 HD11 LEU P 532      -2.671  -5.664 -14.677  0.00  0.00      PROA  
ATOM   1240 HD12 LEU P 532      -1.451  -6.845 -15.463  0.00  0.00      PROA  
ATOM   1241 HD13 LEU P 532      -0.931  -5.574 -14.431  0.00  0.00      PROA  
ATOM   1242  CD2 LEU P 532      -0.357  -7.777 -13.199  0.00  0.00      PROA  
ATOM   1243 HD21 LEU P 532      -0.158  -8.535 -12.412  0.00  0.00      PROA  
ATOM   1244 HD22 LEU P 532       0.364  -6.940 -13.084  0.00  0.00      PROA  
ATOM   1245 HD23 LEU P 532      -0.006  -8.148 -14.186  0.00  0.00      PROA  
ATOM   1246    C LEU P 532      -3.100  -6.663  -9.581  0.00  0.00      PROA  
ATOM   1247    O LEU P 532      -2.154  -6.563  -8.796  0.00  0.00      PROA  
ATOM   1248    N THR P 533      -4.227  -5.993  -9.399  0.00  0.00      PROA  
ATOM   1249   HN THR P 533      -4.843  -5.889 -10.176  0.00  0.00      PROA  
ATOM   1250   CA THR P 533      -4.570  -5.275  -8.219  0.00  0.00      PROA  
ATOM   1251   HA THR P 533      -3.824  -4.514  -8.045  0.00  0.00      PROA  
ATOM   1252   CB THR P 533      -5.905  -4.543  -8.292  0.00  0.00      PROA  
ATOM   1253   HB THR P 533      -6.104  -4.187  -7.259  0.00  0.00      PROA  
ATOM   1254  OG1 THR P 533      -7.034  -5.232  -8.722  0.00  0.00      PROA  
ATOM   1255  HG1 THR P 533      -6.698  -5.900  -9.325  0.00  0.00      PROA  
ATOM   1256  CG2 THR P 533      -5.740  -3.277  -9.118  0.00  0.00      PROA  
ATOM   1257 HG21 THR P 533      -5.284  -3.491 -10.108  0.00  0.00      PROA  
ATOM   1258 HG22 THR P 533      -5.013  -2.640  -8.569  0.00  0.00      PROA  
ATOM   1259 HG23 THR P 533      -6.673  -2.684  -9.229  0.00  0.00      PROA  
ATOM   1260    C THR P 533      -4.469  -6.099  -6.923  0.00  0.00      PROA  
ATOM   1261    O THR P 533      -5.123  -7.168  -6.753  0.00  0.00      PROA  
ATOM   1262    N ILE P 534      -3.621  -5.639  -6.000  0.00  0.00      PROA  
ATOM   1263   HN ILE P 534      -3.168  -4.789  -6.257  0.00  0.00      PROA  
ATOM   1264   CA ILE P 534      -3.521  -6.119  -4.653  0.00  0.00      PROA  
ATOM   1265   HA ILE P 534      -3.969  -7.091  -4.510  0.00  0.00      PROA  
ATOM   1266   CB ILE P 534      -2.077  -6.176  -4.201  0.00  0.00      PROA  
ATOM   1267   HB ILE P 534      -1.672  -5.176  -4.467  0.00  0.00      PROA  
ATOM   1268  CG2 ILE P 534      -1.917  -6.504  -2.744  0.00  0.00      PROA  
ATOM   1269 HG21 ILE P 534      -2.298  -5.769  -2.003  0.00  0.00      PROA  
ATOM   1270 HG22 ILE P 534      -0.870  -6.674  -2.415  0.00  0.00      PROA  
ATOM   1271 HG23 ILE P 534      -2.561  -7.397  -2.595  0.00  0.00      PROA  
ATOM   1272  CG1 ILE P 534      -1.321  -7.126  -5.174  0.00  0.00      PROA  
ATOM   1273 HG11 ILE P 534      -0.326  -7.379  -4.749  0.00  0.00      PROA  
ATOM   1274 HG12 ILE P 534      -1.133  -6.747  -6.201  0.00  0.00      PROA  
ATOM   1275   CD ILE P 534      -2.036  -8.457  -5.293  0.00  0.00      PROA  
ATOM   1276  HD1 ILE P 534      -2.991  -8.398  -5.858  0.00  0.00      PROA  
ATOM   1277  HD2 ILE P 534      -2.177  -8.841  -4.260  0.00  0.00      PROA  
ATOM   1278  HD3 ILE P 534      -1.348  -9.124  -5.856  0.00  0.00      PROA  
ATOM   1279    C ILE P 534      -4.341  -5.120  -3.766  0.00  0.00      PROA  
ATOM   1280    O ILE P 534      -4.610  -3.928  -4.083  0.00  0.00      PROA  
ATOM   1281    N LEU P 535      -4.877  -5.712  -2.693  0.00  0.00      PROA  
ATOM   1282   HN LEU P 535      -4.518  -6.587  -2.379  0.00  0.00      PROA  
ATOM   1283   CA LEU P 535      -5.920  -5.082  -1.851  0.00  0.00      PROA  
ATOM   1284   HA LEU P 535      -6.326  -4.262  -2.423  0.00  0.00      PROA  
ATOM   1285   CB LEU P 535      -6.972  -6.166  -1.542  0.00  0.00      PROA  
ATOM   1286  HB1 LEU P 535      -7.831  -5.768  -0.961  0.00  0.00      PROA  
ATOM   1287  HB2 LEU P 535      -6.446  -6.936  -0.938  0.00  0.00      PROA  
ATOM   1288   CG LEU P 535      -7.468  -6.890  -2.831  0.00  0.00      PROA  
ATOM   1289   HG LEU P 535      -6.601  -7.320  -3.375  0.00  0.00      PROA  
ATOM   1290  CD1 LEU P 535      -8.211  -8.134  -2.384  0.00  0.00      PROA  
ATOM   1291 HD11 LEU P 535      -8.582  -8.614  -3.315  0.00  0.00      PROA  
ATOM   1292 HD12 LEU P 535      -9.120  -7.882  -1.798  0.00  0.00      PROA  
ATOM   1293 HD13 LEU P 535      -7.586  -8.915  -1.901  0.00  0.00      PROA  
ATOM   1294  CD2 LEU P 535      -8.235  -5.889  -3.698  0.00  0.00      PROA  
ATOM   1295 HD21 LEU P 535      -8.665  -6.445  -4.559  0.00  0.00      PROA  
ATOM   1296 HD22 LEU P 535      -7.501  -5.104  -3.979  0.00  0.00      PROA  
ATOM   1297 HD23 LEU P 535      -9.060  -5.350  -3.185  0.00  0.00      PROA  
ATOM   1298    C LEU P 535      -5.303  -4.571  -0.541  0.00  0.00      PROA  
ATOM   1299    O LEU P 535      -4.323  -5.074  -0.062  0.00  0.00      PROA  
ATOM   1300    N GLY P 536      -6.004  -3.531   0.088  0.00  0.00      PROA  
ATOM   1301   HN GLY P 536      -6.683  -3.074  -0.481  0.00  0.00      PROA  
ATOM   1302   CA GLY P 536      -5.928  -3.287   1.472  0.00  0.00      PROA  
ATOM   1303  HA1 GLY P 536      -5.151  -2.566   1.675  0.00  0.00      PROA  
ATOM   1304  HA2 GLY P 536      -5.716  -4.150   2.086  0.00  0.00      PROA  
ATOM   1305    C GLY P 536      -7.207  -2.566   1.822  0.00  0.00      PROA  
ATOM   1306    O GLY P 536      -8.069  -2.181   0.966  0.00  0.00      PROA  
ATOM   1307    N SER P 537      -7.331  -2.320   3.115  0.00  0.00      PROA  
ATOM   1308   HN SER P 537      -6.612  -2.599   3.747  0.00  0.00      PROA  
ATOM   1309   CA SER P 537      -8.380  -1.556   3.726  0.00  0.00      PROA  
ATOM   1310   HA SER P 537      -9.158  -1.423   2.990  0.00  0.00      PROA  
ATOM   1311   CB SER P 537      -9.056  -2.169   4.950  0.00  0.00      PROA  
ATOM   1312  HB1 SER P 537      -9.416  -3.181   4.666  0.00  0.00      PROA  
ATOM   1313  HB2 SER P 537     -10.012  -1.667   5.215  0.00  0.00      PROA  
ATOM   1314   OG SER P 537      -8.274  -2.216   6.093  0.00  0.00      PROA  
ATOM   1315  HG1 SER P 537      -7.915  -1.325   6.099  0.00  0.00      PROA  
ATOM   1316    C SER P 537      -7.858  -0.137   3.920  0.00  0.00      PROA  
ATOM   1317    O SER P 537      -6.937   0.098   4.715  0.00  0.00      PROA  
ATOM   1318    N THR P 538      -8.479   0.846   3.250  0.00  0.00      PROA  
ATOM   1319   HN THR P 538      -9.260   0.621   2.674  0.00  0.00      PROA  
ATOM   1320   CA THR P 538      -7.967   2.147   3.215  0.00  0.00      PROA  
ATOM   1321   HA THR P 538      -6.932   2.074   2.915  0.00  0.00      PROA  
ATOM   1322   CB THR P 538      -8.428   2.955   2.039  0.00  0.00      PROA  
ATOM   1323   HB THR P 538      -8.409   2.333   1.118  0.00  0.00      PROA  
ATOM   1324  OG1 THR P 538      -7.701   4.123   1.789  0.00  0.00      PROA  
ATOM   1325  HG1 THR P 538      -7.837   4.402   0.881  0.00  0.00      PROA  
ATOM   1326  CG2 THR P 538      -9.964   3.357   2.356  0.00  0.00      PROA  
ATOM   1327 HG21 THR P 538     -10.542   2.424   2.527  0.00  0.00      PROA  
ATOM   1328 HG22 THR P 538     -10.373   3.888   1.470  0.00  0.00      PROA  
ATOM   1329 HG23 THR P 538      -9.922   3.983   3.272  0.00  0.00      PROA  
ATOM   1330    C THR P 538      -8.059   2.930   4.500  0.00  0.00      PROA  
ATOM   1331    O THR P 538      -8.857   2.694   5.370  0.00  0.00      PROA  
ATOM   1332    N GLY P 539      -7.167   3.932   4.600  0.00  0.00      PROA  
ATOM   1333   HN GLY P 539      -6.510   3.959   3.850  0.00  0.00      PROA  
ATOM   1334   CA GLY P 539      -7.130   4.939   5.636  0.00  0.00      PROA  
ATOM   1335  HA1 GLY P 539      -6.635   5.835   5.290  0.00  0.00      PROA  
ATOM   1336  HA2 GLY P 539      -6.632   4.514   6.494  0.00  0.00      PROA  
ATOM   1337    C GLY P 539      -8.421   5.551   6.107  0.00  0.00      PROA  
ATOM   1338    O GLY P 539      -8.637   5.471   7.300  0.00  0.00      PROA  
ATOM   1339    N PRO P 540      -9.397   6.180   5.420  0.00  0.00      PROA  
ATOM   1340   CD PRO P 540      -9.102   6.676   4.041  0.00  0.00      PROA  
ATOM   1341  HD1 PRO P 540      -8.679   5.941   3.325  0.00  0.00      PROA  
ATOM   1342  HD2 PRO P 540      -8.457   7.581   4.054  0.00  0.00      PROA  
ATOM   1343   CA PRO P 540     -10.627   6.737   5.939  0.00  0.00      PROA  
ATOM   1344   HA PRO P 540     -10.412   7.425   6.743  0.00  0.00      PROA  
ATOM   1345   CB PRO P 540     -11.254   7.449   4.732  0.00  0.00      PROA  
ATOM   1346  HB1 PRO P 540     -11.112   8.540   4.890  0.00  0.00      PROA  
ATOM   1347  HB2 PRO P 540     -12.339   7.211   4.707  0.00  0.00      PROA  
ATOM   1348   CG PRO P 540     -10.439   7.085   3.526  0.00  0.00      PROA  
ATOM   1349  HG1 PRO P 540     -10.971   6.262   3.002  0.00  0.00      PROA  
ATOM   1350  HG2 PRO P 540     -10.371   7.890   2.764  0.00  0.00      PROA  
ATOM   1351    C PRO P 540     -11.535   5.649   6.501  0.00  0.00      PROA  
ATOM   1352    O PRO P 540     -12.257   6.020   7.425  0.00  0.00      PROA  
ATOM   1353    N VAL P 541     -11.519   4.356   6.093  0.00  0.00      PROA  
ATOM   1354   HN VAL P 541     -11.103   4.096   5.225  0.00  0.00      PROA  
ATOM   1355   CA VAL P 541     -12.312   3.294   6.791  0.00  0.00      PROA  
ATOM   1356   HA VAL P 541     -13.363   3.538   6.769  0.00  0.00      PROA  
ATOM   1357   CB VAL P 541     -12.059   1.945   6.149  0.00  0.00      PROA  
ATOM   1358   HB VAL P 541     -10.972   1.896   5.923  0.00  0.00      PROA  
ATOM   1359  CG1 VAL P 541     -12.414   0.738   6.960  0.00  0.00      PROA  
ATOM   1360 HG11 VAL P 541     -13.501   0.722   7.186  0.00  0.00      PROA  
ATOM   1361 HG12 VAL P 541     -11.992   0.871   7.979  0.00  0.00      PROA  
ATOM   1362 HG13 VAL P 541     -12.126  -0.185   6.413  0.00  0.00      PROA  
ATOM   1363  CG2 VAL P 541     -12.816   1.914   4.842  0.00  0.00      PROA  
ATOM   1364 HG21 VAL P 541     -13.918   2.051   4.887  0.00  0.00      PROA  
ATOM   1365 HG22 VAL P 541     -12.632   0.862   4.537  0.00  0.00      PROA  
ATOM   1366 HG23 VAL P 541     -12.396   2.566   4.046  0.00  0.00      PROA  
ATOM   1367    C VAL P 541     -11.844   3.205   8.212  0.00  0.00      PROA  
ATOM   1368    O VAL P 541     -12.638   3.210   9.127  0.00  0.00      PROA  
ATOM   1369    N LEU P 542     -10.517   3.225   8.417  0.00  0.00      PROA  
ATOM   1370   HN LEU P 542      -9.888   3.351   7.654  0.00  0.00      PROA  
ATOM   1371   CA LEU P 542      -9.909   3.173   9.815  0.00  0.00      PROA  
ATOM   1372   HA LEU P 542     -10.235   2.245  10.260  0.00  0.00      PROA  
ATOM   1373   CB LEU P 542      -8.312   3.244   9.804  0.00  0.00      PROA  
ATOM   1374  HB1 LEU P 542      -8.053   4.195   9.292  0.00  0.00      PROA  
ATOM   1375  HB2 LEU P 542      -7.992   2.522   9.021  0.00  0.00      PROA  
ATOM   1376   CG LEU P 542      -7.531   2.984  11.109  0.00  0.00      PROA  
ATOM   1377   HG LEU P 542      -7.867   3.713  11.877  0.00  0.00      PROA  
ATOM   1378  CD1 LEU P 542      -7.701   1.554  11.570  0.00  0.00      PROA  
ATOM   1379 HD11 LEU P 542      -8.686   1.394  12.057  0.00  0.00      PROA  
ATOM   1380 HD12 LEU P 542      -6.957   1.157  12.294  0.00  0.00      PROA  
ATOM   1381 HD13 LEU P 542      -7.606   0.927  10.657  0.00  0.00      PROA  
ATOM   1382  CD2 LEU P 542      -6.051   3.311  10.803  0.00  0.00      PROA  
ATOM   1383 HD21 LEU P 542      -5.409   2.970  11.643  0.00  0.00      PROA  
ATOM   1384 HD22 LEU P 542      -5.982   4.416  10.714  0.00  0.00      PROA  
ATOM   1385 HD23 LEU P 542      -5.737   2.857   9.838  0.00  0.00      PROA  
ATOM   1386    C LEU P 542     -10.436   4.232  10.729  0.00  0.00      PROA  
ATOM   1387    O LEU P 542     -10.976   4.001  11.834  0.00  0.00      PROA  
ATOM   1388    N VAL P 543     -10.322   5.519  10.332  0.00  0.00      PROA  
ATOM   1389   HN VAL P 543      -9.673   5.704   9.598  0.00  0.00      PROA  
ATOM   1390   CA VAL P 543     -11.133   6.563  11.043  0.00  0.00      PROA  
ATOM   1391   HA VAL P 543     -10.684   6.579  12.025  0.00  0.00      PROA  
ATOM   1392   CB VAL P 543     -10.997   7.982  10.409  0.00  0.00      PROA  
ATOM   1393   HB VAL P 543     -11.443   8.009   9.391  0.00  0.00      PROA  
ATOM   1394  CG1 VAL P 543     -11.666   9.051  11.409  0.00  0.00      PROA  
ATOM   1395 HG11 VAL P 543     -12.771   9.026  11.300  0.00  0.00      PROA  
ATOM   1396 HG12 VAL P 543     -11.379   9.996  10.899  0.00  0.00      PROA  
ATOM   1397 HG13 VAL P 543     -11.440   9.026  12.497  0.00  0.00      PROA  
ATOM   1398  CG2 VAL P 543      -9.459   8.274  10.195  0.00  0.00      PROA  
ATOM   1399 HG21 VAL P 543      -8.859   7.814  11.010  0.00  0.00      PROA  
ATOM   1400 HG22 VAL P 543      -9.308   9.372  10.112  0.00  0.00      PROA  
ATOM   1401 HG23 VAL P 543      -9.135   7.826   9.231  0.00  0.00      PROA  
ATOM   1402    C VAL P 543     -12.567   6.348  11.232  0.00  0.00      PROA  
ATOM   1403    O VAL P 543     -13.056   6.447  12.388  0.00  0.00      PROA  
ATOM   1404    N PHE P 544     -13.308   6.133  10.140  0.00  0.00      PROA  
ATOM   1405   HN PHE P 544     -12.954   6.071   9.210  0.00  0.00      PROA  
ATOM   1406   CA PHE P 544     -14.770   6.082  10.159  0.00  0.00      PROA  
ATOM   1407   HA PHE P 544     -15.157   7.054  10.426  0.00  0.00      PROA  
ATOM   1408   CB PHE P 544     -15.191   5.631   8.750  0.00  0.00      PROA  
ATOM   1409  HB1 PHE P 544     -14.634   4.692   8.548  0.00  0.00      PROA  
ATOM   1410  HB2 PHE P 544     -14.676   6.343   8.070  0.00  0.00      PROA  
ATOM   1411   CG PHE P 544     -16.640   5.492   8.274  0.00  0.00      PROA  
ATOM   1412  CD1 PHE P 544     -17.384   6.597   7.817  0.00  0.00      PROA  
ATOM   1413  HD1 PHE P 544     -16.762   7.417   7.489  0.00  0.00      PROA  
ATOM   1414  CE1 PHE P 544     -18.668   6.465   7.263  0.00  0.00      PROA  
ATOM   1415  HE1 PHE P 544     -19.112   7.239   6.654  0.00  0.00      PROA  
ATOM   1416   CZ PHE P 544     -19.330   5.219   7.497  0.00  0.00      PROA  
ATOM   1417   HZ PHE P 544     -20.354   5.087   7.178  0.00  0.00      PROA  
ATOM   1418  CD2 PHE P 544     -17.273   4.279   8.379  0.00  0.00      PROA  
ATOM   1419  HD2 PHE P 544     -16.696   3.499   8.854  0.00  0.00      PROA  
ATOM   1420  CE2 PHE P 544     -18.625   4.139   7.997  0.00  0.00      PROA  
ATOM   1421  HE2 PHE P 544     -19.249   3.259   8.058  0.00  0.00      PROA  
ATOM   1422    C PHE P 544     -15.326   5.012  11.125  0.00  0.00      PROA  
ATOM   1423    O PHE P 544     -16.305   5.261  11.844  0.00  0.00      PROA  
ATOM   1424    N GLU P 545     -14.721   3.827  11.112  0.00  0.00      PROA  
ATOM   1425   HN GLU P 545     -14.015   3.624  10.438  0.00  0.00      PROA  
ATOM   1426   CA GLU P 545     -15.029   2.676  11.985  0.00  0.00      PROA  
ATOM   1427   HA GLU P 545     -16.087   2.565  11.798  0.00  0.00      PROA  
ATOM   1428   CB GLU P 545     -14.274   1.413  11.563  0.00  0.00      PROA  
ATOM   1429  HB1 GLU P 545     -14.564   0.585  12.244  0.00  0.00      PROA  
ATOM   1430  HB2 GLU P 545     -13.166   1.430  11.648  0.00  0.00      PROA  
ATOM   1431   CG GLU P 545     -14.785   0.856  10.174  0.00  0.00      PROA  
ATOM   1432  HG1 GLU P 545     -13.968   0.913   9.424  0.00  0.00      PROA  
ATOM   1433  HG2 GLU P 545     -15.666   1.473   9.897  0.00  0.00      PROA  
ATOM   1434   CD GLU P 545     -15.404  -0.476  10.266  0.00  0.00      PROA  
ATOM   1435  OE1 GLU P 545     -14.972  -1.439   9.584  0.00  0.00      PROA  
ATOM   1436  OE2 GLU P 545     -16.323  -0.642  11.104  0.00  0.00      PROA  
ATOM   1437    C GLU P 545     -14.781   2.958  13.421  0.00  0.00      PROA  
ATOM   1438    O GLU P 545     -15.616   2.686  14.254  0.00  0.00      PROA  
ATOM   1439    N LYS P 546     -13.642   3.521  13.759  0.00  0.00      PROA  
ATOM   1440   HN LYS P 546     -12.938   3.721  13.082  0.00  0.00      PROA  
ATOM   1441   CA LYS P 546     -13.293   3.933  15.131  0.00  0.00      PROA  
ATOM   1442   HA LYS P 546     -13.328   3.112  15.832  0.00  0.00      PROA  
ATOM   1443   CB LYS P 546     -11.797   4.554  15.179  0.00  0.00      PROA  
ATOM   1444  HB1 LYS P 546     -11.551   5.096  16.117  0.00  0.00      PROA  
ATOM   1445  HB2 LYS P 546     -11.680   5.272  14.339  0.00  0.00      PROA  
ATOM   1446   CG LYS P 546     -10.684   3.474  15.189  0.00  0.00      PROA  
ATOM   1447  HG1 LYS P 546     -10.765   2.668  14.428  0.00  0.00      PROA  
ATOM   1448  HG2 LYS P 546     -10.636   3.033  16.207  0.00  0.00      PROA  
ATOM   1449   CD LYS P 546      -9.236   4.142  14.957  0.00  0.00      PROA  
ATOM   1450  HD1 LYS P 546      -9.368   4.679  13.993  0.00  0.00      PROA  
ATOM   1451  HD2 LYS P 546      -8.494   3.319  14.882  0.00  0.00      PROA  
ATOM   1452   CE LYS P 546      -8.711   5.154  16.063  0.00  0.00      PROA  
ATOM   1453  HE1 LYS P 546      -8.413   4.576  16.964  0.00  0.00      PROA  
ATOM   1454  HE2 LYS P 546      -9.425   5.984  16.256  0.00  0.00      PROA  
ATOM   1455   NZ LYS P 546      -7.426   5.714  15.568  0.00  0.00      PROA  
ATOM   1456  HZ1 LYS P 546      -7.672   6.156  14.660  0.00  0.00      PROA  
ATOM   1457  HZ2 LYS P 546      -6.678   4.992  15.538  0.00  0.00      PROA  
ATOM   1458  HZ3 LYS P 546      -7.110   6.498  16.175  0.00  0.00      PROA  
ATOM   1459    C LYS P 546     -14.165   5.011  15.738  0.00  0.00      PROA  
ATOM   1460    O LYS P 546     -14.642   4.925  16.888  0.00  0.00      PROA  
ATOM   1461    N ILE P 547     -14.497   6.031  14.981  0.00  0.00      PROA  
ATOM   1462   HN ILE P 547     -13.946   6.101  14.153  0.00  0.00      PROA  
ATOM   1463   CA ILE P 547     -15.582   7.019  15.376  0.00  0.00      PROA  
ATOM   1464   HA ILE P 547     -15.449   7.381  16.385  0.00  0.00      PROA  
ATOM   1465   CB ILE P 547     -15.542   8.248  14.436  0.00  0.00      PROA  
ATOM   1466   HB ILE P 547     -15.926   7.976  13.430  0.00  0.00      PROA  
ATOM   1467  CG2 ILE P 547     -16.585   9.350  14.881  0.00  0.00      PROA  
ATOM   1468 HG21 ILE P 547     -17.626   8.964  14.854  0.00  0.00      PROA  
ATOM   1469 HG22 ILE P 547     -16.433  10.243  14.238  0.00  0.00      PROA  
ATOM   1470 HG23 ILE P 547     -16.305   9.587  15.929  0.00  0.00      PROA  
ATOM   1471  CG1 ILE P 547     -14.127   8.919  14.357  0.00  0.00      PROA  
ATOM   1472 HG11 ILE P 547     -14.217   9.781  13.662  0.00  0.00      PROA  
ATOM   1473 HG12 ILE P 547     -13.422   8.177  13.925  0.00  0.00      PROA  
ATOM   1474   CD ILE P 547     -13.505   9.364  15.689  0.00  0.00      PROA  
ATOM   1475  HD1 ILE P 547     -13.483   8.490  16.375  0.00  0.00      PROA  
ATOM   1476  HD2 ILE P 547     -14.125  10.130  16.201  0.00  0.00      PROA  
ATOM   1477  HD3 ILE P 547     -12.455   9.641  15.455  0.00  0.00      PROA  
ATOM   1478    C ILE P 547     -16.973   6.459  15.419  0.00  0.00      PROA  
ATOM   1479    O ILE P 547     -17.759   6.783  16.308  0.00  0.00      PROA  
ATOM   1480    N LEU P 548     -17.377   5.524  14.494  0.00  0.00      PROA  
ATOM   1481   HN LEU P 548     -16.837   5.461  13.658  0.00  0.00      PROA  
ATOM   1482   CA LEU P 548     -18.670   4.733  14.606  0.00  0.00      PROA  
ATOM   1483   HA LEU P 548     -19.453   5.473  14.683  0.00  0.00      PROA  
ATOM   1484   CB LEU P 548     -18.862   4.019  13.176  0.00  0.00      PROA  
ATOM   1485  HB1 LEU P 548     -17.906   3.459  13.093  0.00  0.00      PROA  
ATOM   1486  HB2 LEU P 548     -18.787   4.768  12.359  0.00  0.00      PROA  
ATOM   1487   CG LEU P 548     -20.085   3.112  13.036  0.00  0.00      PROA  
ATOM   1488   HG LEU P 548     -20.105   2.334  13.828  0.00  0.00      PROA  
ATOM   1489  CD1 LEU P 548     -21.346   3.975  13.038  0.00  0.00      PROA  
ATOM   1490 HD11 LEU P 548     -21.332   4.602  12.120  0.00  0.00      PROA  
ATOM   1491 HD12 LEU P 548     -21.325   4.595  13.960  0.00  0.00      PROA  
ATOM   1492 HD13 LEU P 548     -22.248   3.328  13.061  0.00  0.00      PROA  
ATOM   1493  CD2 LEU P 548     -20.030   2.403  11.684  0.00  0.00      PROA  
ATOM   1494 HD21 LEU P 548     -19.846   3.056  10.804  0.00  0.00      PROA  
ATOM   1495 HD22 LEU P 548     -21.018   1.929  11.507  0.00  0.00      PROA  
ATOM   1496 HD23 LEU P 548     -19.231   1.631  11.663  0.00  0.00      PROA  
ATOM   1497    C LEU P 548     -18.817   3.881  15.809  0.00  0.00      PROA  
ATOM   1498    O LEU P 548     -19.868   3.947  16.441  0.00  0.00      PROA  
ATOM   1499    N PHE P 549     -17.783   3.243  16.315  0.00  0.00      PROA  
ATOM   1500   HN PHE P 549     -16.915   3.156  15.832  0.00  0.00      PROA  
ATOM   1501   CA PHE P 549     -17.707   2.684  17.647  0.00  0.00      PROA  
ATOM   1502   HA PHE P 549     -18.495   1.962  17.800  0.00  0.00      PROA  
ATOM   1503   CB PHE P 549     -16.386   1.804  17.615  0.00  0.00      PROA  
ATOM   1504  HB1 PHE P 549     -15.549   2.533  17.562  0.00  0.00      PROA  
ATOM   1505  HB2 PHE P 549     -16.362   0.969  16.883  0.00  0.00      PROA  
ATOM   1506   CG PHE P 549     -16.206   1.260  19.016  0.00  0.00      PROA  
ATOM   1507  CD1 PHE P 549     -16.755  -0.010  19.349  0.00  0.00      PROA  
ATOM   1508  HD1 PHE P 549     -17.373  -0.580  18.671  0.00  0.00      PROA  
ATOM   1509  CE1 PHE P 549     -16.625  -0.453  20.704  0.00  0.00      PROA  
ATOM   1510  HE1 PHE P 549     -17.098  -1.385  20.976  0.00  0.00      PROA  
ATOM   1511   CZ PHE P 549     -16.024   0.293  21.663  0.00  0.00      PROA  
ATOM   1512   HZ PHE P 549     -16.015  -0.080  22.676  0.00  0.00      PROA  
ATOM   1513  CD2 PHE P 549     -15.566   1.967  20.038  0.00  0.00      PROA  
ATOM   1514  HD2 PHE P 549     -15.145   2.956  19.936  0.00  0.00      PROA  
ATOM   1515  CE2 PHE P 549     -15.445   1.502  21.362  0.00  0.00      PROA  
ATOM   1516  HE2 PHE P 549     -14.876   2.134  22.027  0.00  0.00      PROA  
ATOM   1517    C PHE P 549     -17.949   3.634  18.800  0.00  0.00      PROA  
ATOM   1518    O PHE P 549     -18.761   3.465  19.689  0.00  0.00      PROA  
ATOM   1519    N LYS P 550     -17.203   4.750  18.803  0.00  0.00      PROA  
ATOM   1520   HN LYS P 550     -16.565   4.930  18.058  0.00  0.00      PROA  
ATOM   1521   CA LYS P 550     -17.318   5.720  19.795  0.00  0.00      PROA  
ATOM   1522   HA LYS P 550     -17.150   5.221  20.738  0.00  0.00      PROA  
ATOM   1523   CB LYS P 550     -16.154   6.700  19.806  0.00  0.00      PROA  
ATOM   1524  HB1 LYS P 550     -16.262   7.169  18.804  0.00  0.00      PROA  
ATOM   1525  HB2 LYS P 550     -15.222   6.096  19.837  0.00  0.00      PROA  
ATOM   1526   CG LYS P 550     -16.041   7.851  20.898  0.00  0.00      PROA  
ATOM   1527  HG1 LYS P 550     -14.960   7.922  21.145  0.00  0.00      PROA  
ATOM   1528  HG2 LYS P 550     -16.511   7.340  21.766  0.00  0.00      PROA  
ATOM   1529   CD LYS P 550     -16.587   9.232  20.484  0.00  0.00      PROA  
ATOM   1530  HD1 LYS P 550     -17.694   9.274  20.405  0.00  0.00      PROA  
ATOM   1531  HD2 LYS P 550     -16.215   9.586  19.500  0.00  0.00      PROA  
ATOM   1532   CE LYS P 550     -16.137  10.415  21.396  0.00  0.00      PROA  
ATOM   1533  HE1 LYS P 550     -16.607  11.350  21.024  0.00  0.00      PROA  
ATOM   1534  HE2 LYS P 550     -15.042  10.587  21.322  0.00  0.00      PROA  
ATOM   1535   NZ LYS P 550     -16.458  10.377  22.846  0.00  0.00      PROA  
ATOM   1536  HZ1 LYS P 550     -15.604  10.007  23.309  0.00  0.00      PROA  
ATOM   1537  HZ2 LYS P 550     -17.302   9.788  22.995  0.00  0.00      PROA  
ATOM   1538  HZ3 LYS P 550     -16.669  11.359  23.113  0.00  0.00      PROA  
ATOM   1539    C LYS P 550     -18.655   6.392  19.868  0.00  0.00      PROA  
ATOM   1540    O LYS P 550     -19.079   6.809  20.984  0.00  0.00      PROA  
ATOM   1541    N PHE P 551     -19.319   6.550  18.749  0.00  0.00      PROA  
ATOM   1542   HN PHE P 551     -18.961   6.264  17.864  0.00  0.00      PROA  
ATOM   1543   CA PHE P 551     -20.666   7.182  18.734  0.00  0.00      PROA  
ATOM   1544   HA PHE P 551     -20.631   8.204  19.080  0.00  0.00      PROA  
ATOM   1545   CB PHE P 551     -21.222   7.127  17.300  0.00  0.00      PROA  
ATOM   1546  HB1 PHE P 551     -21.249   6.092  16.897  0.00  0.00      PROA  
ATOM   1547  HB2 PHE P 551     -20.456   7.721  16.756  0.00  0.00      PROA  
ATOM   1548   CG PHE P 551     -22.553   7.770  17.043  0.00  0.00      PROA  
ATOM   1549  CD1 PHE P 551     -23.730   7.094  17.081  0.00  0.00      PROA  
ATOM   1550  HD1 PHE P 551     -23.702   6.056  17.378  0.00  0.00      PROA  
ATOM   1551  CE1 PHE P 551     -24.950   7.652  16.583  0.00  0.00      PROA  
ATOM   1552  HE1 PHE P 551     -25.858   7.071  16.515  0.00  0.00      PROA  
ATOM   1553   CZ PHE P 551     -24.925   8.996  16.138  0.00  0.00      PROA  
ATOM   1554   HZ PHE P 551     -25.781   9.469  15.682  0.00  0.00      PROA  
ATOM   1555  CD2 PHE P 551     -22.545   9.105  16.509  0.00  0.00      PROA  
ATOM   1556  HD2 PHE P 551     -21.597   9.608  16.379  0.00  0.00      PROA  
ATOM   1557  CE2 PHE P 551     -23.711   9.681  16.123  0.00  0.00      PROA  
ATOM   1558  HE2 PHE P 551     -23.689  10.656  15.658  0.00  0.00      PROA  
ATOM   1559    C PHE P 551     -21.633   6.392  19.597  0.00  0.00      PROA  
ATOM   1560    O PHE P 551     -22.469   7.037  20.263  0.00  0.00      PROA  
ATOM   1561    N CYS P 552     -21.516   4.996  19.660  0.00  0.00      PROA  
ATOM   1562   HN CYS P 552     -20.876   4.529  19.054  0.00  0.00      PROA  
ATOM   1563   CA CYS P 552     -22.477   4.219  20.444  0.00  0.00      PROA  
ATOM   1564   HA CYS P 552     -23.398   4.757  20.279  0.00  0.00      PROA  
ATOM   1565   CB CYS P 552     -22.574   2.822  19.760  0.00  0.00      PROA  
ATOM   1566  HB1 CYS P 552     -23.141   2.127  20.416  0.00  0.00      PROA  
ATOM   1567  HB2 CYS P 552     -21.585   2.314  19.778  0.00  0.00      PROA  
ATOM   1568   SG CYS P 552     -23.288   3.022  18.179  0.00  0.00      PROA  
ATOM   1569  HG1 CYS P 552     -22.411   3.844  17.622  0.00  0.00      PROA  
ATOM   1570    C CYS P 552     -22.120   4.034  21.905  0.00  0.00      PROA  
ATOM   1571    O CYS P 552     -22.837   3.361  22.595  0.00  0.00      PROA  
ATOM   1572    N LYS P 553     -21.072   4.703  22.368  0.00  0.00      PROA  
ATOM   1573   HN LYS P 553     -20.601   5.317  21.740  0.00  0.00      PROA  
ATOM   1574   CA LYS P 553     -20.859   4.896  23.801  0.00  0.00      PROA  
ATOM   1575   HA LYS P 553     -20.891   4.004  24.409  0.00  0.00      PROA  
ATOM   1576   CB LYS P 553     -19.396   5.373  24.140  0.00  0.00      PROA  
ATOM   1577  HB1 LYS P 553     -19.405   5.498  25.244  0.00  0.00      PROA  
ATOM   1578  HB2 LYS P 553     -19.243   6.390  23.720  0.00  0.00      PROA  
ATOM   1579   CG LYS P 553     -18.266   4.413  23.815  0.00  0.00      PROA  
ATOM   1580  HG1 LYS P 553     -18.424   4.049  22.777  0.00  0.00      PROA  
ATOM   1581  HG2 LYS P 553     -18.277   3.449  24.368  0.00  0.00      PROA  
ATOM   1582   CD LYS P 553     -16.812   5.014  23.800  0.00  0.00      PROA  
ATOM   1583  HD1 LYS P 553     -16.948   5.835  23.064  0.00  0.00      PROA  
ATOM   1584  HD2 LYS P 553     -15.947   4.374  23.525  0.00  0.00      PROA  
ATOM   1585   CE LYS P 553     -16.511   5.733  25.146  0.00  0.00      PROA  
ATOM   1586  HE1 LYS P 553     -17.254   6.508  25.428  0.00  0.00      PROA  
ATOM   1587  HE2 LYS P 553     -15.478   6.137  25.073  0.00  0.00      PROA  
ATOM   1588   NZ LYS P 553     -16.411   4.792  26.334  0.00  0.00      PROA  
ATOM   1589  HZ1 LYS P 553     -17.227   4.152  26.245  0.00  0.00      PROA  
ATOM   1590  HZ2 LYS P 553     -16.372   5.387  27.185  0.00  0.00      PROA  
ATOM   1591  HZ3 LYS P 553     -15.488   4.321  26.246  0.00  0.00      PROA  
ATOM   1592    C LYS P 553     -21.955   5.780  24.468  0.00  0.00      PROA  
ATOM   1593    O LYS P 553     -22.264   5.518  25.648  0.00  0.00      PROA  
ATOM   1594    N ASP P 554     -22.615   6.747  23.738  0.00  0.00      PROA  
ATOM   1595   HN ASP P 554     -22.406   6.726  22.763  0.00  0.00      PROA  
ATOM   1596   CA ASP P 554     -23.508   7.763  24.262  0.00  0.00      PROA  
ATOM   1597   HA ASP P 554     -23.708   7.731  25.323  0.00  0.00      PROA  
ATOM   1598   CB ASP P 554     -23.001   9.200  23.884  0.00  0.00      PROA  
ATOM   1599  HB1 ASP P 554     -23.589  10.035  24.322  0.00  0.00      PROA  
ATOM   1600  HB2 ASP P 554     -22.887   9.329  22.787  0.00  0.00      PROA  
ATOM   1601   CG ASP P 554     -21.715   9.441  24.662  0.00  0.00      PROA  
ATOM   1602  OD1 ASP P 554     -21.717   9.158  25.861  0.00  0.00      PROA  
ATOM   1603  OD2 ASP P 554     -20.842  10.164  24.101  0.00  0.00      PROA  
ATOM   1604    C ASP P 554     -24.754   7.671  23.532  0.00  0.00      PROA  
ATOM   1605    O ASP P 554     -24.819   7.213  22.380  0.00  0.00      PROA  
ATOM   1606    N TYR P 555     -25.879   8.162  24.094  0.00  0.00      PROA  
ATOM   1607   HN TYR P 555     -25.946   8.800  24.857  0.00  0.00      PROA  
ATOM   1608   CA TYR P 555     -27.223   8.192  23.529  0.00  0.00      PROA  
ATOM   1609   HA TYR P 555     -27.883   8.603  24.279  0.00  0.00      PROA  
ATOM   1610   CB TYR P 555     -27.401   9.106  22.269  0.00  0.00      PROA  
ATOM   1611  HB1 TYR P 555     -28.456   9.449  22.216  0.00  0.00      PROA  
ATOM   1612  HB2 TYR P 555     -27.048   8.614  21.338  0.00  0.00      PROA  
ATOM   1613   CG TYR P 555     -26.673  10.398  22.501  0.00  0.00      PROA  
ATOM   1614  CD1 TYR P 555     -26.954  11.292  23.608  0.00  0.00      PROA  
ATOM   1615  HD1 TYR P 555     -27.746  11.028  24.294  0.00  0.00      PROA  
ATOM   1616  CE1 TYR P 555     -26.278  12.558  23.610  0.00  0.00      PROA  
ATOM   1617  HE1 TYR P 555     -26.541  13.193  24.443  0.00  0.00      PROA  
ATOM   1618   CZ TYR P 555     -25.064  12.743  22.949  0.00  0.00      PROA  
ATOM   1619   OH TYR P 555     -24.160  13.830  23.280  0.00  0.00      PROA  
ATOM   1620   HH TYR P 555     -23.452  13.767  22.635  0.00  0.00      PROA  
ATOM   1621  CD2 TYR P 555     -25.597  10.682  21.681  0.00  0.00      PROA  
ATOM   1622  HD2 TYR P 555     -25.384   9.974  20.894  0.00  0.00      PROA  
ATOM   1623  CE2 TYR P 555     -24.769  11.858  21.858  0.00  0.00      PROA  
ATOM   1624  HE2 TYR P 555     -23.897  12.038  21.247  0.00  0.00      PROA  
ATOM   1625    C TYR P 555     -27.800   6.818  23.228  0.00  0.00      PROA  
ATOM   1626    O TYR P 555     -28.780   6.748  22.440  0.00  0.00      PROA  
ATOM   1627    N ALA P 556     -27.288   5.740  23.850  0.00  0.00      PROA  
ATOM   1628   HN ALA P 556     -26.454   5.916  24.367  0.00  0.00      PROA  
ATOM   1629   CA ALA P 556     -27.656   4.437  23.497  0.00  0.00      PROA  
ATOM   1630   HA ALA P 556     -27.206   3.948  24.348  0.00  0.00      PROA  
ATOM   1631   CB ALA P 556     -29.146   4.133  23.648  0.00  0.00      PROA  
ATOM   1632  HB1 ALA P 556     -29.632   4.350  22.673  0.00  0.00      PROA  
ATOM   1633  HB2 ALA P 556     -29.558   4.805  24.431  0.00  0.00      PROA  
ATOM   1634  HB3 ALA P 556     -29.251   3.049  23.868  0.00  0.00      PROA  
ATOM   1635    C ALA P 556     -26.892   3.817  22.283  0.00  0.00      PROA  
ATOM   1636    O ALA P 556     -25.868   4.286  21.814  0.00  0.00      PROA  
ATOM   1637    N LEU P 557     -27.465   2.650  21.821  0.00  0.00      PROA  
ATOM   1638   HN LEU P 557     -28.295   2.405  22.317  0.00  0.00      PROA  
ATOM   1639   CA LEU P 557     -27.126   1.835  20.757  0.00  0.00      PROA  
ATOM   1640   HA LEU P 557     -27.924   1.133  20.563  0.00  0.00      PROA  
ATOM   1641   CB LEU P 557     -26.959   2.580  19.381  0.00  0.00      PROA  
ATOM   1642  HB1 LEU P 557     -26.735   2.031  18.442  0.00  0.00      PROA  
ATOM   1643  HB2 LEU P 557     -26.261   3.437  19.495  0.00  0.00      PROA  
ATOM   1644   CG LEU P 557     -28.226   3.243  18.856  0.00  0.00      PROA  
ATOM   1645   HG LEU P 557     -28.637   3.818  19.714  0.00  0.00      PROA  
ATOM   1646  CD1 LEU P 557     -27.986   4.194  17.631  0.00  0.00      PROA  
ATOM   1647 HD11 LEU P 557     -27.294   5.030  17.867  0.00  0.00      PROA  
ATOM   1648 HD12 LEU P 557     -28.911   4.586  17.156  0.00  0.00      PROA  
ATOM   1649 HD13 LEU P 557     -27.531   3.670  16.763  0.00  0.00      PROA  
ATOM   1650  CD2 LEU P 557     -29.331   2.258  18.495  0.00  0.00      PROA  
ATOM   1651 HD21 LEU P 557     -29.840   1.787  19.363  0.00  0.00      PROA  
ATOM   1652 HD22 LEU P 557     -28.950   1.464  17.816  0.00  0.00      PROA  
ATOM   1653 HD23 LEU P 557     -30.196   2.715  17.968  0.00  0.00      PROA  
ATOM   1654    C LEU P 557     -25.950   0.921  20.906  0.00  0.00      PROA  
ATOM   1655    O LEU P 557     -25.429   0.691  22.015  0.00  0.00      PROA  
ATOM   1656    N SER P 558     -25.562   0.247  19.831  0.00  0.00      PROA  
ATOM   1657   HN SER P 558     -26.182   0.229  19.050  0.00  0.00      PROA  
ATOM   1658   CA SER P 558     -24.468  -0.652  19.921  0.00  0.00      PROA  
ATOM   1659   HA SER P 558     -23.704  -0.285  20.590  0.00  0.00      PROA  
ATOM   1660   CB SER P 558     -24.771  -2.112  20.334  0.00  0.00      PROA  
ATOM   1661  HB1 SER P 558     -24.929  -2.096  21.433  0.00  0.00      PROA  
ATOM   1662  HB2 SER P 558     -23.882  -2.739  20.105  0.00  0.00      PROA  
ATOM   1663   OG SER P 558     -25.961  -2.679  19.751  0.00  0.00      PROA  
ATOM   1664  HG1 SER P 558     -26.684  -2.071  19.574  0.00  0.00      PROA  
ATOM   1665    C SER P 558     -23.724  -0.688  18.614  0.00  0.00      PROA  
ATOM   1666    O SER P 558     -24.364  -0.852  17.556  0.00  0.00      PROA  
ATOM   1667    N TYR P 559     -22.355  -0.612  18.631  0.00  0.00      PROA  
ATOM   1668   HN TYR P 559     -21.843  -0.664  19.485  0.00  0.00      PROA  
ATOM   1669   CA TYR P 559     -21.686  -0.515  17.323  0.00  0.00      PROA  
ATOM   1670   HA TYR P 559     -22.051   0.386  16.853  0.00  0.00      PROA  
ATOM   1671   CB TYR P 559     -20.157  -0.275  17.554  0.00  0.00      PROA  
ATOM   1672  HB1 TYR P 559     -19.927  -0.914  18.433  0.00  0.00      PROA  
ATOM   1673  HB2 TYR P 559     -19.937   0.758  17.898  0.00  0.00      PROA  
ATOM   1674   CG TYR P 559     -19.143  -0.498  16.470  0.00  0.00      PROA  
ATOM   1675  CD1 TYR P 559     -18.835   0.334  15.382  0.00  0.00      PROA  
ATOM   1676  HD1 TYR P 559     -19.417   1.222  15.184  0.00  0.00      PROA  
ATOM   1677  CE1 TYR P 559     -17.730   0.184  14.521  0.00  0.00      PROA  
ATOM   1678  HE1 TYR P 559     -17.522   0.794  13.654  0.00  0.00      PROA  
ATOM   1679   CZ TYR P 559     -17.004  -0.981  14.680  0.00  0.00      PROA  
ATOM   1680   OH TYR P 559     -16.087  -1.389  13.662  0.00  0.00      PROA  
ATOM   1681   HH TYR P 559     -16.254  -0.876  12.868  0.00  0.00      PROA  
ATOM   1682  CD2 TYR P 559     -18.398  -1.629  16.609  0.00  0.00      PROA  
ATOM   1683  HD2 TYR P 559     -18.771  -2.207  17.441  0.00  0.00      PROA  
ATOM   1684  CE2 TYR P 559     -17.339  -1.931  15.691  0.00  0.00      PROA  
ATOM   1685  HE2 TYR P 559     -16.798  -2.862  15.771  0.00  0.00      PROA  
ATOM   1686    C TYR P 559     -21.952  -1.732  16.357  0.00  0.00      PROA  
ATOM   1687    O TYR P 559     -22.171  -1.515  15.173  0.00  0.00      PROA  
ATOM   1688    N LEU P 560     -21.890  -2.926  16.916  0.00  0.00      PROA  
ATOM   1689   HN LEU P 560     -21.625  -2.930  17.877  0.00  0.00      PROA  
ATOM   1690   CA LEU P 560     -21.574  -4.124  16.181  0.00  0.00      PROA  
ATOM   1691   HA LEU P 560     -20.609  -3.814  15.810  0.00  0.00      PROA  
ATOM   1692   CB LEU P 560     -21.573  -5.349  17.234  0.00  0.00      PROA  
ATOM   1693  HB1 LEU P 560     -22.581  -5.427  17.694  0.00  0.00      PROA  
ATOM   1694  HB2 LEU P 560     -20.846  -4.954  17.975  0.00  0.00      PROA  
ATOM   1695   CG LEU P 560     -21.199  -6.689  16.605  0.00  0.00      PROA  
ATOM   1696   HG LEU P 560     -21.641  -6.686  15.586  0.00  0.00      PROA  
ATOM   1697  CD1 LEU P 560     -19.719  -6.696  16.441  0.00  0.00      PROA  
ATOM   1698 HD11 LEU P 560     -19.224  -6.721  17.435  0.00  0.00      PROA  
ATOM   1699 HD12 LEU P 560     -19.280  -5.801  15.952  0.00  0.00      PROA  
ATOM   1700 HD13 LEU P 560     -19.367  -7.667  16.031  0.00  0.00      PROA  
ATOM   1701  CD2 LEU P 560     -21.709  -7.867  17.438  0.00  0.00      PROA  
ATOM   1702 HD21 LEU P 560     -22.809  -7.794  17.577  0.00  0.00      PROA  
ATOM   1703 HD22 LEU P 560     -21.154  -7.960  18.396  0.00  0.00      PROA  
ATOM   1704 HD23 LEU P 560     -21.535  -8.808  16.874  0.00  0.00      PROA  
ATOM   1705    C LEU P 560     -22.418  -4.400  14.883  0.00  0.00      PROA  
ATOM   1706    O LEU P 560     -21.940  -4.553  13.783  0.00  0.00      PROA  
ATOM   1707    N SER P 561     -23.757  -4.429  15.058  0.00  0.00      PROA  
ATOM   1708   HN SER P 561     -24.147  -4.223  15.953  0.00  0.00      PROA  
ATOM   1709   CA SER P 561     -24.841  -4.647  14.021  0.00  0.00      PROA  
ATOM   1710   HA SER P 561     -24.386  -5.303  13.293  0.00  0.00      PROA  
ATOM   1711   CB SER P 561     -26.039  -5.378  14.615  0.00  0.00      PROA  
ATOM   1712  HB1 SER P 561     -26.313  -4.757  15.495  0.00  0.00      PROA  
ATOM   1713  HB2 SER P 561     -25.584  -6.332  14.958  0.00  0.00      PROA  
ATOM   1714   OG SER P 561     -27.191  -5.601  13.720  0.00  0.00      PROA  
ATOM   1715  HG1 SER P 561     -26.966  -6.354  13.168  0.00  0.00      PROA  
ATOM   1716    C SER P 561     -25.324  -3.422  13.325  0.00  0.00      PROA  
ATOM   1717    O SER P 561     -25.801  -3.449  12.205  0.00  0.00      PROA  
ATOM   1718    N LEU P 562     -25.037  -2.240  13.928  0.00  0.00      PROA  
ATOM   1719   HN LEU P 562     -24.566  -2.049  14.786  0.00  0.00      PROA  
ATOM   1720   CA LEU P 562     -25.342  -0.951  13.353  0.00  0.00      PROA  
ATOM   1721   HA LEU P 562     -26.361  -0.912  12.999  0.00  0.00      PROA  
ATOM   1722   CB LEU P 562     -25.258   0.151  14.418  0.00  0.00      PROA  
ATOM   1723  HB1 LEU P 562     -24.306  -0.012  14.967  0.00  0.00      PROA  
ATOM   1724  HB2 LEU P 562     -26.121   0.007  15.104  0.00  0.00      PROA  
ATOM   1725   CG LEU P 562     -25.250   1.608  13.841  0.00  0.00      PROA  
ATOM   1726   HG LEU P 562     -24.255   1.795  13.384  0.00  0.00      PROA  
ATOM   1727  CD1 LEU P 562     -26.242   1.854  12.756  0.00  0.00      PROA  
ATOM   1728 HD11 LEU P 562     -27.207   1.341  12.955  0.00  0.00      PROA  
ATOM   1729 HD12 LEU P 562     -25.982   1.528  11.727  0.00  0.00      PROA  
ATOM   1730 HD13 LEU P 562     -26.341   2.958  12.676  0.00  0.00      PROA  
ATOM   1731  CD2 LEU P 562     -25.342   2.608  15.009  0.00  0.00      PROA  
ATOM   1732 HD21 LEU P 562     -26.326   2.454  15.500  0.00  0.00      PROA  
ATOM   1733 HD22 LEU P 562     -25.324   3.621  14.551  0.00  0.00      PROA  
ATOM   1734 HD23 LEU P 562     -24.573   2.528  15.807  0.00  0.00      PROA  
ATOM   1735    C LEU P 562     -24.350  -0.714  12.174  0.00  0.00      PROA  
ATOM   1736    O LEU P 562     -24.694  -0.392  11.019  0.00  0.00      PROA  
ATOM   1737    N ARG P 563     -23.072  -1.025  12.434  0.00  0.00      PROA  
ATOM   1738   HN ARG P 563     -22.765  -1.134  13.376  0.00  0.00      PROA  
ATOM   1739   CA ARG P 563     -21.971  -1.062  11.511  0.00  0.00      PROA  
ATOM   1740   HA ARG P 563     -21.881  -0.073  11.087  0.00  0.00      PROA  
ATOM   1741   CB ARG P 563     -20.624  -1.360  12.276  0.00  0.00      PROA  
ATOM   1742  HB1 ARG P 563     -20.830  -2.027  13.140  0.00  0.00      PROA  
ATOM   1743  HB2 ARG P 563     -20.452  -0.379  12.769  0.00  0.00      PROA  
ATOM   1744   CG ARG P 563     -19.453  -1.768  11.416  0.00  0.00      PROA  
ATOM   1745  HG1 ARG P 563     -18.619  -1.512  12.103  0.00  0.00      PROA  
ATOM   1746  HG2 ARG P 563     -19.469  -1.007  10.607  0.00  0.00      PROA  
ATOM   1747   CD ARG P 563     -19.269  -3.251  10.924  0.00  0.00      PROA  
ATOM   1748  HD1 ARG P 563     -20.008  -3.488  10.129  0.00  0.00      PROA  
ATOM   1749  HD2 ARG P 563     -19.328  -3.982  11.758  0.00  0.00      PROA  
ATOM   1750   NE ARG P 563     -17.868  -3.224  10.351  0.00  0.00      PROA  
ATOM   1751   HE ARG P 563     -17.332  -2.392  10.496  0.00  0.00      PROA  
ATOM   1752   CZ ARG P 563     -17.319  -4.146   9.552  0.00  0.00      PROA  
ATOM   1753  NH1 ARG P 563     -16.220  -3.770   8.874  0.00  0.00      PROA  
ATOM   1754 HH11 ARG P 563     -15.853  -2.851   9.015  0.00  0.00      PROA  
ATOM   1755 HH12 ARG P 563     -15.975  -4.300   8.062  0.00  0.00      PROA  
ATOM   1756  NH2 ARG P 563     -18.036  -5.256   9.194  0.00  0.00      PROA  
ATOM   1757 HH21 ARG P 563     -18.809  -5.571   9.743  0.00  0.00      PROA  
ATOM   1758 HH22 ARG P 563     -17.741  -5.918   8.505  0.00  0.00      PROA  
ATOM   1759    C ARG P 563     -22.312  -1.995  10.383  0.00  0.00      PROA  
ATOM   1760    O ARG P 563     -21.998  -1.747   9.261  0.00  0.00      PROA  
ATOM   1761    N ALA P 564     -22.929  -3.154  10.655  0.00  0.00      PROA  
ATOM   1762   HN ALA P 564     -23.153  -3.235  11.623  0.00  0.00      PROA  
ATOM   1763   CA ALA P 564     -23.382  -4.160   9.670  0.00  0.00      PROA  
ATOM   1764   HA ALA P 564     -22.580  -4.285   8.958  0.00  0.00      PROA  
ATOM   1765   CB ALA P 564     -23.699  -5.605  10.233  0.00  0.00      PROA  
ATOM   1766  HB1 ALA P 564     -24.054  -6.265   9.413  0.00  0.00      PROA  
ATOM   1767  HB2 ALA P 564     -24.538  -5.560  10.960  0.00  0.00      PROA  
ATOM   1768  HB3 ALA P 564     -22.863  -5.981  10.861  0.00  0.00      PROA  
ATOM   1769    C ALA P 564     -24.467  -3.550   8.757  0.00  0.00      PROA  
ATOM   1770    O ALA P 564     -24.298  -3.586   7.534  0.00  0.00      PROA  
ATOM   1771    N CYS P 565     -25.587  -2.969   9.360  0.00  0.00      PROA  
ATOM   1772   HN CYS P 565     -25.820  -3.087  10.322  0.00  0.00      PROA  
ATOM   1773   CA CYS P 565     -26.618  -2.327   8.526  0.00  0.00      PROA  
ATOM   1774   HA CYS P 565     -27.053  -3.110   7.923  0.00  0.00      PROA  
ATOM   1775   CB CYS P 565     -27.640  -1.657   9.474  0.00  0.00      PROA  
ATOM   1776  HB1 CYS P 565     -27.263  -0.895  10.190  0.00  0.00      PROA  
ATOM   1777  HB2 CYS P 565     -27.926  -2.468  10.177  0.00  0.00      PROA  
ATOM   1778   SG CYS P 565     -29.107  -1.090   8.613  0.00  0.00      PROA  
ATOM   1779  HG1 CYS P 565     -29.270  -2.274   8.041  0.00  0.00      PROA  
ATOM   1780    C CYS P 565     -26.098  -1.281   7.619  0.00  0.00      PROA  
ATOM   1781    O CYS P 565     -26.352  -1.283   6.429  0.00  0.00      PROA  
ATOM   1782    N ILE P 566     -25.144  -0.454   8.137  0.00  0.00      PROA  
ATOM   1783   HN ILE P 566     -24.876  -0.486   9.097  0.00  0.00      PROA  
ATOM   1784   CA ILE P 566     -24.388   0.635   7.326  0.00  0.00      PROA  
ATOM   1785   HA ILE P 566     -25.158   1.208   6.830  0.00  0.00      PROA  
ATOM   1786   CB ILE P 566     -23.540   1.517   8.253  0.00  0.00      PROA  
ATOM   1787   HB ILE P 566     -22.991   0.778   8.874  0.00  0.00      PROA  
ATOM   1788  CG2 ILE P 566     -22.533   2.335   7.454  0.00  0.00      PROA  
ATOM   1789 HG21 ILE P 566     -21.911   2.956   8.134  0.00  0.00      PROA  
ATOM   1790 HG22 ILE P 566     -23.047   2.916   6.659  0.00  0.00      PROA  
ATOM   1791 HG23 ILE P 566     -21.779   1.720   6.918  0.00  0.00      PROA  
ATOM   1792  CG1 ILE P 566     -24.378   2.356   9.108  0.00  0.00      PROA  
ATOM   1793 HG11 ILE P 566     -25.231   1.808   9.563  0.00  0.00      PROA  
ATOM   1794 HG12 ILE P 566     -24.758   3.239   8.551  0.00  0.00      PROA  
ATOM   1795   CD ILE P 566     -23.608   3.048  10.287  0.00  0.00      PROA  
ATOM   1796  HD1 ILE P 566     -23.067   2.190  10.741  0.00  0.00      PROA  
ATOM   1797  HD2 ILE P 566     -24.218   3.710  10.938  0.00  0.00      PROA  
ATOM   1798  HD3 ILE P 566     -22.840   3.741   9.881  0.00  0.00      PROA  
ATOM   1799    C ILE P 566     -23.604   0.050   6.151  0.00  0.00      PROA  
ATOM   1800    O ILE P 566     -23.601   0.513   5.040  0.00  0.00      PROA  
ATOM   1801    N GLY P 567     -22.936  -1.121   6.473  0.00  0.00      PROA  
ATOM   1802   HN GLY P 567     -22.960  -1.387   7.434  0.00  0.00      PROA  
ATOM   1803   CA GLY P 567     -22.183  -1.809   5.497  0.00  0.00      PROA  
ATOM   1804  HA1 GLY P 567     -21.677  -2.544   6.106  0.00  0.00      PROA  
ATOM   1805  HA2 GLY P 567     -21.476  -1.144   5.022  0.00  0.00      PROA  
ATOM   1806    C GLY P 567     -23.020  -2.416   4.453  0.00  0.00      PROA  
ATOM   1807    O GLY P 567     -22.628  -2.396   3.303  0.00  0.00      PROA  
ATOM   1808    N LEU P 568     -24.119  -3.009   4.897  0.00  0.00      PROA  
ATOM   1809   HN LEU P 568     -24.222  -3.021   5.889  0.00  0.00      PROA  
ATOM   1810   CA LEU P 568     -25.034  -3.536   3.907  0.00  0.00      PROA  
ATOM   1811   HA LEU P 568     -24.439  -4.031   3.153  0.00  0.00      PROA  
ATOM   1812   CB LEU P 568     -25.942  -4.536   4.658  0.00  0.00      PROA  
ATOM   1813  HB1 LEU P 568     -26.890  -4.020   4.918  0.00  0.00      PROA  
ATOM   1814  HB2 LEU P 568     -25.517  -4.872   5.628  0.00  0.00      PROA  
ATOM   1815   CG LEU P 568     -26.348  -5.803   3.830  0.00  0.00      PROA  
ATOM   1816   HG LEU P 568     -26.646  -5.418   2.831  0.00  0.00      PROA  
ATOM   1817  CD1 LEU P 568     -25.137  -6.724   3.578  0.00  0.00      PROA  
ATOM   1818 HD11 LEU P 568     -25.410  -7.608   2.963  0.00  0.00      PROA  
ATOM   1819 HD12 LEU P 568     -24.737  -6.974   4.584  0.00  0.00      PROA  
ATOM   1820 HD13 LEU P 568     -24.335  -6.182   3.033  0.00  0.00      PROA  
ATOM   1821  CD2 LEU P 568     -27.512  -6.645   4.355  0.00  0.00      PROA  
ATOM   1822 HD21 LEU P 568     -28.038  -7.063   3.470  0.00  0.00      PROA  
ATOM   1823 HD22 LEU P 568     -28.235  -5.959   4.846  0.00  0.00      PROA  
ATOM   1824 HD23 LEU P 568     -27.263  -7.411   5.121  0.00  0.00      PROA  
ATOM   1825    C LEU P 568     -25.831  -2.630   3.053  0.00  0.00      PROA  
ATOM   1826    O LEU P 568     -25.902  -2.846   1.841  0.00  0.00      PROA  
ATOM   1827    N TRP P 569     -26.402  -1.506   3.582  0.00  0.00      PROA  
ATOM   1828   HN TRP P 569     -26.209  -1.349   4.547  0.00  0.00      PROA  
ATOM   1829   CA TRP P 569     -26.757  -0.372   2.709  0.00  0.00      PROA  
ATOM   1830   HA TRP P 569     -27.604  -0.710   2.131  0.00  0.00      PROA  
ATOM   1831   CB TRP P 569     -27.342   0.881   3.535  0.00  0.00      PROA  
ATOM   1832  HB1 TRP P 569     -27.375   1.783   2.888  0.00  0.00      PROA  
ATOM   1833  HB2 TRP P 569     -26.741   1.148   4.431  0.00  0.00      PROA  
ATOM   1834   CG TRP P 569     -28.758   0.697   3.942  0.00  0.00      PROA  
ATOM   1835  CD1 TRP P 569     -29.096   0.430   5.227  0.00  0.00      PROA  
ATOM   1836  HD1 TRP P 569     -28.364   0.087   5.944  0.00  0.00      PROA  
ATOM   1837  NE1 TRP P 569     -30.479   0.545   5.365  0.00  0.00      PROA  
ATOM   1838  HE1 TRP P 569     -30.901   0.805   6.206  0.00  0.00      PROA  
ATOM   1839  CE2 TRP P 569     -31.026   0.818   4.208  0.00  0.00      PROA  
ATOM   1840  CD2 TRP P 569     -29.971   0.895   3.257  0.00  0.00      PROA  
ATOM   1841  CE3 TRP P 569     -30.304   1.265   1.978  0.00  0.00      PROA  
ATOM   1842  HE3 TRP P 569     -29.581   1.525   1.219  0.00  0.00      PROA  
ATOM   1843  CZ3 TRP P 569     -31.615   1.603   1.562  0.00  0.00      PROA  
ATOM   1844  HZ3 TRP P 569     -31.766   2.130   0.632  0.00  0.00      PROA  
ATOM   1845  CZ2 TRP P 569     -32.382   0.978   3.784  0.00  0.00      PROA  
ATOM   1846  HZ2 TRP P 569     -33.108   1.107   4.574  0.00  0.00      PROA  
ATOM   1847  CH2 TRP P 569     -32.612   1.512   2.510  0.00  0.00      PROA  
ATOM   1848  HH2 TRP P 569     -33.633   1.696   2.211  0.00  0.00      PROA  
ATOM   1849    C TRP P 569     -25.498   0.098   1.804  0.00  0.00      PROA  
ATOM   1850    O TRP P 569     -25.703   0.521   0.666  0.00  0.00      PROA  
ATOM   1851    N THR P 570     -24.255   0.113   2.265  0.00  0.00      PROA  
ATOM   1852   HN THR P 570     -24.150  -0.238   3.192  0.00  0.00      PROA  
ATOM   1853   CA THR P 570     -23.120   0.505   1.468  0.00  0.00      PROA  
ATOM   1854   HA THR P 570     -23.429   1.450   1.045  0.00  0.00      PROA  
ATOM   1855   CB THR P 570     -21.750   0.706   2.227  0.00  0.00      PROA  
ATOM   1856   HB THR P 570     -21.568  -0.130   2.937  0.00  0.00      PROA  
ATOM   1857  OG1 THR P 570     -21.793   1.892   3.044  0.00  0.00      PROA  
ATOM   1858  HG1 THR P 570     -22.572   1.626   3.537  0.00  0.00      PROA  
ATOM   1859  CG2 THR P 570     -20.465   0.866   1.342  0.00  0.00      PROA  
ATOM   1860 HG21 THR P 570     -20.405   1.956   1.134  0.00  0.00      PROA  
ATOM   1861 HG22 THR P 570     -20.579   0.354   0.363  0.00  0.00      PROA  
ATOM   1862 HG23 THR P 570     -19.585   0.555   1.945  0.00  0.00      PROA  
ATOM   1863    C THR P 570     -22.905  -0.355   0.257  0.00  0.00      PROA  
ATOM   1864    O THR P 570     -22.760   0.036  -0.910  0.00  0.00      PROA  
ATOM   1865    N ALA P 571     -22.951  -1.701   0.456  0.00  0.00      PROA  
ATOM   1866   HN ALA P 571     -23.121  -1.975   1.400  0.00  0.00      PROA  
ATOM   1867   CA ALA P 571     -22.787  -2.658  -0.637  0.00  0.00      PROA  
ATOM   1868   HA ALA P 571     -21.850  -2.421  -1.119  0.00  0.00      PROA  
ATOM   1869   CB ALA P 571     -22.667  -4.097  -0.083  0.00  0.00      PROA  
ATOM   1870  HB1 ALA P 571     -22.172  -4.818  -0.769  0.00  0.00      PROA  
ATOM   1871  HB2 ALA P 571     -23.688  -4.498   0.088  0.00  0.00      PROA  
ATOM   1872  HB3 ALA P 571     -22.153  -4.069   0.901  0.00  0.00      PROA  
ATOM   1873    C ALA P 571     -23.831  -2.479  -1.715  0.00  0.00      PROA  
ATOM   1874    O ALA P 571     -23.658  -2.469  -2.924  0.00  0.00      PROA  
ATOM   1875    N PHE P 572     -25.062  -2.314  -1.209  0.00  0.00      PROA  
ATOM   1876   HN PHE P 572     -25.256  -2.228  -0.235  0.00  0.00      PROA  
ATOM   1877   CA PHE P 572     -26.256  -2.065  -2.028  0.00  0.00      PROA  
ATOM   1878   HA PHE P 572     -26.566  -2.882  -2.663  0.00  0.00      PROA  
ATOM   1879   CB PHE P 572     -27.508  -1.872  -0.973  0.00  0.00      PROA  
ATOM   1880  HB1 PHE P 572     -27.253  -1.008  -0.322  0.00  0.00      PROA  
ATOM   1881  HB2 PHE P 572     -27.555  -2.749  -0.293  0.00  0.00      PROA  
ATOM   1882   CG PHE P 572     -28.837  -1.678  -1.649  0.00  0.00      PROA  
ATOM   1883  CD1 PHE P 572     -29.198  -2.231  -2.855  0.00  0.00      PROA  
ATOM   1884  HD1 PHE P 572     -28.445  -2.692  -3.477  0.00  0.00      PROA  
ATOM   1885  CE1 PHE P 572     -30.467  -2.201  -3.378  0.00  0.00      PROA  
ATOM   1886  HE1 PHE P 572     -30.710  -2.541  -4.374  0.00  0.00      PROA  
ATOM   1887   CZ PHE P 572     -31.396  -1.444  -2.654  0.00  0.00      PROA  
ATOM   1888   HZ PHE P 572     -32.401  -1.305  -3.022  0.00  0.00      PROA  
ATOM   1889  CD2 PHE P 572     -29.807  -0.902  -1.038  0.00  0.00      PROA  
ATOM   1890  HD2 PHE P 572     -29.595  -0.430  -0.090  0.00  0.00      PROA  
ATOM   1891  CE2 PHE P 572     -31.120  -0.697  -1.547  0.00  0.00      PROA  
ATOM   1892  HE2 PHE P 572     -31.899  -0.197  -0.991  0.00  0.00      PROA  
ATOM   1893    C PHE P 572     -26.195  -0.773  -2.859  0.00  0.00      PROA  
ATOM   1894    O PHE P 572     -26.468  -0.824  -4.046  0.00  0.00      PROA  
ATOM   1895    N LEU P 573     -25.741   0.289  -2.193  0.00  0.00      PROA  
ATOM   1896   HN LEU P 573     -25.758   0.232  -1.198  0.00  0.00      PROA  
ATOM   1897   CA LEU P 573     -25.453   1.532  -2.832  0.00  0.00      PROA  
ATOM   1898   HA LEU P 573     -26.316   1.798  -3.424  0.00  0.00      PROA  
ATOM   1899   CB LEU P 573     -24.929   2.578  -1.778  0.00  0.00      PROA  
ATOM   1900  HB1 LEU P 573     -24.628   3.428  -2.427  0.00  0.00      PROA  
ATOM   1901  HB2 LEU P 573     -24.023   2.191  -1.265  0.00  0.00      PROA  
ATOM   1902   CG LEU P 573     -25.879   3.094  -0.726  0.00  0.00      PROA  
ATOM   1903   HG LEU P 573     -25.652   2.689   0.284  0.00  0.00      PROA  
ATOM   1904  CD1 LEU P 573     -25.592   4.605  -0.630  0.00  0.00      PROA  
ATOM   1905 HD11 LEU P 573     -24.507   4.844  -0.600  0.00  0.00      PROA  
ATOM   1906 HD12 LEU P 573     -26.163   5.140   0.159  0.00  0.00      PROA  
ATOM   1907 HD13 LEU P 573     -26.073   5.146  -1.472  0.00  0.00      PROA  
ATOM   1908  CD2 LEU P 573     -27.407   2.827  -1.054  0.00  0.00      PROA  
ATOM   1909 HD21 LEU P 573     -27.636   3.218  -2.068  0.00  0.00      PROA  
ATOM   1910 HD22 LEU P 573     -28.133   3.212  -0.306  0.00  0.00      PROA  
ATOM   1911 HD23 LEU P 573     -27.619   1.766  -1.303  0.00  0.00      PROA  
ATOM   1912    C LEU P 573     -24.389   1.358  -3.898  0.00  0.00      PROA  
ATOM   1913    O LEU P 573     -24.498   1.866  -4.981  0.00  0.00      PROA  
ATOM   1914    N CYS P 574     -23.388   0.489  -3.648  0.00  0.00      PROA  
ATOM   1915   HN CYS P 574     -23.388   0.125  -2.720  0.00  0.00      PROA  
ATOM   1916   CA CYS P 574     -22.268   0.035  -4.441  0.00  0.00      PROA  
ATOM   1917   HA CYS P 574     -21.980   0.958  -4.923  0.00  0.00      PROA  
ATOM   1918   CB CYS P 574     -21.040  -0.514  -3.621  0.00  0.00      PROA  
ATOM   1919  HB1 CYS P 574     -20.284  -0.943  -4.313  0.00  0.00      PROA  
ATOM   1920  HB2 CYS P 574     -21.487  -1.211  -2.880  0.00  0.00      PROA  
ATOM   1921   SG CYS P 574     -20.082   0.765  -2.688  0.00  0.00      PROA  
ATOM   1922  HG1 CYS P 574     -21.132   1.193  -2.002  0.00  0.00      PROA  
ATOM   1923    C CYS P 574     -22.684  -0.714  -5.717  0.00  0.00      PROA  
ATOM   1924    O CYS P 574     -22.288  -0.380  -6.880  0.00  0.00      PROA  
ATOM   1925    N ILE P 575     -23.638  -1.687  -5.625  0.00  0.00      PROA  
ATOM   1926   HN ILE P 575     -23.924  -2.020  -4.730  0.00  0.00      PROA  
ATOM   1927   CA ILE P 575     -24.332  -2.298  -6.722  0.00  0.00      PROA  
ATOM   1928   HA ILE P 575     -23.611  -2.670  -7.436  0.00  0.00      PROA  
ATOM   1929   CB ILE P 575     -25.253  -3.400  -6.119  0.00  0.00      PROA  
ATOM   1930   HB ILE P 575     -25.700  -2.923  -5.221  0.00  0.00      PROA  
ATOM   1931  CG2 ILE P 575     -26.360  -3.813  -7.094  0.00  0.00      PROA  
ATOM   1932 HG21 ILE P 575     -27.095  -4.476  -6.589  0.00  0.00      PROA  
ATOM   1933 HG22 ILE P 575     -25.993  -4.296  -8.024  0.00  0.00      PROA  
ATOM   1934 HG23 ILE P 575     -26.962  -2.964  -7.481  0.00  0.00      PROA  
ATOM   1935  CG1 ILE P 575     -24.488  -4.630  -5.620  0.00  0.00      PROA  
ATOM   1936 HG11 ILE P 575     -23.620  -4.253  -5.038  0.00  0.00      PROA  
ATOM   1937 HG12 ILE P 575     -24.169  -5.296  -6.451  0.00  0.00      PROA  
ATOM   1938   CD ILE P 575     -25.272  -5.430  -4.607  0.00  0.00      PROA  
ATOM   1939  HD1 ILE P 575     -26.268  -5.718  -5.007  0.00  0.00      PROA  
ATOM   1940  HD2 ILE P 575     -25.530  -4.799  -3.730  0.00  0.00      PROA  
ATOM   1941  HD3 ILE P 575     -24.785  -6.423  -4.495  0.00  0.00      PROA  
ATOM   1942    C ILE P 575     -25.076  -1.293  -7.599  0.00  0.00      PROA  
ATOM   1943    O ILE P 575     -25.039  -1.336  -8.802  0.00  0.00      PROA  
ATOM   1944    N VAL P 576     -25.870  -0.329  -6.938  0.00  0.00      PROA  
ATOM   1945   HN VAL P 576     -26.119  -0.442  -5.979  0.00  0.00      PROA  
ATOM   1946   CA VAL P 576     -26.656   0.638  -7.714  0.00  0.00      PROA  
ATOM   1947   HA VAL P 576     -27.199   0.103  -8.478  0.00  0.00      PROA  
ATOM   1948   CB VAL P 576     -27.692   1.332  -6.839  0.00  0.00      PROA  
ATOM   1949   HB VAL P 576     -27.099   1.842  -6.050  0.00  0.00      PROA  
ATOM   1950  CG1 VAL P 576     -28.490   2.491  -7.549  0.00  0.00      PROA  
ATOM   1951 HG11 VAL P 576     -29.148   2.948  -6.779  0.00  0.00      PROA  
ATOM   1952 HG12 VAL P 576     -29.138   2.130  -8.376  0.00  0.00      PROA  
ATOM   1953 HG13 VAL P 576     -27.889   3.378  -7.841  0.00  0.00      PROA  
ATOM   1954  CG2 VAL P 576     -28.629   0.287  -6.247  0.00  0.00      PROA  
ATOM   1955 HG21 VAL P 576     -29.092  -0.278  -7.084  0.00  0.00      PROA  
ATOM   1956 HG22 VAL P 576     -29.368   0.826  -5.616  0.00  0.00      PROA  
ATOM   1957 HG23 VAL P 576     -28.300  -0.496  -5.531  0.00  0.00      PROA  
ATOM   1958    C VAL P 576     -25.844   1.644  -8.477  0.00  0.00      PROA  
ATOM   1959    O VAL P 576     -26.100   1.933  -9.646  0.00  0.00      PROA  
ATOM   1960    N LEU P 577     -24.837   2.146  -7.830  0.00  0.00      PROA  
ATOM   1961   HN LEU P 577     -24.703   1.889  -6.876  0.00  0.00      PROA  
ATOM   1962   CA LEU P 577     -23.929   3.121  -8.425  0.00  0.00      PROA  
ATOM   1963   HA LEU P 577     -24.489   3.987  -8.744  0.00  0.00      PROA  
ATOM   1964   CB LEU P 577     -23.003   3.733  -7.280  0.00  0.00      PROA  
ATOM   1965  HB1 LEU P 577     -22.382   2.851  -7.014  0.00  0.00      PROA  
ATOM   1966  HB2 LEU P 577     -23.799   3.933  -6.532  0.00  0.00      PROA  
ATOM   1967   CG LEU P 577     -22.058   4.890  -7.596  0.00  0.00      PROA  
ATOM   1968   HG LEU P 577     -21.203   4.452  -8.153  0.00  0.00      PROA  
ATOM   1969  CD1 LEU P 577     -22.656   6.066  -8.365  0.00  0.00      PROA  
ATOM   1970 HD11 LEU P 577     -22.014   6.971  -8.311  0.00  0.00      PROA  
ATOM   1971 HD12 LEU P 577     -23.709   6.277  -8.079  0.00  0.00      PROA  
ATOM   1972 HD13 LEU P 577     -22.656   5.772  -9.436  0.00  0.00      PROA  
ATOM   1973  CD2 LEU P 577     -21.448   5.406  -6.188  0.00  0.00      PROA  
ATOM   1974 HD21 LEU P 577     -22.237   5.864  -5.553  0.00  0.00      PROA  
ATOM   1975 HD22 LEU P 577     -20.593   6.098  -6.347  0.00  0.00      PROA  
ATOM   1976 HD23 LEU P 577     -21.071   4.481  -5.702  0.00  0.00      PROA  
ATOM   1977    C LEU P 577     -23.042   2.623  -9.613  0.00  0.00      PROA  
ATOM   1978    O LEU P 577     -23.118   3.302 -10.660  0.00  0.00      PROA  
ATOM   1979    N VAL P 578     -22.517   1.408  -9.582  0.00  0.00      PROA  
ATOM   1980   HN VAL P 578     -22.329   0.871  -8.764  0.00  0.00      PROA  
ATOM   1981   CA VAL P 578     -21.957   0.802 -10.812  0.00  0.00      PROA  
ATOM   1982   HA VAL P 578     -21.372   1.535 -11.348  0.00  0.00      PROA  
ATOM   1983   CB VAL P 578     -21.215  -0.449 -10.491  0.00  0.00      PROA  
ATOM   1984   HB VAL P 578     -20.529  -0.311  -9.628  0.00  0.00      PROA  
ATOM   1985  CG1 VAL P 578     -22.040  -1.768 -10.176  0.00  0.00      PROA  
ATOM   1986 HG11 VAL P 578     -22.648  -1.576  -9.266  0.00  0.00      PROA  
ATOM   1987 HG12 VAL P 578     -21.296  -2.569  -9.976  0.00  0.00      PROA  
ATOM   1988 HG13 VAL P 578     -22.779  -1.988 -10.977  0.00  0.00      PROA  
ATOM   1989  CG2 VAL P 578     -20.361  -0.821 -11.695  0.00  0.00      PROA  
ATOM   1990 HG21 VAL P 578     -21.005  -0.952 -12.590  0.00  0.00      PROA  
ATOM   1991 HG22 VAL P 578     -19.787  -1.751 -11.496  0.00  0.00      PROA  
ATOM   1992 HG23 VAL P 578     -19.654  -0.028 -12.021  0.00  0.00      PROA  
ATOM   1993    C VAL P 578     -23.014   0.596 -11.831  0.00  0.00      PROA  
ATOM   1994    O VAL P 578     -22.782   0.780 -13.038  0.00  0.00      PROA  
ATOM   1995    N ALA P 579     -24.243   0.082 -11.444  0.00  0.00      PROA  
ATOM   1996   HN ALA P 579     -24.362  -0.119 -10.474  0.00  0.00      PROA  
ATOM   1997   CA ALA P 579     -25.294  -0.273 -12.366  0.00  0.00      PROA  
ATOM   1998   HA ALA P 579     -24.850  -0.919 -13.109  0.00  0.00      PROA  
ATOM   1999   CB ALA P 579     -26.427  -1.180 -11.830  0.00  0.00      PROA  
ATOM   2000  HB1 ALA P 579     -27.193  -1.428 -12.596  0.00  0.00      PROA  
ATOM   2001  HB2 ALA P 579     -26.840  -0.862 -10.849  0.00  0.00      PROA  
ATOM   2002  HB3 ALA P 579     -25.880  -2.119 -11.601  0.00  0.00      PROA  
ATOM   2003    C ALA P 579     -25.821   0.984 -13.065  0.00  0.00      PROA  
ATOM   2004    O ALA P 579     -25.854   1.098 -14.300  0.00  0.00      PROA  
ATOM   2005    N THR P 580     -25.966   2.087 -12.264  0.00  0.00      PROA  
ATOM   2006   HN THR P 580     -25.877   1.877 -11.293  0.00  0.00      PROA  
ATOM   2007   CA THR P 580     -26.123   3.419 -12.825  0.00  0.00      PROA  
ATOM   2008   HA THR P 580     -27.056   3.454 -13.368  0.00  0.00      PROA  
ATOM   2009   CB THR P 580     -26.227   4.427 -11.647  0.00  0.00      PROA  
ATOM   2010   HB THR P 580     -25.318   4.381 -11.010  0.00  0.00      PROA  
ATOM   2011  OG1 THR P 580     -27.279   4.202 -10.691  0.00  0.00      PROA  
ATOM   2012  HG1 THR P 580     -27.130   3.313 -10.359  0.00  0.00      PROA  
ATOM   2013  CG2 THR P 580     -26.467   5.867 -12.177  0.00  0.00      PROA  
ATOM   2014 HG21 THR P 580     -27.494   5.881 -12.601  0.00  0.00      PROA  
ATOM   2015 HG22 THR P 580     -25.688   6.160 -12.913  0.00  0.00      PROA  
ATOM   2016 HG23 THR P 580     -26.401   6.588 -11.334  0.00  0.00      PROA  
ATOM   2017    C THR P 580     -24.991   3.890 -13.773  0.00  0.00      PROA  
ATOM   2018    O THR P 580     -25.203   4.438 -14.827  0.00  0.00      PROA  
ATOM   2019    N ASP P 581     -23.746   3.603 -13.356  0.00  0.00      PROA  
ATOM   2020   HN ASP P 581     -23.666   3.158 -12.467  0.00  0.00      PROA  
ATOM   2021   CA ASP P 581     -22.443   3.857 -13.966  0.00  0.00      PROA  
ATOM   2022   HA ASP P 581     -21.733   3.267 -13.405  0.00  0.00      PROA  
ATOM   2023   CB ASP P 581     -22.272   3.243 -15.393  0.00  0.00      PROA  
ATOM   2024  HB1 ASP P 581     -22.980   3.834 -16.012  0.00  0.00      PROA  
ATOM   2025  HB2 ASP P 581     -22.486   2.159 -15.277  0.00  0.00      PROA  
ATOM   2026   CG ASP P 581     -20.883   3.331 -15.873  0.00  0.00      PROA  
ATOM   2027  OD1 ASP P 581     -19.894   3.539 -15.184  0.00  0.00      PROA  
ATOM   2028  OD2 ASP P 581     -20.816   3.091 -17.129  0.00  0.00      PROA  
ATOM   2029    C ASP P 581     -21.987   5.321 -13.831  0.00  0.00      PROA  
ATOM   2030    O ASP P 581     -22.399   6.165 -14.666  0.00  0.00      PROA  
ATOM   2031    N ALA P 582     -21.021   5.629 -12.968  0.00  0.00      PROA  
ATOM   2032   HN ALA P 582     -20.655   4.895 -12.401  0.00  0.00      PROA  
ATOM   2033   CA ALA P 582     -20.387   6.884 -12.724  0.00  0.00      PROA  
ATOM   2034   HA ALA P 582     -20.669   7.656 -13.425  0.00  0.00      PROA  
ATOM   2035   CB ALA P 582     -20.644   7.396 -11.313  0.00  0.00      PROA  
ATOM   2036  HB1 ALA P 582     -20.119   8.374 -11.260  0.00  0.00      PROA  
ATOM   2037  HB2 ALA P 582     -20.275   6.692 -10.536  0.00  0.00      PROA  
ATOM   2038  HB3 ALA P 582     -21.727   7.538 -11.108  0.00  0.00      PROA  
ATOM   2039    C ALA P 582     -18.916   6.843 -13.003  0.00  0.00      PROA  
ATOM   2040    O ALA P 582     -18.221   7.802 -12.681  0.00  0.00      PROA  
ATOM   2041    N SER P 583     -18.372   5.769 -13.632  0.00  0.00      PROA  
ATOM   2042   HN SER P 583     -19.009   5.194 -14.140  0.00  0.00      PROA  
ATOM   2043   CA SER P 583     -16.923   5.541 -13.684  0.00  0.00      PROA  
ATOM   2044   HA SER P 583     -16.611   5.616 -12.653  0.00  0.00      PROA  
ATOM   2045   CB SER P 583     -16.531   4.100 -14.136  0.00  0.00      PROA  
ATOM   2046  HB1 SER P 583     -15.485   4.031 -14.503  0.00  0.00      PROA  
ATOM   2047  HB2 SER P 583     -17.124   3.807 -15.029  0.00  0.00      PROA  
ATOM   2048   OG SER P 583     -16.598   3.089 -13.120  0.00  0.00      PROA  
ATOM   2049  HG1 SER P 583     -15.856   3.223 -12.526  0.00  0.00      PROA  
ATOM   2050    C SER P 583     -16.216   6.545 -14.502  0.00  0.00      PROA  
ATOM   2051    O SER P 583     -15.035   6.817 -14.218  0.00  0.00      PROA  
ATOM   2052    N SER P 584     -16.858   7.079 -15.535  0.00  0.00      PROA  
ATOM   2053   HN SER P 584     -17.791   6.730 -15.552  0.00  0.00      PROA  
ATOM   2054   CA SER P 584     -16.437   8.249 -16.364  0.00  0.00      PROA  
ATOM   2055   HA SER P 584     -15.587   7.853 -16.899  0.00  0.00      PROA  
ATOM   2056   CB SER P 584     -17.479   8.629 -17.349  0.00  0.00      PROA  
ATOM   2057  HB1 SER P 584     -17.628   7.816 -18.091  0.00  0.00      PROA  
ATOM   2058  HB2 SER P 584     -16.988   9.437 -17.933  0.00  0.00      PROA  
ATOM   2059   OG SER P 584     -18.695   9.078 -16.809  0.00  0.00      PROA  
ATOM   2060  HG1 SER P 584     -19.357   8.394 -16.685  0.00  0.00      PROA  
ATOM   2061    C SER P 584     -16.046   9.497 -15.482  0.00  0.00      PROA  
ATOM   2062    O SER P 584     -14.911  10.001 -15.606  0.00  0.00      PROA  
ATOM   2063    N LEU P 585     -16.892   9.960 -14.545  0.00  0.00      PROA  
ATOM   2064   HN LEU P 585     -17.854   9.708 -14.625  0.00  0.00      PROA  
ATOM   2065   CA LEU P 585     -16.735  11.160 -13.714  0.00  0.00      PROA  
ATOM   2066   HA LEU P 585     -16.689  12.047 -14.329  0.00  0.00      PROA  
ATOM   2067   CB LEU P 585     -17.973  11.267 -12.770  0.00  0.00      PROA  
ATOM   2068  HB1 LEU P 585     -17.798  12.032 -11.984  0.00  0.00      PROA  
ATOM   2069  HB2 LEU P 585     -18.163  10.228 -12.427  0.00  0.00      PROA  
ATOM   2070   CG LEU P 585     -19.371  11.658 -13.427  0.00  0.00      PROA  
ATOM   2071   HG LEU P 585     -19.539  10.793 -14.105  0.00  0.00      PROA  
ATOM   2072  CD1 LEU P 585     -20.565  11.801 -12.492  0.00  0.00      PROA  
ATOM   2073 HD11 LEU P 585     -21.003  10.794 -12.321  0.00  0.00      PROA  
ATOM   2074 HD12 LEU P 585     -21.311  12.439 -13.013  0.00  0.00      PROA  
ATOM   2075 HD13 LEU P 585     -20.227  12.183 -11.505  0.00  0.00      PROA  
ATOM   2076  CD2 LEU P 585     -19.182  12.908 -14.347  0.00  0.00      PROA  
ATOM   2077 HD21 LEU P 585     -20.168  13.009 -14.847  0.00  0.00      PROA  
ATOM   2078 HD22 LEU P 585     -18.369  12.773 -15.093  0.00  0.00      PROA  
ATOM   2079 HD23 LEU P 585     -18.902  13.842 -13.813  0.00  0.00      PROA  
ATOM   2080    C LEU P 585     -15.389  11.126 -12.968  0.00  0.00      PROA  
ATOM   2081    O LEU P 585     -14.715  12.103 -12.755  0.00  0.00      PROA  
ATOM   2082    N VAL P 586     -14.978  10.000 -12.466  0.00  0.00      PROA  
ATOM   2083   HN VAL P 586     -15.635   9.251 -12.451  0.00  0.00      PROA  
ATOM   2084   CA VAL P 586     -13.632   9.788 -11.921  0.00  0.00      PROA  
ATOM   2085   HA VAL P 586     -13.201  10.688 -11.507  0.00  0.00      PROA  
ATOM   2086   CB VAL P 586     -13.799   8.817 -10.818  0.00  0.00      PROA  
ATOM   2087   HB VAL P 586     -14.279   9.464 -10.053  0.00  0.00      PROA  
ATOM   2088  CG1 VAL P 586     -14.614   7.625 -11.202  0.00  0.00      PROA  
ATOM   2089 HG11 VAL P 586     -15.687   7.859 -11.371  0.00  0.00      PROA  
ATOM   2090 HG12 VAL P 586     -14.538   6.898 -10.365  0.00  0.00      PROA  
ATOM   2091 HG13 VAL P 586     -14.235   7.156 -12.135  0.00  0.00      PROA  
ATOM   2092  CG2 VAL P 586     -12.486   8.378 -10.149  0.00  0.00      PROA  
ATOM   2093 HG21 VAL P 586     -12.749   7.877  -9.193  0.00  0.00      PROA  
ATOM   2094 HG22 VAL P 586     -11.948   9.322  -9.920  0.00  0.00      PROA  
ATOM   2095 HG23 VAL P 586     -11.868   7.761 -10.836  0.00  0.00      PROA  
ATOM   2096    C VAL P 586     -12.514   9.436 -12.908  0.00  0.00      PROA  
ATOM   2097    O VAL P 586     -11.317   9.784 -12.645  0.00  0.00      PROA  
ATOM   2098    N CYS P 587     -12.891   8.870 -14.068  0.00  0.00      PROA  
ATOM   2099   HN CYS P 587     -13.789   8.564 -14.376  0.00  0.00      PROA  
ATOM   2100   CA CYS P 587     -11.861   8.676 -15.078  0.00  0.00      PROA  
ATOM   2101   HA CYS P 587     -10.921   8.354 -14.656  0.00  0.00      PROA  
ATOM   2102   CB CYS P 587     -12.273   7.473 -16.064  0.00  0.00      PROA  
ATOM   2103  HB1 CYS P 587     -11.674   7.385 -16.995  0.00  0.00      PROA  
ATOM   2104  HB2 CYS P 587     -13.321   7.673 -16.375  0.00  0.00      PROA  
ATOM   2105   SG CYS P 587     -12.106   5.879 -15.126  0.00  0.00      PROA  
ATOM   2106  HG1 CYS P 587     -13.315   6.029 -14.605  0.00  0.00      PROA  
ATOM   2107    C CYS P 587     -11.497   9.906 -15.860  0.00  0.00      PROA  
ATOM   2108    O CYS P 587     -10.785   9.878 -16.831  0.00  0.00      PROA  
ATOM   2109    N TYR P 588     -12.053  11.158 -15.561  0.00  0.00      PROA  
ATOM   2110   HN TYR P 588     -12.665  11.232 -14.778  0.00  0.00      PROA  
ATOM   2111   CA TYR P 588     -11.638  12.337 -16.274  0.00  0.00      PROA  
ATOM   2112   HA TYR P 588     -11.302  12.146 -17.283  0.00  0.00      PROA  
ATOM   2113   CB TYR P 588     -12.799  13.328 -16.220  0.00  0.00      PROA  
ATOM   2114  HB1 TYR P 588     -12.456  14.225 -16.778  0.00  0.00      PROA  
ATOM   2115  HB2 TYR P 588     -13.109  13.574 -15.182  0.00  0.00      PROA  
ATOM   2116   CG TYR P 588     -13.945  12.777 -17.100  0.00  0.00      PROA  
ATOM   2117  CD1 TYR P 588     -15.286  12.784 -16.681  0.00  0.00      PROA  
ATOM   2118  HD1 TYR P 588     -15.448  13.147 -15.677  0.00  0.00      PROA  
ATOM   2119  CE1 TYR P 588     -16.321  12.383 -17.497  0.00  0.00      PROA  
ATOM   2120  HE1 TYR P 588     -17.336  12.527 -17.159  0.00  0.00      PROA  
ATOM   2121   CZ TYR P 588     -16.137  11.959 -18.840  0.00  0.00      PROA  
ATOM   2122   OH TYR P 588     -17.276  11.566 -19.587  0.00  0.00      PROA  
ATOM   2123   HH TYR P 588     -17.091  10.805 -20.141  0.00  0.00      PROA  
ATOM   2124  CD2 TYR P 588     -13.723  12.383 -18.467  0.00  0.00      PROA  
ATOM   2125  HD2 TYR P 588     -12.732  12.458 -18.890  0.00  0.00      PROA  
ATOM   2126  CE2 TYR P 588     -14.797  11.884 -19.222  0.00  0.00      PROA  
ATOM   2127  HE2 TYR P 588     -14.534  11.407 -20.155  0.00  0.00      PROA  
ATOM   2128    C TYR P 588     -10.364  13.043 -15.657  0.00  0.00      PROA  
ATOM   2129    O TYR P 588     -10.070  14.155 -16.070  0.00  0.00      PROA  
ATOM   2130    N ILE P 589      -9.672  12.456 -14.721  0.00  0.00      PROA  
ATOM   2131   HN ILE P 589      -9.891  11.599 -14.260  0.00  0.00      PROA  
ATOM   2132   CA ILE P 589      -8.376  13.003 -14.264  0.00  0.00      PROA  
ATOM   2133   HA ILE P 589      -8.396  14.004 -13.859  0.00  0.00      PROA  
ATOM   2134   CB ILE P 589      -7.770  12.214 -13.104  0.00  0.00      PROA  
ATOM   2135   HB ILE P 589      -6.694  12.476 -13.021  0.00  0.00      PROA  
ATOM   2136  CG2 ILE P 589      -8.620  12.643 -11.886  0.00  0.00      PROA  
ATOM   2137 HG21 ILE P 589      -8.581  13.753 -11.904  0.00  0.00      PROA  
ATOM   2138 HG22 ILE P 589      -8.290  12.316 -10.876  0.00  0.00      PROA  
ATOM   2139 HG23 ILE P 589      -9.625  12.222 -12.098  0.00  0.00      PROA  
ATOM   2140  CG1 ILE P 589      -7.870  10.743 -13.270  0.00  0.00      PROA  
ATOM   2141 HG11 ILE P 589      -7.512  10.410 -14.268  0.00  0.00      PROA  
ATOM   2142 HG12 ILE P 589      -8.903  10.372 -13.102  0.00  0.00      PROA  
ATOM   2143   CD ILE P 589      -6.966   9.927 -12.339  0.00  0.00      PROA  
ATOM   2144  HD1 ILE P 589      -7.098  10.220 -11.275  0.00  0.00      PROA  
ATOM   2145  HD2 ILE P 589      -5.905  10.167 -12.566  0.00  0.00      PROA  
ATOM   2146  HD3 ILE P 589      -7.213   8.856 -12.499  0.00  0.00      PROA  
ATOM   2147    C ILE P 589      -7.311  13.026 -15.394  0.00  0.00      PROA  
ATOM   2148    O ILE P 589      -7.492  12.280 -16.337  0.00  0.00      PROA  
ATOM   2149    N THR P 590      -6.224  13.869 -15.270  0.00  0.00      PROA  
ATOM   2150   HN THR P 590      -6.084  14.531 -14.538  0.00  0.00      PROA  
ATOM   2151   CA THR P 590      -5.106  13.812 -16.176  0.00  0.00      PROA  
ATOM   2152   HA THR P 590      -5.319  12.958 -16.801  0.00  0.00      PROA  
ATOM   2153   CB THR P 590      -4.933  15.000 -17.001  0.00  0.00      PROA  
ATOM   2154   HB THR P 590      -4.076  15.046 -17.707  0.00  0.00      PROA  
ATOM   2155  OG1 THR P 590      -4.778  16.254 -16.252  0.00  0.00      PROA  
ATOM   2156  HG1 THR P 590      -4.204  16.854 -16.735  0.00  0.00      PROA  
ATOM   2157  CG2 THR P 590      -6.174  15.308 -17.832  0.00  0.00      PROA  
ATOM   2158 HG21 THR P 590      -6.465  14.460 -18.489  0.00  0.00      PROA  
ATOM   2159 HG22 THR P 590      -5.890  16.123 -18.531  0.00  0.00      PROA  
ATOM   2160 HG23 THR P 590      -7.063  15.593 -17.229  0.00  0.00      PROA  
ATOM   2161    C THR P 590      -3.898  13.603 -15.371  0.00  0.00      PROA  
ATOM   2162    O THR P 590      -3.924  13.470 -14.131  0.00  0.00      PROA  
ATOM   2163    N ARG P 591      -2.775  13.588 -15.974  0.00  0.00      PROA  
ATOM   2164   HN ARG P 591      -2.808  13.815 -16.945  0.00  0.00      PROA  
ATOM   2165   CA ARG P 591      -1.424  13.381 -15.345  0.00  0.00      PROA  
ATOM   2166   HA ARG P 591      -1.262  12.382 -14.966  0.00  0.00      PROA  
ATOM   2167   CB ARG P 591      -0.402  13.576 -16.487  0.00  0.00      PROA  
ATOM   2168  HB1 ARG P 591      -0.423  14.558 -17.006  0.00  0.00      PROA  
ATOM   2169  HB2 ARG P 591      -0.649  12.795 -17.237  0.00  0.00      PROA  
ATOM   2170   CG ARG P 591       1.058  13.380 -15.982  0.00  0.00      PROA  
ATOM   2171  HG1 ARG P 591       1.112  12.331 -15.619  0.00  0.00      PROA  
ATOM   2172  HG2 ARG P 591       1.242  14.142 -15.195  0.00  0.00      PROA  
ATOM   2173   CD ARG P 591       2.247  13.499 -17.058  0.00  0.00      PROA  
ATOM   2174  HD1 ARG P 591       3.218  13.300 -16.557  0.00  0.00      PROA  
ATOM   2175  HD2 ARG P 591       2.096  14.458 -17.600  0.00  0.00      PROA  
ATOM   2176   NE ARG P 591       2.118  12.487 -18.115  0.00  0.00      PROA  
ATOM   2177   HE ARG P 591       1.587  12.680 -18.940  0.00  0.00      PROA  
ATOM   2178   CZ ARG P 591       2.481  11.219 -18.026  0.00  0.00      PROA  
ATOM   2179  NH1 ARG P 591       2.944  10.621 -17.006  0.00  0.00      PROA  
ATOM   2180 HH11 ARG P 591       3.169  11.238 -16.253  0.00  0.00      PROA  
ATOM   2181 HH12 ARG P 591       3.311   9.693 -17.076  0.00  0.00      PROA  
ATOM   2182  NH2 ARG P 591       2.329  10.511 -19.140  0.00  0.00      PROA  
ATOM   2183 HH21 ARG P 591       1.848  10.979 -19.881  0.00  0.00      PROA  
ATOM   2184 HH22 ARG P 591       2.493   9.525 -19.103  0.00  0.00      PROA  
ATOM   2185    C ARG P 591      -1.046  14.265 -14.197  0.00  0.00      PROA  
ATOM   2186    O ARG P 591      -0.475  13.923 -13.149  0.00  0.00      PROA  
ATOM   2187    N PHE P 592      -1.293  15.576 -14.379  0.00  0.00      PROA  
ATOM   2188   HN PHE P 592      -1.765  15.949 -15.175  0.00  0.00      PROA  
ATOM   2189   CA PHE P 592      -1.143  16.576 -13.237  0.00  0.00      PROA  
ATOM   2190   HA PHE P 592      -0.116  16.475 -12.918  0.00  0.00      PROA  
ATOM   2191   CB PHE P 592      -1.420  17.998 -13.763  0.00  0.00      PROA  
ATOM   2192  HB1 PHE P 592      -2.385  18.104 -14.303  0.00  0.00      PROA  
ATOM   2193  HB2 PHE P 592      -0.676  18.303 -14.530  0.00  0.00      PROA  
ATOM   2194   CG PHE P 592      -1.491  19.091 -12.732  0.00  0.00      PROA  
ATOM   2195  CD1 PHE P 592      -2.600  19.240 -11.863  0.00  0.00      PROA  
ATOM   2196  HD1 PHE P 592      -3.335  18.461 -11.721  0.00  0.00      PROA  
ATOM   2197  CE1 PHE P 592      -2.883  20.382 -11.194  0.00  0.00      PROA  
ATOM   2198  HE1 PHE P 592      -3.828  20.429 -10.674  0.00  0.00      PROA  
ATOM   2199   CZ PHE P 592      -1.984  21.456 -11.268  0.00  0.00      PROA  
ATOM   2200   HZ PHE P 592      -2.221  22.319 -10.663  0.00  0.00      PROA  
ATOM   2201  CD2 PHE P 592      -0.627  20.201 -12.761  0.00  0.00      PROA  
ATOM   2202  HD2 PHE P 592       0.297  20.148 -13.317  0.00  0.00      PROA  
ATOM   2203  CE2 PHE P 592      -0.900  21.364 -12.044  0.00  0.00      PROA  
ATOM   2204  HE2 PHE P 592      -0.206  22.190 -11.987  0.00  0.00      PROA  
ATOM   2205    C PHE P 592      -1.946  16.117 -12.028  0.00  0.00      PROA  
ATOM   2206    O PHE P 592      -1.373  16.027 -10.924  0.00  0.00      PROA  
ATOM   2207    N THR P 593      -3.293  15.782 -12.090  0.00  0.00      PROA  
ATOM   2208   HN THR P 593      -3.803  15.948 -12.930  0.00  0.00      PROA  
ATOM   2209   CA THR P 593      -4.059  15.329 -10.983  0.00  0.00      PROA  
ATOM   2210   HA THR P 593      -3.957  15.945 -10.101  0.00  0.00      PROA  
ATOM   2211   CB THR P 593      -5.547  15.328 -11.288  0.00  0.00      PROA  
ATOM   2212   HB THR P 593      -6.125  14.792 -10.506  0.00  0.00      PROA  
ATOM   2213  OG1 THR P 593      -5.825  14.873 -12.591  0.00  0.00      PROA  
ATOM   2214  HG1 THR P 593      -6.267  15.636 -12.970  0.00  0.00      PROA  
ATOM   2215  CG2 THR P 593      -5.939  16.773 -11.284  0.00  0.00      PROA  
ATOM   2216 HG21 THR P 593      -5.702  17.206 -10.289  0.00  0.00      PROA  
ATOM   2217 HG22 THR P 593      -7.040  16.711 -11.419  0.00  0.00      PROA  
ATOM   2218 HG23 THR P 593      -5.524  17.394 -12.107  0.00  0.00      PROA  
ATOM   2219    C THR P 593      -3.700  13.995 -10.539  0.00  0.00      PROA  
ATOM   2220    O THR P 593      -3.503  13.755  -9.323  0.00  0.00      PROA  
ATOM   2221    N GLU P 594      -3.399  13.040 -11.438  0.00  0.00      PROA  
ATOM   2222   HN GLU P 594      -3.532  13.296 -12.393  0.00  0.00      PROA  
ATOM   2223   CA GLU P 594      -2.999  11.661 -11.169  0.00  0.00      PROA  
ATOM   2224   HA GLU P 594      -3.748  11.279 -10.492  0.00  0.00      PROA  
ATOM   2225   CB GLU P 594      -2.843  10.876 -12.479  0.00  0.00      PROA  
ATOM   2226  HB1 GLU P 594      -1.943  11.213 -13.036  0.00  0.00      PROA  
ATOM   2227  HB2 GLU P 594      -3.714  11.116 -13.125  0.00  0.00      PROA  
ATOM   2228   CG GLU P 594      -2.927   9.400 -12.217  0.00  0.00      PROA  
ATOM   2229  HG1 GLU P 594      -3.959   9.000 -12.111  0.00  0.00      PROA  
ATOM   2230  HG2 GLU P 594      -2.342   9.102 -11.321  0.00  0.00      PROA  
ATOM   2231   CD GLU P 594      -2.343   8.611 -13.379  0.00  0.00      PROA  
ATOM   2232  OE1 GLU P 594      -1.088   8.536 -13.416  0.00  0.00      PROA  
ATOM   2233  OE2 GLU P 594      -3.057   8.014 -14.237  0.00  0.00      PROA  
ATOM   2234    C GLU P 594      -1.658  11.621 -10.450  0.00  0.00      PROA  
ATOM   2235    O GLU P 594      -1.486  10.896  -9.483  0.00  0.00      PROA  
ATOM   2236    N GLU P 595      -0.618  12.353 -10.925  0.00  0.00      PROA  
ATOM   2237   HN GLU P 595      -0.697  13.039 -11.644  0.00  0.00      PROA  
ATOM   2238   CA GLU P 595       0.679  12.190 -10.320  0.00  0.00      PROA  
ATOM   2239   HA GLU P 595       0.751  11.217  -9.857  0.00  0.00      PROA  
ATOM   2240   CB GLU P 595       1.941  12.325 -11.291  0.00  0.00      PROA  
ATOM   2241  HB1 GLU P 595       2.851  12.154 -10.677  0.00  0.00      PROA  
ATOM   2242  HB2 GLU P 595       2.117  13.355 -11.670  0.00  0.00      PROA  
ATOM   2243   CG GLU P 595       1.866  11.458 -12.626  0.00  0.00      PROA  
ATOM   2244  HG1 GLU P 595       1.057  11.866 -13.269  0.00  0.00      PROA  
ATOM   2245  HG2 GLU P 595       1.606  10.413 -12.354  0.00  0.00      PROA  
ATOM   2246   CD GLU P 595       3.075  11.477 -13.580  0.00  0.00      PROA  
ATOM   2247  OE1 GLU P 595       3.595  12.543 -13.974  0.00  0.00      PROA  
ATOM   2248  OE2 GLU P 595       3.400  10.382 -14.067  0.00  0.00      PROA  
ATOM   2249    C GLU P 595       0.976  12.987  -9.040  0.00  0.00      PROA  
ATOM   2250    O GLU P 595       1.763  12.500  -8.240  0.00  0.00      PROA  
ATOM   2251    N ALA P 596       0.310  14.148  -8.748  0.00  0.00      PROA  
ATOM   2252   HN ALA P 596      -0.411  14.339  -9.410  0.00  0.00      PROA  
ATOM   2253   CA ALA P 596       0.171  14.872  -7.477  0.00  0.00      PROA  
ATOM   2254   HA ALA P 596       1.161  15.263  -7.293  0.00  0.00      PROA  
ATOM   2255   CB ALA P 596      -0.656  16.153  -7.679  0.00  0.00      PROA  
ATOM   2256  HB1 ALA P 596      -1.706  15.939  -7.973  0.00  0.00      PROA  
ATOM   2257  HB2 ALA P 596      -0.189  16.827  -8.430  0.00  0.00      PROA  
ATOM   2258  HB3 ALA P 596      -0.744  16.634  -6.681  0.00  0.00      PROA  
ATOM   2259    C ALA P 596      -0.318  13.931  -6.374  0.00  0.00      PROA  
ATOM   2260    O ALA P 596       0.291  13.810  -5.321  0.00  0.00      PROA  
ATOM   2261    N PHE P 597      -1.351  13.098  -6.607  0.00  0.00      PROA  
ATOM   2262   HN PHE P 597      -1.783  13.187  -7.501  0.00  0.00      PROA  
ATOM   2263   CA PHE P 597      -1.920  12.183  -5.758  0.00  0.00      PROA  
ATOM   2264   HA PHE P 597      -2.047  12.628  -4.783  0.00  0.00      PROA  
ATOM   2265   CB PHE P 597      -3.322  11.882  -6.458  0.00  0.00      PROA  
ATOM   2266  HB1 PHE P 597      -3.160  11.113  -7.244  0.00  0.00      PROA  
ATOM   2267  HB2 PHE P 597      -3.690  12.808  -6.949  0.00  0.00      PROA  
ATOM   2268   CG PHE P 597      -4.317  11.415  -5.381  0.00  0.00      PROA  
ATOM   2269  CD1 PHE P 597      -4.978  12.395  -4.504  0.00  0.00      PROA  
ATOM   2270  HD1 PHE P 597      -4.666  13.425  -4.592  0.00  0.00      PROA  
ATOM   2271  CE1 PHE P 597      -5.915  12.033  -3.661  0.00  0.00      PROA  
ATOM   2272  HE1 PHE P 597      -6.260  12.832  -3.022  0.00  0.00      PROA  
ATOM   2273   CZ PHE P 597      -6.333  10.666  -3.570  0.00  0.00      PROA  
ATOM   2274   HZ PHE P 597      -7.136  10.300  -2.946  0.00  0.00      PROA  
ATOM   2275  CD2 PHE P 597      -4.772  10.068  -5.310  0.00  0.00      PROA  
ATOM   2276  HD2 PHE P 597      -4.403   9.326  -6.002  0.00  0.00      PROA  
ATOM   2277  CE2 PHE P 597      -5.825   9.725  -4.446  0.00  0.00      PROA  
ATOM   2278  HE2 PHE P 597      -6.262   8.742  -4.349  0.00  0.00      PROA  
ATOM   2279    C PHE P 597      -1.024  10.968  -5.546  0.00  0.00      PROA  
ATOM   2280    O PHE P 597      -0.729  10.595  -4.446  0.00  0.00      PROA  
ATOM   2281    N ALA P 598      -0.562  10.347  -6.595  0.00  0.00      PROA  
ATOM   2282   HN ALA P 598      -0.666  10.703  -7.521  0.00  0.00      PROA  
ATOM   2283   CA ALA P 598       0.320   9.157  -6.507  0.00  0.00      PROA  
ATOM   2284   HA ALA P 598      -0.213   8.400  -5.951  0.00  0.00      PROA  
ATOM   2285   CB ALA P 598       0.539   8.530  -7.914  0.00  0.00      PROA  
ATOM   2286  HB1 ALA P 598       1.110   7.577  -7.890  0.00  0.00      PROA  
ATOM   2287  HB2 ALA P 598       1.000   9.220  -8.653  0.00  0.00      PROA  
ATOM   2288  HB3 ALA P 598      -0.470   8.337  -8.337  0.00  0.00      PROA  
ATOM   2289    C ALA P 598       1.582   9.406  -5.813  0.00  0.00      PROA  
ATOM   2290    O ALA P 598       2.002   8.713  -4.895  0.00  0.00      PROA  
ATOM   2291    N SER P 599       2.285  10.534  -6.210  0.00  0.00      PROA  
ATOM   2292   HN SER P 599       2.167  11.061  -7.049  0.00  0.00      PROA  
ATOM   2293   CA SER P 599       3.411  11.002  -5.402  0.00  0.00      PROA  
ATOM   2294   HA SER P 599       4.231  10.304  -5.489  0.00  0.00      PROA  
ATOM   2295   CB SER P 599       4.005  12.330  -5.969  0.00  0.00      PROA  
ATOM   2296  HB1 SER P 599       3.358  13.232  -5.927  0.00  0.00      PROA  
ATOM   2297  HB2 SER P 599       4.347  12.261  -7.023  0.00  0.00      PROA  
ATOM   2298   OG SER P 599       5.235  12.611  -5.326  0.00  0.00      PROA  
ATOM   2299  HG1 SER P 599       5.013  12.594  -4.392  0.00  0.00      PROA  
ATOM   2300    C SER P 599       3.084  11.173  -3.885  0.00  0.00      PROA  
ATOM   2301    O SER P 599       3.898  10.612  -3.124  0.00  0.00      PROA  
ATOM   2302    N LEU P 600       1.995  11.767  -3.381  0.00  0.00      PROA  
ATOM   2303   HN LEU P 600       1.402  12.172  -4.073  0.00  0.00      PROA  
ATOM   2304   CA LEU P 600       1.556  11.781  -1.954  0.00  0.00      PROA  
ATOM   2305   HA LEU P 600       2.299  12.339  -1.404  0.00  0.00      PROA  
ATOM   2306   CB LEU P 600       0.287  12.601  -1.849  0.00  0.00      PROA  
ATOM   2307  HB1 LEU P 600      -0.498  12.144  -2.487  0.00  0.00      PROA  
ATOM   2308  HB2 LEU P 600       0.482  13.576  -2.346  0.00  0.00      PROA  
ATOM   2309   CG LEU P 600      -0.257  12.700  -0.426  0.00  0.00      PROA  
ATOM   2310   HG LEU P 600       0.268  11.903   0.144  0.00  0.00      PROA  
ATOM   2311  CD1 LEU P 600       0.022  14.127   0.120  0.00  0.00      PROA  
ATOM   2312 HD11 LEU P 600       0.947  14.540  -0.336  0.00  0.00      PROA  
ATOM   2313 HD12 LEU P 600      -0.077  14.100   1.226  0.00  0.00      PROA  
ATOM   2314 HD13 LEU P 600      -0.698  14.840  -0.337  0.00  0.00      PROA  
ATOM   2315  CD2 LEU P 600      -1.706  12.337  -0.240  0.00  0.00      PROA  
ATOM   2316 HD21 LEU P 600      -1.960  12.484   0.831  0.00  0.00      PROA  
ATOM   2317 HD22 LEU P 600      -1.917  11.317  -0.627  0.00  0.00      PROA  
ATOM   2318 HD23 LEU P 600      -2.312  12.966  -0.927  0.00  0.00      PROA  
ATOM   2319    C LEU P 600       1.409  10.312  -1.390  0.00  0.00      PROA  
ATOM   2320    O LEU P 600       2.059  10.019  -0.355  0.00  0.00      PROA  
ATOM   2321    N ILE P 601       0.815   9.317  -2.070  0.00  0.00      PROA  
ATOM   2322   HN ILE P 601       0.347   9.501  -2.931  0.00  0.00      PROA  
ATOM   2323   CA ILE P 601       0.830   7.900  -1.574  0.00  0.00      PROA  
ATOM   2324   HA ILE P 601       0.505   7.898  -0.544  0.00  0.00      PROA  
ATOM   2325   CB ILE P 601      -0.134   7.033  -2.392  0.00  0.00      PROA  
ATOM   2326   HB ILE P 601       0.163   7.161  -3.455  0.00  0.00      PROA  
ATOM   2327  CG2 ILE P 601      -0.020   5.524  -1.934  0.00  0.00      PROA  
ATOM   2328 HG21 ILE P 601      -0.784   4.907  -2.455  0.00  0.00      PROA  
ATOM   2329 HG22 ILE P 601      -0.278   5.257  -0.887  0.00  0.00      PROA  
ATOM   2330 HG23 ILE P 601       1.034   5.182  -2.016  0.00  0.00      PROA  
ATOM   2331  CG1 ILE P 601      -1.580   7.459  -2.366  0.00  0.00      PROA  
ATOM   2332 HG11 ILE P 601      -2.204   6.673  -2.842  0.00  0.00      PROA  
ATOM   2333 HG12 ILE P 601      -1.747   8.381  -2.963  0.00  0.00      PROA  
ATOM   2334   CD ILE P 601      -2.092   7.660  -0.941  0.00  0.00      PROA  
ATOM   2335  HD1 ILE P 601      -2.382   6.771  -0.341  0.00  0.00      PROA  
ATOM   2336  HD2 ILE P 601      -3.031   8.224  -1.127  0.00  0.00      PROA  
ATOM   2337  HD3 ILE P 601      -1.393   8.291  -0.352  0.00  0.00      PROA  
ATOM   2338    C ILE P 601       2.170   7.209  -1.550  0.00  0.00      PROA  
ATOM   2339    O ILE P 601       2.545   6.439  -0.698  0.00  0.00      PROA  
ATOM   2340    N CYS P 602       3.021   7.475  -2.522  0.00  0.00      PROA  
ATOM   2341   HN CYS P 602       2.724   8.138  -3.206  0.00  0.00      PROA  
ATOM   2342   CA CYS P 602       4.362   6.915  -2.512  0.00  0.00      PROA  
ATOM   2343   HA CYS P 602       4.243   5.846  -2.415  0.00  0.00      PROA  
ATOM   2344   CB CYS P 602       5.153   7.108  -3.787  0.00  0.00      PROA  
ATOM   2345  HB1 CYS P 602       6.197   6.758  -3.640  0.00  0.00      PROA  
ATOM   2346  HB2 CYS P 602       5.156   8.176  -4.093  0.00  0.00      PROA  
ATOM   2347   SG CYS P 602       4.491   5.952  -5.063  0.00  0.00      PROA  
ATOM   2348  HG1 CYS P 602       3.712   6.853  -5.643  0.00  0.00      PROA  
ATOM   2349    C CYS P 602       5.249   7.390  -1.389  0.00  0.00      PROA  
ATOM   2350    O CYS P 602       5.828   6.623  -0.625  0.00  0.00      PROA  
ATOM   2351    N ILE P 603       5.234   8.714  -1.224  0.00  0.00      PROA  
ATOM   2352   HN ILE P 603       4.904   9.283  -1.974  0.00  0.00      PROA  
ATOM   2353   CA ILE P 603       5.810   9.427  -0.043  0.00  0.00      PROA  
ATOM   2354   HA ILE P 603       6.856   9.174   0.056  0.00  0.00      PROA  
ATOM   2355   CB ILE P 603       5.702  10.953  -0.222  0.00  0.00      PROA  
ATOM   2356   HB ILE P 603       4.657  11.301  -0.365  0.00  0.00      PROA  
ATOM   2357  CG2 ILE P 603       6.318  11.755   1.007  0.00  0.00      PROA  
ATOM   2358 HG21 ILE P 603       7.418  11.632   1.099  0.00  0.00      PROA  
ATOM   2359 HG22 ILE P 603       5.847  11.331   1.920  0.00  0.00      PROA  
ATOM   2360 HG23 ILE P 603       6.210  12.857   0.914  0.00  0.00      PROA  
ATOM   2361  CG1 ILE P 603       6.447  11.359  -1.475  0.00  0.00      PROA  
ATOM   2362 HG11 ILE P 603       6.239  10.789  -2.406  0.00  0.00      PROA  
ATOM   2363 HG12 ILE P 603       7.540  11.201  -1.362  0.00  0.00      PROA  
ATOM   2364   CD ILE P 603       6.083  12.842  -1.972  0.00  0.00      PROA  
ATOM   2365  HD1 ILE P 603       6.687  13.168  -2.845  0.00  0.00      PROA  
ATOM   2366  HD2 ILE P 603       6.460  13.473  -1.139  0.00  0.00      PROA  
ATOM   2367  HD3 ILE P 603       5.007  13.047  -2.160  0.00  0.00      PROA  
ATOM   2368    C ILE P 603       5.152   8.987   1.363  0.00  0.00      PROA  
ATOM   2369    O ILE P 603       5.859   8.715   2.338  0.00  0.00      PROA  
ATOM   2370    N ILE P 604       3.848   8.753   1.414  0.00  0.00      PROA  
ATOM   2371   HN ILE P 604       3.204   8.942   0.676  0.00  0.00      PROA  
ATOM   2372   CA ILE P 604       3.283   8.085   2.555  0.00  0.00      PROA  
ATOM   2373   HA ILE P 604       3.510   8.553   3.502  0.00  0.00      PROA  
ATOM   2374   CB ILE P 604       1.753   8.036   2.342  0.00  0.00      PROA  
ATOM   2375   HB ILE P 604       1.601   7.845   1.258  0.00  0.00      PROA  
ATOM   2376  CG2 ILE P 604       1.000   7.036   3.210  0.00  0.00      PROA  
ATOM   2377 HG21 ILE P 604       1.491   6.044   3.301  0.00  0.00      PROA  
ATOM   2378 HG22 ILE P 604       0.027   6.857   2.704  0.00  0.00      PROA  
ATOM   2379 HG23 ILE P 604       0.671   7.446   4.188  0.00  0.00      PROA  
ATOM   2380  CG1 ILE P 604       1.181   9.445   2.613  0.00  0.00      PROA  
ATOM   2381 HG11 ILE P 604       1.798  10.257   2.173  0.00  0.00      PROA  
ATOM   2382 HG12 ILE P 604       1.202   9.555   3.718  0.00  0.00      PROA  
ATOM   2383   CD ILE P 604      -0.242   9.633   2.232  0.00  0.00      PROA  
ATOM   2384  HD1 ILE P 604      -0.611  10.593   2.653  0.00  0.00      PROA  
ATOM   2385  HD2 ILE P 604      -0.874   8.909   2.791  0.00  0.00      PROA  
ATOM   2386  HD3 ILE P 604      -0.363   9.707   1.130  0.00  0.00      PROA  
ATOM   2387    C ILE P 604       3.849   6.632   2.740  0.00  0.00      PROA  
ATOM   2388    O ILE P 604       4.102   6.154   3.876  0.00  0.00      PROA  
ATOM   2389    N PHE P 605       4.046   5.779   1.673  0.00  0.00      PROA  
ATOM   2390   HN PHE P 605       3.971   6.088   0.728  0.00  0.00      PROA  
ATOM   2391   CA PHE P 605       4.587   4.449   1.819  0.00  0.00      PROA  
ATOM   2392   HA PHE P 605       3.996   3.971   2.586  0.00  0.00      PROA  
ATOM   2393   CB PHE P 605       4.503   3.688   0.391  0.00  0.00      PROA  
ATOM   2394  HB1 PHE P 605       5.386   3.889  -0.253  0.00  0.00      PROA  
ATOM   2395  HB2 PHE P 605       3.628   4.042  -0.194  0.00  0.00      PROA  
ATOM   2396   CG PHE P 605       4.368   2.155   0.603  0.00  0.00      PROA  
ATOM   2397  CD1 PHE P 605       3.114   1.588   1.061  0.00  0.00      PROA  
ATOM   2398  HD1 PHE P 605       2.333   2.319   1.209  0.00  0.00      PROA  
ATOM   2399  CE1 PHE P 605       2.919   0.229   1.273  0.00  0.00      PROA  
ATOM   2400  HE1 PHE P 605       2.002  -0.033   1.780  0.00  0.00      PROA  
ATOM   2401   CZ PHE P 605       3.943  -0.630   0.944  0.00  0.00      PROA  
ATOM   2402   HZ PHE P 605       3.852  -1.704   0.995  0.00  0.00      PROA  
ATOM   2403  CD2 PHE P 605       5.427   1.249   0.488  0.00  0.00      PROA  
ATOM   2404  HD2 PHE P 605       6.383   1.580   0.110  0.00  0.00      PROA  
ATOM   2405  CE2 PHE P 605       5.179  -0.102   0.578  0.00  0.00      PROA  
ATOM   2406  HE2 PHE P 605       6.016  -0.774   0.455  0.00  0.00      PROA  
ATOM   2407    C PHE P 605       6.055   4.538   2.218  0.00  0.00      PROA  
ATOM   2408    O PHE P 605       6.520   3.643   2.975  0.00  0.00      PROA  
ATOM   2409    N ILE P 606       6.802   5.535   1.776  0.00  0.00      PROA  
ATOM   2410   HN ILE P 606       6.485   6.187   1.092  0.00  0.00      PROA  
ATOM   2411   CA ILE P 606       8.133   5.766   2.302  0.00  0.00      PROA  
ATOM   2412   HA ILE P 606       8.742   4.895   2.112  0.00  0.00      PROA  
ATOM   2413   CB ILE P 606       8.904   6.864   1.538  0.00  0.00      PROA  
ATOM   2414   HB ILE P 606       8.242   7.735   1.344  0.00  0.00      PROA  
ATOM   2415  CG2 ILE P 606      10.157   7.318   2.351  0.00  0.00      PROA  
ATOM   2416 HG21 ILE P 606      10.579   6.386   2.785  0.00  0.00      PROA  
ATOM   2417 HG22 ILE P 606       9.871   7.959   3.213  0.00  0.00      PROA  
ATOM   2418 HG23 ILE P 606      10.947   7.911   1.844  0.00  0.00      PROA  
ATOM   2419  CG1 ILE P 606       9.361   6.352   0.209  0.00  0.00      PROA  
ATOM   2420 HG11 ILE P 606       8.434   5.944  -0.248  0.00  0.00      PROA  
ATOM   2421 HG12 ILE P 606      10.040   5.482   0.341  0.00  0.00      PROA  
ATOM   2422   CD ILE P 606      10.033   7.390  -0.696  0.00  0.00      PROA  
ATOM   2423  HD1 ILE P 606      10.114   7.066  -1.755  0.00  0.00      PROA  
ATOM   2424  HD2 ILE P 606      11.075   7.562  -0.351  0.00  0.00      PROA  
ATOM   2425  HD3 ILE P 606       9.498   8.364  -0.718  0.00  0.00      PROA  
ATOM   2426    C ILE P 606       8.089   6.092   3.832  0.00  0.00      PROA  
ATOM   2427    O ILE P 606       8.674   5.379   4.668  0.00  0.00      PROA  
ATOM   2428    N TYR P 607       7.261   7.099   4.223  0.00  0.00      PROA  
ATOM   2429   HN TYR P 607       6.517   7.334   3.602  0.00  0.00      PROA  
ATOM   2430   CA TYR P 607       7.256   7.774   5.490  0.00  0.00      PROA  
ATOM   2431   HA TYR P 607       8.308   7.999   5.574  0.00  0.00      PROA  
ATOM   2432   CB TYR P 607       6.468   9.050   5.442  0.00  0.00      PROA  
ATOM   2433  HB1 TYR P 607       5.392   8.831   5.272  0.00  0.00      PROA  
ATOM   2434  HB2 TYR P 607       6.730   9.719   4.595  0.00  0.00      PROA  
ATOM   2435   CG TYR P 607       6.522   9.739   6.701  0.00  0.00      PROA  
ATOM   2436  CD1 TYR P 607       7.808  10.180   7.214  0.00  0.00      PROA  
ATOM   2437  HD1 TYR P 607       8.688   9.934   6.638  0.00  0.00      PROA  
ATOM   2438  CE1 TYR P 607       8.034  10.634   8.516  0.00  0.00      PROA  
ATOM   2439  HE1 TYR P 607       8.997  10.723   8.997  0.00  0.00      PROA  
ATOM   2440   CZ TYR P 607       6.893  10.878   9.321  0.00  0.00      PROA  
ATOM   2441   OH TYR P 607       7.039  11.410  10.639  0.00  0.00      PROA  
ATOM   2442   HH TYR P 607       6.279  11.923  10.924  0.00  0.00      PROA  
ATOM   2443  CD2 TYR P 607       5.416   9.866   7.603  0.00  0.00      PROA  
ATOM   2444  HD2 TYR P 607       4.429   9.606   7.249  0.00  0.00      PROA  
ATOM   2445  CE2 TYR P 607       5.557  10.526   8.801  0.00  0.00      PROA  
ATOM   2446  HE2 TYR P 607       4.705  10.602   9.459  0.00  0.00      PROA  
ATOM   2447    C TYR P 607       6.875   6.823   6.623  0.00  0.00      PROA  
ATOM   2448    O TYR P 607       7.508   6.928   7.700  0.00  0.00      PROA  
ATOM   2449    N GLU P 608       5.954   5.891   6.354  0.00  0.00      PROA  
ATOM   2450   HN GLU P 608       5.811   5.793   5.372  0.00  0.00      PROA  
ATOM   2451   CA GLU P 608       5.505   4.783   7.254  0.00  0.00      PROA  
ATOM   2452   HA GLU P 608       5.184   5.224   8.187  0.00  0.00      PROA  
ATOM   2453   CB GLU P 608       4.359   3.877   6.725  0.00  0.00      PROA  
ATOM   2454  HB1 GLU P 608       4.178   3.074   7.472  0.00  0.00      PROA  
ATOM   2455  HB2 GLU P 608       4.556   3.536   5.686  0.00  0.00      PROA  
ATOM   2456   CG GLU P 608       2.954   4.626   6.865  0.00  0.00      PROA  
ATOM   2457  HG1 GLU P 608       3.065   5.472   6.154  0.00  0.00      PROA  
ATOM   2458  HG2 GLU P 608       2.781   4.879   7.933  0.00  0.00      PROA  
ATOM   2459   CD GLU P 608       1.760   3.694   6.594  0.00  0.00      PROA  
ATOM   2460  OE1 GLU P 608       0.725   4.243   6.041  0.00  0.00      PROA  
ATOM   2461  OE2 GLU P 608       1.798   2.505   6.960  0.00  0.00      PROA  
ATOM   2462    C GLU P 608       6.625   3.939   7.795  0.00  0.00      PROA  
ATOM   2463    O GLU P 608       6.759   3.676   9.043  0.00  0.00      PROA  
ATOM   2464    N ALA P 609       7.539   3.600   6.916  0.00  0.00      PROA  
ATOM   2465   HN ALA P 609       7.413   3.884   5.968  0.00  0.00      PROA  
ATOM   2466   CA ALA P 609       8.729   2.898   7.277  0.00  0.00      PROA  
ATOM   2467   HA ALA P 609       8.505   1.915   7.663  0.00  0.00      PROA  
ATOM   2468   CB ALA P 609       9.514   2.523   6.006  0.00  0.00      PROA  
ATOM   2469  HB1 ALA P 609       8.786   2.327   5.190  0.00  0.00      PROA  
ATOM   2470  HB2 ALA P 609      10.282   1.747   6.210  0.00  0.00      PROA  
ATOM   2471  HB3 ALA P 609      10.059   3.387   5.570  0.00  0.00      PROA  
ATOM   2472    C ALA P 609       9.678   3.706   8.192  0.00  0.00      PROA  
ATOM   2473    O ALA P 609      10.529   3.134   8.913  0.00  0.00      PROA  
ATOM   2474    N ILE P 610       9.641   5.045   8.171  0.00  0.00      PROA  
ATOM   2475   HN ILE P 610       8.988   5.449   7.536  0.00  0.00      PROA  
ATOM   2476   CA ILE P 610      10.585   5.821   8.964  0.00  0.00      PROA  
ATOM   2477   HA ILE P 610      11.405   5.175   9.241  0.00  0.00      PROA  
ATOM   2478   CB ILE P 610      11.026   6.919   8.071  0.00  0.00      PROA  
ATOM   2479   HB ILE P 610      10.121   7.462   7.721  0.00  0.00      PROA  
ATOM   2480  CG2 ILE P 610      11.927   7.868   8.845  0.00  0.00      PROA  
ATOM   2481 HG21 ILE P 610      12.379   8.561   8.104  0.00  0.00      PROA  
ATOM   2482 HG22 ILE P 610      12.639   7.411   9.566  0.00  0.00      PROA  
ATOM   2483 HG23 ILE P 610      11.346   8.492   9.558  0.00  0.00      PROA  
ATOM   2484  CG1 ILE P 610      11.816   6.488   6.804  0.00  0.00      PROA  
ATOM   2485 HG11 ILE P 610      12.064   7.380   6.190  0.00  0.00      PROA  
ATOM   2486 HG12 ILE P 610      11.107   5.873   6.210  0.00  0.00      PROA  
ATOM   2487   CD ILE P 610      13.079   5.655   7.065  0.00  0.00      PROA  
ATOM   2488  HD1 ILE P 610      12.921   4.679   7.572  0.00  0.00      PROA  
ATOM   2489  HD2 ILE P 610      13.826   6.234   7.650  0.00  0.00      PROA  
ATOM   2490  HD3 ILE P 610      13.628   5.551   6.105  0.00  0.00      PROA  
ATOM   2491    C ILE P 610      10.019   6.306  10.295  0.00  0.00      PROA  
ATOM   2492    O ILE P 610      10.665   6.215  11.338  0.00  0.00      PROA  
ATOM   2493    N GLU P 611       8.684   6.576  10.255  0.00  0.00      PROA  
ATOM   2494   HN GLU P 611       8.126   6.444   9.440  0.00  0.00      PROA  
ATOM   2495   CA GLU P 611       7.885   6.695  11.428  0.00  0.00      PROA  
ATOM   2496   HA GLU P 611       8.293   7.545  11.954  0.00  0.00      PROA  
ATOM   2497   CB GLU P 611       6.464   7.109  11.021  0.00  0.00      PROA  
ATOM   2498  HB1 GLU P 611       6.123   6.500  10.157  0.00  0.00      PROA  
ATOM   2499  HB2 GLU P 611       6.520   8.115  10.552  0.00  0.00      PROA  
ATOM   2500   CG GLU P 611       5.416   7.205  12.160  0.00  0.00      PROA  
ATOM   2501  HG1 GLU P 611       4.923   8.190  12.017  0.00  0.00      PROA  
ATOM   2502  HG2 GLU P 611       5.947   7.186  13.136  0.00  0.00      PROA  
ATOM   2503   CD GLU P 611       4.462   6.036  12.114  0.00  0.00      PROA  
ATOM   2504  OE1 GLU P 611       4.295   5.338  13.169  0.00  0.00      PROA  
ATOM   2505  OE2 GLU P 611       3.895   5.744  11.051  0.00  0.00      PROA  
ATOM   2506    C GLU P 611       7.878   5.455  12.310  0.00  0.00      PROA  
ATOM   2507    O GLU P 611       8.101   5.471  13.550  0.00  0.00      PROA  
ATOM   2508    N LYS P 612       7.685   4.231  11.776  0.00  0.00      PROA  
ATOM   2509   HN LYS P 612       7.491   4.185  10.799  0.00  0.00      PROA  
ATOM   2510   CA LYS P 612       7.907   2.976  12.613  0.00  0.00      PROA  
ATOM   2511   HA LYS P 612       7.217   3.071  13.438  0.00  0.00      PROA  
ATOM   2512   CB LYS P 612       7.445   1.778  11.795  0.00  0.00      PROA  
ATOM   2513  HB1 LYS P 612       7.661   0.862  12.384  0.00  0.00      PROA  
ATOM   2514  HB2 LYS P 612       8.055   1.874  10.872  0.00  0.00      PROA  
ATOM   2515   CG LYS P 612       5.950   1.738  11.360  0.00  0.00      PROA  
ATOM   2516  HG1 LYS P 612       5.873   0.825  10.731  0.00  0.00      PROA  
ATOM   2517  HG2 LYS P 612       5.798   2.714  10.851  0.00  0.00      PROA  
ATOM   2518   CD LYS P 612       4.938   1.614  12.537  0.00  0.00      PROA  
ATOM   2519  HD1 LYS P 612       5.042   2.414  13.301  0.00  0.00      PROA  
ATOM   2520  HD2 LYS P 612       5.148   0.656  13.059  0.00  0.00      PROA  
ATOM   2521   CE LYS P 612       3.401   1.672  12.270  0.00  0.00      PROA  
ATOM   2522  HE1 LYS P 612       2.829   1.412  13.187  0.00  0.00      PROA  
ATOM   2523  HE2 LYS P 612       3.209   0.956  11.443  0.00  0.00      PROA  
ATOM   2524   NZ LYS P 612       3.063   3.047  11.887  0.00  0.00      PROA  
ATOM   2525  HZ1 LYS P 612       3.511   3.810  12.433  0.00  0.00      PROA  
ATOM   2526  HZ2 LYS P 612       2.057   3.311  11.878  0.00  0.00      PROA  
ATOM   2527  HZ3 LYS P 612       3.377   3.170  10.903  0.00  0.00      PROA  
ATOM   2528    C LYS P 612       9.337   2.823  13.140  0.00  0.00      PROA  
ATOM   2529    O LYS P 612       9.519   2.645  14.365  0.00  0.00      PROA  
ATOM   2530    N LEU P 613      10.365   3.144  12.287  0.00  0.00      PROA  
ATOM   2531   HN LEU P 613      10.280   3.426  11.335  0.00  0.00      PROA  
ATOM   2532   CA LEU P 613      11.728   3.140  12.843  0.00  0.00      PROA  
ATOM   2533   HA LEU P 613      11.965   2.145  13.190  0.00  0.00      PROA  
ATOM   2534   CB LEU P 613      12.695   3.488  11.617  0.00  0.00      PROA  
ATOM   2535  HB1 LEU P 613      12.422   4.438  11.110  0.00  0.00      PROA  
ATOM   2536  HB2 LEU P 613      12.670   2.568  10.994  0.00  0.00      PROA  
ATOM   2537   CG LEU P 613      14.261   3.570  11.847  0.00  0.00      PROA  
ATOM   2538   HG LEU P 613      14.440   4.220  12.730  0.00  0.00      PROA  
ATOM   2539  CD1 LEU P 613      14.825   2.176  12.146  0.00  0.00      PROA  
ATOM   2540 HD11 LEU P 613      15.935   2.212  12.112  0.00  0.00      PROA  
ATOM   2541 HD12 LEU P 613      14.403   1.359  11.522  0.00  0.00      PROA  
ATOM   2542 HD13 LEU P 613      14.563   1.983  13.208  0.00  0.00      PROA  
ATOM   2543  CD2 LEU P 613      14.913   4.076  10.580  0.00  0.00      PROA  
ATOM   2544 HD21 LEU P 613      14.508   5.086  10.358  0.00  0.00      PROA  
ATOM   2545 HD22 LEU P 613      14.595   3.276   9.877  0.00  0.00      PROA  
ATOM   2546 HD23 LEU P 613      16.014   3.981  10.695  0.00  0.00      PROA  
ATOM   2547    C LEU P 613      11.980   4.178  13.919  0.00  0.00      PROA  
ATOM   2548    O LEU P 613      12.623   3.862  14.889  0.00  0.00      PROA  
ATOM   2549    N ILE P 614      11.432   5.359  13.787  0.00  0.00      PROA  
ATOM   2550   HN ILE P 614      10.750   5.561  13.089  0.00  0.00      PROA  
ATOM   2551   CA ILE P 614      11.445   6.447  14.799  0.00  0.00      PROA  
ATOM   2552   HA ILE P 614      12.441   6.594  15.191  0.00  0.00      PROA  
ATOM   2553   CB ILE P 614      11.033   7.740  14.213  0.00  0.00      PROA  
ATOM   2554   HB ILE P 614      10.080   7.697  13.644  0.00  0.00      PROA  
ATOM   2555  CG2 ILE P 614      10.913   8.757  15.425  0.00  0.00      PROA  
ATOM   2556 HG21 ILE P 614      10.123   8.790  16.205  0.00  0.00      PROA  
ATOM   2557 HG22 ILE P 614      11.121   9.734  14.940  0.00  0.00      PROA  
ATOM   2558 HG23 ILE P 614      11.806   8.588  16.065  0.00  0.00      PROA  
ATOM   2559  CG1 ILE P 614      12.073   8.329  13.255  0.00  0.00      PROA  
ATOM   2560 HG11 ILE P 614      12.639   7.557  12.691  0.00  0.00      PROA  
ATOM   2561 HG12 ILE P 614      12.782   8.900  13.892  0.00  0.00      PROA  
ATOM   2562   CD ILE P 614      11.370   9.302  12.282  0.00  0.00      PROA  
ATOM   2563  HD1 ILE P 614      10.568   8.790  11.708  0.00  0.00      PROA  
ATOM   2564  HD2 ILE P 614      12.107   9.614  11.511  0.00  0.00      PROA  
ATOM   2565  HD3 ILE P 614      10.972  10.217  12.770  0.00  0.00      PROA  
ATOM   2566    C ILE P 614      10.745   5.999  16.066  0.00  0.00      PROA  
ATOM   2567    O ILE P 614      11.337   6.113  17.170  0.00  0.00      PROA  
ATOM   2568    N HSD P 615       9.582   5.446  16.012  0.00  0.00      PROA  
ATOM   2569   HN HSD P 615       9.174   5.420  15.103  0.00  0.00      PROA  
ATOM   2570   CA HSD P 615       8.802   4.835  17.031  0.00  0.00      PROA  
ATOM   2571   HA HSD P 615       8.432   5.664  17.615  0.00  0.00      PROA  
ATOM   2572   CB HSD P 615       7.534   4.181  16.554  0.00  0.00      PROA  
ATOM   2573  HB1 HSD P 615       7.444   4.001  15.461  0.00  0.00      PROA  
ATOM   2574  HB2 HSD P 615       6.680   4.818  16.871  0.00  0.00      PROA  
ATOM   2575  ND1 HSD P 615       6.832   2.492  18.290  0.00  0.00      PROA  
ATOM   2576  HD1 HSD P 615       6.958   3.177  19.008  0.00  0.00      PROA  
ATOM   2577   CG HSD P 615       7.201   2.774  17.019  0.00  0.00      PROA  
ATOM   2578  CE1 HSD P 615       6.677   1.208  18.402  0.00  0.00      PROA  
ATOM   2579  HE1 HSD P 615       6.450   0.742  19.361  0.00  0.00      PROA  
ATOM   2580  NE2 HSD P 615       6.946   0.569  17.309  0.00  0.00      PROA  
ATOM   2581  CD2 HSD P 615       7.299   1.527  16.376  0.00  0.00      PROA  
ATOM   2582  HD2 HSD P 615       7.654   1.363  15.366  0.00  0.00      PROA  
ATOM   2583    C HSD P 615       9.660   3.857  17.877  0.00  0.00      PROA  
ATOM   2584    O HSD P 615       9.758   3.998  19.070  0.00  0.00      PROA  
ATOM   2585    N LEU P 616      10.446   2.969  17.227  0.00  0.00      PROA  
ATOM   2586   HN LEU P 616      10.217   2.848  16.264  0.00  0.00      PROA  
ATOM   2587   CA LEU P 616      11.259   1.951  17.797  0.00  0.00      PROA  
ATOM   2588   HA LEU P 616      10.610   1.333  18.400  0.00  0.00      PROA  
ATOM   2589   CB LEU P 616      11.819   1.161  16.627  0.00  0.00      PROA  
ATOM   2590  HB1 LEU P 616      12.479   1.822  16.025  0.00  0.00      PROA  
ATOM   2591  HB2 LEU P 616      11.036   0.692  15.995  0.00  0.00      PROA  
ATOM   2592   CG LEU P 616      12.642  -0.066  17.079  0.00  0.00      PROA  
ATOM   2593   HG LEU P 616      13.436   0.321  17.753  0.00  0.00      PROA  
ATOM   2594  CD1 LEU P 616      11.819  -1.255  17.563  0.00  0.00      PROA  
ATOM   2595 HD11 LEU P 616      10.921  -1.562  16.985  0.00  0.00      PROA  
ATOM   2596 HD12 LEU P 616      11.431  -1.034  18.580  0.00  0.00      PROA  
ATOM   2597 HD13 LEU P 616      12.457  -2.161  17.649  0.00  0.00      PROA  
ATOM   2598  CD2 LEU P 616      13.471  -0.488  15.823  0.00  0.00      PROA  
ATOM   2599 HD21 LEU P 616      12.725  -0.782  15.054  0.00  0.00      PROA  
ATOM   2600 HD22 LEU P 616      14.220  -1.283  16.029  0.00  0.00      PROA  
ATOM   2601 HD23 LEU P 616      13.999   0.409  15.434  0.00  0.00      PROA  
ATOM   2602    C LEU P 616      12.402   2.514  18.597  0.00  0.00      PROA  
ATOM   2603    O LEU P 616      12.815   1.991  19.641  0.00  0.00      PROA  
ATOM   2604    N ALA P 617      12.970   3.656  18.105  0.00  0.00      PROA  
ATOM   2605   HN ALA P 617      12.547   4.068  17.302  0.00  0.00      PROA  
ATOM   2606   CA ALA P 617      13.900   4.398  18.871  0.00  0.00      PROA  
ATOM   2607   HA ALA P 617      14.636   3.703  19.245  0.00  0.00      PROA  
ATOM   2608   CB ALA P 617      14.518   5.511  17.961  0.00  0.00      PROA  
ATOM   2609  HB1 ALA P 617      15.283   6.122  18.486  0.00  0.00      PROA  
ATOM   2610  HB2 ALA P 617      13.691   6.170  17.618  0.00  0.00      PROA  
ATOM   2611  HB3 ALA P 617      15.102   5.026  17.150  0.00  0.00      PROA  
ATOM   2612    C ALA P 617      13.320   4.979  20.189  0.00  0.00      PROA  
ATOM   2613    O ALA P 617      13.982   5.095  21.262  0.00  0.00      PROA  
ATOM   2614    N GLU P 618      12.025   5.410  20.272  0.00  0.00      PROA  
ATOM   2615   HN GLU P 618      11.473   5.583  19.460  0.00  0.00      PROA  
ATOM   2616   CA GLU P 618      11.316   5.685  21.591  0.00  0.00      PROA  
ATOM   2617   HA GLU P 618      11.988   6.288  22.183  0.00  0.00      PROA  
ATOM   2618   CB GLU P 618      10.095   6.610  21.260  0.00  0.00      PROA  
ATOM   2619  HB1 GLU P 618       9.407   6.143  20.523  0.00  0.00      PROA  
ATOM   2620  HB2 GLU P 618      10.434   7.586  20.851  0.00  0.00      PROA  
ATOM   2621   CG GLU P 618       9.193   6.722  22.543  0.00  0.00      PROA  
ATOM   2622  HG1 GLU P 618       9.690   6.900  23.521  0.00  0.00      PROA  
ATOM   2623  HG2 GLU P 618       8.680   5.743  22.653  0.00  0.00      PROA  
ATOM   2624   CD GLU P 618       7.961   7.571  22.368  0.00  0.00      PROA  
ATOM   2625  OE1 GLU P 618       8.099   8.764  22.121  0.00  0.00      PROA  
ATOM   2626  OE2 GLU P 618       6.809   7.072  22.530  0.00  0.00      PROA  
ATOM   2627    C GLU P 618      10.957   4.480  22.358  0.00  0.00      PROA  
ATOM   2628    O GLU P 618      11.136   4.453  23.588  0.00  0.00      PROA  
ATOM   2629    N THR P 619      10.604   3.371  21.649  0.00  0.00      PROA  
ATOM   2630   HN THR P 619      10.312   3.460  20.700  0.00  0.00      PROA  
ATOM   2631   CA THR P 619      10.391   2.116  22.390  0.00  0.00      PROA  
ATOM   2632   HA THR P 619       9.664   2.275  23.173  0.00  0.00      PROA  
ATOM   2633   CB THR P 619       9.967   1.008  21.427  0.00  0.00      PROA  
ATOM   2634   HB THR P 619      10.726   0.801  20.642  0.00  0.00      PROA  
ATOM   2635  OG1 THR P 619       8.790   1.354  20.787  0.00  0.00      PROA  
ATOM   2636  HG1 THR P 619       8.184   1.542  21.508  0.00  0.00      PROA  
ATOM   2637  CG2 THR P 619       9.699  -0.305  22.203  0.00  0.00      PROA  
ATOM   2638 HG21 THR P 619       9.010  -0.231  23.071  0.00  0.00      PROA  
ATOM   2639 HG22 THR P 619      10.704  -0.671  22.504  0.00  0.00      PROA  
ATOM   2640 HG23 THR P 619       9.365  -1.117  21.521  0.00  0.00      PROA  
ATOM   2641    C THR P 619      11.630   1.573  23.032  0.00  0.00      PROA  
ATOM   2642    O THR P 619      11.556   1.431  24.276  0.00  0.00      PROA  
ATOM   2643    N TYR P 620      12.752   1.506  22.408  0.00  0.00      PROA  
ATOM   2644   HN TYR P 620      12.786   1.779  21.450  0.00  0.00      PROA  
ATOM   2645   CA TYR P 620      13.964   0.929  23.000  0.00  0.00      PROA  
ATOM   2646   HA TYR P 620      13.764   0.745  24.045  0.00  0.00      PROA  
ATOM   2647   CB TYR P 620      14.393  -0.365  22.277  0.00  0.00      PROA  
ATOM   2648  HB1 TYR P 620      15.352  -0.774  22.661  0.00  0.00      PROA  
ATOM   2649  HB2 TYR P 620      14.635  -0.081  21.230  0.00  0.00      PROA  
ATOM   2650   CG TYR P 620      13.324  -1.388  22.316  0.00  0.00      PROA  
ATOM   2651  CD1 TYR P 620      13.114  -2.124  23.481  0.00  0.00      PROA  
ATOM   2652  HD1 TYR P 620      13.651  -1.967  24.404  0.00  0.00      PROA  
ATOM   2653  CE1 TYR P 620      12.384  -3.279  23.491  0.00  0.00      PROA  
ATOM   2654  HE1 TYR P 620      12.279  -4.047  24.243  0.00  0.00      PROA  
ATOM   2655   CZ TYR P 620      11.666  -3.673  22.358  0.00  0.00      PROA  
ATOM   2656   OH TYR P 620      10.773  -4.729  22.416  0.00  0.00      PROA  
ATOM   2657   HH TYR P 620      10.732  -5.145  23.280  0.00  0.00      PROA  
ATOM   2658  CD2 TYR P 620      12.734  -1.857  21.145  0.00  0.00      PROA  
ATOM   2659  HD2 TYR P 620      13.043  -1.321  20.260  0.00  0.00      PROA  
ATOM   2660  CE2 TYR P 620      11.753  -2.900  21.150  0.00  0.00      PROA  
ATOM   2661  HE2 TYR P 620      11.236  -3.251  20.270  0.00  0.00      PROA  
ATOM   2662    C TYR P 620      15.108   1.959  22.984  0.00  0.00      PROA  
ATOM   2663    O TYR P 620      15.723   2.216  21.926  0.00  0.00      PROA  
ATOM   2664    N PRO P 621      15.514   2.498  24.138  0.00  0.00      PROA  
ATOM   2665   CD PRO P 621      14.782   2.508  25.455  0.00  0.00      PROA  
ATOM   2666  HD1 PRO P 621      14.921   1.511  25.924  0.00  0.00      PROA  
ATOM   2667  HD2 PRO P 621      13.719   2.659  25.167  0.00  0.00      PROA  
ATOM   2668   CA PRO P 621      16.167   3.777  23.898  0.00  0.00      PROA  
ATOM   2669   HA PRO P 621      15.935   4.269  22.965  0.00  0.00      PROA  
ATOM   2670   CB PRO P 621      15.665   4.703  25.087  0.00  0.00      PROA  
ATOM   2671  HB1 PRO P 621      14.731   5.255  24.851  0.00  0.00      PROA  
ATOM   2672  HB2 PRO P 621      16.371   5.483  25.442  0.00  0.00      PROA  
ATOM   2673   CG PRO P 621      15.256   3.779  26.209  0.00  0.00      PROA  
ATOM   2674  HG1 PRO P 621      16.024   3.555  26.979  0.00  0.00      PROA  
ATOM   2675  HG2 PRO P 621      14.399   4.173  26.796  0.00  0.00      PROA  
ATOM   2676    C PRO P 621      17.697   3.676  23.882  0.00  0.00      PROA  
ATOM   2677    O PRO P 621      18.321   2.767  24.459  0.00  0.00      PROA  
ATOM   2678    N ILE P 622      18.388   4.521  23.139  0.00  0.00      PROA  
ATOM   2679   HN ILE P 622      17.856   5.236  22.693  0.00  0.00      PROA  
ATOM   2680   CA ILE P 622      19.841   4.640  23.254  0.00  0.00      PROA  
ATOM   2681   HA ILE P 622      20.197   3.654  23.516  0.00  0.00      PROA  
ATOM   2682   CB ILE P 622      20.508   4.975  21.888  0.00  0.00      PROA  
ATOM   2683   HB ILE P 622      20.512   4.072  21.241  0.00  0.00      PROA  
ATOM   2684  CG2 ILE P 622      19.650   5.977  21.087  0.00  0.00      PROA  
ATOM   2685 HG21 ILE P 622      18.696   5.541  20.721  0.00  0.00      PROA  
ATOM   2686 HG22 ILE P 622      20.175   6.445  20.227  0.00  0.00      PROA  
ATOM   2687 HG23 ILE P 622      19.396   6.721  21.871  0.00  0.00      PROA  
ATOM   2688  CG1 ILE P 622      21.985   5.505  22.073  0.00  0.00      PROA  
ATOM   2689 HG11 ILE P 622      22.106   6.423  22.688  0.00  0.00      PROA  
ATOM   2690 HG12 ILE P 622      22.399   5.761  21.074  0.00  0.00      PROA  
ATOM   2691   CD ILE P 622      22.998   4.440  22.582  0.00  0.00      PROA  
ATOM   2692  HD1 ILE P 622      23.997   4.687  22.164  0.00  0.00      PROA  
ATOM   2693  HD2 ILE P 622      22.717   3.482  22.097  0.00  0.00      PROA  
ATOM   2694  HD3 ILE P 622      23.144   4.337  23.679  0.00  0.00      PROA  
ATOM   2695    C ILE P 622      20.203   5.685  24.312  0.00  0.00      PROA  
ATOM   2696    O ILE P 622      19.590   6.743  24.395  0.00  0.00      PROA  
ATOM   2697    N HSD P 623      21.142   5.351  25.315  0.00  0.00      PROA  
ATOM   2698   HN HSD P 623      21.714   4.535  25.338  0.00  0.00      PROA  
ATOM   2699   CA HSD P 623      21.545   6.311  26.375  0.00  0.00      PROA  
ATOM   2700   HA HSD P 623      20.747   6.855  26.859  0.00  0.00      PROA  
ATOM   2701   CB HSD P 623      22.260   5.626  27.518  0.00  0.00      PROA  
ATOM   2702  HB1 HSD P 623      23.058   4.956  27.133  0.00  0.00      PROA  
ATOM   2703  HB2 HSD P 623      21.612   4.883  28.031  0.00  0.00      PROA  
ATOM   2704  ND1 HSD P 623      22.580   7.884  28.864  0.00  0.00      PROA  
ATOM   2705  HD1 HSD P 623      21.903   8.404  28.344  0.00  0.00      PROA  
ATOM   2706   CG HSD P 623      22.767   6.523  28.661  0.00  0.00      PROA  
ATOM   2707  CE1 HSD P 623      23.173   8.180  30.036  0.00  0.00      PROA  
ATOM   2708  HE1 HSD P 623      22.998   9.148  30.504  0.00  0.00      PROA  
ATOM   2709  NE2 HSD P 623      23.683   7.106  30.641  0.00  0.00      PROA  
ATOM   2710  CD2 HSD P 623      23.486   6.098  29.769  0.00  0.00      PROA  
ATOM   2711  HD2 HSD P 623      23.601   5.048  30.009  0.00  0.00      PROA  
ATOM   2712    C HSD P 623      22.450   7.312  25.688  0.00  0.00      PROA  
ATOM   2713    O HSD P 623      23.569   7.005  25.292  0.00  0.00      PROA  
ATOM   2714    N MET P 624      21.915   8.554  25.559  0.00  0.00      PROA  
ATOM   2715   HN MET P 624      21.057   8.872  25.955  0.00  0.00      PROA  
ATOM   2716   CA MET P 624      22.815   9.631  25.048  0.00  0.00      PROA  
ATOM   2717   HA MET P 624      23.469   9.169  24.324  0.00  0.00      PROA  
ATOM   2718   CB MET P 624      21.980  10.609  24.192  0.00  0.00      PROA  
ATOM   2719  HB1 MET P 624      22.672  11.434  23.919  0.00  0.00      PROA  
ATOM   2720  HB2 MET P 624      21.154  10.889  24.881  0.00  0.00      PROA  
ATOM   2721   CG MET P 624      21.480  10.039  22.918  0.00  0.00      PROA  
ATOM   2722  HG1 MET P 624      20.811  10.806  22.471  0.00  0.00      PROA  
ATOM   2723  HG2 MET P 624      21.001   9.037  22.952  0.00  0.00      PROA  
ATOM   2724   SD MET P 624      22.699   9.720  21.599  0.00  0.00      PROA  
ATOM   2725   CE MET P 624      21.390   9.411  20.386  0.00  0.00      PROA  
ATOM   2726  HE1 MET P 624      20.807   8.552  20.780  0.00  0.00      PROA  
ATOM   2727  HE2 MET P 624      21.897   9.025  19.475  0.00  0.00      PROA  
ATOM   2728  HE3 MET P 624      20.797  10.314  20.127  0.00  0.00      PROA  
ATOM   2729    C MET P 624      23.661  10.299  26.133  0.00  0.00      PROA  
ATOM   2730    O MET P 624      23.166  10.593  27.234  0.00  0.00      PROA  
ATOM   2731    N HSD P 625      24.951  10.480  25.917  0.00  0.00      PROA  
ATOM   2732   HN HSD P 625      25.255  10.287  24.988  0.00  0.00      PROA  
ATOM   2733   CA HSD P 625      25.970  10.822  26.911  0.00  0.00      PROA  
ATOM   2734   HA HSD P 625      26.961  10.601  26.543  0.00  0.00      PROA  
ATOM   2735   CB HSD P 625      25.841  12.222  27.447  0.00  0.00      PROA  
ATOM   2736  HB1 HSD P 625      26.494  12.476  28.310  0.00  0.00      PROA  
ATOM   2737  HB2 HSD P 625      24.806  12.166  27.847  0.00  0.00      PROA  
ATOM   2738  ND1 HSD P 625      25.455  14.554  26.491  0.00  0.00      PROA  
ATOM   2739  HD1 HSD P 625      25.209  15.036  27.332  0.00  0.00      PROA  
ATOM   2740   CG HSD P 625      25.920  13.256  26.323  0.00  0.00      PROA  
ATOM   2741  CE1 HSD P 625      25.695  15.183  25.286  0.00  0.00      PROA  
ATOM   2742  HE1 HSD P 625      25.486  16.253  25.259  0.00  0.00      PROA  
ATOM   2743  NE2 HSD P 625      26.214  14.408  24.363  0.00  0.00      PROA  
ATOM   2744  CD2 HSD P 625      26.305  13.186  24.972  0.00  0.00      PROA  
ATOM   2745  HD2 HSD P 625      26.726  12.327  24.465  0.00  0.00      PROA  
ATOM   2746    C HSD P 625      25.927   9.799  28.037  0.00  0.00      PROA  
ATOM   2747    O HSD P 625      25.615  10.045  29.220  0.00  0.00      PROA  
ATOM   2748    N SER P 626      26.370   8.541  27.686  0.00  0.00      PROA  
ATOM   2749   HN SER P 626      26.616   8.457  26.724  0.00  0.00      PROA  
ATOM   2750   CA SER P 626      26.516   7.343  28.440  0.00  0.00      PROA  
ATOM   2751   HA SER P 626      25.561   7.107  28.886  0.00  0.00      PROA  
ATOM   2752   CB SER P 626      26.787   6.078  27.584  0.00  0.00      PROA  
ATOM   2753  HB1 SER P 626      25.820   5.891  27.070  0.00  0.00      PROA  
ATOM   2754  HB2 SER P 626      27.035   5.134  28.114  0.00  0.00      PROA  
ATOM   2755   OG SER P 626      27.670   6.378  26.524  0.00  0.00      PROA  
ATOM   2756  HG1 SER P 626      27.575   5.543  26.062  0.00  0.00      PROA  
ATOM   2757    C SER P 626      27.472   7.309  29.690  0.00  0.00      PROA  
ATOM   2758    O SER P 626      27.175   6.677  30.648  0.00  0.00      PROA  
ATOM   2759    N GLN P 627      28.657   7.945  29.618  0.00  0.00      PROA  
ATOM   2760   HN GLN P 627      28.996   8.398  28.797  0.00  0.00      PROA  
ATOM   2761   CA GLN P 627      29.578   8.129  30.745  0.00  0.00      PROA  
ATOM   2762   HA GLN P 627      30.313   8.722  30.221  0.00  0.00      PROA  
ATOM   2763   CB GLN P 627      28.946   8.866  32.035  0.00  0.00      PROA  
ATOM   2764  HB1 GLN P 627      29.745   9.128  32.762  0.00  0.00      PROA  
ATOM   2765  HB2 GLN P 627      28.263   8.149  32.539  0.00  0.00      PROA  
ATOM   2766   CG GLN P 627      28.202  10.138  31.797  0.00  0.00      PROA  
ATOM   2767  HG1 GLN P 627      27.942  10.681  32.731  0.00  0.00      PROA  
ATOM   2768  HG2 GLN P 627      27.257  10.011  31.227  0.00  0.00      PROA  
ATOM   2769   CD GLN P 627      29.159  10.989  30.911  0.00  0.00      PROA  
ATOM   2770  OE1 GLN P 627      28.787  11.449  29.833  0.00  0.00      PROA  
ATOM   2771  NE2 GLN P 627      30.436  11.353  31.255  0.00  0.00      PROA  
ATOM   2772 HE21 GLN P 627      30.946  11.783  30.511  0.00  0.00      PROA  
ATOM   2773 HE22 GLN P 627      30.827  11.247  32.170  0.00  0.00      PROA  
ATOM   2774    C GLN P 627      30.230   6.813  31.094  0.00  0.00      PROA  
ATOM   2775    O GLN P 627      29.777   5.940  31.836  0.00  0.00      PROA  
ATOM   2776    N LEU P 628      31.363   6.485  30.431  0.00  0.00      PROA  
ATOM   2777   HN LEU P 628      31.801   7.206  29.898  0.00  0.00      PROA  
ATOM   2778   CA LEU P 628      31.894   5.170  30.342  0.00  0.00      PROA  
ATOM   2779   HA LEU P 628      30.981   4.613  30.195  0.00  0.00      PROA  
ATOM   2780   CB LEU P 628      32.839   4.907  29.127  0.00  0.00      PROA  
ATOM   2781  HB1 LEU P 628      33.009   3.830  28.914  0.00  0.00      PROA  
ATOM   2782  HB2 LEU P 628      33.813   5.395  29.342  0.00  0.00      PROA  
ATOM   2783   CG LEU P 628      32.338   5.299  27.680  0.00  0.00      PROA  
ATOM   2784   HG LEU P 628      32.179   6.391  27.546  0.00  0.00      PROA  
ATOM   2785  CD1 LEU P 628      33.313   4.739  26.638  0.00  0.00      PROA  
ATOM   2786 HD11 LEU P 628      34.220   5.368  26.510  0.00  0.00      PROA  
ATOM   2787 HD12 LEU P 628      32.892   4.577  25.623  0.00  0.00      PROA  
ATOM   2788 HD13 LEU P 628      33.626   3.737  27.002  0.00  0.00      PROA  
ATOM   2789  CD2 LEU P 628      30.981   4.652  27.412  0.00  0.00      PROA  
ATOM   2790 HD21 LEU P 628      31.183   3.567  27.541  0.00  0.00      PROA  
ATOM   2791 HD22 LEU P 628      30.637   4.861  26.377  0.00  0.00      PROA  
ATOM   2792 HD23 LEU P 628      30.186   4.792  28.174  0.00  0.00      PROA  
ATOM   2793    C LEU P 628      32.426   4.636  31.572  0.00  0.00      PROA  
ATOM   2794    O LEU P 628      32.476   3.441  31.735  0.00  0.00      PROA  
ATOM   2795    N ASP P 629      32.902   5.509  32.472  0.00  0.00      PROA  
ATOM   2796   HN ASP P 629      32.936   6.495  32.327  0.00  0.00      PROA  
ATOM   2797   CA ASP P 629      33.483   5.230  33.792  0.00  0.00      PROA  
ATOM   2798   HA ASP P 629      34.177   4.402  33.813  0.00  0.00      PROA  
ATOM   2799   CB ASP P 629      34.148   6.499  34.337  0.00  0.00      PROA  
ATOM   2800  HB1 ASP P 629      34.304   6.334  35.424  0.00  0.00      PROA  
ATOM   2801  HB2 ASP P 629      33.604   7.459  34.202  0.00  0.00      PROA  
ATOM   2802   CG ASP P 629      35.533   6.750  33.760  0.00  0.00      PROA  
ATOM   2803  OD1 ASP P 629      36.014   5.843  32.971  0.00  0.00      PROA  
ATOM   2804  OD2 ASP P 629      36.164   7.796  34.092  0.00  0.00      PROA  
ATOM   2805    C ASP P 629      32.418   4.624  34.706  0.00  0.00      PROA  
ATOM   2806    O ASP P 629      32.750   3.686  35.434  0.00  0.00      PROA  
ATOM   2807    N HSD P 630      31.179   5.119  34.681  0.00  0.00      PROA  
ATOM   2808   HN HSD P 630      31.035   5.944  34.140  0.00  0.00      PROA  
ATOM   2809   CA HSD P 630      30.056   4.698  35.388  0.00  0.00      PROA  
ATOM   2810   HA HSD P 630      30.398   4.285  36.326  0.00  0.00      PROA  
ATOM   2811   CB HSD P 630      29.082   5.911  35.639  0.00  0.00      PROA  
ATOM   2812  HB1 HSD P 630      28.220   5.634  36.283  0.00  0.00      PROA  
ATOM   2813  HB2 HSD P 630      28.667   6.263  34.670  0.00  0.00      PROA  
ATOM   2814  ND1 HSD P 630      30.139   7.014  37.652  0.00  0.00      PROA  
ATOM   2815  HD1 HSD P 630      30.078   6.144  38.141  0.00  0.00      PROA  
ATOM   2816   CG HSD P 630      29.758   7.114  36.297  0.00  0.00      PROA  
ATOM   2817  CE1 HSD P 630      30.560   8.192  37.992  0.00  0.00      PROA  
ATOM   2818  HE1 HSD P 630      31.040   8.394  38.949  0.00  0.00      PROA  
ATOM   2819  NE2 HSD P 630      30.497   9.127  36.940  0.00  0.00      PROA  
ATOM   2820  CD2 HSD P 630      29.922   8.408  35.904  0.00  0.00      PROA  
ATOM   2821  HD2 HSD P 630      30.120   8.816  34.920  0.00  0.00      PROA  
ATOM   2822    C HSD P 630      29.255   3.564  34.692  0.00  0.00      PROA  
ATOM   2823    O HSD P 630      28.441   2.974  35.388  0.00  0.00      PROA  
ATOM   2824    N LEU P 631      29.592   3.293  33.438  0.00  0.00      PROA  
ATOM   2825   HN LEU P 631      30.290   3.903  33.071  0.00  0.00      PROA  
ATOM   2826   CA LEU P 631      28.704   2.574  32.588  0.00  0.00      PROA  
ATOM   2827   HA LEU P 631      27.803   3.166  32.645  0.00  0.00      PROA  
ATOM   2828   CB LEU P 631      29.213   2.592  31.134  0.00  0.00      PROA  
ATOM   2829  HB1 LEU P 631      30.155   2.004  31.097  0.00  0.00      PROA  
ATOM   2830  HB2 LEU P 631      29.347   3.680  30.952  0.00  0.00      PROA  
ATOM   2831   CG LEU P 631      28.327   1.989  30.025  0.00  0.00      PROA  
ATOM   2832   HG LEU P 631      28.179   0.930  30.328  0.00  0.00      PROA  
ATOM   2833  CD1 LEU P 631      26.928   2.608  29.793  0.00  0.00      PROA  
ATOM   2834 HD11 LEU P 631      26.271   2.375  30.657  0.00  0.00      PROA  
ATOM   2835 HD12 LEU P 631      26.532   2.112  28.881  0.00  0.00      PROA  
ATOM   2836 HD13 LEU P 631      27.180   3.685  29.684  0.00  0.00      PROA  
ATOM   2837  CD2 LEU P 631      29.078   2.052  28.753  0.00  0.00      PROA  
ATOM   2838 HD21 LEU P 631      30.125   1.703  28.881  0.00  0.00      PROA  
ATOM   2839 HD22 LEU P 631      29.145   3.057  28.285  0.00  0.00      PROA  
ATOM   2840 HD23 LEU P 631      28.524   1.498  27.966  0.00  0.00      PROA  
ATOM   2841    C LEU P 631      28.409   1.111  32.934  0.00  0.00      PROA  
ATOM   2842    O LEU P 631      27.231   0.640  32.740  0.00  0.00      PROA  
ATOM   2843    N SER P 632      29.433   0.355  33.459  0.00  0.00      PROA  
ATOM   2844   HN SER P 632      30.352   0.725  33.573  0.00  0.00      PROA  
ATOM   2845   CA SER P 632      29.329  -1.001  33.968  0.00  0.00      PROA  
ATOM   2846   HA SER P 632      28.663  -1.585  33.350  0.00  0.00      PROA  
ATOM   2847   CB SER P 632      30.811  -1.676  34.242  0.00  0.00      PROA  
ATOM   2848  HB1 SER P 632      31.345  -1.088  35.018  0.00  0.00      PROA  
ATOM   2849  HB2 SER P 632      31.361  -1.599  33.280  0.00  0.00      PROA  
ATOM   2850   OG SER P 632      30.810  -3.057  34.615  0.00  0.00      PROA  
ATOM   2851  HG1 SER P 632      31.616  -3.300  35.078  0.00  0.00      PROA  
ATOM   2852    C SER P 632      28.552  -1.093  35.260  0.00  0.00      PROA  
ATOM   2853    O SER P 632      28.124  -2.165  35.659  0.00  0.00      PROA  
ATOM   2854    N LEU P 633      28.369   0.036  35.991  0.00  0.00      PROA  
ATOM   2855   HN LEU P 633      28.651   0.952  35.714  0.00  0.00      PROA  
ATOM   2856   CA LEU P 633      28.058  -0.031  37.397  0.00  0.00      PROA  
ATOM   2857   HA LEU P 633      28.070  -1.054  37.744  0.00  0.00      PROA  
ATOM   2858   CB LEU P 633      29.133   0.840  38.230  0.00  0.00      PROA  
ATOM   2859  HB1 LEU P 633      29.016   0.737  39.330  0.00  0.00      PROA  
ATOM   2860  HB2 LEU P 633      29.057   1.913  37.952  0.00  0.00      PROA  
ATOM   2861   CG LEU P 633      30.624   0.539  38.044  0.00  0.00      PROA  
ATOM   2862   HG LEU P 633      31.165   1.059  38.863  0.00  0.00      PROA  
ATOM   2863  CD1 LEU P 633      30.880  -0.944  38.039  0.00  0.00      PROA  
ATOM   2864 HD11 LEU P 633      31.932  -1.226  37.822  0.00  0.00      PROA  
ATOM   2865 HD12 LEU P 633      30.263  -1.421  37.247  0.00  0.00      PROA  
ATOM   2866 HD13 LEU P 633      30.710  -1.413  39.032  0.00  0.00      PROA  
ATOM   2867  CD2 LEU P 633      31.220   1.096  36.750  0.00  0.00      PROA  
ATOM   2868 HD21 LEU P 633      32.289   0.869  36.551  0.00  0.00      PROA  
ATOM   2869 HD22 LEU P 633      31.090   2.200  36.762  0.00  0.00      PROA  
ATOM   2870 HD23 LEU P 633      30.608   0.648  35.939  0.00  0.00      PROA  
ATOM   2871    C LEU P 633      26.734   0.446  37.551  0.00  0.00      PROA  
ATOM   2872    O LEU P 633      26.275   0.608  38.709  0.00  0.00      PROA  
ATOM   2873    N TYR P 634      25.997   0.517  36.467  0.00  0.00      PROA  
ATOM   2874   HN TYR P 634      26.476   0.313  35.617  0.00  0.00      PROA  
ATOM   2875   CA TYR P 634      24.711   1.168  36.346  0.00  0.00      PROA  
ATOM   2876   HA TYR P 634      24.758   2.017  37.012  0.00  0.00      PROA  
ATOM   2877   CB TYR P 634      24.331   1.541  34.856  0.00  0.00      PROA  
ATOM   2878  HB1 TYR P 634      23.237   1.734  34.854  0.00  0.00      PROA  
ATOM   2879  HB2 TYR P 634      24.587   0.746  34.122  0.00  0.00      PROA  
ATOM   2880   CG TYR P 634      24.909   2.882  34.442  0.00  0.00      PROA  
ATOM   2881  CD1 TYR P 634      24.870   3.198  33.072  0.00  0.00      PROA  
ATOM   2882  HD1 TYR P 634      24.527   2.411  32.417  0.00  0.00      PROA  
ATOM   2883  CE1 TYR P 634      25.328   4.448  32.697  0.00  0.00      PROA  
ATOM   2884  HE1 TYR P 634      25.305   4.674  31.641  0.00  0.00      PROA  
ATOM   2885   CZ TYR P 634      25.787   5.430  33.653  0.00  0.00      PROA  
ATOM   2886   OH TYR P 634      26.104   6.676  33.094  0.00  0.00      PROA  
ATOM   2887   HH TYR P 634      26.526   6.530  32.244  0.00  0.00      PROA  
ATOM   2888  CD2 TYR P 634      25.444   3.750  35.376  0.00  0.00      PROA  
ATOM   2889  HD2 TYR P 634      25.529   3.537  36.432  0.00  0.00      PROA  
ATOM   2890  CE2 TYR P 634      25.906   5.051  35.017  0.00  0.00      PROA  
ATOM   2891  HE2 TYR P 634      26.244   5.715  35.799  0.00  0.00      PROA  
ATOM   2892    C TYR P 634      23.585   0.249  36.992  0.00  0.00      PROA  
ATOM   2893    O TYR P 634      23.609  -0.927  36.783  0.00  0.00      PROA  
ATOM   2894    N TYR P 635      22.600   0.898  37.630  0.00  0.00      PROA  
ATOM   2895   HN TYR P 635      22.554   1.893  37.588  0.00  0.00      PROA  
ATOM   2896   CA TYR P 635      21.370   0.321  38.192  0.00  0.00      PROA  
ATOM   2897   HA TYR P 635      21.363  -0.742  37.998  0.00  0.00      PROA  
ATOM   2898   CB TYR P 635      21.467   0.579  39.757  0.00  0.00      PROA  
ATOM   2899  HB1 TYR P 635      21.644   1.674  39.830  0.00  0.00      PROA  
ATOM   2900  HB2 TYR P 635      22.353  -0.010  40.076  0.00  0.00      PROA  
ATOM   2901   CG TYR P 635      20.343   0.282  40.686  0.00  0.00      PROA  
ATOM   2902  CD1 TYR P 635      19.536   1.279  41.256  0.00  0.00      PROA  
ATOM   2903  HD1 TYR P 635      19.664   2.250  40.800  0.00  0.00      PROA  
ATOM   2904  CE1 TYR P 635      18.654   1.120  42.294  0.00  0.00      PROA  
ATOM   2905  HE1 TYR P 635      18.082   1.979  42.614  0.00  0.00      PROA  
ATOM   2906   CZ TYR P 635      18.518  -0.149  42.788  0.00  0.00      PROA  
ATOM   2907   OH TYR P 635      17.721  -0.308  43.926  0.00  0.00      PROA  
ATOM   2908   HH TYR P 635      18.072  -1.098  44.343  0.00  0.00      PROA  
ATOM   2909  CD2 TYR P 635      20.253  -0.959  41.350  0.00  0.00      PROA  
ATOM   2910  HD2 TYR P 635      20.861  -1.785  41.011  0.00  0.00      PROA  
ATOM   2911  CE2 TYR P 635      19.328  -1.182  42.322  0.00  0.00      PROA  
ATOM   2912  HE2 TYR P 635      19.254  -2.086  42.908  0.00  0.00      PROA  
ATOM   2913    C TYR P 635      20.021   0.948  37.716  0.00  0.00      PROA  
ATOM   2914    O TYR P 635      20.001   2.162  37.380  0.00  0.00      PROA  
ATOM   2915    N CYS P 636      18.987   0.171  37.557  0.00  0.00      PROA  
ATOM   2916   HN CYS P 636      19.080  -0.822  37.570  0.00  0.00      PROA  
ATOM   2917   CA CYS P 636      17.653   0.666  37.094  0.00  0.00      PROA  
ATOM   2918   HA CYS P 636      17.304   1.528  37.644  0.00  0.00      PROA  
ATOM   2919   CB CYS P 636      17.728   1.007  35.577  0.00  0.00      PROA  
ATOM   2920  HB1 CYS P 636      17.821   0.070  34.989  0.00  0.00      PROA  
ATOM   2921  HB2 CYS P 636      18.615   1.647  35.380  0.00  0.00      PROA  
ATOM   2922   SG CYS P 636      16.238   1.883  35.089  0.00  0.00      PROA  
ATOM   2923    C CYS P 636      16.566  -0.355  37.300  0.00  0.00      PROA  
ATOM   2924    O CYS P 636      16.393  -1.318  36.530  0.00  0.00      PROA  
ATOM   2925    N ARG P 637      15.828  -0.197  38.397  0.00  0.00      PROA  
ATOM   2926   HN ARG P 637      15.833   0.659  38.908  0.00  0.00      PROA  
ATOM   2927   CA ARG P 637      14.823  -1.212  38.883  0.00  0.00      PROA  
ATOM   2928   HA ARG P 637      14.542  -1.817  38.034  0.00  0.00      PROA  
ATOM   2929   CB ARG P 637      15.399  -2.126  39.983  0.00  0.00      PROA  
ATOM   2930  HB1 ARG P 637      14.572  -2.765  40.359  0.00  0.00      PROA  
ATOM   2931  HB2 ARG P 637      15.749  -1.499  40.831  0.00  0.00      PROA  
ATOM   2932   CG ARG P 637      16.690  -2.925  39.555  0.00  0.00      PROA  
ATOM   2933  HG1 ARG P 637      17.449  -2.216  39.160  0.00  0.00      PROA  
ATOM   2934  HG2 ARG P 637      16.455  -3.570  38.681  0.00  0.00      PROA  
ATOM   2935   CD ARG P 637      17.310  -3.867  40.585  0.00  0.00      PROA  
ATOM   2936  HD1 ARG P 637      16.775  -4.839  40.538  0.00  0.00      PROA  
ATOM   2937  HD2 ARG P 637      17.277  -3.245  41.505  0.00  0.00      PROA  
ATOM   2938   NE ARG P 637      18.636  -4.206  40.064  0.00  0.00      PROA  
ATOM   2939   HE ARG P 637      18.776  -4.196  39.074  0.00  0.00      PROA  
ATOM   2940   CZ ARG P 637      19.661  -4.606  40.833  0.00  0.00      PROA  
ATOM   2941  NH1 ARG P 637      20.801  -4.859  40.183  0.00  0.00      PROA  
ATOM   2942 HH11 ARG P 637      20.757  -5.071  39.206  0.00  0.00      PROA  
ATOM   2943 HH12 ARG P 637      21.474  -5.335  40.749  0.00  0.00      PROA  
ATOM   2944  NH2 ARG P 637      19.687  -4.836  42.075  0.00  0.00      PROA  
ATOM   2945 HH21 ARG P 637      18.876  -4.841  42.660  0.00  0.00      PROA  
ATOM   2946 HH22 ARG P 637      20.580  -5.113  42.429  0.00  0.00      PROA  
ATOM   2947    C ARG P 637      13.536  -0.594  39.306  0.00  0.00      PROA  
ATOM   2948    O ARG P 637      13.479   0.598  39.737  0.00  0.00      PROA  
ATOM   2949    N CYS P 638      12.439  -1.340  39.142  0.00  0.00      PROA  
ATOM   2950   HN CYS P 638      12.590  -2.186  38.635  0.00  0.00      PROA  
ATOM   2951   CA CYS P 638      11.091  -0.794  39.415  0.00  0.00      PROA  
ATOM   2952   HA CYS P 638      10.912   0.145  38.911  0.00  0.00      PROA  
ATOM   2953   CB CYS P 638      10.025  -1.722  38.689  0.00  0.00      PROA  
ATOM   2954  HB1 CYS P 638      10.298  -2.716  39.104  0.00  0.00      PROA  
ATOM   2955  HB2 CYS P 638      10.376  -1.837  37.641  0.00  0.00      PROA  
ATOM   2956   SG CYS P 638       8.246  -1.488  38.992  0.00  0.00      PROA  
ATOM   2957    C CYS P 638      10.679  -0.441  40.848  0.00  0.00      PROA  
ATOM   2958    O CYS P 638      10.846  -1.252  41.818  0.00  0.00      PROA  
ATOM   2959    N THR P 639      10.110   0.756  41.092  0.00  0.00      PROA  
ATOM   2960   HN THR P 639      10.075   1.445  40.372  0.00  0.00      PROA  
ATOM   2961   CA THR P 639       9.639   1.011  42.462  0.00  0.00      PROA  
ATOM   2962   HA THR P 639       9.297   0.093  42.916  0.00  0.00      PROA  
ATOM   2963   CB THR P 639      10.768   1.681  43.250  0.00  0.00      PROA  
ATOM   2964   HB THR P 639      11.741   1.185  43.048  0.00  0.00      PROA  
ATOM   2965  OG1 THR P 639      10.565   1.432  44.644  0.00  0.00      PROA  
ATOM   2966  HG1 THR P 639      10.551   0.491  44.831  0.00  0.00      PROA  
ATOM   2967  CG2 THR P 639      10.960   3.230  42.935  0.00  0.00      PROA  
ATOM   2968 HG21 THR P 639      11.119   3.236  41.835  0.00  0.00      PROA  
ATOM   2969 HG22 THR P 639      11.962   3.594  43.247  0.00  0.00      PROA  
ATOM   2970 HG23 THR P 639      10.115   3.854  43.295  0.00  0.00      PROA  
ATOM   2971    C THR P 639       8.402   1.907  42.441  0.00  0.00      PROA  
ATOM   2972    O THR P 639       7.857   2.232  41.406  0.00  0.00      PROA  
ATOM   2973    N LEU P 640       7.837   2.232  43.599  0.00  0.00      PROA  
ATOM   2974   HN LEU P 640       8.246   1.801  44.399  0.00  0.00      PROA  
ATOM   2975   CA LEU P 640       6.572   2.974  43.731  0.00  0.00      PROA  
ATOM   2976   HA LEU P 640       5.916   2.492  43.021  0.00  0.00      PROA  
ATOM   2977   CB LEU P 640       6.036   2.963  45.176  0.00  0.00      PROA  
ATOM   2978  HB1 LEU P 640       5.107   3.565  45.262  0.00  0.00      PROA  
ATOM   2979  HB2 LEU P 640       6.771   3.337  45.920  0.00  0.00      PROA  
ATOM   2980   CG LEU P 640       5.416   1.647  45.805  0.00  0.00      PROA  
ATOM   2981   HG LEU P 640       6.289   0.978  45.960  0.00  0.00      PROA  
ATOM   2982  CD1 LEU P 640       4.692   1.922  47.176  0.00  0.00      PROA  
ATOM   2983 HD11 LEU P 640       5.347   2.556  47.811  0.00  0.00      PROA  
ATOM   2984 HD12 LEU P 640       4.584   0.932  47.667  0.00  0.00      PROA  
ATOM   2985 HD13 LEU P 640       3.726   2.450  47.029  0.00  0.00      PROA  
ATOM   2986  CD2 LEU P 640       4.437   0.898  44.904  0.00  0.00      PROA  
ATOM   2987 HD21 LEU P 640       4.090  -0.044  45.378  0.00  0.00      PROA  
ATOM   2988 HD22 LEU P 640       5.018   0.730  43.972  0.00  0.00      PROA  
ATOM   2989 HD23 LEU P 640       3.618   1.606  44.653  0.00  0.00      PROA  
ATOM   2990    C LEU P 640       6.800   4.410  43.315  0.00  0.00      PROA  
ATOM   2991    O LEU P 640       7.820   4.941  43.722  0.00  0.00      PROA  
ATOM   2992    N PRO P 641       5.920   5.037  42.483  0.00  0.00      PROA  
ATOM   2993   CD PRO P 641       4.555   4.473  42.152  0.00  0.00      PROA  
ATOM   2994  HD1 PRO P 641       4.203   3.838  42.993  0.00  0.00      PROA  
ATOM   2995  HD2 PRO P 641       4.722   3.870  41.234  0.00  0.00      PROA  
ATOM   2996   CA PRO P 641       5.993   6.429  42.061  0.00  0.00      PROA  
ATOM   2997   HA PRO P 641       6.959   6.479  41.581  0.00  0.00      PROA  
ATOM   2998   CB PRO P 641       4.758   6.581  41.209  0.00  0.00      PROA  
ATOM   2999  HB1 PRO P 641       4.834   6.215  40.163  0.00  0.00      PROA  
ATOM   3000  HB2 PRO P 641       4.407   7.633  41.142  0.00  0.00      PROA  
ATOM   3001   CG PRO P 641       3.716   5.752  41.978  0.00  0.00      PROA  
ATOM   3002  HG1 PRO P 641       3.418   6.157  42.969  0.00  0.00      PROA  
ATOM   3003  HG2 PRO P 641       2.745   5.615  41.457  0.00  0.00      PROA  
ATOM   3004    C PRO P 641       6.068   7.498  43.137  0.00  0.00      PROA  
ATOM   3005    O PRO P 641       5.584   7.209  44.250  0.00  0.00      PROA  
ATOM   3006    N GLU P 642       6.731   8.633  42.891  0.00  0.00      PROA  
ATOM   3007   HN GLU P 642       6.931   8.835  41.936  0.00  0.00      PROA  
ATOM   3008   CA GLU P 642       6.763   9.849  43.699  0.00  0.00      PROA  
ATOM   3009   HA GLU P 642       7.020   9.547  44.703  0.00  0.00      PROA  
ATOM   3010   CB GLU P 642       7.762  10.877  43.179  0.00  0.00      PROA  
ATOM   3011  HB1 GLU P 642       7.833  11.698  43.924  0.00  0.00      PROA  
ATOM   3012  HB2 GLU P 642       7.394  11.207  42.184  0.00  0.00      PROA  
ATOM   3013   CG GLU P 642       9.283  10.415  43.153  0.00  0.00      PROA  
ATOM   3014  HG1 GLU P 642       9.262   9.327  42.926  0.00  0.00      PROA  
ATOM   3015  HG2 GLU P 642       9.696  10.723  44.137  0.00  0.00      PROA  
ATOM   3016   CD GLU P 642      10.130  11.198  42.117  0.00  0.00      PROA  
ATOM   3017  OE1 GLU P 642      11.230  11.694  42.467  0.00  0.00      PROA  
ATOM   3018  OE2 GLU P 642       9.816  11.187  40.932  0.00  0.00      PROA  
ATOM   3019    C GLU P 642       5.412  10.512  43.964  0.00  0.00      PROA  
ATOM   3020    O GLU P 642       5.164  10.811  45.121  0.00  0.00      PROA  
ATOM   3021    N ASN P 643       4.630  10.764  42.913  0.00  0.00      PROA  
ATOM   3022   HN ASN P 643       4.900  10.602  41.967  0.00  0.00      PROA  
ATOM   3023   CA ASN P 643       3.231  11.038  43.118  0.00  0.00      PROA  
ATOM   3024   HA ASN P 643       2.993  11.575  44.024  0.00  0.00      PROA  
ATOM   3025   CB ASN P 643       2.785  11.921  42.035  0.00  0.00      PROA  
ATOM   3026  HB1 ASN P 643       1.678  11.942  42.132  0.00  0.00      PROA  
ATOM   3027  HB2 ASN P 643       2.905  11.526  41.004  0.00  0.00      PROA  
ATOM   3028   CG ASN P 643       3.073  13.463  42.111  0.00  0.00      PROA  
ATOM   3029  OD1 ASN P 643       3.593  14.016  43.086  0.00  0.00      PROA  
ATOM   3030  ND2 ASN P 643       2.493  14.188  41.100  0.00  0.00      PROA  
ATOM   3031 HD21 ASN P 643       2.664  15.166  41.218  0.00  0.00      PROA  
ATOM   3032 HD22 ASN P 643       2.174  13.769  40.250  0.00  0.00      PROA  
ATOM   3033    C ASN P 643       2.494   9.692  43.041  0.00  0.00      PROA  
ATOM   3034    O ASN P 643       2.469   9.083  41.945  0.00  0.00      PROA  
ATOM   3035    N PRO P 644       1.809   9.204  44.066  0.00  0.00      PROA  
ATOM   3036   CD PRO P 644       1.779   9.689  45.499  0.00  0.00      PROA  
ATOM   3037  HD1 PRO P 644       1.193  10.631  45.554  0.00  0.00      PROA  
ATOM   3038  HD2 PRO P 644       2.802   9.923  45.864  0.00  0.00      PROA  
ATOM   3039   CA PRO P 644       0.820   8.149  43.925  0.00  0.00      PROA  
ATOM   3040   HA PRO P 644       1.203   7.374  43.279  0.00  0.00      PROA  
ATOM   3041   CB PRO P 644       0.772   7.533  45.240  0.00  0.00      PROA  
ATOM   3042  HB1 PRO P 644       1.481   6.682  45.319  0.00  0.00      PROA  
ATOM   3043  HB2 PRO P 644      -0.192   6.987  45.328  0.00  0.00      PROA  
ATOM   3044   CG PRO P 644       1.047   8.589  46.293  0.00  0.00      PROA  
ATOM   3045  HG1 PRO P 644       0.157   9.039  46.782  0.00  0.00      PROA  
ATOM   3046  HG2 PRO P 644       1.788   8.250  47.048  0.00  0.00      PROA  
ATOM   3047    C PRO P 644      -0.498   8.514  43.277  0.00  0.00      PROA  
ATOM   3048    O PRO P 644      -0.877   7.763  42.327  0.00  0.00      PROA  
ATOM   3049    N ASN P 645      -1.248   9.492  43.660  0.00  0.00      PROA  
ATOM   3050   HN ASN P 645      -0.902   9.932  44.485  0.00  0.00      PROA  
ATOM   3051   CA ASN P 645      -2.482   9.918  43.069  0.00  0.00      PROA  
ATOM   3052   HA ASN P 645      -2.832  10.699  43.727  0.00  0.00      PROA  
ATOM   3053   CB ASN P 645      -2.339  10.507  41.590  0.00  0.00      PROA  
ATOM   3054  HB1 ASN P 645      -3.329  10.888  41.260  0.00  0.00      PROA  
ATOM   3055  HB2 ASN P 645      -2.116   9.695  40.866  0.00  0.00      PROA  
ATOM   3056   CG ASN P 645      -1.199  11.493  41.445  0.00  0.00      PROA  
ATOM   3057  OD1 ASN P 645      -0.682  12.108  42.398  0.00  0.00      PROA  
ATOM   3058  ND2 ASN P 645      -0.763  11.715  40.183  0.00  0.00      PROA  
ATOM   3059 HD21 ASN P 645       0.091  12.217  40.050  0.00  0.00      PROA  
ATOM   3060 HD22 ASN P 645      -1.235  11.350  39.380  0.00  0.00      PROA  
ATOM   3061    C ASN P 645      -3.713   8.980  43.283  0.00  0.00      PROA  
ATOM   3062    O ASN P 645      -3.672   7.838  43.087  0.00  0.00      PROA  
ATOM   3063    N ASN P 646      -4.855   9.578  43.688  0.00  0.00      PROA  
ATOM   3064   HN ASN P 646      -4.931  10.571  43.640  0.00  0.00      PROA  
ATOM   3065   CA ASN P 646      -6.050   8.966  44.110  0.00  0.00      PROA  
ATOM   3066   HA ASN P 646      -5.799   8.360  44.967  0.00  0.00      PROA  
ATOM   3067   CB ASN P 646      -7.199   9.983  44.275  0.00  0.00      PROA  
ATOM   3068  HB1 ASN P 646      -8.152   9.428  44.407  0.00  0.00      PROA  
ATOM   3069  HB2 ASN P 646      -7.374  10.646  43.401  0.00  0.00      PROA  
ATOM   3070   CG ASN P 646      -7.014  10.871  45.525  0.00  0.00      PROA  
ATOM   3071  OD1 ASN P 646      -7.110  12.093  45.419  0.00  0.00      PROA  
ATOM   3072  ND2 ASN P 646      -6.818  10.216  46.647  0.00  0.00      PROA  
ATOM   3073 HD21 ASN P 646      -6.656  10.744  47.481  0.00  0.00      PROA  
ATOM   3074 HD22 ASN P 646      -7.240   9.322  46.799  0.00  0.00      PROA  
ATOM   3075    C ASN P 646      -6.644   7.923  43.178  0.00  0.00      PROA  
ATOM   3076    O ASN P 646      -6.971   6.813  43.629  0.00  0.00      PROA  
ATOM   3077    N HSD P 647      -6.702   8.205  41.807  0.00  0.00      PROA  
ATOM   3078   HN HSD P 647      -6.527   9.146  41.528  0.00  0.00      PROA  
ATOM   3079   CA HSD P 647      -7.094   7.206  40.825  0.00  0.00      PROA  
ATOM   3080   HA HSD P 647      -8.071   6.788  41.017  0.00  0.00      PROA  
ATOM   3081   CB HSD P 647      -7.098   7.967  39.472  0.00  0.00      PROA  
ATOM   3082  HB1 HSD P 647      -6.058   8.196  39.158  0.00  0.00      PROA  
ATOM   3083  HB2 HSD P 647      -7.597   8.929  39.718  0.00  0.00      PROA  
ATOM   3084  ND1 HSD P 647      -7.063   6.244  37.627  0.00  0.00      PROA  
ATOM   3085  HD1 HSD P 647      -6.071   6.280  37.505  0.00  0.00      PROA  
ATOM   3086   CG HSD P 647      -7.783   7.072  38.448  0.00  0.00      PROA  
ATOM   3087  CE1 HSD P 647      -7.905   5.763  36.680  0.00  0.00      PROA  
ATOM   3088  HE1 HSD P 647      -7.670   5.098  35.849  0.00  0.00      PROA  
ATOM   3089  NE2 HSD P 647      -9.119   6.257  36.819  0.00  0.00      PROA  
ATOM   3090  CD2 HSD P 647      -9.054   7.132  37.907  0.00  0.00      PROA  
ATOM   3091  HD2 HSD P 647      -9.860   7.765  38.257  0.00  0.00      PROA  
ATOM   3092    C HSD P 647      -6.274   5.906  40.783  0.00  0.00      PROA  
ATOM   3093    O HSD P 647      -6.771   4.782  40.692  0.00  0.00      PROA  
ATOM   3094    N THR P 648      -4.954   5.995  41.008  0.00  0.00      PROA  
ATOM   3095   HN THR P 648      -4.675   6.932  41.205  0.00  0.00      PROA  
ATOM   3096   CA THR P 648      -4.019   4.843  41.086  0.00  0.00      PROA  
ATOM   3097   HA THR P 648      -4.341   4.135  40.337  0.00  0.00      PROA  
ATOM   3098   CB THR P 648      -2.574   5.236  40.817  0.00  0.00      PROA  
ATOM   3099   HB THR P 648      -2.146   6.021  41.477  0.00  0.00      PROA  
ATOM   3100  OG1 THR P 648      -2.525   5.814  39.501  0.00  0.00      PROA  
ATOM   3101  HG1 THR P 648      -1.844   6.490  39.543  0.00  0.00      PROA  
ATOM   3102  CG2 THR P 648      -1.648   3.993  40.840  0.00  0.00      PROA  
ATOM   3103 HG21 THR P 648      -1.448   3.719  41.898  0.00  0.00      PROA  
ATOM   3104 HG22 THR P 648      -0.733   4.415  40.372  0.00  0.00      PROA  
ATOM   3105 HG23 THR P 648      -2.110   3.075  40.417  0.00  0.00      PROA  
ATOM   3106    C THR P 648      -4.093   4.278  42.573  0.00  0.00      PROA  
ATOM   3107    O THR P 648      -4.025   3.057  42.707  0.00  0.00      PROA  
ATOM   3108    N LEU P 649      -4.336   5.097  43.588  0.00  0.00      PROA  
ATOM   3109   HN LEU P 649      -4.269   6.086  43.485  0.00  0.00      PROA  
ATOM   3110   CA LEU P 649      -4.698   4.618  44.915  0.00  0.00      PROA  
ATOM   3111   HA LEU P 649      -3.916   3.899  45.106  0.00  0.00      PROA  
ATOM   3112   CB LEU P 649      -4.822   5.739  45.913  0.00  0.00      PROA  
ATOM   3113  HB1 LEU P 649      -5.580   6.506  45.646  0.00  0.00      PROA  
ATOM   3114  HB2 LEU P 649      -3.848   6.272  45.879  0.00  0.00      PROA  
ATOM   3115   CG LEU P 649      -5.105   5.341  47.337  0.00  0.00      PROA  
ATOM   3116   HG LEU P 649      -6.188   5.094  47.354  0.00  0.00      PROA  
ATOM   3117  CD1 LEU P 649      -4.276   4.148  47.776  0.00  0.00      PROA  
ATOM   3118 HD11 LEU P 649      -4.470   4.021  48.862  0.00  0.00      PROA  
ATOM   3119 HD12 LEU P 649      -3.185   4.333  47.681  0.00  0.00      PROA  
ATOM   3120 HD13 LEU P 649      -4.530   3.223  47.216  0.00  0.00      PROA  
ATOM   3121  CD2 LEU P 649      -4.906   6.496  48.307  0.00  0.00      PROA  
ATOM   3122 HD21 LEU P 649      -5.158   7.421  47.746  0.00  0.00      PROA  
ATOM   3123 HD22 LEU P 649      -3.815   6.627  48.472  0.00  0.00      PROA  
ATOM   3124 HD23 LEU P 649      -5.385   6.472  49.309  0.00  0.00      PROA  
ATOM   3125    C LEU P 649      -5.939   3.680  44.805  0.00  0.00      PROA  
ATOM   3126    O LEU P 649      -5.983   2.538  45.334  0.00  0.00      PROA  
ATOM   3127    N GLN P 650      -7.026   4.081  44.084  0.00  0.00      PROA  
ATOM   3128   HN GLN P 650      -7.098   4.991  43.683  0.00  0.00      PROA  
ATOM   3129   CA GLN P 650      -8.194   3.268  43.828  0.00  0.00      PROA  
ATOM   3130   HA GLN P 650      -8.662   2.957  44.751  0.00  0.00      PROA  
ATOM   3131   CB GLN P 650      -9.265   4.097  42.981  0.00  0.00      PROA  
ATOM   3132  HB1 GLN P 650     -10.044   3.338  42.755  0.00  0.00      PROA  
ATOM   3133  HB2 GLN P 650      -8.844   4.343  41.982  0.00  0.00      PROA  
ATOM   3134   CG GLN P 650      -9.805   5.458  43.532  0.00  0.00      PROA  
ATOM   3135  HG1 GLN P 650     -10.730   5.701  42.968  0.00  0.00      PROA  
ATOM   3136  HG2 GLN P 650      -9.006   6.177  43.253  0.00  0.00      PROA  
ATOM   3137   CD GLN P 650     -10.045   5.679  45.034  0.00  0.00      PROA  
ATOM   3138  OE1 GLN P 650      -9.142   6.042  45.821  0.00  0.00      PROA  
ATOM   3139  NE2 GLN P 650     -11.315   5.431  45.442  0.00  0.00      PROA  
ATOM   3140 HE21 GLN P 650     -11.453   5.316  46.426  0.00  0.00      PROA  
ATOM   3141 HE22 GLN P 650     -12.068   5.230  44.814  0.00  0.00      PROA  
ATOM   3142    C GLN P 650      -7.951   1.925  43.051  0.00  0.00      PROA  
ATOM   3143    O GLN P 650      -8.625   0.948  43.410  0.00  0.00      PROA  
ATOM   3144    N TYR P 651      -7.183   1.876  41.990  0.00  0.00      PROA  
ATOM   3145   HN TYR P 651      -6.662   2.653  41.646  0.00  0.00      PROA  
ATOM   3146   CA TYR P 651      -6.629   0.679  41.366  0.00  0.00      PROA  
ATOM   3147   HA TYR P 651      -7.377  -0.013  41.010  0.00  0.00      PROA  
ATOM   3148   CB TYR P 651      -5.664   1.059  40.271  0.00  0.00      PROA  
ATOM   3149  HB1 TYR P 651      -5.218   0.135  39.843  0.00  0.00      PROA  
ATOM   3150  HB2 TYR P 651      -4.880   1.750  40.645  0.00  0.00      PROA  
ATOM   3151   CG TYR P 651      -6.444   1.587  39.080  0.00  0.00      PROA  
ATOM   3152  CD1 TYR P 651      -5.763   2.508  38.160  0.00  0.00      PROA  
ATOM   3153  HD1 TYR P 651      -4.798   2.878  38.475  0.00  0.00      PROA  
ATOM   3154  CE1 TYR P 651      -6.339   2.829  36.939  0.00  0.00      PROA  
ATOM   3155  HE1 TYR P 651      -5.904   3.488  36.202  0.00  0.00      PROA  
ATOM   3156   CZ TYR P 651      -7.626   2.347  36.579  0.00  0.00      PROA  
ATOM   3157   OH TYR P 651      -8.163   2.698  35.384  0.00  0.00      PROA  
ATOM   3158   HH TYR P 651      -9.075   2.402  35.333  0.00  0.00      PROA  
ATOM   3159  CD2 TYR P 651      -7.652   1.027  38.658  0.00  0.00      PROA  
ATOM   3160  HD2 TYR P 651      -8.167   0.233  39.178  0.00  0.00      PROA  
ATOM   3161  CE2 TYR P 651      -8.258   1.498  37.441  0.00  0.00      PROA  
ATOM   3162  HE2 TYR P 651      -9.269   1.180  37.231  0.00  0.00      PROA  
ATOM   3163    C TYR P 651      -5.930  -0.295  42.338  0.00  0.00      PROA  
ATOM   3164    O TYR P 651      -6.236  -1.467  42.397  0.00  0.00      PROA  
ATOM   3165    N TRP P 652      -5.015   0.223  43.248  0.00  0.00      PROA  
ATOM   3166   HN TRP P 652      -4.826   1.198  43.331  0.00  0.00      PROA  
ATOM   3167   CA TRP P 652      -4.319  -0.586  44.281  0.00  0.00      PROA  
ATOM   3168   HA TRP P 652      -3.908  -1.467  43.811  0.00  0.00      PROA  
ATOM   3169   CB TRP P 652      -3.143   0.241  44.827  0.00  0.00      PROA  
ATOM   3170  HB1 TRP P 652      -2.780  -0.558  45.508  0.00  0.00      PROA  
ATOM   3171  HB2 TRP P 652      -3.458   1.176  45.340  0.00  0.00      PROA  
ATOM   3172   CG TRP P 652      -2.041   0.582  43.806  0.00  0.00      PROA  
ATOM   3173  CD1 TRP P 652      -1.504  -0.233  42.806  0.00  0.00      PROA  
ATOM   3174  HD1 TRP P 652      -1.659  -1.290  42.653  0.00  0.00      PROA  
ATOM   3175  NE1 TRP P 652      -0.404   0.428  42.349  0.00  0.00      PROA  
ATOM   3176  HE1 TRP P 652       0.203   0.103  41.657  0.00  0.00      PROA  
ATOM   3177  CE2 TRP P 652      -0.153   1.594  43.042  0.00  0.00      PROA  
ATOM   3178  CD2 TRP P 652      -1.218   1.725  43.965  0.00  0.00      PROA  
ATOM   3179  CE3 TRP P 652      -1.235   2.910  44.764  0.00  0.00      PROA  
ATOM   3180  HE3 TRP P 652      -1.964   3.233  45.493  0.00  0.00      PROA  
ATOM   3181  CZ3 TRP P 652      -0.176   3.820  44.624  0.00  0.00      PROA  
ATOM   3182  HZ3 TRP P 652      -0.257   4.795  45.080  0.00  0.00      PROA  
ATOM   3183  CZ2 TRP P 652       0.897   2.484  42.896  0.00  0.00      PROA  
ATOM   3184  HZ2 TRP P 652       1.652   2.284  42.150  0.00  0.00      PROA  
ATOM   3185  CH2 TRP P 652       0.864   3.643  43.688  0.00  0.00      PROA  
ATOM   3186  HH2 TRP P 652       1.596   4.425  43.553  0.00  0.00      PROA  
ATOM   3187    C TRP P 652      -5.259  -1.192  45.381  0.00  0.00      PROA  
ATOM   3188    O TRP P 652      -5.138  -2.361  45.831  0.00  0.00      PROA  
ATOM   3189    N LYS P 653      -6.346  -0.390  45.726  0.00  0.00      PROA  
ATOM   3190   HN LYS P 653      -6.395   0.577  45.490  0.00  0.00      PROA  
ATOM   3191   CA LYS P 653      -7.362  -0.875  46.741  0.00  0.00      PROA  
ATOM   3192   HA LYS P 653      -6.833  -1.454  47.484  0.00  0.00      PROA  
ATOM   3193   CB LYS P 653      -8.063   0.257  47.559  0.00  0.00      PROA  
ATOM   3194  HB1 LYS P 653      -8.819  -0.164  48.256  0.00  0.00      PROA  
ATOM   3195  HB2 LYS P 653      -8.666   0.772  46.781  0.00  0.00      PROA  
ATOM   3196   CG LYS P 653      -7.253   1.265  48.376  0.00  0.00      PROA  
ATOM   3197  HG1 LYS P 653      -7.848   2.096  48.812  0.00  0.00      PROA  
ATOM   3198  HG2 LYS P 653      -6.476   1.750  47.748  0.00  0.00      PROA  
ATOM   3199   CD LYS P 653      -6.463   0.509  49.428  0.00  0.00      PROA  
ATOM   3200  HD1 LYS P 653      -5.654   0.014  48.849  0.00  0.00      PROA  
ATOM   3201  HD2 LYS P 653      -7.070  -0.330  49.830  0.00  0.00      PROA  
ATOM   3202   CE LYS P 653      -5.704   1.346  50.423  0.00  0.00      PROA  
ATOM   3203  HE1 LYS P 653      -5.038   2.104  49.959  0.00  0.00      PROA  
ATOM   3204  HE2 LYS P 653      -4.885   0.833  50.972  0.00  0.00      PROA  
ATOM   3205   NZ LYS P 653      -6.608   1.868  51.492  0.00  0.00      PROA  
ATOM   3206  HZ1 LYS P 653      -6.196   2.259  52.363  0.00  0.00      PROA  
ATOM   3207  HZ2 LYS P 653      -7.273   1.134  51.807  0.00  0.00      PROA  
ATOM   3208  HZ3 LYS P 653      -7.159   2.683  51.155  0.00  0.00      PROA  
ATOM   3209    C LYS P 653      -8.367  -1.847  46.164  0.00  0.00      PROA  
ATOM   3210    O LYS P 653      -8.952  -2.595  46.940  0.00  0.00      PROA  
ATOM   3211    N ASP P 654      -8.544  -1.941  44.847  0.00  0.00      PROA  
ATOM   3212   HN ASP P 654      -8.070  -1.354  44.195  0.00  0.00      PROA  
ATOM   3213   CA ASP P 654      -9.407  -3.006  44.289  0.00  0.00      PROA  
ATOM   3214   HA ASP P 654     -10.111  -3.391  45.012  0.00  0.00      PROA  
ATOM   3215   CB ASP P 654     -10.292  -2.362  43.164  0.00  0.00      PROA  
ATOM   3216  HB1 ASP P 654      -9.723  -2.024  42.272  0.00  0.00      PROA  
ATOM   3217  HB2 ASP P 654     -10.652  -1.413  43.617  0.00  0.00      PROA  
ATOM   3218   CG ASP P 654     -11.524  -3.249  42.782  0.00  0.00      PROA  
ATOM   3219  OD1 ASP P 654     -12.237  -3.747  43.688  0.00  0.00      PROA  
ATOM   3220  OD2 ASP P 654     -11.912  -3.070  41.636  0.00  0.00      PROA  
ATOM   3221    C ASP P 654      -8.618  -4.271  43.747  0.00  0.00      PROA  
ATOM   3222    O ASP P 654      -9.220  -5.042  42.992  0.00  0.00      PROA  
ATOM   3223    N HSD P 655      -7.341  -4.476  44.025  0.00  0.00      PROA  
ATOM   3224   HN HSD P 655      -6.920  -3.779  44.600  0.00  0.00      PROA  
ATOM   3225   CA HSD P 655      -6.422  -5.428  43.466  0.00  0.00      PROA  
ATOM   3226   HA HSD P 655      -6.922  -6.241  42.960  0.00  0.00      PROA  
ATOM   3227   CB HSD P 655      -5.411  -4.832  42.324  0.00  0.00      PROA  
ATOM   3228  HB1 HSD P 655      -4.772  -4.040  42.770  0.00  0.00      PROA  
ATOM   3229  HB2 HSD P 655      -6.040  -4.311  41.571  0.00  0.00      PROA  
ATOM   3230  ND1 HSD P 655      -3.205  -6.208  42.159  0.00  0.00      PROA  
ATOM   3231  HD1 HSD P 655      -2.568  -5.654  42.695  0.00  0.00      PROA  
ATOM   3232   CG HSD P 655      -4.561  -5.968  41.917  0.00  0.00      PROA  
ATOM   3233  CE1 HSD P 655      -2.924  -7.365  41.443  0.00  0.00      PROA  
ATOM   3234  HE1 HSD P 655      -1.982  -7.914  41.474  0.00  0.00      PROA  
ATOM   3235  NE2 HSD P 655      -3.966  -7.814  40.712  0.00  0.00      PROA  
ATOM   3236  CD2 HSD P 655      -5.007  -6.993  41.113  0.00  0.00      PROA  
ATOM   3237  HD2 HSD P 655      -5.975  -7.202  40.674  0.00  0.00      PROA  
ATOM   3238    C HSD P 655      -5.629  -5.866  44.668  0.00  0.00      PROA  
ATOM   3239    O HSD P 655      -5.353  -5.066  45.510  0.00  0.00      PROA  
ATOM   3240    N ASN P 656      -5.280  -7.198  44.659  0.00  0.00      PROA  
ATOM   3241   HN ASN P 656      -5.371  -7.801  43.870  0.00  0.00      PROA  
ATOM   3242   CA ASN P 656      -4.647  -7.767  45.799  0.00  0.00      PROA  
ATOM   3243   HA ASN P 656      -4.956  -7.223  46.679  0.00  0.00      PROA  
ATOM   3244   CB ASN P 656      -4.977  -9.275  45.848  0.00  0.00      PROA  
ATOM   3245  HB1 ASN P 656      -4.517  -9.698  46.767  0.00  0.00      PROA  
ATOM   3246  HB2 ASN P 656      -4.483  -9.807  45.007  0.00  0.00      PROA  
ATOM   3247   CG ASN P 656      -6.450  -9.604  45.900  0.00  0.00      PROA  
ATOM   3248  OD1 ASN P 656      -7.306  -8.796  46.325  0.00  0.00      PROA  
ATOM   3249  ND2 ASN P 656      -6.838 -10.785  45.440  0.00  0.00      PROA  
ATOM   3250 HD21 ASN P 656      -7.806 -11.031  45.473  0.00  0.00      PROA  
ATOM   3251 HD22 ASN P 656      -6.261 -11.601  45.464  0.00  0.00      PROA  
ATOM   3252    C ASN P 656      -3.187  -7.554  45.574  0.00  0.00      PROA  
ATOM   3253    O ASN P 656      -2.400  -8.428  45.145  0.00  0.00      PROA  
ATOM   3254    N ILE P 657      -2.782  -6.357  45.905  0.00  0.00      PROA  
ATOM   3255   HN ILE P 657      -3.432  -5.690  46.261  0.00  0.00      PROA  
ATOM   3256   CA ILE P 657      -1.432  -5.788  45.939  0.00  0.00      PROA  
ATOM   3257   HA ILE P 657      -1.001  -6.033  44.980  0.00  0.00      PROA  
ATOM   3258   CB ILE P 657      -1.445  -4.295  45.995  0.00  0.00      PROA  
ATOM   3259   HB ILE P 657      -2.201  -4.056  46.773  0.00  0.00      PROA  
ATOM   3260  CG2 ILE P 657      -0.086  -3.784  46.344  0.00  0.00      PROA  
ATOM   3261 HG21 ILE P 657       0.664  -4.209  45.643  0.00  0.00      PROA  
ATOM   3262 HG22 ILE P 657       0.279  -4.107  47.343  0.00  0.00      PROA  
ATOM   3263 HG23 ILE P 657      -0.086  -2.673  46.309  0.00  0.00      PROA  
ATOM   3264  CG1 ILE P 657      -2.077  -3.704  44.697  0.00  0.00      PROA  
ATOM   3265 HG11 ILE P 657      -2.298  -2.669  45.035  0.00  0.00      PROA  
ATOM   3266 HG12 ILE P 657      -3.023  -4.243  44.477  0.00  0.00      PROA  
ATOM   3267   CD ILE P 657      -1.181  -3.690  43.512  0.00  0.00      PROA  
ATOM   3268  HD1 ILE P 657      -1.695  -3.601  42.531  0.00  0.00      PROA  
ATOM   3269  HD2 ILE P 657      -0.516  -4.579  43.493  0.00  0.00      PROA  
ATOM   3270  HD3 ILE P 657      -0.508  -2.843  43.765  0.00  0.00      PROA  
ATOM   3271    C ILE P 657      -0.595  -6.527  47.044  0.00  0.00      PROA  
ATOM   3272    O ILE P 657       0.545  -7.010  46.827  0.00  0.00      PROA  
ATOM   3273    N VAL P 658      -1.210  -6.697  48.262  0.00  0.00      PROA  
ATOM   3274   HN VAL P 658      -2.039  -6.147  48.323  0.00  0.00      PROA  
ATOM   3275   CA VAL P 658      -0.671  -7.343  49.493  0.00  0.00      PROA  
ATOM   3276   HA VAL P 658      -1.056  -6.806  50.347  0.00  0.00      PROA  
ATOM   3277   CB VAL P 658      -1.214  -8.731  49.716  0.00  0.00      PROA  
ATOM   3278   HB VAL P 658      -0.923  -9.065  50.735  0.00  0.00      PROA  
ATOM   3279  CG1 VAL P 658      -2.763  -8.623  49.621  0.00  0.00      PROA  
ATOM   3280 HG11 VAL P 658      -3.187  -7.827  50.270  0.00  0.00      PROA  
ATOM   3281 HG12 VAL P 658      -3.231  -9.614  49.804  0.00  0.00      PROA  
ATOM   3282 HG13 VAL P 658      -3.171  -8.387  48.615  0.00  0.00      PROA  
ATOM   3283  CG2 VAL P 658      -0.868  -9.744  48.660  0.00  0.00      PROA  
ATOM   3284 HG21 VAL P 658      -1.258 -10.768  48.843  0.00  0.00      PROA  
ATOM   3285 HG22 VAL P 658       0.209  -9.877  48.422  0.00  0.00      PROA  
ATOM   3286 HG23 VAL P 658      -1.322  -9.401  47.706  0.00  0.00      PROA  
ATOM   3287    C VAL P 658       0.911  -7.209  49.709  0.00  0.00      PROA  
ATOM   3288    O VAL P 658       1.535  -6.161  49.580  0.00  0.00      PROA  
ATOM   3289    N THR P 659       1.613  -8.331  50.136  0.00  0.00      PROA  
ATOM   3290   HN THR P 659       1.314  -9.252  50.375  0.00  0.00      PROA  
ATOM   3291   CA THR P 659       3.093  -8.197  50.117  0.00  0.00      PROA  
ATOM   3292   HA THR P 659       3.369  -7.179  50.348  0.00  0.00      PROA  
ATOM   3293   CB THR P 659       3.826  -9.184  50.979  0.00  0.00      PROA  
ATOM   3294   HB THR P 659       4.928  -9.078  50.881  0.00  0.00      PROA  
ATOM   3295  OG1 THR P 659       3.311 -10.540  50.948  0.00  0.00      PROA  
ATOM   3296  HG1 THR P 659       3.633 -10.927  50.131  0.00  0.00      PROA  
ATOM   3297  CG2 THR P 659       3.497  -8.738  52.432  0.00  0.00      PROA  
ATOM   3298 HG21 THR P 659       3.722  -7.652  52.489  0.00  0.00      PROA  
ATOM   3299 HG22 THR P 659       4.235  -9.226  53.104  0.00  0.00      PROA  
ATOM   3300 HG23 THR P 659       2.437  -8.842  52.749  0.00  0.00      PROA  
ATOM   3301    C THR P 659       3.680  -8.467  48.713  0.00  0.00      PROA  
ATOM   3302    O THR P 659       4.871  -8.325  48.412  0.00  0.00      PROA  
ATOM   3303    N ALA P 660       2.802  -8.989  47.778  0.00  0.00      PROA  
ATOM   3304   HN ALA P 660       1.846  -8.980  48.061  0.00  0.00      PROA  
ATOM   3305   CA ALA P 660       3.053  -9.600  46.481  0.00  0.00      PROA  
ATOM   3306   HA ALA P 660       3.904 -10.253  46.610  0.00  0.00      PROA  
ATOM   3307   CB ALA P 660       1.781 -10.392  45.993  0.00  0.00      PROA  
ATOM   3308  HB1 ALA P 660       0.950  -9.787  45.571  0.00  0.00      PROA  
ATOM   3309  HB2 ALA P 660       1.508 -11.027  46.863  0.00  0.00      PROA  
ATOM   3310  HB3 ALA P 660       2.115 -10.970  45.105  0.00  0.00      PROA  
ATOM   3311    C ALA P 660       3.640  -8.795  45.329  0.00  0.00      PROA  
ATOM   3312    O ALA P 660       4.537  -9.258  44.678  0.00  0.00      PROA  
ATOM   3313    N GLU P 661       3.144  -7.547  45.148  0.00  0.00      PROA  
ATOM   3314   HN GLU P 661       2.448  -7.252  45.798  0.00  0.00      PROA  
ATOM   3315   CA GLU P 661       3.688  -6.668  44.173  0.00  0.00      PROA  
ATOM   3316   HA GLU P 661       4.129  -7.187  43.335  0.00  0.00      PROA  
ATOM   3317   CB GLU P 661       2.551  -5.824  43.421  0.00  0.00      PROA  
ATOM   3318  HB1 GLU P 661       3.014  -5.358  42.525  0.00  0.00      PROA  
ATOM   3319  HB2 GLU P 661       2.190  -4.978  44.044  0.00  0.00      PROA  
ATOM   3320   CG GLU P 661       1.344  -6.668  43.083  0.00  0.00      PROA  
ATOM   3321  HG1 GLU P 661       0.625  -6.176  42.393  0.00  0.00      PROA  
ATOM   3322  HG2 GLU P 661       0.839  -7.153  43.946  0.00  0.00      PROA  
ATOM   3323   CD GLU P 661       1.798  -7.902  42.361  0.00  0.00      PROA  
ATOM   3324  OE1 GLU P 661       2.467  -7.703  41.261  0.00  0.00      PROA  
ATOM   3325  OE2 GLU P 661       1.496  -8.997  42.797  0.00  0.00      PROA  
ATOM   3326    C GLU P 661       4.729  -5.768  44.714  0.00  0.00      PROA  
ATOM   3327    O GLU P 661       5.630  -5.268  44.108  0.00  0.00      PROA  
ATOM   3328    N VAL P 662       4.438  -5.355  45.949  0.00  0.00      PROA  
ATOM   3329   HN VAL P 662       3.659  -5.723  46.451  0.00  0.00      PROA  
ATOM   3330   CA VAL P 662       5.082  -4.189  46.676  0.00  0.00      PROA  
ATOM   3331   HA VAL P 662       5.159  -3.253  46.142  0.00  0.00      PROA  
ATOM   3332   CB VAL P 662       4.343  -3.868  48.048  0.00  0.00      PROA  
ATOM   3333   HB VAL P 662       4.385  -4.680  48.805  0.00  0.00      PROA  
ATOM   3334  CG1 VAL P 662       4.700  -2.487  48.708  0.00  0.00      PROA  
ATOM   3335 HG11 VAL P 662       4.361  -1.699  48.002  0.00  0.00      PROA  
ATOM   3336 HG12 VAL P 662       5.784  -2.489  48.953  0.00  0.00      PROA  
ATOM   3337 HG13 VAL P 662       4.173  -2.420  49.684  0.00  0.00      PROA  
ATOM   3338  CG2 VAL P 662       2.887  -3.861  47.722  0.00  0.00      PROA  
ATOM   3339 HG21 VAL P 662       2.539  -4.915  47.675  0.00  0.00      PROA  
ATOM   3340 HG22 VAL P 662       2.765  -3.304  46.769  0.00  0.00      PROA  
ATOM   3341 HG23 VAL P 662       2.315  -3.318  48.504  0.00  0.00      PROA  
ATOM   3342    C VAL P 662       6.524  -4.480  47.062  0.00  0.00      PROA  
ATOM   3343    O VAL P 662       7.344  -3.570  47.021  0.00  0.00      PROA  
ATOM   3344    N HSD P 663       6.954  -5.725  47.446  0.00  0.00      PROA  
ATOM   3345   HN HSD P 663       6.251  -6.427  47.529  0.00  0.00      PROA  
ATOM   3346   CA HSD P 663       8.288  -6.232  47.743  0.00  0.00      PROA  
ATOM   3347   HA HSD P 663       8.807  -5.378  48.152  0.00  0.00      PROA  
ATOM   3348   CB HSD P 663       8.039  -7.374  48.810  0.00  0.00      PROA  
ATOM   3349  HB1 HSD P 663       8.964  -7.985  48.892  0.00  0.00      PROA  
ATOM   3350  HB2 HSD P 663       7.276  -8.051  48.369  0.00  0.00      PROA  
ATOM   3351  ND1 HSD P 663       7.403  -7.950  51.229  0.00  0.00      PROA  
ATOM   3352  HD1 HSD P 663       7.213  -8.916  51.052  0.00  0.00      PROA  
ATOM   3353   CG HSD P 663       7.559  -7.021  50.217  0.00  0.00      PROA  
ATOM   3354  CE1 HSD P 663       7.012  -7.283  52.327  0.00  0.00      PROA  
ATOM   3355  HE1 HSD P 663       6.660  -7.791  53.225  0.00  0.00      PROA  
ATOM   3356  NE2 HSD P 663       6.852  -6.009  52.068  0.00  0.00      PROA  
ATOM   3357  CD2 HSD P 663       7.168  -5.857  50.724  0.00  0.00      PROA  
ATOM   3358  HD2 HSD P 663       7.221  -4.877  50.268  0.00  0.00      PROA  
ATOM   3359    C HSD P 663       9.063  -6.730  46.606  0.00  0.00      PROA  
ATOM   3360    O HSD P 663      10.087  -7.399  46.726  0.00  0.00      PROA  
ATOM   3361    N TRP P 664       8.720  -6.411  45.329  0.00  0.00      PROA  
ATOM   3362   HN TRP P 664       7.935  -5.834  45.118  0.00  0.00      PROA  
ATOM   3363   CA TRP P 664       9.628  -6.804  44.219  0.00  0.00      PROA  
ATOM   3364   HA TRP P 664      10.578  -7.192  44.555  0.00  0.00      PROA  
ATOM   3365   CB TRP P 664       9.098  -7.791  43.176  0.00  0.00      PROA  
ATOM   3366  HB1 TRP P 664       9.716  -7.900  42.259  0.00  0.00      PROA  
ATOM   3367  HB2 TRP P 664       8.041  -7.579  42.907  0.00  0.00      PROA  
ATOM   3368   CG TRP P 664       9.048  -9.205  43.772  0.00  0.00      PROA  
ATOM   3369  CD1 TRP P 664       8.079  -9.727  44.563  0.00  0.00      PROA  
ATOM   3370  HD1 TRP P 664       7.326  -9.048  44.935  0.00  0.00      PROA  
ATOM   3371  NE1 TRP P 664       8.389 -11.031  44.947  0.00  0.00      PROA  
ATOM   3372  HE1 TRP P 664       7.975 -11.530  45.677  0.00  0.00      PROA  
ATOM   3373  CE2 TRP P 664       9.542 -11.358  44.297  0.00  0.00      PROA  
ATOM   3374  CD2 TRP P 664       9.974 -10.266  43.549  0.00  0.00      PROA  
ATOM   3375  CE3 TRP P 664      11.056 -10.358  42.648  0.00  0.00      PROA  
ATOM   3376  HE3 TRP P 664      11.401  -9.504  42.083  0.00  0.00      PROA  
ATOM   3377  CZ3 TRP P 664      11.807 -11.502  42.715  0.00  0.00      PROA  
ATOM   3378  HZ3 TRP P 664      12.666 -11.750  42.109  0.00  0.00      PROA  
ATOM   3379  CZ2 TRP P 664      10.150 -12.589  44.109  0.00  0.00      PROA  
ATOM   3380  HZ2 TRP P 664       9.694 -13.471  44.533  0.00  0.00      PROA  
ATOM   3381  CH2 TRP P 664      11.283 -12.621  43.304  0.00  0.00      PROA  
ATOM   3382  HH2 TRP P 664      11.841 -13.543  43.369  0.00  0.00      PROA  
ATOM   3383    C TRP P 664      10.144  -5.503  43.599  0.00  0.00      PROA  
ATOM   3384    O TRP P 664       9.441  -4.555  43.240  0.00  0.00      PROA  
ATOM   3385    N ALA P 665      11.518  -5.452  43.497  0.00  0.00      PROA  
ATOM   3386   HN ALA P 665      12.079  -6.224  43.786  0.00  0.00      PROA  
ATOM   3387   CA ALA P 665      12.223  -4.411  42.690  0.00  0.00      PROA  
ATOM   3388   HA ALA P 665      11.736  -3.447  42.649  0.00  0.00      PROA  
ATOM   3389   CB ALA P 665      13.586  -4.162  43.300  0.00  0.00      PROA  
ATOM   3390  HB1 ALA P 665      14.135  -5.123  43.398  0.00  0.00      PROA  
ATOM   3391  HB2 ALA P 665      13.537  -3.845  44.364  0.00  0.00      PROA  
ATOM   3392  HB3 ALA P 665      14.141  -3.355  42.777  0.00  0.00      PROA  
ATOM   3393    C ALA P 665      12.343  -5.077  41.287  0.00  0.00      PROA  
ATOM   3394    O ALA P 665      11.827  -4.592  40.274  0.00  0.00      PROA  
ATOM   3395    N ASN P 666      12.970  -6.255  41.242  0.00  0.00      PROA  
ATOM   3396   HN ASN P 666      13.327  -6.750  42.030  0.00  0.00      PROA  
ATOM   3397   CA ASN P 666      13.064  -6.924  40.024  0.00  0.00      PROA  
ATOM   3398   HA ASN P 666      13.577  -6.235  39.368  0.00  0.00      PROA  
ATOM   3399   CB ASN P 666      14.113  -8.051  40.281  0.00  0.00      PROA  
ATOM   3400  HB1 ASN P 666      13.770  -8.713  41.105  0.00  0.00      PROA  
ATOM   3401  HB2 ASN P 666      15.042  -7.514  40.567  0.00  0.00      PROA  
ATOM   3402   CG ASN P 666      14.479  -8.841  39.071  0.00  0.00      PROA  
ATOM   3403  OD1 ASN P 666      14.233  -8.366  37.936  0.00  0.00      PROA  
ATOM   3404  ND2 ASN P 666      15.060 -10.024  39.328  0.00  0.00      PROA  
ATOM   3405 HD21 ASN P 666      15.575 -10.553  38.653  0.00  0.00      PROA  
ATOM   3406 HD22 ASN P 666      15.308 -10.268  40.265  0.00  0.00      PROA  
ATOM   3407    C ASN P 666      11.759  -7.373  39.419  0.00  0.00      PROA  
ATOM   3408    O ASN P 666      11.018  -8.208  39.931  0.00  0.00      PROA  
ATOM   3409    N LEU P 667      11.420  -6.628  38.372  0.00  0.00      PROA  
ATOM   3410   HN LEU P 667      12.063  -5.874  38.254  0.00  0.00      PROA  
ATOM   3411   CA LEU P 667      10.250  -6.830  37.512  0.00  0.00      PROA  
ATOM   3412   HA LEU P 667      10.154  -7.906  37.509  0.00  0.00      PROA  
ATOM   3413   CB LEU P 667       8.906  -6.149  37.888  0.00  0.00      PROA  
ATOM   3414  HB1 LEU P 667       8.094  -6.450  37.192  0.00  0.00      PROA  
ATOM   3415  HB2 LEU P 667       9.087  -5.071  37.687  0.00  0.00      PROA  
ATOM   3416   CG LEU P 667       8.492  -6.328  39.362  0.00  0.00      PROA  
ATOM   3417   HG LEU P 667       9.340  -6.022  40.012  0.00  0.00      PROA  
ATOM   3418  CD1 LEU P 667       7.449  -5.244  39.676  0.00  0.00      PROA  
ATOM   3419 HD11 LEU P 667       7.166  -5.139  40.745  0.00  0.00      PROA  
ATOM   3420 HD12 LEU P 667       6.470  -5.464  39.199  0.00  0.00      PROA  
ATOM   3421 HD13 LEU P 667       7.698  -4.225  39.307  0.00  0.00      PROA  
ATOM   3422  CD2 LEU P 667       7.922  -7.710  39.548  0.00  0.00      PROA  
ATOM   3423 HD21 LEU P 667       6.853  -7.735  39.246  0.00  0.00      PROA  
ATOM   3424 HD22 LEU P 667       8.028  -8.084  40.589  0.00  0.00      PROA  
ATOM   3425 HD23 LEU P 667       8.450  -8.421  38.877  0.00  0.00      PROA  
ATOM   3426    C LEU P 667      10.487  -6.345  36.042  0.00  0.00      PROA  
ATOM   3427    O LEU P 667      11.383  -5.561  35.729  0.00  0.00      PROA  
ATOM   3428    N THR P 668       9.636  -6.925  35.128  0.00  0.00      PROA  
ATOM   3429   HN THR P 668       8.904  -7.487  35.507  0.00  0.00      PROA  
ATOM   3430   CA THR P 668       9.466  -6.544  33.662  0.00  0.00      PROA  
ATOM   3431   HA THR P 668      10.498  -6.388  33.385  0.00  0.00      PROA  
ATOM   3432   CB THR P 668       8.762  -7.486  32.675  0.00  0.00      PROA  
ATOM   3433   HB THR P 668       8.725  -7.025  31.665  0.00  0.00      PROA  
ATOM   3434  OG1 THR P 668       7.351  -7.626  32.944  0.00  0.00      PROA  
ATOM   3435  HG1 THR P 668       7.221  -8.174  33.722  0.00  0.00      PROA  
ATOM   3436  CG2 THR P 668       9.531  -8.831  32.544  0.00  0.00      PROA  
ATOM   3437 HG21 THR P 668       9.123  -9.358  31.654  0.00  0.00      PROA  
ATOM   3438 HG22 THR P 668       9.510  -9.468  33.453  0.00  0.00      PROA  
ATOM   3439 HG23 THR P 668      10.595  -8.554  32.390  0.00  0.00      PROA  
ATOM   3440    C THR P 668       8.829  -5.145  33.585  0.00  0.00      PROA  
ATOM   3441    O THR P 668       8.331  -4.656  34.562  0.00  0.00      PROA  
ATOM   3442    N VAL P 669       8.847  -4.476  32.434  0.00  0.00      PROA  
ATOM   3443   HN VAL P 669       9.350  -4.820  31.644  0.00  0.00      PROA  
ATOM   3444   CA VAL P 669       8.228  -3.197  32.153  0.00  0.00      PROA  
ATOM   3445   HA VAL P 669       8.375  -2.592  33.035  0.00  0.00      PROA  
ATOM   3446   CB VAL P 669       8.647  -2.618  30.837  0.00  0.00      PROA  
ATOM   3447   HB VAL P 669       8.731  -3.346  30.002  0.00  0.00      PROA  
ATOM   3448  CG1 VAL P 669       7.663  -1.551  30.340  0.00  0.00      PROA  
ATOM   3449 HG11 VAL P 669       6.760  -2.080  29.967  0.00  0.00      PROA  
ATOM   3450 HG12 VAL P 669       8.002  -0.833  29.563  0.00  0.00      PROA  
ATOM   3451 HG13 VAL P 669       7.283  -0.851  31.114  0.00  0.00      PROA  
ATOM   3452  CG2 VAL P 669      10.049  -1.891  31.037  0.00  0.00      PROA  
ATOM   3453 HG21 VAL P 669      10.465  -1.593  30.051  0.00  0.00      PROA  
ATOM   3454 HG22 VAL P 669      10.728  -2.662  31.461  0.00  0.00      PROA  
ATOM   3455 HG23 VAL P 669       9.916  -1.065  31.769  0.00  0.00      PROA  
ATOM   3456    C VAL P 669       6.697  -3.388  32.127  0.00  0.00      PROA  
ATOM   3457    O VAL P 669       5.934  -2.621  32.698  0.00  0.00      PROA  
ATOM   3458    N SER P 670       6.151  -4.503  31.577  0.00  0.00      PROA  
ATOM   3459   HN SER P 670       6.704  -5.134  31.038  0.00  0.00      PROA  
ATOM   3460   CA SER P 670       4.727  -4.780  31.647  0.00  0.00      PROA  
ATOM   3461   HA SER P 670       4.317  -3.864  31.246  0.00  0.00      PROA  
ATOM   3462   CB SER P 670       4.394  -5.982  30.703  0.00  0.00      PROA  
ATOM   3463  HB1 SER P 670       4.821  -6.864  31.226  0.00  0.00      PROA  
ATOM   3464  HB2 SER P 670       4.866  -5.863  29.704  0.00  0.00      PROA  
ATOM   3465   OG SER P 670       2.982  -6.109  30.463  0.00  0.00      PROA  
ATOM   3466  HG1 SER P 670       2.673  -6.257  31.360  0.00  0.00      PROA  
ATOM   3467    C SER P 670       4.265  -4.975  33.053  0.00  0.00      PROA  
ATOM   3468    O SER P 670       3.223  -4.452  33.430  0.00  0.00      PROA  
ATOM   3469    N GLU P 671       5.053  -5.692  33.902  0.00  0.00      PROA  
ATOM   3470   HN GLU P 671       5.817  -6.272  33.628  0.00  0.00      PROA  
ATOM   3471   CA GLU P 671       4.588  -6.065  35.233  0.00  0.00      PROA  
ATOM   3472   HA GLU P 671       3.542  -6.328  35.177  0.00  0.00      PROA  
ATOM   3473   CB GLU P 671       5.468  -7.185  35.914  0.00  0.00      PROA  
ATOM   3474  HB1 GLU P 671       5.333  -7.116  37.015  0.00  0.00      PROA  
ATOM   3475  HB2 GLU P 671       6.520  -6.954  35.639  0.00  0.00      PROA  
ATOM   3476   CG GLU P 671       5.120  -8.621  35.374  0.00  0.00      PROA  
ATOM   3477  HG1 GLU P 671       4.876  -8.763  34.300  0.00  0.00      PROA  
ATOM   3478  HG2 GLU P 671       4.336  -9.082  36.013  0.00  0.00      PROA  
ATOM   3479   CD GLU P 671       6.323  -9.601  35.443  0.00  0.00      PROA  
ATOM   3480  OE1 GLU P 671       7.365  -9.417  34.807  0.00  0.00      PROA  
ATOM   3481  OE2 GLU P 671       6.212 -10.572  36.258  0.00  0.00      PROA  
ATOM   3482    C GLU P 671       4.659  -4.855  36.164  0.00  0.00      PROA  
ATOM   3483    O GLU P 671       3.682  -4.571  36.858  0.00  0.00      PROA  
ATOM   3484    N CYS P 672       5.705  -4.034  36.096  0.00  0.00      PROA  
ATOM   3485   HN CYS P 672       6.459  -4.280  35.492  0.00  0.00      PROA  
ATOM   3486   CA CYS P 672       5.857  -2.678  36.700  0.00  0.00      PROA  
ATOM   3487   HA CYS P 672       5.801  -2.879  37.759  0.00  0.00      PROA  
ATOM   3488   CB CYS P 672       7.206  -1.989  36.234  0.00  0.00      PROA  
ATOM   3489  HB1 CYS P 672       7.035  -1.757  35.162  0.00  0.00      PROA  
ATOM   3490  HB2 CYS P 672       8.060  -2.701  36.252  0.00  0.00      PROA  
ATOM   3491   SG CYS P 672       7.622  -0.617  37.263  0.00  0.00      PROA  
ATOM   3492    C CYS P 672       4.730  -1.793  36.202  0.00  0.00      PROA  
ATOM   3493    O CYS P 672       4.003  -1.367  37.084  0.00  0.00      PROA  
ATOM   3494    N GLN P 673       4.417  -1.806  34.903  0.00  0.00      PROA  
ATOM   3495   HN GLN P 673       4.968  -2.348  34.273  0.00  0.00      PROA  
ATOM   3496   CA GLN P 673       3.344  -0.925  34.486  0.00  0.00      PROA  
ATOM   3497   HA GLN P 673       3.551   0.046  34.911  0.00  0.00      PROA  
ATOM   3498   CB GLN P 673       3.256  -0.936  32.965  0.00  0.00      PROA  
ATOM   3499  HB1 GLN P 673       3.570  -1.922  32.561  0.00  0.00      PROA  
ATOM   3500  HB2 GLN P 673       4.133  -0.285  32.760  0.00  0.00      PROA  
ATOM   3501   CG GLN P 673       1.895  -0.501  32.379  0.00  0.00      PROA  
ATOM   3502  HG1 GLN P 673       1.525   0.525  32.590  0.00  0.00      PROA  
ATOM   3503  HG2 GLN P 673       1.010  -1.110  32.664  0.00  0.00      PROA  
ATOM   3504   CD GLN P 673       1.897  -0.569  30.793  0.00  0.00      PROA  
ATOM   3505  OE1 GLN P 673       1.027  -1.198  30.153  0.00  0.00      PROA  
ATOM   3506  NE2 GLN P 673       2.806   0.309  30.212  0.00  0.00      PROA  
ATOM   3507 HE21 GLN P 673       2.958   0.425  29.231  0.00  0.00      PROA  
ATOM   3508 HE22 GLN P 673       3.362   0.875  30.821  0.00  0.00      PROA  
ATOM   3509    C GLN P 673       1.948  -1.251  35.046  0.00  0.00      PROA  
ATOM   3510    O GLN P 673       1.315  -0.324  35.557  0.00  0.00      PROA  
ATOM   3511    N GLU P 674       1.513  -2.531  35.076  0.00  0.00      PROA  
ATOM   3512   HN GLU P 674       2.161  -3.239  34.807  0.00  0.00      PROA  
ATOM   3513   CA GLU P 674       0.145  -3.003  35.662  0.00  0.00      PROA  
ATOM   3514   HA GLU P 674      -0.573  -2.469  35.056  0.00  0.00      PROA  
ATOM   3515   CB GLU P 674      -0.007  -4.583  35.446  0.00  0.00      PROA  
ATOM   3516  HB1 GLU P 674       0.903  -4.935  35.978  0.00  0.00      PROA  
ATOM   3517  HB2 GLU P 674       0.123  -4.870  34.381  0.00  0.00      PROA  
ATOM   3518   CG GLU P 674      -1.345  -5.146  35.956  0.00  0.00      PROA  
ATOM   3519  HG1 GLU P 674      -2.179  -4.512  35.586  0.00  0.00      PROA  
ATOM   3520  HG2 GLU P 674      -1.377  -5.108  37.066  0.00  0.00      PROA  
ATOM   3521   CD GLU P 674      -1.650  -6.574  35.349  0.00  0.00      PROA  
ATOM   3522  OE1 GLU P 674      -1.349  -7.013  34.229  0.00  0.00      PROA  
ATOM   3523  OE2 GLU P 674      -2.297  -7.225  36.159  0.00  0.00      PROA  
ATOM   3524    C GLU P 674      -0.048  -2.594  37.146  0.00  0.00      PROA  
ATOM   3525    O GLU P 674      -1.097  -2.123  37.612  0.00  0.00      PROA  
ATOM   3526    N MET P 675       1.035  -2.597  37.931  0.00  0.00      PROA  
ATOM   3527   HN MET P 675       1.927  -2.941  37.648  0.00  0.00      PROA  
ATOM   3528   CA MET P 675       1.041  -2.232  39.354  0.00  0.00      PROA  
ATOM   3529   HA MET P 675       0.036  -2.160  39.743  0.00  0.00      PROA  
ATOM   3530   CB MET P 675       1.699  -3.321  40.229  0.00  0.00      PROA  
ATOM   3531  HB1 MET P 675       1.220  -3.094  41.205  0.00  0.00      PROA  
ATOM   3532  HB2 MET P 675       2.809  -3.360  40.219  0.00  0.00      PROA  
ATOM   3533   CG MET P 675       1.137  -4.765  39.943  0.00  0.00      PROA  
ATOM   3534  HG1 MET P 675       1.675  -5.396  40.683  0.00  0.00      PROA  
ATOM   3535  HG2 MET P 675       1.548  -4.994  38.936  0.00  0.00      PROA  
ATOM   3536   SD MET P 675      -0.666  -5.085  39.896  0.00  0.00      PROA  
ATOM   3537   CE MET P 675      -0.695  -6.793  39.254  0.00  0.00      PROA  
ATOM   3538  HE1 MET P 675      -0.308  -7.440  40.070  0.00  0.00      PROA  
ATOM   3539  HE2 MET P 675      -0.090  -6.898  38.328  0.00  0.00      PROA  
ATOM   3540  HE3 MET P 675      -1.731  -7.147  39.067  0.00  0.00      PROA  
ATOM   3541    C MET P 675       1.500  -0.786  39.464  0.00  0.00      PROA  
ATOM   3542    O MET P 675       1.581  -0.264  40.582  0.00  0.00      PROA  
ATOM   3543    N HSD P 676       1.553  -0.046  38.357  0.00  0.00      PROA  
ATOM   3544   HN HSD P 676       1.332  -0.330  37.427  0.00  0.00      PROA  
ATOM   3545   CA HSD P 676       1.839   1.345  38.231  0.00  0.00      PROA  
ATOM   3546   HA HSD P 676       2.030   1.560  37.190  0.00  0.00      PROA  
ATOM   3547   CB HSD P 676       0.723   2.225  38.723  0.00  0.00      PROA  
ATOM   3548  HB1 HSD P 676       0.971   3.271  39.007  0.00  0.00      PROA  
ATOM   3549  HB2 HSD P 676       0.356   1.912  39.724  0.00  0.00      PROA  
ATOM   3550  ND1 HSD P 676      -0.636   3.369  36.943  0.00  0.00      PROA  
ATOM   3551  HD1 HSD P 676      -0.052   4.179  36.998  0.00  0.00      PROA  
ATOM   3552   CG HSD P 676      -0.380   2.236  37.751  0.00  0.00      PROA  
ATOM   3553  CE1 HSD P 676      -1.825   3.134  36.339  0.00  0.00      PROA  
ATOM   3554  HE1 HSD P 676      -2.238   3.880  35.660  0.00  0.00      PROA  
ATOM   3555  NE2 HSD P 676      -2.337   1.954  36.674  0.00  0.00      PROA  
ATOM   3556  CD2 HSD P 676      -1.433   1.421  37.570  0.00  0.00      PROA  
ATOM   3557  HD2 HSD P 676      -1.693   0.496  38.068  0.00  0.00      PROA  
ATOM   3558    C HSD P 676       3.103   1.688  38.959  0.00  0.00      PROA  
ATOM   3559    O HSD P 676       3.284   2.806  39.499  0.00  0.00      PROA  
ATOM   3560    N GLY P 677       4.150   0.859  38.824  0.00  0.00      PROA  
ATOM   3561   HN GLY P 677       3.982   0.046  38.272  0.00  0.00      PROA  
ATOM   3562   CA GLY P 677       5.500   1.172  39.205  0.00  0.00      PROA  
ATOM   3563  HA1 GLY P 677       6.000   0.237  39.000  0.00  0.00      PROA  
ATOM   3564  HA2 GLY P 677       5.451   1.650  40.173  0.00  0.00      PROA  
ATOM   3565    C GLY P 677       6.213   2.100  38.257  0.00  0.00      PROA  
ATOM   3566    O GLY P 677       5.747   2.191  37.097  0.00  0.00      PROA  
ATOM   3567    N GLU P 678       7.258   2.768  38.732  0.00  0.00      PROA  
ATOM   3568   HN GLU P 678       7.421   2.786  39.715  0.00  0.00      PROA  
ATOM   3569   CA GLU P 678       8.252   3.605  37.971  0.00  0.00      PROA  
ATOM   3570   HA GLU P 678       8.013   3.382  36.942  0.00  0.00      PROA  
ATOM   3571   CB GLU P 678       8.366   5.034  38.570  0.00  0.00      PROA  
ATOM   3572  HB1 GLU P 678       9.226   5.684  38.300  0.00  0.00      PROA  
ATOM   3573  HB2 GLU P 678       8.451   4.861  39.664  0.00  0.00      PROA  
ATOM   3574   CG GLU P 678       7.086   5.837  38.439  0.00  0.00      PROA  
ATOM   3575  HG1 GLU P 678       7.138   6.853  38.886  0.00  0.00      PROA  
ATOM   3576  HG2 GLU P 678       6.282   5.319  39.004  0.00  0.00      PROA  
ATOM   3577   CD GLU P 678       6.524   5.999  37.019  0.00  0.00      PROA  
ATOM   3578  OE1 GLU P 678       5.307   5.816  36.836  0.00  0.00      PROA  
ATOM   3579  OE2 GLU P 678       7.262   6.521  36.164  0.00  0.00      PROA  
ATOM   3580    C GLU P 678       9.632   3.030  38.198  0.00  0.00      PROA  
ATOM   3581    O GLU P 678       9.978   2.736  39.316  0.00  0.00      PROA  
ATOM   3582    N PHE P 679      10.360   2.731  37.136  0.00  0.00      PROA  
ATOM   3583   HN PHE P 679       9.958   2.910  36.241  0.00  0.00      PROA  
ATOM   3584   CA PHE P 679      11.815   2.425  37.027  0.00  0.00      PROA  
ATOM   3585   HA PHE P 679      12.008   1.535  37.607  0.00  0.00      PROA  
ATOM   3586   CB PHE P 679      12.359   2.112  35.548  0.00  0.00      PROA  
ATOM   3587  HB1 PHE P 679      13.452   2.261  35.414  0.00  0.00      PROA  
ATOM   3588  HB2 PHE P 679      11.822   2.857  34.924  0.00  0.00      PROA  
ATOM   3589   CG PHE P 679      11.979   0.613  35.303  0.00  0.00      PROA  
ATOM   3590  CD1 PHE P 679      12.906  -0.452  35.485  0.00  0.00      PROA  
ATOM   3591  HD1 PHE P 679      13.872  -0.185  35.886  0.00  0.00      PROA  
ATOM   3592  CE1 PHE P 679      12.537  -1.714  35.120  0.00  0.00      PROA  
ATOM   3593  HE1 PHE P 679      13.210  -2.535  35.323  0.00  0.00      PROA  
ATOM   3594   CZ PHE P 679      11.256  -1.996  34.487  0.00  0.00      PROA  
ATOM   3595   HZ PHE P 679      11.008  -3.035  34.326  0.00  0.00      PROA  
ATOM   3596  CD2 PHE P 679      10.761   0.341  34.725  0.00  0.00      PROA  
ATOM   3597  HD2 PHE P 679      10.257   1.248  34.425  0.00  0.00      PROA  
ATOM   3598  CE2 PHE P 679      10.379  -0.918  34.318  0.00  0.00      PROA  
ATOM   3599  HE2 PHE P 679       9.364  -0.935  33.950  0.00  0.00      PROA  
ATOM   3600    C PHE P 679      12.606   3.560  37.603  0.00  0.00      PROA  
ATOM   3601    O PHE P 679      12.664   4.673  37.065  0.00  0.00      PROA  
ATOM   3602    N MET P 680      13.170   3.388  38.790  0.00  0.00      PROA  
ATOM   3603   HN MET P 680      13.077   2.497  39.228  0.00  0.00      PROA  
ATOM   3604   CA MET P 680      14.148   4.304  39.347  0.00  0.00      PROA  
ATOM   3605   HA MET P 680      14.171   5.179  38.715  0.00  0.00      PROA  
ATOM   3606   CB MET P 680      13.649   4.848  40.699  0.00  0.00      PROA  
ATOM   3607  HB1 MET P 680      14.390   5.572  41.100  0.00  0.00      PROA  
ATOM   3608  HB2 MET P 680      13.577   3.961  41.363  0.00  0.00      PROA  
ATOM   3609   CG MET P 680      12.326   5.606  40.591  0.00  0.00      PROA  
ATOM   3610  HG1 MET P 680      11.915   5.867  41.589  0.00  0.00      PROA  
ATOM   3611  HG2 MET P 680      11.518   5.077  40.041  0.00  0.00      PROA  
ATOM   3612   SD MET P 680      12.407   7.251  39.759  0.00  0.00      PROA  
ATOM   3613   CE MET P 680      10.664   7.769  39.973  0.00  0.00      PROA  
ATOM   3614  HE1 MET P 680      10.302   7.751  41.023  0.00  0.00      PROA  
ATOM   3615  HE2 MET P 680       9.974   6.960  39.649  0.00  0.00      PROA  
ATOM   3616  HE3 MET P 680      10.552   8.730  39.428  0.00  0.00      PROA  
ATOM   3617    C MET P 680      15.458   3.572  39.478  0.00  0.00      PROA  
ATOM   3618    O MET P 680      15.612   2.392  39.831  0.00  0.00      PROA  
ATOM   3619    N GLY P 681      16.569   4.323  39.350  0.00  0.00      PROA  
ATOM   3620   HN GLY P 681      16.457   5.313  39.326  0.00  0.00      PROA  
ATOM   3621   CA GLY P 681      17.911   3.742  39.457  0.00  0.00      PROA  
ATOM   3622  HA1 GLY P 681      17.955   2.901  38.780  0.00  0.00      PROA  
ATOM   3623  HA2 GLY P 681      17.953   3.473  40.502  0.00  0.00      PROA  
ATOM   3624    C GLY P 681      18.939   4.774  39.128  0.00  0.00      PROA  
ATOM   3625    O GLY P 681      18.679   5.944  38.941  0.00  0.00      PROA  
ATOM   3626    N SER P 682      20.267   4.374  39.019  0.00  0.00      PROA  
ATOM   3627   HN SER P 682      20.617   3.441  39.056  0.00  0.00      PROA  
ATOM   3628   CA SER P 682      21.356   5.306  38.694  0.00  0.00      PROA  
ATOM   3629   HA SER P 682      21.051   6.225  39.172  0.00  0.00      PROA  
ATOM   3630   CB SER P 682      22.834   4.972  39.133  0.00  0.00      PROA  
ATOM   3631  HB1 SER P 682      22.827   4.846  40.237  0.00  0.00      PROA  
ATOM   3632  HB2 SER P 682      23.522   5.780  38.803  0.00  0.00      PROA  
ATOM   3633   OG SER P 682      23.180   3.730  38.598  0.00  0.00      PROA  
ATOM   3634  HG1 SER P 682      24.126   3.684  38.759  0.00  0.00      PROA  
ATOM   3635    C SER P 682      21.368   5.612  37.200  0.00  0.00      PROA  
ATOM   3636    O SER P 682      21.724   6.695  36.813  0.00  0.00      PROA  
ATOM   3637    N ALA P 683      20.852   4.720  36.372  0.00  0.00      PROA  
ATOM   3638   HN ALA P 683      20.708   3.827  36.790  0.00  0.00      PROA  
ATOM   3639   CA ALA P 683      20.560   4.842  34.974  0.00  0.00      PROA  
ATOM   3640   HA ALA P 683      21.256   5.604  34.654  0.00  0.00      PROA  
ATOM   3641   CB ALA P 683      20.917   3.564  34.165  0.00  0.00      PROA  
ATOM   3642  HB1 ALA P 683      20.278   2.701  34.451  0.00  0.00      PROA  
ATOM   3643  HB2 ALA P 683      21.952   3.322  34.489  0.00  0.00      PROA  
ATOM   3644  HB3 ALA P 683      20.980   3.842  33.091  0.00  0.00      PROA  
ATOM   3645    C ALA P 683      19.136   5.355  34.680  0.00  0.00      PROA  
ATOM   3646    O ALA P 683      18.765   6.495  35.039  0.00  0.00      PROA  
ATOM   3647    N CYS P 684      18.403   4.631  33.841  0.00  0.00      PROA  
ATOM   3648   HN CYS P 684      18.895   3.851  33.462  0.00  0.00      PROA  
ATOM   3649   CA CYS P 684      17.024   4.840  33.456  0.00  0.00      PROA  
ATOM   3650   HA CYS P 684      16.786   3.936  32.914  0.00  0.00      PROA  
ATOM   3651   CB CYS P 684      16.044   4.912  34.596  0.00  0.00      PROA  
ATOM   3652  HB1 CYS P 684      14.993   4.703  34.303  0.00  0.00      PROA  
ATOM   3653  HB2 CYS P 684      16.128   5.911  35.075  0.00  0.00      PROA  
ATOM   3654   SG CYS P 684      16.352   3.727  35.956  0.00  0.00      PROA  
ATOM   3655    C CYS P 684      16.671   5.894  32.362  0.00  0.00      PROA  
ATOM   3656    O CYS P 684      17.279   6.937  32.365  0.00  0.00      PROA  
ATOM   3657    N GLY P 685      15.744   5.499  31.470  0.00  0.00      PROA  
ATOM   3658   HN GLY P 685      15.286   4.617  31.553  0.00  0.00      PROA  
ATOM   3659   CA GLY P 685      15.442   6.350  30.341  0.00  0.00      PROA  
ATOM   3660  HA1 GLY P 685      15.277   5.733  29.470  0.00  0.00      PROA  
ATOM   3661  HA2 GLY P 685      16.188   7.111  30.165  0.00  0.00      PROA  
ATOM   3662    C GLY P 685      14.123   7.015  30.593  0.00  0.00      PROA  
ATOM   3663    O GLY P 685      13.731   7.229  31.703  0.00  0.00      PROA  
ATOM   3664    N HSD P 686      13.352   7.454  29.578  0.00  0.00      PROA  
ATOM   3665   HN HSD P 686      13.625   7.204  28.652  0.00  0.00      PROA  
ATOM   3666   CA HSD P 686      12.180   8.278  29.782  0.00  0.00      PROA  
ATOM   3667   HA HSD P 686      12.455   9.019  30.518  0.00  0.00      PROA  
ATOM   3668   CB HSD P 686      11.632   9.047  28.583  0.00  0.00      PROA  
ATOM   3669  HB1 HSD P 686      11.116   8.338  27.901  0.00  0.00      PROA  
ATOM   3670  HB2 HSD P 686      12.463   9.469  27.978  0.00  0.00      PROA  
ATOM   3671  ND1 HSD P 686       9.288  10.054  28.677  0.00  0.00      PROA  
ATOM   3672  HD1 HSD P 686       8.762   9.219  28.514  0.00  0.00      PROA  
ATOM   3673   CG HSD P 686      10.655  10.101  28.798  0.00  0.00      PROA  
ATOM   3674  CE1 HSD P 686       8.823  11.260  28.889  0.00  0.00      PROA  
ATOM   3675  HE1 HSD P 686       7.760  11.444  29.046  0.00  0.00      PROA  
ATOM   3676  NE2 HSD P 686       9.737  12.145  29.186  0.00  0.00      PROA  
ATOM   3677  CD2 HSD P 686      10.916  11.348  29.242  0.00  0.00      PROA  
ATOM   3678  HD2 HSD P 686      11.813  11.937  29.385  0.00  0.00      PROA  
ATOM   3679    C HSD P 686      11.023   7.581  30.457  0.00  0.00      PROA  
ATOM   3680    O HSD P 686      10.455   8.178  31.381  0.00  0.00      PROA  
ATOM   3681    N HSD P 687      10.840   6.293  30.034  0.00  0.00      PROA  
ATOM   3682   HN HSD P 687      11.306   6.053  29.186  0.00  0.00      PROA  
ATOM   3683   CA HSD P 687       9.664   5.470  30.439  0.00  0.00      PROA  
ATOM   3684   HA HSD P 687       9.030   5.935  31.179  0.00  0.00      PROA  
ATOM   3685   CB HSD P 687       8.720   5.160  29.182  0.00  0.00      PROA  
ATOM   3686  HB1 HSD P 687       7.916   4.462  29.502  0.00  0.00      PROA  
ATOM   3687  HB2 HSD P 687       9.445   4.733  28.457  0.00  0.00      PROA  
ATOM   3688  ND1 HSD P 687       7.168   7.031  29.389  0.00  0.00      PROA  
ATOM   3689  HD1 HSD P 687       6.667   6.650  30.166  0.00  0.00      PROA  
ATOM   3690   CG HSD P 687       8.132   6.412  28.702  0.00  0.00      PROA  
ATOM   3691  CE1 HSD P 687       6.709   8.018  28.562  0.00  0.00      PROA  
ATOM   3692  HE1 HSD P 687       5.890   8.672  28.861  0.00  0.00      PROA  
ATOM   3693  NE2 HSD P 687       7.452   8.151  27.502  0.00  0.00      PROA  
ATOM   3694  CD2 HSD P 687       8.327   7.087  27.554  0.00  0.00      PROA  
ATOM   3695  HD2 HSD P 687       8.964   6.912  26.696  0.00  0.00      PROA  
ATOM   3696    C HSD P 687      10.154   4.170  31.014  0.00  0.00      PROA  
ATOM   3697    O HSD P 687       9.445   3.633  31.834  0.00  0.00      PROA  
ATOM   3698    N GLY P 688      11.413   3.755  30.731  0.00  0.00      PROA  
ATOM   3699   HN GLY P 688      12.060   4.169  30.094  0.00  0.00      PROA  
ATOM   3700   CA GLY P 688      11.966   2.572  31.363  0.00  0.00      PROA  
ATOM   3701  HA1 GLY P 688      11.360   1.713  31.114  0.00  0.00      PROA  
ATOM   3702  HA2 GLY P 688      12.005   2.718  32.433  0.00  0.00      PROA  
ATOM   3703    C GLY P 688      13.435   2.375  30.940  0.00  0.00      PROA  
ATOM   3704    O GLY P 688      14.070   3.321  30.486  0.00  0.00      PROA  
ATOM   3705    N PRO P 689      14.023   1.197  31.109  0.00  0.00      PROA  
ATOM   3706   CD PRO P 689      13.450   0.191  32.019  0.00  0.00      PROA  
ATOM   3707  HD1 PRO P 689      12.681  -0.395  31.472  0.00  0.00      PROA  
ATOM   3708  HD2 PRO P 689      13.083   0.773  32.891  0.00  0.00      PROA  
ATOM   3709   CA PRO P 689      15.417   0.841  30.843  0.00  0.00      PROA  
ATOM   3710   HA PRO P 689      16.000   1.491  31.478  0.00  0.00      PROA  
ATOM   3711   CB PRO P 689      15.537  -0.620  31.240  0.00  0.00      PROA  
ATOM   3712  HB1 PRO P 689      16.605  -0.863  31.429  0.00  0.00      PROA  
ATOM   3713  HB2 PRO P 689      15.167  -1.315  30.456  0.00  0.00      PROA  
ATOM   3714   CG PRO P 689      14.574  -0.782  32.348  0.00  0.00      PROA  
ATOM   3715  HG1 PRO P 689      14.209  -1.824  32.473  0.00  0.00      PROA  
ATOM   3716  HG2 PRO P 689      15.042  -0.513  33.319  0.00  0.00      PROA  
ATOM   3717    C PRO P 689      16.041   1.134  29.508  0.00  0.00      PROA  
ATOM   3718    O PRO P 689      15.459   0.862  28.436  0.00  0.00      PROA  
ATOM   3719    N TYR P 690      17.279   1.721  29.423  0.00  0.00      PROA  
ATOM   3720   HN TYR P 690      17.618   1.946  30.334  0.00  0.00      PROA  
ATOM   3721   CA TYR P 690      18.212   1.773  28.245  0.00  0.00      PROA  
ATOM   3722   HA TYR P 690      17.722   2.297  27.438  0.00  0.00      PROA  
ATOM   3723   CB TYR P 690      19.558   2.486  28.526  0.00  0.00      PROA  
ATOM   3724  HB1 TYR P 690      20.102   2.600  27.564  0.00  0.00      PROA  
ATOM   3725  HB2 TYR P 690      20.060   1.856  29.291  0.00  0.00      PROA  
ATOM   3726   CG TYR P 690      19.349   3.921  28.975  0.00  0.00      PROA  
ATOM   3727  CD1 TYR P 690      20.111   4.367  30.066  0.00  0.00      PROA  
ATOM   3728  HD1 TYR P 690      20.633   3.608  30.632  0.00  0.00      PROA  
ATOM   3729  CE1 TYR P 690      20.031   5.742  30.483  0.00  0.00      PROA  
ATOM   3730  HE1 TYR P 690      20.500   6.128  31.376  0.00  0.00      PROA  
ATOM   3731   CZ TYR P 690      19.314   6.642  29.704  0.00  0.00      PROA  
ATOM   3732   OH TYR P 690      19.239   7.995  29.958  0.00  0.00      PROA  
ATOM   3733   HH TYR P 690      19.484   8.171  30.869  0.00  0.00      PROA  
ATOM   3734  CD2 TYR P 690      18.581   4.850  28.204  0.00  0.00      PROA  
ATOM   3735  HD2 TYR P 690      18.082   4.434  27.340  0.00  0.00      PROA  
ATOM   3736  CE2 TYR P 690      18.652   6.186  28.577  0.00  0.00      PROA  
ATOM   3737  HE2 TYR P 690      18.010   6.834  27.998  0.00  0.00      PROA  
ATOM   3738    C TYR P 690      18.435   0.444  27.579  0.00  0.00      PROA  
ATOM   3739    O TYR P 690      18.847  -0.555  28.185  0.00  0.00      PROA  
ATOM   3740    N THR P 691      18.233   0.427  26.216  0.00  0.00      PROA  
ATOM   3741   HN THR P 691      18.138   1.311  25.764  0.00  0.00      PROA  
ATOM   3742   CA THR P 691      18.284  -0.770  25.418  0.00  0.00      PROA  
ATOM   3743   HA THR P 691      18.858  -1.544  25.906  0.00  0.00      PROA  
ATOM   3744   CB THR P 691      16.926  -1.414  25.395  0.00  0.00      PROA  
ATOM   3745   HB THR P 691      16.247  -0.828  24.739  0.00  0.00      PROA  
ATOM   3746  OG1 THR P 691      16.362  -1.601  26.703  0.00  0.00      PROA  
ATOM   3747  HG1 THR P 691      16.665  -0.827  27.184  0.00  0.00      PROA  
ATOM   3748  CG2 THR P 691      16.957  -2.850  24.834  0.00  0.00      PROA  
ATOM   3749 HG21 THR P 691      15.994  -3.342  25.087  0.00  0.00      PROA  
ATOM   3750 HG22 THR P 691      17.762  -3.430  25.334  0.00  0.00      PROA  
ATOM   3751 HG23 THR P 691      17.146  -2.877  23.739  0.00  0.00      PROA  
ATOM   3752    C THR P 691      18.766  -0.392  24.010  0.00  0.00      PROA  
ATOM   3753    O THR P 691      17.972  -0.150  23.073  0.00  0.00      PROA  
ATOM   3754    N PRO P 692      20.125  -0.384  23.735  0.00  0.00      PROA  
ATOM   3755   CD PRO P 692      21.125  -0.295  24.816  0.00  0.00      PROA  
ATOM   3756  HD1 PRO P 692      21.099  -1.108  25.573  0.00  0.00      PROA  
ATOM   3757  HD2 PRO P 692      20.902   0.624  25.399  0.00  0.00      PROA  
ATOM   3758   CA PRO P 692      20.607   0.282  22.533  0.00  0.00      PROA  
ATOM   3759   HA PRO P 692      19.852   0.996  22.238  0.00  0.00      PROA  
ATOM   3760   CB PRO P 692      21.959   0.898  22.945  0.00  0.00      PROA  
ATOM   3761  HB1 PRO P 692      21.638   1.852  23.416  0.00  0.00      PROA  
ATOM   3762  HB2 PRO P 692      22.659   1.180  22.129  0.00  0.00      PROA  
ATOM   3763   CG PRO P 692      22.480  -0.072  24.062  0.00  0.00      PROA  
ATOM   3764  HG1 PRO P 692      23.031  -0.980  23.735  0.00  0.00      PROA  
ATOM   3765  HG2 PRO P 692      23.089   0.485  24.805  0.00  0.00      PROA  
ATOM   3766    C PRO P 692      20.901  -0.683  21.488  0.00  0.00      PROA  
ATOM   3767    O PRO P 692      20.869  -0.311  20.329  0.00  0.00      PROA  
ATOM   3768    N ASP P 693      21.117  -2.001  21.833  0.00  0.00      PROA  
ATOM   3769   HN ASP P 693      21.062  -2.347  22.766  0.00  0.00      PROA  
ATOM   3770   CA ASP P 693      21.622  -2.999  20.939  0.00  0.00      PROA  
ATOM   3771   HA ASP P 693      22.414  -2.442  20.461  0.00  0.00      PROA  
ATOM   3772   CB ASP P 693      22.210  -4.280  21.687  0.00  0.00      PROA  
ATOM   3773  HB1 ASP P 693      23.034  -3.872  22.310  0.00  0.00      PROA  
ATOM   3774  HB2 ASP P 693      22.665  -4.960  20.935  0.00  0.00      PROA  
ATOM   3775   CG ASP P 693      21.184  -5.069  22.479  0.00  0.00      PROA  
ATOM   3776  OD1 ASP P 693      20.095  -4.655  22.884  0.00  0.00      PROA  
ATOM   3777  OD2 ASP P 693      21.532  -6.243  22.823  0.00  0.00      PROA  
ATOM   3778    C ASP P 693      20.605  -3.398  19.825  0.00  0.00      PROA  
ATOM   3779    O ASP P 693      20.966  -3.333  18.667  0.00  0.00      PROA  
ATOM   3780    N VAL P 694      19.330  -3.680  20.256  0.00  0.00      PROA  
ATOM   3781   HN VAL P 694      19.274  -3.959  21.211  0.00  0.00      PROA  
ATOM   3782   CA VAL P 694      18.200  -3.804  19.390  0.00  0.00      PROA  
ATOM   3783   HA VAL P 694      18.420  -4.662  18.772  0.00  0.00      PROA  
ATOM   3784   CB VAL P 694      16.942  -4.144  20.099  0.00  0.00      PROA  
ATOM   3785   HB VAL P 694      17.051  -5.068  20.707  0.00  0.00      PROA  
ATOM   3786  CG1 VAL P 694      16.585  -3.108  21.149  0.00  0.00      PROA  
ATOM   3787 HG11 VAL P 694      16.138  -2.192  20.709  0.00  0.00      PROA  
ATOM   3788 HG12 VAL P 694      17.509  -2.718  21.627  0.00  0.00      PROA  
ATOM   3789 HG13 VAL P 694      15.848  -3.459  21.903  0.00  0.00      PROA  
ATOM   3790  CG2 VAL P 694      15.910  -4.431  19.112  0.00  0.00      PROA  
ATOM   3791 HG21 VAL P 694      15.460  -3.478  18.760  0.00  0.00      PROA  
ATOM   3792 HG22 VAL P 694      15.109  -5.028  19.599  0.00  0.00      PROA  
ATOM   3793 HG23 VAL P 694      16.251  -5.103  18.296  0.00  0.00      PROA  
ATOM   3794    C VAL P 694      18.026  -2.686  18.351  0.00  0.00      PROA  
ATOM   3795    O VAL P 694      17.975  -2.967  17.185  0.00  0.00      PROA  
ATOM   3796    N LEU P 695      18.217  -1.456  18.847  0.00  0.00      PROA  
ATOM   3797   HN LEU P 695      18.381  -1.151  19.782  0.00  0.00      PROA  
ATOM   3798   CA LEU P 695      18.183  -0.293  17.956  0.00  0.00      PROA  
ATOM   3799   HA LEU P 695      17.277  -0.437  17.385  0.00  0.00      PROA  
ATOM   3800   CB LEU P 695      18.125   0.993  18.874  0.00  0.00      PROA  
ATOM   3801  HB1 LEU P 695      19.086   1.108  19.419  0.00  0.00      PROA  
ATOM   3802  HB2 LEU P 695      17.486   0.837  19.769  0.00  0.00      PROA  
ATOM   3803   CG LEU P 695      17.793   2.302  18.273  0.00  0.00      PROA  
ATOM   3804   HG LEU P 695      17.602   2.928  19.171  0.00  0.00      PROA  
ATOM   3805  CD1 LEU P 695      19.000   2.861  17.599  0.00  0.00      PROA  
ATOM   3806 HD11 LEU P 695      18.922   3.910  17.242  0.00  0.00      PROA  
ATOM   3807 HD12 LEU P 695      19.327   2.334  16.678  0.00  0.00      PROA  
ATOM   3808 HD13 LEU P 695      19.813   2.662  18.329  0.00  0.00      PROA  
ATOM   3809  CD2 LEU P 695      16.568   2.421  17.386  0.00  0.00      PROA  
ATOM   3810 HD21 LEU P 695      16.763   2.056  16.355  0.00  0.00      PROA  
ATOM   3811 HD22 LEU P 695      16.243   3.472  17.231  0.00  0.00      PROA  
ATOM   3812 HD23 LEU P 695      15.692   1.838  17.742  0.00  0.00      PROA  
ATOM   3813    C LEU P 695      19.211  -0.315  16.887  0.00  0.00      PROA  
ATOM   3814    O LEU P 695      18.968  -0.072  15.687  0.00  0.00      PROA  
ATOM   3815    N PHE P 696      20.458  -0.683  17.245  0.00  0.00      PROA  
ATOM   3816   HN PHE P 696      20.724  -0.758  18.203  0.00  0.00      PROA  
ATOM   3817   CA PHE P 696      21.575  -0.647  16.293  0.00  0.00      PROA  
ATOM   3818   HA PHE P 696      21.590   0.248  15.688  0.00  0.00      PROA  
ATOM   3819   CB PHE P 696      22.887  -0.848  16.972  0.00  0.00      PROA  
ATOM   3820  HB1 PHE P 696      23.658  -1.167  16.238  0.00  0.00      PROA  
ATOM   3821  HB2 PHE P 696      22.891  -1.649  17.742  0.00  0.00      PROA  
ATOM   3822   CG PHE P 696      23.288   0.372  17.740  0.00  0.00      PROA  
ATOM   3823  CD1 PHE P 696      22.609   1.573  17.943  0.00  0.00      PROA  
ATOM   3824  HD1 PHE P 696      21.750   1.861  17.356  0.00  0.00      PROA  
ATOM   3825  CE1 PHE P 696      22.963   2.504  18.897  0.00  0.00      PROA  
ATOM   3826  HE1 PHE P 696      22.487   3.469  18.807  0.00  0.00      PROA  
ATOM   3827   CZ PHE P 696      24.067   2.313  19.665  0.00  0.00      PROA  
ATOM   3828   HZ PHE P 696      24.589   3.113  20.169  0.00  0.00      PROA  
ATOM   3829  CD2 PHE P 696      24.420   0.180  18.616  0.00  0.00      PROA  
ATOM   3830  HD2 PHE P 696      24.904  -0.784  18.554  0.00  0.00      PROA  
ATOM   3831  CE2 PHE P 696      24.800   1.127  19.516  0.00  0.00      PROA  
ATOM   3832  HE2 PHE P 696      25.648   0.973  20.167  0.00  0.00      PROA  
ATOM   3833    C PHE P 696      21.266  -1.836  15.294  0.00  0.00      PROA  
ATOM   3834    O PHE P 696      21.380  -1.605  14.120  0.00  0.00      PROA  
ATOM   3835    N TRP P 697      20.964  -3.060  15.729  0.00  0.00      PROA  
ATOM   3836   HN TRP P 697      21.062  -3.247  16.704  0.00  0.00      PROA  
ATOM   3837   CA TRP P 697      20.646  -4.170  14.853  0.00  0.00      PROA  
ATOM   3838   HA TRP P 697      21.480  -4.185  14.167  0.00  0.00      PROA  
ATOM   3839   CB TRP P 697      20.876  -5.545  15.453  0.00  0.00      PROA  
ATOM   3840  HB1 TRP P 697      20.394  -5.587  16.454  0.00  0.00      PROA  
ATOM   3841  HB2 TRP P 697      21.977  -5.574  15.600  0.00  0.00      PROA  
ATOM   3842   CG TRP P 697      20.347  -6.801  14.754  0.00  0.00      PROA  
ATOM   3843  CD1 TRP P 697      19.255  -7.670  14.935  0.00  0.00      PROA  
ATOM   3844  HD1 TRP P 697      18.612  -7.673  15.803  0.00  0.00      PROA  
ATOM   3845  NE1 TRP P 697      19.145  -8.573  13.836  0.00  0.00      PROA  
ATOM   3846  HE1 TRP P 697      18.554  -9.341  13.715  0.00  0.00      PROA  
ATOM   3847  CE2 TRP P 697      20.086  -8.280  12.928  0.00  0.00      PROA  
ATOM   3848  CD2 TRP P 697      20.853  -7.176  13.458  0.00  0.00      PROA  
ATOM   3849  CE3 TRP P 697      21.936  -6.699  12.681  0.00  0.00      PROA  
ATOM   3850  HE3 TRP P 697      22.426  -5.848  13.131  0.00  0.00      PROA  
ATOM   3851  CZ3 TRP P 697      22.114  -7.176  11.359  0.00  0.00      PROA  
ATOM   3852  HZ3 TRP P 697      22.941  -6.817  10.765  0.00  0.00      PROA  
ATOM   3853  CZ2 TRP P 697      20.301  -8.795  11.674  0.00  0.00      PROA  
ATOM   3854  HZ2 TRP P 697      19.657  -9.583  11.312  0.00  0.00      PROA  
ATOM   3855  CH2 TRP P 697      21.391  -8.286  10.932  0.00  0.00      PROA  
ATOM   3856  HH2 TRP P 697      21.509  -8.624   9.913  0.00  0.00      PROA  
ATOM   3857    C TRP P 697      19.434  -3.980  13.977  0.00  0.00      PROA  
ATOM   3858    O TRP P 697      19.510  -4.184  12.792  0.00  0.00      PROA  
ATOM   3859    N SER P 698      18.282  -3.486  14.503  0.00  0.00      PROA  
ATOM   3860   HN SER P 698      18.255  -3.266  15.475  0.00  0.00      PROA  
ATOM   3861   CA SER P 698      17.072  -3.091  13.790  0.00  0.00      PROA  
ATOM   3862   HA SER P 698      16.685  -3.981  13.317  0.00  0.00      PROA  
ATOM   3863   CB SER P 698      15.884  -2.660  14.707  0.00  0.00      PROA  
ATOM   3864  HB1 SER P 698      16.233  -1.765  15.265  0.00  0.00      PROA  
ATOM   3865  HB2 SER P 698      15.632  -3.333  15.554  0.00  0.00      PROA  
ATOM   3866   OG SER P 698      14.733  -2.611  13.856  0.00  0.00      PROA  
ATOM   3867  HG1 SER P 698      14.921  -1.812  13.359  0.00  0.00      PROA  
ATOM   3868    C SER P 698      17.390  -2.017  12.711  0.00  0.00      PROA  
ATOM   3869    O SER P 698      16.899  -2.117  11.575  0.00  0.00      PROA  
ATOM   3870    N CYS P 699      18.208  -1.009  12.966  0.00  0.00      PROA  
ATOM   3871   HN CYS P 699      18.458  -0.749  13.896  0.00  0.00      PROA  
ATOM   3872   CA CYS P 699      18.755  -0.179  11.931  0.00  0.00      PROA  
ATOM   3873   HA CYS P 699      17.916   0.146  11.332  0.00  0.00      PROA  
ATOM   3874   CB CYS P 699      19.370   1.151  12.443  0.00  0.00      PROA  
ATOM   3875  HB1 CYS P 699      19.596   1.839  11.600  0.00  0.00      PROA  
ATOM   3876  HB2 CYS P 699      20.323   0.969  12.985  0.00  0.00      PROA  
ATOM   3877   SG CYS P 699      18.216   1.957  13.552  0.00  0.00      PROA  
ATOM   3878  HG1 CYS P 699      18.261   1.001  14.468  0.00  0.00      PROA  
ATOM   3879    C CYS P 699      19.654  -0.770  10.918  0.00  0.00      PROA  
ATOM   3880    O CYS P 699      19.466  -0.757   9.700  0.00  0.00      PROA  
ATOM   3881    N ILE P 700      20.672  -1.548  11.377  0.00  0.00      PROA  
ATOM   3882   HN ILE P 700      20.886  -1.652  12.345  0.00  0.00      PROA  
ATOM   3883   CA ILE P 700      21.657  -2.051  10.354  0.00  0.00      PROA  
ATOM   3884   HA ILE P 700      21.973  -1.139   9.868  0.00  0.00      PROA  
ATOM   3885   CB ILE P 700      22.943  -2.571  10.974  0.00  0.00      PROA  
ATOM   3886   HB ILE P 700      22.608  -3.201  11.825  0.00  0.00      PROA  
ATOM   3887  CG2 ILE P 700      23.822  -3.273   9.974  0.00  0.00      PROA  
ATOM   3888 HG21 ILE P 700      23.580  -4.357   9.939  0.00  0.00      PROA  
ATOM   3889 HG22 ILE P 700      24.925  -3.274  10.108  0.00  0.00      PROA  
ATOM   3890 HG23 ILE P 700      23.609  -2.891   8.953  0.00  0.00      PROA  
ATOM   3891  CG1 ILE P 700      23.767  -1.538  11.753  0.00  0.00      PROA  
ATOM   3892 HG11 ILE P 700      23.128  -0.757  12.217  0.00  0.00      PROA  
ATOM   3893 HG12 ILE P 700      24.390  -0.966  11.032  0.00  0.00      PROA  
ATOM   3894   CD ILE P 700      24.607  -2.221  12.832  0.00  0.00      PROA  
ATOM   3895  HD1 ILE P 700      25.169  -1.479  13.439  0.00  0.00      PROA  
ATOM   3896  HD2 ILE P 700      25.230  -3.070  12.476  0.00  0.00      PROA  
ATOM   3897  HD3 ILE P 700      23.901  -2.778  13.484  0.00  0.00      PROA  
ATOM   3898    C ILE P 700      20.984  -3.032   9.330  0.00  0.00      PROA  
ATOM   3899    O ILE P 700      21.226  -2.977   8.137  0.00  0.00      PROA  
ATOM   3900    N LEU P 701      20.203  -3.943   9.907  0.00  0.00      PROA  
ATOM   3901   HN LEU P 701      20.227  -4.063  10.896  0.00  0.00      PROA  
ATOM   3902   CA LEU P 701      19.346  -4.806   9.229  0.00  0.00      PROA  
ATOM   3903   HA LEU P 701      19.964  -5.456   8.628  0.00  0.00      PROA  
ATOM   3904   CB LEU P 701      18.596  -5.647  10.268  0.00  0.00      PROA  
ATOM   3905  HB1 LEU P 701      17.896  -4.979  10.813  0.00  0.00      PROA  
ATOM   3906  HB2 LEU P 701      19.287  -6.115  11.001  0.00  0.00      PROA  
ATOM   3907   CG LEU P 701      17.708  -6.705   9.665  0.00  0.00      PROA  
ATOM   3908   HG LEU P 701      16.993  -6.085   9.084  0.00  0.00      PROA  
ATOM   3909  CD1 LEU P 701      18.358  -7.738   8.752  0.00  0.00      PROA  
ATOM   3910 HD11 LEU P 701      19.101  -7.282   8.062  0.00  0.00      PROA  
ATOM   3911 HD12 LEU P 701      17.690  -8.295   8.061  0.00  0.00      PROA  
ATOM   3912 HD13 LEU P 701      18.935  -8.554   9.239  0.00  0.00      PROA  
ATOM   3913  CD2 LEU P 701      16.789  -7.323  10.749  0.00  0.00      PROA  
ATOM   3914 HD21 LEU P 701      16.058  -8.020  10.286  0.00  0.00      PROA  
ATOM   3915 HD22 LEU P 701      16.211  -6.645  11.414  0.00  0.00      PROA  
ATOM   3916 HD23 LEU P 701      17.292  -8.078  11.390  0.00  0.00      PROA  
ATOM   3917    C LEU P 701      18.394  -4.069   8.200  0.00  0.00      PROA  
ATOM   3918    O LEU P 701      18.251  -4.450   7.031  0.00  0.00      PROA  
ATOM   3919    N PHE P 702      17.701  -2.979   8.697  0.00  0.00      PROA  
ATOM   3920   HN PHE P 702      18.070  -2.748   9.594  0.00  0.00      PROA  
ATOM   3921   CA PHE P 702      16.744  -2.121   7.917  0.00  0.00      PROA  
ATOM   3922   HA PHE P 702      15.885  -2.701   7.614  0.00  0.00      PROA  
ATOM   3923   CB PHE P 702      16.194  -0.981   8.791  0.00  0.00      PROA  
ATOM   3924  HB1 PHE P 702      17.082  -0.428   9.164  0.00  0.00      PROA  
ATOM   3925  HB2 PHE P 702      15.592  -1.243   9.687  0.00  0.00      PROA  
ATOM   3926   CG PHE P 702      15.403   0.044   8.033  0.00  0.00      PROA  
ATOM   3927  CD1 PHE P 702      15.957   1.312   7.680  0.00  0.00      PROA  
ATOM   3928  HD1 PHE P 702      16.990   1.557   7.878  0.00  0.00      PROA  
ATOM   3929  CE1 PHE P 702      15.191   2.381   7.199  0.00  0.00      PROA  
ATOM   3930  HE1 PHE P 702      15.630   3.345   6.986  0.00  0.00      PROA  
ATOM   3931   CZ PHE P 702      13.888   2.138   6.795  0.00  0.00      PROA  
ATOM   3932   HZ PHE P 702      13.250   2.812   6.242  0.00  0.00      PROA  
ATOM   3933  CD2 PHE P 702      14.123  -0.159   7.690  0.00  0.00      PROA  
ATOM   3934  HD2 PHE P 702      13.705  -1.129   7.920  0.00  0.00      PROA  
ATOM   3935  CE2 PHE P 702      13.409   0.833   6.979  0.00  0.00      PROA  
ATOM   3936  HE2 PHE P 702      12.393   0.538   6.759  0.00  0.00      PROA  
ATOM   3937    C PHE P 702      17.405  -1.491   6.702  0.00  0.00      PROA  
ATOM   3938    O PHE P 702      16.989  -1.669   5.568  0.00  0.00      PROA  
ATOM   3939    N PHE P 703      18.507  -0.758   6.937  0.00  0.00      PROA  
ATOM   3940   HN PHE P 703      18.861  -0.688   7.866  0.00  0.00      PROA  
ATOM   3941   CA PHE P 703      19.292  -0.179   5.934  0.00  0.00      PROA  
ATOM   3942   HA PHE P 703      18.591   0.365   5.318  0.00  0.00      PROA  
ATOM   3943   CB PHE P 703      20.352   0.812   6.430  0.00  0.00      PROA  
ATOM   3944  HB1 PHE P 703      21.114   1.059   5.661  0.00  0.00      PROA  
ATOM   3945  HB2 PHE P 703      20.880   0.319   7.275  0.00  0.00      PROA  
ATOM   3946   CG PHE P 703      19.785   2.024   6.948  0.00  0.00      PROA  
ATOM   3947  CD1 PHE P 703      19.622   3.121   6.099  0.00  0.00      PROA  
ATOM   3948  HD1 PHE P 703      19.903   3.000   5.063  0.00  0.00      PROA  
ATOM   3949  CE1 PHE P 703      18.979   4.314   6.482  0.00  0.00      PROA  
ATOM   3950  HE1 PHE P 703      18.839   5.164   5.830  0.00  0.00      PROA  
ATOM   3951   CZ PHE P 703      18.697   4.462   7.829  0.00  0.00      PROA  
ATOM   3952   HZ PHE P 703      18.426   5.435   8.212  0.00  0.00      PROA  
ATOM   3953  CD2 PHE P 703      19.456   2.233   8.266  0.00  0.00      PROA  
ATOM   3954  HD2 PHE P 703      19.441   1.349   8.887  0.00  0.00      PROA  
ATOM   3955  CE2 PHE P 703      18.893   3.431   8.752  0.00  0.00      PROA  
ATOM   3956  HE2 PHE P 703      18.669   3.484   9.807  0.00  0.00      PROA  
ATOM   3957    C PHE P 703      19.891  -1.208   5.003  0.00  0.00      PROA  
ATOM   3958    O PHE P 703      19.745  -1.109   3.733  0.00  0.00      PROA  
ATOM   3959    N THR P 704      20.422  -2.383   5.484  0.00  0.00      PROA  
ATOM   3960   HN THR P 704      20.679  -2.464   6.444  0.00  0.00      PROA  
ATOM   3961   CA THR P 704      20.845  -3.485   4.719  0.00  0.00      PROA  
ATOM   3962   HA THR P 704      21.560  -3.050   4.036  0.00  0.00      PROA  
ATOM   3963   CB THR P 704      21.639  -4.601   5.455  0.00  0.00      PROA  
ATOM   3964   HB THR P 704      20.895  -5.184   6.040  0.00  0.00      PROA  
ATOM   3965  OG1 THR P 704      22.703  -4.076   6.201  0.00  0.00      PROA  
ATOM   3966  HG1 THR P 704      22.357  -3.329   6.696  0.00  0.00      PROA  
ATOM   3967  CG2 THR P 704      22.357  -5.551   4.501  0.00  0.00      PROA  
ATOM   3968 HG21 THR P 704      23.198  -5.051   3.974  0.00  0.00      PROA  
ATOM   3969 HG22 THR P 704      21.600  -5.933   3.783  0.00  0.00      PROA  
ATOM   3970 HG23 THR P 704      22.711  -6.477   5.003  0.00  0.00      PROA  
ATOM   3971    C THR P 704      19.809  -4.162   3.753  0.00  0.00      PROA  
ATOM   3972    O THR P 704      20.041  -4.523   2.560  0.00  0.00      PROA  
ATOM   3973    N THR P 705      18.559  -4.314   4.229  0.00  0.00      PROA  
ATOM   3974   HN THR P 705      18.354  -4.124   5.186  0.00  0.00      PROA  
ATOM   3975   CA THR P 705      17.498  -4.781   3.371  0.00  0.00      PROA  
ATOM   3976   HA THR P 705      17.779  -5.753   2.993  0.00  0.00      PROA  
ATOM   3977   CB THR P 705      16.347  -5.059   4.272  0.00  0.00      PROA  
ATOM   3978   HB THR P 705      16.277  -4.222   4.999  0.00  0.00      PROA  
ATOM   3979  OG1 THR P 705      16.607  -6.187   5.128  0.00  0.00      PROA  
ATOM   3980  HG1 THR P 705      17.366  -5.881   5.630  0.00  0.00      PROA  
ATOM   3981  CG2 THR P 705      15.068  -5.349   3.452  0.00  0.00      PROA  
ATOM   3982 HG21 THR P 705      14.748  -4.347   3.094  0.00  0.00      PROA  
ATOM   3983 HG22 THR P 705      14.279  -5.743   4.128  0.00  0.00      PROA  
ATOM   3984 HG23 THR P 705      15.077  -6.147   2.679  0.00  0.00      PROA  
ATOM   3985    C THR P 705      17.080  -3.793   2.223  0.00  0.00      PROA  
ATOM   3986    O THR P 705      16.887  -4.204   1.068  0.00  0.00      PROA  
ATOM   3987    N PHE P 706      17.067  -2.459   2.429  0.00  0.00      PROA  
ATOM   3988   HN PHE P 706      17.135  -2.050   3.336  0.00  0.00      PROA  
ATOM   3989   CA PHE P 706      17.005  -1.441   1.353  0.00  0.00      PROA  
ATOM   3990   HA PHE P 706      16.143  -1.782   0.800  0.00  0.00      PROA  
ATOM   3991   CB PHE P 706      16.674  -0.006   1.842  0.00  0.00      PROA  
ATOM   3992  HB1 PHE P 706      17.547   0.287   2.464  0.00  0.00      PROA  
ATOM   3993  HB2 PHE P 706      15.749   0.067   2.452  0.00  0.00      PROA  
ATOM   3994   CG PHE P 706      16.598   1.073   0.707  0.00  0.00      PROA  
ATOM   3995  CD1 PHE P 706      15.408   1.480   0.204  0.00  0.00      PROA  
ATOM   3996  HD1 PHE P 706      14.528   0.898   0.436  0.00  0.00      PROA  
ATOM   3997  CE1 PHE P 706      15.296   2.503  -0.721  0.00  0.00      PROA  
ATOM   3998  HE1 PHE P 706      14.318   2.677  -1.145  0.00  0.00      PROA  
ATOM   3999   CZ PHE P 706      16.472   3.188  -1.130  0.00  0.00      PROA  
ATOM   4000   HZ PHE P 706      16.473   4.020  -1.819  0.00  0.00      PROA  
ATOM   4001  CD2 PHE P 706      17.783   1.776   0.379  0.00  0.00      PROA  
ATOM   4002  HD2 PHE P 706      18.727   1.464   0.800  0.00  0.00      PROA  
ATOM   4003  CE2 PHE P 706      17.686   2.813  -0.554  0.00  0.00      PROA  
ATOM   4004  HE2 PHE P 706      18.650   3.225  -0.815  0.00  0.00      PROA  
ATOM   4005    C PHE P 706      18.146  -1.476   0.372  0.00  0.00      PROA  
ATOM   4006    O PHE P 706      17.909  -1.618  -0.854  0.00  0.00      PROA  
ATOM   4007    N ILE P 707      19.351  -1.294   0.911  0.00  0.00      PROA  
ATOM   4008   HN ILE P 707      19.496  -1.159   1.888  0.00  0.00      PROA  
ATOM   4009   CA ILE P 707      20.520  -1.232  -0.009  0.00  0.00      PROA  
ATOM   4010   HA ILE P 707      20.405  -0.434  -0.727  0.00  0.00      PROA  
ATOM   4011   CB ILE P 707      21.784  -0.788   0.824  0.00  0.00      PROA  
ATOM   4012   HB ILE P 707      21.985  -1.519   1.636  0.00  0.00      PROA  
ATOM   4013  CG2 ILE P 707      23.100  -1.005  -0.066  0.00  0.00      PROA  
ATOM   4014 HG21 ILE P 707      24.042  -0.753   0.467  0.00  0.00      PROA  
ATOM   4015 HG22 ILE P 707      23.073  -0.335  -0.951  0.00  0.00      PROA  
ATOM   4016 HG23 ILE P 707      23.181  -2.044  -0.453  0.00  0.00      PROA  
ATOM   4017  CG1 ILE P 707      21.714   0.668   1.446  0.00  0.00      PROA  
ATOM   4018 HG11 ILE P 707      22.729   0.884   1.843  0.00  0.00      PROA  
ATOM   4019 HG12 ILE P 707      20.994   0.615   2.291  0.00  0.00      PROA  
ATOM   4020   CD ILE P 707      21.469   1.811   0.440  0.00  0.00      PROA  
ATOM   4021  HD1 ILE P 707      21.120   2.722   0.972  0.00  0.00      PROA  
ATOM   4022  HD2 ILE P 707      20.719   1.664  -0.366  0.00  0.00      PROA  
ATOM   4023  HD3 ILE P 707      22.485   2.102   0.097  0.00  0.00      PROA  
ATOM   4024    C ILE P 707      20.766  -2.437  -0.866  0.00  0.00      PROA  
ATOM   4025    O ILE P 707      20.931  -2.362  -2.085  0.00  0.00      PROA  
ATOM   4026    N LEU P 708      20.771  -3.631  -0.293  0.00  0.00      PROA  
ATOM   4027   HN LEU P 708      20.529  -3.653   0.674  0.00  0.00      PROA  
ATOM   4028   CA LEU P 708      20.964  -4.914  -0.924  0.00  0.00      PROA  
ATOM   4029   HA LEU P 708      21.782  -4.686  -1.591  0.00  0.00      PROA  
ATOM   4030   CB LEU P 708      21.375  -6.038   0.036  0.00  0.00      PROA  
ATOM   4031  HB1 LEU P 708      21.472  -7.055  -0.401  0.00  0.00      PROA  
ATOM   4032  HB2 LEU P 708      20.595  -6.084   0.827  0.00  0.00      PROA  
ATOM   4033   CG LEU P 708      22.777  -5.915   0.663  0.00  0.00      PROA  
ATOM   4034   HG LEU P 708      22.741  -5.190   1.504  0.00  0.00      PROA  
ATOM   4035  CD1 LEU P 708      23.149  -7.267   1.320  0.00  0.00      PROA  
ATOM   4036 HD11 LEU P 708      23.033  -8.132   0.631  0.00  0.00      PROA  
ATOM   4037 HD12 LEU P 708      22.592  -7.471   2.259  0.00  0.00      PROA  
ATOM   4038 HD13 LEU P 708      24.222  -7.240   1.607  0.00  0.00      PROA  
ATOM   4039  CD2 LEU P 708      23.926  -5.531  -0.349  0.00  0.00      PROA  
ATOM   4040 HD21 LEU P 708      23.630  -4.624  -0.918  0.00  0.00      PROA  
ATOM   4041 HD22 LEU P 708      24.246  -6.407  -0.954  0.00  0.00      PROA  
ATOM   4042 HD23 LEU P 708      24.762  -5.265   0.332  0.00  0.00      PROA  
ATOM   4043    C LEU P 708      19.910  -5.323  -1.901  0.00  0.00      PROA  
ATOM   4044    O LEU P 708      20.214  -5.737  -3.024  0.00  0.00      PROA  
ATOM   4045    N SER P 709      18.608  -5.089  -1.645  0.00  0.00      PROA  
ATOM   4046   HN SER P 709      18.149  -4.792  -0.811  0.00  0.00      PROA  
ATOM   4047   CA SER P 709      17.528  -5.282  -2.578  0.00  0.00      PROA  
ATOM   4048   HA SER P 709      17.703  -6.279  -2.954  0.00  0.00      PROA  
ATOM   4049   CB SER P 709      16.117  -5.153  -2.099  0.00  0.00      PROA  
ATOM   4050  HB1 SER P 709      15.921  -5.879  -1.281  0.00  0.00      PROA  
ATOM   4051  HB2 SER P 709      15.423  -5.409  -2.928  0.00  0.00      PROA  
ATOM   4052   OG SER P 709      15.783  -3.902  -1.484  0.00  0.00      PROA  
ATOM   4053  HG1 SER P 709      16.212  -3.865  -0.627  0.00  0.00      PROA  
ATOM   4054    C SER P 709      17.612  -4.372  -3.868  0.00  0.00      PROA  
ATOM   4055    O SER P 709      17.464  -4.933  -4.918  0.00  0.00      PROA  
ATOM   4056    N SER P 710      17.869  -3.096  -3.685  0.00  0.00      PROA  
ATOM   4057   HN SER P 710      17.927  -2.697  -2.773  0.00  0.00      PROA  
ATOM   4058   CA SER P 710      18.147  -2.149  -4.731  0.00  0.00      PROA  
ATOM   4059   HA SER P 710      17.343  -2.187  -5.450  0.00  0.00      PROA  
ATOM   4060   CB SER P 710      18.264  -0.701  -4.134  0.00  0.00      PROA  
ATOM   4061  HB1 SER P 710      18.252   0.093  -4.911  0.00  0.00      PROA  
ATOM   4062  HB2 SER P 710      19.219  -0.488  -3.607  0.00  0.00      PROA  
ATOM   4063   OG SER P 710      17.130  -0.395  -3.419  0.00  0.00      PROA  
ATOM   4064  HG1 SER P 710      17.200  -0.424  -2.462  0.00  0.00      PROA  
ATOM   4065    C SER P 710      19.377  -2.550  -5.560  0.00  0.00      PROA  
ATOM   4066    O SER P 710      19.514  -2.315  -6.773  0.00  0.00      PROA  
ATOM   4067    N THR P 711      20.363  -3.283  -4.941  0.00  0.00      PROA  
ATOM   4068   HN THR P 711      20.299  -3.529  -3.977  0.00  0.00      PROA  
ATOM   4069   CA THR P 711      21.630  -3.709  -5.635  0.00  0.00      PROA  
ATOM   4070   HA THR P 711      21.956  -2.922  -6.299  0.00  0.00      PROA  
ATOM   4071   CB THR P 711      22.846  -4.058  -4.760  0.00  0.00      PROA  
ATOM   4072   HB THR P 711      22.587  -4.847  -4.022  0.00  0.00      PROA  
ATOM   4073  OG1 THR P 711      23.075  -2.988  -3.826  0.00  0.00      PROA  
ATOM   4074  HG1 THR P 711      22.249  -2.787  -3.380  0.00  0.00      PROA  
ATOM   4075  CG2 THR P 711      24.153  -4.215  -5.543  0.00  0.00      PROA  
ATOM   4076 HG21 THR P 711      24.990  -4.344  -4.823  0.00  0.00      PROA  
ATOM   4077 HG22 THR P 711      24.324  -3.313  -6.168  0.00  0.00      PROA  
ATOM   4078 HG23 THR P 711      24.059  -5.111  -6.192  0.00  0.00      PROA  
ATOM   4079    C THR P 711      21.320  -4.888  -6.503  0.00  0.00      PROA  
ATOM   4080    O THR P 711      21.783  -5.008  -7.664  0.00  0.00      PROA  
ATOM   4081    N LEU P 712      20.481  -5.834  -5.905  0.00  0.00      PROA  
ATOM   4082   HN LEU P 712      20.219  -5.618  -4.968  0.00  0.00      PROA  
ATOM   4083   CA LEU P 712      20.131  -7.073  -6.612  0.00  0.00      PROA  
ATOM   4084   HA LEU P 712      20.933  -7.631  -7.072  0.00  0.00      PROA  
ATOM   4085   CB LEU P 712      19.534  -8.103  -5.582  0.00  0.00      PROA  
ATOM   4086  HB1 LEU P 712      19.211  -8.978  -6.185  0.00  0.00      PROA  
ATOM   4087  HB2 LEU P 712      18.641  -7.670  -5.081  0.00  0.00      PROA  
ATOM   4088   CG LEU P 712      20.593  -8.611  -4.560  0.00  0.00      PROA  
ATOM   4089   HG LEU P 712      20.484  -7.946  -3.676  0.00  0.00      PROA  
ATOM   4090  CD1 LEU P 712      20.135  -9.963  -4.063  0.00  0.00      PROA  
ATOM   4091 HD11 LEU P 712      20.775 -10.294  -3.218  0.00  0.00      PROA  
ATOM   4092 HD12 LEU P 712      20.113 -10.775  -4.820  0.00  0.00      PROA  
ATOM   4093 HD13 LEU P 712      19.117  -9.869  -3.627  0.00  0.00      PROA  
ATOM   4094  CD2 LEU P 712      22.129  -8.641  -5.037  0.00  0.00      PROA  
ATOM   4095 HD21 LEU P 712      22.274  -9.376  -5.858  0.00  0.00      PROA  
ATOM   4096 HD22 LEU P 712      22.736  -8.870  -4.136  0.00  0.00      PROA  
ATOM   4097 HD23 LEU P 712      22.523  -7.692  -5.461  0.00  0.00      PROA  
ATOM   4098    C LEU P 712      19.154  -6.892  -7.775  0.00  0.00      PROA  
ATOM   4099    O LEU P 712      19.280  -7.572  -8.774  0.00  0.00      PROA  
ATOM   4100    N LYS P 713      18.239  -5.952  -7.606  0.00  0.00      PROA  
ATOM   4101   HN LYS P 713      17.959  -5.572  -6.728  0.00  0.00      PROA  
ATOM   4102   CA LYS P 713      17.528  -5.470  -8.760  0.00  0.00      PROA  
ATOM   4103   HA LYS P 713      16.959  -6.311  -9.129  0.00  0.00      PROA  
ATOM   4104   CB LYS P 713      16.733  -4.242  -8.330  0.00  0.00      PROA  
ATOM   4105  HB1 LYS P 713      16.435  -3.744  -9.277  0.00  0.00      PROA  
ATOM   4106  HB2 LYS P 713      17.294  -3.535  -7.681  0.00  0.00      PROA  
ATOM   4107   CG LYS P 713      15.516  -4.683  -7.524  0.00  0.00      PROA  
ATOM   4108  HG1 LYS P 713      14.981  -3.750  -7.244  0.00  0.00      PROA  
ATOM   4109  HG2 LYS P 713      15.815  -5.294  -6.646  0.00  0.00      PROA  
ATOM   4110   CD LYS P 713      14.444  -5.450  -8.396  0.00  0.00      PROA  
ATOM   4111  HD1 LYS P 713      13.575  -5.701  -7.751  0.00  0.00      PROA  
ATOM   4112  HD2 LYS P 713      14.942  -6.369  -8.773  0.00  0.00      PROA  
ATOM   4113   CE LYS P 713      13.865  -4.680  -9.640  0.00  0.00      PROA  
ATOM   4114  HE1 LYS P 713      14.694  -4.389 -10.319  0.00  0.00      PROA  
ATOM   4115  HE2 LYS P 713      13.298  -3.793  -9.284  0.00  0.00      PROA  
ATOM   4116   NZ LYS P 713      12.841  -5.576 -10.420  0.00  0.00      PROA  
ATOM   4117  HZ1 LYS P 713      12.404  -5.091 -11.229  0.00  0.00      PROA  
ATOM   4118  HZ2 LYS P 713      12.134  -5.743  -9.675  0.00  0.00      PROA  
ATOM   4119  HZ3 LYS P 713      13.178  -6.504 -10.747  0.00  0.00      PROA  
ATOM   4120    C LYS P 713      18.496  -5.081  -9.980  0.00  0.00      PROA  
ATOM   4121    O LYS P 713      18.387  -5.553 -11.160  0.00  0.00      PROA  
ATOM   4122    N THR P 714      19.531  -4.243  -9.693  0.00  0.00      PROA  
ATOM   4123   HN THR P 714      19.434  -3.975  -8.738  0.00  0.00      PROA  
ATOM   4124   CA THR P 714      20.462  -3.617 -10.644  0.00  0.00      PROA  
ATOM   4125   HA THR P 714      19.852  -3.292 -11.473  0.00  0.00      PROA  
ATOM   4126   CB THR P 714      21.046  -2.320 -10.185  0.00  0.00      PROA  
ATOM   4127   HB THR P 714      21.680  -1.821 -10.949  0.00  0.00      PROA  
ATOM   4128  OG1 THR P 714      21.625  -2.319  -8.863  0.00  0.00      PROA  
ATOM   4129  HG1 THR P 714      20.980  -2.533  -8.184  0.00  0.00      PROA  
ATOM   4130  CG2 THR P 714      19.911  -1.397 -10.002  0.00  0.00      PROA  
ATOM   4131 HG21 THR P 714      19.318  -1.653  -9.097  0.00  0.00      PROA  
ATOM   4132 HG22 THR P 714      19.147  -1.324 -10.805  0.00  0.00      PROA  
ATOM   4133 HG23 THR P 714      20.320  -0.366  -9.932  0.00  0.00      PROA  
ATOM   4134    C THR P 714      21.501  -4.546 -11.277  0.00  0.00      PROA  
ATOM   4135    O THR P 714      21.962  -4.374 -12.397  0.00  0.00      PROA  
ATOM   4136    N PHE P 715      21.830  -5.695 -10.565  0.00  0.00      PROA  
ATOM   4137   HN PHE P 715      21.511  -5.595  -9.626  0.00  0.00      PROA  
ATOM   4138   CA PHE P 715      22.647  -6.811 -11.049  0.00  0.00      PROA  
ATOM   4139   HA PHE P 715      23.647  -6.430 -11.193  0.00  0.00      PROA  
ATOM   4140   CB PHE P 715      22.731  -7.995 -10.004  0.00  0.00      PROA  
ATOM   4141  HB1 PHE P 715      21.683  -8.305  -9.804  0.00  0.00      PROA  
ATOM   4142  HB2 PHE P 715      23.250  -7.772  -9.047  0.00  0.00      PROA  
ATOM   4143   CG PHE P 715      23.366  -9.349 -10.447  0.00  0.00      PROA  
ATOM   4144  CD1 PHE P 715      24.610  -9.451 -11.067  0.00  0.00      PROA  
ATOM   4145  HD1 PHE P 715      25.128  -8.525 -11.267  0.00  0.00      PROA  
ATOM   4146  CE1 PHE P 715      25.237 -10.728 -11.310  0.00  0.00      PROA  
ATOM   4147  HE1 PHE P 715      26.168 -10.732 -11.857  0.00  0.00      PROA  
ATOM   4148   CZ PHE P 715      24.611 -11.926 -10.920  0.00  0.00      PROA  
ATOM   4149   HZ PHE P 715      25.101 -12.880 -11.049  0.00  0.00      PROA  
ATOM   4150  CD2 PHE P 715      22.757 -10.608 -10.016  0.00  0.00      PROA  
ATOM   4151  HD2 PHE P 715      21.825 -10.659  -9.474  0.00  0.00      PROA  
ATOM   4152  CE2 PHE P 715      23.436 -11.817 -10.172  0.00  0.00      PROA  
ATOM   4153  HE2 PHE P 715      22.875 -12.708  -9.930  0.00  0.00      PROA  
ATOM   4154    C PHE P 715      22.430  -7.345 -12.461  0.00  0.00      PROA  
ATOM   4155    O PHE P 715      23.385  -7.676 -13.156  0.00  0.00      PROA  
ATOM   4156    N LYS P 716      21.183  -7.229 -12.945  0.00  0.00      PROA  
ATOM   4157   HN LYS P 716      20.545  -6.754 -12.344  0.00  0.00      PROA  
ATOM   4158   CA LYS P 716      20.619  -7.725 -14.174  0.00  0.00      PROA  
ATOM   4159   HA LYS P 716      20.583  -8.804 -14.175  0.00  0.00      PROA  
ATOM   4160   CB LYS P 716      19.140  -7.274 -14.229  0.00  0.00      PROA  
ATOM   4161  HB1 LYS P 716      18.855  -6.229 -13.980  0.00  0.00      PROA  
ATOM   4162  HB2 LYS P 716      18.707  -7.754 -13.326  0.00  0.00      PROA  
ATOM   4163   CG LYS P 716      18.397  -7.445 -15.523  0.00  0.00      PROA  
ATOM   4164  HG1 LYS P 716      18.838  -6.748 -16.267  0.00  0.00      PROA  
ATOM   4165  HG2 LYS P 716      17.382  -7.016 -15.387  0.00  0.00      PROA  
ATOM   4166   CD LYS P 716      18.420  -8.950 -16.003  0.00  0.00      PROA  
ATOM   4167  HD1 LYS P 716      18.000  -9.701 -15.300  0.00  0.00      PROA  
ATOM   4168  HD2 LYS P 716      19.452  -9.333 -16.158  0.00  0.00      PROA  
ATOM   4169   CE LYS P 716      17.758  -9.173 -17.339  0.00  0.00      PROA  
ATOM   4170  HE1 LYS P 716      18.127  -9.972 -18.018  0.00  0.00      PROA  
ATOM   4171  HE2 LYS P 716      17.823  -8.272 -17.986  0.00  0.00      PROA  
ATOM   4172   NZ LYS P 716      16.270  -9.457 -17.246  0.00  0.00      PROA  
ATOM   4173  HZ1 LYS P 716      15.917  -9.888 -18.125  0.00  0.00      PROA  
ATOM   4174  HZ2 LYS P 716      15.693  -8.615 -17.046  0.00  0.00      PROA  
ATOM   4175  HZ3 LYS P 716      16.120 -10.040 -16.398  0.00  0.00      PROA  
ATOM   4176    C LYS P 716      21.411  -7.226 -15.441  0.00  0.00      PROA  
ATOM   4177    O LYS P 716      21.691  -7.947 -16.371  0.00  0.00      PROA  
ATOM   4178    N THR P 717      21.922  -5.996 -15.384  0.00  0.00      PROA  
ATOM   4179   HN THR P 717      22.063  -5.535 -14.512  0.00  0.00      PROA  
ATOM   4180   CA THR P 717      22.666  -5.316 -16.465  0.00  0.00      PROA  
ATOM   4181   HA THR P 717      22.351  -5.827 -17.363  0.00  0.00      PROA  
ATOM   4182   CB THR P 717      22.253  -3.811 -16.526  0.00  0.00      PROA  
ATOM   4183   HB THR P 717      22.963  -3.262 -17.181  0.00  0.00      PROA  
ATOM   4184  OG1 THR P 717      22.241  -3.188 -15.163  0.00  0.00      PROA  
ATOM   4185  HG1 THR P 717      22.143  -2.238 -15.264  0.00  0.00      PROA  
ATOM   4186  CG2 THR P 717      20.793  -3.783 -17.016  0.00  0.00      PROA  
ATOM   4187 HG21 THR P 717      20.686  -4.324 -17.980  0.00  0.00      PROA  
ATOM   4188 HG22 THR P 717      20.466  -2.739 -17.210  0.00  0.00      PROA  
ATOM   4189 HG23 THR P 717      20.140  -4.380 -16.344  0.00  0.00      PROA  
ATOM   4190    C THR P 717      24.211  -5.340 -16.348  0.00  0.00      PROA  
ATOM   4191    O THR P 717      24.983  -4.837 -17.138  0.00  0.00      PROA  
ATOM   4192    N SER P 718      24.675  -6.147 -15.356  0.00  0.00      PROA  
ATOM   4193   HN SER P 718      23.970  -6.475 -14.732  0.00  0.00      PROA  
ATOM   4194   CA SER P 718      26.046  -6.529 -15.165  0.00  0.00      PROA  
ATOM   4195   HA SER P 718      26.598  -5.601 -15.164  0.00  0.00      PROA  
ATOM   4196   CB SER P 718      26.361  -7.228 -13.746  0.00  0.00      PROA  
ATOM   4197  HB1 SER P 718      25.884  -8.210 -13.537  0.00  0.00      PROA  
ATOM   4198  HB2 SER P 718      26.044  -6.527 -12.944  0.00  0.00      PROA  
ATOM   4199   OG SER P 718      27.739  -7.498 -13.589  0.00  0.00      PROA  
ATOM   4200  HG1 SER P 718      28.213  -6.672 -13.716  0.00  0.00      PROA  
ATOM   4201    C SER P 718      26.568  -7.421 -16.340  0.00  0.00      PROA  
ATOM   4202    O SER P 718      25.867  -8.238 -16.971  0.00  0.00      PROA  
ATOM   4203    N ARG P 719      27.854  -7.319 -16.569  0.00  0.00      PROA  
ATOM   4204   HN ARG P 719      28.334  -6.571 -16.117  0.00  0.00      PROA  
ATOM   4205   CA ARG P 719      28.528  -8.174 -17.503  0.00  0.00      PROA  
ATOM   4206   HA ARG P 719      27.825  -8.638 -18.179  0.00  0.00      PROA  
ATOM   4207   CB ARG P 719      29.531  -7.482 -18.337  0.00  0.00      PROA  
ATOM   4208  HB1 ARG P 719      28.914  -6.755 -18.907  0.00  0.00      PROA  
ATOM   4209  HB2 ARG P 719      29.809  -8.212 -19.127  0.00  0.00      PROA  
ATOM   4210   CG ARG P 719      30.724  -6.927 -17.600  0.00  0.00      PROA  
ATOM   4211  HG1 ARG P 719      31.542  -7.677 -17.544  0.00  0.00      PROA  
ATOM   4212  HG2 ARG P 719      30.357  -6.776 -16.563  0.00  0.00      PROA  
ATOM   4213   CD ARG P 719      31.378  -5.673 -18.265  0.00  0.00      PROA  
ATOM   4214  HD1 ARG P 719      31.734  -5.952 -19.279  0.00  0.00      PROA  
ATOM   4215  HD2 ARG P 719      32.120  -5.158 -17.617  0.00  0.00      PROA  
ATOM   4216   NE ARG P 719      30.229  -4.643 -18.438  0.00  0.00      PROA  
ATOM   4217   HE ARG P 719      29.518  -4.605 -17.736  0.00  0.00      PROA  
ATOM   4218   CZ ARG P 719      30.097  -3.644 -19.301  0.00  0.00      PROA  
ATOM   4219  NH1 ARG P 719      31.004  -3.349 -20.224  0.00  0.00      PROA  
ATOM   4220 HH11 ARG P 719      31.767  -3.961 -20.434  0.00  0.00      PROA  
ATOM   4221 HH12 ARG P 719      30.640  -2.787 -20.966  0.00  0.00      PROA  
ATOM   4222  NH2 ARG P 719      29.143  -2.749 -19.045  0.00  0.00      PROA  
ATOM   4223 HH21 ARG P 719      28.489  -2.912 -18.306  0.00  0.00      PROA  
ATOM   4224 HH22 ARG P 719      29.104  -1.957 -19.654  0.00  0.00      PROA  
ATOM   4225    C ARG P 719      29.205  -9.425 -16.838  0.00  0.00      PROA  
ATOM   4226    O ARG P 719      29.796 -10.189 -17.584  0.00  0.00      PROA  
ATOM   4227    N TYR P 720      29.061  -9.570 -15.490  0.00  0.00      PROA  
ATOM   4228   HN TYR P 720      28.542  -8.983 -14.873  0.00  0.00      PROA  
ATOM   4229   CA TYR P 720      29.722 -10.643 -14.803  0.00  0.00      PROA  
ATOM   4230   HA TYR P 720      30.371 -11.170 -15.486  0.00  0.00      PROA  
ATOM   4231   CB TYR P 720      30.589 -10.138 -13.622  0.00  0.00      PROA  
ATOM   4232  HB1 TYR P 720      31.229 -10.978 -13.276  0.00  0.00      PROA  
ATOM   4233  HB2 TYR P 720      30.003  -9.723 -12.774  0.00  0.00      PROA  
ATOM   4234   CG TYR P 720      31.509  -9.017 -14.120  0.00  0.00      PROA  
ATOM   4235  CD1 TYR P 720      32.557  -9.403 -14.988  0.00  0.00      PROA  
ATOM   4236  HD1 TYR P 720      32.590 -10.455 -15.229  0.00  0.00      PROA  
ATOM   4237  CE1 TYR P 720      33.264  -8.395 -15.621  0.00  0.00      PROA  
ATOM   4238  HE1 TYR P 720      34.077  -8.579 -16.308  0.00  0.00      PROA  
ATOM   4239   CZ TYR P 720      33.203  -7.076 -15.138  0.00  0.00      PROA  
ATOM   4240   OH TYR P 720      33.935  -5.927 -15.664  0.00  0.00      PROA  
ATOM   4241   HH TYR P 720      34.647  -6.313 -16.179  0.00  0.00      PROA  
ATOM   4242  CD2 TYR P 720      31.296  -7.687 -13.706  0.00  0.00      PROA  
ATOM   4243  HD2 TYR P 720      30.455  -7.428 -13.080  0.00  0.00      PROA  
ATOM   4244  CE2 TYR P 720      32.193  -6.765 -14.261  0.00  0.00      PROA  
ATOM   4245  HE2 TYR P 720      31.984  -5.742 -13.986  0.00  0.00      PROA  
ATOM   4246    C TYR P 720      28.757 -11.662 -14.295  0.00  0.00      PROA  
ATOM   4247    O TYR P 720      27.583 -11.416 -14.104  0.00  0.00      PROA  
ATOM   4248    N PHE P 721      29.185 -12.962 -14.227  0.00  0.00      PROA  
ATOM   4249   HN PHE P 721      30.163 -13.102 -14.362  0.00  0.00      PROA  
ATOM   4250   CA PHE P 721      28.581 -14.254 -13.943  0.00  0.00      PROA  
ATOM   4251   HA PHE P 721      29.424 -14.919 -13.822  0.00  0.00      PROA  
ATOM   4252   CB PHE P 721      27.686 -14.387 -12.684  0.00  0.00      PROA  
ATOM   4253  HB1 PHE P 721      27.136 -15.339 -12.521  0.00  0.00      PROA  
ATOM   4254  HB2 PHE P 721      26.932 -13.572 -12.655  0.00  0.00      PROA  
ATOM   4255   CG PHE P 721      28.612 -14.069 -11.428  0.00  0.00      PROA  
ATOM   4256  CD1 PHE P 721      29.529 -14.997 -10.895  0.00  0.00      PROA  
ATOM   4257  HD1 PHE P 721      29.629 -16.008 -11.261  0.00  0.00      PROA  
ATOM   4258  CE1 PHE P 721      30.192 -14.671  -9.648  0.00  0.00      PROA  
ATOM   4259  HE1 PHE P 721      30.692 -15.469  -9.119  0.00  0.00      PROA  
ATOM   4260   CZ PHE P 721      30.079 -13.349  -9.200  0.00  0.00      PROA  
ATOM   4261   HZ PHE P 721      30.424 -13.096  -8.209  0.00  0.00      PROA  
ATOM   4262  CD2 PHE P 721      28.541 -12.793 -10.866  0.00  0.00      PROA  
ATOM   4263  HD2 PHE P 721      27.898 -12.094 -11.380  0.00  0.00      PROA  
ATOM   4264  CE2 PHE P 721      29.220 -12.406  -9.702  0.00  0.00      PROA  
ATOM   4265  HE2 PHE P 721      28.994 -11.505  -9.151  0.00  0.00      PROA  
ATOM   4266    C PHE P 721      27.767 -14.838 -15.112  0.00  0.00      PROA  
ATOM   4267    O PHE P 721      27.404 -14.051 -16.003  0.00  0.00      PROA  
ATOM   4268    N PRO P 722      27.549 -16.117 -15.300  0.00  0.00      PROA  
ATOM   4269   CD PRO P 722      28.063 -17.153 -14.416  0.00  0.00      PROA  
ATOM   4270  HD1 PRO P 722      27.417 -17.135 -13.511  0.00  0.00      PROA  
ATOM   4271  HD2 PRO P 722      29.142 -17.004 -14.199  0.00  0.00      PROA  
ATOM   4272   CA PRO P 722      26.688 -16.614 -16.325  0.00  0.00      PROA  
ATOM   4273   HA PRO P 722      27.124 -16.341 -17.275  0.00  0.00      PROA  
ATOM   4274   CB PRO P 722      26.584 -18.132 -16.018  0.00  0.00      PROA  
ATOM   4275  HB1 PRO P 722      26.531 -18.697 -16.973  0.00  0.00      PROA  
ATOM   4276  HB2 PRO P 722      25.620 -18.331 -15.504  0.00  0.00      PROA  
ATOM   4277   CG PRO P 722      27.794 -18.445 -15.257  0.00  0.00      PROA  
ATOM   4278  HG1 PRO P 722      27.770 -19.430 -14.745  0.00  0.00      PROA  
ATOM   4279  HG2 PRO P 722      28.549 -18.520 -16.069  0.00  0.00      PROA  
ATOM   4280    C PRO P 722      25.281 -15.912 -16.356  0.00  0.00      PROA  
ATOM   4281    O PRO P 722      24.655 -15.685 -15.298  0.00  0.00      PROA  
ATOM   4282    N THR P 723      24.759 -15.551 -17.554  0.00  0.00      PROA  
ATOM   4283   HN THR P 723      25.242 -15.807 -18.388  0.00  0.00      PROA  
ATOM   4284   CA THR P 723      23.467 -14.900 -17.816  0.00  0.00      PROA  
ATOM   4285   HA THR P 723      23.633 -13.974 -17.285  0.00  0.00      PROA  
ATOM   4286   CB THR P 723      23.036 -14.636 -19.277  0.00  0.00      PROA  
ATOM   4287   HB THR P 723      22.740 -15.589 -19.764  0.00  0.00      PROA  
ATOM   4288  OG1 THR P 723      24.116 -14.303 -20.153  0.00  0.00      PROA  
ATOM   4289  HG1 THR P 723      24.714 -15.053 -20.187  0.00  0.00      PROA  
ATOM   4290  CG2 THR P 723      21.944 -13.513 -19.353  0.00  0.00      PROA  
ATOM   4291 HG21 THR P 723      22.388 -12.641 -18.827  0.00  0.00      PROA  
ATOM   4292 HG22 THR P 723      20.966 -13.841 -18.940  0.00  0.00      PROA  
ATOM   4293 HG23 THR P 723      21.835 -13.174 -20.406  0.00  0.00      PROA  
ATOM   4294    C THR P 723      22.294 -15.517 -17.145  0.00  0.00      PROA  
ATOM   4295    O THR P 723      21.480 -14.930 -16.427  0.00  0.00      PROA  
ATOM   4296    N ARG P 724      22.172 -16.882 -17.310  0.00  0.00      PROA  
ATOM   4297   HN ARG P 724      22.890 -17.345 -17.825  0.00  0.00      PROA  
ATOM   4298   CA ARG P 724      21.011 -17.598 -16.748  0.00  0.00      PROA  
ATOM   4299   HA ARG P 724      20.156 -17.192 -17.267  0.00  0.00      PROA  
ATOM   4300   CB ARG P 724      21.180 -19.091 -17.139  0.00  0.00      PROA  
ATOM   4301  HB1 ARG P 724      22.196 -19.419 -16.834  0.00  0.00      PROA  
ATOM   4302  HB2 ARG P 724      21.267 -19.210 -18.241  0.00  0.00      PROA  
ATOM   4303   CG ARG P 724      20.247 -20.115 -16.426  0.00  0.00      PROA  
ATOM   4304  HG1 ARG P 724      20.318 -20.044 -15.320  0.00  0.00      PROA  
ATOM   4305  HG2 ARG P 724      20.522 -21.158 -16.689  0.00  0.00      PROA  
ATOM   4306   CD ARG P 724      18.783 -19.910 -16.864  0.00  0.00      PROA  
ATOM   4307  HD1 ARG P 724      18.790 -19.686 -17.952  0.00  0.00      PROA  
ATOM   4308  HD2 ARG P 724      18.191 -19.180 -16.273  0.00  0.00      PROA  
ATOM   4309   NE ARG P 724      18.096 -21.215 -16.768  0.00  0.00      PROA  
ATOM   4310   HE ARG P 724      18.548 -21.985 -16.316  0.00  0.00      PROA  
ATOM   4311   CZ ARG P 724      16.797 -21.300 -16.735  0.00  0.00      PROA  
ATOM   4312  NH1 ARG P 724      16.243 -22.420 -16.246  0.00  0.00      PROA  
ATOM   4313 HH11 ARG P 724      16.776 -23.261 -16.159  0.00  0.00      PROA  
ATOM   4314 HH12 ARG P 724      15.264 -22.546 -16.404  0.00  0.00      PROA  
ATOM   4315  NH2 ARG P 724      15.949 -20.441 -17.206  0.00  0.00      PROA  
ATOM   4316 HH21 ARG P 724      16.194 -19.560 -17.611  0.00  0.00      PROA  
ATOM   4317 HH22 ARG P 724      14.983 -20.609 -17.010  0.00  0.00      PROA  
ATOM   4318    C ARG P 724      20.869 -17.511 -15.253  0.00  0.00      PROA  
ATOM   4319    O ARG P 724      19.819 -17.154 -14.746  0.00  0.00      PROA  
ATOM   4320    N VAL P 725      21.898 -17.703 -14.373  0.00  0.00      PROA  
ATOM   4321   HN VAL P 725      22.752 -18.128 -14.664  0.00  0.00      PROA  
ATOM   4322   CA VAL P 725      21.928 -17.589 -12.915  0.00  0.00      PROA  
ATOM   4323   HA VAL P 725      21.054 -18.058 -12.488  0.00  0.00      PROA  
ATOM   4324   CB VAL P 725      23.113 -18.377 -12.263  0.00  0.00      PROA  
ATOM   4325   HB VAL P 725      23.327 -17.914 -11.276  0.00  0.00      PROA  
ATOM   4326  CG1 VAL P 725      22.677 -19.812 -11.969  0.00  0.00      PROA  
ATOM   4327 HG11 VAL P 725      23.478 -20.503 -11.631  0.00  0.00      PROA  
ATOM   4328 HG12 VAL P 725      22.211 -20.239 -12.882  0.00  0.00      PROA  
ATOM   4329 HG13 VAL P 725      21.859 -19.954 -11.230  0.00  0.00      PROA  
ATOM   4330  CG2 VAL P 725      24.311 -18.266 -13.146  0.00  0.00      PROA  
ATOM   4331 HG21 VAL P 725      24.290 -18.977 -14.000  0.00  0.00      PROA  
ATOM   4332 HG22 VAL P 725      25.260 -18.572 -12.657  0.00  0.00      PROA  
ATOM   4333 HG23 VAL P 725      24.540 -17.237 -13.498  0.00  0.00      PROA  
ATOM   4334    C VAL P 725      21.879 -16.107 -12.532  0.00  0.00      PROA  
ATOM   4335    O VAL P 725      21.162 -15.707 -11.617  0.00  0.00      PROA  
ATOM   4336    N ARG P 726      22.506 -15.150 -13.294  0.00  0.00      PROA  
ATOM   4337   HN ARG P 726      23.023 -15.466 -14.086  0.00  0.00      PROA  
ATOM   4338   CA ARG P 726      22.328 -13.713 -13.203  0.00  0.00      PROA  
ATOM   4339   HA ARG P 726      22.578 -13.394 -12.202  0.00  0.00      PROA  
ATOM   4340   CB ARG P 726      23.378 -12.980 -14.136  0.00  0.00      PROA  
ATOM   4341  HB1 ARG P 726      23.301 -13.519 -15.105  0.00  0.00      PROA  
ATOM   4342  HB2 ARG P 726      24.402 -13.170 -13.748  0.00  0.00      PROA  
ATOM   4343   CG ARG P 726      23.072 -11.559 -14.422  0.00  0.00      PROA  
ATOM   4344  HG1 ARG P 726      22.927 -11.119 -13.412  0.00  0.00      PROA  
ATOM   4345  HG2 ARG P 726      22.106 -11.434 -14.954  0.00  0.00      PROA  
ATOM   4346   CD ARG P 726      24.126 -10.759 -15.193  0.00  0.00      PROA  
ATOM   4347  HD1 ARG P 726      25.143 -10.948 -14.787  0.00  0.00      PROA  
ATOM   4348  HD2 ARG P 726      23.871  -9.683 -15.084  0.00  0.00      PROA  
ATOM   4349   NE ARG P 726      23.941 -11.027 -16.663  0.00  0.00      PROA  
ATOM   4350   HE ARG P 726      23.118 -10.760 -17.165  0.00  0.00      PROA  
ATOM   4351   CZ ARG P 726      25.005 -11.174 -17.447  0.00  0.00      PROA  
ATOM   4352  NH1 ARG P 726      24.723 -11.091 -18.704  0.00  0.00      PROA  
ATOM   4353 HH11 ARG P 726      23.853 -10.624 -18.860  0.00  0.00      PROA  
ATOM   4354 HH12 ARG P 726      25.264 -11.563 -19.400  0.00  0.00      PROA  
ATOM   4355  NH2 ARG P 726      26.173 -11.663 -17.055  0.00  0.00      PROA  
ATOM   4356 HH21 ARG P 726      26.457 -11.813 -16.108  0.00  0.00      PROA  
ATOM   4357 HH22 ARG P 726      26.858 -11.922 -17.735  0.00  0.00      PROA  
ATOM   4358    C ARG P 726      20.923 -13.294 -13.327  0.00  0.00      PROA  
ATOM   4359    O ARG P 726      20.394 -12.589 -12.416  0.00  0.00      PROA  
ATOM   4360    N SER P 727      20.161 -13.776 -14.328  0.00  0.00      PROA  
ATOM   4361   HN SER P 727      20.656 -14.270 -15.038  0.00  0.00      PROA  
ATOM   4362   CA SER P 727      18.762 -13.594 -14.686  0.00  0.00      PROA  
ATOM   4363   HA SER P 727      18.611 -12.526 -14.633  0.00  0.00      PROA  
ATOM   4364   CB SER P 727      18.426 -14.227 -16.088  0.00  0.00      PROA  
ATOM   4365  HB1 SER P 727      18.816 -15.262 -16.189  0.00  0.00      PROA  
ATOM   4366  HB2 SER P 727      18.921 -13.599 -16.860  0.00  0.00      PROA  
ATOM   4367   OG SER P 727      16.967 -14.083 -16.327  0.00  0.00      PROA  
ATOM   4368  HG1 SER P 727      16.476 -14.660 -15.738  0.00  0.00      PROA  
ATOM   4369    C SER P 727      17.895 -14.098 -13.521  0.00  0.00      PROA  
ATOM   4370    O SER P 727      17.061 -13.376 -12.982  0.00  0.00      PROA  
ATOM   4371    N MET P 728      18.130 -15.341 -13.095  0.00  0.00      PROA  
ATOM   4372   HN MET P 728      18.955 -15.731 -13.497  0.00  0.00      PROA  
ATOM   4373   CA MET P 728      17.489 -15.972 -11.992  0.00  0.00      PROA  
ATOM   4374   HA MET P 728      16.437 -16.021 -12.229  0.00  0.00      PROA  
ATOM   4375   CB MET P 728      17.900 -17.452 -11.917  0.00  0.00      PROA  
ATOM   4376  HB1 MET P 728      17.530 -17.800 -10.929  0.00  0.00      PROA  
ATOM   4377  HB2 MET P 728      19.002 -17.593 -11.890  0.00  0.00      PROA  
ATOM   4378   CG MET P 728      17.161 -18.251 -13.011  0.00  0.00      PROA  
ATOM   4379  HG1 MET P 728      17.387 -17.792 -13.998  0.00  0.00      PROA  
ATOM   4380  HG2 MET P 728      16.103 -18.039 -12.748  0.00  0.00      PROA  
ATOM   4381   SD MET P 728      17.514 -19.987 -12.946  0.00  0.00      PROA  
ATOM   4382   CE MET P 728      16.517 -20.418 -11.544  0.00  0.00      PROA  
ATOM   4383  HE1 MET P 728      16.596 -21.500 -11.302  0.00  0.00      PROA  
ATOM   4384  HE2 MET P 728      15.492 -20.131 -11.863  0.00  0.00      PROA  
ATOM   4385  HE3 MET P 728      16.873 -19.916 -10.619  0.00  0.00      PROA  
ATOM   4386    C MET P 728      17.663 -15.244 -10.572  0.00  0.00      PROA  
ATOM   4387    O MET P 728      16.658 -15.150  -9.851  0.00  0.00      PROA  
ATOM   4388    N VAL P 729      18.871 -14.812 -10.179  0.00  0.00      PROA  
ATOM   4389   HN VAL P 729      19.686 -14.932 -10.741  0.00  0.00      PROA  
ATOM   4390   CA VAL P 729      18.985 -14.103  -8.895  0.00  0.00      PROA  
ATOM   4391   HA VAL P 729      18.566 -14.757  -8.144  0.00  0.00      PROA  
ATOM   4392   CB VAL P 729      20.424 -13.781  -8.543  0.00  0.00      PROA  
ATOM   4393   HB VAL P 729      21.017 -13.424  -9.412  0.00  0.00      PROA  
ATOM   4394  CG1 VAL P 729      20.668 -12.871  -7.366  0.00  0.00      PROA  
ATOM   4395 HG11 VAL P 729      20.304 -13.328  -6.421  0.00  0.00      PROA  
ATOM   4396 HG12 VAL P 729      20.091 -11.937  -7.535  0.00  0.00      PROA  
ATOM   4397 HG13 VAL P 729      21.740 -12.723  -7.115  0.00  0.00      PROA  
ATOM   4398  CG2 VAL P 729      20.956 -15.184  -8.220  0.00  0.00      PROA  
ATOM   4399 HG21 VAL P 729      20.668 -15.408  -7.171  0.00  0.00      PROA  
ATOM   4400 HG22 VAL P 729      22.067 -15.167  -8.228  0.00  0.00      PROA  
ATOM   4401 HG23 VAL P 729      20.660 -16.015  -8.895  0.00  0.00      PROA  
ATOM   4402    C VAL P 729      18.168 -12.829  -8.976  0.00  0.00      PROA  
ATOM   4403    O VAL P 729      17.393 -12.485  -8.073  0.00  0.00      PROA  
ATOM   4404    N SER P 730      18.183 -12.113 -10.135  0.00  0.00      PROA  
ATOM   4405   HN SER P 730      18.847 -12.431 -10.807  0.00  0.00      PROA  
ATOM   4406   CA SER P 730      17.482 -10.829 -10.291  0.00  0.00      PROA  
ATOM   4407   HA SER P 730      17.642 -10.304  -9.361  0.00  0.00      PROA  
ATOM   4408   CB SER P 730      17.984  -9.889 -11.430  0.00  0.00      PROA  
ATOM   4409  HB1 SER P 730      19.095  -9.908 -11.403  0.00  0.00      PROA  
ATOM   4410  HB2 SER P 730      17.659  -8.833 -11.313  0.00  0.00      PROA  
ATOM   4411   OG SER P 730      17.611 -10.419 -12.746  0.00  0.00      PROA  
ATOM   4412  HG1 SER P 730      18.257 -11.115 -12.894  0.00  0.00      PROA  
ATOM   4413    C SER P 730      15.988 -10.868 -10.295  0.00  0.00      PROA  
ATOM   4414    O SER P 730      15.401 -10.127  -9.543  0.00  0.00      PROA  
ATOM   4415    N ASP P 731      15.365 -11.811 -10.889  0.00  0.00      PROA  
ATOM   4416   HN ASP P 731      15.816 -12.345 -11.600  0.00  0.00      PROA  
ATOM   4417   CA ASP P 731      13.968 -12.049 -10.854  0.00  0.00      PROA  
ATOM   4418   HA ASP P 731      13.435 -11.131 -11.049  0.00  0.00      PROA  
ATOM   4419   CB ASP P 731      13.671 -13.088 -11.972  0.00  0.00      PROA  
ATOM   4420  HB1 ASP P 731      12.657 -13.541 -11.940  0.00  0.00      PROA  
ATOM   4421  HB2 ASP P 731      14.343 -13.972 -11.929  0.00  0.00      PROA  
ATOM   4422   CG ASP P 731      13.718 -12.496 -13.355  0.00  0.00      PROA  
ATOM   4423  OD1 ASP P 731      13.726 -11.276 -13.466  0.00  0.00      PROA  
ATOM   4424  OD2 ASP P 731      13.738 -13.206 -14.386  0.00  0.00      PROA  
ATOM   4425    C ASP P 731      13.440 -12.442  -9.502  0.00  0.00      PROA  
ATOM   4426    O ASP P 731      12.382 -11.943  -9.152  0.00  0.00      PROA  
ATOM   4427    N PHE P 732      14.163 -13.229  -8.647  0.00  0.00      PROA  
ATOM   4428   HN PHE P 732      15.035 -13.573  -8.988  0.00  0.00      PROA  
ATOM   4429   CA PHE P 732      13.852 -13.620  -7.306  0.00  0.00      PROA  
ATOM   4430   HA PHE P 732      12.783 -13.619  -7.156  0.00  0.00      PROA  
ATOM   4431   CB PHE P 732      14.469 -15.063  -7.026  0.00  0.00      PROA  
ATOM   4432  HB1 PHE P 732      14.415 -15.285  -5.939  0.00  0.00      PROA  
ATOM   4433  HB2 PHE P 732      15.542 -15.215  -7.272  0.00  0.00      PROA  
ATOM   4434   CG PHE P 732      13.776 -16.270  -7.640  0.00  0.00      PROA  
ATOM   4435  CD1 PHE P 732      14.259 -16.923  -8.829  0.00  0.00      PROA  
ATOM   4436  HD1 PHE P 732      15.293 -16.817  -9.123  0.00  0.00      PROA  
ATOM   4437  CE1 PHE P 732      13.438 -17.805  -9.527  0.00  0.00      PROA  
ATOM   4438  HE1 PHE P 732      13.883 -18.325 -10.362  0.00  0.00      PROA  
ATOM   4439   CZ PHE P 732      12.031 -18.039  -9.112  0.00  0.00      PROA  
ATOM   4440   HZ PHE P 732      11.387 -18.765  -9.585  0.00  0.00      PROA  
ATOM   4441  CD2 PHE P 732      12.444 -16.616  -7.202  0.00  0.00      PROA  
ATOM   4442  HD2 PHE P 732      12.117 -16.016  -6.365  0.00  0.00      PROA  
ATOM   4443  CE2 PHE P 732      11.640 -17.470  -7.950  0.00  0.00      PROA  
ATOM   4444  HE2 PHE P 732      10.620 -17.603  -7.622  0.00  0.00      PROA  
ATOM   4445    C PHE P 732      14.508 -12.669  -6.258  0.00  0.00      PROA  
ATOM   4446    O PHE P 732      14.337 -12.940  -5.072  0.00  0.00      PROA  
ATOM   4447    N ALA P 733      15.075 -11.531  -6.739  0.00  0.00      PROA  
ATOM   4448   HN ALA P 733      15.192 -11.419  -7.723  0.00  0.00      PROA  
ATOM   4449   CA ALA P 733      15.843 -10.726  -5.868  0.00  0.00      PROA  
ATOM   4450   HA ALA P 733      16.684 -11.325  -5.550  0.00  0.00      PROA  
ATOM   4451   CB ALA P 733      16.368  -9.414  -6.624  0.00  0.00      PROA  
ATOM   4452  HB1 ALA P 733      15.506  -8.807  -6.972  0.00  0.00      PROA  
ATOM   4453  HB2 ALA P 733      17.009  -9.789  -7.450  0.00  0.00      PROA  
ATOM   4454  HB3 ALA P 733      17.004  -8.827  -5.927  0.00  0.00      PROA  
ATOM   4455    C ALA P 733      15.205 -10.196  -4.583  0.00  0.00      PROA  
ATOM   4456    O ALA P 733      15.795 -10.340  -3.517  0.00  0.00      PROA  
ATOM   4457    N VAL P 734      14.047  -9.574  -4.592  0.00  0.00      PROA  
ATOM   4458   HN VAL P 734      13.587  -9.433  -5.464  0.00  0.00      PROA  
ATOM   4459   CA VAL P 734      13.454  -9.076  -3.342  0.00  0.00      PROA  
ATOM   4460   HA VAL P 734      14.190  -8.477  -2.826  0.00  0.00      PROA  
ATOM   4461   CB VAL P 734      12.231  -8.194  -3.738  0.00  0.00      PROA  
ATOM   4462   HB VAL P 734      11.460  -8.603  -4.426  0.00  0.00      PROA  
ATOM   4463  CG1 VAL P 734      11.609  -7.784  -2.390  0.00  0.00      PROA  
ATOM   4464 HG11 VAL P 734      12.347  -7.267  -1.741  0.00  0.00      PROA  
ATOM   4465 HG12 VAL P 734      11.269  -8.646  -1.777  0.00  0.00      PROA  
ATOM   4466 HG13 VAL P 734      10.824  -7.049  -2.667  0.00  0.00      PROA  
ATOM   4467  CG2 VAL P 734      12.817  -6.962  -4.447  0.00  0.00      PROA  
ATOM   4468 HG21 VAL P 734      12.044  -6.205  -4.700  0.00  0.00      PROA  
ATOM   4469 HG22 VAL P 734      13.238  -7.326  -5.408  0.00  0.00      PROA  
ATOM   4470 HG23 VAL P 734      13.599  -6.487  -3.817  0.00  0.00      PROA  
ATOM   4471    C VAL P 734      13.050 -10.218  -2.388  0.00  0.00      PROA  
ATOM   4472    O VAL P 734      13.470 -10.246  -1.239  0.00  0.00      PROA  
ATOM   4473    N PHE P 735      12.368 -11.290  -2.838  0.00  0.00      PROA  
ATOM   4474   HN PHE P 735      11.876 -11.262  -3.705  0.00  0.00      PROA  
ATOM   4475   CA PHE P 735      12.147 -12.462  -2.062  0.00  0.00      PROA  
ATOM   4476   HA PHE P 735      11.419 -12.337  -1.274  0.00  0.00      PROA  
ATOM   4477   CB PHE P 735      11.445 -13.492  -3.013  0.00  0.00      PROA  
ATOM   4478  HB1 PHE P 735      12.065 -13.879  -3.850  0.00  0.00      PROA  
ATOM   4479  HB2 PHE P 735      10.483 -13.068  -3.371  0.00  0.00      PROA  
ATOM   4480   CG PHE P 735      10.838 -14.759  -2.347  0.00  0.00      PROA  
ATOM   4481  CD1 PHE P 735       9.918 -14.605  -1.330  0.00  0.00      PROA  
ATOM   4482  HD1 PHE P 735       9.744 -13.592  -0.997  0.00  0.00      PROA  
ATOM   4483  CE1 PHE P 735       9.291 -15.740  -0.802  0.00  0.00      PROA  
ATOM   4484  HE1 PHE P 735       8.632 -15.506   0.021  0.00  0.00      PROA  
ATOM   4485   CZ PHE P 735       9.619 -17.028  -1.310  0.00  0.00      PROA  
ATOM   4486   HZ PHE P 735       9.179 -17.881  -0.815  0.00  0.00      PROA  
ATOM   4487  CD2 PHE P 735      11.159 -16.044  -2.940  0.00  0.00      PROA  
ATOM   4488  HD2 PHE P 735      11.863 -16.244  -3.735  0.00  0.00      PROA  
ATOM   4489  CE2 PHE P 735      10.569 -17.159  -2.308  0.00  0.00      PROA  
ATOM   4490  HE2 PHE P 735      10.673 -18.121  -2.788  0.00  0.00      PROA  
ATOM   4491    C PHE P 735      13.388 -13.096  -1.529  0.00  0.00      PROA  
ATOM   4492    O PHE P 735      13.505 -13.403  -0.355  0.00  0.00      PROA  
ATOM   4493    N LEU P 736      14.447 -13.160  -2.361  0.00  0.00      PROA  
ATOM   4494   HN LEU P 736      14.461 -13.000  -3.345  0.00  0.00      PROA  
ATOM   4495   CA LEU P 736      15.759 -13.727  -1.940  0.00  0.00      PROA  
ATOM   4496   HA LEU P 736      15.609 -14.661  -1.418  0.00  0.00      PROA  
ATOM   4497   CB LEU P 736      16.560 -14.022  -3.235  0.00  0.00      PROA  
ATOM   4498  HB1 LEU P 736      16.869 -13.047  -3.669  0.00  0.00      PROA  
ATOM   4499  HB2 LEU P 736      15.812 -14.516  -3.890  0.00  0.00      PROA  
ATOM   4500   CG LEU P 736      17.685 -15.070  -3.125  0.00  0.00      PROA  
ATOM   4501   HG LEU P 736      18.276 -14.747  -2.242  0.00  0.00      PROA  
ATOM   4502  CD1 LEU P 736      17.249 -16.546  -2.857  0.00  0.00      PROA  
ATOM   4503 HD11 LEU P 736      16.358 -16.843  -3.449  0.00  0.00      PROA  
ATOM   4504 HD12 LEU P 736      17.012 -16.727  -1.787  0.00  0.00      PROA  
ATOM   4505 HD13 LEU P 736      18.119 -17.212  -3.038  0.00  0.00      PROA  
ATOM   4506  CD2 LEU P 736      18.574 -14.949  -4.412  0.00  0.00      PROA  
ATOM   4507 HD21 LEU P 736      19.189 -14.025  -4.468  0.00  0.00      PROA  
ATOM   4508 HD22 LEU P 736      17.873 -14.841  -5.267  0.00  0.00      PROA  
ATOM   4509 HD23 LEU P 736      19.178 -15.875  -4.519  0.00  0.00      PROA  
ATOM   4510    C LEU P 736      16.501 -12.877  -0.921  0.00  0.00      PROA  
ATOM   4511    O LEU P 736      17.332 -13.336  -0.125  0.00  0.00      PROA  
ATOM   4512    N THR P 737      16.248 -11.536  -0.940  0.00  0.00      PROA  
ATOM   4513   HN THR P 737      15.785 -11.204  -1.758  0.00  0.00      PROA  
ATOM   4514   CA THR P 737      16.711 -10.591   0.092  0.00  0.00      PROA  
ATOM   4515   HA THR P 737      17.787 -10.684   0.085  0.00  0.00      PROA  
ATOM   4516   CB THR P 737      16.502  -9.120  -0.316  0.00  0.00      PROA  
ATOM   4517   HB THR P 737      15.425  -8.857  -0.381  0.00  0.00      PROA  
ATOM   4518  OG1 THR P 737      17.122  -8.861  -1.573  0.00  0.00      PROA  
ATOM   4519  HG1 THR P 737      16.721  -9.531  -2.133  0.00  0.00      PROA  
ATOM   4520  CG2 THR P 737      17.224  -8.186   0.686  0.00  0.00      PROA  
ATOM   4521 HG21 THR P 737      16.710  -8.119   1.669  0.00  0.00      PROA  
ATOM   4522 HG22 THR P 737      17.087  -7.158   0.288  0.00  0.00      PROA  
ATOM   4523 HG23 THR P 737      18.292  -8.445   0.852  0.00  0.00      PROA  
ATOM   4524    C THR P 737      16.129 -10.747   1.421  0.00  0.00      PROA  
ATOM   4525    O THR P 737      16.818 -10.733   2.467  0.00  0.00      PROA  
ATOM   4526    N ILE P 738      14.774 -11.080   1.552  0.00  0.00      PROA  
ATOM   4527   HN ILE P 738      14.257 -11.158   0.702  0.00  0.00      PROA  
ATOM   4528   CA ILE P 738      14.172 -11.478   2.784  0.00  0.00      PROA  
ATOM   4529   HA ILE P 738      14.458 -10.769   3.547  0.00  0.00      PROA  
ATOM   4530   CB ILE P 738      12.608 -11.498   2.652  0.00  0.00      PROA  
ATOM   4531   HB ILE P 738      12.278 -12.266   1.919  0.00  0.00      PROA  
ATOM   4532  CG2 ILE P 738      11.932 -11.862   3.952  0.00  0.00      PROA  
ATOM   4533 HG21 ILE P 738      12.176 -12.902   4.256  0.00  0.00      PROA  
ATOM   4534 HG22 ILE P 738      10.831 -11.724   3.990  0.00  0.00      PROA  
ATOM   4535 HG23 ILE P 738      12.276 -11.081   4.663  0.00  0.00      PROA  
ATOM   4536  CG1 ILE P 738      12.157 -10.061   2.080  0.00  0.00      PROA  
ATOM   4537 HG11 ILE P 738      12.333  -9.905   0.994  0.00  0.00      PROA  
ATOM   4538 HG12 ILE P 738      12.831  -9.368   2.628  0.00  0.00      PROA  
ATOM   4539   CD ILE P 738      10.680  -9.799   2.327  0.00  0.00      PROA  
ATOM   4540  HD1 ILE P 738      10.079 -10.638   1.917  0.00  0.00      PROA  
ATOM   4541  HD2 ILE P 738      10.297  -8.875   1.843  0.00  0.00      PROA  
ATOM   4542  HD3 ILE P 738      10.592  -9.698   3.430  0.00  0.00      PROA  
ATOM   4543    C ILE P 738      14.744 -12.794   3.244  0.00  0.00      PROA  
ATOM   4544    O ILE P 738      15.176 -12.961   4.416  0.00  0.00      PROA  
ATOM   4545    N PHE P 739      14.713 -13.907   2.418  0.00  0.00      PROA  
ATOM   4546   HN PHE P 739      14.424 -13.763   1.475  0.00  0.00      PROA  
ATOM   4547   CA PHE P 739      15.094 -15.247   2.748  0.00  0.00      PROA  
ATOM   4548   HA PHE P 739      14.295 -15.567   3.400  0.00  0.00      PROA  
ATOM   4549   CB PHE P 739      14.922 -16.142   1.462  0.00  0.00      PROA  
ATOM   4550  HB1 PHE P 739      15.712 -16.061   0.686  0.00  0.00      PROA  
ATOM   4551  HB2 PHE P 739      14.012 -15.765   0.949  0.00  0.00      PROA  
ATOM   4552   CG PHE P 739      14.773 -17.551   1.786  0.00  0.00      PROA  
ATOM   4553  CD1 PHE P 739      13.442 -18.077   2.060  0.00  0.00      PROA  
ATOM   4554  HD1 PHE P 739      12.596 -17.415   1.945  0.00  0.00      PROA  
ATOM   4555  CE1 PHE P 739      13.292 -19.453   2.331  0.00  0.00      PROA  
ATOM   4556  HE1 PHE P 739      12.354 -19.950   2.529  0.00  0.00      PROA  
ATOM   4557   CZ PHE P 739      14.399 -20.279   2.363  0.00  0.00      PROA  
ATOM   4558   HZ PHE P 739      14.288 -21.327   2.598  0.00  0.00      PROA  
ATOM   4559  CD2 PHE P 739      15.848 -18.364   2.000  0.00  0.00      PROA  
ATOM   4560  HD2 PHE P 739      16.854 -18.028   1.797  0.00  0.00      PROA  
ATOM   4561  CE2 PHE P 739      15.637 -19.714   2.250  0.00  0.00      PROA  
ATOM   4562  HE2 PHE P 739      16.505 -20.353   2.177  0.00  0.00      PROA  
ATOM   4563    C PHE P 739      16.462 -15.301   3.310  0.00  0.00      PROA  
ATOM   4564    O PHE P 739      16.769 -15.897   4.352  0.00  0.00      PROA  
ATOM   4565    N THR P 740      17.466 -14.705   2.627  0.00  0.00      PROA  
ATOM   4566   HN THR P 740      17.269 -14.161   1.815  0.00  0.00      PROA  
ATOM   4567   CA THR P 740      18.803 -14.635   3.158  0.00  0.00      PROA  
ATOM   4568   HA THR P 740      19.067 -15.669   3.319  0.00  0.00      PROA  
ATOM   4569   CB THR P 740      19.831 -14.014   2.124  0.00  0.00      PROA  
ATOM   4570   HB THR P 740      20.796 -13.748   2.606  0.00  0.00      PROA  
ATOM   4571  OG1 THR P 740      19.438 -12.809   1.460  0.00  0.00      PROA  
ATOM   4572  HG1 THR P 740      18.727 -13.046   0.860  0.00  0.00      PROA  
ATOM   4573  CG2 THR P 740      20.089 -15.042   0.994  0.00  0.00      PROA  
ATOM   4574 HG21 THR P 740      20.487 -16.013   1.359  0.00  0.00      PROA  
ATOM   4575 HG22 THR P 740      20.853 -14.643   0.293  0.00  0.00      PROA  
ATOM   4576 HG23 THR P 740      19.173 -15.210   0.387  0.00  0.00      PROA  
ATOM   4577    C THR P 740      18.971 -13.838   4.466  0.00  0.00      PROA  
ATOM   4578    O THR P 740      19.514 -14.403   5.404  0.00  0.00      PROA  
ATOM   4579    N MET P 741      18.462 -12.615   4.572  0.00  0.00      PROA  
ATOM   4580   HN MET P 741      18.118 -12.241   3.715  0.00  0.00      PROA  
ATOM   4581   CA MET P 741      18.422 -11.841   5.850  0.00  0.00      PROA  
ATOM   4582   HA MET P 741      19.459 -11.698   6.115  0.00  0.00      PROA  
ATOM   4583   CB MET P 741      17.907 -10.364   5.647  0.00  0.00      PROA  
ATOM   4584  HB1 MET P 741      17.770  -9.817   6.604  0.00  0.00      PROA  
ATOM   4585  HB2 MET P 741      16.949 -10.417   5.087  0.00  0.00      PROA  
ATOM   4586   CG MET P 741      18.847  -9.551   4.733  0.00  0.00      PROA  
ATOM   4587  HG1 MET P 741      18.371  -8.705   4.194  0.00  0.00      PROA  
ATOM   4588  HG2 MET P 741      19.066 -10.215   3.870  0.00  0.00      PROA  
ATOM   4589   SD MET P 741      20.432  -8.984   5.419  0.00  0.00      PROA  
ATOM   4590   CE MET P 741      21.522  -9.223   3.926  0.00  0.00      PROA  
ATOM   4591  HE1 MET P 741      20.881  -8.865   3.092  0.00  0.00      PROA  
ATOM   4592  HE2 MET P 741      21.690 -10.308   3.758  0.00  0.00      PROA  
ATOM   4593  HE3 MET P 741      22.466  -8.642   4.005  0.00  0.00      PROA  
ATOM   4594    C MET P 741      17.795 -12.534   7.069  0.00  0.00      PROA  
ATOM   4595    O MET P 741      18.268 -12.396   8.136  0.00  0.00      PROA  
ATOM   4596    N VAL P 742      16.662 -13.319   6.885  0.00  0.00      PROA  
ATOM   4597   HN VAL P 742      16.377 -13.268   5.931  0.00  0.00      PROA  
ATOM   4598   CA VAL P 742      16.012 -14.147   7.961  0.00  0.00      PROA  
ATOM   4599   HA VAL P 742      15.705 -13.449   8.725  0.00  0.00      PROA  
ATOM   4600   CB VAL P 742      14.716 -14.774   7.476  0.00  0.00      PROA  
ATOM   4601   HB VAL P 742      14.795 -15.228   6.465  0.00  0.00      PROA  
ATOM   4602  CG1 VAL P 742      14.191 -15.918   8.378  0.00  0.00      PROA  
ATOM   4603 HG11 VAL P 742      13.112 -16.042   8.144  0.00  0.00      PROA  
ATOM   4604 HG12 VAL P 742      14.178 -15.434   9.378  0.00  0.00      PROA  
ATOM   4605 HG13 VAL P 742      14.825 -16.805   8.165  0.00  0.00      PROA  
ATOM   4606  CG2 VAL P 742      13.695 -13.610   7.232  0.00  0.00      PROA  
ATOM   4607 HG21 VAL P 742      12.996 -13.964   6.444  0.00  0.00      PROA  
ATOM   4608 HG22 VAL P 742      14.295 -12.822   6.728  0.00  0.00      PROA  
ATOM   4609 HG23 VAL P 742      13.141 -13.295   8.141  0.00  0.00      PROA  
ATOM   4610    C VAL P 742      16.952 -15.225   8.499  0.00  0.00      PROA  
ATOM   4611    O VAL P 742      16.933 -15.515   9.682  0.00  0.00      PROA  
ATOM   4612    N ILE P 743      17.725 -15.969   7.679  0.00  0.00      PROA  
ATOM   4613   HN ILE P 743      17.770 -15.795   6.698  0.00  0.00      PROA  
ATOM   4614   CA ILE P 743      18.693 -16.929   8.190  0.00  0.00      PROA  
ATOM   4615   HA ILE P 743      18.241 -17.563   8.938  0.00  0.00      PROA  
ATOM   4616   CB ILE P 743      19.401 -17.699   7.127  0.00  0.00      PROA  
ATOM   4617   HB ILE P 743      19.669 -16.984   6.321  0.00  0.00      PROA  
ATOM   4618  CG2 ILE P 743      20.612 -18.593   7.465  0.00  0.00      PROA  
ATOM   4619 HG21 ILE P 743      20.240 -19.482   8.017  0.00  0.00      PROA  
ATOM   4620 HG22 ILE P 743      21.379 -18.071   8.076  0.00  0.00      PROA  
ATOM   4621 HG23 ILE P 743      21.075 -19.056   6.567  0.00  0.00      PROA  
ATOM   4622  CG1 ILE P 743      18.298 -18.596   6.465  0.00  0.00      PROA  
ATOM   4623 HG11 ILE P 743      17.432 -17.903   6.399  0.00  0.00      PROA  
ATOM   4624 HG12 ILE P 743      18.225 -19.409   7.219  0.00  0.00      PROA  
ATOM   4625   CD ILE P 743      18.572 -19.034   5.066  0.00  0.00      PROA  
ATOM   4626  HD1 ILE P 743      17.685 -19.614   4.734  0.00  0.00      PROA  
ATOM   4627  HD2 ILE P 743      19.411 -19.759   5.004  0.00  0.00      PROA  
ATOM   4628  HD3 ILE P 743      18.585 -18.154   4.387  0.00  0.00      PROA  
ATOM   4629    C ILE P 743      19.811 -16.085   8.924  0.00  0.00      PROA  
ATOM   4630    O ILE P 743      20.251 -16.370  10.033  0.00  0.00      PROA  
ATOM   4631    N ILE P 744      20.351 -14.919   8.399  0.00  0.00      PROA  
ATOM   4632   HN ILE P 744      20.150 -14.544   7.498  0.00  0.00      PROA  
ATOM   4633   CA ILE P 744      21.362 -14.083   9.048  0.00  0.00      PROA  
ATOM   4634   HA ILE P 744      22.209 -14.714   9.275  0.00  0.00      PROA  
ATOM   4635   CB ILE P 744      21.894 -13.031   8.056  0.00  0.00      PROA  
ATOM   4636   HB ILE P 744      20.993 -12.518   7.657  0.00  0.00      PROA  
ATOM   4637  CG2 ILE P 744      22.590 -11.811   8.819  0.00  0.00      PROA  
ATOM   4638 HG21 ILE P 744      22.278 -11.600   9.865  0.00  0.00      PROA  
ATOM   4639 HG22 ILE P 744      22.365 -10.942   8.164  0.00  0.00      PROA  
ATOM   4640 HG23 ILE P 744      23.666 -12.090   8.807  0.00  0.00      PROA  
ATOM   4641  CG1 ILE P 744      22.700 -13.654   6.966  0.00  0.00      PROA  
ATOM   4642 HG11 ILE P 744      22.153 -14.526   6.549  0.00  0.00      PROA  
ATOM   4643 HG12 ILE P 744      23.705 -14.001   7.290  0.00  0.00      PROA  
ATOM   4644   CD ILE P 744      22.948 -12.686   5.759  0.00  0.00      PROA  
ATOM   4645  HD1 ILE P 744      21.936 -12.339   5.461  0.00  0.00      PROA  
ATOM   4646  HD2 ILE P 744      23.322 -13.283   4.900  0.00  0.00      PROA  
ATOM   4647  HD3 ILE P 744      23.760 -11.961   5.984  0.00  0.00      PROA  
ATOM   4648    C ILE P 744      20.889 -13.491  10.339  0.00  0.00      PROA  
ATOM   4649    O ILE P 744      21.590 -13.673  11.317  0.00  0.00      PROA  
ATOM   4650    N ASP P 745      19.663 -12.889  10.396  0.00  0.00      PROA  
ATOM   4651   HN ASP P 745      19.151 -12.789   9.547  0.00  0.00      PROA  
ATOM   4652   CA ASP P 745      18.948 -12.534  11.611  0.00  0.00      PROA  
ATOM   4653   HA ASP P 745      19.570 -11.858  12.180  0.00  0.00      PROA  
ATOM   4654   CB ASP P 745      17.772 -11.695  11.231  0.00  0.00      PROA  
ATOM   4655  HB1 ASP P 745      17.145 -12.201  10.467  0.00  0.00      PROA  
ATOM   4656  HB2 ASP P 745      18.028 -10.720  10.764  0.00  0.00      PROA  
ATOM   4657   CG ASP P 745      16.861 -11.505  12.404  0.00  0.00      PROA  
ATOM   4658  OD1 ASP P 745      17.238 -10.706  13.314  0.00  0.00      PROA  
ATOM   4659  OD2 ASP P 745      15.865 -12.228  12.540  0.00  0.00      PROA  
ATOM   4660    C ASP P 745      18.743 -13.738  12.544  0.00  0.00      PROA  
ATOM   4661    O ASP P 745      18.789 -13.522  13.754  0.00  0.00      PROA  
ATOM   4662    N PHE P 746      18.488 -14.938  11.958  0.00  0.00      PROA  
ATOM   4663   HN PHE P 746      18.383 -15.174  10.995  0.00  0.00      PROA  
ATOM   4664   CA PHE P 746      18.328 -16.044  12.850  0.00  0.00      PROA  
ATOM   4665   HA PHE P 746      17.443 -15.850  13.438  0.00  0.00      PROA  
ATOM   4666   CB PHE P 746      17.850 -17.299  11.973  0.00  0.00      PROA  
ATOM   4667  HB1 PHE P 746      18.444 -17.583  11.078  0.00  0.00      PROA  
ATOM   4668  HB2 PHE P 746      16.826 -17.132  11.577  0.00  0.00      PROA  
ATOM   4669   CG PHE P 746      17.826 -18.618  12.853  0.00  0.00      PROA  
ATOM   4670  CD1 PHE P 746      16.736 -19.090  13.650  0.00  0.00      PROA  
ATOM   4671  HD1 PHE P 746      15.898 -18.428  13.807  0.00  0.00      PROA  
ATOM   4672  CE1 PHE P 746      16.800 -20.356  14.313  0.00  0.00      PROA  
ATOM   4673  HE1 PHE P 746      16.021 -20.787  14.924  0.00  0.00      PROA  
ATOM   4674   CZ PHE P 746      17.964 -21.029  14.310  0.00  0.00      PROA  
ATOM   4675   HZ PHE P 746      18.095 -22.000  14.763  0.00  0.00      PROA  
ATOM   4676  CD2 PHE P 746      18.911 -19.444  12.782  0.00  0.00      PROA  
ATOM   4677  HD2 PHE P 746      19.686 -19.185  12.076  0.00  0.00      PROA  
ATOM   4678  CE2 PHE P 746      19.076 -20.623  13.618  0.00  0.00      PROA  
ATOM   4679  HE2 PHE P 746      19.851 -21.349  13.417  0.00  0.00      PROA  
ATOM   4680    C PHE P 746      19.524 -16.312  13.810  0.00  0.00      PROA  
ATOM   4681    O PHE P 746      19.427 -16.590  14.987  0.00  0.00      PROA  
ATOM   4682    N LEU P 747      20.767 -16.164  13.247  0.00  0.00      PROA  
ATOM   4683   HN LEU P 747      20.795 -16.034  12.259  0.00  0.00      PROA  
ATOM   4684   CA LEU P 747      21.888 -16.347  14.040  0.00  0.00      PROA  
ATOM   4685   HA LEU P 747      21.739 -17.205  14.680  0.00  0.00      PROA  
ATOM   4686   CB LEU P 747      23.128 -16.738  13.220  0.00  0.00      PROA  
ATOM   4687  HB1 LEU P 747      23.923 -17.132  13.887  0.00  0.00      PROA  
ATOM   4688  HB2 LEU P 747      23.422 -15.763  12.775  0.00  0.00      PROA  
ATOM   4689   CG LEU P 747      22.997 -17.824  12.112  0.00  0.00      PROA  
ATOM   4690   HG LEU P 747      22.112 -17.552  11.498  0.00  0.00      PROA  
ATOM   4691  CD1 LEU P 747      24.323 -17.723  11.257  0.00  0.00      PROA  
ATOM   4692 HD11 LEU P 747      24.247 -18.348  10.342  0.00  0.00      PROA  
ATOM   4693 HD12 LEU P 747      25.072 -18.174  11.943  0.00  0.00      PROA  
ATOM   4694 HD13 LEU P 747      24.598 -16.648  11.211  0.00  0.00      PROA  
ATOM   4695  CD2 LEU P 747      22.729 -19.189  12.638  0.00  0.00      PROA  
ATOM   4696 HD21 LEU P 747      22.694 -20.015  11.896  0.00  0.00      PROA  
ATOM   4697 HD22 LEU P 747      21.735 -19.183  13.135  0.00  0.00      PROA  
ATOM   4698 HD23 LEU P 747      23.479 -19.543  13.378  0.00  0.00      PROA  
ATOM   4699    C LEU P 747      22.217 -15.236  15.003  0.00  0.00      PROA  
ATOM   4700    O LEU P 747      22.763 -15.523  16.084  0.00  0.00      PROA  
ATOM   4701    N ILE P 748      22.011 -13.939  14.632  0.00  0.00      PROA  
ATOM   4702   HN ILE P 748      21.520 -13.835  13.771  0.00  0.00      PROA  
ATOM   4703   CA ILE P 748      22.201 -12.814  15.478  0.00  0.00      PROA  
ATOM   4704   HA ILE P 748      23.279 -12.764  15.522  0.00  0.00      PROA  
ATOM   4705   CB ILE P 748      21.707 -11.483  14.901  0.00  0.00      PROA  
ATOM   4706   HB ILE P 748      20.623 -11.645  14.721  0.00  0.00      PROA  
ATOM   4707  CG2 ILE P 748      21.948 -10.324  15.818  0.00  0.00      PROA  
ATOM   4708 HG21 ILE P 748      21.171 -10.147  16.593  0.00  0.00      PROA  
ATOM   4709 HG22 ILE P 748      21.917  -9.361  15.265  0.00  0.00      PROA  
ATOM   4710 HG23 ILE P 748      22.966 -10.325  16.263  0.00  0.00      PROA  
ATOM   4711  CG1 ILE P 748      22.303 -11.124  13.532  0.00  0.00      PROA  
ATOM   4712 HG11 ILE P 748      22.196 -10.047  13.278  0.00  0.00      PROA  
ATOM   4713 HG12 ILE P 748      21.968 -11.716  12.654  0.00  0.00      PROA  
ATOM   4714   CD ILE P 748      23.880 -11.064  13.467  0.00  0.00      PROA  
ATOM   4715  HD1 ILE P 748      24.250 -10.177  14.024  0.00  0.00      PROA  
ATOM   4716  HD2 ILE P 748      24.154 -11.034  12.391  0.00  0.00      PROA  
ATOM   4717  HD3 ILE P 748      24.403 -11.980  13.817  0.00  0.00      PROA  
ATOM   4718    C ILE P 748      21.667 -12.982  16.933  0.00  0.00      PROA  
ATOM   4719    O ILE P 748      20.619 -13.518  17.208  0.00  0.00      PROA  
ATOM   4720    N GLY P 749      22.479 -12.571  17.889  0.00  0.00      PROA  
ATOM   4721   HN GLY P 749      23.352 -12.094  17.822  0.00  0.00      PROA  
ATOM   4722   CA GLY P 749      22.086 -12.666  19.284  0.00  0.00      PROA  
ATOM   4723  HA1 GLY P 749      23.013 -12.414  19.778  0.00  0.00      PROA  
ATOM   4724  HA2 GLY P 749      21.720 -13.668  19.454  0.00  0.00      PROA  
ATOM   4725    C GLY P 749      21.120 -11.697  19.856  0.00  0.00      PROA  
ATOM   4726    O GLY P 749      20.363 -12.071  20.759  0.00  0.00      PROA  
ATOM   4727    N VAL P 750      21.238 -10.470  19.363  0.00  0.00      PROA  
ATOM   4728   HN VAL P 750      21.917 -10.207  18.682  0.00  0.00      PROA  
ATOM   4729   CA VAL P 750      20.214  -9.418  19.508  0.00  0.00      PROA  
ATOM   4730   HA VAL P 750      20.167  -9.252  20.574  0.00  0.00      PROA  
ATOM   4731   CB VAL P 750      20.726  -8.168  18.746  0.00  0.00      PROA  
ATOM   4732   HB VAL P 750      20.895  -8.368  17.666  0.00  0.00      PROA  
ATOM   4733  CG1 VAL P 750      19.671  -7.084  18.867  0.00  0.00      PROA  
ATOM   4734 HG11 VAL P 750      18.739  -7.359  18.327  0.00  0.00      PROA  
ATOM   4735 HG12 VAL P 750      20.068  -6.104  18.526  0.00  0.00      PROA  
ATOM   4736 HG13 VAL P 750      19.385  -6.995  19.937  0.00  0.00      PROA  
ATOM   4737  CG2 VAL P 750      21.907  -7.615  19.516  0.00  0.00      PROA  
ATOM   4738 HG21 VAL P 750      22.666  -8.384  19.776  0.00  0.00      PROA  
ATOM   4739 HG22 VAL P 750      21.636  -7.048  20.432  0.00  0.00      PROA  
ATOM   4740 HG23 VAL P 750      22.477  -6.889  18.897  0.00  0.00      PROA  
ATOM   4741    C VAL P 750      18.914  -9.928  18.903  0.00  0.00      PROA  
ATOM   4742    O VAL P 750      18.859 -10.376  17.730  0.00  0.00      PROA  
ATOM   4743    N PRO P 751      17.717  -9.783  19.569  0.00  0.00      PROA  
ATOM   4744   CD PRO P 751      17.713  -9.874  21.072  0.00  0.00      PROA  
ATOM   4745  HD1 PRO P 751      18.178  -8.963  21.506  0.00  0.00      PROA  
ATOM   4746  HD2 PRO P 751      18.253 -10.777  21.428  0.00  0.00      PROA  
ATOM   4747   CA PRO P 751      16.477 -10.251  18.968  0.00  0.00      PROA  
ATOM   4748   HA PRO P 751      16.647 -11.083  18.301  0.00  0.00      PROA  
ATOM   4749   CB PRO P 751      15.711 -10.761  20.175  0.00  0.00      PROA  
ATOM   4750  HB1 PRO P 751      15.853 -11.854  20.309  0.00  0.00      PROA  
ATOM   4751  HB2 PRO P 751      14.650 -10.535  19.936  0.00  0.00      PROA  
ATOM   4752   CG PRO P 751      16.225  -9.944  21.375  0.00  0.00      PROA  
ATOM   4753  HG1 PRO P 751      15.915  -8.879  21.315  0.00  0.00      PROA  
ATOM   4754  HG2 PRO P 751      16.051 -10.257  22.427  0.00  0.00      PROA  
ATOM   4755    C PRO P 751      15.817  -9.096  18.239  0.00  0.00      PROA  
ATOM   4756    O PRO P 751      15.428  -8.088  18.904  0.00  0.00      PROA  
ATOM   4757    N SER P 752      15.813  -9.174  16.906  0.00  0.00      PROA  
ATOM   4758   HN SER P 752      16.131  -9.984  16.421  0.00  0.00      PROA  
ATOM   4759   CA SER P 752      15.144  -8.168  16.127  0.00  0.00      PROA  
ATOM   4760   HA SER P 752      15.573  -7.214  16.397  0.00  0.00      PROA  
ATOM   4761   CB SER P 752      15.536  -8.258  14.625  0.00  0.00      PROA  
ATOM   4762  HB1 SER P 752      16.646  -8.314  14.627  0.00  0.00      PROA  
ATOM   4763  HB2 SER P 752      15.230  -7.449  13.927  0.00  0.00      PROA  
ATOM   4764   OG SER P 752      15.034  -9.519  14.088  0.00  0.00      PROA  
ATOM   4765  HG1 SER P 752      15.764 -10.140  14.028  0.00  0.00      PROA  
ATOM   4766    C SER P 752      13.630  -8.257  16.376  0.00  0.00      PROA  
ATOM   4767    O SER P 752      13.196  -9.326  16.698  0.00  0.00      PROA  
ATOM   4768    N PRO P 753      12.837  -7.170  16.286  0.00  0.00      PROA  
ATOM   4769   CD PRO P 753      13.242  -5.807  15.998  0.00  0.00      PROA  
ATOM   4770  HD1 PRO P 753      13.896  -5.758  15.102  0.00  0.00      PROA  
ATOM   4771  HD2 PRO P 753      13.773  -5.423  16.895  0.00  0.00      PROA  
ATOM   4772   CA PRO P 753      11.305  -7.309  16.339  0.00  0.00      PROA  
ATOM   4773   HA PRO P 753      11.069  -7.754  17.295  0.00  0.00      PROA  
ATOM   4774   CB PRO P 753      10.862  -5.903  16.430  0.00  0.00      PROA  
ATOM   4775  HB1 PRO P 753      10.708  -5.659  17.503  0.00  0.00      PROA  
ATOM   4776  HB2 PRO P 753       9.938  -5.775  15.826  0.00  0.00      PROA  
ATOM   4777   CG PRO P 753      11.985  -5.013  15.793  0.00  0.00      PROA  
ATOM   4778  HG1 PRO P 753      11.657  -4.824  14.749  0.00  0.00      PROA  
ATOM   4779  HG2 PRO P 753      12.030  -4.033  16.315  0.00  0.00      PROA  
ATOM   4780    C PRO P 753      10.797  -8.207  15.237  0.00  0.00      PROA  
ATOM   4781    O PRO P 753      11.360  -8.173  14.132  0.00  0.00      PROA  
ATOM   4782    N LYS P 754       9.823  -9.092  15.524  0.00  0.00      PROA  
ATOM   4783   HN LYS P 754       9.344  -9.015  16.395  0.00  0.00      PROA  
ATOM   4784   CA LYS P 754       9.384 -10.155  14.652  0.00  0.00      PROA  
ATOM   4785   HA LYS P 754      10.018 -10.058  13.783  0.00  0.00      PROA  
ATOM   4786   CB LYS P 754       9.570 -11.495  15.488  0.00  0.00      PROA  
ATOM   4787  HB1 LYS P 754       9.042 -12.331  14.983  0.00  0.00      PROA  
ATOM   4788  HB2 LYS P 754       9.021 -11.420  16.451  0.00  0.00      PROA  
ATOM   4789   CG LYS P 754      11.053 -11.993  15.560  0.00  0.00      PROA  
ATOM   4790  HG1 LYS P 754      11.100 -13.008  16.010  0.00  0.00      PROA  
ATOM   4791  HG2 LYS P 754      11.617 -11.287  16.206  0.00  0.00      PROA  
ATOM   4792   CD LYS P 754      11.642 -12.048  14.192  0.00  0.00      PROA  
ATOM   4793  HD1 LYS P 754      11.794 -11.017  13.806  0.00  0.00      PROA  
ATOM   4794  HD2 LYS P 754      10.827 -12.448  13.551  0.00  0.00      PROA  
ATOM   4795   CE LYS P 754      12.928 -12.889  14.045  0.00  0.00      PROA  
ATOM   4796  HE1 LYS P 754      13.204 -13.084  12.987  0.00  0.00      PROA  
ATOM   4797  HE2 LYS P 754      12.731 -13.883  14.500  0.00  0.00      PROA  
ATOM   4798   NZ LYS P 754      14.089 -12.258  14.707  0.00  0.00      PROA  
ATOM   4799  HZ1 LYS P 754      13.845 -11.259  14.866  0.00  0.00      PROA  
ATOM   4800  HZ2 LYS P 754      14.838 -12.234  13.986  0.00  0.00      PROA  
ATOM   4801  HZ3 LYS P 754      14.366 -12.648  15.630  0.00  0.00      PROA  
ATOM   4802    C LYS P 754       7.841  -9.963  14.336  0.00  0.00      PROA  
ATOM   4803    O LYS P 754       7.058  -9.452  15.139  0.00  0.00      PROA  
ATOM   4804    N LEU P 755       7.399 -10.342  13.084  0.00  0.00      PROA  
ATOM   4805   HN LEU P 755       8.057 -10.624  12.391  0.00  0.00      PROA  
ATOM   4806   CA LEU P 755       6.042 -10.531  12.584  0.00  0.00      PROA  
ATOM   4807   HA LEU P 755       5.556  -9.567  12.541  0.00  0.00      PROA  
ATOM   4808   CB LEU P 755       6.083 -10.879  11.063  0.00  0.00      PROA  
ATOM   4809  HB1 LEU P 755       6.907 -11.614  10.939  0.00  0.00      PROA  
ATOM   4810  HB2 LEU P 755       6.380  -9.943  10.543  0.00  0.00      PROA  
ATOM   4811   CG LEU P 755       4.822 -11.530  10.439  0.00  0.00      PROA  
ATOM   4812   HG LEU P 755       4.344 -12.321  11.056  0.00  0.00      PROA  
ATOM   4813  CD1 LEU P 755       3.848 -10.466  10.090  0.00  0.00      PROA  
ATOM   4814 HD11 LEU P 755       3.055 -10.838   9.408  0.00  0.00      PROA  
ATOM   4815 HD12 LEU P 755       4.282  -9.617   9.520  0.00  0.00      PROA  
ATOM   4816 HD13 LEU P 755       3.244 -10.178  10.976  0.00  0.00      PROA  
ATOM   4817  CD2 LEU P 755       5.219 -12.235   9.103  0.00  0.00      PROA  
ATOM   4818 HD21 LEU P 755       4.562 -12.957   8.572  0.00  0.00      PROA  
ATOM   4819 HD22 LEU P 755       6.169 -12.772   9.310  0.00  0.00      PROA  
ATOM   4820 HD23 LEU P 755       5.505 -11.425   8.398  0.00  0.00      PROA  
ATOM   4821    C LEU P 755       5.086 -11.448  13.437  0.00  0.00      PROA  
ATOM   4822    O LEU P 755       5.366 -12.560  13.877  0.00  0.00      PROA  
ATOM   4823    N GLN P 756       3.943 -10.834  13.771  0.00  0.00      PROA  
ATOM   4824   HN GLN P 756       3.775  -9.893  13.490  0.00  0.00      PROA  
ATOM   4825   CA GLN P 756       2.886 -11.481  14.548  0.00  0.00      PROA  
ATOM   4826   HA GLN P 756       3.291 -12.164  15.281  0.00  0.00      PROA  
ATOM   4827   CB GLN P 756       2.139 -10.360  15.260  0.00  0.00      PROA  
ATOM   4828  HB1 GLN P 756       1.285 -10.764  15.846  0.00  0.00      PROA  
ATOM   4829  HB2 GLN P 756       1.696  -9.639  14.540  0.00  0.00      PROA  
ATOM   4830   CG GLN P 756       2.932  -9.491  16.245  0.00  0.00      PROA  
ATOM   4831  HG1 GLN P 756       2.406  -8.681  16.795  0.00  0.00      PROA  
ATOM   4832  HG2 GLN P 756       3.715  -9.007  15.624  0.00  0.00      PROA  
ATOM   4833   CD GLN P 756       3.753 -10.289  17.253  0.00  0.00      PROA  
ATOM   4834  OE1 GLN P 756       3.086 -10.782  18.154  0.00  0.00      PROA  
ATOM   4835  NE2 GLN P 756       5.159 -10.277  17.289  0.00  0.00      PROA  
ATOM   4836 HE21 GLN P 756       5.608 -10.922  17.907  0.00  0.00      PROA  
ATOM   4837 HE22 GLN P 756       5.614  -9.825  16.521  0.00  0.00      PROA  
ATOM   4838    C GLN P 756       1.958 -12.382  13.740  0.00  0.00      PROA  
ATOM   4839    O GLN P 756       0.877 -12.003  13.354  0.00  0.00      PROA  
ATOM   4840    N VAL P 757       2.433 -13.636  13.465  0.00  0.00      PROA  
ATOM   4841   HN VAL P 757       3.296 -13.933  13.866  0.00  0.00      PROA  
ATOM   4842   CA VAL P 757       1.707 -14.647  12.650  0.00  0.00      PROA  
ATOM   4843   HA VAL P 757       1.388 -14.212  11.714  0.00  0.00      PROA  
ATOM   4844   CB VAL P 757       2.624 -15.829  12.289  0.00  0.00      PROA  
ATOM   4845   HB VAL P 757       3.454 -15.546  11.607  0.00  0.00      PROA  
ATOM   4846  CG1 VAL P 757       3.349 -16.360  13.562  0.00  0.00      PROA  
ATOM   4847 HG11 VAL P 757       2.587 -16.673  14.309  0.00  0.00      PROA  
ATOM   4848 HG12 VAL P 757       4.194 -15.855  14.077  0.00  0.00      PROA  
ATOM   4849 HG13 VAL P 757       3.757 -17.320  13.179  0.00  0.00      PROA  
ATOM   4850  CG2 VAL P 757       1.805 -16.943  11.546  0.00  0.00      PROA  
ATOM   4851 HG21 VAL P 757       1.106 -16.459  10.830  0.00  0.00      PROA  
ATOM   4852 HG22 VAL P 757       1.175 -17.490  12.279  0.00  0.00      PROA  
ATOM   4853 HG23 VAL P 757       2.478 -17.660  11.029  0.00  0.00      PROA  
ATOM   4854    C VAL P 757       0.409 -15.090  13.438  0.00  0.00      PROA  
ATOM   4855    O VAL P 757       0.547 -15.290  14.632  0.00  0.00      PROA  
ATOM   4856    N PRO P 758      -0.852 -15.098  12.934  0.00  0.00      PROA  
ATOM   4857   CD PRO P 758      -1.153 -14.415  11.668  0.00  0.00      PROA  
ATOM   4858  HD1 PRO P 758      -0.670 -14.998  10.855  0.00  0.00      PROA  
ATOM   4859  HD2 PRO P 758      -0.651 -13.437  11.508  0.00  0.00      PROA  
ATOM   4860   CA PRO P 758      -2.018 -15.660  13.591  0.00  0.00      PROA  
ATOM   4861   HA PRO P 758      -2.198 -15.026  14.447  0.00  0.00      PROA  
ATOM   4862   CB PRO P 758      -3.078 -15.558  12.513  0.00  0.00      PROA  
ATOM   4863  HB1 PRO P 758      -4.064 -15.352  12.981  0.00  0.00      PROA  
ATOM   4864  HB2 PRO P 758      -3.085 -16.457  11.860  0.00  0.00      PROA  
ATOM   4865   CG PRO P 758      -2.624 -14.316  11.649  0.00  0.00      PROA  
ATOM   4866  HG1 PRO P 758      -3.067 -14.464  10.640  0.00  0.00      PROA  
ATOM   4867  HG2 PRO P 758      -2.834 -13.347  12.149  0.00  0.00      PROA  
ATOM   4868    C PRO P 758      -2.030 -17.128  14.047  0.00  0.00      PROA  
ATOM   4869    O PRO P 758      -1.725 -18.016  13.313  0.00  0.00      PROA  
ATOM   4870    N SER P 759      -2.383 -17.461  15.324  0.00  0.00      PROA  
ATOM   4871   HN SER P 759      -2.625 -16.786  16.017  0.00  0.00      PROA  
ATOM   4872   CA SER P 759      -2.362 -18.856  15.814  0.00  0.00      PROA  
ATOM   4873   HA SER P 759      -1.751 -19.538  15.241  0.00  0.00      PROA  
ATOM   4874   CB SER P 759      -1.805 -18.998  17.264  0.00  0.00      PROA  
ATOM   4875  HB1 SER P 759      -1.751 -20.091  17.455  0.00  0.00      PROA  
ATOM   4876  HB2 SER P 759      -2.509 -18.538  17.990  0.00  0.00      PROA  
ATOM   4877   OG SER P 759      -0.508 -18.356  17.267  0.00  0.00      PROA  
ATOM   4878  HG1 SER P 759      -0.578 -17.399  17.240  0.00  0.00      PROA  
ATOM   4879    C SER P 759      -3.733 -19.463  15.883  0.00  0.00      PROA  
ATOM   4880    O SER P 759      -3.943 -20.715  15.964  0.00  0.00      PROA  
ATOM   4881    N VAL P 760      -4.716 -18.661  15.864  0.00  0.00      PROA  
ATOM   4882   HN VAL P 760      -4.491 -17.708  15.677  0.00  0.00      PROA  
ATOM   4883   CA VAL P 760      -6.164 -18.968  15.829  0.00  0.00      PROA  
ATOM   4884   HA VAL P 760      -6.282 -19.991  16.154  0.00  0.00      PROA  
ATOM   4885   CB VAL P 760      -7.000 -18.130  16.755  0.00  0.00      PROA  
ATOM   4886   HB VAL P 760      -8.065 -18.398  16.585  0.00  0.00      PROA  
ATOM   4887  CG1 VAL P 760      -6.773 -18.423  18.241  0.00  0.00      PROA  
ATOM   4888 HG11 VAL P 760      -6.579 -19.501  18.430  0.00  0.00      PROA  
ATOM   4889 HG12 VAL P 760      -7.556 -17.956  18.876  0.00  0.00      PROA  
ATOM   4890 HG13 VAL P 760      -5.874 -17.827  18.506  0.00  0.00      PROA  
ATOM   4891  CG2 VAL P 760      -7.062 -16.579  16.577  0.00  0.00      PROA  
ATOM   4892 HG21 VAL P 760      -7.069 -16.336  15.493  0.00  0.00      PROA  
ATOM   4893 HG22 VAL P 760      -6.151 -16.102  16.996  0.00  0.00      PROA  
ATOM   4894 HG23 VAL P 760      -7.935 -16.069  17.038  0.00  0.00      PROA  
ATOM   4895    C VAL P 760      -6.705 -18.762  14.477  0.00  0.00      PROA  
ATOM   4896    O VAL P 760      -6.172 -17.984  13.605  0.00  0.00      PROA  
ATOM   4897    N PHE P 761      -7.836 -19.419  14.169  0.00  0.00      PROA  
ATOM   4898   HN PHE P 761      -8.179 -20.179  14.716  0.00  0.00      PROA  
ATOM   4899   CA PHE P 761      -8.615 -19.116  12.992  0.00  0.00      PROA  
ATOM   4900   HA PHE P 761      -8.057 -18.603  12.223  0.00  0.00      PROA  
ATOM   4901   CB PHE P 761      -9.178 -20.546  12.436  0.00  0.00      PROA  
ATOM   4902  HB1 PHE P 761     -10.022 -21.006  12.993  0.00  0.00      PROA  
ATOM   4903  HB2 PHE P 761      -8.332 -21.265  12.435  0.00  0.00      PROA  
ATOM   4904   CG PHE P 761      -9.727 -20.493  11.022  0.00  0.00      PROA  
ATOM   4905  CD1 PHE P 761     -11.107 -20.523  10.776  0.00  0.00      PROA  
ATOM   4906  HD1 PHE P 761     -11.807 -20.577  11.597  0.00  0.00      PROA  
ATOM   4907  CE1 PHE P 761     -11.728 -20.458   9.539  0.00  0.00      PROA  
ATOM   4908  HE1 PHE P 761     -12.796 -20.336   9.436  0.00  0.00      PROA  
ATOM   4909   CZ PHE P 761     -10.823 -20.350   8.422  0.00  0.00      PROA  
ATOM   4910   HZ PHE P 761     -11.192 -20.429   7.410  0.00  0.00      PROA  
ATOM   4911  CD2 PHE P 761      -8.879 -20.404   9.950  0.00  0.00      PROA  
ATOM   4912  HD2 PHE P 761      -7.816 -20.233  10.040  0.00  0.00      PROA  
ATOM   4913  CE2 PHE P 761      -9.418 -20.372   8.616  0.00  0.00      PROA  
ATOM   4914  HE2 PHE P 761      -8.683 -20.385   7.825  0.00  0.00      PROA  
ATOM   4915    C PHE P 761      -9.913 -18.274  13.436  0.00  0.00      PROA  
ATOM   4916    O PHE P 761     -10.468 -17.456  12.727  0.00  0.00      PROA  
ATOM   4917    N LYS P 762     -10.403 -18.569  14.666  0.00  0.00      PROA  
ATOM   4918   HN LYS P 762     -10.091 -19.290  15.279  0.00  0.00      PROA  
ATOM   4919   CA LYS P 762     -11.559 -17.844  15.218  0.00  0.00      PROA  
ATOM   4920   HA LYS P 762     -12.465 -18.102  14.688  0.00  0.00      PROA  
ATOM   4921   CB LYS P 762     -11.926 -18.419  16.569  0.00  0.00      PROA  
ATOM   4922  HB1 LYS P 762     -12.137 -19.490  16.363  0.00  0.00      PROA  
ATOM   4923  HB2 LYS P 762     -12.938 -18.150  16.941  0.00  0.00      PROA  
ATOM   4924   CG LYS P 762     -10.976 -18.250  17.718  0.00  0.00      PROA  
ATOM   4925  HG1 LYS P 762     -10.764 -17.207  18.039  0.00  0.00      PROA  
ATOM   4926  HG2 LYS P 762      -9.994 -18.609  17.345  0.00  0.00      PROA  
ATOM   4927   CD LYS P 762     -11.265 -19.172  18.869  0.00  0.00      PROA  
ATOM   4928  HD1 LYS P 762     -11.266 -20.249  18.596  0.00  0.00      PROA  
ATOM   4929  HD2 LYS P 762     -12.331 -18.931  19.068  0.00  0.00      PROA  
ATOM   4930   CE LYS P 762     -10.346 -19.058  20.087  0.00  0.00      PROA  
ATOM   4931  HE1 LYS P 762     -10.139 -17.973  20.197  0.00  0.00      PROA  
ATOM   4932  HE2 LYS P 762      -9.326 -19.470  19.930  0.00  0.00      PROA  
ATOM   4933   NZ LYS P 762     -11.026 -19.751  21.227  0.00  0.00      PROA  
ATOM   4934  HZ1 LYS P 762     -11.968 -19.331  21.364  0.00  0.00      PROA  
ATOM   4935  HZ2 LYS P 762     -10.445 -19.645  22.083  0.00  0.00      PROA  
ATOM   4936  HZ3 LYS P 762     -11.210 -20.762  21.066  0.00  0.00      PROA  
ATOM   4937    C LYS P 762     -11.482 -16.287  15.277  0.00  0.00      PROA  
ATOM   4938    O LYS P 762     -10.447 -15.727  15.579  0.00  0.00      PROA  
ATOM   4939    N PRO P 763     -12.528 -15.587  14.991  0.00  0.00      PROA  
ATOM   4940   CD PRO P 763     -13.758 -16.108  14.360  0.00  0.00      PROA  
ATOM   4941  HD1 PRO P 763     -14.160 -17.013  14.864  0.00  0.00      PROA  
ATOM   4942  HD2 PRO P 763     -13.479 -16.322  13.306  0.00  0.00      PROA  
ATOM   4943   CA PRO P 763     -12.791 -14.221  15.459  0.00  0.00      PROA  
ATOM   4944   HA PRO P 763     -11.998 -13.796  14.863  0.00  0.00      PROA  
ATOM   4945   CB PRO P 763     -14.234 -13.839  15.017  0.00  0.00      PROA  
ATOM   4946  HB1 PRO P 763     -14.216 -12.875  14.465  0.00  0.00      PROA  
ATOM   4947  HB2 PRO P 763     -14.854 -13.598  15.907  0.00  0.00      PROA  
ATOM   4948   CG PRO P 763     -14.772 -15.007  14.193  0.00  0.00      PROA  
ATOM   4949  HG1 PRO P 763     -15.772 -15.229  14.623  0.00  0.00      PROA  
ATOM   4950  HG2 PRO P 763     -15.047 -14.661  13.174  0.00  0.00      PROA  
ATOM   4951    C PRO P 763     -12.518 -13.957  16.942  0.00  0.00      PROA  
ATOM   4952    O PRO P 763     -12.778 -14.840  17.768  0.00  0.00      PROA  
ATOM   4953    N THR P 764     -12.000 -12.749  17.335  0.00  0.00      PROA  
ATOM   4954   HN THR P 764     -11.696 -12.099  16.643  0.00  0.00      PROA  
ATOM   4955   CA THR P 764     -11.667 -12.505  18.750  0.00  0.00      PROA  
ATOM   4956   HA THR P 764     -11.050 -13.296  19.149  0.00  0.00      PROA  
ATOM   4957   CB THR P 764     -10.914 -11.206  18.888  0.00  0.00      PROA  
ATOM   4958   HB THR P 764     -11.600 -10.429  18.488  0.00  0.00      PROA  
ATOM   4959  OG1 THR P 764      -9.809 -11.280  17.912  0.00  0.00      PROA  
ATOM   4960  HG1 THR P 764     -10.237 -11.168  17.059  0.00  0.00      PROA  
ATOM   4961  CG2 THR P 764     -10.331 -10.929  20.267  0.00  0.00      PROA  
ATOM   4962 HG21 THR P 764      -9.636 -10.063  20.247  0.00  0.00      PROA  
ATOM   4963 HG22 THR P 764      -9.578 -11.677  20.596  0.00  0.00      PROA  
ATOM   4964 HG23 THR P 764     -11.175 -10.786  20.976  0.00  0.00      PROA  
ATOM   4965    C THR P 764     -12.928 -12.567  19.727  0.00  0.00      PROA  
ATOM   4966    O THR P 764     -13.997 -12.154  19.283  0.00  0.00      PROA  
ATOM   4967    N ARG P 765     -12.803 -12.970  21.022  0.00  0.00      PROA  
ATOM   4968   HN ARG P 765     -11.944 -13.186  21.479  0.00  0.00      PROA  
ATOM   4969   CA ARG P 765     -13.977 -12.973  21.878  0.00  0.00      PROA  
ATOM   4970   HA ARG P 765     -13.635 -13.310  22.845  0.00  0.00      PROA  
ATOM   4971   CB ARG P 765     -14.513 -11.573  22.290  0.00  0.00      PROA  
ATOM   4972  HB1 ARG P 765     -15.517 -11.705  22.745  0.00  0.00      PROA  
ATOM   4973  HB2 ARG P 765     -14.609 -10.916  21.399  0.00  0.00      PROA  
ATOM   4974   CG ARG P 765     -13.619 -10.749  23.226  0.00  0.00      PROA  
ATOM   4975  HG1 ARG P 765     -12.585 -10.592  22.852  0.00  0.00      PROA  
ATOM   4976  HG2 ARG P 765     -13.306 -11.268  24.157  0.00  0.00      PROA  
ATOM   4977   CD ARG P 765     -14.142  -9.325  23.514  0.00  0.00      PROA  
ATOM   4978  HD1 ARG P 765     -15.166  -9.273  23.943  0.00  0.00      PROA  
ATOM   4979  HD2 ARG P 765     -14.233  -8.779  22.550  0.00  0.00      PROA  
ATOM   4980   NE ARG P 765     -13.098  -8.550  24.308  0.00  0.00      PROA  
ATOM   4981   HE ARG P 765     -12.212  -8.547  23.846  0.00  0.00      PROA  
ATOM   4982   CZ ARG P 765     -13.330  -7.844  25.418  0.00  0.00      PROA  
ATOM   4983  NH1 ARG P 765     -12.435  -6.962  25.839  0.00  0.00      PROA  
ATOM   4984 HH11 ARG P 765     -11.617  -6.819  25.281  0.00  0.00      PROA  
ATOM   4985 HH12 ARG P 765     -12.796  -6.388  26.574  0.00  0.00      PROA  
ATOM   4986  NH2 ARG P 765     -14.440  -8.012  26.156  0.00  0.00      PROA  
ATOM   4987 HH21 ARG P 765     -14.769  -7.489  26.942  0.00  0.00      PROA  
ATOM   4988 HH22 ARG P 765     -14.966  -8.857  26.054  0.00  0.00      PROA  
ATOM   4989    C ARG P 765     -15.105 -13.975  21.550  0.00  0.00      PROA  
ATOM   4990    O ARG P 765     -15.243 -14.436  20.437  0.00  0.00      PROA  
ATOM   4991    N ASP P 766     -15.788 -14.476  22.552  0.00  0.00      PROA  
ATOM   4992   HN ASP P 766     -15.820 -14.156  23.496  0.00  0.00      PROA  
ATOM   4993   CA ASP P 766     -16.562 -15.708  22.394  0.00  0.00      PROA  
ATOM   4994   HA ASP P 766     -16.056 -16.458  21.803  0.00  0.00      PROA  
ATOM   4995   CB ASP P 766     -16.930 -16.491  23.664  0.00  0.00      PROA  
ATOM   4996  HB1 ASP P 766     -17.675 -17.254  23.352  0.00  0.00      PROA  
ATOM   4997  HB2 ASP P 766     -17.392 -15.814  24.414  0.00  0.00      PROA  
ATOM   4998   CG ASP P 766     -15.780 -17.314  24.341  0.00  0.00      PROA  
ATOM   4999  OD1 ASP P 766     -16.016 -17.827  25.467  0.00  0.00      PROA  
ATOM   5000  OD2 ASP P 766     -14.752 -17.465  23.655  0.00  0.00      PROA  
ATOM   5001    C ASP P 766     -17.758 -15.421  21.575  0.00  0.00      PROA  
ATOM   5002    O ASP P 766     -18.176 -16.241  20.740  0.00  0.00      PROA  
ATOM   5003    N ASP P 767     -18.344 -14.259  21.726  0.00  0.00      PROA  
ATOM   5004   HN ASP P 767     -17.823 -13.507  22.123  0.00  0.00      PROA  
ATOM   5005   CA ASP P 767     -19.563 -13.844  21.168  0.00  0.00      PROA  
ATOM   5006   HA ASP P 767     -20.235 -14.677  21.314  0.00  0.00      PROA  
ATOM   5007   CB ASP P 767     -20.228 -12.731  21.980  0.00  0.00      PROA  
ATOM   5008  HB1 ASP P 767     -20.237 -12.977  23.063  0.00  0.00      PROA  
ATOM   5009  HB2 ASP P 767     -21.302 -12.550  21.759  0.00  0.00      PROA  
ATOM   5010   CG ASP P 767     -19.401 -11.416  21.906  0.00  0.00      PROA  
ATOM   5011  OD1 ASP P 767     -20.030 -10.308  22.159  0.00  0.00      PROA  
ATOM   5012  OD2 ASP P 767     -18.168 -11.523  22.024  0.00  0.00      PROA  
ATOM   5013    C ASP P 767     -19.588 -13.439  19.646  0.00  0.00      PROA  
ATOM   5014    O ASP P 767     -18.562 -13.386  18.926  0.00  0.00      PROA  
ATOM   5015    N ARG P 768     -20.784 -13.131  19.053  0.00  0.00      PROA  
ATOM   5016   HN ARG P 768     -21.539 -12.989  19.688  0.00  0.00      PROA  
ATOM   5017   CA ARG P 768     -21.114 -12.782  17.668  0.00  0.00      PROA  
ATOM   5018   HA ARG P 768     -22.193 -12.799  17.701  0.00  0.00      PROA  
ATOM   5019   CB ARG P 768     -20.702 -11.288  17.301  0.00  0.00      PROA  
ATOM   5020  HB1 ARG P 768     -21.268 -10.679  18.037  0.00  0.00      PROA  
ATOM   5021  HB2 ARG P 768     -21.110 -11.045  16.296  0.00  0.00      PROA  
ATOM   5022   CG ARG P 768     -19.214 -10.946  17.414  0.00  0.00      PROA  
ATOM   5023  HG1 ARG P 768     -18.793 -11.145  18.422  0.00  0.00      PROA  
ATOM   5024  HG2 ARG P 768     -19.075  -9.847  17.332  0.00  0.00      PROA  
ATOM   5025   CD ARG P 768     -18.351 -11.515  16.287  0.00  0.00      PROA  
ATOM   5026  HD1 ARG P 768     -18.427 -10.988  15.313  0.00  0.00      PROA  
ATOM   5027  HD2 ARG P 768     -18.367 -12.615  16.130  0.00  0.00      PROA  
ATOM   5028   NE ARG P 768     -16.989 -11.281  16.746  0.00  0.00      PROA  
ATOM   5029   HE ARG P 768     -16.782 -11.428  17.713  0.00  0.00      PROA  
ATOM   5030   CZ ARG P 768     -15.936 -10.833  16.093  0.00  0.00      PROA  
ATOM   5031  NH1 ARG P 768     -14.830 -10.614  16.809  0.00  0.00      PROA  
ATOM   5032 HH11 ARG P 768     -14.775 -10.953  17.748  0.00  0.00      PROA  
ATOM   5033 HH12 ARG P 768     -14.042 -10.434  16.220  0.00  0.00      PROA  
ATOM   5034  NH2 ARG P 768     -15.783 -10.705  14.812  0.00  0.00      PROA  
ATOM   5035 HH21 ARG P 768     -14.848 -10.614  14.470  0.00  0.00      PROA  
ATOM   5036 HH22 ARG P 768     -16.499 -11.047  14.203  0.00  0.00      PROA  
ATOM   5037    C ARG P 768     -20.875 -13.798  16.583  0.00  0.00      PROA  
ATOM   5038    O ARG P 768     -21.519 -13.713  15.567  0.00  0.00      PROA  
ATOM   5039    N GLY P 769     -19.948 -14.801  16.854  0.00  0.00      PROA  
ATOM   5040   HN GLY P 769     -19.523 -14.839  17.755  0.00  0.00      PROA  
ATOM   5041   CA GLY P 769     -19.356 -15.771  15.916  0.00  0.00      PROA  
ATOM   5042  HA1 GLY P 769     -20.175 -16.435  15.681  0.00  0.00      PROA  
ATOM   5043  HA2 GLY P 769     -18.541 -16.286  16.402  0.00  0.00      PROA  
ATOM   5044    C GLY P 769     -18.842 -15.271  14.581  0.00  0.00      PROA  
ATOM   5045    O GLY P 769     -18.230 -14.195  14.566  0.00  0.00      PROA  
ATOM   5046    N TRP P 770     -18.967 -15.953  13.454  0.00  0.00      PROA  
ATOM   5047   HN TRP P 770     -19.276 -16.900  13.482  0.00  0.00      PROA  
ATOM   5048   CA TRP P 770     -18.719 -15.411  12.147  0.00  0.00      PROA  
ATOM   5049   HA TRP P 770     -17.765 -14.908  12.075  0.00  0.00      PROA  
ATOM   5050   CB TRP P 770     -18.703 -16.519  11.042  0.00  0.00      PROA  
ATOM   5051  HB1 TRP P 770     -18.931 -15.926  10.131  0.00  0.00      PROA  
ATOM   5052  HB2 TRP P 770     -19.553 -17.195  11.277  0.00  0.00      PROA  
ATOM   5053   CG TRP P 770     -17.361 -17.274  10.809  0.00  0.00      PROA  
ATOM   5054  CD1 TRP P 770     -16.195 -17.386  11.476  0.00  0.00      PROA  
ATOM   5055  HD1 TRP P 770     -15.902 -16.779  12.320  0.00  0.00      PROA  
ATOM   5056  NE1 TRP P 770     -15.228 -18.060  10.725  0.00  0.00      PROA  
ATOM   5057  HE1 TRP P 770     -14.266 -17.896  10.716  0.00  0.00      PROA  
ATOM   5058  CE2 TRP P 770     -15.792 -18.539   9.600  0.00  0.00      PROA  
ATOM   5059  CD2 TRP P 770     -17.135 -18.130   9.653  0.00  0.00      PROA  
ATOM   5060  CE3 TRP P 770     -17.993 -18.627   8.614  0.00  0.00      PROA  
ATOM   5061  HE3 TRP P 770     -19.059 -18.467   8.560  0.00  0.00      PROA  
ATOM   5062  CZ3 TRP P 770     -17.361 -19.358   7.511  0.00  0.00      PROA
[truncated: 12,156,920 more chars]
