# Supplementary material for: Cryo-EM structure of the sodium-driven chloride/bicarbonate exchanger NDCBE
Source: Nat Commun. 2021 Sep 28;12:5690. doi: 10.1038/s41467-021-25998-2 (PMC8478935; doi:10.1038/s41467-021-25998-2)
Supplement: Supplementary file 7 — Supplementary Data 1 [file 41467_2021_25998_MOESM7_ESM.zip › MD_structures/NDCBE_300ns_Na_last_MD_step.pdb]

CRYST1  109.499  109.499  129.646  90.00  90.00  90.00 P 1           1
ATOM      1    N LEU P 451     -28.987  -4.473 -22.491  0.00  0.00      PROA  
ATOM      2  HT1 LEU P 451     -28.833  -5.501 -22.451  0.00  0.00      PROA  
ATOM      3  HT2 LEU P 451     -28.835  -4.214 -23.487  0.00  0.00      PROA  
ATOM      4  HT3 LEU P 451     -30.024  -4.396 -22.502  0.00  0.00      PROA  
ATOM      5   CA LEU P 451     -28.157  -3.692 -21.551  0.00  0.00      PROA  
ATOM      6   HA LEU P 451     -28.104  -2.668 -21.890  0.00  0.00      PROA  
ATOM      7   CB LEU P 451     -28.906  -3.730 -20.194  0.00  0.00      PROA  
ATOM      8  HB1 LEU P 451     -29.966  -3.433 -20.344  0.00  0.00      PROA  
ATOM      9  HB2 LEU P 451     -28.470  -2.853 -19.669  0.00  0.00      PROA  
ATOM     10   CG LEU P 451     -28.742  -5.017 -19.321  0.00  0.00      PROA  
ATOM     11   HG LEU P 451     -27.754  -5.524 -19.357  0.00  0.00      PROA  
ATOM     12  CD1 LEU P 451     -29.045  -4.590 -17.845  0.00  0.00      PROA  
ATOM     13 HD11 LEU P 451     -30.004  -4.031 -17.799  0.00  0.00      PROA  
ATOM     14 HD12 LEU P 451     -28.159  -4.046 -17.453  0.00  0.00      PROA  
ATOM     15 HD13 LEU P 451     -29.233  -5.536 -17.293  0.00  0.00      PROA  
ATOM     16  CD2 LEU P 451     -29.773  -5.999 -19.717  0.00  0.00      PROA  
ATOM     17 HD21 LEU P 451     -30.763  -5.512 -19.588  0.00  0.00      PROA  
ATOM     18 HD22 LEU P 451     -29.747  -6.911 -19.083  0.00  0.00      PROA  
ATOM     19 HD23 LEU P 451     -29.764  -6.346 -20.772  0.00  0.00      PROA  
ATOM     20    C LEU P 451     -26.735  -4.199 -21.400  0.00  0.00      PROA  
ATOM     21    O LEU P 451     -26.376  -5.211 -21.866  0.00  0.00      PROA  
ATOM     22    N PHE P 452     -25.721  -3.420 -20.931  0.00  0.00      PROA  
ATOM     23   HN PHE P 452     -25.921  -2.523 -20.545  0.00  0.00      PROA  
ATOM     24   CA PHE P 452     -24.284  -3.757 -20.792  0.00  0.00      PROA  
ATOM     25   HA PHE P 452     -23.777  -2.962 -20.264  0.00  0.00      PROA  
ATOM     26   CB PHE P 452     -24.100  -5.106 -20.034  0.00  0.00      PROA  
ATOM     27  HB1 PHE P 452     -23.078  -5.541 -20.032  0.00  0.00      PROA  
ATOM     28  HB2 PHE P 452     -24.626  -5.889 -20.622  0.00  0.00      PROA  
ATOM     29   CG PHE P 452     -24.558  -5.084 -18.561  0.00  0.00      PROA  
ATOM     30  CD1 PHE P 452     -24.886  -6.392 -18.035  0.00  0.00      PROA  
ATOM     31  HD1 PHE P 452     -25.011  -7.323 -18.568  0.00  0.00      PROA  
ATOM     32  CE1 PHE P 452     -25.058  -6.579 -16.631  0.00  0.00      PROA  
ATOM     33  HE1 PHE P 452     -25.260  -7.548 -16.199  0.00  0.00      PROA  
ATOM     34   CZ PHE P 452     -24.951  -5.392 -15.806  0.00  0.00      PROA  
ATOM     35   HZ PHE P 452     -25.072  -5.563 -14.746  0.00  0.00      PROA  
ATOM     36  CD2 PHE P 452     -24.606  -3.990 -17.673  0.00  0.00      PROA  
ATOM     37  HD2 PHE P 452     -24.407  -2.967 -17.957  0.00  0.00      PROA  
ATOM     38  CE2 PHE P 452     -24.793  -4.103 -16.297  0.00  0.00      PROA  
ATOM     39  HE2 PHE P 452     -24.705  -3.254 -15.636  0.00  0.00      PROA  
ATOM     40    C PHE P 452     -23.482  -3.850 -22.081  0.00  0.00      PROA  
ATOM     41    O PHE P 452     -22.418  -4.477 -22.114  0.00  0.00      PROA  
ATOM     42    N GLY P 453     -23.873  -3.212 -23.198  0.00  0.00      PROA  
ATOM     43   HN GLY P 453     -24.683  -2.642 -23.316  0.00  0.00      PROA  
ATOM     44   CA GLY P 453     -23.283  -3.442 -24.555  0.00  0.00      PROA  
ATOM     45  HA1 GLY P 453     -23.658  -2.658 -25.195  0.00  0.00      PROA  
ATOM     46  HA2 GLY P 453     -23.596  -4.413 -24.910  0.00  0.00      PROA  
ATOM     47    C GLY P 453     -21.775  -3.244 -24.638  0.00  0.00      PROA  
ATOM     48    O GLY P 453     -21.041  -4.098 -25.172  0.00  0.00      PROA  
ATOM     49    N GLY P 454     -21.239  -2.204 -23.964  0.00  0.00      PROA  
ATOM     50   HN GLY P 454     -21.874  -1.465 -23.754  0.00  0.00      PROA  
ATOM     51   CA GLY P 454     -19.762  -2.018 -23.822  0.00  0.00      PROA  
ATOM     52  HA1 GLY P 454     -19.588  -1.036 -23.409  0.00  0.00      PROA  
ATOM     53  HA2 GLY P 454     -19.403  -2.027 -24.840  0.00  0.00      PROA  
ATOM     54    C GLY P 454     -19.010  -2.985 -22.959  0.00  0.00      PROA  
ATOM     55    O GLY P 454     -17.839  -3.298 -23.205  0.00  0.00      PROA  
ATOM     56    N LEU P 455     -19.686  -3.604 -21.900  0.00  0.00      PROA  
ATOM     57   HN LEU P 455     -20.545  -3.163 -21.649  0.00  0.00      PROA  
ATOM     58   CA LEU P 455     -19.270  -4.764 -21.124  0.00  0.00      PROA  
ATOM     59   HA LEU P 455     -18.243  -4.627 -20.816  0.00  0.00      PROA  
ATOM     60   CB LEU P 455     -20.158  -4.803 -19.781  0.00  0.00      PROA  
ATOM     61  HB1 LEU P 455     -21.210  -4.938 -20.111  0.00  0.00      PROA  
ATOM     62  HB2 LEU P 455     -20.122  -3.853 -19.206  0.00  0.00      PROA  
ATOM     63   CG LEU P 455     -19.879  -5.942 -18.772  0.00  0.00      PROA  
ATOM     64   HG LEU P 455     -19.733  -6.874 -19.358  0.00  0.00      PROA  
ATOM     65  CD1 LEU P 455     -18.589  -5.718 -18.014  0.00  0.00      PROA  
ATOM     66 HD11 LEU P 455     -18.568  -4.885 -17.280  0.00  0.00      PROA  
ATOM     67 HD12 LEU P 455     -17.875  -5.401 -18.804  0.00  0.00      PROA  
ATOM     68 HD13 LEU P 455     -18.265  -6.686 -17.574  0.00  0.00      PROA  
ATOM     69  CD2 LEU P 455     -21.129  -6.208 -17.935  0.00  0.00      PROA  
ATOM     70 HD21 LEU P 455     -21.285  -5.261 -17.374  0.00  0.00      PROA  
ATOM     71 HD22 LEU P 455     -20.977  -6.965 -17.136  0.00  0.00      PROA  
ATOM     72 HD23 LEU P 455     -22.087  -6.362 -18.475  0.00  0.00      PROA  
ATOM     73    C LEU P 455     -19.235  -6.006 -21.906  0.00  0.00      PROA  
ATOM     74    O LEU P 455     -18.419  -6.885 -21.732  0.00  0.00      PROA  
ATOM     75    N VAL P 456     -20.193  -6.200 -22.792  0.00  0.00      PROA  
ATOM     76   HN VAL P 456     -21.016  -5.638 -22.795  0.00  0.00      PROA  
ATOM     77   CA VAL P 456     -20.271  -7.398 -23.696  0.00  0.00      PROA  
ATOM     78   HA VAL P 456     -20.321  -8.260 -23.048  0.00  0.00      PROA  
ATOM     79   CB VAL P 456     -21.643  -7.481 -24.324  0.00  0.00      PROA  
ATOM     80   HB VAL P 456     -21.806  -6.522 -24.860  0.00  0.00      PROA  
ATOM     81  CG1 VAL P 456     -21.705  -8.693 -25.282  0.00  0.00      PROA  
ATOM     82 HG11 VAL P 456     -21.346  -9.568 -24.698  0.00  0.00      PROA  
ATOM     83 HG12 VAL P 456     -21.097  -8.595 -26.206  0.00  0.00      PROA  
ATOM     84 HG13 VAL P 456     -22.762  -8.950 -25.508  0.00  0.00      PROA  
ATOM     85  CG2 VAL P 456     -22.791  -7.654 -23.248  0.00  0.00      PROA  
ATOM     86 HG21 VAL P 456     -22.441  -7.408 -22.223  0.00  0.00      PROA  
ATOM     87 HG22 VAL P 456     -23.263  -8.654 -23.355  0.00  0.00      PROA  
ATOM     88 HG23 VAL P 456     -23.539  -6.874 -23.506  0.00  0.00      PROA  
ATOM     89    C VAL P 456     -19.096  -7.530 -24.662  0.00  0.00      PROA  
ATOM     90    O VAL P 456     -18.444  -8.584 -24.686  0.00  0.00      PROA  
ATOM     91    N LEU P 457     -18.768  -6.414 -25.329  0.00  0.00      PROA  
ATOM     92   HN LEU P 457     -19.310  -5.579 -25.377  0.00  0.00      PROA  
ATOM     93   CA LEU P 457     -17.574  -6.246 -26.047  0.00  0.00      PROA  
ATOM     94   HA LEU P 457     -17.591  -6.858 -26.937  0.00  0.00      PROA  
ATOM     95   CB LEU P 457     -17.630  -4.774 -26.507  0.00  0.00      PROA  
ATOM     96  HB1 LEU P 457     -17.657  -4.244 -25.531  0.00  0.00      PROA  
ATOM     97  HB2 LEU P 457     -18.539  -4.542 -27.103  0.00  0.00      PROA  
ATOM     98   CG LEU P 457     -16.402  -4.206 -27.232  0.00  0.00      PROA  
ATOM     99   HG LEU P 457     -15.539  -4.385 -26.555  0.00  0.00      PROA  
ATOM    100  CD1 LEU P 457     -16.108  -4.868 -28.622  0.00  0.00      PROA  
ATOM    101 HD11 LEU P 457     -15.254  -4.344 -29.102  0.00  0.00      PROA  
ATOM    102 HD12 LEU P 457     -17.041  -4.785 -29.220  0.00  0.00      PROA  
ATOM    103 HD13 LEU P 457     -15.864  -5.942 -28.480  0.00  0.00      PROA  
ATOM    104  CD2 LEU P 457     -16.521  -2.678 -27.226  0.00  0.00      PROA  
ATOM    105 HD21 LEU P 457     -15.642  -2.142 -27.645  0.00  0.00      PROA  
ATOM    106 HD22 LEU P 457     -16.543  -2.264 -26.195  0.00  0.00      PROA  
ATOM    107 HD23 LEU P 457     -17.467  -2.448 -27.761  0.00  0.00      PROA  
ATOM    108    C LEU P 457     -16.279  -6.524 -25.284  0.00  0.00      PROA  
ATOM    109    O LEU P 457     -15.391  -7.177 -25.857  0.00  0.00      PROA  
ATOM    110    N ASP P 458     -16.188  -6.114 -23.957  0.00  0.00      PROA  
ATOM    111   HN ASP P 458     -16.891  -5.647 -23.427  0.00  0.00      PROA  
ATOM    112   CA ASP P 458     -14.975  -6.345 -23.224  0.00  0.00      PROA  
ATOM    113   HA ASP P 458     -14.110  -6.024 -23.784  0.00  0.00      PROA  
ATOM    114   CB ASP P 458     -14.984  -5.478 -21.966  0.00  0.00      PROA  
ATOM    115  HB1 ASP P 458     -15.894  -5.634 -21.349  0.00  0.00      PROA  
ATOM    116  HB2 ASP P 458     -15.063  -4.411 -22.263  0.00  0.00      PROA  
ATOM    117   CG ASP P 458     -13.775  -5.685 -21.072  0.00  0.00      PROA  
ATOM    118  OD1 ASP P 458     -12.676  -5.883 -21.632  0.00  0.00      PROA  
ATOM    119  OD2 ASP P 458     -13.871  -5.404 -19.856  0.00  0.00      PROA  
ATOM    120    C ASP P 458     -14.764  -7.846 -22.988  0.00  0.00      PROA  
ATOM    121    O ASP P 458     -13.751  -8.413 -23.393  0.00  0.00      PROA  
ATOM    122    N ILE P 459     -15.857  -8.489 -22.525  0.00  0.00      PROA  
ATOM    123   HN ILE P 459     -16.668  -7.938 -22.346  0.00  0.00      PROA  
ATOM    124   CA ILE P 459     -16.056  -9.956 -22.373  0.00  0.00      PROA  
ATOM    125   HA ILE P 459     -15.390 -10.234 -21.570  0.00  0.00      PROA  
ATOM    126   CB ILE P 459     -17.528 -10.149 -21.884  0.00  0.00      PROA  
ATOM    127   HB ILE P 459     -18.129  -9.302 -22.279  0.00  0.00      PROA  
ATOM    128  CG2 ILE P 459     -18.265 -11.470 -22.386  0.00  0.00      PROA  
ATOM    129 HG21 ILE P 459     -18.096 -11.726 -23.454  0.00  0.00      PROA  
ATOM    130 HG22 ILE P 459     -19.303 -11.395 -21.998  0.00  0.00      PROA  
ATOM    131 HG23 ILE P 459     -17.719 -12.239 -21.798  0.00  0.00      PROA  
ATOM    132  CG1 ILE P 459     -17.565 -10.157 -20.300  0.00  0.00      PROA  
ATOM    133 HG11 ILE P 459     -17.126 -11.116 -19.950  0.00  0.00      PROA  
ATOM    134 HG12 ILE P 459     -18.601 -10.193 -19.901  0.00  0.00      PROA  
ATOM    135   CD ILE P 459     -16.951  -8.982 -19.545  0.00  0.00      PROA  
ATOM    136  HD1 ILE P 459     -17.073  -9.024 -18.442  0.00  0.00      PROA  
ATOM    137  HD2 ILE P 459     -17.450  -8.026 -19.813  0.00  0.00      PROA  
ATOM    138  HD3 ILE P 459     -15.856  -9.056 -19.716  0.00  0.00      PROA  
ATOM    139    C ILE P 459     -15.743 -10.774 -23.611  0.00  0.00      PROA  
ATOM    140    O ILE P 459     -15.115 -11.789 -23.531  0.00  0.00      PROA  
ATOM    141    N LYS P 460     -16.114 -10.278 -24.766  0.00  0.00      PROA  
ATOM    142   HN LYS P 460     -16.617  -9.419 -24.820  0.00  0.00      PROA  
ATOM    143   CA LYS P 460     -16.014 -10.977 -26.008  0.00  0.00      PROA  
ATOM    144   HA LYS P 460     -16.482 -11.943 -25.890  0.00  0.00      PROA  
ATOM    145   CB LYS P 460     -16.759 -10.104 -26.998  0.00  0.00      PROA  
ATOM    146  HB1 LYS P 460     -16.329  -9.084 -26.907  0.00  0.00      PROA  
ATOM    147  HB2 LYS P 460     -17.806 -10.036 -26.633  0.00  0.00      PROA  
ATOM    148   CG LYS P 460     -16.647 -10.664 -28.448  0.00  0.00      PROA  
ATOM    149  HG1 LYS P 460     -17.003 -11.714 -28.391  0.00  0.00      PROA  
ATOM    150  HG2 LYS P 460     -15.576 -10.702 -28.743  0.00  0.00      PROA  
ATOM    151   CD LYS P 460     -17.560  -9.949 -29.425  0.00  0.00      PROA  
ATOM    152  HD1 LYS P 460     -17.243  -8.899 -29.598  0.00  0.00      PROA  
ATOM    153  HD2 LYS P 460     -18.596  -9.785 -29.060  0.00  0.00      PROA  
ATOM    154   CE LYS P 460     -17.635 -10.659 -30.730  0.00  0.00      PROA  
ATOM    155  HE1 LYS P 460     -18.415 -10.134 -31.322  0.00  0.00      PROA  
ATOM    156  HE2 LYS P 460     -18.104 -11.661 -30.624  0.00  0.00      PROA  
ATOM    157   NZ LYS P 460     -16.404 -10.628 -31.447  0.00  0.00      PROA  
ATOM    158  HZ1 LYS P 460     -16.547 -10.200 -32.384  0.00  0.00      PROA  
ATOM    159  HZ2 LYS P 460     -15.993 -11.574 -31.581  0.00  0.00      PROA  
ATOM    160  HZ3 LYS P 460     -15.617 -10.169 -30.944  0.00  0.00      PROA  
ATOM    161    C LYS P 460     -14.504 -11.214 -26.399  0.00  0.00      PROA  
ATOM    162    O LYS P 460     -14.092 -12.238 -26.884  0.00  0.00      PROA  
ATOM    163    N ARG P 461     -13.669 -10.121 -26.186  0.00  0.00      PROA  
ATOM    164   HN ARG P 461     -13.977  -9.398 -25.573  0.00  0.00      PROA  
ATOM    165   CA ARG P 461     -12.278 -10.098 -26.569  0.00  0.00      PROA  
ATOM    166   HA ARG P 461     -12.067 -10.749 -27.405  0.00  0.00      PROA  
ATOM    167   CB ARG P 461     -11.745  -8.661 -26.825  0.00  0.00      PROA  
ATOM    168  HB1 ARG P 461     -12.139  -8.364 -27.820  0.00  0.00      PROA  
ATOM    169  HB2 ARG P 461     -10.637  -8.697 -26.898  0.00  0.00      PROA  
ATOM    170   CG ARG P 461     -12.013  -7.656 -25.760  0.00  0.00      PROA  
ATOM    171  HG1 ARG P 461     -11.529  -8.053 -24.842  0.00  0.00      PROA  
ATOM    172  HG2 ARG P 461     -13.084  -7.631 -25.464  0.00  0.00      PROA  
ATOM    173   CD ARG P 461     -11.461  -6.193 -25.992  0.00  0.00      PROA  
ATOM    174  HD1 ARG P 461     -12.051  -5.710 -26.801  0.00  0.00      PROA  
ATOM    175  HD2 ARG P 461     -10.361  -6.148 -26.140  0.00  0.00      PROA  
ATOM    176   NE ARG P 461     -11.733  -5.554 -24.641  0.00  0.00      PROA  
ATOM    177   HE ARG P 461     -11.630  -6.115 -23.820  0.00  0.00      PROA  
ATOM    178   CZ ARG P 461     -12.093  -4.233 -24.481  0.00  0.00      PROA  
ATOM    179  NH1 ARG P 461     -12.069  -3.502 -25.529  0.00  0.00      PROA  
ATOM    180 HH11 ARG P 461     -11.862  -3.996 -26.373  0.00  0.00      PROA  
ATOM    181 HH12 ARG P 461     -12.344  -2.540 -25.547  0.00  0.00      PROA  
ATOM    182  NH2 ARG P 461     -12.283  -3.849 -23.239  0.00  0.00      PROA  
ATOM    183 HH21 ARG P 461     -12.286  -4.531 -22.508  0.00  0.00      PROA  
ATOM    184 HH22 ARG P 461     -12.498  -2.899 -23.011  0.00  0.00      PROA  
ATOM    185    C ARG P 461     -11.398 -10.823 -25.569  0.00  0.00      PROA  
ATOM    186    O ARG P 461     -10.408 -11.421 -25.970  0.00  0.00      PROA  
ATOM    187    N LYS P 462     -11.819 -10.673 -24.261  0.00  0.00      PROA  
ATOM    188   HN LYS P 462     -12.596 -10.101 -24.007  0.00  0.00      PROA  
ATOM    189   CA LYS P 462     -11.205 -11.439 -23.173  0.00  0.00      PROA  
ATOM    190   HA LYS P 462     -10.144 -11.311 -23.324  0.00  0.00      PROA  
ATOM    191   CB LYS P 462     -11.535 -10.820 -21.751  0.00  0.00      PROA  
ATOM    192  HB1 LYS P 462     -11.452 -11.584 -20.949  0.00  0.00      PROA  
ATOM    193  HB2 LYS P 462     -12.620 -10.583 -21.722  0.00  0.00      PROA  
ATOM    194   CG LYS P 462     -10.907  -9.441 -21.548  0.00  0.00      PROA  
ATOM    195  HG1 LYS P 462     -11.380  -8.724 -22.252  0.00  0.00      PROA  
ATOM    196  HG2 LYS P 462      -9.801  -9.469 -21.644  0.00  0.00      PROA  
ATOM    197   CD LYS P 462     -11.203  -8.847 -20.158  0.00  0.00      PROA  
ATOM    198  HD1 LYS P 462     -11.002  -9.651 -19.419  0.00  0.00      PROA  
ATOM    199  HD2 LYS P 462     -12.240  -8.447 -20.168  0.00  0.00      PROA  
ATOM    200   CE LYS P 462     -10.224  -7.692 -19.829  0.00  0.00      PROA  
ATOM    201  HE1 LYS P 462      -9.170  -7.984 -19.638  0.00  0.00      PROA  
ATOM    202  HE2 LYS P 462     -10.562  -7.349 -18.828  0.00  0.00      PROA  
ATOM    203   NZ LYS P 462     -10.333  -6.531 -20.641  0.00  0.00      PROA  
ATOM    204  HZ1 LYS P 462      -9.966  -6.613 -21.611  0.00  0.00      PROA  
ATOM    205  HZ2 LYS P 462      -9.713  -5.754 -20.336  0.00  0.00      PROA  
ATOM    206  HZ3 LYS P 462     -11.330  -6.245 -20.717  0.00  0.00      PROA  
ATOM    207    C LYS P 462     -11.513 -12.924 -23.181  0.00  0.00      PROA  
ATOM    208    O LYS P 462     -10.656 -13.756 -22.977  0.00  0.00      PROA  
ATOM    209    N ALA P 463     -12.799 -13.413 -23.453  0.00  0.00      PROA  
ATOM    210   HN ALA P 463     -13.589 -12.821 -23.597  0.00  0.00      PROA  
ATOM    211   CA ALA P 463     -13.192 -14.849 -23.300  0.00  0.00      PROA  
ATOM    212   HA ALA P 463     -12.924 -15.114 -22.288  0.00  0.00      PROA  
ATOM    213   CB ALA P 463     -14.711 -15.024 -23.427  0.00  0.00      PROA  
ATOM    214  HB1 ALA P 463     -15.117 -14.616 -24.377  0.00  0.00      PROA  
ATOM    215  HB2 ALA P 463     -15.181 -14.477 -22.581  0.00  0.00      PROA  
ATOM    216  HB3 ALA P 463     -15.044 -16.069 -23.252  0.00  0.00      PROA  
ATOM    217    C ALA P 463     -12.342 -15.931 -24.076  0.00  0.00      PROA  
ATOM    218    O ALA P 463     -11.999 -16.962 -23.494  0.00  0.00      PROA  
ATOM    219    N PRO P 464     -11.862 -15.688 -25.335  0.00  0.00      PROA  
ATOM    220   CD PRO P 464     -12.473 -14.918 -26.311  0.00  0.00      PROA  
ATOM    221  HD1 PRO P 464     -12.153 -13.874 -26.103  0.00  0.00      PROA  
ATOM    222  HD2 PRO P 464     -13.576 -15.026 -26.242  0.00  0.00      PROA  
ATOM    223   CA PRO P 464     -10.941 -16.706 -25.859  0.00  0.00      PROA  
ATOM    224   HA PRO P 464     -11.420 -17.673 -25.830  0.00  0.00      PROA  
ATOM    225   CB PRO P 464     -10.745 -16.109 -27.266  0.00  0.00      PROA  
ATOM    226  HB1 PRO P 464     -10.477 -16.901 -27.998  0.00  0.00      PROA  
ATOM    227  HB2 PRO P 464      -9.982 -15.303 -27.218  0.00  0.00      PROA  
ATOM    228   CG PRO P 464     -12.058 -15.465 -27.707  0.00  0.00      PROA  
ATOM    229  HG1 PRO P 464     -12.027 -14.640 -28.451  0.00  0.00      PROA  
ATOM    230  HG2 PRO P 464     -12.789 -16.194 -28.116  0.00  0.00      PROA  
ATOM    231    C PRO P 464      -9.649 -16.805 -25.145  0.00  0.00      PROA  
ATOM    232    O PRO P 464      -9.072 -17.929 -25.103  0.00  0.00      PROA  
ATOM    233    N TRP P 465      -9.216 -15.707 -24.540  0.00  0.00      PROA  
ATOM    234   HN TRP P 465      -9.859 -14.964 -24.369  0.00  0.00      PROA  
ATOM    235   CA TRP P 465      -7.866 -15.614 -23.974  0.00  0.00      PROA  
ATOM    236   HA TRP P 465      -7.394 -16.527 -24.305  0.00  0.00      PROA  
ATOM    237   CB TRP P 465      -7.225 -14.310 -24.494  0.00  0.00      PROA  
ATOM    238  HB1 TRP P 465      -6.205 -14.163 -24.078  0.00  0.00      PROA  
ATOM    239  HB2 TRP P 465      -7.927 -13.489 -24.233  0.00  0.00      PROA  
ATOM    240   CG TRP P 465      -7.074 -14.290 -25.983  0.00  0.00      PROA  
ATOM    241  CD1 TRP P 465      -7.902 -13.559 -26.765  0.00  0.00      PROA  
ATOM    242  HD1 TRP P 465      -8.584 -12.769 -26.490  0.00  0.00      PROA  
ATOM    243  NE1 TRP P 465      -7.760 -13.907 -28.139  0.00  0.00      PROA  
ATOM    244  HE1 TRP P 465      -7.994 -13.467 -28.978  0.00  0.00      PROA  
ATOM    245  CE2 TRP P 465      -6.760 -14.910 -28.155  0.00  0.00      PROA  
ATOM    246  CD2 TRP P 465      -6.389 -15.185 -26.832  0.00  0.00      PROA  
ATOM    247  CE3 TRP P 465      -5.508 -16.259 -26.531  0.00  0.00      PROA  
ATOM    248  HE3 TRP P 465      -5.292 -16.505 -25.502  0.00  0.00      PROA  
ATOM    249  CZ3 TRP P 465      -4.929 -16.904 -27.644  0.00  0.00      PROA  
ATOM    250  HZ3 TRP P 465      -4.120 -17.561 -27.360  0.00  0.00      PROA  
ATOM    251  CZ2 TRP P 465      -6.229 -15.528 -29.205  0.00  0.00      PROA  
ATOM    252  HZ2 TRP P 465      -6.502 -15.200 -30.198  0.00  0.00      PROA  
ATOM    253  CH2 TRP P 465      -5.319 -16.649 -28.969  0.00  0.00      PROA  
ATOM    254  HH2 TRP P 465      -4.909 -17.167 -29.823  0.00  0.00      PROA  
ATOM    255    C TRP P 465      -7.881 -15.806 -22.489  0.00  0.00      PROA  
ATOM    256    O TRP P 465      -6.809 -15.858 -21.855  0.00  0.00      PROA  
ATOM    257    N TYR P 466      -8.988 -15.915 -21.735  0.00  0.00      PROA  
ATOM    258   HN TYR P 466      -9.889 -15.738 -22.124  0.00  0.00      PROA  
ATOM    259   CA TYR P 466      -8.983 -16.002 -20.264  0.00  0.00      PROA  
ATOM    260   HA TYR P 466      -8.452 -15.177 -19.812  0.00  0.00      PROA  
ATOM    261   CB TYR P 466     -10.441 -15.972 -19.790  0.00  0.00      PROA  
ATOM    262  HB1 TYR P 466     -10.990 -16.713 -20.410  0.00  0.00      PROA  
ATOM    263  HB2 TYR P 466     -10.842 -14.949 -19.956  0.00  0.00      PROA  
ATOM    264   CG TYR P 466     -10.667 -16.259 -18.331  0.00  0.00      PROA  
ATOM    265  CD1 TYR P 466     -10.918 -17.637 -17.932  0.00  0.00      PROA  
ATOM    266  HD1 TYR P 466     -10.737 -18.449 -18.621  0.00  0.00      PROA  
ATOM    267  CE1 TYR P 466     -11.415 -17.871 -16.676  0.00  0.00      PROA  
ATOM    268  HE1 TYR P 466     -11.501 -18.911 -16.396  0.00  0.00      PROA  
ATOM    269   CZ TYR P 466     -11.750 -16.828 -15.757  0.00  0.00      PROA  
ATOM    270   OH TYR P 466     -12.341 -17.004 -14.491  0.00  0.00      PROA  
ATOM    271   HH TYR P 466     -12.384 -16.134 -14.088  0.00  0.00      PROA  
ATOM    272  CD2 TYR P 466     -10.902 -15.245 -17.347  0.00  0.00      PROA  
ATOM    273  HD2 TYR P 466     -10.787 -14.217 -17.657  0.00  0.00      PROA  
ATOM    274  CE2 TYR P 466     -11.462 -15.475 -16.123  0.00  0.00      PROA  
ATOM    275  HE2 TYR P 466     -11.682 -14.647 -15.466  0.00  0.00      PROA  
ATOM    276    C TYR P 466      -8.217 -17.311 -19.668  0.00  0.00      PROA  
ATOM    277    O TYR P 466      -7.548 -17.277 -18.653  0.00  0.00      PROA  
ATOM    278    N TRP P 467      -8.362 -18.498 -20.287  0.00  0.00      PROA  
ATOM    279   HN TRP P 467      -9.030 -18.596 -21.020  0.00  0.00      PROA  
ATOM    280   CA TRP P 467      -7.738 -19.731 -19.803  0.00  0.00      PROA  
ATOM    281   HA TRP P 467      -8.118 -19.764 -18.793  0.00  0.00      PROA  
ATOM    282   CB TRP P 467      -8.443 -20.932 -20.424  0.00  0.00      PROA  
ATOM    283  HB1 TRP P 467      -8.439 -20.741 -21.518  0.00  0.00      PROA  
ATOM    284  HB2 TRP P 467      -9.522 -20.975 -20.161  0.00  0.00      PROA  
ATOM    285   CG TRP P 467      -7.795 -22.315 -20.266  0.00  0.00      PROA  
ATOM    286  CD1 TRP P 467      -7.602 -23.289 -21.244  0.00  0.00      PROA  
ATOM    287  HD1 TRP P 467      -7.784 -23.184 -22.304  0.00  0.00      PROA  
ATOM    288  NE1 TRP P 467      -7.185 -24.461 -20.669  0.00  0.00      PROA  
ATOM    289  HE1 TRP P 467      -7.007 -25.326 -21.087  0.00  0.00      PROA  
ATOM    290  CE2 TRP P 467      -7.076 -24.273 -19.285  0.00  0.00      PROA  
ATOM    291  CD2 TRP P 467      -7.354 -22.915 -19.018  0.00  0.00      PROA  
ATOM    292  CE3 TRP P 467      -7.360 -22.519 -17.646  0.00  0.00      PROA  
ATOM    293  HE3 TRP P 467      -7.706 -21.558 -17.295  0.00  0.00      PROA  
ATOM    294  CZ3 TRP P 467      -7.099 -23.472 -16.580  0.00  0.00      PROA  
ATOM    295  HZ3 TRP P 467      -7.048 -23.110 -15.563  0.00  0.00      PROA  
ATOM    296  CZ2 TRP P 467      -6.611 -25.156 -18.277  0.00  0.00      PROA  
ATOM    297  HZ2 TRP P 467      -6.394 -26.187 -18.514  0.00  0.00      PROA  
ATOM    298  CH2 TRP P 467      -6.654 -24.726 -16.900  0.00  0.00      PROA  
ATOM    299  HH2 TRP P 467      -6.235 -25.367 -16.138  0.00  0.00      PROA  
ATOM    300    C TRP P 467      -6.244 -19.793 -19.704  0.00  0.00      PROA  
ATOM    301    O TRP P 467      -5.614 -20.268 -18.765  0.00  0.00      PROA  
ATOM    302    N SER P 468      -5.586 -19.193 -20.744  0.00  0.00      PROA  
ATOM    303   HN SER P 468      -6.156 -18.855 -21.489  0.00  0.00      PROA  
ATOM    304   CA SER P 468      -4.123 -19.016 -20.887  0.00  0.00      PROA  
ATOM    305   HA SER P 468      -3.780 -20.037 -20.966  0.00  0.00      PROA  
ATOM    306   CB SER P 468      -3.680 -18.292 -22.207  0.00  0.00      PROA  
ATOM    307  HB1 SER P 468      -4.320 -17.387 -22.273  0.00  0.00      PROA  
ATOM    308  HB2 SER P 468      -3.963 -18.920 -23.080  0.00  0.00      PROA  
ATOM    309   OG SER P 468      -2.255 -18.007 -22.327  0.00  0.00      PROA  
ATOM    310  HG1 SER P 468      -1.743 -18.810 -22.208  0.00  0.00      PROA  
ATOM    311    C SER P 468      -3.493 -18.317 -19.668  0.00  0.00      PROA  
ATOM    312    O SER P 468      -2.433 -18.680 -19.238  0.00  0.00      PROA  
ATOM    313    N ASP P 469      -4.208 -17.423 -19.101  0.00  0.00      PROA  
ATOM    314   HN ASP P 469      -5.098 -17.257 -19.517  0.00  0.00      PROA  
ATOM    315   CA ASP P 469      -3.901 -16.551 -17.965  0.00  0.00      PROA  
ATOM    316   HA ASP P 469      -2.943 -16.065 -18.080  0.00  0.00      PROA  
ATOM    317   CB ASP P 469      -4.957 -15.462 -17.726  0.00  0.00      PROA  
ATOM    318  HB1 ASP P 469      -4.751 -15.046 -16.717  0.00  0.00      PROA  
ATOM    319  HB2 ASP P 469      -6.016 -15.798 -17.738  0.00  0.00      PROA  
ATOM    320   CG ASP P 469      -4.828 -14.269 -18.682  0.00  0.00      PROA  
ATOM    321  OD1 ASP P 469      -5.485 -13.226 -18.496  0.00  0.00      PROA  
ATOM    322  OD2 ASP P 469      -3.958 -14.310 -19.564  0.00  0.00      PROA  
ATOM    323    C ASP P 469      -3.720 -17.327 -16.641  0.00  0.00      PROA  
ATOM    324    O ASP P 469      -3.173 -16.785 -15.682  0.00  0.00      PROA  
ATOM    325    N TYR P 470      -4.292 -18.504 -16.591  0.00  0.00      PROA  
ATOM    326   HN TYR P 470      -4.797 -18.865 -17.372  0.00  0.00      PROA  
ATOM    327   CA TYR P 470      -4.309 -19.487 -15.529  0.00  0.00      PROA  
ATOM    328   HA TYR P 470      -4.065 -18.987 -14.604  0.00  0.00      PROA  
ATOM    329   CB TYR P 470      -5.718 -20.071 -15.288  0.00  0.00      PROA  
ATOM    330  HB1 TYR P 470      -5.475 -20.851 -14.535  0.00  0.00      PROA  
ATOM    331  HB2 TYR P 470      -6.281 -20.435 -16.174  0.00  0.00      PROA  
ATOM    332   CG TYR P 470      -6.597 -19.032 -14.680  0.00  0.00      PROA  
ATOM    333  CD1 TYR P 470      -6.736 -18.972 -13.238  0.00  0.00      PROA  
ATOM    334  HD1 TYR P 470      -6.102 -19.591 -12.621  0.00  0.00      PROA  
ATOM    335  CE1 TYR P 470      -7.714 -18.082 -12.741  0.00  0.00      PROA  
ATOM    336  HE1 TYR P 470      -7.790 -18.033 -11.665  0.00  0.00      PROA  
ATOM    337   CZ TYR P 470      -8.573 -17.360 -13.592  0.00  0.00      PROA  
ATOM    338   OH TYR P 470      -9.755 -16.585 -13.224  0.00  0.00      PROA  
ATOM    339   HH TYR P 470     -10.526 -17.049 -13.560  0.00  0.00      PROA  
ATOM    340  CD2 TYR P 470      -7.348 -18.249 -15.497  0.00  0.00      PROA  
ATOM    341  HD2 TYR P 470      -7.210 -18.359 -16.562  0.00  0.00      PROA  
ATOM    342  CE2 TYR P 470      -8.308 -17.422 -14.929  0.00  0.00      PROA  
ATOM    343  HE2 TYR P 470      -9.038 -16.903 -15.533  0.00  0.00      PROA  
ATOM    344    C TYR P 470      -3.520 -20.761 -15.928  0.00  0.00      PROA  
ATOM    345    O TYR P 470      -2.722 -21.212 -15.132  0.00  0.00      PROA  
ATOM    346    N ARG P 471      -3.848 -21.334 -17.069  0.00  0.00      PROA  
ATOM    347   HN ARG P 471      -4.542 -20.926 -17.658  0.00  0.00      PROA  
ATOM    348   CA ARG P 471      -3.144 -22.541 -17.548  0.00  0.00      PROA  
ATOM    349   HA ARG P 471      -3.483 -23.395 -16.981  0.00  0.00      PROA  
ATOM    350   CB ARG P 471      -3.648 -22.792 -18.910  0.00  0.00      PROA  
ATOM    351  HB1 ARG P 471      -3.756 -21.867 -19.516  0.00  0.00      PROA  
ATOM    352  HB2 ARG P 471      -4.705 -23.085 -18.737  0.00  0.00      PROA  
ATOM    353   CG ARG P 471      -3.102 -24.027 -19.561  0.00  0.00      PROA  
ATOM    354  HG1 ARG P 471      -3.491 -24.868 -18.948  0.00  0.00      PROA  
ATOM    355  HG2 ARG P 471      -2.018 -24.268 -19.537  0.00  0.00      PROA  
ATOM    356   CD ARG P 471      -3.568 -24.283 -20.987  0.00  0.00      PROA  
ATOM    357  HD1 ARG P 471      -4.677 -24.241 -20.929  0.00  0.00      PROA  
ATOM    358  HD2 ARG P 471      -3.319 -25.285 -21.397  0.00  0.00      PROA  
ATOM    359   NE ARG P 471      -2.882 -23.172 -21.734  0.00  0.00      PROA  
ATOM    360   HE ARG P 471      -2.137 -22.639 -21.333  0.00  0.00      PROA  
ATOM    361   CZ ARG P 471      -3.179 -22.795 -22.964  0.00  0.00      PROA  
ATOM    362  NH1 ARG P 471      -4.227 -23.189 -23.655  0.00  0.00      PROA  
ATOM    363 HH11 ARG P 471      -4.706 -24.036 -23.424  0.00  0.00      PROA  
ATOM    364 HH12 ARG P 471      -4.429 -22.723 -24.516  0.00  0.00      PROA  
ATOM    365  NH2 ARG P 471      -2.388 -21.933 -23.537  0.00  0.00      PROA  
ATOM    366 HH21 ARG P 471      -1.744 -21.430 -22.961  0.00  0.00      PROA  
ATOM    367 HH22 ARG P 471      -2.395 -21.814 -24.530  0.00  0.00      PROA  
ATOM    368    C ARG P 471      -1.609 -22.406 -17.539  0.00  0.00      PROA  
ATOM    369    O ARG P 471      -0.970 -23.315 -16.959  0.00  0.00      PROA  
ATOM    370    N ASP P 472      -1.054 -21.284 -18.043  0.00  0.00      PROA  
ATOM    371   HN ASP P 472      -1.660 -20.532 -18.292  0.00  0.00      PROA  
ATOM    372   CA ASP P 472       0.300 -21.133 -18.501  0.00  0.00      PROA  
ATOM    373   HA ASP P 472       0.697 -22.108 -18.743  0.00  0.00      PROA  
ATOM    374   CB ASP P 472       0.278 -20.231 -19.814  0.00  0.00      PROA  
ATOM    375  HB1 ASP P 472       1.315 -20.172 -20.207  0.00  0.00      PROA  
ATOM    376  HB2 ASP P 472      -0.122 -19.200 -19.706  0.00  0.00      PROA  
ATOM    377   CG ASP P 472      -0.421 -20.955 -20.934  0.00  0.00      PROA  
ATOM    378  OD1 ASP P 472      -0.871 -20.281 -21.885  0.00  0.00      PROA  
ATOM    379  OD2 ASP P 472      -0.431 -22.217 -20.962  0.00  0.00      PROA  
ATOM    380    C ASP P 472       1.166 -20.599 -17.419  0.00  0.00      PROA  
ATOM    381    O ASP P 472       2.354 -20.320 -17.679  0.00  0.00      PROA  
ATOM    382    N ALA P 473       0.719 -20.481 -16.164  0.00  0.00      PROA  
ATOM    383   HN ALA P 473      -0.199 -20.817 -15.967  0.00  0.00      PROA  
ATOM    384   CA ALA P 473       1.179 -19.526 -15.198  0.00  0.00      PROA  
ATOM    385   HA ALA P 473       1.568 -18.654 -15.703  0.00  0.00      PROA  
ATOM    386   CB ALA P 473      -0.122 -19.180 -14.441  0.00  0.00      PROA  
ATOM    387  HB1 ALA P 473      -0.758 -20.057 -14.194  0.00  0.00      PROA  
ATOM    388  HB2 ALA P 473      -0.607 -18.465 -15.140  0.00  0.00      PROA  
ATOM    389  HB3 ALA P 473       0.116 -18.642 -13.498  0.00  0.00      PROA  
ATOM    390    C ALA P 473       2.314 -19.950 -14.308  0.00  0.00      PROA  
ATOM    391    O ALA P 473       3.244 -19.115 -14.107  0.00  0.00      PROA  
ATOM    392    N LEU P 474       2.331 -21.163 -13.654  0.00  0.00      PROA  
ATOM    393   HN LEU P 474       1.566 -21.801 -13.622  0.00  0.00      PROA  
ATOM    394   CA LEU P 474       3.338 -21.691 -12.672  0.00  0.00      PROA  
ATOM    395   HA LEU P 474       3.145 -20.999 -11.866  0.00  0.00      PROA  
ATOM    396   CB LEU P 474       2.905 -23.054 -12.065  0.00  0.00      PROA  
ATOM    397  HB1 LEU P 474       3.639 -23.551 -11.395  0.00  0.00      PROA  
ATOM    398  HB2 LEU P 474       2.655 -23.715 -12.922  0.00  0.00      PROA  
ATOM    399   CG LEU P 474       1.571 -22.928 -11.231  0.00  0.00      PROA  
ATOM    400   HG LEU P 474       0.939 -22.214 -11.801  0.00  0.00      PROA  
ATOM    401  CD1 LEU P 474       0.924 -24.328 -11.041  0.00  0.00      PROA  
ATOM    402 HD11 LEU P 474       1.702 -24.973 -10.578  0.00  0.00      PROA  
ATOM    403 HD12 LEU P 474       0.571 -24.709 -12.022  0.00  0.00      PROA  
ATOM    404 HD13 LEU P 474       0.069 -24.159 -10.353  0.00  0.00      PROA  
ATOM    405  CD2 LEU P 474       1.900 -22.383  -9.813  0.00  0.00      PROA  
ATOM    406 HD21 LEU P 474       0.910 -22.428  -9.311  0.00  0.00      PROA  
ATOM    407 HD22 LEU P 474       2.367 -21.378  -9.742  0.00  0.00      PROA  
ATOM    408 HD23 LEU P 474       2.555 -23.053  -9.215  0.00  0.00      PROA  
ATOM    409    C LEU P 474       4.797 -21.585 -13.002  0.00  0.00      PROA  
ATOM    410    O LEU P 474       5.228 -21.716 -14.120  0.00  0.00      PROA  
ATOM    411    N SER P 475       5.656 -21.334 -11.954  0.00  0.00      PROA  
ATOM    412   HN SER P 475       5.251 -21.077 -11.080  0.00  0.00      PROA  
ATOM    413   CA SER P 475       7.160 -21.185 -11.945  0.00  0.00      PROA  
ATOM    414   HA SER P 475       7.558 -22.087 -12.386  0.00  0.00      PROA  
ATOM    415   CB SER P 475       7.667 -19.854 -12.716  0.00  0.00      PROA  
ATOM    416  HB1 SER P 475       7.338 -19.944 -13.773  0.00  0.00      PROA  
ATOM    417  HB2 SER P 475       8.775 -19.788 -12.783  0.00  0.00      PROA  
ATOM    418   OG SER P 475       7.196 -18.618 -12.112  0.00  0.00      PROA  
ATOM    419  HG1 SER P 475       7.575 -17.917 -12.647  0.00  0.00      PROA  
ATOM    420    C SER P 475       7.634 -21.125 -10.526  0.00  0.00      PROA  
ATOM    421    O SER P 475       6.851 -20.793  -9.597  0.00  0.00      PROA  
ATOM    422    N LEU P 476       8.987 -21.180 -10.373  0.00  0.00      PROA  
ATOM    423   HN LEU P 476       9.532 -21.464 -11.159  0.00  0.00      PROA  
ATOM    424   CA LEU P 476       9.654 -20.796  -9.064  0.00  0.00      PROA  
ATOM    425   HA LEU P 476       9.162 -21.367  -8.291  0.00  0.00      PROA  
ATOM    426   CB LEU P 476      11.105 -21.294  -9.115  0.00  0.00      PROA  
ATOM    427  HB1 LEU P 476      11.733 -21.003  -8.246  0.00  0.00      PROA  
ATOM    428  HB2 LEU P 476      11.590 -20.982 -10.064  0.00  0.00      PROA  
ATOM    429   CG LEU P 476      11.254 -22.824  -9.121  0.00  0.00      PROA  
ATOM    430   HG LEU P 476      10.897 -23.191 -10.107  0.00  0.00      PROA  
ATOM    431  CD1 LEU P 476      12.656 -23.353  -9.129  0.00  0.00      PROA  
ATOM    432 HD11 LEU P 476      13.230 -23.063 -10.035  0.00  0.00      PROA  
ATOM    433 HD12 LEU P 476      12.687 -24.464  -9.121  0.00  0.00      PROA  
ATOM    434 HD13 LEU P 476      13.212 -23.041  -8.219  0.00  0.00      PROA  
ATOM    435  CD2 LEU P 476      10.486 -23.701  -8.117  0.00  0.00      PROA  
ATOM    436 HD21 LEU P 476       9.385 -23.573  -8.204  0.00  0.00      PROA  
ATOM    437 HD22 LEU P 476      10.757 -23.272  -7.129  0.00  0.00      PROA  
ATOM    438 HD23 LEU P 476      10.782 -24.772  -8.101  0.00  0.00      PROA  
ATOM    439    C LEU P 476       9.625 -19.304  -8.639  0.00  0.00      PROA  
ATOM    440    O LEU P 476       9.329 -18.982  -7.498  0.00  0.00      PROA  
ATOM    441    N GLN P 477       9.833 -18.406  -9.599  0.00  0.00      PROA  
ATOM    442   HN GLN P 477      10.034 -18.646 -10.545  0.00  0.00      PROA  
ATOM    443   CA GLN P 477       9.497 -16.991  -9.369  0.00  0.00      PROA  
ATOM    444   HA GLN P 477      10.126 -16.646  -8.561  0.00  0.00      PROA  
ATOM    445   CB GLN P 477       9.897 -16.105 -10.506  0.00  0.00      PROA  
ATOM    446  HB1 GLN P 477       9.473 -16.655 -11.373  0.00  0.00      PROA  
ATOM    447  HB2 GLN P 477      10.982 -16.200 -10.726  0.00  0.00      PROA  
ATOM    448   CG GLN P 477       9.453 -14.631 -10.451  0.00  0.00      PROA  
ATOM    449  HG1 GLN P 477       8.375 -14.417 -10.285  0.00  0.00      PROA  
ATOM    450  HG2 GLN P 477       9.648 -14.212 -11.461  0.00  0.00      PROA  
ATOM    451   CD GLN P 477      10.280 -13.895  -9.426  0.00  0.00      PROA  
ATOM    452  OE1 GLN P 477       9.843 -13.353  -8.390  0.00  0.00      PROA  
ATOM    453  NE2 GLN P 477      11.617 -13.829  -9.665  0.00  0.00      PROA  
ATOM    454 HE21 GLN P 477      12.185 -13.407  -8.958  0.00  0.00      PROA  
ATOM    455 HE22 GLN P 477      11.887 -14.473 -10.381  0.00  0.00      PROA  
ATOM    456    C GLN P 477       8.050 -16.662  -9.058  0.00  0.00      PROA  
ATOM    457    O GLN P 477       7.776 -15.800  -8.202  0.00  0.00      PROA  
ATOM    458    N CYS P 478       7.101 -17.317  -9.667  0.00  0.00      PROA  
ATOM    459   HN CYS P 478       7.244 -17.975 -10.403  0.00  0.00      PROA  
ATOM    460   CA CYS P 478       5.680 -17.235  -9.257  0.00  0.00      PROA  
ATOM    461   HA CYS P 478       5.263 -16.239  -9.234  0.00  0.00      PROA  
ATOM    462   CB CYS P 478       4.792 -17.989 -10.309  0.00  0.00      PROA  
ATOM    463  HB1 CYS P 478       5.299 -18.950 -10.542  0.00  0.00      PROA  
ATOM    464  HB2 CYS P 478       4.834 -17.293 -11.174  0.00  0.00      PROA  
ATOM    465   SG CYS P 478       2.999 -18.194  -9.900  0.00  0.00      PROA  
ATOM    466  HG1 CYS P 478       2.709 -17.236 -10.768  0.00  0.00      PROA  
ATOM    467    C CYS P 478       5.475 -17.730  -7.836  0.00  0.00      PROA  
ATOM    468    O CYS P 478       4.870 -17.010  -6.995  0.00  0.00      PROA  
ATOM    469    N LEU P 479       6.068 -18.832  -7.438  0.00  0.00      PROA  
ATOM    470   HN LEU P 479       6.645 -19.306  -8.100  0.00  0.00      PROA  
ATOM    471   CA LEU P 479       6.036 -19.374  -6.093  0.00  0.00      PROA  
ATOM    472   HA LEU P 479       4.988 -19.396  -5.833  0.00  0.00      PROA  
ATOM    473   CB LEU P 479       6.675 -20.799  -6.066  0.00  0.00      PROA  
ATOM    474  HB1 LEU P 479       7.686 -20.696  -6.516  0.00  0.00      PROA  
ATOM    475  HB2 LEU P 479       6.169 -21.514  -6.749  0.00  0.00      PROA  
ATOM    476   CG LEU P 479       6.843 -21.479  -4.769  0.00  0.00      PROA  
ATOM    477   HG LEU P 479       7.603 -20.892  -4.210  0.00  0.00      PROA  
ATOM    478  CD1 LEU P 479       5.541 -21.715  -4.008  0.00  0.00      PROA  
ATOM    479 HD11 LEU P 479       5.835 -21.702  -2.936  0.00  0.00      PROA  
ATOM    480 HD12 LEU P 479       4.983 -22.567  -4.451  0.00  0.00      PROA  
ATOM    481 HD13 LEU P 479       4.862 -20.837  -4.073  0.00  0.00      PROA  
ATOM    482  CD2 LEU P 479       7.569 -22.901  -4.901  0.00  0.00      PROA  
ATOM    483 HD21 LEU P 479       7.959 -23.284  -3.933  0.00  0.00      PROA  
ATOM    484 HD22 LEU P 479       8.378 -22.787  -5.654  0.00  0.00      PROA  
ATOM    485 HD23 LEU P 479       6.747 -23.588  -5.195  0.00  0.00      PROA  
ATOM    486    C LEU P 479       6.656 -18.422  -5.054  0.00  0.00      PROA  
ATOM    487    O LEU P 479       6.075 -18.163  -3.986  0.00  0.00      PROA  
ATOM    488    N ALA P 480       7.886 -17.897  -5.358  0.00  0.00      PROA  
ATOM    489   HN ALA P 480       8.224 -18.131  -6.267  0.00  0.00      PROA  
ATOM    490   CA ALA P 480       8.413 -16.876  -4.489  0.00  0.00      PROA  
ATOM    491   HA ALA P 480       8.454 -17.238  -3.472  0.00  0.00      PROA  
ATOM    492   CB ALA P 480       9.801 -16.490  -4.980  0.00  0.00      PROA  
ATOM    493  HB1 ALA P 480      10.515 -17.335  -4.878  0.00  0.00      PROA  
ATOM    494  HB2 ALA P 480      10.210 -15.730  -4.279  0.00  0.00      PROA  
ATOM    495  HB3 ALA P 480       9.725 -16.065  -6.004  0.00  0.00      PROA  
ATOM    496    C ALA P 480       7.542 -15.577  -4.383  0.00  0.00      PROA  
ATOM    497    O ALA P 480       7.343 -15.087  -3.254  0.00  0.00      PROA  
ATOM    498    N SER P 481       6.906 -15.098  -5.507  0.00  0.00      PROA  
ATOM    499   HN SER P 481       7.025 -15.607  -6.356  0.00  0.00      PROA  
ATOM    500   CA SER P 481       6.040 -13.945  -5.471  0.00  0.00      PROA  
ATOM    501   HA SER P 481       6.540 -13.130  -4.970  0.00  0.00      PROA  
ATOM    502   CB SER P 481       5.645 -13.484  -6.955  0.00  0.00      PROA  
ATOM    503  HB1 SER P 481       4.850 -12.725  -6.793  0.00  0.00      PROA  
ATOM    504  HB2 SER P 481       5.203 -14.307  -7.556  0.00  0.00      PROA  
ATOM    505   OG SER P 481       6.723 -13.026  -7.667  0.00  0.00      PROA  
ATOM    506  HG1 SER P 481       7.172 -13.864  -7.801  0.00  0.00      PROA  
ATOM    507    C SER P 481       4.836 -14.145  -4.493  0.00  0.00      PROA  
ATOM    508    O SER P 481       4.666 -13.236  -3.689  0.00  0.00      PROA  
ATOM    509    N PHE P 482       4.064 -15.282  -4.566  0.00  0.00      PROA  
ATOM    510   HN PHE P 482       4.342 -16.075  -5.102  0.00  0.00      PROA  
ATOM    511   CA PHE P 482       2.840 -15.424  -3.841  0.00  0.00      PROA  
ATOM    512   HA PHE P 482       2.374 -14.455  -3.732  0.00  0.00      PROA  
ATOM    513   CB PHE P 482       1.744 -16.331  -4.401  0.00  0.00      PROA  
ATOM    514  HB1 PHE P 482       1.432 -15.946  -5.395  0.00  0.00      PROA  
ATOM    515  HB2 PHE P 482       0.843 -16.447  -3.762  0.00  0.00      PROA  
ATOM    516   CG PHE P 482       2.109 -17.735  -4.694  0.00  0.00      PROA  
ATOM    517  CD1 PHE P 482       2.220 -18.655  -3.614  0.00  0.00      PROA  
ATOM    518  HD1 PHE P 482       2.091 -18.251  -2.620  0.00  0.00      PROA  
ATOM    519  CE1 PHE P 482       2.377 -20.076  -3.935  0.00  0.00      PROA  
ATOM    520  HE1 PHE P 482       2.573 -20.636  -3.032  0.00  0.00      PROA  
ATOM    521   CZ PHE P 482       2.578 -20.491  -5.179  0.00  0.00      PROA  
ATOM    522   HZ PHE P 482       2.793 -21.503  -5.489  0.00  0.00      PROA  
ATOM    523  CD2 PHE P 482       2.312 -18.181  -5.992  0.00  0.00      PROA  
ATOM    524  HD2 PHE P 482       2.143 -17.481  -6.797  0.00  0.00      PROA  
ATOM    525  CE2 PHE P 482       2.463 -19.570  -6.219  0.00  0.00      PROA  
ATOM    526  HE2 PHE P 482       2.471 -19.917  -7.241  0.00  0.00      PROA  
ATOM    527    C PHE P 482       3.136 -15.719  -2.365  0.00  0.00      PROA  
ATOM    528    O PHE P 482       2.291 -15.451  -1.502  0.00  0.00      PROA  
ATOM    529    N LEU P 483       4.280 -16.370  -1.998  0.00  0.00      PROA  
ATOM    530   HN LEU P 483       4.972 -16.507  -2.702  0.00  0.00      PROA  
ATOM    531   CA LEU P 483       4.714 -16.453  -0.638  0.00  0.00      PROA  
ATOM    532   HA LEU P 483       3.921 -16.923  -0.075  0.00  0.00      PROA  
ATOM    533   CB LEU P 483       5.985 -17.280  -0.695  0.00  0.00      PROA  
ATOM    534  HB1 LEU P 483       6.717 -16.757  -1.347  0.00  0.00      PROA  
ATOM    535  HB2 LEU P 483       5.753 -18.282  -1.115  0.00  0.00      PROA  
ATOM    536   CG LEU P 483       6.760 -17.536   0.649  0.00  0.00      PROA  
ATOM    537   HG LEU P 483       6.973 -16.496   0.976  0.00  0.00      PROA  
ATOM    538  CD1 LEU P 483       5.836 -18.201   1.699  0.00  0.00      PROA  
ATOM    539 HD11 LEU P 483       4.963 -17.559   1.947  0.00  0.00      PROA  
ATOM    540 HD12 LEU P 483       6.375 -18.380   2.653  0.00  0.00      PROA  
ATOM    541 HD13 LEU P 483       5.358 -19.114   1.284  0.00  0.00      PROA  
ATOM    542  CD2 LEU P 483       8.017 -18.362   0.375  0.00  0.00      PROA  
ATOM    543 HD21 LEU P 483       8.640 -18.196   1.280  0.00  0.00      PROA  
ATOM    544 HD22 LEU P 483       8.420 -17.981  -0.588  0.00  0.00      PROA  
ATOM    545 HD23 LEU P 483       7.669 -19.417   0.355  0.00  0.00      PROA  
ATOM    546    C LEU P 483       4.904 -15.000  -0.063  0.00  0.00      PROA  
ATOM    547    O LEU P 483       4.481 -14.797   1.081  0.00  0.00      PROA  
ATOM    548    N PHE P 484       5.666 -14.171  -0.724  0.00  0.00      PROA  
ATOM    549   HN PHE P 484       5.986 -14.408  -1.638  0.00  0.00      PROA  
ATOM    550   CA PHE P 484       6.023 -12.803  -0.388  0.00  0.00      PROA  
ATOM    551   HA PHE P 484       6.556 -12.777   0.551  0.00  0.00      PROA  
ATOM    552   CB PHE P 484       7.043 -12.279  -1.483  0.00  0.00      PROA  
ATOM    553  HB1 PHE P 484       6.751 -12.672  -2.480  0.00  0.00      PROA  
ATOM    554  HB2 PHE P 484       7.987 -12.800  -1.215  0.00  0.00      PROA  
ATOM    555   CG PHE P 484       7.357 -10.780  -1.570  0.00  0.00      PROA  
ATOM    556  CD1 PHE P 484       7.211  -9.921  -0.411  0.00  0.00      PROA  
ATOM    557  HD1 PHE P 484       6.986 -10.336   0.560  0.00  0.00      PROA  
ATOM    558  CE1 PHE P 484       7.384  -8.575  -0.538  0.00  0.00      PROA  
ATOM    559  HE1 PHE P 484       7.107  -7.939   0.290  0.00  0.00      PROA  
ATOM    560   CZ PHE P 484       7.737  -7.970  -1.762  0.00  0.00      PROA  
ATOM    561   HZ PHE P 484       7.768  -6.892  -1.821  0.00  0.00      PROA  
ATOM    562  CD2 PHE P 484       7.769 -10.170  -2.752  0.00  0.00      PROA  
ATOM    563  HD2 PHE P 484       7.969 -10.812  -3.598  0.00  0.00      PROA  
ATOM    564  CE2 PHE P 484       7.984  -8.770  -2.840  0.00  0.00      PROA  
ATOM    565  HE2 PHE P 484       8.328  -8.319  -3.759  0.00  0.00      PROA  
ATOM    566    C PHE P 484       4.809 -11.875  -0.360  0.00  0.00      PROA  
ATOM    567    O PHE P 484       4.492 -11.203   0.625  0.00  0.00      PROA  
ATOM    568    N LEU P 485       4.027 -11.876  -1.488  0.00  0.00      PROA  
ATOM    569   HN LEU P 485       4.362 -12.478  -2.209  0.00  0.00      PROA  
ATOM    570   CA LEU P 485       2.873 -11.008  -1.592  0.00  0.00      PROA  
ATOM    571   HA LEU P 485       3.095  -9.986  -1.321  0.00  0.00      PROA  
ATOM    572   CB LEU P 485       2.415 -10.972  -3.106  0.00  0.00      PROA  
ATOM    573  HB1 LEU P 485       2.015 -11.964  -3.406  0.00  0.00      PROA  
ATOM    574  HB2 LEU P 485       3.288 -10.605  -3.687  0.00  0.00      PROA  
ATOM    575   CG LEU P 485       1.308  -9.994  -3.375  0.00  0.00      PROA  
ATOM    576   HG LEU P 485       0.520 -10.221  -2.625  0.00  0.00      PROA  
ATOM    577  CD1 LEU P 485       1.871  -8.589  -3.045  0.00  0.00      PROA  
ATOM    578 HD11 LEU P 485       1.114  -7.921  -3.507  0.00  0.00      PROA  
ATOM    579 HD12 LEU P 485       2.832  -8.542  -3.600  0.00  0.00      PROA  
ATOM    580 HD13 LEU P 485       1.896  -8.423  -1.947  0.00  0.00      PROA  
ATOM    581  CD2 LEU P 485       0.722  -9.993  -4.748  0.00  0.00      PROA  
ATOM    582 HD21 LEU P 485       0.575 -11.039  -5.092  0.00  0.00      PROA  
ATOM    583 HD22 LEU P 485       1.542  -9.489  -5.302  0.00  0.00      PROA  
ATOM    584 HD23 LEU P 485      -0.224  -9.414  -4.812  0.00  0.00      PROA  
ATOM    585    C LEU P 485       1.763 -11.471  -0.606  0.00  0.00      PROA  
ATOM    586    O LEU P 485       0.956 -10.632  -0.138  0.00  0.00      PROA  
ATOM    587    N TYR P 486       1.740 -12.779  -0.206  0.00  0.00      PROA  
ATOM    588   HN TYR P 486       2.375 -13.461  -0.562  0.00  0.00      PROA  
ATOM    589   CA TYR P 486       0.978 -13.141   0.970  0.00  0.00      PROA  
ATOM    590   HA TYR P 486      -0.008 -12.818   0.673  0.00  0.00      PROA  
ATOM    591   CB TYR P 486       0.901 -14.719   1.152  0.00  0.00      PROA  
ATOM    592  HB1 TYR P 486       1.740 -15.327   0.750  0.00  0.00      PROA  
ATOM    593  HB2 TYR P 486       0.048 -15.019   0.506  0.00  0.00      PROA  
ATOM    594   CG TYR P 486       0.552 -15.158   2.595  0.00  0.00      PROA  
ATOM    595  CD1 TYR P 486      -0.789 -15.019   2.970  0.00  0.00      PROA  
ATOM    596  HD1 TYR P 486      -1.589 -14.762   2.291  0.00  0.00      PROA  
ATOM    597  CE1 TYR P 486      -1.175 -15.488   4.222  0.00  0.00      PROA  
ATOM    598  HE1 TYR P 486      -2.227 -15.459   4.464  0.00  0.00      PROA  
ATOM    599   CZ TYR P 486      -0.197 -15.924   5.122  0.00  0.00      PROA  
ATOM    600   OH TYR P 486      -0.646 -16.460   6.366  0.00  0.00      PROA  
ATOM    601   HH TYR P 486      -1.594 -16.584   6.274  0.00  0.00      PROA  
ATOM    602  CD2 TYR P 486       1.467 -15.762   3.428  0.00  0.00      PROA  
ATOM    603  HD2 TYR P 486       2.445 -15.971   3.021  0.00  0.00      PROA  
ATOM    604  CE2 TYR P 486       1.098 -16.116   4.734  0.00  0.00      PROA  
ATOM    605  HE2 TYR P 486       1.813 -16.500   5.447  0.00  0.00      PROA  
ATOM    606    C TYR P 486       1.338 -12.395   2.219  0.00  0.00      PROA  
ATOM    607    O TYR P 486       0.562 -11.627   2.776  0.00  0.00      PROA  
ATOM    608    N CYS P 487       2.577 -12.511   2.707  0.00  0.00      PROA  
ATOM    609   HN CYS P 487       3.153 -13.163   2.219  0.00  0.00      PROA  
ATOM    610   CA CYS P 487       3.066 -11.959   3.870  0.00  0.00      PROA  
ATOM    611   HA CYS P 487       2.363 -12.251   4.637  0.00  0.00      PROA  
ATOM    612   CB CYS P 487       4.552 -12.327   4.372  0.00  0.00      PROA  
ATOM    613  HB1 CYS P 487       4.804 -11.918   5.374  0.00  0.00      PROA  
ATOM    614  HB2 CYS P 487       5.195 -11.901   3.572  0.00  0.00      PROA  
ATOM    615   SG CYS P 487       4.705 -14.155   4.239  0.00  0.00      PROA  
ATOM    616  HG1 CYS P 487       4.709 -14.331   2.926  0.00  0.00      PROA  
ATOM    617    C CYS P 487       3.017 -10.437   3.864  0.00  0.00      PROA  
ATOM    618    O CYS P 487       2.675  -9.897   4.898  0.00  0.00      PROA  
ATOM    619    N ALA P 488       3.339  -9.790   2.807  0.00  0.00      PROA  
ATOM    620   HN ALA P 488       3.745 -10.213   2.001  0.00  0.00      PROA  
ATOM    621   CA ALA P 488       3.087  -8.379   2.662  0.00  0.00      PROA  
ATOM    622   HA ALA P 488       3.704  -7.794   3.328  0.00  0.00      PROA  
ATOM    623   CB ALA P 488       3.612  -7.997   1.206  0.00  0.00      PROA  
ATOM    624  HB1 ALA P 488       3.655  -6.889   1.149  0.00  0.00      PROA  
ATOM    625  HB2 ALA P 488       2.899  -8.375   0.442  0.00  0.00      PROA  
ATOM    626  HB3 ALA P 488       4.569  -8.488   0.927  0.00  0.00      PROA  
ATOM    627    C ALA P 488       1.600  -7.915   2.833  0.00  0.00      PROA  
ATOM    628    O ALA P 488       1.281  -7.022   3.633  0.00  0.00      PROA  
ATOM    629    N CYS P 489       0.654  -8.462   2.132  0.00  0.00      PROA  
ATOM    630   HN CYS P 489       0.870  -9.204   1.501  0.00  0.00      PROA  
ATOM    631   CA CYS P 489      -0.693  -8.126   2.290  0.00  0.00      PROA  
ATOM    632   HA CYS P 489      -0.758  -7.053   2.178  0.00  0.00      PROA  
ATOM    633   CB CYS P 489      -1.512  -8.765   1.177  0.00  0.00      PROA  
ATOM    634  HB1 CYS P 489      -2.580  -8.488   1.308  0.00  0.00      PROA  
ATOM    635  HB2 CYS P 489      -1.542  -9.873   1.253  0.00  0.00      PROA  
ATOM    636   SG CYS P 489      -1.000  -8.209  -0.464  0.00  0.00      PROA  
ATOM    637  HG1 CYS P 489      -0.154  -9.214  -0.633  0.00  0.00      PROA  
ATOM    638    C CYS P 489      -1.306  -8.529   3.612  0.00  0.00      PROA  
ATOM    639    O CYS P 489      -2.070  -7.696   4.160  0.00  0.00      PROA  
ATOM    640    N MET P 490      -1.021  -9.658   4.229  0.00  0.00      PROA  
ATOM    641   HN MET P 490      -0.460 -10.386   3.841  0.00  0.00      PROA  
ATOM    642   CA MET P 490      -1.555 -10.198   5.458  0.00  0.00      PROA  
ATOM    643   HA MET P 490      -2.589 -10.478   5.325  0.00  0.00      PROA  
ATOM    644   CB MET P 490      -0.825 -11.579   5.620  0.00  0.00      PROA  
ATOM    645  HB1 MET P 490       0.261 -11.386   5.487  0.00  0.00      PROA  
ATOM    646  HB2 MET P 490      -1.240 -12.219   4.812  0.00  0.00      PROA  
ATOM    647   CG MET P 490      -1.081 -12.346   6.866  0.00  0.00      PROA  
ATOM    648  HG1 MET P 490      -0.607 -11.979   7.801  0.00  0.00      PROA  
ATOM    649  HG2 MET P 490      -0.515 -13.278   6.654  0.00  0.00      PROA  
ATOM    650   SD MET P 490      -2.808 -12.686   6.993  0.00  0.00      PROA  
ATOM    651   CE MET P 490      -2.660 -13.697   8.415  0.00  0.00      PROA  
ATOM    652  HE1 MET P 490      -1.948 -14.472   8.059  0.00  0.00      PROA  
ATOM    653  HE2 MET P 490      -3.603 -14.221   8.682  0.00  0.00      PROA  
ATOM    654  HE3 MET P 490      -2.155 -13.088   9.195  0.00  0.00      PROA  
ATOM    655    C MET P 490      -1.415  -9.367   6.751  0.00  0.00      PROA  
ATOM    656    O MET P 490      -2.337  -9.304   7.590  0.00  0.00      PROA  
ATOM    657    N SER P 491      -0.307  -8.677   6.952  0.00  0.00      PROA  
ATOM    658   HN SER P 491       0.427  -8.804   6.290  0.00  0.00      PROA  
ATOM    659   CA SER P 491      -0.166  -7.901   8.086  0.00  0.00      PROA  
ATOM    660   HA SER P 491      -0.323  -8.537   8.945  0.00  0.00      PROA  
ATOM    661   CB SER P 491       1.259  -7.424   8.291  0.00  0.00      PROA  
ATOM    662  HB1 SER P 491       1.634  -6.852   7.416  0.00  0.00      PROA  
ATOM    663  HB2 SER P 491       1.829  -8.360   8.470  0.00  0.00      PROA  
ATOM    664   OG SER P 491       1.464  -6.665   9.467  0.00  0.00      PROA  
ATOM    665  HG1 SER P 491       1.052  -5.798   9.433  0.00  0.00      PROA  
ATOM    666    C SER P 491      -1.053  -6.685   8.194  0.00  0.00      PROA  
ATOM    667    O SER P 491      -1.666  -6.592   9.259  0.00  0.00      PROA  
ATOM    668    N PRO P 492      -1.275  -5.784   7.159  0.00  0.00      PROA  
ATOM    669   CD PRO P 492      -0.369  -5.557   5.990  0.00  0.00      PROA  
ATOM    670  HD1 PRO P 492      -0.407  -6.487   5.383  0.00  0.00      PROA  
ATOM    671  HD2 PRO P 492       0.667  -5.287   6.286  0.00  0.00      PROA  
ATOM    672   CA PRO P 492      -2.285  -4.786   7.154  0.00  0.00      PROA  
ATOM    673   HA PRO P 492      -2.095  -4.019   7.889  0.00  0.00      PROA  
ATOM    674   CB PRO P 492      -2.240  -4.174   5.798  0.00  0.00      PROA  
ATOM    675  HB1 PRO P 492      -2.554  -3.109   5.845  0.00  0.00      PROA  
ATOM    676  HB2 PRO P 492      -3.002  -4.684   5.171  0.00  0.00      PROA  
ATOM    677   CG PRO P 492      -0.961  -4.462   5.104  0.00  0.00      PROA  
ATOM    678  HG1 PRO P 492      -1.101  -4.606   4.012  0.00  0.00      PROA  
ATOM    679  HG2 PRO P 492      -0.289  -3.577   5.121  0.00  0.00      PROA  
ATOM    680    C PRO P 492      -3.670  -5.277   7.537  0.00  0.00      PROA  
ATOM    681    O PRO P 492      -4.315  -4.595   8.256  0.00  0.00      PROA  
ATOM    682    N VAL P 493      -4.234  -6.394   7.057  0.00  0.00      PROA  
ATOM    683   HN VAL P 493      -3.557  -6.847   6.482  0.00  0.00      PROA  
ATOM    684   CA VAL P 493      -5.541  -6.954   7.277  0.00  0.00      PROA  
ATOM    685   HA VAL P 493      -6.271  -6.270   6.869  0.00  0.00      PROA  
ATOM    686   CB VAL P 493      -5.636  -8.283   6.601  0.00  0.00      PROA  
ATOM    687   HB VAL P 493      -4.884  -8.962   7.057  0.00  0.00      PROA  
ATOM    688  CG1 VAL P 493      -7.057  -8.871   6.684  0.00  0.00      PROA  
ATOM    689 HG11 VAL P 493      -7.655  -8.094   6.162  0.00  0.00      PROA  
ATOM    690 HG12 VAL P 493      -7.408  -9.023   7.727  0.00  0.00      PROA  
ATOM    691 HG13 VAL P 493      -7.039  -9.826   6.117  0.00  0.00      PROA  
ATOM    692  CG2 VAL P 493      -5.383  -8.017   5.093  0.00  0.00      PROA  
ATOM    693 HG21 VAL P 493      -6.084  -7.296   4.621  0.00  0.00      PROA  
ATOM    694 HG22 VAL P 493      -5.607  -8.983   4.591  0.00  0.00      PROA  
ATOM    695 HG23 VAL P 493      -4.377  -7.666   4.780  0.00  0.00      PROA  
ATOM    696    C VAL P 493      -5.799  -7.314   8.746  0.00  0.00      PROA  
ATOM    697    O VAL P 493      -6.805  -6.849   9.305  0.00  0.00      PROA  
ATOM    698    N ILE P 494      -4.728  -7.835   9.443  0.00  0.00      PROA  
ATOM    699   HN ILE P 494      -3.806  -7.852   9.063  0.00  0.00      PROA  
ATOM    700   CA ILE P 494      -4.887  -8.221  10.790  0.00  0.00      PROA  
ATOM    701   HA ILE P 494      -5.817  -8.760  10.889  0.00  0.00      PROA  
ATOM    702   CB ILE P 494      -3.722  -9.098  11.164  0.00  0.00      PROA  
ATOM    703   HB ILE P 494      -2.775  -8.673  10.768  0.00  0.00      PROA  
ATOM    704  CG2 ILE P 494      -3.510  -9.296  12.671  0.00  0.00      PROA  
ATOM    705 HG21 ILE P 494      -3.247  -8.327  13.146  0.00  0.00      PROA  
ATOM    706 HG22 ILE P 494      -2.663 -10.005  12.793  0.00  0.00      PROA  
ATOM    707 HG23 ILE P 494      -4.381  -9.792  13.150  0.00  0.00      PROA  
ATOM    708  CG1 ILE P 494      -3.829 -10.440  10.376  0.00  0.00      PROA  
ATOM    709 HG11 ILE P 494      -2.920 -11.072  10.480  0.00  0.00      PROA  
ATOM    710 HG12 ILE P 494      -3.889 -10.243   9.284  0.00  0.00      PROA  
ATOM    711   CD ILE P 494      -5.055 -11.312  10.715  0.00  0.00      PROA  
ATOM    712  HD1 ILE P 494      -5.939 -10.949  10.148  0.00  0.00      PROA  
ATOM    713  HD2 ILE P 494      -5.282 -11.397  11.799  0.00  0.00      PROA  
ATOM    714  HD3 ILE P 494      -4.884 -12.321  10.281  0.00  0.00      PROA  
ATOM    715    C ILE P 494      -5.002  -7.007  11.693  0.00  0.00      PROA  
ATOM    716    O ILE P 494      -5.767  -6.919  12.664  0.00  0.00      PROA  
ATOM    717    N THR P 495      -4.174  -5.991  11.452  0.00  0.00      PROA  
ATOM    718   HN THR P 495      -3.439  -6.134  10.794  0.00  0.00      PROA  
ATOM    719   CA THR P 495      -4.044  -4.680  12.152  0.00  0.00      PROA  
ATOM    720   HA THR P 495      -3.978  -4.870  13.213  0.00  0.00      PROA  
ATOM    721   CB THR P 495      -2.767  -3.918  11.740  0.00  0.00      PROA  
ATOM    722   HB THR P 495      -2.784  -2.854  12.060  0.00  0.00      PROA  
ATOM    723  OG1 THR P 495      -2.528  -3.991  10.308  0.00  0.00      PROA  
ATOM    724  HG1 THR P 495      -3.399  -4.017   9.906  0.00  0.00      PROA  
ATOM    725  CG2 THR P 495      -1.512  -4.502  12.373  0.00  0.00      PROA  
ATOM    726 HG21 THR P 495      -1.576  -4.642  13.473  0.00  0.00      PROA  
ATOM    727 HG22 THR P 495      -0.661  -3.812  12.187  0.00  0.00      PROA  
ATOM    728 HG23 THR P 495      -1.219  -5.510  12.011  0.00  0.00      PROA  
ATOM    729    C THR P 495      -5.317  -3.833  11.964  0.00  0.00      PROA  
ATOM    730    O THR P 495      -5.888  -3.296  12.937  0.00  0.00      PROA  
ATOM    731    N PHE P 496      -5.799  -3.781  10.705  0.00  0.00      PROA  
ATOM    732   HN PHE P 496      -5.253  -4.126   9.945  0.00  0.00      PROA  
ATOM    733   CA PHE P 496      -7.021  -3.129  10.338  0.00  0.00      PROA  
ATOM    734   HA PHE P 496      -6.886  -2.081  10.559  0.00  0.00      PROA  
ATOM    735   CB PHE P 496      -7.403  -3.221   8.836  0.00  0.00      PROA  
ATOM    736  HB1 PHE P 496      -7.282  -4.308   8.641  0.00  0.00      PROA  
ATOM    737  HB2 PHE P 496      -6.699  -2.593   8.249  0.00  0.00      PROA  
ATOM    738   CG PHE P 496      -8.969  -2.861   8.448  0.00  0.00      PROA  
ATOM    739  CD1 PHE P 496      -9.499  -1.549   8.314  0.00  0.00      PROA  
ATOM    740  HD1 PHE P 496      -8.811  -0.736   8.492  0.00  0.00      PROA  
ATOM    741  CE1 PHE P 496     -10.773  -1.333   7.792  0.00  0.00      PROA  
ATOM    742  HE1 PHE P 496     -11.210  -0.349   7.708  0.00  0.00      PROA  
ATOM    743   CZ PHE P 496     -11.503  -2.467   7.466  0.00  0.00      PROA  
ATOM    744   HZ PHE P 496     -12.457  -2.295   6.989  0.00  0.00      PROA  
ATOM    745  CD2 PHE P 496      -9.679  -3.952   8.015  0.00  0.00      PROA  
ATOM    746  HD2 PHE P 496      -9.127  -4.878   8.076  0.00  0.00      PROA  
ATOM    747  CE2 PHE P 496     -10.976  -3.786   7.613  0.00  0.00      PROA  
ATOM    748  HE2 PHE P 496     -11.509  -4.605   7.154  0.00  0.00      PROA  
ATOM    749    C PHE P 496      -8.215  -3.671  11.159  0.00  0.00      PROA  
ATOM    750    O PHE P 496      -8.848  -2.814  11.768  0.00  0.00      PROA  
ATOM    751    N GLY P 497      -8.420  -4.995  11.320  0.00  0.00      PROA  
ATOM    752   HN GLY P 497      -7.971  -5.606  10.673  0.00  0.00      PROA  
ATOM    753   CA GLY P 497      -9.496  -5.592  12.018  0.00  0.00      PROA  
ATOM    754  HA1 GLY P 497      -9.583  -6.634  11.748  0.00  0.00      PROA  
ATOM    755  HA2 GLY P 497     -10.447  -5.165  11.737  0.00  0.00      PROA  
ATOM    756    C GLY P 497      -9.350  -5.440  13.546  0.00  0.00      PROA  
ATOM    757    O GLY P 497     -10.360  -5.468  14.192  0.00  0.00      PROA  
ATOM    758    N GLY P 498      -8.091  -5.219  14.109  0.00  0.00      PROA  
ATOM    759   HN GLY P 498      -7.247  -5.189  13.579  0.00  0.00      PROA  
ATOM    760   CA GLY P 498      -8.013  -4.762  15.511  0.00  0.00      PROA  
ATOM    761  HA1 GLY P 498      -7.014  -4.711  15.919  0.00  0.00      PROA  
ATOM    762  HA2 GLY P 498      -8.525  -5.482  16.133  0.00  0.00      PROA  
ATOM    763    C GLY P 498      -8.561  -3.321  15.805  0.00  0.00      PROA  
ATOM    764    O GLY P 498      -9.356  -3.088  16.706  0.00  0.00      PROA  
ATOM    765    N LEU P 499      -8.111  -2.394  14.976  0.00  0.00      PROA  
ATOM    766   HN LEU P 499      -7.650  -2.735  14.160  0.00  0.00      PROA  
ATOM    767   CA LEU P 499      -8.512  -1.029  15.132  0.00  0.00      PROA  
ATOM    768   HA LEU P 499      -8.244  -0.582  16.078  0.00  0.00      PROA  
ATOM    769   CB LEU P 499      -7.748  -0.160  13.989  0.00  0.00      PROA  
ATOM    770  HB1 LEU P 499      -8.203   0.854  13.994  0.00  0.00      PROA  
ATOM    771  HB2 LEU P 499      -7.924  -0.774  13.080  0.00  0.00      PROA  
ATOM    772   CG LEU P 499      -6.276  -0.003  14.183  0.00  0.00      PROA  
ATOM    773   HG LEU P 499      -5.825  -1.002  14.361  0.00  0.00      PROA  
ATOM    774  CD1 LEU P 499      -5.611   0.617  12.970  0.00  0.00      PROA  
ATOM    775 HD11 LEU P 499      -5.675  -0.143  12.162  0.00  0.00      PROA  
ATOM    776 HD12 LEU P 499      -4.554   0.870  13.201  0.00  0.00      PROA  
ATOM    777 HD13 LEU P 499      -6.095   1.566  12.655  0.00  0.00      PROA  
ATOM    778  CD2 LEU P 499      -5.908   0.885  15.347  0.00  0.00      PROA  
ATOM    779 HD21 LEU P 499      -6.226   0.337  16.260  0.00  0.00      PROA  
ATOM    780 HD22 LEU P 499      -6.445   1.840  15.163  0.00  0.00      PROA  
ATOM    781 HD23 LEU P 499      -4.827   1.093  15.496  0.00  0.00      PROA  
ATOM    782    C LEU P 499     -10.055  -0.774  14.822  0.00  0.00      PROA  
ATOM    783    O LEU P 499     -10.714  -0.041  15.567  0.00  0.00      PROA  
ATOM    784    N LEU P 500     -10.557  -1.354  13.773  0.00  0.00      PROA  
ATOM    785   HN LEU P 500      -9.979  -1.709  13.042  0.00  0.00      PROA  
ATOM    786   CA LEU P 500     -12.006  -1.284  13.459  0.00  0.00      PROA  
ATOM    787   HA LEU P 500     -12.353  -0.270  13.591  0.00  0.00      PROA  
ATOM    788   CB LEU P 500     -12.328  -1.687  12.003  0.00  0.00      PROA  
ATOM    789  HB1 LEU P 500     -11.752  -2.592  11.714  0.00  0.00      PROA  
ATOM    790  HB2 LEU P 500     -11.878  -0.910  11.348  0.00  0.00      PROA  
ATOM    791   CG LEU P 500     -13.911  -1.691  11.626  0.00  0.00      PROA  
ATOM    792   HG LEU P 500     -14.534  -2.477  12.102  0.00  0.00      PROA  
ATOM    793  CD1 LEU P 500     -14.563  -0.343  11.902  0.00  0.00      PROA  
ATOM    794 HD11 LEU P 500     -15.671  -0.269  11.923  0.00  0.00      PROA  
ATOM    795 HD12 LEU P 500     -14.185   0.439  11.209  0.00  0.00      PROA  
ATOM    796 HD13 LEU P 500     -14.277  -0.052  12.935  0.00  0.00      PROA  
ATOM    797  CD2 LEU P 500     -14.186  -2.032  10.128  0.00  0.00      PROA  
ATOM    798 HD21 LEU P 500     -13.601  -1.405   9.420  0.00  0.00      PROA  
ATOM    799 HD22 LEU P 500     -15.274  -1.892   9.954  0.00  0.00      PROA  
ATOM    800 HD23 LEU P 500     -13.877  -3.090   9.992  0.00  0.00      PROA  
ATOM    801    C LEU P 500     -12.828  -2.147  14.342  0.00  0.00      PROA  
ATOM    802    O LEU P 500     -13.874  -1.771  14.813  0.00  0.00      PROA  
ATOM    803    N GLY P 501     -12.237  -3.296  14.899  0.00  0.00      PROA  
ATOM    804   HN GLY P 501     -11.253  -3.371  14.757  0.00  0.00      PROA  
ATOM    805   CA GLY P 501     -12.942  -3.930  16.004  0.00  0.00      PROA  
ATOM    806  HA1 GLY P 501     -12.371  -4.764  16.384  0.00  0.00      PROA  
ATOM    807  HA2 GLY P 501     -13.943  -4.217  15.716  0.00  0.00      PROA  
ATOM    808    C GLY P 501     -13.014  -3.088  17.297  0.00  0.00      PROA  
ATOM    809    O GLY P 501     -14.051  -3.109  17.954  0.00  0.00      PROA  
ATOM    810    N GLU P 502     -11.930  -2.275  17.631  0.00  0.00      PROA  
ATOM    811   HN GLU P 502     -11.122  -2.203  17.051  0.00  0.00      PROA  
ATOM    812   CA GLU P 502     -11.876  -1.358  18.850  0.00  0.00      PROA  
ATOM    813   HA GLU P 502     -12.067  -2.064  19.645  0.00  0.00      PROA  
ATOM    814   CB GLU P 502     -10.484  -0.640  19.109  0.00  0.00      PROA  
ATOM    815  HB1 GLU P 502     -10.050  -0.396  18.115  0.00  0.00      PROA  
ATOM    816  HB2 GLU P 502      -9.972  -1.501  19.589  0.00  0.00      PROA  
ATOM    817   CG GLU P 502     -10.492   0.632  20.034  0.00  0.00      PROA  
ATOM    818  HG1 GLU P 502     -11.118   0.574  20.950  0.00  0.00      PROA  
ATOM    819  HG2 GLU P 502     -10.936   1.531  19.556  0.00  0.00      PROA  
ATOM    820   CD GLU P 502      -9.158   1.011  20.557  0.00  0.00      PROA  
ATOM    821  OE1 GLU P 502      -8.586   0.533  21.545  0.00  0.00      PROA  
ATOM    822  OE2 GLU P 502      -8.613   2.004  20.001  0.00  0.00      PROA  
ATOM    823    C GLU P 502     -12.901  -0.290  18.686  0.00  0.00      PROA  
ATOM    824    O GLU P 502     -13.639  -0.049  19.637  0.00  0.00      PROA  
ATOM    825    N ALA P 503     -13.053   0.265  17.511  0.00  0.00      PROA  
ATOM    826   HN ALA P 503     -12.403   0.016  16.797  0.00  0.00      PROA  
ATOM    827   CA ALA P 503     -13.923   1.285  17.201  0.00  0.00      PROA  
ATOM    828   HA ALA P 503     -13.721   2.132  17.839  0.00  0.00      PROA  
ATOM    829   CB ALA P 503     -13.518   1.836  15.775  0.00  0.00      PROA  
ATOM    830  HB1 ALA P 503     -14.153   2.719  15.548  0.00  0.00      PROA  
ATOM    831  HB2 ALA P 503     -13.526   1.029  15.012  0.00  0.00      PROA  
ATOM    832  HB3 ALA P 503     -12.482   2.232  15.835  0.00  0.00      PROA  
ATOM    833    C ALA P 503     -15.352   0.934  17.285  0.00  0.00      PROA  
ATOM    834    O ALA P 503     -16.134   1.681  17.922  0.00  0.00      PROA  
ATOM    835    N THR P 504     -15.688  -0.189  16.709  0.00  0.00      PROA  
ATOM    836   HN THR P 504     -15.009  -0.681  16.170  0.00  0.00      PROA  
ATOM    837   CA THR P 504     -17.008  -0.763  16.719  0.00  0.00      PROA  
ATOM    838   HA THR P 504     -17.701   0.065  16.736  0.00  0.00      PROA  
ATOM    839   CB THR P 504     -17.404  -1.573  15.572  0.00  0.00      PROA  
ATOM    840   HB THR P 504     -18.471  -1.876  15.633  0.00  0.00      PROA  
ATOM    841  OG1 THR P 504     -16.585  -2.655  15.445  0.00  0.00      PROA  
ATOM    842  HG1 THR P 504     -15.695  -2.330  15.294  0.00  0.00      PROA  
ATOM    843  CG2 THR P 504     -17.282  -0.919  14.210  0.00  0.00      PROA  
ATOM    844 HG21 THR P 504     -17.656  -1.625  13.438  0.00  0.00      PROA  
ATOM    845 HG22 THR P 504     -16.219  -0.624  14.076  0.00  0.00      PROA  
ATOM    846 HG23 THR P 504     -17.884   0.012  14.272  0.00  0.00      PROA  
ATOM    847    C THR P 504     -17.362  -1.504  17.968  0.00  0.00      PROA  
ATOM    848    O THR P 504     -18.362  -2.224  18.044  0.00  0.00      PROA  
ATOM    849    N GLU P 505     -16.614  -1.422  19.065  0.00  0.00      PROA  
ATOM    850   HN GLU P 505     -15.782  -0.873  19.067  0.00  0.00      PROA  
ATOM    851   CA GLU P 505     -16.970  -2.130  20.288  0.00  0.00      PROA  
ATOM    852   HA GLU P 505     -16.180  -1.930  20.997  0.00  0.00      PROA  
ATOM    853   CB GLU P 505     -18.268  -1.470  20.964  0.00  0.00      PROA  
ATOM    854  HB1 GLU P 505     -18.710  -2.230  21.643  0.00  0.00      PROA  
ATOM    855  HB2 GLU P 505     -19.032  -1.370  20.164  0.00  0.00      PROA  
ATOM    856   CG GLU P 505     -18.017  -0.186  21.786  0.00  0.00      PROA  
ATOM    857  HG1 GLU P 505     -17.564   0.686  21.269  0.00  0.00      PROA  
ATOM    858  HG2 GLU P 505     -17.237  -0.470  22.524  0.00  0.00      PROA  
ATOM    859   CD GLU P 505     -19.214   0.326  22.534  0.00  0.00      PROA  
ATOM    860  OE1 GLU P 505     -20.206   0.440  21.794  0.00  0.00      PROA  
ATOM    861  OE2 GLU P 505     -19.161   0.693  23.706  0.00  0.00      PROA  
ATOM    862    C GLU P 505     -17.064  -3.669  20.295  0.00  0.00      PROA  
ATOM    863    O GLU P 505     -17.629  -4.459  21.004  0.00  0.00      PROA  
ATOM    864    N GLY P 506     -16.221  -4.223  19.476  0.00  0.00      PROA  
ATOM    865   HN GLY P 506     -15.632  -3.662  18.900  0.00  0.00      PROA  
ATOM    866   CA GLY P 506     -15.887  -5.619  19.481  0.00  0.00      PROA  
ATOM    867  HA1 GLY P 506     -16.026  -6.067  20.453  0.00  0.00      PROA  
ATOM    868  HA2 GLY P 506     -14.875  -5.773  19.138  0.00  0.00      PROA  
ATOM    869    C GLY P 506     -16.831  -6.361  18.478  0.00  0.00      PROA  
ATOM    870    O GLY P 506     -17.005  -7.573  18.506  0.00  0.00      PROA  
ATOM    871    N ARG P 507     -17.495  -5.577  17.617  0.00  0.00      PROA  
ATOM    872   HN ARG P 507     -17.383  -4.586  17.598  0.00  0.00      PROA  
ATOM    873   CA ARG P 507     -18.362  -6.138  16.669  0.00  0.00      PROA  
ATOM    874   HA ARG P 507     -18.984  -6.831  17.216  0.00  0.00      PROA  
ATOM    875   CB ARG P 507     -19.402  -5.058  16.094  0.00  0.00      PROA  
ATOM    876  HB1 ARG P 507     -18.879  -4.172  15.678  0.00  0.00      PROA  
ATOM    877  HB2 ARG P 507     -19.967  -4.782  17.010  0.00  0.00      PROA  
ATOM    878   CG ARG P 507     -20.300  -5.588  14.977  0.00  0.00      PROA  
ATOM    879  HG1 ARG P 507     -19.666  -5.868  14.108  0.00  0.00      PROA  
ATOM    880  HG2 ARG P 507     -20.991  -4.783  14.649  0.00  0.00      PROA  
ATOM    881   CD ARG P 507     -21.117  -6.919  15.242  0.00  0.00      PROA  
ATOM    882  HD1 ARG P 507     -21.980  -6.728  15.915  0.00  0.00      PROA  
ATOM    883  HD2 ARG P 507     -20.506  -7.604  15.869  0.00  0.00      PROA  
ATOM    884   NE ARG P 507     -21.532  -7.553  14.058  0.00  0.00      PROA  
ATOM    885   HE ARG P 507     -21.119  -7.251  13.199  0.00  0.00      PROA  
ATOM    886   CZ ARG P 507     -22.154  -8.749  13.964  0.00  0.00      PROA  
ATOM    887  NH1 ARG P 507     -22.787  -9.256  14.990  0.00  0.00      PROA  
ATOM    888 HH11 ARG P 507     -23.034  -8.721  15.798  0.00  0.00      PROA  
ATOM    889 HH12 ARG P 507     -23.210 -10.155  14.877  0.00  0.00      PROA  
ATOM    890  NH2 ARG P 507     -22.002  -9.477  12.893  0.00  0.00      PROA  
ATOM    891 HH21 ARG P 507     -21.153  -9.407  12.369  0.00  0.00      PROA  
ATOM    892 HH22 ARG P 507     -22.375 -10.404  12.914  0.00  0.00      PROA  
ATOM    893    C ARG P 507     -17.623  -6.966  15.500  0.00  0.00      PROA  
ATOM    894    O ARG P 507     -18.139  -7.924  14.861  0.00  0.00      PROA  
ATOM    895    N ILE P 508     -16.388  -6.583  15.181  0.00  0.00      PROA  
ATOM    896   HN ILE P 508     -16.099  -5.876  15.822  0.00  0.00      PROA  
ATOM    897   CA ILE P 508     -15.442  -7.019  14.129  0.00  0.00      PROA  
ATOM    898   HA ILE P 508     -15.856  -7.923  13.706  0.00  0.00      PROA  
ATOM    899   CB ILE P 508     -15.114  -5.895  13.102  0.00  0.00      PROA  
ATOM    900   HB ILE P 508     -14.731  -4.988  13.615  0.00  0.00      PROA  
ATOM    901  CG2 ILE P 508     -14.076  -6.354  12.004  0.00  0.00      PROA  
ATOM    902 HG21 ILE P 508     -13.016  -6.200  12.299  0.00  0.00      PROA  
ATOM    903 HG22 ILE P 508     -14.338  -5.790  11.084  0.00  0.00      PROA  
ATOM    904 HG23 ILE P 508     -14.343  -7.410  11.785  0.00  0.00      PROA  
ATOM    905  CG1 ILE P 508     -16.394  -5.310  12.468  0.00  0.00      PROA  
ATOM    906 HG11 ILE P 508     -15.998  -4.552  11.759  0.00  0.00      PROA  
ATOM    907 HG12 ILE P 508     -16.863  -4.703  13.271  0.00  0.00      PROA  
ATOM    908   CD ILE P 508     -17.288  -6.218  11.616  0.00  0.00      PROA  
ATOM    909  HD1 ILE P 508     -18.160  -5.715  11.147  0.00  0.00      PROA  
ATOM    910  HD2 ILE P 508     -17.706  -6.873  12.410  0.00  0.00      PROA  
ATOM    911  HD3 ILE P 508     -16.829  -6.938  10.905  0.00  0.00      PROA  
ATOM    912    C ILE P 508     -14.210  -7.396  14.768  0.00  0.00      PROA  
ATOM    913    O ILE P 508     -13.824  -6.865  15.815  0.00  0.00      PROA  
ATOM    914    N SER P 509     -13.594  -8.518  14.281  0.00  0.00      PROA  
ATOM    915   HN SER P 509     -14.173  -9.012  13.637  0.00  0.00      PROA  
ATOM    916   CA SER P 509     -12.327  -8.975  14.664  0.00  0.00      PROA  
ATOM    917   HA SER P 509     -11.955  -8.361  15.470  0.00  0.00      PROA  
ATOM    918   CB SER P 509     -12.230 -10.474  15.126  0.00  0.00      PROA  
ATOM    919  HB1 SER P 509     -12.867 -10.710  16.006  0.00  0.00      PROA  
ATOM    920  HB2 SER P 509     -11.209 -10.561  15.555  0.00  0.00      PROA  
ATOM    921   OG SER P 509     -12.497 -11.430  14.069  0.00  0.00      PROA  
ATOM    922  HG1 SER P 509     -13.431 -11.304  13.886  0.00  0.00      PROA  
ATOM    923    C SER P 509     -11.317  -8.785  13.557  0.00  0.00      PROA  
ATOM    924    O SER P 509     -11.671  -8.633  12.348  0.00  0.00      PROA  
ATOM    925    N ALA P 510      -9.967  -8.845  13.883  0.00  0.00      PROA  
ATOM    926   HN ALA P 510      -9.785  -9.002  14.850  0.00  0.00      PROA  
ATOM    927   CA ALA P 510      -8.960  -9.261  12.969  0.00  0.00      PROA  
ATOM    928   HA ALA P 510      -8.880  -8.444  12.267  0.00  0.00      PROA  
ATOM    929   CB ALA P 510      -7.587  -9.437  13.643  0.00  0.00      PROA  
ATOM    930  HB1 ALA P 510      -7.547 -10.400  14.195  0.00  0.00      PROA  
ATOM    931  HB2 ALA P 510      -7.148  -8.594  14.218  0.00  0.00      PROA  
ATOM    932  HB3 ALA P 510      -6.854  -9.588  12.822  0.00  0.00      PROA  
ATOM    933    C ALA P 510      -9.240 -10.509  12.092  0.00  0.00      PROA  
ATOM    934    O ALA P 510      -9.190 -10.371  10.893  0.00  0.00      PROA  
ATOM    935    N ILE P 511      -9.658 -11.662  12.681  0.00  0.00      PROA  
ATOM    936   HN ILE P 511      -9.706 -11.692  13.676  0.00  0.00      PROA  
ATOM    937   CA ILE P 511      -9.971 -12.847  11.916  0.00  0.00      PROA  
ATOM    938   HA ILE P 511      -9.058 -12.925  11.345  0.00  0.00      PROA  
ATOM    939   CB ILE P 511     -10.136 -14.116  12.723  0.00  0.00      PROA  
ATOM    940   HB ILE P 511     -10.279 -15.002  12.069  0.00  0.00      PROA  
ATOM    941  CG2 ILE P 511      -8.772 -14.332  13.363  0.00  0.00      PROA  
ATOM    942 HG21 ILE P 511      -8.478 -13.511  14.052  0.00  0.00      PROA  
ATOM    943 HG22 ILE P 511      -7.904 -14.337  12.670  0.00  0.00      PROA  
ATOM    944 HG23 ILE P 511      -8.809 -15.270  13.956  0.00  0.00      PROA  
ATOM    945  CG1 ILE P 511     -11.239 -14.107  13.812  0.00  0.00      PROA  
ATOM    946 HG11 ILE P 511     -12.253 -13.969  13.381  0.00  0.00      PROA  
ATOM    947 HG12 ILE P 511     -11.137 -13.232  14.489  0.00  0.00      PROA  
ATOM    948   CD ILE P 511     -11.345 -15.453  14.605  0.00  0.00      PROA  
ATOM    949  HD1 ILE P 511     -11.640 -16.199  13.837  0.00  0.00      PROA  
ATOM    950  HD2 ILE P 511     -12.142 -15.517  15.376  0.00  0.00      PROA  
ATOM    951  HD3 ILE P 511     -10.350 -15.604  15.076  0.00  0.00      PROA  
ATOM    952    C ILE P 511     -11.077 -12.688  10.858  0.00  0.00      PROA  
ATOM    953    O ILE P 511     -10.830 -13.099   9.722  0.00  0.00      PROA  
ATOM    954    N GLU P 512     -12.220 -12.121  11.186  0.00  0.00      PROA  
ATOM    955   HN GLU P 512     -12.395 -11.764  12.100  0.00  0.00      PROA  
ATOM    956   CA GLU P 512     -13.217 -11.786  10.150  0.00  0.00      PROA  
ATOM    957   HA GLU P 512     -13.576 -12.706   9.711  0.00  0.00      PROA  
ATOM    958   CB GLU P 512     -14.426 -11.104  10.780  0.00  0.00      PROA  
ATOM    959  HB1 GLU P 512     -15.164 -10.725  10.041  0.00  0.00      PROA  
ATOM    960  HB2 GLU P 512     -14.047 -10.167  11.241  0.00  0.00      PROA  
ATOM    961   CG GLU P 512     -15.141 -12.031  11.751  0.00  0.00      PROA  
ATOM    962  HG1 GLU P 512     -14.478 -12.800  12.202  0.00  0.00      PROA  
ATOM    963  HG2 GLU P 512     -15.969 -12.515  11.191  0.00  0.00      PROA  
ATOM    964   CD GLU P 512     -15.800 -11.224  12.839  0.00  0.00      PROA  
ATOM    965  OE1 GLU P 512     -17.008 -10.906  12.684  0.00  0.00      PROA  
ATOM    966  OE2 GLU P 512     -15.189 -10.884  13.899  0.00  0.00      PROA  
ATOM    967    C GLU P 512     -12.866 -10.803   9.008  0.00  0.00      PROA  
ATOM    968    O GLU P 512     -13.430 -10.987   7.917  0.00  0.00      PROA  
ATOM    969    N SER P 513     -12.018  -9.866   9.165  0.00  0.00      PROA  
ATOM    970   HN SER P 513     -11.794  -9.879  10.136  0.00  0.00      PROA  
ATOM    971   CA SER P 513     -11.424  -8.983   8.241  0.00  0.00      PROA  
ATOM    972   HA SER P 513     -12.137  -8.395   7.681  0.00  0.00      PROA  
ATOM    973   CB SER P 513     -10.696  -7.872   9.055  0.00  0.00      PROA  
ATOM    974  HB1 SER P 513     -10.002  -7.315   8.389  0.00  0.00      PROA  
ATOM    975  HB2 SER P 513     -10.018  -8.215   9.866  0.00  0.00      PROA  
ATOM    976   OG SER P 513     -11.772  -7.092   9.710  0.00  0.00      PROA  
ATOM    977  HG1 SER P 513     -11.880  -7.418  10.607  0.00  0.00      PROA  
ATOM    978    C SER P 513     -10.563  -9.754   7.291  0.00  0.00      PROA  
ATOM    979    O SER P 513     -10.398  -9.510   6.084  0.00  0.00      PROA  
ATOM    980    N LEU P 514      -9.832 -10.661   7.863  0.00  0.00      PROA  
ATOM    981   HN LEU P 514      -9.767 -10.598   8.856  0.00  0.00      PROA  
ATOM    982   CA LEU P 514      -9.015 -11.595   7.180  0.00  0.00      PROA  
ATOM    983   HA LEU P 514      -8.417 -11.182   6.380  0.00  0.00      PROA  
ATOM    984   CB LEU P 514      -8.057 -12.097   8.244  0.00  0.00      PROA  
ATOM    985  HB1 LEU P 514      -8.492 -12.266   9.252  0.00  0.00      PROA  
ATOM    986  HB2 LEU P 514      -7.314 -11.290   8.422  0.00  0.00      PROA  
ATOM    987   CG LEU P 514      -7.047 -13.298   7.903  0.00  0.00      PROA  
ATOM    988   HG LEU P 514      -6.207 -13.231   8.627  0.00  0.00      PROA  
ATOM    989  CD1 LEU P 514      -7.628 -14.695   7.939  0.00  0.00      PROA  
ATOM    990 HD11 LEU P 514      -6.726 -15.345   7.936  0.00  0.00      PROA  
ATOM    991 HD12 LEU P 514      -8.243 -14.956   7.051  0.00  0.00      PROA  
ATOM    992 HD13 LEU P 514      -8.244 -14.852   8.850  0.00  0.00      PROA  
ATOM    993  CD2 LEU P 514      -6.337 -13.076   6.555  0.00  0.00      PROA  
ATOM    994 HD21 LEU P 514      -5.591 -13.857   6.293  0.00  0.00      PROA  
ATOM    995 HD22 LEU P 514      -5.621 -12.255   6.772  0.00  0.00      PROA  
ATOM    996 HD23 LEU P 514      -7.101 -12.975   5.755  0.00  0.00      PROA  
ATOM    997    C LEU P 514      -9.825 -12.649   6.428  0.00  0.00      PROA  
ATOM    998    O LEU P 514      -9.594 -12.910   5.245  0.00  0.00      PROA  
ATOM    999    N PHE P 515     -10.896 -13.196   7.019  0.00  0.00      PROA  
ATOM   1000   HN PHE P 515     -10.958 -13.027   8.000  0.00  0.00      PROA  
ATOM   1001   CA PHE P 515     -11.938 -13.941   6.315  0.00  0.00      PROA  
ATOM   1002   HA PHE P 515     -11.361 -14.714   5.830  0.00  0.00      PROA  
ATOM   1003   CB PHE P 515     -12.864 -14.671   7.423  0.00  0.00      PROA  
ATOM   1004  HB1 PHE P 515     -13.153 -13.948   8.216  0.00  0.00      PROA  
ATOM   1005  HB2 PHE P 515     -12.277 -15.521   7.830  0.00  0.00      PROA  
ATOM   1006   CG PHE P 515     -14.197 -15.041   6.831  0.00  0.00      PROA  
ATOM   1007  CD1 PHE P 515     -14.223 -16.058   5.930  0.00  0.00      PROA  
ATOM   1008  HD1 PHE P 515     -13.281 -16.547   5.733  0.00  0.00      PROA  
ATOM   1009  CE1 PHE P 515     -15.371 -16.465   5.298  0.00  0.00      PROA  
ATOM   1010  HE1 PHE P 515     -15.299 -17.282   4.596  0.00  0.00      PROA  
ATOM   1011   CZ PHE P 515     -16.592 -15.791   5.728  0.00  0.00      PROA  
ATOM   1012   HZ PHE P 515     -17.541 -15.986   5.251  0.00  0.00      PROA  
ATOM   1013  CD2 PHE P 515     -15.364 -14.443   7.248  0.00  0.00      PROA  
ATOM   1014  HD2 PHE P 515     -15.365 -13.702   8.033  0.00  0.00      PROA  
ATOM   1015  CE2 PHE P 515     -16.591 -14.803   6.652  0.00  0.00      PROA  
ATOM   1016  HE2 PHE P 515     -17.534 -14.471   7.058  0.00  0.00      PROA  
ATOM   1017    C PHE P 515     -12.659 -13.243   5.193  0.00  0.00      PROA  
ATOM   1018    O PHE P 515     -12.977 -13.877   4.147  0.00  0.00      PROA  
ATOM   1019    N GLY P 516     -12.946 -11.930   5.325  0.00  0.00      PROA  
ATOM   1020   HN GLY P 516     -12.970 -11.439   6.192  0.00  0.00      PROA  
ATOM   1021   CA GLY P 516     -13.351 -11.011   4.281  0.00  0.00      PROA  
ATOM   1022  HA1 GLY P 516     -13.552 -10.038   4.706  0.00  0.00      PROA  
ATOM   1023  HA2 GLY P 516     -14.278 -11.415   3.903  0.00  0.00      PROA  
ATOM   1024    C GLY P 516     -12.468 -10.737   3.133  0.00  0.00      PROA  
ATOM   1025    O GLY P 516     -12.932 -10.651   1.998  0.00  0.00      PROA  
ATOM   1026    N ALA P 517     -11.145 -10.501   3.399  0.00  0.00      PROA  
ATOM   1027   HN ALA P 517     -10.777 -10.462   4.325  0.00  0.00      PROA  
ATOM   1028   CA ALA P 517     -10.206 -10.401   2.387  0.00  0.00      PROA  
ATOM   1029   HA ALA P 517     -10.446  -9.613   1.689  0.00  0.00      PROA  
ATOM   1030   CB ALA P 517      -8.892  -9.968   3.063  0.00  0.00      PROA  
ATOM   1031  HB1 ALA P 517      -8.455 -10.736   3.736  0.00  0.00      PROA  
ATOM   1032  HB2 ALA P 517      -9.050  -9.077   3.708  0.00  0.00      PROA  
ATOM   1033  HB3 ALA P 517      -8.137  -9.754   2.277  0.00  0.00      PROA  
ATOM   1034    C ALA P 517     -10.007 -11.710   1.637  0.00  0.00      PROA  
ATOM   1035    O ALA P 517      -9.992 -11.672   0.425  0.00  0.00      PROA  
ATOM   1036    N SER P 518      -9.958 -12.849   2.305  0.00  0.00      PROA  
ATOM   1037   HN SER P 518      -9.797 -12.942   3.285  0.00  0.00      PROA  
ATOM   1038   CA SER P 518      -9.909 -14.182   1.740  0.00  0.00      PROA  
ATOM   1039   HA SER P 518      -9.053 -14.286   1.090  0.00  0.00      PROA  
ATOM   1040   CB SER P 518      -9.889 -15.424   2.784  0.00  0.00      PROA  
ATOM   1041  HB1 SER P 518     -10.909 -15.554   3.205  0.00  0.00      PROA  
ATOM   1042  HB2 SER P 518      -9.123 -15.288   3.577  0.00  0.00      PROA  
ATOM   1043   OG SER P 518      -9.681 -16.653   2.098  0.00  0.00      PROA  
ATOM   1044  HG1 SER P 518      -8.930 -16.547   1.510  0.00  0.00      PROA  
ATOM   1045    C SER P 518     -11.025 -14.346   0.710  0.00  0.00      PROA  
ATOM   1046    O SER P 518     -10.758 -14.731  -0.445  0.00  0.00      PROA  
ATOM   1047    N MET P 519     -12.341 -14.278   1.174  0.00  0.00      PROA  
ATOM   1048   HN MET P 519     -12.529 -13.992   2.110  0.00  0.00      PROA  
ATOM   1049   CA MET P 519     -13.572 -14.602   0.370  0.00  0.00      PROA  
ATOM   1050   HA MET P 519     -13.339 -15.591   0.004  0.00  0.00      PROA  
ATOM   1051   CB MET P 519     -14.824 -14.633   1.332  0.00  0.00      PROA  
ATOM   1052  HB1 MET P 519     -14.798 -13.743   1.996  0.00  0.00      PROA  
ATOM   1053  HB2 MET P 519     -14.682 -15.541   1.957  0.00  0.00      PROA  
ATOM   1054   CG MET P 519     -16.152 -14.824   0.502  0.00  0.00      PROA  
ATOM   1055  HG1 MET P 519     -16.373 -15.877   0.223  0.00  0.00      PROA  
ATOM   1056  HG2 MET P 519     -16.174 -14.277  -0.464  0.00  0.00      PROA  
ATOM   1057   SD MET P 519     -17.613 -14.343   1.499  0.00  0.00      PROA  
ATOM   1058   CE MET P 519     -17.326 -12.551   1.582  0.00  0.00      PROA  
ATOM   1059  HE1 MET P 519     -16.411 -12.264   1.021  0.00  0.00      PROA  
ATOM   1060  HE2 MET P 519     -17.128 -12.361   2.658  0.00  0.00      PROA  
ATOM   1061  HE3 MET P 519     -18.206 -11.924   1.324  0.00  0.00      PROA  
ATOM   1062    C MET P 519     -13.764 -13.609  -0.818  0.00  0.00      PROA  
ATOM   1063    O MET P 519     -14.045 -14.032  -1.982  0.00  0.00      PROA  
ATOM   1064    N THR P 520     -13.590 -12.260  -0.535  0.00  0.00      PROA  
ATOM   1065   HN THR P 520     -13.527 -11.955   0.412  0.00  0.00      PROA  
ATOM   1066   CA THR P 520     -13.570 -11.320  -1.628  0.00  0.00      PROA  
ATOM   1067   HA THR P 520     -14.572 -11.436  -2.015  0.00  0.00      PROA  
ATOM   1068   CB THR P 520     -13.225  -9.943  -1.071  0.00  0.00      PROA  
ATOM   1069   HB THR P 520     -12.331  -9.838  -0.420  0.00  0.00      PROA  
ATOM   1070  OG1 THR P 520     -14.210  -9.607  -0.069  0.00  0.00      PROA  
ATOM   1071  HG1 THR P 520     -13.879  -9.802   0.810  0.00  0.00      PROA  
ATOM   1072  CG2 THR P 520     -13.261  -8.809  -2.019  0.00  0.00      PROA  
ATOM   1073 HG21 THR P 520     -12.547  -8.842  -2.870  0.00  0.00      PROA  
ATOM   1074 HG22 THR P 520     -13.039  -7.843  -1.517  0.00  0.00      PROA  
ATOM   1075 HG23 THR P 520     -14.257  -8.732  -2.506  0.00  0.00      PROA  
ATOM   1076    C THR P 520     -12.507 -11.451  -2.699  0.00  0.00      PROA  
ATOM   1077    O THR P 520     -12.809 -11.284  -3.868  0.00  0.00      PROA  
ATOM   1078    N GLY P 521     -11.293 -11.822  -2.197  0.00  0.00      PROA  
ATOM   1079   HN GLY P 521     -11.170 -11.840  -1.208  0.00  0.00      PROA  
ATOM   1080   CA GLY P 521     -10.083 -11.914  -2.998  0.00  0.00      PROA  
ATOM   1081  HA1 GLY P 521      -9.219 -11.849  -2.353  0.00  0.00      PROA  
ATOM   1082  HA2 GLY P 521      -9.941 -11.051  -3.632  0.00  0.00      PROA  
ATOM   1083    C GLY P 521     -10.128 -13.067  -3.853  0.00  0.00      PROA  
ATOM   1084    O GLY P 521      -9.783 -12.908  -5.048  0.00  0.00      PROA  
ATOM   1085    N ILE P 522     -10.685 -14.178  -3.341  0.00  0.00      PROA  
ATOM   1086   HN ILE P 522     -10.735 -14.210  -2.345  0.00  0.00      PROA  
ATOM   1087   CA ILE P 522     -10.875 -15.372  -4.130  0.00  0.00      PROA  
ATOM   1088   HA ILE P 522      -9.921 -15.482  -4.625  0.00  0.00      PROA  
ATOM   1089   CB ILE P 522     -11.275 -16.597  -3.367  0.00  0.00      PROA  
ATOM   1090   HB ILE P 522     -11.998 -16.248  -2.599  0.00  0.00      PROA  
ATOM   1091  CG2 ILE P 522     -11.841 -17.670  -4.314  0.00  0.00      PROA  
ATOM   1092 HG21 ILE P 522     -12.077 -18.537  -3.661  0.00  0.00      PROA  
ATOM   1093 HG22 ILE P 522     -11.109 -18.030  -5.068  0.00  0.00      PROA  
ATOM   1094 HG23 ILE P 522     -12.843 -17.432  -4.731  0.00  0.00      PROA  
ATOM   1095  CG1 ILE P 522     -10.078 -17.048  -2.486  0.00  0.00      PROA  
ATOM   1096 HG11 ILE P 522     -10.409 -17.978  -1.977  0.00  0.00      PROA  
ATOM   1097 HG12 ILE P 522      -9.634 -16.322  -1.773  0.00  0.00      PROA  
ATOM   1098   CD ILE P 522      -8.857 -17.529  -3.234  0.00  0.00      PROA  
ATOM   1099  HD1 ILE P 522      -8.073 -17.869  -2.523  0.00  0.00      PROA  
ATOM   1100  HD2 ILE P 522      -8.356 -16.672  -3.732  0.00  0.00      PROA  
ATOM   1101  HD3 ILE P 522      -9.014 -18.328  -3.989  0.00  0.00      PROA  
ATOM   1102    C ILE P 522     -11.861 -15.073  -5.287  0.00  0.00      PROA  
ATOM   1103    O ILE P 522     -11.568 -15.300  -6.479  0.00  0.00      PROA  
ATOM   1104    N ALA P 523     -13.005 -14.374  -4.978  0.00  0.00      PROA  
ATOM   1105   HN ALA P 523     -13.242 -14.202  -4.025  0.00  0.00      PROA  
ATOM   1106   CA ALA P 523     -13.914 -13.973  -6.050  0.00  0.00      PROA  
ATOM   1107   HA ALA P 523     -14.190 -14.854  -6.610  0.00  0.00      PROA  
ATOM   1108   CB ALA P 523     -15.218 -13.268  -5.526  0.00  0.00      PROA  
ATOM   1109  HB1 ALA P 523     -15.912 -13.015  -6.355  0.00  0.00      PROA  
ATOM   1110  HB2 ALA P 523     -15.057 -12.386  -4.870  0.00  0.00      PROA  
ATOM   1111  HB3 ALA P 523     -15.855 -13.999  -4.983  0.00  0.00      PROA  
ATOM   1112    C ALA P 523     -13.408 -12.999  -7.122  0.00  0.00      PROA  
ATOM   1113    O ALA P 523     -13.453 -13.354  -8.299  0.00  0.00      PROA  
ATOM   1114    N TYR P 524     -12.800 -11.893  -6.655  0.00  0.00      PROA  
ATOM   1115   HN TYR P 524     -12.935 -11.666  -5.694  0.00  0.00      PROA  
ATOM   1116   CA TYR P 524     -12.076 -10.994  -7.526  0.00  0.00      PROA  
ATOM   1117   HA TYR P 524     -12.800 -10.530  -8.180  0.00  0.00      PROA  
ATOM   1118   CB TYR P 524     -11.422  -9.882  -6.678  0.00  0.00      PROA  
ATOM   1119  HB1 TYR P 524     -10.579 -10.303  -6.091  0.00  0.00      PROA  
ATOM   1120  HB2 TYR P 524     -12.066  -9.365  -5.935  0.00  0.00      PROA  
ATOM   1121   CG TYR P 524     -10.920  -8.696  -7.546  0.00  0.00      PROA  
ATOM   1122  CD1 TYR P 524     -11.772  -7.597  -7.781  0.00  0.00      PROA  
ATOM   1123  HD1 TYR P 524     -12.758  -7.610  -7.341  0.00  0.00      PROA  
ATOM   1124  CE1 TYR P 524     -11.386  -6.536  -8.649  0.00  0.00      PROA  
ATOM   1125  HE1 TYR P 524     -12.136  -5.841  -8.999  0.00  0.00      PROA  
ATOM   1126   CZ TYR P 524     -10.116  -6.654  -9.238  0.00  0.00      PROA  
ATOM   1127   OH TYR P 524      -9.658  -5.513 -10.020  0.00  0.00      PROA  
ATOM   1128   HH TYR P 524      -9.915  -4.691  -9.596  0.00  0.00      PROA  
ATOM   1129  CD2 TYR P 524      -9.634  -8.732  -8.064  0.00  0.00      PROA  
ATOM   1130  HD2 TYR P 524      -8.935  -9.529  -7.853  0.00  0.00      PROA  
ATOM   1131  CE2 TYR P 524      -9.192  -7.686  -8.956  0.00  0.00      PROA  
ATOM   1132  HE2 TYR P 524      -8.161  -7.716  -9.275  0.00  0.00      PROA  
ATOM   1133    C TYR P 524     -11.130 -11.668  -8.450  0.00  0.00      PROA  
ATOM   1134    O TYR P 524     -11.115 -11.400  -9.635  0.00  0.00      PROA  
ATOM   1135    N SER P 525     -10.346 -12.612  -7.903  0.00  0.00      PROA  
ATOM   1136   HN SER P 525     -10.451 -12.838  -6.937  0.00  0.00      PROA  
ATOM   1137   CA SER P 525      -9.371 -13.357  -8.631  0.00  0.00      PROA  
ATOM   1138   HA SER P 525      -8.696 -12.617  -9.035  0.00  0.00      PROA  
ATOM   1139   CB SER P 525      -8.481 -14.375  -7.905  0.00  0.00      PROA  
ATOM   1140  HB1 SER P 525      -7.700 -14.837  -8.546  0.00  0.00      PROA  
ATOM   1141  HB2 SER P 525      -9.079 -15.241  -7.546  0.00  0.00      PROA  
ATOM   1142   OG SER P 525      -7.589 -13.747  -6.928  0.00  0.00      PROA  
ATOM   1143  HG1 SER P 525      -8.234 -13.548  -6.245  0.00  0.00      PROA  
ATOM   1144    C SER P 525      -9.847 -14.018  -9.927  0.00  0.00      PROA  
ATOM   1145    O SER P 525      -9.109 -14.033 -10.917  0.00  0.00      PROA  
ATOM   1146    N LEU P 526     -11.045 -14.555  -9.843  0.00  0.00      PROA  
ATOM   1147   HN LEU P 526     -11.491 -14.574  -8.952  0.00  0.00      PROA  
ATOM   1148   CA LEU P 526     -11.559 -15.296 -10.900  0.00  0.00      PROA  
ATOM   1149   HA LEU P 526     -10.753 -15.730 -11.472  0.00  0.00      PROA  
ATOM   1150   CB LEU P 526     -12.394 -16.467 -10.366  0.00  0.00      PROA  
ATOM   1151  HB1 LEU P 526     -12.601 -17.209 -11.167  0.00  0.00      PROA  
ATOM   1152  HB2 LEU P 526     -13.403 -16.264  -9.947  0.00  0.00      PROA  
ATOM   1153   CG LEU P 526     -11.719 -17.354  -9.301  0.00  0.00      PROA  
ATOM   1154   HG LEU P 526     -11.613 -16.743  -8.379  0.00  0.00      PROA  
ATOM   1155  CD1 LEU P 526     -12.627 -18.516  -8.984  0.00  0.00      PROA  
ATOM   1156 HD11 LEU P 526     -12.576 -19.150  -9.895  0.00  0.00      PROA  
ATOM   1157 HD12 LEU P 526     -13.667 -18.166  -8.813  0.00  0.00      PROA  
ATOM   1158 HD13 LEU P 526     -12.310 -19.121  -8.108  0.00  0.00      PROA  
ATOM   1159  CD2 LEU P 526     -10.298 -17.838  -9.750  0.00  0.00      PROA  
ATOM   1160 HD21 LEU P 526      -9.880 -18.649  -9.115  0.00  0.00      PROA  
ATOM   1161 HD22 LEU P 526      -9.667 -16.933  -9.884  0.00  0.00      PROA  
ATOM   1162 HD23 LEU P 526     -10.421 -18.404 -10.698  0.00  0.00      PROA  
ATOM   1163    C LEU P 526     -12.527 -14.509 -11.837  0.00  0.00      PROA  
ATOM   1164    O LEU P 526     -12.515 -14.791 -13.016  0.00  0.00      PROA  
ATOM   1165    N PHE P 527     -13.197 -13.411 -11.410  0.00  0.00      PROA  
ATOM   1166   HN PHE P 527     -13.151 -13.335 -10.417  0.00  0.00      PROA  
ATOM   1167   CA PHE P 527     -14.290 -12.842 -12.149  0.00  0.00      PROA  
ATOM   1168   HA PHE P 527     -14.343 -13.213 -13.162  0.00  0.00      PROA  
ATOM   1169   CB PHE P 527     -15.599 -13.044 -11.364  0.00  0.00      PROA  
ATOM   1170  HB1 PHE P 527     -16.459 -12.706 -11.982  0.00  0.00      PROA  
ATOM   1171  HB2 PHE P 527     -15.592 -12.396 -10.462  0.00  0.00      PROA  
ATOM   1172   CG PHE P 527     -15.800 -14.481 -10.969  0.00  0.00      PROA  
ATOM   1173  CD1 PHE P 527     -15.744 -15.476 -11.944  0.00  0.00      PROA  
ATOM   1174  HD1 PHE P 527     -15.646 -15.165 -12.973  0.00  0.00      PROA  
ATOM   1175  CE1 PHE P 527     -15.849 -16.861 -11.645  0.00  0.00      PROA  
ATOM   1176  HE1 PHE P 527     -15.679 -17.553 -12.458  0.00  0.00      PROA  
ATOM   1177   CZ PHE P 527     -15.903 -17.252 -10.331  0.00  0.00      PROA  
ATOM   1178   HZ PHE P 527     -15.880 -18.285 -10.017  0.00  0.00      PROA  
ATOM   1179  CD2 PHE P 527     -16.022 -14.872  -9.652  0.00  0.00      PROA  
ATOM   1180  HD2 PHE P 527     -16.016 -14.153  -8.847  0.00  0.00      PROA  
ATOM   1181  CE2 PHE P 527     -16.005 -16.245  -9.316  0.00  0.00      PROA  
ATOM   1182  HE2 PHE P 527     -15.963 -16.454  -8.258  0.00  0.00      PROA  
ATOM   1183    C PHE P 527     -14.085 -11.386 -12.501  0.00  0.00      PROA  
ATOM   1184    O PHE P 527     -14.797 -10.800 -13.304  0.00  0.00      PROA  
ATOM   1185    N ALA P 528     -12.997 -10.780 -12.008  0.00  0.00      PROA  
ATOM   1186   HN ALA P 528     -12.349 -11.323 -11.479  0.00  0.00      PROA  
ATOM   1187   CA ALA P 528     -12.536  -9.432 -12.481  0.00  0.00      PROA  
ATOM   1188   HA ALA P 528     -13.295  -8.664 -12.486  0.00  0.00      PROA  
ATOM   1189   CB ALA P 528     -11.518  -8.831 -11.462  0.00  0.00      PROA  
ATOM   1190  HB1 ALA P 528     -11.140  -7.787 -11.499  0.00  0.00      PROA  
ATOM   1191  HB2 ALA P 528     -10.660  -9.533 -11.388  0.00  0.00      PROA  
ATOM   1192  HB3 ALA P 528     -11.894  -8.913 -10.420  0.00  0.00      PROA  
ATOM   1193    C ALA P 528     -11.777  -9.527 -13.814  0.00  0.00      PROA  
ATOM   1194    O ALA P 528     -11.309 -10.644 -14.153  0.00  0.00      PROA  
ATOM   1195    N GLY P 529     -11.544  -8.408 -14.509  0.00  0.00      PROA  
ATOM   1196   HN GLY P 529     -11.892  -7.500 -14.288  0.00  0.00      PROA  
ATOM   1197   CA GLY P 529     -10.891  -8.449 -15.830  0.00  0.00      PROA  
ATOM   1198  HA1 GLY P 529     -10.929  -7.446 -16.228  0.00  0.00      PROA  
ATOM   1199  HA2 GLY P 529     -11.335  -9.308 -16.310  0.00  0.00      PROA  
ATOM   1200    C GLY P 529      -9.412  -8.796 -15.708  0.00  0.00      PROA  
ATOM   1201    O GLY P 529      -8.824  -9.471 -16.500  0.00  0.00      PROA  
ATOM   1202    N GLN P 530      -8.812  -8.563 -14.546  0.00  0.00      PROA  
ATOM   1203   HN GLN P 530      -9.241  -8.024 -13.825  0.00  0.00      PROA  
ATOM   1204   CA GLN P 530      -7.475  -9.022 -14.221  0.00  0.00      PROA  
ATOM   1205   HA GLN P 530      -7.395  -9.989 -14.695  0.00  0.00      PROA  
ATOM   1206   CB GLN P 530      -6.397  -8.160 -14.706  0.00  0.00      PROA  
ATOM   1207  HB1 GLN P 530      -6.216  -8.212 -15.801  0.00  0.00      PROA  
ATOM   1208  HB2 GLN P 530      -5.410  -8.273 -14.210  0.00  0.00      PROA  
ATOM   1209   CG GLN P 530      -6.619  -6.601 -14.454  0.00  0.00      PROA  
ATOM   1210  HG1 GLN P 530      -7.503  -6.404 -15.097  0.00  0.00      PROA  
ATOM   1211  HG2 GLN P 530      -5.815  -5.983 -14.907  0.00  0.00      PROA  
ATOM   1212   CD GLN P 530      -6.891  -6.234 -13.025  0.00  0.00      PROA  
ATOM   1213  OE1 GLN P 530      -6.017  -5.996 -12.191  0.00  0.00      PROA  
ATOM   1214  NE2 GLN P 530      -8.216  -6.031 -12.667  0.00  0.00      PROA  
ATOM   1215 HE21 GLN P 530      -8.837  -5.756 -13.401  0.00  0.00      PROA  
ATOM   1216 HE22 GLN P 530      -8.413  -5.764 -11.723  0.00  0.00      PROA  
ATOM   1217    C GLN P 530      -7.408  -9.380 -12.714  0.00  0.00      PROA  
ATOM   1218    O GLN P 530      -8.350  -9.065 -12.049  0.00  0.00      PROA  
ATOM   1219    N ALA P 531      -6.293  -9.982 -12.251  0.00  0.00      PROA  
ATOM   1220   HN ALA P 531      -5.636 -10.334 -12.914  0.00  0.00      PROA  
ATOM   1221   CA ALA P 531      -6.166 -10.248 -10.824  0.00  0.00      PROA  
ATOM   1222   HA ALA P 531      -6.921  -9.863 -10.155  0.00  0.00      PROA  
ATOM   1223   CB ALA P 531      -6.033 -11.711 -10.509  0.00  0.00      PROA  
ATOM   1224  HB1 ALA P 531      -5.809 -11.974  -9.453  0.00  0.00      PROA  
ATOM   1225  HB2 ALA P 531      -5.195 -12.139 -11.100  0.00  0.00      PROA  
ATOM   1226  HB3 ALA P 531      -6.946 -12.296 -10.750  0.00  0.00      PROA  
ATOM   1227    C ALA P 531      -4.827  -9.526 -10.309  0.00  0.00      PROA  
ATOM   1228    O ALA P 531      -4.346  -9.833  -9.248  0.00  0.00      PROA  
ATOM   1229    N LEU P 532      -4.348  -8.607 -11.194  0.00  0.00      PROA  
ATOM   1230   HN LEU P 532      -4.923  -8.225 -11.913  0.00  0.00      PROA  
ATOM   1231   CA LEU P 532      -3.217  -7.704 -10.949  0.00  0.00      PROA  
ATOM   1232   HA LEU P 532      -2.387  -8.323 -10.640  0.00  0.00      PROA  
ATOM   1233   CB LEU P 532      -2.622  -6.974 -12.234  0.00  0.00      PROA  
ATOM   1234  HB1 LEU P 532      -1.717  -6.383 -11.978  0.00  0.00      PROA  
ATOM   1235  HB2 LEU P 532      -3.410  -6.231 -12.486  0.00  0.00      PROA  
ATOM   1236   CG LEU P 532      -2.231  -7.733 -13.485  0.00  0.00      PROA  
ATOM   1237   HG LEU P 532      -3.075  -8.406 -13.752  0.00  0.00      PROA  
ATOM   1238  CD1 LEU P 532      -2.051  -6.767 -14.650  0.00  0.00      PROA  
ATOM   1239 HD11 LEU P 532      -3.032  -6.386 -15.006  0.00  0.00      PROA  
ATOM   1240 HD12 LEU P 532      -1.430  -7.218 -15.454  0.00  0.00      PROA  
ATOM   1241 HD13 LEU P 532      -1.506  -5.839 -14.375  0.00  0.00      PROA  
ATOM   1242  CD2 LEU P 532      -0.957  -8.589 -13.232  0.00  0.00      PROA  
ATOM   1243 HD21 LEU P 532      -0.619  -9.066 -14.177  0.00  0.00      PROA  
ATOM   1244 HD22 LEU P 532      -1.127  -9.474 -12.582  0.00  0.00      PROA  
ATOM   1245 HD23 LEU P 532      -0.173  -7.893 -12.863  0.00  0.00      PROA  
ATOM   1246    C LEU P 532      -3.432  -6.742  -9.752  0.00  0.00      PROA  
ATOM   1247    O LEU P 532      -2.592  -6.616  -8.903  0.00  0.00      PROA  
ATOM   1248    N THR P 533      -4.605  -6.148  -9.693  0.00  0.00      PROA  
ATOM   1249   HN THR P 533      -5.233  -6.370 -10.435  0.00  0.00      PROA  
ATOM   1250   CA THR P 533      -5.180  -5.279  -8.698  0.00  0.00      PROA  
ATOM   1251   HA THR P 533      -4.583  -4.382  -8.626  0.00  0.00      PROA  
ATOM   1252   CB THR P 533      -6.623  -4.798  -9.036  0.00  0.00      PROA  
ATOM   1253   HB THR P 533      -7.266  -5.704  -9.065  0.00  0.00      PROA  
ATOM   1254  OG1 THR P 533      -6.689  -4.049 -10.307  0.00  0.00      PROA  
ATOM   1255  HG1 THR P 533      -5.983  -4.347 -10.886  0.00  0.00      PROA  
ATOM   1256  CG2 THR P 533      -7.068  -3.700  -8.013  0.00  0.00      PROA  
ATOM   1257 HG21 THR P 533      -6.983  -4.021  -6.953  0.00  0.00      PROA  
ATOM   1258 HG22 THR P 533      -8.105  -3.347  -8.203  0.00  0.00      PROA  
ATOM   1259 HG23 THR P 533      -6.349  -2.859  -8.117  0.00  0.00      PROA  
ATOM   1260    C THR P 533      -5.316  -5.976  -7.363  0.00  0.00      PROA  
ATOM   1261    O THR P 533      -6.016  -6.966  -7.275  0.00  0.00      PROA  
ATOM   1262    N ILE P 534      -4.750  -5.397  -6.274  0.00  0.00      PROA  
ATOM   1263   HN ILE P 534      -4.124  -4.622  -6.311  0.00  0.00      PROA  
ATOM   1264   CA ILE P 534      -4.934  -5.943  -4.977  0.00  0.00      PROA  
ATOM   1265   HA ILE P 534      -5.303  -6.956  -5.049  0.00  0.00      PROA  
ATOM   1266   CB ILE P 534      -3.617  -5.931  -4.206  0.00  0.00      PROA  
ATOM   1267   HB ILE P 534      -3.192  -4.905  -4.228  0.00  0.00      PROA  
ATOM   1268  CG2 ILE P 534      -3.804  -6.098  -2.693  0.00  0.00      PROA  
ATOM   1269 HG21 ILE P 534      -4.533  -6.923  -2.539  0.00  0.00      PROA  
ATOM   1270 HG22 ILE P 534      -4.311  -5.212  -2.254  0.00  0.00      PROA  
ATOM   1271 HG23 ILE P 534      -2.867  -6.369  -2.160  0.00  0.00      PROA  
ATOM   1272  CG1 ILE P 534      -2.515  -6.804  -4.930  0.00  0.00      PROA  
ATOM   1273 HG11 ILE P 534      -1.565  -6.779  -4.354  0.00  0.00      PROA  
ATOM   1274 HG12 ILE P 534      -2.253  -6.361  -5.915  0.00  0.00      PROA  
ATOM   1275   CD ILE P 534      -2.685  -8.310  -4.883  0.00  0.00      PROA  
ATOM   1276  HD1 ILE P 534      -2.753  -8.696  -3.844  0.00  0.00      PROA  
ATOM   1277  HD2 ILE P 534      -2.052  -8.867  -5.608  0.00  0.00      PROA  
ATOM   1278  HD3 ILE P 534      -3.696  -8.424  -5.328  0.00  0.00      PROA  
ATOM   1279    C ILE P 534      -5.971  -5.150  -4.258  0.00  0.00      PROA  
ATOM   1280    O ILE P 534      -5.904  -3.951  -4.135  0.00  0.00      PROA  
ATOM   1281    N LEU P 535      -6.962  -5.850  -3.722  0.00  0.00      PROA  
ATOM   1282   HN LEU P 535      -7.065  -6.813  -3.959  0.00  0.00      PROA  
ATOM   1283   CA LEU P 535      -7.892  -5.344  -2.797  0.00  0.00      PROA  
ATOM   1284   HA LEU P 535      -7.978  -4.293  -3.029  0.00  0.00      PROA  
ATOM   1285   CB LEU P 535      -9.282  -5.968  -3.027  0.00  0.00      PROA  
ATOM   1286  HB1 LEU P 535      -9.996  -5.442  -2.358  0.00  0.00      PROA  
ATOM   1287  HB2 LEU P 535      -9.306  -7.044  -2.749  0.00  0.00      PROA  
ATOM   1288   CG LEU P 535      -9.910  -5.950  -4.502  0.00  0.00      PROA  
ATOM   1289   HG LEU P 535      -9.194  -6.554  -5.099  0.00  0.00      PROA  
ATOM   1290  CD1 LEU P 535     -11.353  -6.621  -4.413  0.00  0.00      PROA  
ATOM   1291 HD11 LEU P 535     -11.933  -6.317  -5.311  0.00  0.00      PROA  
ATOM   1292 HD12 LEU P 535     -11.874  -6.244  -3.507  0.00  0.00      PROA  
ATOM   1293 HD13 LEU P 535     -11.363  -7.732  -4.429  0.00  0.00      PROA  
ATOM   1294  CD2 LEU P 535     -10.078  -4.609  -5.185  0.00  0.00      PROA  
ATOM   1295 HD21 LEU P 535     -10.826  -4.082  -4.554  0.00  0.00      PROA  
ATOM   1296 HD22 LEU P 535     -10.530  -4.825  -6.177  0.00  0.00      PROA  
ATOM   1297 HD23 LEU P 535      -9.121  -4.063  -5.327  0.00  0.00      PROA  
ATOM   1298    C LEU P 535      -7.511  -5.677  -1.442  0.00  0.00      PROA  
ATOM   1299    O LEU P 535      -7.213  -6.825  -1.054  0.00  0.00      PROA  
ATOM   1300    N GLY P 536      -7.459  -4.686  -0.541  0.00  0.00      PROA  
ATOM   1301   HN GLY P 536      -7.710  -3.759  -0.810  0.00  0.00      PROA  
ATOM   1302   CA GLY P 536      -7.098  -4.770   0.897  0.00  0.00      PROA  
ATOM   1303  HA1 GLY P 536      -6.044  -4.564   1.006  0.00  0.00      PROA  
ATOM   1304  HA2 GLY P 536      -7.394  -5.741   1.267  0.00  0.00      PROA  
ATOM   1305    C GLY P 536      -7.813  -3.678   1.586  0.00  0.00      PROA  
ATOM   1306    O GLY P 536      -8.495  -2.864   0.955  0.00  0.00      PROA  
ATOM   1307    N SER P 537      -7.663  -3.497   2.945  0.00  0.00      PROA  
ATOM   1308   HN SER P 537      -6.921  -4.031   3.344  0.00  0.00      PROA  
ATOM   1309   CA SER P 537      -8.161  -2.338   3.766  0.00  0.00      PROA  
ATOM   1310   HA SER P 537      -9.233  -2.252   3.673  0.00  0.00      PROA  
ATOM   1311   CB SER P 537      -7.739  -2.480   5.260  0.00  0.00      PROA  
ATOM   1312  HB1 SER P 537      -8.295  -3.358   5.654  0.00  0.00      PROA  
ATOM   1313  HB2 SER P 537      -7.974  -1.519   5.765  0.00  0.00      PROA  
ATOM   1314   OG SER P 537      -6.332  -2.770   5.427  0.00  0.00      PROA  
ATOM   1315  HG1 SER P 537      -6.106  -3.623   5.047  0.00  0.00      PROA  
ATOM   1316    C SER P 537      -7.680  -0.968   3.227  0.00  0.00      PROA  
ATOM   1317    O SER P 537      -6.833  -0.867   2.352  0.00  0.00      PROA  
ATOM   1318    N THR P 538      -8.261   0.156   3.769  0.00  0.00      PROA  
ATOM   1319   HN THR P 538      -9.167   0.083   4.180  0.00  0.00      PROA  
ATOM   1320   CA THR P 538      -7.751   1.535   3.417  0.00  0.00      PROA  
ATOM   1321   HA THR P 538      -6.692   1.546   3.629  0.00  0.00      PROA  
ATOM   1322   CB THR P 538      -8.033   1.972   1.982  0.00  0.00      PROA  
ATOM   1323   HB THR P 538      -7.875   1.131   1.274  0.00  0.00      PROA  
ATOM   1324  OG1 THR P 538      -7.352   3.190   1.608  0.00  0.00      PROA  
ATOM   1325  HG1 THR P 538      -7.062   3.073   0.701  0.00  0.00      PROA  
ATOM   1326  CG2 THR P 538      -9.565   2.181   1.844  0.00  0.00      PROA  
ATOM   1327 HG21 THR P 538      -9.757   2.265   0.753  0.00  0.00      PROA  
ATOM   1328 HG22 THR P 538     -10.055   3.003   2.408  0.00  0.00      PROA  
ATOM   1329 HG23 THR P 538     -10.068   1.240   2.153  0.00  0.00      PROA  
ATOM   1330    C THR P 538      -8.240   2.590   4.430  0.00  0.00      PROA  
ATOM   1331    O THR P 538      -9.212   2.401   5.235  0.00  0.00      PROA  
ATOM   1332    N GLY P 539      -7.385   3.680   4.564  0.00  0.00      PROA  
ATOM   1333   HN GLY P 539      -6.552   3.703   4.017  0.00  0.00      PROA  
ATOM   1334   CA GLY P 539      -7.372   4.583   5.731  0.00  0.00      PROA  
ATOM   1335  HA1 GLY P 539      -6.681   5.373   5.476  0.00  0.00      PROA  
ATOM   1336  HA2 GLY P 539      -7.234   3.989   6.622  0.00  0.00      PROA  
ATOM   1337    C GLY P 539      -8.577   5.422   6.103  0.00  0.00      PROA  
ATOM   1338    O GLY P 539      -8.926   5.492   7.321  0.00  0.00      PROA  
ATOM   1339    N PRO P 540      -9.366   6.018   5.152  0.00  0.00      PROA  
ATOM   1340   CD PRO P 540      -8.950   6.246   3.710  0.00  0.00      PROA  
ATOM   1341  HD1 PRO P 540      -8.768   5.321   3.122  0.00  0.00      PROA  
ATOM   1342  HD2 PRO P 540      -8.208   7.055   3.536  0.00  0.00      PROA  
ATOM   1343   CA PRO P 540     -10.491   6.813   5.525  0.00  0.00      PROA  
ATOM   1344   HA PRO P 540     -10.310   7.436   6.389  0.00  0.00      PROA  
ATOM   1345   CB PRO P 540     -10.759   7.716   4.334  0.00  0.00      PROA  
ATOM   1346  HB1 PRO P 540     -10.089   8.602   4.358  0.00  0.00      PROA  
ATOM   1347  HB2 PRO P 540     -11.821   8.038   4.281  0.00  0.00      PROA  
ATOM   1348   CG PRO P 540     -10.241   6.839   3.173  0.00  0.00      PROA  
ATOM   1349  HG1 PRO P 540     -10.998   6.061   2.937  0.00  0.00      PROA  
ATOM   1350  HG2 PRO P 540     -10.183   7.328   2.177  0.00  0.00      PROA  
ATOM   1351    C PRO P 540     -11.701   6.068   6.019  0.00  0.00      PROA  
ATOM   1352    O PRO P 540     -12.556   6.592   6.764  0.00  0.00      PROA  
ATOM   1353    N VAL P 541     -11.833   4.821   5.477  0.00  0.00      PROA  
ATOM   1354   HN VAL P 541     -11.124   4.623   4.804  0.00  0.00      PROA  
ATOM   1355   CA VAL P 541     -12.896   3.807   5.660  0.00  0.00      PROA  
ATOM   1356   HA VAL P 541     -13.836   4.308   5.481  0.00  0.00      PROA  
ATOM   1357   CB VAL P 541     -12.690   2.600   4.819  0.00  0.00      PROA  
ATOM   1358   HB VAL P 541     -11.701   2.175   5.092  0.00  0.00      PROA  
ATOM   1359  CG1 VAL P 541     -13.785   1.571   4.972  0.00  0.00      PROA  
ATOM   1360 HG11 VAL P 541     -13.687   0.704   4.284  0.00  0.00      PROA  
ATOM   1361 HG12 VAL P 541     -14.786   2.000   4.752  0.00  0.00      PROA  
ATOM   1362 HG13 VAL P 541     -13.888   1.100   5.972  0.00  0.00      PROA  
ATOM   1363  CG2 VAL P 541     -12.590   3.015   3.304  0.00  0.00      PROA  
ATOM   1364 HG21 VAL P 541     -11.774   3.729   3.060  0.00  0.00      PROA  
ATOM   1365 HG22 VAL P 541     -13.499   3.572   2.990  0.00  0.00      PROA  
ATOM   1366 HG23 VAL P 541     -12.564   2.123   2.643  0.00  0.00      PROA  
ATOM   1367    C VAL P 541     -13.071   3.403   7.130  0.00  0.00      PROA  
ATOM   1368    O VAL P 541     -14.185   3.454   7.623  0.00  0.00      PROA  
ATOM   1369    N LEU P 542     -11.940   3.097   7.789  0.00  0.00      PROA  
ATOM   1370   HN LEU P 542     -11.033   3.050   7.379  0.00  0.00      PROA  
ATOM   1371   CA LEU P 542     -11.835   3.156   9.270  0.00  0.00      PROA  
ATOM   1372   HA LEU P 542     -12.395   2.349   9.719  0.00  0.00      PROA  
ATOM   1373   CB LEU P 542     -10.364   2.953   9.429  0.00  0.00      PROA  
ATOM   1374  HB1 LEU P 542      -9.809   3.800   8.973  0.00  0.00      PROA  
ATOM   1375  HB2 LEU P 542     -10.037   2.029   8.907  0.00  0.00      PROA  
ATOM   1376   CG LEU P 542      -9.871   2.895  10.883  0.00  0.00      PROA  
ATOM   1377   HG LEU P 542     -10.064   3.898  11.320  0.00  0.00      PROA  
ATOM   1378  CD1 LEU P 542     -10.612   1.891  11.757  0.00  0.00      PROA  
ATOM   1379 HD11 LEU P 542     -10.590   0.953  11.162  0.00  0.00      PROA  
ATOM   1380 HD12 LEU P 542     -11.703   2.087  11.824  0.00  0.00      PROA  
ATOM   1381 HD13 LEU P 542     -10.221   1.664  12.771  0.00  0.00      PROA  
ATOM   1382  CD2 LEU P 542      -8.331   2.642  10.798  0.00  0.00      PROA  
ATOM   1383 HD21 LEU P 542      -7.910   2.693  11.825  0.00  0.00      PROA  
ATOM   1384 HD22 LEU P 542      -7.699   3.256  10.122  0.00  0.00      PROA  
ATOM   1385 HD23 LEU P 542      -7.995   1.607  10.574  0.00  0.00      PROA  
ATOM   1386    C LEU P 542     -12.375   4.451   9.999  0.00  0.00      PROA  
ATOM   1387    O LEU P 542     -13.133   4.240  10.936  0.00  0.00      PROA  
ATOM   1388    N VAL P 543     -12.142   5.719   9.575  0.00  0.00      PROA  
ATOM   1389   HN VAL P 543     -11.576   6.022   8.812  0.00  0.00      PROA  
ATOM   1390   CA VAL P 543     -12.848   6.826  10.120  0.00  0.00      PROA  
ATOM   1391   HA VAL P 543     -12.837   6.653  11.186  0.00  0.00      PROA  
ATOM   1392   CB VAL P 543     -12.254   8.148   9.771  0.00  0.00      PROA  
ATOM   1393   HB VAL P 543     -12.353   8.276   8.672  0.00  0.00      PROA  
ATOM   1394  CG1 VAL P 543     -12.945   9.322  10.424  0.00  0.00      PROA  
ATOM   1395 HG11 VAL P 543     -12.759   9.322  11.519  0.00  0.00      PROA  
ATOM   1396 HG12 VAL P 543     -14.025   9.426  10.187  0.00  0.00      PROA  
ATOM   1397 HG13 VAL P 543     -12.498  10.255  10.018  0.00  0.00      PROA  
ATOM   1398  CG2 VAL P 543     -10.762   8.248  10.031  0.00  0.00      PROA  
ATOM   1399 HG21 VAL P 543     -10.251   7.419   9.496  0.00  0.00      PROA  
ATOM   1400 HG22 VAL P 543     -10.751   8.123  11.135  0.00  0.00      PROA  
ATOM   1401 HG23 VAL P 543     -10.324   9.236   9.775  0.00  0.00      PROA  
ATOM   1402    C VAL P 543     -14.326   6.813   9.897  0.00  0.00      PROA  
ATOM   1403    O VAL P 543     -15.021   7.005  10.853  0.00  0.00      PROA  
ATOM   1404    N PHE P 544     -14.803   6.633   8.629  0.00  0.00      PROA  
ATOM   1405   HN PHE P 544     -14.229   6.577   7.816  0.00  0.00      PROA  
ATOM   1406   CA PHE P 544     -16.156   6.456   8.224  0.00  0.00      PROA  
ATOM   1407   HA PHE P 544     -16.608   7.413   8.439  0.00  0.00      PROA  
ATOM   1408   CB PHE P 544     -16.121   6.154   6.740  0.00  0.00      PROA  
ATOM   1409  HB1 PHE P 544     -15.697   5.135   6.611  0.00  0.00      PROA  
ATOM   1410  HB2 PHE P 544     -15.504   6.946   6.264  0.00  0.00      PROA  
ATOM   1411   CG PHE P 544     -17.463   5.920   6.106  0.00  0.00      PROA  
ATOM   1412  CD1 PHE P 544     -18.149   7.114   5.814  0.00  0.00      PROA  
ATOM   1413  HD1 PHE P 544     -17.718   8.030   6.190  0.00  0.00      PROA  
ATOM   1414  CE1 PHE P 544     -19.406   7.153   5.159  0.00  0.00      PROA  
ATOM   1415  HE1 PHE P 544     -20.006   8.046   5.062  0.00  0.00      PROA  
ATOM   1416   CZ PHE P 544     -20.065   5.883   4.975  0.00  0.00      PROA  
ATOM   1417   HZ PHE P 544     -21.031   5.982   4.504  0.00  0.00      PROA  
ATOM   1418  CD2 PHE P 544     -18.020   4.681   5.681  0.00  0.00      PROA  
ATOM   1419  HD2 PHE P 544     -17.528   3.725   5.783  0.00  0.00      PROA  
ATOM   1420  CE2 PHE P 544     -19.295   4.734   5.099  0.00  0.00      PROA  
ATOM   1421  HE2 PHE P 544     -19.752   3.782   4.873  0.00  0.00      PROA  
ATOM   1422    C PHE P 544     -16.972   5.424   9.028  0.00  0.00      PROA  
ATOM   1423    O PHE P 544     -18.087   5.679   9.410  0.00  0.00      PROA  
ATOM   1424    N GLU P 545     -16.466   4.155   9.235  0.00  0.00      PROA  
ATOM   1425   HN GLU P 545     -15.646   3.821   8.779  0.00  0.00      PROA  
ATOM   1426   CA GLU P 545     -17.201   3.101   9.874  0.00  0.00      PROA  
ATOM   1427   HA GLU P 545     -18.228   2.956   9.574  0.00  0.00      PROA  
ATOM   1428   CB GLU P 545     -16.474   1.720   9.816  0.00  0.00      PROA  
ATOM   1429  HB1 GLU P 545     -16.875   1.138  10.673  0.00  0.00      PROA  
ATOM   1430  HB2 GLU P 545     -15.404   1.900  10.056  0.00  0.00      PROA  
ATOM   1431   CG GLU P 545     -16.617   1.073   8.459  0.00  0.00      PROA  
ATOM   1432  HG1 GLU P 545     -15.659   0.664   8.073  0.00  0.00      PROA  
ATOM   1433  HG2 GLU P 545     -17.132   1.769   7.763  0.00  0.00      PROA  
ATOM   1434   CD GLU P 545     -17.487  -0.140   8.611  0.00  0.00      PROA  
ATOM   1435  OE1 GLU P 545     -17.078  -1.245   8.156  0.00  0.00      PROA  
ATOM   1436  OE2 GLU P 545     -18.631  -0.002   9.089  0.00  0.00      PROA  
ATOM   1437    C GLU P 545     -17.378   3.431  11.345  0.00  0.00      PROA  
ATOM   1438    O GLU P 545     -18.419   3.300  11.992  0.00  0.00      PROA  
ATOM   1439    N LYS P 546     -16.200   3.893  11.957  0.00  0.00      PROA  
ATOM   1440   HN LYS P 546     -15.459   4.101  11.323  0.00  0.00      PROA  
ATOM   1441   CA LYS P 546     -16.217   4.271  13.343  0.00  0.00      PROA  
ATOM   1442   HA LYS P 546     -16.425   3.393  13.936  0.00  0.00      PROA  
ATOM   1443   CB LYS P 546     -14.779   4.738  13.715  0.00  0.00      PROA  
ATOM   1444  HB1 LYS P 546     -14.419   5.463  12.955  0.00  0.00      PROA  
ATOM   1445  HB2 LYS P 546     -14.142   3.832  13.631  0.00  0.00      PROA  
ATOM   1446   CG LYS P 546     -14.677   5.339  15.153  0.00  0.00      PROA  
ATOM   1447  HG1 LYS P 546     -15.150   4.692  15.923  0.00  0.00      PROA  
ATOM   1448  HG2 LYS P 546     -15.176   6.331  15.173  0.00  0.00      PROA  
ATOM   1449   CD LYS P 546     -13.194   5.431  15.597  0.00  0.00      PROA  
ATOM   1450  HD1 LYS P 546     -12.729   4.422  15.608  0.00  0.00      PROA  
ATOM   1451  HD2 LYS P 546     -13.151   5.845  16.627  0.00  0.00      PROA  
ATOM   1452   CE LYS P 546     -12.445   6.274  14.656  0.00  0.00      PROA  
ATOM   1453  HE1 LYS P 546     -12.956   7.249  14.505  0.00  0.00      PROA  
ATOM   1454  HE2 LYS P 546     -12.206   5.843  13.660  0.00  0.00      PROA  
ATOM   1455   NZ LYS P 546     -11.106   6.605  15.314  0.00  0.00      PROA  
ATOM   1456  HZ1 LYS P 546     -10.567   5.718  15.379  0.00  0.00      PROA  
ATOM   1457  HZ2 LYS P 546     -11.143   7.121  16.217  0.00  0.00      PROA  
ATOM   1458  HZ3 LYS P 546     -10.505   7.078  14.609  0.00  0.00      PROA  
ATOM   1459    C LYS P 546     -17.271   5.327  13.628  0.00  0.00      PROA  
ATOM   1460    O LYS P 546     -18.062   5.153  14.578  0.00  0.00      PROA  
ATOM   1461    N ILE P 547     -17.312   6.454  12.856  0.00  0.00      PROA  
ATOM   1462   HN ILE P 547     -16.720   6.450  12.054  0.00  0.00      PROA  
ATOM   1463   CA ILE P 547     -18.180   7.598  12.974  0.00  0.00      PROA  
ATOM   1464   HA ILE P 547     -18.096   8.006  13.971  0.00  0.00      PROA  
ATOM   1465   CB ILE P 547     -17.709   8.679  12.003  0.00  0.00      PROA  
ATOM   1466   HB ILE P 547     -17.655   8.291  10.963  0.00  0.00      PROA  
ATOM   1467  CG2 ILE P 547     -18.770   9.847  12.012  0.00  0.00      PROA  
ATOM   1468 HG21 ILE P 547     -19.007  10.134  13.058  0.00  0.00      PROA  
ATOM   1469 HG22 ILE P 547     -19.724   9.705  11.460  0.00  0.00      PROA  
ATOM   1470 HG23 ILE P 547     -18.387  10.734  11.463  0.00  0.00      PROA  
ATOM   1471  CG1 ILE P 547     -16.390   9.319  12.464  0.00  0.00      PROA  
ATOM   1472 HG11 ILE P 547     -16.154  10.192  11.818  0.00  0.00      PROA  
ATOM   1473 HG12 ILE P 547     -15.599   8.553  12.317  0.00  0.00      PROA  
ATOM   1474   CD ILE P 547     -16.350   9.839  13.951  0.00  0.00      PROA  
ATOM   1475  HD1 ILE P 547     -15.302  10.183  14.084  0.00  0.00      PROA  
ATOM   1476  HD2 ILE P 547     -16.485   9.133  14.798  0.00  0.00      PROA  
ATOM   1477  HD3 ILE P 547     -17.020  10.723  13.893  0.00  0.00      PROA  
ATOM   1478    C ILE P 547     -19.617   7.263  12.707  0.00  0.00      PROA  
ATOM   1479    O ILE P 547     -20.463   7.701  13.459  0.00  0.00      PROA  
ATOM   1480    N LEU P 548     -19.856   6.422  11.716  0.00  0.00      PROA  
ATOM   1481   HN LEU P 548     -19.241   6.143  10.983  0.00  0.00      PROA  
ATOM   1482   CA LEU P 548     -21.121   5.799  11.535  0.00  0.00      PROA  
ATOM   1483   HA LEU P 548     -21.827   6.608  11.411  0.00  0.00      PROA  
ATOM   1484   CB LEU P 548     -21.114   4.820  10.263  0.00  0.00      PROA  
ATOM   1485  HB1 LEU P 548     -20.209   4.187  10.382  0.00  0.00      PROA  
ATOM   1486  HB2 LEU P 548     -20.935   5.445   9.362  0.00  0.00      PROA  
ATOM   1487   CG LEU P 548     -22.236   3.804  10.021  0.00  0.00      PROA  
ATOM   1488   HG LEU P 548     -22.416   3.191  10.930  0.00  0.00      PROA  
ATOM   1489  CD1 LEU P 548     -23.548   4.528   9.732  0.00  0.00      PROA  
ATOM   1490 HD11 LEU P 548     -23.475   5.342   8.979  0.00  0.00      PROA  
ATOM   1491 HD12 LEU P 548     -23.849   5.060  10.659  0.00  0.00      PROA  
ATOM   1492 HD13 LEU P 548     -24.369   3.847   9.422  0.00  0.00      PROA  
ATOM   1493  CD2 LEU P 548     -21.877   2.886   8.849  0.00  0.00      PROA  
ATOM   1494 HD21 LEU P 548     -21.361   3.494   8.075  0.00  0.00      PROA  
ATOM   1495 HD22 LEU P 548     -22.789   2.365   8.488  0.00  0.00      PROA  
ATOM   1496 HD23 LEU P 548     -21.315   2.021   9.261  0.00  0.00      PROA  
ATOM   1497    C LEU P 548     -21.601   4.948  12.721  0.00  0.00      PROA  
ATOM   1498    O LEU P 548     -22.769   4.968  12.979  0.00  0.00      PROA  
ATOM   1499    N PHE P 549     -20.709   4.156  13.446  0.00  0.00      PROA  
ATOM   1500   HN PHE P 549     -19.792   4.145  13.056  0.00  0.00      PROA  
ATOM   1501   CA PHE P 549     -21.095   3.418  14.638  0.00  0.00      PROA  
ATOM   1502   HA PHE P 549     -22.068   2.972  14.491  0.00  0.00      PROA  
ATOM   1503   CB PHE P 549     -20.127   2.143  14.847  0.00  0.00      PROA  
ATOM   1504  HB1 PHE P 549     -19.098   2.552  14.761  0.00  0.00      PROA  
ATOM   1505  HB2 PHE P 549     -20.256   1.425  14.009  0.00  0.00      PROA  
ATOM   1506   CG PHE P 549     -20.323   1.435  16.177  0.00  0.00      PROA  
ATOM   1507  CD1 PHE P 549     -21.577   0.712  16.315  0.00  0.00      PROA  
ATOM   1508  HD1 PHE P 549     -22.168   0.382  15.474  0.00  0.00      PROA  
ATOM   1509  CE1 PHE P 549     -21.857   0.183  17.588  0.00  0.00      PROA  
ATOM   1510  HE1 PHE P 549     -22.724  -0.441  17.752  0.00  0.00      PROA  
ATOM   1511   CZ PHE P 549     -20.937   0.412  18.689  0.00  0.00      PROA  
ATOM   1512   HZ PHE P 549     -21.097  -0.108  19.622  0.00  0.00      PROA  
ATOM   1513  CD2 PHE P 549     -19.544   1.776  17.289  0.00  0.00      PROA  
ATOM   1514  HD2 PHE P 549     -18.694   2.421  17.121  0.00  0.00      PROA  
ATOM   1515  CE2 PHE P 549     -19.748   1.191  18.497  0.00  0.00      PROA  
ATOM   1516  HE2 PHE P 549     -19.034   1.434  19.269  0.00  0.00      PROA  
ATOM   1517    C PHE P 549     -21.306   4.316  15.869  0.00  0.00      PROA  
ATOM   1518    O PHE P 549     -22.257   4.099  16.639  0.00  0.00      PROA  
ATOM   1519    N LYS P 550     -20.560   5.470  15.956  0.00  0.00      PROA  
ATOM   1520   HN LYS P 550     -19.853   5.623  15.270  0.00  0.00      PROA  
ATOM   1521   CA LYS P 550     -20.830   6.490  16.982  0.00  0.00      PROA  
ATOM   1522   HA LYS P 550     -20.990   5.955  17.906  0.00  0.00      PROA  
ATOM   1523   CB LYS P 550     -19.689   7.527  17.169  0.00  0.00      PROA  
ATOM   1524  HB1 LYS P 550     -19.970   8.329  17.884  0.00  0.00      PROA  
ATOM   1525  HB2 LYS P 550     -19.590   8.076  16.207  0.00  0.00      PROA  
ATOM   1526   CG LYS P 550     -18.296   6.929  17.419  0.00  0.00      PROA  
ATOM   1527  HG1 LYS P 550     -17.477   7.678  17.428  0.00  0.00      PROA  
ATOM   1528  HG2 LYS P 550     -18.094   6.242  16.570  0.00  0.00      PROA  
ATOM   1529   CD LYS P 550     -18.217   6.199  18.745  0.00  0.00      PROA  
ATOM   1530  HD1 LYS P 550     -18.948   5.365  18.677  0.00  0.00      PROA  
ATOM   1531  HD2 LYS P 550     -18.551   6.882  19.554  0.00  0.00      PROA  
ATOM   1532   CE LYS P 550     -16.889   5.434  18.828  0.00  0.00      PROA  
ATOM   1533  HE1 LYS P 550     -16.807   4.869  17.874  0.00  0.00      PROA  
ATOM   1534  HE2 LYS P 550     -16.899   4.705  19.667  0.00  0.00      PROA  
ATOM   1535   NZ LYS P 550     -15.621   6.327  18.907  0.00  0.00      PROA  
ATOM   1536  HZ1 LYS P 550     -15.681   7.101  19.598  0.00  0.00      PROA  
ATOM   1537  HZ2 LYS P 550     -15.430   6.845  18.026  0.00  0.00      PROA  
ATOM   1538  HZ3 LYS P 550     -14.794   5.727  19.100  0.00  0.00      PROA  
ATOM   1539    C LYS P 550     -22.236   7.141  16.870  0.00  0.00      PROA  
ATOM   1540    O LYS P 550     -22.941   7.463  17.802  0.00  0.00      PROA  
ATOM   1541    N PHE P 551     -22.646   7.352  15.616  0.00  0.00      PROA  
ATOM   1542   HN PHE P 551     -21.969   7.179  14.905  0.00  0.00      PROA  
ATOM   1543   CA PHE P 551     -24.004   7.806  15.256  0.00  0.00      PROA  
ATOM   1544   HA PHE P 551     -24.183   8.762  15.725  0.00  0.00      PROA  
ATOM   1545   CB PHE P 551     -23.992   7.995  13.682  0.00  0.00      PROA  
ATOM   1546  HB1 PHE P 551     -23.505   7.114  13.212  0.00  0.00      PROA  
ATOM   1547  HB2 PHE P 551     -23.338   8.849  13.403  0.00  0.00      PROA  
ATOM   1548   CG PHE P 551     -25.440   8.243  13.206  0.00  0.00      PROA  
ATOM   1549  CD1 PHE P 551     -26.093   9.474  13.281  0.00  0.00      PROA  
ATOM   1550  HD1 PHE P 551     -25.593  10.375  13.604  0.00  0.00      PROA  
ATOM   1551  CE1 PHE P 551     -27.453   9.565  12.916  0.00  0.00      PROA  
ATOM   1552  HE1 PHE P 551     -27.761  10.597  12.843  0.00  0.00      PROA  
ATOM   1553   CZ PHE P 551     -28.233   8.402  12.602  0.00  0.00      PROA  
ATOM   1554   HZ PHE P 551     -29.262   8.493  12.286  0.00  0.00      PROA  
ATOM   1555  CD2 PHE P 551     -26.212   7.085  12.870  0.00  0.00      PROA  
ATOM   1556  HD2 PHE P 551     -25.872   6.060  12.870  0.00  0.00      PROA  
ATOM   1557  CE2 PHE P 551     -27.569   7.199  12.550  0.00  0.00      PROA  
ATOM   1558  HE2 PHE P 551     -28.112   6.298  12.307  0.00  0.00      PROA  
ATOM   1559    C PHE P 551     -25.127   6.858  15.836  0.00  0.00      PROA  
ATOM   1560    O PHE P 551     -26.061   7.416  16.441  0.00  0.00      PROA  
ATOM   1561    N CYS P 552     -24.966   5.557  15.616  0.00  0.00      PROA  
ATOM   1562   HN CYS P 552     -24.119   5.327  15.142  0.00  0.00      PROA  
ATOM   1563   CA CYS P 552     -25.909   4.460  15.878  0.00  0.00      PROA  
ATOM   1564   HA CYS P 552     -26.895   4.739  15.537  0.00  0.00      PROA  
ATOM   1565   CB CYS P 552     -25.439   3.175  15.179  0.00  0.00      PROA  
ATOM   1566  HB1 CYS P 552     -25.979   2.318  15.636  0.00  0.00      PROA  
ATOM   1567  HB2 CYS P 552     -24.373   2.921  15.361  0.00  0.00      PROA  
ATOM   1568   SG CYS P 552     -25.645   3.347  13.353  0.00  0.00      PROA  
ATOM   1569  HG1 CYS P 552     -24.393   3.623  13.019  0.00  0.00      PROA  
ATOM   1570    C CYS P 552     -26.030   4.129  17.367  0.00  0.00      PROA  
ATOM   1571    O CYS P 552     -26.948   3.457  17.763  0.00  0.00      PROA  
ATOM   1572    N LYS P 553     -24.993   4.625  18.143  0.00  0.00      PROA  
ATOM   1573   HN LYS P 553     -24.214   4.974  17.628  0.00  0.00      PROA  
ATOM   1574   CA LYS P 553     -24.915   4.481  19.570  0.00  0.00      PROA  
ATOM   1575   HA LYS P 553     -24.947   3.401  19.557  0.00  0.00      PROA  
ATOM   1576   CB LYS P 553     -23.537   4.703  20.310  0.00  0.00      PROA  
ATOM   1577  HB1 LYS P 553     -23.727   4.676  21.404  0.00  0.00      PROA  
ATOM   1578  HB2 LYS P 553     -23.058   5.658  20.006  0.00  0.00      PROA  
ATOM   1579   CG LYS P 553     -22.520   3.538  20.066  0.00  0.00      PROA  
ATOM   1580  HG1 LYS P 553     -22.379   3.399  18.973  0.00  0.00      PROA  
ATOM   1581  HG2 LYS P 553     -22.980   2.622  20.497  0.00  0.00      PROA  
ATOM   1582   CD LYS P 553     -21.092   3.785  20.649  0.00  0.00      PROA  
ATOM   1583  HD1 LYS P 553     -20.684   4.690  20.152  0.00  0.00      PROA  
ATOM   1584  HD2 LYS P 553     -20.393   2.993  20.304  0.00  0.00      PROA  
ATOM   1585   CE LYS P 553     -21.078   3.875  22.143  0.00  0.00      PROA  
ATOM   1586  HE1 LYS P 553     -21.784   4.663  22.482  0.00  0.00      PROA  
ATOM   1587  HE2 LYS P 553     -20.063   4.096  22.538  0.00  0.00      PROA  
ATOM   1588   NZ LYS P 553     -21.528   2.613  22.633  0.00  0.00      PROA  
ATOM   1589  HZ1 LYS P 553     -20.991   1.845  22.183  0.00  0.00      PROA  
ATOM   1590  HZ2 LYS P 553     -22.536   2.463  22.428  0.00  0.00      PROA  
ATOM   1591  HZ3 LYS P 553     -21.404   2.566  23.664  0.00  0.00      PROA  
ATOM   1592    C LYS P 553     -26.149   4.805  20.406  0.00  0.00      PROA  
ATOM   1593    O LYS P 553     -26.884   5.711  20.085  0.00  0.00      PROA  
ATOM   1594    N ASP P 554     -26.313   4.097  21.542  0.00  0.00      PROA  
ATOM   1595   HN ASP P 554     -25.627   3.464  21.893  0.00  0.00      PROA  
ATOM   1596   CA ASP P 554     -27.430   4.172  22.491  0.00  0.00      PROA  
ATOM   1597   HA ASP P 554     -27.203   3.385  23.194  0.00  0.00      PROA  
ATOM   1598   CB ASP P 554     -27.515   5.562  23.180  0.00  0.00      PROA  
ATOM   1599  HB1 ASP P 554     -28.299   5.645  23.962  0.00  0.00      PROA  
ATOM   1600  HB2 ASP P 554     -27.755   6.248  22.339  0.00  0.00      PROA  
ATOM   1601   CG ASP P 554     -26.169   5.951  23.744  0.00  0.00      PROA  
ATOM   1602  OD1 ASP P 554     -25.494   5.177  24.403  0.00  0.00      PROA  
ATOM   1603  OD2 ASP P 554     -25.791   7.192  23.592  0.00  0.00      PROA  
ATOM   1604    C ASP P 554     -28.788   3.699  21.814  0.00  0.00      PROA  
ATOM   1605    O ASP P 554     -29.850   4.221  22.117  0.00  0.00      PROA  
ATOM   1606    N TYR P 555     -28.763   2.666  20.892  0.00  0.00      PROA  
ATOM   1607   HN TYR P 555     -27.884   2.239  20.692  0.00  0.00      PROA  
ATOM   1608   CA TYR P 555     -29.853   2.325  20.037  0.00  0.00      PROA  
ATOM   1609   HA TYR P 555     -29.420   1.949  19.122  0.00  0.00      PROA  
ATOM   1610   CB TYR P 555     -30.720   1.162  20.668  0.00  0.00      PROA  
ATOM   1611  HB1 TYR P 555     -31.361   1.638  21.442  0.00  0.00      PROA  
ATOM   1612  HB2 TYR P 555     -30.043   0.421  21.144  0.00  0.00      PROA  
ATOM   1613   CG TYR P 555     -31.629   0.471  19.645  0.00  0.00      PROA  
ATOM   1614  CD1 TYR P 555     -33.032   0.528  19.736  0.00  0.00      PROA  
ATOM   1615  HD1 TYR P 555     -33.479   1.080  20.550  0.00  0.00      PROA  
ATOM   1616  CE1 TYR P 555     -33.796   0.008  18.723  0.00  0.00      PROA  
ATOM   1617  HE1 TYR P 555     -34.874  -0.060  18.719  0.00  0.00      PROA  
ATOM   1618   CZ TYR P 555     -33.219  -0.803  17.701  0.00  0.00      PROA  
ATOM   1619   OH TYR P 555     -34.028  -1.594  16.907  0.00  0.00      PROA  
ATOM   1620   HH TYR P 555     -34.949  -1.415  17.112  0.00  0.00      PROA  
ATOM   1621  CD2 TYR P 555     -31.030  -0.205  18.568  0.00  0.00      PROA  
ATOM   1622  HD2 TYR P 555     -29.966  -0.110  18.406  0.00  0.00      PROA  
ATOM   1623  CE2 TYR P 555     -31.848  -0.842  17.651  0.00  0.00      PROA  
ATOM   1624  HE2 TYR P 555     -31.407  -1.370  16.819  0.00  0.00      PROA  
ATOM   1625    C TYR P 555     -30.694   3.434  19.464  0.00  0.00      PROA  
ATOM   1626    O TYR P 555     -31.861   3.697  19.751  0.00  0.00      PROA  
ATOM   1627    N ALA P 556     -29.996   4.225  18.642  0.00  0.00      PROA  
ATOM   1628   HN ALA P 556     -29.076   3.900  18.437  0.00  0.00      PROA  
ATOM   1629   CA ALA P 556     -30.614   5.292  17.925  0.00  0.00      PROA  
ATOM   1630   HA ALA P 556     -31.430   5.743  18.470  0.00  0.00      PROA  
ATOM   1631   CB ALA P 556     -29.552   6.338  17.551  0.00  0.00      PROA  
ATOM   1632  HB1 ALA P 556     -30.090   7.220  17.142  0.00  0.00      PROA  
ATOM   1633  HB2 ALA P 556     -28.764   5.886  16.911  0.00  0.00      PROA  
ATOM   1634  HB3 ALA P 556     -29.086   6.639  18.513  0.00  0.00      PROA  
ATOM   1635    C ALA P 556     -31.256   4.802  16.633  0.00  0.00      PROA  
ATOM   1636    O ALA P 556     -32.412   5.085  16.417  0.00  0.00      PROA  
ATOM   1637    N LEU P 557     -30.641   3.897  15.822  0.00  0.00      PROA  
ATOM   1638   HN LEU P 557     -29.696   3.645  16.019  0.00  0.00      PROA  
ATOM   1639   CA LEU P 557     -31.239   3.102  14.715  0.00  0.00      PROA  
ATOM   1640   HA LEU P 557     -32.303   3.014  14.881  0.00  0.00      PROA  
ATOM   1641   CB LEU P 557     -30.979   3.641  13.288  0.00  0.00      PROA  
ATOM   1642  HB1 LEU P 557     -31.292   2.888  12.534  0.00  0.00      PROA  
ATOM   1643  HB2 LEU P 557     -29.908   3.937  13.256  0.00  0.00      PROA  
ATOM   1644   CG LEU P 557     -31.673   4.993  12.974  0.00  0.00      PROA  
ATOM   1645   HG LEU P 557     -31.370   5.777  13.700  0.00  0.00      PROA  
ATOM   1646  CD1 LEU P 557     -31.261   5.483  11.539  0.00  0.00      PROA  
ATOM   1647 HD11 LEU P 557     -31.824   6.389  11.227  0.00  0.00      PROA  
ATOM   1648 HD12 LEU P 557     -31.330   4.645  10.813  0.00  0.00      PROA  
ATOM   1649 HD13 LEU P 557     -30.171   5.675  11.633  0.00  0.00      PROA  
ATOM   1650  CD2 LEU P 557     -33.162   4.862  13.163  0.00  0.00      PROA  
ATOM   1651 HD21 LEU P 557     -33.500   4.077  12.453  0.00  0.00      PROA  
ATOM   1652 HD22 LEU P 557     -33.803   5.740  12.933  0.00  0.00      PROA  
ATOM   1653 HD23 LEU P 557     -33.351   4.659  14.239  0.00  0.00      PROA  
ATOM   1654    C LEU P 557     -30.562   1.785  14.918  0.00  0.00      PROA  
ATOM   1655    O LEU P 557     -29.636   1.687  15.712  0.00  0.00      PROA  
ATOM   1656    N SER P 558     -31.063   0.728  14.226  0.00  0.00      PROA  
ATOM   1657   HN SER P 558     -31.764   0.862  13.530  0.00  0.00      PROA  
ATOM   1658   CA SER P 558     -30.378  -0.650  14.313  0.00  0.00      PROA  
ATOM   1659   HA SER P 558     -30.077  -0.815  15.337  0.00  0.00      PROA  
ATOM   1660   CB SER P 558     -31.378  -1.695  14.003  0.00  0.00      PROA  
ATOM   1661  HB1 SER P 558     -31.702  -1.728  12.941  0.00  0.00      PROA  
ATOM   1662  HB2 SER P 558     -32.259  -1.486  14.646  0.00  0.00      PROA  
ATOM   1663   OG SER P 558     -30.862  -3.060  14.261  0.00  0.00      PROA  
ATOM   1664  HG1 SER P 558     -31.491  -3.459  14.866  0.00  0.00      PROA  
ATOM   1665    C SER P 558     -29.143  -0.627  13.385  0.00  0.00      PROA  
ATOM   1666    O SER P 558     -29.279  -0.619  12.143  0.00  0.00      PROA  
ATOM   1667    N TYR P 559     -27.975  -0.698  13.950  0.00  0.00      PROA  
ATOM   1668   HN TYR P 559     -27.992  -0.904  14.925  0.00  0.00      PROA  
ATOM   1669   CA TYR P 559     -26.699  -0.611  13.327  0.00  0.00      PROA  
ATOM   1670   HA TYR P 559     -26.544   0.414  13.028  0.00  0.00      PROA  
ATOM   1671   CB TYR P 559     -25.535  -0.821  14.412  0.00  0.00      PROA  
ATOM   1672  HB1 TYR P 559     -25.758  -1.857  14.743  0.00  0.00      PROA  
ATOM   1673  HB2 TYR P 559     -25.653  -0.101  15.250  0.00  0.00      PROA  
ATOM   1674   CG TYR P 559     -24.098  -0.840  13.870  0.00  0.00      PROA  
ATOM   1675  CD1 TYR P 559     -23.732   0.138  12.929  0.00  0.00      PROA  
ATOM   1676  HD1 TYR P 559     -24.388   0.951  12.654  0.00  0.00      PROA  
ATOM   1677  CE1 TYR P 559     -22.419   0.086  12.442  0.00  0.00      PROA  
ATOM   1678  HE1 TYR P 559     -22.155   0.767  11.646  0.00  0.00      PROA  
ATOM   1679   CZ TYR P 559     -21.487  -0.919  12.911  0.00  0.00      PROA  
ATOM   1680   OH TYR P 559     -20.197  -0.992  12.438  0.00  0.00      PROA  
ATOM   1681   HH TYR P 559     -19.978  -0.170  11.994  0.00  0.00      PROA  
ATOM   1682  CD2 TYR P 559     -23.177  -1.813  14.373  0.00  0.00      PROA  
ATOM   1683  HD2 TYR P 559     -23.460  -2.635  15.013  0.00  0.00      PROA  
ATOM   1684  CE2 TYR P 559     -21.893  -1.847  13.895  0.00  0.00      PROA  
ATOM   1685  HE2 TYR P 559     -21.149  -2.481  14.354  0.00  0.00      PROA  
ATOM   1686    C TYR P 559     -26.403  -1.382  12.078  0.00  0.00      PROA  
ATOM   1687    O TYR P 559     -26.177  -0.858  11.047  0.00  0.00      PROA  
ATOM   1688    N LEU P 560     -26.408  -2.700  12.114  0.00  0.00      PROA  
ATOM   1689   HN LEU P 560     -26.764  -3.143  12.934  0.00  0.00      PROA  
ATOM   1690   CA LEU P 560     -25.987  -3.563  11.006  0.00  0.00      PROA  
ATOM   1691   HA LEU P 560     -25.033  -3.407  10.524  0.00  0.00      PROA  
ATOM   1692   CB LEU P 560     -26.031  -5.066  11.335  0.00  0.00      PROA  
ATOM   1693  HB1 LEU P 560     -25.639  -5.636  10.465  0.00  0.00      PROA  
ATOM   1694  HB2 LEU P 560     -27.071  -5.256  11.675  0.00  0.00      PROA  
ATOM   1695   CG LEU P 560     -25.138  -5.366  12.607  0.00  0.00      PROA  
ATOM   1696   HG LEU P 560     -25.516  -4.852  13.516  0.00  0.00      PROA  
ATOM   1697  CD1 LEU P 560     -25.000  -6.848  12.984  0.00  0.00      PROA  
ATOM   1698 HD11 LEU P 560     -24.804  -7.417  12.049  0.00  0.00      PROA  
ATOM   1699 HD12 LEU P 560     -25.976  -7.227  13.354  0.00  0.00      PROA  
ATOM   1700 HD13 LEU P 560     -24.200  -7.023  13.735  0.00  0.00      PROA  
ATOM   1701  CD2 LEU P 560     -23.725  -4.855  12.524  0.00  0.00      PROA  
ATOM   1702 HD21 LEU P 560     -23.199  -5.341  11.675  0.00  0.00      PROA  
ATOM   1703 HD22 LEU P 560     -23.031  -5.127  13.347  0.00  0.00      PROA  
ATOM   1704 HD23 LEU P 560     -23.614  -3.752  12.450  0.00  0.00      PROA  
ATOM   1705    C LEU P 560     -26.938  -3.356   9.851  0.00  0.00      PROA  
ATOM   1706    O LEU P 560     -26.477  -3.401   8.732  0.00  0.00      PROA  
ATOM   1707    N SER P 561     -28.263  -3.142  10.049  0.00  0.00      PROA  
ATOM   1708   HN SER P 561     -28.584  -3.274  10.983  0.00  0.00      PROA  
ATOM   1709   CA SER P 561     -29.388  -2.862   9.094  0.00  0.00      PROA  
ATOM   1710   HA SER P 561     -29.420  -3.582   8.289  0.00  0.00      PROA  
ATOM   1711   CB SER P 561     -30.826  -3.049   9.710  0.00  0.00      PROA  
ATOM   1712  HB1 SER P 561     -31.570  -2.706   8.959  0.00  0.00      PROA  
ATOM   1713  HB2 SER P 561     -30.805  -2.266  10.499  0.00  0.00      PROA  
ATOM   1714   OG SER P 561     -31.216  -4.421  10.039  0.00  0.00      PROA  
ATOM   1715  HG1 SER P 561     -31.024  -4.883   9.219  0.00  0.00      PROA  
ATOM   1716    C SER P 561     -29.202  -1.636   8.335  0.00  0.00      PROA  
ATOM   1717    O SER P 561     -29.366  -1.600   7.134  0.00  0.00      PROA  
ATOM   1718    N LEU P 562     -28.783  -0.508   8.974  0.00  0.00      PROA  
ATOM   1719   HN LEU P 562     -28.529  -0.671   9.924  0.00  0.00      PROA  
ATOM   1720   CA LEU P 562     -28.423   0.729   8.401  0.00  0.00      PROA  
ATOM   1721   HA LEU P 562     -29.252   1.038   7.782  0.00  0.00      PROA  
ATOM   1722   CB LEU P 562     -28.118   1.896   9.422  0.00  0.00      PROA  
ATOM   1723  HB1 LEU P 562     -27.348   1.512  10.125  0.00  0.00      PROA  
ATOM   1724  HB2 LEU P 562     -29.063   2.121   9.962  0.00  0.00      PROA  
ATOM   1725   CG LEU P 562     -27.869   3.262   8.804  0.00  0.00      PROA  
ATOM   1726   HG LEU P 562     -27.000   3.154   8.120  0.00  0.00      PROA  
ATOM   1727  CD1 LEU P 562     -28.981   3.790   7.943  0.00  0.00      PROA  
ATOM   1728 HD11 LEU P 562     -29.858   4.211   8.480  0.00  0.00      PROA  
ATOM   1729 HD12 LEU P 562     -29.454   3.010   7.309  0.00  0.00      PROA  
ATOM   1730 HD13 LEU P 562     -28.614   4.717   7.454  0.00  0.00      PROA  
ATOM   1731  CD2 LEU P 562     -27.343   4.335   9.735  0.00  0.00      PROA  
ATOM   1732 HD21 LEU P 562     -27.186   5.237   9.106  0.00  0.00      PROA  
ATOM   1733 HD22 LEU P 562     -26.474   3.974  10.326  0.00  0.00      PROA  
ATOM   1734 HD23 LEU P 562     -28.215   4.570  10.382  0.00  0.00      PROA  
ATOM   1735    C LEU P 562     -27.147   0.565   7.501  0.00  0.00      PROA  
ATOM   1736    O LEU P 562     -27.147   1.021   6.356  0.00  0.00      PROA  
ATOM   1737    N ARG P 563     -26.096  -0.120   8.000  0.00  0.00      PROA  
ATOM   1738   HN ARG P 563     -26.215  -0.577   8.878  0.00  0.00      PROA  
ATOM   1739   CA ARG P 563     -24.898  -0.212   7.232  0.00  0.00      PROA  
ATOM   1740   HA ARG P 563     -24.539   0.786   7.024  0.00  0.00      PROA  
ATOM   1741   CB ARG P 563     -23.968  -0.932   8.173  0.00  0.00      PROA  
ATOM   1742  HB1 ARG P 563     -24.382  -1.919   8.471  0.00  0.00      PROA  
ATOM   1743  HB2 ARG P 563     -23.875  -0.274   9.063  0.00  0.00      PROA  
ATOM   1744   CG ARG P 563     -22.605  -1.283   7.775  0.00  0.00      PROA  
ATOM   1745  HG1 ARG P 563     -22.262  -0.269   7.479  0.00  0.00      PROA  
ATOM   1746  HG2 ARG P 563     -22.613  -1.923   6.867  0.00  0.00      PROA  
ATOM   1747   CD ARG P 563     -21.649  -1.808   8.867  0.00  0.00      PROA  
ATOM   1748  HD1 ARG P 563     -22.092  -2.715   9.331  0.00  0.00      PROA  
ATOM   1749  HD2 ARG P 563     -21.516  -0.992   9.608  0.00  0.00      PROA  
ATOM   1750   NE ARG P 563     -20.306  -2.070   8.241  0.00  0.00      PROA  
ATOM   1751   HE ARG P 563     -19.651  -1.331   8.399  0.00  0.00      PROA  
ATOM   1752   CZ ARG P 563     -19.826  -3.004   7.426  0.00  0.00      PROA  
ATOM   1753  NH1 ARG P 563     -18.692  -2.803   6.809  0.00  0.00      PROA  
ATOM   1754 HH11 ARG P 563     -18.021  -2.163   7.183  0.00  0.00      PROA  
ATOM   1755 HH12 ARG P 563     -18.370  -3.552   6.230  0.00  0.00      PROA  
ATOM   1756  NH2 ARG P 563     -20.593  -4.047   7.105  0.00  0.00      PROA  
ATOM   1757 HH21 ARG P 563     -21.436  -4.118   7.638  0.00  0.00      PROA  
ATOM   1758 HH22 ARG P 563     -20.144  -4.831   6.676  0.00  0.00      PROA  
ATOM   1759    C ARG P 563     -25.096  -1.004   5.913  0.00  0.00      PROA  
ATOM   1760    O ARG P 563     -24.585  -0.638   4.850  0.00  0.00      PROA  
ATOM   1761    N ALA P 564     -25.956  -2.037   5.993  0.00  0.00      PROA  
ATOM   1762   HN ALA P 564     -26.258  -2.389   6.876  0.00  0.00      PROA  
ATOM   1763   CA ALA P 564     -26.408  -2.818   4.819  0.00  0.00      PROA  
ATOM   1764   HA ALA P 564     -25.563  -3.298   4.350  0.00  0.00      PROA  
ATOM   1765   CB ALA P 564     -27.394  -3.941   5.394  0.00  0.00      PROA  
ATOM   1766  HB1 ALA P 564     -28.305  -3.427   5.768  0.00  0.00      PROA  
ATOM   1767  HB2 ALA P 564     -26.874  -4.500   6.201  0.00  0.00      PROA  
ATOM   1768  HB3 ALA P 564     -27.664  -4.745   4.677  0.00  0.00      PROA  
ATOM   1769    C ALA P 564     -27.103  -1.905   3.800  0.00  0.00      PROA  
ATOM   1770    O ALA P 564     -26.972  -2.050   2.573  0.00  0.00      PROA  
ATOM   1771    N CYS P 565     -27.946  -0.979   4.268  0.00  0.00      PROA  
ATOM   1772   HN CYS P 565     -28.269  -1.038   5.209  0.00  0.00      PROA  
ATOM   1773   CA CYS P 565     -28.608   0.007   3.462  0.00  0.00      PROA  
ATOM   1774   HA CYS P 565     -29.075  -0.530   2.649  0.00  0.00      PROA  
ATOM   1775   CB CYS P 565     -29.746   0.731   4.169  0.00  0.00      PROA  
ATOM   1776  HB1 CYS P 565     -29.425   1.089   5.171  0.00  0.00      PROA  
ATOM   1777  HB2 CYS P 565     -30.539   0.017   4.479  0.00  0.00      PROA  
ATOM   1778   SG CYS P 565     -30.550   2.124   3.187  0.00  0.00      PROA  
ATOM   1779  HG1 CYS P 565     -29.691   2.275   2.189  0.00  0.00      PROA  
ATOM   1780    C CYS P 565     -27.630   0.926   2.722  0.00  0.00      PROA  
ATOM   1781    O CYS P 565     -27.632   1.038   1.488  0.00  0.00      PROA  
ATOM   1782    N ILE P 566     -26.769   1.598   3.488  0.00  0.00      PROA  
ATOM   1783   HN ILE P 566     -26.838   1.467   4.473  0.00  0.00      PROA  
ATOM   1784   CA ILE P 566     -25.665   2.424   3.023  0.00  0.00      PROA  
ATOM   1785   HA ILE P 566     -26.109   3.212   2.433  0.00  0.00      PROA  
ATOM   1786   CB ILE P 566     -24.878   2.921   4.227  0.00  0.00      PROA  
ATOM   1787   HB ILE P 566     -24.643   2.040   4.862  0.00  0.00      PROA  
ATOM   1788  CG2 ILE P 566     -23.569   3.624   3.856  0.00  0.00      PROA  
ATOM   1789 HG21 ILE P 566     -23.813   4.491   3.205  0.00  0.00      PROA  
ATOM   1790 HG22 ILE P 566     -22.822   2.952   3.381  0.00  0.00      PROA  
ATOM   1791 HG23 ILE P 566     -22.969   3.997   4.713  0.00  0.00      PROA  
ATOM   1792  CG1 ILE P 566     -25.773   3.892   5.129  0.00  0.00      PROA  
ATOM   1793 HG11 ILE P 566     -26.695   3.356   5.442  0.00  0.00      PROA  
ATOM   1794 HG12 ILE P 566     -26.186   4.718   4.511  0.00  0.00      PROA  
ATOM   1795   CD ILE P 566     -25.035   4.327   6.448  0.00  0.00      PROA  
ATOM   1796  HD1 ILE P 566     -25.744   4.868   7.110  0.00  0.00      PROA  
ATOM   1797  HD2 ILE P 566     -24.233   5.068   6.246  0.00  0.00      PROA  
ATOM   1798  HD3 ILE P 566     -24.579   3.510   7.048  0.00  0.00      PROA  
ATOM   1799    C ILE P 566     -24.794   1.635   2.013  0.00  0.00      PROA  
ATOM   1800    O ILE P 566     -24.534   2.101   0.886  0.00  0.00      PROA  
ATOM   1801    N GLY P 567     -24.395   0.409   2.241  0.00  0.00      PROA  
ATOM   1802   HN GLY P 567     -24.685   0.063   3.130  0.00  0.00      PROA  
ATOM   1803   CA GLY P 567     -23.704  -0.545   1.378  0.00  0.00      PROA  
ATOM   1804  HA1 GLY P 567     -23.598  -1.504   1.864  0.00  0.00      PROA  
ATOM   1805  HA2 GLY P 567     -22.729  -0.143   1.146  0.00  0.00      PROA  
ATOM   1806    C GLY P 567     -24.465  -0.909   0.072  0.00  0.00      PROA  
ATOM   1807    O GLY P 567     -23.967  -0.793  -1.052  0.00  0.00      PROA  
ATOM   1808    N LEU P 568     -25.788  -1.224   0.105  0.00  0.00      PROA  
ATOM   1809   HN LEU P 568     -26.283  -1.468   0.935  0.00  0.00      PROA  
ATOM   1810   CA LEU P 568     -26.495  -1.562  -1.124  0.00  0.00      PROA  
ATOM   1811   HA LEU P 568     -25.994  -2.318  -1.710  0.00  0.00      PROA  
ATOM   1812   CB LEU P 568     -27.846  -2.228  -0.779  0.00  0.00      PROA  
ATOM   1813  HB1 LEU P 568     -28.379  -2.363  -1.745  0.00  0.00      PROA  
ATOM   1814  HB2 LEU P 568     -28.325  -1.594  -0.002  0.00  0.00      PROA  
ATOM   1815   CG LEU P 568     -27.899  -3.618  -0.102  0.00  0.00      PROA  
ATOM   1816   HG LEU P 568     -27.414  -3.504   0.891  0.00  0.00      PROA  
ATOM   1817  CD1 LEU P 568     -29.335  -4.076  -0.057  0.00  0.00      PROA  
ATOM   1818 HD11 LEU P 568     -29.392  -5.095   0.381  0.00  0.00      PROA  
ATOM   1819 HD12 LEU P 568     -29.869  -3.966  -1.026  0.00  0.00      PROA  
ATOM   1820 HD13 LEU P 568     -30.015  -3.546   0.643  0.00  0.00      PROA  
ATOM   1821  CD2 LEU P 568     -27.159  -4.691  -1.024  0.00  0.00      PROA  
ATOM   1822 HD21 LEU P 568     -27.669  -4.870  -1.994  0.00  0.00      PROA  
ATOM   1823 HD22 LEU P 568     -27.289  -5.617  -0.424  0.00  0.00      PROA  
ATOM   1824 HD23 LEU P 568     -26.075  -4.580  -1.238  0.00  0.00      PROA  
ATOM   1825    C LEU P 568     -26.656  -0.326  -1.999  0.00  0.00      PROA  
ATOM   1826    O LEU P 568     -26.633  -0.425  -3.243  0.00  0.00      PROA  
ATOM   1827    N TRP P 569     -26.874   0.896  -1.320  0.00  0.00      PROA  
ATOM   1828   HN TRP P 569     -27.013   0.939  -0.334  0.00  0.00      PROA  
ATOM   1829   CA TRP P 569     -26.875   2.152  -2.062  0.00  0.00      PROA  
ATOM   1830   HA TRP P 569     -27.681   2.145  -2.781  0.00  0.00      PROA  
ATOM   1831   CB TRP P 569     -27.184   3.410  -1.118  0.00  0.00      PROA  
ATOM   1832  HB1 TRP P 569     -26.798   4.185  -1.814  0.00  0.00      PROA  
ATOM   1833  HB2 TRP P 569     -26.675   3.266  -0.141  0.00  0.00      PROA  
ATOM   1834   CG TRP P 569     -28.623   3.769  -0.857  0.00  0.00      PROA  
ATOM   1835  CD1 TRP P 569     -29.092   3.719   0.406  0.00  0.00      PROA  
ATOM   1836  HD1 TRP P 569     -28.428   3.552   1.241  0.00  0.00      PROA  
ATOM   1837  NE1 TRP P 569     -30.342   4.248   0.451  0.00  0.00      PROA  
ATOM   1838  HE1 TRP P 569     -31.048   4.091   1.107  0.00  0.00      PROA  
ATOM   1839  CE2 TRP P 569     -30.749   4.664  -0.786  0.00  0.00      PROA  
ATOM   1840  CD2 TRP P 569     -29.625   4.437  -1.660  0.00  0.00      PROA  
ATOM   1841  CE3 TRP P 569     -29.749   4.770  -2.971  0.00  0.00      PROA  
ATOM   1842  HE3 TRP P 569     -28.833   4.635  -3.527  0.00  0.00      PROA  
ATOM   1843  CZ3 TRP P 569     -30.899   5.438  -3.479  0.00  0.00      PROA  
ATOM   1844  HZ3 TRP P 569     -30.949   5.767  -4.506  0.00  0.00      PROA  
ATOM   1845  CZ2 TRP P 569     -31.861   5.351  -1.261  0.00  0.00      PROA  
ATOM   1846  HZ2 TRP P 569     -32.615   5.640  -0.543  0.00  0.00      PROA  
ATOM   1847  CH2 TRP P 569     -31.978   5.581  -2.625  0.00  0.00      PROA  
ATOM   1848  HH2 TRP P 569     -32.747   6.171  -3.102  0.00  0.00      PROA  
ATOM   1849    C TRP P 569     -25.582   2.360  -2.869  0.00  0.00      PROA  
ATOM   1850    O TRP P 569     -25.610   2.541  -4.084  0.00  0.00      PROA  
ATOM   1851    N THR P 570     -24.465   2.180  -2.194  0.00  0.00      PROA  
ATOM   1852   HN THR P 570     -24.601   1.910  -1.244  0.00  0.00      PROA  
ATOM   1853   CA THR P 570     -23.120   2.256  -2.778  0.00  0.00      PROA  
ATOM   1854   HA THR P 570     -22.988   3.276  -3.107  0.00  0.00      PROA  
ATOM   1855   CB THR P 570     -22.051   1.927  -1.714  0.00  0.00      PROA  
ATOM   1856   HB THR P 570     -22.188   0.915  -1.277  0.00  0.00      PROA  
ATOM   1857  OG1 THR P 570     -22.236   2.830  -0.603  0.00  0.00      PROA  
ATOM   1858  HG1 THR P 570     -22.971   2.528  -0.063  0.00  0.00      PROA  
ATOM   1859  CG2 THR P 570     -20.626   2.202  -2.218  0.00  0.00      PROA  
ATOM   1860 HG21 THR P 570     -20.274   1.467  -2.973  0.00  0.00      PROA  
ATOM   1861 HG22 THR P 570     -19.873   2.251  -1.403  0.00  0.00      PROA  
ATOM   1862 HG23 THR P 570     -20.621   3.187  -2.734  0.00  0.00      PROA  
ATOM   1863    C THR P 570     -22.884   1.308  -3.892  0.00  0.00      PROA  
ATOM   1864    O THR P 570     -22.374   1.810  -4.906  0.00  0.00      PROA  
ATOM   1865    N ALA P 571     -23.441   0.065  -3.787  0.00  0.00      PROA  
ATOM   1866   HN ALA P 571     -23.798  -0.159  -2.883  0.00  0.00      PROA  
ATOM   1867   CA ALA P 571     -23.552  -0.947  -4.785  0.00  0.00      PROA  
ATOM   1868   HA ALA P 571     -22.545  -1.099  -5.147  0.00  0.00      PROA  
ATOM   1869   CB ALA P 571     -24.020  -2.326  -4.224  0.00  0.00      PROA  
ATOM   1870  HB1 ALA P 571     -23.381  -2.734  -3.412  0.00  0.00      PROA  
ATOM   1871  HB2 ALA P 571     -23.984  -3.011  -5.098  0.00  0.00      PROA  
ATOM   1872  HB3 ALA P 571     -25.063  -2.179  -3.871  0.00  0.00      PROA  
ATOM   1873    C ALA P 571     -24.402  -0.599  -5.985  0.00  0.00      PROA  
ATOM   1874    O ALA P 571     -23.933  -0.630  -7.075  0.00  0.00      PROA  
ATOM   1875    N PHE P 572     -25.559  -0.089  -5.795  0.00  0.00      PROA  
ATOM   1876   HN PHE P 572     -25.775   0.029  -4.829  0.00  0.00      PROA  
ATOM   1877   CA PHE P 572     -26.502   0.386  -6.802  0.00  0.00      PROA  
ATOM   1878   HA PHE P 572     -26.751  -0.462  -7.423  0.00  0.00      PROA  
ATOM   1879   CB PHE P 572     -27.792   0.662  -6.126  0.00  0.00      PROA  
ATOM   1880  HB1 PHE P 572     -27.515   1.376  -5.321  0.00  0.00      PROA  
ATOM   1881  HB2 PHE P 572     -28.187  -0.280  -5.688  0.00  0.00      PROA  
ATOM   1882   CG PHE P 572     -28.953   1.294  -6.934  0.00  0.00      PROA  
ATOM   1883  CD1 PHE P 572     -29.157   1.019  -8.307  0.00  0.00      PROA  
ATOM   1884  HD1 PHE P 572     -28.586   0.260  -8.822  0.00  0.00      PROA  
ATOM   1885  CE1 PHE P 572     -30.184   1.607  -9.038  0.00  0.00      PROA  
ATOM   1886  HE1 PHE P 572     -30.215   1.508 -10.113  0.00  0.00      PROA  
ATOM   1887   CZ PHE P 572     -31.014   2.516  -8.306  0.00  0.00      PROA  
ATOM   1888   HZ PHE P 572     -31.753   3.088  -8.847  0.00  0.00      PROA  
ATOM   1889  CD2 PHE P 572     -29.901   2.013  -6.205  0.00  0.00      PROA  
ATOM   1890  HD2 PHE P 572     -29.861   2.070  -5.127  0.00  0.00      PROA  
ATOM   1891  CE2 PHE P 572     -30.895   2.669  -6.907  0.00  0.00      PROA  
ATOM   1892  HE2 PHE P 572     -31.466   3.420  -6.382  0.00  0.00      PROA  
ATOM   1893    C PHE P 572     -26.071   1.509  -7.694  0.00  0.00      PROA  
ATOM   1894    O PHE P 572     -26.215   1.520  -8.939  0.00  0.00      PROA  
ATOM   1895    N LEU P 573     -25.465   2.536  -7.029  0.00  0.00      PROA  
ATOM   1896   HN LEU P 573     -25.526   2.657  -6.041  0.00  0.00      PROA  
ATOM   1897   CA LEU P 573     -24.939   3.735  -7.626  0.00  0.00      PROA  
ATOM   1898   HA LEU P 573     -25.750   4.253  -8.115  0.00  0.00      PROA  
ATOM   1899   CB LEU P 573     -24.328   4.637  -6.636  0.00  0.00      PROA  
ATOM   1900  HB1 LEU P 573     -23.638   5.470  -6.890  0.00  0.00      PROA  
ATOM   1901  HB2 LEU P 573     -23.648   3.973  -6.060  0.00  0.00      PROA  
ATOM   1902   CG LEU P 573     -25.399   5.224  -5.683  0.00  0.00      PROA  
ATOM   1903   HG LEU P 573     -26.288   4.579  -5.518  0.00  0.00      PROA  
ATOM   1904  CD1 LEU P 573     -24.810   5.658  -4.301  0.00  0.00      PROA  
ATOM   1905 HD11 LEU P 573     -25.614   6.091  -3.668  0.00  0.00      PROA  
ATOM   1906 HD12 LEU P 573     -24.092   6.484  -4.485  0.00  0.00      PROA  
ATOM   1907 HD13 LEU P 573     -24.311   4.830  -3.753  0.00  0.00      PROA  
ATOM   1908  CD2 LEU P 573     -25.914   6.466  -6.400  0.00  0.00      PROA  
ATOM   1909 HD21 LEU P 573     -26.224   6.218  -7.438  0.00  0.00      PROA  
ATOM   1910 HD22 LEU P 573     -25.193   7.310  -6.454  0.00  0.00      PROA  
ATOM   1911 HD23 LEU P 573     -26.792   6.793  -5.803  0.00  0.00      PROA  
ATOM   1912    C LEU P 573     -23.874   3.329  -8.688  0.00  0.00      PROA  
ATOM   1913    O LEU P 573     -23.925   3.823  -9.800  0.00  0.00      PROA  
ATOM   1914    N CYS P 574     -23.027   2.466  -8.286  0.00  0.00      PROA  
ATOM   1915   HN CYS P 574     -23.113   2.251  -7.317  0.00  0.00      PROA  
ATOM   1916   CA CYS P 574     -21.984   1.725  -9.047  0.00  0.00      PROA  
ATOM   1917   HA CYS P 574     -21.274   2.408  -9.490  0.00  0.00      PROA  
ATOM   1918   CB CYS P 574     -21.063   0.884  -8.120  0.00  0.00      PROA  
ATOM   1919  HB1 CYS P 574     -20.587   0.034  -8.655  0.00  0.00      PROA  
ATOM   1920  HB2 CYS P 574     -21.641   0.337  -7.344  0.00  0.00      PROA  
ATOM   1921   SG CYS P 574     -19.823   1.818  -7.112  0.00  0.00      PROA  
ATOM   1922  HG1 CYS P 574     -20.669   2.626  -6.489  0.00  0.00      PROA  
ATOM   1923    C CYS P 574     -22.488   0.950 -10.234  0.00  0.00      PROA  
ATOM   1924    O CYS P 574     -21.976   0.923 -11.367  0.00  0.00      PROA  
ATOM   1925    N ILE P 575     -23.626   0.234 -10.072  0.00  0.00      PROA  
ATOM   1926   HN ILE P 575     -24.046   0.204  -9.168  0.00  0.00      PROA  
ATOM   1927   CA ILE P 575     -24.380  -0.450 -11.215  0.00  0.00      PROA  
ATOM   1928   HA ILE P 575     -23.581  -0.931 -11.758  0.00  0.00      PROA  
ATOM   1929   CB ILE P 575     -25.342  -1.483 -10.599  0.00  0.00      PROA  
ATOM   1930   HB ILE P 575     -25.927  -1.013  -9.779  0.00  0.00      PROA  
ATOM   1931  CG2 ILE P 575     -26.243  -2.152 -11.723  0.00  0.00      PROA  
ATOM   1932 HG21 ILE P 575     -25.674  -2.919 -12.291  0.00  0.00      PROA  
ATOM   1933 HG22 ILE P 575     -26.815  -1.433 -12.348  0.00  0.00      PROA  
ATOM   1934 HG23 ILE P 575     -27.078  -2.691 -11.226  0.00  0.00      PROA  
ATOM   1935  CG1 ILE P 575     -24.550  -2.636  -9.893  0.00  0.00      PROA  
ATOM   1936 HG11 ILE P 575     -23.823  -2.161  -9.200  0.00  0.00      PROA  
ATOM   1937 HG12 ILE P 575     -23.950  -3.211 -10.630  0.00  0.00      PROA  
ATOM   1938   CD ILE P 575     -25.372  -3.575  -9.043  0.00  0.00      PROA  
ATOM   1939  HD1 ILE P 575     -26.055  -4.242  -9.611  0.00  0.00      PROA  
ATOM   1940  HD2 ILE P 575     -26.195  -3.142  -8.436  0.00  0.00      PROA  
ATOM   1941  HD3 ILE P 575     -24.758  -4.186  -8.347  0.00  0.00      PROA  
ATOM   1942    C ILE P 575     -25.086   0.544 -12.148  0.00  0.00      PROA  
ATOM   1943    O ILE P 575     -25.120   0.523 -13.344  0.00  0.00      PROA  
ATOM   1944    N VAL P 576     -25.642   1.575 -11.629  0.00  0.00      PROA  
ATOM   1945   HN VAL P 576     -25.869   1.657 -10.662  0.00  0.00      PROA  
ATOM   1946   CA VAL P 576     -26.094   2.699 -12.519  0.00  0.00      PROA  
ATOM   1947   HA VAL P 576     -26.782   2.374 -13.285  0.00  0.00      PROA  
ATOM   1948   CB VAL P 576     -26.962   3.681 -11.802  0.00  0.00      PROA  
ATOM   1949   HB VAL P 576     -26.382   3.986 -10.905  0.00  0.00      PROA  
ATOM   1950  CG1 VAL P 576     -27.268   5.017 -12.510  0.00  0.00      PROA  
ATOM   1951 HG11 VAL P 576     -26.258   5.410 -12.754  0.00  0.00      PROA  
ATOM   1952 HG12 VAL P 576     -27.695   5.834 -11.891  0.00  0.00      PROA  
ATOM   1953 HG13 VAL P 576     -27.958   4.892 -13.372  0.00  0.00      PROA  
ATOM   1954  CG2 VAL P 576     -28.246   3.053 -11.232  0.00  0.00      PROA  
ATOM   1955 HG21 VAL P 576     -28.612   3.805 -10.500  0.00  0.00      PROA  
ATOM   1956 HG22 VAL P 576     -28.145   2.104 -10.663  0.00  0.00      PROA  
ATOM   1957 HG23 VAL P 576     -29.013   2.873 -12.015  0.00  0.00      PROA  
ATOM   1958    C VAL P 576     -24.900   3.255 -13.314  0.00  0.00      PROA  
ATOM   1959    O VAL P 576     -25.069   3.561 -14.524  0.00  0.00      PROA  
ATOM   1960    N LEU P 577     -23.681   3.426 -12.750  0.00  0.00      PROA  
ATOM   1961   HN LEU P 577     -23.611   3.275 -11.767  0.00  0.00      PROA  
ATOM   1962   CA LEU P 577     -22.420   3.741 -13.418  0.00  0.00      PROA  
ATOM   1963   HA LEU P 577     -22.617   4.716 -13.839  0.00  0.00      PROA  
ATOM   1964   CB LEU P 577     -21.199   3.977 -12.541  0.00  0.00      PROA  
ATOM   1965  HB1 LEU P 577     -20.291   4.218 -13.133  0.00  0.00      PROA  
ATOM   1966  HB2 LEU P 577     -20.970   3.092 -11.910  0.00  0.00      PROA  
ATOM   1967   CG LEU P 577     -21.330   5.291 -11.616  0.00  0.00      PROA  
ATOM   1968   HG LEU P 577     -22.172   5.165 -10.903  0.00  0.00      PROA  
ATOM   1969  CD1 LEU P 577     -20.030   5.375 -10.763  0.00  0.00      PROA  
ATOM   1970 HD11 LEU P 577     -19.809   4.487 -10.132  0.00  0.00      PROA  
ATOM   1971 HD12 LEU P 577     -20.087   6.202 -10.023  0.00  0.00      PROA  
ATOM   1972 HD13 LEU P 577     -19.195   5.697 -11.421  0.00  0.00      PROA  
ATOM   1973  CD2 LEU P 577     -21.538   6.545 -12.491  0.00  0.00      PROA  
ATOM   1974 HD21 LEU P 577     -22.486   6.721 -13.043  0.00  0.00      PROA  
ATOM   1975 HD22 LEU P 577     -20.756   6.630 -13.275  0.00  0.00      PROA  
ATOM   1976 HD23 LEU P 577     -21.318   7.452 -11.888  0.00  0.00      PROA  
ATOM   1977    C LEU P 577     -22.168   2.900 -14.587  0.00  0.00      PROA  
ATOM   1978    O LEU P 577     -22.022   3.289 -15.743  0.00  0.00      PROA  
ATOM   1979    N VAL P 578     -22.008   1.525 -14.376  0.00  0.00      PROA  
ATOM   1980   HN VAL P 578     -22.066   1.185 -13.440  0.00  0.00      PROA  
ATOM   1981   CA VAL P 578     -21.832   0.546 -15.429  0.00  0.00      PROA  
ATOM   1982   HA VAL P 578     -20.964   0.824 -16.009  0.00  0.00      PROA  
ATOM   1983   CB VAL P 578     -21.501  -0.856 -14.773  0.00  0.00      PROA  
ATOM   1984   HB VAL P 578     -22.260  -1.183 -14.031  0.00  0.00      PROA  
ATOM   1985  CG1 VAL P 578     -21.300  -1.917 -15.857  0.00  0.00      PROA  
ATOM   1986 HG11 VAL P 578     -22.166  -2.203 -16.492  0.00  0.00      PROA  
ATOM   1987 HG12 VAL P 578     -20.837  -2.859 -15.493  0.00  0.00      PROA  
ATOM   1988 HG13 VAL P 578     -20.545  -1.549 -16.584  0.00  0.00      PROA  
ATOM   1989  CG2 VAL P 578     -20.073  -0.670 -14.149  0.00  0.00      PROA  
ATOM   1990 HG21 VAL P 578     -20.220   0.004 -13.278  0.00  0.00      PROA  
ATOM   1991 HG22 VAL P 578     -19.344  -0.173 -14.824  0.00  0.00      PROA  
ATOM   1992 HG23 VAL P 578     -19.752  -1.710 -13.922  0.00  0.00      PROA  
ATOM   1993    C VAL P 578     -23.004   0.440 -16.440  0.00  0.00      PROA  
ATOM   1994    O VAL P 578     -22.837   0.407 -17.667  0.00  0.00      PROA  
ATOM   1995    N ALA P 579     -24.230   0.444 -15.995  0.00  0.00      PROA  
ATOM   1996   HN ALA P 579     -24.364   0.290 -15.019  0.00  0.00      PROA  
ATOM   1997   CA ALA P 579     -25.319   0.545 -16.960  0.00  0.00      PROA  
ATOM   1998   HA ALA P 579     -25.396  -0.379 -17.515  0.00  0.00      PROA  
ATOM   1999   CB ALA P 579     -26.640   0.511 -16.270  0.00  0.00      PROA  
ATOM   2000  HB1 ALA P 579     -26.840   1.433 -15.682  0.00  0.00      PROA  
ATOM   2001  HB2 ALA P 579     -26.578  -0.261 -15.473  0.00  0.00      PROA  
ATOM   2002  HB3 ALA P 579     -27.455   0.223 -16.968  0.00  0.00      PROA  
ATOM   2003    C ALA P 579     -25.401   1.878 -17.858  0.00  0.00      PROA  
ATOM   2004    O ALA P 579     -25.706   1.656 -19.038  0.00  0.00      PROA  
ATOM   2005    N THR P 580     -25.256   3.060 -17.321  0.00  0.00      PROA  
ATOM   2006   HN THR P 580     -25.110   3.145 -16.338  0.00  0.00      PROA  
ATOM   2007   CA THR P 580     -25.416   4.281 -18.095  0.00  0.00      PROA  
ATOM   2008   HA THR P 580     -26.172   4.188 -18.860  0.00  0.00      PROA  
ATOM   2009   CB THR P 580     -26.036   5.399 -17.220  0.00  0.00      PROA  
ATOM   2010   HB THR P 580     -26.236   6.283 -17.862  0.00  0.00      PROA  
ATOM   2011  OG1 THR P 580     -25.334   5.729 -16.064  0.00  0.00      PROA  
ATOM   2012  HG1 THR P 580     -25.464   5.051 -15.397  0.00  0.00      PROA  
ATOM   2013  CG2 THR P 580     -27.479   4.937 -16.847  0.00  0.00      PROA  
ATOM   2014 HG21 THR P 580     -27.475   4.048 -16.181  0.00  0.00      PROA  
ATOM   2015 HG22 THR P 580     -28.099   4.907 -17.768  0.00  0.00      PROA  
ATOM   2016 HG23 THR P 580     -27.853   5.784 -16.232  0.00  0.00      PROA  
ATOM   2017    C THR P 580     -24.147   4.834 -18.691  0.00  0.00      PROA  
ATOM   2018    O THR P 580     -24.221   5.705 -19.607  0.00  0.00      PROA  
ATOM   2019    N ASP P 581     -22.983   4.246 -18.302  0.00  0.00      PROA  
ATOM   2020   HN ASP P 581     -23.031   3.591 -17.552  0.00  0.00      PROA  
ATOM   2021   CA ASP P 581     -21.692   4.489 -18.902  0.00  0.00      PROA  
ATOM   2022   HA ASP P 581     -21.151   3.571 -18.725  0.00  0.00      PROA  
ATOM   2023   CB ASP P 581     -21.670   4.718 -20.410  0.00  0.00      PROA  
ATOM   2024  HB1 ASP P 581     -22.149   5.680 -20.688  0.00  0.00      PROA  
ATOM   2025  HB2 ASP P 581     -22.301   3.912 -20.842  0.00  0.00      PROA  
ATOM   2026   CG ASP P 581     -20.283   4.733 -21.087  0.00  0.00      PROA  
ATOM   2027  OD1 ASP P 581     -20.218   4.767 -22.330  0.00  0.00      PROA  
ATOM   2028  OD2 ASP P 581     -19.194   4.573 -20.461  0.00  0.00      PROA  
ATOM   2029    C ASP P 581     -20.858   5.432 -18.029  0.00  0.00      PROA  
ATOM   2030    O ASP P 581     -21.287   6.601 -17.948  0.00  0.00      PROA  
ATOM   2031    N ALA P 582     -19.780   4.948 -17.435  0.00  0.00      PROA  
ATOM   2032   HN ALA P 582     -19.585   3.988 -17.621  0.00  0.00      PROA  
ATOM   2033   CA ALA P 582     -18.956   5.860 -16.667  0.00  0.00      PROA  
ATOM   2034   HA ALA P 582     -19.583   6.642 -16.266  0.00  0.00      PROA  
ATOM   2035   CB ALA P 582     -18.531   5.028 -15.375  0.00  0.00      PROA  
ATOM   2036  HB1 ALA P 582     -17.817   4.220 -15.647  0.00  0.00      PROA  
ATOM   2037  HB2 ALA P 582     -19.422   4.562 -14.903  0.00  0.00      PROA  
ATOM   2038  HB3 ALA P 582     -18.109   5.782 -14.677  0.00  0.00      PROA  
ATOM   2039    C ALA P 582     -17.782   6.533 -17.425  0.00  0.00      PROA  
ATOM   2040    O ALA P 582     -16.868   7.073 -16.754  0.00  0.00      PROA  
ATOM   2041    N SER P 583     -17.781   6.571 -18.772  0.00  0.00      PROA  
ATOM   2042   HN SER P 583     -18.471   6.060 -19.279  0.00  0.00      PROA  
ATOM   2043   CA SER P 583     -16.712   7.234 -19.561  0.00  0.00      PROA  
ATOM   2044   HA SER P 583     -15.798   6.745 -19.259  0.00  0.00      PROA  
ATOM   2045   CB SER P 583     -16.825   6.986 -21.133  0.00  0.00      PROA  
ATOM   2046  HB1 SER P 583     -16.033   7.453 -21.757  0.00  0.00      PROA  
ATOM   2047  HB2 SER P 583     -17.817   7.309 -21.515  0.00  0.00      PROA  
ATOM   2048   OG SER P 583     -16.863   5.557 -21.304  0.00  0.00      PROA  
ATOM   2049  HG1 SER P 583     -17.725   5.275 -20.990  0.00  0.00      PROA  
ATOM   2050    C SER P 583     -16.428   8.737 -19.305  0.00  0.00      PROA  
ATOM   2051    O SER P 583     -15.262   9.142 -19.253  0.00  0.00      PROA  
ATOM   2052    N SER P 584     -17.463   9.484 -18.996  0.00  0.00      PROA  
ATOM   2053   HN SER P 584     -18.412   9.189 -18.911  0.00  0.00      PROA  
ATOM   2054   CA SER P 584     -17.291  10.894 -18.507  0.00  0.00      PROA  
ATOM   2055   HA SER P 584     -16.700  11.271 -19.328  0.00  0.00      PROA  
ATOM   2056   CB SER P 584     -18.530  11.780 -18.393  0.00  0.00      PROA  
ATOM   2057  HB1 SER P 584     -18.177  12.824 -18.252  0.00  0.00      PROA  
ATOM   2058  HB2 SER P 584     -19.096  11.501 -17.479  0.00  0.00      PROA  
ATOM   2059   OG SER P 584     -19.366  11.680 -19.535  0.00  0.00      PROA  
ATOM   2060  HG1 SER P 584     -19.806  10.835 -19.416  0.00  0.00      PROA  
ATOM   2061    C SER P 584     -16.440  11.086 -17.282  0.00  0.00      PROA  
ATOM   2062    O SER P 584     -15.686  12.050 -17.273  0.00  0.00      PROA  
ATOM   2063    N LEU P 585     -16.514  10.256 -16.293  0.00  0.00      PROA  
ATOM   2064   HN LEU P 585     -17.236   9.569 -16.251  0.00  0.00      PROA  
ATOM   2065   CA LEU P 585     -15.683  10.269 -15.110  0.00  0.00      PROA  
ATOM   2066   HA LEU P 585     -15.723  11.261 -14.685  0.00  0.00      PROA  
ATOM   2067   CB LEU P 585     -16.288   9.152 -14.201  0.00  0.00      PROA  
ATOM   2068  HB1 LEU P 585     -15.707   9.047 -13.259  0.00  0.00      PROA  
ATOM   2069  HB2 LEU P 585     -16.193   8.160 -14.692  0.00  0.00      PROA  
ATOM   2070   CG LEU P 585     -17.739   9.320 -13.783  0.00  0.00      PROA  
ATOM   2071   HG LEU P 585     -18.411   8.982 -14.600  0.00  0.00      PROA  
ATOM   2072  CD1 LEU P 585     -17.981   8.389 -12.511  0.00  0.00      PROA  
ATOM   2073 HD11 LEU P 585     -19.042   8.595 -12.253  0.00  0.00      PROA  
ATOM   2074 HD12 LEU P 585     -17.332   8.691 -11.660  0.00  0.00      PROA  
ATOM   2075 HD13 LEU P 585     -17.630   7.390 -12.845  0.00  0.00      PROA  
ATOM   2076  CD2 LEU P 585     -18.129  10.818 -13.442  0.00  0.00      PROA  
ATOM   2077 HD21 LEU P 585     -18.137  11.441 -14.362  0.00  0.00      PROA  
ATOM   2078 HD22 LEU P 585     -17.324  11.328 -12.870  0.00  0.00      PROA  
ATOM   2079 HD23 LEU P 585     -19.076  10.879 -12.865  0.00  0.00      PROA  
ATOM   2080    C LEU P 585     -14.311  10.007 -15.440  0.00  0.00      PROA  
ATOM   2081    O LEU P 585     -13.434  10.735 -14.921  0.00  0.00      PROA  
ATOM   2082    N VAL P 586     -13.991   9.035 -16.300  0.00  0.00      PROA  
ATOM   2083   HN VAL P 586     -14.775   8.477 -16.560  0.00  0.00      PROA  
ATOM   2084   CA VAL P 586     -12.623   8.857 -16.808  0.00  0.00      PROA  
ATOM   2085   HA VAL P 586     -11.924   8.709 -15.998  0.00  0.00      PROA  
ATOM   2086   CB VAL P 586     -12.636   7.597 -17.626  0.00  0.00      PROA  
ATOM   2087   HB VAL P 586     -13.568   7.592 -18.231  0.00  0.00      PROA  
ATOM   2088  CG1 VAL P 586     -11.420   7.425 -18.499  0.00  0.00      PROA  
ATOM   2089 HG11 VAL P 586     -11.615   6.437 -18.969  0.00  0.00      PROA  
ATOM   2090 HG12 VAL P 586     -10.441   7.336 -17.982  0.00  0.00      PROA  
ATOM   2091 HG13 VAL P 586     -11.323   8.160 -19.326  0.00  0.00      PROA  
ATOM   2092  CG2 VAL P 586     -12.778   6.462 -16.685  0.00  0.00      PROA  
ATOM   2093 HG21 VAL P 586     -12.039   6.623 -15.871  0.00  0.00      PROA  
ATOM   2094 HG22 VAL P 586     -12.592   5.508 -17.222  0.00  0.00      PROA  
ATOM   2095 HG23 VAL P 586     -13.712   6.332 -16.098  0.00  0.00      PROA  
ATOM   2096    C VAL P 586     -12.179  10.030 -17.560  0.00  0.00      PROA  
ATOM   2097    O VAL P 586     -11.009  10.474 -17.453  0.00  0.00      PROA  
ATOM   2098    N CYS P 587     -13.063  10.625 -18.436  0.00  0.00      PROA  
ATOM   2099   HN CYS P 587     -13.958  10.246 -18.657  0.00  0.00      PROA  
ATOM   2100   CA CYS P 587     -12.693  11.753 -19.268  0.00  0.00      PROA  
ATOM   2101   HA CYS P 587     -11.792  11.435 -19.771  0.00  0.00      PROA  
ATOM   2102   CB CYS P 587     -13.682  12.330 -20.265  0.00  0.00      PROA  
ATOM   2103  HB1 CYS P 587     -13.367  13.198 -20.882  0.00  0.00      PROA  
ATOM   2104  HB2 CYS P 587     -14.578  12.663 -19.698  0.00  0.00      PROA  
ATOM   2105   SG CYS P 587     -14.206  11.169 -21.505  0.00  0.00      PROA  
ATOM   2106  HG1 CYS P 587     -13.043  11.170 -22.139  0.00  0.00      PROA  
ATOM   2107    C CYS P 587     -12.207  13.045 -18.539  0.00  0.00      PROA  
ATOM   2108    O CYS P 587     -11.382  13.787 -19.042  0.00  0.00      PROA  
ATOM   2109    N TYR P 588     -12.705  13.328 -17.326  0.00  0.00      PROA  
ATOM   2110   HN TYR P 588     -13.377  12.736 -16.888  0.00  0.00      PROA  
ATOM   2111   CA TYR P 588     -12.182  14.349 -16.386  0.00  0.00      PROA  
ATOM   2112   HA TYR P 588     -12.131  15.301 -16.892  0.00  0.00      PROA  
ATOM   2113   CB TYR P 588     -13.083  14.473 -15.159  0.00  0.00      PROA  
ATOM   2114  HB1 TYR P 588     -12.612  15.224 -14.489  0.00  0.00      PROA  
ATOM   2115  HB2 TYR P 588     -12.919  13.472 -14.706  0.00  0.00      PROA  
ATOM   2116   CG TYR P 588     -14.481  14.596 -15.502  0.00  0.00      PROA  
ATOM   2117  CD1 TYR P 588     -14.967  15.407 -16.560  0.00  0.00      PROA  
ATOM   2118  HD1 TYR P 588     -14.267  15.908 -17.212  0.00  0.00      PROA  
ATOM   2119  CE1 TYR P 588     -16.333  15.527 -16.845  0.00  0.00      PROA  
ATOM   2120  HE1 TYR P 588     -16.752  16.235 -17.544  0.00  0.00      PROA  
ATOM   2121   CZ TYR P 588     -17.277  14.977 -16.037  0.00  0.00      PROA  
ATOM   2122   OH TYR P 588     -18.705  15.054 -16.290  0.00  0.00      PROA  
ATOM   2123   HH TYR P 588     -18.850  15.218 -17.225  0.00  0.00      PROA  
ATOM   2124  CD2 TYR P 588     -15.518  14.017 -14.648  0.00  0.00      PROA  
ATOM   2125  HD2 TYR P 588     -15.252  13.355 -13.837  0.00  0.00      PROA  
ATOM   2126  CE2 TYR P 588     -16.926  14.202 -14.927  0.00  0.00      PROA  
ATOM   2127  HE2 TYR P 588     -17.647  13.651 -14.342  0.00  0.00      PROA  
ATOM   2128    C TYR P 588     -10.717  14.140 -16.042  0.00  0.00      PROA  
ATOM   2129    O TYR P 588     -10.014  15.122 -15.772  0.00  0.00      PROA  
ATOM   2130    N ILE P 589     -10.286  12.880 -15.969  0.00  0.00      PROA  
ATOM   2131   HN ILE P 589     -10.810  12.121 -16.346  0.00  0.00      PROA  
ATOM   2132   CA ILE P 589      -8.981  12.573 -15.400  0.00  0.00      PROA  
ATOM   2133   HA ILE P 589      -8.834  13.066 -14.451  0.00  0.00      PROA  
ATOM   2134   CB ILE P 589      -8.795  11.047 -15.167  0.00  0.00      PROA  
ATOM   2135   HB ILE P 589      -8.871  10.443 -16.096  0.00  0.00      PROA  
ATOM   2136  CG2 ILE P 589      -7.366  10.751 -14.562  0.00  0.00      PROA  
ATOM   2137 HG21 ILE P 589      -7.265   9.658 -14.395  0.00  0.00      PROA  
ATOM   2138 HG22 ILE P 589      -7.313  11.289 -13.592  0.00  0.00      PROA  
ATOM   2139 HG23 ILE P 589      -6.606  11.091 -15.298  0.00  0.00      PROA  
ATOM   2140  CG1 ILE P 589      -9.923  10.644 -14.253  0.00  0.00      PROA  
ATOM   2141 HG11 ILE P 589     -10.938  10.847 -14.657  0.00  0.00      PROA  
ATOM   2142 HG12 ILE P 589      -9.837  11.169 -13.277  0.00  0.00      PROA  
ATOM   2143   CD ILE P 589      -9.860   9.168 -13.854  0.00  0.00      PROA  
ATOM   2144  HD1 ILE P 589     -10.854   8.884 -13.447  0.00  0.00      PROA  
ATOM   2145  HD2 ILE P 589      -9.124   8.891 -13.068  0.00  0.00      PROA  
ATOM   2146  HD3 ILE P 589      -9.805   8.508 -14.746  0.00  0.00      PROA  
ATOM   2147    C ILE P 589      -7.938  13.139 -16.312  0.00  0.00      PROA  
ATOM   2148    O ILE P 589      -7.824  12.826 -17.501  0.00  0.00      PROA  
ATOM   2149    N THR P 590      -7.022  13.888 -15.723  0.00  0.00      PROA  
ATOM   2150   HN THR P 590      -7.085  14.252 -14.797  0.00  0.00      PROA  
ATOM   2151   CA THR P 590      -5.942  14.517 -16.485  0.00  0.00      PROA  
ATOM   2152   HA THR P 590      -5.886  14.089 -17.475  0.00  0.00      PROA  
ATOM   2153   CB THR P 590      -6.119  16.035 -16.704  0.00  0.00      PROA  
ATOM   2154   HB THR P 590      -5.295  16.530 -17.261  0.00  0.00      PROA  
ATOM   2155  OG1 THR P 590      -6.179  16.838 -15.493  0.00  0.00      PROA  
ATOM   2156  HG1 THR P 590      -7.009  16.632 -15.057  0.00  0.00      PROA  
ATOM   2157  CG2 THR P 590      -7.348  16.235 -17.489  0.00  0.00      PROA  
ATOM   2158 HG21 THR P 590      -7.619  17.312 -17.458  0.00  0.00      PROA  
ATOM   2159 HG22 THR P 590      -8.194  15.624 -17.110  0.00  0.00      PROA  
ATOM   2160 HG23 THR P 590      -7.167  16.026 -18.565  0.00  0.00      PROA  
ATOM   2161    C THR P 590      -4.602  14.344 -15.769  0.00  0.00      PROA  
ATOM   2162    O THR P 590      -4.570  13.798 -14.669  0.00  0.00      PROA  
ATOM   2163    N ARG P 591      -3.509  14.482 -16.474  0.00  0.00      PROA  
ATOM   2164   HN ARG P 591      -3.648  14.702 -17.437  0.00  0.00      PROA  
ATOM   2165   CA ARG P 591      -2.153  14.261 -15.991  0.00  0.00      PROA  
ATOM   2166   HA ARG P 591      -2.074  13.197 -15.827  0.00  0.00      PROA  
ATOM   2167   CB ARG P 591      -1.067  14.570 -17.046  0.00  0.00      PROA  
ATOM   2168  HB1 ARG P 591      -0.074  14.422 -16.570  0.00  0.00      PROA  
ATOM   2169  HB2 ARG P 591      -1.053  15.610 -17.436  0.00  0.00      PROA  
ATOM   2170   CG ARG P 591      -1.058  13.627 -18.191  0.00  0.00      PROA  
ATOM   2171  HG1 ARG P 591      -1.961  13.874 -18.789  0.00  0.00      PROA  
ATOM   2172  HG2 ARG P 591      -1.097  12.582 -17.817  0.00  0.00      PROA  
ATOM   2173   CD ARG P 591       0.159  13.759 -19.084  0.00  0.00      PROA  
ATOM   2174  HD1 ARG P 591       0.336  14.848 -19.218  0.00  0.00      PROA  
ATOM   2175  HD2 ARG P 591       0.151  13.202 -20.046  0.00  0.00      PROA  
ATOM   2176   NE ARG P 591       1.294  13.231 -18.306  0.00  0.00      PROA  
ATOM   2177   HE ARG P 591       1.122  12.534 -17.609  0.00  0.00      PROA  
ATOM   2178   CZ ARG P 591       2.571  13.509 -18.364  0.00  0.00      PROA  
ATOM   2179  NH1 ARG P 591       3.074  14.434 -19.185  0.00  0.00      PROA  
ATOM   2180 HH11 ARG P 591       2.498  14.900 -19.857  0.00  0.00      PROA  
ATOM   2181 HH12 ARG P 591       4.073  14.479 -19.212  0.00  0.00      PROA  
ATOM   2182  NH2 ARG P 591       3.445  12.771 -17.690  0.00  0.00      PROA  
ATOM   2183 HH21 ARG P 591       3.004  12.245 -16.963  0.00  0.00      PROA  
ATOM   2184 HH22 ARG P 591       4.407  13.033 -17.620  0.00  0.00      PROA  
ATOM   2185    C ARG P 591      -1.753  15.009 -14.749  0.00  0.00      PROA  
ATOM   2186    O ARG P 591      -1.158  14.458 -13.813  0.00  0.00      PROA  
ATOM   2187    N PHE P 592      -2.210  16.271 -14.622  0.00  0.00      PROA  
ATOM   2188   HN PHE P 592      -2.715  16.615 -15.410  0.00  0.00      PROA  
ATOM   2189   CA PHE P 592      -1.960  17.117 -13.470  0.00  0.00      PROA  
ATOM   2190   HA PHE P 592      -0.886  17.171 -13.371  0.00  0.00      PROA  
ATOM   2191   CB PHE P 592      -2.416  18.610 -13.836  0.00  0.00      PROA  
ATOM   2192  HB1 PHE P 592      -3.374  18.704 -14.390  0.00  0.00      PROA  
ATOM   2193  HB2 PHE P 592      -1.693  19.075 -14.540  0.00  0.00      PROA  
ATOM   2194   CG PHE P 592      -2.324  19.461 -12.539  0.00  0.00      PROA  
ATOM   2195  CD1 PHE P 592      -1.067  19.855 -12.016  0.00  0.00      PROA  
ATOM   2196  HD1 PHE P 592      -0.157  19.433 -12.417  0.00  0.00      PROA  
ATOM   2197  CE1 PHE P 592      -0.993  20.871 -11.035  0.00  0.00      PROA  
ATOM   2198  HE1 PHE P 592      -0.021  21.011 -10.586  0.00  0.00      PROA  
ATOM   2199   CZ PHE P 592      -2.091  21.447 -10.563  0.00  0.00      PROA  
ATOM   2200   HZ PHE P 592      -1.971  22.212  -9.811  0.00  0.00      PROA  
ATOM   2201  CD2 PHE P 592      -3.465  20.121 -11.986  0.00  0.00      PROA  
ATOM   2202  HD2 PHE P 592      -4.391  19.856 -12.475  0.00  0.00      PROA  
ATOM   2203  CE2 PHE P 592      -3.337  21.105 -11.019  0.00  0.00      PROA  
ATOM   2204  HE2 PHE P 592      -4.211  21.585 -10.604  0.00  0.00      PROA  
ATOM   2205    C PHE P 592      -2.549  16.476 -12.188  0.00  0.00      PROA  
ATOM   2206    O PHE P 592      -1.844  16.296 -11.212  0.00  0.00      PROA  
ATOM   2207    N THR P 593      -3.874  16.036 -12.203  0.00  0.00      PROA  
ATOM   2208   HN THR P 593      -4.325  16.052 -13.092  0.00  0.00      PROA  
ATOM   2209   CA THR P 593      -4.576  15.372 -11.138  0.00  0.00      PROA  
ATOM   2210   HA THR P 593      -4.334  15.886 -10.220  0.00  0.00      PROA  
ATOM   2211   CB THR P 593      -6.084  15.322 -11.390  0.00  0.00      PROA  
ATOM   2212   HB THR P 593      -6.472  14.408 -10.893  0.00  0.00      PROA  
ATOM   2213  OG1 THR P 593      -6.397  15.226 -12.750  0.00  0.00      PROA  
ATOM   2214  HG1 THR P 593      -7.053  15.903 -12.931  0.00  0.00      PROA  
ATOM   2215  CG2 THR P 593      -6.761  16.616 -10.895  0.00  0.00      PROA  
ATOM   2216 HG21 THR P 593      -6.528  16.813  -9.826  0.00  0.00      PROA  
ATOM   2217 HG22 THR P 593      -7.848  16.444 -11.047  0.00  0.00      PROA  
ATOM   2218 HG23 THR P 593      -6.447  17.482 -11.515  0.00  0.00      PROA  
ATOM   2219    C THR P 593      -3.981  14.005 -10.857  0.00  0.00      PROA  
ATOM   2220    O THR P 593      -3.760  13.704  -9.670  0.00  0.00      PROA  
ATOM   2221    N GLU P 594      -3.706  13.218 -11.921  0.00  0.00      PROA  
ATOM   2222   HN GLU P 594      -3.984  13.520 -12.829  0.00  0.00      PROA  
ATOM   2223   CA GLU P 594      -3.282  11.869 -11.767  0.00  0.00      PROA  
ATOM   2224   HA GLU P 594      -3.949  11.316 -11.123  0.00  0.00      PROA  
ATOM   2225   CB GLU P 594      -3.298  11.261 -13.216  0.00  0.00      PROA  
ATOM   2226  HB1 GLU P 594      -2.704  11.892 -13.911  0.00  0.00      PROA  
ATOM   2227  HB2 GLU P 594      -4.346  11.179 -13.576  0.00  0.00      PROA  
ATOM   2228   CG GLU P 594      -2.580   9.877 -13.326  0.00  0.00      PROA  
ATOM   2229  HG1 GLU P 594      -3.328   9.139 -12.966  0.00  0.00      PROA  
ATOM   2230  HG2 GLU P 594      -1.665   9.767 -12.705  0.00  0.00      PROA  
ATOM   2231   CD GLU P 594      -2.243   9.537 -14.762  0.00  0.00      PROA  
ATOM   2232  OE1 GLU P 594      -1.069   9.737 -15.232  0.00  0.00      PROA  
ATOM   2233  OE2 GLU P 594      -3.153   8.972 -15.489  0.00  0.00      PROA  
ATOM   2234    C GLU P 594      -1.866  11.721 -11.084  0.00  0.00      PROA  
ATOM   2235    O GLU P 594      -1.697  11.043 -10.086  0.00  0.00      PROA  
ATOM   2236    N GLU P 595      -0.798  12.446 -11.512  0.00  0.00      PROA  
ATOM   2237   HN GLU P 595      -0.944  13.163 -12.189  0.00  0.00      PROA  
ATOM   2238   CA GLU P 595       0.531  12.239 -10.955  0.00  0.00      PROA  
ATOM   2239   HA GLU P 595       0.623  11.189 -10.719  0.00  0.00      PROA  
ATOM   2240   CB GLU P 595       1.590  12.672 -12.009  0.00  0.00      PROA  
ATOM   2241  HB1 GLU P 595       2.554  12.419 -11.519  0.00  0.00      PROA  
ATOM   2242  HB2 GLU P 595       1.504  13.769 -12.165  0.00  0.00      PROA  
ATOM   2243   CG GLU P 595       1.588  11.777 -13.275  0.00  0.00      PROA  
ATOM   2244  HG1 GLU P 595       0.547  11.727 -13.658  0.00  0.00      PROA  
ATOM   2245  HG2 GLU P 595       1.792  10.694 -13.128  0.00  0.00      PROA  
ATOM   2246   CD GLU P 595       2.686  12.152 -14.278  0.00  0.00      PROA  
ATOM   2247  OE1 GLU P 595       2.817  11.382 -15.286  0.00  0.00      PROA  
ATOM   2248  OE2 GLU P 595       3.490  13.084 -14.036  0.00  0.00      PROA  
ATOM   2249    C GLU P 595       0.691  12.895  -9.663  0.00  0.00      PROA  
ATOM   2250    O GLU P 595       1.442  12.407  -8.800  0.00  0.00      PROA  
ATOM   2251    N ALA P 596      -0.036  13.980  -9.383  0.00  0.00      PROA  
ATOM   2252   HN ALA P 596      -0.748  14.402  -9.939  0.00  0.00      PROA  
ATOM   2253   CA ALA P 596       0.041  14.615  -8.066  0.00  0.00      PROA  
ATOM   2254   HA ALA P 596       1.077  14.735  -7.786  0.00  0.00      PROA  
ATOM   2255   CB ALA P 596      -0.569  16.069  -8.144  0.00  0.00      PROA  
ATOM   2256  HB1 ALA P 596      -0.064  16.684  -8.919  0.00  0.00      PROA  
ATOM   2257  HB2 ALA P 596      -0.572  16.621  -7.180  0.00  0.00      PROA  
ATOM   2258  HB3 ALA P 596      -1.631  15.942  -8.444  0.00  0.00      PROA  
ATOM   2259    C ALA P 596      -0.656  13.768  -7.025  0.00  0.00      PROA  
ATOM   2260    O ALA P 596      -0.101  13.642  -5.928  0.00  0.00      PROA  
ATOM   2261    N PHE P 597      -1.853  13.226  -7.269  0.00  0.00      PROA  
ATOM   2262   HN PHE P 597      -2.334  13.521  -8.091  0.00  0.00      PROA  
ATOM   2263   CA PHE P 597      -2.467  12.189  -6.410  0.00  0.00      PROA  
ATOM   2264   HA PHE P 597      -2.477  12.490  -5.373  0.00  0.00      PROA  
ATOM   2265   CB PHE P 597      -3.951  12.088  -6.858  0.00  0.00      PROA  
ATOM   2266  HB1 PHE P 597      -3.759  11.790  -7.912  0.00  0.00      PROA  
ATOM   2267  HB2 PHE P 597      -4.358  13.105  -6.674  0.00  0.00      PROA  
ATOM   2268   CG PHE P 597      -4.880  11.091  -6.212  0.00  0.00      PROA  
ATOM   2269  CD1 PHE P 597      -4.840  10.842  -4.859  0.00  0.00      PROA  
ATOM   2270  HD1 PHE P 597      -4.058  11.158  -4.184  0.00  0.00      PROA  
ATOM   2271  CE1 PHE P 597      -5.752   9.997  -4.229  0.00  0.00      PROA  
ATOM   2272  HE1 PHE P 597      -5.919   9.852  -3.172  0.00  0.00      PROA  
ATOM   2273   CZ PHE P 597      -6.646   9.290  -5.065  0.00  0.00      PROA  
ATOM   2274   HZ PHE P 597      -7.375   8.610  -4.649  0.00  0.00      PROA  
ATOM   2275  CD2 PHE P 597      -5.755  10.422  -7.023  0.00  0.00      PROA  
ATOM   2276  HD2 PHE P 597      -5.780  10.576  -8.092  0.00  0.00      PROA  
ATOM   2277  CE2 PHE P 597      -6.622   9.538  -6.476  0.00  0.00      PROA  
ATOM   2278  HE2 PHE P 597      -7.293   8.878  -7.006  0.00  0.00      PROA  
ATOM   2279    C PHE P 597      -1.784  10.847  -6.305  0.00  0.00      PROA  
ATOM   2280    O PHE P 597      -1.392  10.414  -5.209  0.00  0.00      PROA  
ATOM   2281    N ALA P 598      -1.398  10.196  -7.444  0.00  0.00      PROA  
ATOM   2282   HN ALA P 598      -1.563  10.502  -8.378  0.00  0.00      PROA  
ATOM   2283   CA ALA P 598      -0.620   8.934  -7.350  0.00  0.00      PROA  
ATOM   2284   HA ALA P 598      -1.138   8.187  -6.767  0.00  0.00      PROA  
ATOM   2285   CB ALA P 598      -0.435   8.535  -8.804  0.00  0.00      PROA  
ATOM   2286  HB1 ALA P 598       0.310   7.729  -8.979  0.00  0.00      PROA  
ATOM   2287  HB2 ALA P 598       0.055   9.408  -9.285  0.00  0.00      PROA  
ATOM   2288  HB3 ALA P 598      -1.390   8.474  -9.369  0.00  0.00      PROA  
ATOM   2289    C ALA P 598       0.694   9.154  -6.631  0.00  0.00      PROA  
ATOM   2290    O ALA P 598       1.159   8.282  -5.907  0.00  0.00      PROA  
ATOM   2291    N SER P 599       1.431  10.304  -6.774  0.00  0.00      PROA  
ATOM   2292   HN SER P 599       1.121  11.102  -7.285  0.00  0.00      PROA  
ATOM   2293   CA SER P 599       2.566  10.630  -6.009  0.00  0.00      PROA  
ATOM   2294   HA SER P 599       3.257   9.800  -5.984  0.00  0.00      PROA  
ATOM   2295   CB SER P 599       3.312  11.870  -6.510  0.00  0.00      PROA  
ATOM   2296  HB1 SER P 599       4.193  12.039  -5.855  0.00  0.00      PROA  
ATOM   2297  HB2 SER P 599       2.812  12.859  -6.587  0.00  0.00      PROA  
ATOM   2298   OG SER P 599       3.972  11.571  -7.748  0.00  0.00      PROA  
ATOM   2299  HG1 SER P 599       3.255  11.556  -8.385  0.00  0.00      PROA  
ATOM   2300    C SER P 599       2.349  10.823  -4.505  0.00  0.00      PROA  
ATOM   2301    O SER P 599       3.171  10.352  -3.689  0.00  0.00      PROA  
ATOM   2302    N LEU P 600       1.209  11.399  -4.080  0.00  0.00      PROA  
ATOM   2303   HN LEU P 600       0.527  11.806  -4.683  0.00  0.00      PROA  
ATOM   2304   CA LEU P 600       0.807  11.483  -2.705  0.00  0.00      PROA  
ATOM   2305   HA LEU P 600       1.599  11.887  -2.093  0.00  0.00      PROA  
ATOM   2306   CB LEU P 600      -0.417  12.463  -2.695  0.00  0.00      PROA  
ATOM   2307  HB1 LEU P 600      -1.117  12.054  -3.455  0.00  0.00      PROA  
ATOM   2308  HB2 LEU P 600      -0.166  13.476  -3.075  0.00  0.00      PROA  
ATOM   2309   CG LEU P 600      -1.314  12.431  -1.401  0.00  0.00      PROA  
ATOM   2310   HG LEU P 600      -1.595  11.425  -1.021  0.00  0.00      PROA  
ATOM   2311  CD1 LEU P 600      -0.502  12.948  -0.262  0.00  0.00      PROA  
ATOM   2312 HD11 LEU P 600      -0.091  13.964  -0.438  0.00  0.00      PROA  
ATOM   2313 HD12 LEU P 600       0.393  12.314  -0.086  0.00  0.00      PROA  
ATOM   2314 HD13 LEU P 600      -1.140  13.055   0.641  0.00  0.00      PROA  
ATOM   2315  CD2 LEU P 600      -2.606  13.225  -1.549  0.00  0.00      PROA  
ATOM   2316 HD21 LEU P 600      -2.434  14.106  -2.204  0.00  0.00      PROA  
ATOM   2317 HD22 LEU P 600      -3.141  13.445  -0.600  0.00  0.00      PROA  
ATOM   2318 HD23 LEU P 600      -3.273  12.537  -2.112  0.00  0.00      PROA  
ATOM   2319    C LEU P 600       0.469  10.092  -2.150  0.00  0.00      PROA  
ATOM   2320    O LEU P 600       0.891   9.738  -1.055  0.00  0.00      PROA  
ATOM   2321    N ILE P 601      -0.259   9.251  -2.912  0.00  0.00      PROA  
ATOM   2322   HN ILE P 601      -0.601   9.510  -3.812  0.00  0.00      PROA  
ATOM   2323   CA ILE P 601      -0.510   7.873  -2.484  0.00  0.00      PROA  
ATOM   2324   HA ILE P 601      -1.147   7.841  -1.613  0.00  0.00      PROA  
ATOM   2325   CB ILE P 601      -1.351   7.180  -3.557  0.00  0.00      PROA  
ATOM   2326   HB ILE P 601      -0.819   7.265  -4.529  0.00  0.00      PROA  
ATOM   2327  CG2 ILE P 601      -1.437   5.637  -3.387  0.00  0.00      PROA  
ATOM   2328 HG21 ILE P 601      -0.424   5.182  -3.353  0.00  0.00      PROA  
ATOM   2329 HG22 ILE P 601      -1.933   5.204  -4.282  0.00  0.00      PROA  
ATOM   2330 HG23 ILE P 601      -2.073   5.451  -2.495  0.00  0.00      PROA  
ATOM   2331  CG1 ILE P 601      -2.773   7.804  -3.644  0.00  0.00      PROA  
ATOM   2332 HG11 ILE P 601      -2.760   8.852  -4.013  0.00  0.00      PROA  
ATOM   2333 HG12 ILE P 601      -3.144   7.849  -2.598  0.00  0.00      PROA  
ATOM   2334   CD ILE P 601      -3.789   6.978  -4.557  0.00  0.00      PROA  
ATOM   2335  HD1 ILE P 601      -4.094   6.073  -3.988  0.00  0.00      PROA  
ATOM   2336  HD2 ILE P 601      -3.460   6.842  -5.609  0.00  0.00      PROA  
ATOM   2337  HD3 ILE P 601      -4.745   7.528  -4.684  0.00  0.00      PROA  
ATOM   2338    C ILE P 601       0.788   7.166  -2.224  0.00  0.00      PROA  
ATOM   2339    O ILE P 601       0.923   6.414  -1.221  0.00  0.00      PROA  
ATOM   2340    N CYS P 602       1.789   7.322  -3.094  0.00  0.00      PROA  
ATOM   2341   HN CYS P 602       1.624   7.732  -3.987  0.00  0.00      PROA  
ATOM   2342   CA CYS P 602       3.083   6.712  -2.935  0.00  0.00      PROA  
ATOM   2343   HA CYS P 602       2.965   5.683  -2.627  0.00  0.00      PROA  
ATOM   2344   CB CYS P 602       3.943   6.856  -4.200  0.00  0.00      PROA  
ATOM   2345  HB1 CYS P 602       4.952   6.453  -3.970  0.00  0.00      PROA  
ATOM   2346  HB2 CYS P 602       4.042   7.935  -4.443  0.00  0.00      PROA  
ATOM   2347   SG CYS P 602       3.367   5.980  -5.636  0.00  0.00      PROA  
ATOM   2348  HG1 CYS P 602       2.536   6.894  -6.114  0.00  0.00      PROA  
ATOM   2349    C CYS P 602       3.852   7.149  -1.659  0.00  0.00      PROA  
ATOM   2350    O CYS P 602       4.478   6.426  -0.917  0.00  0.00      PROA  
ATOM   2351    N ILE P 603       3.729   8.459  -1.287  0.00  0.00      PROA  
ATOM   2352   HN ILE P 603       3.221   9.106  -1.851  0.00  0.00      PROA  
ATOM   2353   CA ILE P 603       4.346   9.091  -0.147  0.00  0.00      PROA  
ATOM   2354   HA ILE P 603       5.334   8.691   0.030  0.00  0.00      PROA  
ATOM   2355   CB ILE P 603       4.380  10.624  -0.403  0.00  0.00      PROA  
ATOM   2356   HB ILE P 603       3.395  10.963  -0.787  0.00  0.00      PROA  
ATOM   2357  CG2 ILE P 603       4.617  11.391   0.871  0.00  0.00      PROA  
ATOM   2358 HG21 ILE P 603       5.534  10.957   1.324  0.00  0.00      PROA  
ATOM   2359 HG22 ILE P 603       3.754  11.235   1.553  0.00  0.00      PROA  
ATOM   2360 HG23 ILE P 603       4.759  12.483   0.724  0.00  0.00      PROA  
ATOM   2361  CG1 ILE P 603       5.331  11.066  -1.522  0.00  0.00      PROA  
ATOM   2362 HG11 ILE P 603       5.280  10.261  -2.287  0.00  0.00      PROA  
ATOM   2363 HG12 ILE P 603       6.361  11.075  -1.105  0.00  0.00      PROA  
ATOM   2364   CD ILE P 603       5.068  12.501  -1.972  0.00  0.00      PROA  
ATOM   2365  HD1 ILE P 603       4.016  12.680  -2.279  0.00  0.00      PROA  
ATOM   2366  HD2 ILE P 603       5.646  12.776  -2.880  0.00  0.00      PROA  
ATOM   2367  HD3 ILE P 603       5.453  13.160  -1.165  0.00  0.00      PROA  
ATOM   2368    C ILE P 603       3.532   8.724   1.051  0.00  0.00      PROA  
ATOM   2369    O ILE P 603       4.016   8.468   2.144  0.00  0.00      PROA  
ATOM   2370    N ILE P 604       2.206   8.556   0.976  0.00  0.00      PROA  
ATOM   2371   HN ILE P 604       1.658   8.722   0.160  0.00  0.00      PROA  
ATOM   2372   CA ILE P 604       1.444   8.030   2.055  0.00  0.00      PROA  
ATOM   2373   HA ILE P 604       1.731   8.515   2.977  0.00  0.00      PROA  
ATOM   2374   CB ILE P 604      -0.072   8.350   1.830  0.00  0.00      PROA  
ATOM   2375   HB ILE P 604      -0.280   8.127   0.762  0.00  0.00      PROA  
ATOM   2376  CG2 ILE P 604      -1.063   7.397   2.593  0.00  0.00      PROA  
ATOM   2377 HG21 ILE P 604      -2.102   7.632   2.278  0.00  0.00      PROA  
ATOM   2378 HG22 ILE P 604      -1.023   7.337   3.702  0.00  0.00      PROA  
ATOM   2379 HG23 ILE P 604      -0.972   6.327   2.309  0.00  0.00      PROA  
ATOM   2380  CG1 ILE P 604      -0.421   9.822   2.158  0.00  0.00      PROA  
ATOM   2381 HG11 ILE P 604      -1.443  10.072   1.802  0.00  0.00      PROA  
ATOM   2382 HG12 ILE P 604       0.297  10.453   1.591  0.00  0.00      PROA  
ATOM   2383   CD ILE P 604      -0.288  10.154   3.630  0.00  0.00      PROA  
ATOM   2384  HD1 ILE P 604       0.676  10.059   4.174  0.00  0.00      PROA  
ATOM   2385  HD2 ILE P 604      -1.093   9.762   4.288  0.00  0.00      PROA  
ATOM   2386  HD3 ILE P 604      -0.450  11.252   3.658  0.00  0.00      PROA  
ATOM   2387    C ILE P 604       1.689   6.599   2.450  0.00  0.00      PROA  
ATOM   2388    O ILE P 604       1.701   6.136   3.564  0.00  0.00      PROA  
ATOM   2389    N PHE P 605       2.170   5.792   1.457  0.00  0.00      PROA  
ATOM   2390   HN PHE P 605       2.319   6.271   0.595  0.00  0.00      PROA  
ATOM   2391   CA PHE P 605       2.536   4.475   1.621  0.00  0.00      PROA  
ATOM   2392   HA PHE P 605       1.933   4.040   2.405  0.00  0.00      PROA  
ATOM   2393   CB PHE P 605       2.443   3.685   0.258  0.00  0.00      PROA  
ATOM   2394  HB1 PHE P 605       3.309   3.950  -0.386  0.00  0.00      PROA  
ATOM   2395  HB2 PHE P 605       1.499   4.042  -0.206  0.00  0.00      PROA  
ATOM   2396   CG PHE P 605       2.336   2.213   0.436  0.00  0.00      PROA  
ATOM   2397  CD1 PHE P 605       1.216   1.441   0.665  0.00  0.00      PROA  
ATOM   2398  HD1 PHE P 605       0.302   2.005   0.783  0.00  0.00      PROA  
ATOM   2399  CE1 PHE P 605       1.266   0.045   0.804  0.00  0.00      PROA  
ATOM   2400  HE1 PHE P 605       0.352  -0.509   0.959  0.00  0.00      PROA  
ATOM   2401   CZ PHE P 605       2.502  -0.592   0.724  0.00  0.00      PROA  
ATOM   2402   HZ PHE P 605       2.542  -1.671   0.743  0.00  0.00      PROA  
ATOM   2403  CD2 PHE P 605       3.564   1.532   0.317  0.00  0.00      PROA  
ATOM   2404  HD2 PHE P 605       4.491   2.075   0.205  0.00  0.00      PROA  
ATOM   2405  CE2 PHE P 605       3.659   0.156   0.611  0.00  0.00      PROA  
ATOM   2406  HE2 PHE P 605       4.561  -0.437   0.573  0.00  0.00      PROA  
ATOM   2407    C PHE P 605       3.957   4.337   2.292  0.00  0.00      PROA  
ATOM   2408    O PHE P 605       4.099   3.502   3.186  0.00  0.00      PROA  
ATOM   2409    N ILE P 606       4.887   5.183   1.963  0.00  0.00      PROA  
ATOM   2410   HN ILE P 606       4.734   5.833   1.222  0.00  0.00      PROA  
ATOM   2411   CA ILE P 606       6.168   5.375   2.648  0.00  0.00      PROA  
ATOM   2412   HA ILE P 606       6.741   4.482   2.851  0.00  0.00      PROA  
ATOM   2413   CB ILE P 606       6.961   6.327   1.848  0.00  0.00      PROA  
ATOM   2414   HB ILE P 606       6.313   7.219   1.707  0.00  0.00      PROA  
ATOM   2415  CG2 ILE P 606       8.229   6.817   2.556  0.00  0.00      PROA  
ATOM   2416 HG21 ILE P 606       7.985   7.363   3.493  0.00  0.00      PROA  
ATOM   2417 HG22 ILE P 606       8.749   7.596   1.959  0.00  0.00      PROA  
ATOM   2418 HG23 ILE P 606       8.922   5.998   2.844  0.00  0.00      PROA  
ATOM   2419  CG1 ILE P 606       7.349   5.795   0.447  0.00  0.00      PROA  
ATOM   2420 HG11 ILE P 606       6.463   5.274   0.026  0.00  0.00      PROA  
ATOM   2421 HG12 ILE P 606       8.258   5.182   0.631  0.00  0.00      PROA  
ATOM   2422   CD ILE P 606       7.732   6.966  -0.543  0.00  0.00      PROA  
ATOM   2423  HD1 ILE P 606       8.104   6.518  -1.489  0.00  0.00      PROA  
ATOM   2424  HD2 ILE P 606       8.574   7.493  -0.046  0.00  0.00      PROA  
ATOM   2425  HD3 ILE P 606       6.952   7.711  -0.811  0.00  0.00      PROA  
ATOM   2426    C ILE P 606       5.955   5.932   4.038  0.00  0.00      PROA  
ATOM   2427    O ILE P 606       6.605   5.460   4.918  0.00  0.00      PROA  
ATOM   2428    N TYR P 607       5.001   6.839   4.249  0.00  0.00      PROA  
ATOM   2429   HN TYR P 607       4.610   7.300   3.455  0.00  0.00      PROA  
ATOM   2430   CA TYR P 607       4.640   7.371   5.554  0.00  0.00      PROA  
ATOM   2431   HA TYR P 607       5.585   7.702   5.958  0.00  0.00      PROA  
ATOM   2432   CB TYR P 607       3.830   8.633   5.322  0.00  0.00      PROA  
ATOM   2433  HB1 TYR P 607       2.851   8.310   4.907  0.00  0.00      PROA  
ATOM   2434  HB2 TYR P 607       4.375   9.263   4.587  0.00  0.00      PROA  
ATOM   2435   CG TYR P 607       3.566   9.500   6.547  0.00  0.00      PROA  
ATOM   2436  CD1 TYR P 607       4.588   9.955   7.466  0.00  0.00      PROA  
ATOM   2437  HD1 TYR P 607       5.638   9.782   7.280  0.00  0.00      PROA  
ATOM   2438  CE1 TYR P 607       4.303  10.749   8.584  0.00  0.00      PROA  
ATOM   2439  HE1 TYR P 607       5.015  11.324   9.156  0.00  0.00      PROA  
ATOM   2440   CZ TYR P 607       2.986  11.223   8.763  0.00  0.00      PROA  
ATOM   2441   OH TYR P 607       2.691  12.113   9.731  0.00  0.00      PROA  
ATOM   2442   HH TYR P 607       3.351  12.128  10.428  0.00  0.00      PROA  
ATOM   2443  CD2 TYR P 607       2.255   9.867   6.874  0.00  0.00      PROA  
ATOM   2444  HD2 TYR P 607       1.378   9.514   6.352  0.00  0.00      PROA  
ATOM   2445  CE2 TYR P 607       1.955  10.782   7.891  0.00  0.00      PROA  
ATOM   2446  HE2 TYR P 607       0.938  11.133   7.982  0.00  0.00      PROA  
ATOM   2447    C TYR P 607       4.137   6.283   6.505  0.00  0.00      PROA  
ATOM   2448    O TYR P 607       4.528   6.059   7.651  0.00  0.00      PROA  
ATOM   2449    N GLU P 608       3.340   5.393   5.987  0.00  0.00      PROA  
ATOM   2450   HN GLU P 608       3.050   5.557   5.047  0.00  0.00      PROA  
ATOM   2451   CA GLU P 608       2.642   4.408   6.746  0.00  0.00      PROA  
ATOM   2452   HA GLU P 608       2.407   4.996   7.621  0.00  0.00      PROA  
ATOM   2453   CB GLU P 608       1.294   3.892   6.146  0.00  0.00      PROA  
ATOM   2454  HB1 GLU P 608       1.080   2.937   6.673  0.00  0.00      PROA  
ATOM   2455  HB2 GLU P 608       1.239   3.676   5.058  0.00  0.00      PROA  
ATOM   2456   CG GLU P 608       0.113   4.787   6.482  0.00  0.00      PROA  
ATOM   2457  HG1 GLU P 608       0.092   5.716   5.873  0.00  0.00      PROA  
ATOM   2458  HG2 GLU P 608       0.172   5.061   7.557  0.00  0.00      PROA  
ATOM   2459   CD GLU P 608      -1.271   4.180   6.132  0.00  0.00      PROA  
ATOM   2460  OE1 GLU P 608      -2.296   4.838   6.391  0.00  0.00      PROA  
ATOM   2461  OE2 GLU P 608      -1.279   3.031   5.682  0.00  0.00      PROA  
ATOM   2462    C GLU P 608       3.555   3.271   7.147  0.00  0.00      PROA  
ATOM   2463    O GLU P 608       3.430   2.721   8.261  0.00  0.00      PROA  
ATOM   2464    N ALA P 609       4.596   3.022   6.343  0.00  0.00      PROA  
ATOM   2465   HN ALA P 609       4.631   3.563   5.506  0.00  0.00      PROA  
ATOM   2466   CA ALA P 609       5.674   2.146   6.639  0.00  0.00      PROA  
ATOM   2467   HA ALA P 609       5.260   1.210   6.981  0.00  0.00      PROA  
ATOM   2468   CB ALA P 609       6.583   2.083   5.394  0.00  0.00      PROA  
ATOM   2469  HB1 ALA P 609       7.472   1.453   5.614  0.00  0.00      PROA  
ATOM   2470  HB2 ALA P 609       6.857   3.065   4.952  0.00  0.00      PROA  
ATOM   2471  HB3 ALA P 609       6.089   1.612   4.518  0.00  0.00      PROA  
ATOM   2472    C ALA P 609       6.546   2.492   7.889  0.00  0.00      PROA  
ATOM   2473    O ALA P 609       6.582   1.672   8.817  0.00  0.00      PROA  
ATOM   2474    N ILE P 610       7.038   3.701   7.892  0.00  0.00      PROA  
ATOM   2475   HN ILE P 610       6.991   4.415   7.198  0.00  0.00      PROA  
ATOM   2476   CA ILE P 610       7.692   4.126   9.040  0.00  0.00      PROA  
ATOM   2477   HA ILE P 610       8.316   3.354   9.467  0.00  0.00      PROA  
ATOM   2478   CB ILE P 610       8.553   5.383   8.501  0.00  0.00      PROA  
ATOM   2479   HB ILE P 610       9.169   5.087   7.625  0.00  0.00      PROA  
ATOM   2480  CG2 ILE P 610       7.543   6.384   7.906  0.00  0.00      PROA  
ATOM   2481 HG21 ILE P 610       6.959   6.851   8.728  0.00  0.00      PROA  
ATOM   2482 HG22 ILE P 610       6.826   5.955   7.174  0.00  0.00      PROA  
ATOM   2483 HG23 ILE P 610       8.110   7.207   7.421  0.00  0.00      PROA  
ATOM   2484  CG1 ILE P 610       9.428   6.048   9.507  0.00  0.00      PROA  
ATOM   2485 HG11 ILE P 610       8.977   6.204  10.511  0.00  0.00      PROA  
ATOM   2486 HG12 ILE P 610       9.678   7.093   9.228  0.00  0.00      PROA  
ATOM   2487   CD ILE P 610      10.755   5.268   9.685  0.00  0.00      PROA  
ATOM   2488  HD1 ILE P 610      11.282   5.260   8.707  0.00  0.00      PROA  
ATOM   2489  HD2 ILE P 610      10.589   4.191   9.900  0.00  0.00      PROA  
ATOM   2490  HD3 ILE P 610      11.303   5.757  10.519  0.00  0.00      PROA  
ATOM   2491    C ILE P 610       6.867   4.584  10.249  0.00  0.00      PROA  
ATOM   2492    O ILE P 610       7.445   4.600  11.338  0.00  0.00      PROA  
ATOM   2493    N GLU P 611       5.648   4.910  10.104  0.00  0.00      PROA  
ATOM   2494   HN GLU P 611       5.303   5.012   9.175  0.00  0.00      PROA  
ATOM   2495   CA GLU P 611       4.829   5.309  11.199  0.00  0.00      PROA  
ATOM   2496   HA GLU P 611       5.236   6.174  11.702  0.00  0.00      PROA  
ATOM   2497   CB GLU P 611       3.363   5.550  10.670  0.00  0.00      PROA  
ATOM   2498  HB1 GLU P 611       3.090   4.636  10.102  0.00  0.00      PROA  
ATOM   2499  HB2 GLU P 611       3.408   6.414   9.973  0.00  0.00      PROA  
ATOM   2500   CG GLU P 611       2.355   5.658  11.765  0.00  0.00      PROA  
ATOM   2501  HG1 GLU P 611       2.711   6.321  12.583  0.00  0.00      PROA  
ATOM   2502  HG2 GLU P 611       2.051   4.645  12.108  0.00  0.00      PROA  
ATOM   2503   CD GLU P 611       0.981   5.989  11.210  0.00  0.00      PROA  
ATOM   2504  OE1 GLU P 611       0.160   6.665  11.979  0.00  0.00      PROA  
ATOM   2505  OE2 GLU P 611       0.699   5.559  10.054  0.00  0.00      PROA  
ATOM   2506    C GLU P 611       4.721   4.208  12.227  0.00  0.00      PROA  
ATOM   2507    O GLU P 611       4.914   4.510  13.417  0.00  0.00      PROA  
ATOM   2508    N LYS P 612       4.650   2.932  11.773  0.00  0.00      PROA  
ATOM   2509   HN LYS P 612       4.398   2.723  10.832  0.00  0.00      PROA  
ATOM   2510   CA LYS P 612       4.578   1.839  12.674  0.00  0.00      PROA  
ATOM   2511   HA LYS P 612       3.896   2.050  13.484  0.00  0.00      PROA  
ATOM   2512   CB LYS P 612       3.993   0.609  11.941  0.00  0.00      PROA  
ATOM   2513  HB1 LYS P 612       4.070  -0.323  12.541  0.00  0.00      PROA  
ATOM   2514  HB2 LYS P 612       4.522   0.428  10.981  0.00  0.00      PROA  
ATOM   2515   CG LYS P 612       2.567   0.836  11.446  0.00  0.00      PROA  
ATOM   2516  HG1 LYS P 612       2.546   1.666  10.708  0.00  0.00      PROA  
ATOM   2517  HG2 LYS P 612       1.999   1.128  12.355  0.00  0.00      PROA  
ATOM   2518   CD LYS P 612       1.891  -0.356  10.676  0.00  0.00      PROA  
ATOM   2519  HD1 LYS P 612       1.861  -1.216  11.379  0.00  0.00      PROA  
ATOM   2520  HD2 LYS P 612       2.567  -0.725   9.876  0.00  0.00      PROA  
ATOM   2521   CE LYS P 612       0.558  -0.162   9.988  0.00  0.00      PROA  
ATOM   2522  HE1 LYS P 612       0.224  -1.068   9.438  0.00  0.00      PROA  
ATOM   2523  HE2 LYS P 612       0.689   0.664   9.256  0.00  0.00      PROA  
ATOM   2524   NZ LYS P 612      -0.451   0.181  10.970  0.00  0.00      PROA  
ATOM   2525  HZ1 LYS P 612      -0.545   1.196  11.175  0.00  0.00      PROA  
ATOM   2526  HZ2 LYS P 612      -0.106  -0.163  11.889  0.00  0.00      PROA  
ATOM   2527  HZ3 LYS P 612      -1.359  -0.266  10.735  0.00  0.00      PROA  
ATOM   2528    C LYS P 612       6.013   1.618  13.381  0.00  0.00      PROA  
ATOM   2529    O LYS P 612       6.076   1.090  14.489  0.00  0.00      PROA  
ATOM   2530    N LEU P 613       7.132   2.139  12.803  0.00  0.00      PROA  
ATOM   2531   HN LEU P 613       6.922   2.681  11.992  0.00  0.00      PROA  
ATOM   2532   CA LEU P 613       8.398   2.081  13.389  0.00  0.00      PROA  
ATOM   2533   HA LEU P 613       8.354   1.211  14.026  0.00  0.00      PROA  
ATOM   2534   CB LEU P 613       9.604   2.112  12.347  0.00  0.00      PROA  
ATOM   2535  HB1 LEU P 613       9.509   3.018  11.710  0.00  0.00      PROA  
ATOM   2536  HB2 LEU P 613       9.282   1.275  11.692  0.00  0.00      PROA  
ATOM   2537   CG LEU P 613      11.105   1.978  12.878  0.00  0.00      PROA  
ATOM   2538   HG LEU P 613      11.334   2.960  13.344  0.00  0.00      PROA  
ATOM   2539  CD1 LEU P 613      11.254   0.862  13.838  0.00  0.00      PROA  
ATOM   2540 HD11 LEU P 613      12.253   0.402  13.682  0.00  0.00      PROA  
ATOM   2541 HD12 LEU P 613      10.545   0.024  13.664  0.00  0.00      PROA  
ATOM   2542 HD13 LEU P 613      11.228   1.195  14.898  0.00  0.00      PROA  
ATOM   2543  CD2 LEU P 613      12.036   1.818  11.664  0.00  0.00      PROA  
ATOM   2544 HD21 LEU P 613      13.107   1.696  11.936  0.00  0.00      PROA  
ATOM   2545 HD22 LEU P 613      11.919   2.731  11.042  0.00  0.00      PROA  
ATOM   2546 HD23 LEU P 613      11.849   0.904  11.059  0.00  0.00      PROA  
ATOM   2547    C LEU P 613       8.638   3.211  14.433  0.00  0.00      PROA  
ATOM   2548    O LEU P 613       9.256   3.060  15.469  0.00  0.00      PROA  
ATOM   2549    N ILE P 614       8.006   4.369  14.243  0.00  0.00      PROA  
ATOM   2550   HN ILE P 614       7.542   4.510  13.372  0.00  0.00      PROA  
ATOM   2551   CA ILE P 614       7.770   5.455  15.151  0.00  0.00      PROA  
ATOM   2552   HA ILE P 614       8.765   5.682  15.505  0.00  0.00      PROA  
ATOM   2553   CB ILE P 614       7.421   6.704  14.379  0.00  0.00      PROA  
ATOM   2554   HB ILE P 614       6.632   6.526  13.617  0.00  0.00      PROA  
ATOM   2555  CG2 ILE P 614       6.745   7.757  15.285  0.00  0.00      PROA  
ATOM   2556 HG21 ILE P 614       6.379   8.705  14.836  0.00  0.00      PROA  
ATOM   2557 HG22 ILE P 614       7.504   8.148  15.997  0.00  0.00      PROA  
ATOM   2558 HG23 ILE P 614       5.867   7.318  15.806  0.00  0.00      PROA  
ATOM   2559  CG1 ILE P 614       8.624   7.212  13.523  0.00  0.00      PROA  
ATOM   2560 HG11 ILE P 614       8.901   6.395  12.824  0.00  0.00      PROA  
ATOM   2561 HG12 ILE P 614       9.543   7.578  14.030  0.00  0.00      PROA  
ATOM   2562   CD ILE P 614       8.144   8.311  12.533  0.00  0.00      PROA  
ATOM   2563  HD1 ILE P 614       8.874   8.462  11.710  0.00  0.00      PROA  
ATOM   2564  HD2 ILE P 614       8.027   9.277  13.070  0.00  0.00      PROA  
ATOM   2565  HD3 ILE P 614       7.253   8.004  11.946  0.00  0.00      PROA  
ATOM   2566    C ILE P 614       6.915   5.019  16.355  0.00  0.00      PROA  
ATOM   2567    O ILE P 614       7.315   5.257  17.526  0.00  0.00      PROA  
ATOM   2568    N HSD P 615       5.866   4.250  16.029  0.00  0.00      PROA  
ATOM   2569   HN HSD P 615       5.609   4.097  15.078  0.00  0.00      PROA  
ATOM   2570   CA HSD P 615       5.015   3.621  17.057  0.00  0.00      PROA  
ATOM   2571   HA HSD P 615       4.770   4.432  17.728  0.00  0.00      PROA  
ATOM   2572   CB HSD P 615       3.756   2.924  16.441  0.00  0.00      PROA  
ATOM   2573  HB1 HSD P 615       4.160   2.180  15.722  0.00  0.00      PROA  
ATOM   2574  HB2 HSD P 615       3.139   3.638  15.855  0.00  0.00      PROA  
ATOM   2575  ND1 HSD P 615       1.676   2.801  17.795  0.00  0.00      PROA  
ATOM   2576  HD1 HSD P 615       1.400   3.748  17.629  0.00  0.00      PROA  
ATOM   2577   CG HSD P 615       2.871   2.282  17.406  0.00  0.00      PROA  
ATOM   2578  CE1 HSD P 615       1.056   1.858  18.550  0.00  0.00      PROA  
ATOM   2579  HE1 HSD P 615       0.093   1.884  19.060  0.00  0.00      PROA  
ATOM   2580  NE2 HSD P 615       1.797   0.825  18.733  0.00  0.00      PROA  
ATOM   2581  CD2 HSD P 615       2.927   1.044  17.995  0.00  0.00      PROA  
ATOM   2582  HD2 HSD P 615       3.629   0.220  17.962  0.00  0.00      PROA  
ATOM   2583    C HSD P 615       5.785   2.588  17.955  0.00  0.00      PROA  
ATOM   2584    O HSD P 615       5.433   2.425  19.110  0.00  0.00      PROA  
ATOM   2585    N LEU P 616       6.805   1.875  17.421  0.00  0.00      PROA  
ATOM   2586   HN LEU P 616       7.081   2.083  16.486  0.00  0.00      PROA  
ATOM   2587   CA LEU P 616       7.768   1.086  18.176  0.00  0.00      PROA  
ATOM   2588   HA LEU P 616       7.113   0.474  18.779  0.00  0.00      PROA  
ATOM   2589   CB LEU P 616       8.622   0.198  17.300  0.00  0.00      PROA  
ATOM   2590  HB1 LEU P 616       9.427  -0.332  17.853  0.00  0.00      PROA  
ATOM   2591  HB2 LEU P 616       9.144   0.873  16.589  0.00  0.00      PROA  
ATOM   2592   CG LEU P 616       7.788  -0.995  16.677  0.00  0.00      PROA  
ATOM   2593   HG LEU P 616       6.777  -0.617  16.412  0.00  0.00      PROA  
ATOM   2594  CD1 LEU P 616       8.433  -1.471  15.483  0.00  0.00      PROA  
ATOM   2595 HD11 LEU P 616       8.544  -0.559  14.859  0.00  0.00      PROA  
ATOM   2596 HD12 LEU P 616       7.845  -2.199  14.885  0.00  0.00      PROA  
ATOM   2597 HD13 LEU P 616       9.475  -1.832  15.620  0.00  0.00      PROA  
ATOM   2598  CD2 LEU P 616       7.562  -2.222  17.696  0.00  0.00      PROA  
ATOM   2599 HD21 LEU P 616       6.951  -2.004  18.599  0.00  0.00      PROA  
ATOM   2600 HD22 LEU P 616       8.549  -2.636  17.994  0.00  0.00      PROA  
ATOM   2601 HD23 LEU P 616       7.026  -2.984  17.091  0.00  0.00      PROA  
ATOM   2602    C LEU P 616       8.605   1.851  19.191  0.00  0.00      PROA  
ATOM   2603    O LEU P 616       8.688   1.602  20.440  0.00  0.00      PROA  
ATOM   2604    N ALA P 617       9.221   2.993  18.652  0.00  0.00      PROA  
ATOM   2605   HN ALA P 617       9.040   3.285  17.716  0.00  0.00      PROA  
ATOM   2606   CA ALA P 617      10.000   3.974  19.395  0.00  0.00      PROA  
ATOM   2607   HA ALA P 617      10.837   3.499  19.885  0.00  0.00      PROA  
ATOM   2608   CB ALA P 617      10.466   5.041  18.329  0.00  0.00      PROA  
ATOM   2609  HB1 ALA P 617      11.323   5.636  18.711  0.00  0.00      PROA  
ATOM   2610  HB2 ALA P 617       9.678   5.696  17.899  0.00  0.00      PROA  
ATOM   2611  HB3 ALA P 617      10.888   4.510  17.449  0.00  0.00      PROA  
ATOM   2612    C ALA P 617       9.150   4.641  20.489  0.00  0.00      PROA  
ATOM   2613    O ALA P 617       9.578   4.710  21.650  0.00  0.00      PROA  
ATOM   2614    N GLU P 618       7.896   4.969  20.164  0.00  0.00      PROA  
ATOM   2615   HN GLU P 618       7.631   5.074  19.209  0.00  0.00      PROA  
ATOM   2616   CA GLU P 618       6.947   5.381  21.188  0.00  0.00      PROA  
ATOM   2617   HA GLU P 618       7.467   6.205  21.654  0.00  0.00      PROA  
ATOM   2618   CB GLU P 618       5.548   5.877  20.654  0.00  0.00      PROA  
ATOM   2619  HB1 GLU P 618       4.862   5.998  21.520  0.00  0.00      PROA  
ATOM   2620  HB2 GLU P 618       5.011   4.985  20.266  0.00  0.00      PROA  
ATOM   2621   CG GLU P 618       5.429   7.110  19.785  0.00  0.00      PROA  
ATOM   2622  HG1 GLU P 618       5.645   6.808  18.738  0.00  0.00      PROA  
ATOM   2623  HG2 GLU P 618       6.316   7.718  20.063  0.00  0.00      PROA  
ATOM   2624   CD GLU P 618       4.085   7.710  19.800  0.00  0.00      PROA  
ATOM   2625  OE1 GLU P 618       3.427   7.976  20.881  0.00  0.00      PROA  
ATOM   2626  OE2 GLU P 618       3.521   7.947  18.701  0.00  0.00      PROA  
ATOM   2627    C GLU P 618       6.588   4.371  22.278  0.00  0.00      PROA  
ATOM   2628    O GLU P 618       6.344   4.633  23.451  0.00  0.00      PROA  
ATOM   2629    N THR P 619       6.533   3.090  21.897  0.00  0.00      PROA  
ATOM   2630   HN THR P 619       6.611   2.878  20.926  0.00  0.00      PROA  
ATOM   2631   CA THR P 619       6.197   1.996  22.831  0.00  0.00      PROA  
ATOM   2632   HA THR P 619       5.295   2.240  23.372  0.00  0.00      PROA  
ATOM   2633   CB THR P 619       5.938   0.655  22.118  0.00  0.00      PROA  
ATOM   2634   HB THR P 619       6.705   0.410  21.353  0.00  0.00      PROA  
ATOM   2635  OG1 THR P 619       4.696   0.738  21.425  0.00  0.00      PROA  
ATOM   2636  HG1 THR P 619       4.962   1.039  20.553  0.00  0.00      PROA  
ATOM   2637  CG2 THR P 619       5.968  -0.492  23.182  0.00  0.00      PROA  
ATOM   2638 HG21 THR P 619       5.727  -1.456  22.686  0.00  0.00      PROA  
ATOM   2639 HG22 THR P 619       5.257  -0.307  24.015  0.00  0.00      PROA  
ATOM   2640 HG23 THR P 619       6.994  -0.653  23.577  0.00  0.00      PROA  
ATOM   2641    C THR P 619       7.252   1.880  23.965  0.00  0.00      PROA  
ATOM   2642    O THR P 619       6.849   1.688  25.119  0.00  0.00      PROA  
ATOM   2643    N TYR P 620       8.550   1.978  23.586  0.00  0.00      PROA  
ATOM   2644   HN TYR P 620       8.777   2.183  22.637  0.00  0.00      PROA  
ATOM   2645   CA TYR P 620       9.751   1.931  24.506  0.00  0.00      PROA  
ATOM   2646   HA TYR P 620       9.730   1.127  25.227  0.00  0.00      PROA  
ATOM   2647   CB TYR P 620      11.074   1.797  23.769  0.00  0.00      PROA  
ATOM   2648  HB1 TYR P 620      11.945   1.773  24.458  0.00  0.00      PROA  
ATOM   2649  HB2 TYR P 620      11.185   2.688  23.115  0.00  0.00      PROA  
ATOM   2650   CG TYR P 620      10.970   0.532  23.005  0.00  0.00      PROA  
ATOM   2651  CD1 TYR P 620      10.864  -0.749  23.708  0.00  0.00      PROA  
ATOM   2652  HD1 TYR P 620      10.738  -0.869  24.774  0.00  0.00      PROA  
ATOM   2653  CE1 TYR P 620      10.859  -1.955  23.017  0.00  0.00      PROA  
ATOM   2654  HE1 TYR P 620      10.802  -2.910  23.518  0.00  0.00      PROA  
ATOM   2655   CZ TYR P 620      10.928  -1.984  21.569  0.00  0.00      PROA  
ATOM   2656   OH TYR P 620      11.082  -3.124  20.782  0.00  0.00      PROA  
ATOM   2657   HH TYR P 620      11.251  -3.839  21.400  0.00  0.00      PROA  
ATOM   2658  CD2 TYR P 620      11.347   0.422  21.605  0.00  0.00      PROA  
ATOM   2659  HD2 TYR P 620      11.487   1.355  21.081  0.00  0.00      PROA  
ATOM   2660  CE2 TYR P 620      11.123  -0.802  20.903  0.00  0.00      PROA  
ATOM   2661  HE2 TYR P 620      11.147  -0.886  19.827  0.00  0.00      PROA  
ATOM   2662    C TYR P 620       9.998   3.204  25.302  0.00  0.00      PROA  
ATOM   2663    O TYR P 620       9.914   4.291  24.708  0.00  0.00      PROA  
ATOM   2664    N PRO P 621      10.487   3.206  26.550  0.00  0.00      PROA  
ATOM   2665   CD PRO P 621      10.447   2.030  27.362  0.00  0.00      PROA  
ATOM   2666  HD1 PRO P 621      11.103   1.180  27.075  0.00  0.00      PROA  
ATOM   2667  HD2 PRO P 621       9.394   1.675  27.367  0.00  0.00      PROA  
ATOM   2668   CA PRO P 621      10.723   4.340  27.314  0.00  0.00      PROA  
ATOM   2669   HA PRO P 621       9.924   5.009  27.035  0.00  0.00      PROA  
ATOM   2670   CB PRO P 621      10.485   3.927  28.770  0.00  0.00      PROA  
ATOM   2671  HB1 PRO P 621       9.429   3.865  29.110  0.00  0.00      PROA  
ATOM   2672  HB2 PRO P 621      11.119   4.476  29.497  0.00  0.00      PROA  
ATOM   2673   CG PRO P 621      10.989   2.408  28.788  0.00  0.00      PROA  
ATOM   2674  HG1 PRO P 621      12.091   2.267  28.782  0.00  0.00      PROA  
ATOM   2675  HG2 PRO P 621      10.521   1.800  29.592  0.00  0.00      PROA  
ATOM   2676    C PRO P 621      12.124   4.886  27.132  0.00  0.00      PROA  
ATOM   2677    O PRO P 621      12.915   5.143  28.009  0.00  0.00      PROA  
ATOM   2678    N ILE P 622      12.422   5.227  25.849  0.00  0.00      PROA  
ATOM   2679   HN ILE P 622      11.667   5.361  25.212  0.00  0.00      PROA  
ATOM   2680   CA ILE P 622      13.689   5.854  25.476  0.00  0.00      PROA  
ATOM   2681   HA ILE P 622      14.425   5.076  25.615  0.00  0.00      PROA  
ATOM   2682   CB ILE P 622      13.703   6.154  23.958  0.00  0.00      PROA  
ATOM   2683   HB ILE P 622      12.940   6.913  23.682  0.00  0.00      PROA  
ATOM   2684  CG2 ILE P 622      15.077   6.626  23.492  0.00  0.00      PROA  
ATOM   2685 HG21 ILE P 622      15.068   6.313  22.426  0.00  0.00      PROA  
ATOM   2686 HG22 ILE P 622      16.009   6.196  23.917  0.00  0.00      PROA  
ATOM   2687 HG23 ILE P 622      15.163   7.731  23.573  0.00  0.00      PROA  
ATOM   2688  CG1 ILE P 622      13.192   4.931  23.045  0.00  0.00      PROA  
ATOM   2689 HG11 ILE P 622      13.098   5.278  21.994  0.00  0.00      PROA  
ATOM   2690 HG12 ILE P 622      12.193   4.590  23.392  0.00  0.00      PROA  
ATOM   2691   CD ILE P 622      14.155   3.691  23.201  0.00  0.00      PROA  
ATOM   2692  HD1 ILE P 622      15.204   3.890  22.896  0.00  0.00      PROA  
ATOM   2693  HD2 ILE P 622      13.699   2.941  22.520  0.00  0.00      PROA  
ATOM   2694  HD3 ILE P 622      14.159   3.304  24.243  0.00  0.00      PROA  
ATOM   2695    C ILE P 622      13.944   7.192  26.191  0.00  0.00      PROA  
ATOM   2696    O ILE P 622      13.265   8.185  25.990  0.00  0.00      PROA  
ATOM   2697    N HSD P 623      15.060   7.234  26.958  0.00  0.00      PROA  
ATOM   2698   HN HSD P 623      15.522   6.360  27.092  0.00  0.00      PROA  
ATOM   2699   CA HSD P 623      15.759   8.384  27.336  0.00  0.00      PROA  
ATOM   2700   HA HSD P 623      15.263   9.235  26.893  0.00  0.00      PROA  
ATOM   2701   CB HSD P 623      15.800   8.569  28.896  0.00  0.00      PROA  
ATOM   2702  HB1 HSD P 623      16.631   9.260  29.150  0.00  0.00      PROA  
ATOM   2703  HB2 HSD P 623      16.176   7.570  29.205  0.00  0.00      PROA  
ATOM   2704  ND1 HSD P 623      14.359  10.024  30.394  0.00  0.00      PROA  
ATOM   2705  HD1 HSD P 623      15.049  10.639  30.776  0.00  0.00      PROA  
ATOM   2706   CG HSD P 623      14.541   8.983  29.563  0.00  0.00      PROA  
ATOM   2707  CE1 HSD P 623      13.076   9.969  30.760  0.00  0.00      PROA  
ATOM   2708  HE1 HSD P 623      12.751  10.807  31.376  0.00  0.00      PROA  
ATOM   2709  NE2 HSD P 623      12.410   9.016  30.182  0.00  0.00      PROA  
ATOM   2710  CD2 HSD P 623      13.354   8.366  29.415  0.00  0.00      PROA  
ATOM   2711  HD2 HSD P 623      13.064   7.571  28.739  0.00  0.00      PROA  
ATOM   2712    C HSD P 623      17.174   8.298  26.852  0.00  0.00      PROA  
ATOM   2713    O HSD P 623      17.860   7.224  26.855  0.00  0.00      PROA  
ATOM   2714    N MET P 624      17.715   9.445  26.364  0.00  0.00      PROA  
ATOM   2715   HN MET P 624      17.247  10.322  26.440  0.00  0.00      PROA  
ATOM   2716   CA MET P 624      18.956   9.546  25.639  0.00  0.00      PROA  
ATOM   2717   HA MET P 624      19.471   8.597  25.616  0.00  0.00      PROA  
ATOM   2718   CB MET P 624      18.651  10.067  24.222  0.00  0.00      PROA  
ATOM   2719  HB1 MET P 624      19.586  10.451  23.760  0.00  0.00      PROA  
ATOM   2720  HB2 MET P 624      17.902  10.886  24.252  0.00  0.00      PROA  
ATOM   2721   CG MET P 624      17.959   9.013  23.402  0.00  0.00      PROA  
ATOM   2722  HG1 MET P 624      17.219   9.549  22.770  0.00  0.00      PROA  
ATOM   2723  HG2 MET P 624      17.196   8.518  24.040  0.00  0.00      PROA  
ATOM   2724   SD MET P 624      19.128   8.047  22.426  0.00  0.00      PROA  
ATOM   2725   CE MET P 624      18.003   7.050  21.421  0.00  0.00      PROA  
ATOM   2726  HE1 MET P 624      18.589   6.379  20.757  0.00  0.00      PROA  
ATOM   2727  HE2 MET P 624      17.390   7.748  20.813  0.00  0.00      PROA  
ATOM   2728  HE3 MET P 624      17.249   6.451  21.975  0.00  0.00      PROA  
ATOM   2729    C MET P 624      19.837  10.508  26.371  0.00  0.00      PROA  
ATOM   2730    O MET P 624      20.814  10.928  25.739  0.00  0.00      PROA  
ATOM   2731    N HSD P 625      19.569  10.956  27.582  0.00  0.00      PROA  
ATOM   2732   HN HSD P 625      18.703  10.675  27.987  0.00  0.00      PROA  
ATOM   2733   CA HSD P 625      20.571  11.515  28.416  0.00  0.00      PROA  
ATOM   2734   HA HSD P 625      21.348  12.099  27.946  0.00  0.00      PROA  
ATOM   2735   CB HSD P 625      19.864  12.501  29.379  0.00  0.00      PROA  
ATOM   2736  HB1 HSD P 625      19.400  12.005  30.258  0.00  0.00      PROA  
ATOM   2737  HB2 HSD P 625      19.091  12.995  28.753  0.00  0.00      PROA  
ATOM   2738  ND1 HSD P 625      21.158  13.847  31.049  0.00  0.00      PROA  
ATOM   2739  HD1 HSD P 625      21.048  13.297  31.877  0.00  0.00      PROA  
ATOM   2740   CG HSD P 625      20.755  13.618  29.771  0.00  0.00      PROA  
ATOM   2741  CE1 HSD P 625      22.014  14.903  31.033  0.00  0.00      PROA  
ATOM   2742  HE1 HSD P 625      22.541  15.388  31.855  0.00  0.00      PROA  
ATOM   2743  NE2 HSD P 625      22.320  15.246  29.802  0.00  0.00      PROA  
ATOM   2744  CD2 HSD P 625      21.507  14.421  29.049  0.00  0.00      PROA  
ATOM   2745  HD2 HSD P 625      21.552  14.490  27.969  0.00  0.00      PROA  
ATOM   2746    C HSD P 625      21.169  10.353  29.117  0.00  0.00      PROA  
ATOM   2747    O HSD P 625      20.456   9.378  29.311  0.00  0.00      PROA  
ATOM   2748    N SER P 626      22.465  10.325  29.440  0.00  0.00      PROA  
ATOM   2749   HN SER P 626      23.021  11.105  29.161  0.00  0.00      PROA  
ATOM   2750   CA SER P 626      23.083   9.239  30.227  0.00  0.00      PROA  
ATOM   2751   HA SER P 626      22.825   8.332  29.701  0.00  0.00      PROA  
ATOM   2752   CB SER P 626      24.661   9.416  30.212  0.00  0.00      PROA  
ATOM   2753  HB1 SER P 626      24.904  10.384  30.700  0.00  0.00      PROA  
ATOM   2754  HB2 SER P 626      25.059   9.436  29.175  0.00  0.00      PROA  
ATOM   2755   OG SER P 626      25.404   8.393  30.930  0.00  0.00      PROA  
ATOM   2756  HG1 SER P 626      26.300   8.718  31.044  0.00  0.00      PROA  
ATOM   2757    C SER P 626      22.489   9.202  31.638  0.00  0.00      PROA  
ATOM   2758    O SER P 626      22.008  10.220  32.178  0.00  0.00      PROA  
ATOM   2759    N GLN P 627      22.430   8.024  32.153  0.00  0.00      PROA  
ATOM   2760   HN GLN P 627      22.801   7.233  31.673  0.00  0.00      PROA  
ATOM   2761   CA GLN P 627      21.843   7.754  33.495  0.00  0.00      PROA  
ATOM   2762   HA GLN P 627      21.500   8.700  33.886  0.00  0.00      PROA  
ATOM   2763   CB GLN P 627      20.702   6.747  33.427  0.00  0.00      PROA  
ATOM   2764  HB1 GLN P 627      20.282   6.623  34.448  0.00  0.00      PROA  
ATOM   2765  HB2 GLN P 627      21.035   5.756  33.053  0.00  0.00      PROA  
ATOM   2766   CG GLN P 627      19.582   7.206  32.387  0.00  0.00      PROA  
ATOM   2767  HG1 GLN P 627      18.630   6.634  32.423  0.00  0.00      PROA  
ATOM   2768  HG2 GLN P 627      20.096   7.232  31.403  0.00  0.00      PROA  
ATOM   2769   CD GLN P 627      19.029   8.599  32.650  0.00  0.00      PROA  
ATOM   2770  OE1 GLN P 627      18.783   9.013  33.813  0.00  0.00      PROA  
ATOM   2771  NE2 GLN P 627      18.648   9.187  31.520  0.00  0.00      PROA  
ATOM   2772 HE21 GLN P 627      18.292  10.114  31.640  0.00  0.00      PROA  
ATOM   2773 HE22 GLN P 627      19.328   8.986  30.815  0.00  0.00      PROA  
ATOM   2774    C GLN P 627      23.055   7.209  34.279  0.00  0.00      PROA  
ATOM   2775    O GLN P 627      23.417   7.715  35.368  0.00  0.00      PROA  
ATOM   2776    N LEU P 628      23.819   6.204  33.826  0.00  0.00      PROA  
ATOM   2777   HN LEU P 628      23.581   5.868  32.918  0.00  0.00      PROA  
ATOM   2778   CA LEU P 628      24.951   5.641  34.547  0.00  0.00      PROA  
ATOM   2779   HA LEU P 628      24.488   5.255  35.443  0.00  0.00      PROA  
ATOM   2780   CB LEU P 628      25.548   4.472  33.732  0.00  0.00      PROA  
ATOM   2781  HB1 LEU P 628      26.412   4.034  34.277  0.00  0.00      PROA  
ATOM   2782  HB2 LEU P 628      25.852   4.753  32.701  0.00  0.00      PROA  
ATOM   2783   CG LEU P 628      24.734   3.207  33.797  0.00  0.00      PROA  
ATOM   2784   HG LEU P 628      23.910   3.309  33.058  0.00  0.00      PROA  
ATOM   2785  CD1 LEU P 628      25.494   1.903  33.372  0.00  0.00      PROA  
ATOM   2786 HD11 LEU P 628      26.338   1.663  34.053  0.00  0.00      PROA  
ATOM   2787 HD12 LEU P 628      25.749   2.064  32.302  0.00  0.00      PROA  
ATOM   2788 HD13 LEU P 628      24.908   0.960  33.414  0.00  0.00      PROA  
ATOM   2789  CD2 LEU P 628      24.263   2.851  35.163  0.00  0.00      PROA  
ATOM   2790 HD21 LEU P 628      25.075   2.783  35.918  0.00  0.00      PROA  
ATOM   2791 HD22 LEU P 628      23.747   1.867  35.201  0.00  0.00      PROA  
ATOM   2792 HD23 LEU P 628      23.499   3.576  35.517  0.00  0.00      PROA  
ATOM   2793    C LEU P 628      26.038   6.597  35.093  0.00  0.00      PROA  
ATOM   2794    O LEU P 628      26.343   6.511  36.302  0.00  0.00      PROA  
ATOM   2795    N ASP P 629      26.466   7.576  34.250  0.00  0.00      PROA  
ATOM   2796   HN ASP P 629      26.110   7.686  33.326  0.00  0.00      PROA  
ATOM   2797   CA ASP P 629      27.284   8.719  34.701  0.00  0.00      PROA  
ATOM   2798   HA ASP P 629      28.156   8.294  35.176  0.00  0.00      PROA  
ATOM   2799   CB ASP P 629      27.777   9.336  33.355  0.00  0.00      PROA  
ATOM   2800  HB1 ASP P 629      28.539  10.139  33.446  0.00  0.00      PROA  
ATOM   2801  HB2 ASP P 629      26.915   9.866  32.896  0.00  0.00      PROA  
ATOM   2802   CG ASP P 629      28.254   8.384  32.265  0.00  0.00      PROA  
ATOM   2803  OD1 ASP P 629      28.054   8.817  31.075  0.00  0.00      PROA  
ATOM   2804  OD2 ASP P 629      28.841   7.336  32.586  0.00  0.00      PROA  
ATOM   2805    C ASP P 629      26.593   9.682  35.688  0.00  0.00      PROA  
ATOM   2806    O ASP P 629      27.258  10.132  36.646  0.00  0.00      PROA  
ATOM   2807    N HSD P 630      25.259   9.984  35.505  0.00  0.00      PROA  
ATOM   2808   HN HSD P 630      24.701   9.696  34.730  0.00  0.00      PROA  
ATOM   2809   CA HSD P 630      24.610  10.811  36.469  0.00  0.00      PROA  
ATOM   2810   HA HSD P 630      25.297  11.468  36.982  0.00  0.00      PROA  
ATOM   2811   CB HSD P 630      23.608  11.760  35.660  0.00  0.00      PROA  
ATOM   2812  HB1 HSD P 630      23.074  12.471  36.328  0.00  0.00      PROA  
ATOM   2813  HB2 HSD P 630      22.761  11.141  35.296  0.00  0.00      PROA  
ATOM   2814  ND1 HSD P 630      23.995  12.066  33.212  0.00  0.00      PROA  
ATOM   2815  HD1 HSD P 630      23.351  11.351  32.938  0.00  0.00      PROA  
ATOM   2816   CG HSD P 630      24.101  12.474  34.523  0.00  0.00      PROA  
ATOM   2817  CE1 HSD P 630      24.324  13.055  32.352  0.00  0.00      PROA  
ATOM   2818  HE1 HSD P 630      24.369  12.953  31.268  0.00  0.00      PROA  
ATOM   2819  NE2 HSD P 630      24.744  14.052  33.089  0.00  0.00      PROA  
ATOM   2820  CD2 HSD P 630      24.558  13.743  34.420  0.00  0.00      PROA  
ATOM   2821  HD2 HSD P 630      24.537  14.518  35.177  0.00  0.00      PROA  
ATOM   2822    C HSD P 630      23.875  10.100  37.585  0.00  0.00      PROA  
ATOM   2823    O HSD P 630      23.225  10.782  38.362  0.00  0.00      PROA  
ATOM   2824    N LEU P 631      24.050   8.855  37.822  0.00  0.00      PROA  
ATOM   2825   HN LEU P 631      24.655   8.365  37.198  0.00  0.00      PROA  
ATOM   2826   CA LEU P 631      23.363   8.048  38.799  0.00  0.00      PROA  
ATOM   2827   HA LEU P 631      22.314   8.118  38.554  0.00  0.00      PROA  
ATOM   2828   CB LEU P 631      24.015   6.631  38.785  0.00  0.00      PROA  
ATOM   2829  HB1 LEU P 631      24.974   6.689  39.343  0.00  0.00      PROA  
ATOM   2830  HB2 LEU P 631      24.236   6.571  37.698  0.00  0.00      PROA  
ATOM   2831   CG LEU P 631      23.054   5.498  39.084  0.00  0.00      PROA  
ATOM   2832   HG LEU P 631      22.533   5.735  40.037  0.00  0.00      PROA  
ATOM   2833  CD1 LEU P 631      21.889   5.339  37.988  0.00  0.00      PROA  
ATOM   2834 HD11 LEU P 631      21.000   4.844  38.436  0.00  0.00      PROA  
ATOM   2835 HD12 LEU P 631      22.284   4.742  37.138  0.00  0.00      PROA  
ATOM   2836 HD13 LEU P 631      21.551   6.351  37.681  0.00  0.00      PROA  
ATOM   2837  CD2 LEU P 631      23.699   4.026  39.213  0.00  0.00      PROA  
ATOM   2838 HD21 LEU P 631      24.418   3.907  38.374  0.00  0.00      PROA  
ATOM   2839 HD22 LEU P 631      22.837   3.327  39.272  0.00  0.00      PROA  
ATOM   2840 HD23 LEU P 631      24.201   3.959  40.202  0.00  0.00      PROA  
ATOM   2841    C LEU P 631      23.566   8.658  40.200  0.00  0.00      PROA  
ATOM   2842    O LEU P 631      22.689   8.671  41.053  0.00  0.00      PROA  
ATOM   2843    N SER P 632      24.861   8.996  40.462  0.00  0.00      PROA  
ATOM   2844   HN SER P 632      25.629   8.787  39.861  0.00  0.00      PROA  
ATOM   2845   CA SER P 632      25.224   9.696  41.692  0.00  0.00      PROA  
ATOM   2846   HA SER P 632      24.841   9.166  42.551  0.00  0.00      PROA  
ATOM   2847   CB SER P 632      26.780   9.823  41.915  0.00  0.00      PROA  
ATOM   2848  HB1 SER P 632      27.160  10.488  41.110  0.00  0.00      PROA  
ATOM   2849  HB2 SER P 632      27.255   8.822  41.829  0.00  0.00      PROA  
ATOM   2850   OG SER P 632      27.155  10.322  43.190  0.00  0.00      PROA  
ATOM   2851  HG1 SER P 632      26.946   9.710  43.899  0.00  0.00      PROA  
ATOM   2852    C SER P 632      24.574  11.021  41.842  0.00  0.00      PROA  
ATOM   2853    O SER P 632      23.989  11.327  42.870  0.00  0.00      PROA  
ATOM   2854    N LEU P 633      24.577  11.833  40.773  0.00  0.00      PROA  
ATOM   2855   HN LEU P 633      25.061  11.498  39.969  0.00  0.00      PROA  
ATOM   2856   CA LEU P 633      23.872  13.159  40.786  0.00  0.00      PROA  
ATOM   2857   HA LEU P 633      24.238  13.668  41.665  0.00  0.00      PROA  
ATOM   2858   CB LEU P 633      24.314  13.970  39.551  0.00  0.00      PROA  
ATOM   2859  HB1 LEU P 633      23.916  13.419  38.672  0.00  0.00      PROA  
ATOM   2860  HB2 LEU P 633      25.421  14.042  39.487  0.00  0.00      PROA  
ATOM   2861   CG LEU P 633      23.794  15.425  39.566  0.00  0.00      PROA  
ATOM   2862   HG LEU P 633      22.688  15.462  39.657  0.00  0.00      PROA  
ATOM   2863  CD1 LEU P 633      24.298  16.298  40.702  0.00  0.00      PROA  
ATOM   2864 HD11 LEU P 633      23.949  16.050  41.727  0.00  0.00      PROA  
ATOM   2865 HD12 LEU P 633      23.976  17.350  40.547  0.00  0.00      PROA  
ATOM   2866 HD13 LEU P 633      25.402  16.384  40.795  0.00  0.00      PROA  
ATOM   2867  CD2 LEU P 633      24.116  15.972  38.208  0.00  0.00      PROA  
ATOM   2868 HD21 LEU P 633      24.008  15.202  37.414  0.00  0.00      PROA  
ATOM   2869 HD22 LEU P 633      25.159  16.349  38.275  0.00  0.00      PROA  
ATOM   2870 HD23 LEU P 633      23.575  16.906  37.944  0.00  0.00      PROA  
ATOM   2871    C LEU P 633      22.393  13.186  40.946  0.00  0.00      PROA  
ATOM   2872    O LEU P 633      21.868  13.935  41.752  0.00  0.00      PROA  
ATOM   2873    N TYR P 634      21.705  12.263  40.253  0.00  0.00      PROA  
ATOM   2874   HN TYR P 634      22.257  11.704  39.638  0.00  0.00      PROA  
ATOM   2875   CA TYR P 634      20.295  12.019  40.394  0.00  0.00      PROA  
ATOM   2876   HA TYR P 634      19.815  12.986  40.372  0.00  0.00      PROA  
ATOM   2877   CB TYR P 634      19.926  11.164  39.236  0.00  0.00      PROA  
ATOM   2878  HB1 TYR P 634      18.880  10.790  39.239  0.00  0.00      PROA  
ATOM   2879  HB2 TYR P 634      20.494  10.223  39.076  0.00  0.00      PROA  
ATOM   2880   CG TYR P 634      19.951  11.912  37.935  0.00  0.00      PROA  
ATOM   2881  CD1 TYR P 634      20.248  13.279  37.772  0.00  0.00      PROA  
ATOM   2882  HD1 TYR P 634      20.438  13.949  38.597  0.00  0.00      PROA  
ATOM   2883  CE1 TYR P 634      20.186  13.894  36.471  0.00  0.00      PROA  
ATOM   2884  HE1 TYR P 634      20.385  14.950  36.357  0.00  0.00      PROA  
ATOM   2885   CZ TYR P 634      19.944  13.045  35.403  0.00  0.00      PROA  
ATOM   2886   OH TYR P 634      19.841  13.478  34.088  0.00  0.00      PROA  
ATOM   2887   HH TYR P 634      19.707  14.428  34.055  0.00  0.00      PROA  
ATOM   2888  CD2 TYR P 634      19.723  11.115  36.804  0.00  0.00      PROA  
ATOM   2889  HD2 TYR P 634      19.606  10.043  36.869  0.00  0.00      PROA  
ATOM   2890  CE2 TYR P 634      19.575  11.730  35.623  0.00  0.00      PROA  
ATOM   2891  HE2 TYR P 634      19.280  11.142  34.766  0.00  0.00      PROA  
ATOM   2892    C TYR P 634      19.844  11.443  41.698  0.00  0.00      PROA  
ATOM   2893    O TYR P 634      18.627  11.468  42.024  0.00  0.00      PROA  
ATOM   2894    N TYR P 635      20.800  10.874  42.564  0.00  0.00      PROA  
ATOM   2895   HN TYR P 635      21.756  11.034  42.332  0.00  0.00      PROA  
ATOM   2896   CA TYR P 635      20.554   9.969  43.662  0.00  0.00      PROA  
ATOM   2897   HA TYR P 635      21.457   9.451  43.947  0.00  0.00      PROA  
ATOM   2898   CB TYR P 635      19.859  10.637  44.904  0.00  0.00      PROA  
ATOM   2899  HB1 TYR P 635      19.900   9.905  45.738  0.00  0.00      PROA  
ATOM   2900  HB2 TYR P 635      18.835  11.045  44.765  0.00  0.00      PROA  
ATOM   2901   CG TYR P 635      20.832  11.701  45.374  0.00  0.00      PROA  
ATOM   2902  CD1 TYR P 635      21.943  11.430  46.187  0.00  0.00      PROA  
ATOM   2903  HD1 TYR P 635      22.131  10.392  46.417  0.00  0.00      PROA  
ATOM   2904  CE1 TYR P 635      22.750  12.483  46.625  0.00  0.00      PROA  
ATOM   2905  HE1 TYR P 635      23.606  12.283  47.253  0.00  0.00      PROA  
ATOM   2906   CZ TYR P 635      22.569  13.826  46.226  0.00  0.00      PROA  
ATOM   2907   OH TYR P 635      23.504  14.809  46.681  0.00  0.00      PROA  
ATOM   2908   HH TYR P 635      23.239  15.696  46.426  0.00  0.00      PROA  
ATOM   2909  CD2 TYR P 635      20.499  13.066  45.089  0.00  0.00      PROA  
ATOM   2910  HD2 TYR P 635      19.670  13.145  44.401  0.00  0.00      PROA  
ATOM   2911  CE2 TYR P 635      21.393  14.050  45.427  0.00  0.00      PROA  
ATOM   2912  HE2 TYR P 635      21.069  15.070  45.277  0.00  0.00      PROA  
ATOM   2913    C TYR P 635      19.623   8.893  43.124  0.00  0.00      PROA  
ATOM   2914    O TYR P 635      18.494   8.801  43.603  0.00  0.00      PROA  
ATOM   2915    N CYS P 636      20.018   8.095  42.086  0.00  0.00      PROA  
ATOM   2916   HN CYS P 636      20.875   8.373  41.660  0.00  0.00      PROA  
ATOM   2917   CA CYS P 636      19.243   7.100  41.322  0.00  0.00      PROA  
ATOM   2918   HA CYS P 636      18.234   7.382  41.584  0.00  0.00      PROA  
ATOM   2919   CB CYS P 636      19.474   7.302  39.832  0.00  0.00      PROA  
ATOM   2920  HB1 CYS P 636      20.536   7.028  39.655  0.00  0.00      PROA  
ATOM   2921  HB2 CYS P 636      19.448   8.402  39.679  0.00  0.00      PROA  
ATOM   2922   SG CYS P 636      18.007   6.573  38.822  0.00  0.00      PROA  
ATOM   2923    C CYS P 636      19.479   5.652  41.824  0.00  0.00      PROA  
ATOM   2924    O CYS P 636      20.631   5.244  41.939  0.00  0.00      PROA  
ATOM   2925    N ARG P 637      18.419   5.007  42.231  0.00  0.00      PROA  
ATOM   2926   HN ARG P 637      17.513   5.349  41.992  0.00  0.00      PROA  
ATOM   2927   CA ARG P 637      18.478   3.880  43.143  0.00  0.00      PROA  
ATOM   2928   HA ARG P 637      19.180   3.148  42.771  0.00  0.00      PROA  
ATOM   2929   CB ARG P 637      18.828   4.296  44.638  0.00  0.00      PROA  
ATOM   2930  HB1 ARG P 637      19.822   4.791  44.674  0.00  0.00      PROA  
ATOM   2931  HB2 ARG P 637      19.129   3.342  45.121  0.00  0.00      PROA  
ATOM   2932   CG ARG P 637      17.672   5.001  45.457  0.00  0.00      PROA  
ATOM   2933  HG1 ARG P 637      18.058   5.092  46.494  0.00  0.00      PROA  
ATOM   2934  HG2 ARG P 637      16.798   4.340  45.639  0.00  0.00      PROA  
ATOM   2935   CD ARG P 637      17.293   6.390  45.064  0.00  0.00      PROA  
ATOM   2936  HD1 ARG P 637      16.915   6.375  44.020  0.00  0.00      PROA  
ATOM   2937  HD2 ARG P 637      18.050   7.195  45.177  0.00  0.00      PROA  
ATOM   2938   NE ARG P 637      16.197   6.900  45.988  0.00  0.00      PROA  
ATOM   2939   HE ARG P 637      15.599   6.254  46.462  0.00  0.00      PROA  
ATOM   2940   CZ ARG P 637      15.715   8.129  45.959  0.00  0.00      PROA  
ATOM   2941  NH1 ARG P 637      14.654   8.427  46.647  0.00  0.00      PROA  
ATOM   2942 HH11 ARG P 637      14.136   7.601  46.870  0.00  0.00      PROA  
ATOM   2943 HH12 ARG P 637      14.217   9.326  46.634  0.00  0.00      PROA  
ATOM   2944  NH2 ARG P 637      16.377   9.118  45.371  0.00  0.00      PROA  
ATOM   2945 HH21 ARG P 637      17.009   8.955  44.614  0.00  0.00      PROA  
ATOM   2946 HH22 ARG P 637      15.989  10.033  45.480  0.00  0.00      PROA  
ATOM   2947    C ARG P 637      17.160   3.099  43.154  0.00  0.00      PROA  
ATOM   2948    O ARG P 637      16.070   3.603  42.933  0.00  0.00      PROA  
ATOM   2949    N CYS P 638      17.240   1.760  43.204  0.00  0.00      PROA  
ATOM   2950   HN CYS P 638      18.067   1.207  43.274  0.00  0.00      PROA  
ATOM   2951   CA CYS P 638      16.050   0.940  43.072  0.00  0.00      PROA  
ATOM   2952   HA CYS P 638      15.496   1.360  42.246  0.00  0.00      PROA  
ATOM   2953   CB CYS P 638      16.470  -0.491  42.856  0.00  0.00      PROA  
ATOM   2954  HB1 CYS P 638      17.116  -0.861  43.680  0.00  0.00      PROA  
ATOM   2955  HB2 CYS P 638      17.169  -0.597  41.998  0.00  0.00      PROA  
ATOM   2956   SG CYS P 638      15.235  -1.790  42.721  0.00  0.00      PROA  
ATOM   2957    C CYS P 638      15.196   1.065  44.345  0.00  0.00      PROA  
ATOM   2958    O CYS P 638      15.703   1.069  45.443  0.00  0.00      PROA  
ATOM   2959    N THR P 639      13.851   1.318  44.217  0.00  0.00      PROA  
ATOM   2960   HN THR P 639      13.451   1.300  43.304  0.00  0.00      PROA  
ATOM   2961   CA THR P 639      12.825   1.157  45.244  0.00  0.00      PROA  
ATOM   2962   HA THR P 639      13.394   1.138  46.162  0.00  0.00      PROA  
ATOM   2963   CB THR P 639      11.840   2.314  45.456  0.00  0.00      PROA  
ATOM   2964   HB THR P 639      12.421   3.255  45.349  0.00  0.00      PROA  
ATOM   2965  OG1 THR P 639      11.360   2.319  46.775  0.00  0.00      PROA  
ATOM   2966  HG1 THR P 639      11.909   1.713  47.277  0.00  0.00      PROA  
ATOM   2967  CG2 THR P 639      10.779   2.463  44.348  0.00  0.00      PROA  
ATOM   2968 HG21 THR P 639      11.220   2.409  43.330  0.00  0.00      PROA  
ATOM   2969 HG22 THR P 639      10.174   3.395  44.370  0.00  0.00      PROA  
ATOM   2970 HG23 THR P 639      10.071   1.610  44.430  0.00  0.00      PROA  
ATOM   2971    C THR P 639      12.234  -0.231  45.143  0.00  0.00      PROA  
ATOM   2972    O THR P 639      11.921  -0.741  44.015  0.00  0.00      PROA  
ATOM   2973    N LEU P 640      11.985  -0.848  46.292  0.00  0.00      PROA  
ATOM   2974   HN LEU P 640      12.326  -0.485  47.156  0.00  0.00      PROA  
ATOM   2975   CA LEU P 640      11.410  -2.185  46.263  0.00  0.00      PROA  
ATOM   2976   HA LEU P 640      11.743  -2.703  45.376  0.00  0.00      PROA  
ATOM   2977   CB LEU P 640      11.955  -2.948  47.500  0.00  0.00      PROA  
ATOM   2978  HB1 LEU P 640      11.745  -4.039  47.527  0.00  0.00      PROA  
ATOM   2979  HB2 LEU P 640      11.620  -2.458  48.439  0.00  0.00      PROA  
ATOM   2980   CG LEU P 640      13.524  -3.038  47.502  0.00  0.00      PROA  
ATOM   2981   HG LEU P 640      13.929  -2.005  47.446  0.00  0.00      PROA  
ATOM   2982  CD1 LEU P 640      14.067  -3.694  48.812  0.00  0.00      PROA  
ATOM   2983 HD11 LEU P 640      13.391  -3.458  49.661  0.00  0.00      PROA  
ATOM   2984 HD12 LEU P 640      15.130  -3.435  49.005  0.00  0.00      PROA  
ATOM   2985 HD13 LEU P 640      14.127  -4.794  48.665  0.00  0.00      PROA  
ATOM   2986  CD2 LEU P 640      14.065  -3.940  46.299  0.00  0.00      PROA  
ATOM   2987 HD21 LEU P 640      13.822  -3.406  45.356  0.00  0.00      PROA  
ATOM   2988 HD22 LEU P 640      13.737  -5.001  46.332  0.00  0.00      PROA  
ATOM   2989 HD23 LEU P 640      15.172  -3.930  46.385  0.00  0.00      PROA  
ATOM   2990    C LEU P 640       9.890  -2.050  46.277  0.00  0.00      PROA  
ATOM   2991    O LEU P 640       9.424  -0.962  46.681  0.00  0.00      PROA  
ATOM   2992    N PRO P 641       9.074  -2.998  45.927  0.00  0.00      PROA  
ATOM   2993   CD PRO P 641       9.554  -4.341  45.504  0.00  0.00      PROA  
ATOM   2994  HD1 PRO P 641      10.041  -4.869  46.352  0.00  0.00      PROA  
ATOM   2995  HD2 PRO P 641      10.298  -4.410  44.682  0.00  0.00      PROA  
ATOM   2996   CA PRO P 641       7.603  -2.952  46.134  0.00  0.00      PROA  
ATOM   2997   HA PRO P 641       7.212  -2.243  45.418  0.00  0.00      PROA  
ATOM   2998   CB PRO P 641       7.164  -4.443  45.864  0.00  0.00      PROA  
ATOM   2999  HB1 PRO P 641       6.198  -4.625  45.348  0.00  0.00      PROA  
ATOM   3000  HB2 PRO P 641       7.325  -5.089  46.754  0.00  0.00      PROA  
ATOM   3001   CG PRO P 641       8.277  -5.090  45.055  0.00  0.00      PROA  
ATOM   3002  HG1 PRO P 641       8.328  -6.171  45.304  0.00  0.00      PROA  
ATOM   3003  HG2 PRO P 641       8.066  -4.851  43.991  0.00  0.00      PROA  
ATOM   3004    C PRO P 641       7.103  -2.601  47.568  0.00  0.00      PROA  
ATOM   3005    O PRO P 641       7.746  -2.962  48.609  0.00  0.00      PROA  
ATOM   3006    N GLU P 642       5.959  -1.957  47.735  0.00  0.00      PROA  
ATOM   3007   HN GLU P 642       5.404  -1.771  46.928  0.00  0.00      PROA  
ATOM   3008   CA GLU P 642       5.524  -1.330  48.900  0.00  0.00      PROA  
ATOM   3009   HA GLU P 642       6.360  -0.897  49.428  0.00  0.00      PROA  
ATOM   3010   CB GLU P 642       4.480  -0.175  48.615  0.00  0.00      PROA  
ATOM   3011  HB1 GLU P 642       4.379   0.401  49.559  0.00  0.00      PROA  
ATOM   3012  HB2 GLU P 642       3.490  -0.593  48.330  0.00  0.00      PROA  
ATOM   3013   CG GLU P 642       5.008   0.914  47.674  0.00  0.00      PROA  
ATOM   3014  HG1 GLU P 642       6.110   0.947  47.814  0.00  0.00      PROA  
ATOM   3015  HG2 GLU P 642       4.587   1.930  47.832  0.00  0.00      PROA  
ATOM   3016   CD GLU P 642       4.784   0.515  46.253  0.00  0.00      PROA  
ATOM   3017  OE1 GLU P 642       4.952   1.427  45.373  0.00  0.00      PROA  
ATOM   3018  OE2 GLU P 642       4.345  -0.669  45.925  0.00  0.00      PROA  
ATOM   3019    C GLU P 642       4.821  -2.329  49.906  0.00  0.00      PROA  
ATOM   3020    O GLU P 642       4.337  -3.413  49.661  0.00  0.00      PROA  
ATOM   3021    N ASN P 643       4.955  -2.009  51.200  0.00  0.00      PROA  
ATOM   3022   HN ASN P 643       5.423  -1.154  51.411  0.00  0.00      PROA  
ATOM   3023   CA ASN P 643       4.395  -2.552  52.337  0.00  0.00      PROA  
ATOM   3024   HA ASN P 643       4.650  -1.808  53.077  0.00  0.00      PROA  
ATOM   3025   CB ASN P 643       2.826  -2.520  52.375  0.00  0.00      PROA  
ATOM   3026  HB1 ASN P 643       2.483  -2.663  53.422  0.00  0.00      PROA  
ATOM   3027  HB2 ASN P 643       2.571  -3.332  51.661  0.00  0.00      PROA  
ATOM   3028   CG ASN P 643       2.179  -1.232  51.780  0.00  0.00      PROA  
ATOM   3029  OD1 ASN P 643       1.480  -1.298  50.784  0.00  0.00      PROA  
ATOM   3030  ND2 ASN P 643       2.516  -0.008  52.306  0.00  0.00      PROA  
ATOM   3031 HD21 ASN P 643       3.186   0.037  53.047  0.00  0.00      PROA  
ATOM   3032 HD22 ASN P 643       2.015   0.749  51.887  0.00  0.00      PROA  
ATOM   3033    C ASN P 643       5.085  -3.738  52.947  0.00  0.00      PROA  
ATOM   3034    O ASN P 643       4.482  -4.719  53.353  0.00  0.00      PROA  
ATOM   3035    N PRO P 644       6.440  -3.855  53.035  0.00  0.00      PROA  
ATOM   3036   CD PRO P 644       7.441  -2.794  53.124  0.00  0.00      PROA  
ATOM   3037  HD1 PRO P 644       7.145  -1.978  53.817  0.00  0.00      PROA  
ATOM   3038  HD2 PRO P 644       7.683  -2.423  52.105  0.00  0.00      PROA  
ATOM   3039   CA PRO P 644       7.079  -5.114  53.381  0.00  0.00      PROA  
ATOM   3040   HA PRO P 644       6.784  -5.864  52.662  0.00  0.00      PROA  
ATOM   3041   CB PRO P 644       8.548  -4.848  53.114  0.00  0.00      PROA  
ATOM   3042  HB1 PRO P 644       8.878  -5.019  52.067  0.00  0.00      PROA  
ATOM   3043  HB2 PRO P 644       9.211  -5.591  53.607  0.00  0.00      PROA  
ATOM   3044   CG PRO P 644       8.831  -3.441  53.510  0.00  0.00      PROA  
ATOM   3045  HG1 PRO P 644       8.769  -3.465  54.619  0.00  0.00      PROA  
ATOM   3046  HG2 PRO P 644       9.752  -2.935  53.150  0.00  0.00      PROA  
ATOM   3047    C PRO P 644       6.836  -5.664  54.741  0.00  0.00      PROA  
ATOM   3048    O PRO P 644       6.564  -5.006  55.785  0.00  0.00      PROA  
ATOM   3049    N ASN P 645       6.747  -7.020  54.832  0.00  0.00      PROA  
ATOM   3050   HN ASN P 645       6.846  -7.516  53.972  0.00  0.00      PROA  
ATOM   3051   CA ASN P 645       6.683  -7.747  56.084  0.00  0.00      PROA  
ATOM   3052   HA ASN P 645       5.947  -7.308  56.740  0.00  0.00      PROA  
ATOM   3053   CB ASN P 645       6.402  -9.262  55.757  0.00  0.00      PROA  
ATOM   3054  HB1 ASN P 645       7.101  -9.639  54.980  0.00  0.00      PROA  
ATOM   3055  HB2 ASN P 645       5.418  -9.422  55.266  0.00  0.00      PROA  
ATOM   3056   CG ASN P 645       6.365 -10.303  56.880  0.00  0.00      PROA  
ATOM   3057  OD1 ASN P 645       6.605 -10.147  58.048  0.00  0.00      PROA  
ATOM   3058  ND2 ASN P 645       5.900 -11.515  56.499  0.00  0.00      PROA  
ATOM   3059 HD21 ASN P 645       5.933 -12.265  57.160  0.00  0.00      PROA  
ATOM   3060 HD22 ASN P 645       5.687 -11.752  55.551  0.00  0.00      PROA  
ATOM   3061    C ASN P 645       7.996  -7.572  56.777  0.00  0.00      PROA  
ATOM   3062    O ASN P 645       9.073  -7.560  56.201  0.00  0.00      PROA  
ATOM   3063    N ASN P 646       8.010  -7.492  58.116  0.00  0.00      PROA  
ATOM   3064   HN ASN P 646       7.101  -7.593  58.513  0.00  0.00      PROA  
ATOM   3065   CA ASN P 646       9.111  -7.393  59.034  0.00  0.00      PROA  
ATOM   3066   HA ASN P 646       9.719  -6.619  58.588  0.00  0.00      PROA  
ATOM   3067   CB ASN P 646       8.866  -7.006  60.491  0.00  0.00      PROA  
ATOM   3068  HB1 ASN P 646       9.886  -7.064  60.927  0.00  0.00      PROA  
ATOM   3069  HB2 ASN P 646       8.187  -7.685  61.049  0.00  0.00      PROA  
ATOM   3070   CG ASN P 646       8.413  -5.590  60.536  0.00  0.00      PROA  
ATOM   3071  OD1 ASN P 646       9.208  -4.703  60.728  0.00  0.00      PROA  
ATOM   3072  ND2 ASN P 646       7.091  -5.415  60.387  0.00  0.00      PROA  
ATOM   3073 HD21 ASN P 646       6.413  -6.126  60.207  0.00  0.00      PROA  
ATOM   3074 HD22 ASN P 646       6.804  -4.492  60.646  0.00  0.00      PROA  
ATOM   3075    C ASN P 646      10.067  -8.602  58.858  0.00  0.00      PROA  
ATOM   3076    O ASN P 646      11.295  -8.450  58.895  0.00  0.00      PROA  
ATOM   3077    N HSD P 647       9.542  -9.794  58.784  0.00  0.00      PROA  
ATOM   3078   HN HSD P 647       8.604  -9.921  59.097  0.00  0.00      PROA  
ATOM   3079   CA HSD P 647      10.320 -10.962  58.329  0.00  0.00      PROA  
ATOM   3080   HA HSD P 647      11.070 -11.063  59.099  0.00  0.00      PROA  
ATOM   3081   CB HSD P 647       9.457 -12.234  58.109  0.00  0.00      PROA  
ATOM   3082  HB1 HSD P 647       8.647 -11.986  57.390  0.00  0.00      PROA  
ATOM   3083  HB2 HSD P 647       8.961 -12.320  59.100  0.00  0.00      PROA  
ATOM   3084  ND1 HSD P 647      10.513 -14.108  56.561  0.00  0.00      PROA  
ATOM   3085  HD1 HSD P 647      10.070 -13.863  55.698  0.00  0.00      PROA  
ATOM   3086   CG HSD P 647      10.200 -13.569  57.814  0.00  0.00      PROA  
ATOM   3087  CE1 HSD P 647      10.881 -15.430  56.855  0.00  0.00      PROA  
ATOM   3088  HE1 HSD P 647      11.282 -16.022  56.033  0.00  0.00      PROA  
ATOM   3089  NE2 HSD P 647      10.892 -15.697  58.146  0.00  0.00      PROA  
ATOM   3090  CD2 HSD P 647      10.521 -14.549  58.760  0.00  0.00      PROA  
ATOM   3091  HD2 HSD P 647      10.442 -14.454  59.836  0.00  0.00      PROA  
ATOM   3092    C HSD P 647      11.019 -10.769  56.932  0.00  0.00      PROA  
ATOM   3093    O HSD P 647      12.202 -11.106  56.704  0.00  0.00      PROA  
ATOM   3094    N THR P 648      10.315 -10.277  55.907  0.00  0.00      PROA  
ATOM   3095   HN THR P 648       9.345 -10.065  56.003  0.00  0.00      PROA  
ATOM   3096   CA THR P 648      10.891 -10.010  54.536  0.00  0.00      PROA  
ATOM   3097   HA THR P 648      11.331 -10.924  54.166  0.00  0.00      PROA  
ATOM   3098   CB THR P 648       9.949  -9.622  53.429  0.00  0.00      PROA  
ATOM   3099   HB THR P 648       9.508  -8.618  53.609  0.00  0.00      PROA  
ATOM   3100  OG1 THR P 648       8.916 -10.631  53.466  0.00  0.00      PROA  
ATOM   3101  HG1 THR P 648       8.201 -10.376  52.878  0.00  0.00      PROA  
ATOM   3102  CG2 THR P 648      10.663  -9.593  52.009  0.00  0.00      PROA  
ATOM   3103 HG21 THR P 648      10.967 -10.618  51.707  0.00  0.00      PROA  
ATOM   3104 HG22 THR P 648      11.547  -8.922  51.960  0.00  0.00      PROA  
ATOM   3105 HG23 THR P 648      10.022  -9.239  51.174  0.00  0.00      PROA  
ATOM   3106    C THR P 648      12.145  -9.030  54.622  0.00  0.00      PROA  
ATOM   3107    O THR P 648      13.213  -9.236  54.008  0.00  0.00      PROA  
ATOM   3108    N LEU P 649      12.043  -7.969  55.448  0.00  0.00      PROA  
ATOM   3109   HN LEU P 649      11.187  -7.776  55.921  0.00  0.00      PROA  
ATOM   3110   CA LEU P 649      13.088  -7.066  55.628  0.00  0.00      PROA  
ATOM   3111   HA LEU P 649      13.369  -6.768  54.628  0.00  0.00      PROA  
ATOM   3112   CB LEU P 649      12.614  -5.855  56.486  0.00  0.00      PROA  
ATOM   3113  HB1 LEU P 649      13.433  -5.451  57.119  0.00  0.00      PROA  
ATOM   3114  HB2 LEU P 649      11.904  -6.177  57.277  0.00  0.00      PROA  
ATOM   3115   CG LEU P 649      12.030  -4.707  55.672  0.00  0.00      PROA  
ATOM   3116   HG LEU P 649      11.269  -5.069  54.948  0.00  0.00      PROA  
ATOM   3117  CD1 LEU P 649      11.256  -3.885  56.699  0.00  0.00      PROA  
ATOM   3118 HD11 LEU P 649      10.484  -4.458  57.254  0.00  0.00      PROA  
ATOM   3119 HD12 LEU P 649      10.721  -3.050  56.198  0.00  0.00      PROA  
ATOM   3120 HD13 LEU P 649      11.915  -3.343  57.411  0.00  0.00      PROA  
ATOM   3121  CD2 LEU P 649      13.068  -3.912  54.979  0.00  0.00      PROA  
ATOM   3122 HD21 LEU P 649      13.752  -3.485  55.743  0.00  0.00      PROA  
ATOM   3123 HD22 LEU P 649      12.604  -3.058  54.441  0.00  0.00      PROA  
ATOM   3124 HD23 LEU P 649      13.598  -4.483  54.187  0.00  0.00      PROA  
ATOM   3125    C LEU P 649      14.336  -7.774  56.217  0.00  0.00      PROA  
ATOM   3126    O LEU P 649      15.461  -7.591  55.800  0.00  0.00      PROA  
ATOM   3127    N GLN P 650      14.207  -8.751  57.105  0.00  0.00      PROA  
ATOM   3128   HN GLN P 650      13.367  -9.198  57.401  0.00  0.00      PROA  
ATOM   3129   CA GLN P 650      15.349  -9.528  57.417  0.00  0.00      PROA  
ATOM   3130   HA GLN P 650      16.108  -8.884  57.836  0.00  0.00      PROA  
ATOM   3131   CB GLN P 650      14.940 -10.409  58.576  0.00  0.00      PROA  
ATOM   3132  HB1 GLN P 650      15.749 -11.158  58.716  0.00  0.00      PROA  
ATOM   3133  HB2 GLN P 650      14.007 -10.934  58.278  0.00  0.00      PROA  
ATOM   3134   CG GLN P 650      14.722  -9.866  60.058  0.00  0.00      PROA  
ATOM   3135  HG1 GLN P 650      14.441 -10.699  60.739  0.00  0.00      PROA  
ATOM   3136  HG2 GLN P 650      13.940  -9.089  59.922  0.00  0.00      PROA  
ATOM   3137   CD GLN P 650      15.783  -9.013  60.637  0.00  0.00      PROA  
ATOM   3138  OE1 GLN P 650      16.040  -7.852  60.322  0.00  0.00      PROA  
ATOM   3139  NE2 GLN P 650      16.638  -9.621  61.583  0.00  0.00      PROA  
ATOM   3140 HE21 GLN P 650      17.457  -9.110  61.843  0.00  0.00      PROA  
ATOM   3141 HE22 GLN P 650      16.549 -10.598  61.773  0.00  0.00      PROA  
ATOM   3142    C GLN P 650      15.936 -10.375  56.238  0.00  0.00      PROA  
ATOM   3143    O GLN P 650      17.121 -10.445  56.052  0.00  0.00      PROA  
ATOM   3144    N TYR P 651      15.111 -10.976  55.422  0.00  0.00      PROA  
ATOM   3145   HN TYR P 651      14.129 -10.948  55.591  0.00  0.00      PROA  
ATOM   3146   CA TYR P 651      15.596 -11.744  54.296  0.00  0.00      PROA  
ATOM   3147   HA TYR P 651      16.330 -12.431  54.688  0.00  0.00      PROA  
ATOM   3148   CB TYR P 651      14.513 -12.663  53.726  0.00  0.00      PROA  
ATOM   3149  HB1 TYR P 651      13.510 -12.207  53.869  0.00  0.00      PROA  
ATOM   3150  HB2 TYR P 651      14.409 -13.620  54.280  0.00  0.00      PROA  
ATOM   3151   CG TYR P 651      14.629 -12.986  52.269  0.00  0.00      PROA  
ATOM   3152  CD1 TYR P 651      15.258 -14.197  51.792  0.00  0.00      PROA  
ATOM   3153  HD1 TYR P 651      15.827 -14.866  52.420  0.00  0.00      PROA  
ATOM   3154  CE1 TYR P 651      15.234 -14.378  50.429  0.00  0.00      PROA  
ATOM   3155  HE1 TYR P 651      15.932 -15.167  50.189  0.00  0.00      PROA  
ATOM   3156   CZ TYR P 651      14.735 -13.435  49.539  0.00  0.00      PROA  
ATOM   3157   OH TYR P 651      14.746 -13.667  48.160  0.00  0.00      PROA  
ATOM   3158   HH TYR P 651      14.591 -12.790  47.802  0.00  0.00      PROA  
ATOM   3159  CD2 TYR P 651      14.052 -12.027  51.402  0.00  0.00      PROA  
ATOM   3160  HD2 TYR P 651      13.528 -11.160  51.777  0.00  0.00      PROA  
ATOM   3161  CE2 TYR P 651      14.060 -12.296  50.031  0.00  0.00      PROA  
ATOM   3162  HE2 TYR P 651      13.671 -11.511  49.398  0.00  0.00      PROA  
ATOM   3163    C TYR P 651      16.313 -10.903  53.304  0.00  0.00      PROA  
ATOM   3164    O TYR P 651      17.442 -11.229  52.895  0.00  0.00      PROA  
ATOM   3165    N TRP P 652      15.724  -9.768  52.937  0.00  0.00      PROA  
ATOM   3166   HN TRP P 652      14.885  -9.456  53.376  0.00  0.00      PROA  
ATOM   3167   CA TRP P 652      16.296  -8.730  52.069  0.00  0.00      PROA  
ATOM   3168   HA TRP P 652      16.552  -9.250  51.157  0.00  0.00      PROA  
ATOM   3169   CB TRP P 652      15.219  -7.569  51.965  0.00  0.00      PROA  
ATOM   3170  HB1 TRP P 652      15.787  -6.706  51.557  0.00  0.00      PROA  
ATOM   3171  HB2 TRP P 652      14.752  -7.303  52.938  0.00  0.00      PROA  
ATOM   3172   CG TRP P 652      14.066  -7.741  50.968  0.00  0.00      PROA  
ATOM   3173  CD1 TRP P 652      13.925  -8.657  49.958  0.00  0.00      PROA  
ATOM   3174  HD1 TRP P 652      14.651  -9.409  49.685  0.00  0.00      PROA  
ATOM   3175  NE1 TRP P 652      12.800  -8.331  49.238  0.00  0.00      PROA  
ATOM   3176  HE1 TRP P 652      12.431  -8.808  48.471  0.00  0.00      PROA  
ATOM   3177  CE2 TRP P 652      12.220  -7.175  49.770  0.00  0.00      PROA  
ATOM   3178  CD2 TRP P 652      12.975  -6.794  50.901  0.00  0.00      PROA  
ATOM   3179  CE3 TRP P 652      12.664  -5.623  51.627  0.00  0.00      PROA  
ATOM   3180  HE3 TRP P 652      13.321  -5.202  52.374  0.00  0.00      PROA  
ATOM   3181  CZ3 TRP P 652      11.488  -4.963  51.201  0.00  0.00      PROA  
ATOM   3182  HZ3 TRP P 652      11.183  -4.141  51.832  0.00  0.00      PROA  
ATOM   3183  CZ2 TRP P 652      11.151  -6.497  49.359  0.00  0.00      PROA  
ATOM   3184  HZ2 TRP P 652      10.556  -6.687  48.478  0.00  0.00      PROA  
ATOM   3185  CH2 TRP P 652      10.787  -5.326  50.037  0.00  0.00      PROA  
ATOM   3186  HH2 TRP P 652       9.887  -4.811  49.734  0.00  0.00      PROA  
ATOM   3187    C TRP P 652      17.555  -8.122  52.628  0.00  0.00      PROA  
ATOM   3188    O TRP P 652      18.501  -7.952  51.917  0.00  0.00      PROA  
ATOM   3189    N LYS P 653      17.634  -7.938  53.927  0.00  0.00      PROA  
ATOM   3190   HN LYS P 653      16.867  -8.055  54.553  0.00  0.00      PROA  
ATOM   3191   CA LYS P 653      18.838  -7.441  54.517  0.00  0.00      PROA  
ATOM   3192   HA LYS P 653      19.177  -6.568  53.979  0.00  0.00      PROA  
ATOM   3193   CB LYS P 653      18.575  -6.931  55.901  0.00  0.00      PROA  
ATOM   3194  HB1 LYS P 653      19.538  -6.811  56.442  0.00  0.00      PROA  
ATOM   3195  HB2 LYS P 653      17.959  -7.657  56.473  0.00  0.00      PROA  
ATOM   3196   CG LYS P 653      17.877  -5.540  55.949  0.00  0.00      PROA  
ATOM   3197  HG1 LYS P 653      17.070  -5.589  55.188  0.00  0.00      PROA  
ATOM   3198  HG2 LYS P 653      18.650  -4.830  55.584  0.00  0.00      PROA  
ATOM   3199   CD LYS P 653      17.355  -5.265  57.356  0.00  0.00      PROA  
ATOM   3200  HD1 LYS P 653      18.155  -5.619  58.041  0.00  0.00      PROA  
ATOM   3201  HD2 LYS P 653      16.417  -5.849  57.470  0.00  0.00      PROA  
ATOM   3202   CE LYS P 653      17.056  -3.757  57.651  0.00  0.00      PROA  
ATOM   3203  HE1 LYS P 653      16.352  -3.289  56.929  0.00  0.00      PROA  
ATOM   3204  HE2 LYS P 653      17.984  -3.165  57.799  0.00  0.00      PROA  
ATOM   3205   NZ LYS P 653      16.272  -3.620  58.903  0.00  0.00      PROA  
ATOM   3206  HZ1 LYS P 653      16.833  -4.126  59.618  0.00  0.00      PROA  
ATOM   3207  HZ2 LYS P 653      15.414  -4.188  58.756  0.00  0.00      PROA  
ATOM   3208  HZ3 LYS P 653      16.122  -2.631  59.189  0.00  0.00      PROA  
ATOM   3209    C LYS P 653      20.042  -8.381  54.426  0.00  0.00      PROA  
ATOM   3210    O LYS P 653      21.180  -8.092  54.212  0.00  0.00      PROA  
ATOM   3211    N ASP P 654      19.750  -9.717  54.505  0.00  0.00      PROA  
ATOM   3212   HN ASP P 654      18.840 -10.059  54.729  0.00  0.00      PROA  
ATOM   3213   CA ASP P 654      20.834 -10.719  54.424  0.00  0.00      PROA  
ATOM   3214   HA ASP P 654      21.560 -10.370  55.144  0.00  0.00      PROA  
ATOM   3215   CB ASP P 654      20.312 -12.078  54.842  0.00  0.00      PROA  
ATOM   3216  HB1 ASP P 654      21.099 -12.861  54.848  0.00  0.00      PROA  
ATOM   3217  HB2 ASP P 654      19.411 -12.400  54.278  0.00  0.00      PROA  
ATOM   3218   CG ASP P 654      20.000 -12.167  56.361  0.00  0.00      PROA  
ATOM   3219  OD1 ASP P 654      19.432 -13.204  56.618  0.00  0.00      PROA  
ATOM   3220  OD2 ASP P 654      20.338 -11.333  57.201  0.00  0.00      PROA  
ATOM   3221    C ASP P 654      21.526 -10.774  53.041  0.00  0.00      PROA  
ATOM   3222    O ASP P 654      22.746 -10.684  52.871  0.00  0.00      PROA  
ATOM   3223    N HSD P 655      20.681 -10.791  52.038  0.00  0.00      PROA  
ATOM   3224   HN HSD P 655      19.740 -10.542  52.256  0.00  0.00      PROA  
ATOM   3225   CA HSD P 655      21.082 -11.030  50.648  0.00  0.00      PROA  
ATOM   3226   HA HSD P 655      21.932 -11.694  50.705  0.00  0.00      PROA  
ATOM   3227   CB HSD P 655      20.045 -11.884  49.924  0.00  0.00      PROA  
ATOM   3228  HB1 HSD P 655      20.389 -12.189  48.912  0.00  0.00      PROA  
ATOM   3229  HB2 HSD P 655      19.020 -11.462  50.002  0.00  0.00      PROA  
ATOM   3230  ND1 HSD P 655      20.801 -14.017  51.302  0.00  0.00      PROA  
ATOM   3231  HD1 HSD P 655      21.775 -13.816  51.199  0.00  0.00      PROA  
ATOM   3232   CG HSD P 655      19.842 -13.091  50.851  0.00  0.00      PROA  
ATOM   3233  CE1 HSD P 655      20.151 -14.898  52.073  0.00  0.00      PROA  
ATOM   3234  HE1 HSD P 655      20.718 -15.704  52.537  0.00  0.00      PROA  
ATOM   3235  NE2 HSD P 655      18.853 -14.641  52.151  0.00  0.00      PROA  
ATOM   3236  CD2 HSD P 655      18.670 -13.528  51.332  0.00  0.00      PROA  
ATOM   3237  HD2 HSD P 655      17.627 -13.237  51.313  0.00  0.00      PROA  
ATOM   3238    C HSD P 655      21.332  -9.727  49.879  0.00  0.00      PROA  
ATOM   3239    O HSD P 655      21.477  -9.692  48.712  0.00  0.00      PROA  
ATOM   3240    N ASN P 656      21.474  -8.656  50.654  0.00  0.00      PROA  
ATOM   3241   HN ASN P 656      21.336  -8.782  51.634  0.00  0.00      PROA  
ATOM   3242   CA ASN P 656      22.017  -7.310  50.301  0.00  0.00      PROA  
ATOM   3243   HA ASN P 656      22.000  -6.712  51.200  0.00  0.00      PROA  
ATOM   3244   CB ASN P 656      23.400  -7.472  49.676  0.00  0.00      PROA  
ATOM   3245  HB1 ASN P 656      23.845  -6.488  49.414  0.00  0.00      PROA  
ATOM   3246  HB2 ASN P 656      23.439  -8.032  48.717  0.00  0.00      PROA  
ATOM   3247   CG ASN P 656      24.423  -7.963  50.706  0.00  0.00      PROA  
ATOM   3248  OD1 ASN P 656      24.584  -7.604  51.859  0.00  0.00      PROA  
ATOM   3249  ND2 ASN P 656      25.277  -8.844  50.172  0.00  0.00      PROA  
ATOM   3250 HD21 ASN P 656      24.985  -9.234  49.299  0.00  0.00      PROA  
ATOM   3251 HD22 ASN P 656      25.846  -9.389  50.788  0.00  0.00      PROA  
ATOM   3252    C ASN P 656      21.125  -6.516  49.379  0.00  0.00      PROA  
ATOM   3253    O ASN P 656      21.571  -5.503  48.863  0.00  0.00      PROA  
ATOM   3254    N ILE P 657      19.815  -6.955  49.304  0.00  0.00      PROA  
ATOM   3255   HN ILE P 657      19.572  -7.804  49.766  0.00  0.00      PROA  
ATOM   3256   CA ILE P 657      18.743  -6.266  48.663  0.00  0.00      PROA  
ATOM   3257   HA ILE P 657      18.992  -6.072  47.630  0.00  0.00      PROA  
ATOM   3258   CB ILE P 657      17.490  -7.119  48.442  0.00  0.00      PROA  
ATOM   3259   HB ILE P 657      17.208  -7.466  49.459  0.00  0.00      PROA  
ATOM   3260  CG2 ILE P 657      16.244  -6.439  47.726  0.00  0.00      PROA  
ATOM   3261 HG21 ILE P 657      16.583  -6.487  46.669  0.00  0.00      PROA  
ATOM   3262 HG22 ILE P 657      16.113  -5.400  48.097  0.00  0.00      PROA  
ATOM   3263 HG23 ILE P 657      15.361  -7.069  47.965  0.00  0.00      PROA  
ATOM   3264  CG1 ILE P 657      17.853  -8.440  47.718  0.00  0.00      PROA  
ATOM   3265 HG11 ILE P 657      18.823  -8.837  48.085  0.00  0.00      PROA  
ATOM   3266 HG12 ILE P 657      17.930  -8.170  46.643  0.00  0.00      PROA  
ATOM   3267   CD ILE P 657      16.824  -9.590  47.818  0.00  0.00      PROA  
ATOM   3268  HD1 ILE P 657      17.179 -10.258  47.004  0.00  0.00      PROA  
ATOM   3269  HD2 ILE P 657      15.806  -9.178  47.644  0.00  0.00      PROA  
ATOM   3270  HD3 ILE P 657      16.849 -10.187  48.755  0.00  0.00      PROA  
ATOM   3271    C ILE P 657      18.518  -4.923  49.397  0.00  0.00      PROA  
ATOM   3272    O ILE P 657      18.171  -3.895  48.775  0.00  0.00      PROA  
ATOM   3273    N VAL P 658      18.728  -4.889  50.656  0.00  0.00      PROA  
ATOM   3274   HN VAL P 658      19.061  -5.716  51.104  0.00  0.00      PROA  
ATOM   3275   CA VAL P 658      18.353  -3.752  51.540  0.00  0.00      PROA  
ATOM   3276   HA VAL P 658      17.915  -2.972  50.934  0.00  0.00      PROA  
ATOM   3277   CB VAL P 658      17.307  -4.035  52.580  0.00  0.00      PROA  
ATOM   3278   HB VAL P 658      17.489  -5.059  52.970  0.00  0.00      PROA  
ATOM   3279  CG1 VAL P 658      17.487  -2.957  53.731  0.00  0.00      PROA  
ATOM   3280 HG11 VAL P 658      17.360  -1.952  53.275  0.00  0.00      PROA  
ATOM   3281 HG12 VAL P 658      18.446  -2.934  54.293  0.00  0.00      PROA  
ATOM   3282 HG13 VAL P 658      16.696  -3.061  54.504  0.00  0.00      PROA  
ATOM   3283  CG2 VAL P 658      15.893  -4.047  51.997  0.00  0.00      PROA  
ATOM   3284 HG21 VAL P 658      15.917  -4.797  51.178  0.00  0.00      PROA  
ATOM   3285 HG22 VAL P 658      15.652  -3.090  51.486  0.00  0.00      PROA  
ATOM   3286 HG23 VAL P 658      15.094  -4.421  52.672  0.00  0.00      PROA  
ATOM   3287    C VAL P 658      19.698  -3.194  52.178  0.00  0.00      PROA  
ATOM   3288    O VAL P 658      20.682  -3.861  52.534  0.00  0.00      PROA  
ATOM   3289    N THR P 659      19.828  -1.858  52.247  0.00  0.00      PROA  
ATOM   3290   HN THR P 659      19.068  -1.244  52.049  0.00  0.00      PROA  
ATOM   3291   CA THR P 659      21.059  -1.222  52.573  0.00  0.00      PROA  
ATOM   3292   HA THR P 659      21.684  -1.738  53.286  0.00  0.00      PROA  
ATOM   3293   CB THR P 659      21.974  -0.840  51.337  0.00  0.00      PROA  
ATOM   3294   HB THR P 659      22.209  -1.774  50.782  0.00  0.00      PROA  
ATOM   3295  OG1 THR P 659      23.241  -0.208  51.647  0.00  0.00      PROA  
ATOM   3296  HG1 THR P 659      23.742  -0.058  50.842  0.00  0.00      PROA  
ATOM   3297  CG2 THR P 659      21.216   0.124  50.343  0.00  0.00      PROA  
ATOM   3298 HG21 THR P 659      20.173  -0.247  50.246  0.00  0.00      PROA  
ATOM   3299 HG22 THR P 659      21.816   0.342  49.433  0.00  0.00      PROA  
ATOM   3300 HG23 THR P 659      20.964   1.076  50.857  0.00  0.00      PROA  
ATOM   3301    C THR P 659      20.717   0.034  53.267  0.00  0.00      PROA  
ATOM   3302    O THR P 659      19.548   0.388  53.259  0.00  0.00      PROA  
ATOM   3303    N ALA P 660      21.630   0.779  53.898  0.00  0.00      PROA  
ATOM   3304   HN ALA P 660      22.606   0.572  53.905  0.00  0.00      PROA  
ATOM   3305   CA ALA P 660      21.411   1.955  54.669  0.00  0.00      PROA  
ATOM   3306   HA ALA P 660      20.358   2.147  54.814  0.00  0.00      PROA  
ATOM   3307   CB ALA P 660      21.850   1.750  56.094  0.00  0.00      PROA  
ATOM   3308  HB1 ALA P 660      21.187   1.098  56.703  0.00  0.00      PROA  
ATOM   3309  HB2 ALA P 660      21.665   2.718  56.607  0.00  0.00      PROA  
ATOM   3310  HB3 ALA P 660      22.909   1.429  56.193  0.00  0.00      PROA  
ATOM   3311    C ALA P 660      22.039   3.265  54.069  0.00  0.00      PROA  
ATOM   3312    O ALA P 660      21.953   4.363  54.619  0.00  0.00      PROA  
ATOM   3313    N GLU P 661      22.733   3.111  52.928  0.00  0.00      PROA  
ATOM   3314   HN GLU P 661      22.832   2.208  52.517  0.00  0.00      PROA  
ATOM   3315   CA GLU P 661      23.210   4.293  52.252  0.00  0.00      PROA  
ATOM   3316   HA GLU P 661      23.767   4.921  52.931  0.00  0.00      PROA  
ATOM   3317   CB GLU P 661      24.146   3.807  51.050  0.00  0.00      PROA  
ATOM   3318  HB1 GLU P 661      24.567   4.775  50.706  0.00  0.00      PROA  
ATOM   3319  HB2 GLU P 661      23.573   3.400  50.189  0.00  0.00      PROA  
ATOM   3320   CG GLU P 661      25.396   2.961  51.423  0.00  0.00      PROA  
ATOM   3321  HG1 GLU P 661      24.993   1.928  51.484  0.00  0.00      PROA  
ATOM   3322  HG2 GLU P 661      25.829   3.303  52.387  0.00  0.00      PROA  
ATOM   3323   CD GLU P 661      26.543   3.124  50.389  0.00  0.00      PROA  
ATOM   3324  OE1 GLU P 661      27.300   4.125  50.452  0.00  0.00      PROA  
ATOM   3325  OE2 GLU P 661      26.594   2.268  49.478  0.00  0.00      PROA  
ATOM   3326    C GLU P 661      22.075   5.229  51.776  0.00  0.00      PROA  
ATOM   3327    O GLU P 661      21.233   4.826  50.980  0.00  0.00      PROA  
ATOM   3328    N VAL P 662      22.225   6.452  52.288  0.00  0.00      PROA  
ATOM   3329   HN VAL P 662      22.772   6.459  53.122  0.00  0.00      PROA  
ATOM   3330   CA VAL P 662      21.075   7.411  52.160  0.00  0.00      PROA  
ATOM   3331   HA VAL P 662      20.161   7.027  52.589  0.00  0.00      PROA  
ATOM   3332   CB VAL P 662      21.265   8.693  53.049  0.00  0.00      PROA  
ATOM   3333   HB VAL P 662      21.438   8.360  54.095  0.00  0.00      PROA  
ATOM   3334  CG1 VAL P 662      22.573   9.493  52.771  0.00  0.00      PROA  
ATOM   3335 HG11 VAL P 662      23.507   8.894  52.836  0.00  0.00      PROA  
ATOM   3336 HG12 VAL P 662      22.576  10.370  53.453  0.00  0.00      PROA  
ATOM   3337 HG13 VAL P 662      22.615   9.912  51.743  0.00  0.00      PROA  
ATOM   3338  CG2 VAL P 662      20.052   9.662  52.940  0.00  0.00      PROA  
ATOM   3339 HG21 VAL P 662      19.120   9.064  52.846  0.00  0.00      PROA  
ATOM   3340 HG22 VAL P 662      20.012  10.205  51.972  0.00  0.00      PROA  
ATOM   3341 HG23 VAL P 662      20.169  10.385  53.776  0.00  0.00      PROA  
ATOM   3342    C VAL P 662      20.706   7.819  50.754  0.00  0.00      PROA  
ATOM   3343    O VAL P 662      21.528   8.329  49.970  0.00  0.00      PROA  
ATOM   3344    N HSD P 663      19.497   7.439  50.285  0.00  0.00      PROA  
ATOM   3345   HN HSD P 663      18.950   6.852  50.876  0.00  0.00      PROA  
ATOM   3346   CA HSD P 663      18.967   7.507  48.948  0.00  0.00      PROA  
ATOM   3347   HA HSD P 663      17.989   7.061  48.843  0.00  0.00      PROA  
ATOM   3348   CB HSD P 663      18.728   8.999  48.569  0.00  0.00      PROA  
ATOM   3349  HB1 HSD P 663      18.292   9.038  47.547  0.00  0.00      PROA  
ATOM   3350  HB2 HSD P 663      19.704   9.528  48.559  0.00  0.00      PROA  
ATOM   3351  ND1 HSD P 663      17.846  10.951  49.835  0.00  0.00      PROA  
ATOM   3352  HD1 HSD P 663      18.614  11.557  49.626  0.00  0.00      PROA  
ATOM   3353   CG HSD P 663      17.787   9.659  49.509  0.00  0.00      PROA  
ATOM   3354  CE1 HSD P 663      16.878  11.195  50.781  0.00  0.00      PROA  
ATOM   3355  HE1 HSD P 663      16.838  12.132  51.337  0.00  0.00      PROA  
ATOM   3356  NE2 HSD P 663      16.267  10.093  51.078  0.00  0.00      PROA  
ATOM   3357  CD2 HSD P 663      16.893   9.117  50.344  0.00  0.00      PROA  
ATOM   3358  HD2 HSD P 663      16.443   8.143  50.193  0.00  0.00      PROA  
ATOM   3359    C HSD P 663      19.908   6.918  47.870  0.00  0.00      PROA  
ATOM   3360    O HSD P 663      19.978   7.400  46.726  0.00  0.00      PROA  
ATOM   3361    N TRP P 664      20.669   5.792  48.096  0.00  0.00      PROA  
ATOM   3362   HN TRP P 664      20.667   5.461  49.036  0.00  0.00      PROA  
ATOM   3363   CA TRP P 664      21.435   5.043  47.177  0.00  0.00      PROA  
ATOM   3364   HA TRP P 664      21.248   5.468  46.202  0.00  0.00      PROA  
ATOM   3365   CB TRP P 664      22.953   5.403  47.482  0.00  0.00      PROA  
ATOM   3366  HB1 TRP P 664      23.093   4.976  48.498  0.00  0.00      PROA  
ATOM   3367  HB2 TRP P 664      22.993   6.513  47.457  0.00  0.00      PROA  
ATOM   3368   CG TRP P 664      23.868   4.814  46.453  0.00  0.00      PROA  
ATOM   3369  CD1 TRP P 664      24.796   3.836  46.788  0.00  0.00      PROA  
ATOM   3370  HD1 TRP P 664      24.999   3.486  47.790  0.00  0.00      PROA  
ATOM   3371  NE1 TRP P 664      25.497   3.546  45.664  0.00  0.00      PROA  
ATOM   3372  HE1 TRP P 664      26.165   2.836  45.623  0.00  0.00      PROA  
ATOM   3373  CE2 TRP P 664      25.002   4.220  44.622  0.00  0.00      PROA  
ATOM   3374  CD2 TRP P 664      23.992   5.058  45.085  0.00  0.00      PROA  
ATOM   3375  CE3 TRP P 664      23.346   5.948  44.227  0.00  0.00      PROA  
ATOM   3376  HE3 TRP P 664      22.479   6.471  44.603  0.00  0.00      PROA  
ATOM   3377  CZ3 TRP P 664      23.900   6.082  42.973  0.00  0.00      PROA  
ATOM   3378  HZ3 TRP P 664      23.498   6.789  42.263  0.00  0.00      PROA  
ATOM   3379  CZ2 TRP P 664      25.528   4.375  43.322  0.00  0.00      PROA  
ATOM   3380  HZ2 TRP P 664      26.300   3.725  42.939  0.00  0.00      PROA  
ATOM   3381  CH2 TRP P 664      24.907   5.284  42.555  0.00  0.00      PROA  
ATOM   3382  HH2 TRP P 664      25.222   5.365  41.525  0.00  0.00      PROA  
ATOM   3383    C TRP P 664      21.113   3.576  47.451  0.00  0.00      PROA  
ATOM   3384    O TRP P 664      20.550   3.281  48.497  0.00  0.00      PROA  
ATOM   3385    N ALA P 665      21.393   2.612  46.559  0.00  0.00      PROA  
ATOM   3386   HN ALA P 665      21.871   2.729  45.692  0.00  0.00      PROA  
ATOM   3387   CA ALA P 665      21.064   1.159  46.691  0.00  0.00      PROA  
ATOM   3388   HA ALA P 665      21.160   0.795  47.703  0.00  0.00      PROA  
ATOM   3389   CB ALA P 665      19.581   0.755  46.341  0.00  0.00      PROA  
ATOM   3390  HB1 ALA P 665      19.356  -0.274  46.696  0.00  0.00      PROA  
ATOM   3391  HB2 ALA P 665      19.409   0.652  45.248  0.00  0.00      PROA  
ATOM   3392  HB3 ALA P 665      18.844   1.490  46.730  0.00  0.00      PROA  
ATOM   3393    C ALA P 665      22.130   0.393  45.786  0.00  0.00      PROA  
ATOM   3394    O ALA P 665      22.602   0.839  44.732  0.00  0.00      PROA  
ATOM   3395    N ASN P 666      22.475  -0.800  46.112  0.00  0.00      PROA  
ATOM   3396   HN ASN P 666      21.976  -1.208  46.873  0.00  0.00      PROA  
ATOM   3397   CA ASN P 666      23.396  -1.643  45.303  0.00  0.00      PROA  
ATOM   3398   HA ASN P 666      24.189  -1.013  44.927  0.00  0.00      PROA  
ATOM   3399   CB ASN P 666      23.967  -2.842  46.118  0.00  0.00      PROA  
ATOM   3400  HB1 ASN P 666      24.635  -3.501  45.523  0.00  0.00      PROA  
ATOM   3401  HB2 ASN P 666      23.106  -3.390  46.558  0.00  0.00      PROA  
ATOM   3402   CG ASN P 666      24.847  -2.322  47.228  0.00  0.00      PROA  
ATOM   3403  OD1 ASN P 666      25.365  -1.236  47.147  0.00  0.00      PROA  
ATOM   3404  ND2 ASN P 666      25.011  -3.137  48.277  0.00  0.00      PROA  
ATOM   3405 HD21 ASN P 666      24.710  -4.090  48.260  0.00  0.00      PROA  
ATOM   3406 HD22 ASN P 666      25.647  -2.808  48.974  0.00  0.00      PROA  
ATOM   3407    C ASN P 666      22.742  -2.247  44.133  0.00  0.00      PROA  
ATOM   3408    O ASN P 666      23.505  -2.532  43.171  0.00  0.00      PROA  
ATOM   3409    N LEU P 667      21.447  -2.369  44.077  0.00  0.00      PROA  
ATOM   3410   HN LEU P 667      20.872  -2.197  44.873  0.00  0.00      PROA  
ATOM   3411   CA LEU P 667      20.875  -3.089  42.980  0.00  0.00      PROA  
ATOM   3412   HA LEU P 667      21.251  -4.100  42.948  0.00  0.00      PROA  
ATOM   3413   CB LEU P 667      19.361  -3.286  43.224  0.00  0.00      PROA  
ATOM   3414  HB1 LEU P 667      18.827  -3.812  42.404  0.00  0.00      PROA  
ATOM   3415  HB2 LEU P 667      18.894  -2.282  43.314  0.00  0.00      PROA  
ATOM   3416   CG LEU P 667      18.987  -4.266  44.346  0.00  0.00      PROA  
ATOM   3417   HG LEU P 667      19.520  -3.868  45.237  0.00  0.00      PROA  
ATOM   3418  CD1 LEU P 667      17.545  -3.979  44.713  0.00  0.00      PROA  
ATOM   3419 HD11 LEU P 667      17.312  -2.905  44.880  0.00  0.00      PROA  
ATOM   3420 HD12 LEU P 667      17.479  -4.486  45.699  0.00  0.00      PROA  
ATOM   3421 HD13 LEU P 667      16.775  -4.474  44.083  0.00  0.00      PROA  
ATOM   3422  CD2 LEU P 667      19.310  -5.698  44.211  0.00  0.00      PROA  
ATOM   3423 HD21 LEU P 667      20.358  -5.833  43.868  0.00  0.00      PROA  
ATOM   3424 HD22 LEU P 667      18.691  -6.131  43.396  0.00  0.00      PROA  
ATOM   3425 HD23 LEU P 667      19.228  -6.323  45.126  0.00  0.00      PROA  
ATOM   3426    C LEU P 667      21.099  -2.511  41.551  0.00  0.00      PROA  
ATOM   3427    O LEU P 667      20.844  -1.349  41.338  0.00  0.00      PROA  
ATOM   3428    N THR P 668      21.386  -3.470  40.595  0.00  0.00      PROA  
ATOM   3429   HN THR P 668      21.627  -4.391  40.888  0.00  0.00      PROA  
ATOM   3430   CA THR P 668      21.391  -3.107  39.192  0.00  0.00      PROA  
ATOM   3431   HA THR P 668      21.860  -2.138  39.279  0.00  0.00      PROA  
ATOM   3432   CB THR P 668      22.389  -3.874  38.290  0.00  0.00      PROA  
ATOM   3433   HB THR P 668      22.252  -3.660  37.208  0.00  0.00      PROA  
ATOM   3434  OG1 THR P 668      22.270  -5.226  38.568  0.00  0.00      PROA  
ATOM   3435  HG1 THR P 668      22.519  -5.333  39.489  0.00  0.00      PROA  
ATOM   3436  CG2 THR P 668      23.806  -3.365  38.581  0.00  0.00      PROA  
ATOM   3437 HG21 THR P 668      24.478  -3.820  37.822  0.00  0.00      PROA  
ATOM   3438 HG22 THR P 668      24.135  -3.642  39.605  0.00  0.00      PROA  
ATOM   3439 HG23 THR P 668      23.833  -2.256  38.519  0.00  0.00      PROA  
ATOM   3440    C THR P 668      20.132  -2.879  38.542  0.00  0.00      PROA  
ATOM   3441    O THR P 668      19.043  -3.059  39.114  0.00  0.00      PROA  
ATOM   3442    N VAL P 669      20.058  -2.490  37.290  0.00  0.00      PROA  
ATOM   3443   HN VAL P 669      20.882  -2.314  36.757  0.00  0.00      PROA  
ATOM   3444   CA VAL P 669      18.810  -2.210  36.696  0.00  0.00      PROA  
ATOM   3445   HA VAL P 669      18.225  -1.706  37.452  0.00  0.00      PROA  
ATOM   3446   CB VAL P 669      18.927  -1.341  35.468  0.00  0.00      PROA  
ATOM   3447   HB VAL P 669      19.610  -0.523  35.784  0.00  0.00      PROA  
ATOM   3448  CG1 VAL P 669      19.490  -1.939  34.142  0.00  0.00      PROA  
ATOM   3449 HG11 VAL P 669      18.879  -2.788  33.766  0.00  0.00      PROA  
ATOM   3450 HG12 VAL P 669      20.481  -2.400  34.341  0.00  0.00      PROA  
ATOM   3451 HG13 VAL P 669      19.580  -1.282  33.251  0.00  0.00      PROA  
ATOM   3452  CG2 VAL P 669      17.471  -0.704  35.266  0.00  0.00      PROA  
ATOM   3453 HG21 VAL P 669      16.761  -1.547  35.129  0.00  0.00      PROA  
ATOM   3454 HG22 VAL P 669      17.598   0.141  34.557  0.00  0.00      PROA  
ATOM   3455 HG23 VAL P 669      17.131  -0.081  36.121  0.00  0.00      PROA  
ATOM   3456    C VAL P 669      18.021  -3.566  36.488  0.00  0.00      PROA  
ATOM   3457    O VAL P 669      16.838  -3.666  36.847  0.00  0.00      PROA  
ATOM   3458    N SER P 670      18.761  -4.652  36.022  0.00  0.00      PROA  
ATOM   3459   HN SER P 670      19.705  -4.587  35.706  0.00  0.00      PROA  
ATOM   3460   CA SER P 670      18.311  -6.040  35.908  0.00  0.00      PROA  
ATOM   3461   HA SER P 670      17.456  -6.168  35.259  0.00  0.00      PROA  
ATOM   3462   CB SER P 670      19.448  -6.943  35.393  0.00  0.00      PROA  
ATOM   3463  HB1 SER P 670      19.701  -6.570  34.377  0.00  0.00      PROA  
ATOM   3464  HB2 SER P 670      19.132  -7.996  35.551  0.00  0.00      PROA  
ATOM   3465   OG SER P 670      20.623  -6.755  36.186  0.00  0.00      PROA  
ATOM   3466  HG1 SER P 670      21.010  -5.914  35.931  0.00  0.00      PROA  
ATOM   3467    C SER P 670      17.817  -6.572  37.234  0.00  0.00      PROA  
ATOM   3468    O SER P 670      16.665  -7.022  37.251  0.00  0.00      PROA  
ATOM   3469    N GLU P 671      18.563  -6.386  38.341  0.00  0.00      PROA  
ATOM   3470   HN GLU P 671      19.425  -5.942  38.109  0.00  0.00      PROA  
ATOM   3471   CA GLU P 671      18.250  -6.808  39.684  0.00  0.00      PROA  
ATOM   3472   HA GLU P 671      17.935  -7.840  39.729  0.00  0.00      PROA  
ATOM   3473   CB GLU P 671      19.475  -6.658  40.640  0.00  0.00      PROA  
ATOM   3474  HB1 GLU P 671      19.272  -6.807  41.722  0.00  0.00      PROA  
ATOM   3475  HB2 GLU P 671      19.876  -5.630  40.767  0.00  0.00      PROA  
ATOM   3476   CG GLU P 671      20.656  -7.643  40.294  0.00  0.00      PROA  
ATOM   3477  HG1 GLU P 671      20.991  -7.465  39.250  0.00  0.00      PROA  
ATOM   3478  HG2 GLU P 671      20.281  -8.685  40.376  0.00  0.00      PROA  
ATOM   3479   CD GLU P 671      21.883  -7.384  41.070  0.00  0.00      PROA  
ATOM   3480  OE1 GLU P 671      22.364  -6.183  41.093  0.00  0.00      PROA  
ATOM   3481  OE2 GLU P 671      22.582  -8.375  41.462  0.00  0.00      PROA  
ATOM   3482    C GLU P 671      17.027  -6.058  40.216  0.00  0.00      PROA  
ATOM   3483    O GLU P 671      16.170  -6.629  40.882  0.00  0.00      PROA  
ATOM   3484    N CYS P 672      16.840  -4.807  39.745  0.00  0.00      PROA  
ATOM   3485   HN CYS P 672      17.626  -4.321  39.370  0.00  0.00      PROA  
ATOM   3486   CA CYS P 672      15.600  -4.134  40.110  0.00  0.00      PROA  
ATOM   3487   HA CYS P 672      15.425  -4.222  41.172  0.00  0.00      PROA  
ATOM   3488   CB CYS P 672      15.704  -2.589  39.772  0.00  0.00      PROA  
ATOM   3489  HB1 CYS P 672      15.684  -2.263  38.710  0.00  0.00      PROA  
ATOM   3490  HB2 CYS P 672      16.747  -2.390  40.099  0.00  0.00      PROA  
ATOM   3491   SG CYS P 672      14.687  -1.427  40.730  0.00  0.00      PROA  
ATOM   3492    C CYS P 672      14.288  -4.751  39.544  0.00  0.00      PROA  
ATOM   3493    O CYS P 672      13.322  -4.921  40.276  0.00  0.00      PROA  
ATOM   3494    N GLN P 673      14.342  -5.115  38.243  0.00  0.00      PROA  
ATOM   3495   HN GLN P 673      15.066  -4.882  37.598  0.00  0.00      PROA  
ATOM   3496   CA GLN P 673      13.372  -5.951  37.625  0.00  0.00      PROA  
ATOM   3497   HA GLN P 673      12.403  -5.526  37.844  0.00  0.00      PROA  
ATOM   3498   CB GLN P 673      13.647  -6.000  36.114  0.00  0.00      PROA  
ATOM   3499  HB1 GLN P 673      12.804  -6.583  35.686  0.00  0.00      PROA  
ATOM   3500  HB2 GLN P 673      14.655  -6.380  35.844  0.00  0.00      PROA  
ATOM   3501   CG GLN P 673      13.518  -4.655  35.331  0.00  0.00      PROA  
ATOM   3502  HG1 GLN P 673      13.430  -4.639  34.223  0.00  0.00      PROA  
ATOM   3503  HG2 GLN P 673      14.410  -4.055  35.611  0.00  0.00      PROA  
ATOM   3504   CD GLN P 673      12.449  -3.708  35.857  0.00  0.00      PROA  
ATOM   3505  OE1 GLN P 673      11.290  -4.174  35.937  0.00  0.00      PROA  
ATOM   3506  NE2 GLN P 673      12.750  -2.401  36.181  0.00  0.00      PROA  
ATOM   3507 HE21 GLN P 673      12.032  -1.719  36.317  0.00  0.00      PROA  
ATOM   3508 HE22 GLN P 673      13.596  -2.028  35.801  0.00  0.00      PROA  
ATOM   3509    C GLN P 673      13.165  -7.336  38.314  0.00  0.00      PROA  
ATOM   3510    O GLN P 673      11.993  -7.702  38.485  0.00  0.00      PROA  
ATOM   3511    N GLU P 674      14.209  -7.972  38.771  0.00  0.00      PROA  
ATOM   3512   HN GLU P 674      15.116  -7.645  38.514  0.00  0.00      PROA  
ATOM   3513   CA GLU P 674      14.143  -9.189  39.560  0.00  0.00      PROA  
ATOM   3514   HA GLU P 674      13.515  -9.855  38.987  0.00  0.00      PROA  
ATOM   3515   CB GLU P 674      15.532  -9.668  39.857  0.00  0.00      PROA  
ATOM   3516  HB1 GLU P 674      16.105  -8.933  40.463  0.00  0.00      PROA  
ATOM   3517  HB2 GLU P 674      16.199  -9.810  38.980  0.00  0.00      PROA  
ATOM   3518   CG GLU P 674      15.699 -10.909  40.710  0.00  0.00      PROA  
ATOM   3519  HG1 GLU P 674      15.422 -10.793  41.779  0.00  0.00      PROA  
ATOM   3520  HG2 GLU P 674      16.770 -11.191  40.628  0.00  0.00      PROA  
ATOM   3521   CD GLU P 674      15.022 -12.110  40.091  0.00  0.00      PROA  
ATOM   3522  OE1 GLU P 674      14.229 -12.842  40.751  0.00  0.00      PROA  
ATOM   3523  OE2 GLU P 674      15.289 -12.404  38.855  0.00  0.00      PROA  
ATOM   3524    C GLU P 674      13.394  -9.004  40.866  0.00  0.00      PROA  
ATOM   3525    O GLU P 674      12.831  -9.899  41.466  0.00  0.00      PROA  
ATOM   3526    N MET P 675      13.474  -7.806  41.467  0.00  0.00      PROA  
ATOM   3527   HN MET P 675      13.896  -7.103  40.900  0.00  0.00      PROA  
ATOM   3528   CA MET P 675      12.678  -7.501  42.664  0.00  0.00      PROA  
ATOM   3529   HA MET P 675      12.556  -8.332  43.344  0.00  0.00      PROA  
ATOM   3530   CB MET P 675      13.405  -6.437  43.496  0.00  0.00      PROA  
ATOM   3531  HB1 MET P 675      12.825  -6.063  44.367  0.00  0.00      PROA  
ATOM   3532  HB2 MET P 675      13.473  -5.518  42.876  0.00  0.00      PROA  
ATOM   3533   CG MET P 675      14.801  -6.797  44.069  0.00  0.00      PROA  
ATOM   3534  HG1 MET P 675      15.174  -6.025  44.777  0.00  0.00      PROA  
ATOM   3535  HG2 MET P 675      15.518  -6.816  43.221  0.00  0.00      PROA  
ATOM   3536   SD MET P 675      14.888  -8.424  44.832  0.00  0.00      PROA  
ATOM   3537   CE MET P 675      16.610  -8.814  44.196  0.00  0.00      PROA  
ATOM   3538  HE1 MET P 675      17.330  -7.998  44.418  0.00  0.00      PROA  
ATOM   3539  HE2 MET P 675      16.510  -8.939  43.097  0.00  0.00      PROA  
ATOM   3540  HE3 MET P 675      16.892  -9.764  44.699  0.00  0.00      PROA  
ATOM   3541    C MET P 675      11.270  -7.007  42.373  0.00  0.00      PROA  
ATOM   3542    O MET P 675      10.449  -6.804  43.245  0.00  0.00      PROA  
ATOM   3543    N HSD P 676      10.825  -6.815  41.081  0.00  0.00      PROA  
ATOM   3544   HN HSD P 676      11.445  -7.039  40.333  0.00  0.00      PROA  
ATOM   3545   CA HSD P 676       9.475  -6.332  40.714  0.00  0.00      PROA  
ATOM   3546   HA HSD P 676       9.444  -6.505  39.649  0.00  0.00      PROA  
ATOM   3547   CB HSD P 676       8.259  -7.269  41.160  0.00  0.00      PROA  
ATOM   3548  HB1 HSD P 676       7.305  -6.799  40.841  0.00  0.00      PROA  
ATOM   3549  HB2 HSD P 676       8.212  -7.279  42.270  0.00  0.00      PROA  
ATOM   3550  ND1 HSD P 676       9.197  -9.580  41.005  0.00  0.00      PROA  
ATOM   3551  HD1 HSD P 676      10.077  -9.316  41.399  0.00  0.00      PROA  
ATOM   3552   CG HSD P 676       8.340  -8.580  40.598  0.00  0.00      PROA  
ATOM   3553  CE1 HSD P 676       8.925 -10.650  40.307  0.00  0.00      PROA  
ATOM   3554  HE1 HSD P 676       9.478 -11.589  40.299  0.00  0.00      PROA  
ATOM   3555  NE2 HSD P 676       7.897 -10.511  39.465  0.00  0.00      PROA  
ATOM   3556  CD2 HSD P 676       7.535  -9.139  39.642  0.00  0.00      PROA  
ATOM   3557  HD2 HSD P 676       6.665  -8.819  39.082  0.00  0.00      PROA  
ATOM   3558    C HSD P 676       9.290  -4.821  40.939  0.00  0.00      PROA  
ATOM   3559    O HSD P 676       8.243  -4.255  40.587  0.00  0.00      PROA  
ATOM   3560    N GLY P 677      10.325  -4.143  41.494  0.00  0.00      PROA  
ATOM   3561   HN GLY P 677      11.213  -4.596  41.469  0.00  0.00      PROA  
ATOM   3562   CA GLY P 677      10.211  -2.746  41.946  0.00  0.00      PROA  
ATOM   3563  HA1 GLY P 677      11.070  -2.641  42.593  0.00  0.00      PROA  
ATOM   3564  HA2 GLY P 677       9.263  -2.592  42.439  0.00  0.00      PROA  
ATOM   3565    C GLY P 677      10.363  -1.748  40.800  0.00  0.00      PROA  
ATOM   3566    O GLY P 677      10.192  -2.184  39.640  0.00  0.00      PROA  
ATOM   3567    N GLU P 678      10.712  -0.479  41.116  0.00  0.00      PROA  
ATOM   3568   HN GLU P 678      11.019  -0.295  42.046  0.00  0.00      PROA  
ATOM   3569   CA GLU P 678      10.998   0.645  40.242  0.00  0.00      PROA  
ATOM   3570   HA GLU P 678      11.016   0.427  39.185  0.00  0.00      PROA  
ATOM   3571   CB GLU P 678       9.955   1.772  40.482  0.00  0.00      PROA  
ATOM   3572  HB1 GLU P 678      10.190   2.739  39.989  0.00  0.00      PROA  
ATOM   3573  HB2 GLU P 678       9.942   1.972  41.574  0.00  0.00      PROA  
ATOM   3574   CG GLU P 678       8.452   1.440  40.017  0.00  0.00      PROA  
ATOM   3575  HG1 GLU P 678       8.192   0.490  40.532  0.00  0.00      PROA  
ATOM   3576  HG2 GLU P 678       8.541   1.235  38.929  0.00  0.00      PROA  
ATOM   3577   CD GLU P 678       7.560   2.635  40.194  0.00  0.00      PROA  
ATOM   3578  OE1 GLU P 678       7.210   3.028  41.284  0.00  0.00      PROA  
ATOM   3579  OE2 GLU P 678       7.140   3.220  39.190  0.00  0.00      PROA  
ATOM   3580    C GLU P 678      12.362   1.267  40.557  0.00  0.00      PROA  
ATOM   3581    O GLU P 678      12.655   1.635  41.726  0.00  0.00      PROA  
ATOM   3582    N PHE P 679      13.168   1.483  39.519  0.00  0.00      PROA  
ATOM   3583   HN PHE P 679      13.004   1.114  38.608  0.00  0.00      PROA  
ATOM   3584   CA PHE P 679      14.383   2.229  39.631  0.00  0.00      PROA  
ATOM   3585   HA PHE P 679      14.835   2.149  40.609  0.00  0.00      PROA  
ATOM   3586   CB PHE P 679      15.376   1.618  38.552  0.00  0.00      PROA  
ATOM   3587  HB1 PHE P 679      15.260   2.180  37.601  0.00  0.00      PROA  
ATOM   3588  HB2 PHE P 679      15.099   0.562  38.346  0.00  0.00      PROA  
ATOM   3589   CG PHE P 679      16.814   1.773  39.002  0.00  0.00      PROA  
ATOM   3590  CD1 PHE P 679      17.466   2.982  38.998  0.00  0.00      PROA  
ATOM   3591  HD1 PHE P 679      16.982   3.904  38.714  0.00  0.00      PROA  
ATOM   3592  CE1 PHE P 679      18.829   3.019  39.328  0.00  0.00      PROA  
ATOM   3593  HE1 PHE P 679      19.332   3.973  39.394  0.00  0.00      PROA  
ATOM   3594   CZ PHE P 679      19.528   1.854  39.602  0.00  0.00      PROA  
ATOM   3595   HZ PHE P 679      20.598   1.815  39.744  0.00  0.00      PROA  
ATOM   3596  CD2 PHE P 679      17.483   0.573  39.278  0.00  0.00      PROA  
ATOM   3597  HD2 PHE P 679      16.895  -0.299  39.034  0.00  0.00      PROA  
ATOM   3598  CE2 PHE P 679      18.875   0.579  39.583  0.00  0.00      PROA  
ATOM   3599  HE2 PHE P 679      19.459  -0.291  39.842  0.00  0.00      PROA  
ATOM   3600    C PHE P 679      14.101   3.715  39.303  0.00  0.00      PROA  
ATOM   3601    O PHE P 679      13.461   4.138  38.312  0.00  0.00      PROA  
ATOM   3602    N MET P 680      14.627   4.594  40.140  0.00  0.00      PROA  
ATOM   3603   HN MET P 680      15.117   4.394  40.985  0.00  0.00      PROA  
ATOM   3604   CA MET P 680      14.111   5.934  40.297  0.00  0.00      PROA  
ATOM   3605   HA MET P 680      13.951   6.315  39.300  0.00  0.00      PROA  
ATOM   3606   CB MET P 680      12.646   5.855  40.980  0.00  0.00      PROA  
ATOM   3607  HB1 MET P 680      11.969   5.390  40.232  0.00  0.00      PROA  
ATOM   3608  HB2 MET P 680      12.315   6.895  41.189  0.00  0.00      PROA  
ATOM   3609   CG MET P 680      12.648   5.082  42.376  0.00  0.00      PROA  
ATOM   3610  HG1 MET P 680      13.143   4.102  42.205  0.00  0.00      PROA  
ATOM   3611  HG2 MET P 680      11.556   4.974  42.549  0.00  0.00      PROA  
ATOM   3612   SD MET P 680      13.375   5.987  43.831  0.00  0.00      PROA  
ATOM   3613   CE MET P 680      12.118   7.269  44.013  0.00  0.00      PROA  
ATOM   3614  HE1 MET P 680      11.123   6.835  43.776  0.00  0.00      PROA  
ATOM   3615  HE2 MET P 680      12.319   8.169  43.393  0.00  0.00      PROA  
ATOM   3616  HE3 MET P 680      12.035   7.598  45.071  0.00  0.00      PROA  
ATOM   3617    C MET P 680      15.111   6.811  40.983  0.00  0.00      PROA  
ATOM   3618    O MET P 680      16.091   6.377  41.625  0.00  0.00      PROA  
ATOM   3619    N GLY P 681      14.729   8.100  41.128  0.00  0.00      PROA  
ATOM   3620   HN GLY P 681      13.973   8.457  40.586  0.00  0.00      PROA  
ATOM   3621   CA GLY P 681      15.629   9.175  41.569  0.00  0.00      PROA  
ATOM   3622  HA1 GLY P 681      16.631   9.062  41.183  0.00  0.00      PROA  
ATOM   3623  HA2 GLY P 681      15.634   9.353  42.635  0.00  0.00      PROA  
ATOM   3624    C GLY P 681      14.968  10.316  40.800  0.00  0.00      PROA  
ATOM   3625    O GLY P 681      14.299  10.121  39.779  0.00  0.00      PROA  
ATOM   3626    N SER P 682      15.211  11.569  41.353  0.00  0.00      PROA  
ATOM   3627   HN SER P 682      15.734  11.713  42.190  0.00  0.00      PROA  
ATOM   3628   CA SER P 682      14.707  12.834  40.957  0.00  0.00      PROA  
ATOM   3629   HA SER P 682      13.633  12.903  40.871  0.00  0.00      PROA  
ATOM   3630   CB SER P 682      15.237  14.037  41.737  0.00  0.00      PROA  
ATOM   3631  HB1 SER P 682      16.292  13.983  42.082  0.00  0.00      PROA  
ATOM   3632  HB2 SER P 682      14.689  14.020  42.703  0.00  0.00      PROA  
ATOM   3633   OG SER P 682      15.074  15.266  41.053  0.00  0.00      PROA  
ATOM   3634  HG1 SER P 682      14.131  15.284  40.879  0.00  0.00      PROA  
ATOM   3635    C SER P 682      15.156  12.987  39.483  0.00  0.00      PROA  
ATOM   3636    O SER P 682      16.326  12.988  39.146  0.00  0.00      PROA  
ATOM   3637    N ALA P 683      14.155  12.972  38.527  0.00  0.00      PROA  
ATOM   3638   HN ALA P 683      13.191  12.930  38.776  0.00  0.00      PROA  
ATOM   3639   CA ALA P 683      14.480  13.351  37.150  0.00  0.00      PROA  
ATOM   3640   HA ALA P 683      13.557  13.502  36.609  0.00  0.00      PROA  
ATOM   3641   CB ALA P 683      15.280  14.723  37.054  0.00  0.00      PROA  
ATOM   3642  HB1 ALA P 683      16.387  14.667  37.125  0.00  0.00      PROA  
ATOM   3643  HB2 ALA P 683      14.796  15.407  37.782  0.00  0.00      PROA  
ATOM   3644  HB3 ALA P 683      15.165  15.133  36.027  0.00  0.00      PROA  
ATOM   3645    C ALA P 683      15.283  12.285  36.455  0.00  0.00      PROA  
ATOM   3646    O ALA P 683      15.659  12.382  35.305  0.00  0.00      PROA  
ATOM   3647    N CYS P 684      15.574  11.113  37.168  0.00  0.00      PROA  
ATOM   3648   HN CYS P 684      15.257  11.103  38.114  0.00  0.00      PROA  
ATOM   3649   CA CYS P 684      16.273   9.927  36.611  0.00  0.00      PROA  
ATOM   3650   HA CYS P 684      17.144  10.379  36.158  0.00  0.00      PROA  
ATOM   3651   CB CYS P 684      16.711   8.964  37.702  0.00  0.00      PROA  
ATOM   3652  HB1 CYS P 684      15.756   8.477  37.995  0.00  0.00      PROA  
ATOM   3653  HB2 CYS P 684      17.085   9.572  38.554  0.00  0.00      PROA  
ATOM   3654   SG CYS P 684      17.843   7.675  37.195  0.00  0.00      PROA  
ATOM   3655    C CYS P 684      15.401   9.258  35.569  0.00  0.00      PROA  
ATOM   3656    O CYS P 684      14.163   9.380  35.654  0.00  0.00      PROA  
ATOM   3657    N GLY P 685      16.036   8.750  34.435  0.00  0.00      PROA  
ATOM   3658   HN GLY P 685      17.026   8.859  34.379  0.00  0.00      PROA  
ATOM   3659   CA GLY P 685      15.325   8.119  33.293  0.00  0.00      PROA  
ATOM   3660  HA1 GLY P 685      16.110   7.485  32.907  0.00  0.00      PROA  
ATOM   3661  HA2 GLY P 685      14.848   8.905  32.726  0.00  0.00      PROA  
ATOM   3662    C GLY P 685      14.166   7.210  33.601  0.00  0.00      PROA  
ATOM   3663    O GLY P 685      14.252   6.569  34.638  0.00  0.00      PROA  
ATOM   3664    N HSD P 686      13.060   7.120  32.821  0.00  0.00      PROA  
ATOM   3665   HN HSD P 686      13.004   7.619  31.960  0.00  0.00      PROA  
ATOM   3666   CA HSD P 686      11.820   6.470  33.211  0.00  0.00      PROA  
ATOM   3667   HA HSD P 686      11.459   7.016  34.070  0.00  0.00      PROA  
ATOM   3668   CB HSD P 686      10.755   6.615  32.104  0.00  0.00      PROA  
ATOM   3669  HB1 HSD P 686      10.087   5.729  32.049  0.00  0.00      PROA  
ATOM   3670  HB2 HSD P 686      11.213   6.742  31.099  0.00  0.00      PROA  
ATOM   3671  ND1 HSD P 686       9.653   8.887  31.428  0.00  0.00      PROA  
ATOM   3672  HD1 HSD P 686      10.343   9.296  30.831  0.00  0.00      PROA  
ATOM   3673   CG HSD P 686       9.823   7.789  32.305  0.00  0.00      PROA  
ATOM   3674  CE1 HSD P 686       8.417   9.474  31.677  0.00  0.00      PROA  
ATOM   3675  HE1 HSD P 686       8.119  10.348  31.099  0.00  0.00      PROA  
ATOM   3676  NE2 HSD P 686       7.729   8.792  32.591  0.00  0.00      PROA  
ATOM   3677  CD2 HSD P 686       8.645   7.771  33.013  0.00  0.00      PROA  
ATOM   3678  HD2 HSD P 686       8.419   7.049  33.788  0.00  0.00      PROA  
ATOM   3679    C HSD P 686      11.947   5.045  33.734  0.00  0.00      PROA  
ATOM   3680    O HSD P 686      11.267   4.800  34.686  0.00  0.00      PROA  
ATOM   3681    N HSD P 687      12.818   4.115  33.203  0.00  0.00      PROA  
ATOM   3682   HN HSD P 687      13.273   4.238  32.324  0.00  0.00      PROA  
ATOM   3683   CA HSD P 687      12.932   2.748  33.771  0.00  0.00      PROA  
ATOM   3684   HA HSD P 687      12.084   2.440  34.365  0.00  0.00      PROA  
ATOM   3685   CB HSD P 687      13.030   1.780  32.574  0.00  0.00      PROA  
ATOM   3686  HB1 HSD P 687      13.934   2.035  31.981  0.00  0.00      PROA  
ATOM   3687  HB2 HSD P 687      12.123   1.977  31.963  0.00  0.00      PROA  
ATOM   3688  ND1 HSD P 687      12.011  -0.473  33.240  0.00  0.00      PROA  
ATOM   3689  HD1 HSD P 687      11.074  -0.139  33.342  0.00  0.00      PROA  
ATOM   3690   CG HSD P 687      13.131   0.311  32.937  0.00  0.00      PROA  
ATOM   3691  CE1 HSD P 687      12.345  -1.739  33.412  0.00  0.00      PROA  
ATOM   3692  HE1 HSD P 687      11.699  -2.612  33.496  0.00  0.00      PROA  
ATOM   3693  NE2 HSD P 687      13.708  -1.840  33.467  0.00  0.00      PROA  
ATOM   3694  CD2 HSD P 687      14.166  -0.571  33.153  0.00  0.00      PROA  
ATOM   3695  HD2 HSD P 687      15.247  -0.510  33.179  0.00  0.00      PROA  
ATOM   3696    C HSD P 687      14.322   2.631  34.553  0.00  0.00      PROA  
ATOM   3697    O HSD P 687      14.713   1.559  34.955  0.00  0.00      PROA  
ATOM   3698    N GLY P 688      15.074   3.795  34.862  0.00  0.00      PROA  
ATOM   3699   HN GLY P 688      14.690   4.669  34.573  0.00  0.00      PROA  
ATOM   3700   CA GLY P 688      16.450   3.702  35.308  0.00  0.00      PROA  
ATOM   3701  HA1 GLY P 688      16.665   2.734  35.738  0.00  0.00      PROA  
ATOM   3702  HA2 GLY P 688      16.617   4.425  36.093  0.00  0.00      PROA  
ATOM   3703    C GLY P 688      17.397   3.814  34.191  0.00  0.00      PROA  
ATOM   3704    O GLY P 688      17.177   4.419  33.126  0.00  0.00      PROA  
ATOM   3705    N PRO P 689      18.584   3.153  34.244  0.00  0.00      PROA  
ATOM   3706   CD PRO P 689      19.088   2.654  35.526  0.00  0.00      PROA  
ATOM   3707  HD1 PRO P 689      18.720   1.610  35.621  0.00  0.00      PROA  
ATOM   3708  HD2 PRO P 689      18.872   3.325  36.385  0.00  0.00      PROA  
ATOM   3709   CA PRO P 689      19.519   2.825  33.103  0.00  0.00      PROA  
ATOM   3710   HA PRO P 689      19.835   3.732  32.609  0.00  0.00      PROA  
ATOM   3711   CB PRO P 689      20.700   2.163  33.879  0.00  0.00      PROA  
ATOM   3712  HB1 PRO P 689      21.613   2.316  33.264  0.00  0.00      PROA  
ATOM   3713  HB2 PRO P 689      20.432   1.087  33.941  0.00  0.00      PROA  
ATOM   3714   CG PRO P 689      20.615   2.700  35.278  0.00  0.00      PROA  
ATOM   3715  HG1 PRO P 689      21.073   2.119  36.107  0.00  0.00      PROA  
ATOM   3716  HG2 PRO P 689      21.203   3.641  35.239  0.00  0.00      PROA  
ATOM   3717    C PRO P 689      18.901   2.070  31.963  0.00  0.00      PROA  
ATOM   3718    O PRO P 689      18.544   0.930  32.162  0.00  0.00      PROA  
ATOM   3719    N TYR P 690      18.606   2.681  30.786  0.00  0.00      PROA  
ATOM   3720   HN TYR P 690      18.937   3.582  30.518  0.00  0.00      PROA  
ATOM   3721   CA TYR P 690      17.941   1.875  29.770  0.00  0.00      PROA  
ATOM   3722   HA TYR P 690      18.160   0.845  30.012  0.00  0.00      PROA  
ATOM   3723   CB TYR P 690      16.368   2.044  29.923  0.00  0.00      PROA  
ATOM   3724  HB1 TYR P 690      16.176   3.122  30.112  0.00  0.00      PROA  
ATOM   3725  HB2 TYR P 690      15.890   1.495  30.762  0.00  0.00      PROA  
ATOM   3726   CG TYR P 690      15.656   1.544  28.688  0.00  0.00      PROA  
ATOM   3727  CD1 TYR P 690      15.739   0.208  28.316  0.00  0.00      PROA  
ATOM   3728  HD1 TYR P 690      16.319  -0.466  28.930  0.00  0.00      PROA  
ATOM   3729  CE1 TYR P 690      14.990  -0.384  27.344  0.00  0.00      PROA  
ATOM   3730  HE1 TYR P 690      15.046  -1.446  27.154  0.00  0.00      PROA  
ATOM   3731   CZ TYR P 690      14.264   0.519  26.511  0.00  0.00      PROA  
ATOM   3732   OH TYR P 690      13.404  -0.021  25.534  0.00  0.00      PROA  
ATOM   3733   HH TYR P 690      13.648  -0.938  25.389  0.00  0.00      PROA  
ATOM   3734  CD2 TYR P 690      14.789   2.403  27.924  0.00  0.00      PROA  
ATOM   3735  HD2 TYR P 690      14.712   3.436  28.228  0.00  0.00      PROA  
ATOM   3736  CE2 TYR P 690      14.145   1.894  26.774  0.00  0.00      PROA  
ATOM   3737  HE2 TYR P 690      13.503   2.545  26.199  0.00  0.00      PROA  
ATOM   3738    C TYR P 690      18.665   2.220  28.484  0.00  0.00      PROA  
ATOM   3739    O TYR P 690      18.760   3.323  28.033  0.00  0.00      PROA  
ATOM   3740    N THR P 691      19.070   1.089  27.810  0.00  0.00      PROA  
ATOM   3741   HN THR P 691      19.061   0.150  28.145  0.00  0.00      PROA  
ATOM   3742   CA THR P 691      19.729   1.136  26.472  0.00  0.00      PROA  
ATOM   3743   HA THR P 691      20.305   2.043  26.361  0.00  0.00      PROA  
ATOM   3744   CB THR P 691      20.672  -0.138  26.290  0.00  0.00      PROA  
ATOM   3745   HB THR P 691      20.101  -1.089  26.239  0.00  0.00      PROA  
ATOM   3746  OG1 THR P 691      21.476  -0.249  27.432  0.00  0.00      PROA  
ATOM   3747  HG1 THR P 691      21.800  -1.148  27.523  0.00  0.00      PROA  
ATOM   3748  CG2 THR P 691      21.696   0.014  25.157  0.00  0.00      PROA  
ATOM   3749 HG21 THR P 691      21.097   0.040  24.222  0.00  0.00      PROA  
ATOM   3750 HG22 THR P 691      22.272  -0.936  25.117  0.00  0.00      PROA  
ATOM   3751 HG23 THR P 691      22.355   0.865  25.432  0.00  0.00      PROA  
ATOM   3752    C THR P 691      18.680   1.080  25.367  0.00  0.00      PROA  
ATOM   3753    O THR P 691      17.924   0.161  25.348  0.00  0.00      PROA  
ATOM   3754    N PRO P 692      18.620   1.948  24.353  0.00  0.00      PROA  
ATOM   3755   CD PRO P 692      19.156   3.297  24.461  0.00  0.00      PROA  
ATOM   3756  HD1 PRO P 692      20.219   3.212  24.148  0.00  0.00      PROA  
ATOM   3757  HD2 PRO P 692      18.920   3.764  25.441  0.00  0.00      PROA  
ATOM   3758   CA PRO P 692      17.818   1.726  23.134  0.00  0.00      PROA  
ATOM   3759   HA PRO P 692      16.804   1.513  23.439  0.00  0.00      PROA  
ATOM   3760   CB PRO P 692      17.969   3.045  22.432  0.00  0.00      PROA  
ATOM   3761  HB1 PRO P 692      17.153   3.340  21.739  0.00  0.00      PROA  
ATOM   3762  HB2 PRO P 692      18.845   2.985  21.751  0.00  0.00      PROA  
ATOM   3763   CG PRO P 692      18.232   4.089  23.488  0.00  0.00      PROA  
ATOM   3764  HG1 PRO P 692      18.694   5.037  23.138  0.00  0.00      PROA  
ATOM   3765  HG2 PRO P 692      17.251   4.291  23.970  0.00  0.00      PROA  
ATOM   3766    C PRO P 692      18.232   0.601  22.196  0.00  0.00      PROA  
ATOM   3767    O PRO P 692      18.154   0.860  21.009  0.00  0.00      PROA  
ATOM   3768    N ASP P 693      18.624  -0.625  22.588  0.00  0.00      PROA  
ATOM   3769   HN ASP P 693      18.360  -0.917  23.504  0.00  0.00      PROA  
ATOM   3770   CA ASP P 693      19.316  -1.623  21.879  0.00  0.00      PROA  
ATOM   3771   HA ASP P 693      19.975  -1.100  21.202  0.00  0.00      PROA  
ATOM   3772   CB ASP P 693      19.998  -2.580  22.805  0.00  0.00      PROA  
ATOM   3773  HB1 ASP P 693      20.738  -1.977  23.371  0.00  0.00      PROA  
ATOM   3774  HB2 ASP P 693      20.537  -3.394  22.274  0.00  0.00      PROA  
ATOM   3775   CG ASP P 693      19.072  -3.348  23.831  0.00  0.00      PROA  
ATOM   3776  OD1 ASP P 693      17.924  -2.999  24.126  0.00  0.00      PROA  
ATOM   3777  OD2 ASP P 693      19.540  -4.391  24.401  0.00  0.00      PROA  
ATOM   3778    C ASP P 693      18.413  -2.308  20.878  0.00  0.00      PROA  
ATOM   3779    O ASP P 693      18.854  -2.384  19.676  0.00  0.00      PROA  
ATOM   3780    N VAL P 694      17.226  -2.839  21.348  0.00  0.00      PROA  
ATOM   3781   HN VAL P 694      17.215  -2.838  22.345  0.00  0.00      PROA  
ATOM   3782   CA VAL P 694      16.187  -3.419  20.479  0.00  0.00      PROA  
ATOM   3783   HA VAL P 694      16.724  -4.197  19.957  0.00  0.00      PROA  
ATOM   3784   CB VAL P 694      15.130  -4.207  21.303  0.00  0.00      PROA  
ATOM   3785   HB VAL P 694      14.595  -3.511  21.984  0.00  0.00      PROA  
ATOM   3786  CG1 VAL P 694      13.980  -4.699  20.380  0.00  0.00      PROA  
ATOM   3787 HG11 VAL P 694      13.398  -3.878  19.911  0.00  0.00      PROA  
ATOM   3788 HG12 VAL P 694      13.323  -5.456  20.861  0.00  0.00      PROA  
ATOM   3789 HG13 VAL P 694      14.597  -5.165  19.582  0.00  0.00      PROA  
ATOM   3790  CG2 VAL P 694      15.808  -5.284  22.157  0.00  0.00      PROA  
ATOM   3791 HG21 VAL P 694      16.177  -6.090  21.487  0.00  0.00      PROA  
ATOM   3792 HG22 VAL P 694      14.993  -5.803  22.705  0.00  0.00      PROA  
ATOM   3793 HG23 VAL P 694      16.571  -4.868  22.850  0.00  0.00      PROA  
ATOM   3794    C VAL P 694      15.569  -2.433  19.429  0.00  0.00      PROA  
ATOM   3795    O VAL P 694      15.408  -2.753  18.232  0.00  0.00      PROA  
ATOM   3796    N LEU P 695      15.346  -1.212  19.768  0.00  0.00      PROA  
ATOM   3797   HN LEU P 695      15.365  -0.954  20.731  0.00  0.00      PROA  
ATOM   3798   CA LEU P 695      14.983  -0.126  18.874  0.00  0.00      PROA  
ATOM   3799   HA LEU P 695      14.121  -0.457  18.315  0.00  0.00      PROA  
ATOM   3800   CB LEU P 695      14.653   1.207  19.601  0.00  0.00      PROA  
ATOM   3801  HB1 LEU P 695      15.496   1.576  20.224  0.00  0.00      PROA  
ATOM   3802  HB2 LEU P 695      13.857   0.895  20.309  0.00  0.00      PROA  
ATOM   3803   CG LEU P 695      14.082   2.346  18.724  0.00  0.00      PROA  
ATOM   3804   HG LEU P 695      14.785   2.600  17.902  0.00  0.00      PROA  
ATOM   3805  CD1 LEU P 695      12.697   1.998  18.133  0.00  0.00      PROA  
ATOM   3806 HD11 LEU P 695      11.924   1.923  18.928  0.00  0.00      PROA  
ATOM   3807 HD12 LEU P 695      12.609   1.097  17.488  0.00  0.00      PROA  
ATOM   3808 HD13 LEU P 695      12.390   2.905  17.570  0.00  0.00      PROA  
ATOM   3809  CD2 LEU P 695      13.871   3.644  19.547  0.00  0.00      PROA  
ATOM   3810 HD21 LEU P 695      13.390   4.459  18.966  0.00  0.00      PROA  
ATOM   3811 HD22 LEU P 695      14.825   3.987  20.002  0.00  0.00      PROA  
ATOM   3812 HD23 LEU P 695      13.285   3.565  20.487  0.00  0.00      PROA  
ATOM   3813    C LEU P 695      15.998   0.134  17.872  0.00  0.00      PROA  
ATOM   3814    O LEU P 695      15.675   0.294  16.697  0.00  0.00      PROA  
ATOM   3815    N PHE P 696      17.325   0.354  18.309  0.00  0.00      PROA  
ATOM   3816   HN PHE P 696      17.467   0.188  19.282  0.00  0.00      PROA  
ATOM   3817   CA PHE P 696      18.471   0.760  17.460  0.00  0.00      PROA  
ATOM   3818   HA PHE P 696      18.179   1.665  16.949  0.00  0.00      PROA  
ATOM   3819   CB PHE P 696      19.763   1.180  18.260  0.00  0.00      PROA  
ATOM   3820  HB1 PHE P 696      20.304   0.414  18.856  0.00  0.00      PROA  
ATOM   3821  HB2 PHE P 696      19.401   1.974  18.948  0.00  0.00      PROA  
ATOM   3822   CG PHE P 696      20.848   1.727  17.327  0.00  0.00      PROA  
ATOM   3823  CD1 PHE P 696      20.868   3.034  16.921  0.00  0.00      PROA  
ATOM   3824  HD1 PHE P 696      20.118   3.687  17.344  0.00  0.00      PROA  
ATOM   3825  CE1 PHE P 696      21.778   3.471  15.911  0.00  0.00      PROA  
ATOM   3826  HE1 PHE P 696      21.743   4.494  15.567  0.00  0.00      PROA  
ATOM   3827   CZ PHE P 696      22.652   2.468  15.334  0.00  0.00      PROA  
ATOM   3828   HZ PHE P 696      23.420   2.859  14.683  0.00  0.00      PROA  
ATOM   3829  CD2 PHE P 696      21.840   0.794  16.834  0.00  0.00      PROA  
ATOM   3830  HD2 PHE P 696      21.916  -0.177  17.300  0.00  0.00      PROA  
ATOM   3831  CE2 PHE P 696      22.718   1.168  15.830  0.00  0.00      PROA  
ATOM   3832  HE2 PHE P 696      23.579   0.631  15.459  0.00  0.00      PROA  
ATOM   3833    C PHE P 696      18.772  -0.337  16.392  0.00  0.00      PROA  
ATOM   3834    O PHE P 696      18.808  -0.157  15.176  0.00  0.00      PROA  
ATOM   3835    N TRP P 697      18.796  -1.610  16.887  0.00  0.00      PROA  
ATOM   3836   HN TRP P 697      18.692  -1.774  17.865  0.00  0.00      PROA  
ATOM   3837   CA TRP P 697      18.766  -2.819  16.083  0.00  0.00      PROA  
ATOM   3838   HA TRP P 697      19.609  -2.833  15.409  0.00  0.00      PROA  
ATOM   3839   CB TRP P 697      18.862  -4.062  16.954  0.00  0.00      PROA  
ATOM   3840  HB1 TRP P 697      18.280  -3.923  17.891  0.00  0.00      PROA  
ATOM   3841  HB2 TRP P 697      19.919  -4.155  17.284  0.00  0.00      PROA  
ATOM   3842   CG TRP P 697      18.375  -5.405  16.479  0.00  0.00      PROA  
ATOM   3843  CD1 TRP P 697      17.674  -6.363  17.210  0.00  0.00      PROA  
ATOM   3844  HD1 TRP P 697      17.164  -6.218  18.151  0.00  0.00      PROA  
ATOM   3845  NE1 TRP P 697      17.634  -7.518  16.533  0.00  0.00      PROA  
ATOM   3846  HE1 TRP P 697      17.414  -8.367  16.962  0.00  0.00      PROA  
ATOM   3847  CE2 TRP P 697      18.294  -7.410  15.354  0.00  0.00      PROA  
ATOM   3848  CD2 TRP P 697      18.831  -6.133  15.334  0.00  0.00      PROA  
ATOM   3849  CE3 TRP P 697      19.675  -5.798  14.293  0.00  0.00      PROA  
ATOM   3850  HE3 TRP P 697      20.096  -4.807  14.209  0.00  0.00      PROA  
ATOM   3851  CZ3 TRP P 697      19.980  -6.715  13.333  0.00  0.00      PROA  
ATOM   3852  HZ3 TRP P 697      20.339  -6.454  12.348  0.00  0.00      PROA  
ATOM   3853  CZ2 TRP P 697      18.592  -8.379  14.397  0.00  0.00      PROA  
ATOM   3854  HZ2 TRP P 697      18.059  -9.318  14.365  0.00  0.00      PROA  
ATOM   3855  CH2 TRP P 697      19.328  -7.990  13.331  0.00  0.00      PROA  
ATOM   3856  HH2 TRP P 697      19.349  -8.634  12.465  0.00  0.00      PROA  
ATOM   3857    C TRP P 697      17.601  -2.825  15.150  0.00  0.00      PROA  
ATOM   3858    O TRP P 697      17.787  -3.183  13.974  0.00  0.00      PROA  
ATOM   3859    N SER P 698      16.338  -2.409  15.570  0.00  0.00      PROA  
ATOM   3860   HN SER P 698      16.107  -2.062  16.476  0.00  0.00      PROA  
ATOM   3861   CA SER P 698      15.221  -2.292  14.696  0.00  0.00      PROA  
ATOM   3862   HA SER P 698      15.143  -3.252  14.209  0.00  0.00      PROA  
ATOM   3863   CB SER P 698      13.872  -1.887  15.443  0.00  0.00      PROA  
ATOM   3864  HB1 SER P 698      13.038  -1.790  14.715  0.00  0.00      PROA  
ATOM   3865  HB2 SER P 698      13.861  -0.962  16.057  0.00  0.00      PROA  
ATOM   3866   OG SER P 698      13.462  -2.794  16.502  0.00  0.00      PROA  
ATOM   3867  HG1 SER P 698      14.092  -2.617  17.205  0.00  0.00      PROA  
ATOM   3868    C SER P 698      15.459  -1.262  13.644  0.00  0.00      PROA  
ATOM   3869    O SER P 698      14.941  -1.413  12.552  0.00  0.00      PROA  
ATOM   3870    N CYS P 699      16.116  -0.155  13.851  0.00  0.00      PROA  
ATOM   3871   HN CYS P 699      16.631  -0.059  14.699  0.00  0.00      PROA  
ATOM   3872   CA CYS P 699      16.330   0.923  12.875  0.00  0.00      PROA  
ATOM   3873   HA CYS P 699      15.547   1.010  12.137  0.00  0.00      PROA  
ATOM   3874   CB CYS P 699      16.646   2.247  13.617  0.00  0.00      PROA  
ATOM   3875  HB1 CYS P 699      16.657   3.066  12.867  0.00  0.00      PROA  
ATOM   3876  HB2 CYS P 699      17.599   2.266  14.189  0.00  0.00      PROA  
ATOM   3877   SG CYS P 699      15.210   2.760  14.711  0.00  0.00      PROA  
ATOM   3878  HG1 CYS P 699      15.630   2.196  15.835  0.00  0.00      PROA  
ATOM   3879    C CYS P 699      17.471   0.560  11.840  0.00  0.00      PROA  
ATOM   3880    O CYS P 699      17.352   0.898  10.624  0.00  0.00      PROA  
ATOM   3881    N ILE P 700      18.492  -0.158  12.355  0.00  0.00      PROA  
ATOM   3882   HN ILE P 700      18.605  -0.350  13.327  0.00  0.00      PROA  
ATOM   3883   CA ILE P 700      19.451  -0.681  11.475  0.00  0.00      PROA  
ATOM   3884   HA ILE P 700      19.793   0.101  10.813  0.00  0.00      PROA  
ATOM   3885   CB ILE P 700      20.656  -1.357  12.142  0.00  0.00      PROA  
ATOM   3886   HB ILE P 700      20.202  -2.141  12.784  0.00  0.00      PROA  
ATOM   3887  CG2 ILE P 700      21.546  -2.107  11.083  0.00  0.00      PROA  
ATOM   3888 HG21 ILE P 700      20.961  -2.974  10.711  0.00  0.00      PROA  
ATOM   3889 HG22 ILE P 700      22.422  -2.497  11.644  0.00  0.00      PROA  
ATOM   3890 HG23 ILE P 700      21.904  -1.451  10.261  0.00  0.00      PROA  
ATOM   3891  CG1 ILE P 700      21.474  -0.362  13.025  0.00  0.00      PROA  
ATOM   3892 HG11 ILE P 700      22.206  -1.032  13.523  0.00  0.00      PROA  
ATOM   3893 HG12 ILE P 700      20.764   0.047  13.776  0.00  0.00      PROA  
ATOM   3894   CD ILE P 700      22.063   0.720  12.132  0.00  0.00      PROA  
ATOM   3895  HD1 ILE P 700      22.690   0.354  11.291  0.00  0.00      PROA  
ATOM   3896  HD2 ILE P 700      22.677   1.378  12.782  0.00  0.00      PROA  
ATOM   3897  HD3 ILE P 700      21.310   1.428  11.724  0.00  0.00      PROA  
ATOM   3898    C ILE P 700      18.825  -1.752  10.613  0.00  0.00      PROA  
ATOM   3899    O ILE P 700      19.017  -1.726   9.358  0.00  0.00      PROA  
ATOM   3900    N LEU P 701      17.981  -2.646  11.217  0.00  0.00      PROA  
ATOM   3901   HN LEU P 701      17.866  -2.593  12.206  0.00  0.00      PROA  
ATOM   3902   CA LEU P 701      17.375  -3.774  10.527  0.00  0.00      PROA  
ATOM   3903   HA LEU P 701      18.185  -4.330  10.079  0.00  0.00      PROA  
ATOM   3904   CB LEU P 701      16.642  -4.695  11.425  0.00  0.00      PROA  
ATOM   3905  HB1 LEU P 701      15.735  -4.213  11.849  0.00  0.00      PROA  
ATOM   3906  HB2 LEU P 701      17.278  -4.822  12.327  0.00  0.00      PROA  
ATOM   3907   CG LEU P 701      16.133  -6.036  10.939  0.00  0.00      PROA  
ATOM   3908   HG LEU P 701      15.335  -5.822  10.196  0.00  0.00      PROA  
ATOM   3909  CD1 LEU P 701      17.283  -6.759  10.214  0.00  0.00      PROA  
ATOM   3910 HD11 LEU P 701      16.884  -7.746   9.895  0.00  0.00      PROA  
ATOM   3911 HD12 LEU P 701      18.179  -6.788  10.870  0.00  0.00      PROA  
ATOM   3912 HD13 LEU P 701      17.643  -6.232   9.305  0.00  0.00      PROA  
ATOM   3913  CD2 LEU P 701      15.527  -6.863  12.090  0.00  0.00      PROA  
ATOM   3914 HD21 LEU P 701      16.305  -7.196  12.809  0.00  0.00      PROA  
ATOM   3915 HD22 LEU P 701      14.978  -7.743  11.692  0.00  0.00      PROA  
ATOM   3916 HD23 LEU P 701      14.863  -6.223  12.710  0.00  0.00      PROA  
ATOM   3917    C LEU P 701      16.462  -3.394   9.353  0.00  0.00      PROA  
ATOM   3918    O LEU P 701      16.500  -3.871   8.234  0.00  0.00      PROA  
ATOM   3919    N PHE P 702      15.668  -2.350   9.692  0.00  0.00      PROA  
ATOM   3920   HN PHE P 702      15.608  -1.954  10.605  0.00  0.00      PROA  
ATOM   3921   CA PHE P 702      14.749  -1.644   8.788  0.00  0.00      PROA  
ATOM   3922   HA PHE P 702      14.030  -2.366   8.431  0.00  0.00      PROA  
ATOM   3923   CB PHE P 702      14.028  -0.647   9.682  0.00  0.00      PROA  
ATOM   3924  HB1 PHE P 702      14.838  -0.142  10.251  0.00  0.00      PROA  
ATOM   3925  HB2 PHE P 702      13.292  -1.093  10.385  0.00  0.00      PROA  
ATOM   3926   CG PHE P 702      13.371   0.530   8.951  0.00  0.00      PROA  
ATOM   3927  CD1 PHE P 702      12.156   0.235   8.271  0.00  0.00      PROA  
ATOM   3928  HD1 PHE P 702      11.888  -0.809   8.203  0.00  0.00      PROA  
ATOM   3929  CE1 PHE P 702      11.436   1.280   7.685  0.00  0.00      PROA  
ATOM   3930  HE1 PHE P 702      10.559   1.034   7.106  0.00  0.00      PROA  
ATOM   3931   CZ PHE P 702      11.992   2.585   7.649  0.00  0.00      PROA  
ATOM   3932   HZ PHE P 702      11.610   3.459   7.143  0.00  0.00      PROA  
ATOM   3933  CD2 PHE P 702      13.831   1.824   9.064  0.00  0.00      PROA  
ATOM   3934  HD2 PHE P 702      14.670   2.092   9.690  0.00  0.00      PROA  
ATOM   3935  CE2 PHE P 702      13.151   2.890   8.398  0.00  0.00      PROA  
ATOM   3936  HE2 PHE P 702      13.557   3.887   8.491  0.00  0.00      PROA  
ATOM   3937    C PHE P 702      15.483  -1.103   7.659  0.00  0.00      PROA  
ATOM   3938    O PHE P 702      15.244  -1.428   6.457  0.00  0.00      PROA  
ATOM   3939    N PHE P 703      16.485  -0.245   7.973  0.00  0.00      PROA  
ATOM   3940   HN PHE P 703      16.820  -0.056   8.893  0.00  0.00      PROA  
ATOM   3941   CA PHE P 703      17.310   0.442   6.945  0.00  0.00      PROA  
ATOM   3942   HA PHE P 703      16.597   0.929   6.297  0.00  0.00      PROA  
ATOM   3943   CB PHE P 703      18.269   1.559   7.561  0.00  0.00      PROA  
ATOM   3944  HB1 PHE P 703      18.822   1.051   8.380  0.00  0.00      PROA  
ATOM   3945  HB2 PHE P 703      17.655   2.407   7.933  0.00  0.00      PROA  
ATOM   3946   CG PHE P 703      19.270   2.155   6.472  0.00  0.00      PROA  
ATOM   3947  CD1 PHE P 703      18.753   2.577   5.218  0.00  0.00      PROA  
ATOM   3948  HD1 PHE P 703      17.715   2.393   4.984  0.00  0.00      PROA  
ATOM   3949  CE1 PHE P 703      19.476   3.355   4.387  0.00  0.00      PROA  
ATOM   3950  HE1 PHE P 703      19.086   3.608   3.412  0.00  0.00      PROA  
ATOM   3951   CZ PHE P 703      20.758   3.757   4.743  0.00  0.00      PROA  
ATOM   3952   HZ PHE P 703      21.363   4.396   4.117  0.00  0.00      PROA  
ATOM   3953  CD2 PHE P 703      20.605   2.431   6.794  0.00  0.00      PROA  
ATOM   3954  HD2 PHE P 703      20.980   2.000   7.710  0.00  0.00      PROA  
ATOM   3955  CE2 PHE P 703      21.300   3.318   5.985  0.00  0.00      PROA  
ATOM   3956  HE2 PHE P 703      22.337   3.547   6.179  0.00  0.00      PROA  
ATOM   3957    C PHE P 703      18.080  -0.591   6.055  0.00  0.00      PROA  
ATOM   3958    O PHE P 703      18.071  -0.476   4.840  0.00  0.00      PROA  
ATOM   3959    N THR P 704      18.753  -1.553   6.712  0.00  0.00      PROA  
ATOM   3960   HN THR P 704      18.539  -1.653   7.681  0.00  0.00      PROA  
ATOM   3961   CA THR P 704      19.574  -2.472   5.993  0.00  0.00      PROA  
ATOM   3962   HA THR P 704      20.124  -2.006   5.189  0.00  0.00      PROA  
ATOM   3963   CB THR P 704      20.430  -3.209   7.042  0.00  0.00      PROA  
ATOM   3964   HB THR P 704      21.002  -4.044   6.584  0.00  0.00      PROA  
ATOM   3965  OG1 THR P 704      19.701  -3.784   8.128  0.00  0.00      PROA  
ATOM   3966  HG1 THR P 704      19.430  -3.066   8.704  0.00  0.00      PROA  
ATOM   3967  CG2 THR P 704      21.509  -2.125   7.460  0.00  0.00      PROA  
ATOM   3968 HG21 THR P 704      21.945  -1.625   6.569  0.00  0.00      PROA  
ATOM   3969 HG22 THR P 704      22.302  -2.480   8.153  0.00  0.00      PROA  
ATOM   3970 HG23 THR P 704      20.844  -1.462   8.055  0.00  0.00      PROA  
ATOM   3971    C THR P 704      18.779  -3.440   5.090  0.00  0.00      PROA  
ATOM   3972    O THR P 704      19.302  -3.906   4.079  0.00  0.00      PROA  
ATOM   3973    N THR P 705      17.488  -3.753   5.464  0.00  0.00      PROA  
ATOM   3974   HN THR P 705      17.186  -3.311   6.305  0.00  0.00      PROA  
ATOM   3975   CA THR P 705      16.674  -4.606   4.584  0.00  0.00      PROA  
ATOM   3976   HA THR P 705      17.165  -5.529   4.314  0.00  0.00      PROA  
ATOM   3977   CB THR P 705      15.263  -4.802   5.294  0.00  0.00      PROA  
ATOM   3978   HB THR P 705      14.874  -3.832   5.671  0.00  0.00      PROA  
ATOM   3979  OG1 THR P 705      15.436  -5.724   6.341  0.00  0.00      PROA  
ATOM   3980  HG1 THR P 705      15.812  -5.221   7.067  0.00  0.00      PROA  
ATOM   3981  CG2 THR P 705      14.184  -5.465   4.332  0.00  0.00      PROA  
ATOM   3982 HG21 THR P 705      13.292  -5.512   4.991  0.00  0.00      PROA  
ATOM   3983 HG22 THR P 705      14.471  -6.491   4.015  0.00  0.00      PROA  
ATOM   3984 HG23 THR P 705      14.029  -4.855   3.416  0.00  0.00      PROA  
ATOM   3985    C THR P 705      16.447  -3.945   3.186  0.00  0.00      PROA  
ATOM   3986    O THR P 705      16.612  -4.504   2.069  0.00  0.00      PROA  
ATOM   3987    N PHE P 706      16.146  -2.644   3.336  0.00  0.00      PROA  
ATOM   3988   HN PHE P 706      16.092  -2.198   4.227  0.00  0.00      PROA  
ATOM   3989   CA PHE P 706      15.929  -1.720   2.170  0.00  0.00      PROA  
ATOM   3990   HA PHE P 706      15.196  -2.140   1.497  0.00  0.00      PROA  
ATOM   3991   CB PHE P 706      14.969  -0.569   2.620  0.00  0.00      PROA  
ATOM   3992  HB1 PHE P 706      15.208  -0.334   3.679  0.00  0.00      PROA  
ATOM   3993  HB2 PHE P 706      13.911  -0.901   2.679  0.00  0.00      PROA  
ATOM   3994   CG PHE P 706      15.113   0.653   1.878  0.00  0.00      PROA  
ATOM   3995  CD1 PHE P 706      14.493   0.863   0.647  0.00  0.00      PROA  
ATOM   3996  HD1 PHE P 706      13.966   0.013   0.240  0.00  0.00      PROA  
ATOM   3997  CE1 PHE P 706      14.910   1.945  -0.120  0.00  0.00      PROA  
ATOM   3998  HE1 PHE P 706      14.439   2.143  -1.071  0.00  0.00      PROA  
ATOM   3999   CZ PHE P 706      15.716   2.903   0.399  0.00  0.00      PROA  
ATOM   4000   HZ PHE P 706      15.984   3.780  -0.171  0.00  0.00      PROA  
ATOM   4001  CD2 PHE P 706      16.015   1.543   2.380  0.00  0.00      PROA  
ATOM   4002  HD2 PHE P 706      16.616   1.306   3.246  0.00  0.00      PROA  
ATOM   4003  CE2 PHE P 706      16.268   2.695   1.700  0.00  0.00      PROA  
ATOM   4004  HE2 PHE P 706      16.924   3.434   2.137  0.00  0.00      PROA  
ATOM   4005    C PHE P 706      17.130  -1.613   1.252  0.00  0.00      PROA  
ATOM   4006    O PHE P 706      16.968  -1.673   0.037  0.00  0.00      PROA  
ATOM   4007    N ILE P 707      18.411  -1.484   1.848  0.00  0.00      PROA  
ATOM   4008   HN ILE P 707      18.394  -1.348   2.836  0.00  0.00      PROA  
ATOM   4009   CA ILE P 707      19.596  -1.428   1.043  0.00  0.00      PROA  
ATOM   4010   HA ILE P 707      19.519  -0.820   0.153  0.00  0.00      PROA  
ATOM   4011   CB ILE P 707      20.861  -1.197   1.831  0.00  0.00      PROA  
ATOM   4012   HB ILE P 707      20.917  -1.948   2.647  0.00  0.00      PROA  
ATOM   4013  CG2 ILE P 707      22.162  -1.304   0.972  0.00  0.00      PROA  
ATOM   4014 HG21 ILE P 707      23.004  -0.861   1.545  0.00  0.00      PROA  
ATOM   4015 HG22 ILE P 707      22.133  -0.811  -0.023  0.00  0.00      PROA  
ATOM   4016 HG23 ILE P 707      22.358  -2.371   0.731  0.00  0.00      PROA  
ATOM   4017  CG1 ILE P 707      20.825   0.159   2.693  0.00  0.00      PROA  
ATOM   4018 HG11 ILE P 707      19.804   0.414   3.051  0.00  0.00      PROA  
ATOM   4019 HG12 ILE P 707      21.228   1.023   2.123  0.00  0.00      PROA  
ATOM   4020   CD ILE P 707      21.773  -0.037   3.909  0.00  0.00      PROA  
ATOM   4021  HD1 ILE P 707      21.729  -1.033   4.398  0.00  0.00      PROA  
ATOM   4022  HD2 ILE P 707      21.555   0.792   4.616  0.00  0.00      PROA  
ATOM   4023  HD3 ILE P 707      22.778   0.075   3.450  0.00  0.00      PROA  
ATOM   4024    C ILE P 707      19.871  -2.762   0.356  0.00  0.00      PROA  
ATOM   4025    O ILE P 707      20.071  -2.775  -0.837  0.00  0.00      PROA  
ATOM   4026    N LEU P 708      19.838  -3.862   1.156  0.00  0.00      PROA  
ATOM   4027   HN LEU P 708      19.824  -3.742   2.146  0.00  0.00      PROA  
ATOM   4028   CA LEU P 708      20.150  -5.178   0.672  0.00  0.00      PROA  
ATOM   4029   HA LEU P 708      21.184  -5.254   0.370  0.00  0.00      PROA  
ATOM   4030   CB LEU P 708      20.034  -6.148   1.939  0.00  0.00      PROA  
ATOM   4031  HB1 LEU P 708      18.929  -6.137   2.049  0.00  0.00      PROA  
ATOM   4032  HB2 LEU P 708      20.442  -5.594   2.812  0.00  0.00      PROA  
ATOM   4033   CG LEU P 708      20.413  -7.636   1.634  0.00  0.00      PROA  
ATOM   4034   HG LEU P 708      19.745  -8.028   0.838  0.00  0.00      PROA  
ATOM   4035  CD1 LEU P 708      21.757  -7.735   0.960  0.00  0.00      PROA  
ATOM   4036 HD11 LEU P 708      22.557  -7.258   1.565  0.00  0.00      PROA  
ATOM   4037 HD12 LEU P 708      21.705  -7.193  -0.009  0.00  0.00      PROA  
ATOM   4038 HD13 LEU P 708      22.053  -8.799   0.835  0.00  0.00      PROA  
ATOM   4039  CD2 LEU P 708      20.326  -8.583   2.920  0.00  0.00      PROA  
ATOM   4040 HD21 LEU P 708      20.736  -9.572   2.624  0.00  0.00      PROA  
ATOM   4041 HD22 LEU P 708      19.314  -8.727   3.354  0.00  0.00      PROA  
ATOM   4042 HD23 LEU P 708      21.011  -8.187   3.699  0.00  0.00      PROA  
ATOM   4043    C LEU P 708      19.239  -5.608  -0.566  0.00  0.00      PROA  
ATOM   4044    O LEU P 708      19.740  -6.077  -1.547  0.00  0.00      PROA  
ATOM   4045    N SER P 709      17.886  -5.363  -0.498  0.00  0.00      PROA  
ATOM   4046   HN SER P 709      17.559  -5.120   0.412  0.00  0.00      PROA  
ATOM   4047   CA SER P 709      16.944  -5.651  -1.559  0.00  0.00      PROA  
ATOM   4048   HA SER P 709      17.024  -6.703  -1.790  0.00  0.00      PROA  
ATOM   4049   CB SER P 709      15.472  -5.391  -1.138  0.00  0.00      PROA  
ATOM   4050  HB1 SER P 709      15.242  -6.249  -0.471  0.00  0.00      PROA  
ATOM   4051  HB2 SER P 709      14.740  -5.538  -1.961  0.00  0.00      PROA  
ATOM   4052   OG SER P 709      15.411  -4.158  -0.435  0.00  0.00      PROA  
ATOM   4053  HG1 SER P 709      15.721  -4.238   0.470  0.00  0.00      PROA  
ATOM   4054    C SER P 709      17.275  -4.843  -2.858  0.00  0.00      PROA  
ATOM   4055    O SER P 709      17.179  -5.441  -3.970  0.00  0.00      PROA  
ATOM   4056    N SER P 710      17.692  -3.568  -2.791  0.00  0.00      PROA  
ATOM   4057   HN SER P 710      17.809  -3.277  -1.845  0.00  0.00      PROA  
ATOM   4058   CA SER P 710      18.141  -2.633  -3.912  0.00  0.00      PROA  
ATOM   4059   HA SER P 710      17.422  -2.679  -4.717  0.00  0.00      PROA  
ATOM   4060   CB SER P 710      18.228  -1.088  -3.468  0.00  0.00      PROA  
ATOM   4061  HB1 SER P 710      18.377  -0.448  -4.364  0.00  0.00      PROA  
ATOM   4062  HB2 SER P 710      19.104  -0.888  -2.814  0.00  0.00      PROA  
ATOM   4063   OG SER P 710      17.025  -0.736  -2.750  0.00  0.00      PROA  
ATOM   4064  HG1 SER P 710      17.010  -1.146  -1.882  0.00  0.00      PROA  
ATOM   4065    C SER P 710      19.556  -2.999  -4.496  0.00  0.00      PROA  
ATOM   4066    O SER P 710      19.724  -2.899  -5.704  0.00  0.00      PROA  
ATOM   4067    N THR P 711      20.411  -3.443  -3.601  0.00  0.00      PROA  
ATOM   4068   HN THR P 711      20.091  -3.602  -2.670  0.00  0.00      PROA  
ATOM   4069   CA THR P 711      21.792  -3.773  -4.010  0.00  0.00      PROA  
ATOM   4070   HA THR P 711      22.212  -2.946  -4.562  0.00  0.00      PROA  
ATOM   4071   CB THR P 711      22.617  -3.964  -2.772  0.00  0.00      PROA  
ATOM   4072   HB THR P 711      22.095  -4.726  -2.155  0.00  0.00      PROA  
ATOM   4073  OG1 THR P 711      22.765  -2.740  -2.005  0.00  0.00      PROA  
ATOM   4074  HG1 THR P 711      21.941  -2.596  -1.534  0.00  0.00      PROA  
ATOM   4075  CG2 THR P 711      23.912  -4.495  -3.136  0.00  0.00      PROA  
ATOM   4076 HG21 THR P 711      24.589  -4.479  -2.255  0.00  0.00      PROA  
ATOM   4077 HG22 THR P 711      24.561  -3.916  -3.827  0.00  0.00      PROA  
ATOM   4078 HG23 THR P 711      23.860  -5.537  -3.518  0.00  0.00      PROA  
ATOM   4079    C THR P 711      21.796  -5.062  -4.886  0.00  0.00      PROA  
ATOM   4080    O THR P 711      22.366  -5.080  -5.959  0.00  0.00      PROA  
ATOM   4081    N LEU P 712      20.993  -6.120  -4.462  0.00  0.00      PROA  
ATOM   4082   HN LEU P 712      20.472  -6.066  -3.613  0.00  0.00      PROA  
ATOM   4083   CA LEU P 712      20.831  -7.309  -5.201  0.00  0.00      PROA  
ATOM   4084   HA LEU P 712      21.784  -7.768  -5.421  0.00  0.00      PROA  
ATOM   4085   CB LEU P 712      20.109  -8.401  -4.463  0.00  0.00      PROA  
ATOM   4086  HB1 LEU P 712      19.908  -9.239  -5.165  0.00  0.00      PROA  
ATOM   4087  HB2 LEU P 712      19.114  -8.072  -4.095  0.00  0.00      PROA  
ATOM   4088   CG LEU P 712      20.912  -8.994  -3.264  0.00  0.00      PROA  
ATOM   4089   HG LEU P 712      21.122  -8.108  -2.628  0.00  0.00      PROA  
ATOM   4090  CD1 LEU P 712      20.112  -9.963  -2.374  0.00  0.00      PROA  
ATOM   4091 HD11 LEU P 712      19.288  -9.424  -1.858  0.00  0.00      PROA  
ATOM   4092 HD12 LEU P 712      20.865 -10.482  -1.742  0.00  0.00      PROA  
ATOM   4093 HD13 LEU P 712      19.750 -10.769  -3.047  0.00  0.00      PROA  
ATOM   4094  CD2 LEU P 712      22.182  -9.779  -3.586  0.00  0.00      PROA  
ATOM   4095 HD21 LEU P 712      21.991 -10.681  -4.206  0.00  0.00      PROA  
ATOM   4096 HD22 LEU P 712      22.776 -10.095  -2.702  0.00  0.00      PROA  
ATOM   4097 HD23 LEU P 712      22.884  -9.249  -4.265  0.00  0.00      PROA  
ATOM   4098    C LEU P 712      20.087  -6.982  -6.456  0.00  0.00      PROA  
ATOM   4099    O LEU P 712      20.271  -7.568  -7.518  0.00  0.00      PROA  
ATOM   4100    N LYS P 713      19.096  -6.076  -6.370  0.00  0.00      PROA  
ATOM   4101   HN LYS P 713      18.903  -5.738  -5.453  0.00  0.00      PROA  
ATOM   4102   CA LYS P 713      18.300  -5.703  -7.507  0.00  0.00      PROA  
ATOM   4103   HA LYS P 713      17.824  -6.621  -7.816  0.00  0.00      PROA  
ATOM   4104   CB LYS P 713      17.054  -4.836  -7.134  0.00  0.00      PROA  
ATOM   4105  HB1 LYS P 713      17.487  -4.064  -6.462  0.00  0.00      PROA  
ATOM   4106  HB2 LYS P 713      16.504  -5.519  -6.452  0.00  0.00      PROA  
ATOM   4107   CG LYS P 713      16.174  -4.173  -8.220  0.00  0.00      PROA  
ATOM   4108  HG1 LYS P 713      16.844  -3.603  -8.898  0.00  0.00      PROA  
ATOM   4109  HG2 LYS P 713      15.525  -3.429  -7.710  0.00  0.00      PROA  
ATOM   4110   CD LYS P 713      15.396  -5.156  -9.154  0.00  0.00      PROA  
ATOM   4111  HD1 LYS P 713      16.151  -5.898  -9.492  0.00  0.00      PROA  
ATOM   4112  HD2 LYS P 713      14.893  -4.699 -10.033  0.00  0.00      PROA  
ATOM   4113   CE LYS P 713      14.432  -6.065  -8.366  0.00  0.00      PROA  
ATOM   4114  HE1 LYS P 713      13.693  -5.411  -7.856  0.00  0.00      PROA  
ATOM   4115  HE2 LYS P 713      15.038  -6.603  -7.605  0.00  0.00      PROA  
ATOM   4116   NZ LYS P 713      13.659  -7.006  -9.218  0.00  0.00      PROA  
ATOM   4117  HZ1 LYS P 713      14.181  -7.165 -10.104  0.00  0.00      PROA  
ATOM   4118  HZ2 LYS P 713      12.715  -6.667  -9.492  0.00  0.00      PROA  
ATOM   4119  HZ3 LYS P 713      13.441  -7.925  -8.783  0.00  0.00      PROA  
ATOM   4120    C LYS P 713      19.135  -5.034  -8.657  0.00  0.00      PROA  
ATOM   4121    O LYS P 713      18.965  -5.393  -9.809  0.00  0.00      PROA  
ATOM   4122    N THR P 714      20.094  -4.248  -8.175  0.00  0.00      PROA  
ATOM   4123   HN THR P 714      20.057  -4.019  -7.205  0.00  0.00      PROA  
ATOM   4124   CA THR P 714      21.078  -3.667  -9.161  0.00  0.00      PROA  
ATOM   4125   HA THR P 714      20.495  -3.501 -10.055  0.00  0.00      PROA  
ATOM   4126   CB THR P 714      21.519  -2.248  -8.700  0.00  0.00      PROA  
ATOM   4127   HB THR P 714      20.625  -1.660  -8.398  0.00  0.00      PROA  
ATOM   4128  OG1 THR P 714      21.916  -1.422  -9.724  0.00  0.00      PROA  
ATOM   4129  HG1 THR P 714      21.130  -1.115 -10.183  0.00  0.00      PROA  
ATOM   4130  CG2 THR P 714      22.540  -2.122  -7.498  0.00  0.00      PROA  
ATOM   4131 HG21 THR P 714      23.570  -2.364  -7.835  0.00  0.00      PROA  
ATOM   4132 HG22 THR P 714      22.294  -2.880  -6.724  0.00  0.00      PROA  
ATOM   4133 HG23 THR P 714      22.638  -1.094  -7.089  0.00  0.00      PROA  
ATOM   4134    C THR P 714      22.283  -4.527  -9.522  0.00  0.00      PROA  
ATOM   4135    O THR P 714      23.274  -4.047 -10.056  0.00  0.00      PROA  
ATOM   4136    N PHE P 715      22.215  -5.826  -9.268  0.00  0.00      PROA  
ATOM   4137   HN PHE P 715      21.471  -6.213  -8.729  0.00  0.00      PROA  
ATOM   4138   CA PHE P 715      23.226  -6.824  -9.659  0.00  0.00      PROA  
ATOM   4139   HA PHE P 715      24.203  -6.363  -9.664  0.00  0.00      PROA  
ATOM   4140   CB PHE P 715      23.196  -7.922  -8.620  0.00  0.00      PROA  
ATOM   4141  HB1 PHE P 715      22.314  -8.592  -8.706  0.00  0.00      PROA  
ATOM   4142  HB2 PHE P 715      23.123  -7.427  -7.628  0.00  0.00      PROA  
ATOM   4143   CG PHE P 715      24.361  -8.923  -8.702  0.00  0.00      PROA  
ATOM   4144  CD1 PHE P 715      25.622  -8.538  -8.174  0.00  0.00      PROA  
ATOM   4145  HD1 PHE P 715      25.714  -7.588  -7.668  0.00  0.00      PROA  
ATOM   4146  CE1 PHE P 715      26.548  -9.556  -8.143  0.00  0.00      PROA  
ATOM   4147  HE1 PHE P 715      27.550  -9.471  -7.750  0.00  0.00      PROA  
ATOM   4148   CZ PHE P 715      26.385 -10.808  -8.790  0.00  0.00      PROA  
ATOM   4149   HZ PHE P 715      27.195 -11.522  -8.798  0.00  0.00      PROA  
ATOM   4150  CD2 PHE P 715      24.132 -10.130  -9.414  0.00  0.00      PROA  
ATOM   4151  HD2 PHE P 715      23.164 -10.325  -9.851  0.00  0.00      PROA  
ATOM   4152  CE2 PHE P 715      25.181 -11.067  -9.371  0.00  0.00      PROA  
ATOM   4153  HE2 PHE P 715      25.053 -11.978  -9.937  0.00  0.00      PROA  
ATOM   4154    C PHE P 715      23.063  -7.371 -11.070  0.00  0.00      PROA  
ATOM   4155    O PHE P 715      23.977  -8.045 -11.555  0.00  0.00      PROA  
ATOM   4156    N LYS P 716      21.947  -7.058 -11.796  0.00  0.00      PROA  
ATOM   4157   HN LYS P 716      21.262  -6.401 -11.491  0.00  0.00      PROA  
ATOM   4158   CA LYS P 716      21.556  -7.511 -13.053  0.00  0.00      PROA  
ATOM   4159   HA LYS P 716      21.451  -8.584 -12.991  0.00  0.00      PROA  
ATOM   4160   CB LYS P 716      20.291  -6.842 -13.491  0.00  0.00      PROA  
ATOM   4161  HB1 LYS P 716      20.497  -5.773 -13.715  0.00  0.00      PROA  
ATOM   4162  HB2 LYS P 716      19.499  -6.946 -12.718  0.00  0.00      PROA  
ATOM   4163   CG LYS P 716      19.716  -7.466 -14.781  0.00  0.00      PROA  
ATOM   4164  HG1 LYS P 716      19.619  -8.564 -14.643  0.00  0.00      PROA  
ATOM   4165  HG2 LYS P 716      20.508  -7.299 -15.543  0.00  0.00      PROA  
ATOM   4166   CD LYS P 716      18.303  -6.951 -14.990  0.00  0.00      PROA  
ATOM   4167  HD1 LYS P 716      18.553  -5.900 -15.250  0.00  0.00      PROA  
ATOM   4168  HD2 LYS P 716      17.674  -6.992 -14.075  0.00  0.00      PROA  
ATOM   4169   CE LYS P 716      17.668  -7.485 -16.310  0.00  0.00      PROA  
ATOM   4170  HE1 LYS P 716      18.459  -7.629 -17.076  0.00  0.00      PROA  
ATOM   4171  HE2 LYS P 716      16.910  -6.777 -16.708  0.00  0.00      PROA  
ATOM   4172   NZ LYS P 716      17.001  -8.702 -16.029  0.00  0.00      PROA  
ATOM   4173  HZ1 LYS P 716      15.975  -8.676 -16.200  0.00  0.00      PROA  
ATOM   4174  HZ2 LYS P 716      17.221  -9.056 -15.077  0.00  0.00      PROA  
ATOM   4175  HZ3 LYS P 716      17.379  -9.439 -16.658  0.00  0.00      PROA  
ATOM   4176    C LYS P 716      22.663  -7.245 -14.111  0.00  0.00      PROA  
ATOM   4177    O LYS P 716      22.976  -8.070 -14.984  0.00  0.00      PROA  
ATOM   4178    N THR P 717      23.369  -6.091 -13.983  0.00  0.00      PROA  
ATOM   4179   HN THR P 717      23.083  -5.370 -13.357  0.00  0.00      PROA  
ATOM   4180   CA THR P 717      24.349  -5.702 -15.008  0.00  0.00      PROA  
ATOM   4181   HA THR P 717      24.127  -6.356 -15.838  0.00  0.00      PROA  
ATOM   4182   CB THR P 717      24.317  -4.231 -15.340  0.00  0.00      PROA  
ATOM   4183   HB THR P 717      25.031  -3.884 -16.117  0.00  0.00      PROA  
ATOM   4184  OG1 THR P 717      24.321  -3.401 -14.202  0.00  0.00      PROA  
ATOM   4185  HG1 THR P 717      24.756  -2.590 -14.476  0.00  0.00      PROA  
ATOM   4186  CG2 THR P 717      22.866  -3.946 -15.892  0.00  0.00      PROA  
ATOM   4187 HG21 THR P 717      22.557  -4.432 -16.842  0.00  0.00      PROA  
ATOM   4188 HG22 THR P 717      22.647  -2.876 -16.097  0.00  0.00      PROA  
ATOM   4189 HG23 THR P 717      22.061  -4.302 -15.214  0.00  0.00      PROA  
ATOM   4190    C THR P 717      25.815  -6.037 -14.509  0.00  0.00      PROA  
ATOM   4191    O THR P 717      26.797  -5.554 -15.040  0.00  0.00      PROA  
ATOM   4192    N SER P 718      26.017  -6.903 -13.438  0.00  0.00      PROA  
ATOM   4193   HN SER P 718      25.200  -7.432 -13.220  0.00  0.00      PROA  
ATOM   4194   CA SER P 718      27.207  -7.435 -12.859  0.00  0.00      PROA  
ATOM   4195   HA SER P 718      27.761  -6.550 -12.583  0.00  0.00      PROA  
ATOM   4196   CB SER P 718      27.037  -8.371 -11.584  0.00  0.00      PROA  
ATOM   4197  HB1 SER P 718      26.446  -9.241 -11.942  0.00  0.00      PROA  
ATOM   4198  HB2 SER P 718      26.486  -7.790 -10.813  0.00  0.00      PROA  
ATOM   4199   OG SER P 718      28.326  -8.854 -11.026  0.00  0.00      PROA  
ATOM   4200  HG1 SER P 718      28.609  -8.166 -10.420  0.00  0.00      PROA  
ATOM   4201    C SER P 718      28.237  -8.101 -13.834  0.00  0.00      PROA  
ATOM   4202    O SER P 718      27.882  -8.754 -14.821  0.00  0.00      PROA  
ATOM   4203    N ARG P 719      29.528  -7.940 -13.521  0.00  0.00      PROA  
ATOM   4204   HN ARG P 719      29.703  -7.403 -12.699  0.00  0.00      PROA  
ATOM   4205   CA ARG P 719      30.688  -8.299 -14.419  0.00  0.00      PROA  
ATOM   4206   HA ARG P 719      30.377  -8.228 -15.451  0.00  0.00      PROA  
ATOM   4207   CB ARG P 719      31.914  -7.348 -14.302  0.00  0.00      PROA  
ATOM   4208  HB1 ARG P 719      32.677  -7.753 -15.000  0.00  0.00      PROA  
ATOM   4209  HB2 ARG P 719      32.317  -7.369 -13.267  0.00  0.00      PROA  
ATOM   4210   CG ARG P 719      31.582  -5.943 -14.756  0.00  0.00      PROA  
ATOM   4211  HG1 ARG P 719      30.620  -5.621 -14.304  0.00  0.00      PROA  
ATOM   4212  HG2 ARG P 719      31.351  -5.815 -15.835  0.00  0.00      PROA  
ATOM   4213   CD ARG P 719      32.731  -4.925 -14.396  0.00  0.00      PROA  
ATOM   4214  HD1 ARG P 719      32.668  -4.106 -15.144  0.00  0.00      PROA  
ATOM   4215  HD2 ARG P 719      33.677  -5.486 -14.551  0.00  0.00      PROA  
ATOM   4216   NE ARG P 719      32.459  -4.590 -12.953  0.00  0.00      PROA  
ATOM   4217   HE ARG P 719      31.656  -4.994 -12.515  0.00  0.00      PROA  
ATOM   4218   CZ ARG P 719      32.991  -3.485 -12.467  0.00  0.00      PROA  
ATOM   4219  NH1 ARG P 719      34.018  -2.818 -12.941  0.00  0.00      PROA  
ATOM   4220 HH11 ARG P 719      34.451  -3.264 -13.724  0.00  0.00      PROA  
ATOM   4221 HH12 ARG P 719      34.527  -2.200 -12.343  0.00  0.00      PROA  
ATOM   4222  NH2 ARG P 719      32.368  -3.113 -11.330  0.00  0.00      PROA  
ATOM   4223 HH21 ARG P 719      31.767  -3.766 -10.869  0.00  0.00      PROA  
ATOM   4224 HH22 ARG P 719      32.748  -2.344 -10.817  0.00  0.00      PROA  
ATOM   4225    C ARG P 719      31.123  -9.652 -14.120  0.00  0.00      PROA  
ATOM   4226    O ARG P 719      32.084 -10.221 -14.723  0.00  0.00      PROA  
ATOM   4227    N TYR P 720      30.437 -10.246 -13.138  0.00  0.00      PROA  
ATOM   4228   HN TYR P 720      29.674  -9.692 -12.813  0.00  0.00      PROA  
ATOM   4229   CA TYR P 720      30.837 -11.443 -12.456  0.00  0.00      PROA  
ATOM   4230   HA TYR P 720      31.672 -11.961 -12.905  0.00  0.00      PROA  
ATOM   4231   CB TYR P 720      31.232 -11.217 -10.950  0.00  0.00      PROA  
ATOM   4232  HB1 TYR P 720      31.745 -12.110 -10.534  0.00  0.00      PROA  
ATOM   4233  HB2 TYR P 720      30.310 -10.988 -10.374  0.00  0.00      PROA  
ATOM   4234   CG TYR P 720      32.148  -9.986 -10.868  0.00  0.00      PROA  
ATOM   4235  CD1 TYR P 720      31.724  -8.824 -10.282  0.00  0.00      PROA  
ATOM   4236  HD1 TYR P 720      30.713  -8.850  -9.903  0.00  0.00      PROA  
ATOM   4237  CE1 TYR P 720      32.570  -7.686 -10.164  0.00  0.00      PROA  
ATOM   4238  HE1 TYR P 720      32.278  -6.810  -9.605  0.00  0.00      PROA  
ATOM   4239   CZ TYR P 720      33.849  -7.687 -10.679  0.00  0.00      PROA  
ATOM   4240   OH TYR P 720      34.658  -6.561 -10.662  0.00  0.00      PROA  
ATOM   4241   HH TYR P 720      35.325  -6.770 -11.320  0.00  0.00      PROA  
ATOM   4242  CD2 TYR P 720      33.447 -10.007 -11.262  0.00  0.00      PROA  
ATOM   4243  HD2 TYR P 720      33.662 -10.911 -11.812  0.00  0.00      PROA  
ATOM   4244  CE2 TYR P 720      34.321  -8.920 -11.204  0.00  0.00      PROA  
ATOM   4245  HE2 TYR P 720      35.338  -9.072 -11.533  0.00  0.00      PROA  
ATOM   4246    C TYR P 720      29.639 -12.386 -12.467  0.00  0.00      PROA  
ATOM   4247    O TYR P 720      28.535 -11.972 -12.724  0.00  0.00      PROA  
ATOM   4248    N PHE P 721      29.962 -13.670 -12.312  0.00  0.00      PROA  
ATOM   4249   HN PHE P 721      30.913 -13.927 -12.163  0.00  0.00      PROA  
ATOM   4250   CA PHE P 721      29.071 -14.843 -12.260  0.00  0.00      PROA  
ATOM   4251   HA PHE P 721      29.762 -15.664 -12.132  0.00  0.00      PROA  
ATOM   4252   CB PHE P 721      28.056 -14.780 -11.066  0.00  0.00      PROA  
ATOM   4253  HB1 PHE P 721      27.331 -15.622 -11.058  0.00  0.00      PROA  
ATOM   4254  HB2 PHE P 721      27.497 -13.825 -11.172  0.00  0.00      PROA  
ATOM   4255   CG PHE P 721      28.572 -14.861  -9.623  0.00  0.00      PROA  
ATOM   4256  CD1 PHE P 721      29.886 -15.382  -9.365  0.00  0.00      PROA  
ATOM   4257  HD1 PHE P 721      30.553 -15.620 -10.180  0.00  0.00      PROA  
ATOM   4258  CE1 PHE P 721      30.378 -15.252  -8.076  0.00  0.00      PROA  
ATOM   4259  HE1 PHE P 721      31.419 -15.468  -7.885  0.00  0.00      PROA  
ATOM   4260   CZ PHE P 721      29.518 -14.913  -7.000  0.00  0.00      PROA  
ATOM   4261   HZ PHE P 721      29.871 -14.905  -5.979  0.00  0.00      PROA  
ATOM   4262  CD2 PHE P 721      27.756 -14.458  -8.583  0.00  0.00      PROA  
ATOM   4263  HD2 PHE P 721      26.776 -14.048  -8.777  0.00  0.00      PROA  
ATOM   4264  CE2 PHE P 721      28.196 -14.480  -7.247  0.00  0.00      PROA  
ATOM   4265  HE2 PHE P 721      27.587 -14.086  -6.447  0.00  0.00      PROA  
ATOM   4266    C PHE P 721      28.448 -15.269 -13.594  0.00  0.00      PROA  
ATOM   4267    O PHE P 721      28.407 -14.517 -14.541  0.00  0.00      PROA  
ATOM   4268    N PRO P 722      27.882 -16.498 -13.609  0.00  0.00      PROA  
ATOM   4269   CD PRO P 722      28.367 -17.666 -12.864  0.00  0.00      PROA  
ATOM   4270  HD1 PRO P 722      28.286 -17.519 -11.766  0.00  0.00      PROA  
ATOM   4271  HD2 PRO P 722      29.465 -17.798 -12.968  0.00  0.00      PROA  
ATOM   4272   CA PRO P 722      26.990 -16.922 -14.731  0.00  0.00      PROA  
ATOM   4273   HA PRO P 722      27.572 -16.979 -15.639  0.00  0.00      PROA  
ATOM   4274   CB PRO P 722      26.455 -18.284 -14.139  0.00  0.00      PROA  
ATOM   4275  HB1 PRO P 722      26.058 -18.940 -14.943  0.00  0.00      PROA  
ATOM   4276  HB2 PRO P 722      25.656 -17.954 -13.441  0.00  0.00      PROA  
ATOM   4277   CG PRO P 722      27.600 -18.866 -13.307  0.00  0.00      PROA  
ATOM   4278  HG1 PRO P 722      27.094 -19.369 -12.455  0.00  0.00      PROA  
ATOM   4279  HG2 PRO P 722      28.289 -19.515 -13.888  0.00  0.00      PROA  
ATOM   4280    C PRO P 722      25.819 -15.947 -15.020  0.00  0.00      PROA  
ATOM   4281    O PRO P 722      25.322 -15.302 -14.129  0.00  0.00      PROA  
ATOM   4282    N THR P 723      25.472 -15.833 -16.366  0.00  0.00      PROA  
ATOM   4283   HN THR P 723      25.824 -16.498 -17.020  0.00  0.00      PROA  
ATOM   4284   CA THR P 723      24.484 -14.877 -16.917  0.00  0.00      PROA  
ATOM   4285   HA THR P 723      24.807 -13.872 -16.692  0.00  0.00      PROA  
ATOM   4286   CB THR P 723      24.247 -15.087 -18.403  0.00  0.00      PROA  
ATOM   4287   HB THR P 723      23.350 -14.497 -18.687  0.00  0.00      PROA  
ATOM   4288  OG1 THR P 723      24.129 -16.472 -18.806  0.00  0.00      PROA  
ATOM   4289  HG1 THR P 723      25.017 -16.833 -18.751  0.00  0.00      PROA  
ATOM   4290  CG2 THR P 723      25.446 -14.521 -19.083  0.00  0.00      PROA  
ATOM   4291 HG21 THR P 723      25.713 -13.487 -18.776  0.00  0.00      PROA  
ATOM   4292 HG22 THR P 723      25.281 -14.296 -20.159  0.00  0.00      PROA  
ATOM   4293 HG23 THR P 723      26.341 -15.176 -19.014  0.00  0.00      PROA  
ATOM   4294    C THR P 723      23.162 -14.955 -16.159  0.00  0.00      PROA  
ATOM   4295    O THR P 723      22.558 -13.942 -15.809  0.00  0.00      PROA  
ATOM   4296    N ARG P 724      22.741 -16.188 -15.836  0.00  0.00      PROA  
ATOM   4297   HN ARG P 724      23.171 -16.980 -16.261  0.00  0.00      PROA  
ATOM   4298   CA ARG P 724      21.467 -16.517 -15.228  0.00  0.00      PROA  
ATOM   4299   HA ARG P 724      20.625 -15.922 -15.547  0.00  0.00      PROA  
ATOM   4300   CB ARG P 724      21.252 -18.049 -15.393  0.00  0.00      PROA  
ATOM   4301  HB1 ARG P 724      20.417 -18.415 -14.758  0.00  0.00      PROA  
ATOM   4302  HB2 ARG P 724      22.231 -18.526 -15.171  0.00  0.00      PROA  
ATOM   4303   CG ARG P 724      20.872 -18.321 -16.879  0.00  0.00      PROA  
ATOM   4304  HG1 ARG P 724      20.977 -19.345 -17.299  0.00  0.00      PROA  
ATOM   4305  HG2 ARG P 724      21.455 -17.662 -17.557  0.00  0.00      PROA  
ATOM   4306   CD ARG P 724      19.423 -17.768 -17.313  0.00  0.00      PROA  
ATOM   4307  HD1 ARG P 724      19.254 -18.005 -18.385  0.00  0.00      PROA  
ATOM   4308  HD2 ARG P 724      19.256 -16.674 -17.216  0.00  0.00      PROA  
ATOM   4309   NE ARG P 724      18.325 -18.482 -16.507  0.00  0.00      PROA  
ATOM   4310   HE ARG P 724      18.019 -19.360 -16.878  0.00  0.00      PROA  
ATOM   4311   CZ ARG P 724      17.380 -17.889 -15.726  0.00  0.00      PROA  
ATOM   4312  NH1 ARG P 724      16.462 -18.718 -15.326  0.00  0.00      PROA  
ATOM   4313 HH11 ARG P 724      16.568 -19.712 -15.347  0.00  0.00      PROA  
ATOM   4314 HH12 ARG P 724      15.829 -18.288 -14.681  0.00  0.00      PROA  
ATOM   4315  NH2 ARG P 724      17.286 -16.630 -15.580  0.00  0.00      PROA  
ATOM   4316 HH21 ARG P 724      17.760 -16.090 -16.276  0.00  0.00      PROA  
ATOM   4317 HH22 ARG P 724      16.385 -16.283 -15.319  0.00  0.00      PROA  
ATOM   4318    C ARG P 724      21.538 -16.229 -13.745  0.00  0.00      PROA  
ATOM   4319    O ARG P 724      20.500 -16.031 -13.113  0.00  0.00      PROA  
ATOM   4320    N VAL P 725      22.700 -16.323 -13.201  0.00  0.00      PROA  
ATOM   4321   HN VAL P 725      23.516 -16.631 -13.684  0.00  0.00      PROA  
ATOM   4322   CA VAL P 725      22.911 -15.951 -11.799  0.00  0.00      PROA  
ATOM   4323   HA VAL P 725      22.109 -16.455 -11.279  0.00  0.00      PROA  
ATOM   4324   CB VAL P 725      24.283 -16.400 -11.205  0.00  0.00      PROA  
ATOM   4325   HB VAL P 725      25.007 -15.966 -11.927  0.00  0.00      PROA  
ATOM   4326  CG1 VAL P 725      24.468 -15.916  -9.747  0.00  0.00      PROA  
ATOM   4327 HG11 VAL P 725      25.494 -16.200  -9.431  0.00  0.00      PROA  
ATOM   4328 HG12 VAL P 725      23.681 -16.346  -9.091  0.00  0.00      PROA  
ATOM   4329 HG13 VAL P 725      24.371 -14.831  -9.527  0.00  0.00      PROA  
ATOM   4330  CG2 VAL P 725      24.275 -17.886 -11.250  0.00  0.00      PROA  
ATOM   4331 HG21 VAL P 725      23.608 -18.247 -10.438  0.00  0.00      PROA  
ATOM   4332 HG22 VAL P 725      25.298 -18.311 -11.153  0.00  0.00      PROA  
ATOM   4333 HG23 VAL P 725      23.925 -18.208 -12.254  0.00  0.00      PROA  
ATOM   4334    C VAL P 725      22.615 -14.474 -11.574  0.00  0.00      PROA  
ATOM   4335    O VAL P 725      21.997 -14.151 -10.548  0.00  0.00      PROA  
ATOM   4336    N ARG P 726      23.130 -13.599 -12.409  0.00  0.00      PROA  
ATOM   4337   HN ARG P 726      23.713 -13.871 -13.170  0.00  0.00      PROA  
ATOM   4338   CA ARG P 726      22.932 -12.195 -12.273  0.00  0.00      PROA  
ATOM   4339   HA ARG P 726      23.388 -11.830 -11.364  0.00  0.00      PROA  
ATOM   4340   CB ARG P 726      23.713 -11.340 -13.386  0.00  0.00      PROA  
ATOM   4341  HB1 ARG P 726      23.808 -10.299 -13.012  0.00  0.00      PROA  
ATOM   4342  HB2 ARG P 726      23.092 -11.281 -14.305  0.00  0.00      PROA  
ATOM   4343   CG ARG P 726      25.065 -11.829 -13.741  0.00  0.00      PROA  
ATOM   4344  HG1 ARG P 726      24.966 -12.928 -13.870  0.00  0.00      PROA  
ATOM   4345  HG2 ARG P 726      25.719 -11.619 -12.867  0.00  0.00      PROA  
ATOM   4346   CD ARG P 726      25.746 -11.151 -14.992  0.00  0.00      PROA  
ATOM   4347  HD1 ARG P 726      25.793 -10.042 -14.940  0.00  0.00      PROA  
ATOM   4348  HD2 ARG P 726      25.263 -11.511 -15.925  0.00  0.00      PROA  
ATOM   4349   NE ARG P 726      27.042 -11.756 -15.018  0.00  0.00      PROA  
ATOM   4350   HE ARG P 726      27.458 -12.066 -14.163  0.00  0.00      PROA  
ATOM   4351   CZ ARG P 726      27.949 -11.719 -15.997  0.00  0.00      PROA  
ATOM   4352  NH1 ARG P 726      29.051 -12.441 -16.013  0.00  0.00      PROA  
ATOM   4353 HH11 ARG P 726      29.203 -13.106 -15.282  0.00  0.00      PROA  
ATOM   4354 HH12 ARG P 726      29.713 -12.403 -16.762  0.00  0.00      PROA  
ATOM   4355  NH2 ARG P 726      27.690 -10.832 -16.952  0.00  0.00      PROA  
ATOM   4356 HH21 ARG P 726      27.007 -10.122 -16.779  0.00  0.00      PROA  
ATOM   4357 HH22 ARG P 726      28.383 -10.754 -17.668  0.00  0.00      PROA  
ATOM   4358    C ARG P 726      21.464 -11.771 -12.347  0.00  0.00      PROA  
ATOM   4359    O ARG P 726      20.885 -10.971 -11.626  0.00  0.00      PROA  
ATOM   4360    N SER P 727      20.765 -12.537 -13.278  0.00  0.00      PROA  
ATOM   4361   HN SER P 727      21.177 -13.185 -13.913  0.00  0.00      PROA  
ATOM   4362   CA SER P 727      19.325 -12.457 -13.325  0.00  0.00      PROA  
ATOM   4363   HA SER P 727      19.069 -11.408 -13.303  0.00  0.00      PROA  
ATOM   4364   CB SER P 727      18.839 -13.140 -14.620  0.00  0.00      PROA  
ATOM   4365  HB1 SER P 727      19.206 -14.185 -14.700  0.00  0.00      PROA  
ATOM   4366  HB2 SER P 727      19.167 -12.603 -15.535  0.00  0.00      PROA  
ATOM   4367   OG SER P 727      17.442 -13.267 -14.857  0.00  0.00      PROA  
ATOM   4368  HG1 SER P 727      17.356 -13.448 -15.796  0.00  0.00      PROA  
ATOM   4369    C SER P 727      18.580 -12.994 -12.064  0.00  0.00      PROA  
ATOM   4370    O SER P 727      17.740 -12.316 -11.516  0.00  0.00      PROA  
ATOM   4371    N MET P 728      18.916 -14.189 -11.570  0.00  0.00      PROA  
ATOM   4372   HN MET P 728      19.527 -14.792 -12.077  0.00  0.00      PROA  
ATOM   4373   CA MET P 728      18.400 -14.813 -10.311  0.00  0.00      PROA  
ATOM   4374   HA MET P 728      17.332 -14.818 -10.470  0.00  0.00      PROA  
ATOM   4375   CB MET P 728      18.872 -16.224 -10.122  0.00  0.00      PROA  
ATOM   4376  HB1 MET P 728      18.736 -16.538  -9.064  0.00  0.00      PROA  
ATOM   4377  HB2 MET P 728      19.956 -16.377 -10.308  0.00  0.00      PROA  
ATOM   4378   CG MET P 728      18.074 -17.220 -10.920  0.00  0.00      PROA  
ATOM   4379  HG1 MET P 728      18.158 -16.905 -11.983  0.00  0.00      PROA  
ATOM   4380  HG2 MET P 728      17.044 -17.001 -10.566  0.00  0.00      PROA  
ATOM   4381   SD MET P 728      18.393 -18.929 -10.645  0.00  0.00      PROA  
ATOM   4382   CE MET P 728      19.762 -18.877 -11.866  0.00  0.00      PROA  
ATOM   4383  HE1 MET P 728      20.570 -18.146 -11.647  0.00  0.00      PROA  
ATOM   4384  HE2 MET P 728      19.381 -18.539 -12.853  0.00  0.00      PROA  
ATOM   4385  HE3 MET P 728      20.185 -19.900 -11.967  0.00  0.00      PROA  
ATOM   4386    C MET P 728      18.721 -14.011  -9.050  0.00  0.00      PROA  
ATOM   4387    O MET P 728      17.855 -13.908  -8.194  0.00  0.00      PROA  
ATOM   4388    N VAL P 729      19.862 -13.319  -8.992  0.00  0.00      PROA  
ATOM   4389   HN VAL P 729      20.560 -13.319  -9.704  0.00  0.00      PROA  
ATOM   4390   CA VAL P 729      19.984 -12.360  -7.925  0.00  0.00      PROA  
ATOM   4391   HA VAL P 729      19.698 -12.870  -7.017  0.00  0.00      PROA  
ATOM   4392   CB VAL P 729      21.423 -12.000  -7.726  0.00  0.00      PROA  
ATOM   4393   HB VAL P 729      21.887 -11.553  -8.631  0.00  0.00      PROA  
ATOM   4394  CG1 VAL P 729      21.611 -10.871  -6.611  0.00  0.00      PROA  
ATOM   4395 HG11 VAL P 729      20.985 -11.174  -5.745  0.00  0.00      PROA  
ATOM   4396 HG12 VAL P 729      21.291  -9.862  -6.947  0.00  0.00      PROA  
ATOM   4397 HG13 VAL P 729      22.704 -10.865  -6.413  0.00  0.00      PROA  
ATOM   4398  CG2 VAL P 729      22.344 -13.180  -7.272  0.00  0.00      PROA  
ATOM   4399 HG21 VAL P 729      23.425 -12.961  -7.140  0.00  0.00      PROA  
ATOM   4400 HG22 VAL P 729      22.272 -14.118  -7.864  0.00  0.00      PROA  
ATOM   4401 HG23 VAL P 729      21.989 -13.500  -6.270  0.00  0.00      PROA  
ATOM   4402    C VAL P 729      19.077 -11.127  -7.965  0.00  0.00      PROA  
ATOM   4403    O VAL P 729      18.532 -10.605  -7.014  0.00  0.00      PROA  
ATOM   4404    N SER P 730      18.979 -10.539  -9.139  0.00  0.00      PROA  
ATOM   4405   HN SER P 730      19.236 -11.030  -9.967  0.00  0.00      PROA  
ATOM   4406   CA SER P 730      18.094  -9.411  -9.375  0.00  0.00      PROA  
ATOM   4407   HA SER P 730      18.366  -8.596  -8.720  0.00  0.00      PROA  
ATOM   4408   CB SER P 730      18.217  -8.814 -10.782  0.00  0.00      PROA  
ATOM   4409  HB1 SER P 730      17.775  -9.539 -11.498  0.00  0.00      PROA  
ATOM   4410  HB2 SER P 730      19.263  -8.692 -11.137  0.00  0.00      PROA  
ATOM   4411   OG SER P 730      17.517  -7.631 -10.970  0.00  0.00      PROA  
ATOM   4412  HG1 SER P 730      18.132  -6.928 -10.750  0.00  0.00      PROA  
ATOM   4413    C SER P 730      16.619  -9.781  -9.088  0.00  0.00      PROA  
ATOM   4414    O SER P 730      15.864  -9.109  -8.422  0.00  0.00      PROA  
ATOM   4415    N ASP P 731      16.233 -10.933  -9.673  0.00  0.00      PROA  
ATOM   4416   HN ASP P 731      16.753 -11.521 -10.287  0.00  0.00      PROA  
ATOM   4417   CA ASP P 731      14.820 -11.176  -9.796  0.00  0.00      PROA  
ATOM   4418   HA ASP P 731      14.327 -10.240 -10.013  0.00  0.00      PROA  
ATOM   4419   CB ASP P 731      14.547 -12.206 -10.861  0.00  0.00      PROA  
ATOM   4420  HB1 ASP P 731      13.550 -12.642 -10.638  0.00  0.00      PROA  
ATOM   4421  HB2 ASP P 731      15.259 -13.057 -10.926  0.00  0.00      PROA  
ATOM   4422   CG ASP P 731      14.418 -11.517 -12.224  0.00  0.00      PROA  
ATOM   4423  OD1 ASP P 731      14.000 -12.222 -13.175  0.00  0.00      PROA  
ATOM   4424  OD2 ASP P 731      14.719 -10.278 -12.424  0.00  0.00      PROA  
ATOM   4425    C ASP P 731      14.271 -11.744  -8.492  0.00  0.00      PROA  
ATOM   4426    O ASP P 731      13.117 -11.471  -8.094  0.00  0.00      PROA  
ATOM   4427    N PHE P 732      15.100 -12.469  -7.722  0.00  0.00      PROA  
ATOM   4428   HN PHE P 732      15.939 -12.898  -8.047  0.00  0.00      PROA  
ATOM   4429   CA PHE P 732      14.694 -13.040  -6.404  0.00  0.00      PROA  
ATOM   4430   HA PHE P 732      13.638 -13.193  -6.234  0.00  0.00      PROA  
ATOM   4431   CB PHE P 732      15.148 -14.499  -6.251  0.00  0.00      PROA  
ATOM   4432  HB1 PHE P 732      14.829 -14.902  -5.266  0.00  0.00      PROA  
ATOM   4433  HB2 PHE P 732      16.249 -14.585  -6.370  0.00  0.00      PROA  
ATOM   4434   CG PHE P 732      14.490 -15.493  -7.310  0.00  0.00      PROA  
ATOM   4435  CD1 PHE P 732      14.968 -15.529  -8.597  0.00  0.00      PROA  
ATOM   4436  HD1 PHE P 732      15.695 -14.789  -8.896  0.00  0.00      PROA  
ATOM   4437  CE1 PHE P 732      14.467 -16.424  -9.522  0.00  0.00      PROA  
ATOM   4438  HE1 PHE P 732      15.019 -16.502 -10.447  0.00  0.00      PROA  
ATOM   4439   CZ PHE P 732      13.390 -17.232  -9.203  0.00  0.00      PROA  
ATOM   4440   HZ PHE P 732      12.909 -17.856  -9.941  0.00  0.00      PROA  
ATOM   4441  CD2 PHE P 732      13.344 -16.337  -6.951  0.00  0.00      PROA  
ATOM   4442  HD2 PHE P 732      12.915 -16.308  -5.961  0.00  0.00      PROA  
ATOM   4443  CE2 PHE P 732      12.775 -17.166  -7.940  0.00  0.00      PROA  
ATOM   4444  HE2 PHE P 732      11.914 -17.805  -7.816  0.00  0.00      PROA  
ATOM   4445    C PHE P 732      15.172 -12.178  -5.239  0.00  0.00      PROA  
ATOM   4446    O PHE P 732      15.097 -12.748  -4.116  0.00  0.00      PROA  
ATOM   4447    N ALA P 733      15.704 -10.944  -5.494  0.00  0.00      PROA  
ATOM   4448   HN ALA P 733      15.780 -10.574  -6.416  0.00  0.00      PROA  
ATOM   4449   CA ALA P 733      16.157 -10.004  -4.458  0.00  0.00      PROA  
ATOM   4450   HA ALA P 733      17.147 -10.330  -4.176  0.00  0.00      PROA  
ATOM   4451   CB ALA P 733      16.543  -8.660  -5.138  0.00  0.00      PROA  
ATOM   4452  HB1 ALA P 733      17.172  -8.022  -4.482  0.00  0.00      PROA  
ATOM   4453  HB2 ALA P 733      15.620  -8.116  -5.432  0.00  0.00      PROA  
ATOM   4454  HB3 ALA P 733      17.183  -8.899  -6.014  0.00  0.00      PROA  
ATOM   4455    C ALA P 733      15.391  -9.718  -3.227  0.00  0.00      PROA  
ATOM   4456    O ALA P 733      15.951  -9.852  -2.134  0.00  0.00      PROA  
ATOM   4457    N VAL P 734      14.107  -9.259  -3.363  0.00  0.00      PROA  
ATOM   4458   HN VAL P 734      13.585  -9.255  -4.212  0.00  0.00      PROA  
ATOM   4459   CA VAL P 734      13.219  -9.050  -2.256  0.00  0.00      PROA  
ATOM   4460   HA VAL P 734      13.717  -8.351  -1.600  0.00  0.00      PROA  
ATOM   4461   CB VAL P 734      11.831  -8.356  -2.742  0.00  0.00      PROA  
ATOM   4462   HB VAL P 734      11.140  -9.077  -3.229  0.00  0.00      PROA  
ATOM   4463  CG1 VAL P 734      11.024  -7.786  -1.558  0.00  0.00      PROA  
ATOM   4464 HG11 VAL P 734      11.705  -7.381  -0.780  0.00  0.00      PROA  
ATOM   4465 HG12 VAL P 734      10.451  -8.559  -1.003  0.00  0.00      PROA  
ATOM   4466 HG13 VAL P 734      10.230  -7.129  -1.973  0.00  0.00      PROA  
ATOM   4467  CG2 VAL P 734      12.133  -7.225  -3.798  0.00  0.00      PROA  
ATOM   4468 HG21 VAL P 734      11.197  -6.725  -4.127  0.00  0.00      PROA  
ATOM   4469 HG22 VAL P 734      12.658  -7.709  -4.649  0.00  0.00      PROA  
ATOM   4470 HG23 VAL P 734      12.806  -6.446  -3.379  0.00  0.00      PROA  
ATOM   4471    C VAL P 734      12.907 -10.222  -1.353  0.00  0.00      PROA  
ATOM   4472    O VAL P 734      13.130 -10.220  -0.144  0.00  0.00      PROA  
ATOM   4473    N PHE P 735      12.573 -11.343  -2.077  0.00  0.00      PROA  
ATOM   4474   HN PHE P 735      12.604 -11.377  -3.073  0.00  0.00      PROA  
ATOM   4475   CA PHE P 735      12.477 -12.749  -1.509  0.00  0.00      PROA  
ATOM   4476   HA PHE P 735      11.737 -12.672  -0.726  0.00  0.00      PROA  
ATOM   4477   CB PHE P 735      11.771 -13.770  -2.546  0.00  0.00      PROA  
ATOM   4478  HB1 PHE P 735      12.213 -13.554  -3.542  0.00  0.00      PROA  
ATOM   4479  HB2 PHE P 735      10.677 -13.620  -2.666  0.00  0.00      PROA  
ATOM   4480   CG PHE P 735      11.986 -15.301  -2.222  0.00  0.00      PROA  
ATOM   4481  CD1 PHE P 735      11.476 -15.912  -1.096  0.00  0.00      PROA  
ATOM   4482  HD1 PHE P 735      10.820 -15.394  -0.412  0.00  0.00      PROA  
ATOM   4483  CE1 PHE P 735      11.795 -17.285  -0.853  0.00  0.00      PROA  
ATOM   4484  HE1 PHE P 735      11.429 -17.734   0.058  0.00  0.00      PROA  
ATOM   4485   CZ PHE P 735      12.673 -17.992  -1.613  0.00  0.00      PROA  
ATOM   4486   HZ PHE P 735      12.936 -19.017  -1.397  0.00  0.00      PROA  
ATOM   4487  CD2 PHE P 735      12.955 -16.054  -2.971  0.00  0.00      PROA  
ATOM   4488  HD2 PHE P 735      13.414 -15.570  -3.820  0.00  0.00      PROA  
ATOM   4489  CE2 PHE P 735      13.288 -17.378  -2.698  0.00  0.00      PROA  
ATOM   4490  HE2 PHE P 735      14.017 -17.832  -3.354  0.00  0.00      PROA  
ATOM   4491    C PHE P 735      13.690 -13.297  -0.820  0.00  0.00      PROA  
ATOM   4492    O PHE P 735      13.586 -13.636   0.372  0.00  0.00      PROA  
ATOM   4493    N LEU P 736      14.919 -13.266  -1.429  0.00  0.00      PROA  
ATOM   4494   HN LEU P 736      15.033 -13.029  -2.390  0.00  0.00      PROA  
ATOM   4495   CA LEU P 736      16.244 -13.643  -0.839  0.00  0.00      PROA  
ATOM   4496   HA LEU P 736      16.251 -14.681  -0.541  0.00  0.00      PROA  
ATOM   4497   CB LEU P 736      17.362 -13.377  -1.746  0.00  0.00      PROA  
ATOM   4498  HB1 LEU P 736      18.388 -13.462  -1.328  0.00  0.00      PROA  
ATOM   4499  HB2 LEU P 736      17.141 -12.363  -2.140  0.00  0.00      PROA  
ATOM   4500   CG LEU P 736      17.499 -14.401  -2.866  0.00  0.00      PROA  
ATOM   4501   HG LEU P 736      16.474 -14.544  -3.269  0.00  0.00      PROA  
ATOM   4502  CD1 LEU P 736      18.428 -13.994  -3.988  0.00  0.00      PROA  
ATOM   4503 HD11 LEU P 736      18.122 -13.105  -4.580  0.00  0.00      PROA  
ATOM   4504 HD12 LEU P 736      18.520 -14.872  -4.663  0.00  0.00      PROA  
ATOM   4505 HD13 LEU P 736      19.409 -13.714  -3.549  0.00  0.00      PROA  
ATOM   4506  CD2 LEU P 736      17.916 -15.784  -2.160  0.00  0.00      PROA  
ATOM   4507 HD21 LEU P 736      17.006 -16.168  -1.651  0.00  0.00      PROA  
ATOM   4508 HD22 LEU P 736      18.772 -15.569  -1.485  0.00  0.00      PROA  
ATOM   4509 HD23 LEU P 736      18.236 -16.437  -2.999  0.00  0.00      PROA  
ATOM   4510    C LEU P 736      16.571 -12.839   0.392  0.00  0.00      PROA  
ATOM   4511    O LEU P 736      16.996 -13.316   1.373  0.00  0.00      PROA  
ATOM   4512    N THR P 737      16.353 -11.496   0.358  0.00  0.00      PROA  
ATOM   4513   HN THR P 737      15.992 -11.119  -0.492  0.00  0.00      PROA  
ATOM   4514   CA THR P 737      16.605 -10.614   1.457  0.00  0.00      PROA  
ATOM   4515   HA THR P 737      17.605 -10.740   1.845  0.00  0.00      PROA  
ATOM   4516   CB THR P 737      16.390  -9.179   0.985  0.00  0.00      PROA  
ATOM   4517   HB THR P 737      15.326  -9.142   0.665  0.00  0.00      PROA  
ATOM   4518  OG1 THR P 737      17.295  -8.753  -0.023  0.00  0.00      PROA  
ATOM   4519  HG1 THR P 737      17.052  -9.121  -0.875  0.00  0.00      PROA  
ATOM   4520  CG2 THR P 737      16.522  -8.119   2.132  0.00  0.00      PROA  
ATOM   4521 HG21 THR P 737      17.299  -8.415   2.869  0.00  0.00      PROA  
ATOM   4522 HG22 THR P 737      15.600  -8.106   2.752  0.00  0.00      PROA  
ATOM   4523 HG23 THR P 737      16.697  -7.118   1.682  0.00  0.00      PROA  
ATOM   4524    C THR P 737      15.703 -10.916   2.595  0.00  0.00      PROA  
ATOM   4525    O THR P 737      16.250 -11.026   3.743  0.00  0.00      PROA  
ATOM   4526    N ILE P 738      14.363 -11.111   2.408  0.00  0.00      PROA  
ATOM   4527   HN ILE P 738      13.846 -10.749   1.637  0.00  0.00      PROA  
ATOM   4528   CA ILE P 738      13.484 -11.542   3.448  0.00  0.00      PROA  
ATOM   4529   HA ILE P 738      13.502 -10.723   4.151  0.00  0.00      PROA  
ATOM   4530   CB ILE P 738      12.036 -11.665   2.940  0.00  0.00      PROA  
ATOM   4531   HB ILE P 738      11.993 -12.409   2.116  0.00  0.00      PROA  
ATOM   4532  CG2 ILE P 738      11.212 -12.212   4.106  0.00  0.00      PROA  
ATOM   4533 HG21 ILE P 738      10.105 -12.144   4.047  0.00  0.00      PROA  
ATOM   4534 HG22 ILE P 738      11.507 -11.581   4.971  0.00  0.00      PROA  
ATOM   4535 HG23 ILE P 738      11.311 -13.309   4.250  0.00  0.00      PROA  
ATOM   4536  CG1 ILE P 738      11.336 -10.305   2.508  0.00  0.00      PROA  
ATOM   4537 HG11 ILE P 738      12.110  -9.648   2.057  0.00  0.00      PROA  
ATOM   4538 HG12 ILE P 738      10.986  -9.667   3.348  0.00  0.00      PROA  
ATOM   4539   CD ILE P 738      10.172 -10.459   1.486  0.00  0.00      PROA  
ATOM   4540  HD1 ILE P 738       9.359 -11.109   1.874  0.00  0.00      PROA  
ATOM   4541  HD2 ILE P 738      10.518 -10.843   0.502  0.00  0.00      PROA  
ATOM   4542  HD3 ILE P 738       9.810  -9.458   1.169  0.00  0.00      PROA  
ATOM   4543    C ILE P 738      13.906 -12.833   4.196  0.00  0.00      PROA  
ATOM   4544    O ILE P 738      13.819 -12.907   5.419  0.00  0.00      PROA  
ATOM   4545    N PHE P 739      14.253 -13.884   3.389  0.00  0.00      PROA  
ATOM   4546   HN PHE P 739      14.240 -13.774   2.398  0.00  0.00      PROA  
ATOM   4547   CA PHE P 739      14.735 -15.204   3.854  0.00  0.00      PROA  
ATOM   4548   HA PHE P 739      13.941 -15.658   4.429  0.00  0.00      PROA  
ATOM   4549   CB PHE P 739      14.949 -15.993   2.510  0.00  0.00      PROA  
ATOM   4550  HB1 PHE P 739      15.736 -15.499   1.900  0.00  0.00      PROA  
ATOM   4551  HB2 PHE P 739      14.051 -15.903   1.862  0.00  0.00      PROA  
ATOM   4552   CG PHE P 739      15.178 -17.469   2.746  0.00  0.00      PROA  
ATOM   4553  CD1 PHE P 739      16.381 -18.178   2.743  0.00  0.00      PROA  
ATOM   4554  HD1 PHE P 739      17.222 -17.523   2.569  0.00  0.00      PROA  
ATOM   4555  CE1 PHE P 739      16.541 -19.539   2.972  0.00  0.00      PROA  
ATOM   4556  HE1 PHE P 739      17.500 -20.035   2.996  0.00  0.00      PROA  
ATOM   4557   CZ PHE P 739      15.372 -20.315   3.047  0.00  0.00      PROA  
ATOM   4558   HZ PHE P 739      15.343 -21.394   3.090  0.00  0.00      PROA  
ATOM   4559  CD2 PHE P 739      14.023 -18.292   2.856  0.00  0.00      PROA  
ATOM   4560  HD2 PHE P 739      13.087 -17.768   2.980  0.00  0.00      PROA  
ATOM   4561  CE2 PHE P 739      14.155 -19.634   2.981  0.00  0.00      PROA  
ATOM   4562  HE2 PHE P 739      13.267 -20.225   3.150  0.00  0.00      PROA  
ATOM   4563    C PHE P 739      16.036 -15.136   4.633  0.00  0.00      PROA  
ATOM   4564    O PHE P 739      16.220 -15.617   5.730  0.00  0.00      PROA  
ATOM   4565    N THR P 740      17.071 -14.434   4.116  0.00  0.00      PROA  
ATOM   4566   HN THR P 740      17.007 -14.127   3.170  0.00  0.00      PROA  
ATOM   4567   CA THR P 740      18.261 -14.171   4.911  0.00  0.00      PROA  
ATOM   4568   HA THR P 740      18.684 -15.075   5.323  0.00  0.00      PROA  
ATOM   4569   CB THR P 740      19.443 -13.613   4.080  0.00  0.00      PROA  
ATOM   4570   HB THR P 740      20.300 -13.306   4.718  0.00  0.00      PROA  
ATOM   4571  OG1 THR P 740      19.182 -12.384   3.388  0.00  0.00      PROA  
ATOM   4572  HG1 THR P 740      18.457 -12.497   2.770  0.00  0.00      PROA  
ATOM   4573  CG2 THR P 740      19.878 -14.613   3.059  0.00  0.00      PROA  
ATOM   4574 HG21 THR P 740      20.259 -15.494   3.618  0.00  0.00      PROA  
ATOM   4575 HG22 THR P 740      20.631 -14.192   2.359  0.00  0.00      PROA  
ATOM   4576 HG23 THR P 740      19.017 -15.020   2.486  0.00  0.00      PROA  
ATOM   4577    C THR P 740      18.055 -13.283   6.162  0.00  0.00      PROA  
ATOM   4578    O THR P 740      18.672 -13.533   7.199  0.00  0.00      PROA  
ATOM   4579    N MET P 741      17.189 -12.279   6.169  0.00  0.00      PROA  
ATOM   4580   HN MET P 741      16.787 -12.095   5.275  0.00  0.00      PROA  
ATOM   4581   CA MET P 741      16.925 -11.496   7.404  0.00  0.00      PROA  
ATOM   4582   HA MET P 741      17.881 -11.227   7.830  0.00  0.00      PROA  
ATOM   4583   CB MET P 741      16.257 -10.051   7.027  0.00  0.00      PROA  
ATOM   4584  HB1 MET P 741      15.755  -9.647   7.932  0.00  0.00      PROA  
ATOM   4585  HB2 MET P 741      15.477 -10.256   6.262  0.00  0.00      PROA  
ATOM   4586   CG MET P 741      17.255  -9.019   6.444  0.00  0.00      PROA  
ATOM   4587  HG1 MET P 741      16.575  -8.173   6.204  0.00  0.00      PROA  
ATOM   4588  HG2 MET P 741      17.715  -9.506   5.558  0.00  0.00      PROA  
ATOM   4589   SD MET P 741      18.606  -8.583   7.522  0.00  0.00      PROA  
ATOM   4590   CE MET P 741      19.086  -7.025   6.679  0.00  0.00      PROA  
ATOM   4591  HE1 MET P 741      19.432  -7.339   5.671  0.00  0.00      PROA  
ATOM   4592  HE2 MET P 741      19.875  -6.438   7.196  0.00  0.00      PROA  
ATOM   4593  HE3 MET P 741      18.233  -6.321   6.565  0.00  0.00      PROA  
ATOM   4594    C MET P 741      16.214 -12.186   8.560  0.00  0.00      PROA  
ATOM   4595    O MET P 741      16.579 -11.891   9.711  0.00  0.00      PROA  
ATOM   4596    N VAL P 742      15.411 -13.268   8.216  0.00  0.00      PROA  
ATOM   4597   HN VAL P 742      15.247 -13.433   7.246  0.00  0.00      PROA  
ATOM   4598   CA VAL P 742      15.082 -14.325   9.114  0.00  0.00      PROA  
ATOM   4599   HA VAL P 742      14.597 -13.768   9.902  0.00  0.00      PROA  
ATOM   4600   CB VAL P 742      14.211 -15.342   8.494  0.00  0.00      PROA  
ATOM   4601   HB VAL P 742      14.562 -15.503   7.452  0.00  0.00      PROA  
ATOM   4602  CG1 VAL P 742      13.929 -16.726   9.172  0.00  0.00      PROA  
ATOM   4603 HG11 VAL P 742      13.345 -17.175   8.340  0.00  0.00      PROA  
ATOM   4604 HG12 VAL P 742      13.319 -16.587  10.090  0.00  0.00      PROA  
ATOM   4605 HG13 VAL P 742      14.875 -17.277   9.360  0.00  0.00      PROA  
ATOM   4606  CG2 VAL P 742      12.810 -14.666   8.294  0.00  0.00      PROA  
ATOM   4607 HG21 VAL P 742      12.885 -13.761   7.654  0.00  0.00      PROA  
ATOM   4608 HG22 VAL P 742      12.215 -14.574   9.228  0.00  0.00      PROA  
ATOM   4609 HG23 VAL P 742      12.313 -15.471   7.713  0.00  0.00      PROA  
ATOM   4610    C VAL P 742      16.261 -15.013   9.811  0.00  0.00      PROA  
ATOM   4611    O VAL P 742      16.256 -15.196  10.999  0.00  0.00      PROA  
ATOM   4612    N ILE P 743      17.319 -15.440   9.162  0.00  0.00      PROA  
ATOM   4613   HN ILE P 743      17.280 -15.155   8.208  0.00  0.00      PROA  
ATOM   4614   CA ILE P 743      18.578 -16.111   9.684  0.00  0.00      PROA  
ATOM   4615   HA ILE P 743      18.247 -16.911  10.329  0.00  0.00      PROA  
ATOM   4616   CB ILE P 743      19.410 -16.845   8.646  0.00  0.00      PROA  
ATOM   4617   HB ILE P 743      19.817 -16.059   7.975  0.00  0.00      PROA  
ATOM   4618  CG2 ILE P 743      20.601 -17.592   9.359  0.00  0.00      PROA  
ATOM   4619 HG21 ILE P 743      21.239 -16.908   9.958  0.00  0.00      PROA  
ATOM   4620 HG22 ILE P 743      21.245 -18.071   8.591  0.00  0.00      PROA  
ATOM   4621 HG23 ILE P 743      20.203 -18.347  10.072  0.00  0.00      PROA  
ATOM   4622  CG1 ILE P 743      18.598 -17.949   7.874  0.00  0.00      PROA  
ATOM   4623 HG11 ILE P 743      17.765 -17.298   7.532  0.00  0.00      PROA  
ATOM   4624 HG12 ILE P 743      18.334 -18.871   8.435  0.00  0.00      PROA  
ATOM   4625   CD ILE P 743      19.266 -18.395   6.605  0.00  0.00      PROA  
ATOM   4626  HD1 ILE P 743      20.090 -19.114   6.801  0.00  0.00      PROA  
ATOM   4627  HD2 ILE P 743      19.675 -17.546   6.017  0.00  0.00      PROA  
ATOM   4628  HD3 ILE P 743      18.512 -18.858   5.932  0.00  0.00      PROA  
ATOM   4629    C ILE P 743      19.397 -15.095  10.451  0.00  0.00      PROA  
ATOM   4630    O ILE P 743      19.817 -15.411  11.593  0.00  0.00      PROA  
ATOM   4631    N ILE P 744      19.553 -13.844  10.006  0.00  0.00      PROA  
ATOM   4632   HN ILE P 744      19.202 -13.616   9.101  0.00  0.00      PROA  
ATOM   4633   CA ILE P 744      20.209 -12.816  10.846  0.00  0.00      PROA  
ATOM   4634   HA ILE P 744      21.192 -13.257  10.912  0.00  0.00      PROA  
ATOM   4635   CB ILE P 744      20.350 -11.492  10.119  0.00  0.00      PROA  
ATOM   4636   HB ILE P 744      19.350 -11.092   9.845  0.00  0.00      PROA  
ATOM   4637  CG2 ILE P 744      21.166 -10.623  11.167  0.00  0.00      PROA  
ATOM   4638 HG21 ILE P 744      20.444 -10.369  11.973  0.00  0.00      PROA  
ATOM   4639 HG22 ILE P 744      21.408  -9.668  10.653  0.00  0.00      PROA  
ATOM   4640 HG23 ILE P 744      22.128 -11.101  11.452  0.00  0.00      PROA  
ATOM   4641  CG1 ILE P 744      21.078 -11.584   8.705  0.00  0.00      PROA  
ATOM   4642 HG11 ILE P 744      21.159 -10.517   8.405  0.00  0.00      PROA  
ATOM   4643 HG12 ILE P 744      20.333 -11.965   7.974  0.00  0.00      PROA  
ATOM   4644   CD ILE P 744      22.420 -12.391   8.753  0.00  0.00      PROA  
ATOM   4645  HD1 ILE P 744      22.204 -13.412   9.135  0.00  0.00      PROA  
ATOM   4646  HD2 ILE P 744      23.118 -11.897   9.462  0.00  0.00      PROA  
ATOM   4647  HD3 ILE P 744      22.844 -12.345   7.728  0.00  0.00      PROA  
ATOM   4648    C ILE P 744      19.442 -12.664  12.160  0.00  0.00      PROA  
ATOM   4649    O ILE P 744      20.039 -12.844  13.228  0.00  0.00      PROA  
ATOM   4650    N ASP P 745      18.066 -12.455  12.275  0.00  0.00      PROA  
ATOM   4651   HN ASP P 745      17.486 -12.284  11.482  0.00  0.00      PROA  
ATOM   4652   CA ASP P 745      17.347 -12.571  13.555  0.00  0.00      PROA  
ATOM   4653   HA ASP P 745      17.539 -11.726  14.200  0.00  0.00      PROA  
ATOM   4654   CB ASP P 745      15.824 -12.221  13.245  0.00  0.00      PROA  
ATOM   4655  HB1 ASP P 745      15.390 -12.932  12.510  0.00  0.00      PROA  
ATOM   4656  HB2 ASP P 745      15.982 -11.315  12.622  0.00  0.00      PROA  
ATOM   4657   CG ASP P 745      14.955 -12.105  14.431  0.00  0.00      PROA  
ATOM   4658  OD1 ASP P 745      13.899 -12.779  14.494  0.00  0.00      PROA  
ATOM   4659  OD2 ASP P 745      15.226 -11.206  15.304  0.00  0.00      PROA  
ATOM   4660    C ASP P 745      17.389 -13.886  14.255  0.00  0.00      PROA  
ATOM   4661    O ASP P 745      17.530 -13.882  15.490  0.00  0.00      PROA  
ATOM   4662    N PHE P 746      17.199 -15.072  13.527  0.00  0.00      PROA  
ATOM   4663   HN PHE P 746      17.127 -14.903  12.547  0.00  0.00      PROA  
ATOM   4664   CA PHE P 746      17.043 -16.408  14.106  0.00  0.00      PROA  
ATOM   4665   HA PHE P 746      16.263 -16.338  14.850  0.00  0.00      PROA  
ATOM   4666   CB PHE P 746      16.481 -17.413  13.108  0.00  0.00      PROA  
ATOM   4667  HB1 PHE P 746      17.094 -17.474  12.183  0.00  0.00      PROA  
ATOM   4668  HB2 PHE P 746      15.455 -17.272  12.706  0.00  0.00      PROA  
ATOM   4669   CG PHE P 746      16.466 -18.711  13.730  0.00  0.00      PROA  
ATOM   4670  CD1 PHE P 746      15.520 -18.991  14.714  0.00  0.00      PROA  
ATOM   4671  HD1 PHE P 746      14.687 -18.335  14.918  0.00  0.00      PROA  
ATOM   4672  CE1 PHE P 746      15.559 -20.043  15.662  0.00  0.00      PROA  
ATOM   4673  HE1 PHE P 746      14.799 -20.129  16.425  0.00  0.00      PROA  
ATOM   4674   CZ PHE P 746      16.560 -20.989  15.464  0.00  0.00      PROA  
ATOM   4675   HZ PHE P 746      16.738 -21.811  16.142  0.00  0.00      PROA  
ATOM   4676  CD2 PHE P 746      17.464 -19.651  13.692  0.00  0.00      PROA  
ATOM   4677  HD2 PHE P 746      18.283 -19.471  13.012  0.00  0.00      PROA  
ATOM   4678  CE2 PHE P 746      17.542 -20.844  14.471  0.00  0.00      PROA  
ATOM   4679  HE2 PHE P 746      18.380 -21.521  14.408  0.00  0.00      PROA  
ATOM   4680    C PHE P 746      18.300 -16.826  14.818  0.00  0.00      PROA  
ATOM   4681    O PHE P 746      18.275 -17.457  15.868  0.00  0.00      PROA  
ATOM   4682    N LEU P 747      19.494 -16.387  14.309  0.00  0.00      PROA  
ATOM   4683   HN LEU P 747      19.542 -15.713  13.577  0.00  0.00      PROA  
ATOM   4684   CA LEU P 747      20.759 -16.653  14.994  0.00  0.00      PROA  
ATOM   4685   HA LEU P 747      20.654 -17.468  15.694  0.00  0.00      PROA  
ATOM   4686   CB LEU P 747      21.854 -17.065  13.963  0.00  0.00      PROA  
ATOM   4687  HB1 LEU P 747      22.832 -17.346  14.408  0.00  0.00      PROA  
ATOM   4688  HB2 LEU P 747      22.073 -16.236  13.256  0.00  0.00      PROA  
ATOM   4689   CG LEU P 747      21.419 -18.327  13.225  0.00  0.00      PROA  
ATOM   4690   HG LEU P 747      20.438 -18.216  12.714  0.00  0.00      PROA  
ATOM   4691  CD1 LEU P 747      22.428 -18.643  12.116  0.00  0.00      PROA  
ATOM   4692 HD11 LEU P 747      22.611 -17.861  11.349  0.00  0.00      PROA  
ATOM   4693 HD12 LEU P 747      22.090 -19.533  11.541  0.00  0.00      PROA  
ATOM   4694 HD13 LEU P 747      23.439 -18.895  12.500  0.00  0.00      PROA  
ATOM   4695  CD2 LEU P 747      21.294 -19.543  14.046  0.00  0.00      PROA  
ATOM   4696 HD21 LEU P 747      20.797 -19.380  15.026  0.00  0.00      PROA  
ATOM   4697 HD22 LEU P 747      22.276 -20.021  14.246  0.00  0.00      PROA  
ATOM   4698 HD23 LEU P 747      20.691 -20.349  13.575  0.00  0.00      PROA  
ATOM   4699    C LEU P 747      21.264 -15.546  15.964  0.00  0.00      PROA  
ATOM   4700    O LEU P 747      21.902 -15.893  16.892  0.00  0.00      PROA  
ATOM   4701    N ILE P 748      20.921 -14.229  15.793  0.00  0.00      PROA  
ATOM   4702   HN ILE P 748      20.552 -13.925  14.918  0.00  0.00      PROA  
ATOM   4703   CA ILE P 748      21.225 -13.272  16.905  0.00  0.00      PROA  
ATOM   4704   HA ILE P 748      22.234 -13.596  17.112  0.00  0.00      PROA  
ATOM   4705   CB ILE P 748      21.343 -11.851  16.344  0.00  0.00      PROA  
ATOM   4706   HB ILE P 748      21.811 -12.005  15.349  0.00  0.00      PROA  
ATOM   4707  CG2 ILE P 748      19.990 -11.223  16.105  0.00  0.00      PROA  
ATOM   4708 HG21 ILE P 748      19.590 -10.753  17.029  0.00  0.00      PROA  
ATOM   4709 HG22 ILE P 748      19.282 -12.022  15.798  0.00  0.00      PROA  
ATOM   4710 HG23 ILE P 748      19.953 -10.427  15.331  0.00  0.00      PROA  
ATOM   4711  CG1 ILE P 748      22.130 -10.874  17.200  0.00  0.00      PROA  
ATOM   4712 HG11 ILE P 748      23.111 -11.316  17.477  0.00  0.00      PROA  
ATOM   4713 HG12 ILE P 748      21.486 -10.679  18.084  0.00  0.00      PROA  
ATOM   4714   CD ILE P 748      22.269  -9.547  16.474  0.00  0.00      PROA  
ATOM   4715  HD1 ILE P 748      22.740  -9.555  15.467  0.00  0.00      PROA  
ATOM   4716  HD2 ILE P 748      22.800  -8.816  17.121  0.00  0.00      PROA  
ATOM   4717  HD3 ILE P 748      21.283  -9.123  16.188  0.00  0.00      PROA  
ATOM   4718    C ILE P 748      20.365 -13.451  18.119  0.00  0.00      PROA  
ATOM   4719    O ILE P 748      19.160 -13.710  18.006  0.00  0.00      PROA  
ATOM   4720    N GLY P 749      20.949 -13.331  19.346  0.00  0.00      PROA  
ATOM   4721   HN GLY P 749      21.931 -13.166  19.303  0.00  0.00      PROA  
ATOM   4722   CA GLY P 749      20.239 -13.393  20.621  0.00  0.00      PROA  
ATOM   4723  HA1 GLY P 749      20.975 -13.478  21.407  0.00  0.00      PROA  
ATOM   4724  HA2 GLY P 749      19.676 -14.314  20.667  0.00  0.00      PROA  
ATOM   4725    C GLY P 749      19.238 -12.206  20.862  0.00  0.00      PROA  
ATOM   4726    O GLY P 749      18.225 -12.341  21.502  0.00  0.00      PROA  
ATOM   4727    N VAL P 750      19.587 -10.986  20.355  0.00  0.00      PROA  
ATOM   4728   HN VAL P 750      20.305 -11.055  19.668  0.00  0.00      PROA  
ATOM   4729   CA VAL P 750      18.869  -9.700  20.617  0.00  0.00      PROA  
ATOM   4730   HA VAL P 750      18.697  -9.478  21.660  0.00  0.00      PROA  
ATOM   4731   CB VAL P 750      19.576  -8.399  20.068  0.00  0.00      PROA  
ATOM   4732   HB VAL P 750      19.610  -8.375  18.958  0.00  0.00      PROA  
ATOM   4733  CG1 VAL P 750      18.957  -7.066  20.447  0.00  0.00      PROA  
ATOM   4734 HG11 VAL P 750      19.526  -6.288  19.894  0.00  0.00      PROA  
ATOM   4735 HG12 VAL P 750      19.077  -6.976  21.548  0.00  0.00      PROA  
ATOM   4736 HG13 VAL P 750      17.880  -7.102  20.179  0.00  0.00      PROA  
ATOM   4737  CG2 VAL P 750      21.006  -8.484  20.487  0.00  0.00      PROA  
ATOM   4738 HG21 VAL P 750      21.403  -9.273  19.814  0.00  0.00      PROA  
ATOM   4739 HG22 VAL P 750      21.057  -8.754  21.563  0.00  0.00      PROA  
ATOM   4740 HG23 VAL P 750      21.452  -7.478  20.335  0.00  0.00      PROA  
ATOM   4741    C VAL P 750      17.411  -9.749  19.987  0.00  0.00      PROA  
ATOM   4742    O VAL P 750      17.322  -9.773  18.750  0.00  0.00      PROA  
ATOM   4743    N PRO P 751      16.285  -9.850  20.772  0.00  0.00      PROA  
ATOM   4744   CD PRO P 751      16.284  -9.949  22.206  0.00  0.00      PROA  
ATOM   4745  HD1 PRO P 751      16.395  -8.908  22.577  0.00  0.00      PROA  
ATOM   4746  HD2 PRO P 751      17.029 -10.660  22.625  0.00  0.00      PROA  
ATOM   4747   CA PRO P 751      14.891  -9.751  20.245  0.00  0.00      PROA  
ATOM   4748   HA PRO P 751      14.794 -10.714  19.764  0.00  0.00      PROA  
ATOM   4749   CB PRO P 751      14.053  -9.604  21.572  0.00  0.00      PROA  
ATOM   4750  HB1 PRO P 751      13.022  -9.997  21.445  0.00  0.00      PROA  
ATOM   4751  HB2 PRO P 751      13.875  -8.603  22.021  0.00  0.00      PROA  
ATOM   4752   CG PRO P 751      14.883 -10.399  22.566  0.00  0.00      PROA  
ATOM   4753  HG1 PRO P 751      14.566 -10.303  23.627  0.00  0.00      PROA  
ATOM   4754  HG2 PRO P 751      14.908 -11.474  22.286  0.00  0.00      PROA  
ATOM   4755    C PRO P 751      14.590  -8.692  19.281  0.00  0.00      PROA  
ATOM   4756    O PRO P 751      14.919  -7.536  19.526  0.00  0.00      PROA  
ATOM   4757    N SER P 752      13.977  -9.038  18.141  0.00  0.00      PROA  
ATOM   4758   HN SER P 752      13.818  -9.995  17.912  0.00  0.00      PROA  
ATOM   4759   CA SER P 752      13.457  -8.021  17.273  0.00  0.00      PROA  
ATOM   4760   HA SER P 752      13.751  -7.060  17.668  0.00  0.00      PROA  
ATOM   4761   CB SER P 752      14.106  -8.072  15.794  0.00  0.00      PROA  
ATOM   4762  HB1 SER P 752      15.206  -7.946  15.889  0.00  0.00      PROA  
ATOM   4763  HB2 SER P 752      13.700  -7.225  15.200  0.00  0.00      PROA  
ATOM   4764   OG SER P 752      13.754  -9.261  15.117  0.00  0.00      PROA  
ATOM   4765  HG1 SER P 752      14.374  -9.959  15.341  0.00  0.00      PROA  
ATOM   4766    C SER P 752      11.914  -8.072  17.201  0.00  0.00      PROA  
ATOM   4767    O SER P 752      11.428  -9.217  17.057  0.00  0.00      PROA  
ATOM   4768    N PRO P 753      11.104  -6.998  17.230  0.00  0.00      PROA  
ATOM   4769   CD PRO P 753      11.574  -5.568  17.524  0.00  0.00      PROA  
ATOM   4770  HD1 PRO P 753      12.110  -5.115  16.663  0.00  0.00      PROA  
ATOM   4771  HD2 PRO P 753      12.328  -5.546  18.340  0.00  0.00      PROA  
ATOM   4772   CA PRO P 753       9.628  -7.051  17.177  0.00  0.00      PROA  
ATOM   4773   HA PRO P 753       9.401  -7.391  18.176  0.00  0.00      PROA  
ATOM   4774   CB PRO P 753       9.205  -5.570  16.983  0.00  0.00      PROA  
ATOM   4775  HB1 PRO P 753       8.206  -5.432  17.449  0.00  0.00      PROA  
ATOM   4776  HB2 PRO P 753       9.265  -5.336  15.899  0.00  0.00      PROA  
ATOM   4777   CG PRO P 753      10.290  -4.822  17.747  0.00  0.00      PROA  
ATOM   4778  HG1 PRO P 753      10.356  -3.750  17.463  0.00  0.00      PROA  
ATOM   4779  HG2 PRO P 753      10.114  -4.722  18.839  0.00  0.00      PROA  
ATOM   4780    C PRO P 753       8.942  -7.924  16.201  0.00  0.00      PROA  
ATOM   4781    O PRO P 753       9.278  -7.921  15.024  0.00  0.00      PROA  
ATOM   4782    N LYS P 754       7.929  -8.671  16.614  0.00  0.00      PROA  
ATOM   4783   HN LYS P 754       7.724  -8.701  17.589  0.00  0.00      PROA  
ATOM   4784   CA LYS P 754       7.186  -9.631  15.899  0.00  0.00      PROA  
ATOM   4785   HA LYS P 754       7.351  -9.591  14.832  0.00  0.00      PROA  
ATOM   4786   CB LYS P 754       7.371 -11.062  16.427  0.00  0.00      PROA  
ATOM   4787  HB1 LYS P 754       6.804 -11.760  15.775  0.00  0.00      PROA  
ATOM   4788  HB2 LYS P 754       7.063 -11.237  17.480  0.00  0.00      PROA  
ATOM   4789   CG LYS P 754       8.861 -11.593  16.410  0.00  0.00      PROA  
ATOM   4790  HG1 LYS P 754       8.964 -12.679  16.618  0.00  0.00      PROA  
ATOM   4791  HG2 LYS P 754       9.505 -10.998  17.092  0.00  0.00      PROA  
ATOM   4792   CD LYS P 754       9.457 -11.411  14.927  0.00  0.00      PROA  
ATOM   4793  HD1 LYS P 754       9.642 -10.318  14.856  0.00  0.00      PROA  
ATOM   4794  HD2 LYS P 754       8.678 -11.812  14.243  0.00  0.00      PROA  
ATOM   4795   CE LYS P 754      10.695 -12.079  14.648  0.00  0.00      PROA  
ATOM   4796  HE1 LYS P 754      10.958 -11.857  13.592  0.00  0.00      PROA  
ATOM   4797  HE2 LYS P 754      10.551 -13.174  14.766  0.00  0.00      PROA  
ATOM   4798   NZ LYS P 754      11.743 -11.684  15.546  0.00  0.00      PROA  
ATOM   4799  HZ1 LYS P 754      11.603 -12.089  16.493  0.00  0.00      PROA  
ATOM   4800  HZ2 LYS P 754      11.751 -10.654  15.695  0.00  0.00      PROA  
ATOM   4801  HZ3 LYS P 754      12.703 -11.975  15.270  0.00  0.00      PROA  
ATOM   4802    C LYS P 754       5.716  -9.290  15.937  0.00  0.00      PROA  
ATOM   4803    O LYS P 754       5.333  -8.226  16.426  0.00  0.00      PROA  
ATOM   4804    N LEU P 755       4.782 -10.003  15.274  0.00  0.00      PROA  
ATOM   4805   HN LEU P 755       5.105 -10.764  14.717  0.00  0.00      PROA  
ATOM   4806   CA LEU P 755       3.346  -9.753  15.109  0.00  0.00      PROA  
ATOM   4807   HA LEU P 755       3.065  -8.790  15.508  0.00  0.00      PROA  
ATOM   4808   CB LEU P 755       2.995  -9.932  13.582  0.00  0.00      PROA  
ATOM   4809  HB1 LEU P 755       3.181 -10.965  13.216  0.00  0.00      PROA  
ATOM   4810  HB2 LEU P 755       3.579  -9.292  12.886  0.00  0.00      PROA  
ATOM   4811   CG LEU P 755       1.660  -9.362  13.141  0.00  0.00      PROA  
ATOM   4812   HG LEU P 755       0.907 -10.011  13.639  0.00  0.00      PROA  
ATOM   4813  CD1 LEU P 755       1.353  -7.899  13.538  0.00  0.00      PROA  
ATOM   4814 HD11 LEU P 755       1.780  -7.300  12.706  0.00  0.00      PROA  
ATOM   4815 HD12 LEU P 755       1.927  -7.634  14.451  0.00  0.00      PROA  
ATOM   4816 HD13 LEU P 755       0.267  -7.667  13.574  0.00  0.00      PROA  
ATOM   4817  CD2 LEU P 755       1.401  -9.544  11.637  0.00  0.00      PROA  
ATOM   4818 HD21 LEU P 755       2.017  -8.858  11.017  0.00  0.00      PROA  
ATOM   4819 HD22 LEU P 755       0.364  -9.269  11.349  0.00  0.00      PROA  
ATOM   4820 HD23 LEU P 755       1.632 -10.595  11.360  0.00  0.00      PROA  
ATOM   4821    C LEU P 755       2.635 -10.733  16.031  0.00  0.00      PROA  
ATOM   4822    O LEU P 755       2.912 -11.931  16.043  0.00  0.00      PROA  
ATOM   4823    N GLN P 756       1.619 -10.268  16.838  0.00  0.00      PROA  
ATOM   4824   HN GLN P 756       1.555  -9.277  16.751  0.00  0.00      PROA  
ATOM   4825   CA GLN P 756       0.819 -11.043  17.813  0.00  0.00      PROA  
ATOM   4826   HA GLN P 756       1.455 -11.724  18.358  0.00  0.00      PROA  
ATOM   4827   CB GLN P 756       0.229 -10.090  18.906  0.00  0.00      PROA  
ATOM   4828  HB1 GLN P 756      -0.516  -9.377  18.492  0.00  0.00      PROA  
ATOM   4829  HB2 GLN P 756       1.130  -9.505  19.190  0.00  0.00      PROA  
ATOM   4830   CG GLN P 756      -0.279 -10.723  20.250  0.00  0.00      PROA  
ATOM   4831  HG1 GLN P 756      -1.286 -11.178  20.137  0.00  0.00      PROA  
ATOM   4832  HG2 GLN P 756      -0.544  -9.958  21.010  0.00  0.00      PROA  
ATOM   4833   CD GLN P 756       0.645 -11.717  20.914  0.00  0.00      PROA  
ATOM   4834  OE1 GLN P 756       1.759 -11.414  21.371  0.00  0.00      PROA  
ATOM   4835  NE2 GLN P 756       0.048 -12.926  21.110  0.00  0.00      PROA  
ATOM   4836 HE21 GLN P 756       0.627 -13.665  21.453  0.00  0.00      PROA  
ATOM   4837 HE22 GLN P 756      -0.767 -13.252  20.630  0.00  0.00      PROA  
ATOM   4838    C GLN P 756      -0.272 -11.856  17.060  0.00  0.00      PROA  
ATOM   4839    O GLN P 756      -1.431 -11.506  17.028  0.00  0.00      PROA  
ATOM   4840    N VAL P 757       0.115 -12.940  16.381  0.00  0.00      PROA  
ATOM   4841   HN VAL P 757       1.013 -13.370  16.327  0.00  0.00      PROA  
ATOM   4842   CA VAL P 757      -0.815 -13.674  15.514  0.00  0.00      PROA  
ATOM   4843   HA VAL P 757      -1.192 -13.068  14.703  0.00  0.00      PROA  
ATOM   4844   CB VAL P 757      -0.043 -14.731  14.776  0.00  0.00      PROA  
ATOM   4845   HB VAL P 757       0.441 -15.352  15.560  0.00  0.00      PROA  
ATOM   4846  CG1 VAL P 757      -0.893 -15.588  13.812  0.00  0.00      PROA  
ATOM   4847 HG11 VAL P 757      -0.262 -16.326  13.272  0.00  0.00      PROA  
ATOM   4848 HG12 VAL P 757      -1.352 -14.923  13.050  0.00  0.00      PROA  
ATOM   4849 HG13 VAL P 757      -1.672 -16.153  14.367  0.00  0.00      PROA  
ATOM   4850  CG2 VAL P 757       1.078 -14.078  13.873  0.00  0.00      PROA  
ATOM   4851 HG21 VAL P 757       1.302 -14.772  13.035  0.00  0.00      PROA  
ATOM   4852 HG22 VAL P 757       2.014 -13.737  14.366  0.00  0.00      PROA  
ATOM   4853 HG23 VAL P 757       0.712 -13.205  13.293  0.00  0.00      PROA  
ATOM   4854    C VAL P 757      -1.982 -14.251  16.293  0.00  0.00      PROA  
ATOM   4855    O VAL P 757      -1.662 -14.796  17.355  0.00  0.00      PROA  
ATOM   4856    N PRO P 758      -3.242 -14.166  15.949  0.00  0.00      PROA  
ATOM   4857   CD PRO P 758      -3.746 -13.174  15.136  0.00  0.00      PROA  
ATOM   4858  HD1 PRO P 758      -3.165 -13.134  14.189  0.00  0.00      PROA  
ATOM   4859  HD2 PRO P 758      -3.603 -12.158  15.562  0.00  0.00      PROA  
ATOM   4860   CA PRO P 758      -4.311 -14.941  16.492  0.00  0.00      PROA  
ATOM   4861   HA PRO P 758      -4.583 -14.459  17.420  0.00  0.00      PROA  
ATOM   4862   CB PRO P 758      -5.429 -14.903  15.453  0.00  0.00      PROA  
ATOM   4863  HB1 PRO P 758      -6.451 -15.138  15.820  0.00  0.00      PROA  
ATOM   4864  HB2 PRO P 758      -5.189 -15.644  14.662  0.00  0.00      PROA  
ATOM   4865   CG PRO P 758      -5.237 -13.521  14.879  0.00  0.00      PROA  
ATOM   4866  HG1 PRO P 758      -5.533 -13.403  13.815  0.00  0.00      PROA  
ATOM   4867  HG2 PRO P 758      -5.933 -12.800  15.358  0.00  0.00      PROA  
ATOM   4868    C PRO P 758      -4.027 -16.454  16.836  0.00  0.00      PROA  
ATOM   4869    O PRO P 758      -3.163 -17.081  16.278  0.00  0.00      PROA  
ATOM   4870    N SER P 759      -4.773 -16.989  17.809  0.00  0.00      PROA  
ATOM   4871   HN SER P 759      -5.510 -16.456  18.217  0.00  0.00      PROA  
ATOM   4872   CA SER P 759      -4.663 -18.357  18.285  0.00  0.00      PROA  
ATOM   4873   HA SER P 759      -3.749 -18.772  17.887  0.00  0.00      PROA  
ATOM   4874   CB SER P 759      -4.815 -18.584  19.808  0.00  0.00      PROA  
ATOM   4875  HB1 SER P 759      -5.842 -18.345  20.159  0.00  0.00      PROA  
ATOM   4876  HB2 SER P 759      -4.034 -17.965  20.300  0.00  0.00      PROA  
ATOM   4877   OG SER P 759      -4.460 -19.970  20.139  0.00  0.00      PROA  
ATOM   4878  HG1 SER P 759      -3.568 -20.109  19.812  0.00  0.00      PROA  
ATOM   4879    C SER P 759      -5.821 -19.152  17.636  0.00  0.00      PROA  
ATOM   4880    O SER P 759      -5.657 -20.257  17.052  0.00  0.00      PROA  
ATOM   4881    N VAL P 760      -7.038 -18.503  17.613  0.00  0.00      PROA  
ATOM   4882   HN VAL P 760      -6.957 -17.716  18.220  0.00  0.00      PROA  
ATOM   4883   CA VAL P 760      -8.252 -19.196  17.147  0.00  0.00      PROA  
ATOM   4884   HA VAL P 760      -8.075 -20.189  16.761  0.00  0.00      PROA  
ATOM   4885   CB VAL P 760      -9.492 -19.256  18.138  0.00  0.00      PROA  
ATOM   4886   HB VAL P 760      -9.681 -18.242  18.551  0.00  0.00      PROA  
ATOM   4887  CG1 VAL P 760     -10.797 -19.801  17.496  0.00  0.00      PROA  
ATOM   4888 HG11 VAL P 760     -11.696 -19.865  18.146  0.00  0.00      PROA  
ATOM   4889 HG12 VAL P 760     -10.627 -20.852  17.179  0.00  0.00      PROA  
ATOM   4890 HG13 VAL P 760     -11.151 -19.216  16.620  0.00  0.00      PROA  
ATOM   4891  CG2 VAL P 760      -9.182 -20.091  19.325  0.00  0.00      PROA  
ATOM   4892 HG21 VAL P 760      -8.812 -21.093  19.018  0.00  0.00      PROA  
ATOM   4893 HG22 VAL P 760     -10.075 -20.188  19.977  0.00  0.00      PROA  
ATOM   4894 HG23 VAL P 760      -8.334 -19.588  19.837  0.00  0.00      PROA  
ATOM   4895    C VAL P 760      -8.546 -18.487  15.870  0.00  0.00      PROA  
ATOM   4896    O VAL P 760      -8.453 -17.262  15.834  0.00  0.00      PROA  
ATOM   4897    N PHE P 761      -8.862 -19.187  14.813  0.00  0.00      PROA  
ATOM   4898   HN PHE P 761      -8.862 -20.184  14.792  0.00  0.00      PROA  
ATOM   4899   CA PHE P 761      -8.941 -18.613  13.495  0.00  0.00      PROA  
ATOM   4900   HA PHE P 761      -8.659 -17.570  13.488  0.00  0.00      PROA  
ATOM   4901   CB PHE P 761      -8.062 -19.268  12.422  0.00  0.00      PROA  
ATOM   4902  HB1 PHE P 761      -8.432 -19.283  11.375  0.00  0.00      PROA  
ATOM   4903  HB2 PHE P 761      -7.882 -20.285  12.832  0.00  0.00      PROA  
ATOM   4904   CG PHE P 761      -6.853 -18.436  12.399  0.00  0.00      PROA  
ATOM   4905  CD1 PHE P 761      -6.801 -17.394  11.387  0.00  0.00      PROA  
ATOM   4906  HD1 PHE P 761      -7.704 -17.070  10.892  0.00  0.00      PROA  
ATOM   4907  CE1 PHE P 761      -5.785 -16.548  11.399  0.00  0.00      PROA  
ATOM   4908  HE1 PHE P 761      -5.774 -15.740  10.682  0.00  0.00      PROA  
ATOM   4909   CZ PHE P 761      -4.607 -16.738  12.141  0.00  0.00      PROA  
ATOM   4910   HZ PHE P 761      -3.649 -16.247  12.053  0.00  0.00      PROA  
ATOM   4911  CD2 PHE P 761      -5.755 -18.641  13.217  0.00  0.00      PROA  
ATOM   4912  HD2 PHE P 761      -5.766 -19.335  14.044  0.00  0.00      PROA  
ATOM   4913  CE2 PHE P 761      -4.631 -17.738  13.110  0.00  0.00      PROA  
ATOM   4914  HE2 PHE P 761      -3.817 -17.950  13.788  0.00  0.00      PROA  
ATOM   4915    C PHE P 761     -10.348 -18.727  12.973  0.00  0.00      PROA  
ATOM   4916    O PHE P 761     -10.671 -18.176  11.921  0.00  0.00      PROA  
ATOM   4917    N LYS P 762     -11.233 -19.491  13.643  0.00  0.00      PROA  
ATOM   4918   HN LYS P 762     -10.909 -20.142  14.325  0.00  0.00      PROA  
ATOM   4919   CA LYS P 762     -12.714 -19.606  13.251  0.00  0.00      PROA  
ATOM   4920   HA LYS P 762     -12.763 -20.069  12.277  0.00  0.00      PROA  
ATOM   4921   CB LYS P 762     -13.310 -20.551  14.265  0.00  0.00      PROA  
ATOM   4922  HB1 LYS P 762     -13.132 -20.250  15.319  0.00  0.00      PROA  
ATOM   4923  HB2 LYS P 762     -12.858 -21.536  14.021  0.00  0.00      PROA  
ATOM   4924   CG LYS P 762     -14.805 -20.867  14.149  0.00  0.00      PROA  
ATOM   4925  HG1 LYS P 762     -15.532 -20.027  14.145  0.00  0.00      PROA  
ATOM   4926  HG2 LYS P 762     -15.138 -21.491  15.006  0.00  0.00      PROA  
ATOM   4927   CD LYS P 762     -15.084 -21.748  12.873  0.00  0.00      PROA  
ATOM   4928  HD1 LYS P 762     -14.258 -22.490  12.918  0.00  0.00      PROA  
ATOM   4929  HD2 LYS P 762     -15.012 -21.011  12.045  0.00  0.00      PROA  
ATOM   4930   CE LYS P 762     -16.362 -22.459  12.791  0.00  0.00      PROA  
ATOM   4931  HE1 LYS P 762     -17.250 -21.801  12.680  0.00  0.00      PROA  
ATOM   4932  HE2 LYS P 762     -16.577 -22.972  13.753  0.00  0.00      PROA  
ATOM   4933   NZ LYS P 762     -16.258 -23.448  11.706  0.00  0.00      PROA  
ATOM   4934  HZ1 LYS P 762     -16.155 -22.960  10.794  0.00  0.00      PROA  
ATOM   4935  HZ2 LYS P 762     -17.162 -23.962  11.729  0.00  0.00      PROA  
ATOM   4936  HZ3 LYS P 762     -15.454 -24.097  11.821  0.00  0.00      PROA  
ATOM   4937    C LYS P 762     -13.471 -18.284  13.308  0.00  0.00      PROA  
ATOM   4938    O LYS P 762     -13.465 -17.741  14.417  0.00  0.00      PROA  
ATOM   4939    N PRO P 763     -14.094 -17.694  12.275  0.00  0.00      PROA  
ATOM   4940   CD PRO P 763     -13.967 -18.200  10.896  0.00  0.00      PROA  
ATOM   4941  HD1 PRO P 763     -14.826 -18.881  10.714  0.00  0.00      PROA  
ATOM   4942  HD2 PRO P 763     -12.926 -18.577  10.801  0.00  0.00      PROA  
ATOM   4943   CA PRO P 763     -14.303 -16.240  12.266  0.00  0.00      PROA  
ATOM   4944   HA PRO P 763     -13.843 -15.754  13.114  0.00  0.00      PROA  
ATOM   4945   CB PRO P 763     -13.761 -15.883  10.794  0.00  0.00      PROA  
ATOM   4946  HB1 PRO P 763     -12.684 -15.609  10.801  0.00  0.00      PROA  
ATOM   4947  HB2 PRO P 763     -14.206 -14.934  10.425  0.00  0.00      PROA  
ATOM   4948   CG PRO P 763     -13.974 -17.063   9.883  0.00  0.00      PROA  
ATOM   4949  HG1 PRO P 763     -14.951 -17.024   9.355  0.00  0.00      PROA  
ATOM   4950  HG2 PRO P 763     -13.110 -17.097   9.186  0.00  0.00      PROA  
ATOM   4951    C PRO P 763     -15.758 -15.935  12.478  0.00  0.00      PROA  
ATOM   4952    O PRO P 763     -16.042 -14.969  13.171  0.00  0.00      PROA  
ATOM   4953    N THR P 764     -16.700 -16.644  11.812  0.00  0.00      PROA  
ATOM   4954   HN THR P 764     -16.350 -17.425  11.301  0.00  0.00      PROA  
ATOM   4955   CA THR P 764     -18.155 -16.356  11.747  0.00  0.00      PROA  
ATOM   4956   HA THR P 764     -18.170 -15.298  11.530  0.00  0.00      PROA  
ATOM   4957   CB THR P 764     -18.899 -17.035  10.576  0.00  0.00      PROA  
ATOM   4958   HB THR P 764     -19.987 -16.879  10.736  0.00  0.00      PROA  
ATOM   4959  OG1 THR P 764     -18.665 -18.391  10.552  0.00  0.00      PROA  
ATOM   4960  HG1 THR P 764     -19.498 -18.774  10.836  0.00  0.00      PROA  
ATOM   4961  CG2 THR P 764     -18.369 -16.384   9.288  0.00  0.00      PROA  
ATOM   4962 HG21 THR P 764     -19.034 -16.632   8.433  0.00  0.00      PROA  
ATOM   4963 HG22 THR P 764     -17.376 -16.822   9.051  0.00  0.00      PROA  
ATOM   4964 HG23 THR P 764     -18.308 -15.278   9.372  0.00  0.00      PROA  
ATOM   4965    C THR P 764     -18.848 -16.522  13.056  0.00  0.00      PROA  
ATOM   4966    O THR P 764     -18.605 -17.513  13.713  0.00  0.00      PROA  
ATOM   4967    N ARG P 765     -19.690 -15.570  13.503  0.00  0.00      PROA  
ATOM   4968   HN ARG P 765     -19.792 -14.684  13.058  0.00  0.00      PROA  
ATOM   4969   CA ARG P 765     -20.367 -15.582  14.737  0.00  0.00      PROA  
ATOM   4970   HA ARG P 765     -19.606 -15.882  15.441  0.00  0.00      PROA  
ATOM   4971   CB ARG P 765     -20.777 -14.148  15.090  0.00  0.00      PROA  
ATOM   4972  HB1 ARG P 765     -21.510 -14.034  15.917  0.00  0.00      PROA  
ATOM   4973  HB2 ARG P 765     -21.236 -13.832  14.128  0.00  0.00      PROA  
ATOM   4974   CG ARG P 765     -19.572 -13.261  15.533  0.00  0.00      PROA  
ATOM   4975  HG1 ARG P 765     -18.768 -13.641  14.866  0.00  0.00      PROA  
ATOM   4976  HG2 ARG P 765     -19.428 -13.462  16.616  0.00  0.00      PROA  
ATOM   4977   CD ARG P 765     -19.846 -11.737  15.416  0.00  0.00      PROA  
ATOM   4978  HD1 ARG P 765     -20.593 -11.332  16.132  0.00  0.00      PROA  
ATOM   4979  HD2 ARG P 765     -20.241 -11.519  14.401  0.00  0.00      PROA  
ATOM   4980   NE ARG P 765     -18.465 -11.081  15.444  0.00  0.00      PROA  
ATOM   4981   HE ARG P 765     -18.002 -10.863  14.585  0.00  0.00      PROA  
ATOM   4982   CZ ARG P 765     -17.704 -10.855  16.478  0.00  0.00      PROA  
ATOM   4983  NH1 ARG P 765     -16.511 -10.365  16.305  0.00  0.00      PROA  
ATOM   4984 HH11 ARG P 765     -16.103 -10.383  15.392  0.00  0.00      PROA  
ATOM   4985 HH12 ARG P 765     -16.074 -10.001  17.128  0.00  0.00      PROA  
ATOM   4986  NH2 ARG P 765     -18.154 -10.957  17.693  0.00  0.00      PROA  
ATOM   4987 HH21 ARG P 765     -19.050 -11.358  17.883  0.00  0.00      PROA  
ATOM   4988 HH22 ARG P 765     -17.761 -10.496  18.488  0.00  0.00      PROA  
ATOM   4989    C ARG P 765     -21.531 -16.597  14.946  0.00  0.00      PROA  
ATOM   4990    O ARG P 765     -22.252 -16.903  14.015  0.00  0.00      PROA  
ATOM   4991    N ASP P 766     -21.596 -17.197  16.151  0.00  0.00      PROA  
ATOM   4992   HN ASP P 766     -20.918 -16.876  16.808  0.00  0.00      PROA  
ATOM   4993   CA ASP P 766     -22.427 -18.392  16.489  0.00  0.00      PROA  
ATOM   4994   HA ASP P 766     -22.309 -19.150  15.729  0.00  0.00      PROA  
ATOM   4995   CB ASP P 766     -21.808 -19.119  17.722  0.00  0.00      PROA  
ATOM   4996  HB1 ASP P 766     -20.744 -19.238  17.428  0.00  0.00      PROA  
ATOM   4997  HB2 ASP P 766     -22.369 -20.078  17.714  0.00  0.00      PROA  
ATOM   4998   CG ASP P 766     -21.779 -18.383  19.045  0.00  0.00      PROA  
ATOM   4999  OD1 ASP P 766     -22.039 -17.140  19.130  0.00  0.00      PROA  
ATOM   5000  OD2 ASP P 766     -21.380 -19.071  20.033  0.00  0.00      PROA  
ATOM   5001    C ASP P 766     -23.937 -18.020  16.724  0.00  0.00      PROA  
ATOM   5002    O ASP P 766     -24.726 -18.914  16.628  0.00  0.00      PROA  
ATOM   5003    N ASP P 767     -24.279 -16.789  17.006  0.00  0.00      PROA  
ATOM   5004   HN ASP P 767     -23.645 -16.027  17.112  0.00  0.00      PROA  
ATOM   5005   CA ASP P 767     -25.662 -16.380  16.877  0.00  0.00      PROA  
ATOM   5006   HA ASP P 767     -26.145 -16.986  17.629  0.00  0.00      PROA  
ATOM   5007   CB ASP P 767     -25.795 -14.802  17.126  0.00  0.00      PROA  
ATOM   5008  HB1 ASP P 767     -26.812 -14.514  16.785  0.00  0.00      PROA  
ATOM   5009  HB2 ASP P 767     -25.172 -14.157  16.470  0.00  0.00      PROA  
ATOM   5010   CG ASP P 767     -25.596 -14.341  18.551  0.00  0.00      PROA  
ATOM   5011  OD1 ASP P 767     -24.852 -13.321  18.724  0.00  0.00      PROA  
ATOM   5012  OD2 ASP P 767     -26.125 -14.911  19.559  0.00  0.00      PROA  
ATOM   5013    C ASP P 767     -26.401 -16.724  15.552  0.00  0.00      PROA  
ATOM   5014    O ASP P 767     -25.923 -16.516  14.426  0.00  0.00      PROA  
ATOM   5015    N ARG P 768     -27.619 -17.277  15.634  0.00  0.00      PROA  
ATOM   5016   HN ARG P 768     -27.941 -17.655  16.499  0.00  0.00      PROA  
ATOM   5017   CA ARG P 768     -28.426 -17.399  14.438  0.00  0.00      PROA  
ATOM   5018   HA ARG P 768     -27.867 -17.868  13.642  0.00  0.00      PROA  
ATOM   5019   CB ARG P 768     -29.567 -18.431  14.813  0.00  0.00      PROA  
ATOM   5020  HB1 ARG P 768     -30.512 -18.278  14.248  0.00  0.00      PROA  
ATOM   5021  HB2 ARG P 768     -29.839 -18.230  15.871  0.00  0.00      PROA  
ATOM   5022   CG ARG P 768     -29.120 -19.893  14.631  0.00  0.00      PROA  
ATOM   5023  HG1 ARG P 768     -29.841 -20.542  15.172  0.00  0.00      PROA  
ATOM   5024  HG2 ARG P 768     -28.090 -19.934  15.046  0.00  0.00      PROA  
ATOM   5025   CD ARG P 768     -29.028 -20.399  13.141  0.00  0.00      PROA  
ATOM   5026  HD1 ARG P 768     -28.314 -19.763  12.576  0.00  0.00      PROA  
ATOM   5027  HD2 ARG P 768     -30.000 -20.188  12.645  0.00  0.00      PROA  
ATOM   5028   NE ARG P 768     -28.640 -21.820  13.033  0.00  0.00      PROA  
ATOM   5029   HE ARG P 768     -27.657 -22.002  13.068  0.00  0.00      PROA  
ATOM   5030   CZ ARG P 768     -29.400 -22.905  13.170  0.00  0.00      PROA  
ATOM   5031  NH1 ARG P 768     -28.845 -24.093  13.141  0.00  0.00      PROA  
ATOM   5032 HH11 ARG P 768     -27.921 -24.161  12.767  0.00  0.00      PROA  
ATOM   5033 HH12 ARG P 768     -29.285 -24.970  13.333  0.00  0.00      PROA  
ATOM   5034  NH2 ARG P 768     -30.720 -22.808  13.286  0.00  0.00      PROA  
ATOM   5035 HH21 ARG P 768     -31.266 -23.622  13.089  0.00  0.00      PROA  
ATOM   5036 HH22 ARG P 768     -31.150 -21.906  13.236  0.00  0.00      PROA  
ATOM   5037    C ARG P 768     -28.869 -16.083  13.736  0.00  0.00      PROA  
ATOM   5038    O ARG P 768     -28.753 -15.083  14.344  0.00  0.00      PROA  
ATOM   5039    N GLY P 769     -29.169 -16.114  12.362  0.00  0.00      PROA  
ATOM   5040   HN GLY P 769     -29.293 -16.915  11.781  0.00  0.00      PROA  
ATOM   5041   CA GLY P 769     -29.391 -14.862  11.687  0.00  0.00      PROA  
ATOM   5042  HA1 GLY P 769     -29.981 -14.286  12.385  0.00  0.00      PROA  
ATOM   5043  HA2 GLY P 769     -30.023 -15.049  10.831  0.00  0.00      PROA  
ATOM   5044    C GLY P 769     -28.187 -14.059  11.270  0.00  0.00      PROA  
ATOM   5045    O GLY P 769     -28.183 -12.848  11.234  0.00  0.00      PROA  
ATOM   5046    N TRP P 770     -27.187 -14.735  10.789  0.00  0.00      PROA  
ATOM   5047   HN TRP P 770     -27.288 -15.724  10.868  0.00  0.00      PROA  
ATOM   5048   CA TRP P 770     -25.973 -14.152  10.199  0.00  0.00      PROA  
ATOM   5049   HA TRP P 770     -25.495 -13.615  11.005  0.00  0.00      PROA  
ATOM   5050   CB TRP P 770     -25.037 -15.265   9.755  0.00  0.00      PROA  
ATOM   5051  HB1 TRP P 770     -25.510 -15.922   8.994  0.00  0.00      PROA  
ATOM   5052  HB2 TRP P 770     -24.999 -15.979  10.605  0.00  0.00      PROA  
ATOM   5053   CG TRP P 770     -23.612 -14.982   9.358  0.00  0.00      PROA  
ATOM   5054  CD1 TRP P 770     -22.530 -14.826  10.180  0.00  0.00      PROA  
ATOM   5055  HD1 TRP P 770     -22.616 -14.827  11.257  0.00  0.00      PROA  
ATOM   5056  NE1 TRP P 770     -21.380 -14.562   9.528  0.00  0.00      PROA  
ATOM   5057  HE1 TRP P 770     -20.544 -14.074   9.652  0.00  0.00      PROA  
ATOM   5058  CE2 TRP P 770     -21.642 -14.732   8.228  0.00  0.00      PROA  
ATOM   5059  CD2 TRP P 770     -23.071 -14.901   8.012  0.00  0.00      PROA  
ATOM   5060  CE3 TRP P 770     -23.558 -15.018   6.703  0.00  0.00      PROA  
ATOM   5061  HE3 TRP P 770     -24.625 -15.157   6.608  0.00  0.00      PROA  
ATOM   5062  CZ3 TRP P 770     -22.644 -15.188   5.690  0.00  0.00      PROA
[truncated: 12,156,920 more chars]
