# Supplementary material for: Cryo-EM structure of the sodium-driven chloride/bicarbonate exchanger NDCBE
Source: Nat Commun. 2021 Sep 28;12:5690. doi: 10.1038/s41467-021-25998-2 (PMC8478935; doi:10.1038/s41467-021-25998-2)
Supplement: Supplementary file 7 — Supplementary Data 1 [file 41467_2021_25998_MOESM7_ESM.zip › MD_structures/NDCBE_300ns_NaHCO3_first_MD_step.pdb]

CRYST1  109.392  109.392  127.224  90.00  90.00  90.00 P 1           1
ATOM      1    N LEU P 451     -28.573  -1.852 -17.383  0.00  0.00      PROA  
ATOM      2  HT1 LEU P 451     -27.735  -1.246 -17.276  0.00  0.00      PROA  
ATOM      3  HT2 LEU P 451     -29.387  -1.212 -17.289  0.00  0.00      PROA  
ATOM      4  HT3 LEU P 451     -28.623  -2.228 -18.351  0.00  0.00      PROA  
ATOM      5   CA LEU P 451     -28.462  -2.903 -16.369  0.00  0.00      PROA  
ATOM      6   HA LEU P 451     -28.596  -2.449 -15.399  0.00  0.00      PROA  
ATOM      7   CB LEU P 451     -29.617  -3.971 -16.587  0.00  0.00      PROA  
ATOM      8  HB1 LEU P 451     -29.632  -4.334 -17.637  0.00  0.00      PROA  
ATOM      9  HB2 LEU P 451     -30.570  -3.418 -16.440  0.00  0.00      PROA  
ATOM     10   CG LEU P 451     -29.604  -5.037 -15.503  0.00  0.00      PROA  
ATOM     11   HG LEU P 451     -28.797  -5.794 -15.607  0.00  0.00      PROA  
ATOM     12  CD1 LEU P 451     -29.572  -4.668 -14.016  0.00  0.00      PROA  
ATOM     13 HD11 LEU P 451     -28.623  -4.184 -13.701  0.00  0.00      PROA  
ATOM     14 HD12 LEU P 451     -29.611  -5.581 -13.384  0.00  0.00      PROA  
ATOM     15 HD13 LEU P 451     -30.376  -3.938 -13.784  0.00  0.00      PROA  
ATOM     16  CD2 LEU P 451     -30.984  -5.826 -15.551  0.00  0.00      PROA  
ATOM     17 HD21 LEU P 451     -30.955  -6.778 -14.980  0.00  0.00      PROA  
ATOM     18 HD22 LEU P 451     -31.226  -6.186 -16.573  0.00  0.00      PROA  
ATOM     19 HD23 LEU P 451     -31.793  -5.142 -15.216  0.00  0.00      PROA  
ATOM     20    C LEU P 451     -27.105  -3.560 -16.284  0.00  0.00      PROA  
ATOM     21    O LEU P 451     -26.395  -3.605 -15.277  0.00  0.00      PROA  
ATOM     22    N PHE P 452     -26.596  -4.109 -17.450  0.00  0.00      PROA  
ATOM     23   HN PHE P 452     -27.105  -4.166 -18.305  0.00  0.00      PROA  
ATOM     24   CA PHE P 452     -25.245  -4.737 -17.537  0.00  0.00      PROA  
ATOM     25   HA PHE P 452     -24.740  -4.722 -16.582  0.00  0.00      PROA  
ATOM     26   CB PHE P 452     -25.382  -6.211 -17.876  0.00  0.00      PROA  
ATOM     27  HB1 PHE P 452     -24.390  -6.704 -17.786  0.00  0.00      PROA  
ATOM     28  HB2 PHE P 452     -25.688  -6.281 -18.942  0.00  0.00      PROA  
ATOM     29   CG PHE P 452     -26.254  -7.023 -16.944  0.00  0.00      PROA  
ATOM     30  CD1 PHE P 452     -27.310  -7.838 -17.412  0.00  0.00      PROA  
ATOM     31  HD1 PHE P 452     -27.403  -7.922 -18.485  0.00  0.00      PROA  
ATOM     32  CE1 PHE P 452     -28.062  -8.640 -16.584  0.00  0.00      PROA  
ATOM     33  HE1 PHE P 452     -28.792  -9.322 -16.994  0.00  0.00      PROA  
ATOM     34   CZ PHE P 452     -27.766  -8.654 -15.187  0.00  0.00      PROA  
ATOM     35   HZ PHE P 452     -28.441  -9.212 -14.556  0.00  0.00      PROA  
ATOM     36  CD2 PHE P 452     -25.926  -7.079 -15.587  0.00  0.00      PROA  
ATOM     37  HD2 PHE P 452     -25.045  -6.584 -15.207  0.00  0.00      PROA  
ATOM     38  CE2 PHE P 452     -26.716  -7.870 -14.692  0.00  0.00      PROA  
ATOM     39  HE2 PHE P 452     -26.531  -7.907 -13.628  0.00  0.00      PROA  
ATOM     40    C PHE P 452     -24.351  -4.003 -18.505  0.00  0.00      PROA  
ATOM     41    O PHE P 452     -23.436  -4.563 -19.046  0.00  0.00      PROA  
ATOM     42    N GLY P 453     -24.656  -2.723 -18.912  0.00  0.00      PROA  
ATOM     43   HN GLY P 453     -25.365  -2.202 -18.442  0.00  0.00      PROA  
ATOM     44   CA GLY P 453     -24.250  -2.234 -20.230  0.00  0.00      PROA  
ATOM     45  HA1 GLY P 453     -24.743  -1.282 -20.367  0.00  0.00      PROA  
ATOM     46  HA2 GLY P 453     -24.544  -3.010 -20.921  0.00  0.00      PROA  
ATOM     47    C GLY P 453     -22.713  -2.021 -20.454  0.00  0.00      PROA  
ATOM     48    O GLY P 453     -22.150  -2.462 -21.468  0.00  0.00      PROA  
ATOM     49    N GLY P 454     -21.990  -1.524 -19.404  0.00  0.00      PROA  
ATOM     50   HN GLY P 454     -22.438  -1.119 -18.611  0.00  0.00      PROA  
ATOM     51   CA GLY P 454     -20.581  -1.381 -19.360  0.00  0.00      PROA  
ATOM     52  HA1 GLY P 454     -20.392  -0.861 -18.433  0.00  0.00      PROA  
ATOM     53  HA2 GLY P 454     -20.132  -0.954 -20.245  0.00  0.00      PROA  
ATOM     54    C GLY P 454     -19.930  -2.718 -19.031  0.00  0.00      PROA  
ATOM     55    O GLY P 454     -18.919  -3.137 -19.616  0.00  0.00      PROA  
ATOM     56    N LEU P 455     -20.455  -3.451 -18.022  0.00  0.00      PROA  
ATOM     57   HN LEU P 455     -21.229  -3.208 -17.442  0.00  0.00      PROA  
ATOM     58   CA LEU P 455     -19.831  -4.675 -17.596  0.00  0.00      PROA  
ATOM     59   HA LEU P 455     -18.775  -4.496 -17.458  0.00  0.00      PROA  
ATOM     60   CB LEU P 455     -20.545  -5.110 -16.300  0.00  0.00      PROA  
ATOM     61  HB1 LEU P 455     -21.601  -4.988 -16.624  0.00  0.00      PROA  
ATOM     62  HB2 LEU P 455     -20.325  -4.358 -15.512  0.00  0.00      PROA  
ATOM     63   CG LEU P 455     -20.248  -6.493 -15.813  0.00  0.00      PROA  
ATOM     64   HG LEU P 455     -20.234  -7.217 -16.656  0.00  0.00      PROA  
ATOM     65  CD1 LEU P 455     -18.966  -6.711 -15.083  0.00  0.00      PROA  
ATOM     66 HD11 LEU P 455     -18.784  -7.798 -14.945  0.00  0.00      PROA  
ATOM     67 HD12 LEU P 455     -18.941  -6.273 -14.062  0.00  0.00      PROA  
ATOM     68 HD13 LEU P 455     -18.024  -6.297 -15.500  0.00  0.00      PROA  
ATOM     69  CD2 LEU P 455     -21.336  -6.870 -14.720  0.00  0.00      PROA  
ATOM     70 HD21 LEU P 455     -20.997  -7.713 -14.081  0.00  0.00      PROA  
ATOM     71 HD22 LEU P 455     -22.292  -7.180 -15.194  0.00  0.00      PROA  
ATOM     72 HD23 LEU P 455     -21.415  -6.030 -13.997  0.00  0.00      PROA  
ATOM     73    C LEU P 455     -19.833  -5.750 -18.604  0.00  0.00      PROA  
ATOM     74    O LEU P 455     -18.935  -6.554 -18.633  0.00  0.00      PROA  
ATOM     75    N VAL P 456     -20.869  -5.823 -19.463  0.00  0.00      PROA  
ATOM     76   HN VAL P 456     -21.654  -5.221 -19.335  0.00  0.00      PROA  
ATOM     77   CA VAL P 456     -20.858  -6.854 -20.457  0.00  0.00      PROA  
ATOM     78   HA VAL P 456     -20.708  -7.737 -19.854  0.00  0.00      PROA  
ATOM     79   CB VAL P 456     -22.207  -6.996 -21.097  0.00  0.00      PROA  
ATOM     80   HB VAL P 456     -22.864  -7.166 -20.217  0.00  0.00      PROA  
ATOM     81  CG1 VAL P 456     -22.563  -5.782 -22.006  0.00  0.00      PROA  
ATOM     82 HG11 VAL P 456     -21.718  -5.730 -22.725  0.00  0.00      PROA  
ATOM     83 HG12 VAL P 456     -22.700  -4.839 -21.435  0.00  0.00      PROA  
ATOM     84 HG13 VAL P 456     -23.526  -6.038 -22.498  0.00  0.00      PROA  
ATOM     85  CG2 VAL P 456     -22.288  -8.344 -21.892  0.00  0.00      PROA  
ATOM     86 HG21 VAL P 456     -21.711  -8.197 -22.830  0.00  0.00      PROA  
ATOM     87 HG22 VAL P 456     -23.319  -8.610 -22.212  0.00  0.00      PROA  
ATOM     88 HG23 VAL P 456     -21.817  -9.141 -21.277  0.00  0.00      PROA  
ATOM     89    C VAL P 456     -19.719  -6.703 -21.431  0.00  0.00      PROA  
ATOM     90    O VAL P 456     -19.097  -7.657 -21.880  0.00  0.00      PROA  
ATOM     91    N LEU P 457     -19.317  -5.447 -21.859  0.00  0.00      PROA  
ATOM     92   HN LEU P 457     -19.765  -4.581 -21.648  0.00  0.00      PROA  
ATOM     93   CA LEU P 457     -18.075  -5.196 -22.659  0.00  0.00      PROA  
ATOM     94   HA LEU P 457     -18.135  -5.757 -23.579  0.00  0.00      PROA  
ATOM     95   CB LEU P 457     -17.856  -3.691 -23.049  0.00  0.00      PROA  
ATOM     96  HB1 LEU P 457     -16.905  -3.601 -23.616  0.00  0.00      PROA  
ATOM     97  HB2 LEU P 457     -17.816  -3.027 -22.159  0.00  0.00      PROA  
ATOM     98   CG LEU P 457     -19.024  -3.135 -23.896  0.00  0.00      PROA  
ATOM     99   HG LEU P 457     -19.946  -3.531 -23.420  0.00  0.00      PROA  
ATOM    100  CD1 LEU P 457     -19.140  -1.608 -24.056  0.00  0.00      PROA  
ATOM    101 HD11 LEU P 457     -20.171  -1.287 -24.315  0.00  0.00      PROA  
ATOM    102 HD12 LEU P 457     -18.436  -1.349 -24.875  0.00  0.00      PROA  
ATOM    103 HD13 LEU P 457     -18.894  -1.068 -23.116  0.00  0.00      PROA  
ATOM    104  CD2 LEU P 457     -18.968  -3.680 -25.334  0.00  0.00      PROA  
ATOM    105 HD21 LEU P 457     -19.692  -3.132 -25.974  0.00  0.00      PROA  
ATOM    106 HD22 LEU P 457     -19.045  -4.785 -25.415  0.00  0.00      PROA  
ATOM    107 HD23 LEU P 457     -18.023  -3.305 -25.781  0.00  0.00      PROA  
ATOM    108    C LEU P 457     -16.795  -5.588 -21.961  0.00  0.00      PROA  
ATOM    109    O LEU P 457     -15.916  -6.333 -22.508  0.00  0.00      PROA  
ATOM    110    N ASP P 458     -16.719  -5.191 -20.612  0.00  0.00      PROA  
ATOM    111   HN ASP P 458     -17.586  -4.858 -20.249  0.00  0.00      PROA  
ATOM    112   CA ASP P 458     -15.558  -5.543 -19.750  0.00  0.00      PROA  
ATOM    113   HA ASP P 458     -14.661  -5.302 -20.302  0.00  0.00      PROA  
ATOM    114   CB ASP P 458     -15.854  -4.747 -18.495  0.00  0.00      PROA  
ATOM    115  HB1 ASP P 458     -15.125  -5.189 -17.782  0.00  0.00      PROA  
ATOM    116  HB2 ASP P 458     -16.813  -5.011 -18.000  0.00  0.00      PROA  
ATOM    117   CG ASP P 458     -15.569  -3.268 -18.636  0.00  0.00      PROA  
ATOM    118  OD1 ASP P 458     -15.934  -2.547 -17.738  0.00  0.00      PROA  
ATOM    119  OD2 ASP P 458     -14.803  -2.863 -19.544  0.00  0.00      PROA  
ATOM    120    C ASP P 458     -15.414  -7.027 -19.449  0.00  0.00      PROA  
ATOM    121    O ASP P 458     -14.327  -7.703 -19.540  0.00  0.00      PROA  
ATOM    122    N VAL P 459     -16.549  -7.737 -19.118  0.00  0.00      PROA  
ATOM    123   HN VAL P 459     -17.423  -7.261 -19.073  0.00  0.00      PROA  
ATOM    124   CA VAL P 459     -16.530  -9.174 -19.055  0.00  0.00      PROA  
ATOM    125   HA VAL P 459     -15.772  -9.367 -18.310  0.00  0.00      PROA  
ATOM    126   CB VAL P 459     -17.860  -9.715 -18.660  0.00  0.00      PROA  
ATOM    127   HB VAL P 459     -18.612  -9.345 -19.391  0.00  0.00      PROA  
ATOM    128  CG1 VAL P 459     -17.942 -11.288 -18.804  0.00  0.00      PROA  
ATOM    129 HG11 VAL P 459     -18.847 -11.634 -18.261  0.00  0.00      PROA  
ATOM    130 HG12 VAL P 459     -17.086 -11.768 -18.283  0.00  0.00      PROA  
ATOM    131 HG13 VAL P 459     -17.990 -11.547 -19.883  0.00  0.00      PROA  
ATOM    132  CG2 VAL P 459     -18.026  -9.301 -17.167  0.00  0.00      PROA  
ATOM    133 HG21 VAL P 459     -18.018  -8.190 -17.177  0.00  0.00      PROA  
ATOM    134 HG22 VAL P 459     -17.199  -9.706 -16.545  0.00  0.00      PROA  
ATOM    135 HG23 VAL P 459     -19.031  -9.623 -16.818  0.00  0.00      PROA  
ATOM    136    C VAL P 459     -16.151  -9.847 -20.423  0.00  0.00      PROA  
ATOM    137    O VAL P 459     -15.389 -10.785 -20.406  0.00  0.00      PROA  
ATOM    138    N LYS P 460     -16.608  -9.402 -21.602  0.00  0.00      PROA  
ATOM    139   HN LYS P 460     -17.315  -8.712 -21.738  0.00  0.00      PROA  
ATOM    140   CA LYS P 460     -16.312 -10.029 -22.888  0.00  0.00      PROA  
ATOM    141   HA LYS P 460     -16.317 -11.085 -22.661  0.00  0.00      PROA  
ATOM    142   CB LYS P 460     -17.471  -9.609 -23.814  0.00  0.00      PROA  
ATOM    143  HB1 LYS P 460     -17.192  -9.963 -24.829  0.00  0.00      PROA  
ATOM    144  HB2 LYS P 460     -17.583  -8.506 -23.891  0.00  0.00      PROA  
ATOM    145   CG LYS P 460     -18.822 -10.258 -23.525  0.00  0.00      PROA  
ATOM    146  HG1 LYS P 460     -19.639  -9.823 -24.139  0.00  0.00      PROA  
ATOM    147  HG2 LYS P 460     -19.215 -10.125 -22.494  0.00  0.00      PROA  
ATOM    148   CD LYS P 460     -18.822 -11.706 -23.761  0.00  0.00      PROA  
ATOM    149  HD1 LYS P 460     -19.837 -12.074 -23.497  0.00  0.00      PROA  
ATOM    150  HD2 LYS P 460     -18.085 -12.161 -23.065  0.00  0.00      PROA  
ATOM    151   CE LYS P 460     -18.594 -12.363 -25.175  0.00  0.00      PROA  
ATOM    152  HE1 LYS P 460     -17.587 -12.073 -25.545  0.00  0.00      PROA  
ATOM    153  HE2 LYS P 460     -19.363 -11.929 -25.849  0.00  0.00      PROA  
ATOM    154   NZ LYS P 460     -18.839 -13.832 -25.184  0.00  0.00      PROA  
ATOM    155  HZ1 LYS P 460     -18.851 -14.324 -24.267  0.00  0.00      PROA  
ATOM    156  HZ2 LYS P 460     -18.275 -14.304 -25.920  0.00  0.00      PROA  
ATOM    157  HZ3 LYS P 460     -19.814 -13.978 -25.514  0.00  0.00      PROA  
ATOM    158    C LYS P 460     -14.901  -9.821 -23.372  0.00  0.00      PROA  
ATOM    159    O LYS P 460     -14.397 -10.574 -24.191  0.00  0.00      PROA  
ATOM    160    N ARG P 461     -14.225  -8.781 -22.836  0.00  0.00      PROA  
ATOM    161   HN ARG P 461     -14.713  -8.032 -22.394  0.00  0.00      PROA  
ATOM    162   CA ARG P 461     -12.815  -8.494 -22.897  0.00  0.00      PROA  
ATOM    163   HA ARG P 461     -12.527  -8.506 -23.938  0.00  0.00      PROA  
ATOM    164   CB ARG P 461     -12.502  -7.100 -22.451  0.00  0.00      PROA  
ATOM    165  HB1 ARG P 461     -11.687  -6.991 -21.704  0.00  0.00      PROA  
ATOM    166  HB2 ARG P 461     -13.270  -6.856 -21.686  0.00  0.00      PROA  
ATOM    167   CG ARG P 461     -12.380  -6.074 -23.564  0.00  0.00      PROA  
ATOM    168  HG1 ARG P 461     -13.407  -6.001 -23.981  0.00  0.00      PROA  
ATOM    169  HG2 ARG P 461     -11.671  -6.365 -24.368  0.00  0.00      PROA  
ATOM    170   CD ARG P 461     -11.936  -4.608 -23.183  0.00  0.00      PROA  
ATOM    171  HD1 ARG P 461     -11.561  -3.971 -24.012  0.00  0.00      PROA  
ATOM    172  HD2 ARG P 461     -11.013  -4.624 -22.565  0.00  0.00      PROA  
ATOM    173   NE ARG P 461     -12.983  -3.913 -22.376  0.00  0.00      PROA  
ATOM    174   HE ARG P 461     -12.789  -3.884 -21.395  0.00  0.00      PROA  
ATOM    175   CZ ARG P 461     -13.918  -3.232 -22.916  0.00  0.00      PROA  
ATOM    176  NH1 ARG P 461     -14.171  -3.161 -24.233  0.00  0.00      PROA  
ATOM    177 HH11 ARG P 461     -13.616  -3.706 -24.861  0.00  0.00      PROA  
ATOM    178 HH12 ARG P 461     -14.835  -2.478 -24.536  0.00  0.00      PROA  
ATOM    179  NH2 ARG P 461     -14.858  -2.580 -22.240  0.00  0.00      PROA  
ATOM    180 HH21 ARG P 461     -14.827  -2.779 -21.261  0.00  0.00      PROA  
ATOM    181 HH22 ARG P 461     -15.163  -1.694 -22.589  0.00  0.00      PROA  
ATOM    182    C ARG P 461     -11.963  -9.526 -22.296  0.00  0.00      PROA  
ATOM    183    O ARG P 461     -10.883  -9.781 -22.786  0.00  0.00      PROA  
ATOM    184    N LYS P 462     -12.363 -10.089 -21.193  0.00  0.00      PROA  
ATOM    185   HN LYS P 462     -13.240  -9.827 -20.799  0.00  0.00      PROA  
ATOM    186   CA LYS P 462     -11.616 -11.060 -20.366  0.00  0.00      PROA  
ATOM    187   HA LYS P 462     -10.551 -11.034 -20.545  0.00  0.00      PROA  
ATOM    188   CB LYS P 462     -11.948 -10.712 -18.891  0.00  0.00      PROA  
ATOM    189  HB1 LYS P 462     -11.441 -11.459 -18.244  0.00  0.00      PROA  
ATOM    190  HB2 LYS P 462     -13.034 -10.850 -18.701  0.00  0.00      PROA  
ATOM    191   CG LYS P 462     -11.440  -9.320 -18.415  0.00  0.00      PROA  
ATOM    192  HG1 LYS P 462     -11.335  -9.344 -17.309  0.00  0.00      PROA  
ATOM    193  HG2 LYS P 462     -12.102  -8.459 -18.650  0.00  0.00      PROA  
ATOM    194   CD LYS P 462      -9.998  -9.035 -18.729  0.00  0.00      PROA  
ATOM    195  HD1 LYS P 462      -9.770  -7.995 -18.414  0.00  0.00      PROA  
ATOM    196  HD2 LYS P 462      -9.831  -8.982 -19.826  0.00  0.00      PROA  
ATOM    197   CE LYS P 462      -9.047  -9.999 -18.062  0.00  0.00      PROA  
ATOM    198  HE1 LYS P 462      -9.228 -11.005 -18.496  0.00  0.00      PROA  
ATOM    199  HE2 LYS P 462      -9.020  -9.936 -16.953  0.00  0.00      PROA  
ATOM    200   NZ LYS P 462      -7.665  -9.672 -18.487  0.00  0.00      PROA  
ATOM    201  HZ1 LYS P 462      -7.615 -10.049 -19.455  0.00  0.00      PROA  
ATOM    202  HZ2 LYS P 462      -6.915 -10.187 -17.984  0.00  0.00      PROA  
ATOM    203  HZ3 LYS P 462      -7.386  -8.671 -18.466  0.00  0.00      PROA  
ATOM    204    C LYS P 462     -12.079 -12.516 -20.614  0.00  0.00      PROA  
ATOM    205    O LYS P 462     -11.318 -13.484 -20.481  0.00  0.00      PROA  
ATOM    206    N ALA P 463     -13.384 -12.689 -20.860  0.00  0.00      PROA  
ATOM    207   HN ALA P 463     -13.965 -11.880 -20.913  0.00  0.00      PROA  
ATOM    208   CA ALA P 463     -14.041 -13.993 -21.052  0.00  0.00      PROA  
ATOM    209   HA ALA P 463     -13.801 -14.548 -20.157  0.00  0.00      PROA  
ATOM    210   CB ALA P 463     -15.527 -13.849 -21.083  0.00  0.00      PROA  
ATOM    211  HB1 ALA P 463     -15.888 -13.444 -22.052  0.00  0.00      PROA  
ATOM    212  HB2 ALA P 463     -15.831 -13.229 -20.212  0.00  0.00      PROA  
ATOM    213  HB3 ALA P 463     -16.185 -14.733 -20.937  0.00  0.00      PROA  
ATOM    214    C ALA P 463     -13.512 -14.932 -22.096  0.00  0.00      PROA  
ATOM    215    O ALA P 463     -13.203 -16.038 -21.680  0.00  0.00      PROA  
ATOM    216    N PRO P 464     -13.198 -14.629 -23.374  0.00  0.00      PROA  
ATOM    217   CD PRO P 464     -13.691 -13.407 -24.085  0.00  0.00      PROA  
ATOM    218  HD1 PRO P 464     -12.916 -12.614 -24.019  0.00  0.00      PROA  
ATOM    219  HD2 PRO P 464     -14.571 -12.944 -23.589  0.00  0.00      PROA  
ATOM    220   CA PRO P 464     -12.648 -15.591 -24.317  0.00  0.00      PROA  
ATOM    221   HA PRO P 464     -13.378 -16.383 -24.246  0.00  0.00      PROA  
ATOM    222   CB PRO P 464     -12.725 -14.819 -25.648  0.00  0.00      PROA  
ATOM    223  HB1 PRO P 464     -12.937 -15.606 -26.403  0.00  0.00      PROA  
ATOM    224  HB2 PRO P 464     -11.774 -14.275 -25.831  0.00  0.00      PROA  
ATOM    225   CG PRO P 464     -13.905 -13.810 -25.566  0.00  0.00      PROA  
ATOM    226  HG1 PRO P 464     -13.909 -13.009 -26.337  0.00  0.00      PROA  
ATOM    227  HG2 PRO P 464     -14.891 -14.317 -25.636  0.00  0.00      PROA  
ATOM    228    C PRO P 464     -11.270 -16.046 -24.040  0.00  0.00      PROA  
ATOM    229    O PRO P 464     -10.777 -16.963 -24.732  0.00  0.00      PROA  
ATOM    230    N TRP P 465     -10.567 -15.445 -23.100  0.00  0.00      PROA  
ATOM    231   HN TRP P 465     -10.965 -14.753 -22.503  0.00  0.00      PROA  
ATOM    232   CA TRP P 465      -9.109 -15.515 -23.082  0.00  0.00      PROA  
ATOM    233   HA TRP P 465      -8.717 -16.253 -23.766  0.00  0.00      PROA  
ATOM    234   CB TRP P 465      -8.513 -14.099 -23.440  0.00  0.00      PROA  
ATOM    235  HB1 TRP P 465      -7.419 -14.202 -23.598  0.00  0.00      PROA  
ATOM    236  HB2 TRP P 465      -8.795 -13.493 -22.552  0.00  0.00      PROA  
ATOM    237   CG TRP P 465      -8.999 -13.361 -24.724  0.00  0.00      PROA  
ATOM    238  CD1 TRP P 465      -9.932 -12.354 -24.646  0.00  0.00      PROA  
ATOM    239  HD1 TRP P 465     -10.286 -11.991 -23.693  0.00  0.00      PROA  
ATOM    240  NE1 TRP P 465     -10.280 -11.895 -25.897  0.00  0.00      PROA  
ATOM    241  HE1 TRP P 465     -10.848 -11.133 -26.120  0.00  0.00      PROA  
ATOM    242  CE2 TRP P 465      -9.528 -12.618 -26.826  0.00  0.00      PROA  
ATOM    243  CD2 TRP P 465      -8.683 -13.527 -26.120  0.00  0.00      PROA  
ATOM    244  CE3 TRP P 465      -7.840 -14.379 -26.821  0.00  0.00      PROA  
ATOM    245  HE3 TRP P 465      -7.214 -15.047 -26.248  0.00  0.00      PROA  
ATOM    246  CZ3 TRP P 465      -7.724 -14.275 -28.156  0.00  0.00      PROA  
ATOM    247  HZ3 TRP P 465      -7.012 -14.769 -28.800  0.00  0.00      PROA  
ATOM    248  CZ2 TRP P 465      -9.461 -12.545 -28.247  0.00  0.00      PROA  
ATOM    249  HZ2 TRP P 465     -10.188 -12.011 -28.841  0.00  0.00      PROA  
ATOM    250  CH2 TRP P 465      -8.547 -13.363 -28.861  0.00  0.00      PROA  
ATOM    251  HH2 TRP P 465      -8.301 -13.303 -29.911  0.00  0.00      PROA  
ATOM    252    C TRP P 465      -8.786 -15.833 -21.645  0.00  0.00      PROA  
ATOM    253    O TRP P 465      -7.623 -15.767 -21.225  0.00  0.00      PROA  
ATOM    254    N TYR P 466      -9.732 -16.280 -20.857  0.00  0.00      PROA  
ATOM    255   HN TYR P 466     -10.662 -16.408 -21.192  0.00  0.00      PROA  
ATOM    256   CA TYR P 466      -9.458 -16.642 -19.429  0.00  0.00      PROA  
ATOM    257   HA TYR P 466      -9.048 -15.766 -18.948  0.00  0.00      PROA  
ATOM    258   CB TYR P 466     -10.939 -17.023 -18.909  0.00  0.00      PROA  
ATOM    259  HB1 TYR P 466     -11.339 -17.902 -19.459  0.00  0.00      PROA  
ATOM    260  HB2 TYR P 466     -11.609 -16.151 -19.071  0.00  0.00      PROA  
ATOM    261   CG TYR P 466     -11.058 -17.271 -17.389  0.00  0.00      PROA  
ATOM    262  CD1 TYR P 466     -11.471 -18.471 -16.948  0.00  0.00      PROA  
ATOM    263  HD1 TYR P 466     -11.788 -19.238 -17.639  0.00  0.00      PROA  
ATOM    264  CE1 TYR P 466     -11.665 -18.615 -15.561  0.00  0.00      PROA  
ATOM    265  HE1 TYR P 466     -12.036 -19.561 -15.196  0.00  0.00      PROA  
ATOM    266   CZ TYR P 466     -11.422 -17.577 -14.648  0.00  0.00      PROA  
ATOM    267   OH TYR P 466     -11.560 -17.624 -13.273  0.00  0.00      PROA  
ATOM    268   HH TYR P 466     -11.550 -16.694 -13.036  0.00  0.00      PROA  
ATOM    269  CD2 TYR P 466     -10.631 -16.235 -16.534  0.00  0.00      PROA  
ATOM    270  HD2 TYR P 466     -10.503 -15.246 -16.947  0.00  0.00      PROA  
ATOM    271  CE2 TYR P 466     -10.840 -16.366 -15.137  0.00  0.00      PROA  
ATOM    272  HE2 TYR P 466     -10.561 -15.582 -14.449  0.00  0.00      PROA  
ATOM    273    C TYR P 466      -8.437 -17.803 -19.190  0.00  0.00      PROA  
ATOM    274    O TYR P 466      -7.617 -17.660 -18.266  0.00  0.00      PROA  
ATOM    275    N TRP P 467      -8.469 -18.846 -20.048  0.00  0.00      PROA  
ATOM    276   HN TRP P 467      -8.964 -18.753 -20.909  0.00  0.00      PROA  
ATOM    277   CA TRP P 467      -7.521 -19.970 -19.904  0.00  0.00      PROA  
ATOM    278   HA TRP P 467      -7.708 -20.319 -18.899  0.00  0.00      PROA  
ATOM    279   CB TRP P 467      -7.918 -21.111 -20.860  0.00  0.00      PROA  
ATOM    280  HB1 TRP P 467      -7.935 -20.724 -21.901  0.00  0.00      PROA  
ATOM    281  HB2 TRP P 467      -8.921 -21.355 -20.449  0.00  0.00      PROA  
ATOM    282   CG TRP P 467      -7.194 -22.419 -20.815  0.00  0.00      PROA  
ATOM    283  CD1 TRP P 467      -6.556 -22.813 -21.952  0.00  0.00      PROA  
ATOM    284  HD1 TRP P 467      -6.463 -22.217 -22.848  0.00  0.00      PROA  
ATOM    285  NE1 TRP P 467      -6.039 -24.098 -21.798  0.00  0.00      PROA  
ATOM    286  HE1 TRP P 467      -5.821 -24.730 -22.508  0.00  0.00      PROA  
ATOM    287  CE2 TRP P 467      -6.247 -24.444 -20.470  0.00  0.00      PROA  
ATOM    288  CD2 TRP P 467      -6.963 -23.438 -19.875  0.00  0.00      PROA  
ATOM    289  CE3 TRP P 467      -7.295 -23.641 -18.511  0.00  0.00      PROA  
ATOM    290  HE3 TRP P 467      -7.852 -22.892 -17.967  0.00  0.00      PROA  
ATOM    291  CZ3 TRP P 467      -7.054 -24.871 -17.887  0.00  0.00      PROA  
ATOM    292  HZ3 TRP P 467      -7.349 -24.990 -16.854  0.00  0.00      PROA  
ATOM    293  CZ2 TRP P 467      -5.906 -25.680 -19.888  0.00  0.00      PROA  
ATOM    294  HZ2 TRP P 467      -5.377 -26.486 -20.374  0.00  0.00      PROA  
ATOM    295  CH2 TRP P 467      -6.309 -25.838 -18.568  0.00  0.00      PROA  
ATOM    296  HH2 TRP P 467      -5.976 -26.692 -17.997  0.00  0.00      PROA  
ATOM    297    C TRP P 467      -6.117 -19.552 -20.119  0.00  0.00      PROA  
ATOM    298    O TRP P 467      -5.241 -19.858 -19.307  0.00  0.00      PROA  
ATOM    299    N SER P 468      -5.862 -18.758 -21.243  0.00  0.00      PROA  
ATOM    300   HN SER P 468      -6.613 -18.530 -21.859  0.00  0.00      PROA  
ATOM    301   CA SER P 468      -4.621 -18.074 -21.511  0.00  0.00      PROA  
ATOM    302   HA SER P 468      -3.902 -18.864 -21.667  0.00  0.00      PROA  
ATOM    303   CB SER P 468      -4.776 -17.293 -22.846  0.00  0.00      PROA  
ATOM    304  HB1 SER P 468      -5.752 -16.781 -22.988  0.00  0.00      PROA  
ATOM    305  HB2 SER P 468      -4.652 -17.838 -23.806  0.00  0.00      PROA  
ATOM    306   OG SER P 468      -3.833 -16.194 -22.990  0.00  0.00      PROA  
ATOM    307  HG1 SER P 468      -3.902 -15.897 -23.900  0.00  0.00      PROA  
ATOM    308    C SER P 468      -3.969 -17.310 -20.382  0.00  0.00      PROA  
ATOM    309    O SER P 468      -2.783 -17.253 -20.402  0.00  0.00      PROA  
ATOM    310    N ASP P 469      -4.704 -16.675 -19.450  0.00  0.00      PROA  
ATOM    311   HN ASP P 469      -5.697 -16.607 -19.514  0.00  0.00      PROA  
ATOM    312   CA ASP P 469      -4.035 -16.148 -18.286  0.00  0.00      PROA  
ATOM    313   HA ASP P 469      -3.325 -15.415 -18.639  0.00  0.00      PROA  
ATOM    314   CB ASP P 469      -5.123 -15.336 -17.486  0.00  0.00      PROA  
ATOM    315  HB1 ASP P 469      -4.465 -14.775 -16.789  0.00  0.00      PROA  
ATOM    316  HB2 ASP P 469      -5.865 -15.988 -16.976  0.00  0.00      PROA  
ATOM    317   CG ASP P 469      -5.850 -14.211 -18.222  0.00  0.00      PROA  
ATOM    318  OD1 ASP P 469      -6.970 -13.866 -17.805  0.00  0.00      PROA  
ATOM    319  OD2 ASP P 469      -5.190 -13.646 -19.175  0.00  0.00      PROA  
ATOM    320    C ASP P 469      -3.310 -17.173 -17.415  0.00  0.00      PROA  
ATOM    321    O ASP P 469      -2.167 -16.951 -17.088  0.00  0.00      PROA  
ATOM    322    N TYR P 470      -3.907 -18.351 -17.217  0.00  0.00      PROA  
ATOM    323   HN TYR P 470      -4.807 -18.521 -17.612  0.00  0.00      PROA  
ATOM    324   CA TYR P 470      -3.382 -19.461 -16.422  0.00  0.00      PROA  
ATOM    325   HA TYR P 470      -3.060 -19.007 -15.496  0.00  0.00      PROA  
ATOM    326   CB TYR P 470      -4.349 -20.564 -16.116  0.00  0.00      PROA  
ATOM    327  HB1 TYR P 470      -3.843 -21.450 -15.677  0.00  0.00      PROA  
ATOM    328  HB2 TYR P 470      -4.820 -21.049 -16.998  0.00  0.00      PROA  
ATOM    329   CG TYR P 470      -5.458 -20.114 -15.205  0.00  0.00      PROA  
ATOM    330  CD1 TYR P 470      -5.240 -20.148 -13.814  0.00  0.00      PROA  
ATOM    331  HD1 TYR P 470      -4.313 -20.530 -13.410  0.00  0.00      PROA  
ATOM    332  CE1 TYR P 470      -6.235 -19.605 -12.943  0.00  0.00      PROA  
ATOM    333  HE1 TYR P 470      -6.167 -19.490 -11.872  0.00  0.00      PROA  
ATOM    334   CZ TYR P 470      -7.420 -19.028 -13.510  0.00  0.00      PROA  
ATOM    335   OH TYR P 470      -8.396 -18.302 -12.866  0.00  0.00      PROA  
ATOM    336   HH TYR P 470      -9.152 -18.326 -13.458  0.00  0.00      PROA  
ATOM    337  CD2 TYR P 470      -6.619 -19.483 -15.697  0.00  0.00      PROA  
ATOM    338  HD2 TYR P 470      -6.798 -19.406 -16.759  0.00  0.00      PROA  
ATOM    339  CE2 TYR P 470      -7.604 -18.968 -14.878  0.00  0.00      PROA  
ATOM    340  HE2 TYR P 470      -8.431 -18.402 -15.283  0.00  0.00      PROA  
ATOM    341    C TYR P 470      -2.210 -20.127 -17.112  0.00  0.00      PROA  
ATOM    342    O TYR P 470      -1.128 -20.347 -16.578  0.00  0.00      PROA  
ATOM    343    N ARG P 471      -2.188 -20.257 -18.430  0.00  0.00      PROA  
ATOM    344   HN ARG P 471      -3.055 -20.058 -18.879  0.00  0.00      PROA  
ATOM    345   CA ARG P 471      -1.181 -20.826 -19.325  0.00  0.00      PROA  
ATOM    346   HA ARG P 471      -0.908 -21.758 -18.854  0.00  0.00      PROA  
ATOM    347   CB ARG P 471      -1.725 -21.017 -20.725  0.00  0.00      PROA  
ATOM    348  HB1 ARG P 471      -0.967 -21.300 -21.487  0.00  0.00      PROA  
ATOM    349  HB2 ARG P 471      -2.065 -19.991 -20.982  0.00  0.00      PROA  
ATOM    350   CG ARG P 471      -2.992 -21.950 -20.909  0.00  0.00      PROA  
ATOM    351  HG1 ARG P 471      -3.428 -21.866 -21.927  0.00  0.00      PROA  
ATOM    352  HG2 ARG P 471      -3.757 -21.674 -20.152  0.00  0.00      PROA  
ATOM    353   CD ARG P 471      -2.686 -23.427 -20.645  0.00  0.00      PROA  
ATOM    354  HD1 ARG P 471      -3.599 -24.036 -20.469  0.00  0.00      PROA  
ATOM    355  HD2 ARG P 471      -2.086 -23.632 -19.733  0.00  0.00      PROA  
ATOM    356   NE ARG P 471      -1.908 -23.943 -21.818  0.00  0.00      PROA  
ATOM    357   HE ARG P 471      -2.317 -23.984 -22.730  0.00  0.00      PROA  
ATOM    358   CZ ARG P 471      -0.854 -24.744 -21.816  0.00  0.00      PROA  
ATOM    359  NH1 ARG P 471      -0.482 -25.171 -22.996  0.00  0.00      PROA  
ATOM    360 HH11 ARG P 471      -0.862 -24.739 -23.814  0.00  0.00      PROA  
ATOM    361 HH12 ARG P 471       0.473 -25.468 -22.974  0.00  0.00      PROA  
ATOM    362  NH2 ARG P 471      -0.205 -25.116 -20.823  0.00  0.00      PROA  
ATOM    363 HH21 ARG P 471       0.374 -25.921 -20.947  0.00  0.00      PROA  
ATOM    364 HH22 ARG P 471      -0.555 -24.927 -19.905  0.00  0.00      PROA  
ATOM    365    C ARG P 471       0.066 -20.009 -19.375  0.00  0.00      PROA  
ATOM    366    O ARG P 471       1.044 -20.546 -19.841  0.00  0.00      PROA  
ATOM    367    N ASP P 472       0.112 -18.766 -18.860  0.00  0.00      PROA  
ATOM    368   HN ASP P 472      -0.783 -18.368 -18.674  0.00  0.00      PROA  
ATOM    369   CA ASP P 472       1.270 -17.873 -18.934  0.00  0.00      PROA  
ATOM    370   HA ASP P 472       1.982 -18.105 -19.712  0.00  0.00      PROA  
ATOM    371   CB ASP P 472       0.726 -16.412 -19.294  0.00  0.00      PROA  
ATOM    372  HB1 ASP P 472      -0.130 -16.124 -18.649  0.00  0.00      PROA  
ATOM    373  HB2 ASP P 472       0.257 -16.576 -20.288  0.00  0.00      PROA  
ATOM    374   CG ASP P 472       1.697 -15.251 -19.367  0.00  0.00      PROA  
ATOM    375  OD1 ASP P 472       2.790 -15.382 -19.907  0.00  0.00      PROA  
ATOM    376  OD2 ASP P 472       1.150 -14.183 -19.141  0.00  0.00      PROA  
ATOM    377    C ASP P 472       2.015 -17.923 -17.586  0.00  0.00      PROA  
ATOM    378    O ASP P 472       3.155 -17.489 -17.507  0.00  0.00      PROA  
ATOM    379    N ALA P 473       1.565 -18.766 -16.601  0.00  0.00      PROA  
ATOM    380   HN ALA P 473       0.673 -19.202 -16.693  0.00  0.00      PROA  
ATOM    381   CA ALA P 473       2.427 -19.115 -15.437  0.00  0.00      PROA  
ATOM    382   HA ALA P 473       3.202 -18.421 -15.145  0.00  0.00      PROA  
ATOM    383   CB ALA P 473       1.544 -19.068 -14.079  0.00  0.00      PROA  
ATOM    384  HB1 ALA P 473       0.970 -20.012 -13.962  0.00  0.00      PROA  
ATOM    385  HB2 ALA P 473       0.962 -18.121 -14.094  0.00  0.00      PROA  
ATOM    386  HB3 ALA P 473       2.198 -18.936 -13.191  0.00  0.00      PROA  
ATOM    387    C ALA P 473       3.176 -20.462 -15.592  0.00  0.00      PROA  
ATOM    388    O ALA P 473       2.604 -21.522 -15.392  0.00  0.00      PROA  
ATOM    389    N LEU P 474       4.417 -20.454 -15.989  0.00  0.00      PROA  
ATOM    390   HN LEU P 474       4.869 -19.620 -16.295  0.00  0.00      PROA  
ATOM    391   CA LEU P 474       5.113 -21.732 -16.355  0.00  0.00      PROA  
ATOM    392   HA LEU P 474       4.699 -22.586 -15.840  0.00  0.00      PROA  
ATOM    393   CB LEU P 474       5.168 -22.057 -17.893  0.00  0.00      PROA  
ATOM    394  HB1 LEU P 474       5.882 -22.863 -18.168  0.00  0.00      PROA  
ATOM    395  HB2 LEU P 474       5.463 -21.173 -18.498  0.00  0.00      PROA  
ATOM    396   CG LEU P 474       3.856 -22.629 -18.338  0.00  0.00      PROA  
ATOM    397   HG LEU P 474       3.070 -21.848 -18.258  0.00  0.00      PROA  
ATOM    398  CD1 LEU P 474       3.911 -22.956 -19.844  0.00  0.00      PROA  
ATOM    399 HD11 LEU P 474       4.688 -23.740 -19.963  0.00  0.00      PROA  
ATOM    400 HD12 LEU P 474       4.076 -22.114 -20.550  0.00  0.00      PROA  
ATOM    401 HD13 LEU P 474       2.959 -23.368 -20.241  0.00  0.00      PROA  
ATOM    402  CD2 LEU P 474       3.303 -23.918 -17.584  0.00  0.00      PROA  
ATOM    403 HD21 LEU P 474       3.253 -23.816 -16.479  0.00  0.00      PROA  
ATOM    404 HD22 LEU P 474       4.074 -24.678 -17.834  0.00  0.00      PROA  
ATOM    405 HD23 LEU P 474       2.315 -24.206 -18.004  0.00  0.00      PROA  
ATOM    406    C LEU P 474       6.600 -21.679 -16.013  0.00  0.00      PROA  
ATOM    407    O LEU P 474       7.236 -22.735 -15.889  0.00  0.00      PROA  
ATOM    408    N SER P 475       7.126 -20.547 -15.905  0.00  0.00      PROA  
ATOM    409   HN SER P 475       6.600 -19.710 -16.040  0.00  0.00      PROA  
ATOM    410   CA SER P 475       8.554 -20.381 -15.734  0.00  0.00      PROA  
ATOM    411   HA SER P 475       9.070 -21.321 -15.607  0.00  0.00      PROA  
ATOM    412   CB SER P 475       9.099 -19.717 -16.984  0.00  0.00      PROA  
ATOM    413  HB1 SER P 475       8.562 -18.782 -17.252  0.00  0.00      PROA  
ATOM    414  HB2 SER P 475       8.911 -20.413 -17.830  0.00  0.00      PROA  
ATOM    415   OG SER P 475      10.491 -19.458 -16.948  0.00  0.00      PROA  
ATOM    416  HG1 SER P 475      10.938 -20.178 -17.399  0.00  0.00      PROA  
ATOM    417    C SER P 475       8.900 -19.545 -14.460  0.00  0.00      PROA  
ATOM    418    O SER P 475       8.053 -19.125 -13.690  0.00  0.00      PROA  
ATOM    419    N LEU P 476      10.197 -19.427 -14.164  0.00  0.00      PROA  
ATOM    420   HN LEU P 476      10.802 -19.915 -14.789  0.00  0.00      PROA  
ATOM    421   CA LEU P 476      10.779 -18.956 -12.915  0.00  0.00      PROA  
ATOM    422   HA LEU P 476      10.501 -19.626 -12.115  0.00  0.00      PROA  
ATOM    423   CB LEU P 476      12.297 -18.939 -13.030  0.00  0.00      PROA  
ATOM    424  HB1 LEU P 476      12.755 -18.650 -12.059  0.00  0.00      PROA  
ATOM    425  HB2 LEU P 476      12.686 -18.259 -13.818  0.00  0.00      PROA  
ATOM    426   CG LEU P 476      13.020 -20.374 -13.393  0.00  0.00      PROA  
ATOM    427   HG LEU P 476      12.263 -21.187 -13.381  0.00  0.00      PROA  
ATOM    428  CD1 LEU P 476      13.577 -20.410 -14.851  0.00  0.00      PROA  
ATOM    429 HD11 LEU P 476      12.925 -20.322 -15.746  0.00  0.00      PROA  
ATOM    430 HD12 LEU P 476      14.220 -21.312 -14.929  0.00  0.00      PROA  
ATOM    431 HD13 LEU P 476      14.235 -19.522 -14.961  0.00  0.00      PROA  
ATOM    432  CD2 LEU P 476      14.275 -20.689 -12.416  0.00  0.00      PROA  
ATOM    433 HD21 LEU P 476      14.991 -19.846 -12.520  0.00  0.00      PROA  
ATOM    434 HD22 LEU P 476      14.769 -21.648 -12.681  0.00  0.00      PROA  
ATOM    435 HD23 LEU P 476      13.815 -20.842 -11.417  0.00  0.00      PROA  
ATOM    436    C LEU P 476      10.294 -17.612 -12.450  0.00  0.00      PROA  
ATOM    437    O LEU P 476      10.159 -17.505 -11.244  0.00  0.00      PROA  
ATOM    438    N GLN P 477      10.022 -16.622 -13.282  0.00  0.00      PROA  
ATOM    439   HN GLN P 477      10.213 -16.808 -14.242  0.00  0.00      PROA  
ATOM    440   CA GLN P 477       9.772 -15.206 -12.876  0.00  0.00      PROA  
ATOM    441   HA GLN P 477      10.565 -14.848 -12.236  0.00  0.00      PROA  
ATOM    442   CB GLN P 477       9.824 -14.307 -14.188  0.00  0.00      PROA  
ATOM    443  HB1 GLN P 477       8.858 -14.594 -14.654  0.00  0.00      PROA  
ATOM    444  HB2 GLN P 477      10.695 -14.674 -14.772  0.00  0.00      PROA  
ATOM    445   CG GLN P 477      10.057 -12.809 -13.902  0.00  0.00      PROA  
ATOM    446  HG1 GLN P 477      10.916 -12.736 -13.201  0.00  0.00      PROA  
ATOM    447  HG2 GLN P 477       9.194 -12.291 -13.431  0.00  0.00      PROA  
ATOM    448   CD GLN P 477      10.296 -11.965 -15.190  0.00  0.00      PROA  
ATOM    449  OE1 GLN P 477      10.363 -12.570 -16.245  0.00  0.00      PROA  
ATOM    450  NE2 GLN P 477      10.317 -10.697 -15.007  0.00  0.00      PROA  
ATOM    451 HE21 GLN P 477      10.674 -10.210 -15.804  0.00  0.00      PROA  
ATOM    452 HE22 GLN P 477      10.296 -10.229 -14.123  0.00  0.00      PROA  
ATOM    453    C GLN P 477       8.452 -15.127 -12.093  0.00  0.00      PROA  
ATOM    454    O GLN P 477       8.347 -14.408 -11.115  0.00  0.00      PROA  
ATOM    455    N CYS P 478       7.472 -15.884 -12.442  0.00  0.00      PROA  
ATOM    456   HN CYS P 478       7.508 -16.471 -13.247  0.00  0.00      PROA  
ATOM    457   CA CYS P 478       6.297 -16.053 -11.672  0.00  0.00      PROA  
ATOM    458   HA CYS P 478       5.766 -15.150 -11.409  0.00  0.00      PROA  
ATOM    459   CB CYS P 478       5.141 -16.848 -12.469  0.00  0.00      PROA  
ATOM    460  HB1 CYS P 478       4.242 -17.024 -11.841  0.00  0.00      PROA  
ATOM    461  HB2 CYS P 478       5.536 -17.804 -12.874  0.00  0.00      PROA  
ATOM    462   SG CYS P 478       4.498 -15.819 -13.789  0.00  0.00      PROA  
ATOM    463  HG1 CYS P 478       5.512 -16.064 -14.606  0.00  0.00      PROA  
ATOM    464    C CYS P 478       6.507 -16.578 -10.165  0.00  0.00      PROA  
ATOM    465    O CYS P 478       6.001 -16.043  -9.209  0.00  0.00      PROA  
ATOM    466    N LEU P 479       7.394 -17.580 -10.002  0.00  0.00      PROA  
ATOM    467   HN LEU P 479       7.750 -18.113 -10.765  0.00  0.00      PROA  
ATOM    468   CA LEU P 479       7.883 -18.059  -8.734  0.00  0.00      PROA  
ATOM    469   HA LEU P 479       7.050 -18.336  -8.105  0.00  0.00      PROA  
ATOM    470   CB LEU P 479       8.756 -19.359  -8.883  0.00  0.00      PROA  
ATOM    471  HB1 LEU P 479       9.656 -19.024  -9.443  0.00  0.00      PROA  
ATOM    472  HB2 LEU P 479       8.155 -19.998  -9.565  0.00  0.00      PROA  
ATOM    473   CG LEU P 479       9.212 -20.184  -7.645  0.00  0.00      PROA  
ATOM    474   HG LEU P 479       9.928 -19.633  -6.999  0.00  0.00      PROA  
ATOM    475  CD1 LEU P 479       8.002 -20.525  -6.805  0.00  0.00      PROA  
ATOM    476 HD11 LEU P 479       7.707 -19.616  -6.238  0.00  0.00      PROA  
ATOM    477 HD12 LEU P 479       8.204 -21.303  -6.038  0.00  0.00      PROA  
ATOM    478 HD13 LEU P 479       7.186 -20.813  -7.501  0.00  0.00      PROA  
ATOM    479  CD2 LEU P 479       9.819 -21.526  -8.096  0.00  0.00      PROA  
ATOM    480 HD21 LEU P 479      10.108 -22.165  -7.234  0.00  0.00      PROA  
ATOM    481 HD22 LEU P 479      10.665 -21.419  -8.808  0.00  0.00      PROA  
ATOM    482 HD23 LEU P 479       9.106 -22.157  -8.669  0.00  0.00      PROA  
ATOM    483    C LEU P 479       8.540 -16.953  -8.018  0.00  0.00      PROA  
ATOM    484    O LEU P 479       8.183 -16.557  -6.922  0.00  0.00      PROA  
ATOM    485    N ALA P 480       9.516 -16.428  -8.748  0.00  0.00      PROA  
ATOM    486   HN ALA P 480       9.878 -16.884  -9.557  0.00  0.00      PROA  
ATOM    487   CA ALA P 480      10.349 -15.351  -8.087  0.00  0.00      PROA  
ATOM    488   HA ALA P 480      10.816 -15.774  -7.210  0.00  0.00      PROA  
ATOM    489   CB ALA P 480      11.384 -14.896  -9.052  0.00  0.00      PROA  
ATOM    490  HB1 ALA P 480      12.252 -14.333  -8.648  0.00  0.00      PROA  
ATOM    491  HB2 ALA P 480      10.976 -14.247  -9.856  0.00  0.00      PROA  
ATOM    492  HB3 ALA P 480      11.775 -15.805  -9.558  0.00  0.00      PROA  
ATOM    493    C ALA P 480       9.643 -14.093  -7.585  0.00  0.00      PROA  
ATOM    494    O ALA P 480       9.825 -13.611  -6.420  0.00  0.00      PROA  
ATOM    495    N SER P 481       8.635 -13.592  -8.407  0.00  0.00      PROA  
ATOM    496   HN SER P 481       8.609 -13.825  -9.376  0.00  0.00      PROA  
ATOM    497   CA SER P 481       7.615 -12.560  -8.091  0.00  0.00      PROA  
ATOM    498   HA SER P 481       8.142 -11.633  -7.922  0.00  0.00      PROA  
ATOM    499   CB SER P 481       6.707 -12.283  -9.307  0.00  0.00      PROA  
ATOM    500  HB1 SER P 481       6.017 -13.149  -9.389  0.00  0.00      PROA  
ATOM    501  HB2 SER P 481       7.364 -12.258 -10.203  0.00  0.00      PROA  
ATOM    502   OG SER P 481       5.842 -11.156  -9.220  0.00  0.00      PROA  
ATOM    503  HG1 SER P 481       6.424 -10.404  -9.353  0.00  0.00      PROA  
ATOM    504    C SER P 481       6.873 -13.055  -6.827  0.00  0.00      PROA  
ATOM    505    O SER P 481       6.763 -12.283  -5.869  0.00  0.00      PROA  
ATOM    506    N PHE P 482       6.422 -14.332  -6.783  0.00  0.00      PROA  
ATOM    507   HN PHE P 482       6.542 -14.962  -7.546  0.00  0.00      PROA  
ATOM    508   CA PHE P 482       5.614 -14.906  -5.735  0.00  0.00      PROA  
ATOM    509   HA PHE P 482       4.733 -14.284  -5.676  0.00  0.00      PROA  
ATOM    510   CB PHE P 482       4.950 -16.264  -6.192  0.00  0.00      PROA  
ATOM    511  HB1 PHE P 482       5.718 -16.663  -6.889  0.00  0.00      PROA  
ATOM    512  HB2 PHE P 482       4.031 -16.063  -6.784  0.00  0.00      PROA  
ATOM    513   CG PHE P 482       4.544 -17.269  -5.259  0.00  0.00      PROA  
ATOM    514  CD1 PHE P 482       3.799 -17.079  -4.112  0.00  0.00      PROA  
ATOM    515  HD1 PHE P 482       3.433 -16.126  -3.758  0.00  0.00      PROA  
ATOM    516  CE1 PHE P 482       3.372 -18.194  -3.346  0.00  0.00      PROA  
ATOM    517  HE1 PHE P 482       2.645 -18.150  -2.548  0.00  0.00      PROA  
ATOM    518   CZ PHE P 482       3.886 -19.441  -3.536  0.00  0.00      PROA  
ATOM    519   HZ PHE P 482       3.544 -20.250  -2.908  0.00  0.00      PROA  
ATOM    520  CD2 PHE P 482       4.956 -18.622  -5.530  0.00  0.00      PROA  
ATOM    521  HD2 PHE P 482       5.679 -18.852  -6.299  0.00  0.00      PROA  
ATOM    522  CE2 PHE P 482       4.749 -19.681  -4.609  0.00  0.00      PROA  
ATOM    523  HE2 PHE P 482       5.203 -20.645  -4.785  0.00  0.00      PROA  
ATOM    524    C PHE P 482       6.242 -14.929  -4.387  0.00  0.00      PROA  
ATOM    525    O PHE P 482       5.682 -14.447  -3.405  0.00  0.00      PROA  
ATOM    526    N LEU P 483       7.514 -15.325  -4.234  0.00  0.00      PROA  
ATOM    527   HN LEU P 483       7.976 -15.608  -5.071  0.00  0.00      PROA  
ATOM    528   CA LEU P 483       8.347 -15.287  -3.055  0.00  0.00      PROA  
ATOM    529   HA LEU P 483       7.912 -15.841  -2.236  0.00  0.00      PROA  
ATOM    530   CB LEU P 483       9.680 -16.059  -3.385  0.00  0.00      PROA  
ATOM    531  HB1 LEU P 483      10.300 -16.059  -2.463  0.00  0.00      PROA  
ATOM    532  HB2 LEU P 483      10.257 -15.687  -4.259  0.00  0.00      PROA  
ATOM    533   CG LEU P 483       9.538 -17.580  -3.717  0.00  0.00      PROA  
ATOM    534   HG LEU P 483       8.889 -17.615  -4.618  0.00  0.00      PROA  
ATOM    535  CD1 LEU P 483      10.844 -18.030  -4.146  0.00  0.00      PROA  
ATOM    536 HD11 LEU P 483      11.529 -17.844  -3.291  0.00  0.00      PROA  
ATOM    537 HD12 LEU P 483      11.208 -17.497  -5.051  0.00  0.00      PROA  
ATOM    538 HD13 LEU P 483      10.932 -19.130  -4.274  0.00  0.00      PROA  
ATOM    539  CD2 LEU P 483       9.062 -18.349  -2.433  0.00  0.00      PROA  
ATOM    540 HD21 LEU P 483       9.682 -18.006  -1.578  0.00  0.00      PROA  
ATOM    541 HD22 LEU P 483       9.190 -19.447  -2.545  0.00  0.00      PROA  
ATOM    542 HD23 LEU P 483       7.986 -18.137  -2.250  0.00  0.00      PROA  
ATOM    543    C LEU P 483       8.670 -13.874  -2.536  0.00  0.00      PROA  
ATOM    544    O LEU P 483       8.509 -13.477  -1.389  0.00  0.00      PROA  
ATOM    545    N PHE P 484       9.077 -12.968  -3.411  0.00  0.00      PROA  
ATOM    546   HN PHE P 484       9.187 -13.241  -4.363  0.00  0.00      PROA  
ATOM    547   CA PHE P 484       9.068 -11.541  -3.089  0.00  0.00      PROA  
ATOM    548   HA PHE P 484       9.864 -11.308  -2.397  0.00  0.00      PROA  
ATOM    549   CB PHE P 484       9.688 -10.784  -4.339  0.00  0.00      PROA  
ATOM    550  HB1 PHE P 484       9.106 -11.213  -5.182  0.00  0.00      PROA  
ATOM    551  HB2 PHE P 484      10.738 -11.149  -4.364  0.00  0.00      PROA  
ATOM    552   CG PHE P 484       9.546  -9.300  -4.379  0.00  0.00      PROA  
ATOM    553  CD1 PHE P 484       9.744  -8.463  -3.276  0.00  0.00      PROA  
ATOM    554  HD1 PHE P 484       9.887  -8.880  -2.290  0.00  0.00      PROA  
ATOM    555  CE1 PHE P 484       9.721  -7.048  -3.441  0.00  0.00      PROA  
ATOM    556  HE1 PHE P 484       9.812  -6.469  -2.533  0.00  0.00      PROA  
ATOM    557   CZ PHE P 484       9.572  -6.492  -4.705  0.00  0.00      PROA  
ATOM    558   HZ PHE P 484       9.549  -5.419  -4.831  0.00  0.00      PROA  
ATOM    559  CD2 PHE P 484       9.337  -8.736  -5.643  0.00  0.00      PROA  
ATOM    560  HD2 PHE P 484       9.395  -9.358  -6.524  0.00  0.00      PROA  
ATOM    561  CE2 PHE P 484       9.437  -7.363  -5.828  0.00  0.00      PROA  
ATOM    562  HE2 PHE P 484       9.314  -6.911  -6.802  0.00  0.00      PROA  
ATOM    563    C PHE P 484       7.799 -10.919  -2.604  0.00  0.00      PROA  
ATOM    564    O PHE P 484       7.810 -10.419  -1.507  0.00  0.00      PROA  
ATOM    565    N LEU P 485       6.646 -10.992  -3.327  0.00  0.00      PROA  
ATOM    566   HN LEU P 485       6.674 -11.348  -4.258  0.00  0.00      PROA  
ATOM    567   CA LEU P 485       5.534 -10.115  -2.982  0.00  0.00      PROA  
ATOM    568   HA LEU P 485       5.948  -9.210  -2.562  0.00  0.00      PROA  
ATOM    569   CB LEU P 485       4.794  -9.557  -4.152  0.00  0.00      PROA  
ATOM    570  HB1 LEU P 485       3.893  -8.941  -3.944  0.00  0.00      PROA  
ATOM    571  HB2 LEU P 485       4.427 -10.448  -4.705  0.00  0.00      PROA  
ATOM    572   CG LEU P 485       5.710  -8.787  -5.093  0.00  0.00      PROA  
ATOM    573   HG LEU P 485       6.625  -9.354  -5.367  0.00  0.00      PROA  
ATOM    574  CD1 LEU P 485       5.065  -8.314  -6.418  0.00  0.00      PROA  
ATOM    575 HD11 LEU P 485       5.795  -7.833  -7.104  0.00  0.00      PROA  
ATOM    576 HD12 LEU P 485       4.335  -7.525  -6.138  0.00  0.00      PROA  
ATOM    577 HD13 LEU P 485       4.642  -9.102  -7.077  0.00  0.00      PROA  
ATOM    578  CD2 LEU P 485       6.152  -7.531  -4.367  0.00  0.00      PROA  
ATOM    579 HD21 LEU P 485       5.310  -6.978  -3.898  0.00  0.00      PROA  
ATOM    580 HD22 LEU P 485       6.655  -6.854  -5.090  0.00  0.00      PROA  
ATOM    581 HD23 LEU P 485       6.980  -7.761  -3.664  0.00  0.00      PROA  
ATOM    582    C LEU P 485       4.618 -10.634  -1.891  0.00  0.00      PROA  
ATOM    583    O LEU P 485       4.082  -9.875  -1.149  0.00  0.00      PROA  
ATOM    584    N TYR P 486       4.612 -12.017  -1.571  0.00  0.00      PROA  
ATOM    585   HN TYR P 486       5.014 -12.703  -2.172  0.00  0.00      PROA  
ATOM    586   CA TYR P 486       4.142 -12.562  -0.338  0.00  0.00      PROA  
ATOM    587   HA TYR P 486       3.065 -12.619  -0.373  0.00  0.00      PROA  
ATOM    588   CB TYR P 486       4.504 -14.118  -0.338  0.00  0.00      PROA  
ATOM    589  HB1 TYR P 486       5.602 -14.084  -0.507  0.00  0.00      PROA  
ATOM    590  HB2 TYR P 486       4.143 -14.707  -1.208  0.00  0.00      PROA  
ATOM    591   CG TYR P 486       4.143 -14.894   0.941  0.00  0.00      PROA  
ATOM    592  CD1 TYR P 486       2.838 -14.951   1.469  0.00  0.00      PROA  
ATOM    593  HD1 TYR P 486       2.050 -14.437   0.938  0.00  0.00      PROA  
ATOM    594  CE1 TYR P 486       2.522 -15.620   2.673  0.00  0.00      PROA  
ATOM    595  HE1 TYR P 486       1.495 -15.667   3.005  0.00  0.00      PROA  
ATOM    596   CZ TYR P 486       3.552 -16.267   3.307  0.00  0.00      PROA  
ATOM    597   OH TYR P 486       3.429 -17.024   4.519  0.00  0.00      PROA  
ATOM    598   HH TYR P 486       2.517 -17.269   4.690  0.00  0.00      PROA  
ATOM    599  CD2 TYR P 486       5.178 -15.552   1.560  0.00  0.00      PROA  
ATOM    600  HD2 TYR P 486       6.178 -15.683   1.173  0.00  0.00      PROA  
ATOM    601  CE2 TYR P 486       4.829 -16.265   2.717  0.00  0.00      PROA  
ATOM    602  HE2 TYR P 486       5.654 -16.717   3.249  0.00  0.00      PROA  
ATOM    603    C TYR P 486       4.632 -11.960   1.025  0.00  0.00      PROA  
ATOM    604    O TYR P 486       3.896 -11.508   1.883  0.00  0.00      PROA  
ATOM    605    N CYS P 487       5.932 -11.711   1.114  0.00  0.00      PROA  
ATOM    606   HN CYS P 487       6.550 -12.086   0.427  0.00  0.00      PROA  
ATOM    607   CA CYS P 487       6.555 -10.794   2.075  0.00  0.00      PROA  
ATOM    608   HA CYS P 487       6.262 -11.117   3.063  0.00  0.00      PROA  
ATOM    609   CB CYS P 487       8.063 -10.874   1.972  0.00  0.00      PROA  
ATOM    610  HB1 CYS P 487       8.556 -10.159   2.665  0.00  0.00      PROA  
ATOM    611  HB2 CYS P 487       8.425 -10.572   0.966  0.00  0.00      PROA  
ATOM    612   SG CYS P 487       8.546 -12.522   2.404  0.00  0.00      PROA  
ATOM    613  HG1 CYS P 487       8.269 -12.363   3.690  0.00  0.00      PROA  
ATOM    614    C CYS P 487       6.004  -9.375   2.083  0.00  0.00      PROA  
ATOM    615    O CYS P 487       5.733  -8.796   3.171  0.00  0.00      PROA  
ATOM    616    N ALA P 488       5.760  -8.760   0.880  0.00  0.00      PROA  
ATOM    617   HN ALA P 488       6.181  -9.259   0.127  0.00  0.00      PROA  
ATOM    618   CA ALA P 488       5.121  -7.452   0.637  0.00  0.00      PROA  
ATOM    619   HA ALA P 488       5.468  -6.824   1.443  0.00  0.00      PROA  
ATOM    620   CB ALA P 488       5.516  -6.846  -0.702  0.00  0.00      PROA  
ATOM    621  HB1 ALA P 488       6.626  -6.814  -0.719  0.00  0.00      PROA  
ATOM    622  HB2 ALA P 488       5.116  -5.823  -0.869  0.00  0.00      PROA  
ATOM    623  HB3 ALA P 488       5.041  -7.522  -1.445  0.00  0.00      PROA  
ATOM    624    C ALA P 488       3.637  -7.440   0.768  0.00  0.00      PROA  
ATOM    625    O ALA P 488       3.019  -6.424   0.538  0.00  0.00      PROA  
ATOM    626    N CYS P 489       3.001  -8.552   1.157  0.00  0.00      PROA  
ATOM    627   HN CYS P 489       3.512  -9.389   1.334  0.00  0.00      PROA  
ATOM    628   CA CYS P 489       1.535  -8.532   1.432  0.00  0.00      PROA  
ATOM    629   HA CYS P 489       1.086  -7.550   1.404  0.00  0.00      PROA  
ATOM    630   CB CYS P 489       0.809  -9.650   0.560  0.00  0.00      PROA  
ATOM    631  HB1 CYS P 489      -0.282  -9.529   0.731  0.00  0.00      PROA  
ATOM    632  HB2 CYS P 489       1.179 -10.670   0.798  0.00  0.00      PROA  
ATOM    633   SG CYS P 489       1.179  -9.289  -1.129  0.00  0.00      PROA  
ATOM    634  HG1 CYS P 489       2.482  -9.525  -1.078  0.00  0.00      PROA  
ATOM    635    C CYS P 489       1.377  -8.846   2.855  0.00  0.00      PROA  
ATOM    636    O CYS P 489       0.567  -8.237   3.475  0.00  0.00      PROA  
ATOM    637    N MET P 490       2.239  -9.747   3.395  0.00  0.00      PROA  
ATOM    638   HN MET P 490       2.766 -10.369   2.821  0.00  0.00      PROA  
ATOM    639   CA MET P 490       2.212 -10.097   4.782  0.00  0.00      PROA  
ATOM    640   HA MET P 490       1.195 -10.360   5.033  0.00  0.00      PROA  
ATOM    641   CB MET P 490       3.080 -11.321   5.061  0.00  0.00      PROA  
ATOM    642  HB1 MET P 490       4.149 -11.064   4.904  0.00  0.00      PROA  
ATOM    643  HB2 MET P 490       2.754 -12.097   4.336  0.00  0.00      PROA  
ATOM    644   CG MET P 490       3.073 -11.891   6.478  0.00  0.00      PROA  
ATOM    645  HG1 MET P 490       3.268 -11.000   7.114  0.00  0.00      PROA  
ATOM    646  HG2 MET P 490       3.851 -12.681   6.553  0.00  0.00      PROA  
ATOM    647   SD MET P 490       1.446 -12.502   7.086  0.00  0.00      PROA  
ATOM    648   CE MET P 490       1.638 -14.171   6.348  0.00  0.00      PROA  
ATOM    649  HE1 MET P 490       2.534 -14.685   6.756  0.00  0.00      PROA  
ATOM    650  HE2 MET P 490       2.019 -14.088   5.308  0.00  0.00      PROA  
ATOM    651  HE3 MET P 490       0.709 -14.780   6.313  0.00  0.00      PROA  
ATOM    652    C MET P 490       2.556  -8.884   5.644  0.00  0.00      PROA  
ATOM    653    O MET P 490       1.818  -8.635   6.528  0.00  0.00      PROA  
ATOM    654    N SER P 491       3.653  -8.142   5.387  0.00  0.00      PROA  
ATOM    655   HN SER P 491       4.125  -8.155   4.509  0.00  0.00      PROA  
ATOM    656   CA SER P 491       4.083  -7.040   6.412  0.00  0.00      PROA  
ATOM    657   HA SER P 491       3.986  -7.443   7.409  0.00  0.00      PROA  
ATOM    658   CB SER P 491       5.552  -6.520   6.185  0.00  0.00      PROA  
ATOM    659  HB1 SER P 491       6.315  -7.292   6.428  0.00  0.00      PROA  
ATOM    660  HB2 SER P 491       5.836  -5.649   6.813  0.00  0.00      PROA  
ATOM    661   OG SER P 491       5.898  -6.242   4.856  0.00  0.00      PROA  
ATOM    662  HG1 SER P 491       5.814  -6.961   4.226  0.00  0.00      PROA  
ATOM    663    C SER P 491       3.174  -5.823   6.495  0.00  0.00      PROA  
ATOM    664    O SER P 491       3.046  -5.413   7.640  0.00  0.00      PROA  
ATOM    665    N PRO P 492       2.398  -5.371   5.489  0.00  0.00      PROA  
ATOM    666   CD PRO P 492       2.702  -5.460   4.016  0.00  0.00      PROA  
ATOM    667  HD1 PRO P 492       2.082  -6.306   3.650  0.00  0.00      PROA  
ATOM    668  HD2 PRO P 492       3.781  -5.640   3.819  0.00  0.00      PROA  
ATOM    669   CA PRO P 492       1.375  -4.337   5.710  0.00  0.00      PROA  
ATOM    670   HA PRO P 492       1.713  -3.589   6.411  0.00  0.00      PROA  
ATOM    671   CB PRO P 492       1.005  -3.700   4.290  0.00  0.00      PROA  
ATOM    672  HB1 PRO P 492       0.980  -2.590   4.345  0.00  0.00      PROA  
ATOM    673  HB2 PRO P 492       0.077  -4.116   3.843  0.00  0.00      PROA  
ATOM    674   CG PRO P 492       2.243  -4.071   3.430  0.00  0.00      PROA  
ATOM    675  HG1 PRO P 492       2.005  -4.202   2.353  0.00  0.00      PROA  
ATOM    676  HG2 PRO P 492       3.010  -3.272   3.519  0.00  0.00      PROA  
ATOM    677    C PRO P 492       0.127  -4.795   6.342  0.00  0.00      PROA  
ATOM    678    O PRO P 492      -0.571  -4.099   7.084  0.00  0.00      PROA  
ATOM    679    N VAL P 493      -0.321  -6.107   6.055  0.00  0.00      PROA  
ATOM    680   HN VAL P 493       0.120  -6.570   5.290  0.00  0.00      PROA  
ATOM    681   CA VAL P 493      -1.442  -6.745   6.703  0.00  0.00      PROA  
ATOM    682   HA VAL P 493      -2.342  -6.164   6.562  0.00  0.00      PROA  
ATOM    683   CB VAL P 493      -1.643  -7.990   5.955  0.00  0.00      PROA  
ATOM    684   HB VAL P 493      -0.621  -8.389   5.783  0.00  0.00      PROA  
ATOM    685  CG1 VAL P 493      -2.444  -9.023   6.661  0.00  0.00      PROA  
ATOM    686 HG11 VAL P 493      -1.940  -9.404   7.575  0.00  0.00      PROA  
ATOM    687 HG12 VAL P 493      -2.631  -9.862   5.957  0.00  0.00      PROA  
ATOM    688 HG13 VAL P 493      -3.461  -8.654   6.915  0.00  0.00      PROA  
ATOM    689  CG2 VAL P 493      -2.281  -7.640   4.581  0.00  0.00      PROA  
ATOM    690 HG21 VAL P 493      -1.744  -6.750   4.189  0.00  0.00      PROA  
ATOM    691 HG22 VAL P 493      -3.362  -7.386   4.607  0.00  0.00      PROA  
ATOM    692 HG23 VAL P 493      -2.335  -8.527   3.914  0.00  0.00      PROA  
ATOM    693    C VAL P 493      -1.221  -6.907   8.232  0.00  0.00      PROA  
ATOM    694    O VAL P 493      -2.208  -6.712   8.938  0.00  0.00      PROA  
ATOM    695    N ILE P 494       0.000  -7.251   8.693  0.00  0.00      PROA  
ATOM    696   HN ILE P 494       0.682  -7.517   8.016  0.00  0.00      PROA  
ATOM    697   CA ILE P 494       0.335  -7.402  10.047  0.00  0.00      PROA  
ATOM    698   HA ILE P 494      -0.515  -7.847  10.543  0.00  0.00      PROA  
ATOM    699   CB ILE P 494       1.593  -8.170  10.183  0.00  0.00      PROA  
ATOM    700   HB ILE P 494       2.348  -7.710   9.509  0.00  0.00      PROA  
ATOM    701  CG2 ILE P 494       2.231  -8.226  11.623  0.00  0.00      PROA  
ATOM    702 HG21 ILE P 494       3.073  -8.951  11.609  0.00  0.00      PROA  
ATOM    703 HG22 ILE P 494       1.460  -8.520  12.367  0.00  0.00      PROA  
ATOM    704 HG23 ILE P 494       2.542  -7.188  11.867  0.00  0.00      PROA  
ATOM    705  CG1 ILE P 494       1.505  -9.649   9.670  0.00  0.00      PROA  
ATOM    706 HG11 ILE P 494       2.341 -10.205  10.145  0.00  0.00      PROA  
ATOM    707 HG12 ILE P 494       1.710  -9.642   8.578  0.00  0.00      PROA  
ATOM    708   CD ILE P 494       0.129 -10.240   9.745  0.00  0.00      PROA  
ATOM    709  HD1 ILE P 494      -0.360  -9.898  10.682  0.00  0.00      PROA  
ATOM    710  HD2 ILE P 494      -0.008 -11.340   9.671  0.00  0.00      PROA  
ATOM    711  HD3 ILE P 494      -0.552  -9.849   8.959  0.00  0.00      PROA  
ATOM    712    C ILE P 494       0.386  -6.127  10.821  0.00  0.00      PROA  
ATOM    713    O ILE P 494       0.020  -6.077  12.016  0.00  0.00      PROA  
ATOM    714    N THR P 495       0.811  -4.985  10.189  0.00  0.00      PROA  
ATOM    715   HN THR P 495       0.986  -5.053   9.210  0.00  0.00      PROA  
ATOM    716   CA THR P 495       0.946  -3.642  10.818  0.00  0.00      PROA  
ATOM    717   HA THR P 495       1.247  -3.873  11.829  0.00  0.00      PROA  
ATOM    718   CB THR P 495       1.969  -2.612  10.153  0.00  0.00      PROA  
ATOM    719   HB THR P 495       1.880  -1.620  10.645  0.00  0.00      PROA  
ATOM    720  OG1 THR P 495       1.721  -2.489   8.766  0.00  0.00      PROA  
ATOM    721  HG1 THR P 495       2.570  -2.300   8.360  0.00  0.00      PROA  
ATOM    722  CG2 THR P 495       3.375  -3.218  10.321  0.00  0.00      PROA  
ATOM    723 HG21 THR P 495       4.190  -2.575   9.924  0.00  0.00      PROA  
ATOM    724 HG22 THR P 495       3.450  -4.179   9.770  0.00  0.00      PROA  
ATOM    725 HG23 THR P 495       3.685  -3.448  11.362  0.00  0.00      PROA  
ATOM    726    C THR P 495      -0.396  -2.960  10.946  0.00  0.00      PROA  
ATOM    727    O THR P 495      -0.736  -2.537  12.016  0.00  0.00      PROA  
ATOM    728    N PHE P 496      -1.144  -3.005   9.830  0.00  0.00      PROA  
ATOM    729   HN PHE P 496      -0.764  -3.277   8.949  0.00  0.00      PROA  
ATOM    730   CA PHE P 496      -2.485  -2.473   9.784  0.00  0.00      PROA  
ATOM    731   HA PHE P 496      -2.403  -1.437  10.077  0.00  0.00      PROA  
ATOM    732   CB PHE P 496      -3.105  -2.718   8.393  0.00  0.00      PROA  
ATOM    733  HB1 PHE P 496      -3.366  -3.796   8.332  0.00  0.00      PROA  
ATOM    734  HB2 PHE P 496      -2.413  -2.393   7.587  0.00  0.00      PROA  
ATOM    735   CG PHE P 496      -4.441  -1.991   8.150  0.00  0.00      PROA  
ATOM    736  CD1 PHE P 496      -4.509  -0.762   7.436  0.00  0.00      PROA  
ATOM    737  HD1 PHE P 496      -3.541  -0.372   7.156  0.00  0.00      PROA  
ATOM    738  CE1 PHE P 496      -5.702  -0.063   7.326  0.00  0.00      PROA  
ATOM    739  HE1 PHE P 496      -5.611   0.861   6.776  0.00  0.00      PROA  
ATOM    740   CZ PHE P 496      -6.937  -0.598   7.770  0.00  0.00      PROA  
ATOM    741   HZ PHE P 496      -7.873  -0.088   7.598  0.00  0.00      PROA  
ATOM    742  CD2 PHE P 496      -5.692  -2.547   8.547  0.00  0.00      PROA  
ATOM    743  HD2 PHE P 496      -5.554  -3.497   9.043  0.00  0.00      PROA  
ATOM    744  CE2 PHE P 496      -6.930  -1.900   8.305  0.00  0.00      PROA  
ATOM    745  HE2 PHE P 496      -7.856  -2.335   8.652  0.00  0.00      PROA  
ATOM    746    C PHE P 496      -3.473  -3.070  10.755  0.00  0.00      PROA  
ATOM    747    O PHE P 496      -4.276  -2.417  11.433  0.00  0.00      PROA  
ATOM    748    N GLY P 497      -3.445  -4.450  10.892  0.00  0.00      PROA  
ATOM    749   HN GLY P 497      -2.811  -5.020  10.376  0.00  0.00      PROA  
ATOM    750   CA GLY P 497      -4.249  -5.274  11.741  0.00  0.00      PROA  
ATOM    751  HA1 GLY P 497      -4.107  -6.323  11.527  0.00  0.00      PROA  
ATOM    752  HA2 GLY P 497      -5.289  -5.086  11.517  0.00  0.00      PROA  
ATOM    753    C GLY P 497      -3.998  -5.040  13.167  0.00  0.00      PROA  
ATOM    754    O GLY P 497      -4.919  -5.041  13.939  0.00  0.00      PROA  
ATOM    755    N GLY P 498      -2.759  -4.877  13.541  0.00  0.00      PROA  
ATOM    756   HN GLY P 498      -1.959  -5.060  12.976  0.00  0.00      PROA  
ATOM    757   CA GLY P 498      -2.382  -4.222  14.806  0.00  0.00      PROA  
ATOM    758  HA1 GLY P 498      -1.327  -3.994  14.771  0.00  0.00      PROA  
ATOM    759  HA2 GLY P 498      -2.700  -4.890  15.593  0.00  0.00      PROA  
ATOM    760    C GLY P 498      -3.025  -2.930  15.102  0.00  0.00      PROA  
ATOM    761    O GLY P 498      -3.335  -2.590  16.252  0.00  0.00      PROA  
ATOM    762    N LEU P 499      -3.049  -1.953  14.144  0.00  0.00      PROA  
ATOM    763   HN LEU P 499      -2.787  -2.123  13.197  0.00  0.00      PROA  
ATOM    764   CA LEU P 499      -3.638  -0.601  14.298  0.00  0.00      PROA  
ATOM    765   HA LEU P 499      -3.214  -0.137  15.176  0.00  0.00      PROA  
ATOM    766   CB LEU P 499      -3.256   0.197  13.027  0.00  0.00      PROA  
ATOM    767  HB1 LEU P 499      -3.812   1.150  12.901  0.00  0.00      PROA  
ATOM    768  HB2 LEU P 499      -3.404  -0.375  12.086  0.00  0.00      PROA  
ATOM    769   CG LEU P 499      -1.745   0.644  13.063  0.00  0.00      PROA  
ATOM    770   HG LEU P 499      -0.993  -0.172  13.005  0.00  0.00      PROA  
ATOM    771  CD1 LEU P 499      -1.565   1.644  11.873  0.00  0.00      PROA  
ATOM    772 HD11 LEU P 499      -1.966   1.097  10.994  0.00  0.00      PROA  
ATOM    773 HD12 LEU P 499      -0.489   1.921  11.842  0.00  0.00      PROA  
ATOM    774 HD13 LEU P 499      -2.122   2.591  12.034  0.00  0.00      PROA  
ATOM    775  CD2 LEU P 499      -1.349   1.327  14.414  0.00  0.00      PROA  
ATOM    776 HD21 LEU P 499      -0.248   1.424  14.306  0.00  0.00      PROA  
ATOM    777 HD22 LEU P 499      -1.401   0.691  15.323  0.00  0.00      PROA  
ATOM    778 HD23 LEU P 499      -1.857   2.314  14.430  0.00  0.00      PROA  
ATOM    779    C LEU P 499      -5.117  -0.449  14.409  0.00  0.00      PROA  
ATOM    780    O LEU P 499      -5.683   0.177  15.299  0.00  0.00      PROA  
ATOM    781    N LEU P 500      -5.836  -1.190  13.550  0.00  0.00      PROA  
ATOM    782   HN LEU P 500      -5.465  -1.646  12.745  0.00  0.00      PROA  
ATOM    783   CA LEU P 500      -7.264  -1.457  13.775  0.00  0.00      PROA  
ATOM    784   HA LEU P 500      -7.832  -0.538  13.771  0.00  0.00      PROA  
ATOM    785   CB LEU P 500      -7.749  -2.362  12.589  0.00  0.00      PROA  
ATOM    786  HB1 LEU P 500      -7.395  -3.409  12.475  0.00  0.00      PROA  
ATOM    787  HB2 LEU P 500      -7.504  -1.848  11.635  0.00  0.00      PROA  
ATOM    788   CG LEU P 500      -9.324  -2.567  12.540  0.00  0.00      PROA  
ATOM    789   HG LEU P 500      -9.561  -3.359  13.282  0.00  0.00      PROA  
ATOM    790  CD1 LEU P 500     -10.074  -1.306  12.868  0.00  0.00      PROA  
ATOM    791 HD11 LEU P 500      -9.940  -0.488  12.128  0.00  0.00      PROA  
ATOM    792 HD12 LEU P 500      -9.932  -0.833  13.863  0.00  0.00      PROA  
ATOM    793 HD13 LEU P 500     -11.156  -1.530  12.759  0.00  0.00      PROA  
ATOM    794  CD2 LEU P 500      -9.680  -3.158  11.193  0.00  0.00      PROA  
ATOM    795 HD21 LEU P 500      -9.021  -4.030  10.993  0.00  0.00      PROA  
ATOM    796 HD22 LEU P 500      -9.535  -2.390  10.403  0.00  0.00      PROA  
ATOM    797 HD23 LEU P 500     -10.769  -3.313  11.349  0.00  0.00      PROA  
ATOM    798    C LEU P 500      -7.471  -2.152  15.149  0.00  0.00      PROA  
ATOM    799    O LEU P 500      -8.316  -1.691  15.906  0.00  0.00      PROA  
ATOM    800    N GLY P 501      -6.668  -3.194  15.416  0.00  0.00      PROA  
ATOM    801   HN GLY P 501      -6.068  -3.545  14.702  0.00  0.00      PROA  
ATOM    802   CA GLY P 501      -6.537  -3.934  16.660  0.00  0.00      PROA  
ATOM    803  HA1 GLY P 501      -5.564  -4.401  16.620  0.00  0.00      PROA  
ATOM    804  HA2 GLY P 501      -7.295  -4.701  16.612  0.00  0.00      PROA  
ATOM    805    C GLY P 501      -6.392  -3.161  17.915  0.00  0.00      PROA  
ATOM    806    O GLY P 501      -7.167  -3.346  18.837  0.00  0.00      PROA  
ATOM    807    N GLU P 502      -5.372  -2.292  18.035  0.00  0.00      PROA  
ATOM    808   HN GLU P 502      -4.685  -2.380  17.318  0.00  0.00      PROA  
ATOM    809   CA GLU P 502      -5.116  -1.259  19.077  0.00  0.00      PROA  
ATOM    810   HA GLU P 502      -4.918  -1.694  20.045  0.00  0.00      PROA  
ATOM    811   CB GLU P 502      -3.830  -0.446  18.649  0.00  0.00      PROA  
ATOM    812  HB1 GLU P 502      -3.771  -0.447  17.540  0.00  0.00      PROA  
ATOM    813  HB2 GLU P 502      -2.945  -1.109  18.763  0.00  0.00      PROA  
ATOM    814   CG GLU P 502      -3.697   0.993  19.254  0.00  0.00      PROA  
ATOM    815  HG1 GLU P 502      -3.898   1.037  20.346  0.00  0.00      PROA  
ATOM    816  HG2 GLU P 502      -4.311   1.693  18.648  0.00  0.00      PROA  
ATOM    817   CD GLU P 502      -2.311   1.483  19.112  0.00  0.00      PROA  
ATOM    818  OE1 GLU P 502      -2.090   2.385  18.226  0.00  0.00      PROA  
ATOM    819  OE2 GLU P 502      -1.365   1.062  19.881  0.00  0.00      PROA  
ATOM    820    C GLU P 502      -6.246  -0.249  19.325  0.00  0.00      PROA  
ATOM    821    O GLU P 502      -6.650  -0.073  20.451  0.00  0.00      PROA  
ATOM    822    N ALA P 503      -6.837   0.256  18.253  0.00  0.00      PROA  
ATOM    823   HN ALA P 503      -6.470   0.161  17.331  0.00  0.00      PROA  
ATOM    824   CA ALA P 503      -8.050   1.117  18.170  0.00  0.00      PROA  
ATOM    825   HA ALA P 503      -7.797   1.938  18.825  0.00  0.00      PROA  
ATOM    826   CB ALA P 503      -8.312   1.612  16.707  0.00  0.00      PROA  
ATOM    827  HB1 ALA P 503      -7.425   2.250  16.503  0.00  0.00      PROA  
ATOM    828  HB2 ALA P 503      -9.216   2.245  16.579  0.00  0.00      PROA  
ATOM    829  HB3 ALA P 503      -8.304   0.761  15.992  0.00  0.00      PROA  
ATOM    830    C ALA P 503      -9.375   0.520  18.689  0.00  0.00      PROA  
ATOM    831    O ALA P 503     -10.052   1.272  19.419  0.00  0.00      PROA  
ATOM    832    N THR P 504      -9.710  -0.708  18.410  0.00  0.00      PROA  
ATOM    833   HN THR P 504      -9.016  -1.365  18.127  0.00  0.00      PROA  
ATOM    834   CA THR P 504     -11.071  -1.180  18.585  0.00  0.00      PROA  
ATOM    835   HA THR P 504     -11.724  -0.356  18.829  0.00  0.00      PROA  
ATOM    836   CB THR P 504     -11.647  -1.873  17.353  0.00  0.00      PROA  
ATOM    837   HB THR P 504     -12.710  -2.070  17.608  0.00  0.00      PROA  
ATOM    838  OG1 THR P 504     -10.966  -3.082  16.880  0.00  0.00      PROA  
ATOM    839  HG1 THR P 504     -10.182  -2.824  16.390  0.00  0.00      PROA  
ATOM    840  CG2 THR P 504     -11.568  -0.772  16.206  0.00  0.00      PROA  
ATOM    841 HG21 THR P 504     -11.833  -1.204  15.217  0.00  0.00      PROA  
ATOM    842 HG22 THR P 504     -10.586  -0.266  16.093  0.00  0.00      PROA  
ATOM    843 HG23 THR P 504     -12.198   0.136  16.324  0.00  0.00      PROA  
ATOM    844    C THR P 504     -11.146  -2.153  19.756  0.00  0.00      PROA  
ATOM    845    O THR P 504     -12.069  -2.982  19.847  0.00  0.00      PROA  
ATOM    846    N GLU P 505     -10.151  -2.201  20.590  0.00  0.00      PROA  
ATOM    847   HN GLU P 505      -9.497  -1.451  20.525  0.00  0.00      PROA  
ATOM    848   CA GLU P 505     -10.009  -3.140  21.759  0.00  0.00      PROA  
ATOM    849   HA GLU P 505      -9.065  -2.804  22.160  0.00  0.00      PROA  
ATOM    850   CB GLU P 505     -11.180  -3.029  22.704  0.00  0.00      PROA  
ATOM    851  HB1 GLU P 505     -11.079  -3.768  23.528  0.00  0.00      PROA  
ATOM    852  HB2 GLU P 505     -12.086  -3.257  22.103  0.00  0.00      PROA  
ATOM    853   CG GLU P 505     -11.234  -1.632  23.291  0.00  0.00      PROA  
ATOM    854  HG1 GLU P 505     -11.158  -0.829  22.527  0.00  0.00      PROA  
ATOM    855  HG2 GLU P 505     -10.395  -1.695  24.017  0.00  0.00      PROA  
ATOM    856   CD GLU P 505     -12.475  -1.327  24.163  0.00  0.00      PROA  
ATOM    857  OE1 GLU P 505     -13.196  -2.214  24.644  0.00  0.00      PROA  
ATOM    858  OE2 GLU P 505     -12.674  -0.116  24.268  0.00  0.00      PROA  
ATOM    859    C GLU P 505      -9.982  -4.651  21.227  0.00  0.00      PROA  
ATOM    860    O GLU P 505     -10.519  -5.532  21.851  0.00  0.00      PROA  
ATOM    861    N GLY P 506      -9.335  -4.817  20.033  0.00  0.00      PROA  
ATOM    862   HN GLY P 506      -8.820  -4.067  19.626  0.00  0.00      PROA  
ATOM    863   CA GLY P 506      -9.256  -6.058  19.295  0.00  0.00      PROA  
ATOM    864  HA1 GLY P 506      -8.919  -6.932  19.833  0.00  0.00      PROA  
ATOM    865  HA2 GLY P 506      -8.656  -5.789  18.439  0.00  0.00      PROA  
ATOM    866    C GLY P 506     -10.599  -6.644  18.830  0.00  0.00      PROA  
ATOM    867    O GLY P 506     -10.690  -7.779  18.365  0.00  0.00      PROA  
ATOM    868    N ARG P 507     -11.626  -5.881  18.697  0.00  0.00      PROA  
ATOM    869   HN ARG P 507     -11.527  -4.932  18.984  0.00  0.00      PROA  
ATOM    870   CA ARG P 507     -12.787  -6.262  18.018  0.00  0.00      PROA  
ATOM    871   HA ARG P 507     -13.194  -7.078  18.597  0.00  0.00      PROA  
ATOM    872   CB ARG P 507     -13.797  -5.066  18.069  0.00  0.00      PROA  
ATOM    873  HB1 ARG P 507     -14.538  -5.342  17.289  0.00  0.00      PROA  
ATOM    874  HB2 ARG P 507     -13.410  -4.130  17.612  0.00  0.00      PROA  
ATOM    875   CG ARG P 507     -14.447  -4.762  19.448  0.00  0.00      PROA  
ATOM    876  HG1 ARG P 507     -15.347  -4.146  19.231  0.00  0.00      PROA  
ATOM    877  HG2 ARG P 507     -13.977  -4.000  20.107  0.00  0.00      PROA  
ATOM    878   CD ARG P 507     -14.777  -5.989  20.353  0.00  0.00      PROA  
ATOM    879  HD1 ARG P 507     -13.795  -6.380  20.694  0.00  0.00      PROA  
ATOM    880  HD2 ARG P 507     -15.364  -6.759  19.809  0.00  0.00      PROA  
ATOM    881   NE ARG P 507     -15.539  -5.396  21.501  0.00  0.00      PROA  
ATOM    882   HE ARG P 507     -15.178  -4.512  21.798  0.00  0.00      PROA  
ATOM    883   CZ ARG P 507     -16.396  -6.025  22.287  0.00  0.00      PROA  
ATOM    884  NH1 ARG P 507     -16.979  -5.408  23.296  0.00  0.00      PROA  
ATOM    885 HH11 ARG P 507     -16.679  -4.472  23.480  0.00  0.00      PROA  
ATOM    886 HH12 ARG P 507     -17.784  -5.881  23.654  0.00  0.00      PROA  
ATOM    887  NH2 ARG P 507     -16.736  -7.261  22.206  0.00  0.00      PROA  
ATOM    888 HH21 ARG P 507     -16.117  -7.791  21.627  0.00  0.00      PROA  
ATOM    889 HH22 ARG P 507     -17.249  -7.644  22.974  0.00  0.00      PROA  
ATOM    890    C ARG P 507     -12.500  -6.674  16.618  0.00  0.00      PROA  
ATOM    891    O ARG P 507     -13.113  -7.652  16.136  0.00  0.00      PROA  
ATOM    892    N ILE P 508     -11.593  -6.027  15.940  0.00  0.00      PROA  
ATOM    893   HN ILE P 508     -11.181  -5.257  16.421  0.00  0.00      PROA  
ATOM    894   CA ILE P 508     -11.077  -6.403  14.638  0.00  0.00      PROA  
ATOM    895   HA ILE P 508     -11.228  -7.457  14.457  0.00  0.00      PROA  
ATOM    896   CB ILE P 508     -11.731  -5.495  13.614  0.00  0.00      PROA  
ATOM    897   HB ILE P 508     -11.220  -4.517  13.749  0.00  0.00      PROA  
ATOM    898  CG2 ILE P 508     -11.533  -6.006  12.241  0.00  0.00      PROA  
ATOM    899 HG21 ILE P 508     -10.503  -6.410  12.136  0.00  0.00      PROA  
ATOM    900 HG22 ILE P 508     -11.770  -5.275  11.439  0.00  0.00      PROA  
ATOM    901 HG23 ILE P 508     -12.168  -6.908  12.108  0.00  0.00      PROA  
ATOM    902  CG1 ILE P 508     -13.236  -5.190  13.878  0.00  0.00      PROA  
ATOM    903 HG11 ILE P 508     -13.357  -4.502  14.741  0.00  0.00      PROA  
ATOM    904 HG12 ILE P 508     -13.728  -6.168  14.070  0.00  0.00      PROA  
ATOM    905   CD ILE P 508     -14.030  -4.701  12.608  0.00  0.00      PROA  
ATOM    906  HD1 ILE P 508     -15.086  -4.533  12.910  0.00  0.00      PROA  
ATOM    907  HD2 ILE P 508     -14.131  -5.502  11.845  0.00  0.00      PROA  
ATOM    908  HD3 ILE P 508     -13.599  -3.793  12.134  0.00  0.00      PROA  
ATOM    909    C ILE P 508      -9.576  -6.154  14.669  0.00  0.00      PROA  
ATOM    910    O ILE P 508      -8.955  -5.096  14.899  0.00  0.00      PROA  
ATOM    911    N SER P 509      -8.886  -7.258  14.608  0.00  0.00      PROA  
ATOM    912   HN SER P 509      -9.498  -7.995  14.334  0.00  0.00      PROA  
ATOM    913   CA SER P 509      -7.532  -7.552  14.992  0.00  0.00      PROA  
ATOM    914   HA SER P 509      -7.079  -6.582  15.131  0.00  0.00      PROA  
ATOM    915   CB SER P 509      -7.578  -8.174  16.430  0.00  0.00      PROA  
ATOM    916  HB1 SER P 509      -8.569  -8.659  16.563  0.00  0.00      PROA  
ATOM    917  HB2 SER P 509      -7.516  -7.317  17.135  0.00  0.00      PROA  
ATOM    918   OG SER P 509      -6.541  -9.094  16.742  0.00  0.00      PROA  
ATOM    919  HG1 SER P 509      -6.877  -9.968  16.530  0.00  0.00      PROA  
ATOM    920    C SER P 509      -6.716  -8.185  13.807  0.00  0.00      PROA  
ATOM    921    O SER P 509      -7.201  -8.195  12.698  0.00  0.00      PROA  
ATOM    922    N ALA P 510      -5.494  -8.747  13.963  0.00  0.00      PROA  
ATOM    923   HN ALA P 510      -5.182  -8.818  14.907  0.00  0.00      PROA  
ATOM    924   CA ALA P 510      -4.592  -9.194  12.892  0.00  0.00      PROA  
ATOM    925   HA ALA P 510      -4.685  -8.454  12.111  0.00  0.00      PROA  
ATOM    926   CB ALA P 510      -3.184  -9.143  13.550  0.00  0.00      PROA  
ATOM    927  HB1 ALA P 510      -2.472  -9.776  12.980  0.00  0.00      PROA  
ATOM    928  HB2 ALA P 510      -3.255  -9.646  14.538  0.00  0.00      PROA  
ATOM    929  HB3 ALA P 510      -2.798  -8.126  13.776  0.00  0.00      PROA  
ATOM    930    C ALA P 510      -4.959 -10.498  12.287  0.00  0.00      PROA  
ATOM    931    O ALA P 510      -4.915 -10.725  11.047  0.00  0.00      PROA  
ATOM    932    N ILE P 511      -5.560 -11.369  13.104  0.00  0.00      PROA  
ATOM    933   HN ILE P 511      -5.662 -11.158  14.073  0.00  0.00      PROA  
ATOM    934   CA ILE P 511      -6.194 -12.623  12.613  0.00  0.00      PROA  
ATOM    935   HA ILE P 511      -5.392 -13.063  12.038  0.00  0.00      PROA  
ATOM    936   CB ILE P 511      -6.512 -13.745  13.669  0.00  0.00      PROA  
ATOM    937   HB ILE P 511      -5.593 -13.795  14.291  0.00  0.00      PROA  
ATOM    938  CG2 ILE P 511      -7.582 -13.259  14.605  0.00  0.00      PROA  
ATOM    939 HG21 ILE P 511      -7.534 -13.748  15.601  0.00  0.00      PROA  
ATOM    940 HG22 ILE P 511      -8.578 -13.448  14.149  0.00  0.00      PROA  
ATOM    941 HG23 ILE P 511      -7.525 -12.171  14.826  0.00  0.00      PROA  
ATOM    942  CG1 ILE P 511      -6.875 -15.122  13.146  0.00  0.00      PROA  
ATOM    943 HG11 ILE P 511      -7.694 -15.031  12.400  0.00  0.00      PROA  
ATOM    944 HG12 ILE P 511      -7.302 -15.664  14.017  0.00  0.00      PROA  
ATOM    945   CD ILE P 511      -5.666 -15.821  12.523  0.00  0.00      PROA  
ATOM    946  HD1 ILE P 511      -5.976 -16.757  12.012  0.00  0.00      PROA  
ATOM    947  HD2 ILE P 511      -4.976 -16.119  13.341  0.00  0.00      PROA  
ATOM    948  HD3 ILE P 511      -5.027 -15.177  11.882  0.00  0.00      PROA  
ATOM    949    C ILE P 511      -7.345 -12.370  11.618  0.00  0.00      PROA  
ATOM    950    O ILE P 511      -7.456 -13.036  10.575  0.00  0.00      PROA  
ATOM    951    N GLU P 512      -8.229 -11.390  11.904  0.00  0.00      PROA  
ATOM    952   HN GLU P 512      -8.281 -10.855  12.744  0.00  0.00      PROA  
ATOM    953   CA GLU P 512      -9.345 -11.066  11.090  0.00  0.00      PROA  
ATOM    954   HA GLU P 512      -9.992 -11.916  10.929  0.00  0.00      PROA  
ATOM    955   CB GLU P 512     -10.227 -10.016  11.863  0.00  0.00      PROA  
ATOM    956  HB1 GLU P 512     -10.934  -9.675  11.077  0.00  0.00      PROA  
ATOM    957  HB2 GLU P 512      -9.591  -9.130  12.073  0.00  0.00      PROA  
ATOM    958   CG GLU P 512     -11.037 -10.428  13.095  0.00  0.00      PROA  
ATOM    959  HG1 GLU P 512     -11.538 -11.365  12.770  0.00  0.00      PROA  
ATOM    960  HG2 GLU P 512     -11.886  -9.721  13.215  0.00  0.00      PROA  
ATOM    961   CD GLU P 512     -10.215 -10.609  14.306  0.00  0.00      PROA  
ATOM    962  OE1 GLU P 512     -10.767 -11.275  15.276  0.00  0.00      PROA  
ATOM    963  OE2 GLU P 512      -9.051 -10.184  14.377  0.00  0.00      PROA  
ATOM    964    C GLU P 512      -8.945 -10.365   9.789  0.00  0.00      PROA  
ATOM    965    O GLU P 512      -9.572 -10.477   8.763  0.00  0.00      PROA  
ATOM    966    N SER P 513      -7.868  -9.558   9.867  0.00  0.00      PROA  
ATOM    967   HN SER P 513      -7.483  -9.376  10.768  0.00  0.00      PROA  
ATOM    968   CA SER P 513      -7.278  -8.934   8.737  0.00  0.00      PROA  
ATOM    969   HA SER P 513      -8.087  -8.381   8.285  0.00  0.00      PROA  
ATOM    970   CB SER P 513      -6.106  -7.926   9.145  0.00  0.00      PROA  
ATOM    971  HB1 SER P 513      -5.659  -7.594   8.183  0.00  0.00      PROA  
ATOM    972  HB2 SER P 513      -5.370  -8.509   9.738  0.00  0.00      PROA  
ATOM    973   OG SER P 513      -6.497  -6.808   9.954  0.00  0.00      PROA  
ATOM    974  HG1 SER P 513      -6.822  -7.172  10.780  0.00  0.00      PROA  
ATOM    975    C SER P 513      -6.801  -9.990   7.769  0.00  0.00      PROA  
ATOM    976    O SER P 513      -7.025  -9.870   6.590  0.00  0.00      PROA  
ATOM    977    N LEU P 514      -6.082 -11.004   8.253  0.00  0.00      PROA  
ATOM    978   HN LEU P 514      -5.685 -10.969   9.166  0.00  0.00      PROA  
ATOM    979   CA LEU P 514      -5.529 -12.119   7.514  0.00  0.00      PROA  
ATOM    980   HA LEU P 514      -4.890 -11.782   6.711  0.00  0.00      PROA  
ATOM    981   CB LEU P 514      -4.663 -12.982   8.517  0.00  0.00      PROA  
ATOM    982  HB1 LEU P 514      -5.360 -13.747   8.920  0.00  0.00      PROA  
ATOM    983  HB2 LEU P 514      -4.359 -12.367   9.390  0.00  0.00      PROA  
ATOM    984   CG LEU P 514      -3.518 -13.785   7.774  0.00  0.00      PROA  
ATOM    985   HG LEU P 514      -3.951 -14.233   6.854  0.00  0.00      PROA  
ATOM    986  CD1 LEU P 514      -2.433 -12.703   7.395  0.00  0.00      PROA  
ATOM    987 HD11 LEU P 514      -2.076 -12.292   8.364  0.00  0.00      PROA  
ATOM    988 HD12 LEU P 514      -2.844 -11.955   6.684  0.00  0.00      PROA  
ATOM    989 HD13 LEU P 514      -1.563 -13.230   6.949  0.00  0.00      PROA  
ATOM    990  CD2 LEU P 514      -2.952 -14.904   8.627  0.00  0.00      PROA  
ATOM    991 HD21 LEU P 514      -2.542 -14.480   9.569  0.00  0.00      PROA  
ATOM    992 HD22 LEU P 514      -2.155 -15.466   8.095  0.00  0.00      PROA  
ATOM    993 HD23 LEU P 514      -3.880 -15.506   8.733  0.00  0.00      PROA  
ATOM    994    C LEU P 514      -6.592 -13.013   6.874  0.00  0.00      PROA  
ATOM    995    O LEU P 514      -6.531 -13.497   5.734  0.00  0.00      PROA  
ATOM    996    N PHE P 515      -7.646 -13.208   7.610  0.00  0.00      PROA  
ATOM    997   HN PHE P 515      -7.838 -12.752   8.475  0.00  0.00      PROA  
ATOM    998   CA PHE P 515      -8.725 -14.005   7.035  0.00  0.00      PROA  
ATOM    999   HA PHE P 515      -8.379 -14.823   6.420  0.00  0.00      PROA  
ATOM   1000   CB PHE P 515      -9.621 -14.614   8.135  0.00  0.00      PROA  
ATOM   1001  HB1 PHE P 515      -9.826 -13.704   8.739  0.00  0.00      PROA  
ATOM   1002  HB2 PHE P 515      -9.065 -15.358   8.744  0.00  0.00      PROA  
ATOM   1003   CG PHE P 515     -10.825 -15.330   7.703  0.00  0.00      PROA  
ATOM   1004  CD1 PHE P 515     -10.748 -16.335   6.727  0.00  0.00      PROA  
ATOM   1005  HD1 PHE P 515      -9.805 -16.559   6.250  0.00  0.00      PROA  
ATOM   1006  CE1 PHE P 515     -11.931 -16.967   6.241  0.00  0.00      PROA  
ATOM   1007  HE1 PHE P 515     -11.875 -17.534   5.324  0.00  0.00      PROA  
ATOM   1008   CZ PHE P 515     -13.155 -16.757   6.946  0.00  0.00      PROA  
ATOM   1009   HZ PHE P 515     -14.090 -17.213   6.655  0.00  0.00      PROA  
ATOM   1010  CD2 PHE P 515     -12.058 -15.122   8.357  0.00  0.00      PROA  
ATOM   1011  HD2 PHE P 515     -12.086 -14.393   9.153  0.00  0.00      PROA  
ATOM   1012  CE2 PHE P 515     -13.286 -15.721   7.898  0.00  0.00      PROA  
ATOM   1013  HE2 PHE P 515     -14.160 -15.559   8.512  0.00  0.00      PROA  
ATOM   1014    C PHE P 515      -9.487 -13.308   5.978  0.00  0.00      PROA  
ATOM   1015    O PHE P 515      -9.733 -13.771   4.898  0.00  0.00      PROA  
ATOM   1016    N GLY P 516      -9.812 -12.007   6.241  0.00  0.00      PROA  
ATOM   1017   HN GLY P 516      -9.486 -11.663   7.118  0.00  0.00      PROA  
ATOM   1018   CA GLY P 516     -10.485 -11.022   5.408  0.00  0.00      PROA  
ATOM   1019  HA1 GLY P 516     -10.334 -10.110   5.967  0.00  0.00      PROA  
ATOM   1020  HA2 GLY P 516     -11.503 -11.372   5.323  0.00  0.00      PROA  
ATOM   1021    C GLY P 516      -9.790 -10.770   4.072  0.00  0.00      PROA  
ATOM   1022    O GLY P 516     -10.399 -10.661   2.995  0.00  0.00      PROA  
ATOM   1023    N ALA P 517      -8.467 -10.693   4.185  0.00  0.00      PROA  
ATOM   1024   HN ALA P 517      -8.111 -10.548   5.105  0.00  0.00      PROA  
ATOM   1025   CA ALA P 517      -7.535 -10.677   3.078  0.00  0.00      PROA  
ATOM   1026   HA ALA P 517      -7.871  -9.942   2.361  0.00  0.00      PROA  
ATOM   1027   CB ALA P 517      -6.092 -10.451   3.640  0.00  0.00      PROA  
ATOM   1028  HB1 ALA P 517      -5.728 -11.121   4.447  0.00  0.00      PROA  
ATOM   1029  HB2 ALA P 517      -6.122  -9.380   3.934  0.00  0.00      PROA  
ATOM   1030  HB3 ALA P 517      -5.310 -10.489   2.851  0.00  0.00      PROA  
ATOM   1031    C ALA P 517      -7.486 -11.985   2.326  0.00  0.00      PROA  
ATOM   1032    O ALA P 517      -7.522 -11.870   1.090  0.00  0.00      PROA  
ATOM   1033    N SER P 518      -7.402 -13.203   2.995  0.00  0.00      PROA  
ATOM   1034   HN SER P 518      -7.436 -13.152   3.990  0.00  0.00      PROA  
ATOM   1035   CA SER P 518      -7.395 -14.459   2.281  0.00  0.00      PROA  
ATOM   1036   HA SER P 518      -6.585 -14.455   1.566  0.00  0.00      PROA  
ATOM   1037   CB SER P 518      -7.253 -15.731   3.321  0.00  0.00      PROA  
ATOM   1038  HB1 SER P 518      -7.083 -16.689   2.784  0.00  0.00      PROA  
ATOM   1039  HB2 SER P 518      -8.105 -15.701   4.033  0.00  0.00      PROA  
ATOM   1040   OG SER P 518      -6.053 -15.565   4.068  0.00  0.00      PROA  
ATOM   1041  HG1 SER P 518      -6.112 -14.820   4.670  0.00  0.00      PROA  
ATOM   1042    C SER P 518      -8.629 -14.680   1.376  0.00  0.00      PROA  
ATOM   1043    O SER P 518      -8.550 -14.901   0.171  0.00  0.00      PROA  
ATOM   1044    N MET P 519      -9.818 -14.353   1.973  0.00  0.00      PROA  
ATOM   1045   HN MET P 519      -9.873 -14.018   2.910  0.00  0.00      PROA  
ATOM   1046   CA MET P 519     -11.101 -14.354   1.288  0.00  0.00      PROA  
ATOM   1047   HA MET P 519     -11.345 -15.353   0.960  0.00  0.00      PROA  
ATOM   1048   CB MET P 519     -12.164 -13.816   2.308  0.00  0.00      PROA  
ATOM   1049  HB1 MET P 519     -13.139 -13.655   1.801  0.00  0.00      PROA  
ATOM   1050  HB2 MET P 519     -11.858 -12.903   2.862  0.00  0.00      PROA  
ATOM   1051   CG MET P 519     -12.470 -14.822   3.472  0.00  0.00      PROA  
ATOM   1052  HG1 MET P 519     -13.144 -14.338   4.211  0.00  0.00      PROA  
ATOM   1053  HG2 MET P 519     -11.553 -15.124   4.022  0.00  0.00      PROA  
ATOM   1054   SD MET P 519     -13.288 -16.348   2.828  0.00  0.00      PROA  
ATOM   1055   CE MET P 519     -15.007 -15.760   2.568  0.00  0.00      PROA  
ATOM   1056  HE1 MET P 519     -15.454 -15.446   3.536  0.00  0.00      PROA  
ATOM   1057  HE2 MET P 519     -15.666 -16.608   2.282  0.00  0.00      PROA  
ATOM   1058  HE3 MET P 519     -15.222 -15.004   1.783  0.00  0.00      PROA  
ATOM   1059    C MET P 519     -11.061 -13.447   0.042  0.00  0.00      PROA  
ATOM   1060    O MET P 519     -11.524 -13.850  -1.029  0.00  0.00      PROA  
ATOM   1061    N THR P 520     -10.614 -12.144   0.199  0.00  0.00      PROA  
ATOM   1062   HN THR P 520     -10.439 -11.711   1.080  0.00  0.00      PROA  
ATOM   1063   CA THR P 520     -10.762 -11.220  -0.942  0.00  0.00      PROA  
ATOM   1064   HA THR P 520     -11.757 -11.293  -1.356  0.00  0.00      PROA  
ATOM   1065   CB THR P 520     -10.567  -9.665  -0.552  0.00  0.00      PROA  
ATOM   1066   HB THR P 520      -9.549  -9.449  -0.164  0.00  0.00      PROA  
ATOM   1067  OG1 THR P 520     -11.394  -9.358   0.618  0.00  0.00      PROA  
ATOM   1068  HG1 THR P 520     -10.888  -9.663   1.374  0.00  0.00      PROA  
ATOM   1069  CG2 THR P 520     -11.057  -8.889  -1.679  0.00  0.00      PROA  
ATOM   1070 HG21 THR P 520     -10.823  -7.805  -1.619  0.00  0.00      PROA  
ATOM   1071 HG22 THR P 520     -12.134  -9.111  -1.834  0.00  0.00      PROA  
ATOM   1072 HG23 THR P 520     -10.500  -9.222  -2.581  0.00  0.00      PROA  
ATOM   1073    C THR P 520      -9.768 -11.547  -2.013  0.00  0.00      PROA  
ATOM   1074    O THR P 520     -10.077 -11.449  -3.195  0.00  0.00      PROA  
ATOM   1075    N GLY P 521      -8.489 -11.845  -1.662  0.00  0.00      PROA  
ATOM   1076   HN GLY P 521      -8.278 -11.922  -0.690  0.00  0.00      PROA  
ATOM   1077   CA GLY P 521      -7.425 -12.245  -2.575  0.00  0.00      PROA  
ATOM   1078  HA1 GLY P 521      -6.635 -12.493  -1.882  0.00  0.00      PROA  
ATOM   1079  HA2 GLY P 521      -7.288 -11.437  -3.278  0.00  0.00      PROA  
ATOM   1080    C GLY P 521      -7.614 -13.282  -3.678  0.00  0.00      PROA  
ATOM   1081    O GLY P 521      -7.405 -13.073  -4.847  0.00  0.00      PROA  
ATOM   1082    N ILE P 522      -7.980 -14.441  -3.216  0.00  0.00      PROA  
ATOM   1083   HN ILE P 522      -8.132 -14.460  -2.230  0.00  0.00      PROA  
ATOM   1084   CA ILE P 522      -8.460 -15.545  -4.015  0.00  0.00      PROA  
ATOM   1085   HA ILE P 522      -7.639 -15.915  -4.611  0.00  0.00      PROA  
ATOM   1086   CB ILE P 522      -8.875 -16.587  -2.984  0.00  0.00      PROA  
ATOM   1087   HB ILE P 522      -9.740 -16.244  -2.377  0.00  0.00      PROA  
ATOM   1088  CG2 ILE P 522      -9.324 -17.786  -3.832  0.00  0.00      PROA  
ATOM   1089 HG21 ILE P 522      -8.640 -18.114  -4.644  0.00  0.00      PROA  
ATOM   1090 HG22 ILE P 522     -10.332 -17.547  -4.234  0.00  0.00      PROA  
ATOM   1091 HG23 ILE P 522      -9.448 -18.670  -3.170  0.00  0.00      PROA  
ATOM   1092  CG1 ILE P 522      -7.814 -17.045  -1.898  0.00  0.00      PROA  
ATOM   1093 HG11 ILE P 522      -8.377 -17.479  -1.045  0.00  0.00      PROA  
ATOM   1094 HG12 ILE P 522      -7.264 -16.199  -1.433  0.00  0.00      PROA  
ATOM   1095   CD ILE P 522      -6.791 -18.088  -2.343  0.00  0.00      PROA  
ATOM   1096  HD1 ILE P 522      -7.324 -19.000  -2.685  0.00  0.00      PROA  
ATOM   1097  HD2 ILE P 522      -6.049 -18.303  -1.544  0.00  0.00      PROA  
ATOM   1098  HD3 ILE P 522      -6.166 -17.696  -3.173  0.00  0.00      PROA  
ATOM   1099    C ILE P 522      -9.645 -15.232  -4.922  0.00  0.00      PROA  
ATOM   1100    O ILE P 522      -9.541 -15.501  -6.133  0.00  0.00      PROA  
ATOM   1101    N ALA P 523     -10.716 -14.513  -4.430  0.00  0.00      PROA  
ATOM   1102   HN ALA P 523     -10.763 -14.284  -3.461  0.00  0.00      PROA  
ATOM   1103   CA ALA P 523     -11.821 -14.183  -5.271  0.00  0.00      PROA  
ATOM   1104   HA ALA P 523     -12.264 -15.001  -5.819  0.00  0.00      PROA  
ATOM   1105   CB ALA P 523     -12.842 -13.631  -4.246  0.00  0.00      PROA  
ATOM   1106  HB1 ALA P 523     -13.191 -14.451  -3.582  0.00  0.00      PROA  
ATOM   1107  HB2 ALA P 523     -13.728 -13.220  -4.776  0.00  0.00      PROA  
ATOM   1108  HB3 ALA P 523     -12.383 -12.844  -3.610  0.00  0.00      PROA  
ATOM   1109    C ALA P 523     -11.340 -13.271  -6.319  0.00  0.00      PROA  
ATOM   1110    O ALA P 523     -11.536 -13.544  -7.498  0.00  0.00      PROA  
ATOM   1111    N TYR P 524     -10.606 -12.182  -5.944  0.00  0.00      PROA  
ATOM   1112   HN TYR P 524     -10.392 -11.960  -4.996  0.00  0.00      PROA  
ATOM   1113   CA TYR P 524     -10.232 -11.099  -6.799  0.00  0.00      PROA  
ATOM   1114   HA TYR P 524     -11.092 -10.828  -7.394  0.00  0.00      PROA  
ATOM   1115   CB TYR P 524      -9.674  -9.984  -5.899  0.00  0.00      PROA  
ATOM   1116  HB1 TYR P 524      -8.773 -10.422  -5.418  0.00  0.00      PROA  
ATOM   1117  HB2 TYR P 524     -10.365  -9.568  -5.135  0.00  0.00      PROA  
ATOM   1118   CG TYR P 524      -9.297  -8.675  -6.618  0.00  0.00      PROA  
ATOM   1119  CD1 TYR P 524     -10.273  -7.603  -6.718  0.00  0.00      PROA  
ATOM   1120  HD1 TYR P 524     -11.225  -7.696  -6.216  0.00  0.00      PROA  
ATOM   1121  CE1 TYR P 524      -9.973  -6.413  -7.386  0.00  0.00      PROA  
ATOM   1122  HE1 TYR P 524     -10.652  -5.574  -7.422  0.00  0.00      PROA  
ATOM   1123   CZ TYR P 524      -8.753  -6.272  -8.007  0.00  0.00      PROA  
ATOM   1124   OH TYR P 524      -8.448  -5.025  -8.628  0.00  0.00      PROA  
ATOM   1125   HH TYR P 524      -7.570  -5.126  -9.005  0.00  0.00      PROA  
ATOM   1126  CD2 TYR P 524      -8.096  -8.508  -7.262  0.00  0.00      PROA  
ATOM   1127  HD2 TYR P 524      -7.324  -9.258  -7.175  0.00  0.00      PROA  
ATOM   1128  CE2 TYR P 524      -7.788  -7.311  -7.939  0.00  0.00      PROA  
ATOM   1129  HE2 TYR P 524      -6.826  -7.093  -8.378  0.00  0.00      PROA  
ATOM   1130    C TYR P 524      -9.236 -11.528  -7.893  0.00  0.00      PROA  
ATOM   1131    O TYR P 524      -9.410 -11.220  -9.040  0.00  0.00      PROA  
ATOM   1132    N SER P 525      -8.292 -12.386  -7.576  0.00  0.00      PROA  
ATOM   1133   HN SER P 525      -8.050 -12.610  -6.635  0.00  0.00      PROA  
ATOM   1134   CA SER P 525      -7.333 -12.988  -8.551  0.00  0.00      PROA  
ATOM   1135   HA SER P 525      -7.065 -12.211  -9.252  0.00  0.00      PROA  
ATOM   1136   CB SER P 525      -6.024 -13.547  -7.987  0.00  0.00      PROA  
ATOM   1137  HB1 SER P 525      -5.442 -12.749  -7.478  0.00  0.00      PROA  
ATOM   1138  HB2 SER P 525      -5.393 -13.765  -8.875  0.00  0.00      PROA  
ATOM   1139   OG SER P 525      -6.219 -14.514  -6.961  0.00  0.00      PROA  
ATOM   1140  HG1 SER P 525      -6.773 -14.110  -6.289  0.00  0.00      PROA  
ATOM   1141    C SER P 525      -7.921 -13.850  -9.574  0.00  0.00      PROA  
ATOM   1142    O SER P 525      -7.665 -13.691 -10.720  0.00  0.00      PROA  
ATOM   1143    N LEU P 526      -8.854 -14.741  -9.132  0.00  0.00      PROA  
ATOM   1144   HN LEU P 526      -8.995 -14.782  -8.146  0.00  0.00      PROA  
ATOM   1145   CA LEU P 526      -9.652 -15.539 -10.021  0.00  0.00      PROA  
ATOM   1146   HA LEU P 526      -9.070 -16.182 -10.664  0.00  0.00      PROA  
ATOM   1147   CB LEU P 526     -10.497 -16.538  -9.214  0.00  0.00      PROA  
ATOM   1148  HB1 LEU P 526     -11.325 -16.822  -9.898  0.00  0.00      PROA  
ATOM   1149  HB2 LEU P 526     -10.952 -16.005  -8.351  0.00  0.00      PROA  
ATOM   1150   CG LEU P 526      -9.780 -17.774  -8.783  0.00  0.00      PROA  
ATOM   1151   HG LEU P 526      -8.781 -17.418  -8.450  0.00  0.00      PROA  
ATOM   1152  CD1 LEU P 526     -10.553 -18.372  -7.614  0.00  0.00      PROA  
ATOM   1153 HD11 LEU P 526     -10.196 -19.311  -7.140  0.00  0.00      PROA  
ATOM   1154 HD12 LEU P 526     -11.573 -18.668  -7.940  0.00  0.00      PROA  
ATOM   1155 HD13 LEU P 526     -10.381 -17.600  -6.834  0.00  0.00      PROA  
ATOM   1156  CD2 LEU P 526      -9.573 -18.857  -9.853  0.00  0.00      PROA  
ATOM   1157 HD21 LEU P 526     -10.468 -18.851 -10.511  0.00  0.00      PROA  
ATOM   1158 HD22 LEU P 526      -9.570 -19.885  -9.431  0.00  0.00      PROA  
ATOM   1159 HD23 LEU P 526      -8.677 -18.694 -10.489  0.00  0.00      PROA  
ATOM   1160    C LEU P 526     -10.531 -14.669 -10.977  0.00  0.00      PROA  
ATOM   1161    O LEU P 526     -10.705 -14.995 -12.140  0.00  0.00      PROA  
ATOM   1162    N PHE P 527     -11.087 -13.513 -10.555  0.00  0.00      PROA  
ATOM   1163   HN PHE P 527     -10.991 -13.308  -9.584  0.00  0.00      PROA  
ATOM   1164   CA PHE P 527     -12.160 -12.907 -11.358  0.00  0.00      PROA  
ATOM   1165   HA PHE P 527     -12.261 -13.377 -12.325  0.00  0.00      PROA  
ATOM   1166   CB PHE P 527     -13.628 -13.038 -10.745  0.00  0.00      PROA  
ATOM   1167  HB1 PHE P 527     -14.367 -12.341 -11.193  0.00  0.00      PROA  
ATOM   1168  HB2 PHE P 527     -13.722 -12.587  -9.733  0.00  0.00      PROA  
ATOM   1169   CG PHE P 527     -14.132 -14.427 -10.666  0.00  0.00      PROA  
ATOM   1170  CD1 PHE P 527     -14.448 -15.142 -11.751  0.00  0.00      PROA  
ATOM   1171  HD1 PHE P 527     -14.587 -14.592 -12.669  0.00  0.00      PROA  
ATOM   1172  CE1 PHE P 527     -14.531 -16.466 -11.771  0.00  0.00      PROA  
ATOM   1173  HE1 PHE P 527     -14.707 -17.126 -12.607  0.00  0.00      PROA  
ATOM   1174   CZ PHE P 527     -14.417 -17.177 -10.602  0.00  0.00      PROA  
ATOM   1175   HZ PHE P 527     -14.596 -18.242 -10.581  0.00  0.00      PROA  
ATOM   1176  CD2 PHE P 527     -14.036 -15.092  -9.463  0.00  0.00      PROA  
ATOM   1177  HD2 PHE P 527     -13.729 -14.490  -8.621  0.00  0.00      PROA  
ATOM   1178  CE2 PHE P 527     -14.217 -16.435  -9.411  0.00  0.00      PROA  
ATOM   1179  HE2 PHE P 527     -13.967 -16.962  -8.502  0.00  0.00      PROA  
ATOM   1180    C PHE P 527     -11.932 -11.484 -11.726  0.00  0.00      PROA  
ATOM   1181    O PHE P 527     -12.494 -10.964 -12.669  0.00  0.00      PROA  
ATOM   1182    N ALA P 528     -11.044 -10.708 -11.091  0.00  0.00      PROA  
ATOM   1183   HN ALA P 528     -10.319 -11.075 -10.513  0.00  0.00      PROA  
ATOM   1184   CA ALA P 528     -10.800  -9.359 -11.603  0.00  0.00      PROA  
ATOM   1185   HA ALA P 528     -11.806  -8.992 -11.739  0.00  0.00      PROA  
ATOM   1186   CB ALA P 528      -9.859  -8.627 -10.590  0.00  0.00      PROA  
ATOM   1187  HB1 ALA P 528      -8.831  -9.047 -10.563  0.00  0.00      PROA  
ATOM   1188  HB2 ALA P 528     -10.313  -8.628  -9.576  0.00  0.00      PROA  
ATOM   1189  HB3 ALA P 528      -9.850  -7.567 -10.923  0.00  0.00      PROA  
ATOM   1190    C ALA P 528     -10.150  -9.335 -13.004  0.00  0.00      PROA  
ATOM   1191    O ALA P 528      -9.499 -10.275 -13.508  0.00  0.00      PROA  
ATOM   1192    N GLY P 529     -10.389  -8.223 -13.745  0.00  0.00      PROA  
ATOM   1193   HN GLY P 529     -10.809  -7.591 -13.098  0.00  0.00      PROA  
ATOM   1194   CA GLY P 529     -10.050  -7.839 -15.089  0.00  0.00      PROA  
ATOM   1195  HA1 GLY P 529     -10.603  -6.951 -15.360  0.00  0.00      PROA  
ATOM   1196  HA2 GLY P 529     -10.368  -8.656 -15.719  0.00  0.00      PROA  
ATOM   1197    C GLY P 529      -8.549  -7.505 -15.373  0.00  0.00      PROA  
ATOM   1198    O GLY P 529      -8.015  -7.657 -16.459  0.00  0.00      PROA  
ATOM   1199    N GLN P 530      -7.880  -6.973 -14.332  0.00  0.00      PROA  
ATOM   1200   HN GLN P 530      -8.464  -6.702 -13.570  0.00  0.00      PROA  
ATOM   1201   CA GLN P 530      -6.499  -6.750 -14.305  0.00  0.00      PROA  
ATOM   1202   HA GLN P 530      -6.021  -7.249 -15.135  0.00  0.00      PROA  
ATOM   1203   CB GLN P 530      -6.206  -5.247 -14.109  0.00  0.00      PROA  
ATOM   1204  HB1 GLN P 530      -6.812  -4.840 -13.271  0.00  0.00      PROA  
ATOM   1205  HB2 GLN P 530      -6.443  -4.872 -15.128  0.00  0.00      PROA  
ATOM   1206   CG GLN P 530      -4.687  -4.804 -13.838  0.00  0.00      PROA  
ATOM   1207  HG1 GLN P 530      -4.213  -5.179 -12.905  0.00  0.00      PROA  
ATOM   1208  HG2 GLN P 530      -4.653  -3.697 -13.757  0.00  0.00      PROA  
ATOM   1209   CD GLN P 530      -3.734  -5.384 -14.889  0.00  0.00      PROA  
ATOM   1210  OE1 GLN P 530      -3.383  -6.550 -14.846  0.00  0.00      PROA  
ATOM   1211  NE2 GLN P 530      -3.244  -4.587 -15.869  0.00  0.00      PROA  
ATOM   1212 HE21 GLN P 530      -2.790  -4.973 -16.673  0.00  0.00      PROA  
ATOM   1213 HE22 GLN P 530      -3.660  -3.681 -15.946  0.00  0.00      PROA  
ATOM   1214    C GLN P 530      -6.020  -7.525 -13.053  0.00  0.00      PROA  
ATOM   1215    O GLN P 530      -6.059  -6.923 -11.996  0.00  0.00      PROA  
ATOM   1216    N PRO P 531      -5.675  -8.780 -13.116  0.00  0.00      PROA  
ATOM   1217   CD PRO P 531      -5.601  -9.588 -14.245  0.00  0.00      PROA  
ATOM   1218  HD1 PRO P 531      -5.189  -9.073 -15.139  0.00  0.00      PROA  
ATOM   1219  HD2 PRO P 531      -6.617  -9.948 -14.514  0.00  0.00      PROA  
ATOM   1220   CA PRO P 531      -5.430  -9.507 -11.902  0.00  0.00      PROA  
ATOM   1221   HA PRO P 531      -6.185  -9.245 -11.175  0.00  0.00      PROA  
ATOM   1222   CB PRO P 531      -5.348 -10.921 -12.395  0.00  0.00      PROA  
ATOM   1223  HB1 PRO P 531      -6.358 -11.384 -12.365  0.00  0.00      PROA  
ATOM   1224  HB2 PRO P 531      -4.594 -11.454 -11.778  0.00  0.00      PROA  
ATOM   1225   CG PRO P 531      -4.879 -10.894 -13.870  0.00  0.00      PROA  
ATOM   1226  HG1 PRO P 531      -3.790 -10.762 -14.045  0.00  0.00      PROA  
ATOM   1227  HG2 PRO P 531      -5.341 -11.711 -14.464  0.00  0.00      PROA  
ATOM   1228    C PRO P 531      -4.060  -9.134 -11.233  0.00  0.00      PROA  
ATOM   1229    O PRO P 531      -3.696  -9.698 -10.140  0.00  0.00      PROA  
ATOM   1230    N LEU P 532      -3.300  -8.052 -11.635  0.00  0.00      PROA  
ATOM   1231   HN LEU P 532      -3.385  -7.563 -12.500  0.00  0.00      PROA  
ATOM   1232   CA LEU P 532      -2.040  -7.798 -11.028  0.00  0.00      PROA  
ATOM   1233   HA LEU P 532      -1.671  -8.608 -10.416  0.00  0.00      PROA  
ATOM   1234   CB LEU P 532      -0.926  -7.522 -12.086  0.00  0.00      PROA  
ATOM   1235  HB1 LEU P 532      -0.068  -6.998 -11.614  0.00  0.00      PROA  
ATOM   1236  HB2 LEU P 532      -1.406  -6.840 -12.820  0.00  0.00      PROA  
ATOM   1237   CG LEU P 532      -0.303  -8.675 -12.850  0.00  0.00      PROA  
ATOM   1238   HG LEU P 532       0.027  -9.379 -12.056  0.00  0.00      PROA  
ATOM   1239  CD1 LEU P 532      -1.253  -9.312 -13.788  0.00  0.00      PROA  
ATOM   1240 HD11 LEU P 532      -2.252  -9.549 -13.363  0.00  0.00      PROA  
ATOM   1241 HD12 LEU P 532      -0.838 -10.265 -14.182  0.00  0.00      PROA  
ATOM   1242 HD13 LEU P 532      -1.511  -8.639 -14.634  0.00  0.00      PROA  
ATOM   1243  CD2 LEU P 532       0.880  -8.189 -13.680  0.00  0.00      PROA  
ATOM   1244 HD21 LEU P 532       0.643  -7.496 -14.515  0.00  0.00      PROA  
ATOM   1245 HD22 LEU P 532       1.376  -9.068 -14.146  0.00  0.00      PROA  
ATOM   1246 HD23 LEU P 532       1.629  -7.717 -13.009  0.00  0.00      PROA  
ATOM   1247    C LEU P 532      -2.175  -6.683 -10.013  0.00  0.00      PROA  
ATOM   1248    O LEU P 532      -1.174  -6.139  -9.466  0.00  0.00      PROA  
ATOM   1249    N THR P 533      -3.443  -6.388  -9.641  0.00  0.00      PROA  
ATOM   1250   HN THR P 533      -4.196  -6.840 -10.113  0.00  0.00      PROA  
ATOM   1251   CA THR P 533      -3.795  -5.386  -8.564  0.00  0.00      PROA  
ATOM   1252   HA THR P 533      -3.063  -4.594  -8.502  0.00  0.00      PROA  
ATOM   1253   CB THR P 533      -5.033  -4.622  -8.810  0.00  0.00      PROA  
ATOM   1254   HB THR P 533      -5.630  -4.134  -8.010  0.00  0.00      PROA  
ATOM   1255  OG1 THR P 533      -5.935  -5.298  -9.687  0.00  0.00      PROA  
ATOM   1256  HG1 THR P 533      -5.423  -5.540 -10.461  0.00  0.00      PROA  
ATOM   1257  CG2 THR P 533      -4.568  -3.415  -9.692  0.00  0.00      PROA  
ATOM   1258 HG21 THR P 533      -3.913  -2.742  -9.098  0.00  0.00      PROA  
ATOM   1259 HG22 THR P 533      -5.459  -2.756  -9.767  0.00  0.00      PROA  
ATOM   1260 HG23 THR P 533      -4.075  -3.730 -10.637  0.00  0.00      PROA  
ATOM   1261    C THR P 533      -3.757  -6.060  -7.204  0.00  0.00      PROA  
ATOM   1262    O THR P 533      -4.705  -6.712  -6.701  0.00  0.00      PROA  
ATOM   1263    N ILE P 534      -2.727  -5.936  -6.360  0.00  0.00      PROA  
ATOM   1264   HN ILE P 534      -1.860  -5.540  -6.653  0.00  0.00      PROA  
ATOM   1265   CA ILE P 534      -2.629  -6.501  -5.003  0.00  0.00      PROA  
ATOM   1266   HA ILE P 534      -2.934  -7.536  -5.038  0.00  0.00      PROA  
ATOM   1267   CB ILE P 534      -1.167  -6.706  -4.533  0.00  0.00      PROA  
ATOM   1268   HB ILE P 534      -0.726  -5.707  -4.740  0.00  0.00      PROA  
ATOM   1269  CG2 ILE P 534      -1.102  -7.040  -3.001  0.00  0.00      PROA  
ATOM   1270 HG21 ILE P 534      -0.078  -7.161  -2.588  0.00  0.00      PROA  
ATOM   1271 HG22 ILE P 534      -1.746  -7.865  -2.628  0.00  0.00      PROA  
ATOM   1272 HG23 ILE P 534      -1.522  -6.214  -2.387  0.00  0.00      PROA  
ATOM   1273  CG1 ILE P 534      -0.443  -7.848  -5.361  0.00  0.00      PROA  
ATOM   1274 HG11 ILE P 534      -0.512  -7.623  -6.447  0.00  0.00      PROA  
ATOM   1275 HG12 ILE P 534      -0.888  -8.772  -4.932  0.00  0.00      PROA  
ATOM   1276   CD ILE P 534       1.093  -7.767  -5.152  0.00  0.00      PROA  
ATOM   1277  HD1 ILE P 534       1.326  -8.051  -4.104  0.00  0.00      PROA  
ATOM   1278  HD2 ILE P 534       1.564  -6.781  -5.355  0.00  0.00      PROA  
ATOM   1279  HD3 ILE P 534       1.493  -8.555  -5.825  0.00  0.00      PROA  
ATOM   1280    C ILE P 534      -3.521  -5.798  -4.002  0.00  0.00      PROA  
ATOM   1281    O ILE P 534      -3.285  -4.614  -3.765  0.00  0.00      PROA  
ATOM   1282    N LEU P 535      -4.378  -6.463  -3.262  0.00  0.00      PROA  
ATOM   1283   HN LEU P 535      -4.635  -7.374  -3.575  0.00  0.00      PROA  
ATOM   1284   CA LEU P 535      -5.105  -6.051  -1.992  0.00  0.00      PROA  
ATOM   1285   HA LEU P 535      -5.727  -5.232  -2.322  0.00  0.00      PROA  
ATOM   1286   CB LEU P 535      -5.855  -7.318  -1.493  0.00  0.00      PROA  
ATOM   1287  HB1 LEU P 535      -5.938  -7.344  -0.385  0.00  0.00      PROA  
ATOM   1288  HB2 LEU P 535      -5.291  -8.251  -1.705  0.00  0.00      PROA  
ATOM   1289   CG LEU P 535      -7.260  -7.570  -2.111  0.00  0.00      PROA  
ATOM   1290   HG LEU P 535      -7.816  -8.232  -1.413  0.00  0.00      PROA  
ATOM   1291  CD1 LEU P 535      -8.024  -6.245  -2.352  0.00  0.00      PROA  
ATOM   1292 HD11 LEU P 535      -9.111  -6.468  -2.289  0.00  0.00      PROA  
ATOM   1293 HD12 LEU P 535      -7.733  -5.805  -3.330  0.00  0.00      PROA  
ATOM   1294 HD13 LEU P 535      -7.850  -5.526  -1.523  0.00  0.00      PROA  
ATOM   1295  CD2 LEU P 535      -7.120  -8.454  -3.373  0.00  0.00      PROA  
ATOM   1296 HD21 LEU P 535      -6.546  -7.921  -4.160  0.00  0.00      PROA  
ATOM   1297 HD22 LEU P 535      -8.168  -8.588  -3.716  0.00  0.00      PROA  
ATOM   1298 HD23 LEU P 535      -6.649  -9.402  -3.036  0.00  0.00      PROA  
ATOM   1299    C LEU P 535      -4.282  -5.496  -0.855  0.00  0.00      PROA  
ATOM   1300    O LEU P 535      -3.231  -5.993  -0.422  0.00  0.00      PROA  
ATOM   1301    N GLY P 536      -4.976  -4.547  -0.169  0.00  0.00      PROA  
ATOM   1302   HN GLY P 536      -5.843  -4.287  -0.587  0.00  0.00      PROA  
ATOM   1303   CA GLY P 536      -4.583  -3.948   1.069  0.00  0.00      PROA  
ATOM   1304  HA1 GLY P 536      -3.791  -3.235   0.895  0.00  0.00      PROA  
ATOM   1305  HA2 GLY P 536      -4.205  -4.763   1.670  0.00  0.00      PROA  
ATOM   1306    C GLY P 536      -5.792  -3.339   1.762  0.00  0.00      PROA  
ATOM   1307    O GLY P 536      -6.868  -3.234   1.131  0.00  0.00      PROA  
ATOM   1308    N SER P 537      -5.733  -2.902   3.015  0.00  0.00      PROA  
ATOM   1309   HN SER P 537      -4.947  -2.926   3.627  0.00  0.00      PROA  
ATOM   1310   CA SER P 537      -6.822  -2.089   3.583  0.00  0.00      PROA  
ATOM   1311   HA SER P 537      -7.684  -2.160   2.937  0.00  0.00      PROA  
ATOM   1312   CB SER P 537      -7.327  -2.528   4.994  0.00  0.00      PROA  
ATOM   1313  HB1 SER P 537      -8.090  -1.817   5.378  0.00  0.00      PROA  
ATOM   1314  HB2 SER P 537      -6.392  -2.478   5.593  0.00  0.00      PROA  
ATOM   1315   OG SER P 537      -7.791  -3.883   5.000  0.00  0.00      PROA  
ATOM   1316  HG1 SER P 537      -8.606  -3.902   4.494  0.00  0.00      PROA  
ATOM   1317    C SER P 537      -6.282  -0.697   3.592  0.00  0.00      PROA  
ATOM   1318    O SER P 537      -5.074  -0.589   3.746  0.00  0.00      PROA  
ATOM   1319    N THR P 538      -7.165   0.325   3.344  0.00  0.00      PROA  
ATOM   1320   HN THR P 538      -8.124   0.093   3.204  0.00  0.00      PROA  
ATOM   1321   CA THR P 538      -6.739   1.660   3.024  0.00  0.00      PROA  
ATOM   1322   HA THR P 538      -5.679   1.706   2.822  0.00  0.00      PROA  
ATOM   1323   CB THR P 538      -7.388   2.241   1.784  0.00  0.00      PROA  
ATOM   1324   HB THR P 538      -7.112   1.540   0.967  0.00  0.00      PROA  
ATOM   1325  OG1 THR P 538      -6.818   3.517   1.508  0.00  0.00      PROA  
ATOM   1326  HG1 THR P 538      -7.317   3.627   0.695  0.00  0.00      PROA  
ATOM   1327  CG2 THR P 538      -8.938   2.506   1.977  0.00  0.00      PROA  
ATOM   1328 HG21 THR P 538      -9.069   3.232   2.808  0.00  0.00      PROA  
ATOM   1329 HG22 THR P 538      -9.556   1.601   2.159  0.00  0.00      PROA  
ATOM   1330 HG23 THR P 538      -9.275   3.048   1.068  0.00  0.00      PROA  
ATOM   1331    C THR P 538      -6.893   2.595   4.306  0.00  0.00      PROA  
ATOM   1332    O THR P 538      -7.736   2.394   5.175  0.00  0.00      PROA  
ATOM   1333    N GLY P 539      -6.036   3.643   4.375  0.00  0.00      PROA  
ATOM   1334   HN GLY P 539      -5.488   3.787   3.555  0.00  0.00      PROA  
ATOM   1335   CA GLY P 539      -6.019   4.647   5.502  0.00  0.00      PROA  
ATOM   1336  HA1 GLY P 539      -5.234   5.323   5.196  0.00  0.00      PROA  
ATOM   1337  HA2 GLY P 539      -5.803   4.126   6.423  0.00  0.00      PROA  
ATOM   1338    C GLY P 539      -7.239   5.472   5.728  0.00  0.00      PROA  
ATOM   1339    O GLY P 539      -7.734   5.564   6.889  0.00  0.00      PROA  
ATOM   1340    N PRO P 540      -7.948   6.072   4.772  0.00  0.00      PROA  
ATOM   1341   CD PRO P 540      -7.558   6.076   3.358  0.00  0.00      PROA  
ATOM   1342  HD1 PRO P 540      -7.856   5.094   2.933  0.00  0.00      PROA  
ATOM   1343  HD2 PRO P 540      -6.489   6.342   3.214  0.00  0.00      PROA  
ATOM   1344   CA PRO P 540      -9.225   6.688   5.062  0.00  0.00      PROA  
ATOM   1345   HA PRO P 540      -8.970   7.357   5.871  0.00  0.00      PROA  
ATOM   1346   CB PRO P 540      -9.625   7.257   3.683  0.00  0.00      PROA  
ATOM   1347  HB1 PRO P 540     -10.121   8.244   3.803  0.00  0.00      PROA  
ATOM   1348  HB2 PRO P 540     -10.256   6.471   3.215  0.00  0.00      PROA  
ATOM   1349   CG PRO P 540      -8.378   7.323   2.776  0.00  0.00      PROA  
ATOM   1350  HG1 PRO P 540      -8.708   7.136   1.732  0.00  0.00      PROA  
ATOM   1351  HG2 PRO P 540      -7.857   8.282   2.985  0.00  0.00      PROA  
ATOM   1352    C PRO P 540     -10.301   5.771   5.721  0.00  0.00      PROA  
ATOM   1353    O PRO P 540     -11.124   6.258   6.489  0.00  0.00      PROA  
ATOM   1354    N VAL P 541     -10.355   4.487   5.341  0.00  0.00      PROA  
ATOM   1355   HN VAL P 541      -9.820   4.176   4.559  0.00  0.00      PROA  
ATOM   1356   CA VAL P 541     -11.178   3.464   5.959  0.00  0.00      PROA  
ATOM   1357   HA VAL P 541     -12.217   3.745   6.053  0.00  0.00      PROA  
ATOM   1358   CB VAL P 541     -11.227   2.238   5.063  0.00  0.00      PROA  
ATOM   1359   HB VAL P 541     -10.210   1.814   4.920  0.00  0.00      PROA  
ATOM   1360  CG1 VAL P 541     -12.057   1.192   5.785  0.00  0.00      PROA  
ATOM   1361 HG11 VAL P 541     -11.557   0.565   6.555  0.00  0.00      PROA  
ATOM   1362 HG12 VAL P 541     -12.449   0.529   4.985  0.00  0.00      PROA  
ATOM   1363 HG13 VAL P 541     -12.900   1.476   6.450  0.00  0.00      PROA  
ATOM   1364  CG2 VAL P 541     -12.094   2.602   3.800  0.00  0.00      PROA  
ATOM   1365 HG21 VAL P 541     -12.231   1.770   3.077  0.00  0.00      PROA  
ATOM   1366 HG22 VAL P 541     -11.675   3.436   3.198  0.00  0.00      PROA  
ATOM   1367 HG23 VAL P 541     -13.025   2.908   4.324  0.00  0.00      PROA  
ATOM   1368    C VAL P 541     -10.739   3.163   7.385  0.00  0.00      PROA  
ATOM   1369    O VAL P 541     -11.538   3.011   8.253  0.00  0.00      PROA  
ATOM   1370    N LEU P 542      -9.410   3.129   7.728  0.00  0.00      PROA  
ATOM   1371   HN LEU P 542      -8.715   3.126   7.013  0.00  0.00      PROA  
ATOM   1372   CA LEU P 542      -8.948   2.985   9.075  0.00  0.00      PROA  
ATOM   1373   HA LEU P 542      -9.282   2.058   9.517  0.00  0.00      PROA  
ATOM   1374   CB LEU P 542      -7.403   2.915   9.097  0.00  0.00      PROA  
ATOM   1375  HB1 LEU P 542      -7.021   3.861   8.657  0.00  0.00      PROA  
ATOM   1376  HB2 LEU P 542      -6.996   2.186   8.364  0.00  0.00      PROA  
ATOM   1377   CG LEU P 542      -6.773   2.512  10.448  0.00  0.00      PROA  
ATOM   1378   HG LEU P 542      -6.867   3.292  11.234  0.00  0.00      PROA  
ATOM   1379  CD1 LEU P 542      -7.367   1.177  11.051  0.00  0.00      PROA  
ATOM   1380 HD11 LEU P 542      -6.793   0.881  11.954  0.00  0.00      PROA  
ATOM   1381 HD12 LEU P 542      -7.290   0.249  10.445  0.00  0.00      PROA  
ATOM   1382 HD13 LEU P 542      -8.433   1.317  11.330  0.00  0.00      PROA  
ATOM   1383  CD2 LEU P 542      -5.215   2.448  10.237  0.00  0.00      PROA  
ATOM   1384 HD21 LEU P 542      -4.874   3.414   9.808  0.00  0.00      PROA  
ATOM   1385 HD22 LEU P 542      -4.961   1.624   9.537  0.00  0.00      PROA  
ATOM   1386 HD23 LEU P 542      -4.693   2.240  11.196  0.00  0.00      PROA  
ATOM   1387    C LEU P 542      -9.398   4.147  10.046  0.00  0.00      PROA  
ATOM   1388    O LEU P 542      -9.894   3.923  11.170  0.00  0.00      PROA  
ATOM   1389    N VAL P 543      -9.280   5.416   9.537  0.00  0.00      PROA  
ATOM   1390   HN VAL P 543      -8.817   5.610   8.675  0.00  0.00      PROA  
ATOM   1391   CA VAL P 543      -9.728   6.514  10.272  0.00  0.00      PROA  
ATOM   1392   HA VAL P 543      -9.190   6.456  11.207  0.00  0.00      PROA  
ATOM   1393   CB VAL P 543      -9.374   7.768   9.581  0.00  0.00      PROA  
ATOM   1394   HB VAL P 543      -9.814   7.792   8.562  0.00  0.00      PROA  
ATOM   1395  CG1 VAL P 543      -9.808   9.040  10.354  0.00  0.00      PROA  
ATOM   1396 HG11 VAL P 543      -9.342   9.124  11.359  0.00  0.00      PROA  
ATOM   1397 HG12 VAL P 543     -10.914   9.088  10.444  0.00  0.00      PROA  
ATOM   1398 HG13 VAL P 543      -9.470   9.973   9.854  0.00  0.00      PROA  
ATOM   1399  CG2 VAL P 543      -7.860   7.873   9.464  0.00  0.00      PROA  
ATOM   1400 HG21 VAL P 543      -7.584   7.170   8.649  0.00  0.00      PROA  
ATOM   1401 HG22 VAL P 543      -7.435   7.530  10.431  0.00  0.00      PROA  
ATOM   1402 HG23 VAL P 543      -7.497   8.905   9.270  0.00  0.00      PROA  
ATOM   1403    C VAL P 543     -11.254   6.483  10.556  0.00  0.00      PROA  
ATOM   1404    O VAL P 543     -11.664   6.716  11.701  0.00  0.00      PROA  
ATOM   1405    N PHE P 544     -12.060   6.153   9.479  0.00  0.00      PROA  
ATOM   1406   HN PHE P 544     -11.705   5.947   8.570  0.00  0.00      PROA  
ATOM   1407   CA PHE P 544     -13.521   5.879   9.709  0.00  0.00      PROA  
ATOM   1408   HA PHE P 544     -13.917   6.724  10.253  0.00  0.00      PROA  
ATOM   1409   CB PHE P 544     -14.250   5.868   8.369  0.00  0.00      PROA  
ATOM   1410  HB1 PHE P 544     -13.821   5.057   7.741  0.00  0.00      PROA  
ATOM   1411  HB2 PHE P 544     -14.039   6.759   7.740  0.00  0.00      PROA  
ATOM   1412   CG PHE P 544     -15.706   5.773   8.501  0.00  0.00      PROA  
ATOM   1413  CD1 PHE P 544     -16.463   6.704   9.273  0.00  0.00      PROA  
ATOM   1414  HD1 PHE P 544     -15.940   7.475   9.819  0.00  0.00      PROA  
ATOM   1415  CE1 PHE P 544     -17.823   6.519   9.465  0.00  0.00      PROA  
ATOM   1416  HE1 PHE P 544     -18.273   7.256  10.113  0.00  0.00      PROA  
ATOM   1417   CZ PHE P 544     -18.459   5.453   8.971  0.00  0.00      PROA  
ATOM   1418   HZ PHE P 544     -19.527   5.362   9.102  0.00  0.00      PROA  
ATOM   1419  CD2 PHE P 544     -16.350   4.682   7.961  0.00  0.00      PROA  
ATOM   1420  HD2 PHE P 544     -15.792   3.933   7.420  0.00  0.00      PROA  
ATOM   1421  CE2 PHE P 544     -17.721   4.461   8.261  0.00  0.00      PROA  
ATOM   1422  HE2 PHE P 544     -18.233   3.581   7.902  0.00  0.00      PROA  
ATOM   1423    C PHE P 544     -13.914   4.687  10.618  0.00  0.00      PROA  
ATOM   1424    O PHE P 544     -14.767   4.859  11.413  0.00  0.00      PROA  
ATOM   1425    N GLU P 545     -13.135   3.542  10.618  0.00  0.00      PROA  
ATOM   1426   HN GLU P 545     -12.544   3.242   9.872  0.00  0.00      PROA  
ATOM   1427   CA GLU P 545     -13.201   2.555  11.710  0.00  0.00      PROA  
ATOM   1428   HA GLU P 545     -14.196   2.134  11.691  0.00  0.00      PROA  
ATOM   1429   CB GLU P 545     -12.156   1.449  11.543  0.00  0.00      PROA  
ATOM   1430  HB1 GLU P 545     -12.074   0.735  12.390  0.00  0.00      PROA  
ATOM   1431  HB2 GLU P 545     -11.181   1.934  11.324  0.00  0.00      PROA  
ATOM   1432   CG GLU P 545     -12.494   0.628  10.234  0.00  0.00      PROA  
ATOM   1433  HG1 GLU P 545     -11.499   0.359   9.820  0.00  0.00      PROA  
ATOM   1434  HG2 GLU P 545     -13.092   1.158   9.461  0.00  0.00      PROA  
ATOM   1435   CD GLU P 545     -13.442  -0.588  10.483  0.00  0.00      PROA  
ATOM   1436  OE1 GLU P 545     -13.091  -1.742  10.115  0.00  0.00      PROA  
ATOM   1437  OE2 GLU P 545     -14.539  -0.514  11.115  0.00  0.00      PROA  
ATOM   1438    C GLU P 545     -12.995   3.152  13.154  0.00  0.00      PROA  
ATOM   1439    O GLU P 545     -13.733   2.915  14.110  0.00  0.00      PROA  
ATOM   1440    N LYS P 546     -11.916   4.056  13.228  0.00  0.00      PROA  
ATOM   1441   HN LYS P 546     -11.306   4.056  12.440  0.00  0.00      PROA  
ATOM   1442   CA LYS P 546     -11.623   4.789  14.473  0.00  0.00      PROA  
ATOM   1443   HA LYS P 546     -11.663   4.004  15.213  0.00  0.00      PROA  
ATOM   1444   CB LYS P 546     -10.294   5.545  14.444  0.00  0.00      PROA  
ATOM   1445  HB1 LYS P 546     -10.312   6.343  15.217  0.00  0.00      PROA  
ATOM   1446  HB2 LYS P 546     -10.113   5.990  13.442  0.00  0.00      PROA  
ATOM   1447   CG LYS P 546      -9.050   4.612  14.690  0.00  0.00      PROA  
ATOM   1448  HG1 LYS P 546      -8.965   3.880  13.859  0.00  0.00      PROA  
ATOM   1449  HG2 LYS P 546      -9.095   4.010  15.623  0.00  0.00      PROA  
ATOM   1450   CD LYS P 546      -7.705   5.514  14.688  0.00  0.00      PROA  
ATOM   1451  HD1 LYS P 546      -6.936   4.903  15.208  0.00  0.00      PROA  
ATOM   1452  HD2 LYS P 546      -7.751   6.451  15.283  0.00  0.00      PROA  
ATOM   1453   CE LYS P 546      -7.308   5.891  13.224  0.00  0.00      PROA  
ATOM   1454  HE1 LYS P 546      -7.864   6.716  12.729  0.00  0.00      PROA  
ATOM   1455  HE2 LYS P 546      -7.367   4.946  12.642  0.00  0.00      PROA  
ATOM   1456   NZ LYS P 546      -5.900   6.223  13.240  0.00  0.00      PROA  
ATOM   1457  HZ1 LYS P 546      -5.335   5.387  13.491  0.00  0.00      PROA  
ATOM   1458  HZ2 LYS P 546      -5.674   6.967  13.932  0.00  0.00      PROA  
ATOM   1459  HZ3 LYS P 546      -5.676   6.505  12.265  0.00  0.00      PROA  
ATOM   1460    C LYS P 546     -12.684   5.801  14.969  0.00  0.00      PROA  
ATOM   1461    O LYS P 546     -13.050   5.925  16.156  0.00  0.00      PROA  
ATOM   1462    N ILE P 547     -13.272   6.501  14.024  0.00  0.00      PROA  
ATOM   1463   HN ILE P 547     -12.891   6.406  13.107  0.00  0.00      PROA  
ATOM   1464   CA ILE P 547     -14.440   7.391  14.135  0.00  0.00      PROA  
ATOM   1465   HA ILE P 547     -14.254   8.101  14.927  0.00  0.00      PROA  
ATOM   1466   CB ILE P 547     -14.645   8.176  12.795  0.00  0.00      PROA  
ATOM   1467   HB ILE P 547     -14.477   7.364  12.055  0.00  0.00      PROA  
ATOM   1468  CG2 ILE P 547     -16.042   8.757  12.507  0.00  0.00      PROA  
ATOM   1469 HG21 ILE P 547     -16.073   9.190  11.484  0.00  0.00      PROA  
ATOM   1470 HG22 ILE P 547     -16.194   9.598  13.216  0.00  0.00      PROA  
ATOM   1471 HG23 ILE P 547     -16.874   8.025  12.581  0.00  0.00      PROA  
ATOM   1472  CG1 ILE P 547     -13.551   9.235  12.767  0.00  0.00      PROA  
ATOM   1473 HG11 ILE P 547     -12.557   8.760  12.903  0.00  0.00      PROA  
ATOM   1474 HG12 ILE P 547     -13.614  10.012  13.560  0.00  0.00      PROA  
ATOM   1475   CD ILE P 547     -13.474   9.896  11.386  0.00  0.00      PROA  
ATOM   1476  HD1 ILE P 547     -13.509   9.177  10.539  0.00  0.00      PROA  
ATOM   1477  HD2 ILE P 547     -12.680  10.653  11.211  0.00  0.00      PROA  
ATOM   1478  HD3 ILE P 547     -14.422  10.377  11.063  0.00  0.00      PROA  
ATOM   1479    C ILE P 547     -15.698   6.690  14.471  0.00  0.00      PROA  
ATOM   1480    O ILE P 547     -16.310   7.037  15.478  0.00  0.00      PROA  
ATOM   1481    N LEU P 548     -15.992   5.571  13.743  0.00  0.00      PROA  
ATOM   1482   HN LEU P 548     -15.488   5.355  12.910  0.00  0.00      PROA  
ATOM   1483   CA LEU P 548     -17.093   4.674  14.065  0.00  0.00      PROA  
ATOM   1484   HA LEU P 548     -17.975   5.297  14.066  0.00  0.00      PROA  
ATOM   1485   CB LEU P 548     -17.223   3.628  13.007  0.00  0.00      PROA  
ATOM   1486  HB1 LEU P 548     -16.209   3.175  12.989  0.00  0.00      PROA  
ATOM   1487  HB2 LEU P 548     -17.390   4.153  12.042  0.00  0.00      PROA  
ATOM   1488   CG LEU P 548     -18.328   2.690  13.058  0.00  0.00      PROA  
ATOM   1489   HG LEU P 548     -18.254   1.971  13.902  0.00  0.00      PROA  
ATOM   1490  CD1 LEU P 548     -19.634   3.406  12.974  0.00  0.00      PROA  
ATOM   1491 HD11 LEU P 548     -19.895   4.102  13.799  0.00  0.00      PROA  
ATOM   1492 HD12 LEU P 548     -20.477   2.700  12.814  0.00  0.00      PROA  
ATOM   1493 HD13 LEU P 548     -19.734   4.093  12.106  0.00  0.00      PROA  
ATOM   1494  CD2 LEU P 548     -18.210   1.840  11.850  0.00  0.00      PROA  
ATOM   1495 HD21 LEU P 548     -17.163   1.473  11.788  0.00  0.00      PROA  
ATOM   1496 HD22 LEU P 548     -18.436   2.406  10.922  0.00  0.00      PROA  
ATOM   1497 HD23 LEU P 548     -18.861   0.940  11.902  0.00  0.00      PROA  
ATOM   1498    C LEU P 548     -17.024   4.081  15.435  0.00  0.00      PROA  
ATOM   1499    O LEU P 548     -18.052   3.937  16.106  0.00  0.00      PROA  
ATOM   1500    N PHE P 549     -15.782   3.641  15.830  0.00  0.00      PROA  
ATOM   1501   HN PHE P 549     -15.016   3.710  15.197  0.00  0.00      PROA  
ATOM   1502   CA PHE P 549     -15.439   3.002  17.128  0.00  0.00      PROA  
ATOM   1503   HA PHE P 549     -16.193   2.288  17.426  0.00  0.00      PROA  
ATOM   1504   CB PHE P 549     -14.035   2.331  17.005  0.00  0.00      PROA  
ATOM   1505  HB1 PHE P 549     -13.234   3.097  17.084  0.00  0.00      PROA  
ATOM   1506  HB2 PHE P 549     -13.924   1.666  16.122  0.00  0.00      PROA  
ATOM   1507   CG PHE P 549     -13.946   1.464  18.237  0.00  0.00      PROA  
ATOM   1508  CD1 PHE P 549     -14.666   0.271  18.269  0.00  0.00      PROA  
ATOM   1509  HD1 PHE P 549     -15.243   0.050  17.383  0.00  0.00      PROA  
ATOM   1510  CE1 PHE P 549     -14.639  -0.624  19.352  0.00  0.00      PROA  
ATOM   1511  HE1 PHE P 549     -14.990  -1.645  19.321  0.00  0.00      PROA  
ATOM   1512   CZ PHE P 549     -13.862  -0.225  20.473  0.00  0.00      PROA  
ATOM   1513   HZ PHE P 549     -13.706  -0.918  21.287  0.00  0.00      PROA  
ATOM   1514  CD2 PHE P 549     -13.207   1.795  19.400  0.00  0.00      PROA  
ATOM   1515  HD2 PHE P 549     -12.538   2.642  19.360  0.00  0.00      PROA  
ATOM   1516  CE2 PHE P 549     -13.203   0.976  20.540  0.00  0.00      PROA  
ATOM   1517  HE2 PHE P 549     -12.571   1.173  21.393  0.00  0.00      PROA  
ATOM   1518    C PHE P 549     -15.547   3.975  18.290  0.00  0.00      PROA  
ATOM   1519    O PHE P 549     -16.156   3.651  19.308  0.00  0.00      PROA  
ATOM   1520    N LYS P 550     -15.161   5.247  18.113  0.00  0.00      PROA  
ATOM   1521   HN LYS P 550     -14.573   5.431  17.328  0.00  0.00      PROA  
ATOM   1522   CA LYS P 550     -15.440   6.359  19.007  0.00  0.00      PROA  
ATOM   1523   HA LYS P 550     -15.044   6.112  19.981  0.00  0.00      PROA  
ATOM   1524   CB LYS P 550     -14.680   7.613  18.627  0.00  0.00      PROA  
ATOM   1525  HB1 LYS P 550     -15.078   8.001  17.665  0.00  0.00      PROA  
ATOM   1526  HB2 LYS P 550     -13.629   7.284  18.476  0.00  0.00      PROA  
ATOM   1527   CG LYS P 550     -14.872   8.748  19.617  0.00  0.00      PROA  
ATOM   1528  HG1 LYS P 550     -15.915   9.129  19.597  0.00  0.00      PROA  
ATOM   1529  HG2 LYS P 550     -14.239   9.612  19.319  0.00  0.00      PROA  
ATOM   1530   CD LYS P 550     -14.322   8.383  21.068  0.00  0.00      PROA  
ATOM   1531  HD1 LYS P 550     -13.254   8.080  21.096  0.00  0.00      PROA  
ATOM   1532  HD2 LYS P 550     -15.027   7.595  21.409  0.00  0.00      PROA  
ATOM   1533   CE LYS P 550     -14.311   9.707  21.772  0.00  0.00      PROA  
ATOM   1534  HE1 LYS P 550     -14.006  10.517  21.075  0.00  0.00      PROA  
ATOM   1535  HE2 LYS P 550     -13.605   9.703  22.630  0.00  0.00      PROA  
ATOM   1536   NZ LYS P 550     -15.667  10.118  22.301  0.00  0.00      PROA  
ATOM   1537  HZ1 LYS P 550     -16.341  10.024  21.514  0.00  0.00      PROA  
ATOM   1538  HZ2 LYS P 550     -15.622  11.126  22.550  0.00  0.00      PROA  
ATOM   1539  HZ3 LYS P 550     -15.971   9.504  23.084  0.00  0.00      PROA  
ATOM   1540    C LYS P 550     -16.856   6.647  19.141  0.00  0.00      PROA  
ATOM   1541    O LYS P 550     -17.338   6.786  20.252  0.00  0.00      PROA  
ATOM   1542    N PHE P 551     -17.585   6.743  18.055  0.00  0.00      PROA  
ATOM   1543   HN PHE P 551     -17.168   6.726  17.150  0.00  0.00      PROA  
ATOM   1544   CA PHE P 551     -19.006   7.006  18.104  0.00  0.00      PROA  
ATOM   1545   HA PHE P 551     -19.159   7.930  18.641  0.00  0.00      PROA  
ATOM   1546   CB PHE P 551     -19.584   7.095  16.683  0.00  0.00      PROA  
ATOM   1547  HB1 PHE P 551     -19.394   6.150  16.130  0.00  0.00      PROA  
ATOM   1548  HB2 PHE P 551     -19.026   7.901  16.161  0.00  0.00      PROA  
ATOM   1549   CG PHE P 551     -21.032   7.500  16.668  0.00  0.00      PROA  
ATOM   1550  CD1 PHE P 551     -21.513   8.734  17.189  0.00  0.00      PROA  
ATOM   1551  HD1 PHE P 551     -20.869   9.488  17.617  0.00  0.00      PROA  
ATOM   1552  CE1 PHE P 551     -22.861   9.048  17.185  0.00  0.00      PROA  
ATOM   1553  HE1 PHE P 551     -23.089  10.065  17.469  0.00  0.00      PROA  
ATOM   1554   CZ PHE P 551     -23.752   8.154  16.549  0.00  0.00      PROA  
ATOM   1555   HZ PHE P 551     -24.810   8.362  16.480  0.00  0.00      PROA  
ATOM   1556  CD2 PHE P 551     -21.919   6.650  16.018  0.00  0.00      PROA  
ATOM   1557  HD2 PHE P 551     -21.645   5.712  15.557  0.00  0.00      PROA  
ATOM   1558  CE2 PHE P 551     -23.303   6.973  15.874  0.00  0.00      PROA  
ATOM   1559  HE2 PHE P 551     -23.929   6.370  15.234  0.00  0.00      PROA  
ATOM   1560    C PHE P 551     -19.798   5.888  18.894  0.00  0.00      PROA  
ATOM   1561    O PHE P 551     -20.506   6.170  19.807  0.00  0.00      PROA  
ATOM   1562    N CYS P 552     -19.456   4.567  18.699  0.00  0.00      PROA  
ATOM   1563   HN CYS P 552     -18.883   4.338  17.916  0.00  0.00      PROA  
ATOM   1564   CA CYS P 552     -20.078   3.389  19.413  0.00  0.00      PROA  
ATOM   1565   HA CYS P 552     -21.152   3.430  19.308  0.00  0.00      PROA  
ATOM   1566   CB CYS P 552     -19.721   2.161  18.629  0.00  0.00      PROA  
ATOM   1567  HB1 CYS P 552     -20.039   1.260  19.196  0.00  0.00      PROA  
ATOM   1568  HB2 CYS P 552     -18.613   2.087  18.643  0.00  0.00      PROA  
ATOM   1569   SG CYS P 552     -20.334   2.105  16.951  0.00  0.00      PROA  
ATOM   1570  HG1 CYS P 552     -19.514   3.067  16.553  0.00  0.00      PROA  
ATOM   1571    C CYS P 552     -19.754   3.252  20.878  0.00  0.00      PROA  
ATOM   1572    O CYS P 552     -20.185   2.335  21.595  0.00  0.00      PROA  
ATOM   1573    N LYS P 553     -18.904   4.064  21.451  0.00  0.00      PROA  
ATOM   1574   HN LYS P 553     -18.514   4.698  20.787  0.00  0.00      PROA  
ATOM   1575   CA LYS P 553     -18.496   4.229  22.821  0.00  0.00      PROA  
ATOM   1576   HA LYS P 553     -18.273   3.232  23.172  0.00  0.00      PROA  
ATOM   1577   CB LYS P 553     -17.282   5.139  23.070  0.00  0.00      PROA  
ATOM   1578  HB1 LYS P 553     -17.185   5.020  24.170  0.00  0.00      PROA  
ATOM   1579  HB2 LYS P 553     -17.454   6.170  22.693  0.00  0.00      PROA  
ATOM   1580   CG LYS P 553     -15.966   4.588  22.545  0.00  0.00      PROA  
ATOM   1581  HG1 LYS P 553     -16.000   4.609  21.435  0.00  0.00      PROA  
ATOM   1582  HG2 LYS P 553     -15.823   3.525  22.834  0.00  0.00      PROA  
ATOM   1583   CD LYS P 553     -14.787   5.348  23.130  0.00  0.00      PROA  
ATOM   1584  HD1 LYS P 553     -15.150   6.367  23.382  0.00  0.00      PROA  
ATOM   1585  HD2 LYS P 553     -13.903   5.301  22.458  0.00  0.00      PROA  
ATOM   1586   CE LYS P 553     -14.258   4.710  24.442  0.00  0.00      PROA  
ATOM   1587  HE1 LYS P 553     -13.941   3.658  24.279  0.00  0.00      PROA  
ATOM   1588  HE2 LYS P 553     -15.121   4.618  25.137  0.00  0.00      PROA  
ATOM   1589   NZ LYS P 553     -13.094   5.422  25.098  0.00  0.00      PROA  
ATOM   1590  HZ1 LYS P 553     -13.302   6.441  25.119  0.00  0.00      PROA  
ATOM   1591  HZ2 LYS P 553     -12.146   5.210  24.724  0.00  0.00      PROA  
ATOM   1592  HZ3 LYS P 553     -13.191   5.047  26.063  0.00  0.00      PROA  
ATOM   1593    C LYS P 553     -19.587   4.724  23.683  0.00  0.00      PROA  
ATOM   1594    O LYS P 553     -19.904   4.133  24.703  0.00  0.00      PROA  
ATOM   1595    N ASP P 554     -20.234   5.758  23.209  0.00  0.00      PROA  
ATOM   1596   HN ASP P 554     -20.178   6.042  22.255  0.00  0.00      PROA  
ATOM   1597   CA ASP P 554     -21.335   6.473  23.891  0.00  0.00      PROA  
ATOM   1598   HA ASP P 554     -21.454   6.311  24.952  0.00  0.00      PROA  
ATOM   1599   CB ASP P 554     -21.027   7.965  23.797  0.00  0.00      PROA  
ATOM   1600  HB1 ASP P 554     -21.837   8.637  24.154  0.00  0.00      PROA  
ATOM   1601  HB2 ASP P 554     -20.838   8.211  22.731  0.00  0.00      PROA  
ATOM   1602   CG ASP P 554     -19.812   8.314  24.770  0.00  0.00      PROA  
ATOM   1603  OD1 ASP P 554     -19.640   7.757  25.837  0.00  0.00      PROA  
ATOM   1604  OD2 ASP P 554     -19.152   9.281  24.344  0.00  0.00      PROA  
ATOM   1605    C ASP P 554     -22.652   6.069  23.230  0.00  0.00      PROA  
ATOM   1606    O ASP P 554     -22.644   5.439  22.237  0.00  0.00      PROA  
ATOM   1607    N TYR P 555     -23.770   6.223  23.978  0.00  0.00      PROA  
ATOM   1608   HN TYR P 555     -23.609   6.511  24.919  0.00  0.00      PROA  
ATOM   1609   CA TYR P 555     -25.134   6.253  23.511  0.00  0.00      PROA  
ATOM   1610   HA TYR P 555     -25.667   6.575  24.393  0.00  0.00      PROA  
ATOM   1611   CB TYR P 555     -25.366   7.336  22.347  0.00  0.00      PROA  
ATOM   1612  HB1 TYR P 555     -26.440   7.455  22.086  0.00  0.00      PROA  
ATOM   1613  HB2 TYR P 555     -24.869   7.009  21.409  0.00  0.00      PROA  
ATOM   1614   CG TYR P 555     -24.968   8.706  22.634  0.00  0.00      PROA  
ATOM   1615  CD1 TYR P 555     -25.158   9.217  23.927  0.00  0.00      PROA  
ATOM   1616  HD1 TYR P 555     -25.667   8.593  24.646  0.00  0.00      PROA  
ATOM   1617  CE1 TYR P 555     -24.671  10.502  24.176  0.00  0.00      PROA  
ATOM   1618  HE1 TYR P 555     -24.716  10.809  25.211  0.00  0.00      PROA  
ATOM   1619   CZ TYR P 555     -24.087  11.321  23.233  0.00  0.00      PROA  
ATOM   1620   OH TYR P 555     -23.576  12.563  23.510  0.00  0.00      PROA  
ATOM   1621   HH TYR P 555     -23.712  13.084  22.715  0.00  0.00      PROA  
ATOM   1622  CD2 TYR P 555     -24.363   9.428  21.634  0.00  0.00      PROA  
ATOM   1623  HD2 TYR P 555     -24.142   9.030  20.654  0.00  0.00      PROA  
ATOM   1624  CE2 TYR P 555     -23.922  10.723  21.951  0.00  0.00      PROA  
ATOM   1625  HE2 TYR P 555     -23.348  11.240  21.196  0.00  0.00      PROA  
ATOM   1626    C TYR P 555     -25.685   4.913  23.165  0.00  0.00      PROA  
ATOM   1627    O TYR P 555     -26.686   4.724  22.497  0.00  0.00      PROA  
ATOM   1628    N ALA P 556     -25.035   3.905  23.784  0.00  0.00      PROA  
ATOM   1629   HN ALA P 556     -24.272   4.091  24.398  0.00  0.00      PROA  
ATOM   1630   CA ALA P 556     -25.155   2.503  23.485  0.00  0.00      PROA  
ATOM   1631   HA ALA P 556     -24.325   2.059  24.014  0.00  0.00      PROA  
ATOM   1632   CB ALA P 556     -26.472   1.813  24.002  0.00  0.00      PROA  
ATOM   1633  HB1 ALA P 556     -26.576   2.030  25.087  0.00  0.00      PROA  
ATOM   1634  HB2 ALA P 556     -26.427   0.708  23.897  0.00  0.00      PROA  
ATOM   1635  HB3 ALA P 556     -27.372   2.235  23.504  0.00  0.00      PROA  
ATOM   1636    C ALA P 556     -24.897   2.133  22.019  0.00  0.00      PROA  
ATOM   1637    O ALA P 556     -23.984   2.608  21.384  0.00  0.00      PROA  
ATOM   1638    N LEU P 557     -25.666   1.145  21.496  0.00  0.00      PROA  
ATOM   1639   HN LEU P 557     -26.498   0.884  21.979  0.00  0.00      PROA  
ATOM   1640   CA LEU P 557     -25.501   0.532  20.180  0.00  0.00      PROA  
ATOM   1641   HA LEU P 557     -26.315  -0.166  20.048  0.00  0.00      PROA  
ATOM   1642   CB LEU P 557     -25.485   1.494  18.946  0.00  0.00      PROA  
ATOM   1643  HB1 LEU P 557     -25.565   0.864  18.035  0.00  0.00      PROA  
ATOM   1644  HB2 LEU P 557     -24.596   2.159  18.913  0.00  0.00      PROA  
ATOM   1645   CG LEU P 557     -26.718   2.434  18.930  0.00  0.00      PROA  
ATOM   1646   HG LEU P 557     -26.452   3.198  19.691  0.00  0.00      PROA  
ATOM   1647  CD1 LEU P 557     -26.819   3.112  17.527  0.00  0.00      PROA  
ATOM   1648 HD11 LEU P 557     -25.988   3.727  17.119  0.00  0.00      PROA  
ATOM   1649 HD12 LEU P 557     -27.700   3.789  17.512  0.00  0.00      PROA  
ATOM   1650 HD13 LEU P 557     -27.018   2.335  16.758  0.00  0.00      PROA  
ATOM   1651  CD2 LEU P 557     -28.120   1.816  19.185  0.00  0.00      PROA  
ATOM   1652 HD21 LEU P 557     -28.843   2.646  19.040  0.00  0.00      PROA  
ATOM   1653 HD22 LEU P 557     -28.265   1.387  20.200  0.00  0.00      PROA  
ATOM   1654 HD23 LEU P 557     -28.121   1.027  18.403  0.00  0.00      PROA  
ATOM   1655    C LEU P 557     -24.283  -0.408  20.170  0.00  0.00      PROA  
ATOM   1656    O LEU P 557     -23.303  -0.222  20.880  0.00  0.00      PROA  
ATOM   1657    N SER P 558     -24.304  -1.486  19.307  0.00  0.00      PROA  
ATOM   1658   HN SER P 558     -25.184  -1.601  18.852  0.00  0.00      PROA  
ATOM   1659   CA SER P 558     -23.222  -2.361  19.239  0.00  0.00      PROA  
ATOM   1660   HA SER P 558     -22.456  -2.311  19.999  0.00  0.00      PROA  
ATOM   1661   CB SER P 558     -23.725  -3.848  19.096  0.00  0.00      PROA  
ATOM   1662  HB1 SER P 558     -22.866  -4.534  18.935  0.00  0.00      PROA  
ATOM   1663  HB2 SER P 558     -24.544  -3.864  18.345  0.00  0.00      PROA  
ATOM   1664   OG SER P 558     -24.418  -4.203  20.280  0.00  0.00      PROA  
ATOM   1665  HG1 SER P 558     -23.827  -3.852  20.951  0.00  0.00      PROA  
ATOM   1666    C SER P 558     -22.548  -2.179  17.849  0.00  0.00      PROA  
ATOM   1667    O SER P 558     -23.107  -2.373  16.746  0.00  0.00      PROA  
ATOM   1668    N TYR P 559     -21.252  -1.798  17.908  0.00  0.00      PROA  
ATOM   1669   HN TYR P 559     -21.015  -1.520  18.835  0.00  0.00      PROA  
ATOM   1670   CA TYR P 559     -20.302  -1.412  16.819  0.00  0.00      PROA  
ATOM   1671   HA TYR P 559     -20.728  -0.515  16.393  0.00  0.00      PROA  
ATOM   1672   CB TYR P 559     -18.790  -1.366  17.393  0.00  0.00      PROA  
ATOM   1673  HB1 TYR P 559     -18.717  -2.318  17.961  0.00  0.00      PROA  
ATOM   1674  HB2 TYR P 559     -18.681  -0.514  18.098  0.00  0.00      PROA  
ATOM   1675   CG TYR P 559     -17.606  -1.237  16.370  0.00  0.00      PROA  
ATOM   1676  CD1 TYR P 559     -17.400  -0.156  15.450  0.00  0.00      PROA  
ATOM   1677  HD1 TYR P 559     -18.168   0.602  15.396  0.00  0.00      PROA  
ATOM   1678  CE1 TYR P 559     -16.292  -0.186  14.601  0.00  0.00      PROA  
ATOM   1679  HE1 TYR P 559     -16.270   0.601  13.862  0.00  0.00      PROA  
ATOM   1680   CZ TYR P 559     -15.346  -1.231  14.662  0.00  0.00      PROA  
ATOM   1681   OH TYR P 559     -14.296  -1.326  13.685  0.00  0.00      PROA  
ATOM   1682   HH TYR P 559     -14.550  -0.797  12.925  0.00  0.00      PROA  
ATOM   1683  CD2 TYR P 559     -16.677  -2.292  16.449  0.00  0.00      PROA  
ATOM   1684  HD2 TYR P 559     -16.725  -3.044  17.223  0.00  0.00      PROA  
ATOM   1685  CE2 TYR P 559     -15.509  -2.255  15.629  0.00  0.00      PROA  
ATOM   1686  HE2 TYR P 559     -14.683  -2.933  15.787  0.00  0.00      PROA  
ATOM   1687    C TYR P 559     -20.267  -2.365  15.619  0.00  0.00      PROA  
ATOM   1688    O TYR P 559     -20.479  -1.932  14.463  0.00  0.00      PROA  
ATOM   1689    N LEU P 560     -19.990  -3.696  15.809  0.00  0.00      PROA  
ATOM   1690   HN LEU P 560     -19.947  -4.118  16.711  0.00  0.00      PROA  
ATOM   1691   CA LEU P 560     -19.822  -4.648  14.686  0.00  0.00      PROA  
ATOM   1692   HA LEU P 560     -19.113  -4.302  13.949  0.00  0.00      PROA  
ATOM   1693   CB LEU P 560     -19.310  -6.053  15.211  0.00  0.00      PROA  
ATOM   1694  HB1 LEU P 560     -19.232  -6.731  14.334  0.00  0.00      PROA  
ATOM   1695  HB2 LEU P 560     -19.986  -6.394  16.024  0.00  0.00      PROA  
ATOM   1696   CG LEU P 560     -17.917  -6.060  15.789  0.00  0.00      PROA  
ATOM   1697   HG LEU P 560     -17.903  -5.312  16.611  0.00  0.00      PROA  
ATOM   1698  CD1 LEU P 560     -17.627  -7.409  16.445  0.00  0.00      PROA  
ATOM   1699 HD11 LEU P 560     -17.547  -8.184  15.653  0.00  0.00      PROA  
ATOM   1700 HD12 LEU P 560     -18.405  -7.703  17.181  0.00  0.00      PROA  
ATOM   1701 HD13 LEU P 560     -16.644  -7.382  16.962  0.00  0.00      PROA  
ATOM   1702  CD2 LEU P 560     -16.792  -5.703  14.721  0.00  0.00      PROA  
ATOM   1703 HD21 LEU P 560     -16.831  -6.179  13.718  0.00  0.00      PROA  
ATOM   1704 HD22 LEU P 560     -15.786  -6.013  15.076  0.00  0.00      PROA  
ATOM   1705 HD23 LEU P 560     -16.681  -4.607  14.579  0.00  0.00      PROA  
ATOM   1706    C LEU P 560     -21.128  -4.840  13.885  0.00  0.00      PROA  
ATOM   1707    O LEU P 560     -21.035  -4.862  12.630  0.00  0.00      PROA  
ATOM   1708    N SER P 561     -22.312  -4.941  14.585  0.00  0.00      PROA  
ATOM   1709   HN SER P 561     -22.273  -4.990  15.580  0.00  0.00      PROA  
ATOM   1710   CA SER P 561     -23.617  -4.913  14.016  0.00  0.00      PROA  
ATOM   1711   HA SER P 561     -23.569  -5.692  13.270  0.00  0.00      PROA  
ATOM   1712   CB SER P 561     -24.703  -5.174  15.046  0.00  0.00      PROA  
ATOM   1713  HB1 SER P 561     -25.716  -5.326  14.616  0.00  0.00      PROA  
ATOM   1714  HB2 SER P 561     -24.873  -4.370  15.794  0.00  0.00      PROA  
ATOM   1715   OG SER P 561     -24.388  -6.371  15.889  0.00  0.00      PROA  
ATOM   1716  HG1 SER P 561     -24.595  -7.127  15.334  0.00  0.00      PROA  
ATOM   1717    C SER P 561     -23.998  -3.596  13.263  0.00  0.00      PROA  
ATOM   1718    O SER P 561     -24.582  -3.534  12.162  0.00  0.00      PROA  
ATOM   1719    N LEU P 562     -23.658  -2.451  13.844  0.00  0.00      PROA  
ATOM   1720   HN LEU P 562     -23.142  -2.444  14.697  0.00  0.00      PROA  
ATOM   1721   CA LEU P 562     -23.767  -1.167  13.098  0.00  0.00      PROA  
ATOM   1722   HA LEU P 562     -24.744  -1.172  12.639  0.00  0.00      PROA  
ATOM   1723   CB LEU P 562     -23.552   0.071  14.008  0.00  0.00      PROA  
ATOM   1724  HB1 LEU P 562     -22.675   0.006  14.688  0.00  0.00      PROA  
ATOM   1725  HB2 LEU P 562     -24.400   0.167  14.720  0.00  0.00      PROA  
ATOM   1726   CG LEU P 562     -23.340   1.444  13.337  0.00  0.00      PROA  
ATOM   1727   HG LEU P 562     -22.482   1.436  12.631  0.00  0.00      PROA  
ATOM   1728  CD1 LEU P 562     -24.649   1.801  12.510  0.00  0.00      PROA  
ATOM   1729 HD11 LEU P 562     -24.411   2.687  11.883  0.00  0.00      PROA  
ATOM   1730 HD12 LEU P 562     -25.440   1.980  13.269  0.00  0.00      PROA  
ATOM   1731 HD13 LEU P 562     -25.009   1.009  11.819  0.00  0.00      PROA  
ATOM   1732  CD2 LEU P 562     -23.108   2.515  14.367  0.00  0.00      PROA  
ATOM   1733 HD21 LEU P 562     -22.101   2.329  14.798  0.00  0.00      PROA  
ATOM   1734 HD22 LEU P 562     -23.815   2.557  15.223  0.00  0.00      PROA  
ATOM   1735 HD23 LEU P 562     -23.091   3.535  13.927  0.00  0.00      PROA  
ATOM   1736    C LEU P 562     -22.789  -1.065  11.911  0.00  0.00      PROA  
ATOM   1737    O LEU P 562     -23.219  -0.899  10.802  0.00  0.00      PROA  
ATOM   1738    N ARG P 563     -21.515  -1.320  12.027  0.00  0.00      PROA  
ATOM   1739   HN ARG P 563     -21.112  -1.515  12.918  0.00  0.00      PROA  
ATOM   1740   CA ARG P 563     -20.497  -1.485  10.960  0.00  0.00      PROA  
ATOM   1741   HA ARG P 563     -20.103  -0.578  10.526  0.00  0.00      PROA  
ATOM   1742   CB ARG P 563     -19.161  -2.083  11.440  0.00  0.00      PROA  
ATOM   1743  HB1 ARG P 563     -19.353  -3.027  11.993  0.00  0.00      PROA  
ATOM   1744  HB2 ARG P 563     -18.801  -1.439  12.271  0.00  0.00      PROA  
ATOM   1745   CG ARG P 563     -18.020  -2.253  10.499  0.00  0.00      PROA  
ATOM   1746  HG1 ARG P 563     -17.643  -1.290  10.091  0.00  0.00      PROA  
ATOM   1747  HG2 ARG P 563     -18.274  -2.993   9.711  0.00  0.00      PROA  
ATOM   1748   CD ARG P 563     -16.767  -2.923  11.266  0.00  0.00      PROA  
ATOM   1749  HD1 ARG P 563     -16.976  -3.955  11.622  0.00  0.00      PROA  
ATOM   1750  HD2 ARG P 563     -16.527  -2.330  12.174  0.00  0.00      PROA  
ATOM   1751   NE ARG P 563     -15.589  -3.056  10.416  0.00  0.00      PROA  
ATOM   1752   HE ARG P 563     -14.929  -2.325  10.589  0.00  0.00      PROA  
ATOM   1753   CZ ARG P 563     -15.336  -3.956   9.482  0.00  0.00      PROA  
ATOM   1754  NH1 ARG P 563     -16.203  -4.865   9.132  0.00  0.00      PROA  
ATOM   1755 HH11 ARG P 563     -17.021  -4.997   9.691  0.00  0.00      PROA  
ATOM   1756 HH12 ARG P 563     -15.846  -5.529   8.474  0.00  0.00      PROA  
ATOM   1757  NH2 ARG P 563     -14.247  -3.805   8.831  0.00  0.00      PROA  
ATOM   1758 HH21 ARG P 563     -13.811  -2.981   9.193  0.00  0.00      PROA  
ATOM   1759 HH22 ARG P 563     -13.968  -4.421   8.094  0.00  0.00      PROA  
ATOM   1760    C ARG P 563     -20.989  -2.352   9.848  0.00  0.00      PROA  
ATOM   1761    O ARG P 563     -20.882  -1.995   8.701  0.00  0.00      PROA  
ATOM   1762    N ALA P 564     -21.603  -3.473  10.178  0.00  0.00      PROA  
ATOM   1763   HN ALA P 564     -21.809  -3.667  11.134  0.00  0.00      PROA  
ATOM   1764   CA ALA P 564     -22.203  -4.372   9.200  0.00  0.00      PROA  
ATOM   1765   HA ALA P 564     -21.391  -4.705   8.571  0.00  0.00      PROA  
ATOM   1766   CB ALA P 564     -22.748  -5.598   9.913  0.00  0.00      PROA  
ATOM   1767  HB1 ALA P 564     -22.971  -6.352   9.128  0.00  0.00      PROA  
ATOM   1768  HB2 ALA P 564     -23.657  -5.322  10.490  0.00  0.00      PROA  
ATOM   1769  HB3 ALA P 564     -22.017  -5.929  10.681  0.00  0.00      PROA  
ATOM   1770    C ALA P 564     -23.311  -3.710   8.364  0.00  0.00      PROA  
ATOM   1771    O ALA P 564     -23.338  -3.900   7.160  0.00  0.00      PROA  
ATOM   1772    N CYS P 565     -24.254  -2.960   8.894  0.00  0.00      PROA  
ATOM   1773   HN CYS P 565     -24.197  -2.705   9.857  0.00  0.00      PROA  
ATOM   1774   CA CYS P 565     -25.282  -2.260   8.158  0.00  0.00      PROA  
ATOM   1775   HA CYS P 565     -25.936  -2.895   7.577  0.00  0.00      PROA  
ATOM   1776   CB CYS P 565     -26.176  -1.535   9.257  0.00  0.00      PROA  
ATOM   1777  HB1 CYS P 565     -26.855  -0.958   8.594  0.00  0.00      PROA  
ATOM   1778  HB2 CYS P 565     -25.759  -0.880  10.052  0.00  0.00      PROA  
ATOM   1779   SG CYS P 565     -27.243  -2.726  10.130  0.00  0.00      PROA  
ATOM   1780  HG1 CYS P 565     -27.631  -1.997  11.165  0.00  0.00      PROA  
ATOM   1781    C CYS P 565     -24.729  -1.223   7.232  0.00  0.00      PROA  
ATOM   1782    O CYS P 565     -25.122  -1.159   6.047  0.00  0.00      PROA  
ATOM   1783    N ILE P 566     -23.643  -0.380   7.638  0.00  0.00      PROA  
ATOM   1784   HN ILE P 566     -23.237  -0.536   8.535  0.00  0.00      PROA  
ATOM   1785   CA ILE P 566     -22.895   0.504   6.726  0.00  0.00      PROA  
ATOM   1786   HA ILE P 566     -23.485   1.249   6.212  0.00  0.00      PROA  
ATOM   1787   CB ILE P 566     -21.859   1.240   7.536  0.00  0.00      PROA  
ATOM   1788   HB ILE P 566     -21.165   0.509   8.004  0.00  0.00      PROA  
ATOM   1789  CG2 ILE P 566     -21.110   2.210   6.641  0.00  0.00      PROA  
ATOM   1790 HG21 ILE P 566     -21.855   2.525   5.879  0.00  0.00      PROA  
ATOM   1791 HG22 ILE P 566     -20.305   1.590   6.193  0.00  0.00      PROA  
ATOM   1792 HG23 ILE P 566     -20.589   3.061   7.131  0.00  0.00      PROA  
ATOM   1793  CG1 ILE P 566     -22.581   2.043   8.668  0.00  0.00      PROA  
ATOM   1794 HG11 ILE P 566     -23.235   1.410   9.305  0.00  0.00      PROA  
ATOM   1795 HG12 ILE P 566     -23.240   2.744   8.112  0.00  0.00      PROA  
ATOM   1796   CD ILE P 566     -21.733   2.758   9.763  0.00  0.00      PROA  
ATOM   1797  HD1 ILE P 566     -21.748   2.060  10.628  0.00  0.00      PROA  
ATOM   1798  HD2 ILE P 566     -22.296   3.679  10.027  0.00  0.00      PROA  
ATOM   1799  HD3 ILE P 566     -20.651   2.983   9.653  0.00  0.00      PROA  
ATOM   1800    C ILE P 566     -22.043  -0.299   5.678  0.00  0.00      PROA  
ATOM   1801    O ILE P 566     -22.101   0.067   4.512  0.00  0.00      PROA  
ATOM   1802    N GLY P 567     -21.391  -1.349   6.137  0.00  0.00      PROA  
ATOM   1803   HN GLY P 567     -21.253  -1.515   7.110  0.00  0.00      PROA  
ATOM   1804   CA GLY P 567     -20.576  -2.241   5.181  0.00  0.00      PROA  
ATOM   1805  HA1 GLY P 567     -20.092  -3.019   5.752  0.00  0.00      PROA  
ATOM   1806  HA2 GLY P 567     -19.911  -1.527   4.718  0.00  0.00      PROA  
ATOM   1807    C GLY P 567     -21.436  -2.920   4.089  0.00  0.00      PROA  
ATOM   1808    O GLY P 567     -21.164  -2.916   2.886  0.00  0.00      PROA  
ATOM   1809    N LEU P 568     -22.560  -3.506   4.500  0.00  0.00      PROA  
ATOM   1810   HN LEU P 568     -22.664  -3.615   5.486  0.00  0.00      PROA  
ATOM   1811   CA LEU P 568     -23.585  -4.016   3.618  0.00  0.00      PROA  
ATOM   1812   HA LEU P 568     -23.121  -4.636   2.865  0.00  0.00      PROA  
ATOM   1813   CB LEU P 568     -24.522  -4.925   4.385  0.00  0.00      PROA  
ATOM   1814  HB1 LEU P 568     -25.299  -5.333   3.704  0.00  0.00      PROA  
ATOM   1815  HB2 LEU P 568     -24.937  -4.259   5.172  0.00  0.00      PROA  
ATOM   1816   CG LEU P 568     -23.902  -6.258   4.870  0.00  0.00      PROA  
ATOM   1817   HG LEU P 568     -22.888  -5.958   5.210  0.00  0.00      PROA  
ATOM   1818  CD1 LEU P 568     -24.916  -6.786   5.908  0.00  0.00      PROA  
ATOM   1819 HD11 LEU P 568     -25.892  -7.039   5.442  0.00  0.00      PROA  
ATOM   1820 HD12 LEU P 568     -25.041  -6.015   6.698  0.00  0.00      PROA  
ATOM   1821 HD13 LEU P 568     -24.634  -7.755   6.373  0.00  0.00      PROA  
ATOM   1822  CD2 LEU P 568     -23.810  -7.296   3.736  0.00  0.00      PROA  
ATOM   1823 HD21 LEU P 568     -23.385  -8.260   4.086  0.00  0.00      PROA  
ATOM   1824 HD22 LEU P 568     -23.066  -6.975   2.975  0.00  0.00      PROA  
ATOM   1825 HD23 LEU P 568     -24.797  -7.510   3.273  0.00  0.00      PROA  
ATOM   1826    C LEU P 568     -24.463  -3.028   2.770  0.00  0.00      PROA  
ATOM   1827    O LEU P 568     -24.777  -3.286   1.620  0.00  0.00      PROA  
ATOM   1828    N TRP P 569     -24.811  -1.944   3.308  0.00  0.00      PROA  
ATOM   1829   HN TRP P 569     -24.580  -1.879   4.276  0.00  0.00      PROA  
ATOM   1830   CA TRP P 569     -25.416  -0.837   2.580  0.00  0.00      PROA  
ATOM   1831   HA TRP P 569     -26.160  -1.288   1.941  0.00  0.00      PROA  
ATOM   1832   CB TRP P 569     -26.046   0.194   3.404  0.00  0.00      PROA  
ATOM   1833  HB1 TRP P 569     -25.194   0.792   3.792  0.00  0.00      PROA  
ATOM   1834  HB2 TRP P 569     -26.591  -0.176   4.299  0.00  0.00      PROA  
ATOM   1835   CG TRP P 569     -27.032   0.968   2.691  0.00  0.00      PROA  
ATOM   1836  CD1 TRP P 569     -26.830   2.099   2.004  0.00  0.00      PROA  
ATOM   1837  HD1 TRP P 569     -25.883   2.555   1.757  0.00  0.00      PROA  
ATOM   1838  NE1 TRP P 569     -28.146   2.441   1.491  0.00  0.00      PROA  
ATOM   1839  HE1 TRP P 569     -28.334   3.260   0.996  0.00  0.00      PROA  
ATOM   1840  CE2 TRP P 569     -29.085   1.520   1.773  0.00  0.00      PROA  
ATOM   1841  CD2 TRP P 569     -28.437   0.578   2.569  0.00  0.00      PROA  
ATOM   1842  CE3 TRP P 569     -29.187  -0.543   3.077  0.00  0.00      PROA  
ATOM   1843  HE3 TRP P 569     -28.697  -1.321   3.643  0.00  0.00      PROA  
ATOM   1844  CZ3 TRP P 569     -30.531  -0.592   2.729  0.00  0.00      PROA  
ATOM   1845  HZ3 TRP P 569     -31.006  -1.466   3.149  0.00  0.00      PROA  
ATOM   1846  CZ2 TRP P 569     -30.393   1.457   1.389  0.00  0.00      PROA  
ATOM   1847  HZ2 TRP P 569     -30.790   2.302   0.846  0.00  0.00      PROA  
ATOM   1848  CH2 TRP P 569     -31.184   0.431   1.971  0.00  0.00      PROA  
ATOM   1849  HH2 TRP P 569     -32.260   0.342   1.963  0.00  0.00      PROA  
ATOM   1850    C TRP P 569     -24.412  -0.301   1.584  0.00  0.00      PROA  
ATOM   1851    O TRP P 569     -24.657  -0.107   0.415  0.00  0.00      PROA  
ATOM   1852    N THR P 570     -23.088  -0.057   1.944  0.00  0.00      PROA  
ATOM   1853   HN THR P 570     -22.746  -0.205   2.868  0.00  0.00      PROA  
ATOM   1854   CA THR P 570     -22.006   0.467   1.021  0.00  0.00      PROA  
ATOM   1855   HA THR P 570     -22.318   1.406   0.587  0.00  0.00      PROA  
ATOM   1856   CB THR P 570     -20.603   0.621   1.850  0.00  0.00      PROA  
ATOM   1857   HB THR P 570     -20.480  -0.332   2.407  0.00  0.00      PROA  
ATOM   1858  OG1 THR P 570     -20.708   1.742   2.682  0.00  0.00      PROA  
ATOM   1859  HG1 THR P 570     -21.296   1.498   3.400  0.00  0.00      PROA  
ATOM   1860  CG2 THR P 570     -19.398   0.747   0.854  0.00  0.00      PROA  
ATOM   1861 HG21 THR P 570     -18.516   1.041   1.463  0.00  0.00      PROA  
ATOM   1862 HG22 THR P 570     -19.642   1.669   0.283  0.00  0.00      PROA  
ATOM   1863 HG23 THR P 570     -19.301  -0.122   0.169  0.00  0.00      PROA  
ATOM   1864    C THR P 570     -21.752  -0.525  -0.054  0.00  0.00      PROA  
ATOM   1865    O THR P 570     -21.685  -0.131  -1.199  0.00  0.00      PROA  
ATOM   1866    N ALA P 571     -21.730  -1.848   0.256  0.00  0.00      PROA  
ATOM   1867   HN ALA P 571     -21.765  -2.168   1.199  0.00  0.00      PROA  
ATOM   1868   CA ALA P 571     -21.617  -2.880  -0.759  0.00  0.00      PROA  
ATOM   1869   HA ALA P 571     -20.660  -2.910  -1.259  0.00  0.00      PROA  
ATOM   1870   CB ALA P 571     -21.671  -4.211   0.029  0.00  0.00      PROA  
ATOM   1871  HB1 ALA P 571     -21.753  -5.016  -0.732  0.00  0.00      PROA  
ATOM   1872  HB2 ALA P 571     -22.553  -4.263   0.703  0.00  0.00      PROA  
ATOM   1873  HB3 ALA P 571     -20.774  -4.296   0.679  0.00  0.00      PROA  
ATOM   1874    C ALA P 571     -22.776  -2.874  -1.776  0.00  0.00      PROA  
ATOM   1875    O ALA P 571     -22.455  -2.806  -2.955  0.00  0.00      PROA  
ATOM   1876    N PHE P 572     -24.006  -2.625  -1.354  0.00  0.00      PROA  
ATOM   1877   HN PHE P 572     -24.333  -2.615  -0.412  0.00  0.00      PROA  
ATOM   1878   CA PHE P 572     -25.085  -2.379  -2.315  0.00  0.00      PROA  
ATOM   1879   HA PHE P 572     -24.973  -3.253  -2.939  0.00  0.00      PROA  
ATOM   1880   CB PHE P 572     -26.576  -2.663  -1.774  0.00  0.00      PROA  
ATOM   1881  HB1 PHE P 572     -26.628  -2.702  -0.665  0.00  0.00      PROA  
ATOM   1882  HB2 PHE P 572     -26.857  -3.657  -2.184  0.00  0.00      PROA  
ATOM   1883   CG PHE P 572     -27.682  -1.757  -2.235  0.00  0.00      PROA  
ATOM   1884  CD1 PHE P 572     -28.058  -1.710  -3.565  0.00  0.00      PROA  
ATOM   1885  HD1 PHE P 572     -27.597  -2.262  -4.371  0.00  0.00      PROA  
ATOM   1886  CE1 PHE P 572     -29.059  -0.810  -4.050  0.00  0.00      PROA  
ATOM   1887  HE1 PHE P 572     -29.277  -0.823  -5.107  0.00  0.00      PROA  
ATOM   1888   CZ PHE P 572     -29.738   0.065  -3.189  0.00  0.00      PROA  
ATOM   1889   HZ PHE P 572     -30.517   0.729  -3.533  0.00  0.00      PROA  
ATOM   1890  CD2 PHE P 572     -28.379  -0.915  -1.334  0.00  0.00      PROA  
ATOM   1891  HD2 PHE P 572     -28.153  -0.807  -0.283  0.00  0.00      PROA  
ATOM   1892  CE2 PHE P 572     -29.305   0.051  -1.783  0.00  0.00      PROA  
ATOM   1893  HE2 PHE P 572     -29.765   0.764  -1.115  0.00  0.00      PROA  
ATOM   1894    C PHE P 572     -24.907  -1.106  -3.212  0.00  0.00      PROA  
ATOM   1895    O PHE P 572     -25.034  -1.140  -4.419  0.00  0.00      PROA  
ATOM   1896    N LEU P 573     -24.464   0.023  -2.611  0.00  0.00      PROA  
ATOM   1897   HN LEU P 573     -24.340   0.021  -1.622  0.00  0.00      PROA  
ATOM   1898   CA LEU P 573     -24.067   1.291  -3.325  0.00  0.00      PROA  
ATOM   1899   HA LEU P 573     -24.904   1.730  -3.849  0.00  0.00      PROA  
ATOM   1900   CB LEU P 573     -23.639   2.383  -2.247  0.00  0.00      PROA  
ATOM   1901  HB1 LEU P 573     -23.279   3.243  -2.851  0.00  0.00      PROA  
ATOM   1902  HB2 LEU P 573     -22.773   2.043  -1.640  0.00  0.00      PROA  
ATOM   1903   CG LEU P 573     -24.674   2.772  -1.255  0.00  0.00      PROA  
ATOM   1904   HG LEU P 573     -24.992   2.042  -0.479  0.00  0.00      PROA  
ATOM   1905  CD1 LEU P 573     -24.430   4.189  -0.485  0.00  0.00      PROA  
ATOM   1906 HD11 LEU P 573     -25.319   4.512   0.097  0.00  0.00      PROA  
ATOM   1907 HD12 LEU P 573     -24.332   4.962  -1.276  0.00  0.00      PROA  
ATOM   1908 HD13 LEU P 573     -23.491   4.047   0.091  0.00  0.00      PROA  
ATOM   1909  CD2 LEU P 573     -26.066   2.931  -1.987  0.00  0.00      PROA  
ATOM   1910 HD21 LEU P 573     -26.119   3.726  -2.761  0.00  0.00      PROA  
ATOM   1911 HD22 LEU P 573     -26.780   3.265  -1.204  0.00  0.00      PROA  
ATOM   1912 HD23 LEU P 573     -26.383   1.957  -2.419  0.00  0.00      PROA  
ATOM   1913    C LEU P 573     -22.942   0.956  -4.309  0.00  0.00      PROA  
ATOM   1914    O LEU P 573     -23.000   1.386  -5.446  0.00  0.00      PROA  
ATOM   1915    N CYS P 574     -21.961   0.123  -3.958  0.00  0.00      PROA  
ATOM   1916   HN CYS P 574     -21.936  -0.254  -3.035  0.00  0.00      PROA  
ATOM   1917   CA CYS P 574     -20.924  -0.198  -4.895  0.00  0.00      PROA  
ATOM   1918   HA CYS P 574     -20.542   0.705  -5.347  0.00  0.00      PROA  
ATOM   1919   CB CYS P 574     -19.724  -0.916  -4.268  0.00  0.00      PROA  
ATOM   1920  HB1 CYS P 574     -19.095  -1.377  -5.060  0.00  0.00      PROA  
ATOM   1921  HB2 CYS P 574     -20.189  -1.744  -3.692  0.00  0.00      PROA  
ATOM   1922   SG CYS P 574     -18.871   0.231  -3.190  0.00  0.00      PROA  
ATOM   1923  HG1 CYS P 574     -19.842   0.454  -2.316  0.00  0.00      PROA  
ATOM   1924    C CYS P 574     -21.441  -1.057  -6.052  0.00  0.00      PROA  
ATOM   1925    O CYS P 574     -21.017  -0.866  -7.176  0.00  0.00      PROA  
ATOM   1926    N ILE P 575     -22.311  -1.970  -5.766  0.00  0.00      PROA  
ATOM   1927   HN ILE P 575     -22.578  -2.367  -4.892  0.00  0.00      PROA  
ATOM   1928   CA ILE P 575     -23.042  -2.688  -6.831  0.00  0.00      PROA  
ATOM   1929   HA ILE P 575     -22.328  -3.137  -7.505  0.00  0.00      PROA  
ATOM   1930   CB ILE P 575     -23.963  -3.733  -6.303  0.00  0.00      PROA  
ATOM   1931   HB ILE P 575     -24.566  -3.310  -5.471  0.00  0.00      PROA  
ATOM   1932  CG2 ILE P 575     -24.914  -4.173  -7.442  0.00  0.00      PROA  
ATOM   1933 HG21 ILE P 575     -25.570  -4.972  -7.035  0.00  0.00      PROA  
ATOM   1934 HG22 ILE P 575     -24.239  -4.557  -8.237  0.00  0.00      PROA  
ATOM   1935 HG23 ILE P 575     -25.673  -3.467  -7.842  0.00  0.00      PROA  
ATOM   1936  CG1 ILE P 575     -23.224  -4.922  -5.542  0.00  0.00      PROA  
ATOM   1937 HG11 ILE P 575     -24.094  -5.365  -5.012  0.00  0.00      PROA  
ATOM   1938 HG12 ILE P 575     -22.453  -4.647  -4.791  0.00  0.00      PROA  
ATOM   1939   CD ILE P 575     -22.585  -5.859  -6.498  0.00  0.00      PROA  
ATOM   1940  HD1 ILE P 575     -23.338  -6.341  -7.157  0.00  0.00      PROA  
ATOM   1941  HD2 ILE P 575     -22.156  -6.672  -5.874  0.00  0.00      PROA  
ATOM   1942  HD3 ILE P 575     -21.787  -5.394  -7.115  0.00  0.00      PROA  
ATOM   1943    C ILE P 575     -23.830  -1.753  -7.767  0.00  0.00      PROA  
ATOM   1944    O ILE P 575     -23.923  -1.949  -8.968  0.00  0.00      PROA  
ATOM   1945    N VAL P 576     -24.537  -0.666  -7.258  0.00  0.00      PROA  
ATOM   1946   HN VAL P 576     -24.464  -0.475  -6.282  0.00  0.00      PROA  
ATOM   1947   CA VAL P 576     -25.409   0.119  -8.113  0.00  0.00      PROA  
ATOM   1948   HA VAL P 576     -25.986  -0.523  -8.762  0.00  0.00      PROA  
ATOM   1949   CB VAL P 576     -26.530   1.009  -7.607  0.00  0.00      PROA  
ATOM   1950   HB VAL P 576     -26.907   1.544  -8.505  0.00  0.00      PROA  
ATOM   1951  CG1 VAL P 576     -27.666   0.020  -7.313  0.00  0.00      PROA  
ATOM   1952 HG11 VAL P 576     -27.920  -0.652  -8.160  0.00  0.00      PROA  
ATOM   1953 HG12 VAL P 576     -28.609   0.590  -7.173  0.00  0.00      PROA  
ATOM   1954 HG13 VAL P 576     -27.449  -0.645  -6.449  0.00  0.00      PROA  
ATOM   1955  CG2 VAL P 576     -26.139   1.863  -6.458  0.00  0.00      PROA  
ATOM   1956 HG21 VAL P 576     -26.920   2.627  -6.255  0.00  0.00      PROA  
ATOM   1957 HG22 VAL P 576     -25.286   2.515  -6.744  0.00  0.00      PROA  
ATOM   1958 HG23 VAL P 576     -25.776   1.246  -5.609  0.00  0.00      PROA  
ATOM   1959    C VAL P 576     -24.572   0.972  -9.128  0.00  0.00      PROA  
ATOM   1960    O VAL P 576     -24.914   1.166 -10.307  0.00  0.00      PROA  
ATOM   1961    N LEU P 577     -23.398   1.375  -8.591  0.00  0.00      PROA  
ATOM   1962   HN LEU P 577     -23.185   1.234  -7.627  0.00  0.00      PROA  
ATOM   1963   CA LEU P 577     -22.343   1.970  -9.428  0.00  0.00      PROA  
ATOM   1964   HA LEU P 577     -22.674   2.835  -9.983  0.00  0.00      PROA  
ATOM   1965   CB LEU P 577     -21.118   2.408  -8.589  0.00  0.00      PROA  
ATOM   1966  HB1 LEU P 577     -20.217   2.744  -9.145  0.00  0.00      PROA  
ATOM   1967  HB2 LEU P 577     -20.911   1.586  -7.871  0.00  0.00      PROA  
ATOM   1968   CG LEU P 577     -21.510   3.624  -7.681  0.00  0.00      PROA  
ATOM   1969   HG LEU P 577     -22.356   3.318  -7.029  0.00  0.00      PROA  
ATOM   1970  CD1 LEU P 577     -20.290   4.002  -6.847  0.00  0.00      PROA  
ATOM   1971 HD11 LEU P 577     -20.342   4.977  -6.318  0.00  0.00      PROA  
ATOM   1972 HD12 LEU P 577     -19.454   4.092  -7.573  0.00  0.00      PROA  
ATOM   1973 HD13 LEU P 577     -20.108   3.246  -6.053  0.00  0.00      PROA  
ATOM   1974  CD2 LEU P 577     -22.086   4.897  -8.446  0.00  0.00      PROA  
ATOM   1975 HD21 LEU P 577     -23.099   4.753  -8.880  0.00  0.00      PROA  
ATOM   1976 HD22 LEU P 577     -21.507   5.388  -9.257  0.00  0.00      PROA  
ATOM   1977 HD23 LEU P 577     -22.296   5.753  -7.770  0.00  0.00      PROA  
ATOM   1978    C LEU P 577     -21.904   1.059 -10.570  0.00  0.00      PROA  
ATOM   1979    O LEU P 577     -21.807   1.481 -11.689  0.00  0.00      PROA  
ATOM   1980    N VAL P 578     -21.655  -0.246 -10.430  0.00  0.00      PROA  
ATOM   1981   HN VAL P 578     -21.569  -0.656  -9.525  0.00  0.00      PROA  
ATOM   1982   CA VAL P 578     -21.415  -1.132 -11.508  0.00  0.00      PROA  
ATOM   1983   HA VAL P 578     -20.540  -0.829 -12.064  0.00  0.00      PROA  
ATOM   1984   CB VAL P 578     -21.143  -2.547 -10.988  0.00  0.00      PROA  
ATOM   1985   HB VAL P 578     -21.935  -2.844 -10.267  0.00  0.00      PROA  
ATOM   1986  CG1 VAL P 578     -21.071  -3.704 -12.041  0.00  0.00      PROA  
ATOM   1987 HG11 VAL P 578     -22.073  -4.086 -12.333  0.00  0.00      PROA  
ATOM   1988 HG12 VAL P 578     -20.697  -4.556 -11.433  0.00  0.00      PROA  
ATOM   1989 HG13 VAL P 578     -20.456  -3.414 -12.919  0.00  0.00      PROA  
ATOM   1990  CG2 VAL P 578     -19.873  -2.429 -10.264  0.00  0.00      PROA  
ATOM   1991 HG21 VAL P 578     -19.803  -1.634  -9.491  0.00  0.00      PROA  
ATOM   1992 HG22 VAL P 578     -19.015  -2.258 -10.948  0.00  0.00      PROA  
ATOM   1993 HG23 VAL P 578     -19.564  -3.374  -9.769  0.00  0.00      PROA  
ATOM   1994    C VAL P 578     -22.559  -1.253 -12.559  0.00  0.00      PROA  
ATOM   1995    O VAL P 578     -22.331  -1.152 -13.772  0.00  0.00      PROA  
ATOM   1996    N ALA P 579     -23.810  -1.325 -12.072  0.00  0.00      PROA  
ATOM   1997   HN ALA P 579     -23.931  -1.338 -11.082  0.00  0.00      PROA  
ATOM   1998   CA ALA P 579     -25.000  -1.373 -12.923  0.00  0.00      PROA  
ATOM   1999   HA ALA P 579     -24.752  -2.010 -13.759  0.00  0.00      PROA  
ATOM   2000   CB ALA P 579     -26.151  -1.625 -12.001  0.00  0.00      PROA  
ATOM   2001  HB1 ALA P 579     -25.778  -2.519 -11.456  0.00  0.00      PROA  
ATOM   2002  HB2 ALA P 579     -27.071  -1.939 -12.538  0.00  0.00      PROA  
ATOM   2003  HB3 ALA P 579     -26.294  -0.689 -11.421  0.00  0.00      PROA  
ATOM   2004    C ALA P 579     -25.413  -0.029 -13.671  0.00  0.00      PROA  
ATOM   2005    O ALA P 579     -26.134  -0.095 -14.713  0.00  0.00      PROA  
ATOM   2006    N THR P 580     -24.938   1.129 -13.195  0.00  0.00      PROA  
ATOM   2007   HN THR P 580     -24.473   0.995 -12.324  0.00  0.00      PROA  
ATOM   2008   CA THR P 580     -25.174   2.520 -13.673  0.00  0.00      PROA  
ATOM   2009   HA THR P 580     -26.071   2.624 -14.266  0.00  0.00      PROA  
ATOM   2010   CB THR P 580     -25.335   3.542 -12.437  0.00  0.00      PROA  
ATOM   2011   HB THR P 580     -24.437   3.671 -11.796  0.00  0.00      PROA  
ATOM   2012  OG1 THR P 580     -26.216   3.063 -11.535  0.00  0.00      PROA  
ATOM   2013  HG1 THR P 580     -25.910   2.161 -11.418  0.00  0.00      PROA  
ATOM   2014  CG2 THR P 580     -25.812   4.893 -12.927  0.00  0.00      PROA  
ATOM   2015 HG21 THR P 580     -26.310   5.546 -12.179  0.00  0.00      PROA  
ATOM   2016 HG22 THR P 580     -26.637   4.588 -13.606  0.00  0.00      PROA  
ATOM   2017 HG23 THR P 580     -24.974   5.484 -13.354  0.00  0.00      PROA  
ATOM   2018    C THR P 580     -23.897   2.904 -14.519  0.00  0.00      PROA  
ATOM   2019    O THR P 580     -23.732   4.007 -14.943  0.00  0.00      PROA  
ATOM   2020    N ASP P 581     -23.092   1.889 -14.893  0.00  0.00      PROA  
ATOM   2021   HN ASP P 581     -23.422   0.960 -14.739  0.00  0.00      PROA  
ATOM   2022   CA ASP P 581     -21.856   1.949 -15.589  0.00  0.00      PROA  
ATOM   2023   HA ASP P 581     -21.400   0.984 -15.426  0.00  0.00      PROA  
ATOM   2024   CB ASP P 581     -22.116   2.131 -17.078  0.00  0.00      PROA  
ATOM   2025  HB1 ASP P 581     -21.156   2.216 -17.631  0.00  0.00      PROA  
ATOM   2026  HB2 ASP P 581     -22.691   3.069 -17.230  0.00  0.00      PROA  
ATOM   2027   CG ASP P 581     -22.949   1.092 -17.743  0.00  0.00      PROA  
ATOM   2028  OD1 ASP P 581     -23.215   0.013 -17.160  0.00  0.00      PROA  
ATOM   2029  OD2 ASP P 581     -23.343   1.330 -18.903  0.00  0.00      PROA  
ATOM   2030    C ASP P 581     -20.867   3.028 -15.132  0.00  0.00      PROA  
ATOM   2031    O ASP P 581     -20.626   4.004 -15.864  0.00  0.00      PROA  
ATOM   2032    N ALA P 582     -20.300   3.010 -13.972  0.00  0.00      PROA  
ATOM   2033   HN ALA P 582     -20.655   2.305 -13.362  0.00  0.00      PROA  
ATOM   2034   CA ALA P 582     -19.729   4.203 -13.406  0.00  0.00      PROA  
ATOM   2035   HA ALA P 582     -20.164   5.129 -13.752  0.00  0.00      PROA  
ATOM   2036   CB ALA P 582     -19.838   4.115 -11.809  0.00  0.00      PROA  
ATOM   2037  HB1 ALA P 582     -19.411   3.177 -11.395  0.00  0.00      PROA  
ATOM   2038  HB2 ALA P 582     -20.893   3.923 -11.520  0.00  0.00      PROA  
ATOM   2039  HB3 ALA P 582     -19.452   5.076 -11.407  0.00  0.00      PROA  
ATOM   2040    C ALA P 582     -18.311   4.474 -13.776  0.00  0.00      PROA  
ATOM   2041    O ALA P 582     -17.670   5.484 -13.420  0.00  0.00      PROA  
ATOM   2042    N SER P 583     -17.647   3.449 -14.336  0.00  0.00      PROA  
ATOM   2043   HN SER P 583     -18.107   2.613 -14.626  0.00  0.00      PROA  
ATOM   2044   CA SER P 583     -16.205   3.408 -14.434  0.00  0.00      PROA  
ATOM   2045   HA SER P 583     -15.881   3.325 -13.407  0.00  0.00      PROA  
ATOM   2046   CB SER P 583     -15.822   2.077 -15.152  0.00  0.00      PROA  
ATOM   2047  HB1 SER P 583     -14.722   2.009 -15.290  0.00  0.00      PROA  
ATOM   2048  HB2 SER P 583     -16.300   1.975 -16.149  0.00  0.00      PROA  
ATOM   2049   OG SER P 583     -16.260   0.982 -14.369  0.00  0.00      PROA  
ATOM   2050  HG1 SER P 583     -16.709   0.309 -14.887  0.00  0.00      PROA  
ATOM   2051    C SER P 583     -15.491   4.615 -14.985  0.00  0.00      PROA  
ATOM   2052    O SER P 583     -14.421   4.934 -14.451  0.00  0.00      PROA  
ATOM   2053    N SER P 584     -16.096   5.078 -16.088  0.00  0.00      PROA  
ATOM   2054   HN SER P 584     -17.003   4.731 -16.314  0.00  0.00      PROA  
ATOM   2055   CA SER P 584     -15.812   6.230 -16.945  0.00  0.00      PROA  
ATOM   2056   HA SER P 584     -14.921   5.989 -17.506  0.00  0.00      PROA  
ATOM   2057   CB SER P 584     -17.004   6.480 -17.918  0.00  0.00      PROA  
ATOM   2058  HB1 SER P 584     -17.992   6.602 -17.423  0.00  0.00      PROA  
ATOM   2059  HB2 SER P 584     -17.101   5.596 -18.583  0.00  0.00      PROA  
ATOM   2060   OG SER P 584     -16.601   7.474 -18.885  0.00  0.00      PROA  
ATOM   2061  HG1 SER P 584     -15.966   6.995 -19.424  0.00  0.00      PROA  
ATOM   2062    C SER P 584     -15.445   7.515 -16.281  0.00  0.00      PROA  
ATOM   2063    O SER P 584     -14.541   8.140 -16.801  0.00  0.00      PROA  
ATOM   2064    N LEU P 585     -16.084   7.930 -15.158  0.00  0.00      PROA  
ATOM   2065   HN LEU P 585     -16.805   7.380 -14.744  0.00  0.00      PROA  
ATOM   2066   CA LEU P 585     -15.708   9.150 -14.341  0.00  0.00      PROA  
ATOM   2067   HA LEU P 585     -15.917  10.051 -14.899  0.00  0.00      PROA  
ATOM   2068   CB LEU P 585     -16.739   9.190 -13.130  0.00  0.00      PROA  
ATOM   2069  HB1 LEU P 585     -16.934   8.156 -12.773  0.00  0.00      PROA  
ATOM   2070  HB2 LEU P 585     -17.745   9.446 -13.525  0.00  0.00      PROA  
ATOM   2071   CG LEU P 585     -16.492  10.195 -11.928  0.00  0.00      PROA  
ATOM   2072   HG LEU P 585     -15.460   9.943 -11.602  0.00  0.00      PROA  
ATOM   2073  CD1 LEU P 585     -16.551  11.680 -12.487  0.00  0.00      PROA  
ATOM   2074 HD11 LEU P 585     -15.755  11.887 -13.234  0.00  0.00      PROA  
ATOM   2075 HD12 LEU P 585     -16.399  12.309 -11.583  0.00  0.00      PROA  
ATOM   2076 HD13 LEU P 585     -17.508  11.900 -13.007  0.00  0.00      PROA  
ATOM   2077  CD2 LEU P 585     -17.518   9.926 -10.772  0.00  0.00      PROA  
ATOM   2078 HD21 LEU P 585     -18.413  10.581 -10.846  0.00  0.00      PROA  
ATOM   2079 HD22 LEU P 585     -16.997  10.090  -9.805  0.00  0.00      PROA  
ATOM   2080 HD23 LEU P 585     -17.950   8.914 -10.925  0.00  0.00      PROA  
ATOM   2081    C LEU P 585     -14.311   9.169 -13.785  0.00  0.00      PROA  
ATOM   2082    O LEU P 585     -13.614  10.116 -13.923  0.00  0.00      PROA  
ATOM   2083    N VAL P 586     -13.969   8.079 -13.075  0.00  0.00      PROA  
ATOM   2084   HN VAL P 586     -14.673   7.424 -12.811  0.00  0.00      PROA  
ATOM   2085   CA VAL P 586     -12.506   7.832 -12.550  0.00  0.00      PROA  
ATOM   2086   HA VAL P 586     -12.214   8.418 -11.691  0.00  0.00      PROA  
ATOM   2087   CB VAL P 586     -12.334   6.465 -11.889  0.00  0.00      PROA  
ATOM   2088   HB VAL P 586     -12.610   5.660 -12.604  0.00  0.00      PROA  
ATOM   2089  CG1 VAL P 586     -10.968   6.088 -11.343  0.00  0.00      PROA  
ATOM   2090 HG11 VAL P 586     -10.634   6.719 -10.492  0.00  0.00      PROA  
ATOM   2091 HG12 VAL P 586     -10.245   6.313 -12.155  0.00  0.00      PROA  
ATOM   2092 HG13 VAL P 586     -10.793   5.052 -10.981  0.00  0.00      PROA  
ATOM   2093  CG2 VAL P 586     -13.355   6.435 -10.810  0.00  0.00      PROA  
ATOM   2094 HG21 VAL P 586     -13.293   5.594 -10.088  0.00  0.00      PROA  
ATOM   2095 HG22 VAL P 586     -14.403   6.473 -11.177  0.00  0.00      PROA  
ATOM   2096 HG23 VAL P 586     -13.218   7.426 -10.327  0.00  0.00      PROA  
ATOM   2097    C VAL P 586     -11.458   8.056 -13.640  0.00  0.00      PROA  
ATOM   2098    O VAL P 586     -10.491   8.741 -13.373  0.00  0.00      PROA  
ATOM   2099    N CYS P 587     -11.749   7.650 -14.842  0.00  0.00      PROA  
ATOM   2100   HN CYS P 587     -12.534   7.045 -14.954  0.00  0.00      PROA  
ATOM   2101   CA CYS P 587     -10.982   7.861 -16.030  0.00  0.00      PROA  
ATOM   2102   HA CYS P 587      -9.944   7.721 -15.766  0.00  0.00      PROA  
ATOM   2103   CB CYS P 587     -11.310   6.801 -17.069  0.00  0.00      PROA  
ATOM   2104  HB1 CYS P 587     -10.608   6.768 -17.930  0.00  0.00      PROA  
ATOM   2105  HB2 CYS P 587     -12.290   7.019 -17.543  0.00  0.00      PROA  
ATOM   2106   SG CYS P 587     -11.227   5.100 -16.501  0.00  0.00      PROA  
ATOM   2107  HG1 CYS P 587     -12.508   4.831 -16.296  0.00  0.00      PROA  
ATOM   2108    C CYS P 587     -11.096   9.152 -16.683  0.00  0.00      PROA  
ATOM   2109    O CYS P 587     -10.548   9.205 -17.805  0.00  0.00      PROA  
ATOM   2110    N TYR P 588     -11.545  10.137 -15.965  0.00  0.00      PROA  
ATOM   2111   HN TYR P 588     -12.139   9.944 -15.187  0.00  0.00      PROA  
ATOM   2112   CA TYR P 588     -11.360  11.526 -16.422  0.00  0.00      PROA  
ATOM   2113   HA TYR P 588     -11.510  11.598 -17.489  0.00  0.00      PROA  
ATOM   2114   CB TYR P 588     -12.362  12.536 -15.780  0.00  0.00      PROA  
ATOM   2115  HB1 TYR P 588     -12.056  13.582 -15.994  0.00  0.00      PROA  
ATOM   2116  HB2 TYR P 588     -12.319  12.418 -14.676  0.00  0.00      PROA  
ATOM   2117   CG TYR P 588     -13.833  12.351 -16.282  0.00  0.00      PROA  
ATOM   2118  CD1 TYR P 588     -14.839  13.049 -15.702  0.00  0.00      PROA  
ATOM   2119  HD1 TYR P 588     -14.592  13.642 -14.834  0.00  0.00      PROA  
ATOM   2120  CE1 TYR P 588     -16.187  12.865 -16.052  0.00  0.00      PROA  
ATOM   2121  HE1 TYR P 588     -17.005  13.327 -15.520  0.00  0.00      PROA  
ATOM   2122   CZ TYR P 588     -16.510  12.030 -17.106  0.00  0.00      PROA  
ATOM   2123   OH TYR P 588     -17.868  11.778 -17.381  0.00  0.00      PROA  
ATOM   2124   HH TYR P 588     -17.978  10.988 -17.915  0.00  0.00      PROA  
ATOM   2125  CD2 TYR P 588     -14.120  11.459 -17.354  0.00  0.00      PROA  
ATOM   2126  HD2 TYR P 588     -13.379  10.850 -17.849  0.00  0.00      PROA  
ATOM   2127  CE2 TYR P 588     -15.438  11.270 -17.694  0.00  0.00      PROA  
ATOM   2128  HE2 TYR P 588     -15.698  10.620 -18.516  0.00  0.00      PROA  
ATOM   2129    C TYR P 588      -9.994  12.179 -16.288  0.00  0.00      PROA  
ATOM   2130    O TYR P 588      -9.605  13.099 -17.054  0.00  0.00      PROA  
ATOM   2131    N ILE P 589      -9.224  11.728 -15.223  0.00  0.00      PROA  
ATOM   2132   HN ILE P 589      -9.523  11.089 -14.519  0.00  0.00      PROA  
ATOM   2133   CA ILE P 589      -7.910  12.191 -14.939  0.00  0.00      PROA  
ATOM   2134   HA ILE P 589      -8.027  13.250 -14.768  0.00  0.00      PROA  
ATOM   2135   CB ILE P 589      -7.366  11.374 -13.798  0.00  0.00      PROA  
ATOM   2136   HB ILE P 589      -6.290  11.587 -13.624  0.00  0.00      PROA  
ATOM   2137  CG2 ILE P 589      -8.157  11.824 -12.551  0.00  0.00      PROA  
ATOM   2138 HG21 ILE P 589      -7.567  11.721 -11.616  0.00  0.00      PROA  
ATOM   2139 HG22 ILE P 589      -9.098  11.249 -12.416  0.00  0.00      PROA  
ATOM   2140 HG23 ILE P 589      -8.501  12.879 -12.499  0.00  0.00      PROA  
ATOM   2141  CG1 ILE P 589      -7.287   9.816 -14.026  0.00  0.00      PROA  
ATOM   2142 HG11 ILE P 589      -6.600   9.568 -14.863  0.00  0.00      PROA  
ATOM   2143 HG12 ILE P 589      -8.252   9.430 -14.419  0.00  0.00      PROA  
ATOM   2144   CD ILE P 589      -6.766   9.080 -12.775  0.00  0.00      PROA  
ATOM   2145  HD1 ILE P 589      -7.405   9.262 -11.884  0.00  0.00      PROA  
ATOM   2146  HD2 ILE P 589      -5.763   9.455 -12.479  0.00  0.00      PROA  
ATOM   2147  HD3 ILE P 589      -6.613   8.012 -13.040  0.00  0.00      PROA  
ATOM   2148    C ILE P 589      -6.932  12.016 -16.160  0.00  0.00      PROA  
ATOM   2149    O ILE P 589      -7.079  11.121 -16.935  0.00  0.00      PROA  
ATOM   2150    N THR P 590      -5.931  12.966 -16.175  0.00  0.00      PROA  
ATOM   2151   HN THR P 590      -5.843  13.544 -15.368  0.00  0.00      PROA  
ATOM   2152   CA THR P 590      -4.813  13.025 -17.179  0.00  0.00      PROA  
ATOM   2153   HA THR P 590      -5.083  12.262 -17.894  0.00  0.00      PROA  
ATOM   2154   CB THR P 590      -4.687  14.366 -17.958  0.00  0.00      PROA  
ATOM   2155   HB THR P 590      -3.837  14.437 -18.670  0.00  0.00      PROA  
ATOM   2156  OG1 THR P 590      -4.807  15.392 -17.008  0.00  0.00      PROA  
ATOM   2157  HG1 THR P 590      -4.423  16.151 -17.453  0.00  0.00      PROA  
ATOM   2158  CG2 THR P 590      -5.870  14.411 -18.796  0.00  0.00      PROA  
ATOM   2159 HG21 THR P 590      -6.798  14.658 -18.238  0.00  0.00      PROA  
ATOM   2160 HG22 THR P 590      -6.038  13.432 -19.293  0.00  0.00      PROA  
ATOM   2161 HG23 THR P 590      -5.817  15.194 -19.583  0.00  0.00      PROA  
ATOM   2162    C THR P 590      -3.477  12.704 -16.528  0.00  0.00      PROA  
ATOM   2163    O THR P 590      -3.411  12.208 -15.397  0.00  0.00      PROA  
ATOM   2164    N ARG P 591      -2.308  13.074 -17.151  0.00  0.00      PROA  
ATOM   2165   HN ARG P 591      -2.231  13.699 -17.923  0.00  0.00      PROA  
ATOM   2166   CA ARG P 591      -1.107  12.908 -16.454  0.00  0.00      PROA  
ATOM   2167   HA ARG P 591      -1.018  11.893 -16.095  0.00  0.00      PROA  
ATOM   2168   CB ARG P 591       0.031  13.324 -17.401  0.00  0.00      PROA  
ATOM   2169  HB1 ARG P 591       0.902  13.586 -16.763  0.00  0.00      PROA  
ATOM   2170  HB2 ARG P 591      -0.397  14.238 -17.866  0.00  0.00      PROA  
ATOM   2171   CG ARG P 591       0.440  12.426 -18.575  0.00  0.00      PROA  
ATOM   2172  HG1 ARG P 591       0.908  13.066 -19.354  0.00  0.00      PROA  
ATOM   2173  HG2 ARG P 591      -0.435  11.889 -19.001  0.00  0.00      PROA  
ATOM   2174   CD ARG P 591       1.454  11.300 -18.144  0.00  0.00      PROA  
ATOM   2175  HD1 ARG P 591       1.035  10.569 -17.420  0.00  0.00      PROA  
ATOM   2176  HD2 ARG P 591       2.390  11.715 -17.712  0.00  0.00      PROA  
ATOM   2177   NE ARG P 591       1.896  10.482 -19.350  0.00  0.00      PROA  
ATOM   2178   HE ARG P 591       1.714  10.771 -20.290  0.00  0.00      PROA  
ATOM   2179   CZ ARG P 591       2.824   9.558 -19.230  0.00  0.00      PROA  
ATOM   2180  NH1 ARG P 591       3.565   9.445 -18.161  0.00  0.00      PROA  
ATOM   2181 HH11 ARG P 591       3.283   9.913 -17.324  0.00  0.00      PROA  
ATOM   2182 HH12 ARG P 591       4.325   8.794 -18.152  0.00  0.00      PROA  
ATOM   2183  NH2 ARG P 591       3.313   8.929 -20.313  0.00  0.00      PROA  
ATOM   2184 HH21 ARG P 591       2.888   9.049 -21.210  0.00  0.00      PROA  
ATOM   2185 HH22 ARG P 591       4.113   8.330 -20.264  0.00  0.00      PROA  
ATOM   2186    C ARG P 591      -1.114  13.769 -15.208  0.00  0.00      PROA  
ATOM   2187    O ARG P 591      -0.792  13.397 -14.074  0.00  0.00      PROA  
ATOM   2188    N PHE P 592      -1.574  15.021 -15.336  0.00  0.00      PROA  
ATOM   2189   HN PHE P 592      -1.763  15.469 -16.206  0.00  0.00      PROA  
ATOM   2190   CA PHE P 592      -1.458  16.051 -14.253  0.00  0.00      PROA  
ATOM   2191   HA PHE P 592      -0.392  16.221 -14.214  0.00  0.00      PROA  
ATOM   2192   CB PHE P 592      -2.229  17.277 -14.789  0.00  0.00      PROA  
ATOM   2193  HB1 PHE P 592      -3.252  16.924 -15.040  0.00  0.00      PROA  
ATOM   2194  HB2 PHE P 592      -1.738  17.667 -15.707  0.00  0.00      PROA  
ATOM   2195   CG PHE P 592      -2.520  18.417 -13.860  0.00  0.00      PROA  
ATOM   2196  CD1 PHE P 592      -1.573  19.421 -13.693  0.00  0.00      PROA  
ATOM   2197  HD1 PHE P 592      -0.606  19.313 -14.161  0.00  0.00      PROA  
ATOM   2198  CE1 PHE P 592      -1.891  20.575 -12.862  0.00  0.00      PROA  
ATOM   2199  HE1 PHE P 592      -1.060  21.223 -12.625  0.00  0.00      PROA  
ATOM   2200   CZ PHE P 592      -3.054  20.635 -12.111  0.00  0.00      PROA  
ATOM   2201   HZ PHE P 592      -3.117  21.442 -11.396  0.00  0.00      PROA  
ATOM   2202  CD2 PHE P 592      -3.692  18.544 -13.132  0.00  0.00      PROA  
ATOM   2203  HD2 PHE P 592      -4.441  17.780 -13.281  0.00  0.00      PROA  
ATOM   2204  CE2 PHE P 592      -3.987  19.633 -12.282  0.00  0.00      PROA  
ATOM   2205  HE2 PHE P 592      -4.943  19.764 -11.798  0.00  0.00      PROA  
ATOM   2206    C PHE P 592      -1.933  15.650 -12.841  0.00  0.00      PROA  
ATOM   2207    O PHE P 592      -1.108  15.726 -11.924  0.00  0.00      PROA  
ATOM   2208    N THR P 593      -3.266  15.206 -12.674  0.00  0.00      PROA  
ATOM   2209   HN THR P 593      -3.861  14.981 -13.442  0.00  0.00      PROA  
ATOM   2210   CA THR P 593      -3.743  14.634 -11.403  0.00  0.00      PROA  
ATOM   2211   HA THR P 593      -3.513  15.312 -10.594  0.00  0.00      PROA  
ATOM   2212   CB THR P 593      -5.219  14.341 -11.336  0.00  0.00      PROA  
ATOM   2213   HB THR P 593      -5.611  13.688 -10.527  0.00  0.00      PROA  
ATOM   2214  OG1 THR P 593      -5.663  13.862 -12.636  0.00  0.00      PROA  
ATOM   2215  HG1 THR P 593      -6.061  14.593 -13.114  0.00  0.00      PROA  
ATOM   2216  CG2 THR P 593      -5.891  15.665 -11.003  0.00  0.00      PROA  
ATOM   2217 HG21 THR P 593      -5.687  15.936  -9.945  0.00  0.00      PROA  
ATOM   2218 HG22 THR P 593      -6.994  15.549 -10.950  0.00  0.00      PROA  
ATOM   2219 HG23 THR P 593      -5.628  16.510 -11.674  0.00  0.00      PROA  
ATOM   2220    C THR P 593      -3.038  13.344 -11.000  0.00  0.00      PROA  
ATOM   2221    O THR P 593      -2.662  13.116  -9.859  0.00  0.00      PROA  
ATOM   2222    N GLU P 594      -2.852  12.471 -11.953  0.00  0.00      PROA  
ATOM   2223   HN GLU P 594      -3.171  12.753 -12.854  0.00  0.00      PROA  
ATOM   2224   CA GLU P 594      -2.366  11.076 -11.810  0.00  0.00      PROA  
ATOM   2225   HA GLU P 594      -2.956  10.597 -11.043  0.00  0.00      PROA  
ATOM   2226   CB GLU P 594      -2.555  10.348 -13.170  0.00  0.00      PROA  
ATOM   2227  HB1 GLU P 594      -1.891  10.972 -13.806  0.00  0.00      PROA  
ATOM   2228  HB2 GLU P 594      -3.592  10.513 -13.532  0.00  0.00      PROA  
ATOM   2229   CG GLU P 594      -2.253   8.809 -13.292  0.00  0.00      PROA  
ATOM   2230  HG1 GLU P 594      -3.127   8.167 -13.050  0.00  0.00      PROA  
ATOM   2231  HG2 GLU P 594      -1.499   8.520 -12.529  0.00  0.00      PROA  
ATOM   2232   CD GLU P 594      -1.790   8.380 -14.689  0.00  0.00      PROA  
ATOM   2233  OE1 GLU P 594      -2.616   7.812 -15.420  0.00  0.00      PROA  
ATOM   2234  OE2 GLU P 594      -0.549   8.369 -14.912  0.00  0.00      PROA  
ATOM   2235    C GLU P 594      -0.905  10.968 -11.262  0.00  0.00      PROA  
ATOM   2236    O GLU P 594      -0.583  10.167 -10.396  0.00  0.00      PROA  
ATOM   2237    N GLU P 595      -0.030  11.891 -11.743  0.00  0.00      PROA  
ATOM   2238   HN GLU P 595      -0.313  12.473 -12.501  0.00  0.00      PROA  
ATOM   2239   CA GLU P 595       1.364  11.877 -11.375  0.00  0.00      PROA  
ATOM   2240   HA GLU P 595       1.752  10.873 -11.281  0.00  0.00      PROA  
ATOM   2241   CB GLU P 595       2.113  12.485 -12.523  0.00  0.00      PROA  
ATOM   2242  HB1 GLU P 595       3.219  12.418 -12.451  0.00  0.00      PROA  
ATOM   2243  HB2 GLU P 595       1.771  13.512 -12.770  0.00  0.00      PROA  
ATOM   2244   CG GLU P 595       1.821  11.634 -13.781  0.00  0.00      PROA  
ATOM   2245  HG1 GLU P 595       0.837  11.839 -14.253  0.00  0.00      PROA  
ATOM   2246  HG2 GLU P 595       1.743  10.528 -13.709  0.00  0.00      PROA  
ATOM   2247   CD GLU P 595       2.804  11.829 -14.916  0.00  0.00      PROA  
ATOM   2248  OE1 GLU P 595       3.270  10.842 -15.545  0.00  0.00      PROA  
ATOM   2249  OE2 GLU P 595       3.036  13.057 -15.190  0.00  0.00      PROA  
ATOM   2250    C GLU P 595       1.526  12.575 -10.066  0.00  0.00      PROA  
ATOM   2251    O GLU P 595       2.246  12.125  -9.200  0.00  0.00      PROA  
ATOM   2252    N ALA P 596       0.720  13.635  -9.803  0.00  0.00      PROA  
ATOM   2253   HN ALA P 596       0.088  13.978 -10.493  0.00  0.00      PROA  
ATOM   2254   CA ALA P 596       0.578  14.234  -8.416  0.00  0.00      PROA  
ATOM   2255   HA ALA P 596       1.550  14.606  -8.127  0.00  0.00      PROA  
ATOM   2256   CB ALA P 596      -0.414  15.352  -8.422  0.00  0.00      PROA  
ATOM   2257  HB1 ALA P 596      -0.486  15.869  -7.442  0.00  0.00      PROA  
ATOM   2258  HB2 ALA P 596      -1.390  14.949  -8.767  0.00  0.00      PROA  
ATOM   2259  HB3 ALA P 596      -0.114  16.090  -9.197  0.00  0.00      PROA  
ATOM   2260    C ALA P 596       0.107  13.325  -7.347  0.00  0.00      PROA  
ATOM   2261    O ALA P 596       0.699  13.165  -6.291  0.00  0.00      PROA  
ATOM   2262    N PHE P 597      -1.028  12.554  -7.562  0.00  0.00      PROA  
ATOM   2263   HN PHE P 597      -1.531  12.674  -8.414  0.00  0.00      PROA  
ATOM   2264   CA PHE P 597      -1.563  11.527  -6.752  0.00  0.00      PROA  
ATOM   2265   HA PHE P 597      -1.643  11.974  -5.772  0.00  0.00      PROA  
ATOM   2266   CB PHE P 597      -3.021  11.107  -7.049  0.00  0.00      PROA  
ATOM   2267  HB1 PHE P 597      -3.097  10.494  -7.972  0.00  0.00      PROA  
ATOM   2268  HB2 PHE P 597      -3.761  11.933  -7.110  0.00  0.00      PROA  
ATOM   2269   CG PHE P 597      -3.622  10.258  -5.947  0.00  0.00      PROA  
ATOM   2270  CD1 PHE P 597      -4.259  10.824  -4.870  0.00  0.00      PROA  
ATOM   2271  HD1 PHE P 597      -4.317  11.900  -4.802  0.00  0.00      PROA  
ATOM   2272  CE1 PHE P 597      -4.927  10.053  -3.975  0.00  0.00      PROA  
ATOM   2273  HE1 PHE P 597      -5.548  10.501  -3.214  0.00  0.00      PROA  
ATOM   2274   CZ PHE P 597      -4.948   8.675  -4.097  0.00  0.00      PROA  
ATOM   2275   HZ PHE P 597      -5.536   8.061  -3.430  0.00  0.00      PROA  
ATOM   2276  CD2 PHE P 597      -3.612   8.876  -6.059  0.00  0.00      PROA  
ATOM   2277  HD2 PHE P 597      -3.123   8.465  -6.930  0.00  0.00      PROA  
ATOM   2278  CE2 PHE P 597      -4.382   8.065  -5.266  0.00  0.00      PROA  
ATOM   2279  HE2 PHE P 597      -4.356   7.016  -5.523  0.00  0.00      PROA  
ATOM   2280    C PHE P 597      -0.624  10.368  -6.565  0.00  0.00      PROA  
ATOM   2281    O PHE P 597      -0.372   9.973  -5.452  0.00  0.00      PROA  
ATOM   2282    N ALA P 598      -0.105   9.742  -7.692  0.00  0.00      PROA  
ATOM   2283   HN ALA P 598      -0.336  10.090  -8.597  0.00  0.00      PROA  
ATOM   2284   CA ALA P 598       0.717   8.554  -7.699  0.00  0.00      PROA  
ATOM   2285   HA ALA P 598       0.289   7.741  -7.132  0.00  0.00      PROA  
ATOM   2286   CB ALA P 598       1.098   8.167  -9.117  0.00  0.00      PROA  
ATOM   2287  HB1 ALA P 598       1.862   7.366  -9.202  0.00  0.00      PROA  
ATOM   2288  HB2 ALA P 598       1.590   9.085  -9.504  0.00  0.00      PROA  
ATOM   2289  HB3 ALA P 598       0.172   7.915  -9.676  0.00  0.00      PROA  
ATOM   2290    C ALA P 598       2.065   8.899  -6.977  0.00  0.00      PROA  
ATOM   2291    O ALA P 598       2.536   8.070  -6.201  0.00  0.00      PROA  
ATOM   2292    N SER P 599       2.635  10.111  -7.216  0.00  0.00      PROA  
ATOM   2293   HN SER P 599       2.185  10.841  -7.724  0.00  0.00      PROA  
ATOM   2294   CA SER P 599       3.928  10.439  -6.629  0.00  0.00      PROA  
ATOM   2295   HA SER P 599       4.497   9.584  -6.963  0.00  0.00      PROA  
ATOM   2296   CB SER P 599       4.512  11.797  -7.112  0.00  0.00      PROA  
ATOM   2297  HB1 SER P 599       3.735  12.464  -6.682  0.00  0.00      PROA  
ATOM   2298  HB2 SER P 599       4.528  11.927  -8.216  0.00  0.00      PROA  
ATOM   2299   OG SER P 599       5.766  12.201  -6.479  0.00  0.00      PROA  
ATOM   2300  HG1 SER P 599       6.398  11.481  -6.415  0.00  0.00      PROA  
ATOM   2301    C SER P 599       3.784  10.459  -5.114  0.00  0.00      PROA  
ATOM   2302    O SER P 599       4.518   9.845  -4.390  0.00  0.00      PROA  
ATOM   2303    N LEU P 600       2.722  11.086  -4.636  0.00  0.00      PROA  
ATOM   2304   HN LEU P 600       2.052  11.373  -5.316  0.00  0.00      PROA  
ATOM   2305   CA LEU P 600       2.496  11.499  -3.253  0.00  0.00      PROA  
ATOM   2306   HA LEU P 600       3.268  12.182  -2.931  0.00  0.00      PROA  
ATOM   2307   CB LEU P 600       1.171  12.280  -3.109  0.00  0.00      PROA  
ATOM   2308  HB1 LEU P 600       0.382  11.868  -3.774  0.00  0.00      PROA  
ATOM   2309  HB2 LEU P 600       1.407  13.271  -3.553  0.00  0.00      PROA  
ATOM   2310   CG LEU P 600       0.599  12.541  -1.693  0.00  0.00      PROA  
ATOM   2311   HG LEU P 600       0.444  11.600  -1.123  0.00  0.00      PROA  
ATOM   2312  CD1 LEU P 600       1.589  13.432  -0.918  0.00  0.00      PROA  
ATOM   2313 HD11 LEU P 600       1.267  13.710   0.108  0.00  0.00      PROA  
ATOM   2314 HD12 LEU P 600       1.785  14.376  -1.469  0.00  0.00      PROA  
ATOM   2315 HD13 LEU P 600       2.561  12.901  -0.836  0.00  0.00      PROA  
ATOM   2316  CD2 LEU P 600      -0.799  13.167  -1.737  0.00  0.00      PROA  
ATOM   2317 HD21 LEU P 600      -1.534  12.422  -2.112  0.00  0.00      PROA  
ATOM   2318 HD22 LEU P 600      -0.774  14.153  -2.247  0.00  0.00      PROA  
ATOM   2319 HD23 LEU P 600      -1.071  13.411  -0.688  0.00  0.00      PROA  
ATOM   2320    C LEU P 600       2.433  10.229  -2.358  0.00  0.00      PROA  
ATOM   2321    O LEU P 600       3.017  10.179  -1.253  0.00  0.00      PROA  
ATOM   2322    N ILE P 601       1.674   9.260  -2.852  0.00  0.00      PROA  
ATOM   2323   HN ILE P 601       1.136   9.400  -3.680  0.00  0.00      PROA  
ATOM   2324   CA ILE P 601       1.529   7.914  -2.147  0.00  0.00      PROA  
ATOM   2325   HA ILE P 601       1.224   8.070  -1.122  0.00  0.00      PROA  
ATOM   2326   CB ILE P 601       0.583   6.957  -2.950  0.00  0.00      PROA  
ATOM   2327   HB ILE P 601       0.902   7.073  -4.008  0.00  0.00      PROA  
ATOM   2328  CG2 ILE P 601       0.419   5.550  -2.329  0.00  0.00      PROA  
ATOM   2329 HG21 ILE P 601       0.190   5.589  -1.243  0.00  0.00      PROA  
ATOM   2330 HG22 ILE P 601       1.317   4.895  -2.347  0.00  0.00      PROA  
ATOM   2331 HG23 ILE P 601      -0.392   4.979  -2.830  0.00  0.00      PROA  
ATOM   2332  CG1 ILE P 601      -0.830   7.607  -2.904  0.00  0.00      PROA  
ATOM   2333 HG11 ILE P 601      -1.536   6.750  -2.921  0.00  0.00      PROA  
ATOM   2334 HG12 ILE P 601      -0.972   8.120  -3.879  0.00  0.00      PROA  
ATOM   2335   CD ILE P 601      -1.217   8.593  -1.838  0.00  0.00      PROA  
ATOM   2336  HD1 ILE P 601      -2.300   8.839  -1.834  0.00  0.00      PROA  
ATOM   2337  HD2 ILE P 601      -0.677   9.547  -2.020  0.00  0.00      PROA  
ATOM   2338  HD3 ILE P 601      -1.021   8.271  -0.793  0.00  0.00      PROA  
ATOM   2339    C ILE P 601       2.932   7.233  -1.987  0.00  0.00      PROA  
ATOM   2340    O ILE P 601       3.261   6.631  -0.973  0.00  0.00      PROA  
ATOM   2341    N CYS P 602       3.645   7.226  -3.059  0.00  0.00      PROA  
ATOM   2342   HN CYS P 602       3.336   7.668  -3.897  0.00  0.00      PROA  
ATOM   2343   CA CYS P 602       4.979   6.658  -3.090  0.00  0.00      PROA  
ATOM   2344   HA CYS P 602       4.886   5.598  -2.905  0.00  0.00      PROA  
ATOM   2345   CB CYS P 602       5.527   6.796  -4.539  0.00  0.00      PROA  
ATOM   2346  HB1 CYS P 602       6.564   6.401  -4.568  0.00  0.00      PROA  
ATOM   2347  HB2 CYS P 602       5.582   7.881  -4.773  0.00  0.00      PROA  
ATOM   2348   SG CYS P 602       4.738   5.867  -5.876  0.00  0.00      PROA  
ATOM   2349  HG1 CYS P 602       3.506   6.355  -5.886  0.00  0.00      PROA  
ATOM   2350    C CYS P 602       5.942   7.327  -2.067  0.00  0.00      PROA  
ATOM   2351    O CYS P 602       6.697   6.643  -1.363  0.00  0.00      PROA  
ATOM   2352    N ILE P 603       5.973   8.690  -2.032  0.00  0.00      PROA  
ATOM   2353   HN ILE P 603       5.469   9.201  -2.724  0.00  0.00      PROA  
ATOM   2354   CA ILE P 603       6.628   9.441  -1.015  0.00  0.00      PROA  
ATOM   2355   HA ILE P 603       7.684   9.216  -0.987  0.00  0.00      PROA  
ATOM   2356   CB ILE P 603       6.598  10.939  -1.328  0.00  0.00      PROA  
ATOM   2357   HB ILE P 603       5.556  11.312  -1.424  0.00  0.00      PROA  
ATOM   2358  CG2 ILE P 603       7.372  11.643  -0.165  0.00  0.00      PROA  
ATOM   2359 HG21 ILE P 603       6.844  11.701   0.811  0.00  0.00      PROA  
ATOM   2360 HG22 ILE P 603       7.311  12.726  -0.405  0.00  0.00      PROA  
ATOM   2361 HG23 ILE P 603       8.440  11.342  -0.126  0.00  0.00      PROA  
ATOM   2362  CG1 ILE P 603       7.172  11.366  -2.704  0.00  0.00      PROA  
ATOM   2363 HG11 ILE P 603       6.734  12.368  -2.896  0.00  0.00      PROA  
ATOM   2364 HG12 ILE P 603       6.782  10.757  -3.548  0.00  0.00      PROA  
ATOM   2365   CD ILE P 603       8.661  11.414  -2.878  0.00  0.00      PROA  
ATOM   2366  HD1 ILE P 603       9.166  10.461  -2.609  0.00  0.00      PROA  
ATOM   2367  HD2 ILE P 603       9.040  12.185  -2.173  0.00  0.00      PROA  
ATOM   2368  HD3 ILE P 603       8.907  11.778  -3.898  0.00  0.00      PROA  
ATOM   2369    C ILE P 603       6.109   9.198   0.420  0.00  0.00      PROA  
ATOM   2370    O ILE P 603       6.941   8.890   1.304  0.00  0.00      PROA  
ATOM   2371    N ILE P 604       4.805   9.218   0.707  0.00  0.00      PROA  
ATOM   2372   HN ILE P 604       4.121   9.549   0.062  0.00  0.00      PROA  
ATOM   2373   CA ILE P 604       4.271   8.847   2.034  0.00  0.00      PROA  
ATOM   2374   HA ILE P 604       4.838   9.368   2.792  0.00  0.00      PROA  
ATOM   2375   CB ILE P 604       2.758   8.977   2.106  0.00  0.00      PROA  
ATOM   2376   HB ILE P 604       2.290   8.395   1.283  0.00  0.00      PROA  
ATOM   2377  CG2 ILE P 604       2.047   8.342   3.402  0.00  0.00      PROA  
ATOM   2378 HG21 ILE P 604       0.965   8.406   3.159  0.00  0.00      PROA  
ATOM   2379 HG22 ILE P 604       2.150   8.883   4.367  0.00  0.00      PROA  
ATOM   2380 HG23 ILE P 604       2.313   7.267   3.496  0.00  0.00      PROA  
ATOM   2381  CG1 ILE P 604       2.322  10.471   1.984  0.00  0.00      PROA  
ATOM   2382 HG11 ILE P 604       2.840  10.883   1.092  0.00  0.00      PROA  
ATOM   2383 HG12 ILE P 604       2.762  10.976   2.871  0.00  0.00      PROA  
ATOM   2384   CD ILE P 604       0.812  10.722   1.824  0.00  0.00      PROA  
ATOM   2385  HD1 ILE P 604       0.294  10.660   2.804  0.00  0.00      PROA  
ATOM   2386  HD2 ILE P 604       0.282  10.147   1.034  0.00  0.00      PROA  
ATOM   2387  HD3 ILE P 604       0.670  11.799   1.588  0.00  0.00      PROA  
ATOM   2388    C ILE P 604       4.578   7.369   2.468  0.00  0.00      PROA  
ATOM   2389    O ILE P 604       4.936   7.118   3.606  0.00  0.00      PROA  
ATOM   2390    N PHE P 605       4.626   6.449   1.435  0.00  0.00      PROA  
ATOM   2391   HN PHE P 605       4.222   6.707   0.561  0.00  0.00      PROA  
ATOM   2392   CA PHE P 605       5.062   5.029   1.612  0.00  0.00      PROA  
ATOM   2393   HA PHE P 605       4.458   4.644   2.420  0.00  0.00      PROA  
ATOM   2394   CB PHE P 605       4.821   4.175   0.331  0.00  0.00      PROA  
ATOM   2395  HB1 PHE P 605       5.382   4.777  -0.416  0.00  0.00      PROA  
ATOM   2396  HB2 PHE P 605       3.769   4.317   0.003  0.00  0.00      PROA  
ATOM   2397   CG PHE P 605       5.234   2.742   0.336  0.00  0.00      PROA  
ATOM   2398  CD1 PHE P 605       4.275   1.765   0.426  0.00  0.00      PROA  
ATOM   2399  HD1 PHE P 605       3.370   2.136   0.885  0.00  0.00      PROA  
ATOM   2400  CE1 PHE P 605       4.547   0.401   0.354  0.00  0.00      PROA  
ATOM   2401  HE1 PHE P 605       3.791  -0.341   0.560  0.00  0.00      PROA  
ATOM   2402   CZ PHE P 605       5.891   0.002   0.348  0.00  0.00      PROA  
ATOM   2403   HZ PHE P 605       6.295  -0.999   0.352  0.00  0.00      PROA  
ATOM   2404  CD2 PHE P 605       6.544   2.345   0.103  0.00  0.00      PROA  
ATOM   2405  HD2 PHE P 605       7.237   3.170   0.034  0.00  0.00      PROA  
ATOM   2406  CE2 PHE P 605       6.859   0.970   0.163  0.00  0.00      PROA  
ATOM   2407  HE2 PHE P 605       7.893   0.699   0.007  0.00  0.00      PROA  
ATOM   2408    C PHE P 605       6.556   4.939   2.042  0.00  0.00      PROA  
ATOM   2409    O PHE P 605       6.798   4.081   2.906  0.00  0.00      PROA  
ATOM   2410    N ILE P 606       7.443   5.745   1.441  0.00  0.00      PROA  
ATOM   2411   HN ILE P 606       7.277   6.195   0.567  0.00  0.00      PROA  
ATOM   2412   CA ILE P 606       8.839   5.866   1.852  0.00  0.00      PROA  
ATOM   2413   HA ILE P 606       9.295   4.890   1.775  0.00  0.00      PROA  
ATOM   2414   CB ILE P 606       9.648   6.638   0.792  0.00  0.00      PROA  
ATOM   2415   HB ILE P 606       9.015   7.550   0.842  0.00  0.00      PROA  
ATOM   2416  CG2 ILE P 606      11.043   6.883   1.394  0.00  0.00      PROA  
ATOM   2417 HG21 ILE P 606      11.702   7.323   0.615  0.00  0.00      PROA  
ATOM   2418 HG22 ILE P 606      11.449   5.918   1.765  0.00  0.00      PROA  
ATOM   2419 HG23 ILE P 606      10.972   7.532   2.293  0.00  0.00      PROA  
ATOM   2420  CG1 ILE P 606       9.677   5.945  -0.557  0.00  0.00      PROA  
ATOM   2421 HG11 ILE P 606       8.765   5.351  -0.777  0.00  0.00      PROA  
ATOM   2422 HG12 ILE P 606      10.459   5.156  -0.565  0.00  0.00      PROA  
ATOM   2423   CD ILE P 606       9.810   6.894  -1.741  0.00  0.00      PROA  
ATOM   2424  HD1 ILE P 606      10.813   7.370  -1.724  0.00  0.00      PROA  
ATOM   2425  HD2 ILE P 606       8.995   7.648  -1.789  0.00  0.00      PROA  
ATOM   2426  HD3 ILE P 606       9.775   6.515  -2.784  0.00  0.00      PROA  
ATOM   2427    C ILE P 606       8.950   6.269   3.315  0.00  0.00      PROA  
ATOM   2428    O ILE P 606       9.742   5.748   4.127  0.00  0.00      PROA  
ATOM   2429    N TYR P 607       8.137   7.274   3.674  0.00  0.00      PROA  
ATOM   2430   HN TYR P 607       7.547   7.739   3.019  0.00  0.00      PROA  
ATOM   2431   CA TYR P 607       8.157   7.987   5.008  0.00  0.00      PROA  
ATOM   2432   HA TYR P 607       9.175   8.130   5.341  0.00  0.00      PROA  
ATOM   2433   CB TYR P 607       7.720   9.352   4.792  0.00  0.00      PROA  
ATOM   2434  HB1 TYR P 607       6.843   9.321   4.111  0.00  0.00      PROA  
ATOM   2435  HB2 TYR P 607       8.454   9.844   4.119  0.00  0.00      PROA  
ATOM   2436   CG TYR P 607       7.385  10.143   5.943  0.00  0.00      PROA  
ATOM   2437  CD1 TYR P 607       8.350  10.465   6.887  0.00  0.00      PROA  
ATOM   2438  HD1 TYR P 607       9.398  10.252   6.739  0.00  0.00      PROA  
ATOM   2439  CE1 TYR P 607       8.033  11.075   8.125  0.00  0.00      PROA  
ATOM   2440  HE1 TYR P 607       8.786  11.126   8.898  0.00  0.00      PROA  
ATOM   2441   CZ TYR P 607       6.687  11.337   8.410  0.00  0.00      PROA  
ATOM   2442   OH TYR P 607       6.330  11.721   9.722  0.00  0.00      PROA  
ATOM   2443   HH TYR P 607       7.155  11.765  10.211  0.00  0.00      PROA  
ATOM   2444  CD2 TYR P 607       6.066  10.475   6.287  0.00  0.00      PROA  
ATOM   2445  HD2 TYR P 607       5.380  10.336   5.464  0.00  0.00      PROA  
ATOM   2446  CE2 TYR P 607       5.682  11.124   7.475  0.00  0.00      PROA  
ATOM   2447  HE2 TYR P 607       4.647  11.376   7.649  0.00  0.00      PROA  
ATOM   2448    C TYR P 607       7.451   7.238   6.112  0.00  0.00      PROA  
ATOM   2449    O TYR P 607       7.785   7.318   7.299  0.00  0.00      PROA  
ATOM   2450    N GLU P 608       6.494   6.338   5.755  0.00  0.00      PROA  
ATOM   2451   HN GLU P 608       6.142   6.195   4.834  0.00  0.00      PROA  
ATOM   2452   CA GLU P 608       6.013   5.430   6.750  0.00  0.00      PROA  
ATOM   2453   HA GLU P 608       5.786   5.894   7.699  0.00  0.00      PROA  
ATOM   2454   CB GLU P 608       4.758   4.538   6.373  0.00  0.00      PROA  
ATOM   2455  HB1 GLU P 608       4.525   3.669   7.025  0.00  0.00      PROA  
ATOM   2456  HB2 GLU P 608       4.944   4.181   5.338  0.00  0.00      PROA  
ATOM   2457   CG GLU P 608       3.547   5.371   6.323  0.00  0.00      PROA  
ATOM   2458  HG1 GLU P 608       3.679   6.229   5.630  0.00  0.00      PROA  
ATOM   2459  HG2 GLU P 608       3.290   5.858   7.288  0.00  0.00      PROA  
ATOM   2460   CD GLU P 608       2.345   4.532   5.885  0.00  0.00      PROA  
ATOM   2461  OE1 GLU P 608       2.512   3.485   5.200  0.00  0.00      PROA  
ATOM   2462  OE2 GLU P 608       1.207   4.951   6.267  0.00  0.00      PROA  
ATOM   2463    C GLU P 608       7.084   4.374   7.220  0.00  0.00      PROA  
ATOM   2464    O GLU P 608       7.264   4.169   8.393  0.00  0.00      PROA  
ATOM   2465    N ALA P 609       7.884   3.780   6.270  0.00  0.00      PROA  
ATOM   2466   HN ALA P 609       7.624   4.031   5.341  0.00  0.00      PROA  
ATOM   2467   CA ALA P 609       9.082   3.067   6.565  0.00  0.00      PROA  
ATOM   2468   HA ALA P 609       8.687   2.249   7.148  0.00  0.00      PROA  
ATOM   2469   CB ALA P 609       9.744   2.721   5.157  0.00  0.00      PROA  
ATOM   2470  HB1 ALA P 609      10.823   2.464   5.223  0.00  0.00      PROA  
ATOM   2471  HB2 ALA P 609       9.475   3.463   4.375  0.00  0.00      PROA  
ATOM   2472  HB3 ALA P 609       9.308   1.758   4.817  0.00  0.00      PROA  
ATOM   2473    C ALA P 609      10.173   3.751   7.424  0.00  0.00      PROA  
ATOM   2474    O ALA P 609      10.700   3.212   8.413  0.00  0.00      PROA  
ATOM   2475    N ILE P 610      10.509   5.003   7.063  0.00  0.00      PROA  
ATOM   2476   HN ILE P 610      10.193   5.327   6.175  0.00  0.00      PROA  
ATOM   2477   CA ILE P 610      11.400   5.957   7.853  0.00  0.00      PROA  
ATOM   2478   HA ILE P 610      12.316   5.384   7.854  0.00  0.00      PROA  
ATOM   2479   CB ILE P 610      11.594   7.188   7.056  0.00  0.00      PROA  
ATOM   2480   HB ILE P 610      10.771   7.909   6.865  0.00  0.00      PROA  
ATOM   2481  CG2 ILE P 610      12.651   8.039   7.898  0.00  0.00      PROA  
ATOM   2482 HG21 ILE P 610      13.535   7.429   8.182  0.00  0.00      PROA  
ATOM   2483 HG22 ILE P 610      12.033   8.345   8.770  0.00  0.00      PROA  
ATOM   2484 HG23 ILE P 610      12.878   8.970   7.335  0.00  0.00      PROA  
ATOM   2485  CG1 ILE P 610      12.409   6.877   5.740  0.00  0.00      PROA  
ATOM   2486 HG11 ILE P 610      11.912   6.104   5.115  0.00  0.00      PROA  
ATOM   2487 HG12 ILE P 610      13.402   6.439   5.977  0.00  0.00      PROA  
ATOM   2488   CD ILE P 610      12.796   8.111   5.026  0.00  0.00      PROA  
ATOM   2489  HD1 ILE P 610      11.975   8.855   5.110  0.00  0.00      PROA  
ATOM   2490  HD2 ILE P 610      13.030   7.924   3.956  0.00  0.00      PROA  
ATOM   2491  HD3 ILE P 610      13.697   8.608   5.445  0.00  0.00      PROA  
ATOM   2492    C ILE P 610      10.849   6.190   9.305  0.00  0.00      PROA  
ATOM   2493    O ILE P 610      11.652   6.048  10.247  0.00  0.00      PROA  
ATOM   2494    N GLU P 611       9.552   6.394   9.465  0.00  0.00      PROA  
ATOM   2495   HN GLU P 611       9.003   6.444   8.635  0.00  0.00      PROA  
ATOM   2496   CA GLU P 611       8.967   6.584  10.830  0.00  0.00      PROA  
ATOM   2497   HA GLU P 611       9.474   7.391  11.338  0.00  0.00      PROA  
ATOM   2498   CB GLU P 611       7.415   6.832  10.736  0.00  0.00      PROA  
ATOM   2499  HB1 GLU P 611       6.992   6.008  10.122  0.00  0.00      PROA  
ATOM   2500  HB2 GLU P 611       7.224   7.789  10.205  0.00  0.00      PROA  
ATOM   2501   CG GLU P 611       6.577   7.044  12.114  0.00  0.00      PROA  
ATOM   2502  HG1 GLU P 611       6.937   7.989  12.576  0.00  0.00      PROA  
ATOM   2503  HG2 GLU P 611       6.720   6.060  12.610  0.00  0.00      PROA  
ATOM   2504   CD GLU P 611       5.000   7.184  11.925  0.00  0.00      PROA  
ATOM   2505  OE1 GLU P 611       4.269   6.240  12.250  0.00  0.00      PROA  
ATOM   2506  OE2 GLU P 611       4.595   8.325  11.561  0.00  0.00      PROA  
ATOM   2507    C GLU P 611       9.199   5.428  11.705  0.00  0.00      PROA  
ATOM   2508    O GLU P 611       9.615   5.580  12.857  0.00  0.00      PROA  
ATOM   2509    N LYS P 612       8.828   4.183  11.192  0.00  0.00      PROA  
ATOM   2510   HN LYS P 612       8.575   4.077  10.233  0.00  0.00      PROA  
ATOM   2511   CA LYS P 612       8.741   3.069  12.110  0.00  0.00      PROA  
ATOM   2512   HA LYS P 612       7.982   3.152  12.874  0.00  0.00      PROA  
ATOM   2513   CB LYS P 612       8.182   1.780  11.366  0.00  0.00      PROA  
ATOM   2514  HB1 LYS P 612       8.414   0.854  11.934  0.00  0.00      PROA  
ATOM   2515  HB2 LYS P 612       8.702   1.661  10.391  0.00  0.00      PROA  
ATOM   2516   CG LYS P 612       6.681   1.900  10.993  0.00  0.00      PROA  
ATOM   2517  HG1 LYS P 612       6.668   2.943  10.611  0.00  0.00      PROA  
ATOM   2518  HG2 LYS P 612       6.018   1.724  11.867  0.00  0.00      PROA  
ATOM   2519   CD LYS P 612       6.266   0.882   9.925  0.00  0.00      PROA  
ATOM   2520  HD1 LYS P 612       6.158  -0.137  10.357  0.00  0.00      PROA  
ATOM   2521  HD2 LYS P 612       6.995   0.897   9.087  0.00  0.00      PROA  
ATOM   2522   CE LYS P 612       4.943   1.285   9.274  0.00  0.00      PROA  
ATOM   2523  HE1 LYS P 612       4.633   0.415   8.656  0.00  0.00      PROA  
ATOM   2524  HE2 LYS P 612       4.991   2.185   8.625  0.00  0.00      PROA  
ATOM   2525   NZ LYS P 612       3.926   1.495  10.376  0.00  0.00      PROA  
ATOM   2526  HZ1 LYS P 612       2.986   1.557   9.935  0.00  0.00      PROA  
ATOM   2527  HZ2 LYS P 612       4.076   2.327  10.981  0.00  0.00      PROA  
ATOM   2528  HZ3 LYS P 612       3.858   0.729  11.076  0.00  0.00      PROA  
ATOM   2529    C LYS P 612      10.106   2.737  12.755  0.00  0.00      PROA  
ATOM   2530    O LYS P 612      10.083   2.306  13.892  0.00  0.00      PROA  
ATOM   2531    N LEU P 613      11.266   2.933  12.040  0.00  0.00      PROA  
ATOM   2532   HN LEU P 613      11.109   3.108  11.071  0.00  0.00      PROA  
ATOM   2533   CA LEU P 613      12.656   2.893  12.588  0.00  0.00      PROA  
ATOM   2534   HA LEU P 613      12.708   1.916  13.045  0.00  0.00      PROA  
ATOM   2535   CB LEU P 613      13.591   2.962  11.331  0.00  0.00      PROA  
ATOM   2536  HB1 LEU P 613      13.428   3.817  10.640  0.00  0.00      PROA  
ATOM   2537  HB2 LEU P 613      13.432   1.999  10.800  0.00  0.00      PROA  
ATOM   2538   CG LEU P 613      15.170   3.118  11.605  0.00  0.00      PROA  
ATOM   2539   HG LEU P 613      15.283   4.075  12.159  0.00  0.00      PROA  
ATOM   2540  CD1 LEU P 613      15.650   1.881  12.391  0.00  0.00      PROA  
ATOM   2541 HD11 LEU P 613      15.199   1.694  13.390  0.00  0.00      PROA  
ATOM   2542 HD12 LEU P 613      16.745   2.009  12.524  0.00  0.00      PROA  
ATOM   2543 HD13 LEU P 613      15.633   0.978  11.744  0.00  0.00      PROA  
ATOM   2544  CD2 LEU P 613      16.003   3.183  10.349  0.00  0.00      PROA  
ATOM   2545 HD21 LEU P 613      15.732   4.047   9.706  0.00  0.00      PROA  
ATOM   2546 HD22 LEU P 613      15.796   2.332   9.665  0.00  0.00      PROA  
ATOM   2547 HD23 LEU P 613      17.101   3.161  10.519  0.00  0.00      PROA  
ATOM   2548    C LEU P 613      13.009   3.906  13.622  0.00  0.00      PROA  
ATOM   2549    O LEU P 613      13.524   3.582  14.625  0.00  0.00      PROA  
ATOM   2550    N ILE P 614      12.523   5.208  13.550  0.00  0.00      PROA  
ATOM   2551   HN ILE P 614      12.076   5.474  12.700  0.00  0.00      PROA  
ATOM   2552   CA ILE P 614      12.424   6.282  14.572  0.00  0.00      PROA  
ATOM   2553   HA ILE P 614      13.439   6.382  14.925  0.00  0.00      PROA  
ATOM   2554   CB ILE P 614      12.112   7.731  14.150  0.00  0.00      PROA  
ATOM   2555   HB ILE P 614      11.046   7.929  13.905  0.00  0.00      PROA  
ATOM   2556  CG2 ILE P 614      12.607   8.648  15.298  0.00  0.00      PROA  
ATOM   2557 HG21 ILE P 614      11.986   8.413  16.188  0.00  0.00      PROA  
ATOM   2558 HG22 ILE P 614      12.323   9.693  15.051  0.00  0.00      PROA  
ATOM   2559 HG23 ILE P 614      13.711   8.629  15.419  0.00  0.00      PROA  
ATOM   2560  CG1 ILE P 614      12.794   8.132  12.844  0.00  0.00      PROA  
ATOM   2561 HG11 ILE P 614      12.440   9.163  12.626  0.00  0.00      PROA  
ATOM   2562 HG12 ILE P 614      12.512   7.353  12.104  0.00  0.00      PROA  
ATOM   2563   CD ILE P 614      14.368   8.253  12.810  0.00  0.00      PROA  
ATOM   2564  HD1 ILE P 614      14.667   8.860  13.692  0.00  0.00      PROA  
ATOM   2565  HD2 ILE P 614      14.616   8.776  11.862  0.00  0.00      PROA  
ATOM   2566  HD3 ILE P 614      14.976   7.342  12.623  0.00  0.00      PROA  
ATOM   2567    C ILE P 614      11.546   5.923  15.784  0.00  0.00      PROA  
ATOM   2568    O ILE P 614      11.908   6.153  16.926  0.00  0.00      PROA  
ATOM   2569    N HSD P 615      10.377   5.263  15.516  0.00  0.00      PROA  
ATOM   2570   HN HSD P 615      10.238   5.063  14.549  0.00  0.00      PROA  
ATOM   2571   CA HSD P 615       9.611   4.651  16.550  0.00  0.00      PROA  
ATOM   2572   HA HSD P 615       9.501   5.324  17.388  0.00  0.00      PROA  
ATOM   2573   CB HSD P 615       8.214   4.198  15.960  0.00  0.00      PROA  
ATOM   2574  HB1 HSD P 615       8.421   3.550  15.082  0.00  0.00      PROA  
ATOM   2575  HB2 HSD P 615       7.539   5.023  15.648  0.00  0.00      PROA  
ATOM   2576  ND1 HSD P 615       7.137   3.609  18.128  0.00  0.00      PROA  
ATOM   2577  HD1 HSD P 615       7.567   4.390  18.581  0.00  0.00      PROA  
ATOM   2578   CG HSD P 615       7.461   3.241  16.869  0.00  0.00      PROA  
ATOM   2579  CE1 HSD P 615       6.465   2.610  18.750  0.00  0.00      PROA  
ATOM   2580  HE1 HSD P 615       6.299   2.513  19.823  0.00  0.00      PROA  
ATOM   2581  NE2 HSD P 615       6.398   1.565  17.934  0.00  0.00      PROA  
ATOM   2582  CD2 HSD P 615       7.035   1.956  16.832  0.00  0.00      PROA  
ATOM   2583  HD2 HSD P 615       7.141   1.294  15.982  0.00  0.00      PROA  
ATOM   2584    C HSD P 615      10.344   3.533  17.347  0.00  0.00      PROA  
ATOM   2585    O HSD P 615      10.209   3.334  18.519  0.00  0.00      PROA  
ATOM   2586    N LEU P 616      11.056   2.705  16.584  0.00  0.00      PROA  
ATOM   2587   HN LEU P 616      11.063   2.725  15.587  0.00  0.00      PROA  
ATOM   2588   CA LEU P 616      11.934   1.737  17.260  0.00  0.00      PROA  
ATOM   2589   HA LEU P 616      11.377   1.085  17.916  0.00  0.00      PROA  
ATOM   2590   CB LEU P 616      12.347   0.834  16.100  0.00  0.00      PROA  
ATOM   2591  HB1 LEU P 616      13.044   1.454  15.496  0.00  0.00      PROA  
ATOM   2592  HB2 LEU P 616      11.456   0.629  15.469  0.00  0.00      PROA  
ATOM   2593   CG LEU P 616      13.021  -0.536  16.185  0.00  0.00      PROA  
ATOM   2594   HG LEU P 616      12.537  -1.130  16.989  0.00  0.00      PROA  
ATOM   2595  CD1 LEU P 616      12.889  -1.222  14.738  0.00  0.00      PROA  
ATOM   2596 HD11 LEU P 616      13.182  -0.564  13.892  0.00  0.00      PROA  
ATOM   2597 HD12 LEU P 616      11.856  -1.620  14.652  0.00  0.00      PROA  
ATOM   2598 HD13 LEU P 616      13.574  -2.080  14.567  0.00  0.00      PROA  
ATOM   2599  CD2 LEU P 616      14.522  -0.308  16.450  0.00  0.00      PROA  
ATOM   2600 HD21 LEU P 616      14.730   0.061  17.478  0.00  0.00      PROA  
ATOM   2601 HD22 LEU P 616      14.873   0.413  15.681  0.00  0.00      PROA  
ATOM   2602 HD23 LEU P 616      15.116  -1.230  16.275  0.00  0.00      PROA  
ATOM   2603    C LEU P 616      13.012   2.361  18.127  0.00  0.00      PROA  
ATOM   2604    O LEU P 616      13.118   1.851  19.240  0.00  0.00      PROA  
ATOM   2605    N ALA P 617      13.686   3.453  17.631  0.00  0.00      PROA  
ATOM   2606   HN ALA P 617      13.470   3.677  16.684  0.00  0.00      PROA  
ATOM   2607   CA ALA P 617      14.669   4.183  18.395  0.00  0.00      PROA  
ATOM   2608   HA ALA P 617      15.466   3.481  18.586  0.00  0.00      PROA  
ATOM   2609   CB ALA P 617      15.228   5.320  17.507  0.00  0.00      PROA  
ATOM   2610  HB1 ALA P 617      14.420   6.063  17.337  0.00  0.00      PROA  
ATOM   2611  HB2 ALA P 617      15.482   4.832  16.542  0.00  0.00      PROA  
ATOM   2612  HB3 ALA P 617      16.132   5.677  18.044  0.00  0.00      PROA  
ATOM   2613    C ALA P 617      14.030   4.769  19.750  0.00  0.00      PROA  
ATOM   2614    O ALA P 617      14.617   4.631  20.808  0.00  0.00      PROA  
ATOM   2615    N GLU P 618      12.770   5.274  19.698  0.00  0.00      PROA  
ATOM   2616   HN GLU P 618      12.434   5.493  18.785  0.00  0.00      PROA  
ATOM   2617   CA GLU P 618      11.920   5.462  20.872  0.00  0.00      PROA  
ATOM   2618   HA GLU P 618      12.291   6.335  21.389  0.00  0.00      PROA  
ATOM   2619   CB GLU P 618      10.485   6.034  20.438  0.00  0.00      PROA  
ATOM   2620  HB1 GLU P 618      10.252   5.559  19.461  0.00  0.00      PROA  
ATOM   2621  HB2 GLU P 618      10.646   7.122  20.277  0.00  0.00      PROA  
ATOM   2622   CG GLU P 618       9.296   5.998  21.387  0.00  0.00      PROA  
ATOM   2623  HG1 GLU P 618       9.511   6.551  22.327  0.00  0.00      PROA  
ATOM   2624  HG2 GLU P 618       9.025   4.974  21.724  0.00  0.00      PROA  
ATOM   2625   CD GLU P 618       7.996   6.563  20.933  0.00  0.00      PROA  
ATOM   2626  OE1 GLU P 618       7.459   7.540  21.517  0.00  0.00      PROA  
ATOM   2627  OE2 GLU P 618       7.585   6.145  19.854  0.00  0.00      PROA  
ATOM   2628    C GLU P 618      11.728   4.347  21.915  0.00  0.00      PROA  
ATOM   2629    O GLU P 618      11.886   4.655  23.124  0.00  0.00      PROA  
ATOM   2630    N THR P 619      11.547   3.094  21.452  0.00  0.00      PROA  
ATOM   2631   HN THR P 619      11.526   2.949  20.466  0.00  0.00      PROA  
ATOM   2632   CA THR P 619      11.265   2.012  22.398  0.00  0.00      PROA  
ATOM   2633   HA THR P 619      10.879   2.455  23.304  0.00  0.00      PROA  
ATOM   2634   CB THR P 619      10.218   1.043  21.802  0.00  0.00      PROA  
ATOM   2635   HB THR P 619      10.027   0.232  22.537  0.00  0.00      PROA  
ATOM   2636  OG1 THR P 619      10.519   0.593  20.478  0.00  0.00      PROA  
ATOM   2637  HG1 THR P 619      11.418   0.260  20.521  0.00  0.00      PROA  
ATOM   2638  CG2 THR P 619       8.765   1.732  21.806  0.00  0.00      PROA  
ATOM   2639 HG21 THR P 619       7.950   1.038  21.509  0.00  0.00      PROA  
ATOM   2640 HG22 THR P 619       8.857   2.495  21.004  0.00  0.00      PROA  
ATOM   2641 HG23 THR P 619       8.681   2.223  22.799  0.00  0.00      PROA  
ATOM   2642    C THR P 619      12.449   1.163  22.850  0.00  0.00      PROA  
ATOM   2643    O THR P 619      12.460   0.337  23.720  0.00  0.00      PROA  
ATOM   2644    N TYR P 620      13.568   1.437  22.113  0.00  0.00      PROA  
ATOM   2645   HN TYR P 620      13.534   2.136  21.404  0.00  0.00      PROA  
ATOM   2646   CA TYR P 620      14.927   0.837  22.330  0.00  0.00      PROA  
ATOM   2647   HA TYR P 620      14.777   0.231  23.211  0.00  0.00      PROA  
ATOM   2648   CB TYR P 620      15.303  -0.089  21.143  0.00  0.00      PROA  
ATOM   2649  HB1 TYR P 620      16.314  -0.544  21.215  0.00  0.00      PROA  
ATOM   2650  HB2 TYR P 620      15.184   0.586  20.268  0.00  0.00      PROA  
ATOM   2651   CG TYR P 620      14.319  -1.273  21.110  0.00  0.00      PROA  
ATOM   2652  CD1 TYR P 620      14.203  -2.169  22.160  0.00  0.00      PROA  
ATOM   2653  HD1 TYR P 620      14.861  -2.137  23.016  0.00  0.00      PROA  
ATOM   2654  CE1 TYR P 620      13.290  -3.230  22.090  0.00  0.00      PROA  
ATOM   2655  HE1 TYR P 620      13.156  -3.943  22.890  0.00  0.00      PROA  
ATOM   2656   CZ TYR P 620      12.443  -3.289  21.000  0.00  0.00      PROA  
ATOM   2657   OH TYR P 620      11.572  -4.381  20.929  0.00  0.00      PROA  
ATOM   2658   HH TYR P 620      11.524  -4.827  21.778  0.00  0.00      PROA  
ATOM   2659  CD2 TYR P 620      13.447  -1.265  20.012  0.00  0.00      PROA  
ATOM   2660  HD2 TYR P 620      13.392  -0.521  19.231  0.00  0.00      PROA  
ATOM   2661  CE2 TYR P 620      12.454  -2.292  20.007  0.00  0.00      PROA  
ATOM   2662  HE2 TYR P 620      11.688  -2.351  19.247  0.00  0.00      PROA  
ATOM   2663    C TYR P 620      15.996   1.843  22.730  0.00  0.00      PROA  
ATOM   2664    O TYR P 620      17.110   1.615  22.191  0.00  0.00      PROA  
ATOM   2665    N PRO P 621      15.871   2.901  23.640  0.00  0.00      PROA  
ATOM   2666   CD PRO P 621      14.773   2.859  24.610  0.00  0.00      PROA  
ATOM   2667  HD1 PRO P 621      14.782   1.856  25.087  0.00  0.00      PROA  
ATOM   2668  HD2 PRO P 621      13.897   3.294  24.084  0.00  0.00      PROA  
ATOM   2669   CA PRO P 621      16.863   3.992  23.954  0.00  0.00      PROA  
ATOM   2670   HA PRO P 621      17.125   4.467  23.020  0.00  0.00      PROA  
ATOM   2671   CB PRO P 621      16.139   4.870  24.886  0.00  0.00      PROA  
ATOM   2672  HB1 PRO P 621      15.422   5.537  24.362  0.00  0.00      PROA  
ATOM   2673  HB2 PRO P 621      16.743   5.541  25.533  0.00  0.00      PROA  
ATOM   2674   CG PRO P 621      15.244   3.942  25.635  0.00  0.00      PROA  
ATOM   2675  HG1 PRO P 621      15.787   3.536  26.515  0.00  0.00      PROA  
ATOM   2676  HG2 PRO P 621      14.403   4.517  26.077  0.00  0.00      PROA  
ATOM   2677    C PRO P 621      18.127   3.455  24.479  0.00  0.00      PROA  
ATOM   2678    O PRO P 621      18.109   2.481  25.248  0.00  0.00      PROA  
ATOM   2679    N ILE P 622      19.296   4.101  24.051  0.00  0.00      PROA  
ATOM   2680   HN ILE P 622      19.197   4.987  23.604  0.00  0.00      PROA  
ATOM   2681   CA ILE P 622      20.624   3.914  24.632  0.00  0.00      PROA  
ATOM   2682   HA ILE P 622      20.532   2.884  24.941  0.00  0.00      PROA  
ATOM   2683   CB ILE P 622      21.719   4.057  23.588  0.00  0.00      PROA  
ATOM   2684   HB ILE P 622      21.315   3.726  22.608  0.00  0.00      PROA  
ATOM   2685  CG2 ILE P 622      22.093   5.493  23.474  0.00  0.00      PROA  
ATOM   2686 HG21 ILE P 622      22.446   5.762  22.455  0.00  0.00      PROA  
ATOM   2687 HG22 ILE P 622      22.778   5.902  24.246  0.00  0.00      PROA  
ATOM   2688 HG23 ILE P 622      21.212   6.167  23.397  0.00  0.00      PROA  
ATOM   2689  CG1 ILE P 622      23.036   3.269  23.827  0.00  0.00      PROA  
ATOM   2690 HG11 ILE P 622      23.533   3.944  24.556  0.00  0.00      PROA  
ATOM   2691 HG12 ILE P 622      23.577   3.282  22.856  0.00  0.00      PROA  
ATOM   2692   CD ILE P 622      22.814   1.891  24.361  0.00  0.00      PROA  
ATOM   2693  HD1 ILE P 622      23.736   1.286  24.496  0.00  0.00      PROA  
ATOM   2694  HD2 ILE P 622      22.126   1.286  23.733  0.00  0.00      PROA  
ATOM   2695  HD3 ILE P 622      22.443   1.821  25.406  0.00  0.00      PROA  
ATOM   2696    C ILE P 622      20.827   4.667  25.932  0.00  0.00      PROA  
ATOM   2697    O ILE P 622      20.201   5.706  26.145  0.00  0.00      PROA  
ATOM   2698    N HSD P 623      21.778   4.166  26.746  0.00  0.00      PROA  
ATOM   2699   HN HSD P 623      22.182   3.264  26.615  0.00  0.00      PROA  
ATOM   2700   CA HSD P 623      22.299   4.796  27.950  0.00  0.00      PROA  
ATOM   2701   HA HSD P 623      21.415   5.220  28.401  0.00  0.00      PROA  
ATOM   2702   CB HSD P 623      22.927   3.788  28.899  0.00  0.00      PROA  
ATOM   2703  HB1 HSD P 623      22.115   3.354  29.521  0.00  0.00      PROA  
ATOM   2704  HB2 HSD P 623      23.571   4.297  29.648  0.00  0.00      PROA  
ATOM   2705  ND1 HSD P 623      24.538   2.866  27.178  0.00  0.00      PROA  
ATOM   2706  HD1 HSD P 623      24.873   3.807  27.119  0.00  0.00      PROA  
ATOM   2707   CG HSD P 623      23.575   2.617  28.156  0.00  0.00      PROA  
ATOM   2708  CE1 HSD P 623      25.000   1.678  26.845  0.00  0.00      PROA  
ATOM   2709  HE1 HSD P 623      25.775   1.569  26.086  0.00  0.00      PROA  
ATOM   2710  NE2 HSD P 623      24.356   0.671  27.372  0.00  0.00      PROA  
ATOM   2711  CD2 HSD P 623      23.525   1.303  28.298  0.00  0.00      PROA  
ATOM   2712  HD2 HSD P 623      22.861   0.787  28.981  0.00  0.00      PROA  
ATOM   2713    C HSD P 623      23.297   5.952  27.657  0.00  0.00      PROA  
ATOM   2714    O HSD P 623      24.253   5.671  26.884  0.00  0.00      PROA  
ATOM   2715    N MET P 624      23.141   7.218  28.152  0.00  0.00      PROA  
ATOM   2716   HN MET P 624      22.414   7.478  28.783  0.00  0.00      PROA  
ATOM   2717   CA MET P 624      24.166   8.202  27.833  0.00  0.00      PROA  
ATOM   2718   HA MET P 624      24.775   7.967  26.972  0.00  0.00      PROA  
ATOM   2719   CB MET P 624      23.481   9.597  27.568  0.00  0.00      PROA  
ATOM   2720  HB1 MET P 624      24.278  10.307  27.260  0.00  0.00      PROA  
ATOM   2721  HB2 MET P 624      22.968   9.913  28.502  0.00  0.00      PROA  
ATOM   2722   CG MET P 624      22.404   9.471  26.468  0.00  0.00      PROA  
ATOM   2723  HG1 MET P 624      21.712  10.340  26.461  0.00  0.00      PROA  
ATOM   2724  HG2 MET P 624      21.716   8.698  26.873  0.00  0.00      PROA  
ATOM   2725   SD MET P 624      22.909   9.176  24.877  0.00  0.00      PROA  
ATOM   2726   CE MET P 624      21.204   8.947  24.245  0.00  0.00      PROA  
ATOM   2727  HE1 MET P 624      20.602   9.880  24.247  0.00  0.00      PROA  
ATOM   2728  HE2 MET P 624      20.672   8.070  24.674  0.00  0.00      PROA  
ATOM   2729  HE3 MET P 624      21.217   8.671  23.169  0.00  0.00      PROA  
ATOM   2730    C MET P 624      25.187   8.334  28.972  0.00  0.00      PROA  
ATOM   2731    O MET P 624      26.206   9.022  28.801  0.00  0.00      PROA  
ATOM   2732    N HSD P 625      24.954   7.738  30.132  0.00  0.00      PROA  
ATOM   2733   HN HSD P 625      24.076   7.289  30.281  0.00  0.00      PROA  
ATOM   2734   CA HSD P 625      25.732   8.048  31.303  0.00  0.00      PROA  
ATOM   2735   HA HSD P 625      26.111   9.055  31.214  0.00  0.00      PROA  
ATOM   2736   CB HSD P 625      24.853   8.017  32.618  0.00  0.00      PROA  
ATOM   2737  HB1 HSD P 625      24.049   8.782  32.567  0.00  0.00      PROA  
ATOM   2738  HB2 HSD P 625      25.397   8.214  33.566  0.00  0.00      PROA  
ATOM   2739  ND1 HSD P 625      22.820   6.504  33.192  0.00  0.00      PROA  
ATOM   2740  HD1 HSD P 625      22.061   7.156  33.198  0.00  0.00      PROA  
ATOM   2741   CG HSD P 625      24.129   6.686  32.920  0.00  0.00      PROA  
ATOM   2742  CE1 HSD P 625      22.623   5.223  33.612  0.00  0.00      PROA  
ATOM   2743  HE1 HSD P 625      21.674   4.851  33.997  0.00  0.00      PROA  
ATOM   2744  NE2 HSD P 625      23.739   4.567  33.708  0.00  0.00      PROA  
ATOM   2745  CD2 HSD P 625      24.654   5.435  33.217  0.00  0.00      PROA  
ATOM   2746  HD2 HSD P 625      25.669   5.058  33.186  0.00  0.00      PROA  
ATOM   2747    C HSD P 625      26.836   7.018  31.428  0.00  0.00      PROA  
ATOM   2748    O HSD P 625      27.724   7.035  32.271  0.00  0.00      PROA  
ATOM   2749    N SER P 626      26.827   6.053  30.493  0.00  0.00      PROA  
ATOM   2750   HN SER P 626      26.176   6.220  29.757  0.00  0.00      PROA  
ATOM   2751   CA SER P 626      27.546   4.806  30.483  0.00  0.00      PROA  
ATOM   2752   HA SER P 626      27.315   4.325  31.422  0.00  0.00      PROA  
ATOM   2753   CB SER P 626      27.101   3.720  29.464  0.00  0.00      PROA  
ATOM   2754  HB1 SER P 626      26.078   3.377  29.728  0.00  0.00      PROA  
ATOM   2755  HB2 SER P 626      27.729   2.816  29.310  0.00  0.00      PROA  
ATOM   2756   OG SER P 626      26.964   4.358  28.147  0.00  0.00      PROA  
ATOM   2757  HG1 SER P 626      27.834   4.697  27.922  0.00  0.00      PROA  
ATOM   2758    C SER P 626      29.086   4.843  30.571  0.00  0.00      PROA  
ATOM   2759    O SER P 626      29.689   5.623  29.837  0.00  0.00      PROA  
ATOM   2760    N GLN P 627      29.695   4.013  31.511  0.00  0.00      PROA  
ATOM   2761   HN GLN P 627      29.252   3.214  31.910  0.00  0.00      PROA  
ATOM   2762   CA GLN P 627      31.142   4.112  31.658  0.00  0.00      PROA  
ATOM   2763   HA GLN P 627      31.481   4.842  30.937  0.00  0.00      PROA  
ATOM   2764   CB GLN P 627      31.570   4.572  33.087  0.00  0.00      PROA  
ATOM   2765  HB1 GLN P 627      32.680   4.608  33.083  0.00  0.00      PROA  
ATOM   2766  HB2 GLN P 627      31.319   3.754  33.796  0.00  0.00      PROA  
ATOM   2767   CG GLN P 627      31.042   5.947  33.655  0.00  0.00      PROA  
ATOM   2768  HG1 GLN P 627      31.338   6.141  34.708  0.00  0.00      PROA  
ATOM   2769  HG2 GLN P 627      29.933   5.952  33.729  0.00  0.00      PROA  
ATOM   2770   CD GLN P 627      31.484   7.122  32.794  0.00  0.00      PROA  
ATOM   2771  OE1 GLN P 627      32.655   7.475  32.762  0.00  0.00      PROA  
ATOM   2772  NE2 GLN P 627      30.588   7.831  32.223  0.00  0.00      PROA  
ATOM   2773 HE21 GLN P 627      30.832   8.687  31.766  0.00  0.00      PROA  
ATOM   2774 HE22 GLN P 627      29.718   7.367  32.056  0.00  0.00      PROA  
ATOM   2775    C GLN P 627      31.644   2.795  31.216  0.00  0.00      PROA  
ATOM   2776    O GLN P 627      31.039   1.777  31.604  0.00  0.00      PROA  
ATOM   2777    N LEU P 628      32.725   2.724  30.438  0.00  0.00      PROA  
ATOM   2778   HN LEU P 628      33.131   3.593  30.167  0.00  0.00      PROA  
ATOM   2779   CA LEU P 628      33.286   1.640  29.666  0.00  0.00      PROA  
ATOM   2780   HA LEU P 628      32.582   1.248  28.947  0.00  0.00      PROA  
ATOM   2781   CB LEU P 628      34.521   2.308  28.919  0.00  0.00      PROA  
ATOM   2782  HB1 LEU P 628      35.007   1.409  28.482  0.00  0.00      PROA  
ATOM   2783  HB2 LEU P 628      35.074   2.754  29.773  0.00  0.00      PROA  
ATOM   2784   CG LEU P 628      34.234   3.417  27.855  0.00  0.00      PROA  
ATOM   2785   HG LEU P 628      33.725   4.304  28.289  0.00  0.00      PROA  
ATOM   2786  CD1 LEU P 628      35.559   3.902  27.304  0.00  0.00      PROA  
ATOM   2787 HD11 LEU P 628      36.212   3.115  26.870  0.00  0.00      PROA  
ATOM   2788 HD12 LEU P 628      36.070   4.330  28.193  0.00  0.00      PROA  
ATOM   2789 HD13 LEU P 628      35.455   4.715  26.553  0.00  0.00      PROA  
ATOM   2790  CD2 LEU P 628      33.298   2.777  26.809  0.00  0.00      PROA  
ATOM   2791 HD21 LEU P 628      32.252   2.729  27.179  0.00  0.00      PROA  
ATOM   2792 HD22 LEU P 628      33.593   1.814  26.341  0.00  0.00      PROA  
ATOM   2793 HD23 LEU P 628      33.257   3.470  25.941  0.00  0.00      PROA  
ATOM   2794    C LEU P 628      33.745   0.381  30.478  0.00  0.00      PROA  
ATOM   2795    O LEU P 628      33.283  -0.680  30.272  0.00  0.00      PROA  
ATOM   2796    N ASP P 629      34.556   0.658  31.552  0.00  0.00      PROA  
ATOM   2797   HN ASP P 629      34.718   1.620  31.761  0.00  0.00      PROA  
ATOM   2798   CA ASP P 629      35.122  -0.377  32.451  0.00  0.00      PROA  
ATOM   2799   HA ASP P 629      35.419  -1.309  31.994  0.00  0.00      PROA  
ATOM   2800   CB ASP P 629      36.347   0.329  32.997  0.00  0.00      PROA  
ATOM   2801  HB1 ASP P 629      36.924  -0.220  33.771  0.00  0.00      PROA  
ATOM   2802  HB2 ASP P 629      35.941   1.218  33.525  0.00  0.00      PROA  
ATOM   2803   CG ASP P 629      37.369   0.597  31.885  0.00  0.00      PROA  
ATOM   2804  OD1 ASP P 629      37.864   1.780  31.907  0.00  0.00      PROA  
ATOM   2805  OD2 ASP P 629      37.801  -0.269  31.097  0.00  0.00      PROA  
ATOM   2806    C ASP P 629      34.233  -0.661  33.656  0.00  0.00      PROA  
ATOM   2807    O ASP P 629      34.513  -1.599  34.431  0.00  0.00      PROA  
ATOM   2808    N HSD P 630      33.047   0.001  33.765  0.00  0.00      PROA  
ATOM   2809   HN HSD P 630      32.788   0.657  33.061  0.00  0.00      PROA  
ATOM   2810   CA HSD P 630      32.102  -0.146  34.931  0.00  0.00      PROA  
ATOM   2811   HA HSD P 630      32.542  -0.707  35.743  0.00  0.00      PROA  
ATOM   2812   CB HSD P 630      31.673   1.209  35.569  0.00  0.00      PROA  
ATOM   2813  HB1 HSD P 630      30.955   0.943  36.374  0.00  0.00      PROA  
ATOM   2814  HB2 HSD P 630      31.109   1.790  34.809  0.00  0.00      PROA  
ATOM   2815  ND1 HSD P 630      33.166   2.305  37.399  0.00  0.00      PROA  
ATOM   2816  HD1 HSD P 630      32.655   2.009  38.205  0.00  0.00      PROA  
ATOM   2817   CG HSD P 630      32.936   1.991  36.057  0.00  0.00      PROA  
ATOM   2818  CE1 HSD P 630      34.330   2.999  37.464  0.00  0.00      PROA  
ATOM   2819  HE1 HSD P 630      34.723   3.367  38.412  0.00  0.00      PROA  
ATOM   2820  NE2 HSD P 630      34.846   3.174  36.267  0.00  0.00      PROA  
ATOM   2821  CD2 HSD P 630      33.953   2.513  35.348  0.00  0.00      PROA  
ATOM   2822  HD2 HSD P 630      34.215   2.355  34.309  0.00  0.00      PROA  
ATOM   2823    C HSD P 630      30.809  -0.808  34.500  0.00  0.00      PROA  
ATOM   2824    O HSD P 630      29.868  -0.838  35.246  0.00  0.00      PROA  
ATOM   2825    N LEU P 631      30.713  -1.317  33.225  0.00  0.00      PROA  
ATOM   2826   HN LEU P 631      31.515  -1.242  32.636  0.00  0.00      PROA  
ATOM   2827   CA LEU P 631      29.579  -2.021  32.706  0.00  0.00      PROA  
ATOM   2828   HA LEU P 631      28.701  -1.393  32.655  0.00  0.00      PROA  
ATOM   2829   CB LEU P 631      29.812  -2.152  31.137  0.00  0.00      PROA  
ATOM   2830  HB1 LEU P 631      30.639  -2.887  31.036  0.00  0.00      PROA  
ATOM   2831  HB2 LEU P 631      30.096  -1.140  30.775  0.00  0.00      PROA  
ATOM   2832   CG LEU P 631      28.607  -2.589  30.227  0.00  0.00      PROA  
ATOM   2833   HG LEU P 631      28.450  -3.657  30.492  0.00  0.00      PROA  
ATOM   2834  CD1 LEU P 631      27.304  -1.777  30.335  0.00  0.00      PROA  
ATOM   2835 HD11 LEU P 631      26.566  -2.079  29.561  0.00  0.00      PROA  
ATOM   2836 HD12 LEU P 631      27.470  -0.693  30.159  0.00  0.00      PROA  
ATOM   2837 HD13 LEU P 631      26.804  -2.080  31.281  0.00  0.00      PROA  
ATOM   2838  CD2 LEU P 631      29.016  -2.496  28.767  0.00  0.00      PROA  
ATOM   2839 HD21 LEU P 631      29.868  -3.155  28.492  0.00  0.00      PROA  
ATOM   2840 HD22 LEU P 631      29.304  -1.441  28.574  0.00  0.00      PROA  
ATOM   2841 HD23 LEU P 631      28.184  -2.842  28.116  0.00  0.00      PROA  
ATOM   2842    C LEU P 631      29.070  -3.209  33.397  0.00  0.00      PROA  
ATOM   2843    O LEU P 631      27.812  -3.304  33.421  0.00  0.00      PROA  
ATOM   2844    N SER P 632      29.853  -4.159  33.973  0.00  0.00      PROA  
ATOM   2845   HN SER P 632      30.837  -3.997  33.987  0.00  0.00      PROA  
ATOM   2846   CA SER P 632      29.285  -5.285  34.689  0.00  0.00      PROA  
ATOM   2847   HA SER P 632      28.278  -5.534  34.388  0.00  0.00      PROA  
ATOM   2848   CB SER P 632      30.130  -6.597  34.430  0.00  0.00      PROA  
ATOM   2849  HB1 SER P 632      29.662  -7.450  34.967  0.00  0.00      PROA  
ATOM   2850  HB2 SER P 632      31.089  -6.379  34.946  0.00  0.00      PROA  
ATOM   2851   OG SER P 632      30.165  -6.722  32.934  0.00  0.00      PROA  
ATOM   2852  HG1 SER P 632      30.876  -6.150  32.633  0.00  0.00      PROA  
ATOM   2853    C SER P 632      29.311  -5.006  36.220  0.00  0.00      PROA  
ATOM   2854    O SER P 632      28.815  -5.780  36.968  0.00  0.00      PROA  
ATOM   2855    N LEU P 633      29.837  -3.779  36.568  0.00  0.00      PROA  
ATOM   2856   HN LEU P 633      30.210  -3.131  35.907  0.00  0.00      PROA  
ATOM   2857   CA LEU P 633      29.952  -3.422  37.927  0.00  0.00      PROA  
ATOM   2858   HA LEU P 633      30.075  -4.322  38.511  0.00  0.00      PROA  
ATOM   2859   CB LEU P 633      31.104  -2.449  38.232  0.00  0.00      PROA  
ATOM   2860  HB1 LEU P 633      30.964  -2.163  39.296  0.00  0.00      PROA  
ATOM   2861  HB2 LEU P 633      31.098  -1.507  37.642  0.00  0.00      PROA  
ATOM   2862   CG LEU P 633      32.572  -3.078  38.108  0.00  0.00      PROA  
ATOM   2863   HG LEU P 633      32.616  -3.398  37.045  0.00  0.00      PROA  
ATOM   2864  CD1 LEU P 633      33.538  -1.939  38.448  0.00  0.00      PROA  
ATOM   2865 HD11 LEU P 633      34.562  -2.370  38.478  0.00  0.00      PROA  
ATOM   2866 HD12 LEU P 633      33.297  -1.451  39.417  0.00  0.00      PROA  
ATOM   2867 HD13 LEU P 633      33.515  -1.182  37.636  0.00  0.00      PROA  
ATOM   2868  CD2 LEU P 633      32.621  -4.293  39.081  0.00  0.00      PROA  
ATOM   2869 HD21 LEU P 633      33.628  -4.763  39.058  0.00  0.00      PROA  
ATOM   2870 HD22 LEU P 633      31.925  -5.120  38.824  0.00  0.00      PROA  
ATOM   2871 HD23 LEU P 633      32.318  -4.051  40.122  0.00  0.00      PROA  
ATOM   2872    C LEU P 633      28.729  -2.663  38.339  0.00  0.00      PROA  
ATOM   2873    O LEU P 633      28.027  -2.951  39.305  0.00  0.00      PROA  
ATOM   2874    N TYR P 634      28.224  -1.694  37.599  0.00  0.00      PROA  
ATOM   2875   HN TYR P 634      28.765  -1.283  36.870  0.00  0.00      PROA  
ATOM   2876   CA TYR P 634      26.986  -1.026  37.825  0.00  0.00      PROA  
ATOM   2877   HA TYR P 634      26.968  -0.888  38.896  0.00  0.00      PROA  
ATOM   2878   CB TYR P 634      26.996   0.423  37.417  0.00  0.00      PROA  
ATOM   2879  HB1 TYR P 634      27.880   0.825  37.958  0.00  0.00      PROA  
ATOM   2880  HB2 TYR P 634      26.174   1.081  37.771  0.00  0.00      PROA  
ATOM   2881   CG TYR P 634      27.205   0.659  35.945  0.00  0.00      PROA  
ATOM   2882  CD1 TYR P 634      27.983   1.761  35.537  0.00  0.00      PROA  
ATOM   2883  HD1 TYR P 634      28.491   2.400  36.245  0.00  0.00      PROA  
ATOM   2884  CE1 TYR P 634      28.043   2.230  34.228  0.00  0.00      PROA  
ATOM   2885  HE1 TYR P 634      28.629   3.108  33.996  0.00  0.00      PROA  
ATOM   2886   CZ TYR P 634      27.436   1.439  33.251  0.00  0.00      PROA  
ATOM   2887   OH TYR P 634      27.368   1.927  31.892  0.00  0.00      PROA  
ATOM   2888   HH TYR P 634      26.679   1.388  31.496  0.00  0.00      PROA  
ATOM   2889  CD2 TYR P 634      26.537  -0.056  34.922  0.00  0.00      PROA  
ATOM   2890  HD2 TYR P 634      25.789  -0.815  35.099  0.00  0.00      PROA  
ATOM   2891  CE2 TYR P 634      26.713   0.300  33.625  0.00  0.00      PROA  
ATOM   2892  HE2 TYR P 634      26.056  -0.127  32.882  0.00  0.00      PROA  
ATOM   2893    C TYR P 634      25.602  -1.774  37.671  0.00  0.00      PROA  
ATOM   2894    O TYR P 634      25.433  -2.706  36.905  0.00  0.00      PROA  
ATOM   2895    N TYR P 635      24.632  -1.368  38.455  0.00  0.00      PROA  
ATOM   2896   HN TYR P 635      24.524  -0.458  38.848  0.00  0.00      PROA  
ATOM   2897   CA TYR P 635      23.474  -2.286  38.713  0.00  0.00      PROA  
ATOM   2898   HA TYR P 635      23.363  -2.965  37.880  0.00  0.00      PROA  
ATOM   2899   CB TYR P 635      23.592  -3.096  39.981  0.00  0.00      PROA  
ATOM   2900  HB1 TYR P 635      24.667  -3.374  40.033  0.00  0.00      PROA  
ATOM   2901  HB2 TYR P 635      22.876  -3.943  39.915  0.00  0.00      PROA  
ATOM   2902   CG TYR P 635      23.311  -2.393  41.318  0.00  0.00      PROA  
ATOM   2903  CD1 TYR P 635      24.324  -1.520  41.854  0.00  0.00      PROA  
ATOM   2904  HD1 TYR P 635      25.323  -1.664  41.469  0.00  0.00      PROA  
ATOM   2905  CE1 TYR P 635      24.089  -0.652  42.926  0.00  0.00      PROA  
ATOM   2906  HE1 TYR P 635      24.843   0.063  43.220  0.00  0.00      PROA  
ATOM   2907   CZ TYR P 635      22.790  -0.650  43.519  0.00  0.00      PROA  
ATOM   2908   OH TYR P 635      22.603   0.122  44.667  0.00  0.00      PROA  
ATOM   2909   HH TYR P 635      21.670   0.069  44.888  0.00  0.00      PROA  
ATOM   2910  CD2 TYR P 635      22.024  -2.272  41.846  0.00  0.00      PROA  
ATOM   2911  HD2 TYR P 635      21.201  -2.787  41.373  0.00  0.00      PROA  
ATOM   2912  CE2 TYR P 635      21.783  -1.457  42.954  0.00  0.00      PROA  
ATOM   2913  HE2 TYR P 635      20.771  -1.437  43.332  0.00  0.00      PROA  
ATOM   2914    C TYR P 635      22.168  -1.445  38.699  0.00  0.00      PROA  
ATOM   2915    O TYR P 635      22.275  -0.230  38.841  0.00  0.00      PROA  
ATOM   2916    N CYS P 636      21.037  -2.077  38.513  0.00  0.00      PROA  
ATOM   2917   HN CYS P 636      20.982  -3.015  38.180  0.00  0.00      PROA  
ATOM   2918   CA CYS P 636      19.717  -1.431  38.664  0.00  0.00      PROA  
ATOM   2919   HA CYS P 636      19.784  -0.632  39.388  0.00  0.00      PROA  
ATOM   2920   CB CYS P 636      19.298  -0.874  37.323  0.00  0.00      PROA  
ATOM   2921  HB1 CYS P 636      19.118  -1.620  36.520  0.00  0.00      PROA  
ATOM   2922  HB2 CYS P 636      20.160  -0.251  37.001  0.00  0.00      PROA  
ATOM   2923   SG CYS P 636      17.654  -0.080  37.533  0.00  0.00      PROA  
ATOM   2924    C CYS P 636      18.815  -2.611  39.164  0.00  0.00      PROA  
ATOM   2925    O CYS P 636      19.070  -3.767  38.815  0.00  0.00      PROA  
ATOM   2926    N ARG P 637      17.732  -2.316  39.879  0.00  0.00      PROA  
ATOM   2927   HN ARG P 637      17.539  -1.361  40.088  0.00  0.00      PROA  
ATOM   2928   CA ARG P 637      16.754  -3.228  40.416  0.00  0.00      PROA  
ATOM   2929   HA ARG P 637      16.579  -3.953  39.634  0.00  0.00      PROA  
ATOM   2930   CB ARG P 637      17.457  -3.997  41.639  0.00  0.00      PROA  
ATOM   2931  HB1 ARG P 637      18.216  -4.616  41.115  0.00  0.00      PROA  
ATOM   2932  HB2 ARG P 637      16.744  -4.660  42.173  0.00  0.00      PROA  
ATOM   2933   CG ARG P 637      18.121  -3.039  42.644  0.00  0.00      PROA  
ATOM   2934  HG1 ARG P 637      17.469  -2.152  42.792  0.00  0.00      PROA  
ATOM   2935  HG2 ARG P 637      19.041  -2.495  42.339  0.00  0.00      PROA  
ATOM   2936   CD ARG P 637      18.493  -3.703  43.993  0.00  0.00      PROA  
ATOM   2937  HD1 ARG P 637      17.551  -4.115  44.415  0.00  0.00      PROA  
ATOM   2938  HD2 ARG P 637      18.977  -3.066  44.764  0.00  0.00      PROA  
ATOM   2939   NE ARG P 637      19.311  -4.905  43.678  0.00  0.00      PROA  
ATOM   2940   HE ARG P 637      19.743  -5.099  42.798  0.00  0.00      PROA  
ATOM   2941   CZ ARG P 637      19.416  -5.953  44.502  0.00  0.00      PROA  
ATOM   2942  NH1 ARG P 637      20.087  -6.988  44.015  0.00  0.00      PROA  
ATOM   2943 HH11 ARG P 637      20.345  -6.936  43.051  0.00  0.00      PROA  
ATOM   2944 HH12 ARG P 637      20.259  -7.805  44.565  0.00  0.00      PROA  
ATOM   2945  NH2 ARG P 637      19.015  -5.967  45.798  0.00  0.00      PROA  
ATOM   2946 HH21 ARG P 637      18.459  -5.238  46.199  0.00  0.00      PROA  
ATOM   2947 HH22 ARG P 637      18.734  -6.895  46.043  0.00  0.00      PROA  
ATOM   2948    C ARG P 637      15.440  -2.662  40.806  0.00  0.00      PROA  
ATOM   2949    O ARG P 637      15.398  -1.431  40.947  0.00  0.00      PROA  
ATOM   2950    N CYS P 638      14.401  -3.451  40.893  0.00  0.00      PROA  
ATOM   2951   HN CYS P 638      14.345  -4.437  40.761  0.00  0.00      PROA  
ATOM   2952   CA CYS P 638      13.184  -2.804  41.328  0.00  0.00      PROA  
ATOM   2953   HA CYS P 638      13.149  -1.737  41.159  0.00  0.00      PROA  
ATOM   2954   CB CYS P 638      12.043  -3.382  40.525  0.00  0.00      PROA  
ATOM   2955  HB1 CYS P 638      12.072  -4.491  40.593  0.00  0.00      PROA  
ATOM   2956  HB2 CYS P 638      12.230  -3.046  39.483  0.00  0.00      PROA  
ATOM   2957   SG CYS P 638      10.350  -2.792  40.943  0.00  0.00      PROA  
ATOM   2958    C CYS P 638      12.967  -3.097  42.815  0.00  0.00      PROA  
ATOM   2959    O CYS P 638      13.377  -4.135  43.402  0.00  0.00      PROA  
ATOM   2960    N ALA P 639      12.338  -2.199  43.596  0.00  0.00      PROA  
ATOM   2961   HN ALA P 639      12.166  -1.321  43.155  0.00  0.00      PROA  
ATOM   2962   CA ALA P 639      12.203  -2.425  45.006  0.00  0.00      PROA  
ATOM   2963   HA ALA P 639      12.201  -3.497  45.138  0.00  0.00      PROA  
ATOM   2964   CB ALA P 639      13.346  -1.795  45.822  0.00  0.00      PROA  
ATOM   2965  HB1 ALA P 639      13.242  -0.690  45.757  0.00  0.00      PROA  
ATOM   2966  HB2 ALA P 639      14.259  -2.172  45.313  0.00  0.00      PROA  
ATOM   2967  HB3 ALA P 639      13.279  -2.102  46.888  0.00  0.00      PROA  
ATOM   2968    C ALA P 639      10.792  -1.769  45.354  0.00  0.00      PROA  
ATOM   2969    O ALA P 639      10.260  -0.994  44.551  0.00  0.00      PROA  
ATOM   2970    N LEU P 640      10.244  -2.030  46.601  0.00  0.00      PROA  
ATOM   2971   HN LEU P 640      10.619  -2.646  47.289  0.00  0.00      PROA  
ATOM   2972   CA LEU P 640       9.131  -1.189  47.086  0.00  0.00      PROA  
ATOM   2973   HA LEU P 640       8.315  -1.432  46.423  0.00  0.00      PROA  
ATOM   2974   CB LEU P 640       8.790  -1.797  48.471  0.00  0.00      PROA  
ATOM   2975  HB1 LEU P 640       9.521  -1.350  49.178  0.00  0.00      PROA  
ATOM   2976  HB2 LEU P 640       8.939  -2.897  48.441  0.00  0.00      PROA  
ATOM   2977   CG LEU P 640       7.365  -1.536  49.038  0.00  0.00      PROA  
ATOM   2978   HG LEU P 640       7.285  -0.428  49.071  0.00  0.00      PROA  
ATOM   2979  CD1 LEU P 640       6.321  -2.229  48.115  0.00  0.00      PROA  
ATOM   2980 HD11 LEU P 640       5.294  -2.139  48.529  0.00  0.00      PROA  
ATOM   2981 HD12 LEU P 640       6.568  -3.295  47.923  0.00  0.00      PROA  
ATOM   2982 HD13 LEU P 640       6.320  -1.813  47.085  0.00  0.00      PROA  
ATOM   2983  CD2 LEU P 640       7.270  -1.987  50.441  0.00  0.00      PROA  
ATOM   2984 HD21 LEU P 640       7.641  -3.034  50.473  0.00  0.00      PROA  
ATOM   2985 HD22 LEU P 640       6.237  -1.971  50.851  0.00  0.00      PROA  
ATOM   2986 HD23 LEU P 640       7.855  -1.317  51.106  0.00  0.00      PROA  
ATOM   2987    C LEU P 640       9.386   0.292  47.168  0.00  0.00      PROA  
ATOM   2988    O LEU P 640      10.447   0.693  47.680  0.00  0.00      PROA  
ATOM   2989    N PRO P 641       8.513   1.169  46.797  0.00  0.00      PROA  
ATOM   2990   CD PRO P 641       7.339   0.839  46.050  0.00  0.00      PROA  
ATOM   2991  HD1 PRO P 641       6.513   0.873  46.791  0.00  0.00      PROA  
ATOM   2992  HD2 PRO P 641       7.159  -0.188  45.667  0.00  0.00      PROA  
ATOM   2993   CA PRO P 641       8.947   2.605  46.547  0.00  0.00      PROA  
ATOM   2994   HA PRO P 641       9.840   2.525  45.945  0.00  0.00      PROA  
ATOM   2995   CB PRO P 641       7.763   3.165  45.723  0.00  0.00      PROA  
ATOM   2996  HB1 PRO P 641       8.118   4.054  45.159  0.00  0.00      PROA  
ATOM   2997  HB2 PRO P 641       7.001   3.456  46.477  0.00  0.00      PROA  
ATOM   2998   CG PRO P 641       7.195   1.998  45.045  0.00  0.00      PROA  
ATOM   2999  HG1 PRO P 641       6.156   2.114  44.667  0.00  0.00      PROA  
ATOM   3000  HG2 PRO P 641       7.813   1.833  44.137  0.00  0.00      PROA  
ATOM   3001    C PRO P 641       9.222   3.433  47.788  0.00  0.00      PROA  
ATOM   3002    O PRO P 641       8.395   3.565  48.705  0.00  0.00      PROA  
ATOM   3003    N GLU P 642      10.382   4.044  47.872  0.00  0.00      PROA  
ATOM   3004   HN GLU P 642      11.007   3.962  47.100  0.00  0.00      PROA  
ATOM   3005   CA GLU P 642      10.759   4.933  48.948  0.00  0.00      PROA  
ATOM   3006   HA GLU P 642      10.394   4.554  49.891  0.00  0.00      PROA  
ATOM   3007   CB GLU P 642      12.296   4.937  49.151  0.00  0.00      PROA  
ATOM   3008  HB1 GLU P 642      12.571   5.675  49.935  0.00  0.00      PROA  
ATOM   3009  HB2 GLU P 642      12.707   5.275  48.175  0.00  0.00      PROA  
ATOM   3010   CG GLU P 642      12.919   3.607  49.665  0.00  0.00      PROA  
ATOM   3011  HG1 GLU P 642      12.917   2.972  48.754  0.00  0.00      PROA  
ATOM   3012  HG2 GLU P 642      12.236   3.147  50.410  0.00  0.00      PROA  
ATOM   3013   CD GLU P 642      14.298   3.793  50.213  0.00  0.00      PROA  
ATOM   3014  OE1 GLU P 642      14.450   4.210  51.416  0.00  0.00      PROA  
ATOM   3015  OE2 GLU P 642      15.307   3.441  49.531  0.00  0.00      PROA  
ATOM   3016    C GLU P 642      10.222   6.354  48.660  0.00  0.00      PROA  
ATOM   3017    O GLU P 642      10.010   7.151  49.579  0.00  0.00      PROA  
ATOM   3018    N ASN P 643       9.906   6.727  47.409  0.00  0.00      PROA  
ATOM   3019   HN ASN P 643      10.031   6.087  46.655  0.00  0.00      PROA  
ATOM   3020   CA ASN P 643       9.165   7.979  47.123  0.00  0.00      PROA  
ATOM   3021   HA ASN P 643       9.521   8.769  47.766  0.00  0.00      PROA  
ATOM   3022   CB ASN P 643       9.284   8.388  45.659  0.00  0.00      PROA  
ATOM   3023  HB1 ASN P 643       8.531   9.181  45.464  0.00  0.00      PROA  
ATOM   3024  HB2 ASN P 643       9.072   7.541  44.972  0.00  0.00      PROA  
ATOM   3025   CG ASN P 643      10.654   8.933  45.277  0.00  0.00      PROA  
ATOM   3026  OD1 ASN P 643      11.553   9.173  46.058  0.00  0.00      PROA  
ATOM   3027  ND2 ASN P 643      10.910   8.981  43.936  0.00  0.00      PROA  
ATOM   3028 HD21 ASN P 643      11.823   9.278  43.656  0.00  0.00      PROA  
ATOM   3029 HD22 ASN P 643      10.434   8.475  43.216  0.00  0.00      PROA  
ATOM   3030    C ASN P 643       7.643   7.787  47.456  0.00  0.00      PROA  
ATOM   3031    O ASN P 643       7.141   6.689  47.225  0.00  0.00      PROA  
ATOM   3032    N PRO P 644       6.894   8.785  48.068  0.00  0.00      PROA  
ATOM   3033   CD PRO P 644       7.529   9.977  48.734  0.00  0.00      PROA  
ATOM   3034  HD1 PRO P 644       7.985  10.659  47.985  0.00  0.00      PROA  
ATOM   3035  HD2 PRO P 644       8.312   9.640  49.447  0.00  0.00      PROA  
ATOM   3036   CA PRO P 644       5.472   8.817  48.247  0.00  0.00      PROA  
ATOM   3037   HA PRO P 644       5.274   8.069  49.001  0.00  0.00      PROA  
ATOM   3038   CB PRO P 644       5.182  10.317  48.607  0.00  0.00      PROA  
ATOM   3039  HB1 PRO P 644       4.206  10.518  49.097  0.00  0.00      PROA  
ATOM   3040  HB2 PRO P 644       5.271  10.991  47.728  0.00  0.00      PROA  
ATOM   3041   CG PRO P 644       6.444  10.677  49.517  0.00  0.00      PROA  
ATOM   3042  HG1 PRO P 644       6.446  11.772  49.700  0.00  0.00      PROA  
ATOM   3043  HG2 PRO P 644       6.248  10.140  50.470  0.00  0.00      PROA  
ATOM   3044    C PRO P 644       4.652   8.455  46.968  0.00  0.00      PROA  
ATOM   3045    O PRO P 644       5.162   8.651  45.877  0.00  0.00      PROA  
ATOM   3046    N ASN P 645       3.379   8.024  47.078  0.00  0.00      PROA  
ATOM   3047   HN ASN P 645       3.045   7.943  48.014  0.00  0.00      PROA  
ATOM   3048   CA ASN P 645       2.594   7.641  45.906  0.00  0.00      PROA  
ATOM   3049   HA ASN P 645       2.716   8.408  45.156  0.00  0.00      PROA  
ATOM   3050   CB ASN P 645       3.155   6.428  45.217  0.00  0.00      PROA  
ATOM   3051  HB1 ASN P 645       2.641   5.515  45.585  0.00  0.00      PROA  
ATOM   3052  HB2 ASN P 645       4.223   6.290  45.493  0.00  0.00      PROA  
ATOM   3053   CG ASN P 645       3.095   6.434  43.717  0.00  0.00      PROA  
ATOM   3054  OD1 ASN P 645       2.790   7.403  42.928  0.00  0.00      PROA  
ATOM   3055  ND2 ASN P 645       3.652   5.384  43.153  0.00  0.00      PROA  
ATOM   3056 HD21 ASN P 645       3.861   5.365  42.176  0.00  0.00      PROA  
ATOM   3057 HD22 ASN P 645       4.014   4.633  43.706  0.00  0.00      PROA  
ATOM   3058    C ASN P 645       1.177   7.459  46.370  0.00  0.00      PROA  
ATOM   3059    O ASN P 645       0.650   6.358  46.475  0.00  0.00      PROA  
ATOM   3060    N ASN P 646       0.509   8.612  46.806  0.00  0.00      PROA  
ATOM   3061   HN ASN P 646       1.009   9.463  46.947  0.00  0.00      PROA  
ATOM   3062   CA ASN P 646      -0.910   8.715  47.280  0.00  0.00      PROA  
ATOM   3063   HA ASN P 646      -0.967   8.338  48.290  0.00  0.00      PROA  
ATOM   3064   CB ASN P 646      -1.225  10.284  47.210  0.00  0.00      PROA  
ATOM   3065  HB1 ASN P 646      -2.252  10.584  47.512  0.00  0.00      PROA  
ATOM   3066  HB2 ASN P 646      -0.959  10.770  46.248  0.00  0.00      PROA  
ATOM   3067   CG ASN P 646      -0.429  11.092  48.255  0.00  0.00      PROA  
ATOM   3068  OD1 ASN P 646       0.100  10.577  49.236  0.00  0.00      PROA  
ATOM   3069  ND2 ASN P 646      -0.296  12.419  47.955  0.00  0.00      PROA  
ATOM   3070 HD21 ASN P 646       0.424  12.966  48.382  0.00  0.00      PROA  
ATOM   3071 HD22 ASN P 646      -0.786  12.819  47.181  0.00  0.00      PROA  
ATOM   3072    C ASN P 646      -1.948   7.872  46.643  0.00  0.00      PROA  
ATOM   3073    O ASN P 646      -2.499   6.943  47.256  0.00  0.00      PROA  
ATOM   3074    N HSD P 647      -2.313   8.132  45.348  0.00  0.00      PROA  
ATOM   3075   HN HSD P 647      -1.773   8.793  44.833  0.00  0.00      PROA  
ATOM   3076   CA HSD P 647      -3.462   7.459  44.678  0.00  0.00      PROA  
ATOM   3077   HA HSD P 647      -4.308   7.455  45.349  0.00  0.00      PROA  
ATOM   3078   CB HSD P 647      -3.927   8.161  43.386  0.00  0.00      PROA  
ATOM   3079  HB1 HSD P 647      -4.310   9.105  43.830  0.00  0.00      PROA  
ATOM   3080  HB2 HSD P 647      -4.850   7.742  42.934  0.00  0.00      PROA  
ATOM   3081  ND1 HSD P 647      -2.586   7.510  41.348  0.00  0.00      PROA  
ATOM   3082  HD1 HSD P 647      -3.022   6.617  41.236  0.00  0.00      PROA  
ATOM   3083   CG HSD P 647      -2.852   8.346  42.374  0.00  0.00      PROA  
ATOM   3084  CE1 HSD P 647      -1.542   7.935  40.643  0.00  0.00      PROA  
ATOM   3085  HE1 HSD P 647      -1.086   7.472  39.768  0.00  0.00      PROA  
ATOM   3086  NE2 HSD P 647      -1.161   9.135  41.113  0.00  0.00      PROA  
ATOM   3087  CD2 HSD P 647      -2.018   9.370  42.189  0.00  0.00      PROA  
ATOM   3088  HD2 HSD P 647      -1.874  10.202  42.868  0.00  0.00      PROA  
ATOM   3089    C HSD P 647      -3.151   5.972  44.453  0.00  0.00      PROA  
ATOM   3090    O HSD P 647      -4.068   5.134  44.493  0.00  0.00      PROA  
ATOM   3091    N THR P 648      -1.926   5.632  44.118  0.00  0.00      PROA  
ATOM   3092   HN THR P 648      -1.315   6.419  44.083  0.00  0.00      PROA  
ATOM   3093   CA THR P 648      -1.303   4.276  43.811  0.00  0.00      PROA  
ATOM   3094   HA THR P 648      -1.795   3.876  42.938  0.00  0.00      PROA  
ATOM   3095   CB THR P 648       0.119   4.364  43.614  0.00  0.00      PROA  
ATOM   3096   HB THR P 648       0.772   4.710  44.444  0.00  0.00      PROA  
ATOM   3097  OG1 THR P 648       0.399   5.340  42.607  0.00  0.00      PROA  
ATOM   3098  HG1 THR P 648       0.359   6.227  42.974  0.00  0.00      PROA  
ATOM   3099  CG2 THR P 648       0.741   2.996  43.129  0.00  0.00      PROA  
ATOM   3100 HG21 THR P 648       0.038   2.387  42.522  0.00  0.00      PROA  
ATOM   3101 HG22 THR P 648       1.056   2.483  44.063  0.00  0.00      PROA  
ATOM   3102 HG23 THR P 648       1.679   3.174  42.561  0.00  0.00      PROA  
ATOM   3103    C THR P 648      -1.559   3.451  45.029  0.00  0.00      PROA  
ATOM   3104    O THR P 648      -1.986   2.291  44.923  0.00  0.00      PROA  
ATOM   3105    N LEU P 649      -1.292   4.026  46.242  0.00  0.00      PROA  
ATOM   3106   HN LEU P 649      -0.972   4.970  46.201  0.00  0.00      PROA  
ATOM   3107   CA LEU P 649      -1.601   3.239  47.449  0.00  0.00      PROA  
ATOM   3108   HA LEU P 649      -1.102   2.287  47.350  0.00  0.00      PROA  
ATOM   3109   CB LEU P 649      -0.970   3.972  48.697  0.00  0.00      PROA  
ATOM   3110  HB1 LEU P 649      -1.364   5.010  48.669  0.00  0.00      PROA  
ATOM   3111  HB2 LEU P 649       0.139   4.030  48.649  0.00  0.00      PROA  
ATOM   3112   CG LEU P 649      -1.264   3.207  50.030  0.00  0.00      PROA  
ATOM   3113   HG LEU P 649      -2.362   3.304  50.164  0.00  0.00      PROA  
ATOM   3114  CD1 LEU P 649      -0.833   1.762  50.131  0.00  0.00      PROA  
ATOM   3115 HD11 LEU P 649       0.266   1.668  50.267  0.00  0.00      PROA  
ATOM   3116 HD12 LEU P 649      -1.136   1.101  49.291  0.00  0.00      PROA  
ATOM   3117 HD13 LEU P 649      -1.238   1.300  51.057  0.00  0.00      PROA  
ATOM   3118  CD2 LEU P 649      -0.618   3.885  51.225  0.00  0.00      PROA  
ATOM   3119 HD21 LEU P 649       0.454   3.596  51.275  0.00  0.00      PROA  
ATOM   3120 HD22 LEU P 649      -1.236   3.847  52.148  0.00  0.00      PROA  
ATOM   3121 HD23 LEU P 649      -0.638   4.981  51.048  0.00  0.00      PROA  
ATOM   3122    C LEU P 649      -3.022   2.834  47.693  0.00  0.00      PROA  
ATOM   3123    O LEU P 649      -3.397   1.664  47.901  0.00  0.00      PROA  
ATOM   3124    N GLN P 650      -4.016   3.798  47.563  0.00  0.00      PROA  
ATOM   3125   HN GLN P 650      -3.682   4.734  47.485  0.00  0.00      PROA  
ATOM   3126   CA GLN P 650      -5.496   3.597  47.613  0.00  0.00      PROA  
ATOM   3127   HA GLN P 650      -5.528   2.995  48.510  0.00  0.00      PROA  
ATOM   3128   CB GLN P 650      -6.182   4.996  47.653  0.00  0.00      PROA  
ATOM   3129  HB1 GLN P 650      -7.269   4.834  47.489  0.00  0.00      PROA  
ATOM   3130  HB2 GLN P 650      -5.700   5.561  46.827  0.00  0.00      PROA  
ATOM   3131   CG GLN P 650      -5.964   5.731  48.945  0.00  0.00      PROA  
ATOM   3132  HG1 GLN P 650      -6.383   6.760  48.929  0.00  0.00      PROA  
ATOM   3133  HG2 GLN P 650      -4.879   5.857  49.151  0.00  0.00      PROA  
ATOM   3134   CD GLN P 650      -6.474   4.996  50.136  0.00  0.00      PROA  
ATOM   3135  OE1 GLN P 650      -5.729   4.545  51.023  0.00  0.00      PROA  
ATOM   3136  NE2 GLN P 650      -7.828   4.895  50.130  0.00  0.00      PROA  
ATOM   3137 HE21 GLN P 650      -8.364   4.443  50.842  0.00  0.00      PROA  
ATOM   3138 HE22 GLN P 650      -8.341   5.259  49.352  0.00  0.00      PROA  
ATOM   3139    C GLN P 650      -6.013   2.656  46.484  0.00  0.00      PROA  
ATOM   3140    O GLN P 650      -6.883   1.776  46.680  0.00  0.00      PROA  
ATOM   3141    N TYR P 651      -5.459   2.806  45.230  0.00  0.00      PROA  
ATOM   3142   HN TYR P 651      -4.914   3.603  44.982  0.00  0.00      PROA  
ATOM   3143   CA TYR P 651      -5.686   1.959  44.036  0.00  0.00      PROA  
ATOM   3144   HA TYR P 651      -6.740   1.983  43.800  0.00  0.00      PROA  
ATOM   3145   CB TYR P 651      -4.775   2.591  42.847  0.00  0.00      PROA  
ATOM   3146  HB1 TYR P 651      -3.760   2.769  43.263  0.00  0.00      PROA  
ATOM   3147  HB2 TYR P 651      -5.208   3.537  42.458  0.00  0.00      PROA  
ATOM   3148   CG TYR P 651      -4.729   1.551  41.629  0.00  0.00      PROA  
ATOM   3149  CD1 TYR P 651      -5.832   1.148  40.860  0.00  0.00      PROA  
ATOM   3150  HD1 TYR P 651      -6.761   1.678  41.011  0.00  0.00      PROA  
ATOM   3151  CE1 TYR P 651      -5.702   0.291  39.819  0.00  0.00      PROA  
ATOM   3152  HE1 TYR P 651      -6.587  -0.057  39.307  0.00  0.00      PROA  
ATOM   3153   CZ TYR P 651      -4.459  -0.359  39.541  0.00  0.00      PROA  
ATOM   3154   OH TYR P 651      -4.382  -1.377  38.604  0.00  0.00      PROA  
ATOM   3155   HH TYR P 651      -3.465  -1.659  38.563  0.00  0.00      PROA  
ATOM   3156  CD2 TYR P 651      -3.489   0.862  41.363  0.00  0.00      PROA  
ATOM   3157  HD2 TYR P 651      -2.629   1.188  41.930  0.00  0.00      PROA  
ATOM   3158  CE2 TYR P 651      -3.346  -0.182  40.414  0.00  0.00      PROA  
ATOM   3159  HE2 TYR P 651      -2.395  -0.610  40.133  0.00  0.00      PROA  
ATOM   3160    C TYR P 651      -5.259   0.537  44.365  0.00  0.00      PROA  
ATOM   3161    O TYR P 651      -5.925  -0.450  44.013  0.00  0.00      PROA  
ATOM   3162    N TRP P 652      -4.165   0.378  45.035  0.00  0.00      PROA  
ATOM   3163   HN TRP P 652      -3.437   1.054  45.118  0.00  0.00      PROA  
ATOM   3164   CA TRP P 652      -3.716  -0.913  45.499  0.00  0.00      PROA  
ATOM   3165   HA TRP P 652      -3.767  -1.603  44.669  0.00  0.00      PROA  
ATOM   3166   CB TRP P 652      -2.194  -0.762  45.734  0.00  0.00      PROA  
ATOM   3167  HB1 TRP P 652      -2.136   0.173  46.332  0.00  0.00      PROA  
ATOM   3168  HB2 TRP P 652      -1.646  -0.332  44.868  0.00  0.00      PROA  
ATOM   3169   CG TRP P 652      -1.451  -1.933  46.417  0.00  0.00      PROA  
ATOM   3170  CD1 TRP P 652      -0.531  -2.800  45.783  0.00  0.00      PROA  
ATOM   3171  HD1 TRP P 652      -0.415  -2.820  44.710  0.00  0.00      PROA  
ATOM   3172  NE1 TRP P 652      -0.103  -3.709  46.737  0.00  0.00      PROA  
ATOM   3173  HE1 TRP P 652       0.212  -4.616  46.560  0.00  0.00      PROA  
ATOM   3174  CE2 TRP P 652      -0.580  -3.390  47.958  0.00  0.00      PROA  
ATOM   3175  CD2 TRP P 652      -1.403  -2.255  47.888  0.00  0.00      PROA  
ATOM   3176  CE3 TRP P 652      -1.952  -1.670  49.049  0.00  0.00      PROA  
ATOM   3177  HE3 TRP P 652      -2.499  -0.743  49.142  0.00  0.00      PROA  
ATOM   3178  CZ3 TRP P 652      -1.642  -2.251  50.261  0.00  0.00      PROA  
ATOM   3179  HZ3 TRP P 652      -2.165  -1.822  51.103  0.00  0.00      PROA  
ATOM   3180  CZ2 TRP P 652      -0.319  -3.976  49.197  0.00  0.00      PROA  
ATOM   3181  HZ2 TRP P 652       0.169  -4.940  49.197  0.00  0.00      PROA  
ATOM   3182  CH2 TRP P 652      -1.059  -3.503  50.327  0.00  0.00      PROA  
ATOM   3183  HH2 TRP P 652      -0.873  -4.009  51.263  0.00  0.00      PROA  
ATOM   3184    C TRP P 652      -4.472  -1.594  46.610  0.00  0.00      PROA  
ATOM   3185    O TRP P 652      -4.567  -2.834  46.558  0.00  0.00      PROA  
ATOM   3186    N LYS P 653      -5.048  -0.841  47.608  0.00  0.00      PROA  
ATOM   3187   HN LYS P 653      -4.734   0.105  47.630  0.00  0.00      PROA  
ATOM   3188   CA LYS P 653      -6.113  -1.260  48.496  0.00  0.00      PROA  
ATOM   3189   HA LYS P 653      -5.773  -2.162  48.982  0.00  0.00      PROA  
ATOM   3190   CB LYS P 653      -6.312  -0.170  49.497  0.00  0.00      PROA  
ATOM   3191  HB1 LYS P 653      -7.202  -0.318  50.146  0.00  0.00      PROA  
ATOM   3192  HB2 LYS P 653      -6.502   0.762  48.923  0.00  0.00      PROA  
ATOM   3193   CG LYS P 653      -5.143  -0.027  50.482  0.00  0.00      PROA  
ATOM   3194  HG1 LYS P 653      -5.248   0.858  51.145  0.00  0.00      PROA  
ATOM   3195  HG2 LYS P 653      -4.229   0.241  49.909  0.00  0.00      PROA  
ATOM   3196   CD LYS P 653      -4.958  -1.126  51.487  0.00  0.00      PROA  
ATOM   3197  HD1 LYS P 653      -3.987  -1.000  52.012  0.00  0.00      PROA  
ATOM   3198  HD2 LYS P 653      -4.819  -2.074  50.924  0.00  0.00      PROA  
ATOM   3199   CE LYS P 653      -6.114  -1.259  52.446  0.00  0.00      PROA  
ATOM   3200  HE1 LYS P 653      -7.040  -1.396  51.848  0.00  0.00      PROA  
ATOM   3201  HE2 LYS P 653      -6.349  -0.383  53.087  0.00  0.00      PROA  
ATOM   3202   NZ LYS P 653      -5.979  -2.395  53.297  0.00  0.00      PROA  
ATOM   3203  HZ1 LYS P 653      -5.630  -3.172  52.701  0.00  0.00      PROA  
ATOM   3204  HZ2 LYS P 653      -6.902  -2.783  53.580  0.00  0.00      PROA  
ATOM   3205  HZ3 LYS P 653      -5.291  -2.348  54.076  0.00  0.00      PROA  
ATOM   3206    C LYS P 653      -7.486  -1.586  47.834  0.00  0.00      PROA  
ATOM   3207    O LYS P 653      -8.117  -2.587  48.171  0.00  0.00      PROA  
ATOM   3208    N GLU P 654      -8.013  -0.781  46.952  0.00  0.00      PROA  
ATOM   3209   HN GLU P 654      -7.451   0.025  46.785  0.00  0.00      PROA  
ATOM   3210   CA GLU P 654      -9.346  -0.858  46.348  0.00  0.00      PROA  
ATOM   3211   HA GLU P 654     -10.021  -1.145  47.141  0.00  0.00      PROA  
ATOM   3212   CB GLU P 654      -9.709   0.586  45.898  0.00  0.00      PROA  
ATOM   3213  HB1 GLU P 654      -8.847   0.991  45.326  0.00  0.00      PROA  
ATOM   3214  HB2 GLU P 654      -9.733   1.175  46.840  0.00  0.00      PROA  
ATOM   3215   CG GLU P 654     -11.020   0.676  45.125  0.00  0.00      PROA  
ATOM   3216  HG1 GLU P 654     -11.665  -0.025  45.697  0.00  0.00      PROA  
ATOM   3217  HG2 GLU P 654     -10.924   0.205  44.123  0.00  0.00      PROA  
ATOM   3218   CD GLU P 654     -11.551   2.058  44.995  0.00  0.00      PROA  
ATOM   3219  OE1 GLU P 654     -12.761   2.204  45.286  0.00  0.00      PROA  
ATOM   3220  OE2 GLU P 654     -10.934   3.037  44.552  0.00  0.00      PROA  
ATOM   3221    C GLU P 654      -9.394  -1.894  45.235  0.00  0.00      PROA  
ATOM   3222    O GLU P 654     -10.341  -2.685  45.293  0.00  0.00      PROA  
ATOM   3223    N HSD P 655      -8.340  -2.097  44.417  0.00  0.00      PROA  
ATOM   3224   HN HSD P 655      -7.629  -1.404  44.321  0.00  0.00      PROA  
ATOM   3225   CA HSD P 655      -8.340  -3.143  43.358  0.00  0.00      PROA  
ATOM   3226   HA HSD P 655      -9.314  -3.490  43.044  0.00  0.00      PROA  
ATOM   3227   CB HSD P 655      -7.835  -2.567  42.041  0.00  0.00      PROA  
ATOM   3228  HB1 HSD P 655      -7.865  -3.367  41.271  0.00  0.00      PROA  
ATOM   3229  HB2 HSD P 655      -6.797  -2.178  42.115  0.00  0.00      PROA  
ATOM   3230  ND1 HSD P 655      -8.572  -0.125  42.036  0.00  0.00      PROA  
ATOM   3231  HD1 HSD P 655      -7.801   0.200  42.583  0.00  0.00      PROA  
ATOM   3232   CG HSD P 655      -8.742  -1.413  41.665  0.00  0.00      PROA  
ATOM   3233  CE1 HSD P 655      -9.646   0.512  41.524  0.00  0.00      PROA  
ATOM   3234  HE1 HSD P 655      -9.667   1.601  41.566  0.00  0.00      PROA  
ATOM   3235  NE2 HSD P 655     -10.399  -0.223  40.796  0.00  0.00      PROA  
ATOM   3236  CD2 HSD P 655      -9.834  -1.484  40.929  0.00  0.00      PROA  
ATOM   3237  HD2 HSD P 655     -10.328  -2.319  40.449  0.00  0.00      PROA  
ATOM   3238    C HSD P 655      -7.623  -4.421  43.735  0.00  0.00      PROA  
ATOM   3239    O HSD P 655      -7.522  -5.269  42.901  0.00  0.00      PROA  
ATOM   3240    N SER P 656      -7.202  -4.492  45.006  0.00  0.00      PROA  
ATOM   3241   HN SER P 656      -7.546  -3.774  45.607  0.00  0.00      PROA  
ATOM   3242   CA SER P 656      -6.578  -5.596  45.619  0.00  0.00      PROA  
ATOM   3243   HA SER P 656      -6.113  -5.151  46.486  0.00  0.00      PROA  
ATOM   3244   CB SER P 656      -7.602  -6.730  45.777  0.00  0.00      PROA  
ATOM   3245  HB1 SER P 656      -7.141  -7.660  46.173  0.00  0.00      PROA  
ATOM   3246  HB2 SER P 656      -8.065  -7.036  44.814  0.00  0.00      PROA  
ATOM   3247   OG SER P 656      -8.640  -6.280  46.683  0.00  0.00      PROA  
ATOM   3248  HG1 SER P 656      -8.111  -6.252  47.484  0.00  0.00      PROA  
ATOM   3249    C SER P 656      -5.379  -6.160  44.830  0.00  0.00      PROA  
ATOM   3250    O SER P 656      -5.413  -7.242  44.291  0.00  0.00      PROA  
ATOM   3251    N ILE P 657      -4.428  -5.248  44.592  0.00  0.00      PROA  
ATOM   3252   HN ILE P 657      -4.536  -4.323  44.948  0.00  0.00      PROA  
ATOM   3253   CA ILE P 657      -3.237  -5.486  43.791  0.00  0.00      PROA  
ATOM   3254   HA ILE P 657      -3.522  -6.112  42.959  0.00  0.00      PROA  
ATOM   3255   CB ILE P 657      -2.819  -4.078  43.333  0.00  0.00      PROA  
ATOM   3256   HB ILE P 657      -2.674  -3.614  44.332  0.00  0.00      PROA  
ATOM   3257  CG2 ILE P 657      -1.471  -3.922  42.582  0.00  0.00      PROA  
ATOM   3258 HG21 ILE P 657      -0.663  -4.609  42.911  0.00  0.00      PROA  
ATOM   3259 HG22 ILE P 657      -1.075  -2.894  42.718  0.00  0.00      PROA  
ATOM   3260 HG23 ILE P 657      -1.655  -3.980  41.488  0.00  0.00      PROA  
ATOM   3261  CG1 ILE P 657      -3.909  -3.297  42.566  0.00  0.00      PROA  
ATOM   3262 HG11 ILE P 657      -3.402  -2.377  42.204  0.00  0.00      PROA  
ATOM   3263 HG12 ILE P 657      -4.691  -3.003  43.299  0.00  0.00      PROA  
ATOM   3264   CD ILE P 657      -4.592  -4.097  41.482  0.00  0.00      PROA  
ATOM   3265  HD1 ILE P 657      -3.854  -4.467  40.739  0.00  0.00      PROA  
ATOM   3266  HD2 ILE P 657      -5.174  -3.484  40.760  0.00  0.00      PROA  
ATOM   3267  HD3 ILE P 657      -5.269  -4.915  41.808  0.00  0.00      PROA  
ATOM   3268    C ILE P 657      -2.179  -6.274  44.606  0.00  0.00      PROA  
ATOM   3269    O ILE P 657      -2.122  -6.135  45.831  0.00  0.00      PROA  
ATOM   3270    N PRO P 658      -1.388  -7.164  43.980  0.00  0.00      PROA  
ATOM   3271   CD PRO P 658      -1.481  -7.509  42.564  0.00  0.00      PROA  
ATOM   3272  HD1 PRO P 658      -1.352  -6.635  41.891  0.00  0.00      PROA  
ATOM   3273  HD2 PRO P 658      -2.464  -7.967  42.322  0.00  0.00      PROA  
ATOM   3274   CA PRO P 658      -0.312  -7.906  44.604  0.00  0.00      PROA  
ATOM   3275   HA PRO P 658      -0.765  -8.746  45.110  0.00  0.00      PROA  
ATOM   3276   CB PRO P 658       0.602  -8.243  43.428  0.00  0.00      PROA  
ATOM   3277  HB1 PRO P 658       1.313  -9.078  43.609  0.00  0.00      PROA  
ATOM   3278  HB2 PRO P 658       1.230  -7.396  43.079  0.00  0.00      PROA  
ATOM   3279   CG PRO P 658      -0.423  -8.605  42.377  0.00  0.00      PROA  
ATOM   3280  HG1 PRO P 658       0.013  -8.598  41.355  0.00  0.00      PROA  
ATOM   3281  HG2 PRO P 658      -0.940  -9.585  42.457  0.00  0.00      PROA  
ATOM   3282    C PRO P 658       0.495  -7.269  45.755  0.00  0.00      PROA  
ATOM   3283    O PRO P 658       0.666  -6.046  45.854  0.00  0.00      PROA  
ATOM   3284    N THR P 659       0.838  -8.123  46.736  0.00  0.00      PROA  
ATOM   3285   HN THR P 659       0.630  -9.087  46.588  0.00  0.00      PROA  
ATOM   3286   CA THR P 659       1.567  -7.782  47.962  0.00  0.00      PROA  
ATOM   3287   HA THR P 659       1.017  -6.928  48.328  0.00  0.00      PROA  
ATOM   3288   CB THR P 659       1.628  -9.022  48.997  0.00  0.00      PROA  
ATOM   3289   HB THR P 659       2.300  -8.814  49.857  0.00  0.00      PROA  
ATOM   3290  OG1 THR P 659       2.082 -10.186  48.416  0.00  0.00      PROA  
ATOM   3291  HG1 THR P 659       1.394 -10.417  47.787  0.00  0.00      PROA  
ATOM   3292  CG2 THR P 659       0.159  -9.293  49.489  0.00  0.00      PROA  
ATOM   3293 HG21 THR P 659       0.106  -8.731  50.446  0.00  0.00      PROA  
ATOM   3294 HG22 THR P 659      -0.109 -10.358  49.659  0.00  0.00      PROA  
ATOM   3295 HG23 THR P 659      -0.587  -8.905  48.763  0.00  0.00      PROA  
ATOM   3296    C THR P 659       2.945  -7.229  47.857  0.00  0.00      PROA  
ATOM   3297    O THR P 659       3.777  -7.669  47.090  0.00  0.00      PROA  
ATOM   3298    N ALA P 660       3.223  -6.250  48.731  0.00  0.00      PROA  
ATOM   3299   HN ALA P 660       2.522  -6.003  49.396  0.00  0.00      PROA  
ATOM   3300   CA ALA P 660       4.445  -5.389  48.805  0.00  0.00      PROA  
ATOM   3301   HA ALA P 660       4.540  -4.757  47.935  0.00  0.00      PROA  
ATOM   3302   CB ALA P 660       4.293  -4.669  50.149  0.00  0.00      PROA  
ATOM   3303  HB1 ALA P 660       4.069  -5.458  50.899  0.00  0.00      PROA  
ATOM   3304  HB2 ALA P 660       3.401  -4.007  50.147  0.00  0.00      PROA  
ATOM   3305  HB3 ALA P 660       5.223  -4.273  50.610  0.00  0.00      PROA  
ATOM   3306    C ALA P 660       5.770  -6.186  48.811  0.00  0.00      PROA  
ATOM   3307    O ALA P 660       6.813  -5.845  48.231  0.00  0.00      PROA  
ATOM   3308    N ASP P 661       5.695  -7.392  49.441  0.00  0.00      PROA  
ATOM   3309   HN ASP P 661       4.797  -7.614  49.814  0.00  0.00      PROA  
ATOM   3310   CA ASP P 661       6.817  -8.278  49.485  0.00  0.00      PROA  
ATOM   3311   HA ASP P 661       7.646  -7.794  49.981  0.00  0.00      PROA  
ATOM   3312   CB ASP P 661       6.413  -9.711  50.194  0.00  0.00      PROA  
ATOM   3313  HB1 ASP P 661       7.182 -10.512  50.166  0.00  0.00      PROA  
ATOM   3314  HB2 ASP P 661       5.493  -9.979  49.632  0.00  0.00      PROA  
ATOM   3315   CG ASP P 661       6.030  -9.444  51.616  0.00  0.00      PROA  
ATOM   3316  OD1 ASP P 661       6.395  -8.341  52.111  0.00  0.00      PROA  
ATOM   3317  OD2 ASP P 661       5.543 -10.363  52.339  0.00  0.00      PROA  
ATOM   3318    C ASP P 661       7.390  -8.640  48.080  0.00  0.00      PROA  
ATOM   3319    O ASP P 661       8.574  -8.726  47.782  0.00  0.00      PROA  
ATOM   3320    N VAL P 662       6.505  -8.858  47.146  0.00  0.00      PROA  
ATOM   3321   HN VAL P 662       5.521  -8.835  47.300  0.00  0.00      PROA  
ATOM   3322   CA VAL P 662       6.659  -9.260  45.746  0.00  0.00      PROA  
ATOM   3323   HA VAL P 662       7.339 -10.098  45.783  0.00  0.00      PROA  
ATOM   3324   CB VAL P 662       5.385  -9.751  45.115  0.00  0.00      PROA  
ATOM   3325   HB VAL P 662       4.637  -8.979  44.835  0.00  0.00      PROA  
ATOM   3326  CG1 VAL P 662       5.729 -10.443  43.793  0.00  0.00      PROA  
ATOM   3327 HG11 VAL P 662       6.385 -11.339  43.775  0.00  0.00      PROA  
ATOM   3328 HG12 VAL P 662       6.315  -9.769  43.133  0.00  0.00      PROA  
ATOM   3329 HG13 VAL P 662       4.819 -10.862  43.312  0.00  0.00      PROA  
ATOM   3330  CG2 VAL P 662       4.632 -10.654  46.043  0.00  0.00      PROA  
ATOM   3331 HG21 VAL P 662       4.327 -10.075  46.941  0.00  0.00      PROA  
ATOM   3332 HG22 VAL P 662       5.286 -11.498  46.351  0.00  0.00      PROA  
ATOM   3333 HG23 VAL P 662       3.695 -11.123  45.674  0.00  0.00      PROA  
ATOM   3334    C VAL P 662       7.425  -8.202  44.959  0.00  0.00      PROA  
ATOM   3335    O VAL P 662       8.051  -8.502  43.953  0.00  0.00      PROA  
ATOM   3336    N ASN P 663       7.403  -6.956  45.497  0.00  0.00      PROA  
ATOM   3337   HN ASN P 663       6.826  -6.819  46.299  0.00  0.00      PROA  
ATOM   3338   CA ASN P 663       8.046  -5.788  44.848  0.00  0.00      PROA  
ATOM   3339   HA ASN P 663       7.686  -5.811  43.830  0.00  0.00      PROA  
ATOM   3340   CB ASN P 663       7.542  -4.446  45.369  0.00  0.00      PROA  
ATOM   3341  HB1 ASN P 663       8.179  -3.686  44.868  0.00  0.00      PROA  
ATOM   3342  HB2 ASN P 663       7.787  -4.361  46.449  0.00  0.00      PROA  
ATOM   3343   CG ASN P 663       6.114  -4.112  45.044  0.00  0.00      PROA  
ATOM   3344  OD1 ASN P 663       5.918  -2.973  44.546  0.00  0.00      PROA  
ATOM   3345  ND2 ASN P 663       5.057  -4.936  45.327  0.00  0.00      PROA  
ATOM   3346 HD21 ASN P 663       4.166  -4.481  45.327  0.00  0.00      PROA  
ATOM   3347 HD22 ASN P 663       5.360  -5.784  45.763  0.00  0.00      PROA  
ATOM   3348    C ASN P 663       9.601  -5.941  44.955  0.00  0.00      PROA  
ATOM   3349    O ASN P 663      10.303  -5.234  44.312  0.00  0.00      PROA  
ATOM   3350    N TRP P 664      10.044  -6.849  45.836  0.00  0.00      PROA  
ATOM   3351   HN TRP P 664       9.520  -7.375  46.502  0.00  0.00      PROA  
ATOM   3352   CA TRP P 664      11.517  -7.018  45.928  0.00  0.00      PROA  
ATOM   3353   HA TRP P 664      12.052  -6.249  45.390  0.00  0.00      PROA  
ATOM   3354   CB TRP P 664      12.217  -6.939  47.355  0.00  0.00      PROA  
ATOM   3355  HB1 TRP P 664      13.309  -6.983  47.158  0.00  0.00      PROA  
ATOM   3356  HB2 TRP P 664      11.876  -7.813  47.950  0.00  0.00      PROA  
ATOM   3357   CG TRP P 664      11.998  -5.690  48.209  0.00  0.00      PROA  
ATOM   3358  CD1 TRP P 664      12.711  -4.519  47.918  0.00  0.00      PROA  
ATOM   3359  HD1 TRP P 664      13.434  -4.394  47.125  0.00  0.00      PROA  
ATOM   3360  NE1 TRP P 664      12.222  -3.559  48.809  0.00  0.00      PROA  
ATOM   3361  HE1 TRP P 664      12.678  -2.828  49.268  0.00  0.00      PROA  
ATOM   3362  CE2 TRP P 664      11.350  -4.149  49.669  0.00  0.00      PROA  
ATOM   3363  CD2 TRP P 664      11.095  -5.441  49.293  0.00  0.00      PROA  
ATOM   3364  CE3 TRP P 664      10.105  -6.260  50.036  0.00  0.00      PROA  
ATOM   3365  HE3 TRP P 664       9.898  -7.309  49.883  0.00  0.00      PROA  
ATOM   3366  CZ3 TRP P 664       9.393  -5.637  51.172  0.00  0.00      PROA  
ATOM   3367  HZ3 TRP P 664       8.591  -6.090  51.735  0.00  0.00      PROA  
ATOM   3368  CZ2 TRP P 664      10.698  -3.616  50.750  0.00  0.00      PROA  
ATOM   3369  HZ2 TRP P 664      10.909  -2.649  51.180  0.00  0.00      PROA  
ATOM   3370  CH2 TRP P 664       9.690  -4.316  51.390  0.00  0.00      PROA  
ATOM   3371  HH2 TRP P 664       9.131  -3.818  52.169  0.00  0.00      PROA  
ATOM   3372    C TRP P 664      11.909  -8.325  45.271  0.00  0.00      PROA  
ATOM   3373    O TRP P 664      13.114  -8.661  45.418  0.00  0.00      PROA  
ATOM   3374    N ALA P 665      10.902  -8.972  44.608  0.00  0.00      PROA  
ATOM   3375   HN ALA P 665      10.110  -8.411  44.379  0.00  0.00      PROA  
ATOM   3376   CA ALA P 665      10.994 -10.414  44.267  0.00  0.00      PROA  
ATOM   3377   HA ALA P 665      11.632 -10.947  44.957  0.00  0.00      PROA  
ATOM   3378   CB ALA P 665       9.569 -11.118  44.321  0.00  0.00      PROA  
ATOM   3379  HB1 ALA P 665       9.200 -10.950  45.355  0.00  0.00      PROA  
ATOM   3380  HB2 ALA P 665       9.796 -12.203  44.244  0.00  0.00      PROA  
ATOM   3381  HB3 ALA P 665       8.945 -10.795  43.460  0.00  0.00      PROA  
ATOM   3382    C ALA P 665      11.570 -10.698  42.818  0.00  0.00      PROA  
ATOM   3383    O ALA P 665      11.464 -11.761  42.263  0.00  0.00      PROA  
ATOM   3384    N ASN P 666      12.198  -9.616  42.241  0.00  0.00      PROA  
ATOM   3385   HN ASN P 666      12.378  -8.881  42.890  0.00  0.00      PROA  
ATOM   3386   CA ASN P 666      13.113  -9.571  41.154  0.00  0.00      PROA  
ATOM   3387   HA ASN P 666      13.695  -8.685  41.363  0.00  0.00      PROA  
ATOM   3388   CB ASN P 666      14.101 -10.750  41.054  0.00  0.00      PROA  
ATOM   3389  HB1 ASN P 666      14.764 -10.648  40.168  0.00  0.00      PROA  
ATOM   3390  HB2 ASN P 666      13.542 -11.707  40.989  0.00  0.00      PROA  
ATOM   3391   CG ASN P 666      14.895 -10.834  42.388  0.00  0.00      PROA  
ATOM   3392  OD1 ASN P 666      14.776 -10.032  43.303  0.00  0.00      PROA  
ATOM   3393  ND2 ASN P 666      15.760 -11.890  42.519  0.00  0.00      PROA  
ATOM   3394 HD21 ASN P 666      16.522 -11.741  43.149  0.00  0.00      PROA  
ATOM   3395 HD22 ASN P 666      15.700 -12.635  41.854  0.00  0.00      PROA  
ATOM   3396    C ASN P 666      12.444  -9.331  39.889  0.00  0.00      PROA  
ATOM   3397    O ASN P 666      12.638  -9.970  38.882  0.00  0.00      PROA  
ATOM   3398    N LEU P 667      11.579  -8.293  39.935  0.00  0.00      PROA  
ATOM   3399   HN LEU P 667      11.408  -7.940  40.851  0.00  0.00      PROA  
ATOM   3400   CA LEU P 667      10.729  -7.929  38.863  0.00  0.00      PROA  
ATOM   3401   HA LEU P 667      10.107  -8.767  38.584  0.00  0.00      PROA  
ATOM   3402   CB LEU P 667       9.783  -6.785  39.298  0.00  0.00      PROA  
ATOM   3403  HB1 LEU P 667       9.220  -6.568  38.365  0.00  0.00      PROA  
ATOM   3404  HB2 LEU P 667      10.346  -5.898  39.657  0.00  0.00      PROA  
ATOM   3405   CG LEU P 667       8.895  -7.206  40.447  0.00  0.00      PROA  
ATOM   3406   HG LEU P 667       9.577  -7.652  41.202  0.00  0.00      PROA  
ATOM   3407  CD1 LEU P 667       8.191  -6.004  41.140  0.00  0.00      PROA  
ATOM   3408 HD11 LEU P 667       7.481  -6.397  41.899  0.00  0.00      PROA  
ATOM   3409 HD12 LEU P 667       7.541  -5.603  40.334  0.00  0.00      PROA  
ATOM   3410 HD13 LEU P 667       8.851  -5.270  41.649  0.00  0.00      PROA  
ATOM   3411  CD2 LEU P 667       7.908  -8.388  40.144  0.00  0.00      PROA  
ATOM   3412 HD21 LEU P 667       8.360  -9.251  39.611  0.00  0.00      PROA  
ATOM   3413 HD22 LEU P 667       7.055  -7.967  39.570  0.00  0.00      PROA  
ATOM   3414 HD23 LEU P 667       7.542  -8.766  41.122  0.00  0.00      PROA  
ATOM   3415    C LEU P 667      11.586  -7.369  37.649  0.00  0.00      PROA  
ATOM   3416    O LEU P 667      12.572  -6.634  37.758  0.00  0.00      PROA  
ATOM   3417    N THR P 668      11.202  -7.719  36.400  0.00  0.00      PROA  
ATOM   3418   HN THR P 668      10.524  -8.429  36.226  0.00  0.00      PROA  
ATOM   3419   CA THR P 668      11.622  -6.847  35.266  0.00  0.00      PROA  
ATOM   3420   HA THR P 668      12.692  -6.722  35.346  0.00  0.00      PROA  
ATOM   3421   CB THR P 668      11.494  -7.513  33.818  0.00  0.00      PROA  
ATOM   3422   HB THR P 668      11.810  -6.763  33.061  0.00  0.00      PROA  
ATOM   3423  OG1 THR P 668      10.157  -7.938  33.559  0.00  0.00      PROA  
ATOM   3424  HG1 THR P 668       9.786  -8.514  34.232  0.00  0.00      PROA  
ATOM   3425  CG2 THR P 668      12.359  -8.769  33.622  0.00  0.00      PROA  
ATOM   3426 HG21 THR P 668      11.731  -9.666  33.812  0.00  0.00      PROA  
ATOM   3427 HG22 THR P 668      13.292  -8.688  34.219  0.00  0.00      PROA  
ATOM   3428 HG23 THR P 668      12.682  -8.800  32.559  0.00  0.00      PROA  
ATOM   3429    C THR P 668      10.863  -5.440  35.156  0.00  0.00      PROA  
ATOM   3430    O THR P 668       9.929  -5.188  35.860  0.00  0.00      PROA  
ATOM   3431    N VAL P 669      11.370  -4.451  34.289  0.00  0.00      PROA  
ATOM   3432   HN VAL P 669      12.147  -4.746  33.738  0.00  0.00      PROA  
ATOM   3433   CA VAL P 669      10.764  -3.155  34.108  0.00  0.00      PROA  
ATOM   3434   HA VAL P 669      10.883  -2.605  35.030  0.00  0.00      PROA  
ATOM   3435   CB VAL P 669      11.370  -2.266  32.949  0.00  0.00      PROA  
ATOM   3436   HB VAL P 669      11.387  -2.890  32.030  0.00  0.00      PROA  
ATOM   3437  CG1 VAL P 669      10.665  -0.888  32.729  0.00  0.00      PROA  
ATOM   3438 HG11 VAL P 669      11.246  -0.270  32.012  0.00  0.00      PROA  
ATOM   3439 HG12 VAL P 669      10.488  -0.298  33.654  0.00  0.00      PROA  
ATOM   3440 HG13 VAL P 669       9.728  -1.110  32.175  0.00  0.00      PROA  
ATOM   3441  CG2 VAL P 669      12.883  -2.000  33.306  0.00  0.00      PROA  
ATOM   3442 HG21 VAL P 669      13.486  -1.682  32.428  0.00  0.00      PROA  
ATOM   3443 HG22 VAL P 669      13.368  -2.929  33.674  0.00  0.00      PROA  
ATOM   3444 HG23 VAL P 669      12.985  -1.151  34.015  0.00  0.00      PROA  
ATOM   3445    C VAL P 669       9.161  -3.101  33.914  0.00  0.00      PROA  
ATOM   3446    O VAL P 669       8.485  -2.540  34.775  0.00  0.00      PROA  
ATOM   3447    N SER P 670       8.554  -3.829  32.915  0.00  0.00      PROA  
ATOM   3448   HN SER P 670       9.222  -4.213  32.283  0.00  0.00      PROA  
ATOM   3449   CA SER P 670       7.149  -3.978  32.712  0.00  0.00      PROA  
ATOM   3450   HA SER P 670       6.797  -2.999  32.424  0.00  0.00      PROA  
ATOM   3451   CB SER P 670       6.828  -5.046  31.595  0.00  0.00      PROA  
ATOM   3452  HB1 SER P 670       7.046  -4.620  30.592  0.00  0.00      PROA  
ATOM   3453  HB2 SER P 670       5.783  -5.423  31.586  0.00  0.00      PROA  
ATOM   3454   OG SER P 670       7.624  -6.298  31.721  0.00  0.00      PROA  
ATOM   3455  HG1 SER P 670       8.468  -5.879  31.536  0.00  0.00      PROA  
ATOM   3456    C SER P 670       6.463  -4.476  33.988  0.00  0.00      PROA  
ATOM   3457    O SER P 670       5.407  -3.962  34.381  0.00  0.00      PROA  
ATOM   3458    N GLU P 671       6.974  -5.505  34.620  0.00  0.00      PROA  
ATOM   3459   HN GLU P 671       7.779  -5.884  34.169  0.00  0.00      PROA  
ATOM   3460   CA GLU P 671       6.531  -6.006  35.916  0.00  0.00      PROA  
ATOM   3461   HA GLU P 671       5.512  -6.323  35.756  0.00  0.00      PROA  
ATOM   3462   CB GLU P 671       7.244  -7.311  36.286  0.00  0.00      PROA  
ATOM   3463  HB1 GLU P 671       6.918  -7.651  37.292  0.00  0.00      PROA  
ATOM   3464  HB2 GLU P 671       8.337  -7.123  36.354  0.00  0.00      PROA  
ATOM   3465   CG GLU P 671       7.003  -8.481  35.272  0.00  0.00      PROA  
ATOM   3466  HG1 GLU P 671       7.120  -8.277  34.186  0.00  0.00      PROA  
ATOM   3467  HG2 GLU P 671       5.996  -8.905  35.474  0.00  0.00      PROA  
ATOM   3468   CD GLU P 671       7.929  -9.638  35.516  0.00  0.00      PROA  
ATOM   3469  OE1 GLU P 671       9.160  -9.466  35.340  0.00  0.00      PROA  
ATOM   3470  OE2 GLU P 671       7.459 -10.720  35.955  0.00  0.00      PROA  
ATOM   3471    C GLU P 671       6.510  -5.105  37.079  0.00  0.00      PROA  
ATOM   3472    O GLU P 671       5.639  -5.030  37.883  0.00  0.00      PROA  
ATOM   3473    N CYS P 672       7.601  -4.327  37.220  0.00  0.00      PROA  
ATOM   3474   HN CYS P 672       8.218  -4.338  36.437  0.00  0.00      PROA  
ATOM   3475   CA CYS P 672       7.722  -3.347  38.187  0.00  0.00      PROA  
ATOM   3476   HA CYS P 672       7.374  -3.817  39.095  0.00  0.00      PROA  
ATOM   3477   CB CYS P 672       9.176  -2.827  38.074  0.00  0.00      PROA  
ATOM   3478  HB1 CYS P 672       9.345  -2.414  37.056  0.00  0.00      PROA  
ATOM   3479  HB2 CYS P 672       9.907  -3.663  38.042  0.00  0.00      PROA  
ATOM   3480   SG CYS P 672       9.685  -1.643  39.447  0.00  0.00      PROA  
ATOM   3481    C CYS P 672       6.733  -2.202  37.988  0.00  0.00      PROA  
ATOM   3482    O CYS P 672       6.076  -1.759  38.950  0.00  0.00      PROA  
ATOM   3483    N GLN P 673       6.562  -1.805  36.693  0.00  0.00      PROA  
ATOM   3484   HN GLN P 673       7.101  -2.298  36.013  0.00  0.00      PROA  
ATOM   3485   CA GLN P 673       5.563  -0.800  36.271  0.00  0.00      PROA  
ATOM   3486   HA GLN P 673       5.713   0.099  36.850  0.00  0.00      PROA  
ATOM   3487   CB GLN P 673       5.818  -0.351  34.806  0.00  0.00      PROA  
ATOM   3488  HB1 GLN P 673       4.941   0.215  34.426  0.00  0.00      PROA  
ATOM   3489  HB2 GLN P 673       5.913  -1.255  34.167  0.00  0.00      PROA  
ATOM   3490   CG GLN P 673       7.004   0.618  34.577  0.00  0.00      PROA  
ATOM   3491  HG1 GLN P 673       7.038   0.900  33.503  0.00  0.00      PROA  
ATOM   3492  HG2 GLN P 673       7.884   0.010  34.879  0.00  0.00      PROA  
ATOM   3493   CD GLN P 673       6.952   1.924  35.451  0.00  0.00      PROA  
ATOM   3494  OE1 GLN P 673       7.728   2.071  36.403  0.00  0.00      PROA  
ATOM   3495  NE2 GLN P 673       6.076   2.840  34.949  0.00  0.00      PROA  
ATOM   3496 HE21 GLN P 673       6.042   3.676  35.497  0.00  0.00      PROA  
ATOM   3497 HE22 GLN P 673       5.578   2.648  34.104  0.00  0.00      PROA  
ATOM   3498    C GLN P 673       4.068  -1.187  36.405  0.00  0.00      PROA  
ATOM   3499    O GLN P 673       3.145  -0.484  36.686  0.00  0.00      PROA  
ATOM   3500    N GLU P 674       3.826  -2.495  36.216  0.00  0.00      PROA  
ATOM   3501   HN GLU P 674       4.635  -3.049  36.033  0.00  0.00      PROA  
ATOM   3502   CA GLU P 674       2.536  -3.240  36.462  0.00  0.00      PROA  
ATOM   3503   HA GLU P 674       1.810  -2.586  36.002  0.00  0.00      PROA  
ATOM   3504   CB GLU P 674       2.402  -4.478  35.555  0.00  0.00      PROA  
ATOM   3505  HB1 GLU P 674       3.392  -4.970  35.669  0.00  0.00      PROA  
ATOM   3506  HB2 GLU P 674       2.273  -4.108  34.516  0.00  0.00      PROA  
ATOM   3507   CG GLU P 674       1.249  -5.496  35.957  0.00  0.00      PROA  
ATOM   3508  HG1 GLU P 674       0.247  -5.017  35.914  0.00  0.00      PROA  
ATOM   3509  HG2 GLU P 674       1.459  -5.932  36.957  0.00  0.00      PROA  
ATOM   3510   CD GLU P 674       1.413  -6.634  34.974  0.00  0.00      PROA  
ATOM   3511  OE1 GLU P 674       2.092  -7.649  35.270  0.00  0.00      PROA  
ATOM   3512  OE2 GLU P 674       0.885  -6.515  33.807  0.00  0.00      PROA  
ATOM   3513    C GLU P 674       2.106  -3.422  37.911  0.00  0.00      PROA  
ATOM   3514    O GLU P 674       1.065  -2.983  38.303  0.00  0.00      PROA  
ATOM   3515    N MET P 675       2.980  -3.962  38.807  0.00  0.00      PROA  
ATOM   3516   HN MET P 675       3.844  -4.296  38.438  0.00  0.00      PROA  
ATOM   3517   CA MET P 675       2.708  -4.045  40.245  0.00  0.00      PROA  
ATOM   3518   HA MET P 675       1.660  -4.286  40.347  0.00  0.00      PROA  
ATOM   3519   CB MET P 675       3.596  -5.072  40.945  0.00  0.00      PROA  
ATOM   3520  HB1 MET P 675       3.515  -5.109  42.052  0.00  0.00      PROA  
ATOM   3521  HB2 MET P 675       4.618  -4.818  40.592  0.00  0.00      PROA  
ATOM   3522   CG MET P 675       3.476  -6.583  40.492  0.00  0.00      PROA  
ATOM   3523  HG1 MET P 675       3.928  -6.486  39.482  0.00  0.00      PROA  
ATOM   3524  HG2 MET P 675       2.413  -6.868  40.342  0.00  0.00      PROA  
ATOM   3525   SD MET P 675       4.271  -7.833  41.584  0.00  0.00      PROA  
ATOM   3526   CE MET P 675       3.771  -9.296  40.659  0.00  0.00      PROA  
ATOM   3527  HE1 MET P 675       3.983  -9.157  39.577  0.00  0.00      PROA  
ATOM   3528  HE2 MET P 675       2.710  -9.621  40.716  0.00  0.00      PROA  
ATOM   3529  HE3 MET P 675       4.385 -10.195  40.878  0.00  0.00      PROA  
ATOM   3530    C MET P 675       2.926  -2.781  40.925  0.00  0.00      PROA  
ATOM   3531    O MET P 675       2.388  -2.621  42.065  0.00  0.00      PROA  
ATOM   3532    N HSD P 676       3.736  -1.798  40.395  0.00  0.00      PROA  
ATOM   3533   HN HSD P 676       4.359  -2.177  39.715  0.00  0.00      PROA  
ATOM   3534   CA HSD P 676       3.768  -0.390  40.823  0.00  0.00      PROA  
ATOM   3535   HA HSD P 676       4.078   0.253  40.013  0.00  0.00      PROA  
ATOM   3536   CB HSD P 676       2.432   0.342  41.161  0.00  0.00      PROA  
ATOM   3537  HB1 HSD P 676       2.583   1.374  41.545  0.00  0.00      PROA  
ATOM   3538  HB2 HSD P 676       2.050  -0.221  42.039  0.00  0.00      PROA  
ATOM   3539  ND1 HSD P 676       0.737  -0.583  39.569  0.00  0.00      PROA  
ATOM   3540  HD1 HSD P 676       0.911  -1.538  39.808  0.00  0.00      PROA  
ATOM   3541   CG HSD P 676       1.433   0.461  40.114  0.00  0.00      PROA  
ATOM   3542  CE1 HSD P 676      -0.084  -0.178  38.561  0.00  0.00      PROA  
ATOM   3543  HE1 HSD P 676      -0.674  -0.904  38.000  0.00  0.00      PROA  
ATOM   3544  NE2 HSD P 676      -0.061   1.152  38.535  0.00  0.00      PROA  
ATOM   3545  CD2 HSD P 676       0.953   1.567  39.462  0.00  0.00      PROA  
ATOM   3546  HD2 HSD P 676       0.957   2.594  39.806  0.00  0.00      PROA  
ATOM   3547    C HSD P 676       4.867  -0.128  41.838  0.00  0.00      PROA  
ATOM   3548    O HSD P 676       4.733   0.699  42.754  0.00  0.00      PROA  
ATOM   3549    N GLY P 677       6.054  -0.814  41.604  0.00  0.00      PROA  
ATOM   3550   HN GLY P 677       6.053  -1.454  40.840  0.00  0.00      PROA  
ATOM   3551   CA GLY P 677       7.269  -0.671  42.372  0.00  0.00      PROA  
ATOM   3552  HA1 GLY P 677       7.962  -1.484  42.212  0.00  0.00      PROA  
ATOM   3553  HA2 GLY P 677       6.992  -0.675  43.416  0.00  0.00      PROA  
ATOM   3554    C GLY P 677       8.027   0.531  41.948  0.00  0.00      PROA  
ATOM   3555    O GLY P 677       7.461   1.291  41.133  0.00  0.00      PROA  
ATOM   3556    N GLU P 678       9.289   0.734  42.265  0.00  0.00      PROA  
ATOM   3557   HN GLU P 678       9.780   0.043  42.790  0.00  0.00      PROA  
ATOM   3558   CA GLU P 678      10.027   1.909  41.956  0.00  0.00      PROA  
ATOM   3559   HA GLU P 678       9.586   2.357  41.077  0.00  0.00      PROA  
ATOM   3560   CB GLU P 678      10.027   2.871  43.193  0.00  0.00      PROA  
ATOM   3561  HB1 GLU P 678      10.103   2.147  44.032  0.00  0.00      PROA  
ATOM   3562  HB2 GLU P 678       9.022   3.339  43.121  0.00  0.00      PROA  
ATOM   3563   CG GLU P 678      11.212   3.861  43.258  0.00  0.00      PROA  
ATOM   3564  HG1 GLU P 678      11.566   4.176  42.253  0.00  0.00      PROA  
ATOM   3565  HG2 GLU P 678      12.084   3.462  43.819  0.00  0.00      PROA  
ATOM   3566   CD GLU P 678      10.837   5.112  43.979  0.00  0.00      PROA  
ATOM   3567  OE1 GLU P 678      11.049   5.219  45.204  0.00  0.00      PROA  
ATOM   3568  OE2 GLU P 678      10.359   6.049  43.300  0.00  0.00      PROA  
ATOM   3569    C GLU P 678      11.460   1.472  41.779  0.00  0.00      PROA  
ATOM   3570    O GLU P 678      11.951   0.716  42.586  0.00  0.00      PROA  
ATOM   3571    N PHE P 679      12.230   1.893  40.758  0.00  0.00      PROA  
ATOM   3572   HN PHE P 679      11.816   2.627  40.227  0.00  0.00      PROA  
ATOM   3573   CA PHE P 679      13.654   1.625  40.543  0.00  0.00      PROA  
ATOM   3574   HA PHE P 679      13.764   0.551  40.584  0.00  0.00      PROA  
ATOM   3575   CB PHE P 679      14.207   1.949  39.057  0.00  0.00      PROA  
ATOM   3576  HB1 PHE P 679      15.189   1.430  39.084  0.00  0.00      PROA  
ATOM   3577  HB2 PHE P 679      14.240   3.051  38.918  0.00  0.00      PROA  
ATOM   3578   CG PHE P 679      13.299   1.332  38.031  0.00  0.00      PROA  
ATOM   3579  CD1 PHE P 679      13.310  -0.049  37.745  0.00  0.00      PROA  
ATOM   3580  HD1 PHE P 679      13.948  -0.746  38.269  0.00  0.00      PROA  
ATOM   3581  CE1 PHE P 679      12.308  -0.582  36.920  0.00  0.00      PROA  
ATOM   3582  HE1 PHE P 679      12.347  -1.603  36.570  0.00  0.00      PROA  
ATOM   3583   CZ PHE P 679      11.274   0.249  36.508  0.00  0.00      PROA  
ATOM   3584   HZ PHE P 679      10.489  -0.248  35.957  0.00  0.00      PROA  
ATOM   3585  CD2 PHE P 679      12.255   2.138  37.589  0.00  0.00      PROA  
ATOM   3586  HD2 PHE P 679      12.248   3.195  37.811  0.00  0.00      PROA  
ATOM   3587  CE2 PHE P 679      11.214   1.597  36.838  0.00  0.00      PROA  
ATOM   3588  HE2 PHE P 679      10.368   2.141  36.444  0.00  0.00      PROA  
ATOM   3589    C PHE P 679      14.670   2.153  41.533  0.00  0.00      PROA  
ATOM   3590    O PHE P 679      14.580   3.301  42.015  0.00  0.00      PROA  
ATOM   3591    N ILE P 680      15.687   1.410  41.846  0.00  0.00      PROA  
ATOM   3592   HN ILE P 680      15.758   0.465  41.538  0.00  0.00      PROA  
ATOM   3593   CA ILE P 680      16.700   1.805  42.753  0.00  0.00      PROA  
ATOM   3594   HA ILE P 680      16.702   2.877  42.890  0.00  0.00      PROA  
ATOM   3595   CB ILE P 680      16.516   1.430  44.181  0.00  0.00      PROA  
ATOM   3596   HB ILE P 680      15.547   1.901  44.455  0.00  0.00      PROA  
ATOM   3597  CG2 ILE P 680      16.422  -0.104  44.411  0.00  0.00      PROA  
ATOM   3598 HG21 ILE P 680      17.404  -0.623  44.371  0.00  0.00      PROA  
ATOM   3599 HG22 ILE P 680      15.665  -0.444  43.672  0.00  0.00      PROA  
ATOM   3600 HG23 ILE P 680      15.958  -0.261  45.409  0.00  0.00      PROA  
ATOM   3601  CG1 ILE P 680      17.583   2.126  45.192  0.00  0.00      PROA  
ATOM   3602 HG11 ILE P 680      18.646   1.905  44.956  0.00  0.00      PROA  
ATOM   3603 HG12 ILE P 680      17.444   1.787  46.241  0.00  0.00      PROA  
ATOM   3604   CD ILE P 680      17.446   3.666  45.166  0.00  0.00      PROA  
ATOM   3605  HD1 ILE P 680      17.923   4.171  46.033  0.00  0.00      PROA  
ATOM   3606  HD2 ILE P 680      16.364   3.904  45.085  0.00  0.00      PROA  
ATOM   3607  HD3 ILE P 680      18.007   4.102  44.313  0.00  0.00      PROA  
ATOM   3608    C ILE P 680      18.061   1.316  42.182  0.00  0.00      PROA  
ATOM   3609    O ILE P 680      18.082   0.212  41.644  0.00  0.00      PROA  
ATOM   3610    N GLY P 681      19.219   2.076  42.362  0.00  0.00      PROA  
ATOM   3611   HN GLY P 681      19.233   2.949  42.843  0.00  0.00      PROA  
ATOM   3612   CA GLY P 681      20.546   1.531  41.819  0.00  0.00      PROA  
ATOM   3613  HA1 GLY P 681      20.458   0.566  41.341  0.00  0.00      PROA  
ATOM   3614  HA2 GLY P 681      21.171   1.569  42.698  0.00  0.00      PROA  
ATOM   3615    C GLY P 681      21.116   2.441  40.801  0.00  0.00      PROA  
ATOM   3616    O GLY P 681      20.424   3.255  40.155  0.00  0.00      PROA  
ATOM   3617    N SER P 682      22.456   2.368  40.678  0.00  0.00      PROA  
ATOM   3618   HN SER P 682      22.922   1.883  41.414  0.00  0.00      PROA  
ATOM   3619   CA SER P 682      23.199   3.294  39.878  0.00  0.00      PROA  
ATOM   3620   HA SER P 682      23.058   4.283  40.289  0.00  0.00      PROA  
ATOM   3621   CB SER P 682      24.671   2.797  39.936  0.00  0.00      PROA  
ATOM   3622  HB1 SER P 682      25.392   3.355  39.301  0.00  0.00      PROA  
ATOM   3623  HB2 SER P 682      24.661   1.774  39.504  0.00  0.00      PROA  
ATOM   3624   OG SER P 682      25.122   2.790  41.313  0.00  0.00      PROA  
ATOM   3625  HG1 SER P 682      26.048   2.544  41.372  0.00  0.00      PROA  
ATOM   3626    C SER P 682      22.864   3.463  38.386  0.00  0.00      PROA  
ATOM   3627    O SER P 682      22.818   4.605  37.924  0.00  0.00      PROA  
ATOM   3628    N ALA P 683      22.619   2.391  37.648  0.00  0.00      PROA  
ATOM   3629   HN ALA P 683      22.640   1.544  38.173  0.00  0.00      PROA  
ATOM   3630   CA ALA P 683      22.350   2.408  36.246  0.00  0.00      PROA  
ATOM   3631   HA ALA P 683      22.794   3.331  35.903  0.00  0.00      PROA  
ATOM   3632   CB ALA P 683      23.061   1.309  35.524  0.00  0.00      PROA  
ATOM   3633  HB1 ALA P 683      22.576   0.323  35.688  0.00  0.00      PROA  
ATOM   3634  HB2 ALA P 683      24.100   1.285  35.915  0.00  0.00      PROA  
ATOM   3635  HB3 ALA P 683      23.179   1.477  34.432  0.00  0.00      PROA  
ATOM   3636    C ALA P 683      20.928   2.433  35.847  0.00  0.00      PROA  
ATOM   3637    O ALA P 683      20.638   2.267  34.661  0.00  0.00      PROA  
ATOM   3638    N CYS P 684      19.962   2.610  36.724  0.00  0.00      PROA  
ATOM   3639   HN CYS P 684      20.273   2.840  37.643  0.00  0.00      PROA  
ATOM   3640   CA CYS P 684      18.543   2.746  36.372  0.00  0.00      PROA  
ATOM   3641   HA CYS P 684      18.319   1.982  35.642  0.00  0.00      PROA  
ATOM   3642   CB CYS P 684      17.671   2.907  37.673  0.00  0.00      PROA  
ATOM   3643  HB1 CYS P 684      17.831   3.905  38.134  0.00  0.00      PROA  
ATOM   3644  HB2 CYS P 684      16.584   2.882  37.449  0.00  0.00      PROA  
ATOM   3645   SG CYS P 684      17.929   1.424  38.749  0.00  0.00      PROA  
ATOM   3646    C CYS P 684      18.265   4.026  35.457  0.00  0.00      PROA  
ATOM   3647    O CYS P 684      17.654   3.970  34.380  0.00  0.00      PROA  
ATOM   3648    N GLY P 685      18.734   5.224  35.840  0.00  0.00      PROA  
ATOM   3649   HN GLY P 685      19.301   5.400  36.641  0.00  0.00      PROA  
ATOM   3650   CA GLY P 685      18.264   6.479  35.211  0.00  0.00      PROA  
ATOM   3651  HA1 GLY P 685      18.544   6.469  34.168  0.00  0.00      PROA  
ATOM   3652  HA2 GLY P 685      18.730   7.218  35.845  0.00  0.00      PROA  
ATOM   3653    C GLY P 685      16.831   6.797  35.394  0.00  0.00      PROA  
ATOM   3654    O GLY P 685      16.102   6.144  36.100  0.00  0.00      PROA  
ATOM   3655    N HSD P 686      16.450   8.037  35.008  0.00  0.00      PROA  
ATOM   3656   HN HSD P 686      17.080   8.603  34.482  0.00  0.00      PROA  
ATOM   3657   CA HSD P 686      15.153   8.586  35.329  0.00  0.00      PROA  
ATOM   3658   HA HSD P 686      15.076   8.672  36.403  0.00  0.00      PROA  
ATOM   3659   CB HSD P 686      14.890  10.012  34.635  0.00  0.00      PROA  
ATOM   3660  HB1 HSD P 686      15.030   9.958  33.534  0.00  0.00      PROA  
ATOM   3661  HB2 HSD P 686      15.739  10.648  34.965  0.00  0.00      PROA  
ATOM   3662  ND1 HSD P 686      13.008  11.567  34.080  0.00  0.00      PROA  
ATOM   3663  HD1 HSD P 686      13.414  11.894  33.227  0.00  0.00      PROA  
ATOM   3664   CG HSD P 686      13.625  10.733  34.996  0.00  0.00      PROA  
ATOM   3665  CE1 HSD P 686      11.789  11.940  34.555  0.00  0.00      PROA  
ATOM   3666  HE1 HSD P 686      11.138  12.675  34.082  0.00  0.00      PROA  
ATOM   3667  NE2 HSD P 686      11.512  11.312  35.709  0.00  0.00      PROA  
ATOM   3668  CD2 HSD P 686      12.711  10.620  35.962  0.00  0.00      PROA  
ATOM   3669  HD2 HSD P 686      12.803   9.971  36.825  0.00  0.00      PROA  
ATOM   3670    C HSD P 686      14.000   7.652  34.863  0.00  0.00      PROA  
ATOM   3671    O HSD P 686      12.989   7.561  35.424  0.00  0.00      PROA  
ATOM   3672    N HSD P 687      14.189   6.902  33.744  0.00  0.00      PROA  
ATOM   3673   HN HSD P 687      15.115   6.753  33.405  0.00  0.00      PROA  
ATOM   3674   CA HSD P 687      13.168   6.240  32.941  0.00  0.00      PROA  
ATOM   3675   HA HSD P 687      12.142   6.336  33.266  0.00  0.00      PROA  
ATOM   3676   CB HSD P 687      13.162   6.704  31.400  0.00  0.00      PROA  
ATOM   3677  HB1 HSD P 687      12.379   6.199  30.795  0.00  0.00      PROA  
ATOM   3678  HB2 HSD P 687      14.110   6.371  30.925  0.00  0.00      PROA  
ATOM   3679  ND1 HSD P 687      11.986   8.924  31.357  0.00  0.00      PROA  
ATOM   3680  HD1 HSD P 687      11.062   8.543  31.355  0.00  0.00      PROA  
ATOM   3681   CG HSD P 687      13.134   8.204  31.358  0.00  0.00      PROA  
ATOM   3682  CE1 HSD P 687      12.371  10.268  31.253  0.00  0.00      PROA  
ATOM   3683  HE1 HSD P 687      11.670  11.074  31.474  0.00  0.00      PROA  
ATOM   3684  NE2 HSD P 687      13.678  10.385  31.173  0.00  0.00      PROA  
ATOM   3685  CD2 HSD P 687      14.152   9.118  31.253  0.00  0.00      PROA  
ATOM   3686  HD2 HSD P 687      15.205   8.871  31.307  0.00  0.00      PROA  
ATOM   3687    C HSD P 687      13.319   4.715  33.000  0.00  0.00      PROA  
ATOM   3688    O HSD P 687      12.711   4.010  32.200  0.00  0.00      PROA  
ATOM   3689    N GLY P 688      13.958   4.091  33.971  0.00  0.00      PROA  
ATOM   3690   HN GLY P 688      14.544   4.662  34.540  0.00  0.00      PROA  
ATOM   3691   CA GLY P 688      14.237   2.715  33.947  0.00  0.00      PROA  
ATOM   3692  HA1 GLY P 688      13.486   2.118  33.452  0.00  0.00      PROA  
ATOM   3693  HA2 GLY P 688      14.374   2.482  34.993  0.00  0.00      PROA  
ATOM   3694    C GLY P 688      15.474   2.330  33.091  0.00  0.00      PROA  
ATOM   3695    O GLY P 688      15.785   3.088  32.207  0.00  0.00      PROA  
ATOM   3696    N PRO P 689      16.172   1.228  33.454  0.00  0.00      PROA  
ATOM   3697   CD PRO P 689      15.672   0.248  34.400  0.00  0.00      PROA  
ATOM   3698  HD1 PRO P 689      14.608   0.049  34.152  0.00  0.00      PROA  
ATOM   3699  HD2 PRO P 689      15.945   0.525  35.441  0.00  0.00      PROA  
ATOM   3700   CA PRO P 689      17.413   0.878  32.837  0.00  0.00      PROA  
ATOM   3701   HA PRO P 689      18.077   1.719  32.978  0.00  0.00      PROA  
ATOM   3702   CB PRO P 689      17.881  -0.326  33.614  0.00  0.00      PROA  
ATOM   3703  HB1 PRO P 689      18.616   0.032  34.366  0.00  0.00      PROA  
ATOM   3704  HB2 PRO P 689      18.374  -1.118  33.010  0.00  0.00      PROA  
ATOM   3705   CG PRO P 689      16.590  -0.930  34.204  0.00  0.00      PROA  
ATOM   3706  HG1 PRO P 689      16.129  -1.476  33.353  0.00  0.00      PROA  
ATOM   3707  HG2 PRO P 689      16.684  -1.605  35.081  0.00  0.00      PROA  
ATOM   3708    C PRO P 689      17.321   0.576  31.318  0.00  0.00      PROA  
ATOM   3709    O PRO P 689      16.459  -0.233  30.911  0.00  0.00      PROA  
ATOM   3710    N TYR P 690      18.164   1.315  30.540  0.00  0.00      PROA  
ATOM   3711   HN TYR P 690      18.867   1.840  31.013  0.00  0.00      PROA  
ATOM   3712   CA TYR P 690      18.258   1.362  29.112  0.00  0.00      PROA  
ATOM   3713   HA TYR P 690      17.299   1.756  28.811  0.00  0.00      PROA  
ATOM   3714   CB TYR P 690      19.352   2.360  28.665  0.00  0.00      PROA  
ATOM   3715  HB1 TYR P 690      19.502   2.360  27.565  0.00  0.00      PROA  
ATOM   3716  HB2 TYR P 690      20.315   2.091  29.149  0.00  0.00      PROA  
ATOM   3717   CG TYR P 690      18.801   3.719  29.022  0.00  0.00      PROA  
ATOM   3718  CD1 TYR P 690      18.184   4.415  28.046  0.00  0.00      PROA  
ATOM   3719  HD1 TYR P 690      17.988   3.966  27.084  0.00  0.00      PROA  
ATOM   3720  CE1 TYR P 690      17.871   5.747  28.301  0.00  0.00      PROA  
ATOM   3721  HE1 TYR P 690      17.196   6.155  27.562  0.00  0.00      PROA  
ATOM   3722   CZ TYR P 690      18.366   6.459  29.400  0.00  0.00      PROA  
ATOM   3723   OH TYR P 690      17.903   7.739  29.729  0.00  0.00      PROA  
ATOM   3724   HH TYR P 690      17.617   8.113  28.893  0.00  0.00      PROA  
ATOM   3725  CD2 TYR P 690      19.295   4.373  30.115  0.00  0.00      PROA  
ATOM   3726  HD2 TYR P 690      20.034   3.844  30.699  0.00  0.00      PROA  
ATOM   3727  CE2 TYR P 690      19.033   5.729  30.374  0.00  0.00      PROA  
ATOM   3728  HE2 TYR P 690      19.299   6.232  31.292  0.00  0.00      PROA  
ATOM   3729    C TYR P 690      18.602  -0.014  28.331  0.00  0.00      PROA  
ATOM   3730    O TYR P 690      19.347  -0.908  28.800  0.00  0.00      PROA  
ATOM   3731    N THR P 691      18.193  -0.161  27.056  0.00  0.00      PROA  
ATOM   3732   HN THR P 691      17.780   0.664  26.676  0.00  0.00      PROA  
ATOM   3733   CA THR P 691      18.318  -1.322  26.261  0.00  0.00      PROA  
ATOM   3734   HA THR P 691      18.339  -2.190  26.903  0.00  0.00      PROA  
ATOM   3735   CB THR P 691      17.228  -1.559  25.227  0.00  0.00      PROA  
ATOM   3736   HB THR P 691      17.015  -0.635  24.647  0.00  0.00      PROA  
ATOM   3737  OG1 THR P 691      16.101  -1.919  26.066  0.00  0.00      PROA  
ATOM   3738  HG1 THR P 691      16.020  -1.205  26.703  0.00  0.00      PROA  
ATOM   3739  CG2 THR P 691      17.574  -2.726  24.373  0.00  0.00      PROA  
ATOM   3740 HG21 THR P 691      16.716  -3.033  23.737  0.00  0.00      PROA  
ATOM   3741 HG22 THR P 691      17.735  -3.680  24.920  0.00  0.00      PROA  
ATOM   3742 HG23 THR P 691      18.491  -2.698  23.747  0.00  0.00      PROA  
ATOM   3743    C THR P 691      19.582  -1.141  25.428  0.00  0.00      PROA  
ATOM   3744    O THR P 691      19.760  -0.184  24.774  0.00  0.00      PROA  
ATOM   3745    N PRO P 692      20.584  -2.016  25.462  0.00  0.00      PROA  
ATOM   3746   CD PRO P 692      20.598  -3.147  26.361  0.00  0.00      PROA  
ATOM   3747  HD1 PRO P 692      19.945  -3.943  25.943  0.00  0.00      PROA  
ATOM   3748  HD2 PRO P 692      20.408  -2.961  27.439  0.00  0.00      PROA  
ATOM   3749   CA PRO P 692      21.954  -1.576  25.123  0.00  0.00      PROA  
ATOM   3750   HA PRO P 692      22.005  -0.507  25.270  0.00  0.00      PROA  
ATOM   3751   CB PRO P 692      22.900  -2.472  25.976  0.00  0.00      PROA  
ATOM   3752  HB1 PRO P 692      23.323  -1.932  26.850  0.00  0.00      PROA  
ATOM   3753  HB2 PRO P 692      23.870  -2.742  25.507  0.00  0.00      PROA  
ATOM   3754   CG PRO P 692      21.963  -3.709  26.249  0.00  0.00      PROA  
ATOM   3755  HG1 PRO P 692      22.021  -4.387  25.370  0.00  0.00      PROA  
ATOM   3756  HG2 PRO P 692      22.092  -4.244  27.214  0.00  0.00      PROA  
ATOM   3757    C PRO P 692      22.161  -1.895  23.648  0.00  0.00      PROA  
ATOM   3758    O PRO P 692      22.963  -1.207  23.045  0.00  0.00      PROA  
ATOM   3759    N ASP P 693      21.613  -2.935  23.046  0.00  0.00      PROA  
ATOM   3760   HN ASP P 693      20.880  -3.496  23.424  0.00  0.00      PROA  
ATOM   3761   CA ASP P 693      21.959  -3.434  21.720  0.00  0.00      PROA  
ATOM   3762   HA ASP P 693      22.713  -2.792  21.290  0.00  0.00      PROA  
ATOM   3763   CB ASP P 693      22.452  -4.842  21.932  0.00  0.00      PROA  
ATOM   3764  HB1 ASP P 693      23.399  -4.816  22.511  0.00  0.00      PROA  
ATOM   3765  HB2 ASP P 693      22.699  -5.353  20.976  0.00  0.00      PROA  
ATOM   3766   CG ASP P 693      21.572  -5.796  22.789  0.00  0.00      PROA  
ATOM   3767  OD1 ASP P 693      21.930  -6.988  23.001  0.00  0.00      PROA  
ATOM   3768  OD2 ASP P 693      20.442  -5.362  23.210  0.00  0.00      PROA  
ATOM   3769    C ASP P 693      20.817  -3.285  20.679  0.00  0.00      PROA  
ATOM   3770    O ASP P 693      21.203  -2.864  19.573  0.00  0.00      PROA  
ATOM   3771    N VAL P 694      19.545  -3.642  20.946  0.00  0.00      PROA  
ATOM   3772   HN VAL P 694      19.410  -4.122  21.810  0.00  0.00      PROA  
ATOM   3773   CA VAL P 694      18.427  -3.702  20.050  0.00  0.00      PROA  
ATOM   3774   HA VAL P 694      18.680  -4.576  19.469  0.00  0.00      PROA  
ATOM   3775   CB VAL P 694      17.131  -3.998  20.719  0.00  0.00      PROA  
ATOM   3776   HB VAL P 694      16.775  -3.218  21.426  0.00  0.00      PROA  
ATOM   3777  CG1 VAL P 694      15.947  -4.073  19.678  0.00  0.00      PROA  
ATOM   3778 HG11 VAL P 694      16.019  -4.889  18.927  0.00  0.00      PROA  
ATOM   3779 HG12 VAL P 694      15.881  -3.100  19.146  0.00  0.00      PROA  
ATOM   3780 HG13 VAL P 694      15.048  -4.313  20.285  0.00  0.00      PROA  
ATOM   3781  CG2 VAL P 694      17.403  -5.395  21.415  0.00  0.00      PROA  
ATOM   3782 HG21 VAL P 694      18.357  -5.644  21.928  0.00  0.00      PROA  
ATOM   3783 HG22 VAL P 694      17.117  -6.222  20.730  0.00  0.00      PROA  
ATOM   3784 HG23 VAL P 694      16.668  -5.411  22.248  0.00  0.00      PROA  
ATOM   3785    C VAL P 694      18.377  -2.614  18.957  0.00  0.00      PROA  
ATOM   3786    O VAL P 694      18.157  -2.894  17.768  0.00  0.00      PROA  
ATOM   3787    N LEU P 695      18.590  -1.420  19.324  0.00  0.00      PROA  
ATOM   3788   HN LEU P 695      18.781  -1.209  20.279  0.00  0.00      PROA  
ATOM   3789   CA LEU P 695      18.494  -0.277  18.349  0.00  0.00      PROA  
ATOM   3790   HA LEU P 695      17.614  -0.492  17.760  0.00  0.00      PROA  
ATOM   3791   CB LEU P 695      18.589   1.090  19.103  0.00  0.00      PROA  
ATOM   3792  HB1 LEU P 695      19.336   1.078  19.925  0.00  0.00      PROA  
ATOM   3793  HB2 LEU P 695      17.560   1.213  19.504  0.00  0.00      PROA  
ATOM   3794   CG LEU P 695      18.839   2.330  18.188  0.00  0.00      PROA  
ATOM   3795   HG LEU P 695      19.901   2.386  17.867  0.00  0.00      PROA  
ATOM   3796  CD1 LEU P 695      17.879   2.448  17.057  0.00  0.00      PROA  
ATOM   3797 HD11 LEU P 695      16.850   2.267  17.435  0.00  0.00      PROA  
ATOM   3798 HD12 LEU P 695      18.195   1.758  16.246  0.00  0.00      PROA  
ATOM   3799 HD13 LEU P 695      17.776   3.514  16.760  0.00  0.00      PROA  
ATOM   3800  CD2 LEU P 695      18.675   3.604  19.058  0.00  0.00      PROA  
ATOM   3801 HD21 LEU P 695      19.215   3.581  20.029  0.00  0.00      PROA  
ATOM   3802 HD22 LEU P 695      17.683   3.826  19.506  0.00  0.00      PROA  
ATOM   3803 HD23 LEU P 695      18.952   4.509  18.476  0.00  0.00      PROA  
ATOM   3804    C LEU P 695      19.557  -0.319  17.279  0.00  0.00      PROA  
ATOM   3805    O LEU P 695      19.245  -0.271  16.044  0.00  0.00      PROA  
ATOM   3806    N PHE P 696      20.795  -0.495  17.725  0.00  0.00      PROA  
ATOM   3807   HN PHE P 696      20.831  -0.637  18.711  0.00  0.00      PROA  
ATOM   3808   CA PHE P 696      22.020  -0.544  16.932  0.00  0.00      PROA  
ATOM   3809   HA PHE P 696      22.028   0.341  16.314  0.00  0.00      PROA  
ATOM   3810   CB PHE P 696      23.259  -0.594  17.863  0.00  0.00      PROA  
ATOM   3811  HB1 PHE P 696      24.140  -0.682  17.193  0.00  0.00      PROA  
ATOM   3812  HB2 PHE P 696      23.231  -1.481  18.532  0.00  0.00      PROA  
ATOM   3813   CG PHE P 696      23.310   0.753  18.610  0.00  0.00      PROA  
ATOM   3814  CD1 PHE P 696      24.189   1.720  18.089  0.00  0.00      PROA  
ATOM   3815  HD1 PHE P 696      24.773   1.527  17.201  0.00  0.00      PROA  
ATOM   3816  CE1 PHE P 696      24.280   2.952  18.660  0.00  0.00      PROA  
ATOM   3817  HE1 PHE P 696      24.944   3.692  18.238  0.00  0.00      PROA  
ATOM   3818   CZ PHE P 696      23.464   3.307  19.746  0.00  0.00      PROA  
ATOM   3819   HZ PHE P 696      23.538   4.232  20.298  0.00  0.00      PROA  
ATOM   3820  CD2 PHE P 696      22.639   1.019  19.824  0.00  0.00      PROA  
ATOM   3821  HD2 PHE P 696      21.880   0.433  20.321  0.00  0.00      PROA  
ATOM   3822  CE2 PHE P 696      22.710   2.341  20.330  0.00  0.00      PROA  
ATOM   3823  HE2 PHE P 696      22.014   2.563  21.125  0.00  0.00      PROA  
ATOM   3824    C PHE P 696      22.034  -1.698  15.957  0.00  0.00      PROA  
ATOM   3825    O PHE P 696      22.362  -1.467  14.802  0.00  0.00      PROA  
ATOM   3826    N TRP P 697      21.552  -2.872  16.391  0.00  0.00      PROA  
ATOM   3827   HN TRP P 697      21.261  -3.055  17.327  0.00  0.00      PROA  
ATOM   3828   CA TRP P 697      21.382  -3.981  15.488  0.00  0.00      PROA  
ATOM   3829   HA TRP P 697      22.306  -4.090  14.940  0.00  0.00      PROA  
ATOM   3830   CB TRP P 697      21.250  -5.263  16.320  0.00  0.00      PROA  
ATOM   3831  HB1 TRP P 697      20.389  -5.172  17.016  0.00  0.00      PROA  
ATOM   3832  HB2 TRP P 697      22.237  -5.288  16.828  0.00  0.00      PROA  
ATOM   3833   CG TRP P 697      21.020  -6.566  15.542  0.00  0.00      PROA  
ATOM   3834  CD1 TRP P 697      20.050  -7.491  15.886  0.00  0.00      PROA  
ATOM   3835  HD1 TRP P 697      19.345  -7.295  16.679  0.00  0.00      PROA  
ATOM   3836  NE1 TRP P 697      20.084  -8.513  14.980  0.00  0.00      PROA  
ATOM   3837  HE1 TRP P 697      19.562  -9.332  15.079  0.00  0.00      PROA  
ATOM   3838  CE2 TRP P 697      21.159  -8.400  14.196  0.00  0.00      PROA  
ATOM   3839  CD2 TRP P 697      21.818  -7.165  14.509  0.00  0.00      PROA  
ATOM   3840  CE3 TRP P 697      22.988  -6.793  13.846  0.00  0.00      PROA  
ATOM   3841  HE3 TRP P 697      23.567  -5.894  13.995  0.00  0.00      PROA  
ATOM   3842  CZ3 TRP P 697      23.364  -7.590  12.834  0.00  0.00      PROA  
ATOM   3843  HZ3 TRP P 697      24.136  -7.189  12.192  0.00  0.00      PROA  
ATOM   3844  CZ2 TRP P 697      21.608  -9.209  13.246  0.00  0.00      PROA  
ATOM   3845  HZ2 TRP P 697      21.110 -10.086  12.859  0.00  0.00      PROA  
ATOM   3846  CH2 TRP P 697      22.686  -8.743  12.473  0.00  0.00      PROA  
ATOM   3847  HH2 TRP P 697      22.850  -9.358  11.601  0.00  0.00      PROA  
ATOM   3848    C TRP P 697      20.267  -3.934  14.454  0.00  0.00      PROA  
ATOM   3849    O TRP P 697      20.453  -4.329  13.331  0.00  0.00      PROA  
ATOM   3850    N SER P 698      19.106  -3.313  14.874  0.00  0.00      PROA  
ATOM   3851   HN SER P 698      19.035  -2.905  15.781  0.00  0.00      PROA  
ATOM   3852   CA SER P 698      18.109  -2.972  13.819  0.00  0.00      PROA  
ATOM   3853   HA SER P 698      17.816  -3.915  13.381  0.00  0.00      PROA  
ATOM   3854   CB SER P 698      16.862  -2.170  14.410  0.00  0.00      PROA  
ATOM   3855  HB1 SER P 698      17.263  -1.238  14.862  0.00  0.00      PROA  
ATOM   3856  HB2 SER P 698      16.483  -2.930  15.128  0.00  0.00      PROA  
ATOM   3857   OG SER P 698      15.847  -1.740  13.431  0.00  0.00      PROA  
ATOM   3858  HG1 SER P 698      16.144  -0.883  13.118  0.00  0.00      PROA  
ATOM   3859    C SER P 698      18.621  -1.984  12.766  0.00  0.00      PROA  
ATOM   3860    O SER P 698      18.389  -2.083  11.533  0.00  0.00      PROA  
ATOM   3861    N CYS P 699      19.363  -0.900  13.158  0.00  0.00      PROA  
ATOM   3862   HN CYS P 699      19.681  -0.706  14.083  0.00  0.00      PROA  
ATOM   3863   CA CYS P 699      19.817   0.110  12.197  0.00  0.00      PROA  
ATOM   3864   HA CYS P 699      19.014   0.449  11.560  0.00  0.00      PROA  
ATOM   3865   CB CYS P 699      20.441   1.351  12.879  0.00  0.00      PROA  
ATOM   3866  HB1 CYS P 699      20.790   2.024  12.067  0.00  0.00      PROA  
ATOM   3867  HB2 CYS P 699      21.327   1.101  13.500  0.00  0.00      PROA  
ATOM   3868   SG CYS P 699      19.259   2.369  13.928  0.00  0.00      PROA  
ATOM   3869  HG1 CYS P 699      19.005   1.475  14.872  0.00  0.00      PROA  
ATOM   3870    C CYS P 699      20.869  -0.413  11.201  0.00  0.00      PROA  
ATOM   3871    O CYS P 699      20.974  -0.014  10.055  0.00  0.00      PROA  
ATOM   3872    N ILE P 700      21.654  -1.364  11.693  0.00  0.00      PROA  
ATOM   3873   HN ILE P 700      21.413  -1.628  12.624  0.00  0.00      PROA  
ATOM   3874   CA ILE P 700      22.474  -2.216  10.779  0.00  0.00      PROA  
ATOM   3875   HA ILE P 700      23.095  -1.565  10.180  0.00  0.00      PROA  
ATOM   3876   CB ILE P 700      23.407  -3.153  11.535  0.00  0.00      PROA  
ATOM   3877   HB ILE P 700      22.779  -3.740  12.238  0.00  0.00      PROA  
ATOM   3878  CG2 ILE P 700      24.089  -4.141  10.540  0.00  0.00      PROA  
ATOM   3879 HG21 ILE P 700      23.284  -4.875  10.327  0.00  0.00      PROA  
ATOM   3880 HG22 ILE P 700      24.867  -4.786  11.003  0.00  0.00      PROA  
ATOM   3881 HG23 ILE P 700      24.512  -3.501   9.735  0.00  0.00      PROA  
ATOM   3882  CG1 ILE P 700      24.354  -2.351  12.459  0.00  0.00      PROA  
ATOM   3883 HG11 ILE P 700      23.825  -1.485  12.912  0.00  0.00      PROA  
ATOM   3884 HG12 ILE P 700      25.168  -1.972  11.804  0.00  0.00      PROA  
ATOM   3885   CD ILE P 700      25.065  -3.236  13.537  0.00  0.00      PROA  
ATOM   3886  HD1 ILE P 700      25.919  -2.674  13.971  0.00  0.00      PROA  
ATOM   3887  HD2 ILE P 700      25.340  -4.268  13.229  0.00  0.00      PROA  
ATOM   3888  HD3 ILE P 700      24.303  -3.465  14.312  0.00  0.00      PROA  
ATOM   3889    C ILE P 700      21.630  -2.957   9.767  0.00  0.00      PROA  
ATOM   3890    O ILE P 700      21.849  -2.785   8.582  0.00  0.00      PROA  
ATOM   3891    N LEU P 701      20.590  -3.737  10.176  0.00  0.00      PROA  
ATOM   3892   HN LEU P 701      20.559  -4.036  11.127  0.00  0.00      PROA  
ATOM   3893   CA LEU P 701      19.790  -4.518   9.348  0.00  0.00      PROA  
ATOM   3894   HA LEU P 701      20.534  -5.062   8.785  0.00  0.00      PROA  
ATOM   3895   CB LEU P 701      18.981  -5.607  10.130  0.00  0.00      PROA  
ATOM   3896  HB1 LEU P 701      18.254  -6.137   9.478  0.00  0.00      PROA  
ATOM   3897  HB2 LEU P 701      18.457  -5.166  11.005  0.00  0.00      PROA  
ATOM   3898   CG LEU P 701      19.867  -6.817  10.677  0.00  0.00      PROA  
ATOM   3899   HG LEU P 701      20.614  -6.351  11.355  0.00  0.00      PROA  
ATOM   3900  CD1 LEU P 701      18.871  -7.586  11.561  0.00  0.00      PROA  
ATOM   3901 HD11 LEU P 701      18.076  -7.981  10.893  0.00  0.00      PROA  
ATOM   3902 HD12 LEU P 701      18.526  -6.902  12.365  0.00  0.00      PROA  
ATOM   3903 HD13 LEU P 701      19.318  -8.520  11.964  0.00  0.00      PROA  
ATOM   3904  CD2 LEU P 701      20.650  -7.530   9.622  0.00  0.00      PROA  
ATOM   3905 HD21 LEU P 701      21.313  -6.871   9.021  0.00  0.00      PROA  
ATOM   3906 HD22 LEU P 701      20.003  -8.028   8.868  0.00  0.00      PROA  
ATOM   3907 HD23 LEU P 701      21.354  -8.272  10.055  0.00  0.00      PROA  
ATOM   3908    C LEU P 701      18.977  -3.711   8.370  0.00  0.00      PROA  
ATOM   3909    O LEU P 701      18.865  -4.133   7.191  0.00  0.00      PROA  
ATOM   3910    N PHE P 702      18.453  -2.492   8.706  0.00  0.00      PROA  
ATOM   3911   HN PHE P 702      18.419  -2.245   9.672  0.00  0.00      PROA  
ATOM   3912   CA PHE P 702      17.949  -1.558   7.760  0.00  0.00      PROA  
ATOM   3913   HA PHE P 702      17.197  -2.102   7.207  0.00  0.00      PROA  
ATOM   3914   CB PHE P 702      17.403  -0.300   8.558  0.00  0.00      PROA  
ATOM   3915  HB1 PHE P 702      18.170   0.237   9.155  0.00  0.00      PROA  
ATOM   3916  HB2 PHE P 702      16.723  -0.578   9.391  0.00  0.00      PROA  
ATOM   3917   CG PHE P 702      16.604   0.615   7.559  0.00  0.00      PROA  
ATOM   3918  CD1 PHE P 702      15.302   0.236   7.086  0.00  0.00      PROA  
ATOM   3919  HD1 PHE P 702      14.854  -0.744   7.155  0.00  0.00      PROA  
ATOM   3920  CE1 PHE P 702      14.521   1.186   6.335  0.00  0.00      PROA  
ATOM   3921  HE1 PHE P 702      13.506   1.039   5.996  0.00  0.00      PROA  
ATOM   3922   CZ PHE P 702      15.047   2.484   6.137  0.00  0.00      PROA  
ATOM   3923   HZ PHE P 702      14.275   3.156   5.792  0.00  0.00      PROA  
ATOM   3924  CD2 PHE P 702      17.096   1.888   7.133  0.00  0.00      PROA  
ATOM   3925  HD2 PHE P 702      18.070   2.165   7.510  0.00  0.00      PROA  
ATOM   3926  CE2 PHE P 702      16.329   2.813   6.447  0.00  0.00      PROA  
ATOM   3927  HE2 PHE P 702      16.781   3.771   6.238  0.00  0.00      PROA  
ATOM   3928    C PHE P 702      18.875  -1.111   6.670  0.00  0.00      PROA  
ATOM   3929    O PHE P 702      18.430  -1.342   5.530  0.00  0.00      PROA  
ATOM   3930    N PHE P 703      20.100  -0.538   6.853  0.00  0.00      PROA  
ATOM   3931   HN PHE P 703      20.375  -0.352   7.794  0.00  0.00      PROA  
ATOM   3932   CA PHE P 703      20.925  -0.186   5.758  0.00  0.00      PROA  
ATOM   3933   HA PHE P 703      20.324   0.236   4.966  0.00  0.00      PROA  
ATOM   3934   CB PHE P 703      22.077   0.801   6.225  0.00  0.00      PROA  
ATOM   3935  HB1 PHE P 703      22.858   0.983   5.456  0.00  0.00      PROA  
ATOM   3936  HB2 PHE P 703      22.620   0.487   7.141  0.00  0.00      PROA  
ATOM   3937   CG PHE P 703      21.285   2.087   6.493  0.00  0.00      PROA  
ATOM   3938  CD1 PHE P 703      20.931   2.851   5.386  0.00  0.00      PROA  
ATOM   3939  HD1 PHE P 703      21.175   2.521   4.387  0.00  0.00      PROA  
ATOM   3940  CE1 PHE P 703      20.375   4.148   5.583  0.00  0.00      PROA  
ATOM   3941  HE1 PHE P 703      20.119   4.755   4.727  0.00  0.00      PROA  
ATOM   3942   CZ PHE P 703      19.983   4.526   6.843  0.00  0.00      PROA  
ATOM   3943   HZ PHE P 703      19.676   5.528   7.104  0.00  0.00      PROA  
ATOM   3944  CD2 PHE P 703      20.967   2.520   7.773  0.00  0.00      PROA  
ATOM   3945  HD2 PHE P 703      21.436   1.976   8.580  0.00  0.00      PROA  
ATOM   3946  CE2 PHE P 703      20.275   3.724   8.010  0.00  0.00      PROA  
ATOM   3947  HE2 PHE P 703      19.944   4.094   8.969  0.00  0.00      PROA  
ATOM   3948    C PHE P 703      21.616  -1.416   5.166  0.00  0.00      PROA  
ATOM   3949    O PHE P 703      21.942  -1.402   3.966  0.00  0.00      PROA  
ATOM   3950    N ALA P 704      21.845  -2.567   5.910  0.00  0.00      PROA  
ATOM   3951   HN ALA P 704      21.602  -2.631   6.875  0.00  0.00      PROA  
ATOM   3952   CA ALA P 704      22.264  -3.879   5.302  0.00  0.00      PROA  
ATOM   3953   HA ALA P 704      23.241  -3.844   4.844  0.00  0.00      PROA  
ATOM   3954   CB ALA P 704      22.518  -5.047   6.333  0.00  0.00      PROA  
ATOM   3955  HB1 ALA P 704      21.511  -5.351   6.691  0.00  0.00      PROA  
ATOM   3956  HB2 ALA P 704      23.085  -4.643   7.199  0.00  0.00      PROA  
ATOM   3957  HB3 ALA P 704      22.969  -5.993   5.964  0.00  0.00      PROA  
ATOM   3958    C ALA P 704      21.390  -4.373   4.202  0.00  0.00      PROA  
ATOM   3959    O ALA P 704      21.898  -4.872   3.174  0.00  0.00      PROA  
ATOM   3960    N THR P 705      20.065  -4.257   4.360  0.00  0.00      PROA  
ATOM   3961   HN THR P 705      19.791  -3.946   5.267  0.00  0.00      PROA  
ATOM   3962   CA THR P 705      19.051  -4.722   3.452  0.00  0.00      PROA  
ATOM   3963   HA THR P 705      19.215  -5.757   3.189  0.00  0.00      PROA  
ATOM   3964   CB THR P 705      17.685  -4.706   4.118  0.00  0.00      PROA  
ATOM   3965   HB THR P 705      17.515  -3.691   4.537  0.00  0.00      PROA  
ATOM   3966  OG1 THR P 705      17.658  -5.581   5.246  0.00  0.00      PROA  
ATOM   3967  HG1 THR P 705      18.246  -5.181   5.890  0.00  0.00      PROA  
ATOM   3968  CG2 THR P 705      16.525  -5.081   3.176  0.00  0.00      PROA  
ATOM   3969 HG21 THR P 705      16.651  -6.129   2.830  0.00  0.00      PROA  
ATOM   3970 HG22 THR P 705      16.279  -4.566   2.222  0.00  0.00      PROA  
ATOM   3971 HG23 THR P 705      15.599  -4.960   3.777  0.00  0.00      PROA  
ATOM   3972    C THR P 705      18.960  -3.945   2.206  0.00  0.00      PROA  
ATOM   3973    O THR P 705      18.824  -4.496   1.141  0.00  0.00      PROA  
ATOM   3974    N PHE P 706      18.949  -2.621   2.388  0.00  0.00      PROA  
ATOM   3975   HN PHE P 706      19.000  -2.223   3.301  0.00  0.00      PROA  
ATOM   3976   CA PHE P 706      18.970  -1.709   1.318  0.00  0.00      PROA  
ATOM   3977   HA PHE P 706      18.057  -1.829   0.754  0.00  0.00      PROA  
ATOM   3978   CB PHE P 706      18.938  -0.258   1.926  0.00  0.00      PROA  
ATOM   3979  HB1 PHE P 706      19.882   0.002   2.451  0.00  0.00      PROA  
ATOM   3980  HB2 PHE P 706      18.120  -0.134   2.667  0.00  0.00      PROA  
ATOM   3981   CG PHE P 706      18.584   0.733   0.907  0.00  0.00      PROA  
ATOM   3982  CD1 PHE P 706      17.768   0.465  -0.200  0.00  0.00      PROA  
ATOM   3983  HD1 PHE P 706      17.372  -0.525  -0.371  0.00  0.00      PROA  
ATOM   3984  CE1 PHE P 706      17.294   1.502  -0.996  0.00  0.00      PROA  
ATOM   3985  HE1 PHE P 706      16.583   1.184  -1.744  0.00  0.00      PROA  
ATOM   3986   CZ PHE P 706      17.700   2.833  -0.756  0.00  0.00      PROA  
ATOM   3987   HZ PHE P 706      17.229   3.600  -1.353  0.00  0.00      PROA  
ATOM   3988  CD2 PHE P 706      18.907   2.084   1.182  0.00  0.00      PROA  
ATOM   3989  HD2 PHE P 706      19.498   2.305   2.059  0.00  0.00      PROA  
ATOM   3990  CE2 PHE P 706      18.594   3.065   0.309  0.00  0.00      PROA  
ATOM   3991  HE2 PHE P 706      18.932   4.087   0.394  0.00  0.00      PROA  
ATOM   3992    C PHE P 706      20.250  -1.834   0.432  0.00  0.00      PROA  
ATOM   3993    O PHE P 706      20.226  -1.818  -0.787  0.00  0.00      PROA  
ATOM   3994    N ILE P 707      21.467  -1.925   1.033  0.00  0.00      PROA  
ATOM   3995   HN ILE P 707      21.565  -1.888   2.025  0.00  0.00      PROA  
ATOM   3996   CA ILE P 707      22.683  -2.057   0.293  0.00  0.00      PROA  
ATOM   3997   HA ILE P 707      22.637  -1.322  -0.497  0.00  0.00      PROA  
ATOM   3998   CB ILE P 707      24.014  -1.915   1.060  0.00  0.00      PROA  
ATOM   3999   HB ILE P 707      23.966  -0.979   1.659  0.00  0.00      PROA  
ATOM   4000  CG2 ILE P 707      24.213  -2.974   2.187  0.00  0.00      PROA  
ATOM   4001 HG21 ILE P 707      25.198  -2.792   2.665  0.00  0.00      PROA  
ATOM   4002 HG22 ILE P 707      24.227  -4.045   1.890  0.00  0.00      PROA  
ATOM   4003 HG23 ILE P 707      23.480  -2.956   3.022  0.00  0.00      PROA  
ATOM   4004  CG1 ILE P 707      25.250  -1.837   0.096  0.00  0.00      PROA  
ATOM   4005 HG11 ILE P 707      25.006  -1.153  -0.745  0.00  0.00      PROA  
ATOM   4006 HG12 ILE P 707      25.499  -2.815  -0.368  0.00  0.00      PROA  
ATOM   4007   CD ILE P 707      26.493  -1.341   0.701  0.00  0.00      PROA  
ATOM   4008  HD1 ILE P 707      26.810  -2.050   1.497  0.00  0.00      PROA  
ATOM   4009  HD2 ILE P 707      26.319  -0.367   1.206  0.00  0.00      PROA  
ATOM   4010  HD3 ILE P 707      27.234  -1.288  -0.125  0.00  0.00      PROA  
ATOM   4011    C ILE P 707      22.737  -3.397  -0.541  0.00  0.00      PROA  
ATOM   4012    O ILE P 707      23.062  -3.447  -1.734  0.00  0.00      PROA  
ATOM   4013    N VAL P 708      22.349  -4.525   0.082  0.00  0.00      PROA  
ATOM   4014   HN VAL P 708      22.076  -4.347   1.024  0.00  0.00      PROA  
ATOM   4015   CA VAL P 708      22.362  -5.849  -0.458  0.00  0.00      PROA  
ATOM   4016   HA VAL P 708      23.153  -6.024  -1.173  0.00  0.00      PROA  
ATOM   4017   CB VAL P 708      22.323  -6.954   0.669  0.00  0.00      PROA  
ATOM   4018   HB VAL P 708      21.586  -6.664   1.447  0.00  0.00      PROA  
ATOM   4019  CG1 VAL P 708      22.160  -8.416   0.060  0.00  0.00      PROA  
ATOM   4020 HG11 VAL P 708      22.659  -8.655  -0.904  0.00  0.00      PROA  
ATOM   4021 HG12 VAL P 708      21.087  -8.537  -0.204  0.00  0.00      PROA  
ATOM   4022 HG13 VAL P 708      22.536  -9.070   0.875  0.00  0.00      PROA  
ATOM   4023  CG2 VAL P 708      23.706  -6.787   1.348  0.00  0.00      PROA  
ATOM   4024 HG21 VAL P 708      23.835  -5.805   1.853  0.00  0.00      PROA  
ATOM   4025 HG22 VAL P 708      24.618  -6.979   0.744  0.00  0.00      PROA  
ATOM   4026 HG23 VAL P 708      23.575  -7.509   2.182  0.00  0.00      PROA  
ATOM   4027    C VAL P 708      21.258  -6.016  -1.483  0.00  0.00      PROA  
ATOM   4028    O VAL P 708      21.518  -6.643  -2.551  0.00  0.00      PROA  
ATOM   4029    N SER P 709      20.047  -5.499  -1.263  0.00  0.00      PROA  
ATOM   4030   HN SER P 709      19.721  -5.105  -0.406  0.00  0.00      PROA  
ATOM   4031   CA SER P 709      19.150  -5.478  -2.368  0.00  0.00      PROA  
ATOM   4032   HA SER P 709      19.099  -6.474  -2.783  0.00  0.00      PROA  
ATOM   4033   CB SER P 709      17.717  -5.160  -1.956  0.00  0.00      PROA  
ATOM   4034  HB1 SER P 709      17.282  -5.918  -1.270  0.00  0.00      PROA  
ATOM   4035  HB2 SER P 709      17.099  -5.207  -2.878  0.00  0.00      PROA  
ATOM   4036   OG SER P 709      17.573  -3.897  -1.255  0.00  0.00      PROA  
ATOM   4037  HG1 SER P 709      17.921  -4.007  -0.367  0.00  0.00      PROA  
ATOM   4038    C SER P 709      19.501  -4.548  -3.560  0.00  0.00      PROA  
ATOM   4039    O SER P 709      19.206  -4.872  -4.717  0.00  0.00      PROA  
ATOM   4040    N SER P 710      20.135  -3.338  -3.390  0.00  0.00      PROA  
ATOM   4041   HN SER P 710      20.378  -3.017  -2.478  0.00  0.00      PROA  
ATOM   4042   CA SER P 710      20.480  -2.452  -4.485  0.00  0.00      PROA  
ATOM   4043   HA SER P 710      19.592  -2.234  -5.060  0.00  0.00      PROA  
ATOM   4044   CB SER P 710      20.994  -0.993  -4.036  0.00  0.00      PROA  
ATOM   4045  HB1 SER P 710      22.083  -0.892  -3.838  0.00  0.00      PROA  
ATOM   4046  HB2 SER P 710      20.392  -0.754  -3.134  0.00  0.00      PROA  
ATOM   4047   OG SER P 710      20.798   0.005  -4.960  0.00  0.00      PROA  
ATOM   4048  HG1 SER P 710      21.503  -0.037  -5.609  0.00  0.00      PROA  
ATOM   4049    C SER P 710      21.605  -2.965  -5.352  0.00  0.00      PROA  
ATOM   4050    O SER P 710      21.707  -2.656  -6.510  0.00  0.00      PROA  
ATOM   4051    N THR P 711      22.484  -3.762  -4.774  0.00  0.00      PROA  
ATOM   4052   HN THR P 711      22.206  -4.125  -3.888  0.00  0.00      PROA  
ATOM   4053   CA THR P 711      23.602  -4.388  -5.515  0.00  0.00      PROA  
ATOM   4054   HA THR P 711      24.068  -3.640  -6.140  0.00  0.00      PROA  
ATOM   4055   CB THR P 711      24.584  -5.077  -4.558  0.00  0.00      PROA  
ATOM   4056   HB THR P 711      23.887  -5.618  -3.882  0.00  0.00      PROA  
ATOM   4057  OG1 THR P 711      25.237  -4.082  -3.709  0.00  0.00      PROA  
ATOM   4058  HG1 THR P 711      24.706  -3.848  -2.943  0.00  0.00      PROA  
ATOM   4059  CG2 THR P 711      25.655  -5.949  -5.166  0.00  0.00      PROA  
ATOM   4060 HG21 THR P 711      26.473  -6.312  -4.508  0.00  0.00      PROA  
ATOM   4061 HG22 THR P 711      26.140  -5.294  -5.921  0.00  0.00      PROA  
ATOM   4062 HG23 THR P 711      25.164  -6.894  -5.484  0.00  0.00      PROA  
ATOM   4063    C THR P 711      23.157  -5.470  -6.456  0.00  0.00      PROA  
ATOM   4064    O THR P 711      23.732  -5.623  -7.524  0.00  0.00      PROA  
ATOM   4065    N LEU P 712      22.111  -6.247  -6.075  0.00  0.00      PROA  
ATOM   4066   HN LEU P 712      21.694  -6.112  -5.179  0.00  0.00      PROA  
ATOM   4067   CA LEU P 712      21.795  -7.424  -6.852  0.00  0.00      PROA  
ATOM   4068   HA LEU P 712      22.716  -7.845  -7.228  0.00  0.00      PROA  
ATOM   4069   CB LEU P 712      21.212  -8.498  -6.004  0.00  0.00      PROA  
ATOM   4070  HB1 LEU P 712      20.848  -9.328  -6.645  0.00  0.00      PROA  
ATOM   4071  HB2 LEU P 712      20.403  -8.056  -5.384  0.00  0.00      PROA  
ATOM   4072   CG LEU P 712      22.220  -9.041  -5.007  0.00  0.00      PROA  
ATOM   4073   HG LEU P 712      22.620  -8.252  -4.334  0.00  0.00      PROA  
ATOM   4074  CD1 LEU P 712      21.377 -10.075  -4.134  0.00  0.00      PROA  
ATOM   4075 HD11 LEU P 712      20.989 -10.882  -4.793  0.00  0.00      PROA  
ATOM   4076 HD12 LEU P 712      20.507  -9.579  -3.654  0.00  0.00      PROA  
ATOM   4077 HD13 LEU P 712      21.990 -10.398  -3.266  0.00  0.00      PROA  
ATOM   4078  CD2 LEU P 712      23.417  -9.770  -5.627  0.00  0.00      PROA  
ATOM   4079 HD21 LEU P 712      23.970  -8.961  -6.151  0.00  0.00      PROA  
ATOM   4080 HD22 LEU P 712      22.922 -10.452  -6.351  0.00  0.00      PROA  
ATOM   4081 HD23 LEU P 712      24.033 -10.319  -4.884  0.00  0.00      PROA  
ATOM   4082    C LEU P 712      20.872  -7.068  -7.963  0.00  0.00      PROA  
ATOM   4083    O LEU P 712      20.848  -7.614  -9.100  0.00  0.00      PROA  
ATOM   4084    N LYS P 713      20.066  -6.030  -7.829  0.00  0.00      PROA  
ATOM   4085   HN LYS P 713      20.122  -5.571  -6.945  0.00  0.00      PROA  
ATOM   4086   CA LYS P 713      19.236  -5.435  -8.860  0.00  0.00      PROA  
ATOM   4087   HA LYS P 713      18.621  -6.116  -9.429  0.00  0.00      PROA  
ATOM   4088   CB LYS P 713      18.110  -4.550  -8.183  0.00  0.00      PROA  
ATOM   4089  HB1 LYS P 713      17.676  -3.837  -8.916  0.00  0.00      PROA  
ATOM   4090  HB2 LYS P 713      18.730  -3.856  -7.576  0.00  0.00      PROA  
ATOM   4091   CG LYS P 713      16.960  -5.360  -7.456  0.00  0.00      PROA  
ATOM   4092  HG1 LYS P 713      16.284  -4.674  -6.901  0.00  0.00      PROA  
ATOM   4093  HG2 LYS P 713      17.458  -5.986  -6.685  0.00  0.00      PROA  
ATOM   4094   CD LYS P 713      16.222  -6.259  -8.443  0.00  0.00      PROA  
ATOM   4095  HD1 LYS P 713      15.505  -6.817  -7.804  0.00  0.00      PROA  
ATOM   4096  HD2 LYS P 713      16.920  -7.049  -8.792  0.00  0.00      PROA  
ATOM   4097   CE LYS P 713      15.657  -5.576  -9.733  0.00  0.00      PROA  
ATOM   4098  HE1 LYS P 713      16.412  -5.549 -10.547  0.00  0.00      PROA  
ATOM   4099  HE2 LYS P 713      15.603  -4.496  -9.481  0.00  0.00      PROA  
ATOM   4100   NZ LYS P 713      14.348  -6.169 -10.247  0.00  0.00      PROA  
ATOM   4101  HZ1 LYS P 713      14.128  -5.525 -11.034  0.00  0.00      PROA  
ATOM   4102  HZ2 LYS P 713      13.612  -6.213  -9.514  0.00  0.00      PROA  
ATOM   4103  HZ3 LYS P 713      14.663  -7.115 -10.545  0.00  0.00      PROA  
ATOM   4104    C LYS P 713      19.836  -4.771 -10.054  0.00  0.00      PROA  
ATOM   4105    O LYS P 713      19.218  -4.283 -11.006  0.00  0.00      PROA  
ATOM   4106    N THR P 714      21.206  -4.693 -10.119  0.00  0.00      PROA  
ATOM   4107   HN THR P 714      21.704  -5.006  -9.315  0.00  0.00      PROA  
ATOM   4108   CA THR P 714      22.021  -4.252 -11.276  0.00  0.00      PROA  
ATOM   4109   HA THR P 714      21.322  -3.976 -12.052  0.00  0.00      PROA  
ATOM   4110   CB THR P 714      22.725  -2.878 -11.024  0.00  0.00      PROA  
ATOM   4111   HB THR P 714      21.928  -2.177 -10.697  0.00  0.00      PROA  
ATOM   4112  OG1 THR P 714      23.220  -2.336 -12.211  0.00  0.00      PROA  
ATOM   4113  HG1 THR P 714      23.271  -1.400 -12.001  0.00  0.00      PROA  
ATOM   4114  CG2 THR P 714      23.904  -2.894  -9.973  0.00  0.00      PROA  
ATOM   4115 HG21 THR P 714      23.476  -3.185  -8.990  0.00  0.00      PROA  
ATOM   4116 HG22 THR P 714      24.485  -1.954  -9.862  0.00  0.00      PROA  
ATOM   4117 HG23 THR P 714      24.654  -3.654 -10.282  0.00  0.00      PROA  
ATOM   4118    C THR P 714      23.041  -5.322 -11.757  0.00  0.00      PROA  
ATOM   4119    O THR P 714      24.049  -5.061 -12.434  0.00  0.00      PROA  
ATOM   4120    N PHE P 715      22.843  -6.587 -11.350  0.00  0.00      PROA  
ATOM   4121   HN PHE P 715      21.966  -6.711 -10.892  0.00  0.00      PROA  
ATOM   4122   CA PHE P 715      23.742  -7.686 -11.453  0.00  0.00      PROA  
ATOM   4123   HA PHE P 715      24.655  -7.325 -11.003  0.00  0.00      PROA  
ATOM   4124   CB PHE P 715      23.349  -8.791 -10.404  0.00  0.00      PROA  
ATOM   4125  HB1 PHE P 715      22.342  -9.230 -10.570  0.00  0.00      PROA  
ATOM   4126  HB2 PHE P 715      23.316  -8.335  -9.391  0.00  0.00      PROA  
ATOM   4127   CG PHE P 715      24.372  -9.871 -10.372  0.00  0.00      PROA  
ATOM   4128  CD1 PHE P 715      25.748  -9.645 -10.411  0.00  0.00      PROA  
ATOM   4129  HD1 PHE P 715      26.097  -8.624 -10.453  0.00  0.00      PROA  
ATOM   4130  CE1 PHE P 715      26.604 -10.697 -10.230  0.00  0.00      PROA  
ATOM   4131  HE1 PHE P 715      27.676 -10.566 -10.251  0.00  0.00      PROA  
ATOM   4132   CZ PHE P 715      26.171 -12.009 -10.254  0.00  0.00      PROA  
ATOM   4133   HZ PHE P 715      26.861 -12.810 -10.031  0.00  0.00      PROA  
ATOM   4134  CD2 PHE P 715      23.889 -11.191 -10.333  0.00  0.00      PROA  
ATOM   4135  HD2 PHE P 715      22.838 -11.407 -10.213  0.00  0.00      PROA  
ATOM   4136  CE2 PHE P 715      24.792 -12.272 -10.157  0.00  0.00      PROA  
ATOM   4137  HE2 PHE P 715      24.394 -13.276 -10.151  0.00  0.00      PROA  
ATOM   4138    C PHE P 715      23.878  -8.219 -12.909  0.00  0.00      PROA  
ATOM   4139    O PHE P 715      24.841  -8.852 -13.246  0.00  0.00      PROA  
ATOM   4140    N LYS P 716      22.945  -7.800 -13.744  0.00  0.00      PROA  
ATOM   4141   HN LYS P 716      22.253  -7.218 -13.325  0.00  0.00      PROA  
ATOM   4142   CA LYS P 716      22.903  -8.072 -15.182  0.00  0.00      PROA  
ATOM   4143   HA LYS P 716      23.366  -9.030 -15.370  0.00  0.00      PROA  
ATOM   4144   CB LYS P 716      21.546  -8.099 -15.830  0.00  0.00      PROA  
ATOM   4145  HB1 LYS P 716      21.665  -8.497 -16.860  0.00  0.00      PROA  
ATOM   4146  HB2 LYS P 716      21.193  -7.052 -15.720  0.00  0.00      PROA  
ATOM   4147   CG LYS P 716      20.541  -9.017 -15.160  0.00  0.00      PROA  
ATOM   4148  HG1 LYS P 716      20.219  -8.734 -14.135  0.00  0.00      PROA  
ATOM   4149  HG2 LYS P 716      21.000 -10.000 -14.918  0.00  0.00      PROA  
ATOM   4150   CD LYS P 716      19.197  -9.318 -15.936  0.00  0.00      PROA  
ATOM   4151  HD1 LYS P 716      18.550 -10.038 -15.390  0.00  0.00      PROA  
ATOM   4152  HD2 LYS P 716      19.634  -9.791 -16.842  0.00  0.00      PROA  
ATOM   4153   CE LYS P 716      18.435  -8.058 -16.303  0.00  0.00      PROA  
ATOM   4154  HE1 LYS P 716      19.104  -7.565 -17.040  0.00  0.00      PROA  
ATOM   4155  HE2 LYS P 716      18.214  -7.448 -15.401  0.00  0.00      PROA  
ATOM   4156   NZ LYS P 716      17.192  -8.469 -16.931  0.00  0.00      PROA  
ATOM   4157  HZ1 LYS P 716      16.639  -7.627 -17.189  0.00  0.00      PROA  
ATOM   4158  HZ2 LYS P 716      16.647  -9.092 -16.302  0.00  0.00      PROA  
ATOM   4159  HZ3 LYS P 716      17.301  -9.015 -17.809  0.00  0.00      PROA  
ATOM   4160    C LYS P 716      23.708  -6.977 -15.982  0.00  0.00      PROA  
ATOM   4161    O LYS P 716      23.955  -7.147 -17.179  0.00  0.00      PROA  
ATOM   4162    N THR P 717      24.299  -5.942 -15.394  0.00  0.00      PROA  
ATOM   4163   HN THR P 717      24.027  -5.743 -14.455  0.00  0.00      PROA  
ATOM   4164   CA THR P 717      25.072  -4.922 -16.076  0.00  0.00      PROA  
ATOM   4165   HA THR P 717      24.784  -4.997 -17.115  0.00  0.00      PROA  
ATOM   4166   CB THR P 717      24.744  -3.483 -15.616  0.00  0.00      PROA  
ATOM   4167   HB THR P 717      25.206  -2.724 -16.283  0.00  0.00      PROA  
ATOM   4168  OG1 THR P 717      25.291  -3.252 -14.337  0.00  0.00      PROA  
ATOM   4169  HG1 THR P 717      24.812  -3.840 -13.749  0.00  0.00      PROA  
ATOM   4170  CG2 THR P 717      23.230  -3.343 -15.531  0.00  0.00      PROA  
ATOM   4171 HG21 THR P 717      22.939  -3.946 -14.644  0.00  0.00      PROA  
ATOM   4172 HG22 THR P 717      22.634  -3.649 -16.417  0.00  0.00      PROA  
ATOM   4173 HG23 THR P 717      22.843  -2.322 -15.321  0.00  0.00      PROA  
ATOM   4174    C THR P 717      26.535  -5.109 -15.896  0.00  0.00      PROA  
ATOM   4175    O THR P 717      27.432  -4.834 -16.677  0.00  0.00      PROA  
ATOM   4176    N SER P 718      26.797  -5.836 -14.796  0.00  0.00      PROA  
ATOM   4177   HN SER P 718      26.050  -6.253 -14.283  0.00  0.00      PROA  
ATOM   4178   CA SER P 718      28.056  -6.504 -14.722  0.00  0.00      PROA  
ATOM   4179   HA SER P 718      28.853  -5.856 -15.054  0.00  0.00      PROA  
ATOM   4180   CB SER P 718      28.437  -6.861 -13.199  0.00  0.00      PROA  
ATOM   4181  HB1 SER P 718      28.374  -5.925 -12.605  0.00  0.00      PROA  
ATOM   4182  HB2 SER P 718      29.492  -7.211 -13.222  0.00  0.00      PROA  
ATOM   4183   OG SER P 718      27.715  -7.975 -12.612  0.00  0.00      PROA  
ATOM   4184  HG1 SER P 718      26.823  -7.855 -12.947  0.00  0.00      PROA  
ATOM   4185    C SER P 718      28.154  -7.808 -15.506  0.00  0.00      PROA  
ATOM   4186    O SER P 718      27.183  -8.434 -15.911  0.00  0.00      PROA  
ATOM   4187    N ARG P 719      29.395  -8.418 -15.585  0.00  0.00      PROA  
ATOM   4188   HN ARG P 719      30.258  -7.992 -15.323  0.00  0.00      PROA  
ATOM   4189   CA ARG P 719      29.573  -9.698 -16.230  0.00  0.00      PROA  
ATOM   4190   HA ARG P 719      28.696 -10.313 -16.100  0.00  0.00      PROA  
ATOM   4191   CB ARG P 719      29.718  -9.568 -17.820  0.00  0.00      PROA  
ATOM   4192  HB1 ARG P 719      28.709  -9.237 -18.148  0.00  0.00      PROA  
ATOM   4193  HB2 ARG P 719      29.907 -10.547 -18.310  0.00  0.00      PROA  
ATOM   4194   CG ARG P 719      30.716  -8.508 -18.396  0.00  0.00      PROA  
ATOM   4195  HG1 ARG P 719      30.565  -7.480 -18.003  0.00  0.00      PROA  
ATOM   4196  HG2 ARG P 719      30.506  -8.455 -19.486  0.00  0.00      PROA  
ATOM   4197   CD ARG P 719      32.201  -8.839 -18.196  0.00  0.00      PROA  
ATOM   4198  HD1 ARG P 719      32.414  -9.821 -18.669  0.00  0.00      PROA  
ATOM   4199  HD2 ARG P 719      32.516  -8.855 -17.130  0.00  0.00      PROA  
ATOM   4200   NE ARG P 719      33.080  -7.846 -18.927  0.00  0.00      PROA  
ATOM   4201   HE ARG P 719      33.294  -8.102 -19.870  0.00  0.00      PROA  
ATOM   4202   CZ ARG P 719      33.553  -6.689 -18.416  0.00  0.00      PROA  
ATOM   4203  NH1 ARG P 719      33.094  -6.271 -17.231  0.00  0.00      PROA  
ATOM   4204 HH11 ARG P 719      32.521  -6.849 -16.650  0.00  0.00      PROA  
ATOM   4205 HH12 ARG P 719      33.418  -5.390 -16.889  0.00  0.00      PROA  
ATOM   4206  NH2 ARG P 719      34.043  -5.701 -19.154  0.00  0.00      PROA  
ATOM   4207 HH21 ARG P 719      34.320  -5.784 -20.112  0.00  0.00      PROA  
ATOM   4208 HH22 ARG P 719      34.195  -4.904 -18.571  0.00  0.00      PROA  
ATOM   4209    C ARG P 719      30.542 -10.655 -15.622  0.00  0.00      PROA  
ATOM   4210    O ARG P 719      31.271 -11.369 -16.324  0.00  0.00      PROA  
ATOM   4211    N TYR P 720      30.534 -10.665 -14.326  0.00  0.00      PROA  
ATOM   4212   HN TYR P 720      30.024  -9.931 -13.884  0.00  0.00      PROA  
ATOM   4213   CA TYR P 720      31.281 -11.595 -13.462  0.00  0.00      PROA  
ATOM   4214   HA TYR P 720      32.320 -11.449 -13.717  0.00  0.00      PROA  
ATOM   4215   CB TYR P 720      31.197 -11.328 -11.953  0.00  0.00      PROA  
ATOM   4216  HB1 TYR P 720      32.012 -11.821 -11.381  0.00  0.00      PROA  
ATOM   4217  HB2 TYR P 720      30.148 -11.561 -11.670  0.00  0.00      PROA  
ATOM   4218   CG TYR P 720      31.577  -9.946 -11.550  0.00  0.00      PROA  
ATOM   4219  CD1 TYR P 720      30.593  -9.008 -11.111  0.00  0.00      PROA  
ATOM   4220  HD1 TYR P 720      29.586  -9.384 -11.010  0.00  0.00      PROA  
ATOM   4221  CE1 TYR P 720      30.963  -7.737 -10.602  0.00  0.00      PROA  
ATOM   4222  HE1 TYR P 720      30.264  -7.012 -10.213  0.00  0.00      PROA  
ATOM   4223   CZ TYR P 720      32.325  -7.333 -10.638  0.00  0.00      PROA  
ATOM   4224   OH TYR P 720      32.738  -6.122 -10.094  0.00  0.00      PROA  
ATOM   4225   HH TYR P 720      33.656  -5.897 -10.264  0.00  0.00      PROA  
ATOM   4226  CD2 TYR P 720      32.907  -9.447 -11.675  0.00  0.00      PROA  
ATOM   4227  HD2 TYR P 720      33.610 -10.106 -12.163  0.00  0.00      PROA  
ATOM   4228  CE2 TYR P 720      33.282  -8.253 -11.128  0.00  0.00      PROA  
ATOM   4229  HE2 TYR P 720      34.320  -7.953 -11.144  0.00  0.00      PROA  
ATOM   4230    C TYR P 720      31.040 -13.055 -13.727  0.00  0.00      PROA  
ATOM   4231    O TYR P 720      31.975 -13.818 -13.611  0.00  0.00      PROA  
ATOM   4232    N PHE P 721      29.825 -13.478 -14.034  0.00  0.00      PROA  
ATOM   4233   HN PHE P 721      29.080 -12.822 -14.122  0.00  0.00      PROA  
ATOM   4234   CA PHE P 721      29.395 -14.888 -14.141  0.00  0.00      PROA  
ATOM   4235   HA PHE P 721      30.177 -15.633 -14.171  0.00  0.00      PROA  
ATOM   4236   CB PHE P 721      28.328 -15.404 -13.106  0.00  0.00      PROA  
ATOM   4237  HB1 PHE P 721      27.930 -16.402 -13.388  0.00  0.00      PROA  
ATOM   4238  HB2 PHE P 721      27.477 -14.711 -12.932  0.00  0.00      PROA  
ATOM   4239   CG PHE P 721      28.946 -15.598 -11.752  0.00  0.00      PROA  
ATOM   4240  CD1 PHE P 721      28.818 -14.653 -10.764  0.00  0.00      PROA  
ATOM   4241  HD1 PHE P 721      28.412 -13.672 -10.965  0.00  0.00      PROA  
ATOM   4242  CE1 PHE P 721      29.378 -14.831  -9.515  0.00  0.00      PROA  
ATOM   4243  HE1 PHE P 721      29.380 -14.058  -8.761  0.00  0.00      PROA  
ATOM   4244   CZ PHE P 721      30.152 -15.904  -9.196  0.00  0.00      PROA  
ATOM   4245   HZ PHE P 721      30.657 -15.910  -8.241  0.00  0.00      PROA  
ATOM   4246  CD2 PHE P 721      29.481 -16.876 -11.359  0.00  0.00      PROA  
ATOM   4247  HD2 PHE P 721      29.411 -17.635 -12.124  0.00  0.00      PROA  
ATOM   4248  CE2 PHE P 721      30.190 -16.943 -10.145  0.00  0.00      PROA  
ATOM   4249  HE2 PHE P 721      30.804 -17.800  -9.911  0.00  0.00      PROA  
ATOM   4250    C PHE P 721      28.704 -15.010 -15.496  0.00  0.00      PROA  
ATOM   4251    O PHE P 721      28.310 -13.976 -16.080  0.00  0.00      PROA  
ATOM   4252    N PRO P 722      28.539 -16.184 -16.071  0.00  0.00      PROA  
ATOM   4253   CD PRO P 722      29.220 -17.440 -15.749  0.00  0.00      PROA  
ATOM   4254  HD1 PRO P 722      29.057 -17.708 -14.683  0.00  0.00      PROA  
ATOM   4255  HD2 PRO P 722      30.313 -17.308 -15.897  0.00  0.00      PROA  
ATOM   4256   CA PRO P 722      27.556 -16.420 -17.057  0.00  0.00      PROA  
ATOM   4257   HA PRO P 722      27.978 -16.105 -18.000  0.00  0.00      PROA  
ATOM   4258   CB PRO P 722      27.278 -18.006 -16.892  0.00  0.00      PROA  
ATOM   4259  HB1 PRO P 722      26.733 -18.398 -17.777  0.00  0.00      PROA  
ATOM   4260  HB2 PRO P 722      26.616 -18.183 -16.018  0.00  0.00      PROA  
ATOM   4261   CG PRO P 722      28.601 -18.534 -16.641  0.00  0.00      PROA  
ATOM   4262  HG1 PRO P 722      28.709 -19.570 -16.256  0.00  0.00      PROA  
ATOM   4263  HG2 PRO P 722      29.128 -18.510 -17.618  0.00  0.00      PROA  
ATOM   4264    C PRO P 722      26.249 -15.695 -17.031  0.00  0.00      PROA  
ATOM   4265    O PRO P 722      25.600 -15.454 -16.048  0.00  0.00      PROA  
ATOM   4266    N THR P 723      25.737 -15.318 -18.176  0.00  0.00      PROA  
ATOM   4267   HN THR P 723      26.052 -15.717 -19.034  0.00  0.00      PROA  
ATOM   4268   CA THR P 723      24.598 -14.388 -18.355  0.00  0.00      PROA  
ATOM   4269   HA THR P 723      24.910 -13.471 -17.879  0.00  0.00      PROA  
ATOM   4270   CB THR P 723      24.315 -14.004 -19.814  0.00  0.00      PROA  
ATOM   4271   HB THR P 723      23.887 -14.906 -20.301  0.00  0.00      PROA  
ATOM   4272  OG1 THR P 723      25.491 -13.530 -20.459  0.00  0.00      PROA  
ATOM   4273  HG1 THR P 723      25.270 -13.660 -21.384  0.00  0.00      PROA  
ATOM   4274  CG2 THR P 723      23.256 -12.906 -19.837  0.00  0.00      PROA  
ATOM   4275 HG21 THR P 723      23.660 -11.934 -19.481  0.00  0.00      PROA  
ATOM   4276 HG22 THR P 723      22.416 -13.146 -19.152  0.00  0.00      PROA  
ATOM   4277 HG23 THR P 723      22.955 -12.825 -20.904  0.00  0.00      PROA  
ATOM   4278    C THR P 723      23.373 -14.953 -17.697  0.00  0.00      PROA  
ATOM   4279    O THR P 723      22.764 -14.306 -16.868  0.00  0.00      PROA  
ATOM   4280    N ARG P 724      23.024 -16.226 -17.940  0.00  0.00      PROA  
ATOM   4281   HN ARG P 724      23.619 -16.758 -18.538  0.00  0.00      PROA  
ATOM   4282   CA ARG P 724      21.929 -16.883 -17.203  0.00  0.00      PROA  
ATOM   4283   HA ARG P 724      21.070 -16.272 -17.439  0.00  0.00      PROA  
ATOM   4284   CB ARG P 724      21.518 -18.277 -17.703  0.00  0.00      PROA  
ATOM   4285  HB1 ARG P 724      20.812 -18.154 -18.553  0.00  0.00      PROA  
ATOM   4286  HB2 ARG P 724      20.872 -18.761 -16.939  0.00  0.00      PROA  
ATOM   4287   CG ARG P 724      22.649 -19.204 -18.172  0.00  0.00      PROA  
ATOM   4288  HG1 ARG P 724      23.345 -19.264 -17.309  0.00  0.00      PROA  
ATOM   4289  HG2 ARG P 724      23.116 -19.013 -19.162  0.00  0.00      PROA  
ATOM   4290   CD ARG P 724      22.141 -20.716 -18.315  0.00  0.00      PROA  
ATOM   4291  HD1 ARG P 724      21.336 -20.693 -19.081  0.00  0.00      PROA  
ATOM   4292  HD2 ARG P 724      21.771 -21.050 -17.322  0.00  0.00      PROA  
ATOM   4293   NE ARG P 724      23.289 -21.580 -18.986  0.00  0.00      PROA  
ATOM   4294   HE ARG P 724      24.206 -21.187 -18.925  0.00  0.00      PROA  
ATOM   4295   CZ ARG P 724      23.205 -22.754 -19.561  0.00  0.00      PROA  
ATOM   4296  NH1 ARG P 724      22.068 -23.443 -19.458  0.00  0.00      PROA  
ATOM   4297 HH11 ARG P 724      21.323 -23.194 -18.840  0.00  0.00      PROA  
ATOM   4298 HH12 ARG P 724      22.120 -24.402 -19.736  0.00  0.00      PROA  
ATOM   4299  NH2 ARG P 724      24.191 -23.321 -20.163  0.00  0.00      PROA  
ATOM   4300 HH21 ARG P 724      25.031 -22.819 -20.371  0.00  0.00      PROA  
ATOM   4301 HH22 ARG P 724      23.993 -24.184 -20.629  0.00  0.00      PROA  
ATOM   4302    C ARG P 724      22.006 -16.954 -15.698  0.00  0.00      PROA  
ATOM   4303    O ARG P 724      21.014 -16.855 -15.006  0.00  0.00      PROA  
ATOM   4304    N VAL P 725      23.194 -17.060 -15.134  0.00  0.00      PROA  
ATOM   4305   HN VAL P 725      24.042 -17.200 -15.640  0.00  0.00      PROA  
ATOM   4306   CA VAL P 725      23.541 -16.916 -13.709  0.00  0.00      PROA  
ATOM   4307   HA VAL P 725      22.890 -17.583 -13.165  0.00  0.00      PROA  
ATOM   4308   CB VAL P 725      24.843 -17.528 -13.279  0.00  0.00      PROA  
ATOM   4309   HB VAL P 725      25.601 -16.925 -13.824  0.00  0.00      PROA  
ATOM   4310  CG1 VAL P 725      25.075 -17.403 -11.699  0.00  0.00      PROA  
ATOM   4311 HG11 VAL P 725      24.117 -17.676 -11.206  0.00  0.00      PROA  
ATOM   4312 HG12 VAL P 725      25.345 -16.370 -11.394  0.00  0.00      PROA  
ATOM   4313 HG13 VAL P 725      25.916 -18.057 -11.386  0.00  0.00      PROA  
ATOM   4314  CG2 VAL P 725      25.074 -18.991 -13.799  0.00  0.00      PROA  
ATOM   4315 HG21 VAL P 725      24.724 -19.196 -14.833  0.00  0.00      PROA  
ATOM   4316 HG22 VAL P 725      24.605 -19.696 -13.081  0.00  0.00      PROA  
ATOM   4317 HG23 VAL P 725      26.161 -19.219 -13.758  0.00  0.00      PROA  
ATOM   4318    C VAL P 725      23.248 -15.441 -13.213  0.00  0.00      PROA  
ATOM   4319    O VAL P 725      22.622 -15.232 -12.185  0.00  0.00      PROA  
ATOM   4320    N ARG P 726      23.673 -14.456 -13.977  0.00  0.00      PROA  
ATOM   4321   HN ARG P 726      24.313 -14.686 -14.706  0.00  0.00      PROA  
ATOM   4322   CA ARG P 726      23.378 -13.046 -13.663  0.00  0.00      PROA  
ATOM   4323   HA ARG P 726      23.596 -12.850 -12.624  0.00  0.00      PROA  
ATOM   4324   CB ARG P 726      24.159 -12.017 -14.515  0.00  0.00      PROA  
ATOM   4325  HB1 ARG P 726      23.815 -10.996 -14.244  0.00  0.00      PROA  
ATOM   4326  HB2 ARG P 726      23.947 -12.281 -15.573  0.00  0.00      PROA  
ATOM   4327   CG ARG P 726      25.670 -12.016 -14.217  0.00  0.00      PROA  
ATOM   4328  HG1 ARG P 726      26.119 -13.026 -14.336  0.00  0.00      PROA  
ATOM   4329  HG2 ARG P 726      25.818 -11.788 -13.140  0.00  0.00      PROA  
ATOM   4330   CD ARG P 726      26.376 -10.983 -15.152  0.00  0.00      PROA  
ATOM   4331  HD1 ARG P 726      27.298 -10.648 -14.631  0.00  0.00      PROA  
ATOM   4332  HD2 ARG P 726      25.663 -10.141 -15.285  0.00  0.00      PROA  
ATOM   4333   NE ARG P 726      26.722 -11.608 -16.472  0.00  0.00      PROA  
ATOM   4334   HE ARG P 726      27.258 -12.449 -16.535  0.00  0.00      PROA  
ATOM   4335   CZ ARG P 726      26.341 -11.122 -17.655  0.00  0.00      PROA  
ATOM   4336  NH1 ARG P 726      27.006 -11.432 -18.813  0.00  0.00      PROA  
ATOM   4337 HH11 ARG P 726      27.956 -11.720 -18.691  0.00  0.00      PROA  
ATOM   4338 HH12 ARG P 726      26.674 -10.976 -19.638  0.00  0.00      PROA  
ATOM   4339  NH2 ARG P 726      25.423 -10.155 -17.760  0.00  0.00      PROA  
ATOM   4340 HH21 ARG P 726      25.295  -9.635 -16.915  0.00  0.00      PROA  
ATOM   4341 HH22 ARG P 726      25.532  -9.653 -18.618  0.00  0.00      PROA  
ATOM   4342    C ARG P 726      21.915 -12.670 -13.771  0.00  0.00      PROA  
ATOM   4343    O ARG P 726      21.308 -11.851 -13.080  0.00  0.00      PROA  
ATOM   4344    N SER P 727      21.215 -13.247 -14.797  0.00  0.00      PROA  
ATOM   4345   HN SER P 727      21.692 -13.723 -15.532  0.00  0.00      PROA  
ATOM   4346   CA SER P 727      19.777 -13.107 -15.044  0.00  0.00      PROA  
ATOM   4347   HA SER P 727      19.433 -12.084 -15.081  0.00  0.00      PROA  
ATOM   4348   CB SER P 727      19.389 -13.725 -16.384  0.00  0.00      PROA  
ATOM   4349  HB1 SER P 727      19.283 -14.831 -16.394  0.00  0.00      PROA  
ATOM   4350  HB2 SER P 727      20.046 -13.481 -17.246  0.00  0.00      PROA  
ATOM   4351   OG SER P 727      18.083 -13.248 -16.804  0.00  0.00      PROA  
ATOM   4352  HG1 SER P 727      17.565 -13.668 -16.113  0.00  0.00      PROA  
ATOM   4353    C SER P 727      18.949 -13.670 -13.907  0.00  0.00      PROA  
ATOM   4354    O SER P 727      18.122 -13.029 -13.266  0.00  0.00      PROA  
ATOM   4355    N THR P 728      19.221 -14.988 -13.648  0.00  0.00      PROA  
ATOM   4356   HN THR P 728      19.811 -15.650 -14.104  0.00  0.00      PROA  
ATOM   4357   CA THR P 728      18.443 -15.722 -12.597  0.00  0.00      PROA  
ATOM   4358   HA THR P 728      17.403 -15.527 -12.812  0.00  0.00      PROA  
ATOM   4359   CB THR P 728      18.579 -17.200 -12.728  0.00  0.00      PROA  
ATOM   4360   HB THR P 728      18.852 -17.520 -13.756  0.00  0.00      PROA  
ATOM   4361  OG1 THR P 728      17.422 -17.863 -12.337  0.00  0.00      PROA  
ATOM   4362  HG1 THR P 728      17.590 -18.805 -12.420  0.00  0.00      PROA  
ATOM   4363  CG2 THR P 728      19.691 -17.745 -11.817  0.00  0.00      PROA  
ATOM   4364 HG21 THR P 728      19.886 -18.777 -12.180  0.00  0.00      PROA  
ATOM   4365 HG22 THR P 728      19.363 -17.848 -10.760  0.00  0.00      PROA  
ATOM   4366 HG23 THR P 728      20.635 -17.164 -11.905  0.00  0.00      PROA  
ATOM   4367    C THR P 728      18.670 -15.187 -11.228  0.00  0.00      PROA  
ATOM   4368    O THR P 728      17.669 -15.095 -10.429  0.00  0.00      PROA  
ATOM   4369    N VAL P 729      19.854 -14.817 -10.823  0.00  0.00      PROA  
ATOM   4370   HN VAL P 729      20.569 -14.940 -11.507  0.00  0.00      PROA  
ATOM   4371   CA VAL P 729      20.110 -14.220  -9.553  0.00  0.00      PROA  
ATOM   4372   HA VAL P 729      19.722 -14.795  -8.725  0.00  0.00      PROA  
ATOM   4373   CB VAL P 729      21.645 -14.056  -9.129  0.00  0.00      PROA  
ATOM   4374   HB VAL P 729      22.130 -13.488  -9.952  0.00  0.00      PROA  
ATOM   4375  CG1 VAL P 729      21.814 -13.106  -7.916  0.00  0.00      PROA  
ATOM   4376 HG11 VAL P 729      21.127 -13.467  -7.121  0.00  0.00      PROA  
ATOM   4377 HG12 VAL P 729      21.633 -12.014  -8.015  0.00  0.00      PROA  
ATOM   4378 HG13 VAL P 729      22.857 -13.184  -7.543  0.00  0.00      PROA  
ATOM   4379  CG2 VAL P 729      22.288 -15.344  -8.809  0.00  0.00      PROA  
ATOM   4380 HG21 VAL P 729      22.513 -15.940  -9.720  0.00  0.00      PROA  
ATOM   4381 HG22 VAL P 729      21.671 -16.122  -8.313  0.00  0.00      PROA  
ATOM   4382 HG23 VAL P 729      23.164 -15.117  -8.165  0.00  0.00      PROA  
ATOM   4383    C VAL P 729      19.419 -12.844  -9.305  0.00  0.00      PROA  
ATOM   4384    O VAL P 729      18.858 -12.513  -8.251  0.00  0.00      PROA  
ATOM   4385    N SER P 730      19.422 -12.027 -10.324  0.00  0.00      PROA  
ATOM   4386   HN SER P 730      19.825 -12.465 -11.125  0.00  0.00      PROA  
ATOM   4387   CA SER P 730      18.897 -10.695 -10.391  0.00  0.00      PROA  
ATOM   4388   HA SER P 730      19.308 -10.185  -9.532  0.00  0.00      PROA  
ATOM   4389   CB SER P 730      19.204 -10.089 -11.790  0.00  0.00      PROA  
ATOM   4390  HB1 SER P 730      18.768 -10.715 -12.598  0.00  0.00      PROA  
ATOM   4391  HB2 SER P 730      20.308 -10.021 -11.893  0.00  0.00      PROA  
ATOM   4392   OG SER P 730      18.679  -8.802 -12.108  0.00  0.00      PROA  
ATOM   4393  HG1 SER P 730      17.724  -8.861 -12.024  0.00  0.00      PROA  
ATOM   4394    C SER P 730      17.374 -10.780 -10.177  0.00  0.00      PROA  
ATOM   4395    O SER P 730      16.794  -9.967  -9.395  0.00  0.00      PROA  
ATOM   4396    N ASP P 731      16.707 -11.689 -10.804  0.00  0.00      PROA  
ATOM   4397   HN ASP P 731      17.156 -12.304 -11.447  0.00  0.00      PROA  
ATOM   4398   CA ASP P 731      15.291 -11.935 -10.579  0.00  0.00      PROA  
ATOM   4399   HA ASP P 731      14.715 -11.027 -10.679  0.00  0.00      PROA  
ATOM   4400   CB ASP P 731      14.640 -12.917 -11.645  0.00  0.00      PROA  
ATOM   4401  HB1 ASP P 731      13.626 -13.206 -11.294  0.00  0.00      PROA  
ATOM   4402  HB2 ASP P 731      15.262 -13.829 -11.774  0.00  0.00      PROA  
ATOM   4403   CG ASP P 731      14.424 -12.072 -12.914  0.00  0.00      PROA  
ATOM   4404  OD1 ASP P 731      14.167 -12.776 -13.974  0.00  0.00      PROA  
ATOM   4405  OD2 ASP P 731      14.448 -10.847 -13.003  0.00  0.00      PROA  
ATOM   4406    C ASP P 731      14.947 -12.442  -9.178  0.00  0.00      PROA  
ATOM   4407    O ASP P 731      13.919 -11.983  -8.665  0.00  0.00      PROA  
ATOM   4408    N PHE P 732      15.770 -13.211  -8.543  0.00  0.00      PROA  
ATOM   4409   HN PHE P 732      16.675 -13.340  -8.941  0.00  0.00      PROA  
ATOM   4410   CA PHE P 732      15.417 -13.616  -7.105  0.00  0.00      PROA  
ATOM   4411   HA PHE P 732      14.357 -13.663  -6.902  0.00  0.00      PROA  
ATOM   4412   CB PHE P 732      16.022 -15.077  -6.753  0.00  0.00      PROA  
ATOM   4413  HB1 PHE P 732      16.063 -15.386  -5.686  0.00  0.00      PROA  
ATOM   4414  HB2 PHE P 732      17.059 -14.976  -7.137  0.00  0.00      PROA  
ATOM   4415   CG PHE P 732      15.285 -16.218  -7.474  0.00  0.00      PROA  
ATOM   4416  CD1 PHE P 732      13.998 -16.475  -7.079  0.00  0.00      PROA  
ATOM   4417  HD1 PHE P 732      13.526 -15.829  -6.354  0.00  0.00      PROA  
ATOM   4418  CE1 PHE P 732      13.201 -17.483  -7.694  0.00  0.00      PROA  
ATOM   4419  HE1 PHE P 732      12.163 -17.525  -7.400  0.00  0.00      PROA  
ATOM   4420   CZ PHE P 732      13.702 -18.349  -8.693  0.00  0.00      PROA  
ATOM   4421   HZ PHE P 732      13.084 -19.148  -9.076  0.00  0.00      PROA  
ATOM   4422  CD2 PHE P 732      15.853 -17.097  -8.394  0.00  0.00      PROA  
ATOM   4423  HD2 PHE P 732      16.882 -17.010  -8.712  0.00  0.00      PROA  
ATOM   4424  CE2 PHE P 732      15.049 -18.068  -9.069  0.00  0.00      PROA  
ATOM   4425  HE2 PHE P 732      15.508 -18.802  -9.714  0.00  0.00      PROA  
ATOM   4426    C PHE P 732      15.993 -12.675  -6.058  0.00  0.00      PROA  
ATOM   4427    O PHE P 732      15.695 -12.826  -4.873  0.00  0.00      PROA  
ATOM   4428    N ALA P 733      16.728 -11.587  -6.432  0.00  0.00      PROA  
ATOM   4429   HN ALA P 733      16.884 -11.501  -7.413  0.00  0.00      PROA  
ATOM   4430   CA ALA P 733      17.429 -10.590  -5.614  0.00  0.00      PROA  
ATOM   4431   HA ALA P 733      18.329 -11.117  -5.332  0.00  0.00      PROA  
ATOM   4432   CB ALA P 733      17.758  -9.414  -6.512  0.00  0.00      PROA  
ATOM   4433  HB1 ALA P 733      16.885  -8.866  -6.927  0.00  0.00      PROA  
ATOM   4434  HB2 ALA P 733      18.420  -9.790  -7.321  0.00  0.00      PROA  
ATOM   4435  HB3 ALA P 733      18.277  -8.553  -6.041  0.00  0.00      PROA  
ATOM   4436    C ALA P 733      16.820 -10.119  -4.252  0.00  0.00      PROA  
ATOM   4437    O ALA P 733      17.465 -10.264  -3.209  0.00  0.00      PROA  
ATOM   4438    N VAL P 734      15.612  -9.616  -4.259  0.00  0.00      PROA  
ATOM   4439   HN VAL P 734      15.084  -9.771  -5.090  0.00  0.00      PROA  
ATOM   4440   CA VAL P 734      14.896  -9.260  -3.061  0.00  0.00      PROA  
ATOM   4441   HA VAL P 734      15.620  -8.729  -2.461  0.00  0.00      PROA  
ATOM   4442   CB VAL P 734      13.688  -8.330  -3.367  0.00  0.00      PROA  
ATOM   4443   HB VAL P 734      12.906  -8.788  -4.008  0.00  0.00      PROA  
ATOM   4444  CG1 VAL P 734      12.898  -8.033  -2.056  0.00  0.00      PROA  
ATOM   4445 HG11 VAL P 734      13.502  -7.393  -1.378  0.00  0.00      PROA  
ATOM   4446 HG12 VAL P 734      12.461  -8.884  -1.490  0.00  0.00      PROA  
ATOM   4447 HG13 VAL P 734      12.026  -7.390  -2.305  0.00  0.00      PROA  
ATOM   4448  CG2 VAL P 734      14.275  -7.142  -4.132  0.00  0.00      PROA  
ATOM   4449 HG21 VAL P 734      14.480  -7.499  -5.163  0.00  0.00      PROA  
ATOM   4450 HG22 VAL P 734      15.190  -6.787  -3.611  0.00  0.00      PROA  
ATOM   4451 HG23 VAL P 734      13.664  -6.216  -4.186  0.00  0.00      PROA  
ATOM   4452    C VAL P 734      14.498 -10.450  -2.039  0.00  0.00      PROA  
ATOM   4453    O VAL P 734      14.663 -10.309  -0.845  0.00  0.00      PROA  
ATOM   4454    N PHE P 735      14.103 -11.676  -2.519  0.00  0.00      PROA  
ATOM   4455   HN PHE P 735      13.911 -11.767  -3.493  0.00  0.00      PROA  
ATOM   4456   CA PHE P 735      14.181 -12.871  -1.757  0.00  0.00      PROA  
ATOM   4457   HA PHE P 735      13.571 -12.774  -0.871  0.00  0.00      PROA  
ATOM   4458   CB PHE P 735      13.405 -14.039  -2.570  0.00  0.00      PROA  
ATOM   4459  HB1 PHE P 735      13.768 -13.879  -3.608  0.00  0.00      PROA  
ATOM   4460  HB2 PHE P 735      12.365 -13.648  -2.557  0.00  0.00      PROA  
ATOM   4461   CG PHE P 735      13.562 -15.433  -1.982  0.00  0.00      PROA  
ATOM   4462  CD1 PHE P 735      12.546 -15.967  -1.176  0.00  0.00      PROA  
ATOM   4463  HD1 PHE P 735      11.646 -15.421  -0.933  0.00  0.00      PROA  
ATOM   4464  CE1 PHE P 735      12.641 -17.302  -0.759  0.00  0.00      PROA  
ATOM   4465  HE1 PHE P 735      11.879 -17.631  -0.069  0.00  0.00      PROA  
ATOM   4466   CZ PHE P 735      13.648 -18.146  -1.092  0.00  0.00      PROA  
ATOM   4467   HZ PHE P 735      13.684 -19.182  -0.789  0.00  0.00      PROA  
ATOM   4468  CD2 PHE P 735      14.697 -16.218  -2.328  0.00  0.00      PROA  
ATOM   4469  HD2 PHE P 735      15.442 -15.796  -2.986  0.00  0.00      PROA  
ATOM   4470  CE2 PHE P 735      14.737 -17.533  -1.842  0.00  0.00      PROA  
ATOM   4471  HE2 PHE P 735      15.618 -18.139  -1.996  0.00  0.00      PROA  
ATOM   4472    C PHE P 735      15.541 -13.267  -1.247  0.00  0.00      PROA  
ATOM   4473    O PHE P 735      15.707 -13.690  -0.127  0.00  0.00      PROA  
ATOM   4474    N LEU P 736      16.601 -13.165  -2.056  0.00  0.00      PROA  
ATOM   4475   HN LEU P 736      16.525 -13.079  -3.046  0.00  0.00      PROA  
ATOM   4476   CA LEU P 736      17.935 -13.309  -1.547  0.00  0.00      PROA  
ATOM   4477   HA LEU P 736      18.010 -14.243  -1.010  0.00  0.00      PROA  
ATOM   4478   CB LEU P 736      18.934 -13.333  -2.692  0.00  0.00      PROA  
ATOM   4479  HB1 LEU P 736      19.880 -13.592  -2.170  0.00  0.00      PROA  
ATOM   4480  HB2 LEU P 736      18.918 -12.449  -3.364  0.00  0.00      PROA  
ATOM   4481   CG LEU P 736      18.654 -14.601  -3.511  0.00  0.00      PROA  
ATOM   4482   HG LEU P 736      17.621 -14.482  -3.903  0.00  0.00      PROA  
ATOM   4483  CD1 LEU P 736      19.560 -14.471  -4.744  0.00  0.00      PROA  
ATOM   4484 HD11 LEU P 736      19.266 -13.593  -5.357  0.00  0.00      PROA  
ATOM   4485 HD12 LEU P 736      19.405 -15.409  -5.320  0.00  0.00      PROA  
ATOM   4486 HD13 LEU P 736      20.599 -14.367  -4.364  0.00  0.00      PROA  
ATOM   4487  CD2 LEU P 736      18.803 -16.014  -2.795  0.00  0.00      PROA  
ATOM   4488 HD21 LEU P 736      18.022 -16.202  -2.027  0.00  0.00      PROA  
ATOM   4489 HD22 LEU P 736      19.833 -16.032  -2.378  0.00  0.00      PROA  
ATOM   4490 HD23 LEU P 736      18.890 -16.800  -3.575  0.00  0.00      PROA  
ATOM   4491    C LEU P 736      18.361 -12.269  -0.494  0.00  0.00      PROA  
ATOM   4492    O LEU P 736      18.974 -12.675   0.472  0.00  0.00      PROA  
ATOM   4493    N THR P 737      17.959 -11.028  -0.625  0.00  0.00      PROA  
ATOM   4494   HN THR P 737      17.518 -10.700  -1.457  0.00  0.00      PROA  
ATOM   4495   CA THR P 737      18.171 -10.092   0.484  0.00  0.00      PROA  
ATOM   4496   HA THR P 737      19.204 -10.102   0.801  0.00  0.00      PROA  
ATOM   4497   CB THR P 737      17.624  -8.775   0.184  0.00  0.00      PROA  
ATOM   4498   HB THR P 737      16.540  -8.755  -0.060  0.00  0.00      PROA  
ATOM   4499  OG1 THR P 737      18.191  -8.287  -1.065  0.00  0.00      PROA  
ATOM   4500  HG1 THR P 737      18.378  -9.085  -1.566  0.00  0.00      PROA  
ATOM   4501  CG2 THR P 737      18.042  -7.840   1.258  0.00  0.00      PROA  
ATOM   4502 HG21 THR P 737      19.126  -7.895   1.497  0.00  0.00      PROA  
ATOM   4503 HG22 THR P 737      17.443  -7.959   2.186  0.00  0.00      PROA  
ATOM   4504 HG23 THR P 737      17.920  -6.790   0.914  0.00  0.00      PROA  
ATOM   4505    C THR P 737      17.444 -10.486   1.825  0.00  0.00      PROA  
ATOM   4506    O THR P 737      18.065 -10.509   2.919  0.00  0.00      PROA  
ATOM   4507    N ILE P 738      16.102 -10.895   1.793  0.00  0.00      PROA  
ATOM   4508   HN ILE P 738      15.695 -11.034   0.894  0.00  0.00      PROA  
ATOM   4509   CA ILE P 738      15.395 -11.457   2.957  0.00  0.00      PROA  
ATOM   4510   HA ILE P 738      15.414 -10.728   3.754  0.00  0.00      PROA  
ATOM   4511   CB ILE P 738      13.955 -11.782   2.664  0.00  0.00      PROA  
ATOM   4512   HB ILE P 738      13.922 -12.453   1.780  0.00  0.00      PROA  
ATOM   4513  CG2 ILE P 738      13.254 -12.372   3.875  0.00  0.00      PROA  
ATOM   4514 HG21 ILE P 738      12.254 -12.800   3.650  0.00  0.00      PROA  
ATOM   4515 HG22 ILE P 738      13.074 -11.574   4.627  0.00  0.00      PROA  
ATOM   4516 HG23 ILE P 738      13.796 -13.129   4.481  0.00  0.00      PROA  
ATOM   4517  CG1 ILE P 738      13.105 -10.557   2.268  0.00  0.00      PROA  
ATOM   4518 HG11 ILE P 738      13.703  -9.778   1.749  0.00  0.00      PROA  
ATOM   4519 HG12 ILE P 738      12.714 -10.016   3.156  0.00  0.00      PROA  
ATOM   4520   CD ILE P 738      11.764 -10.922   1.525  0.00  0.00      PROA  
ATOM   4521  HD1 ILE P 738      11.330 -10.013   1.057  0.00  0.00      PROA  
ATOM   4522  HD2 ILE P 738      11.103 -11.285   2.341  0.00  0.00      PROA  
ATOM   4523  HD3 ILE P 738      11.880 -11.673   0.715  0.00  0.00      PROA  
ATOM   4524    C ILE P 738      16.113 -12.610   3.653  0.00  0.00      PROA  
ATOM   4525    O ILE P 738      16.356 -12.607   4.839  0.00  0.00      PROA  
ATOM   4526    N PHE P 739      16.527 -13.609   2.906  0.00  0.00      PROA  
ATOM   4527   HN PHE P 739      16.128 -13.626   1.993  0.00  0.00      PROA  
ATOM   4528   CA PHE P 739      17.310 -14.791   3.208  0.00  0.00      PROA  
ATOM   4529   HA PHE P 739      16.751 -15.349   3.945  0.00  0.00      PROA  
ATOM   4530   CB PHE P 739      17.287 -15.644   1.898  0.00  0.00      PROA  
ATOM   4531  HB1 PHE P 739      17.819 -15.017   1.151  0.00  0.00      PROA  
ATOM   4532  HB2 PHE P 739      16.203 -15.721   1.663  0.00  0.00      PROA  
ATOM   4533   CG PHE P 739      17.935 -16.990   1.930  0.00  0.00      PROA  
ATOM   4534  CD1 PHE P 739      17.339 -18.018   2.653  0.00  0.00      PROA  
ATOM   4535  HD1 PHE P 739      16.443 -17.726   3.181  0.00  0.00      PROA  
ATOM   4536  CE1 PHE P 739      17.891 -19.301   2.707  0.00  0.00      PROA  
ATOM   4537  HE1 PHE P 739      17.435 -20.031   3.360  0.00  0.00      PROA  
ATOM   4538   CZ PHE P 739      19.052 -19.625   1.995  0.00  0.00      PROA  
ATOM   4539   HZ PHE P 739      19.430 -20.636   2.009  0.00  0.00      PROA  
ATOM   4540  CD2 PHE P 739      19.038 -17.281   1.105  0.00  0.00      PROA  
ATOM   4541  HD2 PHE P 739      19.435 -16.461   0.525  0.00  0.00      PROA  
ATOM   4542  CE2 PHE P 739      19.608 -18.578   1.145  0.00  0.00      PROA  
ATOM   4543  HE2 PHE P 739      20.325 -18.774   0.363  0.00  0.00      PROA  
ATOM   4544    C PHE P 739      18.631 -14.565   3.815  0.00  0.00      PROA  
ATOM   4545    O PHE P 739      18.953 -15.138   4.917  0.00  0.00      PROA  
ATOM   4546    N THR P 740      19.401 -13.642   3.231  0.00  0.00      PROA  
ATOM   4547   HN THR P 740      19.325 -13.319   2.291  0.00  0.00      PROA  
ATOM   4548   CA THR P 740      20.692 -13.074   3.777  0.00  0.00      PROA  
ATOM   4549   HA THR P 740      21.336 -13.937   3.694  0.00  0.00      PROA  
ATOM   4550   CB THR P 740      21.297 -11.902   2.993  0.00  0.00      PROA  
ATOM   4551   HB THR P 740      20.613 -11.027   2.998  0.00  0.00      PROA  
ATOM   4552  OG1 THR P 740      21.494 -12.201   1.622  0.00  0.00      PROA  
ATOM   4553  HG1 THR P 740      20.686 -12.165   1.105  0.00  0.00      PROA  
ATOM   4554  CG2 THR P 740      22.701 -11.476   3.420  0.00  0.00      PROA  
ATOM   4555 HG21 THR P 740      23.119 -10.684   2.763  0.00  0.00      PROA  
ATOM   4556 HG22 THR P 740      23.429 -12.303   3.275  0.00  0.00      PROA  
ATOM   4557 HG23 THR P 740      22.788 -11.208   4.494  0.00  0.00      PROA  
ATOM   4558    C THR P 740      20.532 -12.690   5.257  0.00  0.00      PROA  
ATOM   4559    O THR P 740      21.192 -13.296   6.118  0.00  0.00      PROA  
ATOM   4560    N MET P 741      19.616 -11.712   5.529  0.00  0.00      PROA  
ATOM   4561   HN MET P 741      19.070 -11.349   4.778  0.00  0.00      PROA  
ATOM   4562   CA MET P 741      19.402 -11.091   6.784  0.00  0.00      PROA  
ATOM   4563   HA MET P 741      20.358 -10.651   7.028  0.00  0.00      PROA  
ATOM   4564   CB MET P 741      18.381  -9.997   6.642  0.00  0.00      PROA  
ATOM   4565  HB1 MET P 741      18.220  -9.589   7.663  0.00  0.00      PROA  
ATOM   4566  HB2 MET P 741      17.427 -10.459   6.308  0.00  0.00      PROA  
ATOM   4567   CG MET P 741      18.828  -8.892   5.662  0.00  0.00      PROA  
ATOM   4568  HG1 MET P 741      18.032  -8.116   5.654  0.00  0.00      PROA  
ATOM   4569  HG2 MET P 741      18.714  -9.442   4.704  0.00  0.00      PROA  
ATOM   4570   SD MET P 741      20.482  -8.066   5.893  0.00  0.00      PROA  
ATOM   4571   CE MET P 741      21.109  -8.302   4.177  0.00  0.00      PROA  
ATOM   4572  HE1 MET P 741      22.179  -8.004   4.205  0.00  0.00      PROA  
ATOM   4573  HE2 MET P 741      20.560  -7.702   3.420  0.00  0.00      PROA  
ATOM   4574  HE3 MET P 741      21.136  -9.315   3.723  0.00  0.00      PROA  
ATOM   4575    C MET P 741      18.922 -12.075   7.895  0.00  0.00      PROA  
ATOM   4576    O MET P 741      19.297 -12.076   9.042  0.00  0.00      PROA  
ATOM   4577    N VAL P 742      17.960 -13.001   7.501  0.00  0.00      PROA  
ATOM   4578   HN VAL P 742      17.567 -13.017   6.585  0.00  0.00      PROA  
ATOM   4579   CA VAL P 742      17.453 -14.154   8.303  0.00  0.00      PROA  
ATOM   4580   HA VAL P 742      17.026 -13.741   9.205  0.00  0.00      PROA  
ATOM   4581   CB VAL P 742      16.412 -14.893   7.455  0.00  0.00      PROA  
ATOM   4582   HB VAL P 742      16.826 -15.072   6.440  0.00  0.00      PROA  
ATOM   4583  CG1 VAL P 742      16.062 -16.198   8.118  0.00  0.00      PROA  
ATOM   4584 HG11 VAL P 742      15.993 -16.029   9.214  0.00  0.00      PROA  
ATOM   4585 HG12 VAL P 742      16.809 -17.002   7.945  0.00  0.00      PROA  
ATOM   4586 HG13 VAL P 742      15.125 -16.636   7.713  0.00  0.00      PROA  
ATOM   4587  CG2 VAL P 742      15.106 -14.091   7.409  0.00  0.00      PROA  
ATOM   4588 HG21 VAL P 742      15.200 -13.068   6.986  0.00  0.00      PROA  
ATOM   4589 HG22 VAL P 742      14.644 -13.985   8.414  0.00  0.00      PROA  
ATOM   4590 HG23 VAL P 742      14.461 -14.703   6.743  0.00  0.00      PROA  
ATOM   4591    C VAL P 742      18.639 -15.001   8.773  0.00  0.00      PROA  
ATOM   4592    O VAL P 742      18.666 -15.409   9.901  0.00  0.00      PROA  
ATOM   4593    N ILE P 743      19.578 -15.341   7.885  0.00  0.00      PROA  
ATOM   4594   HN ILE P 743      19.360 -14.966   6.987  0.00  0.00      PROA  
ATOM   4595   CA ILE P 743      20.813 -16.041   8.169  0.00  0.00      PROA  
ATOM   4596   HA ILE P 743      20.539 -16.985   8.617  0.00  0.00      PROA  
ATOM   4597   CB ILE P 743      21.585 -16.503   6.895  0.00  0.00      PROA  
ATOM   4598   HB ILE P 743      21.675 -15.599   6.257  0.00  0.00      PROA  
ATOM   4599  CG2 ILE P 743      22.958 -17.000   7.233  0.00  0.00      PROA  
ATOM   4600 HG21 ILE P 743      23.709 -16.378   7.764  0.00  0.00      PROA  
ATOM   4601 HG22 ILE P 743      23.494 -17.291   6.305  0.00  0.00      PROA  
ATOM   4602 HG23 ILE P 743      22.851 -17.954   7.794  0.00  0.00      PROA  
ATOM   4603  CG1 ILE P 743      20.789 -17.564   6.119  0.00  0.00      PROA  
ATOM   4604 HG11 ILE P 743      19.718 -17.294   6.228  0.00  0.00      PROA  
ATOM   4605 HG12 ILE P 743      20.875 -18.570   6.583  0.00  0.00      PROA  
ATOM   4606   CD ILE P 743      21.260 -17.566   4.634  0.00  0.00      PROA  
ATOM   4607  HD1 ILE P 743      20.782 -18.446   4.153  0.00  0.00      PROA  
ATOM   4608  HD2 ILE P 743      22.364 -17.653   4.539  0.00  0.00      PROA  
ATOM   4609  HD3 ILE P 743      20.866 -16.677   4.097  0.00  0.00      PROA  
ATOM   4610    C ILE P 743      21.703 -15.230   9.120  0.00  0.00      PROA  
ATOM   4611    O ILE P 743      22.175 -15.849  10.072  0.00  0.00      PROA  
ATOM   4612    N LEU P 744      21.788 -13.884   8.998  0.00  0.00      PROA  
ATOM   4613   HN LEU P 744      21.305 -13.347   8.310  0.00  0.00      PROA  
ATOM   4614   CA LEU P 744      22.448 -12.982   9.952  0.00  0.00      PROA  
ATOM   4615   HA LEU P 744      23.450 -13.352  10.108  0.00  0.00      PROA  
ATOM   4616   CB LEU P 744      22.800 -11.593   9.447  0.00  0.00      PROA  
ATOM   4617  HB1 LEU P 744      23.585 -11.185  10.120  0.00  0.00      PROA  
ATOM   4618  HB2 LEU P 744      21.904 -10.937   9.467  0.00  0.00      PROA  
ATOM   4619   CG LEU P 744      23.282 -11.483   7.996  0.00  0.00      PROA  
ATOM   4620   HG LEU P 744      22.453 -11.838   7.347  0.00  0.00      PROA  
ATOM   4621  CD1 LEU P 744      23.486  -9.984   7.739  0.00  0.00      PROA  
ATOM   4622 HD11 LEU P 744      24.443  -9.600   8.151  0.00  0.00      PROA  
ATOM   4623 HD12 LEU P 744      22.709  -9.299   8.141  0.00  0.00      PROA  
ATOM   4624 HD13 LEU P 744      23.653  -9.788   6.658  0.00  0.00      PROA  
ATOM   4625  CD2 LEU P 744      24.528 -12.320   7.618  0.00  0.00      PROA  
ATOM   4626 HD21 LEU P 744      25.415 -12.034   8.221  0.00  0.00      PROA  
ATOM   4627 HD22 LEU P 744      24.799 -12.156   6.553  0.00  0.00      PROA  
ATOM   4628 HD23 LEU P 744      24.315 -13.408   7.693  0.00  0.00      PROA  
ATOM   4629    C LEU P 744      21.694 -12.962  11.346  0.00  0.00      PROA  
ATOM   4630    O LEU P 744      22.383 -13.009  12.314  0.00  0.00      PROA  
ATOM   4631    N ASP P 745      20.347 -13.021  11.404  0.00  0.00      PROA  
ATOM   4632   HN ASP P 745      19.877 -12.921  10.530  0.00  0.00      PROA  
ATOM   4633   CA ASP P 745      19.560 -13.216  12.571  0.00  0.00      PROA  
ATOM   4634   HA ASP P 745      19.800 -12.671  13.471  0.00  0.00      PROA  
ATOM   4635   CB ASP P 745      18.050 -13.021  12.211  0.00  0.00      PROA  
ATOM   4636  HB1 ASP P 745      17.754 -13.635  11.334  0.00  0.00      PROA  
ATOM   4637  HB2 ASP P 745      17.940 -11.969  11.871  0.00  0.00      PROA  
ATOM   4638   CG ASP P 745      17.127 -13.307  13.434  0.00  0.00      PROA  
ATOM   4639  OD1 ASP P 745      17.466 -12.858  14.565  0.00  0.00      PROA  
ATOM   4640  OD2 ASP P 745      16.081 -13.938  13.236  0.00  0.00      PROA  
ATOM   4641    C ASP P 745      19.802 -14.634  13.094  0.00  0.00      PROA  
ATOM   4642    O ASP P 745      19.824 -14.867  14.301  0.00  0.00      PROA  
ATOM   4643    N PHE P 746      19.836 -15.705  12.246  0.00  0.00      PROA  
ATOM   4644   HN PHE P 746      19.561 -15.599  11.293  0.00  0.00      PROA  
ATOM   4645   CA PHE P 746      20.012 -17.066  12.657  0.00  0.00      PROA  
ATOM   4646   HA PHE P 746      19.288 -17.331  13.413  0.00  0.00      PROA  
ATOM   4647   CB PHE P 746      19.893 -17.985  11.334  0.00  0.00      PROA  
ATOM   4648  HB1 PHE P 746      20.341 -17.542  10.420  0.00  0.00      PROA  
ATOM   4649  HB2 PHE P 746      18.795 -18.068  11.186  0.00  0.00      PROA  
ATOM   4650   CG PHE P 746      20.572 -19.377  11.387  0.00  0.00      PROA  
ATOM   4651  CD1 PHE P 746      19.832 -20.423  11.844  0.00  0.00      PROA  
ATOM   4652  HD1 PHE P 746      18.794 -20.325  12.124  0.00  0.00      PROA  
ATOM   4653  CE1 PHE P 746      20.521 -21.620  12.147  0.00  0.00      PROA  
ATOM   4654  HE1 PHE P 746      19.893 -22.367  12.608  0.00  0.00      PROA  
ATOM   4655   CZ PHE P 746      21.821 -21.842  11.823  0.00  0.00      PROA  
ATOM   4656   HZ PHE P 746      22.387 -22.751  11.965  0.00  0.00      PROA  
ATOM   4657  CD2 PHE P 746      21.835 -19.643  10.860  0.00  0.00      PROA  
ATOM   4658  HD2 PHE P 746      22.366 -18.928  10.249  0.00  0.00      PROA  
ATOM   4659  CE2 PHE P 746      22.529 -20.841  11.185  0.00  0.00      PROA  
ATOM   4660  HE2 PHE P 746      23.580 -20.987  10.987  0.00  0.00      PROA  
ATOM   4661    C PHE P 746      21.375 -17.202  13.403  0.00  0.00      PROA  
ATOM   4662    O PHE P 746      21.492 -17.873  14.380  0.00  0.00      PROA  
ATOM   4663    N LEU P 747      22.425 -16.465  12.949  0.00  0.00      PROA  
ATOM   4664   HN LEU P 747      22.432 -15.998  12.068  0.00  0.00      PROA  
ATOM   4665   CA LEU P 747      23.775 -16.498  13.516  0.00  0.00      PROA  
ATOM   4666   HA LEU P 747      23.954 -17.528  13.786  0.00  0.00      PROA  
ATOM   4667   CB LEU P 747      24.872 -16.110  12.509  0.00  0.00      PROA  
ATOM   4668  HB1 LEU P 747      25.886 -15.928  12.925  0.00  0.00      PROA  
ATOM   4669  HB2 LEU P 747      24.496 -15.117  12.183  0.00  0.00      PROA  
ATOM   4670   CG LEU P 747      25.079 -16.935  11.294  0.00  0.00      PROA  
ATOM   4671   HG LEU P 747      24.085 -17.208  10.878  0.00  0.00      PROA  
ATOM   4672  CD1 LEU P 747      25.651 -16.119  10.107  0.00  0.00      PROA  
ATOM   4673 HD11 LEU P 747      24.984 -15.266   9.861  0.00  0.00      PROA  
ATOM   4674 HD12 LEU P 747      25.775 -16.754   9.204  0.00  0.00      PROA  
ATOM   4675 HD13 LEU P 747      26.661 -15.700  10.304  0.00  0.00      PROA  
ATOM   4676  CD2 LEU P 747      25.990 -18.087  11.659  0.00  0.00      PROA  
ATOM   4677 HD21 LEU P 747      27.012 -17.664  11.766  0.00  0.00      PROA  
ATOM   4678 HD22 LEU P 747      25.896 -18.923  10.934  0.00  0.00      PROA  
ATOM   4679 HD23 LEU P 747      25.827 -18.388  12.716  0.00  0.00      PROA  
ATOM   4680    C LEU P 747      23.918 -15.717  14.884  0.00  0.00      PROA  
ATOM   4681    O LEU P 747      24.843 -15.968  15.654  0.00  0.00      PROA  
ATOM   4682    N ILE P 748      23.000 -14.731  15.130  0.00  0.00      PROA  
ATOM   4683   HN ILE P 748      22.226 -14.589  14.518  0.00  0.00      PROA  
ATOM   4684   CA ILE P 748      23.153 -13.705  16.142  0.00  0.00      PROA  
ATOM   4685   HA ILE P 748      24.046 -13.948  16.698  0.00  0.00      PROA  
ATOM   4686   CB ILE P 748      23.354 -12.226  15.507  0.00  0.00      PROA  
ATOM   4687   HB ILE P 748      22.402 -12.120  14.944  0.00  0.00      PROA  
ATOM   4688  CG2 ILE P 748      23.482 -11.199  16.579  0.00  0.00      PROA  
ATOM   4689 HG21 ILE P 748      22.653 -11.200  17.318  0.00  0.00      PROA  
ATOM   4690 HG22 ILE P 748      23.509 -10.192  16.109  0.00  0.00      PROA  
ATOM   4691 HG23 ILE P 748      24.432 -11.311  17.142  0.00  0.00      PROA  
ATOM   4692  CG1 ILE P 748      24.583 -12.265  14.499  0.00  0.00      PROA  
ATOM   4693 HG11 ILE P 748      24.654 -11.279  13.992  0.00  0.00      PROA  
ATOM   4694 HG12 ILE P 748      24.320 -12.928  13.648  0.00  0.00      PROA  
ATOM   4695   CD ILE P 748      25.926 -12.626  15.189  0.00  0.00      PROA  
ATOM   4696  HD1 ILE P 748      26.788 -12.463  14.507  0.00  0.00      PROA  
ATOM   4697  HD2 ILE P 748      25.843 -13.667  15.569  0.00  0.00      PROA  
ATOM   4698  HD3 ILE P 748      26.104 -11.979  16.075  0.00  0.00      PROA  
ATOM   4699    C ILE P 748      22.014 -13.696  17.226  0.00  0.00      PROA  
ATOM   4700    O ILE P 748      20.870 -14.108  16.997  0.00  0.00      PROA  
ATOM   4701    N GLY P 749      22.389 -13.477  18.549  0.00  0.00      PROA  
ATOM   4702   HN GLY P 749      23.341 -13.236  18.722  0.00  0.00      PROA  
ATOM   4703   CA GLY P 749      21.505 -13.575  19.699  0.00  0.00      PROA  
ATOM   4704  HA1 GLY P 749      22.138 -13.536  20.573  0.00  0.00      PROA  
ATOM   4705  HA2 GLY P 749      20.883 -14.457  19.654  0.00  0.00      PROA  
ATOM   4706    C GLY P 749      20.560 -12.398  19.898  0.00  0.00      PROA  
ATOM   4707    O GLY P 749      19.406 -12.585  20.387  0.00  0.00      PROA  
ATOM   4708    N VAL P 750      21.146 -11.200  19.568  0.00  0.00      PROA  
ATOM   4709   HN VAL P 750      22.118 -11.320  19.383  0.00  0.00      PROA  
ATOM   4710   CA VAL P 750      20.496  -9.896  19.578  0.00  0.00      PROA  
ATOM   4711   HA VAL P 750      20.365  -9.641  20.619  0.00  0.00      PROA  
ATOM   4712   CB VAL P 750      21.517  -8.829  19.066  0.00  0.00      PROA  
ATOM   4713   HB VAL P 750      21.752  -9.047  18.002  0.00  0.00      PROA  
ATOM   4714  CG1 VAL P 750      20.908  -7.383  19.189  0.00  0.00      PROA  
ATOM   4715 HG11 VAL P 750      20.436  -7.100  20.154  0.00  0.00      PROA  
ATOM   4716 HG12 VAL P 750      20.184  -7.166  18.374  0.00  0.00      PROA  
ATOM   4717 HG13 VAL P 750      21.656  -6.596  18.953  0.00  0.00      PROA  
ATOM   4718  CG2 VAL P 750      22.744  -8.936  19.925  0.00  0.00      PROA  
ATOM   4719 HG21 VAL P 750      23.117  -9.972  20.067  0.00  0.00      PROA  
ATOM   4720 HG22 VAL P 750      22.478  -8.621  20.956  0.00  0.00      PROA  
ATOM   4721 HG23 VAL P 750      23.527  -8.209  19.620  0.00  0.00      PROA  
ATOM   4722    C VAL P 750      19.114  -9.869  18.941  0.00  0.00      PROA  
ATOM   4723    O VAL P 750      19.038  -9.847  17.762  0.00  0.00      PROA  
ATOM   4724    N PRO P 751      17.958  -9.714  19.556  0.00  0.00      PROA  
ATOM   4725   CD PRO P 751      17.795  -9.517  21.030  0.00  0.00      PROA  
ATOM   4726  HD1 PRO P 751      18.242  -8.537  21.300  0.00  0.00      PROA  
ATOM   4727  HD2 PRO P 751      18.277 -10.427  21.448  0.00  0.00      PROA  
ATOM   4728   CA PRO P 751      16.707  -9.877  18.817  0.00  0.00      PROA  
ATOM   4729   HA PRO P 751      16.785 -10.660  18.077  0.00  0.00      PROA  
ATOM   4730   CB PRO P 751      15.767 -10.230  20.001  0.00  0.00      PROA  
ATOM   4731  HB1 PRO P 751      15.891 -11.326  20.136  0.00  0.00      PROA  
ATOM   4732  HB2 PRO P 751      14.693 -10.012  19.815  0.00  0.00      PROA  
ATOM   4733   CG PRO P 751      16.325  -9.575  21.261  0.00  0.00      PROA  
ATOM   4734  HG1 PRO P 751      15.878  -8.559  21.254  0.00  0.00      PROA  
ATOM   4735  HG2 PRO P 751      16.083  -9.895  22.297  0.00  0.00      PROA  
ATOM   4736    C PRO P 751      16.194  -8.589  18.193  0.00  0.00      PROA  
ATOM   4737    O PRO P 751      15.700  -7.729  18.854  0.00  0.00      PROA  
ATOM   4738    N SER P 752      16.219  -8.418  16.811  0.00  0.00      PROA  
ATOM   4739   HN SER P 752      16.530  -9.252  16.361  0.00  0.00      PROA  
ATOM   4740   CA SER P 752      15.400  -7.403  16.074  0.00  0.00      PROA  
ATOM   4741   HA SER P 752      15.683  -6.464  16.526  0.00  0.00      PROA  
ATOM   4742   CB SER P 752      15.768  -7.282  14.583  0.00  0.00      PROA  
ATOM   4743  HB1 SER P 752      15.157  -6.551  14.011  0.00  0.00      PROA  
ATOM   4744  HB2 SER P 752      15.688  -8.323  14.203  0.00  0.00      PROA  
ATOM   4745   OG SER P 752      17.113  -6.807  14.437  0.00  0.00      PROA  
ATOM   4746  HG1 SER P 752      17.626  -7.402  14.990  0.00  0.00      PROA  
ATOM   4747    C SER P 752      13.944  -7.758  16.191  0.00  0.00      PROA  
ATOM   4748    O SER P 752      13.639  -8.947  16.092  0.00  0.00      PROA  
ATOM   4749    N PRO P 753      12.970  -6.911  16.424  0.00  0.00      PROA  
ATOM   4750   CD PRO P 753      13.354  -5.512  16.687  0.00  0.00      PROA  
ATOM   4751  HD1 PRO P 753      13.777  -5.087  15.751  0.00  0.00      PROA  
ATOM   4752  HD2 PRO P 753      14.089  -5.545  17.519  0.00  0.00      PROA  
ATOM   4753   CA PRO P 753      11.574  -7.064  16.153  0.00  0.00      PROA  
ATOM   4754   HA PRO P 753      11.135  -7.687  16.919  0.00  0.00      PROA  
ATOM   4755   CB PRO P 753      11.031  -5.600  16.118  0.00  0.00      PROA  
ATOM   4756  HB1 PRO P 753       9.988  -5.629  16.499  0.00  0.00      PROA  
ATOM   4757  HB2 PRO P 753      11.131  -5.184  15.092  0.00  0.00      PROA  
ATOM   4758   CG PRO P 753      12.006  -4.838  17.064  0.00  0.00      PROA  
ATOM   4759  HG1 PRO P 753      11.886  -3.740  16.941  0.00  0.00      PROA  
ATOM   4760  HG2 PRO P 753      11.659  -5.134  18.078  0.00  0.00      PROA  
ATOM   4761    C PRO P 753      11.194  -7.941  14.985  0.00  0.00      PROA  
ATOM   4762    O PRO P 753      11.746  -7.745  13.890  0.00  0.00      PROA  
ATOM   4763    N LYS P 754      10.328  -8.979  15.099  0.00  0.00      PROA  
ATOM   4764   HN LYS P 754       9.951  -9.231  15.986  0.00  0.00      PROA  
ATOM   4765   CA LYS P 754      10.073  -9.936  14.003  0.00  0.00      PROA  
ATOM   4766   HA LYS P 754      10.751  -9.745  13.185  0.00  0.00      PROA  
ATOM   4767   CB LYS P 754      10.244 -11.347  14.471  0.00  0.00      PROA  
ATOM   4768  HB1 LYS P 754      10.215 -12.057  13.617  0.00  0.00      PROA  
ATOM   4769  HB2 LYS P 754       9.368 -11.593  15.110  0.00  0.00      PROA  
ATOM   4770   CG LYS P 754      11.599 -11.573  15.247  0.00  0.00      PROA  
ATOM   4771  HG1 LYS P 754      11.556 -12.636  15.570  0.00  0.00      PROA  
ATOM   4772  HG2 LYS P 754      11.730 -10.878  16.104  0.00  0.00      PROA  
ATOM   4773   CD LYS P 754      12.870 -11.503  14.281  0.00  0.00      PROA  
ATOM   4774  HD1 LYS P 754      12.981 -10.404  14.162  0.00  0.00      PROA  
ATOM   4775  HD2 LYS P 754      12.864 -11.842  13.223  0.00  0.00      PROA  
ATOM   4776   CE LYS P 754      14.209 -11.840  14.988  0.00  0.00      PROA  
ATOM   4777  HE1 LYS P 754      14.162 -11.294  15.955  0.00  0.00      PROA  
ATOM   4778  HE2 LYS P 754      15.084 -11.454  14.422  0.00  0.00      PROA  
ATOM   4779   NZ LYS P 754      14.305 -13.231  15.170  0.00  0.00      PROA  
ATOM   4780  HZ1 LYS P 754      14.962 -13.613  14.460  0.00  0.00      PROA  
ATOM   4781  HZ2 LYS P 754      13.402 -13.745  15.225  0.00  0.00      PROA  
ATOM   4782  HZ3 LYS P 754      14.672 -13.543  16.091  0.00  0.00      PROA  
ATOM   4783    C LYS P 754       8.676  -9.737  13.484  0.00  0.00      PROA  
ATOM   4784    O LYS P 754       7.830  -9.264  14.244  0.00  0.00      PROA  
ATOM   4785    N LEU P 755       8.405 -10.254  12.254  0.00  0.00      PROA  
ATOM   4786   HN LEU P 755       9.029 -10.735  11.643  0.00  0.00      PROA  
ATOM   4787   CA LEU P 755       7.128 -10.092  11.604  0.00  0.00      PROA  
ATOM   4788   HA LEU P 755       6.783  -9.087  11.800  0.00  0.00      PROA  
ATOM   4789   CB LEU P 755       7.164 -10.402  10.077  0.00  0.00      PROA  
ATOM   4790  HB1 LEU P 755       7.526 -11.449  10.162  0.00  0.00      PROA  
ATOM   4791  HB2 LEU P 755       7.906  -9.755   9.560  0.00  0.00      PROA  
ATOM   4792   CG LEU P 755       5.849 -10.262   9.296  0.00  0.00      PROA  
ATOM   4793   HG LEU P 755       5.132 -10.937   9.811  0.00  0.00      PROA  
ATOM   4794  CD1 LEU P 755       5.255  -8.823   9.317  0.00  0.00      PROA  
ATOM   4795 HD11 LEU P 755       5.929  -8.083   8.834  0.00  0.00      PROA  
ATOM   4796 HD12 LEU P 755       5.183  -8.589  10.400  0.00  0.00      PROA  
ATOM   4797 HD13 LEU P 755       4.275  -8.769   8.797  0.00  0.00      PROA  
ATOM   4798  CD2 LEU P 755       6.122 -10.609   7.860  0.00  0.00      PROA  
ATOM   4799 HD21 LEU P 755       7.151 -10.284   7.595  0.00  0.00      PROA  
ATOM   4800 HD22 LEU P 755       5.322 -10.121   7.264  0.00  0.00      PROA  
ATOM   4801 HD23 LEU P 755       6.067 -11.710   7.719  0.00  0.00      PROA  
ATOM   4802    C LEU P 755       6.121 -11.031  12.264  0.00  0.00      PROA  
ATOM   4803    O LEU P 755       6.175 -12.243  12.167  0.00  0.00      PROA  
ATOM   4804    N GLN P 756       5.241 -10.456  13.149  0.00  0.00      PROA  
ATOM   4805   HN GLN P 756       5.254  -9.475  13.326  0.00  0.00      PROA  
ATOM   4806   CA GLN P 756       4.489 -11.241  14.028  0.00  0.00      PROA  
ATOM   4807   HA GLN P 756       5.031 -12.067  14.464  0.00  0.00      PROA  
ATOM   4808   CB GLN P 756       4.058 -10.420  15.348  0.00  0.00      PROA  
ATOM   4809  HB1 GLN P 756       3.436 -11.153  15.904  0.00  0.00      PROA  
ATOM   4810  HB2 GLN P 756       3.333  -9.625  15.073  0.00  0.00      PROA  
ATOM   4811   CG GLN P 756       5.104  -9.842  16.331  0.00  0.00      PROA  
ATOM   4812  HG1 GLN P 756       4.598  -9.248  17.122  0.00  0.00      PROA  
ATOM   4813  HG2 GLN P 756       5.687  -9.023  15.857  0.00  0.00      PROA  
ATOM   4814   CD GLN P 756       6.037 -10.772  17.141  0.00  0.00      PROA  
ATOM   4815  OE1 GLN P 756       5.817 -10.946  18.370  0.00  0.00      PROA  
ATOM   4816  NE2 GLN P 756       6.960 -11.460  16.434  0.00  0.00      PROA  
ATOM   4817 HE21 GLN P 756       7.362 -12.263  16.874  0.00  0.00      PROA  
ATOM   4818 HE22 GLN P 756       7.324 -11.018  15.615  0.00  0.00      PROA  
ATOM   4819    C GLN P 756       3.106 -11.858  13.394  0.00  0.00      PROA  
ATOM   4820    O GLN P 756       2.020 -11.275  13.600  0.00  0.00      PROA  
ATOM   4821    N VAL P 757       3.196 -12.985  12.732  0.00  0.00      PROA  
ATOM   4822   HN VAL P 757       4.087 -13.400  12.566  0.00  0.00      PROA  
ATOM   4823   CA VAL P 757       2.126 -13.703  12.063  0.00  0.00      PROA  
ATOM   4824   HA VAL P 757       1.556 -12.893  11.635  0.00  0.00      PROA  
ATOM   4825   CB VAL P 757       2.669 -14.671  10.971  0.00  0.00      PROA  
ATOM   4826   HB VAL P 757       3.039 -15.597  11.462  0.00  0.00      PROA  
ATOM   4827  CG1 VAL P 757       1.492 -15.052  10.066  0.00  0.00      PROA  
ATOM   4828 HG11 VAL P 757       1.097 -14.101   9.648  0.00  0.00      PROA  
ATOM   4829 HG12 VAL P 757       0.609 -15.431  10.623  0.00  0.00      PROA  
ATOM   4830 HG13 VAL P 757       1.802 -15.778   9.284  0.00  0.00      PROA  
ATOM   4831  CG2 VAL P 757       3.745 -13.964  10.147  0.00  0.00      PROA  
ATOM   4832 HG21 VAL P 757       3.416 -12.926   9.926  0.00  0.00      PROA  
ATOM   4833 HG22 VAL P 757       3.794 -14.518   9.186  0.00  0.00      PROA  
ATOM   4834 HG23 VAL P 757       4.755 -13.906  10.607  0.00  0.00      PROA  
ATOM   4835    C VAL P 757       1.179 -14.346  13.123  0.00  0.00      PROA  
ATOM   4836    O VAL P 757       1.721 -15.211  13.843  0.00  0.00      PROA  
ATOM   4837    N PRO P 758      -0.166 -14.117  13.251  0.00  0.00      PROA  
ATOM   4838   CD PRO P 758      -0.885 -13.036  12.524  0.00  0.00      PROA  
ATOM   4839  HD1 PRO P 758      -1.074 -13.328  11.469  0.00  0.00      PROA  
ATOM   4840  HD2 PRO P 758      -0.288 -12.099  12.521  0.00  0.00      PROA  
ATOM   4841   CA PRO P 758      -1.085 -14.795  14.163  0.00  0.00      PROA  
ATOM   4842   HA PRO P 758      -0.904 -14.487  15.183  0.00  0.00      PROA  
ATOM   4843   CB PRO P 758      -2.503 -14.266  13.776  0.00  0.00      PROA  
ATOM   4844  HB1 PRO P 758      -3.246 -14.257  14.602  0.00  0.00      PROA  
ATOM   4845  HB2 PRO P 758      -2.918 -14.889  12.955  0.00  0.00      PROA  
ATOM   4846   CG PRO P 758      -2.266 -12.893  13.196  0.00  0.00      PROA  
ATOM   4847  HG1 PRO P 758      -3.059 -12.547  12.499  0.00  0.00      PROA  
ATOM   4848  HG2 PRO P 758      -2.318 -12.133  14.004  0.00  0.00      PROA  
ATOM   4849    C PRO P 758      -1.029 -16.284  14.144  0.00  0.00      PROA  
ATOM   4850    O PRO P 758      -1.024 -16.869  13.037  0.00  0.00      PROA  
ATOM   4851    N SER P 759      -1.187 -16.912  15.346  0.00  0.00      PROA  
ATOM   4852   HN SER P 759      -1.419 -16.407  16.174  0.00  0.00      PROA  
ATOM   4853   CA SER P 759      -1.309 -18.372  15.542  0.00  0.00      PROA  
ATOM   4854   HA SER P 759      -1.070 -18.900  14.631  0.00  0.00      PROA  
ATOM   4855   CB SER P 759      -0.545 -18.887  16.693  0.00  0.00      PROA  
ATOM   4856  HB1 SER P 759      -0.797 -19.930  16.979  0.00  0.00      PROA  
ATOM   4857  HB2 SER P 759      -0.762 -18.342  17.637  0.00  0.00      PROA  
ATOM   4858   OG SER P 759       0.872 -18.813  16.449  0.00  0.00      PROA  
ATOM   4859  HG1 SER P 759       1.210 -17.915  16.442  0.00  0.00      PROA  
ATOM   4860    C SER P 759      -2.697 -18.683  15.876  0.00  0.00      PROA  
ATOM   4861    O SER P 759      -3.413 -17.830  16.436  0.00  0.00      PROA  
ATOM   4862    N VAL P 760      -3.231 -19.874  15.458  0.00  0.00      PROA  
ATOM   4863   HN VAL P 760      -2.636 -20.458  14.911  0.00  0.00      PROA  
ATOM   4864   CA VAL P 760      -4.598 -20.313  15.785  0.00  0.00      PROA  
ATOM   4865   HA VAL P 760      -4.593 -21.329  15.418  0.00  0.00      PROA  
ATOM   4866   CB VAL P 760      -4.855 -20.547  17.310  0.00  0.00      PROA  
ATOM   4867   HB VAL P 760      -4.564 -19.623  17.854  0.00  0.00      PROA  
ATOM   4868  CG1 VAL P 760      -6.332 -20.926  17.616  0.00  0.00      PROA  
ATOM   4869 HG11 VAL P 760      -7.019 -20.158  17.202  0.00  0.00      PROA  
ATOM   4870 HG12 VAL P 760      -6.529 -20.885  18.709  0.00  0.00      PROA  
ATOM   4871 HG13 VAL P 760      -6.661 -21.889  17.169  0.00  0.00      PROA  
ATOM   4872  CG2 VAL P 760      -3.897 -21.754  17.796  0.00  0.00      PROA  
ATOM   4873 HG21 VAL P 760      -2.825 -21.586  17.558  0.00  0.00      PROA  
ATOM   4874 HG22 VAL P 760      -4.153 -22.666  17.217  0.00  0.00      PROA  
ATOM   4875 HG23 VAL P 760      -3.993 -22.068  18.857  0.00  0.00      PROA  
ATOM   4876    C VAL P 760      -5.728 -19.597  14.969  0.00  0.00      PROA  
ATOM   4877    O VAL P 760      -6.015 -18.385  15.122  0.00  0.00      PROA  
ATOM   4878    N PHE P 761      -6.425 -20.404  14.062  0.00  0.00      PROA  
ATOM   4879   HN PHE P 761      -6.157 -21.364  14.038  0.00  0.00      PROA  
ATOM   4880   CA PHE P 761      -7.535 -19.980  13.120  0.00  0.00      PROA  
ATOM   4881   HA PHE P 761      -7.382 -18.960  12.800  0.00  0.00      PROA  
ATOM   4882   CB PHE P 761      -7.759 -20.987  11.959  0.00  0.00      PROA  
ATOM   4883  HB1 PHE P 761      -8.089 -21.970  12.357  0.00  0.00      PROA  
ATOM   4884  HB2 PHE P 761      -6.760 -21.272  11.566  0.00  0.00      PROA  
ATOM   4885   CG PHE P 761      -8.485 -20.360  10.835  0.00  0.00      PROA  
ATOM   4886  CD1 PHE P 761      -9.832 -20.731  10.557  0.00  0.00      PROA  
ATOM   4887  HD1 PHE P 761     -10.348 -21.449  11.177  0.00  0.00      PROA  
ATOM   4888  CE1 PHE P 761     -10.433 -20.303   9.416  0.00  0.00      PROA  
ATOM   4889  HE1 PHE P 761     -11.466 -20.578   9.262  0.00  0.00      PROA  
ATOM   4890   CZ PHE P 761      -9.800 -19.449   8.588  0.00  0.00      PROA  
ATOM   4891   HZ PHE P 761     -10.474 -18.997   7.876  0.00  0.00      PROA  
ATOM   4892  CD2 PHE P 761      -7.882 -19.368  10.072  0.00  0.00      PROA  
ATOM   4893  HD2 PHE P 761      -6.905 -19.004  10.354  0.00  0.00      PROA  
ATOM   4894  CE2 PHE P 761      -8.551 -18.894   8.940  0.00  0.00      PROA  
ATOM   4895  HE2 PHE P 761      -8.048 -18.087   8.426  0.00  0.00      PROA  
ATOM   4896    C PHE P 761      -8.774 -19.836  13.933  0.00  0.00      PROA  
ATOM   4897    O PHE P 761      -9.701 -20.702  13.904  0.00  0.00      PROA  
ATOM   4898    N LYS P 762      -8.956 -18.744  14.682  0.00  0.00      PROA  
ATOM   4899   HN LYS P 762      -8.177 -18.126  14.602  0.00  0.00      PROA  
ATOM   4900   CA LYS P 762     -10.041 -18.366  15.592  0.00  0.00      PROA  
ATOM   4901   HA LYS P 762     -10.943 -18.872  15.281  0.00  0.00      PROA  
ATOM   4902   CB LYS P 762      -9.727 -18.893  17.043  0.00  0.00      PROA  
ATOM   4903  HB1 LYS P 762     -10.410 -18.457  17.802  0.00  0.00      PROA  
ATOM   4904  HB2 LYS P 762      -8.728 -18.591  17.424  0.00  0.00      PROA  
ATOM   4905   CG LYS P 762      -9.739 -20.470  17.121  0.00  0.00      PROA  
ATOM   4906  HG1 LYS P 762      -9.461 -20.654  18.181  0.00  0.00      PROA  
ATOM   4907  HG2 LYS P 762      -9.099 -21.054  16.426  0.00  0.00      PROA  
ATOM   4908   CD LYS P 762     -11.181 -20.895  17.093  0.00  0.00      PROA  
ATOM   4909  HD1 LYS P 762     -11.390 -20.993  16.007  0.00  0.00      PROA  
ATOM   4910  HD2 LYS P 762     -11.868 -20.193  17.613  0.00  0.00      PROA  
ATOM   4911   CE LYS P 762     -11.440 -22.260  17.722  0.00  0.00      PROA  
ATOM   4912  HE1 LYS P 762     -12.496 -22.584  17.841  0.00  0.00      PROA  
ATOM   4913  HE2 LYS P 762     -11.095 -22.289  18.777  0.00  0.00      PROA  
ATOM   4914   NZ LYS P 762     -10.801 -23.330  16.972  0.00  0.00      PROA  
ATOM   4915  HZ1 LYS P 762     -11.077 -23.168  15.983  0.00  0.00      PROA  
ATOM   4916  HZ2 LYS P 762     -11.098 -24.266  17.316  0.00  0.00      PROA  
ATOM   4917  HZ3 LYS P 762      -9.764 -23.370  17.044  0.00  0.00      PROA  
ATOM   4918    C LYS P 762     -10.274 -16.867  15.630  0.00  0.00      PROA  
ATOM   4919    O LYS P 762      -9.281 -16.100  15.733  0.00  0.00      PROA  
ATOM   4920    N PRO P 763     -11.417 -16.394  15.655  0.00  0.00      PROA  
ATOM   4921   CD PRO P 763     -12.711 -17.120  15.565  0.00  0.00      PROA  
ATOM   4922  HD1 PRO P 763     -12.610 -18.133  16.008  0.00  0.00      PROA  
ATOM   4923  HD2 PRO P 763     -13.133 -17.111  14.538  0.00  0.00      PROA  
ATOM   4924   CA PRO P 763     -11.629 -14.991  16.065  0.00  0.00      PROA  
ATOM   4925   HA PRO P 763     -11.237 -14.349  15.290  0.00  0.00      PROA  
ATOM   4926   CB PRO P 763     -13.214 -14.886  16.218  0.00  0.00      PROA  
ATOM   4927  HB1 PRO P 763     -13.724 -14.480  15.319  0.00  0.00      PROA  
ATOM   4928  HB2 PRO P 763     -13.532 -14.276  17.091  0.00  0.00      PROA  
ATOM   4929   CG PRO P 763     -13.623 -16.376  16.538  0.00  0.00      PROA  
ATOM   4930  HG1 PRO P 763     -13.443 -16.590  17.613  0.00  0.00      PROA  
ATOM   4931  HG2 PRO P 763     -14.695 -16.630  16.391  0.00  0.00      PROA  
ATOM   4932    C PRO P 763     -10.977 -14.449  17.255  0.00  0.00      PROA  
ATOM   4933    O PRO P 763     -10.732 -15.063  18.288  0.00  0.00      PROA  
ATOM   4934    N THR P 764     -10.570 -13.203  17.162  0.00  0.00      PROA  
ATOM   4935   HN THR P 764     -10.761 -12.647  16.357  0.00  0.00      PROA  
ATOM   4936   CA THR P 764      -9.908 -12.499  18.248  0.00  0.00      PROA  
ATOM   4937   HA THR P 764      -9.074 -13.112  18.554  0.00  0.00      PROA  
ATOM   4938   CB THR P 764      -9.464 -11.128  17.907  0.00  0.00      PROA  
ATOM   4939   HB THR P 764     -10.275 -10.496  17.486  0.00  0.00      PROA  
ATOM   4940  OG1 THR P 764      -8.419 -11.137  16.948  0.00  0.00      PROA  
ATOM   4941  HG1 THR P 764      -8.956 -11.101  16.153  0.00  0.00      PROA  
ATOM   4942  CG2 THR P 764      -9.071 -10.265  19.149  0.00  0.00      PROA  
ATOM   4943 HG21 THR P 764      -9.878  -9.817  19.768  0.00  0.00      PROA  
ATOM   4944 HG22 THR P 764      -8.421  -9.467  18.730  0.00  0.00      PROA  
ATOM   4945 HG23 THR P 764      -8.322 -10.778  19.789  0.00  0.00      PROA  
ATOM   4946    C THR P 764     -10.822 -12.458  19.425  0.00  0.00      PROA  
ATOM   4947    O THR P 764     -11.990 -12.134  19.239  0.00  0.00      PROA  
ATOM   4948    N ARG P 765     -10.278 -12.751  20.606  0.00  0.00      PROA  
ATOM   4949   HN ARG P 765      -9.341 -13.090  20.650  0.00  0.00      PROA  
ATOM   4950   CA ARG P 765     -10.942 -12.479  21.863  0.00  0.00      PROA  
ATOM   4951   HA ARG P 765     -10.113 -12.607  22.544  0.00  0.00      PROA  
ATOM   4952   CB ARG P 765     -11.446 -11.044  22.110  0.00  0.00      PROA  
ATOM   4953  HB1 ARG P 765     -12.243 -10.973  22.880  0.00  0.00      PROA  
ATOM   4954  HB2 ARG P 765     -11.967 -10.747  21.176  0.00  0.00      PROA  
ATOM   4955   CG ARG P 765     -10.513  -9.927  22.599  0.00  0.00      PROA  
ATOM   4956  HG1 ARG P 765      -9.545  -9.881  22.057  0.00  0.00      PROA  
ATOM   4957  HG2 ARG P 765     -10.328 -10.253  23.645  0.00  0.00      PROA  
ATOM   4958   CD ARG P 765     -11.038  -8.448  22.525  0.00  0.00      PROA  
ATOM   4959  HD1 ARG P 765     -10.903  -8.104  21.478  0.00  0.00      PROA  
ATOM   4960  HD2 ARG P 765     -10.572  -7.736  23.239  0.00  0.00      PROA  
ATOM   4961   NE ARG P 765     -12.524  -8.485  22.832  0.00  0.00      PROA  
ATOM   4962   HE ARG P 765     -13.020  -9.350  22.754  0.00  0.00      PROA  
ATOM   4963   CZ ARG P 765     -13.119  -7.556  23.605  0.00  0.00      PROA  
ATOM   4964  NH1 ARG P 765     -14.260  -7.803  24.154  0.00  0.00      PROA  
ATOM   4965 HH11 ARG P 765     -14.603  -8.736  24.259  0.00  0.00      PROA  
ATOM   4966 HH12 ARG P 765     -14.722  -7.086  24.676  0.00  0.00      PROA  
ATOM   4967  NH2 ARG P 765     -12.666  -6.303  23.660  0.00  0.00      PROA  
ATOM   4968 HH21 ARG P 765     -11.812  -6.100  23.181  0.00  0.00      PROA  
ATOM   4969 HH22 ARG P 765     -13.183  -5.691  24.258  0.00  0.00      PROA  
ATOM   4970    C ARG P 765     -11.880 -13.488  22.344  0.00  0.00      PROA  
ATOM   4971    O ARG P 765     -12.382 -13.556  23.490  0.00  0.00      PROA  
ATOM   4972    N ASP P 766     -12.218 -14.491  21.480  0.00  0.00      PROA  
ATOM   4973   HN ASP P 766     -11.735 -14.551  20.610  0.00  0.00      PROA  
ATOM   4974   CA ASP P 766     -13.177 -15.532  21.816  0.00  0.00      PROA  
ATOM   4975   HA ASP P 766     -13.135 -16.106  20.902  0.00  0.00      PROA  
ATOM   4976   CB ASP P 766     -12.707 -16.605  22.846  0.00  0.00      PROA  
ATOM   4977  HB1 ASP P 766     -13.341 -17.515  22.772  0.00  0.00      PROA  
ATOM   4978  HB2 ASP P 766     -12.772 -16.196  23.877  0.00  0.00      PROA  
ATOM   4979   CG ASP P 766     -11.308 -17.230  22.689  0.00  0.00      PROA  
ATOM   4980  OD1 ASP P 766     -10.578 -17.445  23.732  0.00  0.00      PROA  
ATOM   4981  OD2 ASP P 766     -11.007 -17.612  21.504  0.00  0.00      PROA  
ATOM   4982    C ASP P 766     -14.678 -15.183  22.015  0.00  0.00      PROA  
ATOM   4983    O ASP P 766     -15.489 -16.106  22.181  0.00  0.00      PROA  
ATOM   4984    N ASP P 767     -14.968 -13.863  22.040  0.00  0.00      PROA  
ATOM   4985   HN ASP P 767     -14.173 -13.306  21.812  0.00  0.00      PROA  
ATOM   4986   CA ASP P 767     -16.223 -13.220  22.378  0.00  0.00      PROA  
ATOM   4987   HA ASP P 767     -16.988 -13.947  22.610  0.00  0.00      PROA  
ATOM   4988   CB ASP P 767     -16.059 -12.350  23.629  0.00  0.00      PROA  
ATOM   4989  HB1 ASP P 767     -15.645 -13.018  24.414  0.00  0.00      PROA  
ATOM   4990  HB2 ASP P 767     -17.037 -11.954  23.978  0.00  0.00      PROA  
ATOM   4991   CG ASP P 767     -15.108 -11.110  23.478  0.00  0.00      PROA  
ATOM   4992  OD1 ASP P 767     -14.505 -10.886  22.423  0.00  0.00      PROA  
ATOM   4993  OD2 ASP P 767     -14.876 -10.388  24.499  0.00  0.00      PROA  
ATOM   4994    C ASP P 767     -16.877 -12.637  21.086  0.00  0.00      PROA  
ATOM   4995    O ASP P 767     -17.542 -11.638  21.130  0.00  0.00      PROA  
ATOM   4996    N ARG P 768     -16.632 -13.260  19.903  0.00  0.00      PROA  
ATOM   4997   HN ARG P 768     -16.086 -14.094  19.865  0.00  0.00      PROA  
ATOM   4998   CA ARG P 768     -17.128 -12.681  18.636  0.00  0.00      PROA  
ATOM   4999   HA ARG P 768     -18.167 -12.468  18.837  0.00  0.00      PROA  
ATOM   5000   CB ARG P 768     -16.351 -11.415  18.110  0.00  0.00      PROA  
ATOM   5001  HB1 ARG P 768     -16.607 -10.592  18.812  0.00  0.00      PROA  
ATOM   5002  HB2 ARG P 768     -16.784 -11.070  17.147  0.00  0.00      PROA  
ATOM   5003   CG ARG P 768     -14.788 -11.471  18.014  0.00  0.00      PROA  
ATOM   5004  HG1 ARG P 768     -14.429 -12.519  17.942  0.00  0.00      PROA  
ATOM   5005  HG2 ARG P 768     -14.495 -11.157  19.038  0.00  0.00      PROA  
ATOM   5006   CD ARG P 768     -14.084 -10.641  16.915  0.00  0.00      PROA  
ATOM   5007  HD1 ARG P 768     -12.985 -10.775  17.011  0.00  0.00      PROA  
ATOM   5008  HD2 ARG P 768     -14.448  -9.591  16.905  0.00  0.00      PROA  
ATOM   5009   NE ARG P 768     -14.458 -11.195  15.570  0.00  0.00      PROA  
ATOM   5010   HE ARG P 768     -14.706 -12.152  15.419  0.00  0.00      PROA  
ATOM   5011   CZ ARG P 768     -14.811 -10.503  14.484  0.00  0.00      PROA  
ATOM   5012  NH1 ARG P 768     -15.568 -11.179  13.588  0.00  0.00      PROA  
ATOM   5013 HH11 ARG P 768     -15.723 -12.162  13.684  0.00  0.00      PROA  
ATOM   5014 HH12 ARG P 768     -15.899 -10.774  12.736  0.00  0.00      PROA  
ATOM   5015  NH2 ARG P 768     -14.523  -9.178  14.221  0.00  0.00      PROA  
ATOM   5016 HH21 ARG P 768     -13.938  -8.777  14.926  0.00  0.00      PROA  
ATOM   5017 HH22 ARG P 768     -14.702  -8.658  13.386  0.00  0.00      PROA  
ATOM   5018    C ARG P 768     -17.173 -13.802  17.659  0.00  0.00      PROA  
ATOM   5019    O ARG P 768     -16.451 -14.762  17.898  0.00  0.00      PROA  
ATOM   5020    N GLY P 769     -17.928 -13.671  16.531  0.00  0.00      PROA  
ATOM   5021   HN GLY P 769     -18.419 -12.831  16.312  0.00  0.00      PROA  
ATOM   5022   CA GLY P 769     -18.037 -14.747  15.490  0.00  0.00      PROA  
ATOM   5023  HA1 GLY P 769     -19.006 -14.576  15.044  0.00  0.00      PROA  
ATOM   5024  HA2 GLY P 769     -17.978 -15.775  15.817  0.00  0.00      PROA  
ATOM   5025    C GLY P 769     -17.070 -14.514  14.401  0.00  0.00      PROA  
ATOM   5026    O GLY P 769     -16.154 -13.702  14.493  0.00  0.00      PROA  
ATOM   5027    N TRP P 770     -17.111 -15.288  13.316  0.00  0.00      PROA  
ATOM   5028   HN TRP P 770     -17.853 -15.944  13.201  0.00  0.00      PROA  
ATOM   5029   CA TRP P 770     -16.043 -15.369  12.362  0.00  0.00      PROA  
ATOM   5030   HA TRP P 770     -15.464 -14.463  12.462  0.00  0.00      PROA  
ATOM   5031   CB TRP P 770     -15.302 -16.626  12.923  0.00  0.00      PROA  
ATOM   5032  HB1 TRP P 770     -15.978 -17.507  12.872  0.00  0.00      PROA  
ATOM   5033  HB2 TRP P 770     -14.974 -16.456  13.971  0.00  0.00      PROA  
ATOM   5034   CG TRP P 770     -14.040 -17.109  12.291  0.00  0.00      PROA  
ATOM   5035  CD1 TRP P 770     -13.837 -18.387  11.869  0.00  0.00      PROA  
ATOM   5036  HD1 TRP P 770     -14.594 -19.147  11.996  0.00  0.00      PROA  
ATOM   5037  NE1 TRP P 770     -12.520 -18.552  11.520  0.00  0.00      PROA  
ATOM   5038  HE1 TRP P 770     -12.055 -19.384  11.308  0.00  0.00      PROA  
ATOM   5039  CE2 TRP P 770     -11.906 -17.276  11.626  0.00  0.00      PROA  
ATOM   5040  CD2 TRP P 770     -12.823 -16.364  12.177  0.00  0.00      PROA  
ATOM   5041  CE3 TRP P 770     -12.472 -15.063  12.521  0.00  0.00      PROA  
ATOM   5042  HE3 TRP P 770     -13.101 -14.374  13.064  0.00  0.00      PROA  
ATOM   5043  CZ3 TRP P 770     -11.299 -14.553  12.024  0.00  0.00      PROA  
ATOM   5044  HZ3 TRP P 770     -11.023 -13.509  12.048  0.00  0.00      PROA  
ATOM   5045  CZ2 TRP P 770     -10.650 -16.758  11.223  0.00  0.00      PROA  
ATOM   5046  HZ2 TRP P 770      -9.920 -17.419  10.778  0.00  0.00      PROA  
ATOM   5047  CH2 TRP P 770     -10.400 -15.352  11.326  0.00  0.00      PROA  
ATOM   5048  HH2 TRP P 770      -9.424 -14.991  11.035  0.00  0.00      PROA  
ATOM   5049    C TRP P 770     -16.676 -15.551  10.978  0.00  0.00      PROA  
ATOM   5050    O TRP P 770     -16.380 -14.714  10.133  0.00  0.00      PROA  
ATOM   5051    N PHE P 771     -17.589 -16.610  10.808  0.00  0.00      PROA  
ATOM   5052   HN PHE P 771     -17.810 -17.233  11.553  0.00  0.00      PROA  
ATOM   5053   CA PHE P 771     -18.184 -16.926   9.480  0.00  0.00      PROA  
ATOM   5054   HA PHE P 771     -17.584 -16.602   8.644  0.00  0.00      PROA  
ATOM   5055   CB PHE P 771     -18.490 -18.450   9.443  0.00  0.00      PROA  
ATOM   5056  HB1 PHE P 771     -18.889 -18.897   8.507  0.00  0.00      PROA  
ATOM   5057  HB2 PHE P 771     -19.246 -18.678  10.225  0.00  0.00      PROA  
ATOM   5058   CG PHE P 771     -17.318 -19.373   9.691  0.00  0.00      PROA  
ATOM   5059  CD1 PHE P 771     -17.404 -20.550  10.457  0.00  0.00      PROA  
ATOM   5060  HD1 PHE P 771     -18.270 -20.887  11.008  0.00  0.00      PROA  
ATOM   5061  CE1 PHE P 771     -16.281 -21.374  10.581  0.00  0.00      PROA  
ATOM   5062  HE1 PHE P 771     -16.202 -22.214  11.255  0.00  0.00      PROA
[truncated: 11,889,821 more chars]
