# Supplementary material for: Cryo-EM structure of the sodium-driven chloride/bicarbonate exchanger NDCBE
Source: Nat Commun. 2021 Sep 28;12:5690. doi: 10.1038/s41467-021-25998-2 (PMC8478935; doi:10.1038/s41467-021-25998-2)
Supplement: Supplementary file 7 — Supplementary Data 1 [file 41467_2021_25998_MOESM7_ESM.zip › MD_structures/NDCBE_300ns_NaHCO3_last_MD_step.pdb]

CRYST1  110.204  110.204  125.215  90.00  90.00  90.00 P 1           1
ATOM      1    N LEU P 451     -28.046  -3.347 -18.871  0.00  0.00      PROA  
ATOM      2  HT1 LEU P 451     -28.254  -4.366 -18.881  0.00  0.00      PROA  
ATOM      3  HT2 LEU P 451     -27.708  -3.086 -19.819  0.00  0.00      PROA  
ATOM      4  HT3 LEU P 451     -28.896  -2.761 -18.743  0.00  0.00      PROA  
ATOM      5   CA LEU P 451     -26.904  -3.124 -17.900  0.00  0.00      PROA  
ATOM      6   HA LEU P 451     -26.687  -2.068 -17.851  0.00  0.00      PROA  
ATOM      7   CB LEU P 451     -27.502  -3.495 -16.614  0.00  0.00      PROA  
ATOM      8  HB1 LEU P 451     -26.775  -3.461 -15.775  0.00  0.00      PROA  
ATOM      9  HB2 LEU P 451     -27.643  -4.593 -16.520  0.00  0.00      PROA  
ATOM     10   CG LEU P 451     -28.754  -2.743 -16.064  0.00  0.00      PROA  
ATOM     11   HG LEU P 451     -29.146  -2.059 -16.847  0.00  0.00      PROA  
ATOM     12  CD1 LEU P 451     -29.919  -3.663 -15.667  0.00  0.00      PROA  
ATOM     13 HD11 LEU P 451     -29.581  -4.305 -14.825  0.00  0.00      PROA  
ATOM     14 HD12 LEU P 451     -30.246  -4.321 -16.500  0.00  0.00      PROA  
ATOM     15 HD13 LEU P 451     -30.773  -3.109 -15.221  0.00  0.00      PROA  
ATOM     16  CD2 LEU P 451     -28.268  -1.773 -14.899  0.00  0.00      PROA  
ATOM     17 HD21 LEU P 451     -27.790  -2.434 -14.146  0.00  0.00      PROA  
ATOM     18 HD22 LEU P 451     -29.157  -1.247 -14.490  0.00  0.00      PROA  
ATOM     19 HD23 LEU P 451     -27.564  -1.105 -15.440  0.00  0.00      PROA  
ATOM     20    C LEU P 451     -25.654  -3.942 -18.187  0.00  0.00      PROA  
ATOM     21    O LEU P 451     -25.792  -4.918 -18.900  0.00  0.00      PROA  
ATOM     22    N PHE P 452     -24.520  -3.568 -17.494  0.00  0.00      PROA  
ATOM     23   HN PHE P 452     -24.510  -2.737 -16.944  0.00  0.00      PROA  
ATOM     24   CA PHE P 452     -23.390  -4.470 -17.394  0.00  0.00      PROA  
ATOM     25   HA PHE P 452     -22.799  -4.000 -16.622  0.00  0.00      PROA  
ATOM     26   CB PHE P 452     -23.710  -5.878 -16.954  0.00  0.00      PROA  
ATOM     27  HB1 PHE P 452     -22.828  -6.550 -17.030  0.00  0.00      PROA  
ATOM     28  HB2 PHE P 452     -24.396  -6.258 -17.740  0.00  0.00      PROA  
ATOM     29   CG PHE P 452     -24.387  -6.124 -15.594  0.00  0.00      PROA  
ATOM     30  CD1 PHE P 452     -23.727  -5.708 -14.397  0.00  0.00      PROA  
ATOM     31  HD1 PHE P 452     -22.709  -5.347 -14.402  0.00  0.00      PROA  
ATOM     32  CE1 PHE P 452     -24.423  -5.821 -13.158  0.00  0.00      PROA  
ATOM     33  HE1 PHE P 452     -23.911  -5.468 -12.274  0.00  0.00      PROA  
ATOM     34   CZ PHE P 452     -25.716  -6.293 -13.141  0.00  0.00      PROA  
ATOM     35   HZ PHE P 452     -26.402  -6.418 -12.316  0.00  0.00      PROA  
ATOM     36  CD2 PHE P 452     -25.701  -6.566 -15.533  0.00  0.00      PROA  
ATOM     37  HD2 PHE P 452     -26.070  -6.852 -16.507  0.00  0.00      PROA  
ATOM     38  CE2 PHE P 452     -26.364  -6.678 -14.368  0.00  0.00      PROA  
ATOM     39  HE2 PHE P 452     -27.349  -7.121 -14.332  0.00  0.00      PROA  
ATOM     40    C PHE P 452     -22.496  -4.479 -18.702  0.00  0.00      PROA  
ATOM     41    O PHE P 452     -21.691  -5.401 -18.944  0.00  0.00      PROA  
ATOM     42    N GLY P 453     -22.553  -3.447 -19.408  0.00  0.00      PROA  
ATOM     43   HN GLY P 453     -22.946  -2.620 -19.014  0.00  0.00      PROA  
ATOM     44   CA GLY P 453     -21.846  -3.280 -20.701  0.00  0.00      PROA  
ATOM     45  HA1 GLY P 453     -22.255  -2.395 -21.166  0.00  0.00      PROA  
ATOM     46  HA2 GLY P 453     -22.144  -4.158 -21.254  0.00  0.00      PROA  
ATOM     47    C GLY P 453     -20.397  -3.084 -20.707  0.00  0.00      PROA  
ATOM     48    O GLY P 453     -19.694  -3.534 -21.634  0.00  0.00      PROA  
ATOM     49    N GLY P 454     -19.849  -2.522 -19.602  0.00  0.00      PROA  
ATOM     50   HN GLY P 454     -20.437  -2.228 -18.852  0.00  0.00      PROA  
ATOM     51   CA GLY P 454     -18.427  -2.517 -19.353  0.00  0.00      PROA  
ATOM     52  HA1 GLY P 454     -18.376  -1.707 -18.640  0.00  0.00      PROA  
ATOM     53  HA2 GLY P 454     -17.837  -2.342 -20.240  0.00  0.00      PROA  
ATOM     54    C GLY P 454     -17.943  -3.843 -18.669  0.00  0.00      PROA  
ATOM     55    O GLY P 454     -16.819  -4.312 -18.860  0.00  0.00      PROA  
ATOM     56    N LEU P 455     -18.827  -4.438 -17.867  0.00  0.00      PROA  
ATOM     57   HN LEU P 455     -19.713  -3.980 -17.841  0.00  0.00      PROA  
ATOM     58   CA LEU P 455     -18.600  -5.577 -17.069  0.00  0.00      PROA  
ATOM     59   HA LEU P 455     -17.623  -5.422 -16.637  0.00  0.00      PROA  
ATOM     60   CB LEU P 455     -19.666  -5.749 -16.009  0.00  0.00      PROA  
ATOM     61  HB1 LEU P 455     -20.703  -5.848 -16.394  0.00  0.00      PROA  
ATOM     62  HB2 LEU P 455     -19.793  -4.868 -15.344  0.00  0.00      PROA  
ATOM     63   CG LEU P 455     -19.519  -7.019 -15.086  0.00  0.00      PROA  
ATOM     64   HG LEU P 455     -19.304  -7.942 -15.665  0.00  0.00      PROA  
ATOM     65  CD1 LEU P 455     -18.278  -6.910 -14.164  0.00  0.00      PROA  
ATOM     66 HD11 LEU P 455     -18.092  -7.869 -13.635  0.00  0.00      PROA  
ATOM     67 HD12 LEU P 455     -18.439  -6.105 -13.416  0.00  0.00      PROA  
ATOM     68 HD13 LEU P 455     -17.337  -6.602 -14.669  0.00  0.00      PROA  
ATOM     69  CD2 LEU P 455     -20.778  -7.365 -14.292  0.00  0.00      PROA  
ATOM     70 HD21 LEU P 455     -20.945  -6.590 -13.514  0.00  0.00      PROA  
ATOM     71 HD22 LEU P 455     -20.634  -8.369 -13.838  0.00  0.00      PROA  
ATOM     72 HD23 LEU P 455     -21.642  -7.341 -14.990  0.00  0.00      PROA  
ATOM     73    C LEU P 455     -18.368  -6.932 -17.862  0.00  0.00      PROA  
ATOM     74    O LEU P 455     -17.369  -7.601 -17.594  0.00  0.00      PROA  
ATOM     75    N VAL P 456     -19.200  -7.182 -18.864  0.00  0.00      PROA  
ATOM     76   HN VAL P 456     -19.976  -6.578 -19.032  0.00  0.00      PROA  
ATOM     77   CA VAL P 456     -19.155  -8.315 -19.792  0.00  0.00      PROA  
ATOM     78   HA VAL P 456     -19.365  -9.214 -19.232  0.00  0.00      PROA  
ATOM     79   CB VAL P 456     -20.293  -8.339 -20.753  0.00  0.00      PROA  
ATOM     80   HB VAL P 456     -21.260  -8.243 -20.215  0.00  0.00      PROA  
ATOM     81  CG1 VAL P 456     -20.201  -7.165 -21.848  0.00  0.00      PROA  
ATOM     82 HG11 VAL P 456     -20.402  -6.214 -21.309  0.00  0.00      PROA  
ATOM     83 HG12 VAL P 456     -20.929  -7.416 -22.649  0.00  0.00      PROA  
ATOM     84 HG13 VAL P 456     -19.256  -7.048 -22.421  0.00  0.00      PROA  
ATOM     85  CG2 VAL P 456     -20.484  -9.729 -21.420  0.00  0.00      PROA  
ATOM     86 HG21 VAL P 456     -20.626 -10.567 -20.705  0.00  0.00      PROA  
ATOM     87 HG22 VAL P 456     -19.612  -9.954 -22.071  0.00  0.00      PROA  
ATOM     88 HG23 VAL P 456     -21.342  -9.661 -22.122  0.00  0.00      PROA  
ATOM     89    C VAL P 456     -17.731  -8.555 -20.360  0.00  0.00      PROA  
ATOM     90    O VAL P 456     -17.198  -9.615 -20.221  0.00  0.00      PROA  
ATOM     91    N LEU P 457     -17.114  -7.525 -20.915  0.00  0.00      PROA  
ATOM     92   HN LEU P 457     -17.510  -6.638 -21.141  0.00  0.00      PROA  
ATOM     93   CA LEU P 457     -15.762  -7.646 -21.471  0.00  0.00      PROA  
ATOM     94   HA LEU P 457     -15.512  -8.379 -22.224  0.00  0.00      PROA  
ATOM     95   CB LEU P 457     -15.641  -6.220 -22.185  0.00  0.00      PROA  
ATOM     96  HB1 LEU P 457     -14.805  -6.219 -22.916  0.00  0.00      PROA  
ATOM     97  HB2 LEU P 457     -15.510  -5.426 -21.420  0.00  0.00      PROA  
ATOM     98   CG LEU P 457     -16.784  -5.720 -23.047  0.00  0.00      PROA  
ATOM     99   HG LEU P 457     -17.639  -5.572 -22.353  0.00  0.00      PROA  
ATOM    100  CD1 LEU P 457     -16.492  -4.437 -23.785  0.00  0.00      PROA  
ATOM    101 HD11 LEU P 457     -16.194  -3.525 -23.225  0.00  0.00      PROA  
ATOM    102 HD12 LEU P 457     -17.316  -4.140 -24.469  0.00  0.00      PROA  
ATOM    103 HD13 LEU P 457     -15.690  -4.718 -24.500  0.00  0.00      PROA  
ATOM    104  CD2 LEU P 457     -17.331  -6.876 -24.054  0.00  0.00      PROA  
ATOM    105 HD21 LEU P 457     -17.178  -7.894 -23.638  0.00  0.00      PROA  
ATOM    106 HD22 LEU P 457     -16.756  -6.734 -24.994  0.00  0.00      PROA  
ATOM    107 HD23 LEU P 457     -18.380  -6.734 -24.390  0.00  0.00      PROA  
ATOM    108    C LEU P 457     -14.642  -7.635 -20.511  0.00  0.00      PROA  
ATOM    109    O LEU P 457     -13.593  -8.251 -20.750  0.00  0.00      PROA  
ATOM    110    N ASP P 458     -14.786  -6.904 -19.340  0.00  0.00      PROA  
ATOM    111   HN ASP P 458     -15.576  -6.350 -19.088  0.00  0.00      PROA  
ATOM    112   CA ASP P 458     -13.792  -6.963 -18.267  0.00  0.00      PROA  
ATOM    113   HA ASP P 458     -12.877  -6.729 -18.792  0.00  0.00      PROA  
ATOM    114   CB ASP P 458     -13.878  -5.908 -17.121  0.00  0.00      PROA  
ATOM    115  HB1 ASP P 458     -13.351  -6.010 -16.148  0.00  0.00      PROA  
ATOM    116  HB2 ASP P 458     -14.957  -5.919 -16.859  0.00  0.00      PROA  
ATOM    117   CG ASP P 458     -13.643  -4.527 -17.623  0.00  0.00      PROA  
ATOM    118  OD1 ASP P 458     -13.833  -3.529 -16.863  0.00  0.00      PROA  
ATOM    119  OD2 ASP P 458     -13.121  -4.446 -18.785  0.00  0.00      PROA  
ATOM    120    C ASP P 458     -13.600  -8.413 -17.676  0.00  0.00      PROA  
ATOM    121    O ASP P 458     -12.474  -8.793 -17.379  0.00  0.00      PROA  
ATOM    122    N VAL P 459     -14.701  -9.209 -17.574  0.00  0.00      PROA  
ATOM    123   HN VAL P 459     -15.592  -8.786 -17.721  0.00  0.00      PROA  
ATOM    124   CA VAL P 459     -14.554 -10.570 -17.102  0.00  0.00      PROA  
ATOM    125   HA VAL P 459     -13.812 -10.599 -16.317  0.00  0.00      PROA  
ATOM    126   CB VAL P 459     -15.787 -11.106 -16.391  0.00  0.00      PROA  
ATOM    127   HB VAL P 459     -15.468 -12.001 -15.816  0.00  0.00      PROA  
ATOM    128  CG1 VAL P 459     -16.134 -10.116 -15.219  0.00  0.00      PROA  
ATOM    129 HG11 VAL P 459     -16.752  -9.219 -15.436  0.00  0.00      PROA  
ATOM    130 HG12 VAL P 459     -15.231  -9.756 -14.682  0.00  0.00      PROA  
ATOM    131 HG13 VAL P 459     -16.773 -10.732 -14.551  0.00  0.00      PROA  
ATOM    132  CG2 VAL P 459     -16.946 -11.363 -17.275  0.00  0.00      PROA  
ATOM    133 HG21 VAL P 459     -16.839 -12.229 -17.962  0.00  0.00      PROA  
ATOM    134 HG22 VAL P 459     -17.250 -10.487 -17.887  0.00  0.00      PROA  
ATOM    135 HG23 VAL P 459     -17.782 -11.608 -16.586  0.00  0.00      PROA  
ATOM    136    C VAL P 459     -14.100 -11.635 -18.137  0.00  0.00      PROA  
ATOM    137    O VAL P 459     -13.674 -12.696 -17.729  0.00  0.00      PROA  
ATOM    138    N LYS P 460     -14.198 -11.278 -19.430  0.00  0.00      PROA  
ATOM    139   HN LYS P 460     -14.492 -10.356 -19.669  0.00  0.00      PROA  
ATOM    140   CA LYS P 460     -13.902 -12.289 -20.415  0.00  0.00      PROA  
ATOM    141   HA LYS P 460     -14.003 -13.283 -20.006  0.00  0.00      PROA  
ATOM    142   CB LYS P 460     -14.868 -12.108 -21.647  0.00  0.00      PROA  
ATOM    143  HB1 LYS P 460     -14.422 -12.610 -22.532  0.00  0.00      PROA  
ATOM    144  HB2 LYS P 460     -14.926 -11.040 -21.948  0.00  0.00      PROA  
ATOM    145   CG LYS P 460     -16.192 -12.800 -21.493  0.00  0.00      PROA  
ATOM    146  HG1 LYS P 460     -16.622 -12.337 -20.579  0.00  0.00      PROA  
ATOM    147  HG2 LYS P 460     -15.908 -13.849 -21.262  0.00  0.00      PROA  
ATOM    148   CD LYS P 460     -17.236 -12.700 -22.571  0.00  0.00      PROA  
ATOM    149  HD1 LYS P 460     -17.699 -11.707 -22.753  0.00  0.00      PROA  
ATOM    150  HD2 LYS P 460     -18.142 -13.286 -22.304  0.00  0.00      PROA  
ATOM    151   CE LYS P 460     -16.788 -13.101 -23.997  0.00  0.00      PROA  
ATOM    152  HE1 LYS P 460     -16.017 -12.425 -24.426  0.00  0.00      PROA  
ATOM    153  HE2 LYS P 460     -17.599 -13.092 -24.756  0.00  0.00      PROA  
ATOM    154   NZ LYS P 460     -16.289 -14.542 -23.967  0.00  0.00      PROA  
ATOM    155  HZ1 LYS P 460     -16.233 -14.953 -24.920  0.00  0.00      PROA  
ATOM    156  HZ2 LYS P 460     -16.858 -15.158 -23.351  0.00  0.00      PROA  
ATOM    157  HZ3 LYS P 460     -15.409 -14.633 -23.420  0.00  0.00      PROA  
ATOM    158    C LYS P 460     -12.452 -12.306 -20.778  0.00  0.00      PROA  
ATOM    159    O LYS P 460     -12.015 -13.179 -21.487  0.00  0.00      PROA  
ATOM    160    N ARG P 461     -11.544 -11.357 -20.305  0.00  0.00      PROA  
ATOM    161   HN ARG P 461     -11.951 -10.646 -19.737  0.00  0.00      PROA  
ATOM    162   CA ARG P 461     -10.222 -11.230 -20.582  0.00  0.00      PROA  
ATOM    163   HA ARG P 461     -10.166 -11.335 -21.655  0.00  0.00      PROA  
ATOM    164   CB ARG P 461      -9.726  -9.911 -20.153  0.00  0.00      PROA  
ATOM    165  HB1 ARG P 461      -8.648  -9.802 -20.397  0.00  0.00      PROA  
ATOM    166  HB2 ARG P 461      -9.840  -9.934 -19.048  0.00  0.00      PROA  
ATOM    167   CG ARG P 461     -10.428  -8.613 -20.621  0.00  0.00      PROA  
ATOM    168  HG1 ARG P 461      -9.724  -7.838 -20.251  0.00  0.00      PROA  
ATOM    169  HG2 ARG P 461     -11.411  -8.623 -20.103  0.00  0.00      PROA  
ATOM    170   CD ARG P 461     -10.430  -8.455 -22.158  0.00  0.00      PROA  
ATOM    171  HD1 ARG P 461     -10.854  -9.336 -22.687  0.00  0.00      PROA  
ATOM    172  HD2 ARG P 461      -9.402  -8.388 -22.575  0.00  0.00      PROA  
ATOM    173   NE ARG P 461     -11.243  -7.304 -22.440  0.00  0.00      PROA  
ATOM    174   HE ARG P 461     -11.679  -6.680 -21.791  0.00  0.00      PROA  
ATOM    175   CZ ARG P 461     -11.294  -6.894 -23.698  0.00  0.00      PROA  
ATOM    176  NH1 ARG P 461     -10.846  -7.576 -24.771  0.00  0.00      PROA  
ATOM    177 HH11 ARG P 461     -10.540  -8.512 -24.598  0.00  0.00      PROA  
ATOM    178 HH12 ARG P 461     -10.815  -7.151 -25.675  0.00  0.00      PROA  
ATOM    179  NH2 ARG P 461     -11.945  -5.801 -23.972  0.00  0.00      PROA  
ATOM    180 HH21 ARG P 461     -12.254  -5.176 -23.256  0.00  0.00      PROA  
ATOM    181 HH22 ARG P 461     -11.924  -5.354 -24.867  0.00  0.00      PROA  
ATOM    182    C ARG P 461      -9.301 -12.373 -20.162  0.00  0.00      PROA  
ATOM    183    O ARG P 461      -8.378 -12.843 -20.889  0.00  0.00      PROA  
ATOM    184    N LYS P 462      -9.493 -12.858 -18.926  0.00  0.00      PROA  
ATOM    185   HN LYS P 462     -10.044 -12.300 -18.310  0.00  0.00      PROA  
ATOM    186   CA LYS P 462      -8.605 -13.906 -18.284  0.00  0.00      PROA  
ATOM    187   HA LYS P 462      -7.707 -13.920 -18.883  0.00  0.00      PROA  
ATOM    188   CB LYS P 462      -8.238 -13.497 -16.814  0.00  0.00      PROA  
ATOM    189  HB1 LYS P 462      -9.193 -13.307 -16.278  0.00  0.00      PROA  
ATOM    190  HB2 LYS P 462      -7.692 -12.531 -16.784  0.00  0.00      PROA  
ATOM    191   CG LYS P 462      -7.456 -14.529 -16.003  0.00  0.00      PROA  
ATOM    192  HG1 LYS P 462      -8.104 -15.423 -15.873  0.00  0.00      PROA  
ATOM    193  HG2 LYS P 462      -7.278 -14.018 -15.034  0.00  0.00      PROA  
ATOM    194   CD LYS P 462      -5.984 -14.860 -16.443  0.00  0.00      PROA  
ATOM    195  HD1 LYS P 462      -6.042 -15.168 -17.509  0.00  0.00      PROA  
ATOM    196  HD2 LYS P 462      -5.894 -15.814 -15.880  0.00  0.00      PROA  
ATOM    197   CE LYS P 462      -5.020 -13.712 -16.134  0.00  0.00      PROA  
ATOM    198  HE1 LYS P 462      -4.987 -13.484 -15.047  0.00  0.00      PROA  
ATOM    199  HE2 LYS P 462      -5.116 -12.852 -16.831  0.00  0.00      PROA  
ATOM    200   NZ LYS P 462      -3.653 -14.151 -16.414  0.00  0.00      PROA  
ATOM    201  HZ1 LYS P 462      -3.586 -14.421 -17.416  0.00  0.00      PROA  
ATOM    202  HZ2 LYS P 462      -3.471 -14.961 -15.787  0.00  0.00      PROA  
ATOM    203  HZ3 LYS P 462      -2.930 -13.456 -16.138  0.00  0.00      PROA  
ATOM    204    C LYS P 462      -9.269 -15.243 -18.330  0.00  0.00      PROA  
ATOM    205    O LYS P 462      -8.653 -16.202 -17.969  0.00  0.00      PROA  
ATOM    206    N ALA P 463     -10.548 -15.278 -18.749  0.00  0.00      PROA  
ATOM    207   HN ALA P 463     -10.945 -14.473 -19.184  0.00  0.00      PROA  
ATOM    208   CA ALA P 463     -11.294 -16.483 -18.715  0.00  0.00      PROA  
ATOM    209   HA ALA P 463     -11.351 -16.761 -17.673  0.00  0.00      PROA  
ATOM    210   CB ALA P 463     -12.671 -16.138 -19.264  0.00  0.00      PROA  
ATOM    211  HB1 ALA P 463     -12.609 -15.669 -20.269  0.00  0.00      PROA  
ATOM    212  HB2 ALA P 463     -13.146 -15.297 -18.713  0.00  0.00      PROA  
ATOM    213  HB3 ALA P 463     -13.382 -16.990 -19.313  0.00  0.00      PROA  
ATOM    214    C ALA P 463     -10.832 -17.810 -19.401  0.00  0.00      PROA  
ATOM    215    O ALA P 463     -10.860 -18.769 -18.736  0.00  0.00      PROA  
ATOM    216    N PRO P 464     -10.355 -17.872 -20.647  0.00  0.00      PROA  
ATOM    217   CD PRO P 464     -10.236 -16.737 -21.583  0.00  0.00      PROA  
ATOM    218  HD1 PRO P 464      -9.331 -16.116 -21.408  0.00  0.00      PROA  
ATOM    219  HD2 PRO P 464     -11.158 -16.119 -21.536  0.00  0.00      PROA  
ATOM    220   CA PRO P 464      -9.692 -19.074 -21.171  0.00  0.00      PROA  
ATOM    221   HA PRO P 464     -10.339 -19.922 -20.998  0.00  0.00      PROA  
ATOM    222   CB PRO P 464      -9.464 -18.808 -22.737  0.00  0.00      PROA  
ATOM    223  HB1 PRO P 464      -9.837 -19.579 -23.445  0.00  0.00      PROA  
ATOM    224  HB2 PRO P 464      -8.389 -18.592 -22.914  0.00  0.00      PROA  
ATOM    225   CG PRO P 464     -10.117 -17.412 -22.991  0.00  0.00      PROA  
ATOM    226  HG1 PRO P 464      -9.466 -16.797 -23.649  0.00  0.00      PROA  
ATOM    227  HG2 PRO P 464     -11.133 -17.456 -23.438  0.00  0.00      PROA  
ATOM    228    C PRO P 464      -8.335 -19.417 -20.579  0.00  0.00      PROA  
ATOM    229    O PRO P 464      -7.809 -20.474 -20.884  0.00  0.00      PROA  
ATOM    230    N TRP P 465      -7.660 -18.510 -19.833  0.00  0.00      PROA  
ATOM    231   HN TRP P 465      -8.148 -17.662 -19.642  0.00  0.00      PROA  
ATOM    232   CA TRP P 465      -6.302 -18.622 -19.367  0.00  0.00      PROA  
ATOM    233   HA TRP P 465      -5.938 -19.585 -19.696  0.00  0.00      PROA  
ATOM    234   CB TRP P 465      -5.502 -17.306 -19.839  0.00  0.00      PROA  
ATOM    235  HB1 TRP P 465      -4.397 -17.400 -19.769  0.00  0.00      PROA  
ATOM    236  HB2 TRP P 465      -5.635 -16.398 -19.213  0.00  0.00      PROA  
ATOM    237   CG TRP P 465      -5.877 -16.935 -21.237  0.00  0.00      PROA  
ATOM    238  CD1 TRP P 465      -6.577 -15.841 -21.664  0.00  0.00      PROA  
ATOM    239  HD1 TRP P 465      -6.911 -15.058 -21.001  0.00  0.00      PROA  
ATOM    240  NE1 TRP P 465      -6.732 -15.848 -22.998  0.00  0.00      PROA  
ATOM    241  HE1 TRP P 465      -6.890 -15.076 -23.574  0.00  0.00      PROA  
ATOM    242  CE2 TRP P 465      -6.100 -16.947 -23.504  0.00  0.00      PROA  
ATOM    243  CD2 TRP P 465      -5.654 -17.723 -22.440  0.00  0.00      PROA  
ATOM    244  CE3 TRP P 465      -5.065 -18.890 -22.734  0.00  0.00      PROA  
ATOM    245  HE3 TRP P 465      -4.842 -19.537 -21.898  0.00  0.00      PROA  
ATOM    246  CZ3 TRP P 465      -4.850 -19.280 -24.071  0.00  0.00      PROA  
ATOM    247  HZ3 TRP P 465      -4.529 -20.286 -24.297  0.00  0.00      PROA  
ATOM    248  CZ2 TRP P 465      -5.944 -17.344 -24.830  0.00  0.00      PROA  
ATOM    249  HZ2 TRP P 465      -6.197 -16.611 -25.582  0.00  0.00      PROA  
ATOM    250  CH2 TRP P 465      -5.243 -18.453 -25.126  0.00  0.00      PROA  
ATOM    251  HH2 TRP P 465      -4.922 -18.703 -26.126  0.00  0.00      PROA  
ATOM    252    C TRP P 465      -6.137 -18.722 -17.815  0.00  0.00      PROA  
ATOM    253    O TRP P 465      -5.018 -18.728 -17.346  0.00  0.00      PROA  
ATOM    254    N TYR P 466      -7.265 -18.836 -17.048  0.00  0.00      PROA  
ATOM    255   HN TYR P 466      -8.117 -18.779 -17.562  0.00  0.00      PROA  
ATOM    256   CA TYR P 466      -7.407 -18.862 -15.621  0.00  0.00      PROA  
ATOM    257   HA TYR P 466      -6.972 -17.893 -15.428  0.00  0.00      PROA  
ATOM    258   CB TYR P 466      -8.890 -18.850 -15.288  0.00  0.00      PROA  
ATOM    259  HB1 TYR P 466      -9.197 -19.876 -15.582  0.00  0.00      PROA  
ATOM    260  HB2 TYR P 466      -9.422 -18.042 -15.835  0.00  0.00      PROA  
ATOM    261   CG TYR P 466      -9.160 -18.648 -13.813  0.00  0.00      PROA  
ATOM    262  CD1 TYR P 466      -9.493 -19.680 -12.914  0.00  0.00      PROA  
ATOM    263  HD1 TYR P 466      -9.565 -20.661 -13.361  0.00  0.00      PROA  
ATOM    264  CE1 TYR P 466      -9.607 -19.457 -11.562  0.00  0.00      PROA  
ATOM    265  HE1 TYR P 466      -9.831 -20.267 -10.883  0.00  0.00      PROA  
ATOM    266   CZ TYR P 466      -9.584 -18.159 -11.105  0.00  0.00      PROA  
ATOM    267   OH TYR P 466      -9.600 -18.065  -9.683  0.00  0.00      PROA  
ATOM    268   HH TYR P 466      -9.532 -17.126  -9.498  0.00  0.00      PROA  
ATOM    269  CD2 TYR P 466      -9.045 -17.394 -13.372  0.00  0.00      PROA  
ATOM    270  HD2 TYR P 466      -8.834 -16.558 -14.022  0.00  0.00      PROA  
ATOM    271  CE2 TYR P 466      -9.328 -17.072 -12.030  0.00  0.00      PROA  
ATOM    272  HE2 TYR P 466      -9.245 -16.034 -11.746  0.00  0.00      PROA  
ATOM    273    C TYR P 466      -6.505 -19.917 -14.970  0.00  0.00      PROA  
ATOM    274    O TYR P 466      -5.912 -19.593 -13.881  0.00  0.00      PROA  
ATOM    275    N TRP P 467      -6.401 -21.079 -15.545  0.00  0.00      PROA  
ATOM    276   HN TRP P 467      -6.806 -21.176 -16.451  0.00  0.00      PROA  
ATOM    277   CA TRP P 467      -5.716 -22.225 -14.875  0.00  0.00      PROA  
ATOM    278   HA TRP P 467      -5.757 -22.191 -13.797  0.00  0.00      PROA  
ATOM    279   CB TRP P 467      -6.489 -23.528 -15.379  0.00  0.00      PROA  
ATOM    280  HB1 TRP P 467      -6.523 -23.527 -16.490  0.00  0.00      PROA  
ATOM    281  HB2 TRP P 467      -7.511 -23.330 -14.992  0.00  0.00      PROA  
ATOM    282   CG TRP P 467      -6.021 -24.878 -14.904  0.00  0.00      PROA  
ATOM    283  CD1 TRP P 467      -5.617 -25.963 -15.586  0.00  0.00      PROA  
ATOM    284  HD1 TRP P 467      -5.654 -26.014 -16.664  0.00  0.00      PROA  
ATOM    285  NE1 TRP P 467      -5.067 -26.857 -14.672  0.00  0.00      PROA  
ATOM    286  HE1 TRP P 467      -4.853 -27.809 -14.647  0.00  0.00      PROA  
ATOM    287  CE2 TRP P 467      -5.155 -26.376 -13.377  0.00  0.00      PROA  
ATOM    288  CD2 TRP P 467      -5.726 -25.067 -13.477  0.00  0.00      PROA  
ATOM    289  CE3 TRP P 467      -5.976 -24.374 -12.290  0.00  0.00      PROA  
ATOM    290  HE3 TRP P 467      -6.678 -23.555 -12.245  0.00  0.00      PROA  
ATOM    291  CZ3 TRP P 467      -5.640 -24.937 -11.038  0.00  0.00      PROA  
ATOM    292  HZ3 TRP P 467      -5.740 -24.325 -10.154  0.00  0.00      PROA  
ATOM    293  CZ2 TRP P 467      -4.879 -27.005 -12.150  0.00  0.00      PROA  
ATOM    294  HZ2 TRP P 467      -4.369 -27.957 -12.178  0.00  0.00      PROA  
ATOM    295  CH2 TRP P 467      -5.150 -26.251 -10.996  0.00  0.00      PROA  
ATOM    296  HH2 TRP P 467      -4.911 -26.712 -10.049  0.00  0.00      PROA  
ATOM    297    C TRP P 467      -4.251 -22.339 -15.185  0.00  0.00      PROA  
ATOM    298    O TRP P 467      -3.478 -22.763 -14.321  0.00  0.00      PROA  
ATOM    299    N SER P 468      -3.856 -21.891 -16.294  0.00  0.00      PROA  
ATOM    300   HN SER P 468      -4.519 -21.568 -16.964  0.00  0.00      PROA  
ATOM    301   CA SER P 468      -2.492 -21.935 -16.923  0.00  0.00      PROA  
ATOM    302   HA SER P 468      -2.214 -22.978 -16.909  0.00  0.00      PROA  
ATOM    303   CB SER P 468      -2.415 -21.246 -18.278  0.00  0.00      PROA  
ATOM    304  HB1 SER P 468      -2.706 -20.175 -18.327  0.00  0.00      PROA  
ATOM    305  HB2 SER P 468      -3.138 -21.663 -19.011  0.00  0.00      PROA  
ATOM    306   OG SER P 468      -1.162 -21.311 -18.876  0.00  0.00      PROA  
ATOM    307  HG1 SER P 468      -0.624 -20.592 -18.538  0.00  0.00      PROA  
ATOM    308    C SER P 468      -1.567 -21.211 -15.955  0.00  0.00      PROA  
ATOM    309    O SER P 468      -0.497 -21.677 -15.573  0.00  0.00      PROA  
ATOM    310    N ASP P 469      -2.011 -19.956 -15.483  0.00  0.00      PROA  
ATOM    311   HN ASP P 469      -2.802 -19.568 -15.948  0.00  0.00      PROA  
ATOM    312   CA ASP P 469      -1.201 -19.189 -14.476  0.00  0.00      PROA  
ATOM    313   HA ASP P 469      -0.237 -18.857 -14.834  0.00  0.00      PROA  
ATOM    314   CB ASP P 469      -2.005 -17.952 -13.943  0.00  0.00      PROA  
ATOM    315  HB1 ASP P 469      -1.382 -17.423 -13.191  0.00  0.00      PROA  
ATOM    316  HB2 ASP P 469      -2.891 -18.297 -13.368  0.00  0.00      PROA  
ATOM    317   CG ASP P 469      -2.530 -16.959 -15.009  0.00  0.00      PROA  
ATOM    318  OD1 ASP P 469      -3.307 -16.044 -14.691  0.00  0.00      PROA  
ATOM    319  OD2 ASP P 469      -1.961 -16.920 -16.177  0.00  0.00      PROA  
ATOM    320    C ASP P 469      -0.889 -20.005 -13.315  0.00  0.00      PROA  
ATOM    321    O ASP P 469       0.302 -20.076 -12.938  0.00  0.00      PROA  
ATOM    322    N TYR P 470      -1.920 -20.740 -12.791  0.00  0.00      PROA  
ATOM    323   HN TYR P 470      -2.829 -20.677 -13.196  0.00  0.00      PROA  
ATOM    324   CA TYR P 470      -1.779 -21.600 -11.627  0.00  0.00      PROA  
ATOM    325   HA TYR P 470      -1.398 -20.945 -10.858  0.00  0.00      PROA  
ATOM    326   CB TYR P 470      -3.131 -22.152 -11.182  0.00  0.00      PROA  
ATOM    327  HB1 TYR P 470      -3.102 -22.974 -10.436  0.00  0.00      PROA  
ATOM    328  HB2 TYR P 470      -3.741 -22.501 -12.042  0.00  0.00      PROA  
ATOM    329   CG TYR P 470      -4.013 -21.141 -10.556  0.00  0.00      PROA  
ATOM    330  CD1 TYR P 470      -5.365 -20.978 -11.049  0.00  0.00      PROA  
ATOM    331  HD1 TYR P 470      -5.729 -21.486 -11.929  0.00  0.00      PROA  
ATOM    332  CE1 TYR P 470      -6.220 -20.108 -10.385  0.00  0.00      PROA  
ATOM    333  HE1 TYR P 470      -7.277 -20.012 -10.588  0.00  0.00      PROA  
ATOM    334   CZ TYR P 470      -5.869 -19.525  -9.128  0.00  0.00      PROA  
ATOM    335   OH TYR P 470      -6.964 -19.019  -8.341  0.00  0.00      PROA  
ATOM    336   HH TYR P 470      -7.752 -19.062  -8.888  0.00  0.00      PROA  
ATOM    337  CD2 TYR P 470      -3.675 -20.495  -9.331  0.00  0.00      PROA  
ATOM    338  HD2 TYR P 470      -2.637 -20.651  -9.077  0.00  0.00      PROA  
ATOM    339  CE2 TYR P 470      -4.569 -19.665  -8.690  0.00  0.00      PROA  
ATOM    340  HE2 TYR P 470      -4.336 -19.215  -7.736  0.00  0.00      PROA  
ATOM    341    C TYR P 470      -0.830 -22.741 -11.790  0.00  0.00      PROA  
ATOM    342    O TYR P 470      -0.036 -23.140 -10.954  0.00  0.00      PROA  
ATOM    343    N ARG P 471      -0.922 -23.364 -12.936  0.00  0.00      PROA  
ATOM    344   HN ARG P 471      -1.743 -23.146 -13.458  0.00  0.00      PROA  
ATOM    345   CA ARG P 471      -0.092 -24.446 -13.408  0.00  0.00      PROA  
ATOM    346   HA ARG P 471      -0.186 -25.255 -12.699  0.00  0.00      PROA  
ATOM    347   CB ARG P 471      -0.659 -25.081 -14.765  0.00  0.00      PROA  
ATOM    348  HB1 ARG P 471       0.152 -25.725 -15.167  0.00  0.00      PROA  
ATOM    349  HB2 ARG P 471      -0.845 -24.197 -15.411  0.00  0.00      PROA  
ATOM    350   CG ARG P 471      -1.951 -25.876 -14.635  0.00  0.00      PROA  
ATOM    351  HG1 ARG P 471      -2.434 -26.020 -15.625  0.00  0.00      PROA  
ATOM    352  HG2 ARG P 471      -2.594 -25.280 -13.952  0.00  0.00      PROA  
ATOM    353   CD ARG P 471      -1.881 -27.277 -13.957  0.00  0.00      PROA  
ATOM    354  HD1 ARG P 471      -2.930 -27.641 -13.920  0.00  0.00      PROA  
ATOM    355  HD2 ARG P 471      -1.471 -27.415 -12.934  0.00  0.00      PROA  
ATOM    356   NE ARG P 471      -1.228 -28.160 -14.963  0.00  0.00      PROA  
ATOM    357   HE ARG P 471      -1.544 -28.283 -15.904  0.00  0.00      PROA  
ATOM    358   CZ ARG P 471       0.036 -28.674 -14.797  0.00  0.00      PROA  
ATOM    359  NH1 ARG P 471       0.455 -29.446 -15.771  0.00  0.00      PROA  
ATOM    360 HH11 ARG P 471      -0.154 -29.828 -16.466  0.00  0.00      PROA  
ATOM    361 HH12 ARG P 471       1.302 -29.974 -15.714  0.00  0.00      PROA  
ATOM    362  NH2 ARG P 471       0.727 -28.449 -13.730  0.00  0.00      PROA  
ATOM    363 HH21 ARG P 471       1.710 -28.498 -13.910  0.00  0.00      PROA  
ATOM    364 HH22 ARG P 471       0.444 -27.841 -12.989  0.00  0.00      PROA  
ATOM    365    C ARG P 471       1.330 -24.123 -13.512  0.00  0.00      PROA  
ATOM    366    O ARG P 471       2.239 -24.868 -13.152  0.00  0.00      PROA  
ATOM    367    N ASP P 472       1.696 -22.947 -14.035  0.00  0.00      PROA  
ATOM    368   HN ASP P 472       0.982 -22.384 -14.444  0.00  0.00      PROA  
ATOM    369   CA ASP P 472       3.005 -22.404 -14.290  0.00  0.00      PROA  
ATOM    370   HA ASP P 472       3.760 -23.169 -14.399  0.00  0.00      PROA  
ATOM    371   CB ASP P 472       3.014 -21.497 -15.585  0.00  0.00      PROA  
ATOM    372  HB1 ASP P 472       3.985 -20.960 -15.633  0.00  0.00      PROA  
ATOM    373  HB2 ASP P 472       2.394 -20.601 -15.366  0.00  0.00      PROA  
ATOM    374   CG ASP P 472       2.717 -22.209 -16.866  0.00  0.00      PROA  
ATOM    375  OD1 ASP P 472       2.416 -21.465 -17.856  0.00  0.00      PROA  
ATOM    376  OD2 ASP P 472       2.787 -23.464 -16.980  0.00  0.00      PROA  
ATOM    377    C ASP P 472       3.586 -21.593 -13.107  0.00  0.00      PROA  
ATOM    378    O ASP P 472       4.672 -21.027 -13.097  0.00  0.00      PROA  
ATOM    379    N ALA P 473       2.787 -21.535 -12.051  0.00  0.00      PROA  
ATOM    380   HN ALA P 473       1.949 -22.074 -12.013  0.00  0.00      PROA  
ATOM    381   CA ALA P 473       2.940 -20.595 -10.975  0.00  0.00      PROA  
ATOM    382   HA ALA P 473       2.938 -19.629 -11.457  0.00  0.00      PROA  
ATOM    383   CB ALA P 473       1.784 -20.661 -10.026  0.00  0.00      PROA  
ATOM    384  HB1 ALA P 473       0.798 -20.564 -10.529  0.00  0.00      PROA  
ATOM    385  HB2 ALA P 473       1.893 -19.879  -9.244  0.00  0.00      PROA  
ATOM    386  HB3 ALA P 473       1.659 -21.592  -9.433  0.00  0.00      PROA  
ATOM    387    C ALA P 473       4.257 -20.463 -10.210  0.00  0.00      PROA  
ATOM    388    O ALA P 473       4.632 -19.348  -9.807  0.00  0.00      PROA  
ATOM    389    N LEU P 474       4.869 -21.501  -9.831  0.00  0.00      PROA  
ATOM    390   HN LEU P 474       4.446 -22.344 -10.155  0.00  0.00      PROA  
ATOM    391   CA LEU P 474       5.973 -21.607  -8.890  0.00  0.00      PROA  
ATOM    392   HA LEU P 474       5.731 -21.136  -7.949  0.00  0.00      PROA  
ATOM    393   CB LEU P 474       6.125 -23.076  -8.447  0.00  0.00      PROA  
ATOM    394  HB1 LEU P 474       6.648 -23.086  -7.467  0.00  0.00      PROA  
ATOM    395  HB2 LEU P 474       6.767 -23.642  -9.155  0.00  0.00      PROA  
ATOM    396   CG LEU P 474       4.801 -23.875  -8.147  0.00  0.00      PROA  
ATOM    397   HG LEU P 474       4.236 -23.783  -9.100  0.00  0.00      PROA  
ATOM    398  CD1 LEU P 474       5.056 -25.298  -7.857  0.00  0.00      PROA  
ATOM    399 HD11 LEU P 474       4.119 -25.861  -7.658  0.00  0.00      PROA  
ATOM    400 HD12 LEU P 474       5.704 -25.349  -6.956  0.00  0.00      PROA  
ATOM    401 HD13 LEU P 474       5.665 -25.818  -8.628  0.00  0.00      PROA  
ATOM    402  CD2 LEU P 474       3.837 -23.222  -7.155  0.00  0.00      PROA  
ATOM    403 HD21 LEU P 474       2.899 -23.817  -7.110  0.00  0.00      PROA  
ATOM    404 HD22 LEU P 474       3.623 -22.197  -7.524  0.00  0.00      PROA  
ATOM    405 HD23 LEU P 474       4.258 -23.065  -6.139  0.00  0.00      PROA  
ATOM    406    C LEU P 474       7.264 -21.108  -9.415  0.00  0.00      PROA  
ATOM    407    O LEU P 474       7.571 -21.499 -10.527  0.00  0.00      PROA  
ATOM    408    N SER P 475       8.082 -20.249  -8.756  0.00  0.00      PROA  
ATOM    409   HN SER P 475       7.738 -19.903  -7.886  0.00  0.00      PROA  
ATOM    410   CA SER P 475       9.432 -19.829  -9.176  0.00  0.00      PROA  
ATOM    411   HA SER P 475       9.926 -20.663  -9.652  0.00  0.00      PROA  
ATOM    412   CB SER P 475       9.328 -18.706 -10.210  0.00  0.00      PROA  
ATOM    413  HB1 SER P 475       8.784 -19.009 -11.130  0.00  0.00      PROA  
ATOM    414  HB2 SER P 475      10.360 -18.350 -10.416  0.00  0.00      PROA  
ATOM    415   OG SER P 475       8.764 -17.483  -9.792  0.00  0.00      PROA  
ATOM    416  HG1 SER P 475       7.887 -17.494 -10.182  0.00  0.00      PROA  
ATOM    417    C SER P 475      10.123 -19.454  -7.876  0.00  0.00      PROA  
ATOM    418    O SER P 475       9.496 -19.339  -6.788  0.00  0.00      PROA  
ATOM    419    N LEU P 476      11.421 -19.251  -7.888  0.00  0.00      PROA  
ATOM    420   HN LEU P 476      12.053 -19.464  -8.630  0.00  0.00      PROA  
ATOM    421   CA LEU P 476      12.097 -18.434  -6.822  0.00  0.00      PROA  
ATOM    422   HA LEU P 476      11.825 -18.727  -5.818  0.00  0.00      PROA  
ATOM    423   CB LEU P 476      13.610 -18.613  -7.057  0.00  0.00      PROA  
ATOM    424  HB1 LEU P 476      14.282 -17.935  -6.489  0.00  0.00      PROA  
ATOM    425  HB2 LEU P 476      13.914 -18.358  -8.094  0.00  0.00      PROA  
ATOM    426   CG LEU P 476      14.000 -20.108  -7.010  0.00  0.00      PROA  
ATOM    427   HG LEU P 476      13.308 -20.708  -7.639  0.00  0.00      PROA  
ATOM    428  CD1 LEU P 476      15.453 -20.380  -7.314  0.00  0.00      PROA  
ATOM    429 HD11 LEU P 476      16.028 -19.717  -6.633  0.00  0.00      PROA  
ATOM    430 HD12 LEU P 476      15.655 -20.284  -8.402  0.00  0.00      PROA  
ATOM    431 HD13 LEU P 476      15.841 -21.368  -6.985  0.00  0.00      PROA  
ATOM    432  CD2 LEU P 476      13.683 -20.738  -5.609  0.00  0.00      PROA  
ATOM    433 HD21 LEU P 476      13.944 -21.804  -5.788  0.00  0.00      PROA  
ATOM    434 HD22 LEU P 476      12.630 -20.761  -5.256  0.00  0.00      PROA  
ATOM    435 HD23 LEU P 476      14.366 -20.206  -4.913  0.00  0.00      PROA  
ATOM    436    C LEU P 476      11.769 -16.975  -6.772  0.00  0.00      PROA  
ATOM    437    O LEU P 476      11.585 -16.387  -5.672  0.00  0.00      PROA  
ATOM    438    N GLN P 477      11.404 -16.338  -7.900  0.00  0.00      PROA  
ATOM    439   HN GLN P 477      11.318 -16.782  -8.789  0.00  0.00      PROA  
ATOM    440   CA GLN P 477      10.970 -14.889  -7.846  0.00  0.00      PROA  
ATOM    441   HA GLN P 477      11.699 -14.407  -7.211  0.00  0.00      PROA  
ATOM    442   CB GLN P 477      10.981 -14.201  -9.279  0.00  0.00      PROA  
ATOM    443  HB1 GLN P 477      10.597 -15.064  -9.864  0.00  0.00      PROA  
ATOM    444  HB2 GLN P 477      12.041 -13.940  -9.488  0.00  0.00      PROA  
ATOM    445   CG GLN P 477      10.070 -12.914  -9.426  0.00  0.00      PROA  
ATOM    446  HG1 GLN P 477      10.263 -12.232  -8.570  0.00  0.00      PROA  
ATOM    447  HG2 GLN P 477       9.016 -13.249  -9.322  0.00  0.00      PROA  
ATOM    448   CD GLN P 477      10.385 -12.476 -10.896  0.00  0.00      PROA  
ATOM    449  OE1 GLN P 477      10.392 -13.214 -11.847  0.00  0.00      PROA  
ATOM    450  NE2 GLN P 477      10.842 -11.220 -10.993  0.00  0.00      PROA  
ATOM    451 HE21 GLN P 477      10.993 -10.719 -11.845  0.00  0.00      PROA  
ATOM    452 HE22 GLN P 477      10.467 -10.598 -10.305  0.00  0.00      PROA  
ATOM    453    C GLN P 477       9.632 -14.677  -7.256  0.00  0.00      PROA  
ATOM    454    O GLN P 477       9.381 -13.747  -6.465  0.00  0.00      PROA  
ATOM    455    N CYS P 478       8.746 -15.645  -7.499  0.00  0.00      PROA  
ATOM    456   HN CYS P 478       8.833 -16.302  -8.244  0.00  0.00      PROA  
ATOM    457   CA CYS P 478       7.488 -15.787  -6.730  0.00  0.00      PROA  
ATOM    458   HA CYS P 478       6.853 -14.926  -6.882  0.00  0.00      PROA  
ATOM    459   CB CYS P 478       6.840 -17.142  -7.298  0.00  0.00      PROA  
ATOM    460  HB1 CYS P 478       7.542 -18.004  -7.282  0.00  0.00      PROA  
ATOM    461  HB2 CYS P 478       6.652 -16.979  -8.380  0.00  0.00      PROA  
ATOM    462   SG CYS P 478       5.200 -17.740  -6.638  0.00  0.00      PROA  
ATOM    463  HG1 CYS P 478       4.511 -16.620  -6.801  0.00  0.00      PROA  
ATOM    464    C CYS P 478       7.656 -15.937  -5.200  0.00  0.00      PROA  
ATOM    465    O CYS P 478       7.044 -15.207  -4.435  0.00  0.00      PROA  
ATOM    466    N LEU P 479       8.656 -16.743  -4.744  0.00  0.00      PROA  
ATOM    467   HN LEU P 479       9.246 -17.244  -5.373  0.00  0.00      PROA  
ATOM    468   CA LEU P 479       9.066 -16.918  -3.412  0.00  0.00      PROA  
ATOM    469   HA LEU P 479       8.142 -17.069  -2.874  0.00  0.00      PROA  
ATOM    470   CB LEU P 479      10.008 -18.192  -3.372  0.00  0.00      PROA  
ATOM    471  HB1 LEU P 479      10.653 -17.962  -4.247  0.00  0.00      PROA  
ATOM    472  HB2 LEU P 479       9.371 -19.076  -3.589  0.00  0.00      PROA  
ATOM    473   CG LEU P 479      10.844 -18.402  -2.040  0.00  0.00      PROA  
ATOM    474   HG LEU P 479      11.404 -17.465  -1.836  0.00  0.00      PROA  
ATOM    475  CD1 LEU P 479       9.810 -18.559  -0.897  0.00  0.00      PROA  
ATOM    476 HD11 LEU P 479       9.141 -19.442  -0.986  0.00  0.00      PROA  
ATOM    477 HD12 LEU P 479       9.107 -17.704  -0.992  0.00  0.00      PROA  
ATOM    478 HD13 LEU P 479      10.139 -18.527   0.163  0.00  0.00      PROA  
ATOM    479  CD2 LEU P 479      11.716 -19.591  -2.136  0.00  0.00      PROA  
ATOM    480 HD21 LEU P 479      12.293 -19.914  -1.243  0.00  0.00      PROA  
ATOM    481 HD22 LEU P 479      12.516 -19.515  -2.904  0.00  0.00      PROA  
ATOM    482 HD23 LEU P 479      11.056 -20.427  -2.450  0.00  0.00      PROA  
ATOM    483    C LEU P 479       9.623 -15.626  -2.765  0.00  0.00      PROA  
ATOM    484    O LEU P 479       9.358 -15.280  -1.631  0.00  0.00      PROA  
ATOM    485    N ALA P 480      10.458 -14.909  -3.507  0.00  0.00      PROA  
ATOM    486   HN ALA P 480      10.691 -15.235  -4.420  0.00  0.00      PROA  
ATOM    487   CA ALA P 480      11.114 -13.706  -3.158  0.00  0.00      PROA  
ATOM    488   HA ALA P 480      11.690 -13.849  -2.255  0.00  0.00      PROA  
ATOM    489   CB ALA P 480      12.165 -13.411  -4.236  0.00  0.00      PROA  
ATOM    490  HB1 ALA P 480      11.656 -13.303  -5.218  0.00  0.00      PROA  
ATOM    491  HB2 ALA P 480      12.871 -14.260  -4.356  0.00  0.00      PROA  
ATOM    492  HB3 ALA P 480      12.573 -12.395  -4.047  0.00  0.00      PROA  
ATOM    493    C ALA P 480      10.158 -12.557  -2.927  0.00  0.00      PROA  
ATOM    494    O ALA P 480      10.319 -11.738  -1.985  0.00  0.00      PROA  
ATOM    495    N SER P 481       9.117 -12.518  -3.788  0.00  0.00      PROA  
ATOM    496   HN SER P 481       8.992 -13.119  -4.573  0.00  0.00      PROA  
ATOM    497   CA SER P 481       8.061 -11.496  -3.712  0.00  0.00      PROA  
ATOM    498   HA SER P 481       8.607 -10.576  -3.562  0.00  0.00      PROA  
ATOM    499   CB SER P 481       7.309 -11.428  -5.047  0.00  0.00      PROA  
ATOM    500  HB1 SER P 481       6.586 -10.587  -5.108  0.00  0.00      PROA  
ATOM    501  HB2 SER P 481       6.701 -12.354  -5.128  0.00  0.00      PROA  
ATOM    502   OG SER P 481       8.212 -11.121  -6.166  0.00  0.00      PROA  
ATOM    503  HG1 SER P 481       8.700 -11.928  -6.348  0.00  0.00      PROA  
ATOM    504    C SER P 481       7.175 -11.682  -2.539  0.00  0.00      PROA  
ATOM    505    O SER P 481       6.820 -10.711  -1.802  0.00  0.00      PROA  
ATOM    506    N PHE P 482       6.862 -12.927  -2.205  0.00  0.00      PROA  
ATOM    507   HN PHE P 482       7.173 -13.685  -2.774  0.00  0.00      PROA  
ATOM    508   CA PHE P 482       6.227 -13.284  -0.953  0.00  0.00      PROA  
ATOM    509   HA PHE P 482       5.276 -12.773  -1.001  0.00  0.00      PROA  
ATOM    510   CB PHE P 482       5.936 -14.774  -1.004  0.00  0.00      PROA  
ATOM    511  HB1 PHE P 482       6.807 -15.287  -1.464  0.00  0.00      PROA  
ATOM    512  HB2 PHE P 482       5.186 -15.036  -1.781  0.00  0.00      PROA  
ATOM    513   CG PHE P 482       5.438 -15.368   0.330  0.00  0.00      PROA  
ATOM    514  CD1 PHE P 482       4.560 -14.611   1.091  0.00  0.00      PROA  
ATOM    515  HD1 PHE P 482       4.169 -13.660   0.762  0.00  0.00      PROA  
ATOM    516  CE1 PHE P 482       4.287 -15.067   2.416  0.00  0.00      PROA  
ATOM    517  HE1 PHE P 482       3.704 -14.421   3.056  0.00  0.00      PROA  
ATOM    518   CZ PHE P 482       4.927 -16.234   2.918  0.00  0.00      PROA  
ATOM    519   HZ PHE P 482       4.639 -16.568   3.904  0.00  0.00      PROA  
ATOM    520  CD2 PHE P 482       6.057 -16.565   0.821  0.00  0.00      PROA  
ATOM    521  HD2 PHE P 482       6.699 -17.182   0.210  0.00  0.00      PROA  
ATOM    522  CE2 PHE P 482       5.865 -16.973   2.123  0.00  0.00      PROA  
ATOM    523  HE2 PHE P 482       6.342 -17.823   2.588  0.00  0.00      PROA  
ATOM    524    C PHE P 482       7.036 -12.845   0.337  0.00  0.00      PROA  
ATOM    525    O PHE P 482       6.618 -12.264   1.330  0.00  0.00      PROA  
ATOM    526    N LEU P 483       8.382 -13.069   0.224  0.00  0.00      PROA  
ATOM    527   HN LEU P 483       8.636 -13.813  -0.389  0.00  0.00      PROA  
ATOM    528   CA LEU P 483       9.405 -12.698   1.199  0.00  0.00      PROA  
ATOM    529   HA LEU P 483       9.090 -13.050   2.171  0.00  0.00      PROA  
ATOM    530   CB LEU P 483      10.745 -13.391   0.976  0.00  0.00      PROA  
ATOM    531  HB1 LEU P 483      11.564 -12.795   1.431  0.00  0.00      PROA  
ATOM    532  HB2 LEU P 483      10.688 -13.578  -0.118  0.00  0.00      PROA  
ATOM    533   CG LEU P 483      10.844 -14.805   1.436  0.00  0.00      PROA  
ATOM    534   HG LEU P 483      10.052 -15.447   0.994  0.00  0.00      PROA  
ATOM    535  CD1 LEU P 483      12.202 -15.297   1.031  0.00  0.00      PROA  
ATOM    536 HD11 LEU P 483      13.025 -14.568   1.191  0.00  0.00      PROA  
ATOM    537 HD12 LEU P 483      12.078 -15.371  -0.070  0.00  0.00      PROA  
ATOM    538 HD13 LEU P 483      12.498 -16.301   1.404  0.00  0.00      PROA  
ATOM    539  CD2 LEU P 483      10.605 -15.010   2.919  0.00  0.00      PROA  
ATOM    540 HD21 LEU P 483      10.641 -16.106   3.095  0.00  0.00      PROA  
ATOM    541 HD22 LEU P 483       9.634 -14.654   3.326  0.00  0.00      PROA  
ATOM    542 HD23 LEU P 483      11.437 -14.539   3.484  0.00  0.00      PROA  
ATOM    543    C LEU P 483       9.471 -11.223   1.388  0.00  0.00      PROA  
ATOM    544    O LEU P 483       9.606 -10.755   2.524  0.00  0.00      PROA  
ATOM    545    N PHE P 484       9.414 -10.413   0.321  0.00  0.00      PROA  
ATOM    546   HN PHE P 484       9.285 -10.794  -0.591  0.00  0.00      PROA  
ATOM    547   CA PHE P 484       9.214  -8.957   0.327  0.00  0.00      PROA  
ATOM    548   HA PHE P 484       9.991  -8.485   0.910  0.00  0.00      PROA  
ATOM    549   CB PHE P 484       9.077  -8.528  -1.141  0.00  0.00      PROA  
ATOM    550  HB1 PHE P 484       8.489  -9.198  -1.805  0.00  0.00      PROA  
ATOM    551  HB2 PHE P 484      10.114  -8.560  -1.540  0.00  0.00      PROA  
ATOM    552   CG PHE P 484       8.585  -7.147  -1.327  0.00  0.00      PROA  
ATOM    553  CD1 PHE P 484       7.451  -6.793  -2.043  0.00  0.00      PROA  
ATOM    554  HD1 PHE P 484       6.954  -7.555  -2.625  0.00  0.00      PROA  
ATOM    555  CE1 PHE P 484       6.750  -5.545  -1.926  0.00  0.00      PROA  
ATOM    556  HE1 PHE P 484       5.834  -5.326  -2.454  0.00  0.00      PROA  
ATOM    557   CZ PHE P 484       7.435  -4.555  -1.231  0.00  0.00      PROA  
ATOM    558   HZ PHE P 484       6.926  -3.628  -1.011  0.00  0.00      PROA  
ATOM    559  CD2 PHE P 484       9.271  -6.034  -0.732  0.00  0.00      PROA  
ATOM    560  HD2 PHE P 484      10.229  -6.199  -0.261  0.00  0.00      PROA  
ATOM    561  CE2 PHE P 484       8.673  -4.808  -0.618  0.00  0.00      PROA  
ATOM    562  HE2 PHE P 484       9.115  -4.084   0.050  0.00  0.00      PROA  
ATOM    563    C PHE P 484       8.016  -8.442   1.110  0.00  0.00      PROA  
ATOM    564    O PHE P 484       8.096  -7.691   2.058  0.00  0.00      PROA  
ATOM    565    N LEU P 485       6.870  -8.899   0.650  0.00  0.00      PROA  
ATOM    566   HN LEU P 485       6.931  -9.466  -0.168  0.00  0.00      PROA  
ATOM    567   CA LEU P 485       5.601  -8.589   1.234  0.00  0.00      PROA  
ATOM    568   HA LEU P 485       5.517  -7.512   1.237  0.00  0.00      PROA  
ATOM    569   CB LEU P 485       4.330  -9.107   0.478  0.00  0.00      PROA  
ATOM    570  HB1 LEU P 485       3.503  -8.857   1.176  0.00  0.00      PROA  
ATOM    571  HB2 LEU P 485       4.576 -10.179   0.318  0.00  0.00      PROA  
ATOM    572   CG LEU P 485       4.036  -8.547  -0.927  0.00  0.00      PROA  
ATOM    573   HG LEU P 485       5.010  -8.687  -1.444  0.00  0.00      PROA  
ATOM    574  CD1 LEU P 485       2.933  -9.388  -1.485  0.00  0.00      PROA  
ATOM    575 HD11 LEU P 485       3.113 -10.472  -1.325  0.00  0.00      PROA  
ATOM    576 HD12 LEU P 485       2.881  -9.172  -2.574  0.00  0.00      PROA  
ATOM    577 HD13 LEU P 485       2.016  -9.044  -0.960  0.00  0.00      PROA  
ATOM    578  CD2 LEU P 485       3.597  -7.030  -0.952  0.00  0.00      PROA  
ATOM    579 HD21 LEU P 485       3.163  -6.807  -1.950  0.00  0.00      PROA  
ATOM    580 HD22 LEU P 485       4.480  -6.376  -0.784  0.00  0.00      PROA  
ATOM    581 HD23 LEU P 485       2.738  -6.912  -0.256  0.00  0.00      PROA  
ATOM    582    C LEU P 485       5.474  -8.948   2.714  0.00  0.00      PROA  
ATOM    583    O LEU P 485       5.065  -8.113   3.482  0.00  0.00      PROA  
ATOM    584    N TYR P 486       5.959 -10.171   3.181  0.00  0.00      PROA  
ATOM    585   HN TYR P 486       6.311 -10.838   2.528  0.00  0.00      PROA  
ATOM    586   CA TYR P 486       6.083 -10.535   4.527  0.00  0.00      PROA  
ATOM    587   HA TYR P 486       5.083 -10.416   4.917  0.00  0.00      PROA  
ATOM    588   CB TYR P 486       6.388 -12.020   4.596  0.00  0.00      PROA  
ATOM    589  HB1 TYR P 486       6.898 -12.356   3.667  0.00  0.00      PROA  
ATOM    590  HB2 TYR P 486       5.400 -12.526   4.557  0.00  0.00      PROA  
ATOM    591   CG TYR P 486       7.286 -12.495   5.734  0.00  0.00      PROA  
ATOM    592  CD1 TYR P 486       6.695 -12.389   7.017  0.00  0.00      PROA  
ATOM    593  HD1 TYR P 486       5.684 -12.016   7.086  0.00  0.00      PROA  
ATOM    594  CE1 TYR P 486       7.306 -12.877   8.175  0.00  0.00      PROA  
ATOM    595  HE1 TYR P 486       6.750 -12.760   9.094  0.00  0.00      PROA  
ATOM    596   CZ TYR P 486       8.502 -13.539   8.024  0.00  0.00      PROA  
ATOM    597   OH TYR P 486       9.022 -14.060   9.132  0.00  0.00      PROA  
ATOM    598   HH TYR P 486       8.683 -13.511   9.843  0.00  0.00      PROA  
ATOM    599  CD2 TYR P 486       8.601 -13.035   5.642  0.00  0.00      PROA  
ATOM    600  HD2 TYR P 486       9.111 -13.146   4.697  0.00  0.00      PROA  
ATOM    601  CE2 TYR P 486       9.166 -13.644   6.803  0.00  0.00      PROA  
ATOM    602  HE2 TYR P 486      10.099 -14.182   6.717  0.00  0.00      PROA  
ATOM    603    C TYR P 486       6.963  -9.609   5.366  0.00  0.00      PROA  
ATOM    604    O TYR P 486       6.594  -9.308   6.489  0.00  0.00      PROA  
ATOM    605    N CYS P 487       8.135  -9.135   4.889  0.00  0.00      PROA  
ATOM    606   HN CYS P 487       8.384  -9.378   3.955  0.00  0.00      PROA  
ATOM    607   CA CYS P 487       8.971  -8.149   5.651  0.00  0.00      PROA  
ATOM    608   HA CYS P 487       9.020  -8.560   6.649  0.00  0.00      PROA  
ATOM    609   CB CYS P 487      10.333  -8.057   5.029  0.00  0.00      PROA  
ATOM    610  HB1 CYS P 487      10.968  -7.308   5.550  0.00  0.00      PROA  
ATOM    611  HB2 CYS P 487      10.364  -7.747   3.962  0.00  0.00      PROA  
ATOM    612   SG CYS P 487      11.152  -9.708   5.084  0.00  0.00      PROA  
ATOM    613  HG1 CYS P 487      10.248 -10.282   4.304  0.00  0.00      PROA  
ATOM    614    C CYS P 487       8.382  -6.771   5.704  0.00  0.00      PROA  
ATOM    615    O CYS P 487       8.622  -6.049   6.699  0.00  0.00      PROA  
ATOM    616    N ALA P 488       7.667  -6.334   4.715  0.00  0.00      PROA  
ATOM    617   HN ALA P 488       7.398  -6.804   3.877  0.00  0.00      PROA  
ATOM    618   CA ALA P 488       7.408  -4.907   4.611  0.00  0.00      PROA  
ATOM    619   HA ALA P 488       7.825  -4.290   5.393  0.00  0.00      PROA  
ATOM    620   CB ALA P 488       8.051  -4.517   3.235  0.00  0.00      PROA  
ATOM    621  HB1 ALA P 488       8.059  -3.412   3.121  0.00  0.00      PROA  
ATOM    622  HB2 ALA P 488       7.390  -4.984   2.474  0.00  0.00      PROA  
ATOM    623  HB3 ALA P 488       9.092  -4.897   3.164  0.00  0.00      PROA  
ATOM    624    C ALA P 488       5.919  -4.485   4.610  0.00  0.00      PROA  
ATOM    625    O ALA P 488       5.714  -3.270   4.568  0.00  0.00      PROA  
ATOM    626    N CYS P 489       5.004  -5.423   4.657  0.00  0.00      PROA  
ATOM    627   HN CYS P 489       5.194  -6.400   4.718  0.00  0.00      PROA  
ATOM    628   CA CYS P 489       3.633  -5.023   4.372  0.00  0.00      PROA  
ATOM    629   HA CYS P 489       3.460  -3.957   4.363  0.00  0.00      PROA  
ATOM    630   CB CYS P 489       3.286  -5.451   2.907  0.00  0.00      PROA  
ATOM    631  HB1 CYS P 489       2.980  -6.513   2.790  0.00  0.00      PROA  
ATOM    632  HB2 CYS P 489       4.243  -5.274   2.372  0.00  0.00      PROA  
ATOM    633   SG CYS P 489       1.918  -4.560   2.166  0.00  0.00      PROA  
ATOM    634  HG1 CYS P 489       2.626  -3.481   1.868  0.00  0.00      PROA  
ATOM    635    C CYS P 489       2.737  -5.623   5.357  0.00  0.00      PROA  
ATOM    636    O CYS P 489       1.588  -5.290   5.467  0.00  0.00      PROA  
ATOM    637    N MET P 490       3.149  -6.515   6.232  0.00  0.00      PROA  
ATOM    638   HN MET P 490       4.118  -6.747   6.201  0.00  0.00      PROA  
ATOM    639   CA MET P 490       2.382  -6.950   7.430  0.00  0.00      PROA  
ATOM    640   HA MET P 490       1.419  -7.320   7.111  0.00  0.00      PROA  
ATOM    641   CB MET P 490       3.101  -8.023   8.405  0.00  0.00      PROA  
ATOM    642  HB1 MET P 490       2.266  -8.220   9.110  0.00  0.00      PROA  
ATOM    643  HB2 MET P 490       3.977  -7.602   8.943  0.00  0.00      PROA  
ATOM    644   CG MET P 490       3.499  -9.368   7.747  0.00  0.00      PROA  
ATOM    645  HG1 MET P 490       4.339  -9.821   8.316  0.00  0.00      PROA  
ATOM    646  HG2 MET P 490       3.943  -9.032   6.785  0.00  0.00      PROA  
ATOM    647   SD MET P 490       2.033 -10.609   7.572  0.00  0.00      PROA  
ATOM    648   CE MET P 490       2.866 -11.786   8.740  0.00  0.00      PROA  
ATOM    649  HE1 MET P 490       2.298 -12.741   8.743  0.00  0.00      PROA  
ATOM    650  HE2 MET P 490       2.947 -11.239   9.704  0.00  0.00      PROA  
ATOM    651  HE3 MET P 490       3.932 -11.968   8.486  0.00  0.00      PROA  
ATOM    652    C MET P 490       1.979  -5.809   8.318  0.00  0.00      PROA  
ATOM    653    O MET P 490       0.832  -5.668   8.773  0.00  0.00      PROA  
ATOM    654    N SER P 491       2.962  -4.881   8.624  0.00  0.00      PROA  
ATOM    655   HN SER P 491       3.877  -5.051   8.266  0.00  0.00      PROA  
ATOM    656   CA SER P 491       2.750  -3.700   9.448  0.00  0.00      PROA  
ATOM    657   HA SER P 491       2.490  -4.104  10.415  0.00  0.00      PROA  
ATOM    658   CB SER P 491       4.160  -3.050   9.813  0.00  0.00      PROA  
ATOM    659  HB1 SER P 491       4.584  -2.962   8.790  0.00  0.00      PROA  
ATOM    660  HB2 SER P 491       4.845  -3.743  10.347  0.00  0.00      PROA  
ATOM    661   OG SER P 491       4.114  -1.816  10.589  0.00  0.00      PROA  
ATOM    662  HG1 SER P 491       3.955  -2.044  11.508  0.00  0.00      PROA  
ATOM    663    C SER P 491       1.648  -2.638   9.038  0.00  0.00      PROA  
ATOM    664    O SER P 491       0.827  -2.273   9.895  0.00  0.00      PROA  
ATOM    665    N PRO P 492       1.576  -2.248   7.783  0.00  0.00      PROA  
ATOM    666   CD PRO P 492       2.600  -2.172   6.756  0.00  0.00      PROA  
ATOM    667  HD1 PRO P 492       2.940  -3.210   6.554  0.00  0.00      PROA  
ATOM    668  HD2 PRO P 492       3.398  -1.567   7.237  0.00  0.00      PROA  
ATOM    669   CA PRO P 492       0.369  -1.649   7.282  0.00  0.00      PROA  
ATOM    670   HA PRO P 492       0.335  -0.710   7.813  0.00  0.00      PROA  
ATOM    671   CB PRO P 492       0.534  -1.497   5.750  0.00  0.00      PROA  
ATOM    672  HB1 PRO P 492       0.209  -0.476   5.456  0.00  0.00      PROA  
ATOM    673  HB2 PRO P 492       0.016  -2.377   5.312  0.00  0.00      PROA  
ATOM    674   CG PRO P 492       2.040  -1.575   5.577  0.00  0.00      PROA  
ATOM    675  HG1 PRO P 492       2.347  -1.975   4.587  0.00  0.00      PROA  
ATOM    676  HG2 PRO P 492       2.401  -0.526   5.513  0.00  0.00      PROA  
ATOM    677    C PRO P 492      -1.004  -2.153   7.669  0.00  0.00      PROA  
ATOM    678    O PRO P 492      -1.911  -1.315   7.662  0.00  0.00      PROA  
ATOM    679    N VAL P 493      -1.205  -3.417   8.013  0.00  0.00      PROA  
ATOM    680   HN VAL P 493      -0.443  -4.022   7.797  0.00  0.00      PROA  
ATOM    681   CA VAL P 493      -2.497  -3.976   8.350  0.00  0.00      PROA  
ATOM    682   HA VAL P 493      -3.251  -3.293   7.988  0.00  0.00      PROA  
ATOM    683   CB VAL P 493      -2.705  -5.376   7.696  0.00  0.00      PROA  
ATOM    684   HB VAL P 493      -1.905  -6.055   8.061  0.00  0.00      PROA  
ATOM    685  CG1 VAL P 493      -4.006  -5.973   8.234  0.00  0.00      PROA  
ATOM    686 HG11 VAL P 493      -4.138  -6.909   7.652  0.00  0.00      PROA  
ATOM    687 HG12 VAL P 493      -4.878  -5.297   8.109  0.00  0.00      PROA  
ATOM    688 HG13 VAL P 493      -3.898  -6.262   9.302  0.00  0.00      PROA  
ATOM    689  CG2 VAL P 493      -2.815  -5.135   6.162  0.00  0.00      PROA  
ATOM    690 HG21 VAL P 493      -2.902  -6.131   5.676  0.00  0.00      PROA  
ATOM    691 HG22 VAL P 493      -1.942  -4.644   5.681  0.00  0.00      PROA  
ATOM    692 HG23 VAL P 493      -3.817  -4.658   6.118  0.00  0.00      PROA  
ATOM    693    C VAL P 493      -2.571  -4.060   9.862  0.00  0.00      PROA  
ATOM    694    O VAL P 493      -3.601  -3.735  10.405  0.00  0.00      PROA  
ATOM    695    N ILE P 494      -1.426  -4.269  10.531  0.00  0.00      PROA  
ATOM    696   HN ILE P 494      -0.561  -4.503  10.093  0.00  0.00      PROA  
ATOM    697   CA ILE P 494      -1.407  -4.159  12.014  0.00  0.00      PROA  
ATOM    698   HA ILE P 494      -2.143  -4.845  12.407  0.00  0.00      PROA  
ATOM    699   CB ILE P 494      -0.017  -4.570  12.453  0.00  0.00      PROA  
ATOM    700   HB ILE P 494       0.714  -3.995  11.845  0.00  0.00      PROA  
ATOM    701  CG2 ILE P 494       0.269  -4.334  13.968  0.00  0.00      PROA  
ATOM    702 HG21 ILE P 494      -0.519  -4.842  14.563  0.00  0.00      PROA  
ATOM    703 HG22 ILE P 494       0.180  -3.263  14.252  0.00  0.00      PROA  
ATOM    704 HG23 ILE P 494       1.228  -4.771  14.318  0.00  0.00      PROA  
ATOM    705  CG1 ILE P 494       0.263  -6.093  12.189  0.00  0.00      PROA  
ATOM    706 HG11 ILE P 494      -0.140  -6.297  11.175  0.00  0.00      PROA  
ATOM    707 HG12 ILE P 494      -0.285  -6.638  12.987  0.00  0.00      PROA  
ATOM    708   CD ILE P 494       1.808  -6.446  12.159  0.00  0.00      PROA  
ATOM    709  HD1 ILE P 494       2.141  -5.941  11.227  0.00  0.00      PROA  
ATOM    710  HD2 ILE P 494       1.925  -7.551  12.139  0.00  0.00      PROA  
ATOM    711  HD3 ILE P 494       2.366  -5.938  12.975  0.00  0.00      PROA  
ATOM    712    C ILE P 494      -1.708  -2.747  12.530  0.00  0.00      PROA  
ATOM    713    O ILE P 494      -2.628  -2.428  13.226  0.00  0.00      PROA  
ATOM    714    N THR P 495      -1.020  -1.753  11.940  0.00  0.00      PROA  
ATOM    715   HN THR P 495      -0.404  -2.007  11.198  0.00  0.00      PROA  
ATOM    716   CA THR P 495      -1.053  -0.316  12.256  0.00  0.00      PROA  
ATOM    717   HA THR P 495      -0.944  -0.276  13.330  0.00  0.00      PROA  
ATOM    718   CB THR P 495       0.099   0.531  11.672  0.00  0.00      PROA  
ATOM    719   HB THR P 495      -0.009   1.623  11.846  0.00  0.00      PROA  
ATOM    720  OG1 THR P 495       0.077   0.422  10.235  0.00  0.00      PROA  
ATOM    721  HG1 THR P 495       0.715  -0.228   9.930  0.00  0.00      PROA  
ATOM    722  CG2 THR P 495       1.415  -0.022  12.232  0.00  0.00      PROA  
ATOM    723 HG21 THR P 495       1.610   0.372  13.252  0.00  0.00      PROA  
ATOM    724 HG22 THR P 495       2.359   0.218  11.698  0.00  0.00      PROA  
ATOM    725 HG23 THR P 495       1.420  -1.133  12.251  0.00  0.00      PROA  
ATOM    726    C THR P 495      -2.415   0.249  11.953  0.00  0.00      PROA  
ATOM    727    O THR P 495      -2.900   0.992  12.874  0.00  0.00      PROA  
ATOM    728    N PHE P 496      -3.044  -0.121  10.801  0.00  0.00      PROA  
ATOM    729   HN PHE P 496      -2.619  -0.791  10.197  0.00  0.00      PROA  
ATOM    730   CA PHE P 496      -4.397   0.334  10.398  0.00  0.00      PROA  
ATOM    731   HA PHE P 496      -4.243   1.401  10.335  0.00  0.00      PROA  
ATOM    732   CB PHE P 496      -4.679  -0.200   9.046  0.00  0.00      PROA  
ATOM    733  HB1 PHE P 496      -4.613  -1.307   9.114  0.00  0.00      PROA  
ATOM    734  HB2 PHE P 496      -3.879   0.126   8.347  0.00  0.00      PROA  
ATOM    735   CG PHE P 496      -6.002   0.322   8.652  0.00  0.00      PROA  
ATOM    736  CD1 PHE P 496      -7.132  -0.595   8.576  0.00  0.00      PROA  
ATOM    737  HD1 PHE P 496      -6.974  -1.620   8.875  0.00  0.00      PROA  
ATOM    738  CE1 PHE P 496      -8.388  -0.135   8.321  0.00  0.00      PROA  
ATOM    739  HE1 PHE P 496      -9.266  -0.752   8.440  0.00  0.00      PROA  
ATOM    740   CZ PHE P 496      -8.599   1.265   8.122  0.00  0.00      PROA  
ATOM    741   HZ PHE P 496      -9.582   1.672   7.936  0.00  0.00      PROA  
ATOM    742  CD2 PHE P 496      -6.233   1.729   8.419  0.00  0.00      PROA  
ATOM    743  HD2 PHE P 496      -5.459   2.481   8.438  0.00  0.00      PROA  
ATOM    744  CE2 PHE P 496      -7.548   2.200   8.185  0.00  0.00      PROA  
ATOM    745  HE2 PHE P 496      -7.736   3.243   7.978  0.00  0.00      PROA  
ATOM    746    C PHE P 496      -5.480   0.001  11.440  0.00  0.00      PROA  
ATOM    747    O PHE P 496      -6.301   0.780  11.864  0.00  0.00      PROA  
ATOM    748    N GLY P 497      -5.446  -1.248  12.022  0.00  0.00      PROA  
ATOM    749   HN GLY P 497      -4.723  -1.900  11.810  0.00  0.00      PROA  
ATOM    750   CA GLY P 497      -6.323  -1.625  13.207  0.00  0.00      PROA  
ATOM    751  HA1 GLY P 497      -6.032  -2.629  13.480  0.00  0.00      PROA  
ATOM    752  HA2 GLY P 497      -7.382  -1.562  13.006  0.00  0.00      PROA  
ATOM    753    C GLY P 497      -5.966  -0.880  14.490  0.00  0.00      PROA  
ATOM    754    O GLY P 497      -6.855  -0.489  15.207  0.00  0.00      PROA  
ATOM    755    N GLY P 498      -4.711  -0.610  14.753  0.00  0.00      PROA  
ATOM    756   HN GLY P 498      -4.033  -0.976  14.121  0.00  0.00      PROA  
ATOM    757   CA GLY P 498      -4.306   0.351  15.847  0.00  0.00      PROA  
ATOM    758  HA1 GLY P 498      -3.230   0.435  15.806  0.00  0.00      PROA  
ATOM    759  HA2 GLY P 498      -4.557  -0.012  16.833  0.00  0.00      PROA  
ATOM    760    C GLY P 498      -4.844   1.803  15.698  0.00  0.00      PROA  
ATOM    761    O GLY P 498      -5.289   2.413  16.641  0.00  0.00      PROA  
ATOM    762    N LEU P 499      -4.689   2.352  14.446  0.00  0.00      PROA  
ATOM    763   HN LEU P 499      -4.250   1.853  13.703  0.00  0.00      PROA  
ATOM    764   CA LEU P 499      -5.228   3.632  14.041  0.00  0.00      PROA  
ATOM    765   HA LEU P 499      -5.005   4.353  14.813  0.00  0.00      PROA  
ATOM    766   CB LEU P 499      -4.702   4.085  12.702  0.00  0.00      PROA  
ATOM    767  HB1 LEU P 499      -5.220   4.948  12.232  0.00  0.00      PROA  
ATOM    768  HB2 LEU P 499      -4.901   3.315  11.926  0.00  0.00      PROA  
ATOM    769   CG LEU P 499      -3.162   4.490  12.552  0.00  0.00      PROA  
ATOM    770   HG LEU P 499      -2.642   3.514  12.660  0.00  0.00      PROA  
ATOM    771  CD1 LEU P 499      -2.909   5.183  11.191  0.00  0.00      PROA  
ATOM    772 HD11 LEU P 499      -3.191   4.616  10.279  0.00  0.00      PROA  
ATOM    773 HD12 LEU P 499      -1.886   5.613  11.127  0.00  0.00      PROA  
ATOM    774 HD13 LEU P 499      -3.619   6.037  11.184  0.00  0.00      PROA  
ATOM    775  CD2 LEU P 499      -2.629   5.411  13.738  0.00  0.00      PROA  
ATOM    776 HD21 LEU P 499      -1.519   5.449  13.730  0.00  0.00      PROA  
ATOM    777 HD22 LEU P 499      -3.023   4.958  14.673  0.00  0.00      PROA  
ATOM    778 HD23 LEU P 499      -3.028   6.439  13.607  0.00  0.00      PROA  
ATOM    779    C LEU P 499      -6.798   3.645  13.928  0.00  0.00      PROA  
ATOM    780    O LEU P 499      -7.428   4.693  14.212  0.00  0.00      PROA  
ATOM    781    N LEU P 500      -7.456   2.454  13.789  0.00  0.00      PROA  
ATOM    782   HN LEU P 500      -6.962   1.700  13.364  0.00  0.00      PROA  
ATOM    783   CA LEU P 500      -8.853   2.151  13.957  0.00  0.00      PROA  
ATOM    784   HA LEU P 500      -9.476   2.918  13.521  0.00  0.00      PROA  
ATOM    785   CB LEU P 500      -9.222   0.927  13.218  0.00  0.00      PROA  
ATOM    786  HB1 LEU P 500     -10.074   0.491  13.782  0.00  0.00      PROA  
ATOM    787  HB2 LEU P 500      -8.396   0.186  13.275  0.00  0.00      PROA  
ATOM    788   CG LEU P 500      -9.876   1.066  11.810  0.00  0.00      PROA  
ATOM    789   HG LEU P 500      -9.163   1.530  11.096  0.00  0.00      PROA  
ATOM    790  CD1 LEU P 500     -10.314  -0.247  11.242  0.00  0.00      PROA  
ATOM    791 HD11 LEU P 500     -10.754  -0.047  10.242  0.00  0.00      PROA  
ATOM    792 HD12 LEU P 500     -11.008  -0.752  11.946  0.00  0.00      PROA  
ATOM    793 HD13 LEU P 500      -9.486  -0.962  11.046  0.00  0.00      PROA  
ATOM    794  CD2 LEU P 500     -11.164   1.944  11.927  0.00  0.00      PROA  
ATOM    795 HD21 LEU P 500     -10.933   2.936  12.372  0.00  0.00      PROA  
ATOM    796 HD22 LEU P 500     -11.802   1.477  12.707  0.00  0.00      PROA  
ATOM    797 HD23 LEU P 500     -11.708   2.190  10.990  0.00  0.00      PROA  
ATOM    798    C LEU P 500      -9.213   2.112  15.456  0.00  0.00      PROA  
ATOM    799    O LEU P 500     -10.156   2.776  15.857  0.00  0.00      PROA  
ATOM    800    N GLY P 501      -8.346   1.421  16.275  0.00  0.00      PROA  
ATOM    801   HN GLY P 501      -7.754   0.713  15.899  0.00  0.00      PROA  
ATOM    802   CA GLY P 501      -8.388   1.539  17.710  0.00  0.00      PROA  
ATOM    803  HA1 GLY P 501      -7.626   0.945  18.192  0.00  0.00      PROA  
ATOM    804  HA2 GLY P 501      -9.265   1.014  18.057  0.00  0.00      PROA  
ATOM    805    C GLY P 501      -8.463   2.991  18.300  0.00  0.00      PROA  
ATOM    806    O GLY P 501      -9.310   3.324  19.075  0.00  0.00      PROA  
ATOM    807    N GLU P 502      -7.624   3.887  17.743  0.00  0.00      PROA  
ATOM    808   HN GLU P 502      -6.987   3.613  17.026  0.00  0.00      PROA  
ATOM    809   CA GLU P 502      -7.622   5.287  18.049  0.00  0.00      PROA  
ATOM    810   HA GLU P 502      -7.676   5.387  19.123  0.00  0.00      PROA  
ATOM    811   CB GLU P 502      -6.213   5.895  17.632  0.00  0.00      PROA  
ATOM    812  HB1 GLU P 502      -6.216   6.998  17.768  0.00  0.00      PROA  
ATOM    813  HB2 GLU P 502      -6.185   5.671  16.544  0.00  0.00      PROA  
ATOM    814   CG GLU P 502      -5.004   5.238  18.306  0.00  0.00      PROA  
ATOM    815  HG1 GLU P 502      -4.896   4.179  17.990  0.00  0.00      PROA  
ATOM    816  HG2 GLU P 502      -5.203   5.258  19.399  0.00  0.00      PROA  
ATOM    817   CD GLU P 502      -3.634   5.887  18.013  0.00  0.00      PROA  
ATOM    818  OE1 GLU P 502      -2.738   5.750  18.882  0.00  0.00      PROA  
ATOM    819  OE2 GLU P 502      -3.383   6.453  16.936  0.00  0.00      PROA  
ATOM    820    C GLU P 502      -8.759   6.172  17.562  0.00  0.00      PROA  
ATOM    821    O GLU P 502      -9.084   7.180  18.141  0.00  0.00      PROA  
ATOM    822    N ALA P 503      -9.444   5.625  16.445  0.00  0.00      PROA  
ATOM    823   HN ALA P 503      -9.049   4.865  15.934  0.00  0.00      PROA  
ATOM    824   CA ALA P 503     -10.576   6.320  15.955  0.00  0.00      PROA  
ATOM    825   HA ALA P 503     -10.476   7.394  16.009  0.00  0.00      PROA  
ATOM    826   CB ALA P 503     -10.930   5.910  14.529  0.00  0.00      PROA  
ATOM    827  HB1 ALA P 503     -11.836   6.460  14.195  0.00  0.00      PROA  
ATOM    828  HB2 ALA P 503     -11.151   4.830  14.391  0.00  0.00      PROA  
ATOM    829  HB3 ALA P 503     -10.147   6.270  13.828  0.00  0.00      PROA  
ATOM    830    C ALA P 503     -11.788   5.962  16.821  0.00  0.00      PROA  
ATOM    831    O ALA P 503     -12.698   6.740  16.941  0.00  0.00      PROA  
ATOM    832    N THR P 504     -11.818   4.752  17.467  0.00  0.00      PROA  
ATOM    833   HN THR P 504     -10.960   4.249  17.390  0.00  0.00      PROA  
ATOM    834   CA THR P 504     -12.882   4.109  18.180  0.00  0.00      PROA  
ATOM    835   HA THR P 504     -13.764   4.723  18.070  0.00  0.00      PROA  
ATOM    836   CB THR P 504     -13.063   2.729  17.635  0.00  0.00      PROA  
ATOM    837   HB THR P 504     -13.961   2.296  18.126  0.00  0.00      PROA  
ATOM    838  OG1 THR P 504     -11.866   1.887  17.747  0.00  0.00      PROA  
ATOM    839  HG1 THR P 504     -11.506   2.359  16.993  0.00  0.00      PROA  
ATOM    840  CG2 THR P 504     -13.392   2.718  16.152  0.00  0.00      PROA  
ATOM    841 HG21 THR P 504     -12.793   3.508  15.650  0.00  0.00      PROA  
ATOM    842 HG22 THR P 504     -14.491   2.870  16.095  0.00  0.00      PROA  
ATOM    843 HG23 THR P 504     -13.128   1.775  15.628  0.00  0.00      PROA  
ATOM    844    C THR P 504     -12.750   4.030  19.661  0.00  0.00      PROA  
ATOM    845    O THR P 504     -13.550   3.390  20.286  0.00  0.00      PROA  
ATOM    846    N GLU P 505     -11.677   4.566  20.296  0.00  0.00      PROA  
ATOM    847   HN GLU P 505     -10.933   5.069  19.864  0.00  0.00      PROA  
ATOM    848   CA GLU P 505     -11.580   4.399  21.743  0.00  0.00      PROA  
ATOM    849   HA GLU P 505     -10.700   4.953  22.032  0.00  0.00      PROA  
ATOM    850   CB GLU P 505     -12.665   5.112  22.577  0.00  0.00      PROA  
ATOM    851  HB1 GLU P 505     -12.510   4.829  23.640  0.00  0.00      PROA  
ATOM    852  HB2 GLU P 505     -13.632   4.619  22.340  0.00  0.00      PROA  
ATOM    853   CG GLU P 505     -12.753   6.654  22.279  0.00  0.00      PROA  
ATOM    854  HG1 GLU P 505     -13.127   6.890  21.260  0.00  0.00      PROA  
ATOM    855  HG2 GLU P 505     -11.730   7.071  22.403  0.00  0.00      PROA  
ATOM    856   CD GLU P 505     -13.619   7.384  23.350  0.00  0.00      PROA  
ATOM    857  OE1 GLU P 505     -14.274   8.323  22.865  0.00  0.00      PROA  
ATOM    858  OE2 GLU P 505     -13.450   7.170  24.547  0.00  0.00      PROA  
ATOM    859    C GLU P 505     -11.243   3.038  22.204  0.00  0.00      PROA  
ATOM    860    O GLU P 505     -11.438   2.631  23.373  0.00  0.00      PROA  
ATOM    861    N GLY P 506     -10.683   2.179  21.341  0.00  0.00      PROA  
ATOM    862   HN GLY P 506     -10.345   2.631  20.519  0.00  0.00      PROA  
ATOM    863   CA GLY P 506     -10.260   0.802  21.588  0.00  0.00      PROA  
ATOM    864  HA1 GLY P 506     -10.130   0.819  22.660  0.00  0.00      PROA  
ATOM    865  HA2 GLY P 506      -9.464   0.654  20.874  0.00  0.00      PROA  
ATOM    866    C GLY P 506     -11.166  -0.254  21.271  0.00  0.00      PROA  
ATOM    867    O GLY P 506     -11.085  -1.407  21.743  0.00  0.00      PROA  
ATOM    868    N ARG P 507     -12.200  -0.029  20.435  0.00  0.00      PROA  
ATOM    869   HN ARG P 507     -12.221   0.903  20.081  0.00  0.00      PROA  
ATOM    870   CA ARG P 507     -12.997  -1.094  19.831  0.00  0.00      PROA  
ATOM    871   HA ARG P 507     -13.433  -1.599  20.680  0.00  0.00      PROA  
ATOM    872   CB ARG P 507     -14.266  -0.545  19.126  0.00  0.00      PROA  
ATOM    873  HB1 ARG P 507     -14.780  -1.358  18.570  0.00  0.00      PROA  
ATOM    874  HB2 ARG P 507     -14.013   0.087  18.248  0.00  0.00      PROA  
ATOM    875   CG ARG P 507     -15.234   0.182  20.086  0.00  0.00      PROA  
ATOM    876  HG1 ARG P 507     -16.011   0.724  19.506  0.00  0.00      PROA  
ATOM    877  HG2 ARG P 507     -14.602   1.001  20.492  0.00  0.00      PROA  
ATOM    878   CD ARG P 507     -15.987  -0.760  21.174  0.00  0.00      PROA  
ATOM    879  HD1 ARG P 507     -15.203  -1.106  21.882  0.00  0.00      PROA  
ATOM    880  HD2 ARG P 507     -16.535  -1.620  20.735  0.00  0.00      PROA  
ATOM    881   NE ARG P 507     -16.924  -0.003  22.034  0.00  0.00      PROA  
ATOM    882   HE ARG P 507     -17.019   0.971  21.832  0.00  0.00      PROA  
ATOM    883   CZ ARG P 507     -17.733  -0.562  22.931  0.00  0.00      PROA  
ATOM    884  NH1 ARG P 507     -18.481   0.225  23.704  0.00  0.00      PROA  
ATOM    885 HH11 ARG P 507     -18.205   1.183  23.631  0.00  0.00      PROA  
ATOM    886 HH12 ARG P 507     -19.006  -0.198  24.443  0.00  0.00      PROA  
ATOM    887  NH2 ARG P 507     -17.786  -1.876  23.171  0.00  0.00      PROA  
ATOM    888 HH21 ARG P 507     -17.449  -2.422  22.404  0.00  0.00      PROA  
ATOM    889 HH22 ARG P 507     -18.447  -2.268  23.811  0.00  0.00      PROA  
ATOM    890    C ARG P 507     -12.330  -2.125  18.989  0.00  0.00      PROA  
ATOM    891    O ARG P 507     -12.451  -3.364  19.045  0.00  0.00      PROA  
ATOM    892    N ILE P 508     -11.522  -1.724  18.023  0.00  0.00      PROA  
ATOM    893   HN ILE P 508     -11.488  -0.728  17.986  0.00  0.00      PROA  
ATOM    894   CA ILE P 508     -10.929  -2.497  16.904  0.00  0.00      PROA  
ATOM    895   HA ILE P 508     -11.317  -3.494  16.753  0.00  0.00      PROA  
ATOM    896   CB ILE P 508     -10.960  -1.662  15.497  0.00  0.00      PROA  
ATOM    897   HB ILE P 508     -10.394  -0.722  15.671  0.00  0.00      PROA  
ATOM    898  CG2 ILE P 508     -10.382  -2.484  14.378  0.00  0.00      PROA  
ATOM    899 HG21 ILE P 508     -10.777  -2.029  13.445  0.00  0.00      PROA  
ATOM    900 HG22 ILE P 508     -10.885  -3.474  14.388  0.00  0.00      PROA  
ATOM    901 HG23 ILE P 508      -9.275  -2.559  14.449  0.00  0.00      PROA  
ATOM    902  CG1 ILE P 508     -12.403  -1.208  15.051  0.00  0.00      PROA  
ATOM    903 HG11 ILE P 508     -12.411  -0.866  13.994  0.00  0.00      PROA  
ATOM    904 HG12 ILE P 508     -12.769  -0.405  15.726  0.00  0.00      PROA  
ATOM    905   CD ILE P 508     -13.366  -2.373  15.113  0.00  0.00      PROA  
ATOM    906  HD1 ILE P 508     -12.926  -3.246  14.585  0.00  0.00      PROA  
ATOM    907  HD2 ILE P 508     -14.398  -2.148  14.768  0.00  0.00      PROA  
ATOM    908  HD3 ILE P 508     -13.645  -2.584  16.168  0.00  0.00      PROA  
ATOM    909    C ILE P 508      -9.459  -2.836  17.193  0.00  0.00      PROA  
ATOM    910    O ILE P 508      -8.630  -2.026  17.661  0.00  0.00      PROA  
ATOM    911    N SER P 509      -9.086  -4.118  16.931  0.00  0.00      PROA  
ATOM    912   HN SER P 509      -9.696  -4.847  16.631  0.00  0.00      PROA  
ATOM    913   CA SER P 509      -7.688  -4.559  17.091  0.00  0.00      PROA  
ATOM    914   HA SER P 509      -7.139  -3.800  17.629  0.00  0.00      PROA  
ATOM    915   CB SER P 509      -7.604  -5.879  18.006  0.00  0.00      PROA  
ATOM    916  HB1 SER P 509      -8.013  -5.679  19.020  0.00  0.00      PROA  
ATOM    917  HB2 SER P 509      -6.563  -6.216  18.195  0.00  0.00      PROA  
ATOM    918   OG SER P 509      -8.404  -6.853  17.298  0.00  0.00      PROA  
ATOM    919  HG1 SER P 509      -9.323  -6.646  17.484  0.00  0.00      PROA  
ATOM    920    C SER P 509      -7.036  -4.843  15.738  0.00  0.00      PROA  
ATOM    921    O SER P 509      -7.699  -4.946  14.687  0.00  0.00      PROA  
ATOM    922    N ALA P 510      -5.726  -4.956  15.663  0.00  0.00      PROA  
ATOM    923   HN ALA P 510      -5.181  -4.765  16.475  0.00  0.00      PROA  
ATOM    924   CA ALA P 510      -4.922  -5.401  14.580  0.00  0.00      PROA  
ATOM    925   HA ALA P 510      -5.069  -4.791  13.700  0.00  0.00      PROA  
ATOM    926   CB ALA P 510      -3.431  -5.299  14.977  0.00  0.00      PROA  
ATOM    927  HB1 ALA P 510      -3.258  -5.866  15.916  0.00  0.00      PROA  
ATOM    928  HB2 ALA P 510      -3.167  -4.243  15.203  0.00  0.00      PROA  
ATOM    929  HB3 ALA P 510      -2.783  -5.708  14.173  0.00  0.00      PROA  
ATOM    930    C ALA P 510      -5.257  -6.756  13.994  0.00  0.00      PROA  
ATOM    931    O ALA P 510      -5.225  -7.012  12.797  0.00  0.00      PROA  
ATOM    932    N ILE P 511      -5.598  -7.652  14.909  0.00  0.00      PROA  
ATOM    933   HN ILE P 511      -5.394  -7.346  15.836  0.00  0.00      PROA  
ATOM    934   CA ILE P 511      -6.086  -9.015  14.553  0.00  0.00      PROA  
ATOM    935   HA ILE P 511      -5.450  -9.270  13.719  0.00  0.00      PROA  
ATOM    936   CB ILE P 511      -5.901 -10.107  15.646  0.00  0.00      PROA  
ATOM    937   HB ILE P 511      -6.403 -11.030  15.286  0.00  0.00      PROA  
ATOM    938  CG2 ILE P 511      -4.399 -10.331  15.927  0.00  0.00      PROA  
ATOM    939 HG21 ILE P 511      -3.886  -9.373  16.158  0.00  0.00      PROA  
ATOM    940 HG22 ILE P 511      -3.867 -10.672  15.013  0.00  0.00      PROA  
ATOM    941 HG23 ILE P 511      -4.234 -11.030  16.774  0.00  0.00      PROA  
ATOM    942  CG1 ILE P 511      -6.664  -9.736  16.946  0.00  0.00      PROA  
ATOM    943 HG11 ILE P 511      -7.744  -9.526  16.797  0.00  0.00      PROA  
ATOM    944 HG12 ILE P 511      -6.151  -8.831  17.336  0.00  0.00      PROA  
ATOM    945   CD ILE P 511      -6.479 -10.880  17.994  0.00  0.00      PROA  
ATOM    946  HD1 ILE P 511      -7.178 -10.638  18.822  0.00  0.00      PROA  
ATOM    947  HD2 ILE P 511      -5.478 -10.832  18.472  0.00  0.00      PROA  
ATOM    948  HD3 ILE P 511      -6.704 -11.898  17.610  0.00  0.00      PROA  
ATOM    949    C ILE P 511      -7.472  -9.101  13.804  0.00  0.00      PROA  
ATOM    950    O ILE P 511      -7.614  -9.941  12.950  0.00  0.00      PROA  
ATOM    951    N GLU P 512      -8.298  -8.141  14.127  0.00  0.00      PROA  
ATOM    952   HN GLU P 512      -8.126  -7.584  14.936  0.00  0.00      PROA  
ATOM    953   CA GLU P 512      -9.473  -7.810  13.450  0.00  0.00      PROA  
ATOM    954   HA GLU P 512      -9.929  -8.767  13.242  0.00  0.00      PROA  
ATOM    955   CB GLU P 512     -10.561  -6.951  14.279  0.00  0.00      PROA  
ATOM    956  HB1 GLU P 512     -11.297  -6.570  13.539  0.00  0.00      PROA  
ATOM    957  HB2 GLU P 512     -10.136  -5.971  14.586  0.00  0.00      PROA  
ATOM    958   CG GLU P 512     -11.148  -7.751  15.393  0.00  0.00      PROA  
ATOM    959  HG1 GLU P 512     -10.469  -8.410  15.974  0.00  0.00      PROA  
ATOM    960  HG2 GLU P 512     -11.900  -8.532  15.147  0.00  0.00      PROA  
ATOM    961   CD GLU P 512     -11.773  -6.833  16.368  0.00  0.00      PROA  
ATOM    962  OE1 GLU P 512     -13.018  -6.531  16.240  0.00  0.00      PROA  
ATOM    963  OE2 GLU P 512     -11.028  -6.254  17.171  0.00  0.00      PROA  
ATOM    964    C GLU P 512      -9.066  -7.154  12.142  0.00  0.00      PROA  
ATOM    965    O GLU P 512      -9.723  -7.328  11.133  0.00  0.00      PROA  
ATOM    966    N SER P 513      -7.995  -6.344  12.085  0.00  0.00      PROA  
ATOM    967   HN SER P 513      -7.450  -5.993  12.843  0.00  0.00      PROA  
ATOM    968   CA SER P 513      -7.578  -5.757  10.799  0.00  0.00      PROA  
ATOM    969   HA SER P 513      -8.439  -5.269  10.367  0.00  0.00      PROA  
ATOM    970   CB SER P 513      -6.417  -4.740  11.074  0.00  0.00      PROA  
ATOM    971  HB1 SER P 513      -5.478  -5.316  11.218  0.00  0.00      PROA  
ATOM    972  HB2 SER P 513      -6.722  -4.313  12.054  0.00  0.00      PROA  
ATOM    973   OG SER P 513      -6.292  -3.852   9.970  0.00  0.00      PROA  
ATOM    974  HG1 SER P 513      -5.423  -3.511  10.194  0.00  0.00      PROA  
ATOM    975    C SER P 513      -6.981  -6.889   9.873  0.00  0.00      PROA  
ATOM    976    O SER P 513      -7.383  -7.086   8.715  0.00  0.00      PROA  
ATOM    977    N LEU P 514      -6.135  -7.766  10.435  0.00  0.00      PROA  
ATOM    978   HN LEU P 514      -5.947  -7.675  11.410  0.00  0.00      PROA  
ATOM    979   CA LEU P 514      -5.583  -8.975   9.787  0.00  0.00      PROA  
ATOM    980   HA LEU P 514      -5.212  -8.537   8.872  0.00  0.00      PROA  
ATOM    981   CB LEU P 514      -4.483  -9.610  10.727  0.00  0.00      PROA  
ATOM    982  HB1 LEU P 514      -4.152 -10.538  10.213  0.00  0.00      PROA  
ATOM    983  HB2 LEU P 514      -4.971  -9.896  11.683  0.00  0.00      PROA  
ATOM    984   CG LEU P 514      -3.287  -8.681  11.027  0.00  0.00      PROA  
ATOM    985   HG LEU P 514      -3.540  -7.600  11.012  0.00  0.00      PROA  
ATOM    986  CD1 LEU P 514      -2.584  -9.031  12.359  0.00  0.00      PROA  
ATOM    987 HD11 LEU P 514      -1.597  -8.531  12.262  0.00  0.00      PROA  
ATOM    988 HD12 LEU P 514      -2.459 -10.134  12.403  0.00  0.00      PROA  
ATOM    989 HD13 LEU P 514      -3.065  -8.774  13.327  0.00  0.00      PROA  
ATOM    990  CD2 LEU P 514      -2.281  -8.853   9.845  0.00  0.00      PROA  
ATOM    991 HD21 LEU P 514      -2.690  -8.594   8.845  0.00  0.00      PROA  
ATOM    992 HD22 LEU P 514      -1.954  -9.909   9.738  0.00  0.00      PROA  
ATOM    993 HD23 LEU P 514      -1.409  -8.178   9.983  0.00  0.00      PROA  
ATOM    994    C LEU P 514      -6.606 -10.052   9.324  0.00  0.00      PROA  
ATOM    995    O LEU P 514      -6.528 -10.406   8.144  0.00  0.00      PROA  
ATOM    996    N PHE P 515      -7.615 -10.416  10.091  0.00  0.00      PROA  
ATOM    997   HN PHE P 515      -7.565 -10.418  11.086  0.00  0.00      PROA  
ATOM    998   CA PHE P 515      -8.771 -11.130   9.535  0.00  0.00      PROA  
ATOM    999   HA PHE P 515      -8.332 -12.060   9.206  0.00  0.00      PROA  
ATOM   1000   CB PHE P 515      -9.678 -11.594  10.707  0.00  0.00      PROA  
ATOM   1001  HB1 PHE P 515      -9.938 -10.683  11.288  0.00  0.00      PROA  
ATOM   1002  HB2 PHE P 515      -9.055 -12.318  11.275  0.00  0.00      PROA  
ATOM   1003   CG PHE P 515     -10.892 -12.381  10.419  0.00  0.00      PROA  
ATOM   1004  CD1 PHE P 515     -10.992 -13.331   9.390  0.00  0.00      PROA  
ATOM   1005  HD1 PHE P 515     -10.141 -13.316   8.725  0.00  0.00      PROA  
ATOM   1006  CE1 PHE P 515     -12.004 -14.356   9.328  0.00  0.00      PROA  
ATOM   1007  HE1 PHE P 515     -12.018 -15.061   8.510  0.00  0.00      PROA  
ATOM   1008   CZ PHE P 515     -13.003 -14.337  10.428  0.00  0.00      PROA  
ATOM   1009   HZ PHE P 515     -13.805 -15.060  10.396  0.00  0.00      PROA  
ATOM   1010  CD2 PHE P 515     -11.830 -12.498  11.467  0.00  0.00      PROA  
ATOM   1011  HD2 PHE P 515     -11.826 -11.829  12.315  0.00  0.00      PROA  
ATOM   1012  CE2 PHE P 515     -12.866 -13.439  11.464  0.00  0.00      PROA  
ATOM   1013  HE2 PHE P 515     -13.567 -13.395  12.284  0.00  0.00      PROA  
ATOM   1014    C PHE P 515      -9.420 -10.438   8.376  0.00  0.00      PROA  
ATOM   1015    O PHE P 515      -9.541 -11.112   7.376  0.00  0.00      PROA  
ATOM   1016    N GLY P 516      -9.807  -9.103   8.447  0.00  0.00      PROA  
ATOM   1017   HN GLY P 516      -9.449  -8.629   9.247  0.00  0.00      PROA  
ATOM   1018   CA GLY P 516     -10.398  -8.372   7.414  0.00  0.00      PROA  
ATOM   1019  HA1 GLY P 516     -10.443  -7.370   7.816  0.00  0.00      PROA  
ATOM   1020  HA2 GLY P 516     -11.340  -8.830   7.151  0.00  0.00      PROA  
ATOM   1021    C GLY P 516      -9.605  -8.367   6.122  0.00  0.00      PROA  
ATOM   1022    O GLY P 516     -10.166  -8.654   5.028  0.00  0.00      PROA  
ATOM   1023    N ALA P 517      -8.291  -8.017   6.223  0.00  0.00      PROA  
ATOM   1024   HN ALA P 517      -7.883  -7.619   7.041  0.00  0.00      PROA  
ATOM   1025   CA ALA P 517      -7.396  -7.963   5.076  0.00  0.00      PROA  
ATOM   1026   HA ALA P 517      -8.034  -7.478   4.352  0.00  0.00      PROA  
ATOM   1027   CB ALA P 517      -6.177  -7.141   5.484  0.00  0.00      PROA  
ATOM   1028  HB1 ALA P 517      -5.881  -7.470   6.503  0.00  0.00      PROA  
ATOM   1029  HB2 ALA P 517      -6.373  -6.048   5.437  0.00  0.00      PROA  
ATOM   1030  HB3 ALA P 517      -5.254  -7.342   4.899  0.00  0.00      PROA  
ATOM   1031    C ALA P 517      -7.135  -9.380   4.550  0.00  0.00      PROA  
ATOM   1032    O ALA P 517      -7.061  -9.475   3.361  0.00  0.00      PROA  
ATOM   1033    N SER P 518      -7.008 -10.466   5.338  0.00  0.00      PROA  
ATOM   1034   HN SER P 518      -7.052 -10.381   6.331  0.00  0.00      PROA  
ATOM   1035   CA SER P 518      -6.932 -11.833   4.814  0.00  0.00      PROA  
ATOM   1036   HA SER P 518      -6.105 -11.959   4.130  0.00  0.00      PROA  
ATOM   1037   CB SER P 518      -6.825 -12.849   5.965  0.00  0.00      PROA  
ATOM   1038  HB1 SER P 518      -7.768 -12.920   6.548  0.00  0.00      PROA  
ATOM   1039  HB2 SER P 518      -5.996 -12.487   6.609  0.00  0.00      PROA  
ATOM   1040   OG SER P 518      -6.430 -14.113   5.521  0.00  0.00      PROA  
ATOM   1041  HG1 SER P 518      -5.471 -14.138   5.493  0.00  0.00      PROA  
ATOM   1042    C SER P 518      -8.116 -12.264   3.996  0.00  0.00      PROA  
ATOM   1043    O SER P 518      -7.957 -12.756   2.889  0.00  0.00      PROA  
ATOM   1044    N MET P 519      -9.342 -11.952   4.539  0.00  0.00      PROA  
ATOM   1045   HN MET P 519      -9.573 -11.430   5.357  0.00  0.00      PROA  
ATOM   1046   CA MET P 519     -10.592 -12.251   3.723  0.00  0.00      PROA  
ATOM   1047   HA MET P 519     -10.529 -13.310   3.520  0.00  0.00      PROA  
ATOM   1048   CB MET P 519     -11.874 -11.990   4.593  0.00  0.00      PROA  
ATOM   1049  HB1 MET P 519     -12.855 -11.917   4.076  0.00  0.00      PROA  
ATOM   1050  HB2 MET P 519     -11.842 -10.932   4.929  0.00  0.00      PROA  
ATOM   1051   CG MET P 519     -11.952 -13.008   5.832  0.00  0.00      PROA  
ATOM   1052  HG1 MET P 519     -12.880 -12.654   6.329  0.00  0.00      PROA  
ATOM   1053  HG2 MET P 519     -11.082 -12.871   6.510  0.00  0.00      PROA  
ATOM   1054   SD MET P 519     -12.206 -14.729   5.415  0.00  0.00      PROA  
ATOM   1055   CE MET P 519     -13.780 -14.630   4.414  0.00  0.00      PROA  
ATOM   1056  HE1 MET P 519     -13.612 -13.912   3.584  0.00  0.00      PROA  
ATOM   1057  HE2 MET P 519     -14.694 -14.337   4.973  0.00  0.00      PROA  
ATOM   1058  HE3 MET P 519     -13.911 -15.650   3.993  0.00  0.00      PROA  
ATOM   1059    C MET P 519     -10.589 -11.493   2.465  0.00  0.00      PROA  
ATOM   1060    O MET P 519     -10.763 -12.016   1.421  0.00  0.00      PROA  
ATOM   1061    N THR P 520     -10.280 -10.216   2.485  0.00  0.00      PROA  
ATOM   1062   HN THR P 520     -10.261  -9.674   3.321  0.00  0.00      PROA  
ATOM   1063   CA THR P 520     -10.366  -9.406   1.230  0.00  0.00      PROA  
ATOM   1064   HA THR P 520     -11.369  -9.475   0.835  0.00  0.00      PROA  
ATOM   1065   CB THR P 520     -10.104  -7.923   1.533  0.00  0.00      PROA  
ATOM   1066   HB THR P 520      -9.024  -7.819   1.773  0.00  0.00      PROA  
ATOM   1067  OG1 THR P 520     -10.858  -7.463   2.639  0.00  0.00      PROA  
ATOM   1068  HG1 THR P 520     -10.664  -7.863   3.490  0.00  0.00      PROA  
ATOM   1069  CG2 THR P 520     -10.427  -6.992   0.348  0.00  0.00      PROA  
ATOM   1070 HG21 THR P 520     -11.458  -7.033  -0.064  0.00  0.00      PROA  
ATOM   1071 HG22 THR P 520      -9.702  -7.198  -0.468  0.00  0.00      PROA  
ATOM   1072 HG23 THR P 520     -10.167  -5.959   0.665  0.00  0.00      PROA  
ATOM   1073    C THR P 520      -9.348  -9.792   0.162  0.00  0.00      PROA  
ATOM   1074    O THR P 520      -9.650  -9.891  -1.079  0.00  0.00      PROA  
ATOM   1075    N GLY P 521      -8.112 -10.031   0.625  0.00  0.00      PROA  
ATOM   1076   HN GLY P 521      -7.824 -10.084   1.578  0.00  0.00      PROA  
ATOM   1077   CA GLY P 521      -6.880 -10.346  -0.157  0.00  0.00      PROA  
ATOM   1078  HA1 GLY P 521      -6.074 -10.291   0.560  0.00  0.00      PROA  
ATOM   1079  HA2 GLY P 521      -6.878  -9.636  -0.970  0.00  0.00      PROA  
ATOM   1080    C GLY P 521      -6.749 -11.687  -0.791  0.00  0.00      PROA  
ATOM   1081    O GLY P 521      -6.386 -11.845  -1.930  0.00  0.00      PROA  
ATOM   1082    N ILE P 522      -7.237 -12.776  -0.096  0.00  0.00      PROA  
ATOM   1083   HN ILE P 522      -7.423 -12.747   0.883  0.00  0.00      PROA  
ATOM   1084   CA ILE P 522      -7.551 -14.062  -0.708  0.00  0.00      PROA  
ATOM   1085   HA ILE P 522      -6.682 -14.474  -1.200  0.00  0.00      PROA  
ATOM   1086   CB ILE P 522      -7.979 -15.163   0.349  0.00  0.00      PROA  
ATOM   1087   HB ILE P 522      -8.835 -14.703   0.888  0.00  0.00      PROA  
ATOM   1088  CG2 ILE P 522      -8.389 -16.471  -0.334  0.00  0.00      PROA  
ATOM   1089 HG21 ILE P 522      -9.308 -16.378  -0.950  0.00  0.00      PROA  
ATOM   1090 HG22 ILE P 522      -8.404 -17.321   0.383  0.00  0.00      PROA  
ATOM   1091 HG23 ILE P 522      -7.600 -16.768  -1.057  0.00  0.00      PROA  
ATOM   1092  CG1 ILE P 522      -6.827 -15.371   1.304  0.00  0.00      PROA  
ATOM   1093 HG11 ILE P 522      -6.160 -14.492   1.434  0.00  0.00      PROA  
ATOM   1094 HG12 ILE P 522      -6.127 -16.076   0.807  0.00  0.00      PROA  
ATOM   1095   CD ILE P 522      -7.211 -15.980   2.723  0.00  0.00      PROA  
ATOM   1096  HD1 ILE P 522      -7.981 -15.419   3.295  0.00  0.00      PROA  
ATOM   1097  HD2 ILE P 522      -6.337 -16.021   3.408  0.00  0.00      PROA  
ATOM   1098  HD3 ILE P 522      -7.559 -17.034   2.687  0.00  0.00      PROA  
ATOM   1099    C ILE P 522      -8.624 -14.006  -1.810  0.00  0.00      PROA  
ATOM   1100    O ILE P 522      -8.370 -14.466  -2.863  0.00  0.00      PROA  
ATOM   1101    N ALA P 523      -9.808 -13.400  -1.626  0.00  0.00      PROA  
ATOM   1102   HN ALA P 523     -10.093 -13.056  -0.735  0.00  0.00      PROA  
ATOM   1103   CA ALA P 523     -10.854 -13.183  -2.605  0.00  0.00      PROA  
ATOM   1104   HA ALA P 523     -11.171 -14.170  -2.907  0.00  0.00      PROA  
ATOM   1105   CB ALA P 523     -12.064 -12.584  -1.898  0.00  0.00      PROA  
ATOM   1106  HB1 ALA P 523     -12.862 -12.234  -2.588  0.00  0.00      PROA  
ATOM   1107  HB2 ALA P 523     -11.803 -11.741  -1.223  0.00  0.00      PROA  
ATOM   1108  HB3 ALA P 523     -12.613 -13.312  -1.263  0.00  0.00      PROA  
ATOM   1109    C ALA P 523     -10.382 -12.292  -3.806  0.00  0.00      PROA  
ATOM   1110    O ALA P 523     -10.610 -12.691  -4.983  0.00  0.00      PROA  
ATOM   1111    N TYR P 524      -9.757 -11.138  -3.566  0.00  0.00      PROA  
ATOM   1112   HN TYR P 524      -9.778 -10.835  -2.617  0.00  0.00      PROA  
ATOM   1113   CA TYR P 524      -9.120 -10.306  -4.539  0.00  0.00      PROA  
ATOM   1114   HA TYR P 524      -9.909  -9.907  -5.159  0.00  0.00      PROA  
ATOM   1115   CB TYR P 524      -8.359  -9.096  -3.889  0.00  0.00      PROA  
ATOM   1116  HB1 TYR P 524      -7.485  -9.491  -3.329  0.00  0.00      PROA  
ATOM   1117  HB2 TYR P 524      -9.116  -8.713  -3.172  0.00  0.00      PROA  
ATOM   1118   CG TYR P 524      -8.013  -8.018  -4.859  0.00  0.00      PROA  
ATOM   1119  CD1 TYR P 524      -9.010  -7.288  -5.317  0.00  0.00      PROA  
ATOM   1120  HD1 TYR P 524      -9.961  -7.572  -4.892  0.00  0.00      PROA  
ATOM   1121  CE1 TYR P 524      -8.883  -6.303  -6.338  0.00  0.00      PROA  
ATOM   1122  HE1 TYR P 524      -9.765  -5.810  -6.719  0.00  0.00      PROA  
ATOM   1123   CZ TYR P 524      -7.586  -6.144  -6.897  0.00  0.00      PROA  
ATOM   1124   OH TYR P 524      -7.335  -5.155  -7.814  0.00  0.00      PROA  
ATOM   1125   HH TYR P 524      -6.416  -5.072  -8.080  0.00  0.00      PROA  
ATOM   1126  CD2 TYR P 524      -6.738  -7.800  -5.362  0.00  0.00      PROA  
ATOM   1127  HD2 TYR P 524      -5.918  -8.359  -4.936  0.00  0.00      PROA  
ATOM   1128  CE2 TYR P 524      -6.534  -6.871  -6.381  0.00  0.00      PROA  
ATOM   1129  HE2 TYR P 524      -5.496  -6.841  -6.677  0.00  0.00      PROA  
ATOM   1130    C TYR P 524      -8.074 -11.075  -5.399  0.00  0.00      PROA  
ATOM   1131    O TYR P 524      -8.170 -11.051  -6.631  0.00  0.00      PROA  
ATOM   1132    N SER P 525      -7.196 -11.837  -4.753  0.00  0.00      PROA  
ATOM   1133   HN SER P 525      -7.202 -11.930  -3.761  0.00  0.00      PROA  
ATOM   1134   CA SER P 525      -6.249 -12.655  -5.462  0.00  0.00      PROA  
ATOM   1135   HA SER P 525      -5.728 -11.979  -6.124  0.00  0.00      PROA  
ATOM   1136   CB SER P 525      -5.211 -13.306  -4.448  0.00  0.00      PROA  
ATOM   1137  HB1 SER P 525      -4.387 -13.804  -5.002  0.00  0.00      PROA  
ATOM   1138  HB2 SER P 525      -5.678 -14.147  -3.893  0.00  0.00      PROA  
ATOM   1139   OG SER P 525      -4.554 -12.390  -3.609  0.00  0.00      PROA  
ATOM   1140  HG1 SER P 525      -5.067 -12.387  -2.798  0.00  0.00      PROA  
ATOM   1141    C SER P 525      -6.760 -13.707  -6.375  0.00  0.00      PROA  
ATOM   1142    O SER P 525      -6.133 -14.041  -7.383  0.00  0.00      PROA  
ATOM   1143    N LEU P 526      -7.836 -14.405  -5.900  0.00  0.00      PROA  
ATOM   1144   HN LEU P 526      -8.291 -14.144  -5.052  0.00  0.00      PROA  
ATOM   1145   CA LEU P 526      -8.448 -15.418  -6.769  0.00  0.00      PROA  
ATOM   1146   HA LEU P 526      -7.698 -16.135  -7.067  0.00  0.00      PROA  
ATOM   1147   CB LEU P 526      -9.479 -16.171  -5.987  0.00  0.00      PROA  
ATOM   1148  HB1 LEU P 526     -10.137 -16.852  -6.567  0.00  0.00      PROA  
ATOM   1149  HB2 LEU P 526     -10.129 -15.370  -5.575  0.00  0.00      PROA  
ATOM   1150   CG LEU P 526      -9.029 -17.128  -4.814  0.00  0.00      PROA  
ATOM   1151   HG LEU P 526      -8.255 -16.531  -4.285  0.00  0.00      PROA  
ATOM   1152  CD1 LEU P 526     -10.137 -17.530  -3.833  0.00  0.00      PROA  
ATOM   1153 HD11 LEU P 526     -10.597 -16.623  -3.385  0.00  0.00      PROA  
ATOM   1154 HD12 LEU P 526      -9.784 -18.312  -3.127  0.00  0.00      PROA  
ATOM   1155 HD13 LEU P 526     -11.009 -17.891  -4.419  0.00  0.00      PROA  
ATOM   1156  CD2 LEU P 526      -8.204 -18.304  -5.267  0.00  0.00      PROA  
ATOM   1157 HD21 LEU P 526      -7.948 -18.966  -4.413  0.00  0.00      PROA  
ATOM   1158 HD22 LEU P 526      -7.290 -17.993  -5.817  0.00  0.00      PROA  
ATOM   1159 HD23 LEU P 526      -8.799 -18.999  -5.897  0.00  0.00      PROA  
ATOM   1160    C LEU P 526      -9.141 -14.968  -7.991  0.00  0.00      PROA  
ATOM   1161    O LEU P 526      -8.924 -15.550  -9.038  0.00  0.00      PROA  
ATOM   1162    N PHE P 527      -9.968 -13.956  -7.870  0.00  0.00      PROA  
ATOM   1163   HN PHE P 527     -10.025 -13.500  -6.985  0.00  0.00      PROA  
ATOM   1164   CA PHE P 527     -10.935 -13.577  -8.962  0.00  0.00      PROA  
ATOM   1165   HA PHE P 527     -10.900 -14.258  -9.799  0.00  0.00      PROA  
ATOM   1166   CB PHE P 527     -12.381 -13.536  -8.357  0.00  0.00      PROA  
ATOM   1167  HB1 PHE P 527     -13.104 -13.309  -9.170  0.00  0.00      PROA  
ATOM   1168  HB2 PHE P 527     -12.542 -12.727  -7.613  0.00  0.00      PROA  
ATOM   1169   CG PHE P 527     -12.797 -14.834  -7.635  0.00  0.00      PROA  
ATOM   1170  CD1 PHE P 527     -12.690 -16.063  -8.308  0.00  0.00      PROA  
ATOM   1171  HD1 PHE P 527     -12.253 -16.015  -9.295  0.00  0.00      PROA  
ATOM   1172  CE1 PHE P 527     -13.242 -17.223  -7.751  0.00  0.00      PROA  
ATOM   1173  HE1 PHE P 527     -13.109 -18.142  -8.302  0.00  0.00      PROA  
ATOM   1174   CZ PHE P 527     -13.792 -17.137  -6.427  0.00  0.00      PROA  
ATOM   1175   HZ PHE P 527     -14.096 -17.999  -5.851  0.00  0.00      PROA  
ATOM   1176  CD2 PHE P 527     -13.312 -14.777  -6.368  0.00  0.00      PROA  
ATOM   1177  HD2 PHE P 527     -13.374 -13.746  -6.054  0.00  0.00      PROA  
ATOM   1178  CE2 PHE P 527     -13.804 -15.912  -5.762  0.00  0.00      PROA  
ATOM   1179  HE2 PHE P 527     -14.263 -15.845  -4.787  0.00  0.00      PROA  
ATOM   1180    C PHE P 527     -10.793 -12.172  -9.611  0.00  0.00      PROA  
ATOM   1181    O PHE P 527     -11.342 -11.957 -10.668  0.00  0.00      PROA  
ATOM   1182    N ALA P 528     -10.094 -11.173  -9.052  0.00  0.00      PROA  
ATOM   1183   HN ALA P 528      -9.553 -11.296  -8.223  0.00  0.00      PROA  
ATOM   1184   CA ALA P 528      -9.758  -9.995  -9.756  0.00  0.00      PROA  
ATOM   1185   HA ALA P 528     -10.635  -9.441 -10.056  0.00  0.00      PROA  
ATOM   1186   CB ALA P 528      -8.893  -9.061  -8.924  0.00  0.00      PROA  
ATOM   1187  HB1 ALA P 528      -7.882  -9.401  -8.612  0.00  0.00      PROA  
ATOM   1188  HB2 ALA P 528      -9.367  -9.041  -7.920  0.00  0.00      PROA  
ATOM   1189  HB3 ALA P 528      -8.910  -8.013  -9.291  0.00  0.00      PROA  
ATOM   1190    C ALA P 528      -9.005 -10.259 -11.078  0.00  0.00      PROA  
ATOM   1191    O ALA P 528      -8.112 -11.116 -11.175  0.00  0.00      PROA  
ATOM   1192    N GLY P 529      -9.407  -9.457 -12.124  0.00  0.00      PROA  
ATOM   1193   HN GLY P 529     -10.100  -8.751 -11.999  0.00  0.00      PROA  
ATOM   1194   CA GLY P 529      -8.896  -9.651 -13.460  0.00  0.00      PROA  
ATOM   1195  HA1 GLY P 529      -9.405  -8.908 -14.056  0.00  0.00      PROA  
ATOM   1196  HA2 GLY P 529      -9.176 -10.651 -13.756  0.00  0.00      PROA  
ATOM   1197    C GLY P 529      -7.476  -9.340 -13.714  0.00  0.00      PROA  
ATOM   1198    O GLY P 529      -6.870  -9.644 -14.710  0.00  0.00      PROA  
ATOM   1199    N GLN P 530      -6.837  -8.740 -12.747  0.00  0.00      PROA  
ATOM   1200   HN GLN P 530      -7.354  -8.416 -11.958  0.00  0.00      PROA  
ATOM   1201   CA GLN P 530      -5.408  -8.468 -12.620  0.00  0.00      PROA  
ATOM   1202   HA GLN P 530      -4.818  -9.362 -12.765  0.00  0.00      PROA  
ATOM   1203   CB GLN P 530      -4.967  -7.286 -13.433  0.00  0.00      PROA  
ATOM   1204  HB1 GLN P 530      -5.479  -6.371 -13.066  0.00  0.00      PROA  
ATOM   1205  HB2 GLN P 530      -5.379  -7.307 -14.465  0.00  0.00      PROA  
ATOM   1206   CG GLN P 530      -3.436  -7.028 -13.470  0.00  0.00      PROA  
ATOM   1207  HG1 GLN P 530      -3.031  -6.829 -12.455  0.00  0.00      PROA  
ATOM   1208  HG2 GLN P 530      -3.166  -6.120 -14.050  0.00  0.00      PROA  
ATOM   1209   CD GLN P 530      -2.710  -8.255 -13.881  0.00  0.00      PROA  
ATOM   1210  OE1 GLN P 530      -2.593  -9.212 -13.162  0.00  0.00      PROA  
ATOM   1211  NE2 GLN P 530      -2.321  -8.252 -15.155  0.00  0.00      PROA  
ATOM   1212 HE21 GLN P 530      -1.768  -8.995 -15.531  0.00  0.00      PROA  
ATOM   1213 HE22 GLN P 530      -2.207  -7.441 -15.729  0.00  0.00      PROA  
ATOM   1214    C GLN P 530      -5.160  -8.075 -11.146  0.00  0.00      PROA  
ATOM   1215    O GLN P 530      -5.394  -6.953 -10.726  0.00  0.00      PROA  
ATOM   1216    N PRO P 531      -4.625  -8.903 -10.269  0.00  0.00      PROA  
ATOM   1217   CD PRO P 531      -4.719 -10.359 -10.357  0.00  0.00      PROA  
ATOM   1218  HD1 PRO P 531      -3.924 -10.781 -11.008  0.00  0.00      PROA  
ATOM   1219  HD2 PRO P 531      -5.674 -10.813 -10.698  0.00  0.00      PROA  
ATOM   1220   CA PRO P 531      -4.131  -8.437  -8.983  0.00  0.00      PROA  
ATOM   1221   HA PRO P 531      -4.664  -7.559  -8.648  0.00  0.00      PROA  
ATOM   1222   CB PRO P 531      -4.494  -9.641  -8.033  0.00  0.00      PROA  
ATOM   1223  HB1 PRO P 531      -5.517  -9.512  -7.618  0.00  0.00      PROA  
ATOM   1224  HB2 PRO P 531      -3.838  -9.706  -7.138  0.00  0.00      PROA  
ATOM   1225   CG PRO P 531      -4.473 -10.890  -8.955  0.00  0.00      PROA  
ATOM   1226  HG1 PRO P 531      -3.484 -11.392  -8.894  0.00  0.00      PROA  
ATOM   1227  HG2 PRO P 531      -5.266 -11.608  -8.656  0.00  0.00      PROA  
ATOM   1228    C PRO P 531      -2.648  -7.996  -9.040  0.00  0.00      PROA  
ATOM   1229    O PRO P 531      -1.808  -8.713  -8.549  0.00  0.00      PROA  
ATOM   1230    N LEU P 532      -2.251  -6.810  -9.520  0.00  0.00      PROA  
ATOM   1231   HN LEU P 532      -2.982  -6.246  -9.895  0.00  0.00      PROA  
ATOM   1232   CA LEU P 532      -0.933  -6.266  -9.190  0.00  0.00      PROA  
ATOM   1233   HA LEU P 532      -0.304  -6.998  -8.706  0.00  0.00      PROA  
ATOM   1234   CB LEU P 532      -0.113  -5.988 -10.488  0.00  0.00      PROA  
ATOM   1235  HB1 LEU P 532       0.757  -5.309 -10.357  0.00  0.00      PROA  
ATOM   1236  HB2 LEU P 532      -0.741  -5.382 -11.177  0.00  0.00      PROA  
ATOM   1237   CG LEU P 532       0.253  -7.273 -11.236  0.00  0.00      PROA  
ATOM   1238   HG LEU P 532      -0.601  -7.982 -11.228  0.00  0.00      PROA  
ATOM   1239  CD1 LEU P 532       0.500  -6.923 -12.746  0.00  0.00      PROA  
ATOM   1240 HD11 LEU P 532      -0.478  -6.694 -13.222  0.00  0.00      PROA  
ATOM   1241 HD12 LEU P 532       0.814  -7.834 -13.299  0.00  0.00      PROA  
ATOM   1242 HD13 LEU P 532       1.277  -6.138 -12.867  0.00  0.00      PROA  
ATOM   1243  CD2 LEU P 532       1.502  -7.925 -10.680  0.00  0.00      PROA  
ATOM   1244 HD21 LEU P 532       1.699  -8.745 -11.403  0.00  0.00      PROA  
ATOM   1245 HD22 LEU P 532       1.574  -8.319  -9.643  0.00  0.00      PROA  
ATOM   1246 HD23 LEU P 532       2.391  -7.260 -10.713  0.00  0.00      PROA  
ATOM   1247    C LEU P 532      -1.024  -5.195  -8.207  0.00  0.00      PROA  
ATOM   1248    O LEU P 532      -0.073  -4.481  -7.915  0.00  0.00      PROA  
ATOM   1249    N THR P 533      -2.215  -4.962  -7.684  0.00  0.00      PROA  
ATOM   1250   HN THR P 533      -3.054  -5.400  -7.998  0.00  0.00      PROA  
ATOM   1251   CA THR P 533      -2.487  -4.006  -6.587  0.00  0.00      PROA  
ATOM   1252   HA THR P 533      -1.694  -3.272  -6.599  0.00  0.00      PROA  
ATOM   1253   CB THR P 533      -3.854  -3.336  -6.730  0.00  0.00      PROA  
ATOM   1254   HB THR P 533      -4.124  -2.814  -5.788  0.00  0.00      PROA  
ATOM   1255  OG1 THR P 533      -4.879  -4.252  -7.057  0.00  0.00      PROA  
ATOM   1256  HG1 THR P 533      -5.287  -4.579  -6.252  0.00  0.00      PROA  
ATOM   1257  CG2 THR P 533      -3.761  -2.311  -7.825  0.00  0.00      PROA  
ATOM   1258 HG21 THR P 533      -4.756  -2.070  -8.258  0.00  0.00      PROA  
ATOM   1259 HG22 THR P 533      -3.197  -2.679  -8.708  0.00  0.00      PROA  
ATOM   1260 HG23 THR P 533      -3.209  -1.421  -7.456  0.00  0.00      PROA  
ATOM   1261    C THR P 533      -2.391  -4.712  -5.241  0.00  0.00      PROA  
ATOM   1262    O THR P 533      -2.818  -5.874  -4.973  0.00  0.00      PROA  
ATOM   1263    N ILE P 534      -1.875  -3.985  -4.225  0.00  0.00      PROA  
ATOM   1264   HN ILE P 534      -1.531  -3.076  -4.447  0.00  0.00      PROA  
ATOM   1265   CA ILE P 534      -1.808  -4.468  -2.804  0.00  0.00      PROA  
ATOM   1266   HA ILE P 534      -2.323  -5.405  -2.651  0.00  0.00      PROA  
ATOM   1267   CB ILE P 534      -0.298  -4.614  -2.376  0.00  0.00      PROA  
ATOM   1268   HB ILE P 534       0.121  -3.596  -2.526  0.00  0.00      PROA  
ATOM   1269  CG2 ILE P 534      -0.159  -4.905  -0.876  0.00  0.00      PROA  
ATOM   1270 HG21 ILE P 534      -0.290  -4.033  -0.200  0.00  0.00      PROA  
ATOM   1271 HG22 ILE P 534       0.887  -5.234  -0.698  0.00  0.00      PROA  
ATOM   1272 HG23 ILE P 534      -0.788  -5.717  -0.452  0.00  0.00      PROA  
ATOM   1273  CG1 ILE P 534       0.494  -5.592  -3.287  0.00  0.00      PROA  
ATOM   1274 HG11 ILE P 534       1.567  -5.600  -3.000  0.00  0.00      PROA  
ATOM   1275 HG12 ILE P 534       0.547  -5.196  -4.324  0.00  0.00      PROA  
ATOM   1276   CD ILE P 534      -0.064  -7.035  -3.335  0.00  0.00      PROA  
ATOM   1277  HD1 ILE P 534       0.455  -7.734  -4.025  0.00  0.00      PROA  
ATOM   1278  HD2 ILE P 534      -1.146  -7.004  -3.589  0.00  0.00      PROA  
ATOM   1279  HD3 ILE P 534       0.009  -7.528  -2.342  0.00  0.00      PROA  
ATOM   1280    C ILE P 534      -2.579  -3.541  -1.879  0.00  0.00      PROA  
ATOM   1281    O ILE P 534      -2.687  -2.332  -2.113  0.00  0.00      PROA  
ATOM   1282    N LEU P 535      -3.268  -4.144  -0.863  0.00  0.00      PROA  
ATOM   1283   HN LEU P 535      -2.945  -5.033  -0.549  0.00  0.00      PROA  
ATOM   1284   CA LEU P 535      -4.195  -3.463  -0.058  0.00  0.00      PROA  
ATOM   1285   HA LEU P 535      -4.558  -2.668  -0.692  0.00  0.00      PROA  
ATOM   1286   CB LEU P 535      -5.142  -4.530   0.532  0.00  0.00      PROA  
ATOM   1287  HB1 LEU P 535      -5.756  -4.038   1.317  0.00  0.00      PROA  
ATOM   1288  HB2 LEU P 535      -4.449  -5.258   1.004  0.00  0.00      PROA  
ATOM   1289   CG LEU P 535      -5.973  -5.339  -0.472  0.00  0.00      PROA  
ATOM   1290   HG LEU P 535      -5.330  -5.648  -1.324  0.00  0.00      PROA  
ATOM   1291  CD1 LEU P 535      -6.478  -6.668   0.133  0.00  0.00      PROA  
ATOM   1292 HD11 LEU P 535      -7.371  -7.026  -0.422  0.00  0.00      PROA  
ATOM   1293 HD12 LEU P 535      -6.912  -6.558   1.150  0.00  0.00      PROA  
ATOM   1294 HD13 LEU P 535      -5.626  -7.369   0.265  0.00  0.00      PROA  
ATOM   1295  CD2 LEU P 535      -7.111  -4.561  -1.105  0.00  0.00      PROA  
ATOM   1296 HD21 LEU P 535      -7.894  -4.209  -0.399  0.00  0.00      PROA  
ATOM   1297 HD22 LEU P 535      -7.614  -5.082  -1.947  0.00  0.00      PROA  
ATOM   1298 HD23 LEU P 535      -6.762  -3.607  -1.553  0.00  0.00      PROA  
ATOM   1299    C LEU P 535      -3.363  -2.772   1.031  0.00  0.00      PROA  
ATOM   1300    O LEU P 535      -2.301  -3.306   1.443  0.00  0.00      PROA  
ATOM   1301    N GLY P 536      -3.769  -1.580   1.470  0.00  0.00      PROA  
ATOM   1302   HN GLY P 536      -4.608  -1.192   1.097  0.00  0.00      PROA  
ATOM   1303   CA GLY P 536      -3.093  -0.958   2.640  0.00  0.00      PROA  
ATOM   1304  HA1 GLY P 536      -2.463  -0.114   2.400  0.00  0.00      PROA  
ATOM   1305  HA2 GLY P 536      -2.644  -1.557   3.418  0.00  0.00      PROA  
ATOM   1306    C GLY P 536      -4.121  -0.335   3.571  0.00  0.00      PROA  
ATOM   1307    O GLY P 536      -5.280  -0.589   3.526  0.00  0.00      PROA  
ATOM   1308    N SER P 537      -3.592   0.667   4.279  0.00  0.00      PROA  
ATOM   1309   HN SER P 537      -2.603   0.794   4.283  0.00  0.00      PROA  
ATOM   1310   CA SER P 537      -4.307   1.530   5.168  0.00  0.00      PROA  
ATOM   1311   HA SER P 537      -4.784   0.977   5.964  0.00  0.00      PROA  
ATOM   1312   CB SER P 537      -3.323   2.481   5.903  0.00  0.00      PROA  
ATOM   1313  HB1 SER P 537      -2.839   1.710   6.540  0.00  0.00      PROA  
ATOM   1314  HB2 SER P 537      -3.905   3.121   6.601  0.00  0.00      PROA  
ATOM   1315   OG SER P 537      -2.409   3.131   5.020  0.00  0.00      PROA  
ATOM   1316  HG1 SER P 537      -2.873   3.957   4.867  0.00  0.00      PROA  
ATOM   1317    C SER P 537      -5.400   2.338   4.492  0.00  0.00      PROA  
ATOM   1318    O SER P 537      -5.194   3.045   3.534  0.00  0.00      PROA  
ATOM   1319    N THR P 538      -6.607   2.288   5.051  0.00  0.00      PROA  
ATOM   1320   HN THR P 538      -6.689   1.691   5.845  0.00  0.00      PROA  
ATOM   1321   CA THR P 538      -7.723   2.932   4.365  0.00  0.00      PROA  
ATOM   1322   HA THR P 538      -7.621   2.802   3.298  0.00  0.00      PROA  
ATOM   1323   CB THR P 538      -9.061   2.254   4.575  0.00  0.00      PROA  
ATOM   1324   HB THR P 538      -9.512   2.489   5.563  0.00  0.00      PROA  
ATOM   1325  OG1 THR P 538      -8.810   0.888   4.362  0.00  0.00      PROA  
ATOM   1326  HG1 THR P 538      -9.519   0.403   4.790  0.00  0.00      PROA  
ATOM   1327  CG2 THR P 538     -10.055   2.601   3.445  0.00  0.00      PROA  
ATOM   1328 HG21 THR P 538      -9.755   2.243   2.437  0.00  0.00      PROA  
ATOM   1329 HG22 THR P 538     -10.331   3.675   3.368  0.00  0.00      PROA  
ATOM   1330 HG23 THR P 538     -11.036   2.158   3.720  0.00  0.00      PROA  
ATOM   1331    C THR P 538      -7.835   4.371   4.788  0.00  0.00      PROA  
ATOM   1332    O THR P 538      -8.647   4.741   5.565  0.00  0.00      PROA  
ATOM   1333    N GLY P 539      -7.025   5.245   4.241  0.00  0.00      PROA  
ATOM   1334   HN GLY P 539      -6.346   4.738   3.715  0.00  0.00      PROA  
ATOM   1335   CA GLY P 539      -6.931   6.676   4.584  0.00  0.00      PROA  
ATOM   1336  HA1 GLY P 539      -6.382   7.146   3.782  0.00  0.00      PROA  
ATOM   1337  HA2 GLY P 539      -6.444   6.730   5.546  0.00  0.00      PROA  
ATOM   1338    C GLY P 539      -8.198   7.486   4.751  0.00  0.00      PROA  
ATOM   1339    O GLY P 539      -8.372   8.043   5.852  0.00  0.00      PROA  
ATOM   1340    N PRO P 540      -9.013   7.648   3.727  0.00  0.00      PROA  
ATOM   1341   CD PRO P 540      -8.665   7.230   2.382  0.00  0.00      PROA  
ATOM   1342  HD1 PRO P 540      -8.147   6.254   2.264  0.00  0.00      PROA  
ATOM   1343  HD2 PRO P 540      -7.952   8.019   2.062  0.00  0.00      PROA  
ATOM   1344   CA PRO P 540     -10.226   8.525   3.801  0.00  0.00      PROA  
ATOM   1345   HA PRO P 540      -9.902   9.481   4.184  0.00  0.00      PROA  
ATOM   1346   CB PRO P 540     -10.676   8.538   2.281  0.00  0.00      PROA  
ATOM   1347  HB1 PRO P 540     -10.260   9.491   1.891  0.00  0.00      PROA  
ATOM   1348  HB2 PRO P 540     -11.765   8.605   2.071  0.00  0.00      PROA  
ATOM   1349   CG PRO P 540     -10.019   7.267   1.653  0.00  0.00      PROA  
ATOM   1350  HG1 PRO P 540     -10.581   6.349   1.930  0.00  0.00      PROA  
ATOM   1351  HG2 PRO P 540      -9.840   7.364   0.561  0.00  0.00      PROA  
ATOM   1352    C PRO P 540     -11.261   7.854   4.731  0.00  0.00      PROA  
ATOM   1353    O PRO P 540     -12.047   8.590   5.391  0.00  0.00      PROA  
ATOM   1354    N VAL P 541     -11.400   6.524   4.700  0.00  0.00      PROA  
ATOM   1355   HN VAL P 541     -10.792   5.955   4.152  0.00  0.00      PROA  
ATOM   1356   CA VAL P 541     -12.462   5.881   5.402  0.00  0.00      PROA  
ATOM   1357   HA VAL P 541     -13.309   6.550   5.381  0.00  0.00      PROA  
ATOM   1358   CB VAL P 541     -12.787   4.462   4.850  0.00  0.00      PROA  
ATOM   1359   HB VAL P 541     -11.944   3.758   5.016  0.00  0.00      PROA  
ATOM   1360  CG1 VAL P 541     -14.045   3.895   5.523  0.00  0.00      PROA  
ATOM   1361 HG11 VAL P 541     -14.940   4.549   5.446  0.00  0.00      PROA  
ATOM   1362 HG12 VAL P 541     -13.902   3.632   6.593  0.00  0.00      PROA  
ATOM   1363 HG13 VAL P 541     -14.199   2.995   4.889  0.00  0.00      PROA  
ATOM   1364  CG2 VAL P 541     -13.020   4.726   3.336  0.00  0.00      PROA  
ATOM   1365 HG21 VAL P 541     -13.888   5.417   3.263  0.00  0.00      PROA  
ATOM   1366 HG22 VAL P 541     -13.525   3.827   2.922  0.00  0.00      PROA  
ATOM   1367 HG23 VAL P 541     -12.121   5.095   2.797  0.00  0.00      PROA  
ATOM   1368    C VAL P 541     -12.082   5.698   6.869  0.00  0.00      PROA  
ATOM   1369    O VAL P 541     -12.989   5.627   7.774  0.00  0.00      PROA  
ATOM   1370    N LEU P 542     -10.849   5.819   7.240  0.00  0.00      PROA  
ATOM   1371   HN LEU P 542     -10.179   5.750   6.505  0.00  0.00      PROA  
ATOM   1372   CA LEU P 542     -10.317   6.044   8.577  0.00  0.00      PROA  
ATOM   1373   HA LEU P 542     -10.642   5.177   9.134  0.00  0.00      PROA  
ATOM   1374   CB LEU P 542      -8.772   6.055   8.545  0.00  0.00      PROA  
ATOM   1375  HB1 LEU P 542      -8.372   6.633   7.685  0.00  0.00      PROA  
ATOM   1376  HB2 LEU P 542      -8.503   5.007   8.291  0.00  0.00      PROA  
ATOM   1377   CG LEU P 542      -8.038   6.544   9.797  0.00  0.00      PROA  
ATOM   1378   HG LEU P 542      -8.460   7.499  10.177  0.00  0.00      PROA  
ATOM   1379  CD1 LEU P 542      -8.345   5.572  10.974  0.00  0.00      PROA  
ATOM   1380 HD11 LEU P 542      -7.562   5.793  11.731  0.00  0.00      PROA  
ATOM   1381 HD12 LEU P 542      -8.323   4.476  10.792  0.00  0.00      PROA  
ATOM   1382 HD13 LEU P 542      -9.275   5.896  11.490  0.00  0.00      PROA  
ATOM   1383  CD2 LEU P 542      -6.486   6.565   9.646  0.00  0.00      PROA  
ATOM   1384 HD21 LEU P 542      -6.187   5.534   9.362  0.00  0.00      PROA  
ATOM   1385 HD22 LEU P 542      -6.074   6.671  10.672  0.00  0.00      PROA  
ATOM   1386 HD23 LEU P 542      -6.007   7.318   8.983  0.00  0.00      PROA  
ATOM   1387    C LEU P 542     -10.805   7.296   9.284  0.00  0.00      PROA  
ATOM   1388    O LEU P 542     -11.501   7.216  10.302  0.00  0.00      PROA  
ATOM   1389    N VAL P 543     -10.697   8.487   8.665  0.00  0.00      PROA  
ATOM   1390   HN VAL P 543     -10.021   8.695   7.962  0.00  0.00      PROA  
ATOM   1391   CA VAL P 543     -11.360   9.702   9.041  0.00  0.00      PROA  
ATOM   1392   HA VAL P 543     -11.122   9.890  10.078  0.00  0.00      PROA  
ATOM   1393   CB VAL P 543     -10.858  10.862   8.123  0.00  0.00      PROA  
ATOM   1394   HB VAL P 543     -10.795  10.624   7.039  0.00  0.00      PROA  
ATOM   1395  CG1 VAL P 543     -11.710  12.078   8.369  0.00  0.00      PROA  
ATOM   1396 HG11 VAL P 543     -12.704  12.085   7.872  0.00  0.00      PROA  
ATOM   1397 HG12 VAL P 543     -11.132  12.961   8.019  0.00  0.00      PROA  
ATOM   1398 HG13 VAL P 543     -11.787  12.349   9.444  0.00  0.00      PROA  
ATOM   1399  CG2 VAL P 543      -9.378  11.011   8.409  0.00  0.00      PROA  
ATOM   1400 HG21 VAL P 543      -9.303  11.705   9.273  0.00  0.00      PROA  
ATOM   1401 HG22 VAL P 543      -8.860  11.692   7.701  0.00  0.00      PROA  
ATOM   1402 HG23 VAL P 543      -8.859  10.048   8.603  0.00  0.00      PROA  
ATOM   1403    C VAL P 543     -12.878   9.518   9.013  0.00  0.00      PROA  
ATOM   1404    O VAL P 543     -13.566   9.998   9.932  0.00  0.00      PROA  
ATOM   1405    N PHE P 544     -13.485   8.883   7.973  0.00  0.00      PROA  
ATOM   1406   HN PHE P 544     -12.944   8.733   7.150  0.00  0.00      PROA  
ATOM   1407   CA PHE P 544     -14.930   8.745   7.937  0.00  0.00      PROA  
ATOM   1408   HA PHE P 544     -15.337   9.727   8.126  0.00  0.00      PROA  
ATOM   1409   CB PHE P 544     -15.458   8.409   6.549  0.00  0.00      PROA  
ATOM   1410  HB1 PHE P 544     -14.973   7.422   6.390  0.00  0.00      PROA  
ATOM   1411  HB2 PHE P 544     -15.138   9.055   5.703  0.00  0.00      PROA  
ATOM   1412   CG PHE P 544     -16.934   8.143   6.456  0.00  0.00      PROA  
ATOM   1413  CD1 PHE P 544     -17.515   6.902   6.146  0.00  0.00      PROA  
ATOM   1414  HD1 PHE P 544     -16.804   6.095   6.047  0.00  0.00      PROA  
ATOM   1415  CE1 PHE P 544     -18.927   6.759   5.994  0.00  0.00      PROA  
ATOM   1416  HE1 PHE P 544     -19.397   5.808   5.789  0.00  0.00      PROA  
ATOM   1417   CZ PHE P 544     -19.748   7.860   6.295  0.00  0.00      PROA  
ATOM   1418   HZ PHE P 544     -20.828   7.853   6.282  0.00  0.00      PROA  
ATOM   1419  CD2 PHE P 544     -17.789   9.229   6.665  0.00  0.00      PROA  
ATOM   1420  HD2 PHE P 544     -17.358  10.218   6.706  0.00  0.00      PROA  
ATOM   1421  CE2 PHE P 544     -19.160   9.099   6.580  0.00  0.00      PROA  
ATOM   1422  HE2 PHE P 544     -19.854   9.877   6.865  0.00  0.00      PROA  
ATOM   1423    C PHE P 544     -15.471   7.937   9.074  0.00  0.00      PROA  
ATOM   1424    O PHE P 544     -16.452   8.383   9.650  0.00  0.00      PROA  
ATOM   1425    N GLU P 545     -14.913   6.830   9.563  0.00  0.00      PROA  
ATOM   1426   HN GLU P 545     -14.173   6.359   9.090  0.00  0.00      PROA  
ATOM   1427   CA GLU P 545     -15.501   6.013  10.609  0.00  0.00      PROA  
ATOM   1428   HA GLU P 545     -16.575   5.988  10.494  0.00  0.00      PROA  
ATOM   1429   CB GLU P 545     -14.867   4.532  10.532  0.00  0.00      PROA  
ATOM   1430  HB1 GLU P 545     -15.110   3.965  11.457  0.00  0.00      PROA  
ATOM   1431  HB2 GLU P 545     -13.772   4.442  10.369  0.00  0.00      PROA  
ATOM   1432   CG GLU P 545     -15.309   3.668   9.349  0.00  0.00      PROA  
ATOM   1433  HG1 GLU P 545     -14.641   3.967   8.514  0.00  0.00      PROA  
ATOM   1434  HG2 GLU P 545     -16.307   4.079   9.082  0.00  0.00      PROA  
ATOM   1435   CD GLU P 545     -15.149   2.251   9.634  0.00  0.00      PROA  
ATOM   1436  OE1 GLU P 545     -14.125   1.577   9.209  0.00  0.00      PROA  
ATOM   1437  OE2 GLU P 545     -16.063   1.660  10.275  0.00  0.00      PROA  
ATOM   1438    C GLU P 545     -15.217   6.512  12.022  0.00  0.00      PROA  
ATOM   1439    O GLU P 545     -15.984   6.160  12.944  0.00  0.00      PROA  
ATOM   1440    N LYS P 546     -14.202   7.414  12.139  0.00  0.00      PROA  
ATOM   1441   HN LYS P 546     -13.571   7.570  11.384  0.00  0.00      PROA  
ATOM   1442   CA LYS P 546     -14.078   8.219  13.317  0.00  0.00      PROA  
ATOM   1443   HA LYS P 546     -13.926   7.648  14.221  0.00  0.00      PROA  
ATOM   1444   CB LYS P 546     -12.814   9.065  13.145  0.00  0.00      PROA  
ATOM   1445  HB1 LYS P 546     -12.844   9.802  12.314  0.00  0.00      PROA  
ATOM   1446  HB2 LYS P 546     -11.981   8.349  12.981  0.00  0.00      PROA  
ATOM   1447   CG LYS P 546     -12.429   9.798  14.396  0.00  0.00      PROA  
ATOM   1448  HG1 LYS P 546     -12.266   8.977  15.126  0.00  0.00      PROA  
ATOM   1449  HG2 LYS P 546     -13.285  10.389  14.787  0.00  0.00      PROA  
ATOM   1450   CD LYS P 546     -11.166  10.568  14.062  0.00  0.00      PROA  
ATOM   1451  HD1 LYS P 546     -11.167  11.049  13.060  0.00  0.00      PROA  
ATOM   1452  HD2 LYS P 546     -10.373   9.790  14.072  0.00  0.00      PROA  
ATOM   1453   CE LYS P 546     -10.781  11.458  15.195  0.00  0.00      PROA  
ATOM   1454  HE1 LYS P 546     -10.894  11.000  16.201  0.00  0.00      PROA  
ATOM   1455  HE2 LYS P 546     -11.456  12.340  15.173  0.00  0.00      PROA  
ATOM   1456   NZ LYS P 546      -9.417  12.015  15.157  0.00  0.00      PROA  
ATOM   1457  HZ1 LYS P 546      -9.155  12.323  14.199  0.00  0.00      PROA  
ATOM   1458  HZ2 LYS P 546      -8.810  11.242  15.497  0.00  0.00      PROA  
ATOM   1459  HZ3 LYS P 546      -9.371  12.851  15.775  0.00  0.00      PROA  
ATOM   1460    C LYS P 546     -15.308   9.204  13.471  0.00  0.00      PROA  
ATOM   1461    O LYS P 546     -15.819   9.358  14.559  0.00  0.00      PROA  
ATOM   1462    N ILE P 547     -15.767   9.767  12.329  0.00  0.00      PROA  
ATOM   1463   HN ILE P 547     -15.193   9.632  11.524  0.00  0.00      PROA  
ATOM   1464   CA ILE P 547     -16.973  10.566  12.238  0.00  0.00      PROA  
ATOM   1465   HA ILE P 547     -16.901  11.375  12.949  0.00  0.00      PROA  
ATOM   1466   CB ILE P 547     -16.987  11.286  10.948  0.00  0.00      PROA  
ATOM   1467   HB ILE P 547     -16.529  10.690  10.130  0.00  0.00      PROA  
ATOM   1468  CG2 ILE P 547     -18.380  11.715  10.423  0.00  0.00      PROA  
ATOM   1469 HG21 ILE P 547     -18.242  11.981   9.353  0.00  0.00      PROA  
ATOM   1470 HG22 ILE P 547     -18.661  12.540  11.112  0.00  0.00      PROA  
ATOM   1471 HG23 ILE P 547     -19.170  10.935  10.468  0.00  0.00      PROA  
ATOM   1472  CG1 ILE P 547     -15.934  12.495  11.034  0.00  0.00      PROA  
ATOM   1473 HG11 ILE P 547     -14.916  12.126  11.282  0.00  0.00      PROA  
ATOM   1474 HG12 ILE P 547     -16.475  13.177  11.724  0.00  0.00      PROA  
ATOM   1475   CD ILE P 547     -15.764  13.219   9.609  0.00  0.00      PROA  
ATOM   1476  HD1 ILE P 547     -15.604  14.303   9.796  0.00  0.00      PROA  
ATOM   1477  HD2 ILE P 547     -16.688  13.156   8.996  0.00  0.00      PROA  
ATOM   1478  HD3 ILE P 547     -14.920  12.803   9.019  0.00  0.00      PROA  
ATOM   1479    C ILE P 547     -18.223   9.750  12.579  0.00  0.00      PROA  
ATOM   1480    O ILE P 547     -19.044  10.241  13.348  0.00  0.00      PROA  
ATOM   1481    N LEU P 548     -18.436   8.490  12.136  0.00  0.00      PROA  
ATOM   1482   HN LEU P 548     -17.780   8.135  11.474  0.00  0.00      PROA  
ATOM   1483   CA LEU P 548     -19.489   7.639  12.618  0.00  0.00      PROA  
ATOM   1484   HA LEU P 548     -20.365   8.266  12.530  0.00  0.00      PROA  
ATOM   1485   CB LEU P 548     -19.671   6.463  11.659  0.00  0.00      PROA  
ATOM   1486  HB1 LEU P 548     -20.322   5.676  12.095  0.00  0.00      PROA  
ATOM   1487  HB2 LEU P 548     -18.650   6.028  11.613  0.00  0.00      PROA  
ATOM   1488   CG LEU P 548     -20.004   6.842  10.229  0.00  0.00      PROA  
ATOM   1489   HG LEU P 548     -19.139   7.432   9.857  0.00  0.00      PROA  
ATOM   1490  CD1 LEU P 548     -19.926   5.561   9.339  0.00  0.00      PROA  
ATOM   1491 HD11 LEU P 548     -20.643   4.768   9.641  0.00  0.00      PROA  
ATOM   1492 HD12 LEU P 548     -18.958   5.016   9.380  0.00  0.00      PROA  
ATOM   1493 HD13 LEU P 548     -19.977   5.872   8.274  0.00  0.00      PROA  
ATOM   1494  CD2 LEU P 548     -21.273   7.585   9.930  0.00  0.00      PROA  
ATOM   1495 HD21 LEU P 548     -21.252   8.103   8.948  0.00  0.00      PROA  
ATOM   1496 HD22 LEU P 548     -21.245   8.272  10.803  0.00  0.00      PROA  
ATOM   1497 HD23 LEU P 548     -22.178   6.943   9.983  0.00  0.00      PROA  
ATOM   1498    C LEU P 548     -19.341   7.329  14.068  0.00  0.00      PROA  
ATOM   1499    O LEU P 548     -20.358   7.650  14.725  0.00  0.00      PROA  
ATOM   1500    N PHE P 549     -18.213   6.896  14.667  0.00  0.00      PROA  
ATOM   1501   HN PHE P 549     -17.517   6.561  14.037  0.00  0.00      PROA  
ATOM   1502   CA PHE P 549     -17.989   6.749  16.067  0.00  0.00      PROA  
ATOM   1503   HA PHE P 549     -18.700   6.079  16.527  0.00  0.00      PROA  
ATOM   1504   CB PHE P 549     -16.662   6.039  16.211  0.00  0.00      PROA  
ATOM   1505  HB1 PHE P 549     -15.944   6.716  15.701  0.00  0.00      PROA  
ATOM   1506  HB2 PHE P 549     -16.573   5.041  15.731  0.00  0.00      PROA  
ATOM   1507   CG PHE P 549     -16.403   5.933  17.632  0.00  0.00      PROA  
ATOM   1508  CD1 PHE P 549     -16.819   4.794  18.348  0.00  0.00      PROA  
ATOM   1509  HD1 PHE P 549     -17.318   4.077  17.712  0.00  0.00      PROA  
ATOM   1510  CE1 PHE P 549     -16.593   4.737  19.705  0.00  0.00      PROA  
ATOM   1511  HE1 PHE P 549     -16.872   3.839  20.236  0.00  0.00      PROA  
ATOM   1512   CZ PHE P 549     -15.878   5.680  20.386  0.00  0.00      PROA  
ATOM   1513   HZ PHE P 549     -15.443   5.462  21.351  0.00  0.00      PROA  
ATOM   1514  CD2 PHE P 549     -15.554   6.918  18.232  0.00  0.00      PROA  
ATOM   1515  HD2 PHE P 549     -15.216   7.788  17.689  0.00  0.00      PROA  
ATOM   1516  CE2 PHE P 549     -15.366   6.786  19.642  0.00  0.00      PROA  
ATOM   1517  HE2 PHE P 549     -14.688   7.482  20.114  0.00  0.00      PROA  
ATOM   1518    C PHE P 549     -18.290   8.061  16.898  0.00  0.00      PROA  
ATOM   1519    O PHE P 549     -18.989   8.022  17.890  0.00  0.00      PROA  
ATOM   1520    N LYS P 550     -17.918   9.294  16.429  0.00  0.00      PROA  
ATOM   1521   HN LYS P 550     -17.188   9.328  15.750  0.00  0.00      PROA  
ATOM   1522   CA LYS P 550     -18.308  10.562  17.050  0.00  0.00      PROA  
ATOM   1523   HA LYS P 550     -18.064  10.482  18.099  0.00  0.00      PROA  
ATOM   1524   CB LYS P 550     -17.457  11.725  16.356  0.00  0.00      PROA  
ATOM   1525  HB1 LYS P 550     -17.895  12.704  16.644  0.00  0.00      PROA  
ATOM   1526  HB2 LYS P 550     -17.482  11.685  15.246  0.00  0.00      PROA  
ATOM   1527   CG LYS P 550     -16.079  11.912  16.944  0.00  0.00      PROA  
ATOM   1528  HG1 LYS P 550     -15.466  11.072  16.552  0.00  0.00      PROA  
ATOM   1529  HG2 LYS P 550     -16.041  11.752  18.042  0.00  0.00      PROA  
ATOM   1530   CD LYS P 550     -15.331  13.288  16.662  0.00  0.00      PROA  
ATOM   1531  HD1 LYS P 550     -14.342  13.251  17.166  0.00  0.00      PROA  
ATOM   1532  HD2 LYS P 550     -16.023  14.050  17.080  0.00  0.00      PROA  
ATOM   1533   CE LYS P 550     -15.140  13.451  15.190  0.00  0.00      PROA  
ATOM   1534  HE1 LYS P 550     -16.157  13.396  14.746  0.00  0.00      PROA  
ATOM   1535  HE2 LYS P 550     -14.475  12.689  14.731  0.00  0.00      PROA  
ATOM   1536   NZ LYS P 550     -14.574  14.832  14.933  0.00  0.00      PROA  
ATOM   1537  HZ1 LYS P 550     -14.437  15.043  13.924  0.00  0.00      PROA  
ATOM   1538  HZ2 LYS P 550     -13.650  14.900  15.405  0.00  0.00      PROA  
ATOM   1539  HZ3 LYS P 550     -15.267  15.494  15.337  0.00  0.00      PROA  
ATOM   1540    C LYS P 550     -19.746  10.843  17.079  0.00  0.00      PROA  
ATOM   1541    O LYS P 550     -20.322  11.230  18.138  0.00  0.00      PROA  
ATOM   1542    N PHE P 551     -20.372  10.562  15.891  0.00  0.00      PROA  
ATOM   1543   HN PHE P 551     -19.903  10.179  15.098  0.00  0.00      PROA  
ATOM   1544   CA PHE P 551     -21.745  10.707  15.582  0.00  0.00      PROA  
ATOM   1545   HA PHE P 551     -22.031  11.723  15.809  0.00  0.00      PROA  
ATOM   1546   CB PHE P 551     -22.050  10.643  14.056  0.00  0.00      PROA  
ATOM   1547  HB1 PHE P 551     -21.754   9.663  13.624  0.00  0.00      PROA  
ATOM   1548  HB2 PHE P 551     -21.440  11.410  13.534  0.00  0.00      PROA  
ATOM   1549   CG PHE P 551     -23.516  10.859  13.713  0.00  0.00      PROA  
ATOM   1550  CD1 PHE P 551     -24.024  12.123  13.864  0.00  0.00      PROA  
ATOM   1551  HD1 PHE P 551     -23.471  13.039  14.005  0.00  0.00      PROA  
ATOM   1552  CE1 PHE P 551     -25.470  12.237  13.740  0.00  0.00      PROA  
ATOM   1553  HE1 PHE P 551     -26.000  13.173  13.649  0.00  0.00      PROA  
ATOM   1554   CZ PHE P 551     -26.339  11.191  13.678  0.00  0.00      PROA  
ATOM   1555   HZ PHE P 551     -27.403  11.353  13.588  0.00  0.00      PROA  
ATOM   1556  CD2 PHE P 551     -24.386   9.684  13.758  0.00  0.00      PROA  
ATOM   1557  HD2 PHE P 551     -23.871   8.746  13.909  0.00  0.00      PROA  
ATOM   1558  CE2 PHE P 551     -25.762   9.863  13.770  0.00  0.00      PROA  
ATOM   1559  HE2 PHE P 551     -26.338   8.950  13.726  0.00  0.00      PROA  
ATOM   1560    C PHE P 551     -22.658   9.921  16.492  0.00  0.00      PROA  
ATOM   1561    O PHE P 551     -23.729  10.369  16.896  0.00  0.00      PROA  
ATOM   1562    N CYS P 552     -22.183   8.784  16.936  0.00  0.00      PROA  
ATOM   1563   HN CYS P 552     -21.307   8.344  16.756  0.00  0.00      PROA  
ATOM   1564   CA CYS P 552     -23.055   7.874  17.734  0.00  0.00      PROA  
ATOM   1565   HA CYS P 552     -24.045   7.891  17.303  0.00  0.00      PROA  
ATOM   1566   CB CYS P 552     -22.610   6.425  17.520  0.00  0.00      PROA  
ATOM   1567  HB1 CYS P 552     -23.256   5.761  18.134  0.00  0.00      PROA  
ATOM   1568  HB2 CYS P 552     -21.589   6.243  17.919  0.00  0.00      PROA  
ATOM   1569   SG CYS P 552     -22.858   5.871  15.780  0.00  0.00      PROA  
ATOM   1570  HG1 CYS P 552     -21.849   6.514  15.210  0.00  0.00      PROA  
ATOM   1571    C CYS P 552     -23.008   8.198  19.198  0.00  0.00      PROA  
ATOM   1572    O CYS P 552     -23.796   7.529  19.818  0.00  0.00      PROA  
ATOM   1573    N LYS P 553     -22.211   9.171  19.737  0.00  0.00      PROA  
ATOM   1574   HN LYS P 553     -21.639   9.584  19.032  0.00  0.00      PROA  
ATOM   1575   CA LYS P 553     -22.127   9.389  21.152  0.00  0.00      PROA  
ATOM   1576   HA LYS P 553     -21.903   8.387  21.485  0.00  0.00      PROA  
ATOM   1577   CB LYS P 553     -20.953  10.281  21.434  0.00  0.00      PROA  
ATOM   1578  HB1 LYS P 553     -20.894  10.555  22.509  0.00  0.00      PROA  
ATOM   1579  HB2 LYS P 553     -20.944  11.237  20.867  0.00  0.00      PROA  
ATOM   1580   CG LYS P 553     -19.697   9.463  21.277  0.00  0.00      PROA  
ATOM   1581  HG1 LYS P 553     -19.827   8.690  20.490  0.00  0.00      PROA  
ATOM   1582  HG2 LYS P 553     -19.387   8.968  22.222  0.00  0.00      PROA  
ATOM   1583   CD LYS P 553     -18.401  10.336  20.920  0.00  0.00      PROA  
ATOM   1584  HD1 LYS P 553     -18.386  10.994  21.814  0.00  0.00      PROA  
ATOM   1585  HD2 LYS P 553     -18.591  11.030  20.073  0.00  0.00      PROA  
ATOM   1586   CE LYS P 553     -17.101   9.575  20.829  0.00  0.00      PROA  
ATOM   1587  HE1 LYS P 553     -16.222  10.204  20.573  0.00  0.00      PROA  
ATOM   1588  HE2 LYS P 553     -17.196   8.758  20.083  0.00  0.00      PROA  
ATOM   1589   NZ LYS P 553     -16.721   8.983  22.169  0.00  0.00      PROA  
ATOM   1590  HZ1 LYS P 553     -17.347   8.220  22.498  0.00  0.00      PROA  
ATOM   1591  HZ2 LYS P 553     -16.957   9.702  22.882  0.00  0.00      PROA  
ATOM   1592  HZ3 LYS P 553     -15.741   8.640  22.240  0.00  0.00      PROA  
ATOM   1593    C LYS P 553     -23.421   9.864  21.773  0.00  0.00      PROA  
ATOM   1594    O LYS P 553     -23.666   9.511  22.937  0.00  0.00      PROA  
ATOM   1595    N ASP P 554     -24.265  10.690  20.974  0.00  0.00      PROA  
ATOM   1596   HN ASP P 554     -23.848  10.891  20.091  0.00  0.00      PROA  
ATOM   1597   CA ASP P 554     -25.538  11.263  21.157  0.00  0.00      PROA  
ATOM   1598   HA ASP P 554     -25.621  11.264  22.234  0.00  0.00      PROA  
ATOM   1599   CB ASP P 554     -25.617  12.758  20.706  0.00  0.00      PROA  
ATOM   1600  HB1 ASP P 554     -26.617  13.206  20.886  0.00  0.00      PROA  
ATOM   1601  HB2 ASP P 554     -25.586  12.943  19.611  0.00  0.00      PROA  
ATOM   1602   CG ASP P 554     -24.636  13.701  21.316  0.00  0.00      PROA  
ATOM   1603  OD1 ASP P 554     -24.585  13.693  22.568  0.00  0.00      PROA  
ATOM   1604  OD2 ASP P 554     -23.982  14.575  20.606  0.00  0.00      PROA  
ATOM   1605    C ASP P 554     -26.622  10.435  20.531  0.00  0.00      PROA  
ATOM   1606    O ASP P 554     -26.421   9.902  19.458  0.00  0.00      PROA  
ATOM   1607    N TYR P 555     -27.813  10.322  21.125  0.00  0.00      PROA  
ATOM   1608   HN TYR P 555     -27.914  10.786  22.001  0.00  0.00      PROA  
ATOM   1609   CA TYR P 555     -29.063   9.635  20.670  0.00  0.00      PROA  
ATOM   1610   HA TYR P 555     -29.860  10.015  21.292  0.00  0.00      PROA  
ATOM   1611   CB TYR P 555     -29.448  10.145  19.250  0.00  0.00      PROA  
ATOM   1612  HB1 TYR P 555     -30.368   9.590  18.966  0.00  0.00      PROA  
ATOM   1613  HB2 TYR P 555     -28.706   9.943  18.448  0.00  0.00      PROA  
ATOM   1614   CG TYR P 555     -29.803  11.611  19.301  0.00  0.00      PROA  
ATOM   1615  CD1 TYR P 555     -28.818  12.561  18.997  0.00  0.00      PROA  
ATOM   1616  HD1 TYR P 555     -27.783  12.252  18.986  0.00  0.00      PROA  
ATOM   1617  CE1 TYR P 555     -29.152  13.943  19.044  0.00  0.00      PROA  
ATOM   1618  HE1 TYR P 555     -28.460  14.743  18.827  0.00  0.00      PROA  
ATOM   1619   CZ TYR P 555     -30.471  14.329  19.222  0.00  0.00      PROA  
ATOM   1620   OH TYR P 555     -30.832  15.638  19.041  0.00  0.00      PROA  
ATOM   1621   HH TYR P 555     -30.007  16.126  19.096  0.00  0.00      PROA  
ATOM   1622  CD2 TYR P 555     -31.100  11.960  19.546  0.00  0.00      PROA  
ATOM   1623  HD2 TYR P 555     -31.850  11.185  19.604  0.00  0.00      PROA  
ATOM   1624  CE2 TYR P 555     -31.431  13.329  19.605  0.00  0.00      PROA  
ATOM   1625  HE2 TYR P 555     -32.449  13.614  19.828  0.00  0.00      PROA  
ATOM   1626    C TYR P 555     -29.048   8.177  20.889  0.00  0.00      PROA  
ATOM   1627    O TYR P 555     -29.852   7.382  20.453  0.00  0.00      PROA  
ATOM   1628    N ALA P 556     -28.099   7.731  21.707  0.00  0.00      PROA  
ATOM   1629   HN ALA P 556     -27.526   8.452  22.089  0.00  0.00      PROA  
ATOM   1630   CA ALA P 556     -27.795   6.364  22.209  0.00  0.00      PROA  
ATOM   1631   HA ALA P 556     -26.881   6.609  22.729  0.00  0.00      PROA  
ATOM   1632   CB ALA P 556     -28.741   5.795  23.273  0.00  0.00      PROA  
ATOM   1633  HB1 ALA P 556     -28.141   4.973  23.719  0.00  0.00      PROA  
ATOM   1634  HB2 ALA P 556     -29.723   5.410  22.925  0.00  0.00      PROA  
ATOM   1635  HB3 ALA P 556     -28.932   6.485  24.123  0.00  0.00      PROA  
ATOM   1636    C ALA P 556     -27.548   5.349  21.141  0.00  0.00      PROA  
ATOM   1637    O ALA P 556     -27.916   4.171  21.219  0.00  0.00      PROA  
ATOM   1638    N LEU P 557     -27.067   5.892  19.980  0.00  0.00      PROA  
ATOM   1639   HN LEU P 557     -26.894   6.865  19.851  0.00  0.00      PROA  
ATOM   1640   CA LEU P 557     -26.603   4.997  18.912  0.00  0.00      PROA  
ATOM   1641   HA LEU P 557     -27.482   4.438  18.628  0.00  0.00      PROA  
ATOM   1642   CB LEU P 557     -26.140   5.767  17.705  0.00  0.00      PROA  
ATOM   1643  HB1 LEU P 557     -25.350   5.361  17.038  0.00  0.00      PROA  
ATOM   1644  HB2 LEU P 557     -25.733   6.715  18.118  0.00  0.00      PROA  
ATOM   1645   CG LEU P 557     -27.275   6.248  16.813  0.00  0.00      PROA  
ATOM   1646   HG LEU P 557     -28.008   6.822  17.418  0.00  0.00      PROA  
ATOM   1647  CD1 LEU P 557     -27.061   7.312  15.756  0.00  0.00      PROA  
ATOM   1648 HD11 LEU P 557     -27.923   7.449  15.070  0.00  0.00      PROA  
ATOM   1649 HD12 LEU P 557     -26.186   7.020  15.137  0.00  0.00      PROA  
ATOM   1650 HD13 LEU P 557     -26.895   8.305  16.227  0.00  0.00      PROA  
ATOM   1651  CD2 LEU P 557     -27.876   4.964  16.088  0.00  0.00      PROA  
ATOM   1652 HD21 LEU P 557     -28.086   4.187  16.854  0.00  0.00      PROA  
ATOM   1653 HD22 LEU P 557     -27.101   4.563  15.401  0.00  0.00      PROA  
ATOM   1654 HD23 LEU P 557     -28.792   5.327  15.576  0.00  0.00      PROA  
ATOM   1655    C LEU P 557     -25.444   4.064  19.109  0.00  0.00      PROA  
ATOM   1656    O LEU P 557     -24.491   4.346  19.856  0.00  0.00      PROA  
ATOM   1657    N SER P 558     -25.604   2.853  18.542  0.00  0.00      PROA  
ATOM   1658   HN SER P 558     -26.500   2.568  18.210  0.00  0.00      PROA  
ATOM   1659   CA SER P 558     -24.491   1.957  18.193  0.00  0.00      PROA  
ATOM   1660   HA SER P 558     -23.807   2.242  18.978  0.00  0.00      PROA  
ATOM   1661   CB SER P 558     -25.047   0.490  18.389  0.00  0.00      PROA  
ATOM   1662  HB1 SER P 558     -25.870   0.253  17.681  0.00  0.00      PROA  
ATOM   1663  HB2 SER P 558     -25.453   0.529  19.423  0.00  0.00      PROA  
ATOM   1664   OG SER P 558     -23.951  -0.482  18.417  0.00  0.00      PROA  
ATOM   1665  HG1 SER P 558     -23.570  -0.308  19.281  0.00  0.00      PROA  
ATOM   1666    C SER P 558     -23.911   2.128  16.780  0.00  0.00      PROA  
ATOM   1667    O SER P 558     -24.456   2.122  15.681  0.00  0.00      PROA  
ATOM   1668    N TYR P 559     -22.601   2.491  16.822  0.00  0.00      PROA  
ATOM   1669   HN TYR P 559     -22.088   2.476  17.677  0.00  0.00      PROA  
ATOM   1670   CA TYR P 559     -21.731   2.563  15.649  0.00  0.00      PROA  
ATOM   1671   HA TYR P 559     -22.314   3.042  14.877  0.00  0.00      PROA  
ATOM   1672   CB TYR P 559     -20.432   3.422  15.980  0.00  0.00      PROA  
ATOM   1673  HB1 TYR P 559     -20.216   3.348  17.068  0.00  0.00      PROA  
ATOM   1674  HB2 TYR P 559     -20.546   4.523  15.891  0.00  0.00      PROA  
ATOM   1675   CG TYR P 559     -19.188   3.103  15.148  0.00  0.00      PROA  
ATOM   1676  CD1 TYR P 559     -19.073   3.733  13.963  0.00  0.00      PROA  
ATOM   1677  HD1 TYR P 559     -19.847   4.311  13.482  0.00  0.00      PROA  
ATOM   1678  CE1 TYR P 559     -18.008   3.380  13.117  0.00  0.00      PROA  
ATOM   1679  HE1 TYR P 559     -17.884   3.726  12.102  0.00  0.00      PROA  
ATOM   1680   CZ TYR P 559     -17.052   2.423  13.547  0.00  0.00      PROA  
ATOM   1681   OH TYR P 559     -16.040   1.856  12.808  0.00  0.00      PROA  
ATOM   1682   HH TYR P 559     -16.275   1.987  11.886  0.00  0.00      PROA  
ATOM   1683  CD2 TYR P 559     -18.247   2.115  15.575  0.00  0.00      PROA  
ATOM   1684  HD2 TYR P 559     -18.310   1.621  16.534  0.00  0.00      PROA  
ATOM   1685  CE2 TYR P 559     -17.113   1.832  14.846  0.00  0.00      PROA  
ATOM   1686  HE2 TYR P 559     -16.421   1.038  15.088  0.00  0.00      PROA  
ATOM   1687    C TYR P 559     -21.355   1.184  15.024  0.00  0.00      PROA  
ATOM   1688    O TYR P 559     -21.205   1.156  13.805  0.00  0.00      PROA  
ATOM   1689    N LEU P 560     -21.280   0.081  15.745  0.00  0.00      PROA  
ATOM   1690   HN LEU P 560     -21.282   0.194  16.735  0.00  0.00      PROA  
ATOM   1691   CA LEU P 560     -21.038  -1.245  15.181  0.00  0.00      PROA  
ATOM   1692   HA LEU P 560     -20.141  -1.126  14.591  0.00  0.00      PROA  
ATOM   1693   CB LEU P 560     -20.963  -2.244  16.354  0.00  0.00      PROA  
ATOM   1694  HB1 LEU P 560     -20.818  -3.289  16.006  0.00  0.00      PROA  
ATOM   1695  HB2 LEU P 560     -21.991  -2.246  16.775  0.00  0.00      PROA  
ATOM   1696   CG LEU P 560     -19.934  -1.853  17.408  0.00  0.00      PROA  
ATOM   1697   HG LEU P 560     -20.251  -0.983  18.022  0.00  0.00      PROA  
ATOM   1698  CD1 LEU P 560     -19.720  -3.005  18.409  0.00  0.00      PROA  
ATOM   1699 HD11 LEU P 560     -18.982  -2.744  19.197  0.00  0.00      PROA  
ATOM   1700 HD12 LEU P 560     -19.448  -3.954  17.900  0.00  0.00      PROA  
ATOM   1701 HD13 LEU P 560     -20.648  -3.137  19.005  0.00  0.00      PROA  
ATOM   1702  CD2 LEU P 560     -18.500  -1.645  16.830  0.00  0.00      PROA  
ATOM   1703 HD21 LEU P 560     -18.424  -0.624  16.397  0.00  0.00      PROA  
ATOM   1704 HD22 LEU P 560     -18.272  -2.354  16.005  0.00  0.00      PROA  
ATOM   1705 HD23 LEU P 560     -17.724  -1.751  17.618  0.00  0.00      PROA  
ATOM   1706    C LEU P 560     -22.023  -1.808  14.152  0.00  0.00      PROA  
ATOM   1707    O LEU P 560     -21.618  -2.190  13.075  0.00  0.00      PROA  
ATOM   1708    N SER P 561     -23.335  -1.738  14.527  0.00  0.00      PROA  
ATOM   1709   HN SER P 561     -23.619  -1.633  15.477  0.00  0.00      PROA  
ATOM   1710   CA SER P 561     -24.438  -1.841  13.580  0.00  0.00      PROA  
ATOM   1711   HA SER P 561     -24.264  -2.732  12.997  0.00  0.00      PROA  
ATOM   1712   CB SER P 561     -25.718  -2.160  14.350  0.00  0.00      PROA  
ATOM   1713  HB1 SER P 561     -26.185  -1.282  14.845  0.00  0.00      PROA  
ATOM   1714  HB2 SER P 561     -25.509  -2.945  15.108  0.00  0.00      PROA  
ATOM   1715   OG SER P 561     -26.776  -2.795  13.529  0.00  0.00      PROA  
ATOM   1716  HG1 SER P 561     -27.184  -2.110  12.995  0.00  0.00      PROA  
ATOM   1717    C SER P 561     -24.568  -0.677  12.547  0.00  0.00      PROA  
ATOM   1718    O SER P 561     -24.763  -1.054  11.394  0.00  0.00      PROA  
ATOM   1719    N LEU P 562     -24.457   0.601  12.872  0.00  0.00      PROA  
ATOM   1720   HN LEU P 562     -24.463   0.742  13.859  0.00  0.00      PROA  
ATOM   1721   CA LEU P 562     -24.632   1.735  11.945  0.00  0.00      PROA  
ATOM   1722   HA LEU P 562     -25.614   1.492  11.564  0.00  0.00      PROA  
ATOM   1723   CB LEU P 562     -24.649   3.157  12.651  0.00  0.00      PROA  
ATOM   1724  HB1 LEU P 562     -23.646   3.546  12.928  0.00  0.00      PROA  
ATOM   1725  HB2 LEU P 562     -25.177   2.952  13.607  0.00  0.00      PROA  
ATOM   1726   CG LEU P 562     -25.416   4.234  11.757  0.00  0.00      PROA  
ATOM   1727   HG LEU P 562     -24.888   4.444  10.802  0.00  0.00      PROA  
ATOM   1728  CD1 LEU P 562     -26.879   3.878  11.443  0.00  0.00      PROA  
ATOM   1729 HD11 LEU P 562     -26.904   3.100  10.650  0.00  0.00      PROA  
ATOM   1730 HD12 LEU P 562     -27.534   4.682  11.043  0.00  0.00      PROA  
ATOM   1731 HD13 LEU P 562     -27.351   3.398  12.327  0.00  0.00      PROA  
ATOM   1732  CD2 LEU P 562     -25.332   5.556  12.619  0.00  0.00      PROA  
ATOM   1733 HD21 LEU P 562     -25.971   5.423  13.519  0.00  0.00      PROA  
ATOM   1734 HD22 LEU P 562     -25.794   6.414  12.087  0.00  0.00      PROA  
ATOM   1735 HD23 LEU P 562     -24.320   5.780  13.019  0.00  0.00      PROA  
ATOM   1736    C LEU P 562     -23.561   1.799  10.764  0.00  0.00      PROA  
ATOM   1737    O LEU P 562     -23.941   1.966   9.623  0.00  0.00      PROA  
ATOM   1738    N ARG P 563     -22.292   1.394  11.083  0.00  0.00      PROA  
ATOM   1739   HN ARG P 563     -21.983   1.399  12.031  0.00  0.00      PROA  
ATOM   1740   CA ARG P 563     -21.202   1.219  10.144  0.00  0.00      PROA  
ATOM   1741   HA ARG P 563     -21.228   2.111   9.536  0.00  0.00      PROA  
ATOM   1742   CB ARG P 563     -19.914   1.289  10.928  0.00  0.00      PROA  
ATOM   1743  HB1 ARG P 563     -20.090   2.133  11.630  0.00  0.00      PROA  
ATOM   1744  HB2 ARG P 563     -19.108   1.698  10.282  0.00  0.00      PROA  
ATOM   1745   CG ARG P 563     -19.412  -0.020  11.574  0.00  0.00      PROA  
ATOM   1746  HG1 ARG P 563     -20.284  -0.410  12.141  0.00  0.00      PROA  
ATOM   1747  HG2 ARG P 563     -18.633   0.242  12.322  0.00  0.00      PROA  
ATOM   1748   CD ARG P 563     -18.829  -1.137  10.700  0.00  0.00      PROA  
ATOM   1749  HD1 ARG P 563     -19.494  -1.576   9.926  0.00  0.00      PROA  
ATOM   1750  HD2 ARG P 563     -18.660  -1.886  11.503  0.00  0.00      PROA  
ATOM   1751   NE ARG P 563     -17.524  -0.810  10.107  0.00  0.00      PROA  
ATOM   1752   HE ARG P 563     -17.129   0.100  10.232  0.00  0.00      PROA  
ATOM   1753   CZ ARG P 563     -16.772  -1.554   9.352  0.00  0.00      PROA  
ATOM   1754  NH1 ARG P 563     -17.003  -2.765   8.946  0.00  0.00      PROA  
ATOM   1755 HH11 ARG P 563     -17.792  -3.273   9.293  0.00  0.00      PROA  
ATOM   1756 HH12 ARG P 563     -16.231  -3.275   8.567  0.00  0.00      PROA  
ATOM   1757  NH2 ARG P 563     -15.702  -0.945   8.933  0.00  0.00      PROA  
ATOM   1758 HH21 ARG P 563     -15.658   0.031   9.144  0.00  0.00      PROA  
ATOM   1759 HH22 ARG P 563     -15.334  -1.242   8.052  0.00  0.00      PROA  
ATOM   1760    C ARG P 563     -21.549   0.014   9.236  0.00  0.00      PROA  
ATOM   1761    O ARG P 563     -21.231   0.044   8.071  0.00  0.00      PROA  
ATOM   1762    N ALA P 564     -22.163  -1.097   9.792  0.00  0.00      PROA  
ATOM   1763   HN ALA P 564     -22.191  -1.183  10.785  0.00  0.00      PROA  
ATOM   1764   CA ALA P 564     -22.535  -2.345   9.164  0.00  0.00      PROA  
ATOM   1765   HA ALA P 564     -21.683  -2.650   8.574  0.00  0.00      PROA  
ATOM   1766   CB ALA P 564     -22.855  -3.428  10.216  0.00  0.00      PROA  
ATOM   1767  HB1 ALA P 564     -23.581  -3.159  11.013  0.00  0.00      PROA  
ATOM   1768  HB2 ALA P 564     -22.029  -3.742  10.890  0.00  0.00      PROA  
ATOM   1769  HB3 ALA P 564     -23.202  -4.344   9.692  0.00  0.00      PROA  
ATOM   1770    C ALA P 564     -23.662  -2.139   8.124  0.00  0.00      PROA  
ATOM   1771    O ALA P 564     -23.640  -2.485   7.015  0.00  0.00      PROA  
ATOM   1772    N CYS P 565     -24.719  -1.421   8.589  0.00  0.00      PROA  
ATOM   1773   HN CYS P 565     -24.697  -1.128   9.541  0.00  0.00      PROA  
ATOM   1774   CA CYS P 565     -25.882  -0.936   7.796  0.00  0.00      PROA  
ATOM   1775   HA CYS P 565     -26.350  -1.834   7.421  0.00  0.00      PROA  
ATOM   1776   CB CYS P 565     -26.773  -0.197   8.747  0.00  0.00      PROA  
ATOM   1777  HB1 CYS P 565     -26.198   0.437   9.455  0.00  0.00      PROA  
ATOM   1778  HB2 CYS P 565     -27.278  -0.958   9.379  0.00  0.00      PROA  
ATOM   1779   SG CYS P 565     -27.984   0.778   7.955  0.00  0.00      PROA  
ATOM   1780  HG1 CYS P 565     -28.702  -0.311   7.721  0.00  0.00      PROA  
ATOM   1781    C CYS P 565     -25.340  -0.112   6.614  0.00  0.00      PROA  
ATOM   1782    O CYS P 565     -25.689  -0.406   5.448  0.00  0.00      PROA  
ATOM   1783    N ILE P 566     -24.368   0.805   6.928  0.00  0.00      PROA  
ATOM   1784   HN ILE P 566     -24.034   0.857   7.866  0.00  0.00      PROA  
ATOM   1785   CA ILE P 566     -23.721   1.697   5.924  0.00  0.00      PROA  
ATOM   1786   HA ILE P 566     -24.478   2.052   5.240  0.00  0.00      PROA  
ATOM   1787   CB ILE P 566     -22.927   2.874   6.512  0.00  0.00      PROA  
ATOM   1788   HB ILE P 566     -22.247   2.605   7.349  0.00  0.00      PROA  
ATOM   1789  CG2 ILE P 566     -22.032   3.461   5.418  0.00  0.00      PROA  
ATOM   1790 HG21 ILE P 566     -22.588   3.772   4.507  0.00  0.00      PROA  
ATOM   1791 HG22 ILE P 566     -21.180   2.807   5.134  0.00  0.00      PROA  
ATOM   1792 HG23 ILE P 566     -21.663   4.412   5.857  0.00  0.00      PROA  
ATOM   1793  CG1 ILE P 566     -23.985   3.981   7.021  0.00  0.00      PROA  
ATOM   1794 HG11 ILE P 566     -24.967   3.581   7.354  0.00  0.00      PROA  
ATOM   1795 HG12 ILE P 566     -24.304   4.536   6.114  0.00  0.00      PROA  
ATOM   1796   CD ILE P 566     -23.421   4.847   8.044  0.00  0.00      PROA  
ATOM   1797  HD1 ILE P 566     -22.757   5.577   7.533  0.00  0.00      PROA  
ATOM   1798  HD2 ILE P 566     -22.847   4.324   8.838  0.00  0.00      PROA  
ATOM   1799  HD3 ILE P 566     -24.275   5.333   8.561  0.00  0.00      PROA  
ATOM   1800    C ILE P 566     -22.919   0.916   4.961  0.00  0.00      PROA  
ATOM   1801    O ILE P 566     -23.169   0.962   3.778  0.00  0.00      PROA  
ATOM   1802    N GLY P 567     -21.915   0.056   5.411  0.00  0.00      PROA  
ATOM   1803   HN GLY P 567     -21.608   0.038   6.359  0.00  0.00      PROA  
ATOM   1804   CA GLY P 567     -21.244  -0.940   4.528  0.00  0.00      PROA  
ATOM   1805  HA1 GLY P 567     -20.769  -1.662   5.175  0.00  0.00      PROA  
ATOM   1806  HA2 GLY P 567     -20.584  -0.426   3.846  0.00  0.00      PROA  
ATOM   1807    C GLY P 567     -22.091  -1.776   3.613  0.00  0.00      PROA  
ATOM   1808    O GLY P 567     -21.852  -1.833   2.412  0.00  0.00      PROA  
ATOM   1809    N LEU P 568     -23.203  -2.436   4.081  0.00  0.00      PROA  
ATOM   1810   HN LEU P 568     -23.502  -2.483   5.031  0.00  0.00      PROA  
ATOM   1811   CA LEU P 568     -24.124  -3.098   3.202  0.00  0.00      PROA  
ATOM   1812   HA LEU P 568     -23.534  -3.824   2.663  0.00  0.00      PROA  
ATOM   1813   CB LEU P 568     -25.244  -3.813   3.952  0.00  0.00      PROA  
ATOM   1814  HB1 LEU P 568     -26.001  -4.260   3.274  0.00  0.00      PROA  
ATOM   1815  HB2 LEU P 568     -25.738  -2.958   4.461  0.00  0.00      PROA  
ATOM   1816   CG LEU P 568     -24.698  -4.946   4.857  0.00  0.00      PROA  
ATOM   1817   HG LEU P 568     -23.690  -4.698   5.255  0.00  0.00      PROA  
ATOM   1818  CD1 LEU P 568     -25.696  -5.058   6.010  0.00  0.00      PROA  
ATOM   1819 HD11 LEU P 568     -26.738  -5.371   5.784  0.00  0.00      PROA  
ATOM   1820 HD12 LEU P 568     -25.691  -4.045   6.466  0.00  0.00      PROA  
ATOM   1821 HD13 LEU P 568     -25.243  -5.629   6.849  0.00  0.00      PROA  
ATOM   1822  CD2 LEU P 568     -24.630  -6.260   4.065  0.00  0.00      PROA  
ATOM   1823 HD21 LEU P 568     -23.800  -6.243   3.326  0.00  0.00      PROA  
ATOM   1824 HD22 LEU P 568     -25.548  -6.545   3.510  0.00  0.00      PROA  
ATOM   1825 HD23 LEU P 568     -24.452  -7.050   4.825  0.00  0.00      PROA  
ATOM   1826    C LEU P 568     -24.755  -2.217   2.104  0.00  0.00      PROA  
ATOM   1827    O LEU P 568     -24.819  -2.630   0.968  0.00  0.00      PROA  
ATOM   1828    N TRP P 569     -25.288  -0.951   2.402  0.00  0.00      PROA  
ATOM   1829   HN TRP P 569     -25.189  -0.541   3.305  0.00  0.00      PROA  
ATOM   1830   CA TRP P 569     -25.576   0.050   1.346  0.00  0.00      PROA  
ATOM   1831   HA TRP P 569     -26.313  -0.432   0.720  0.00  0.00      PROA  
ATOM   1832   CB TRP P 569     -26.222   1.268   2.085  0.00  0.00      PROA  
ATOM   1833  HB1 TRP P 569     -26.271   2.143   1.401  0.00  0.00      PROA  
ATOM   1834  HB2 TRP P 569     -25.524   1.557   2.900  0.00  0.00      PROA  
ATOM   1835   CG TRP P 569     -27.663   1.079   2.513  0.00  0.00      PROA  
ATOM   1836  CD1 TRP P 569     -28.109   1.231   3.809  0.00  0.00      PROA  
ATOM   1837  HD1 TRP P 569     -27.469   1.447   4.652  0.00  0.00      PROA  
ATOM   1838  NE1 TRP P 569     -29.517   1.205   3.790  0.00  0.00      PROA  
ATOM   1839  HE1 TRP P 569     -30.180   1.566   4.408  0.00  0.00      PROA  
ATOM   1840  CE2 TRP P 569     -29.969   0.961   2.489  0.00  0.00      PROA  
ATOM   1841  CD2 TRP P 569     -28.774   0.828   1.742  0.00  0.00      PROA  
ATOM   1842  CE3 TRP P 569     -28.950   0.714   0.336  0.00  0.00      PROA  
ATOM   1843  HE3 TRP P 569     -28.148   0.824  -0.379  0.00  0.00      PROA  
ATOM   1844  CZ3 TRP P 569     -30.217   0.664  -0.271  0.00  0.00      PROA  
ATOM   1845  HZ3 TRP P 569     -30.256   0.736  -1.348  0.00  0.00      PROA  
ATOM   1846  CZ2 TRP P 569     -31.283   0.906   1.920  0.00  0.00      PROA  
ATOM   1847  HZ2 TRP P 569     -32.142   1.022   2.564  0.00  0.00      PROA  
ATOM   1848  CH2 TRP P 569     -31.416   0.708   0.548  0.00  0.00      PROA  
ATOM   1849  HH2 TRP P 569     -32.384   0.736   0.071  0.00  0.00      PROA  
ATOM   1850    C TRP P 569     -24.429   0.361   0.423  0.00  0.00      PROA  
ATOM   1851    O TRP P 569     -24.639   0.458  -0.764  0.00  0.00      PROA  
ATOM   1852    N THR P 570     -23.227   0.529   0.984  0.00  0.00      PROA  
ATOM   1853   HN THR P 570     -23.214   0.286   1.951  0.00  0.00      PROA  
ATOM   1854   CA THR P 570     -22.049   0.907   0.241  0.00  0.00      PROA  
ATOM   1855   HA THR P 570     -22.384   1.690  -0.423  0.00  0.00      PROA  
ATOM   1856   CB THR P 570     -20.879   1.381   1.091  0.00  0.00      PROA  
ATOM   1857   HB THR P 570     -20.703   0.580   1.841  0.00  0.00      PROA  
ATOM   1858  OG1 THR P 570     -21.241   2.584   1.837  0.00  0.00      PROA  
ATOM   1859  HG1 THR P 570     -21.978   2.305   2.386  0.00  0.00      PROA  
ATOM   1860  CG2 THR P 570     -19.596   1.723   0.329  0.00  0.00      PROA  
ATOM   1861 HG21 THR P 570     -19.121   0.787  -0.035  0.00  0.00      PROA  
ATOM   1862 HG22 THR P 570     -18.875   2.308   0.939  0.00  0.00      PROA  
ATOM   1863 HG23 THR P 570     -19.891   2.350  -0.539  0.00  0.00      PROA  
ATOM   1864    C THR P 570     -21.617  -0.145  -0.739  0.00  0.00      PROA  
ATOM   1865    O THR P 570     -21.391   0.141  -1.940  0.00  0.00      PROA  
ATOM   1866    N ALA P 571     -21.654  -1.524  -0.416  0.00  0.00      PROA  
ATOM   1867   HN ALA P 571     -21.806  -1.704   0.553  0.00  0.00      PROA  
ATOM   1868   CA ALA P 571     -21.606  -2.631  -1.270  0.00  0.00      PROA  
ATOM   1869   HA ALA P 571     -20.639  -2.623  -1.753  0.00  0.00      PROA  
ATOM   1870   CB ALA P 571     -21.710  -3.968  -0.389  0.00  0.00      PROA  
ATOM   1871  HB1 ALA P 571     -20.999  -3.734   0.431  0.00  0.00      PROA  
ATOM   1872  HB2 ALA P 571     -21.407  -4.848  -0.996  0.00  0.00      PROA  
ATOM   1873  HB3 ALA P 571     -22.730  -4.223  -0.029  0.00  0.00      PROA  
ATOM   1874    C ALA P 571     -22.589  -2.560  -2.441  0.00  0.00      PROA  
ATOM   1875    O ALA P 571     -22.218  -2.725  -3.610  0.00  0.00      PROA  
ATOM   1876    N PHE P 572     -23.904  -2.405  -2.145  0.00  0.00      PROA  
ATOM   1877   HN PHE P 572     -24.166  -2.003  -1.271  0.00  0.00      PROA  
ATOM   1878   CA PHE P 572     -24.939  -2.468  -3.156  0.00  0.00      PROA  
ATOM   1879   HA PHE P 572     -24.756  -3.317  -3.798  0.00  0.00      PROA  
ATOM   1880   CB PHE P 572     -26.329  -2.508  -2.413  0.00  0.00      PROA  
ATOM   1881  HB1 PHE P 572     -26.363  -1.579  -1.805  0.00  0.00      PROA  
ATOM   1882  HB2 PHE P 572     -26.262  -3.425  -1.788  0.00  0.00      PROA  
ATOM   1883   CG PHE P 572     -27.476  -2.447  -3.235  0.00  0.00      PROA  
ATOM   1884  CD1 PHE P 572     -27.799  -3.593  -4.000  0.00  0.00      PROA  
ATOM   1885  HD1 PHE P 572     -27.173  -4.466  -3.885  0.00  0.00      PROA  
ATOM   1886  CE1 PHE P 572     -28.882  -3.532  -4.909  0.00  0.00      PROA  
ATOM   1887  HE1 PHE P 572     -29.084  -4.403  -5.513  0.00  0.00      PROA  
ATOM   1888   CZ PHE P 572     -29.658  -2.414  -4.978  0.00  0.00      PROA  
ATOM   1889   HZ PHE P 572     -30.529  -2.358  -5.614  0.00  0.00      PROA  
ATOM   1890  CD2 PHE P 572     -28.282  -1.333  -3.319  0.00  0.00      PROA  
ATOM   1891  HD2 PHE P 572     -28.004  -0.413  -2.826  0.00  0.00      PROA  
ATOM   1892  CE2 PHE P 572     -29.404  -1.288  -4.259  0.00  0.00      PROA  
ATOM   1893  HE2 PHE P 572     -30.019  -0.403  -4.324  0.00  0.00      PROA  
ATOM   1894    C PHE P 572     -24.815  -1.314  -4.099  0.00  0.00      PROA  
ATOM   1895    O PHE P 572     -24.835  -1.563  -5.266  0.00  0.00      PROA  
ATOM   1896    N LEU P 573     -24.555  -0.075  -3.622  0.00  0.00      PROA  
ATOM   1897   HN LEU P 573     -24.478   0.104  -2.644  0.00  0.00      PROA  
ATOM   1898   CA LEU P 573     -24.166   1.034  -4.550  0.00  0.00      PROA  
ATOM   1899   HA LEU P 573     -25.060   1.079  -5.154  0.00  0.00      PROA  
ATOM   1900   CB LEU P 573     -24.027   2.351  -3.695  0.00  0.00      PROA  
ATOM   1901  HB1 LEU P 573     -23.769   3.137  -4.437  0.00  0.00      PROA  
ATOM   1902  HB2 LEU P 573     -23.244   2.236  -2.916  0.00  0.00      PROA  
ATOM   1903   CG LEU P 573     -25.263   2.887  -2.971  0.00  0.00      PROA  
ATOM   1904   HG LEU P 573     -25.606   2.168  -2.197  0.00  0.00      PROA  
ATOM   1905  CD1 LEU P 573     -24.904   4.170  -2.199  0.00  0.00      PROA  
ATOM   1906 HD11 LEU P 573     -24.068   3.811  -1.562  0.00  0.00      PROA  
ATOM   1907 HD12 LEU P 573     -25.651   4.560  -1.474  0.00  0.00      PROA  
ATOM   1908 HD13 LEU P 573     -24.723   4.947  -2.972  0.00  0.00      PROA  
ATOM   1909  CD2 LEU P 573     -26.461   3.109  -3.911  0.00  0.00      PROA  
ATOM   1910 HD21 LEU P 573     -26.687   2.265  -4.596  0.00  0.00      PROA  
ATOM   1911 HD22 LEU P 573     -26.208   3.912  -4.635  0.00  0.00      PROA  
ATOM   1912 HD23 LEU P 573     -27.397   3.454  -3.421  0.00  0.00      PROA  
ATOM   1913    C LEU P 573     -22.978   0.865  -5.439  0.00  0.00      PROA  
ATOM   1914    O LEU P 573     -22.917   1.315  -6.519  0.00  0.00      PROA  
ATOM   1915    N CYS P 574     -21.924   0.276  -4.842  0.00  0.00      PROA  
ATOM   1916   HN CYS P 574     -21.905   0.091  -3.862  0.00  0.00      PROA  
ATOM   1917   CA CYS P 574     -20.802  -0.240  -5.634  0.00  0.00      PROA  
ATOM   1918   HA CYS P 574     -20.345   0.575  -6.176  0.00  0.00      PROA  
ATOM   1919   CB CYS P 574     -19.703  -0.734  -4.760  0.00  0.00      PROA  
ATOM   1920  HB1 CYS P 574     -18.878  -1.201  -5.339  0.00  0.00      PROA  
ATOM   1921  HB2 CYS P 574     -20.092  -1.509  -4.065  0.00  0.00      PROA  
ATOM   1922   SG CYS P 574     -19.058   0.661  -3.841  0.00  0.00      PROA  
ATOM   1923  HG1 CYS P 574     -19.795   0.379  -2.776  0.00  0.00      PROA  
ATOM   1924    C CYS P 574     -21.323  -1.112  -6.795  0.00  0.00      PROA  
ATOM   1925    O CYS P 574     -21.111  -0.923  -7.992  0.00  0.00      PROA  
ATOM   1926    N ILE P 575     -22.182  -2.160  -6.550  0.00  0.00      PROA  
ATOM   1927   HN ILE P 575     -22.503  -2.439  -5.648  0.00  0.00      PROA  
ATOM   1928   CA ILE P 575     -22.842  -2.947  -7.581  0.00  0.00      PROA  
ATOM   1929   HA ILE P 575     -22.094  -3.386  -8.224  0.00  0.00      PROA  
ATOM   1930   CB ILE P 575     -23.602  -4.129  -6.938  0.00  0.00      PROA  
ATOM   1931   HB ILE P 575     -24.080  -3.853  -5.974  0.00  0.00      PROA  
ATOM   1932  CG2 ILE P 575     -24.653  -4.663  -7.921  0.00  0.00      PROA  
ATOM   1933 HG21 ILE P 575     -25.140  -5.610  -7.604  0.00  0.00      PROA  
ATOM   1934 HG22 ILE P 575     -24.134  -4.770  -8.898  0.00  0.00      PROA  
ATOM   1935 HG23 ILE P 575     -25.431  -3.873  -7.847  0.00  0.00      PROA  
ATOM   1936  CG1 ILE P 575     -22.585  -5.180  -6.494  0.00  0.00      PROA  
ATOM   1937 HG11 ILE P 575     -21.837  -4.720  -5.813  0.00  0.00      PROA  
ATOM   1938 HG12 ILE P 575     -22.017  -5.620  -7.342  0.00  0.00      PROA  
ATOM   1939   CD ILE P 575     -23.239  -6.280  -5.731  0.00  0.00      PROA  
ATOM   1940  HD1 ILE P 575     -22.549  -7.124  -5.514  0.00  0.00      PROA  
ATOM   1941  HD2 ILE P 575     -24.123  -6.735  -6.227  0.00  0.00      PROA  
ATOM   1942  HD3 ILE P 575     -23.590  -5.884  -4.755  0.00  0.00      PROA  
ATOM   1943    C ILE P 575     -23.634  -2.043  -8.451  0.00  0.00      PROA  
ATOM   1944    O ILE P 575     -23.650  -2.251  -9.666  0.00  0.00      PROA  
ATOM   1945    N VAL P 576     -24.400  -0.942  -8.010  0.00  0.00      PROA  
ATOM   1946   HN VAL P 576     -24.554  -0.807  -7.034  0.00  0.00      PROA  
ATOM   1947   CA VAL P 576     -25.149  -0.136  -8.984  0.00  0.00      PROA  
ATOM   1948   HA VAL P 576     -25.812  -0.794  -9.526  0.00  0.00      PROA  
ATOM   1949   CB VAL P 576     -26.057   0.869  -8.261  0.00  0.00      PROA  
ATOM   1950   HB VAL P 576     -25.480   1.516  -7.566  0.00  0.00      PROA  
ATOM   1951  CG1 VAL P 576     -26.808   1.707  -9.302  0.00  0.00      PROA  
ATOM   1952 HG11 VAL P 576     -27.345   0.982  -9.950  0.00  0.00      PROA  
ATOM   1953 HG12 VAL P 576     -26.025   2.360  -9.745  0.00  0.00      PROA  
ATOM   1954 HG13 VAL P 576     -27.461   2.473  -8.831  0.00  0.00      PROA  
ATOM   1955  CG2 VAL P 576     -27.097   0.147  -7.427  0.00  0.00      PROA  
ATOM   1956 HG21 VAL P 576     -27.791   0.938  -7.070  0.00  0.00      PROA  
ATOM   1957 HG22 VAL P 576     -26.666  -0.408  -6.567  0.00  0.00      PROA  
ATOM   1958 HG23 VAL P 576     -27.678  -0.607  -8.000  0.00  0.00      PROA  
ATOM   1959    C VAL P 576     -24.188   0.609 -10.000  0.00  0.00      PROA  
ATOM   1960    O VAL P 576     -24.400   0.691 -11.184  0.00  0.00      PROA  
ATOM   1961    N LEU P 577     -23.026   1.083  -9.540  0.00  0.00      PROA  
ATOM   1962   HN LEU P 577     -22.785   1.001  -8.576  0.00  0.00      PROA  
ATOM   1963   CA LEU P 577     -22.006   1.623 -10.307  0.00  0.00      PROA  
ATOM   1964   HA LEU P 577     -22.367   2.451 -10.899  0.00  0.00      PROA  
ATOM   1965   CB LEU P 577     -20.739   2.235  -9.486  0.00  0.00      PROA  
ATOM   1966  HB1 LEU P 577     -19.935   2.435 -10.226  0.00  0.00      PROA  
ATOM   1967  HB2 LEU P 577     -20.297   1.420  -8.874  0.00  0.00      PROA  
ATOM   1968   CG LEU P 577     -21.074   3.460  -8.710  0.00  0.00      PROA  
ATOM   1969   HG LEU P 577     -22.126   3.221  -8.444  0.00  0.00      PROA  
ATOM   1970  CD1 LEU P 577     -20.239   3.517  -7.328  0.00  0.00      PROA  
ATOM   1971 HD11 LEU P 577     -19.209   3.926  -7.415  0.00  0.00      PROA  
ATOM   1972 HD12 LEU P 577     -20.206   2.648  -6.638  0.00  0.00      PROA  
ATOM   1973 HD13 LEU P 577     -20.758   4.284  -6.714  0.00  0.00      PROA  
ATOM   1974  CD2 LEU P 577     -20.984   4.688  -9.547  0.00  0.00      PROA  
ATOM   1975 HD21 LEU P 577     -21.656   4.685 -10.432  0.00  0.00      PROA  
ATOM   1976 HD22 LEU P 577     -19.958   4.841  -9.944  0.00  0.00      PROA  
ATOM   1977 HD23 LEU P 577     -21.308   5.588  -8.982  0.00  0.00      PROA  
ATOM   1978    C LEU P 577     -21.459   0.622 -11.340  0.00  0.00      PROA  
ATOM   1979    O LEU P 577     -21.250   1.024 -12.466  0.00  0.00      PROA  
ATOM   1980    N VAL P 578     -21.211  -0.661 -10.974  0.00  0.00      PROA  
ATOM   1981   HN VAL P 578     -21.412  -0.825 -10.011  0.00  0.00      PROA  
ATOM   1982   CA VAL P 578     -20.828  -1.743 -11.984  0.00  0.00      PROA  
ATOM   1983   HA VAL P 578     -19.898  -1.415 -12.423  0.00  0.00      PROA  
ATOM   1984   CB VAL P 578     -20.622  -3.048 -11.286  0.00  0.00      PROA  
ATOM   1985   HB VAL P 578     -21.501  -3.365 -10.685  0.00  0.00      PROA  
ATOM   1986  CG1 VAL P 578     -20.369  -4.152 -12.288  0.00  0.00      PROA  
ATOM   1987 HG11 VAL P 578     -20.047  -5.065 -11.743  0.00  0.00      PROA  
ATOM   1988 HG12 VAL P 578     -19.589  -3.905 -13.039  0.00  0.00      PROA  
ATOM   1989 HG13 VAL P 578     -21.369  -4.335 -12.737  0.00  0.00      PROA  
ATOM   1990  CG2 VAL P 578     -19.487  -2.991 -10.315  0.00  0.00      PROA  
ATOM   1991 HG21 VAL P 578     -19.595  -2.198  -9.544  0.00  0.00      PROA  
ATOM   1992 HG22 VAL P 578     -18.505  -2.984 -10.835  0.00  0.00      PROA  
ATOM   1993 HG23 VAL P 578     -19.464  -3.938  -9.733  0.00  0.00      PROA  
ATOM   1994    C VAL P 578     -21.962  -1.908 -13.054  0.00  0.00      PROA  
ATOM   1995    O VAL P 578     -21.727  -2.138 -14.227  0.00  0.00      PROA  
ATOM   1996    N ALA P 579     -23.281  -1.911 -12.609  0.00  0.00      PROA  
ATOM   1997   HN ALA P 579     -23.459  -1.728 -11.645  0.00  0.00      PROA  
ATOM   1998   CA ALA P 579     -24.439  -2.179 -13.454  0.00  0.00      PROA  
ATOM   1999   HA ALA P 579     -24.171  -3.027 -14.068  0.00  0.00      PROA  
ATOM   2000   CB ALA P 579     -25.608  -2.422 -12.458  0.00  0.00      PROA  
ATOM   2001  HB1 ALA P 579     -26.596  -2.759 -12.837  0.00  0.00      PROA  
ATOM   2002  HB2 ALA P 579     -25.863  -1.527 -11.851  0.00  0.00      PROA  
ATOM   2003  HB3 ALA P 579     -25.351  -3.185 -11.693  0.00  0.00      PROA  
ATOM   2004    C ALA P 579     -24.694  -0.979 -14.363  0.00  0.00      PROA  
ATOM   2005    O ALA P 579     -24.950  -1.147 -15.541  0.00  0.00      PROA  
ATOM   2006    N THR P 580     -24.527   0.303 -13.978  0.00  0.00      PROA  
ATOM   2007   HN THR P 580     -24.361   0.439 -13.004  0.00  0.00      PROA  
ATOM   2008   CA THR P 580     -24.656   1.573 -14.752  0.00  0.00      PROA  
ATOM   2009   HA THR P 580     -25.486   1.359 -15.408  0.00  0.00      PROA  
ATOM   2010   CB THR P 580     -25.075   2.665 -13.838  0.00  0.00      PROA  
ATOM   2011   HB THR P 580     -24.908   3.614 -14.391  0.00  0.00      PROA  
ATOM   2012  OG1 THR P 580     -24.194   2.784 -12.769  0.00  0.00      PROA  
ATOM   2013  HG1 THR P 580     -23.992   1.939 -12.359  0.00  0.00      PROA  
ATOM   2014  CG2 THR P 580     -26.542   2.588 -13.422  0.00  0.00      PROA  
ATOM   2015 HG21 THR P 580     -26.795   1.765 -12.720  0.00  0.00      PROA  
ATOM   2016 HG22 THR P 580     -27.272   2.796 -14.233  0.00  0.00      PROA  
ATOM   2017 HG23 THR P 580     -26.686   3.415 -12.694  0.00  0.00      PROA  
ATOM   2018    C THR P 580     -23.419   1.957 -15.675  0.00  0.00      PROA  
ATOM   2019    O THR P 580     -23.553   2.987 -16.299  0.00  0.00      PROA  
ATOM   2020    N ASP P 581     -22.422   1.104 -15.697  0.00  0.00      PROA  
ATOM   2021   HN ASP P 581     -22.394   0.335 -15.064  0.00  0.00      PROA  
ATOM   2022   CA ASP P 581     -21.178   1.221 -16.408  0.00  0.00      PROA  
ATOM   2023   HA ASP P 581     -20.586   0.345 -16.186  0.00  0.00      PROA  
ATOM   2024   CB ASP P 581     -21.499   1.240 -17.944  0.00  0.00      PROA  
ATOM   2025  HB1 ASP P 581     -20.591   1.436 -18.553  0.00  0.00      PROA  
ATOM   2026  HB2 ASP P 581     -22.252   2.027 -18.164  0.00  0.00      PROA  
ATOM   2027   CG ASP P 581     -21.964  -0.124 -18.472  0.00  0.00      PROA  
ATOM   2028  OD1 ASP P 581     -21.910  -0.333 -19.716  0.00  0.00      PROA  
ATOM   2029  OD2 ASP P 581     -22.379  -1.039 -17.669  0.00  0.00      PROA  
ATOM   2030    C ASP P 581     -20.328   2.349 -15.937  0.00  0.00      PROA  
ATOM   2031    O ASP P 581     -19.632   2.997 -16.698  0.00  0.00      PROA  
ATOM   2032    N ALA P 582     -20.422   2.669 -14.676  0.00  0.00      PROA  
ATOM   2033   HN ALA P 582     -21.038   2.161 -14.080  0.00  0.00      PROA  
ATOM   2034   CA ALA P 582     -19.725   3.863 -14.171  0.00  0.00      PROA  
ATOM   2035   HA ALA P 582     -19.667   4.596 -14.962  0.00  0.00      PROA  
ATOM   2036   CB ALA P 582     -20.520   4.479 -12.945  0.00  0.00      PROA  
ATOM   2037  HB1 ALA P 582     -20.397   3.769 -12.099  0.00  0.00      PROA  
ATOM   2038  HB2 ALA P 582     -21.605   4.559 -13.174  0.00  0.00      PROA  
ATOM   2039  HB3 ALA P 582     -20.053   5.454 -12.691  0.00  0.00      PROA  
ATOM   2040    C ALA P 582     -18.244   3.640 -13.680  0.00  0.00      PROA  
ATOM   2041    O ALA P 582     -17.438   4.566 -13.580  0.00  0.00      PROA  
ATOM   2042    N SER P 583     -17.887   2.355 -13.451  0.00  0.00      PROA  
ATOM   2043   HN SER P 583     -18.458   1.562 -13.650  0.00  0.00      PROA  
ATOM   2044   CA SER P 583     -16.588   1.900 -12.934  0.00  0.00      PROA  
ATOM   2045   HA SER P 583     -16.523   2.186 -11.895  0.00  0.00      PROA  
ATOM   2046   CB SER P 583     -16.500   0.309 -12.947  0.00  0.00      PROA  
ATOM   2047  HB1 SER P 583     -15.468   0.150 -12.568  0.00  0.00      PROA  
ATOM   2048  HB2 SER P 583     -16.508   0.099 -14.038  0.00  0.00      PROA  
ATOM   2049   OG SER P 583     -17.589  -0.271 -12.148  0.00  0.00      PROA  
ATOM   2050  HG1 SER P 583     -17.346  -0.134 -11.229  0.00  0.00      PROA  
ATOM   2051    C SER P 583     -15.374   2.477 -13.618  0.00  0.00      PROA  
ATOM   2052    O SER P 583     -14.423   2.870 -12.994  0.00  0.00      PROA  
ATOM   2053    N SER P 584     -15.372   2.528 -14.937  0.00  0.00      PROA  
ATOM   2054   HN SER P 584     -16.083   2.034 -15.432  0.00  0.00      PROA  
ATOM   2055   CA SER P 584     -14.246   2.880 -15.732  0.00  0.00      PROA  
ATOM   2056   HA SER P 584     -13.415   2.868 -15.043  0.00  0.00      PROA  
ATOM   2057   CB SER P 584     -14.069   1.995 -16.981  0.00  0.00      PROA  
ATOM   2058  HB1 SER P 584     -13.841   0.961 -16.646  0.00  0.00      PROA  
ATOM   2059  HB2 SER P 584     -13.190   2.286 -17.594  0.00  0.00      PROA  
ATOM   2060   OG SER P 584     -15.266   1.956 -17.811  0.00  0.00      PROA  
ATOM   2061  HG1 SER P 584     -15.508   2.802 -18.194  0.00  0.00      PROA  
ATOM   2062    C SER P 584     -14.257   4.349 -16.178  0.00  0.00      PROA  
ATOM   2063    O SER P 584     -13.247   4.788 -16.708  0.00  0.00      PROA  
ATOM   2064    N LEU P 585     -15.277   5.161 -15.858  0.00  0.00      PROA  
ATOM   2065   HN LEU P 585     -15.866   4.828 -15.126  0.00  0.00      PROA  
ATOM   2066   CA LEU P 585     -15.384   6.582 -16.072  0.00  0.00      PROA  
ATOM   2067   HA LEU P 585     -15.209   6.642 -17.136  0.00  0.00      PROA  
ATOM   2068   CB LEU P 585     -16.599   7.263 -15.537  0.00  0.00      PROA  
ATOM   2069  HB1 LEU P 585     -16.636   8.364 -15.678  0.00  0.00      PROA  
ATOM   2070  HB2 LEU P 585     -16.654   7.163 -14.431  0.00  0.00      PROA  
ATOM   2071   CG LEU P 585     -17.984   6.864 -16.088  0.00  0.00      PROA  
ATOM   2072   HG LEU P 585     -18.229   5.864 -15.670  0.00  0.00      PROA  
ATOM   2073  CD1 LEU P 585     -19.022   7.844 -15.567  0.00  0.00      PROA  
ATOM   2074 HD11 LEU P 585     -18.704   8.823 -15.985  0.00  0.00      PROA  
ATOM   2075 HD12 LEU P 585     -18.840   7.938 -14.475  0.00  0.00      PROA  
ATOM   2076 HD13 LEU P 585     -20.068   7.532 -15.775  0.00  0.00      PROA  
ATOM   2077  CD2 LEU P 585     -17.895   6.696 -17.609  0.00  0.00      PROA  
ATOM   2078 HD21 LEU P 585     -18.855   6.290 -17.995  0.00  0.00      PROA  
ATOM   2079 HD22 LEU P 585     -17.209   5.863 -17.870  0.00  0.00      PROA  
ATOM   2080 HD23 LEU P 585     -17.743   7.665 -18.130  0.00  0.00      PROA  
ATOM   2081    C LEU P 585     -14.177   7.371 -15.534  0.00  0.00      PROA  
ATOM   2082    O LEU P 585     -13.651   8.182 -16.303  0.00  0.00      PROA  
ATOM   2083    N VAL P 586     -13.740   7.116 -14.315  0.00  0.00      PROA  
ATOM   2084   HN VAL P 586     -14.262   6.476 -13.756  0.00  0.00      PROA  
ATOM   2085   CA VAL P 586     -12.606   7.805 -13.715  0.00  0.00      PROA  
ATOM   2086   HA VAL P 586     -12.599   8.776 -14.188  0.00  0.00      PROA  
ATOM   2087   CB VAL P 586     -13.003   7.854 -12.237  0.00  0.00      PROA  
ATOM   2088   HB VAL P 586     -12.210   8.452 -11.740  0.00  0.00      PROA  
ATOM   2089  CG1 VAL P 586     -14.259   8.595 -11.915  0.00  0.00      PROA  
ATOM   2090 HG11 VAL P 586     -14.473   8.489 -10.830  0.00  0.00      PROA  
ATOM   2091 HG12 VAL P 586     -15.122   8.014 -12.304  0.00  0.00      PROA  
ATOM   2092 HG13 VAL P 586     -14.273   9.606 -12.374  0.00  0.00      PROA  
ATOM   2093  CG2 VAL P 586     -13.045   6.460 -11.613  0.00  0.00      PROA  
ATOM   2094 HG21 VAL P 586     -14.080   6.102 -11.797  0.00  0.00      PROA  
ATOM   2095 HG22 VAL P 586     -12.925   6.438 -10.509  0.00  0.00      PROA  
ATOM   2096 HG23 VAL P 586     -12.254   5.816 -12.054  0.00  0.00      PROA  
ATOM   2097    C VAL P 586     -11.223   7.150 -13.978  0.00  0.00      PROA  
ATOM   2098    O VAL P 586     -10.170   7.666 -13.693  0.00  0.00      PROA  
ATOM   2099    N CYS P 587     -11.221   6.038 -14.711  0.00  0.00      PROA  
ATOM   2100   HN CYS P 587     -12.123   5.689 -14.952  0.00  0.00      PROA  
ATOM   2101   CA CYS P 587      -9.996   5.438 -15.174  0.00  0.00      PROA  
ATOM   2102   HA CYS P 587      -9.258   5.476 -14.386  0.00  0.00      PROA  
ATOM   2103   CB CYS P 587     -10.237   3.912 -15.443  0.00  0.00      PROA  
ATOM   2104  HB1 CYS P 587      -9.278   3.409 -15.693  0.00  0.00      PROA  
ATOM   2105  HB2 CYS P 587     -10.989   3.886 -16.260  0.00  0.00      PROA  
ATOM   2106   SG CYS P 587     -10.891   3.201 -13.855  0.00  0.00      PROA  
ATOM   2107  HG1 CYS P 587      -9.607   3.185 -13.529  0.00  0.00      PROA  
ATOM   2108    C CYS P 587      -9.434   6.058 -16.412  0.00  0.00      PROA  
ATOM   2109    O CYS P 587      -8.256   5.777 -16.678  0.00  0.00      PROA  
ATOM   2110    N TYR P 588     -10.095   7.027 -17.134  0.00  0.00      PROA  
ATOM   2111   HN TYR P 588     -10.994   7.337 -16.834  0.00  0.00      PROA  
ATOM   2112   CA TYR P 588      -9.493   7.584 -18.412  0.00  0.00      PROA  
ATOM   2113   HA TYR P 588      -8.843   6.803 -18.778  0.00  0.00      PROA  
ATOM   2114   CB TYR P 588     -10.629   7.818 -19.494  0.00  0.00      PROA  
ATOM   2115  HB1 TYR P 588     -10.190   8.106 -20.473  0.00  0.00      PROA  
ATOM   2116  HB2 TYR P 588     -11.367   8.588 -19.183  0.00  0.00      PROA  
ATOM   2117   CG TYR P 588     -11.353   6.592 -19.812  0.00  0.00      PROA  
ATOM   2118  CD1 TYR P 588     -12.750   6.544 -19.528  0.00  0.00      PROA  
ATOM   2119  HD1 TYR P 588     -13.193   7.444 -19.129  0.00  0.00      PROA  
ATOM   2120  CE1 TYR P 588     -13.475   5.475 -19.897  0.00  0.00      PROA  
ATOM   2121  HE1 TYR P 588     -14.490   5.520 -19.530  0.00  0.00      PROA  
ATOM   2122   CZ TYR P 588     -12.877   4.310 -20.393  0.00  0.00      PROA  
ATOM   2123   OH TYR P 588     -13.552   3.141 -20.695  0.00  0.00      PROA  
ATOM   2124   HH TYR P 588     -14.426   3.296 -20.328  0.00  0.00      PROA  
ATOM   2125  CD2 TYR P 588     -10.724   5.397 -20.271  0.00  0.00      PROA  
ATOM   2126  HD2 TYR P 588      -9.664   5.311 -20.462  0.00  0.00      PROA  
ATOM   2127  CE2 TYR P 588     -11.424   4.254 -20.480  0.00  0.00      PROA  
ATOM   2128  HE2 TYR P 588     -10.891   3.415 -20.902  0.00  0.00      PROA  
ATOM   2129    C TYR P 588      -8.696   8.804 -18.263  0.00  0.00      PROA  
ATOM   2130    O TYR P 588      -8.393   9.609 -19.148  0.00  0.00      PROA  
ATOM   2131    N ILE P 589      -8.263   9.023 -17.021  0.00  0.00      PROA  
ATOM   2132   HN ILE P 589      -8.440   8.283 -16.377  0.00  0.00      PROA  
ATOM   2133   CA ILE P 589      -7.373  10.081 -16.592  0.00  0.00      PROA  
ATOM   2134   HA ILE P 589      -7.809  11.063 -16.701  0.00  0.00      PROA  
ATOM   2135   CB ILE P 589      -7.130   9.987 -15.055  0.00  0.00      PROA  
ATOM   2136   HB ILE P 589      -6.313  10.706 -14.833  0.00  0.00      PROA  
ATOM   2137  CG2 ILE P 589      -8.360  10.556 -14.333  0.00  0.00      PROA  
ATOM   2138 HG21 ILE P 589      -8.265  10.707 -13.236  0.00  0.00      PROA  
ATOM   2139 HG22 ILE P 589      -9.227   9.873 -14.464  0.00  0.00      PROA  
ATOM   2140 HG23 ILE P 589      -8.746  11.528 -14.706  0.00  0.00      PROA  
ATOM   2141  CG1 ILE P 589      -6.837   8.597 -14.479  0.00  0.00      PROA  
ATOM   2142 HG11 ILE P 589      -6.304   8.075 -15.302  0.00  0.00      PROA  
ATOM   2143 HG12 ILE P 589      -7.749   8.025 -14.202  0.00  0.00      PROA  
ATOM   2144   CD ILE P 589      -6.113   8.673 -13.173  0.00  0.00      PROA  
ATOM   2145  HD1 ILE P 589      -6.406   9.570 -12.585  0.00  0.00      PROA  
ATOM   2146  HD2 ILE P 589      -5.030   8.681 -13.418  0.00  0.00      PROA  
ATOM   2147  HD3 ILE P 589      -6.261   7.851 -12.441  0.00  0.00      PROA  
ATOM   2148    C ILE P 589      -6.070  10.077 -17.305  0.00  0.00      PROA  
ATOM   2149    O ILE P 589      -5.702   9.030 -17.831  0.00  0.00      PROA  
ATOM   2150    N THR P 590      -5.389  11.178 -17.452  0.00  0.00      PROA  
ATOM   2151   HN THR P 590      -5.722  11.994 -16.987  0.00  0.00      PROA  
ATOM   2152   CA THR P 590      -4.226  11.419 -18.362  0.00  0.00      PROA  
ATOM   2153   HA THR P 590      -4.308  10.660 -19.126  0.00  0.00      PROA  
ATOM   2154   CB THR P 590      -4.254  12.743 -19.094  0.00  0.00      PROA  
ATOM   2155   HB THR P 590      -3.543  12.738 -19.947  0.00  0.00      PROA  
ATOM   2156  OG1 THR P 590      -4.020  13.897 -18.327  0.00  0.00      PROA  
ATOM   2157  HG1 THR P 590      -3.350  14.445 -18.742  0.00  0.00      PROA  
ATOM   2158  CG2 THR P 590      -5.662  12.889 -19.767  0.00  0.00      PROA  
ATOM   2159 HG21 THR P 590      -5.934  12.042 -20.433  0.00  0.00      PROA  
ATOM   2160 HG22 THR P 590      -5.853  13.856 -20.279  0.00  0.00      PROA  
ATOM   2161 HG23 THR P 590      -6.498  12.798 -19.041  0.00  0.00      PROA  
ATOM   2162    C THR P 590      -2.941  11.304 -17.474  0.00  0.00      PROA  
ATOM   2163    O THR P 590      -2.963  11.329 -16.196  0.00  0.00      PROA  
ATOM   2164    N ARG P 591      -1.806  11.145 -18.190  0.00  0.00      PROA  
ATOM   2165   HN ARG P 591      -1.846  11.377 -19.159  0.00  0.00      PROA  
ATOM   2166   CA ARG P 591      -0.483  10.792 -17.684  0.00  0.00      PROA  
ATOM   2167   HA ARG P 591      -0.607   9.931 -17.043  0.00  0.00      PROA  
ATOM   2168   CB ARG P 591       0.463  10.537 -18.834  0.00  0.00      PROA  
ATOM   2169  HB1 ARG P 591       0.582  11.402 -19.520  0.00  0.00      PROA  
ATOM   2170  HB2 ARG P 591      -0.085   9.757 -19.404  0.00  0.00      PROA  
ATOM   2171   CG ARG P 591       1.796   9.969 -18.399  0.00  0.00      PROA  
ATOM   2172  HG1 ARG P 591       2.336  10.795 -17.890  0.00  0.00      PROA  
ATOM   2173  HG2 ARG P 591       2.309   9.688 -19.344  0.00  0.00      PROA  
ATOM   2174   CD ARG P 591       1.702   8.749 -17.508  0.00  0.00      PROA  
ATOM   2175  HD1 ARG P 591       1.276   7.843 -17.990  0.00  0.00      PROA  
ATOM   2176  HD2 ARG P 591       1.133   8.963 -16.579  0.00  0.00      PROA  
ATOM   2177   NE ARG P 591       3.112   8.403 -17.137  0.00  0.00      PROA  
ATOM   2178   HE ARG P 591       3.682   8.981 -16.553  0.00  0.00      PROA  
ATOM   2179   CZ ARG P 591       3.904   7.551 -17.791  0.00  0.00      PROA  
ATOM   2180  NH1 ARG P 591       3.512   6.974 -18.877  0.00  0.00      PROA  
ATOM   2181 HH11 ARG P 591       2.668   7.215 -19.354  0.00  0.00      PROA  
ATOM   2182 HH12 ARG P 591       4.179   6.419 -19.376  0.00  0.00      PROA  
ATOM   2183  NH2 ARG P 591       5.154   7.362 -17.429  0.00  0.00      PROA  
ATOM   2184 HH21 ARG P 591       5.527   7.891 -16.667  0.00  0.00      PROA  
ATOM   2185 HH22 ARG P 591       5.631   6.650 -17.945  0.00  0.00      PROA  
ATOM   2186    C ARG P 591       0.122  11.914 -16.895  0.00  0.00      PROA  
ATOM   2187    O ARG P 591       0.907  11.689 -15.967  0.00  0.00      PROA  
ATOM   2188    N PHE P 592      -0.333  13.224 -17.046  0.00  0.00      PROA  
ATOM   2189   HN PHE P 592      -0.861  13.501 -17.845  0.00  0.00      PROA  
ATOM   2190   CA PHE P 592      -0.097  14.310 -16.117  0.00  0.00      PROA  
ATOM   2191   HA PHE P 592       0.959  14.433 -15.932  0.00  0.00      PROA  
ATOM   2192   CB PHE P 592      -0.623  15.608 -16.756  0.00  0.00      PROA  
ATOM   2193  HB1 PHE P 592      -1.633  15.390 -17.165  0.00  0.00      PROA  
ATOM   2194  HB2 PHE P 592      -0.018  15.836 -17.660  0.00  0.00      PROA  
ATOM   2195   CG PHE P 592      -0.637  16.788 -15.821  0.00  0.00      PROA  
ATOM   2196  CD1 PHE P 592      -1.798  17.106 -14.995  0.00  0.00      PROA  
ATOM   2197  HD1 PHE P 592      -2.751  16.657 -15.230  0.00  0.00      PROA  
ATOM   2198  CE1 PHE P 592      -1.799  18.254 -14.189  0.00  0.00      PROA  
ATOM   2199  HE1 PHE P 592      -2.613  18.558 -13.548  0.00  0.00      PROA  
ATOM   2200   CZ PHE P 592      -0.733  19.194 -14.281  0.00  0.00      PROA  
ATOM   2201   HZ PHE P 592      -0.760  20.099 -13.694  0.00  0.00      PROA  
ATOM   2202  CD2 PHE P 592       0.371  17.751 -15.960  0.00  0.00      PROA  
ATOM   2203  HD2 PHE P 592       1.247  17.661 -16.587  0.00  0.00      PROA  
ATOM   2204  CE2 PHE P 592       0.330  18.940 -15.166  0.00  0.00      PROA  
ATOM   2205  HE2 PHE P 592       1.167  19.620 -15.207  0.00  0.00      PROA  
ATOM   2206    C PHE P 592      -0.754  14.065 -14.771  0.00  0.00      PROA  
ATOM   2207    O PHE P 592      -0.021  13.979 -13.757  0.00  0.00      PROA  
ATOM   2208    N THR P 593      -2.044  13.825 -14.796  0.00  0.00      PROA  
ATOM   2209   HN THR P 593      -2.542  13.847 -15.659  0.00  0.00      PROA  
ATOM   2210   CA THR P 593      -2.774  13.556 -13.582  0.00  0.00      PROA  
ATOM   2211   HA THR P 593      -2.620  14.366 -12.884  0.00  0.00      PROA  
ATOM   2212   CB THR P 593      -4.287  13.320 -13.780  0.00  0.00      PROA  
ATOM   2213   HB THR P 593      -4.484  12.589 -14.593  0.00  0.00      PROA  
ATOM   2214  OG1 THR P 593      -4.924  14.529 -14.149  0.00  0.00      PROA  
ATOM   2215  HG1 THR P 593      -5.401  14.395 -14.971  0.00  0.00      PROA  
ATOM   2216  CG2 THR P 593      -5.021  12.781 -12.478  0.00  0.00      PROA  
ATOM   2217 HG21 THR P 593      -4.614  11.748 -12.430  0.00  0.00      PROA  
ATOM   2218 HG22 THR P 593      -6.109  12.677 -12.678  0.00  0.00      PROA  
ATOM   2219 HG23 THR P 593      -4.840  13.369 -11.553  0.00  0.00      PROA  
ATOM   2220    C THR P 593      -2.231  12.314 -12.824  0.00  0.00      PROA  
ATOM   2221    O THR P 593      -2.119  12.369 -11.611  0.00  0.00      PROA  
ATOM   2222    N GLU P 594      -1.849  11.256 -13.540  0.00  0.00      PROA  
ATOM   2223   HN GLU P 594      -2.113  11.321 -14.499  0.00  0.00      PROA  
ATOM   2224   CA GLU P 594      -1.299  10.008 -12.921  0.00  0.00      PROA  
ATOM   2225   HA GLU P 594      -1.982   9.676 -12.153  0.00  0.00      PROA  
ATOM   2226   CB GLU P 594      -0.979   8.963 -14.038  0.00  0.00      PROA  
ATOM   2227  HB1 GLU P 594      -0.263   8.167 -13.745  0.00  0.00      PROA  
ATOM   2228  HB2 GLU P 594      -0.432   9.638 -14.730  0.00  0.00      PROA  
ATOM   2229   CG GLU P 594      -2.286   8.295 -14.660  0.00  0.00      PROA  
ATOM   2230  HG1 GLU P 594      -3.114   9.004 -14.875  0.00  0.00      PROA  
ATOM   2231  HG2 GLU P 594      -2.631   7.453 -14.021  0.00  0.00      PROA  
ATOM   2232   CD GLU P 594      -1.941   7.524 -15.907  0.00  0.00      PROA  
ATOM   2233  OE1 GLU P 594      -2.664   7.601 -16.917  0.00  0.00      PROA  
ATOM   2234  OE2 GLU P 594      -0.856   6.781 -15.947  0.00  0.00      PROA  
ATOM   2235    C GLU P 594      -0.027  10.190 -12.152  0.00  0.00      PROA  
ATOM   2236    O GLU P 594       0.074   9.914 -10.955  0.00  0.00      PROA  
ATOM   2237    N GLU P 595       0.950  10.798 -12.786  0.00  0.00      PROA  
ATOM   2238   HN GLU P 595       0.888  10.991 -13.762  0.00  0.00      PROA  
ATOM   2239   CA GLU P 595       2.259  11.025 -12.233  0.00  0.00      PROA  
ATOM   2240   HA GLU P 595       2.600  10.048 -11.926  0.00  0.00      PROA  
ATOM   2241   CB GLU P 595       3.221  11.375 -13.352  0.00  0.00      PROA  
ATOM   2242  HB1 GLU P 595       4.191  11.471 -12.820  0.00  0.00      PROA  
ATOM   2243  HB2 GLU P 595       2.984  12.330 -13.869  0.00  0.00      PROA  
ATOM   2244   CG GLU P 595       3.551  10.192 -14.257  0.00  0.00      PROA  
ATOM   2245  HG1 GLU P 595       2.644  10.091 -14.891  0.00  0.00      PROA  
ATOM   2246  HG2 GLU P 595       3.630   9.235 -13.697  0.00  0.00      PROA  
ATOM   2247   CD GLU P 595       4.913  10.290 -15.037  0.00  0.00      PROA  
ATOM   2248  OE1 GLU P 595       5.480  11.445 -15.198  0.00  0.00      PROA  
ATOM   2249  OE2 GLU P 595       5.386   9.252 -15.555  0.00  0.00      PROA  
ATOM   2250    C GLU P 595       2.250  11.914 -11.016  0.00  0.00      PROA  
ATOM   2251    O GLU P 595       2.926  11.570 -10.007  0.00  0.00      PROA  
ATOM   2252    N ALA P 596       1.570  13.080 -11.066  0.00  0.00      PROA  
ATOM   2253   HN ALA P 596       1.144  13.234 -11.954  0.00  0.00      PROA  
ATOM   2254   CA ALA P 596       1.338  13.935  -9.860  0.00  0.00      PROA  
ATOM   2255   HA ALA P 596       2.283  14.222  -9.423  0.00  0.00      PROA  
ATOM   2256   CB ALA P 596       0.475  15.173 -10.280  0.00  0.00      PROA  
ATOM   2257  HB1 ALA P 596       1.193  15.746 -10.904  0.00  0.00      PROA  
ATOM   2258  HB2 ALA P 596       0.301  15.837  -9.406  0.00  0.00      PROA  
ATOM   2259  HB3 ALA P 596      -0.505  14.894 -10.723  0.00  0.00      PROA  
ATOM   2260    C ALA P 596       0.510  13.249  -8.697  0.00  0.00      PROA  
ATOM   2261    O ALA P 596       0.945  13.322  -7.522  0.00  0.00      PROA  
ATOM   2262    N PHE P 597      -0.615  12.549  -9.084  0.00  0.00      PROA  
ATOM   2263   HN PHE P 597      -1.068  12.618  -9.970  0.00  0.00      PROA  
ATOM   2264   CA PHE P 597      -1.317  11.986  -7.948  0.00  0.00      PROA  
ATOM   2265   HA PHE P 597      -1.405  12.717  -7.158  0.00  0.00      PROA  
ATOM   2266   CB PHE P 597      -2.700  11.475  -8.411  0.00  0.00      PROA  
ATOM   2267  HB1 PHE P 597      -2.625  10.614  -9.109  0.00  0.00      PROA  
ATOM   2268  HB2 PHE P 597      -3.342  12.247  -8.887  0.00  0.00      PROA  
ATOM   2269   CG PHE P 597      -3.480  10.946  -7.213  0.00  0.00      PROA  
ATOM   2270  CD1 PHE P 597      -4.331  11.783  -6.438  0.00  0.00      PROA  
ATOM   2271  HD1 PHE P 597      -4.451  12.821  -6.713  0.00  0.00      PROA  
ATOM   2272  CE1 PHE P 597      -4.924  11.243  -5.271  0.00  0.00      PROA  
ATOM   2273  HE1 PHE P 597      -5.586  11.774  -4.602  0.00  0.00      PROA  
ATOM   2274   CZ PHE P 597      -4.748   9.966  -4.949  0.00  0.00      PROA  
ATOM   2275   HZ PHE P 597      -5.270   9.639  -4.061  0.00  0.00      PROA  
ATOM   2276  CD2 PHE P 597      -3.321   9.616  -6.864  0.00  0.00      PROA  
ATOM   2277  HD2 PHE P 597      -2.734   8.961  -7.491  0.00  0.00      PROA  
ATOM   2278  CE2 PHE P 597      -3.900   9.105  -5.666  0.00  0.00      PROA  
ATOM   2279  HE2 PHE P 597      -3.706   8.072  -5.418  0.00  0.00      PROA  
ATOM   2280    C PHE P 597      -0.506  10.854  -7.279  0.00  0.00      PROA  
ATOM   2281    O PHE P 597      -0.415  10.790  -6.015  0.00  0.00      PROA  
ATOM   2282    N ALA P 598       0.131  10.046  -8.143  0.00  0.00      PROA  
ATOM   2283   HN ALA P 598       0.084  10.054  -9.139  0.00  0.00      PROA  
ATOM   2284   CA ALA P 598       1.033   8.975  -7.680  0.00  0.00      PROA  
ATOM   2285   HA ALA P 598       0.519   8.320  -6.992  0.00  0.00      PROA  
ATOM   2286   CB ALA P 598       1.642   8.313  -8.932  0.00  0.00      PROA  
ATOM   2287  HB1 ALA P 598       2.187   9.044  -9.567  0.00  0.00      PROA  
ATOM   2288  HB2 ALA P 598       0.976   7.839  -9.685  0.00  0.00      PROA  
ATOM   2289  HB3 ALA P 598       2.393   7.536  -8.677  0.00  0.00      PROA  
ATOM   2290    C ALA P 598       2.252   9.430  -6.900  0.00  0.00      PROA  
ATOM   2291    O ALA P 598       2.708   8.802  -5.950  0.00  0.00      PROA  
ATOM   2292    N SER P 599       2.906  10.593  -7.347  0.00  0.00      PROA  
ATOM   2293   HN SER P 599       2.653  10.870  -8.271  0.00  0.00      PROA  
ATOM   2294   CA SER P 599       3.984  11.259  -6.663  0.00  0.00      PROA  
ATOM   2295   HA SER P 599       4.694  10.445  -6.670  0.00  0.00      PROA  
ATOM   2296   CB SER P 599       4.609  12.416  -7.488  0.00  0.00      PROA  
ATOM   2297  HB1 SER P 599       5.439  12.818  -6.868  0.00  0.00      PROA  
ATOM   2298  HB2 SER P 599       3.864  13.197  -7.753  0.00  0.00      PROA  
ATOM   2299   OG SER P 599       5.130  11.849  -8.768  0.00  0.00      PROA  
ATOM   2300  HG1 SER P 599       4.370  11.478  -9.223  0.00  0.00      PROA  
ATOM   2301    C SER P 599       3.666  11.709  -5.253  0.00  0.00      PROA  
ATOM   2302    O SER P 599       4.457  11.499  -4.324  0.00  0.00      PROA  
ATOM   2303    N LEU P 600       2.395  12.226  -5.084  0.00  0.00      PROA  
ATOM   2304   HN LEU P 600       1.798  12.242  -5.882  0.00  0.00      PROA  
ATOM   2305   CA LEU P 600       1.856  12.690  -3.807  0.00  0.00      PROA  
ATOM   2306   HA LEU P 600       2.540  13.378  -3.333  0.00  0.00      PROA  
ATOM   2307   CB LEU P 600       0.424  13.292  -3.950  0.00  0.00      PROA  
ATOM   2308  HB1 LEU P 600      -0.337  12.590  -4.354  0.00  0.00      PROA  
ATOM   2309  HB2 LEU P 600       0.430  14.041  -4.771  0.00  0.00      PROA  
ATOM   2310   CG LEU P 600      -0.261  13.995  -2.717  0.00  0.00      PROA  
ATOM   2311   HG LEU P 600      -1.020  14.694  -3.128  0.00  0.00      PROA  
ATOM   2312  CD1 LEU P 600      -1.124  13.030  -1.792  0.00  0.00      PROA  
ATOM   2313 HD11 LEU P 600      -0.618  12.333  -1.091  0.00  0.00      PROA  
ATOM   2314 HD12 LEU P 600      -1.815  12.448  -2.439  0.00  0.00      PROA  
ATOM   2315 HD13 LEU P 600      -1.790  13.685  -1.191  0.00  0.00      PROA  
ATOM   2316  CD2 LEU P 600       0.686  14.877  -1.937  0.00  0.00      PROA  
ATOM   2317 HD21 LEU P 600       1.371  14.141  -1.467  0.00  0.00      PROA  
ATOM   2318 HD22 LEU P 600       0.196  15.385  -1.079  0.00  0.00      PROA  
ATOM   2319 HD23 LEU P 600       1.330  15.579  -2.509  0.00  0.00      PROA  
ATOM   2320    C LEU P 600       1.812  11.497  -2.855  0.00  0.00      PROA  
ATOM   2321    O LEU P 600       2.158  11.623  -1.634  0.00  0.00      PROA  
ATOM   2322    N ILE P 601       1.309  10.363  -3.309  0.00  0.00      PROA  
ATOM   2323   HN ILE P 601       0.870  10.398  -4.203  0.00  0.00      PROA  
ATOM   2324   CA ILE P 601       1.207   9.218  -2.475  0.00  0.00      PROA  
ATOM   2325   HA ILE P 601       0.592   9.541  -1.648  0.00  0.00      PROA  
ATOM   2326   CB ILE P 601       0.629   8.012  -3.158  0.00  0.00      PROA  
ATOM   2327   HB ILE P 601       1.293   7.707  -3.995  0.00  0.00      PROA  
ATOM   2328  CG2 ILE P 601       0.448   6.869  -2.094  0.00  0.00      PROA  
ATOM   2329 HG21 ILE P 601       0.180   7.310  -1.111  0.00  0.00      PROA  
ATOM   2330 HG22 ILE P 601       1.462   6.434  -1.960  0.00  0.00      PROA  
ATOM   2331 HG23 ILE P 601      -0.371   6.130  -2.226  0.00  0.00      PROA  
ATOM   2332  CG1 ILE P 601      -0.822   8.409  -3.670  0.00  0.00      PROA  
ATOM   2333 HG11 ILE P 601      -1.130   7.542  -4.293  0.00  0.00      PROA  
ATOM   2334 HG12 ILE P 601      -0.667   9.168  -4.466  0.00  0.00      PROA  
ATOM   2335   CD ILE P 601      -1.850   8.887  -2.631  0.00  0.00      PROA  
ATOM   2336  HD1 ILE P 601      -1.493   9.800  -2.109  0.00  0.00      PROA  
ATOM   2337  HD2 ILE P 601      -2.098   8.063  -1.929  0.00  0.00      PROA  
ATOM   2338  HD3 ILE P 601      -2.751   9.242  -3.175  0.00  0.00      PROA  
ATOM   2339    C ILE P 601       2.609   8.800  -1.956  0.00  0.00      PROA  
ATOM   2340    O ILE P 601       2.869   8.577  -0.777  0.00  0.00      PROA  
ATOM   2341    N CYS P 602       3.633   8.840  -2.868  0.00  0.00      PROA  
ATOM   2342   HN CYS P 602       3.480   9.208  -3.782  0.00  0.00      PROA  
ATOM   2343   CA CYS P 602       4.979   8.521  -2.482  0.00  0.00      PROA  
ATOM   2344   HA CYS P 602       4.957   7.563  -1.985  0.00  0.00      PROA  
ATOM   2345   CB CYS P 602       5.830   8.415  -3.775  0.00  0.00      PROA  
ATOM   2346  HB1 CYS P 602       6.810   8.179  -3.309  0.00  0.00      PROA  
ATOM   2347  HB2 CYS P 602       5.637   9.430  -4.184  0.00  0.00      PROA  
ATOM   2348   SG CYS P 602       5.451   7.282  -5.156  0.00  0.00      PROA  
ATOM   2349  HG1 CYS P 602       4.725   8.154  -5.841  0.00  0.00      PROA  
ATOM   2350    C CYS P 602       5.689   9.430  -1.469  0.00  0.00      PROA  
ATOM   2351    O CYS P 602       6.302   9.032  -0.520  0.00  0.00      PROA  
ATOM   2352    N ILE P 603       5.568  10.780  -1.677  0.00  0.00      PROA  
ATOM   2353   HN ILE P 603       5.114  11.197  -2.460  0.00  0.00      PROA  
ATOM   2354   CA ILE P 603       6.221  11.713  -0.697  0.00  0.00      PROA  
ATOM   2355   HA ILE P 603       7.209  11.331  -0.488  0.00  0.00      PROA  
ATOM   2356   CB ILE P 603       6.338  13.180  -1.246  0.00  0.00      PROA  
ATOM   2357   HB ILE P 603       6.833  13.748  -0.430  0.00  0.00      PROA  
ATOM   2358  CG2 ILE P 603       7.356  13.044  -2.427  0.00  0.00      PROA  
ATOM   2359 HG21 ILE P 603       8.293  12.480  -2.233  0.00  0.00      PROA  
ATOM   2360 HG22 ILE P 603       7.743  14.063  -2.644  0.00  0.00      PROA  
ATOM   2361 HG23 ILE P 603       6.923  12.492  -3.288  0.00  0.00      PROA  
ATOM   2362  CG1 ILE P 603       5.084  13.904  -1.884  0.00  0.00      PROA  
ATOM   2363 HG11 ILE P 603       4.268  13.746  -1.148  0.00  0.00      PROA  
ATOM   2364 HG12 ILE P 603       4.765  13.450  -2.846  0.00  0.00      PROA  
ATOM   2365   CD ILE P 603       5.196  15.453  -2.065  0.00  0.00      PROA  
ATOM   2366  HD1 ILE P 603       5.735  15.752  -2.989  0.00  0.00      PROA  
ATOM   2367  HD2 ILE P 603       5.766  15.822  -1.186  0.00  0.00      PROA  
ATOM   2368  HD3 ILE P 603       4.204  15.952  -2.083  0.00  0.00      PROA  
ATOM   2369    C ILE P 603       5.463  11.856   0.665  0.00  0.00      PROA  
ATOM   2370    O ILE P 603       5.970  12.315   1.711  0.00  0.00      PROA  
ATOM   2371    N ILE P 604       4.178  11.454   0.717  0.00  0.00      PROA  
ATOM   2372   HN ILE P 604       3.645  11.286  -0.109  0.00  0.00      PROA  
ATOM   2373   CA ILE P 604       3.415  11.176   1.966  0.00  0.00      PROA  
ATOM   2374   HA ILE P 604       3.467  11.964   2.702  0.00  0.00      PROA  
ATOM   2375   CB ILE P 604       1.875  11.034   1.952  0.00  0.00      PROA  
ATOM   2376   HB ILE P 604       1.625  10.278   1.177  0.00  0.00      PROA  
ATOM   2377  CG2 ILE P 604       1.362  10.468   3.242  0.00  0.00      PROA  
ATOM   2378 HG21 ILE P 604       1.783   9.460   3.441  0.00  0.00      PROA  
ATOM   2379 HG22 ILE P 604       0.255  10.378   3.246  0.00  0.00      PROA  
ATOM   2380 HG23 ILE P 604       1.621  11.186   4.049  0.00  0.00      PROA  
ATOM   2381  CG1 ILE P 604       1.274  12.446   1.615  0.00  0.00      PROA  
ATOM   2382 HG11 ILE P 604       0.239  12.513   1.217  0.00  0.00      PROA  
ATOM   2383 HG12 ILE P 604       1.867  12.870   0.777  0.00  0.00      PROA  
ATOM   2384   CD ILE P 604       1.227  13.428   2.864  0.00  0.00      PROA  
ATOM   2385  HD1 ILE P 604       2.185  13.339   3.419  0.00  0.00      PROA  
ATOM   2386  HD2 ILE P 604       0.568  13.075   3.685  0.00  0.00      PROA  
ATOM   2387  HD3 ILE P 604       1.066  14.501   2.628  0.00  0.00      PROA  
ATOM   2388    C ILE P 604       4.118   9.925   2.678  0.00  0.00      PROA  
ATOM   2389    O ILE P 604       4.468   9.980   3.847  0.00  0.00      PROA  
ATOM   2390    N PHE P 605       4.309   8.768   1.936  0.00  0.00      PROA  
ATOM   2391   HN PHE P 605       3.929   8.807   1.015  0.00  0.00      PROA  
ATOM   2392   CA PHE P 605       4.800   7.451   2.409  0.00  0.00      PROA  
ATOM   2393   HA PHE P 605       4.179   7.143   3.238  0.00  0.00      PROA  
ATOM   2394   CB PHE P 605       4.760   6.415   1.279  0.00  0.00      PROA  
ATOM   2395  HB1 PHE P 605       5.636   6.640   0.633  0.00  0.00      PROA  
ATOM   2396  HB2 PHE P 605       3.768   6.520   0.791  0.00  0.00      PROA  
ATOM   2397   CG PHE P 605       4.801   5.057   1.806  0.00  0.00      PROA  
ATOM   2398  CD1 PHE P 605       3.730   4.502   2.429  0.00  0.00      PROA  
ATOM   2399  HD1 PHE P 605       2.846   5.020   2.771  0.00  0.00      PROA  
ATOM   2400  CE1 PHE P 605       3.752   3.209   2.929  0.00  0.00      PROA  
ATOM   2401  HE1 PHE P 605       2.985   2.824   3.586  0.00  0.00      PROA  
ATOM   2402   CZ PHE P 605       4.906   2.367   2.761  0.00  0.00      PROA  
ATOM   2403   HZ PHE P 605       4.941   1.369   3.174  0.00  0.00      PROA  
ATOM   2404  CD2 PHE P 605       5.956   4.210   1.717  0.00  0.00      PROA  
ATOM   2405  HD2 PHE P 605       6.709   4.644   1.075  0.00  0.00      PROA  
ATOM   2406  CE2 PHE P 605       5.976   2.890   2.097  0.00  0.00      PROA  
ATOM   2407  HE2 PHE P 605       6.834   2.282   1.852  0.00  0.00      PROA  
ATOM   2408    C PHE P 605       6.197   7.671   2.983  0.00  0.00      PROA  
ATOM   2409    O PHE P 605       6.639   7.170   3.986  0.00  0.00      PROA  
ATOM   2410    N ILE P 606       6.934   8.436   2.255  0.00  0.00      PROA  
ATOM   2411   HN ILE P 606       6.542   8.943   1.491  0.00  0.00      PROA  
ATOM   2412   CA ILE P 606       8.249   8.867   2.756  0.00  0.00      PROA  
ATOM   2413   HA ILE P 606       8.862   8.015   3.011  0.00  0.00      PROA  
ATOM   2414   CB ILE P 606       9.051   9.550   1.666  0.00  0.00      PROA  
ATOM   2415   HB ILE P 606       8.427  10.377   1.265  0.00  0.00      PROA  
ATOM   2416  CG2 ILE P 606      10.366  10.158   2.258  0.00  0.00      PROA  
ATOM   2417 HG21 ILE P 606      11.036  10.436   1.417  0.00  0.00      PROA  
ATOM   2418 HG22 ILE P 606      10.895   9.465   2.947  0.00  0.00      PROA  
ATOM   2419 HG23 ILE P 606      10.140  11.073   2.846  0.00  0.00      PROA  
ATOM   2420  CG1 ILE P 606       9.489   8.574   0.469  0.00  0.00      PROA  
ATOM   2421 HG11 ILE P 606       8.626   7.875   0.429  0.00  0.00      PROA  
ATOM   2422 HG12 ILE P 606      10.389   8.020   0.812  0.00  0.00      PROA  
ATOM   2423   CD ILE P 606       9.671   9.281  -0.910  0.00  0.00      PROA  
ATOM   2424  HD1 ILE P 606       8.744   9.347  -1.517  0.00  0.00      PROA  
ATOM   2425  HD2 ILE P 606      10.508   8.833  -1.488  0.00  0.00      PROA  
ATOM   2426  HD3 ILE P 606       9.952  10.341  -0.731  0.00  0.00      PROA  
ATOM   2427    C ILE P 606       8.176   9.729   4.134  0.00  0.00      PROA  
ATOM   2428    O ILE P 606       8.920   9.456   5.076  0.00  0.00      PROA  
ATOM   2429    N TYR P 607       7.278  10.716   4.231  0.00  0.00      PROA  
ATOM   2430   HN TYR P 607       6.624  10.986   3.529  0.00  0.00      PROA  
ATOM   2431   CA TYR P 607       7.022  11.567   5.373  0.00  0.00      PROA  
ATOM   2432   HA TYR P 607       7.970  11.866   5.796  0.00  0.00      PROA  
ATOM   2433   CB TYR P 607       6.288  12.858   4.867  0.00  0.00      PROA  
ATOM   2434  HB1 TYR P 607       5.365  12.549   4.331  0.00  0.00      PROA  
ATOM   2435  HB2 TYR P 607       6.790  13.412   4.045  0.00  0.00      PROA  
ATOM   2436   CG TYR P 607       5.801  13.717   5.965  0.00  0.00      PROA  
ATOM   2437  CD1 TYR P 607       6.692  14.506   6.659  0.00  0.00      PROA  
ATOM   2438  HD1 TYR P 607       7.735  14.611   6.400  0.00  0.00      PROA  
ATOM   2439  CE1 TYR P 607       6.264  15.191   7.759  0.00  0.00      PROA  
ATOM   2440  HE1 TYR P 607       7.022  15.761   8.275  0.00  0.00      PROA  
ATOM   2441   CZ TYR P 607       4.919  15.248   8.114  0.00  0.00      PROA  
ATOM   2442   OH TYR P 607       4.576  16.050   9.163  0.00  0.00      PROA  
ATOM   2443   HH TYR P 607       3.617  16.033   9.198  0.00  0.00      PROA  
ATOM   2444  CD2 TYR P 607       4.397  13.716   6.301  0.00  0.00      PROA  
ATOM   2445  HD2 TYR P 607       3.674  13.200   5.686  0.00  0.00      PROA  
ATOM   2446  CE2 TYR P 607       4.018  14.442   7.481  0.00  0.00      PROA  
ATOM   2447  HE2 TYR P 607       3.016  14.406   7.882  0.00  0.00      PROA  
ATOM   2448    C TYR P 607       6.411  10.784   6.541  0.00  0.00      PROA  
ATOM   2449    O TYR P 607       6.780  11.046   7.653  0.00  0.00      PROA  
ATOM   2450    N GLU P 608       5.685   9.761   6.310  0.00  0.00      PROA  
ATOM   2451   HN GLU P 608       5.233   9.600   5.436  0.00  0.00      PROA  
ATOM   2452   CA GLU P 608       5.273   8.817   7.337  0.00  0.00      PROA  
ATOM   2453   HA GLU P 608       4.734   9.278   8.151  0.00  0.00      PROA  
ATOM   2454   CB GLU P 608       4.356   7.737   6.661  0.00  0.00      PROA  
ATOM   2455  HB1 GLU P 608       4.294   6.852   7.329  0.00  0.00      PROA  
ATOM   2456  HB2 GLU P 608       4.830   7.365   5.728  0.00  0.00      PROA  
ATOM   2457   CG GLU P 608       2.948   8.244   6.315  0.00  0.00      PROA  
ATOM   2458  HG1 GLU P 608       2.922   8.993   5.495  0.00  0.00      PROA  
ATOM   2459  HG2 GLU P 608       2.420   8.698   7.180  0.00  0.00      PROA  
ATOM   2460   CD GLU P 608       1.973   7.079   5.944  0.00  0.00      PROA  
ATOM   2461  OE1 GLU P 608       1.781   6.249   6.848  0.00  0.00      PROA  
ATOM   2462  OE2 GLU P 608       1.424   6.968   4.829  0.00  0.00      PROA  
ATOM   2463    C GLU P 608       6.411   8.109   8.026  0.00  0.00      PROA  
ATOM   2464    O GLU P 608       6.412   7.940   9.229  0.00  0.00      PROA  
ATOM   2465    N ALA P 609       7.354   7.606   7.167  0.00  0.00      PROA  
ATOM   2466   HN ALA P 609       7.229   7.825   6.202  0.00  0.00      PROA  
ATOM   2467   CA ALA P 609       8.564   6.786   7.540  0.00  0.00      PROA  
ATOM   2468   HA ALA P 609       8.260   5.886   8.054  0.00  0.00      PROA  
ATOM   2469   CB ALA P 609       9.415   6.382   6.320  0.00  0.00      PROA  
ATOM   2470  HB1 ALA P 609       8.877   5.668   5.659  0.00  0.00      PROA  
ATOM   2471  HB2 ALA P 609      10.331   5.786   6.518  0.00  0.00      PROA  
ATOM   2472  HB3 ALA P 609       9.691   7.207   5.629  0.00  0.00      PROA  
ATOM   2473    C ALA P 609       9.509   7.540   8.528  0.00  0.00      PROA  
ATOM   2474    O ALA P 609       9.898   7.062   9.582  0.00  0.00      PROA  
ATOM   2475    N ILE P 610       9.804   8.855   8.326  0.00  0.00      PROA  
ATOM   2476   HN ILE P 610       9.405   9.320   7.540  0.00  0.00      PROA  
ATOM   2477   CA ILE P 610      10.458   9.728   9.252  0.00  0.00      PROA  
ATOM   2478   HA ILE P 610      11.318   9.238   9.686  0.00  0.00      PROA  
ATOM   2479   CB ILE P 610      11.087  10.964   8.581  0.00  0.00      PROA  
ATOM   2480   HB ILE P 610      11.876  10.474   7.972  0.00  0.00      PROA  
ATOM   2481  CG2 ILE P 610      10.089  11.635   7.596  0.00  0.00      PROA  
ATOM   2482 HG21 ILE P 610       9.755  11.014   6.737  0.00  0.00      PROA  
ATOM   2483 HG22 ILE P 610      10.684  12.463   7.155  0.00  0.00      PROA  
ATOM   2484 HG23 ILE P 610       9.168  12.032   8.074  0.00  0.00      PROA  
ATOM   2485  CG1 ILE P 610      11.826  11.949   9.549  0.00  0.00      PROA  
ATOM   2486 HG11 ILE P 610      11.161  12.365  10.336  0.00  0.00      PROA  
ATOM   2487 HG12 ILE P 610      12.062  12.871   8.975  0.00  0.00      PROA  
ATOM   2488   CD ILE P 610      13.139  11.333  10.115  0.00  0.00      PROA  
ATOM   2489  HD1 ILE P 610      13.747  12.140  10.577  0.00  0.00      PROA  
ATOM   2490  HD2 ILE P 610      13.756  11.036   9.241  0.00  0.00      PROA  
ATOM   2491  HD3 ILE P 610      12.882  10.434  10.715  0.00  0.00      PROA  
ATOM   2492    C ILE P 610       9.530  10.072  10.414  0.00  0.00      PROA  
ATOM   2493    O ILE P 610      10.035  10.077  11.576  0.00  0.00      PROA  
ATOM   2494    N GLU P 611       8.234  10.295  10.267  0.00  0.00      PROA  
ATOM   2495   HN GLU P 611       7.833  10.122   9.371  0.00  0.00      PROA  
ATOM   2496   CA GLU P 611       7.341  10.579  11.426  0.00  0.00      PROA  
ATOM   2497   HA GLU P 611       7.724  11.397  12.018  0.00  0.00      PROA  
ATOM   2498   CB GLU P 611       5.863  11.061  10.846  0.00  0.00      PROA  
ATOM   2499  HB1 GLU P 611       5.638  10.284  10.085  0.00  0.00      PROA  
ATOM   2500  HB2 GLU P 611       5.955  12.006  10.269  0.00  0.00      PROA  
ATOM   2501   CG GLU P 611       4.824  11.097  11.991  0.00  0.00      PROA  
ATOM   2502  HG1 GLU P 611       5.059  12.088  12.434  0.00  0.00      PROA  
ATOM   2503  HG2 GLU P 611       4.846  10.225  12.679  0.00  0.00      PROA  
ATOM   2504   CD GLU P 611       3.347  11.202  11.591  0.00  0.00      PROA  
ATOM   2505  OE1 GLU P 611       2.533  10.281  11.903  0.00  0.00      PROA  
ATOM   2506  OE2 GLU P 611       3.041  12.261  10.990  0.00  0.00      PROA  
ATOM   2507    C GLU P 611       7.305   9.509  12.477  0.00  0.00      PROA  
ATOM   2508    O GLU P 611       7.582   9.712  13.684  0.00  0.00      PROA  
ATOM   2509    N LYS P 612       7.154   8.289  12.004  0.00  0.00      PROA  
ATOM   2510   HN LYS P 612       6.935   8.150  11.041  0.00  0.00      PROA  
ATOM   2511   CA LYS P 612       7.176   7.168  12.890  0.00  0.00      PROA  
ATOM   2512   HA LYS P 612       6.605   7.457  13.760  0.00  0.00      PROA  
ATOM   2513   CB LYS P 612       6.376   5.947  12.302  0.00  0.00      PROA  
ATOM   2514  HB1 LYS P 612       6.330   5.131  13.054  0.00  0.00      PROA  
ATOM   2515  HB2 LYS P 612       6.913   5.503  11.436  0.00  0.00      PROA  
ATOM   2516   CG LYS P 612       4.902   6.337  11.930  0.00  0.00      PROA  
ATOM   2517  HG1 LYS P 612       4.413   5.340  11.944  0.00  0.00      PROA  
ATOM   2518  HG2 LYS P 612       4.917   6.800  10.920  0.00  0.00      PROA  
ATOM   2519   CD LYS P 612       4.124   7.058  13.059  0.00  0.00      PROA  
ATOM   2520  HD1 LYS P 612       4.563   8.056  13.273  0.00  0.00      PROA  
ATOM   2521  HD2 LYS P 612       4.228   6.410  13.956  0.00  0.00      PROA  
ATOM   2522   CE LYS P 612       2.532   7.068  12.821  0.00  0.00      PROA  
ATOM   2523  HE1 LYS P 612       1.971   7.445  13.703  0.00  0.00      PROA  
ATOM   2524  HE2 LYS P 612       2.095   6.048  12.770  0.00  0.00      PROA  
ATOM   2525   NZ LYS P 612       2.152   7.663  11.560  0.00  0.00      PROA  
ATOM   2526  HZ1 LYS P 612       2.430   8.664  11.610  0.00  0.00      PROA  
ATOM   2527  HZ2 LYS P 612       1.113   7.693  11.524  0.00  0.00      PROA  
ATOM   2528  HZ3 LYS P 612       2.574   7.303  10.680  0.00  0.00      PROA  
ATOM   2529    C LYS P 612       8.573   6.676  13.490  0.00  0.00      PROA  
ATOM   2530    O LYS P 612       8.696   6.014  14.500  0.00  0.00      PROA  
ATOM   2531    N LEU P 613       9.674   7.042  12.826  0.00  0.00      PROA  
ATOM   2532   HN LEU P 613       9.493   7.254  11.868  0.00  0.00      PROA  
ATOM   2533   CA LEU P 613      11.065   7.064  13.317  0.00  0.00      PROA  
ATOM   2534   HA LEU P 613      11.225   6.076  13.724  0.00  0.00      PROA  
ATOM   2535   CB LEU P 613      12.125   7.171  12.109  0.00  0.00      PROA  
ATOM   2536  HB1 LEU P 613      11.909   8.149  11.628  0.00  0.00      PROA  
ATOM   2537  HB2 LEU P 613      12.050   6.316  11.404  0.00  0.00      PROA  
ATOM   2538   CG LEU P 613      13.681   7.212  12.391  0.00  0.00      PROA  
ATOM   2539   HG LEU P 613      13.936   8.055  13.069  0.00  0.00      PROA  
ATOM   2540  CD1 LEU P 613      14.234   5.917  12.950  0.00  0.00      PROA  
ATOM   2541 HD11 LEU P 613      15.320   6.000  13.172  0.00  0.00      PROA  
ATOM   2542 HD12 LEU P 613      14.123   5.093  12.213  0.00  0.00      PROA  
ATOM   2543 HD13 LEU P 613      13.730   5.777  13.930  0.00  0.00      PROA  
ATOM   2544  CD2 LEU P 613      14.284   7.460  10.978  0.00  0.00      PROA  
ATOM   2545 HD21 LEU P 613      13.775   8.329  10.508  0.00  0.00      PROA  
ATOM   2546 HD22 LEU P 613      14.048   6.530  10.419  0.00  0.00      PROA  
ATOM   2547 HD23 LEU P 613      15.386   7.568  10.893  0.00  0.00      PROA  
ATOM   2548    C LEU P 613      11.309   8.092  14.424  0.00  0.00      PROA  
ATOM   2549    O LEU P 613      12.065   7.832  15.329  0.00  0.00      PROA  
ATOM   2550    N ILE P 614      10.689   9.276  14.347  0.00  0.00      PROA  
ATOM   2551   HN ILE P 614      10.332   9.416  13.427  0.00  0.00      PROA  
ATOM   2552   CA ILE P 614      10.567  10.112  15.455  0.00  0.00      PROA  
ATOM   2553   HA ILE P 614      11.564  10.228  15.854  0.00  0.00      PROA  
ATOM   2554   CB ILE P 614      10.236  11.503  15.022  0.00  0.00      PROA  
ATOM   2555   HB ILE P 614       9.413  11.356  14.290  0.00  0.00      PROA  
ATOM   2556  CG2 ILE P 614       9.749  12.415  16.143  0.00  0.00      PROA  
ATOM   2557 HG21 ILE P 614       9.385  13.395  15.768  0.00  0.00      PROA  
ATOM   2558 HG22 ILE P 614      10.568  12.458  16.893  0.00  0.00      PROA  
ATOM   2559 HG23 ILE P 614       8.857  11.927  16.592  0.00  0.00      PROA  
ATOM   2560  CG1 ILE P 614      11.382  12.062  14.081  0.00  0.00      PROA  
ATOM   2561 HG11 ILE P 614      11.785  11.332  13.348  0.00  0.00      PROA  
ATOM   2562 HG12 ILE P 614      12.130  12.419  14.822  0.00  0.00      PROA  
ATOM   2563   CD ILE P 614      10.925  13.242  13.298  0.00  0.00      PROA  
ATOM   2564  HD1 ILE P 614      11.725  13.763  12.731  0.00  0.00      PROA  
ATOM   2565  HD2 ILE P 614      10.527  14.021  13.983  0.00  0.00      PROA  
ATOM   2566  HD3 ILE P 614      10.116  12.993  12.578  0.00  0.00      PROA  
ATOM   2567    C ILE P 614       9.798   9.631  16.611  0.00  0.00      PROA  
ATOM   2568    O ILE P 614      10.118   9.911  17.752  0.00  0.00      PROA  
ATOM   2569    N HSD P 615       8.680   8.879  16.327  0.00  0.00      PROA  
ATOM   2570   HN HSD P 615       8.519   8.655  15.369  0.00  0.00      PROA  
ATOM   2571   CA HSD P 615       7.841   8.395  17.392  0.00  0.00      PROA  
ATOM   2572   HA HSD P 615       7.676   9.166  18.130  0.00  0.00      PROA  
ATOM   2573   CB HSD P 615       6.619   7.926  16.773  0.00  0.00      PROA  
ATOM   2574  HB1 HSD P 615       6.761   6.950  16.262  0.00  0.00      PROA  
ATOM   2575  HB2 HSD P 615       6.151   8.666  16.089  0.00  0.00      PROA  
ATOM   2576  ND1 HSD P 615       4.757   6.568  17.952  0.00  0.00      PROA  
ATOM   2577  HD1 HSD P 615       4.575   5.863  17.267  0.00  0.00      PROA  
ATOM   2578   CG HSD P 615       5.633   7.606  17.840  0.00  0.00      PROA  
ATOM   2579  CE1 HSD P 615       3.942   6.818  19.028  0.00  0.00      PROA  
ATOM   2580  HE1 HSD P 615       3.145   6.140  19.332  0.00  0.00      PROA  
ATOM   2581  NE2 HSD P 615       4.248   7.958  19.644  0.00  0.00      PROA  
ATOM   2582  CD2 HSD P 615       5.377   8.440  18.876  0.00  0.00      PROA  
ATOM   2583  HD2 HSD P 615       5.842   9.371  19.177  0.00  0.00      PROA  
ATOM   2584    C HSD P 615       8.611   7.332  18.112  0.00  0.00      PROA  
ATOM   2585    O HSD P 615       8.613   7.301  19.345  0.00  0.00      PROA  
ATOM   2586    N LEU P 616       9.307   6.397  17.364  0.00  0.00      PROA  
ATOM   2587   HN LEU P 616       9.150   6.263  16.389  0.00  0.00      PROA  
ATOM   2588   CA LEU P 616      10.168   5.426  17.969  0.00  0.00      PROA  
ATOM   2589   HA LEU P 616       9.529   4.762  18.532  0.00  0.00      PROA  
ATOM   2590   CB LEU P 616      10.968   4.662  16.835  0.00  0.00      PROA  
ATOM   2591  HB1 LEU P 616      11.715   5.352  16.388  0.00  0.00      PROA  
ATOM   2592  HB2 LEU P 616      10.292   4.381  16.000  0.00  0.00      PROA  
ATOM   2593   CG LEU P 616      11.877   3.457  17.268  0.00  0.00      PROA  
ATOM   2594   HG LEU P 616      12.366   3.693  18.238  0.00  0.00      PROA  
ATOM   2595  CD1 LEU P 616      11.056   2.221  17.613  0.00  0.00      PROA  
ATOM   2596 HD11 LEU P 616      11.626   1.379  18.060  0.00  0.00      PROA  
ATOM   2597 HD12 LEU P 616      10.441   1.922  16.737  0.00  0.00      PROA  
ATOM   2598 HD13 LEU P 616      10.291   2.481  18.375  0.00  0.00      PROA  
ATOM   2599  CD2 LEU P 616      12.926   3.185  16.129  0.00  0.00      PROA  
ATOM   2600 HD21 LEU P 616      13.640   4.012  15.929  0.00  0.00      PROA  
ATOM   2601 HD22 LEU P 616      12.316   2.974  15.225  0.00  0.00      PROA  
ATOM   2602 HD23 LEU P 616      13.519   2.325  16.511  0.00  0.00      PROA  
ATOM   2603    C LEU P 616      11.275   6.074  18.911  0.00  0.00      PROA  
ATOM   2604    O LEU P 616      11.477   5.589  20.018  0.00  0.00      PROA  
ATOM   2605    N ALA P 617      11.968   7.119  18.441  0.00  0.00      PROA  
ATOM   2606   HN ALA P 617      11.641   7.442  17.557  0.00  0.00      PROA  
ATOM   2607   CA ALA P 617      12.864   7.963  19.319  0.00  0.00      PROA  
ATOM   2608   HA ALA P 617      13.677   7.322  19.626  0.00  0.00      PROA  
ATOM   2609   CB ALA P 617      13.415   9.168  18.505  0.00  0.00      PROA  
ATOM   2610  HB1 ALA P 617      14.251   9.659  19.047  0.00  0.00      PROA  
ATOM   2611  HB2 ALA P 617      12.672   9.968  18.299  0.00  0.00      PROA  
ATOM   2612  HB3 ALA P 617      13.855   8.916  17.517  0.00  0.00      PROA  
ATOM   2613    C ALA P 617      12.196   8.520  20.541  0.00  0.00      PROA  
ATOM   2614    O ALA P 617      12.778   8.563  21.652  0.00  0.00      PROA  
ATOM   2615    N GLU P 618      10.997   9.020  20.390  0.00  0.00      PROA  
ATOM   2616   HN GLU P 618      10.564   9.236  19.519  0.00  0.00      PROA  
ATOM   2617   CA GLU P 618      10.241   9.706  21.480  0.00  0.00      PROA  
ATOM   2618   HA GLU P 618      10.860  10.485  21.901  0.00  0.00      PROA  
ATOM   2619   CB GLU P 618       8.938  10.410  20.861  0.00  0.00      PROA  
ATOM   2620  HB1 GLU P 618       8.442   9.597  20.289  0.00  0.00      PROA  
ATOM   2621  HB2 GLU P 618       9.423  11.273  20.355  0.00  0.00      PROA  
ATOM   2622   CG GLU P 618       7.904  10.953  21.901  0.00  0.00      PROA  
ATOM   2623  HG1 GLU P 618       8.431  11.555  22.673  0.00  0.00      PROA  
ATOM   2624  HG2 GLU P 618       7.489  10.072  22.435  0.00  0.00      PROA  
ATOM   2625   CD GLU P 618       6.775  11.716  21.342  0.00  0.00      PROA  
ATOM   2626  OE1 GLU P 618       6.067  11.351  20.355  0.00  0.00      PROA  
ATOM   2627  OE2 GLU P 618       6.528  12.816  21.911  0.00  0.00      PROA  
ATOM   2628    C GLU P 618       9.977   8.779  22.596  0.00  0.00      PROA  
ATOM   2629    O GLU P 618       9.857   9.055  23.806  0.00  0.00      PROA  
ATOM   2630    N THR P 619       9.742   7.515  22.243  0.00  0.00      PROA  
ATOM   2631   HN THR P 619       9.894   7.243  21.296  0.00  0.00      PROA  
ATOM   2632   CA THR P 619       9.252   6.477  23.134  0.00  0.00      PROA  
ATOM   2633   HA THR P 619       8.798   6.855  24.038  0.00  0.00      PROA  
ATOM   2634   CB THR P 619       8.116   5.644  22.528  0.00  0.00      PROA  
ATOM   2635   HB THR P 619       7.757   4.761  23.098  0.00  0.00      PROA  
ATOM   2636  OG1 THR P 619       8.585   5.208  21.228  0.00  0.00      PROA  
ATOM   2637  HG1 THR P 619       8.664   5.999  20.689  0.00  0.00      PROA  
ATOM   2638  CG2 THR P 619       6.870   6.525  22.153  0.00  0.00      PROA  
ATOM   2639 HG21 THR P 619       6.200   5.884  21.541  0.00  0.00      PROA  
ATOM   2640 HG22 THR P 619       7.252   7.423  21.621  0.00  0.00      PROA  
ATOM   2641 HG23 THR P 619       6.313   6.922  23.028  0.00  0.00      PROA  
ATOM   2642    C THR P 619      10.338   5.611  23.827  0.00  0.00      PROA  
ATOM   2643    O THR P 619      10.000   4.746  24.633  0.00  0.00      PROA  
ATOM   2644    N TYR P 620      11.660   5.916  23.604  0.00  0.00      PROA  
ATOM   2645   HN TYR P 620      11.956   6.620  22.963  0.00  0.00      PROA  
ATOM   2646   CA TYR P 620      12.742   5.293  24.395  0.00  0.00      PROA  
ATOM   2647   HA TYR P 620      12.519   4.255  24.594  0.00  0.00      PROA  
ATOM   2648   CB TYR P 620      14.172   5.505  23.861  0.00  0.00      PROA  
ATOM   2649  HB1 TYR P 620      15.040   5.173  24.470  0.00  0.00      PROA  
ATOM   2650  HB2 TYR P 620      14.356   6.558  23.561  0.00  0.00      PROA  
ATOM   2651   CG TYR P 620      14.177   4.605  22.655  0.00  0.00      PROA  
ATOM   2652  CD1 TYR P 620      14.345   3.232  22.780  0.00  0.00      PROA  
ATOM   2653  HD1 TYR P 620      14.421   2.904  23.807  0.00  0.00      PROA  
ATOM   2654  CE1 TYR P 620      14.389   2.393  21.722  0.00  0.00      PROA  
ATOM   2655  HE1 TYR P 620      14.329   1.330  21.904  0.00  0.00      PROA  
ATOM   2656   CZ TYR P 620      14.603   2.836  20.403  0.00  0.00      PROA  
ATOM   2657   OH TYR P 620      14.815   2.008  19.313  0.00  0.00      PROA  
ATOM   2658   HH TYR P 620      14.937   2.518  18.509  0.00  0.00      PROA  
ATOM   2659  CD2 TYR P 620      14.296   5.107  21.304  0.00  0.00      PROA  
ATOM   2660  HD2 TYR P 620      14.363   6.182  21.222  0.00  0.00      PROA  
ATOM   2661  CE2 TYR P 620      14.484   4.200  20.239  0.00  0.00      PROA  
ATOM   2662  HE2 TYR P 620      14.563   4.526  19.213  0.00  0.00      PROA  
ATOM   2663    C TYR P 620      12.781   6.027  25.757  0.00  0.00      PROA  
ATOM   2664    O TYR P 620      12.522   7.219  25.676  0.00  0.00      PROA  
ATOM   2665    N PRO P 621      13.026   5.393  26.915  0.00  0.00      PROA  
ATOM   2666   CD PRO P 621      12.818   3.974  27.101  0.00  0.00      PROA  
ATOM   2667  HD1 PRO P 621      13.794   3.491  26.882  0.00  0.00      PROA  
ATOM   2668  HD2 PRO P 621      11.996   3.557  26.480  0.00  0.00      PROA  
ATOM   2669   CA PRO P 621      12.932   6.112  28.201  0.00  0.00      PROA  
ATOM   2670   HA PRO P 621      11.963   6.582  28.280  0.00  0.00      PROA  
ATOM   2671   CB PRO P 621      13.158   4.963  29.198  0.00  0.00      PROA  
ATOM   2672  HB1 PRO P 621      12.809   5.234  30.217  0.00  0.00      PROA  
ATOM   2673  HB2 PRO P 621      14.247   4.798  29.349  0.00  0.00      PROA  
ATOM   2674   CG PRO P 621      12.458   3.774  28.562  0.00  0.00      PROA  
ATOM   2675  HG1 PRO P 621      12.788   2.729  28.743  0.00  0.00      PROA  
ATOM   2676  HG2 PRO P 621      11.374   3.871  28.787  0.00  0.00      PROA  
ATOM   2677    C PRO P 621      13.883   7.298  28.280  0.00  0.00      PROA  
ATOM   2678    O PRO P 621      14.978   7.333  27.758  0.00  0.00      PROA  
ATOM   2679    N ILE P 622      13.449   8.292  28.990  0.00  0.00      PROA  
ATOM   2680   HN ILE P 622      12.551   8.327  29.423  0.00  0.00      PROA  
ATOM   2681   CA ILE P 622      14.199   9.550  29.168  0.00  0.00      PROA  
ATOM   2682   HA ILE P 622      15.080   9.543  28.543  0.00  0.00      PROA  
ATOM   2683   CB ILE P 622      13.283  10.692  28.871  0.00  0.00      PROA  
ATOM   2684   HB ILE P 622      12.876  10.488  27.858  0.00  0.00      PROA  
ATOM   2685  CG2 ILE P 622      11.960  10.660  29.749  0.00  0.00      PROA  
ATOM   2686 HG21 ILE P 622      11.280   9.822  29.486  0.00  0.00      PROA  
ATOM   2687 HG22 ILE P 622      11.300  11.523  29.516  0.00  0.00      PROA  
ATOM   2688 HG23 ILE P 622      12.200  10.632  30.833  0.00  0.00      PROA  
ATOM   2689  CG1 ILE P 622      14.025  12.013  28.867  0.00  0.00      PROA  
ATOM   2690 HG11 ILE P 622      14.429  12.327  29.853  0.00  0.00      PROA  
ATOM   2691 HG12 ILE P 622      13.303  12.825  28.637  0.00  0.00      PROA  
ATOM   2692   CD ILE P 622      15.168  11.958  27.790  0.00  0.00      PROA  
ATOM   2693  HD1 ILE P 622      15.888  11.188  28.140  0.00  0.00      PROA  
ATOM   2694  HD2 ILE P 622      15.825  12.845  27.659  0.00  0.00      PROA  
ATOM   2695  HD3 ILE P 622      14.704  11.804  26.793  0.00  0.00      PROA  
ATOM   2696    C ILE P 622      14.833   9.580  30.620  0.00  0.00      PROA  
ATOM   2697    O ILE P 622      14.253   9.653  31.695  0.00  0.00      PROA  
ATOM   2698    N HSD P 623      16.171   9.451  30.629  0.00  0.00      PROA  
ATOM   2699   HN HSD P 623      16.671   9.266  29.787  0.00  0.00      PROA  
ATOM   2700   CA HSD P 623      17.114   9.759  31.669  0.00  0.00      PROA  
ATOM   2701   HA HSD P 623      16.606   9.423  32.561  0.00  0.00      PROA  
ATOM   2702   CB HSD P 623      18.444   9.157  31.593  0.00  0.00      PROA  
ATOM   2703  HB1 HSD P 623      19.171   9.513  32.354  0.00  0.00      PROA  
ATOM   2704  HB2 HSD P 623      18.923   9.311  30.603  0.00  0.00      PROA  
ATOM   2705  ND1 HSD P 623      18.474   6.773  30.828  0.00  0.00      PROA  
ATOM   2706  HD1 HSD P 623      18.590   6.951  29.851  0.00  0.00      PROA  
ATOM   2707   CG HSD P 623      18.411   7.745  31.837  0.00  0.00      PROA  
ATOM   2708  CE1 HSD P 623      18.318   5.544  31.403  0.00  0.00      PROA  
ATOM   2709  HE1 HSD P 623      18.490   4.556  30.978  0.00  0.00      PROA  
ATOM   2710  NE2 HSD P 623      17.975   5.664  32.714  0.00  0.00      PROA  
ATOM   2711  CD2 HSD P 623      18.139   7.074  32.969  0.00  0.00      PROA  
ATOM   2712  HD2 HSD P 623      17.999   7.369  34.001  0.00  0.00      PROA  
ATOM   2713    C HSD P 623      17.228  11.270  31.851  0.00  0.00      PROA  
ATOM   2714    O HSD P 623      17.046  12.029  30.939  0.00  0.00      PROA  
ATOM   2715    N MET P 624      17.557  11.633  33.074  0.00  0.00      PROA  
ATOM   2716   HN MET P 624      17.702  10.933  33.769  0.00  0.00      PROA  
ATOM   2717   CA MET P 624      17.642  13.016  33.524  0.00  0.00      PROA  
ATOM   2718   HA MET P 624      17.534  13.683  32.682  0.00  0.00      PROA  
ATOM   2719   CB MET P 624      16.547  13.187  34.599  0.00  0.00      PROA  
ATOM   2720  HB1 MET P 624      16.560  14.246  34.934  0.00  0.00      PROA  
ATOM   2721  HB2 MET P 624      16.749  12.653  35.552  0.00  0.00      PROA  
ATOM   2722   CG MET P 624      15.123  12.773  34.170  0.00  0.00      PROA  
ATOM   2723  HG1 MET P 624      14.421  12.853  35.028  0.00  0.00      PROA  
ATOM   2724  HG2 MET P 624      15.211  11.686  33.960  0.00  0.00      PROA  
ATOM   2725   SD MET P 624      14.546  13.582  32.708  0.00  0.00      PROA  
ATOM   2726   CE MET P 624      12.803  13.246  32.972  0.00  0.00      PROA  
ATOM   2727  HE1 MET P 624      12.229  13.465  32.046  0.00  0.00      PROA  
ATOM   2728  HE2 MET P 624      12.404  13.910  33.768  0.00  0.00      PROA  
ATOM   2729  HE3 MET P 624      12.525  12.202  33.230  0.00  0.00      PROA  
ATOM   2730    C MET P 624      19.008  13.304  34.130  0.00  0.00      PROA  
ATOM   2731    O MET P 624      19.414  14.457  34.294  0.00  0.00      PROA  
ATOM   2732    N HSD P 625      19.769  12.207  34.458  0.00  0.00      PROA  
ATOM   2733   HN HSD P 625      19.463  11.267  34.332  0.00  0.00      PROA  
ATOM   2734   CA HSD P 625      21.070  12.377  35.152  0.00  0.00      PROA  
ATOM   2735   HA HSD P 625      21.496  13.320  34.844  0.00  0.00      PROA  
ATOM   2736   CB HSD P 625      20.904  12.254  36.669  0.00  0.00      PROA  
ATOM   2737  HB1 HSD P 625      21.803  11.955  37.249  0.00  0.00      PROA  
ATOM   2738  HB2 HSD P 625      20.103  11.513  36.875  0.00  0.00      PROA  
ATOM   2739  ND1 HSD P 625      21.186  14.526  37.709  0.00  0.00      PROA  
ATOM   2740  HD1 HSD P 625      22.177  14.472  37.579  0.00  0.00      PROA  
ATOM   2741   CG HSD P 625      20.440  13.526  37.211  0.00  0.00      PROA  
ATOM   2742  CE1 HSD P 625      20.381  15.445  38.325  0.00  0.00      PROA  
ATOM   2743  HE1 HSD P 625      20.782  16.418  38.608  0.00  0.00      PROA  
ATOM   2744  NE2 HSD P 625      19.091  15.041  38.245  0.00  0.00      PROA  
ATOM   2745  CD2 HSD P 625      19.159  13.854  37.547  0.00  0.00      PROA  
ATOM   2746  HD2 HSD P 625      18.261  13.261  37.426  0.00  0.00      PROA  
ATOM   2747    C HSD P 625      21.959  11.305  34.660  0.00  0.00      PROA  
ATOM   2748    O HSD P 625      21.600  10.364  33.902  0.00  0.00      PROA  
ATOM   2749    N SER P 626      23.204  11.398  35.032  0.00  0.00      PROA  
ATOM   2750   HN SER P 626      23.558  12.261  35.384  0.00  0.00      PROA  
ATOM   2751   CA SER P 626      24.152  10.469  34.444  0.00  0.00      PROA  
ATOM   2752   HA SER P 626      24.042  10.704  33.396  0.00  0.00      PROA  
ATOM   2753   CB SER P 626      25.623  10.881  34.767  0.00  0.00      PROA  
ATOM   2754  HB1 SER P 626      26.336  10.318  34.128  0.00  0.00      PROA  
ATOM   2755  HB2 SER P 626      25.813  10.660  35.839  0.00  0.00      PROA  
ATOM   2756   OG SER P 626      25.951  12.215  34.658  0.00  0.00      PROA  
ATOM   2757  HG1 SER P 626      25.469  12.668  35.354  0.00  0.00      PROA  
ATOM   2758    C SER P 626      24.128   8.974  34.825  0.00  0.00      PROA  
ATOM   2759    O SER P 626      23.919   8.537  35.941  0.00  0.00      PROA  
ATOM   2760    N GLN P 627      24.324   8.153  33.797  0.00  0.00      PROA  
ATOM   2761   HN GLN P 627      24.307   8.646  32.930  0.00  0.00      PROA  
ATOM   2762   CA GLN P 627      24.219   6.714  33.724  0.00  0.00      PROA  
ATOM   2763   HA GLN P 627      23.755   6.459  34.665  0.00  0.00      PROA  
ATOM   2764   CB GLN P 627      23.355   6.352  32.492  0.00  0.00      PROA  
ATOM   2765  HB1 GLN P 627      23.215   5.250  32.522  0.00  0.00      PROA  
ATOM   2766  HB2 GLN P 627      23.918   6.786  31.639  0.00  0.00      PROA  
ATOM   2767   CG GLN P 627      21.925   6.988  32.688  0.00  0.00      PROA  
ATOM   2768  HG1 GLN P 627      21.295   6.418  31.973  0.00  0.00      PROA  
ATOM   2769  HG2 GLN P 627      21.994   8.039  32.335  0.00  0.00      PROA  
ATOM   2770   CD GLN P 627      21.299   6.621  33.977  0.00  0.00      PROA  
ATOM   2771  OE1 GLN P 627      21.233   5.502  34.377  0.00  0.00      PROA  
ATOM   2772  NE2 GLN P 627      21.083   7.654  34.783  0.00  0.00      PROA  
ATOM   2773 HE21 GLN P 627      20.508   7.503  35.587  0.00  0.00      PROA  
ATOM   2774 HE22 GLN P 627      21.425   8.563  34.542  0.00  0.00      PROA  
ATOM   2775    C GLN P 627      25.507   5.953  33.698  0.00  0.00      PROA  
ATOM   2776    O GLN P 627      26.329   6.097  32.767  0.00  0.00      PROA  
ATOM   2777    N LEU P 628      25.797   5.179  34.781  0.00  0.00      PROA  
ATOM   2778   HN LEU P 628      25.068   5.063  35.451  0.00  0.00      PROA  
ATOM   2779   CA LEU P 628      26.924   4.338  35.184  0.00  0.00      PROA  
ATOM   2780   HA LEU P 628      27.822   4.937  35.152  0.00  0.00      PROA  
ATOM   2781   CB LEU P 628      26.810   3.721  36.581  0.00  0.00      PROA  
ATOM   2782  HB1 LEU P 628      25.948   3.021  36.597  0.00  0.00      PROA  
ATOM   2783  HB2 LEU P 628      26.473   4.623  37.135  0.00  0.00      PROA  
ATOM   2784   CG LEU P 628      28.069   3.158  37.266  0.00  0.00      PROA  
ATOM   2785   HG LEU P 628      28.619   2.499  36.561  0.00  0.00      PROA  
ATOM   2786  CD1 LEU P 628      28.988   4.345  37.637  0.00  0.00      PROA  
ATOM   2787 HD11 LEU P 628      28.648   4.965  38.494  0.00  0.00      PROA  
ATOM   2788 HD12 LEU P 628      29.336   4.968  36.786  0.00  0.00      PROA  
ATOM   2789 HD13 LEU P 628      29.948   3.916  37.998  0.00  0.00      PROA  
ATOM   2790  CD2 LEU P 628      27.747   2.331  38.475  0.00  0.00      PROA  
ATOM   2791 HD21 LEU P 628      26.973   1.557  38.284  0.00  0.00      PROA  
ATOM   2792 HD22 LEU P 628      27.476   3.007  39.314  0.00  0.00      PROA  
ATOM   2793 HD23 LEU P 628      28.704   1.855  38.780  0.00  0.00      PROA  
ATOM   2794    C LEU P 628      27.075   3.186  34.152  0.00  0.00      PROA  
ATOM   2795    O LEU P 628      26.088   2.756  33.592  0.00  0.00      PROA  
ATOM   2796    N ASP P 629      28.320   2.730  33.837  0.00  0.00      PROA  
ATOM   2797   HN ASP P 629      29.067   3.073  34.401  0.00  0.00      PROA  
ATOM   2798   CA ASP P 629      28.670   1.721  32.856  0.00  0.00      PROA  
ATOM   2799   HA ASP P 629      28.119   1.976  31.963  0.00  0.00      PROA  
ATOM   2800   CB ASP P 629      30.256   1.664  32.589  0.00  0.00      PROA  
ATOM   2801  HB1 ASP P 629      30.546   0.963  31.778  0.00  0.00      PROA  
ATOM   2802  HB2 ASP P 629      30.739   1.333  33.533  0.00  0.00      PROA  
ATOM   2803   CG ASP P 629      30.881   2.992  32.205  0.00  0.00      PROA  
ATOM   2804  OD1 ASP P 629      30.101   3.887  31.745  0.00  0.00      PROA  
ATOM   2805  OD2 ASP P 629      32.135   3.075  32.144  0.00  0.00      PROA  
ATOM   2806    C ASP P 629      28.124   0.407  33.418  0.00  0.00      PROA  
ATOM   2807    O ASP P 629      27.996   0.151  34.597  0.00  0.00      PROA  
ATOM   2808    N HSD P 630      27.779  -0.536  32.521  0.00  0.00      PROA  
ATOM   2809   HN HSD P 630      28.142  -0.373  31.607  0.00  0.00      PROA  
ATOM   2810   CA HSD P 630      27.173  -1.813  32.751  0.00  0.00      PROA  
ATOM   2811   HA HSD P 630      26.269  -1.495  33.247  0.00  0.00      PROA  
ATOM   2812   CB HSD P 630      26.799  -2.512  31.331  0.00  0.00      PROA  
ATOM   2813  HB1 HSD P 630      26.196  -3.434  31.470  0.00  0.00      PROA  
ATOM   2814  HB2 HSD P 630      27.747  -2.904  30.903  0.00  0.00      PROA  
ATOM   2815  ND1 HSD P 630      25.010  -0.848  30.801  0.00  0.00      PROA  
ATOM   2816  HD1 HSD P 630      24.847  -0.433  31.696  0.00  0.00      PROA  
ATOM   2817   CG HSD P 630      25.882  -1.858  30.442  0.00  0.00      PROA  
ATOM   2818  CE1 HSD P 630      24.320  -0.439  29.632  0.00  0.00      PROA  
ATOM   2819  HE1 HSD P 630      23.530   0.309  29.693  0.00  0.00      PROA  
ATOM   2820  NE2 HSD P 630      24.629  -1.212  28.667  0.00  0.00      PROA  
ATOM   2821  CD2 HSD P 630      25.647  -2.031  29.156  0.00  0.00      PROA  
ATOM   2822  HD2 HSD P 630      26.215  -2.679  28.500  0.00  0.00      PROA  
ATOM   2823    C HSD P 630      27.799  -2.886  33.659  0.00  0.00      PROA  
ATOM   2824    O HSD P 630      29.048  -3.128  33.584  0.00  0.00      PROA  
ATOM   2825    N LEU P 631      27.048  -3.592  34.469  0.00  0.00      PROA  
ATOM   2826   HN LEU P 631      26.061  -3.454  34.502  0.00  0.00      PROA  
ATOM   2827   CA LEU P 631      27.576  -4.602  35.351  0.00  0.00      PROA  
ATOM   2828   HA LEU P 631      28.648  -4.519  35.447  0.00  0.00      PROA  
ATOM   2829   CB LEU P 631      26.849  -4.644  36.740  0.00  0.00      PROA  
ATOM   2830  HB1 LEU P 631      27.323  -5.442  37.350  0.00  0.00      PROA  
ATOM   2831  HB2 LEU P 631      25.798  -4.922  36.509  0.00  0.00      PROA  
ATOM   2832   CG LEU P 631      26.887  -3.322  37.534  0.00  0.00      PROA  
ATOM   2833   HG LEU P 631      26.303  -2.588  36.940  0.00  0.00      PROA  
ATOM   2834  CD1 LEU P 631      26.271  -3.594  38.880  0.00  0.00      PROA  
ATOM   2835 HD11 LEU P 631      25.238  -3.961  38.702  0.00  0.00      PROA  
ATOM   2836 HD12 LEU P 631      26.242  -2.737  39.587  0.00  0.00      PROA  
ATOM   2837 HD13 LEU P 631      26.786  -4.361  39.497  0.00  0.00      PROA  
ATOM   2838  CD2 LEU P 631      28.405  -2.805  37.644  0.00  0.00      PROA  
ATOM   2839 HD21 LEU P 631      28.995  -3.601  38.147  0.00  0.00      PROA  
ATOM   2840 HD22 LEU P 631      28.487  -1.950  38.348  0.00  0.00      PROA  
ATOM   2841 HD23 LEU P 631      28.895  -2.685  36.653  0.00  0.00      PROA  
ATOM   2842    C LEU P 631      27.362  -5.831  34.665  0.00  0.00      PROA  
ATOM   2843    O LEU P 631      26.449  -6.629  34.947  0.00  0.00      PROA  
ATOM   2844    N SER P 632      28.373  -6.114  33.803  0.00  0.00      PROA  
ATOM   2845   HN SER P 632      29.108  -5.455  33.665  0.00  0.00      PROA  
ATOM   2846   CA SER P 632      28.363  -7.253  32.911  0.00  0.00      PROA  
ATOM   2847   HA SER P 632      27.618  -6.982  32.177  0.00  0.00      PROA  
ATOM   2848   CB SER P 632      29.712  -7.301  32.105  0.00  0.00      PROA  
ATOM   2849  HB1 SER P 632      29.750  -8.194  31.446  0.00  0.00      PROA  
ATOM   2850  HB2 SER P 632      30.569  -7.433  32.799  0.00  0.00      PROA  
ATOM   2851   OG SER P 632      29.941  -6.067  31.398  0.00  0.00      PROA  
ATOM   2852  HG1 SER P 632      29.601  -5.995  30.503  0.00  0.00      PROA  
ATOM   2853    C SER P 632      28.066  -8.620  33.394  0.00  0.00      PROA  
ATOM   2854    O SER P 632      27.325  -9.399  32.758  0.00  0.00      PROA  
ATOM   2855    N LEU P 633      28.623  -9.004  34.564  0.00  0.00      PROA  
ATOM   2856   HN LEU P 633      29.301  -8.483  35.077  0.00  0.00      PROA  
ATOM   2857   CA LEU P 633      28.388 -10.301  35.174  0.00  0.00      PROA  
ATOM   2858   HA LEU P 633      28.218 -11.041  34.406  0.00  0.00      PROA  
ATOM   2859   CB LEU P 633      29.696 -10.689  35.772  0.00  0.00      PROA  
ATOM   2860  HB1 LEU P 633      29.625 -11.540  36.482  0.00  0.00      PROA  
ATOM   2861  HB2 LEU P 633      30.166  -9.886  36.379  0.00  0.00      PROA  
ATOM   2862   CG LEU P 633      30.793 -10.985  34.675  0.00  0.00      PROA  
ATOM   2863   HG LEU P 633      31.078 -10.039  34.167  0.00  0.00      PROA  
ATOM   2864  CD1 LEU P 633      32.059 -11.486  35.361  0.00  0.00      PROA  
ATOM   2865 HD11 LEU P 633      32.812 -11.864  34.637  0.00  0.00      PROA  
ATOM   2866 HD12 LEU P 633      31.821 -12.253  36.128  0.00  0.00      PROA  
ATOM   2867 HD13 LEU P 633      32.489 -10.574  35.827  0.00  0.00      PROA  
ATOM   2868  CD2 LEU P 633      30.397 -11.976  33.677  0.00  0.00      PROA  
ATOM   2869 HD21 LEU P 633      29.456 -11.820  33.108  0.00  0.00      PROA  
ATOM   2870 HD22 LEU P 633      30.392 -13.001  34.105  0.00  0.00      PROA  
ATOM   2871 HD23 LEU P 633      31.174 -12.085  32.890  0.00  0.00      PROA  
ATOM   2872    C LEU P 633      27.261 -10.561  36.156  0.00  0.00      PROA  
ATOM   2873    O LEU P 633      27.010 -11.740  36.586  0.00  0.00      PROA  
ATOM   2874    N TYR P 634      26.603  -9.467  36.519  0.00  0.00      PROA  
ATOM   2875   HN TYR P 634      26.996  -8.654  36.095  0.00  0.00      PROA  
ATOM   2876   CA TYR P 634      25.478  -9.455  37.474  0.00  0.00      PROA  
ATOM   2877   HA TYR P 634      25.649 -10.310  38.111  0.00  0.00      PROA  
ATOM   2878   CB TYR P 634      25.594  -8.140  38.251  0.00  0.00      PROA  
ATOM   2879  HB1 TYR P 634      24.730  -7.879  38.899  0.00  0.00      PROA  
ATOM   2880  HB2 TYR P 634      25.811  -7.273  37.592  0.00  0.00      PROA  
ATOM   2881   CG TYR P 634      26.844  -8.241  39.142  0.00  0.00      PROA  
ATOM   2882  CD1 TYR P 634      28.179  -8.160  38.741  0.00  0.00      PROA  
ATOM   2883  HD1 TYR P 634      28.537  -7.864  37.766  0.00  0.00      PROA  
ATOM   2884  CE1 TYR P 634      29.153  -8.544  39.634  0.00  0.00      PROA  
ATOM   2885  HE1 TYR P 634      30.144  -8.483  39.208  0.00  0.00      PROA  
ATOM   2886   CZ TYR P 634      28.793  -9.085  40.912  0.00  0.00      PROA  
ATOM   2887   OH TYR P 634      29.747  -9.693  41.703  0.00  0.00      PROA  
ATOM   2888   HH TYR P 634      29.305  -9.845  42.542  0.00  0.00      PROA  
ATOM   2889  CD2 TYR P 634      26.463  -8.767  40.426  0.00  0.00      PROA  
ATOM   2890  HD2 TYR P 634      25.437  -8.840  40.756  0.00  0.00      PROA  
ATOM   2891  CE2 TYR P 634      27.452  -9.138  41.257  0.00  0.00      PROA  
ATOM   2892  HE2 TYR P 634      27.055  -9.617  42.140  0.00  0.00      PROA  
ATOM   2893    C TYR P 634      24.186  -9.457  36.734  0.00  0.00      PROA  
ATOM   2894    O TYR P 634      24.124  -9.024  35.609  0.00  0.00      PROA  
ATOM   2895    N TYR P 635      23.201 -10.033  37.321  0.00  0.00      PROA  
ATOM   2896   HN TYR P 635      23.201 -10.314  38.278  0.00  0.00      PROA  
ATOM   2897   CA TYR P 635      22.074 -10.539  36.603  0.00  0.00      PROA  
ATOM   2898   HA TYR P 635      22.386 -10.549  35.570  0.00  0.00      PROA  
ATOM   2899   CB TYR P 635      21.648 -11.937  37.110  0.00  0.00      PROA  
ATOM   2900  HB1 TYR P 635      20.825 -12.266  36.440  0.00  0.00      PROA  
ATOM   2901  HB2 TYR P 635      21.234 -11.969  38.140  0.00  0.00      PROA  
ATOM   2902   CG TYR P 635      22.683 -13.069  36.984  0.00  0.00      PROA  
ATOM   2903  CD1 TYR P 635      23.620 -13.175  35.918  0.00  0.00      PROA  
ATOM   2904  HD1 TYR P 635      23.747 -12.277  35.332  0.00  0.00      PROA  
ATOM   2905  CE1 TYR P 635      24.561 -14.272  35.895  0.00  0.00      PROA  
ATOM   2906  HE1 TYR P 635      25.221 -14.272  35.040  0.00  0.00      PROA  
ATOM   2907   CZ TYR P 635      24.360 -15.322  36.791  0.00  0.00      PROA  
ATOM   2908   OH TYR P 635      25.337 -16.344  36.788  0.00  0.00      PROA  
ATOM   2909   HH TYR P 635      25.240 -16.818  37.617  0.00  0.00      PROA  
ATOM   2910  CD2 TYR P 635      22.600 -14.126  37.946  0.00  0.00      PROA  
ATOM   2911  HD2 TYR P 635      21.829 -14.124  38.702  0.00  0.00      PROA  
ATOM   2912  CE2 TYR P 635      23.317 -15.358  37.755  0.00  0.00      PROA  
ATOM   2913  HE2 TYR P 635      23.219 -16.191  38.436  0.00  0.00      PROA  
ATOM   2914    C TYR P 635      20.874  -9.683  36.649  0.00  0.00      PROA  
ATOM   2915    O TYR P 635      20.643  -8.888  37.529  0.00  0.00      PROA  
ATOM   2916    N CYS P 636      20.071  -9.774  35.582  0.00  0.00      PROA  
ATOM   2917   HN CYS P 636      20.316 -10.387  34.835  0.00  0.00      PROA  
ATOM   2918   CA CYS P 636      18.794  -9.006  35.438  0.00  0.00      PROA  
ATOM   2919   HA CYS P 636      18.391  -8.915  36.436  0.00  0.00      PROA  
ATOM   2920   CB CYS P 636      18.925  -7.618  34.776  0.00  0.00      PROA  
ATOM   2921  HB1 CYS P 636      19.350  -7.716  33.754  0.00  0.00      PROA  
ATOM   2922  HB2 CYS P 636      19.559  -7.119  35.540  0.00  0.00      PROA  
ATOM   2923   SG CYS P 636      17.340  -6.575  34.691  0.00  0.00      PROA  
ATOM   2924    C CYS P 636      17.814  -9.786  34.617  0.00  0.00      PROA  
ATOM   2925    O CYS P 636      18.199 -10.077  33.497  0.00  0.00      PROA  
ATOM   2926    N ARG P 637      16.586 -10.015  35.101  0.00  0.00      PROA  
ATOM   2927   HN ARG P 637      16.266  -9.731  36.001  0.00  0.00      PROA  
ATOM   2928   CA ARG P 637      15.609 -10.849  34.378  0.00  0.00      PROA  
ATOM   2929   HA ARG P 637      15.816 -10.698  33.329  0.00  0.00      PROA  
ATOM   2930   CB ARG P 637      15.649 -12.299  34.877  0.00  0.00      PROA  
ATOM   2931  HB1 ARG P 637      14.900 -13.020  34.486  0.00  0.00      PROA  
ATOM   2932  HB2 ARG P 637      15.587 -12.385  35.983  0.00  0.00      PROA  
ATOM   2933   CG ARG P 637      17.002 -13.097  34.656  0.00  0.00      PROA  
ATOM   2934  HG1 ARG P 637      16.965 -14.173  34.929  0.00  0.00      PROA  
ATOM   2935  HG2 ARG P 637      17.813 -12.579  35.211  0.00  0.00      PROA  
ATOM   2936   CD ARG P 637      17.386 -13.252  33.175  0.00  0.00      PROA  
ATOM   2937  HD1 ARG P 637      17.359 -12.281  32.635  0.00  0.00      PROA  
ATOM   2938  HD2 ARG P 637      16.714 -13.975  32.665  0.00  0.00      PROA  
ATOM   2939   NE ARG P 637      18.813 -13.846  33.114  0.00  0.00      PROA  
ATOM   2940   HE ARG P 637      18.866 -14.844  33.068  0.00  0.00      PROA  
ATOM   2941   CZ ARG P 637      19.902 -13.207  33.018  0.00  0.00      PROA  
ATOM   2942  NH1 ARG P 637      20.990 -13.946  32.725  0.00  0.00      PROA  
ATOM   2943 HH11 ARG P 637      20.849 -14.897  33.000  0.00  0.00      PROA  
ATOM   2944 HH12 ARG P 637      21.935 -13.622  32.672  0.00  0.00      PROA  
ATOM   2945  NH2 ARG P 637      20.047 -11.905  32.960  0.00  0.00      PROA  
ATOM   2946 HH21 ARG P 637      19.198 -11.378  32.931  0.00  0.00      PROA  
ATOM   2947 HH22 ARG P 637      20.915 -11.539  32.624  0.00  0.00      PROA  
ATOM   2948    C ARG P 637      14.199 -10.227  34.484  0.00  0.00      PROA  
ATOM   2949    O ARG P 637      13.999  -9.391  35.327  0.00  0.00      PROA  
ATOM   2950    N CYS P 638      13.315 -10.586  33.647  0.00  0.00      PROA  
ATOM   2951   HN CYS P 638      13.594 -11.186  32.901  0.00  0.00      PROA  
ATOM   2952   CA CYS P 638      11.907 -10.205  33.697  0.00  0.00      PROA  
ATOM   2953   HA CYS P 638      11.857  -9.299  34.283  0.00  0.00      PROA  
ATOM   2954   CB CYS P 638      11.392  -9.768  32.239  0.00  0.00      PROA  
ATOM   2955  HB1 CYS P 638      11.643 -10.479  31.423  0.00  0.00      PROA  
ATOM   2956  HB2 CYS P 638      11.953  -8.838  32.005  0.00  0.00      PROA  
ATOM   2957   SG CYS P 638       9.643  -9.467  32.078  0.00  0.00      PROA  
ATOM   2958    C CYS P 638      11.091 -11.328  34.187  0.00  0.00      PROA  
ATOM   2959    O CYS P 638      11.193 -12.416  33.621  0.00  0.00      PROA  
ATOM   2960    N ALA P 639      10.277 -11.144  35.211  0.00  0.00      PROA  
ATOM   2961   HN ALA P 639      10.311 -10.229  35.605  0.00  0.00      PROA  
ATOM   2962   CA ALA P 639       9.348 -12.058  35.826  0.00  0.00      PROA  
ATOM   2963   HA ALA P 639       9.051 -12.858  35.165  0.00  0.00      PROA  
ATOM   2964   CB ALA P 639       9.964 -12.694  37.157  0.00  0.00      PROA  
ATOM   2965  HB1 ALA P 639      10.818 -13.339  36.858  0.00  0.00      PROA  
ATOM   2966  HB2 ALA P 639       9.280 -13.432  37.628  0.00  0.00      PROA  
ATOM   2967  HB3 ALA P 639      10.396 -11.937  37.845  0.00  0.00      PROA  
ATOM   2968    C ALA P 639       8.015 -11.370  36.183  0.00  0.00      PROA  
ATOM   2969    O ALA P 639       7.972 -10.167  36.391  0.00  0.00      PROA  
ATOM   2970    N LEU P 640       6.889 -12.059  36.444  0.00  0.00      PROA  
ATOM   2971   HN LEU P 640       6.865 -13.042  36.278  0.00  0.00      PROA  
ATOM   2972   CA LEU P 640       5.636 -11.534  36.932  0.00  0.00      PROA  
ATOM   2973   HA LEU P 640       5.257 -10.912  36.134  0.00  0.00      PROA  
ATOM   2974   CB LEU P 640       4.507 -12.558  36.929  0.00  0.00      PROA  
ATOM   2975  HB1 LEU P 640       3.547 -12.076  37.212  0.00  0.00      PROA  
ATOM   2976  HB2 LEU P 640       4.670 -13.408  37.626  0.00  0.00      PROA  
ATOM   2977   CG LEU P 640       4.070 -13.113  35.589  0.00  0.00      PROA  
ATOM   2978   HG LEU P 640       4.946 -13.592  35.103  0.00  0.00      PROA  
ATOM   2979  CD1 LEU P 640       2.908 -14.086  35.740  0.00  0.00      PROA  
ATOM   2980 HD11 LEU P 640       2.532 -14.272  34.711  0.00  0.00      PROA  
ATOM   2981 HD12 LEU P 640       2.067 -13.620  36.297  0.00  0.00      PROA  
ATOM   2982 HD13 LEU P 640       3.281 -15.060  36.123  0.00  0.00      PROA  
ATOM   2983  CD2 LEU P 640       3.706 -12.006  34.548  0.00  0.00      PROA  
ATOM   2984 HD21 LEU P 640       4.609 -11.496  34.150  0.00  0.00      PROA  
ATOM   2985 HD22 LEU P 640       3.044 -11.180  34.887  0.00  0.00      PROA  
ATOM   2986 HD23 LEU P 640       3.166 -12.416  33.668  0.00  0.00      PROA  
ATOM   2987    C LEU P 640       5.572 -10.782  38.308  0.00  0.00      PROA  
ATOM   2988    O LEU P 640       6.256 -11.256  39.174  0.00  0.00      PROA  
ATOM   2989    N PRO P 641       4.824  -9.653  38.460  0.00  0.00      PROA  
ATOM   2990   CD PRO P 641       4.246  -8.858  37.322  0.00  0.00      PROA  
ATOM   2991  HD1 PRO P 641       3.503  -9.449  36.745  0.00  0.00      PROA  
ATOM   2992  HD2 PRO P 641       5.061  -8.496  36.659  0.00  0.00      PROA  
ATOM   2993   CA PRO P 641       4.320  -9.178  39.751  0.00  0.00      PROA  
ATOM   2994   HA PRO P 641       5.113  -8.616  40.221  0.00  0.00      PROA  
ATOM   2995   CB PRO P 641       3.262  -8.105  39.373  0.00  0.00      PROA  
ATOM   2996  HB1 PRO P 641       3.180  -7.227  40.048  0.00  0.00      PROA  
ATOM   2997  HB2 PRO P 641       2.246  -8.542  39.263  0.00  0.00      PROA  
ATOM   2998   CG PRO P 641       3.699  -7.622  38.056  0.00  0.00      PROA  
ATOM   2999  HG1 PRO P 641       2.921  -7.057  37.500  0.00  0.00      PROA  
ATOM   3000  HG2 PRO P 641       4.534  -6.889  38.033  0.00  0.00      PROA  
ATOM   3001    C PRO P 641       3.837 -10.253  40.761  0.00  0.00      PROA  
ATOM   3002    O PRO P 641       3.113 -11.149  40.280  0.00  0.00      PROA  
ATOM   3003    N GLU P 642       4.191 -10.047  41.955  0.00  0.00      PROA  
ATOM   3004   HN GLU P 642       4.677  -9.212  42.200  0.00  0.00      PROA  
ATOM   3005   CA GLU P 642       3.791 -10.897  43.107  0.00  0.00      PROA  
ATOM   3006   HA GLU P 642       4.529 -10.578  43.829  0.00  0.00      PROA  
ATOM   3007   CB GLU P 642       2.400 -10.545  43.546  0.00  0.00      PROA  
ATOM   3008  HB1 GLU P 642       2.235 -10.974  44.558  0.00  0.00      PROA  
ATOM   3009  HB2 GLU P 642       1.723 -10.961  42.770  0.00  0.00      PROA  
ATOM   3010   CG GLU P 642       2.051  -9.089  43.781  0.00  0.00      PROA  
ATOM   3011  HG1 GLU P 642       1.837  -8.498  42.865  0.00  0.00      PROA  
ATOM   3012  HG2 GLU P 642       2.841  -8.624  44.409  0.00  0.00      PROA  
ATOM   3013   CD GLU P 642       0.842  -8.849  44.642  0.00  0.00      PROA  
ATOM   3014  OE1 GLU P 642      -0.125  -8.220  44.150  0.00  0.00      PROA  
ATOM   3015  OE2 GLU P 642       0.786  -9.262  45.826  0.00  0.00      PROA  
ATOM   3016    C GLU P 642       4.153 -12.385  43.007  0.00  0.00      PROA  
ATOM   3017    O GLU P 642       4.854 -12.820  42.139  0.00  0.00      PROA  
ATOM   3018    N ASN P 643       3.643 -13.277  43.916  0.00  0.00      PROA  
ATOM   3019   HN ASN P 643       3.008 -12.976  44.623  0.00  0.00      PROA  
ATOM   3020   CA ASN P 643       3.851 -14.699  43.697  0.00  0.00      PROA  
ATOM   3021   HA ASN P 643       4.719 -14.853  43.073  0.00  0.00      PROA  
ATOM   3022   CB ASN P 643       4.197 -15.401  45.005  0.00  0.00      PROA  
ATOM   3023  HB1 ASN P 643       4.422 -16.460  44.753  0.00  0.00      PROA  
ATOM   3024  HB2 ASN P 643       3.346 -15.327  45.715  0.00  0.00      PROA  
ATOM   3025   CG ASN P 643       5.296 -14.701  45.772  0.00  0.00      PROA  
ATOM   3026  OD1 ASN P 643       5.030 -13.657  46.326  0.00  0.00      PROA  
ATOM   3027  ND2 ASN P 643       6.502 -15.289  45.808  0.00  0.00      PROA  
ATOM   3028 HD21 ASN P 643       7.241 -14.720  46.169  0.00  0.00      PROA  
ATOM   3029 HD22 ASN P 643       6.692 -16.246  45.591  0.00  0.00      PROA  
ATOM   3030    C ASN P 643       2.559 -15.218  43.007  0.00  0.00      PROA  
ATOM   3031    O ASN P 643       1.465 -15.021  43.569  0.00  0.00      PROA  
ATOM   3032    N PRO P 644       2.670 -15.903  41.875  0.00  0.00      PROA  
ATOM   3033   CD PRO P 644       3.903 -15.978  41.066  0.00  0.00      PROA  
ATOM   3034  HD1 PRO P 644       4.568 -16.723  41.555  0.00  0.00      PROA  
ATOM   3035  HD2 PRO P 644       4.477 -15.028  41.025  0.00  0.00      PROA  
ATOM   3036   CA PRO P 644       1.487 -16.439  41.152  0.00  0.00      PROA  
ATOM   3037   HA PRO P 644       0.828 -15.682  40.753  0.00  0.00      PROA  
ATOM   3038   CB PRO P 644       2.162 -17.175  40.032  0.00  0.00      PROA  
ATOM   3039  HB1 PRO P 644       1.497 -17.194  39.142  0.00  0.00      PROA  
ATOM   3040  HB2 PRO P 644       2.375 -18.215  40.358  0.00  0.00      PROA  
ATOM   3041   CG PRO P 644       3.451 -16.518  39.743  0.00  0.00      PROA  
ATOM   3042  HG1 PRO P 644       4.142 -17.263  39.293  0.00  0.00      PROA  
ATOM   3043  HG2 PRO P 644       3.305 -15.763  38.940  0.00  0.00      PROA  
ATOM   3044    C PRO P 644       0.490 -17.237  41.928  0.00  0.00      PROA  
ATOM   3045    O PRO P 644       0.817 -18.365  42.325  0.00  0.00      PROA  
ATOM   3046    N ASN P 645      -0.772 -16.763  42.070  0.00  0.00      PROA  
ATOM   3047   HN ASN P 645      -1.125 -16.017  41.510  0.00  0.00      PROA  
ATOM   3048   CA ASN P 645      -1.743 -17.422  42.892  0.00  0.00      PROA  
ATOM   3049   HA ASN P 645      -1.489 -18.468  42.986  0.00  0.00      PROA  
ATOM   3050   CB ASN P 645      -2.073 -16.691  44.277  0.00  0.00      PROA  
ATOM   3051  HB1 ASN P 645      -2.990 -17.213  44.624  0.00  0.00      PROA  
ATOM   3052  HB2 ASN P 645      -2.344 -15.614  44.273  0.00  0.00      PROA  
ATOM   3053   CG ASN P 645      -1.116 -17.036  45.370  0.00  0.00      PROA  
ATOM   3054  OD1 ASN P 645      -1.444 -17.735  46.288  0.00  0.00      PROA  
ATOM   3055  ND2 ASN P 645       0.123 -16.473  45.361  0.00  0.00      PROA  
ATOM   3056 HD21 ASN P 645       0.534 -15.943  44.619  0.00  0.00      PROA  
ATOM   3057 HD22 ASN P 645       0.582 -16.725  46.213  0.00  0.00      PROA  
ATOM   3058    C ASN P 645      -3.008 -17.397  41.999  0.00  0.00      PROA  
ATOM   3059    O ASN P 645      -3.106 -16.544  41.136  0.00  0.00      PROA  
ATOM   3060    N ASN P 646      -3.994 -18.323  42.231  0.00  0.00      PROA  
ATOM   3061   HN ASN P 646      -3.986 -18.997  42.965  0.00  0.00      PROA  
ATOM   3062   CA ASN P 646      -5.261 -18.400  41.532  0.00  0.00      PROA  
ATOM   3063   HA ASN P 646      -5.691 -19.336  41.854  0.00  0.00      PROA  
ATOM   3064   CB ASN P 646      -6.317 -17.499  42.186  0.00  0.00      PROA  
ATOM   3065  HB1 ASN P 646      -7.258 -17.773  41.663  0.00  0.00      PROA  
ATOM   3066  HB2 ASN P 646      -6.148 -16.441  41.890  0.00  0.00      PROA  
ATOM   3067   CG ASN P 646      -6.424 -17.805  43.635  0.00  0.00      PROA  
ATOM   3068  OD1 ASN P 646      -6.051 -18.875  44.118  0.00  0.00      PROA  
ATOM   3069  ND2 ASN P 646      -6.738 -16.800  44.437  0.00  0.00      PROA  
ATOM   3070 HD21 ASN P 646      -6.941 -17.023  45.390  0.00  0.00      PROA  
ATOM   3071 HD22 ASN P 646      -6.879 -15.957  43.918  0.00  0.00      PROA  
ATOM   3072    C ASN P 646      -5.249 -18.515  40.028  0.00  0.00      PROA  
ATOM   3073    O ASN P 646      -4.604 -19.413  39.463  0.00  0.00      PROA  
ATOM   3074    N HSD P 647      -5.880 -17.509  39.386  0.00  0.00      PROA  
ATOM   3075   HN HSD P 647      -6.403 -16.804  39.860  0.00  0.00      PROA  
ATOM   3076   CA HSD P 647      -5.819 -17.360  37.910  0.00  0.00      PROA  
ATOM   3077   HA HSD P 647      -5.983 -18.283  37.374  0.00  0.00      PROA  
ATOM   3078   CB HSD P 647      -6.729 -16.199  37.447  0.00  0.00      PROA  
ATOM   3079  HB1 HSD P 647      -6.273 -15.248  37.793  0.00  0.00      PROA  
ATOM   3080  HB2 HSD P 647      -7.820 -16.227  37.655  0.00  0.00      PROA  
ATOM   3081  ND1 HSD P 647      -7.599 -17.234  35.396  0.00  0.00      PROA  
ATOM   3082  HD1 HSD P 647      -7.998 -18.012  35.881  0.00  0.00      PROA  
ATOM   3083   CG HSD P 647      -6.895 -16.229  36.010  0.00  0.00      PROA  
ATOM   3084  CE1 HSD P 647      -7.609 -16.976  34.060  0.00  0.00      PROA  
ATOM   3085  HE1 HSD P 647      -8.161 -17.650  33.405  0.00  0.00      PROA  
ATOM   3086  NE2 HSD P 647      -6.887 -15.900  33.711  0.00  0.00      PROA  
ATOM   3087  CD2 HSD P 647      -6.505 -15.397  34.972  0.00  0.00      PROA  
ATOM   3088  HD2 HSD P 647      -5.831 -14.555  35.068  0.00  0.00      PROA  
ATOM   3089    C HSD P 647      -4.425 -16.972  37.381  0.00  0.00      PROA  
ATOM   3090    O HSD P 647      -3.981 -17.502  36.323  0.00  0.00      PROA  
ATOM   3091    N THR P 648      -3.701 -16.172  38.145  0.00  0.00      PROA  
ATOM   3092   HN THR P 648      -4.099 -15.859  39.003  0.00  0.00      PROA  
ATOM   3093   CA THR P 648      -2.355 -15.798  37.722  0.00  0.00      PROA  
ATOM   3094   HA THR P 648      -2.442 -15.513  36.684  0.00  0.00      PROA  
ATOM   3095   CB THR P 648      -1.578 -14.722  38.528  0.00  0.00      PROA  
ATOM   3096   HB THR P 648      -0.613 -14.573  38.000  0.00  0.00      PROA  
ATOM   3097  OG1 THR P 648      -1.305 -15.101  39.871  0.00  0.00      PROA  
ATOM   3098  HG1 THR P 648      -2.128 -15.356  40.294  0.00  0.00      PROA  
ATOM   3099  CG2 THR P 648      -2.398 -13.417  38.546  0.00  0.00      PROA  
ATOM   3100 HG21 THR P 648      -2.778 -13.208  37.523  0.00  0.00      PROA  
ATOM   3101 HG22 THR P 648      -1.749 -12.532  38.717  0.00  0.00      PROA  
ATOM   3102 HG23 THR P 648      -3.266 -13.536  39.230  0.00  0.00      PROA  
ATOM   3103    C THR P 648      -1.476 -17.078  37.690  0.00  0.00      PROA  
ATOM   3104    O THR P 648      -0.542 -17.237  36.888  0.00  0.00      PROA  
ATOM   3105    N LEU P 649      -1.632 -18.005  38.660  0.00  0.00      PROA  
ATOM   3106   HN LEU P 649      -2.459 -17.980  39.216  0.00  0.00      PROA  
ATOM   3107   CA LEU P 649      -0.973 -19.286  38.653  0.00  0.00      PROA  
ATOM   3108   HA LEU P 649       0.092 -19.191  38.502  0.00  0.00      PROA  
ATOM   3109   CB LEU P 649      -1.175 -20.090  40.013  0.00  0.00      PROA  
ATOM   3110  HB1 LEU P 649      -2.233 -20.374  39.831  0.00  0.00      PROA  
ATOM   3111  HB2 LEU P 649      -1.110 -19.481  40.940  0.00  0.00      PROA  
ATOM   3112   CG LEU P 649      -0.440 -21.464  40.048  0.00  0.00      PROA  
ATOM   3113   HG LEU P 649      -0.981 -22.009  39.245  0.00  0.00      PROA  
ATOM   3114  CD1 LEU P 649       1.050 -21.452  39.754  0.00  0.00      PROA  
ATOM   3115 HD11 LEU P 649       1.469 -20.826  40.570  0.00  0.00      PROA  
ATOM   3116 HD12 LEU P 649       1.377 -20.845  38.882  0.00  0.00      PROA  
ATOM   3117 HD13 LEU P 649       1.574 -22.431  39.758  0.00  0.00      PROA  
ATOM   3118  CD2 LEU P 649      -0.613 -22.229  41.412  0.00  0.00      PROA  
ATOM   3119 HD21 LEU P 649      -1.711 -22.303  41.565  0.00  0.00      PROA  
ATOM   3120 HD22 LEU P 649      -0.217 -21.766  42.341  0.00  0.00      PROA  
ATOM   3121 HD23 LEU P 649      -0.144 -23.235  41.365  0.00  0.00      PROA  
ATOM   3122    C LEU P 649      -1.374 -20.090  37.423  0.00  0.00      PROA  
ATOM   3123    O LEU P 649      -0.494 -20.650  36.746  0.00  0.00      PROA  
ATOM   3124    N GLN P 650      -2.710 -20.129  37.096  0.00  0.00      PROA  
ATOM   3125   HN GLN P 650      -3.441 -19.730  37.644  0.00  0.00      PROA  
ATOM   3126   CA GLN P 650      -3.190 -20.901  35.930  0.00  0.00      PROA  
ATOM   3127   HA GLN P 650      -2.770 -21.894  35.986  0.00  0.00      PROA  
ATOM   3128   CB GLN P 650      -4.757 -21.069  35.869  0.00  0.00      PROA  
ATOM   3129  HB1 GLN P 650      -4.910 -21.656  34.938  0.00  0.00      PROA  
ATOM   3130  HB2 GLN P 650      -5.189 -20.045  35.862  0.00  0.00      PROA  
ATOM   3131   CG GLN P 650      -5.342 -21.839  37.112  0.00  0.00      PROA  
ATOM   3132  HG1 GLN P 650      -6.313 -22.330  36.884  0.00  0.00      PROA  
ATOM   3133  HG2 GLN P 650      -5.575 -21.102  37.910  0.00  0.00      PROA  
ATOM   3134   CD GLN P 650      -4.413 -22.937  37.542  0.00  0.00      PROA  
ATOM   3135  OE1 GLN P 650      -4.117 -23.916  36.933  0.00  0.00      PROA  
ATOM   3136  NE2 GLN P 650      -3.957 -22.830  38.807  0.00  0.00      PROA  
ATOM   3137 HE21 GLN P 650      -3.423 -23.625  39.095  0.00  0.00      PROA  
ATOM   3138 HE22 GLN P 650      -4.445 -22.254  39.462  0.00  0.00      PROA  
ATOM   3139    C GLN P 650      -2.661 -20.433  34.589  0.00  0.00      PROA  
ATOM   3140    O GLN P 650      -2.130 -21.167  33.794  0.00  0.00      PROA  
ATOM   3141    N TYR P 651      -2.529 -19.091  34.394  0.00  0.00      PROA  
ATOM   3142   HN TYR P 651      -2.727 -18.502  35.173  0.00  0.00      PROA  
ATOM   3143   CA TYR P 651      -1.786 -18.489  33.371  0.00  0.00      PROA  
ATOM   3144   HA TYR P 651      -2.320 -18.875  32.515  0.00  0.00      PROA  
ATOM   3145   CB TYR P 651      -1.954 -16.833  33.428  0.00  0.00      PROA  
ATOM   3146  HB1 TYR P 651      -1.841 -16.440  34.461  0.00  0.00      PROA  
ATOM   3147  HB2 TYR P 651      -2.956 -16.621  32.997  0.00  0.00      PROA  
ATOM   3148   CG TYR P 651      -0.939 -16.060  32.618  0.00  0.00      PROA  
ATOM   3149  CD1 TYR P 651      -0.994 -16.076  31.198  0.00  0.00      PROA  
ATOM   3150  HD1 TYR P 651      -1.679 -16.814  30.808  0.00  0.00      PROA  
ATOM   3151  CE1 TYR P 651      -0.211 -15.296  30.399  0.00  0.00      PROA  
ATOM   3152  HE1 TYR P 651      -0.122 -15.368  29.325  0.00  0.00      PROA  
ATOM   3153   CZ TYR P 651       0.672 -14.363  30.920  0.00  0.00      PROA  
ATOM   3154   OH TYR P 651       1.489 -13.591  30.063  0.00  0.00      PROA  
ATOM   3155   HH TYR P 651       1.997 -13.048  30.671  0.00  0.00      PROA  
ATOM   3156  CD2 TYR P 651      -0.093 -15.027  33.097  0.00  0.00      PROA  
ATOM   3157  HD2 TYR P 651      -0.159 -14.928  34.171  0.00  0.00      PROA  
ATOM   3158  CE2 TYR P 651       0.664 -14.127  32.330  0.00  0.00      PROA  
ATOM   3159  HE2 TYR P 651       1.230 -13.356  32.833  0.00  0.00      PROA  
ATOM   3160    C TYR P 651      -0.350 -18.798  33.299  0.00  0.00      PROA  
ATOM   3161    O TYR P 651       0.118 -19.269  32.239  0.00  0.00      PROA  
ATOM   3162    N TRP P 652       0.384 -18.679  34.429  0.00  0.00      PROA  
ATOM   3163   HN TRP P 652      -0.194 -18.596  35.237  0.00  0.00      PROA  
ATOM   3164   CA TRP P 652       1.764 -18.989  34.605  0.00  0.00      PROA  
ATOM   3165   HA TRP P 652       2.343 -18.333  33.972  0.00  0.00      PROA  
ATOM   3166   CB TRP P 652       2.201 -18.683  36.083  0.00  0.00      PROA  
ATOM   3167  HB1 TRP P 652       1.547 -19.231  36.795  0.00  0.00      PROA  
ATOM   3168  HB2 TRP P 652       1.879 -17.620  36.110  0.00  0.00      PROA  
ATOM   3169   CG TRP P 652       3.627 -18.598  36.493  0.00  0.00      PROA  
ATOM   3170  CD1 TRP P 652       4.580 -17.623  36.443  0.00  0.00      PROA  
ATOM   3171  HD1 TRP P 652       4.384 -16.632  36.061  0.00  0.00      PROA  
ATOM   3172  NE1 TRP P 652       5.805 -18.108  36.844  0.00  0.00      PROA  
ATOM   3173  HE1 TRP P 652       6.675 -17.744  36.593  0.00  0.00      PROA  
ATOM   3174  CE2 TRP P 652       5.657 -19.383  37.203  0.00  0.00      PROA  
ATOM   3175  CD2 TRP P 652       4.350 -19.784  36.957  0.00  0.00      PROA  
ATOM   3176  CE3 TRP P 652       4.038 -21.100  37.072  0.00  0.00      PROA  
ATOM   3177  HE3 TRP P 652       3.041 -21.438  36.832  0.00  0.00      PROA  
ATOM   3178  CZ3 TRP P 652       4.940 -22.015  37.644  0.00  0.00      PROA  
ATOM   3179  HZ3 TRP P 652       4.677 -23.060  37.715  0.00  0.00      PROA  
ATOM   3180  CZ2 TRP P 652       6.615 -20.261  37.694  0.00  0.00      PROA  
ATOM   3181  HZ2 TRP P 652       7.614 -19.934  37.941  0.00  0.00      PROA  
ATOM   3182  CH2 TRP P 652       6.303 -21.651  37.875  0.00  0.00      PROA  
ATOM   3183  HH2 TRP P 652       7.090 -22.265  38.288  0.00  0.00      PROA  
ATOM   3184    C TRP P 652       2.142 -20.417  34.308  0.00  0.00      PROA  
ATOM   3185    O TRP P 652       3.060 -20.635  33.612  0.00  0.00      PROA  
ATOM   3186    N LYS P 653       1.311 -21.387  34.742  0.00  0.00      PROA  
ATOM   3187   HN LYS P 653       0.614 -21.214  35.433  0.00  0.00      PROA  
ATOM   3188   CA LYS P 653       1.406 -22.742  34.323  0.00  0.00      PROA  
ATOM   3189   HA LYS P 653       2.349 -23.223  34.537  0.00  0.00      PROA  
ATOM   3190   CB LYS P 653       0.369 -23.524  35.084  0.00  0.00      PROA  
ATOM   3191  HB1 LYS P 653       0.176 -24.492  34.575  0.00  0.00      PROA  
ATOM   3192  HB2 LYS P 653      -0.607 -22.996  35.128  0.00  0.00      PROA  
ATOM   3193   CG LYS P 653       0.810 -23.778  36.519  0.00  0.00      PROA  
ATOM   3194  HG1 LYS P 653       1.370 -22.911  36.930  0.00  0.00      PROA  
ATOM   3195  HG2 LYS P 653       1.543 -24.613  36.529  0.00  0.00      PROA  
ATOM   3196   CD LYS P 653      -0.198 -24.224  37.488  0.00  0.00      PROA  
ATOM   3197  HD1 LYS P 653      -0.895 -23.365  37.581  0.00  0.00      PROA  
ATOM   3198  HD2 LYS P 653       0.252 -24.418  38.485  0.00  0.00      PROA  
ATOM   3199   CE LYS P 653      -0.982 -25.552  37.238  0.00  0.00      PROA  
ATOM   3200  HE1 LYS P 653      -1.671 -25.345  36.391  0.00  0.00      PROA  
ATOM   3201  HE2 LYS P 653      -1.636 -25.821  38.096  0.00  0.00      PROA  
ATOM   3202   NZ LYS P 653      -0.072 -26.700  36.966  0.00  0.00      PROA  
ATOM   3203  HZ1 LYS P 653       0.193 -26.755  35.962  0.00  0.00      PROA  
ATOM   3204  HZ2 LYS P 653      -0.357 -27.667  37.219  0.00  0.00      PROA  
ATOM   3205  HZ3 LYS P 653       0.792 -26.441  37.485  0.00  0.00      PROA  
ATOM   3206    C LYS P 653       1.157 -22.907  32.794  0.00  0.00      PROA  
ATOM   3207    O LYS P 653       1.948 -23.542  32.136  0.00  0.00      PROA  
ATOM   3208    N GLU P 654       0.052 -22.437  32.343  0.00  0.00      PROA  
ATOM   3209   HN GLU P 654      -0.453 -21.815  32.936  0.00  0.00      PROA  
ATOM   3210   CA GLU P 654      -0.457 -22.703  30.980  0.00  0.00      PROA  
ATOM   3211   HA GLU P 654      -0.404 -23.780  30.920  0.00  0.00      PROA  
ATOM   3212   CB GLU P 654      -2.005 -22.261  30.839  0.00  0.00      PROA  
ATOM   3213  HB1 GLU P 654      -2.095 -21.227  31.235  0.00  0.00      PROA  
ATOM   3214  HB2 GLU P 654      -2.612 -22.978  31.432  0.00  0.00      PROA  
ATOM   3215   CG GLU P 654      -2.560 -22.324  29.403  0.00  0.00      PROA  
ATOM   3216  HG1 GLU P 654      -2.388 -23.383  29.114  0.00  0.00      PROA  
ATOM   3217  HG2 GLU P 654      -1.873 -21.699  28.793  0.00  0.00      PROA  
ATOM   3218   CD GLU P 654      -3.948 -21.890  29.278  0.00  0.00      PROA  
ATOM   3219  OE1 GLU P 654      -4.244 -20.718  28.753  0.00  0.00      PROA  
ATOM   3220  OE2 GLU P 654      -4.845 -22.695  29.653  0.00  0.00      PROA  
ATOM   3221    C GLU P 654       0.381 -22.081  29.832  0.00  0.00      PROA  
ATOM   3222    O GLU P 654       0.656 -22.690  28.788  0.00  0.00      PROA  
ATOM   3223    N HSD P 655       0.878 -20.904  30.016  0.00  0.00      PROA  
ATOM   3224   HN HSD P 655       0.757 -20.348  30.834  0.00  0.00      PROA  
ATOM   3225   CA HSD P 655       1.902 -20.384  29.126  0.00  0.00      PROA  
ATOM   3226   HA HSD P 655       1.802 -20.666  28.089  0.00  0.00      PROA  
ATOM   3227   CB HSD P 655       1.752 -18.817  29.127  0.00  0.00      PROA  
ATOM   3228  HB1 HSD P 655       2.646 -18.353  28.659  0.00  0.00      PROA  
ATOM   3229  HB2 HSD P 655       1.477 -18.444  30.136  0.00  0.00      PROA  
ATOM   3230  ND1 HSD P 655      -0.723 -18.453  28.670  0.00  0.00      PROA  
ATOM   3231  HD1 HSD P 655      -1.030 -18.895  29.513  0.00  0.00      PROA  
ATOM   3232   CG HSD P 655       0.596 -18.407  28.261  0.00  0.00      PROA  
ATOM   3233  CE1 HSD P 655      -1.451 -17.683  27.891  0.00  0.00      PROA  
ATOM   3234  HE1 HSD P 655      -2.498 -17.423  28.051  0.00  0.00      PROA  
ATOM   3235  NE2 HSD P 655      -0.709 -17.075  26.956  0.00  0.00      PROA  
ATOM   3236  CD2 HSD P 655       0.583 -17.497  27.192  0.00  0.00      PROA  
ATOM   3237  HD2 HSD P 655       1.384 -16.947  26.715  0.00  0.00      PROA  
ATOM   3238    C HSD P 655       3.342 -20.705  29.465  0.00  0.00      PROA  
ATOM   3239    O HSD P 655       4.253 -20.220  28.767  0.00  0.00      PROA  
ATOM   3240    N SER P 656       3.624 -21.580  30.449  0.00  0.00      PROA  
ATOM   3241   HN SER P 656       2.870 -22.088  30.858  0.00  0.00      PROA  
ATOM   3242   CA SER P 656       4.914 -21.856  31.083  0.00  0.00      PROA  
ATOM   3243   HA SER P 656       4.676 -22.269  32.052  0.00  0.00      PROA  
ATOM   3244   CB SER P 656       5.557 -23.051  30.489  0.00  0.00      PROA  
ATOM   3245  HB1 SER P 656       6.566 -23.286  30.891  0.00  0.00      PROA  
ATOM   3246  HB2 SER P 656       5.596 -22.845  29.398  0.00  0.00      PROA  
ATOM   3247   OG SER P 656       4.739 -24.223  30.500  0.00  0.00      PROA  
ATOM   3248  HG1 SER P 656       4.126 -24.233  29.761  0.00  0.00      PROA  
ATOM   3249    C SER P 656       5.905 -20.654  31.153  0.00  0.00      PROA  
ATOM   3250    O SER P 656       6.844 -20.470  30.341  0.00  0.00      PROA  
ATOM   3251    N ILE P 657       5.600 -19.740  32.062  0.00  0.00      PROA  
ATOM   3252   HN ILE P 657       4.884 -19.938  32.728  0.00  0.00      PROA  
ATOM   3253   CA ILE P 657       6.196 -18.471  32.132  0.00  0.00      PROA  
ATOM   3254   HA ILE P 657       6.234 -18.092  31.121  0.00  0.00      PROA  
ATOM   3255   CB ILE P 657       5.258 -17.533  32.804  0.00  0.00      PROA  
ATOM   3256   HB ILE P 657       4.887 -17.977  33.752  0.00  0.00      PROA  
ATOM   3257  CG2 ILE P 657       5.898 -16.220  32.988  0.00  0.00      PROA  
ATOM   3258 HG21 ILE P 657       5.191 -15.428  33.318  0.00  0.00      PROA  
ATOM   3259 HG22 ILE P 657       6.611 -15.806  32.243  0.00  0.00      PROA  
ATOM   3260 HG23 ILE P 657       6.477 -16.258  33.936  0.00  0.00      PROA  
ATOM   3261  CG1 ILE P 657       3.931 -17.375  31.990  0.00  0.00      PROA  
ATOM   3262 HG11 ILE P 657       3.214 -16.860  32.664  0.00  0.00      PROA  
ATOM   3263 HG12 ILE P 657       3.411 -18.311  31.695  0.00  0.00      PROA  
ATOM   3264   CD ILE P 657       4.036 -16.457  30.769  0.00  0.00      PROA  
ATOM   3265  HD1 ILE P 657       4.730 -16.879  30.011  0.00  0.00      PROA  
ATOM   3266  HD2 ILE P 657       4.483 -15.465  30.992  0.00  0.00      PROA  
ATOM   3267  HD3 ILE P 657       3.099 -16.403  30.175  0.00  0.00      PROA  
ATOM   3268    C ILE P 657       7.538 -18.623  32.874  0.00  0.00      PROA  
ATOM   3269    O ILE P 657       7.657 -19.216  33.934  0.00  0.00      PROA  
ATOM   3270    N PRO P 658       8.624 -18.061  32.257  0.00  0.00      PROA  
ATOM   3271   CD PRO P 658       8.775 -17.809  30.840  0.00  0.00      PROA  
ATOM   3272  HD1 PRO P 658       8.267 -16.873  30.523  0.00  0.00      PROA  
ATOM   3273  HD2 PRO P 658       8.472 -18.728  30.295  0.00  0.00      PROA  
ATOM   3274   CA PRO P 658       9.863 -17.782  32.943  0.00  0.00      PROA  
ATOM   3275   HA PRO P 658      10.249 -18.776  33.117  0.00  0.00      PROA  
ATOM   3276   CB PRO P 658      10.673 -16.939  31.996  0.00  0.00      PROA  
ATOM   3277  HB1 PRO P 658      11.711 -17.132  32.343  0.00  0.00      PROA  
ATOM   3278  HB2 PRO P 658      10.452 -15.851  32.045  0.00  0.00      PROA  
ATOM   3279   CG PRO P 658      10.256 -17.550  30.671  0.00  0.00      PROA  
ATOM   3280  HG1 PRO P 658      10.584 -16.877  29.850  0.00  0.00      PROA  
ATOM   3281  HG2 PRO P 658      10.740 -18.539  30.523  0.00  0.00      PROA  
ATOM   3282    C PRO P 658       9.843 -17.148  34.322  0.00  0.00      PROA  
ATOM   3283    O PRO P 658       8.915 -16.388  34.749  0.00  0.00      PROA  
ATOM   3284    N THR P 659      10.901 -17.370  35.140  0.00  0.00      PROA  
ATOM   3285   HN THR P 659      11.724 -17.858  34.862  0.00  0.00      PROA  
ATOM   3286   CA THR P 659      11.174 -16.688  36.415  0.00  0.00      PROA  
ATOM   3287   HA THR P 659      10.343 -16.051  36.681  0.00  0.00      PROA  
ATOM   3288   CB THR P 659      11.394 -17.695  37.585  0.00  0.00      PROA  
ATOM   3289   HB THR P 659      11.569 -17.131  38.526  0.00  0.00      PROA  
ATOM   3290  OG1 THR P 659      12.430 -18.573  37.250  0.00  0.00      PROA  
ATOM   3291  HG1 THR P 659      12.759 -18.972  38.059  0.00  0.00      PROA  
ATOM   3292  CG2 THR P 659      10.189 -18.546  37.727  0.00  0.00      PROA  
ATOM   3293 HG21 THR P 659      10.120 -19.248  36.868  0.00  0.00      PROA  
ATOM   3294 HG22 THR P 659       9.315 -17.860  37.723  0.00  0.00      PROA  
ATOM   3295 HG23 THR P 659      10.231 -18.973  38.752  0.00  0.00      PROA  
ATOM   3296    C THR P 659      12.370 -15.772  36.391  0.00  0.00      PROA  
ATOM   3297    O THR P 659      13.100 -15.576  35.395  0.00  0.00      PROA  
ATOM   3298    N ALA P 660      12.724 -15.170  37.507  0.00  0.00      PROA  
ATOM   3299   HN ALA P 660      12.144 -15.193  38.317  0.00  0.00      PROA  
ATOM   3300   CA ALA P 660      13.916 -14.289  37.640  0.00  0.00      PROA  
ATOM   3301   HA ALA P 660      14.169 -13.883  36.671  0.00  0.00      PROA  
ATOM   3302   CB ALA P 660      13.599 -13.111  38.592  0.00  0.00      PROA  
ATOM   3303  HB1 ALA P 660      12.757 -12.479  38.237  0.00  0.00      PROA  
ATOM   3304  HB2 ALA P 660      14.536 -12.517  38.552  0.00  0.00      PROA  
ATOM   3305  HB3 ALA P 660      13.410 -13.442  39.636  0.00  0.00      PROA  
ATOM   3306    C ALA P 660      15.131 -15.034  38.273  0.00  0.00      PROA  
ATOM   3307    O ALA P 660      16.229 -14.524  38.505  0.00  0.00      PROA  
ATOM   3308    N ASP P 661      14.942 -16.375  38.343  0.00  0.00      PROA  
ATOM   3309   HN ASP P 661      14.000 -16.701  38.359  0.00  0.00      PROA  
ATOM   3310   CA ASP P 661      15.936 -17.437  38.555  0.00  0.00      PROA  
ATOM   3311   HA ASP P 661      16.886 -16.928  38.481  0.00  0.00      PROA  
ATOM   3312   CB ASP P 661      15.889 -18.041  39.974  0.00  0.00      PROA  
ATOM   3313  HB1 ASP P 661      15.640 -17.239  40.702  0.00  0.00      PROA  
ATOM   3314  HB2 ASP P 661      16.903 -18.416  40.230  0.00  0.00      PROA  
ATOM   3315   CG ASP P 661      14.874 -19.230  40.231  0.00  0.00      PROA  
ATOM   3316  OD1 ASP P 661      13.896 -19.373  39.479  0.00  0.00      PROA  
ATOM   3317  OD2 ASP P 661      15.016 -19.858  41.291  0.00  0.00      PROA  
ATOM   3318    C ASP P 661      16.037 -18.424  37.441  0.00  0.00      PROA  
ATOM   3319    O ASP P 661      16.495 -19.569  37.544  0.00  0.00      PROA  
ATOM   3320    N VAL P 662      15.605 -17.954  36.292  0.00  0.00      PROA  
ATOM   3321   HN VAL P 662      15.227 -17.037  36.189  0.00  0.00      PROA  
ATOM   3322   CA VAL P 662      15.567 -18.696  35.042  0.00  0.00      PROA  
ATOM   3323   HA VAL P 662      15.108 -19.656  35.223  0.00  0.00      PROA  
ATOM   3324   CB VAL P 662      14.802 -17.907  33.943  0.00  0.00      PROA  
ATOM   3325   HB VAL P 662      13.885 -17.476  34.399  0.00  0.00      PROA  
ATOM   3326  CG1 VAL P 662      15.636 -16.678  33.482  0.00  0.00      PROA  
ATOM   3327 HG11 VAL P 662      15.063 -15.972  32.844  0.00  0.00      PROA  
ATOM   3328 HG12 VAL P 662      16.488 -17.137  32.936  0.00  0.00      PROA  
ATOM   3329 HG13 VAL P 662      15.925 -16.142  34.412  0.00  0.00      PROA  
ATOM   3330  CG2 VAL P 662      14.460 -18.792  32.707  0.00  0.00      PROA  
ATOM   3331 HG21 VAL P 662      13.742 -18.330  31.995  0.00  0.00      PROA  
ATOM   3332 HG22 VAL P 662      13.868 -19.664  33.060  0.00  0.00      PROA  
ATOM   3333 HG23 VAL P 662      15.402 -19.101  32.206  0.00  0.00      PROA  
ATOM   3334    C VAL P 662      16.919 -19.135  34.534  0.00  0.00      PROA  
ATOM   3335    O VAL P 662      17.921 -18.394  34.713  0.00  0.00      PROA  
ATOM   3336    N ASN P 663      17.034 -20.329  33.963  0.00  0.00      PROA  
ATOM   3337   HN ASN P 663      16.202 -20.877  33.928  0.00  0.00      PROA  
ATOM   3338   CA ASN P 663      18.331 -20.676  33.374  0.00  0.00      PROA  
ATOM   3339   HA ASN P 663      19.165 -20.415  34.008  0.00  0.00      PROA  
ATOM   3340   CB ASN P 663      18.273 -22.207  33.155  0.00  0.00      PROA  
ATOM   3341  HB1 ASN P 663      19.293 -22.479  32.810  0.00  0.00      PROA  
ATOM   3342  HB2 ASN P 663      17.460 -22.355  32.413  0.00  0.00      PROA  
ATOM   3343   CG ASN P 663      18.007 -23.086  34.373  0.00  0.00      PROA  
ATOM   3344  OD1 ASN P 663      17.014 -23.791  34.400  0.00  0.00      PROA  
ATOM   3345  ND2 ASN P 663      18.922 -23.082  35.406  0.00  0.00      PROA  
ATOM   3346 HD21 ASN P 663      19.832 -22.732  35.185  0.00  0.00      PROA  
ATOM   3347 HD22 ASN P 663      18.745 -23.593  36.248  0.00  0.00      PROA  
ATOM   3348    C ASN P 663      18.701 -19.990  32.092  0.00  0.00      PROA  
ATOM   3349    O ASN P 663      19.420 -20.626  31.315  0.00  0.00      PROA  
ATOM   3350    N TRP P 664      18.329 -18.733  31.853  0.00  0.00      PROA  
ATOM   3351   HN TRP P 664      17.827 -18.288  32.590  0.00  0.00      PROA  
ATOM   3352   CA TRP P 664      18.682 -18.061  30.610  0.00  0.00      PROA  
ATOM   3353   HA TRP P 664      19.746 -18.220  30.507  0.00  0.00      PROA  
ATOM   3354   CB TRP P 664      17.951 -18.707  29.341  0.00  0.00      PROA  
ATOM   3355  HB1 TRP P 664      18.390 -19.721  29.223  0.00  0.00      PROA  
ATOM   3356  HB2 TRP P 664      18.220 -18.127  28.432  0.00  0.00      PROA  
ATOM   3357   CG TRP P 664      16.459 -18.925  29.167  0.00  0.00      PROA  
ATOM   3358  CD1 TRP P 664      15.659 -20.037  29.384  0.00  0.00      PROA  
ATOM   3359  HD1 TRP P 664      15.974 -20.961  29.846  0.00  0.00      PROA  
ATOM   3360  NE1 TRP P 664      14.356 -19.771  29.036  0.00  0.00      PROA  
ATOM   3361  HE1 TRP P 664      13.695 -20.471  29.199  0.00  0.00      PROA  
ATOM   3362  CE2 TRP P 664      14.210 -18.544  28.499  0.00  0.00      PROA  
ATOM   3363  CD2 TRP P 664      15.522 -18.009  28.510  0.00  0.00      PROA  
ATOM   3364  CE3 TRP P 664      15.689 -16.740  28.001  0.00  0.00      PROA  
ATOM   3365  HE3 TRP P 664      16.651 -16.260  28.106  0.00  0.00      PROA  
ATOM   3366  CZ3 TRP P 664      14.641 -16.112  27.279  0.00  0.00      PROA  
ATOM   3367  HZ3 TRP P 664      14.862 -15.163  26.814  0.00  0.00      PROA  
ATOM   3368  CZ2 TRP P 664      13.148 -17.923  27.774  0.00  0.00      PROA  
ATOM   3369  HZ2 TRP P 664      12.163 -18.365  27.779  0.00  0.00      PROA  
ATOM   3370  CH2 TRP P 664      13.358 -16.645  27.287  0.00  0.00      PROA  
ATOM   3371  HH2 TRP P 664      12.569 -16.120  26.768  0.00  0.00      PROA  
ATOM   3372    C TRP P 664      18.667 -16.533  30.597  0.00  0.00      PROA  
ATOM   3373    O TRP P 664      17.947 -15.818  31.332  0.00  0.00      PROA  
ATOM   3374    N ALA P 665      19.476 -16.000  29.724  0.00  0.00      PROA  
ATOM   3375   HN ALA P 665      20.039 -16.600  29.162  0.00  0.00      PROA  
ATOM   3376   CA ALA P 665      19.782 -14.593  29.458  0.00  0.00      PROA  
ATOM   3377   HA ALA P 665      20.173 -14.122  30.348  0.00  0.00      PROA  
ATOM   3378   CB ALA P 665      20.910 -14.429  28.408  0.00  0.00      PROA  
ATOM   3379  HB1 ALA P 665      21.819 -14.941  28.791  0.00  0.00      PROA  
ATOM   3380  HB2 ALA P 665      21.104 -13.372  28.127  0.00  0.00      PROA  
ATOM   3381  HB3 ALA P 665      20.623 -14.915  27.451  0.00  0.00      PROA  
ATOM   3382    C ALA P 665      18.619 -13.724  29.058  0.00  0.00      PROA  
ATOM   3383    O ALA P 665      17.582 -14.192  28.656  0.00  0.00      PROA  
ATOM   3384    N ASN P 666      18.722 -12.430  29.436  0.00  0.00      PROA  
ATOM   3385   HN ASN P 666      19.619 -12.052  29.652  0.00  0.00      PROA  
ATOM   3386   CA ASN P 666      17.564 -11.540  29.665  0.00  0.00      PROA  
ATOM   3387   HA ASN P 666      16.921 -12.015  30.391  0.00  0.00      PROA  
ATOM   3388   CB ASN P 666      18.141 -10.152  30.117  0.00  0.00      PROA  
ATOM   3389  HB1 ASN P 666      18.445  -9.583  29.212  0.00  0.00      PROA  
ATOM   3390  HB2 ASN P 666      19.041 -10.215  30.765  0.00  0.00      PROA  
ATOM   3391   CG ASN P 666      17.132  -9.285  30.938  0.00  0.00      PROA  
ATOM   3392  OD1 ASN P 666      16.098  -9.791  31.327  0.00  0.00      PROA  
ATOM   3393  ND2 ASN P 666      17.567  -7.959  31.148  0.00  0.00      PROA  
ATOM   3394 HD21 ASN P 666      17.035  -7.446  31.821  0.00  0.00      PROA  
ATOM   3395 HD22 ASN P 666      18.462  -7.768  30.745  0.00  0.00      PROA  
ATOM   3396    C ASN P 666      16.716 -11.367  28.414  0.00  0.00      PROA  
ATOM   3397    O ASN P 666      17.138 -11.239  27.313  0.00  0.00      PROA  
ATOM   3398    N LEU P 667      15.441 -11.358  28.620  0.00  0.00      PROA  
ATOM   3399   HN LEU P 667      14.995 -11.322  29.510  0.00  0.00      PROA  
ATOM   3400   CA LEU P 667      14.514 -10.809  27.669  0.00  0.00      PROA  
ATOM   3401   HA LEU P 667      14.655 -11.292  26.713  0.00  0.00      PROA  
ATOM   3402   CB LEU P 667      13.096 -11.044  28.085  0.00  0.00      PROA  
ATOM   3403  HB1 LEU P 667      12.452 -10.460  27.394  0.00  0.00      PROA  
ATOM   3404  HB2 LEU P 667      12.836 -10.758  29.127  0.00  0.00      PROA  
ATOM   3405   CG LEU P 667      12.658 -12.546  28.006  0.00  0.00      PROA  
ATOM   3406   HG LEU P 667      13.297 -13.252  28.579  0.00  0.00      PROA  
ATOM   3407  CD1 LEU P 667      11.261 -12.805  28.490  0.00  0.00      PROA  
ATOM   3408 HD11 LEU P 667      11.125 -12.292  29.466  0.00  0.00      PROA  
ATOM   3409 HD12 LEU P 667      11.048 -13.868  28.733  0.00  0.00      PROA  
ATOM   3410 HD13 LEU P 667      10.473 -12.381  27.831  0.00  0.00      PROA  
ATOM   3411  CD2 LEU P 667      12.687 -13.036  26.566  0.00  0.00      PROA  
ATOM   3412 HD21 LEU P 667      13.739 -12.950  26.218  0.00  0.00      PROA  
ATOM   3413 HD22 LEU P 667      11.985 -12.386  26.000  0.00  0.00      PROA  
ATOM   3414 HD23 LEU P 667      12.318 -14.079  26.463  0.00  0.00      PROA  
ATOM   3415    C LEU P 667      14.702  -9.349  27.278  0.00  0.00      PROA  
ATOM   3416    O LEU P 667      15.164  -8.428  27.949  0.00  0.00      PROA  
ATOM   3417    N THR P 668      14.330  -9.064  26.041  0.00  0.00      PROA  
ATOM   3418   HN THR P 668      13.893  -9.718  25.429  0.00  0.00      PROA  
ATOM   3419   CA THR P 668      14.212  -7.679  25.597  0.00  0.00      PROA  
ATOM   3420   HA THR P 668      14.990  -7.060  26.020  0.00  0.00      PROA  
ATOM   3421   CB THR P 668      14.162  -7.532  24.072  0.00  0.00      PROA  
ATOM   3422   HB THR P 668      13.932  -6.472  23.830  0.00  0.00      PROA  
ATOM   3423  OG1 THR P 668      13.107  -8.323  23.519  0.00  0.00      PROA  
ATOM   3424  HG1 THR P 668      13.427  -9.223  23.419  0.00  0.00      PROA  
ATOM   3425  CG2 THR P 668      15.529  -7.895  23.532  0.00  0.00      PROA  
ATOM   3426 HG21 THR P 668      16.263  -7.103  23.793  0.00  0.00      PROA  
ATOM   3427 HG22 THR P 668      15.551  -7.989  22.425  0.00  0.00      PROA  
ATOM   3428 HG23 THR P 668      15.869  -8.916  23.809  0.00  0.00      PROA  
ATOM   3429    C THR P 668      12.912  -7.080  26.234  0.00  0.00      PROA  
ATOM   3430    O THR P 668      12.024  -7.777  26.731  0.00  0.00      PROA  
ATOM   3431    N VAL P 669      12.827  -5.776  26.177  0.00  0.00      PROA  
ATOM   3432   HN VAL P 669      13.625  -5.367  25.739  0.00  0.00      PROA  
ATOM   3433   CA VAL P 669      11.792  -4.978  26.757  0.00  0.00      PROA  
ATOM   3434   HA VAL P 669      11.711  -5.259  27.797  0.00  0.00      PROA  
ATOM   3435   CB VAL P 669      12.209  -3.526  26.687  0.00  0.00      PROA  
ATOM   3436   HB VAL P 669      12.436  -3.274  25.629  0.00  0.00      PROA  
ATOM   3437  CG1 VAL P 669      11.029  -2.574  26.872  0.00  0.00      PROA  
ATOM   3438 HG11 VAL P 669      10.540  -2.585  27.870  0.00  0.00      PROA  
ATOM   3439 HG12 VAL P 669      10.209  -2.733  26.140  0.00  0.00      PROA  
ATOM   3440 HG13 VAL P 669      11.407  -1.541  26.716  0.00  0.00      PROA  
ATOM   3441  CG2 VAL P 669      13.278  -3.205  27.685  0.00  0.00      PROA  
ATOM   3442 HG21 VAL P 669      13.823  -2.310  27.315  0.00  0.00      PROA  
ATOM   3443 HG22 VAL P 669      14.026  -4.022  27.770  0.00  0.00      PROA  
ATOM   3444 HG23 VAL P 669      12.825  -3.092  28.693  0.00  0.00      PROA  
ATOM   3445    C VAL P 669      10.375  -5.252  26.195  0.00  0.00      PROA  
ATOM   3446    O VAL P 669       9.386  -5.516  26.941  0.00  0.00      PROA  
ATOM   3447    N SER P 670      10.310  -5.388  24.880  0.00  0.00      PROA  
ATOM   3448   HN SER P 670      11.060  -5.120  24.280  0.00  0.00      PROA  
ATOM   3449   CA SER P 670       9.089  -5.839  24.155  0.00  0.00      PROA  
ATOM   3450   HA SER P 670       8.353  -5.111  24.461  0.00  0.00      PROA  
ATOM   3451   CB SER P 670       9.385  -5.867  22.685  0.00  0.00      PROA  
ATOM   3452  HB1 SER P 670      10.282  -6.452  22.386  0.00  0.00      PROA  
ATOM   3453  HB2 SER P 670       9.673  -4.843  22.366  0.00  0.00      PROA  
ATOM   3454   OG SER P 670       8.274  -6.267  21.905  0.00  0.00      PROA  
ATOM   3455  HG1 SER P 670       7.933  -7.105  22.227  0.00  0.00      PROA  
ATOM   3456    C SER P 670       8.621  -7.203  24.633  0.00  0.00      PROA  
ATOM   3457    O SER P 670       7.433  -7.349  24.941  0.00  0.00      PROA  
ATOM   3458    N GLU P 671       9.457  -8.224  24.727  0.00  0.00      PROA  
ATOM   3459   HN GLU P 671      10.444  -8.129  24.618  0.00  0.00      PROA  
ATOM   3460   CA GLU P 671       9.148  -9.598  25.179  0.00  0.00      PROA  
ATOM   3461   HA GLU P 671       8.267  -9.944  24.658  0.00  0.00      PROA  
ATOM   3462   CB GLU P 671      10.299 -10.646  25.075  0.00  0.00      PROA  
ATOM   3463  HB1 GLU P 671      10.001 -11.662  25.411  0.00  0.00      PROA  
ATOM   3464  HB2 GLU P 671      11.191 -10.374  25.679  0.00  0.00      PROA  
ATOM   3465   CG GLU P 671      10.931 -10.935  23.610  0.00  0.00      PROA  
ATOM   3466  HG1 GLU P 671      11.729 -11.707  23.657  0.00  0.00      PROA  
ATOM   3467  HG2 GLU P 671      11.418 -10.041  23.167  0.00  0.00      PROA  
ATOM   3468   CD GLU P 671       9.894 -11.237  22.553  0.00  0.00      PROA  
ATOM   3469  OE1 GLU P 671       9.222 -10.237  22.065  0.00  0.00      PROA  
ATOM   3470  OE2 GLU P 671       9.649 -12.447  22.199  0.00  0.00      PROA  
ATOM   3471    C GLU P 671       8.712  -9.645  26.610  0.00  0.00      PROA  
ATOM   3472    O GLU P 671       7.828 -10.436  26.966  0.00  0.00      PROA  
ATOM   3473    N CYS P 672       9.318  -8.762  27.444  0.00  0.00      PROA  
ATOM   3474   HN CYS P 672      10.072  -8.218  27.086  0.00  0.00      PROA  
ATOM   3475   CA CYS P 672       8.960  -8.643  28.822  0.00  0.00      PROA  
ATOM   3476   HA CYS P 672       8.968  -9.597  29.327  0.00  0.00      PROA  
ATOM   3477   CB CYS P 672       9.861  -7.623  29.582  0.00  0.00      PROA  
ATOM   3478  HB1 CYS P 672      10.053  -6.651  29.078  0.00  0.00      PROA  
ATOM   3479  HB2 CYS P 672      10.844  -8.136  29.520  0.00  0.00      PROA  
ATOM   3480   SG CYS P 672       9.741  -7.561  31.335  0.00  0.00      PROA  
ATOM   3481    C CYS P 672       7.569  -7.995  28.980  0.00  0.00      PROA  
ATOM   3482    O CYS P 672       6.839  -8.411  29.873  0.00  0.00      PROA  
ATOM   3483    N GLN P 673       7.124  -7.045  28.083  0.00  0.00      PROA  
ATOM   3484   HN GLN P 673       7.816  -6.619  27.505  0.00  0.00      PROA  
ATOM   3485   CA GLN P 673       5.706  -6.589  28.047  0.00  0.00      PROA  
ATOM   3486   HA GLN P 673       5.329  -6.429  29.047  0.00  0.00      PROA  
ATOM   3487   CB GLN P 673       5.527  -5.304  27.234  0.00  0.00      PROA  
ATOM   3488  HB1 GLN P 673       4.749  -5.405  26.447  0.00  0.00      PROA  
ATOM   3489  HB2 GLN P 673       6.452  -4.892  26.778  0.00  0.00      PROA  
ATOM   3490   CG GLN P 673       4.879  -4.136  28.079  0.00  0.00      PROA  
ATOM   3491  HG1 GLN P 673       4.604  -3.329  27.367  0.00  0.00      PROA  
ATOM   3492  HG2 GLN P 673       5.646  -3.749  28.783  0.00  0.00      PROA  
ATOM   3493   CD GLN P 673       3.615  -4.600  28.784  0.00  0.00      PROA  
ATOM   3494  OE1 GLN P 673       3.557  -4.834  30.030  0.00  0.00      PROA  
ATOM   3495  NE2 GLN P 673       2.588  -4.794  27.912  0.00  0.00      PROA  
ATOM   3496 HE21 GLN P 673       2.627  -4.567  26.939  0.00  0.00      PROA  
ATOM   3497 HE22 GLN P 673       1.703  -5.121  28.245  0.00  0.00      PROA  
ATOM   3498    C GLN P 673       4.740  -7.714  27.595  0.00  0.00      PROA  
ATOM   3499    O GLN P 673       3.646  -7.850  28.114  0.00  0.00      PROA  
ATOM   3500    N GLU P 674       5.168  -8.585  26.711  0.00  0.00      PROA  
ATOM   3501   HN GLU P 674       6.058  -8.535  26.265  0.00  0.00      PROA  
ATOM   3502   CA GLU P 674       4.394  -9.682  26.277  0.00  0.00      PROA  
ATOM   3503   HA GLU P 674       3.460  -9.294  25.899  0.00  0.00      PROA  
ATOM   3504   CB GLU P 674       5.203 -10.441  25.092  0.00  0.00      PROA  
ATOM   3505  HB1 GLU P 674       5.838 -11.317  25.348  0.00  0.00      PROA  
ATOM   3506  HB2 GLU P 674       5.809  -9.622  24.649  0.00  0.00      PROA  
ATOM   3507   CG GLU P 674       4.277 -10.940  23.967  0.00  0.00      PROA  
ATOM   3508  HG1 GLU P 674       3.708 -10.034  23.670  0.00  0.00      PROA  
ATOM   3509  HG2 GLU P 674       3.534 -11.640  24.406  0.00  0.00      PROA  
ATOM   3510   CD GLU P 674       5.054 -11.445  22.757  0.00  0.00      PROA  
ATOM   3511  OE1 GLU P 674       5.255 -10.704  21.795  0.00  0.00      PROA  
ATOM   3512  OE2 GLU P 674       5.686 -12.600  22.809  0.00  0.00      PROA  
ATOM   3513    C GLU P 674       4.102 -10.681  27.358  0.00  0.00      PROA  
ATOM   3514    O GLU P 674       3.032 -11.303  27.378  0.00  0.00      PROA  
ATOM   3515    N MET P 675       5.063 -10.960  28.235  0.00  0.00      PROA  
ATOM   3516   HN MET P 675       6.000 -10.620  28.241  0.00  0.00      PROA  
ATOM   3517   CA MET P 675       4.817 -11.802  29.471  0.00  0.00      PROA  
ATOM   3518   HA MET P 675       4.394 -12.746  29.161  0.00  0.00      PROA  
ATOM   3519   CB MET P 675       6.219 -12.034  30.116  0.00  0.00      PROA  
ATOM   3520  HB1 MET P 675       6.513 -10.971  30.250  0.00  0.00      PROA  
ATOM   3521  HB2 MET P 675       6.930 -12.504  29.403  0.00  0.00      PROA  
ATOM   3522   CG MET P 675       6.235 -12.778  31.472  0.00  0.00      PROA  
ATOM   3523  HG1 MET P 675       6.206 -13.858  31.213  0.00  0.00      PROA  
ATOM   3524  HG2 MET P 675       5.320 -12.631  32.085  0.00  0.00      PROA  
ATOM   3525   SD MET P 675       7.763 -12.318  32.412  0.00  0.00      PROA  
ATOM   3526   CE MET P 675       8.846 -13.410  31.487  0.00  0.00      PROA  
ATOM   3527  HE1 MET P 675       8.948 -13.252  30.392  0.00  0.00      PROA  
ATOM   3528  HE2 MET P 675       8.490 -14.449  31.655  0.00  0.00      PROA  
ATOM   3529  HE3 MET P 675       9.932 -13.357  31.719  0.00  0.00      PROA  
ATOM   3530    C MET P 675       3.909 -11.101  30.518  0.00  0.00      PROA  
ATOM   3531    O MET P 675       3.369 -11.743  31.360  0.00  0.00      PROA  
ATOM   3532    N HSD P 676       3.792  -9.757  30.421  0.00  0.00      PROA  
ATOM   3533   HN HSD P 676       4.397  -9.299  29.775  0.00  0.00      PROA  
ATOM   3534   CA HSD P 676       3.160  -8.823  31.368  0.00  0.00      PROA  
ATOM   3535   HA HSD P 676       3.127  -7.833  30.937  0.00  0.00      PROA  
ATOM   3536   CB HSD P 676       1.753  -9.199  31.845  0.00  0.00      PROA  
ATOM   3537  HB1 HSD P 676       1.521  -8.395  32.576  0.00  0.00      PROA  
ATOM   3538  HB2 HSD P 676       1.699 -10.236  32.239  0.00  0.00      PROA  
ATOM   3539  ND1 HSD P 676      -0.120  -8.129  30.430  0.00  0.00      PROA  
ATOM   3540  HD1 HSD P 676      -0.086  -7.247  30.899  0.00  0.00      PROA  
ATOM   3541   CG HSD P 676       0.801  -9.168  30.634  0.00  0.00      PROA  
ATOM   3542  CE1 HSD P 676      -1.105  -8.722  29.621  0.00  0.00      PROA  
ATOM   3543  HE1 HSD P 676      -1.997  -8.127  29.426  0.00  0.00      PROA  
ATOM   3544  NE2 HSD P 676      -0.732  -9.940  29.224  0.00  0.00      PROA  
ATOM   3545  CD2 HSD P 676       0.411 -10.200  29.919  0.00  0.00      PROA  
ATOM   3546  HD2 HSD P 676       0.967 -11.098  29.678  0.00  0.00      PROA  
ATOM   3547    C HSD P 676       4.110  -8.596  32.622  0.00  0.00      PROA  
ATOM   3548    O HSD P 676       3.702  -7.950  33.616  0.00  0.00      PROA  
ATOM   3549    N GLY P 677       5.352  -9.117  32.591  0.00  0.00      PROA  
ATOM   3550   HN GLY P 677       5.583  -9.545  31.721  0.00  0.00      PROA  
ATOM   3551   CA GLY P 677       6.279  -8.906  33.682  0.00  0.00      PROA  
ATOM   3552  HA1 GLY P 677       7.035  -9.569  33.288  0.00  0.00      PROA  
ATOM   3553  HA2 GLY P 677       5.811  -9.324  34.561  0.00  0.00      PROA  
ATOM   3554    C GLY P 677       6.870  -7.608  33.981  0.00  0.00      PROA  
ATOM   3555    O GLY P 677       6.740  -6.550  33.315  0.00  0.00      PROA  
ATOM   3556    N GLU P 678       7.680  -7.697  35.049  0.00  0.00      PROA  
ATOM   3557   HN GLU P 678       7.892  -8.538  35.541  0.00  0.00      PROA  
ATOM   3558   CA GLU P 678       8.565  -6.646  35.476  0.00  0.00      PROA  
ATOM   3559   HA GLU P 678       8.659  -5.880  34.720  0.00  0.00      PROA  
ATOM   3560   CB GLU P 678       8.054  -5.808  36.683  0.00  0.00      PROA  
ATOM   3561  HB1 GLU P 678       8.831  -5.317  37.307  0.00  0.00      PROA  
ATOM   3562  HB2 GLU P 678       7.706  -6.546  37.436  0.00  0.00      PROA  
ATOM   3563   CG GLU P 678       6.874  -4.846  36.272  0.00  0.00      PROA  
ATOM   3564  HG1 GLU P 678       5.972  -5.457  36.057  0.00  0.00      PROA  
ATOM   3565  HG2 GLU P 678       7.133  -4.300  35.340  0.00  0.00      PROA  
ATOM   3566   CD GLU P 678       6.377  -3.957  37.401  0.00  0.00      PROA  
ATOM   3567  OE1 GLU P 678       5.310  -4.239  37.992  0.00  0.00      PROA  
ATOM   3568  OE2 GLU P 678       6.946  -2.860  37.657  0.00  0.00      PROA  
ATOM   3569    C GLU P 678       9.988  -7.122  35.604  0.00  0.00      PROA  
ATOM   3570    O GLU P 678      10.274  -8.270  35.922  0.00  0.00      PROA  
ATOM   3571    N PHE P 679      10.991  -6.336  35.145  0.00  0.00      PROA  
ATOM   3572   HN PHE P 679      10.754  -5.461  34.732  0.00  0.00      PROA  
ATOM   3573   CA PHE P 679      12.406  -6.561  35.397  0.00  0.00      PROA  
ATOM   3574   HA PHE P 679      12.521  -7.576  35.047  0.00  0.00      PROA  
ATOM   3575   CB PHE P 679      13.377  -5.663  34.644  0.00  0.00      PROA  
ATOM   3576  HB1 PHE P 679      14.447  -5.776  34.923  0.00  0.00      PROA  
ATOM   3577  HB2 PHE P 679      12.983  -4.644  34.845  0.00  0.00      PROA  
ATOM   3578   CG PHE P 679      13.411  -5.801  33.115  0.00  0.00      PROA  
ATOM   3579  CD1 PHE P 679      12.800  -4.946  32.260  0.00  0.00      PROA  
ATOM   3580  HD1 PHE P 679      12.237  -4.061  32.517  0.00  0.00      PROA  
ATOM   3581  CE1 PHE P 679      12.705  -5.256  30.867  0.00  0.00      PROA  
ATOM   3582  HE1 PHE P 679      12.118  -4.649  30.194  0.00  0.00      PROA  
ATOM   3583   CZ PHE P 679      13.306  -6.398  30.331  0.00  0.00      PROA  
ATOM   3584   HZ PHE P 679      13.339  -6.721  29.301  0.00  0.00      PROA  
ATOM   3585  CD2 PHE P 679      14.132  -6.899  32.559  0.00  0.00      PROA  
ATOM   3586  HD2 PHE P 679      14.603  -7.625  33.204  0.00  0.00      PROA  
ATOM   3587  CE2 PHE P 679      14.084  -7.232  31.172  0.00  0.00      PROA  
ATOM   3588  HE2 PHE P 679      14.649  -8.064  30.780  0.00  0.00      PROA  
ATOM   3589    C PHE P 679      12.655  -6.541  36.932  0.00  0.00      PROA  
ATOM   3590    O PHE P 679      12.326  -5.520  37.592  0.00  0.00      PROA  
ATOM   3591    N ILE P 680      13.323  -7.605  37.434  0.00  0.00      PROA  
ATOM   3592   HN ILE P 680      13.543  -8.456  36.965  0.00  0.00      PROA  
ATOM   3593   CA ILE P 680      13.764  -7.589  38.809  0.00  0.00      PROA  
ATOM   3594   HA ILE P 680      13.981  -6.601  39.189  0.00  0.00      PROA  
ATOM   3595   CB ILE P 680      12.791  -8.204  39.814  0.00  0.00      PROA  
ATOM   3596   HB ILE P 680      11.828  -7.673  39.659  0.00  0.00      PROA  
ATOM   3597  CG2 ILE P 680      12.666  -9.745  39.561  0.00  0.00      PROA  
ATOM   3598 HG21 ILE P 680      13.517 -10.347  39.945  0.00  0.00      PROA  
ATOM   3599 HG22 ILE P 680      12.638  -9.939  38.467  0.00  0.00      PROA  
ATOM   3600 HG23 ILE P 680      11.686 -10.083  39.962  0.00  0.00      PROA  
ATOM   3601  CG1 ILE P 680      13.158  -8.045  41.296  0.00  0.00      PROA  
ATOM   3602 HG11 ILE P 680      14.090  -8.555  41.620  0.00  0.00      PROA  
ATOM   3603 HG12 ILE P 680      12.366  -8.413  41.984  0.00  0.00      PROA  
ATOM   3604   CD ILE P 680      13.275  -6.525  41.707  0.00  0.00      PROA  
ATOM   3605  HD1 ILE P 680      12.698  -5.900  40.992  0.00  0.00      PROA  
ATOM   3606  HD2 ILE P 680      14.355  -6.268  41.720  0.00  0.00      PROA  
ATOM   3607  HD3 ILE P 680      12.916  -6.346  42.744  0.00  0.00      PROA  
ATOM   3608    C ILE P 680      15.016  -8.328  38.777  0.00  0.00      PROA  
ATOM   3609    O ILE P 680      15.443  -8.925  37.811  0.00  0.00      PROA  
ATOM   3610    N GLY P 681      15.877  -8.023  39.824  0.00  0.00      PROA  
ATOM   3611   HN GLY P 681      15.698  -7.400  40.581  0.00  0.00      PROA  
ATOM   3612   CA GLY P 681      17.267  -8.409  39.771  0.00  0.00      PROA  
ATOM   3613  HA1 GLY P 681      17.646  -8.443  38.761  0.00  0.00      PROA  
ATOM   3614  HA2 GLY P 681      17.331  -9.304  40.373  0.00  0.00      PROA  
ATOM   3615    C GLY P 681      18.206  -7.434  40.396  0.00  0.00      PROA  
ATOM   3616    O GLY P 681      17.814  -6.321  40.790  0.00  0.00      PROA  
ATOM   3617    N SER P 682      19.502  -7.882  40.479  0.00  0.00      PROA  
ATOM   3618   HN SER P 682      19.722  -8.749  40.039  0.00  0.00      PROA  
ATOM   3619   CA SER P 682      20.503  -7.230  41.322  0.00  0.00      PROA  
ATOM   3620   HA SER P 682      20.140  -6.814  42.251  0.00  0.00      PROA  
ATOM   3621   CB SER P 682      21.604  -8.251  41.848  0.00  0.00      PROA  
ATOM   3622  HB1 SER P 682      22.085  -7.840  42.762  0.00  0.00      PROA  
ATOM   3623  HB2 SER P 682      22.348  -8.516  41.066  0.00  0.00      PROA  
ATOM   3624   OG SER P 682      21.066  -9.461  42.124  0.00  0.00      PROA  
ATOM   3625  HG1 SER P 682      20.417  -9.280  42.807  0.00  0.00      PROA  
ATOM   3626    C SER P 682      21.158  -6.161  40.496  0.00  0.00      PROA  
ATOM   3627    O SER P 682      21.911  -5.286  40.931  0.00  0.00      PROA  
ATOM   3628    N ALA P 683      20.890  -6.111  39.173  0.00  0.00      PROA  
ATOM   3629   HN ALA P 683      20.454  -6.909  38.766  0.00  0.00      PROA  
ATOM   3630   CA ALA P 683      21.628  -5.260  38.310  0.00  0.00      PROA  
ATOM   3631   HA ALA P 683      21.854  -4.338  38.825  0.00  0.00      PROA  
ATOM   3632   CB ALA P 683      22.963  -6.000  37.772  0.00  0.00      PROA  
ATOM   3633  HB1 ALA P 683      23.450  -5.178  37.205  0.00  0.00      PROA  
ATOM   3634  HB2 ALA P 683      22.803  -6.867  37.097  0.00  0.00      PROA  
ATOM   3635  HB3 ALA P 683      23.556  -6.229  38.683  0.00  0.00      PROA  
ATOM   3636    C ALA P 683      20.703  -4.881  37.171  0.00  0.00      PROA  
ATOM   3637    O ALA P 683      21.076  -4.862  36.025  0.00  0.00      PROA  
ATOM   3638    N CYS P 684      19.479  -4.456  37.554  0.00  0.00      PROA  
ATOM   3639   HN CYS P 684      19.274  -4.554  38.524  0.00  0.00      PROA  
ATOM   3640   CA CYS P 684      18.410  -3.957  36.687  0.00  0.00      PROA  
ATOM   3641   HA CYS P 684      18.654  -4.240  35.674  0.00  0.00      PROA  
ATOM   3642   CB CYS P 684      17.037  -4.518  36.857  0.00  0.00      PROA  
ATOM   3643  HB1 CYS P 684      16.601  -4.113  37.796  0.00  0.00      PROA  
ATOM   3644  HB2 CYS P 684      16.391  -4.122  36.045  0.00  0.00      PROA  
ATOM   3645   SG CYS P 684      16.931  -6.299  36.709  0.00  0.00      PROA  
ATOM   3646    C CYS P 684      18.387  -2.450  36.817  0.00  0.00      PROA  
ATOM   3647    O CYS P 684      18.364  -1.863  37.932  0.00  0.00      PROA  
ATOM   3648    N GLY P 685      18.488  -1.636  35.671  0.00  0.00      PROA  
ATOM   3649   HN GLY P 685      18.424  -2.157  34.824  0.00  0.00      PROA  
ATOM   3650   CA GLY P 685      18.537  -0.197  35.563  0.00  0.00      PROA  
ATOM   3651  HA1 GLY P 685      18.917   0.012  34.574  0.00  0.00      PROA  
ATOM   3652  HA2 GLY P 685      19.185   0.159  36.351  0.00  0.00      PROA  
ATOM   3653    C GLY P 685      17.221   0.531  35.837  0.00  0.00      PROA  
ATOM   3654    O GLY P 685      16.131  -0.020  35.785  0.00  0.00      PROA  
ATOM   3655    N HSD P 686      17.305   1.842  36.011  0.00  0.00      PROA  
ATOM   3656   HN HSD P 686      18.150   2.353  35.869  0.00  0.00      PROA  
ATOM   3657   CA HSD P 686      16.141   2.697  36.321  0.00  0.00      PROA  
ATOM   3658   HA HSD P 686      15.836   2.396  37.312  0.00  0.00      PROA  
ATOM   3659   CB HSD P 686      16.720   4.161  36.236  0.00  0.00      PROA  
ATOM   3660  HB1 HSD P 686      15.901   4.883  36.033  0.00  0.00      PROA  
ATOM   3661  HB2 HSD P 686      17.330   4.159  35.308  0.00  0.00      PROA  
ATOM   3662  ND1 HSD P 686      17.150   4.881  38.688  0.00  0.00      PROA  
ATOM   3663  HD1 HSD P 686      16.249   4.840  39.118  0.00  0.00      PROA  
ATOM   3664   CG HSD P 686      17.580   4.613  37.408  0.00  0.00      PROA  
ATOM   3665  CE1 HSD P 686      18.317   5.245  39.402  0.00  0.00      PROA  
ATOM   3666  HE1 HSD P 686      18.338   5.489  40.464  0.00  0.00      PROA  
ATOM   3667  NE2 HSD P 686      19.353   5.275  38.589  0.00  0.00      PROA  
ATOM   3668  CD2 HSD P 686      18.918   4.939  37.343  0.00  0.00      PROA  
ATOM   3669  HD2 HSD P 686      19.516   4.716  36.468  0.00  0.00      PROA  
ATOM   3670    C HSD P 686      14.929   2.580  35.361  0.00  0.00      PROA  
ATOM   3671    O HSD P 686      13.729   2.725  35.707  0.00  0.00      PROA  
ATOM   3672    N HSD P 687      15.342   2.391  34.110  0.00  0.00      PROA  
ATOM   3673   HN HSD P 687      16.299   2.464  33.838  0.00  0.00      PROA  
ATOM   3674   CA HSD P 687      14.391   2.166  33.066  0.00  0.00      PROA  
ATOM   3675   HA HSD P 687      13.357   2.167  33.378  0.00  0.00      PROA  
ATOM   3676   CB HSD P 687      14.486   3.213  31.924  0.00  0.00      PROA  
ATOM   3677  HB1 HSD P 687      13.734   2.946  31.150  0.00  0.00      PROA  
ATOM   3678  HB2 HSD P 687      15.495   3.128  31.468  0.00  0.00      PROA  
ATOM   3679  ND1 HSD P 687      15.015   5.670  32.399  0.00  0.00      PROA  
ATOM   3680  HD1 HSD P 687      15.956   5.726  32.068  0.00  0.00      PROA  
ATOM   3681   CG HSD P 687      14.146   4.635  32.440  0.00  0.00      PROA  
ATOM   3682  CE1 HSD P 687      14.394   6.819  32.832  0.00  0.00      PROA  
ATOM   3683  HE1 HSD P 687      14.846   7.810  32.789  0.00  0.00      PROA  
ATOM   3684  NE2 HSD P 687      13.129   6.553  33.171  0.00  0.00      PROA  
ATOM   3685  CD2 HSD P 687      12.994   5.199  32.954  0.00  0.00      PROA  
ATOM   3686  HD2 HSD P 687      12.210   4.699  33.509  0.00  0.00      PROA  
ATOM   3687    C HSD P 687      14.628   0.842  32.370  0.00  0.00      PROA  
ATOM   3688    O HSD P 687      14.282   0.640  31.229  0.00  0.00      PROA  
ATOM   3689    N GLY P 688      15.359  -0.117  32.997  0.00  0.00      PROA  
ATOM   3690   HN GLY P 688      15.634   0.060  33.939  0.00  0.00      PROA  
ATOM   3691   CA GLY P 688      15.613  -1.449  32.451  0.00  0.00      PROA  
ATOM   3692  HA1 GLY P 688      14.688  -1.784  32.005  0.00  0.00      PROA  
ATOM   3693  HA2 GLY P 688      15.923  -2.085  33.266  0.00  0.00      PROA  
ATOM   3694    C GLY P 688      16.744  -1.431  31.388  0.00  0.00      PROA  
ATOM   3695    O GLY P 688      17.550  -0.495  31.308  0.00  0.00      PROA  
ATOM   3696    N PRO P 689      16.908  -2.543  30.517  0.00  0.00      PROA  
ATOM   3697   CD PRO P 689      16.086  -3.719  30.500  0.00  0.00      PROA  
ATOM   3698  HD1 PRO P 689      15.078  -3.421  30.142  0.00  0.00      PROA  
ATOM   3699  HD2 PRO P 689      15.870  -4.066  31.533  0.00  0.00      PROA  
ATOM   3700   CA PRO P 689      17.919  -2.547  29.474  0.00  0.00      PROA  
ATOM   3701   HA PRO P 689      18.874  -2.527  29.979  0.00  0.00      PROA  
ATOM   3702   CB PRO P 689      17.615  -3.836  28.673  0.00  0.00      PROA  
ATOM   3703  HB1 PRO P 689      18.489  -4.462  28.393  0.00  0.00      PROA  
ATOM   3704  HB2 PRO P 689      16.969  -3.634  27.792  0.00  0.00      PROA  
ATOM   3705   CG PRO P 689      16.646  -4.685  29.459  0.00  0.00      PROA  
ATOM   3706  HG1 PRO P 689      15.857  -5.107  28.800  0.00  0.00      PROA  
ATOM   3707  HG2 PRO P 689      17.303  -5.484  29.865  0.00  0.00      PROA  
ATOM   3708    C PRO P 689      17.926  -1.351  28.575  0.00  0.00      PROA  
ATOM   3709    O PRO P 689      16.836  -1.017  28.063  0.00  0.00      PROA  
ATOM   3710    N TYR P 690      19.156  -0.877  28.269  0.00  0.00      PROA  
ATOM   3711   HN TYR P 690      19.962  -1.337  28.635  0.00  0.00      PROA  
ATOM   3712   CA TYR P 690      19.380   0.343  27.488  0.00  0.00      PROA  
ATOM   3713   HA TYR P 690      19.067   0.145  26.473  0.00  0.00      PROA  
ATOM   3714   CB TYR P 690      18.661   1.616  28.110  0.00  0.00      PROA  
ATOM   3715  HB1 TYR P 690      18.502   1.510  29.205  0.00  0.00      PROA  
ATOM   3716  HB2 TYR P 690      17.598   1.542  27.797  0.00  0.00      PROA  
ATOM   3717   CG TYR P 690      19.160   2.930  28.077  0.00  0.00      PROA  
ATOM   3718  CD1 TYR P 690      20.178   3.395  28.927  0.00  0.00      PROA  
ATOM   3719  HD1 TYR P 690      20.661   2.728  29.626  0.00  0.00      PROA  
ATOM   3720  CE1 TYR P 690      20.546   4.795  28.911  0.00  0.00      PROA  
ATOM   3721  HE1 TYR P 690      21.373   5.110  29.530  0.00  0.00      PROA  
ATOM   3722   CZ TYR P 690      19.907   5.657  28.013  0.00  0.00      PROA  
ATOM   3723   OH TYR P 690      20.190   7.017  27.984  0.00  0.00      PROA  
ATOM   3724   HH TYR P 690      19.834   7.311  27.142  0.00  0.00      PROA  
ATOM   3725  CD2 TYR P 690      18.447   3.868  27.231  0.00  0.00      PROA  
ATOM   3726  HD2 TYR P 690      17.563   3.547  26.700  0.00  0.00      PROA  
ATOM   3727  CE2 TYR P 690      18.905   5.235  27.225  0.00  0.00      PROA  
ATOM   3728  HE2 TYR P 690      18.309   5.793  26.518  0.00  0.00      PROA  
ATOM   3729    C TYR P 690      20.855   0.658  27.304  0.00  0.00      PROA  
ATOM   3730    O TYR P 690      21.711   0.390  28.160  0.00  0.00      PROA  
ATOM   3731    N THR P 691      21.140   1.212  26.164  0.00  0.00      PROA  
ATOM   3732   HN THR P 691      20.370   1.253  25.532  0.00  0.00      PROA  
ATOM   3733   CA THR P 691      22.392   1.773  25.709  0.00  0.00      PROA  
ATOM   3734   HA THR P 691      23.010   1.687  26.590  0.00  0.00      PROA  
ATOM   3735   CB THR P 691      22.860   0.999  24.481  0.00  0.00      PROA  
ATOM   3736   HB THR P 691      22.909  -0.094  24.675  0.00  0.00      PROA  
ATOM   3737  OG1 THR P 691      24.183   1.430  24.121  0.00  0.00      PROA  
ATOM   3738  HG1 THR P 691      24.758   1.093  24.811  0.00  0.00      PROA  
ATOM   3739  CG2 THR P 691      21.960   1.068  23.203  0.00  0.00      PROA  
ATOM   3740 HG21 THR P 691      22.147   2.059  22.736  0.00  0.00      PROA  
ATOM   3741 HG22 THR P 691      20.877   0.897  23.383  0.00  0.00      PROA  
ATOM   3742 HG23 THR P 691      22.246   0.290  22.464  0.00  0.00      PROA  
ATOM   3743    C THR P 691      22.046   3.167  25.349  0.00  0.00      PROA  
ATOM   3744    O THR P 691      21.018   3.418  24.732  0.00  0.00      PROA  
ATOM   3745    N PRO P 692      22.862   4.150  25.691  0.00  0.00      PROA  
ATOM   3746   CD PRO P 692      24.001   3.980  26.603  0.00  0.00      PROA  
ATOM   3747  HD1 PRO P 692      24.706   3.227  26.191  0.00  0.00      PROA  
ATOM   3748  HD2 PRO P 692      23.619   3.537  27.548  0.00  0.00      PROA  
ATOM   3749   CA PRO P 692      22.454   5.528  25.491  0.00  0.00      PROA  
ATOM   3750   HA PRO P 692      21.396   5.599  25.697  0.00  0.00      PROA  
ATOM   3751   CB PRO P 692      23.331   6.317  26.461  0.00  0.00      PROA  
ATOM   3752  HB1 PRO P 692      22.727   6.494  27.376  0.00  0.00      PROA  
ATOM   3753  HB2 PRO P 692      23.562   7.348  26.118  0.00  0.00      PROA  
ATOM   3754   CG PRO P 692      24.469   5.416  26.895  0.00  0.00      PROA  
ATOM   3755  HG1 PRO P 692      25.420   5.686  26.388  0.00  0.00      PROA  
ATOM   3756  HG2 PRO P 692      24.605   5.705  27.959  0.00  0.00      PROA  
ATOM   3757    C PRO P 692      22.625   5.986  24.046  0.00  0.00      PROA  
ATOM   3758    O PRO P 692      22.450   7.162  23.757  0.00  0.00      PROA  
ATOM   3759    N ASP P 693      22.986   5.055  23.159  0.00  0.00      PROA  
ATOM   3760   HN ASP P 693      22.987   4.102  23.452  0.00  0.00      PROA  
ATOM   3761   CA ASP P 693      23.443   5.281  21.825  0.00  0.00      PROA  
ATOM   3762   HA ASP P 693      23.528   6.339  21.623  0.00  0.00      PROA  
ATOM   3763   CB ASP P 693      24.867   4.526  21.679  0.00  0.00      PROA  
ATOM   3764  HB1 ASP P 693      25.175   4.678  20.623  0.00  0.00      PROA  
ATOM   3765  HB2 ASP P 693      24.942   3.466  22.005  0.00  0.00      PROA  
ATOM   3766   CG ASP P 693      25.980   5.348  22.327  0.00  0.00      PROA  
ATOM   3767  OD1 ASP P 693      26.999   4.682  22.552  0.00  0.00      PROA  
ATOM   3768  OD2 ASP P 693      25.842   6.599  22.462  0.00  0.00      PROA  
ATOM   3769    C ASP P 693      22.335   4.640  20.949  0.00  0.00      PROA  
ATOM   3770    O ASP P 693      22.431   4.509  19.727  0.00  0.00      PROA  
ATOM   3771    N VAL P 694      21.176   4.284  21.547  0.00  0.00      PROA  
ATOM   3772   HN VAL P 694      21.149   4.390  22.538  0.00  0.00      PROA  
ATOM   3773   CA VAL P 694      19.979   3.786  20.863  0.00  0.00      PROA  
ATOM   3774   HA VAL P 694      20.274   2.866  20.380  0.00  0.00      PROA  
ATOM   3775   CB VAL P 694      18.913   3.331  21.958  0.00  0.00      PROA  
ATOM   3776   HB VAL P 694      19.586   2.947  22.754  0.00  0.00      PROA  
ATOM   3777  CG1 VAL P 694      18.137   4.508  22.533  0.00  0.00      PROA  
ATOM   3778 HG11 VAL P 694      17.426   4.995  21.832  0.00  0.00      PROA  
ATOM   3779 HG12 VAL P 694      18.821   5.186  23.087  0.00  0.00      PROA  
ATOM   3780 HG13 VAL P 694      17.458   4.119  23.321  0.00  0.00      PROA  
ATOM   3781  CG2 VAL P 694      18.004   2.370  21.204  0.00  0.00      PROA  
ATOM   3782 HG21 VAL P 694      17.448   1.850  22.013  0.00  0.00      PROA  
ATOM   3783 HG22 VAL P 694      18.559   1.607  20.617  0.00  0.00      PROA  
ATOM   3784 HG23 VAL P 694      17.307   2.944  20.556  0.00  0.00      PROA  
ATOM   3785    C VAL P 694      19.372   4.664  19.776  0.00  0.00      PROA  
ATOM   3786    O VAL P 694      19.141   4.069  18.681  0.00  0.00      PROA  
ATOM   3787    N LEU P 695      19.255   5.981  19.937  0.00  0.00      PROA  
ATOM   3788   HN LEU P 695      19.609   6.367  20.785  0.00  0.00      PROA  
ATOM   3789   CA LEU P 695      18.930   6.948  18.857  0.00  0.00      PROA  
ATOM   3790   HA LEU P 695      17.950   6.639  18.523  0.00  0.00      PROA  
ATOM   3791   CB LEU P 695      18.833   8.397  19.561  0.00  0.00      PROA  
ATOM   3792  HB1 LEU P 695      18.577   9.128  18.764  0.00  0.00      PROA  
ATOM   3793  HB2 LEU P 695      19.819   8.612  20.025  0.00  0.00      PROA  
ATOM   3794   CG LEU P 695      17.840   8.500  20.751  0.00  0.00      PROA  
ATOM   3795   HG LEU P 695      17.942   7.724  21.540  0.00  0.00      PROA  
ATOM   3796  CD1 LEU P 695      18.002   9.928  21.377  0.00  0.00      PROA  
ATOM   3797 HD11 LEU P 695      17.301  10.120  22.217  0.00  0.00      PROA  
ATOM   3798 HD12 LEU P 695      17.697  10.654  20.593  0.00  0.00      PROA  
ATOM   3799 HD13 LEU P 695      19.055  10.020  21.716  0.00  0.00      PROA  
ATOM   3800  CD2 LEU P 695      16.398   8.261  20.290  0.00  0.00      PROA  
ATOM   3801 HD21 LEU P 695      15.693   8.388  21.139  0.00  0.00      PROA  
ATOM   3802 HD22 LEU P 695      16.277   7.265  19.813  0.00  0.00      PROA  
ATOM   3803 HD23 LEU P 695      16.218   8.970  19.453  0.00  0.00      PROA  
ATOM   3804    C LEU P 695      19.870   6.977  17.647  0.00  0.00      PROA  
ATOM   3805    O LEU P 695      19.516   6.939  16.466  0.00  0.00      PROA  
ATOM   3806    N PHE P 696      21.131   7.088  17.846  0.00  0.00      PROA  
ATOM   3807   HN PHE P 696      21.484   7.069  18.778  0.00  0.00      PROA  
ATOM   3808   CA PHE P 696      22.180   6.948  16.858  0.00  0.00      PROA  
ATOM   3809   HA PHE P 696      21.850   7.711  16.169  0.00  0.00      PROA  
ATOM   3810   CB PHE P 696      23.556   7.317  17.500  0.00  0.00      PROA  
ATOM   3811  HB1 PHE P 696      23.643   6.679  18.405  0.00  0.00      PROA  
ATOM   3812  HB2 PHE P 696      23.421   8.330  17.937  0.00  0.00      PROA  
ATOM   3813   CG PHE P 696      24.689   7.228  16.488  0.00  0.00      PROA  
ATOM   3814  CD1 PHE P 696      24.962   8.300  15.629  0.00  0.00      PROA  
ATOM   3815  HD1 PHE P 696      24.313   9.163  15.604  0.00  0.00      PROA  
ATOM   3816  CE1 PHE P 696      25.878   8.152  14.555  0.00  0.00      PROA  
ATOM   3817  HE1 PHE P 696      26.157   8.954  13.887  0.00  0.00      PROA  
ATOM   3818   CZ PHE P 696      26.670   6.989  14.517  0.00  0.00      PROA  
ATOM   3819   HZ PHE P 696      27.467   7.013  13.788  0.00  0.00      PROA  
ATOM   3820  CD2 PHE P 696      25.477   6.063  16.323  0.00  0.00      PROA  
ATOM   3821  HD2 PHE P 696      25.359   5.255  17.030  0.00  0.00      PROA  
ATOM   3822  CE2 PHE P 696      26.455   5.906  15.312  0.00  0.00      PROA  
ATOM   3823  HE2 PHE P 696      27.065   5.026  15.174  0.00  0.00      PROA  
ATOM   3824    C PHE P 696      22.163   5.594  16.070  0.00  0.00      PROA  
ATOM   3825    O PHE P 696      22.199   5.635  14.842  0.00  0.00      PROA  
ATOM   3826    N TRP P 697      22.218   4.446  16.830  0.00  0.00      PROA  
ATOM   3827   HN TRP P 697      22.356   4.581  17.808  0.00  0.00      PROA  
ATOM   3828   CA TRP P 697      21.967   3.063  16.293  0.00  0.00      PROA  
ATOM   3829   HA TRP P 697      22.774   2.821  15.616  0.00  0.00      PROA  
ATOM   3830   CB TRP P 697      22.189   2.028  17.462  0.00  0.00      PROA  
ATOM   3831  HB1 TRP P 697      21.456   2.180  18.283  0.00  0.00      PROA  
ATOM   3832  HB2 TRP P 697      23.255   2.080  17.771  0.00  0.00      PROA  
ATOM   3833   CG TRP P 697      22.026   0.604  16.910  0.00  0.00      PROA  
ATOM   3834  CD1 TRP P 697      21.145  -0.391  17.155  0.00  0.00      PROA  
ATOM   3835  HD1 TRP P 697      20.311  -0.447  17.839  0.00  0.00      PROA  
ATOM   3836  NE1 TRP P 697      21.590  -1.502  16.414  0.00  0.00      PROA  
ATOM   3837  HE1 TRP P 697      21.365  -2.426  16.637  0.00  0.00      PROA  
ATOM   3838  CE2 TRP P 697      22.649  -1.180  15.711  0.00  0.00      PROA  
ATOM   3839  CD2 TRP P 697      22.987   0.155  16.004  0.00  0.00      PROA  
ATOM   3840  CE3 TRP P 697      24.128   0.713  15.427  0.00  0.00      PROA  
ATOM   3841  HE3 TRP P 697      24.462   1.731  15.563  0.00  0.00      PROA  
ATOM   3842  CZ3 TRP P 697      24.901  -0.093  14.503  0.00  0.00      PROA  
ATOM   3843  HZ3 TRP P 697      25.763   0.303  13.988  0.00  0.00      PROA  
ATOM   3844  CZ2 TRP P 697      23.464  -1.956  14.836  0.00  0.00      PROA  
ATOM   3845  HZ2 TRP P 697      23.108  -2.931  14.536  0.00  0.00      PROA  
ATOM   3846  CH2 TRP P 697      24.532  -1.356  14.176  0.00  0.00      PROA  
ATOM   3847  HH2 TRP P 697      25.235  -1.953  13.612  0.00  0.00      PROA  
ATOM   3848    C TRP P 697      20.706   2.824  15.468  0.00  0.00      PROA  
ATOM   3849    O TRP P 697      20.793   2.257  14.380  0.00  0.00      PROA  
ATOM   3850    N SER P 698      19.576   3.375  15.999  0.00  0.00      PROA  
ATOM   3851   HN SER P 698      19.721   3.718  16.924  0.00  0.00      PROA  
ATOM   3852   CA SER P 698      18.261   3.310  15.341  0.00  0.00      PROA  
ATOM   3853   HA SER P 698      18.072   2.274  15.102  0.00  0.00      PROA  
ATOM   3854   CB SER P 698      17.044   3.962  16.153  0.00  0.00      PROA  
ATOM   3855  HB1 SER P 698      16.119   4.060  15.545  0.00  0.00      PROA  
ATOM   3856  HB2 SER P 698      17.362   4.993  16.418  0.00  0.00      PROA  
ATOM   3857   OG SER P 698      16.613   3.345  17.349  0.00  0.00      PROA  
ATOM   3858  HG1 SER P 698      17.399   3.256  17.894  0.00  0.00      PROA  
ATOM   3859    C SER P 698      18.343   4.076  13.914  0.00  0.00      PROA  
ATOM   3860    O SER P 698      17.976   3.512  12.920  0.00  0.00      PROA  
ATOM   3861    N CYS P 699      19.009   5.285  13.871  0.00  0.00      PROA  
ATOM   3862   HN CYS P 699      19.487   5.640  14.671  0.00  0.00      PROA  
ATOM   3863   CA CYS P 699      19.271   6.006  12.612  0.00  0.00      PROA  
ATOM   3864   HA CYS P 699      18.323   6.016  12.095  0.00  0.00      PROA  
ATOM   3865   CB CYS P 699      19.900   7.369  12.732  0.00  0.00      PROA  
ATOM   3866  HB1 CYS P 699      20.122   7.840  11.751  0.00  0.00      PROA  
ATOM   3867  HB2 CYS P 699      20.826   7.283  13.341  0.00  0.00      PROA  
ATOM   3868   SG CYS P 699      18.852   8.441  13.734  0.00  0.00      PROA  
ATOM   3869  HG1 CYS P 699      19.173   7.970  14.930  0.00  0.00      PROA  
ATOM   3870    C CYS P 699      20.243   5.217  11.751  0.00  0.00      PROA  
ATOM   3871    O CYS P 699      19.872   4.970  10.565  0.00  0.00      PROA  
ATOM   3872    N ILE P 700      21.267   4.658  12.312  0.00  0.00      PROA  
ATOM   3873   HN ILE P 700      21.447   4.836  13.276  0.00  0.00      PROA  
ATOM   3874   CA ILE P 700      22.178   3.781  11.466  0.00  0.00      PROA  
ATOM   3875   HA ILE P 700      22.537   4.380  10.641  0.00  0.00      PROA  
ATOM   3876   CB ILE P 700      23.366   3.223  12.251  0.00  0.00      PROA  
ATOM   3877   HB ILE P 700      22.971   2.771  13.186  0.00  0.00      PROA  
ATOM   3878  CG2 ILE P 700      24.145   2.122  11.500  0.00  0.00      PROA  
ATOM   3879 HG21 ILE P 700      24.108   2.347  10.413  0.00  0.00      PROA  
ATOM   3880 HG22 ILE P 700      23.597   1.156  11.490  0.00  0.00      PROA  
ATOM   3881 HG23 ILE P 700      25.226   2.168  11.755  0.00  0.00      PROA  
ATOM   3882  CG1 ILE P 700      24.330   4.367  12.659  0.00  0.00      PROA  
ATOM   3883 HG11 ILE P 700      24.940   4.043  13.529  0.00  0.00      PROA  
ATOM   3884 HG12 ILE P 700      23.625   5.157  12.998  0.00  0.00      PROA  
ATOM   3885   CD ILE P 700      25.188   5.049  11.581  0.00  0.00      PROA  
ATOM   3886  HD1 ILE P 700      24.505   5.427  10.791  0.00  0.00      PROA  
ATOM   3887  HD2 ILE P 700      25.744   4.227  11.080  0.00  0.00      PROA  
ATOM   3888  HD3 ILE P 700      25.864   5.864  11.917  0.00  0.00      PROA  
ATOM   3889    C ILE P 700      21.455   2.565  10.848  0.00  0.00      PROA  
ATOM   3890    O ILE P 700      21.599   2.251   9.632  0.00  0.00      PROA  
ATOM   3891    N LEU P 701      20.665   1.727  11.548  0.00  0.00      PROA  
ATOM   3892   HN LEU P 701      20.746   1.805  12.539  0.00  0.00      PROA  
ATOM   3893   CA LEU P 701      19.687   0.756  11.000  0.00  0.00      PROA  
ATOM   3894   HA LEU P 701      20.254   0.030  10.434  0.00  0.00      PROA  
ATOM   3895   CB LEU P 701      18.876  -0.064  12.066  0.00  0.00      PROA  
ATOM   3896  HB1 LEU P 701      18.158  -0.749  11.567  0.00  0.00      PROA  
ATOM   3897  HB2 LEU P 701      18.229   0.685  12.571  0.00  0.00      PROA  
ATOM   3898   CG LEU P 701      19.676  -0.931  13.002  0.00  0.00      PROA  
ATOM   3899   HG LEU P 701      20.443  -0.301  13.501  0.00  0.00      PROA  
ATOM   3900  CD1 LEU P 701      18.790  -1.331  14.204  0.00  0.00      PROA  
ATOM   3901 HD11 LEU P 701      18.018  -2.025  13.807  0.00  0.00      PROA  
ATOM   3902 HD12 LEU P 701      18.311  -0.477  14.729  0.00  0.00      PROA  
ATOM   3903 HD13 LEU P 701      19.444  -1.897  14.901  0.00  0.00      PROA  
ATOM   3904  CD2 LEU P 701      20.435  -2.084  12.394  0.00  0.00      PROA  
ATOM   3905 HD21 LEU P 701      19.742  -2.732  11.817  0.00  0.00      PROA  
ATOM   3906 HD22 LEU P 701      20.862  -2.729  13.192  0.00  0.00      PROA  
ATOM   3907 HD23 LEU P 701      21.222  -1.702  11.709  0.00  0.00      PROA  
ATOM   3908    C LEU P 701      18.711   1.181   9.906  0.00  0.00      PROA  
ATOM   3909    O LEU P 701      18.595   0.443   8.941  0.00  0.00      PROA  
ATOM   3910    N PHE P 702      18.045   2.305  10.078  0.00  0.00      PROA  
ATOM   3911   HN PHE P 702      18.193   2.830  10.913  0.00  0.00      PROA  
ATOM   3912   CA PHE P 702      17.162   2.873   9.047  0.00  0.00      PROA  
ATOM   3913   HA PHE P 702      16.415   2.153   8.747  0.00  0.00      PROA  
ATOM   3914   CB PHE P 702      16.701   4.268   9.633  0.00  0.00      PROA  
ATOM   3915  HB1 PHE P 702      17.511   4.905  10.048  0.00  0.00      PROA  
ATOM   3916  HB2 PHE P 702      15.956   4.108  10.441  0.00  0.00      PROA  
ATOM   3917   CG PHE P 702      15.933   5.176   8.608  0.00  0.00      PROA  
ATOM   3918  CD1 PHE P 702      14.563   5.007   8.405  0.00  0.00      PROA  
ATOM   3919  HD1 PHE P 702      14.171   4.099   8.838  0.00  0.00      PROA  
ATOM   3920  CE1 PHE P 702      13.766   6.024   7.899  0.00  0.00      PROA  
ATOM   3921  HE1 PHE P 702      12.705   5.868   7.770  0.00  0.00      PROA  
ATOM   3922   CZ PHE P 702      14.367   7.296   7.729  0.00  0.00      PROA  
ATOM   3923   HZ PHE P 702      13.845   8.183   7.402  0.00  0.00      PROA  
ATOM   3924  CD2 PHE P 702      16.497   6.416   8.328  0.00  0.00      PROA  
ATOM   3925  HD2 PHE P 702      17.556   6.517   8.511  0.00  0.00      PROA  
ATOM   3926  CE2 PHE P 702      15.769   7.458   7.856  0.00  0.00      PROA  
ATOM   3927  HE2 PHE P 702      16.245   8.390   7.588  0.00  0.00      PROA  
ATOM   3928    C PHE P 702      17.962   3.179   7.683  0.00  0.00      PROA  
ATOM   3929    O PHE P 702      17.733   2.765   6.548  0.00  0.00      PROA  
ATOM   3930    N PHE P 703      19.082   3.878   7.981  0.00  0.00      PROA  
ATOM   3931   HN PHE P 703      19.223   4.149   8.930  0.00  0.00      PROA  
ATOM   3932   CA PHE P 703      20.176   4.202   7.066  0.00  0.00      PROA  
ATOM   3933   HA PHE P 703      19.798   4.815   6.262  0.00  0.00      PROA  
ATOM   3934   CB PHE P 703      21.237   5.110   7.848  0.00  0.00      PROA  
ATOM   3935  HB1 PHE P 703      21.603   4.526   8.720  0.00  0.00      PROA  
ATOM   3936  HB2 PHE P 703      20.701   5.999   8.243  0.00  0.00      PROA  
ATOM   3937   CG PHE P 703      22.493   5.449   7.040  0.00  0.00      PROA  
ATOM   3938  CD1 PHE P 703      22.364   6.356   5.974  0.00  0.00      PROA  
ATOM   3939  HD1 PHE P 703      21.438   6.749   5.581  0.00  0.00      PROA  
ATOM   3940  CE1 PHE P 703      23.508   6.839   5.357  0.00  0.00      PROA  
ATOM   3941  HE1 PHE P 703      23.375   7.629   4.633  0.00  0.00      PROA  
ATOM   3942   CZ PHE P 703      24.766   6.299   5.692  0.00  0.00      PROA  
ATOM   3943   HZ PHE P 703      25.628   6.644   5.140  0.00  0.00      PROA  
ATOM   3944  CD2 PHE P 703      23.720   4.962   7.457  0.00  0.00      PROA  
ATOM   3945  HD2 PHE P 703      23.702   4.367   8.358  0.00  0.00      PROA  
ATOM   3946  CE2 PHE P 703      24.884   5.295   6.750  0.00  0.00      PROA  
ATOM   3947  HE2 PHE P 703      25.839   4.883   7.039  0.00  0.00      PROA  
ATOM   3948    C PHE P 703      20.806   3.064   6.324  0.00  0.00      PROA  
ATOM   3949    O PHE P 703      20.952   3.022   5.131  0.00  0.00      PROA  
ATOM   3950    N ALA P 704      21.339   2.052   7.038  0.00  0.00      PROA  
ATOM   3951   HN ALA P 704      21.281   2.079   8.033  0.00  0.00      PROA  
ATOM   3952   CA ALA P 704      21.985   0.873   6.477  0.00  0.00      PROA  
ATOM   3953   HA ALA P 704      22.715   1.226   5.764  0.00  0.00      PROA  
ATOM   3954   CB ALA P 704      22.641   0.059   7.543  0.00  0.00      PROA  
ATOM   3955  HB1 ALA P 704      21.843  -0.463   8.114  0.00  0.00      PROA  
ATOM   3956  HB2 ALA P 704      23.281   0.652   8.231  0.00  0.00      PROA  
ATOM   3957  HB3 ALA P 704      23.202  -0.812   7.143  0.00  0.00      PROA  
ATOM   3958    C ALA P 704      21.087   0.031   5.718  0.00  0.00      PROA  
ATOM   3959    O ALA P 704      21.502  -0.650   4.754  0.00  0.00      PROA  
ATOM   3960    N THR P 705      19.765  -0.041   6.077  0.00  0.00      PROA  
ATOM   3961   HN THR P 705      19.356   0.336   6.905  0.00  0.00      PROA  
ATOM   3962   CA THR P 705      18.848  -0.811   5.259  0.00  0.00      PROA  
ATOM   3963   HA THR P 705      19.217  -1.819   5.148  0.00  0.00      PROA  
ATOM   3964   CB THR P 705      17.479  -0.899   6.094  0.00  0.00      PROA  
ATOM   3965   HB THR P 705      17.272   0.116   6.496  0.00  0.00      PROA  
ATOM   3966  OG1 THR P 705      17.585  -1.741   7.215  0.00  0.00      PROA  
ATOM   3967  HG1 THR P 705      18.135  -1.211   7.797  0.00  0.00      PROA  
ATOM   3968  CG2 THR P 705      16.324  -1.546   5.293  0.00  0.00      PROA  
ATOM   3969 HG21 THR P 705      15.836  -0.820   4.609  0.00  0.00      PROA  
ATOM   3970 HG22 THR P 705      15.536  -1.817   6.029  0.00  0.00      PROA  
ATOM   3971 HG23 THR P 705      16.612  -2.488   4.781  0.00  0.00      PROA  
ATOM   3972    C THR P 705      18.571  -0.248   3.881  0.00  0.00      PROA  
ATOM   3973    O THR P 705      18.615  -0.942   2.879  0.00  0.00      PROA  
ATOM   3974    N PHE P 706      18.384   1.154   3.815  0.00  0.00      PROA  
ATOM   3975   HN PHE P 706      18.023   1.629   4.613  0.00  0.00      PROA  
ATOM   3976   CA PHE P 706      18.348   1.906   2.545  0.00  0.00      PROA  
ATOM   3977   HA PHE P 706      17.426   1.500   2.156  0.00  0.00      PROA  
ATOM   3978   CB PHE P 706      18.090   3.383   2.895  0.00  0.00      PROA  
ATOM   3979  HB1 PHE P 706      18.865   3.764   3.595  0.00  0.00      PROA  
ATOM   3980  HB2 PHE P 706      17.145   3.485   3.470  0.00  0.00      PROA  
ATOM   3981   CG PHE P 706      18.012   4.291   1.714  0.00  0.00      PROA  
ATOM   3982  CD1 PHE P 706      17.040   4.065   0.664  0.00  0.00      PROA  
ATOM   3983  HD1 PHE P 706      16.496   3.134   0.730  0.00  0.00      PROA  
ATOM   3984  CE1 PHE P 706      16.838   4.938  -0.378  0.00  0.00      PROA  
ATOM   3985  HE1 PHE P 706      16.247   4.661  -1.239  0.00  0.00      PROA  
ATOM   3986   CZ PHE P 706      17.447   6.191  -0.428  0.00  0.00      PROA  
ATOM   3987   HZ PHE P 706      17.419   6.755  -1.348  0.00  0.00      PROA  
ATOM   3988  CD2 PHE P 706      18.641   5.608   1.678  0.00  0.00      PROA  
ATOM   3989  HD2 PHE P 706      19.407   5.850   2.399  0.00  0.00      PROA  
ATOM   3990  CE2 PHE P 706      18.270   6.560   0.661  0.00  0.00      PROA  
ATOM   3991  HE2 PHE P 706      18.789   7.507   0.690  0.00  0.00      PROA  
ATOM   3992    C PHE P 706      19.566   1.620   1.683  0.00  0.00      PROA  
ATOM   3993    O PHE P 706      19.477   1.352   0.492  0.00  0.00      PROA  
ATOM   3994    N ILE P 707      20.763   1.632   2.233  0.00  0.00      PROA  
ATOM   3995   HN ILE P 707      20.863   2.157   3.074  0.00  0.00      PROA  
ATOM   3996   CA ILE P 707      21.997   1.330   1.518  0.00  0.00      PROA  
ATOM   3997   HA ILE P 707      21.940   1.972   0.652  0.00  0.00      PROA  
ATOM   3998   CB ILE P 707      23.246   1.712   2.262  0.00  0.00      PROA  
ATOM   3999   HB ILE P 707      23.186   1.186   3.239  0.00  0.00      PROA  
ATOM   4000  CG2 ILE P 707      24.561   1.405   1.573  0.00  0.00      PROA  
ATOM   4001 HG21 ILE P 707      24.905   0.380   1.317  0.00  0.00      PROA  
ATOM   4002 HG22 ILE P 707      25.409   1.825   2.155  0.00  0.00      PROA  
ATOM   4003 HG23 ILE P 707      24.543   1.918   0.588  0.00  0.00      PROA  
ATOM   4004  CG1 ILE P 707      23.234   3.291   2.577  0.00  0.00      PROA  
ATOM   4005 HG11 ILE P 707      24.224   3.650   2.933  0.00  0.00      PROA  
ATOM   4006 HG12 ILE P 707      22.486   3.495   3.372  0.00  0.00      PROA  
ATOM   4007   CD ILE P 707      22.806   4.247   1.388  0.00  0.00      PROA  
ATOM   4008  HD1 ILE P 707      23.531   4.082   0.562  0.00  0.00      PROA  
ATOM   4009  HD2 ILE P 707      22.845   5.336   1.602  0.00  0.00      PROA  
ATOM   4010  HD3 ILE P 707      21.837   3.839   1.029  0.00  0.00      PROA  
ATOM   4011    C ILE P 707      22.108  -0.108   1.063  0.00  0.00      PROA  
ATOM   4012    O ILE P 707      22.395  -0.324  -0.106  0.00  0.00      PROA  
ATOM   4013    N VAL P 708      21.847  -1.082   1.994  0.00  0.00      PROA  
ATOM   4014   HN VAL P 708      21.595  -0.896   2.940  0.00  0.00      PROA  
ATOM   4015   CA VAL P 708      22.022  -2.508   1.621  0.00  0.00      PROA  
ATOM   4016   HA VAL P 708      22.953  -2.693   1.106  0.00  0.00      PROA  
ATOM   4017   CB VAL P 708      21.996  -3.428   2.838  0.00  0.00      PROA  
ATOM   4018   HB VAL P 708      21.092  -3.151   3.421  0.00  0.00      PROA  
ATOM   4019  CG1 VAL P 708      22.000  -4.891   2.441  0.00  0.00      PROA  
ATOM   4020 HG11 VAL P 708      21.286  -5.113   1.620  0.00  0.00      PROA  
ATOM   4021 HG12 VAL P 708      21.795  -5.559   3.305  0.00  0.00      PROA  
ATOM   4022 HG13 VAL P 708      23.008  -5.125   2.037  0.00  0.00      PROA  
ATOM   4023  CG2 VAL P 708      23.150  -3.223   3.946  0.00  0.00      PROA  
ATOM   4024 HG21 VAL P 708      23.384  -2.144   3.828  0.00  0.00      PROA  
ATOM   4025 HG22 VAL P 708      24.108  -3.758   3.772  0.00  0.00      PROA  
ATOM   4026 HG23 VAL P 708      22.794  -3.457   4.972  0.00  0.00      PROA  
ATOM   4027    C VAL P 708      20.948  -2.968   0.600  0.00  0.00      PROA  
ATOM   4028    O VAL P 708      21.395  -3.696  -0.270  0.00  0.00      PROA  
ATOM   4029    N SER P 709      19.671  -2.529   0.687  0.00  0.00      PROA  
ATOM   4030   HN SER P 709      19.296  -2.035   1.467  0.00  0.00      PROA  
ATOM   4031   CA SER P 709      18.819  -2.831  -0.392  0.00  0.00      PROA  
ATOM   4032   HA SER P 709      18.937  -3.890  -0.567  0.00  0.00      PROA  
ATOM   4033   CB SER P 709      17.313  -2.625  -0.086  0.00  0.00      PROA  
ATOM   4034  HB1 SER P 709      16.714  -2.673  -1.020  0.00  0.00      PROA  
ATOM   4035  HB2 SER P 709      16.993  -1.705   0.450  0.00  0.00      PROA  
ATOM   4036   OG SER P 709      16.834  -3.738   0.685  0.00  0.00      PROA  
ATOM   4037  HG1 SER P 709      17.629  -3.981   1.165  0.00  0.00      PROA  
ATOM   4038    C SER P 709      19.222  -2.263  -1.759  0.00  0.00      PROA  
ATOM   4039    O SER P 709      19.220  -2.927  -2.789  0.00  0.00      PROA  
ATOM   4040    N SER P 710      19.619  -0.999  -1.845  0.00  0.00      PROA  
ATOM   4041   HN SER P 710      19.568  -0.373  -1.070  0.00  0.00      PROA  
ATOM   4042   CA SER P 710      20.244  -0.441  -3.046  0.00  0.00      PROA  
ATOM   4043   HA SER P 710      19.615  -0.288  -3.911  0.00  0.00      PROA  
ATOM   4044   CB SER P 710      20.640   0.928  -2.737  0.00  0.00      PROA  
ATOM   4045  HB1 SER P 710      20.912   1.364  -3.722  0.00  0.00      PROA  
ATOM   4046  HB2 SER P 710      21.467   1.041  -2.004  0.00  0.00      PROA  
ATOM   4047   OG SER P 710      19.496   1.690  -2.309  0.00  0.00      PROA  
ATOM   4048  HG1 SER P 710      19.313   1.489  -1.389  0.00  0.00      PROA  
ATOM   4049    C SER P 710      21.546  -1.240  -3.429  0.00  0.00      PROA  
ATOM   4050    O SER P 710      21.796  -1.632  -4.555  0.00  0.00      PROA  
ATOM   4051    N THR P 711      22.472  -1.591  -2.509  0.00  0.00      PROA  
ATOM   4052   HN THR P 711      22.500  -1.230  -1.580  0.00  0.00      PROA  
ATOM   4053   CA THR P 711      23.716  -2.346  -2.742  0.00  0.00      PROA  
ATOM   4054   HA THR P 711      24.238  -1.843  -3.542  0.00  0.00      PROA  
ATOM   4055   CB THR P 711      24.584  -2.240  -1.342  0.00  0.00      PROA  
ATOM   4056   HB THR P 711      24.052  -2.620  -0.443  0.00  0.00      PROA  
ATOM   4057  OG1 THR P 711      24.904  -0.879  -0.952  0.00  0.00      PROA  
ATOM   4058  HG1 THR P 711      24.124  -0.372  -0.713  0.00  0.00      PROA  
ATOM   4059  CG2 THR P 711      25.948  -2.990  -1.465  0.00  0.00      PROA  
ATOM   4060 HG21 THR P 711      26.572  -2.972  -0.546  0.00  0.00      PROA  
ATOM   4061 HG22 THR P 711      26.571  -2.703  -2.339  0.00  0.00      PROA  
ATOM   4062 HG23 THR P 711      25.582  -4.021  -1.654  0.00  0.00      PROA  
ATOM   4063    C THR P 711      23.574  -3.783  -3.189  0.00  0.00      PROA  
ATOM   4064    O THR P 711      24.359  -4.190  -4.020  0.00  0.00      PROA  
ATOM   4065    N LEU P 712      22.535  -4.489  -2.662  0.00  0.00      PROA  
ATOM   4066   HN LEU P 712      22.164  -4.137  -1.806  0.00  0.00      PROA  
ATOM   4067   CA LEU P 712      22.187  -5.814  -3.276  0.00  0.00      PROA  
ATOM   4068   HA LEU P 712      23.042  -6.448  -3.463  0.00  0.00      PROA  
ATOM   4069   CB LEU P 712      21.352  -6.687  -2.287  0.00  0.00      PROA  
ATOM   4070  HB1 LEU P 712      21.097  -7.591  -2.880  0.00  0.00      PROA  
ATOM   4071  HB2 LEU P 712      20.421  -6.131  -2.045  0.00  0.00      PROA  
ATOM   4072   CG LEU P 712      22.136  -6.932  -0.951  0.00  0.00      PROA  
ATOM   4073   HG LEU P 712      22.329  -5.960  -0.448  0.00  0.00      PROA  
ATOM   4074  CD1 LEU P 712      21.404  -7.712   0.029  0.00  0.00      PROA  
ATOM   4075 HD11 LEU P 712      21.131  -8.676  -0.452  0.00  0.00      PROA  
ATOM   4076 HD12 LEU P 712      20.532  -7.239   0.527  0.00  0.00      PROA  
ATOM   4077 HD13 LEU P 712      21.968  -8.108   0.901  0.00  0.00      PROA  
ATOM   4078  CD2 LEU P 712      23.587  -7.519  -1.166  0.00  0.00      PROA  
ATOM   4079 HD21 LEU P 712      23.982  -7.810  -0.169  0.00  0.00      PROA  
ATOM   4080 HD22 LEU P 712      24.210  -6.817  -1.760  0.00  0.00      PROA  
ATOM   4081 HD23 LEU P 712      23.567  -8.455  -1.763  0.00  0.00      PROA  
ATOM   4082    C LEU P 712      21.401  -5.683  -4.603  0.00  0.00      PROA  
ATOM   4083    O LEU P 712      21.458  -6.606  -5.463  0.00  0.00      PROA  
ATOM   4084    N LYS P 713      20.565  -4.608  -4.769  0.00  0.00      PROA  
ATOM   4085   HN LYS P 713      20.438  -3.892  -4.087  0.00  0.00      PROA  
ATOM   4086   CA LYS P 713      20.129  -4.321  -6.209  0.00  0.00      PROA  
ATOM   4087   HA LYS P 713      19.707  -5.260  -6.536  0.00  0.00      PROA  
ATOM   4088   CB LYS P 713      18.966  -3.273  -6.201  0.00  0.00      PROA  
ATOM   4089  HB1 LYS P 713      18.897  -2.929  -7.255  0.00  0.00      PROA  
ATOM   4090  HB2 LYS P 713      19.246  -2.404  -5.568  0.00  0.00      PROA  
ATOM   4091   CG LYS P 713      17.670  -3.767  -5.566  0.00  0.00      PROA  
ATOM   4092  HG1 LYS P 713      16.892  -2.995  -5.385  0.00  0.00      PROA  
ATOM   4093  HG2 LYS P 713      17.831  -4.283  -4.595  0.00  0.00      PROA  
ATOM   4094   CD LYS P 713      16.940  -4.954  -6.255  0.00  0.00      PROA  
ATOM   4095  HD1 LYS P 713      17.548  -5.865  -6.073  0.00  0.00      PROA  
ATOM   4096  HD2 LYS P 713      17.038  -4.791  -7.350  0.00  0.00      PROA  
ATOM   4097   CE LYS P 713      15.504  -5.157  -5.862  0.00  0.00      PROA  
ATOM   4098  HE1 LYS P 713      14.984  -4.259  -6.260  0.00  0.00      PROA  
ATOM   4099  HE2 LYS P 713      15.508  -5.285  -4.758  0.00  0.00      PROA  
ATOM   4100   NZ LYS P 713      14.939  -6.377  -6.598  0.00  0.00      PROA  
ATOM   4101  HZ1 LYS P 713      13.944  -6.590  -6.382  0.00  0.00      PROA  
ATOM   4102  HZ2 LYS P 713      15.484  -7.247  -6.431  0.00  0.00      PROA  
ATOM   4103  HZ3 LYS P 713      14.957  -6.226  -7.627  0.00  0.00      PROA  
ATOM   4104    C LYS P 713      21.220  -3.902  -7.263  0.00  0.00      PROA  
ATOM   4105    O LYS P 713      21.275  -4.322  -8.461  0.00  0.00      PROA  
ATOM   4106    N THR P 714      22.163  -3.111  -6.873  0.00  0.00      PROA  
ATOM   4107   HN THR P 714      22.131  -2.735  -5.950  0.00  0.00      PROA  
ATOM   4108   CA THR P 714      23.249  -2.559  -7.634  0.00  0.00      PROA  
ATOM   4109   HA THR P 714      22.796  -2.382  -8.599  0.00  0.00      PROA  
ATOM   4110   CB THR P 714      23.846  -1.169  -7.263  0.00  0.00      PROA  
ATOM   4111   HB THR P 714      24.692  -0.807  -7.885  0.00  0.00      PROA  
ATOM   4112  OG1 THR P 714      24.186  -1.123  -5.864  0.00  0.00      PROA  
ATOM   4113  HG1 THR P 714      23.343  -1.249  -5.422  0.00  0.00      PROA  
ATOM   4114  CG2 THR P 714      22.829   0.004  -7.402  0.00  0.00      PROA  
ATOM   4115 HG21 THR P 714      22.552   0.225  -8.455  0.00  0.00      PROA  
ATOM   4116 HG22 THR P 714      23.372   0.936  -7.137  0.00  0.00      PROA  
ATOM   4117 HG23 THR P 714      21.838  -0.193  -6.938  0.00  0.00      PROA  
ATOM   4118    C THR P 714      24.339  -3.637  -7.887  0.00  0.00      PROA  
ATOM   4119    O THR P 714      25.251  -3.394  -8.693  0.00  0.00      PROA  
ATOM   4120    N PHE P 715      24.207  -4.797  -7.263  0.00  0.00      PROA  
ATOM   4121   HN PHE P 715      23.738  -4.688  -6.390  0.00  0.00      PROA  
ATOM   4122   CA PHE P 715      24.947  -6.028  -7.378  0.00  0.00      PROA  
ATOM   4123   HA PHE P 715      25.986  -5.792  -7.199  0.00  0.00      PROA  
ATOM   4124   CB PHE P 715      24.347  -6.812  -6.244  0.00  0.00      PROA  
ATOM   4125  HB1 PHE P 715      23.378  -7.334  -6.393  0.00  0.00      PROA  
ATOM   4126  HB2 PHE P 715      24.350  -6.181  -5.330  0.00  0.00      PROA  
ATOM   4127   CG PHE P 715      25.254  -7.950  -5.997  0.00  0.00      PROA  
ATOM   4128  CD1 PHE P 715      25.248  -9.007  -6.856  0.00  0.00      PROA  
ATOM   4129  HD1 PHE P 715      24.569  -9.034  -7.695  0.00  0.00      PROA  
ATOM   4130  CE1 PHE P 715      26.186  -9.986  -6.655  0.00  0.00      PROA  
ATOM   4131  HE1 PHE P 715      26.067 -10.879  -7.251  0.00  0.00      PROA  
ATOM   4132   CZ PHE P 715      27.098  -9.901  -5.564  0.00  0.00      PROA  
ATOM   4133   HZ PHE P 715      27.686 -10.769  -5.306  0.00  0.00      PROA  
ATOM   4134  CD2 PHE P 715      26.147  -7.872  -4.865  0.00  0.00      PROA  
ATOM   4135  HD2 PHE P 715      26.107  -7.009  -4.217  0.00  0.00      PROA  
ATOM   4136  CE2 PHE P 715      27.041  -8.866  -4.638  0.00  0.00      PROA  
ATOM   4137  HE2 PHE P 715      27.717  -8.851  -3.796  0.00  0.00      PROA  
ATOM   4138    C PHE P 715      24.792  -6.493  -8.790  0.00  0.00      PROA  
ATOM   4139    O PHE P 715      25.667  -7.078  -9.447  0.00  0.00      PROA  
ATOM   4140    N LYS P 716      23.528  -6.328  -9.240  0.00  0.00      PROA  
ATOM   4141   HN LYS P 716      22.831  -6.042  -8.587  0.00  0.00      PROA  
ATOM   4142   CA LYS P 716      23.087  -6.693 -10.581  0.00  0.00      PROA  
ATOM   4143   HA LYS P 716      23.725  -7.477 -10.960  0.00  0.00      PROA  
ATOM   4144   CB LYS P 716      21.620  -7.245 -10.484  0.00  0.00      PROA  
ATOM   4145  HB1 LYS P 716      21.078  -6.647  -9.721  0.00  0.00      PROA  
ATOM   4146  HB2 LYS P 716      21.652  -8.286 -10.096  0.00  0.00      PROA  
ATOM   4147   CG LYS P 716      20.823  -7.222 -11.748  0.00  0.00      PROA  
ATOM   4148  HG1 LYS P 716      21.434  -7.945 -12.330  0.00  0.00      PROA  
ATOM   4149  HG2 LYS P 716      20.689  -6.220 -12.209  0.00  0.00      PROA  
ATOM   4150   CD LYS P 716      19.395  -7.778 -11.555  0.00  0.00      PROA  
ATOM   4151  HD1 LYS P 716      18.847  -7.233 -10.757  0.00  0.00      PROA  
ATOM   4152  HD2 LYS P 716      19.566  -8.820 -11.209  0.00  0.00      PROA  
ATOM   4153   CE LYS P 716      18.576  -7.988 -12.799  0.00  0.00      PROA  
ATOM   4154  HE1 LYS P 716      17.765  -8.704 -12.546  0.00  0.00      PROA  
ATOM   4155  HE2 LYS P 716      19.113  -8.535 -13.604  0.00  0.00      PROA  
ATOM   4156   NZ LYS P 716      17.962  -6.702 -13.235  0.00  0.00      PROA  
ATOM   4157  HZ1 LYS P 716      17.388  -6.811 -14.095  0.00  0.00      PROA  
ATOM   4158  HZ2 LYS P 716      18.748  -6.038 -13.389  0.00  0.00      PROA  
ATOM   4159  HZ3 LYS P 716      17.473  -6.248 -12.437  0.00  0.00      PROA  
ATOM   4160    C LYS P 716      23.330  -5.558 -11.578  0.00  0.00      PROA  
ATOM   4161    O LYS P 716      23.528  -5.911 -12.772  0.00  0.00      PROA  
ATOM   4162    N THR P 717      23.443  -4.297 -11.167  0.00  0.00      PROA  
ATOM   4163   HN THR P 717      23.138  -3.994 -10.268  0.00  0.00      PROA  
ATOM   4164   CA THR P 717      24.110  -3.257 -11.989  0.00  0.00      PROA  
ATOM   4165   HA THR P 717      23.683  -3.242 -12.981  0.00  0.00      PROA  
ATOM   4166   CB THR P 717      23.910  -1.921 -11.386  0.00  0.00      PROA  
ATOM   4167   HB THR P 717      24.424  -1.799 -10.408  0.00  0.00      PROA  
ATOM   4168  OG1 THR P 717      22.537  -1.669 -11.097  0.00  0.00      PROA  
ATOM   4169  HG1 THR P 717      22.104  -1.984 -11.894  0.00  0.00      PROA  
ATOM   4170  CG2 THR P 717      24.519  -0.747 -12.246  0.00  0.00      PROA  
ATOM   4171 HG21 THR P 717      24.577   0.203 -11.674  0.00  0.00      PROA  
ATOM   4172 HG22 THR P 717      23.898  -0.546 -13.145  0.00  0.00      PROA  
ATOM   4173 HG23 THR P 717      25.554  -1.026 -12.540  0.00  0.00      PROA  
ATOM   4174    C THR P 717      25.546  -3.570 -12.235  0.00  0.00      PROA  
ATOM   4175    O THR P 717      25.964  -3.694 -13.402  0.00  0.00      PROA  
ATOM   4176    N SER P 718      26.377  -3.963 -11.198  0.00  0.00      PROA  
ATOM   4177   HN SER P 718      26.029  -3.899 -10.266  0.00  0.00      PROA  
ATOM   4178   CA SER P 718      27.693  -4.570 -11.578  0.00  0.00      PROA  
ATOM   4179   HA SER P 718      28.172  -3.868 -12.245  0.00  0.00      PROA  
ATOM   4180   CB SER P 718      28.666  -4.707 -10.316  0.00  0.00      PROA  
ATOM   4181  HB1 SER P 718      28.191  -5.427  -9.617  0.00  0.00      PROA  
ATOM   4182  HB2 SER P 718      28.788  -3.720  -9.822  0.00  0.00      PROA  
ATOM   4183   OG SER P 718      29.880  -5.413 -10.633  0.00  0.00      PROA  
ATOM   4184  HG1 SER P 718      30.407  -4.717 -11.033  0.00  0.00      PROA  
ATOM   4185    C SER P 718      27.622  -5.939 -12.355  0.00  0.00      PROA  
ATOM   4186    O SER P 718      26.651  -6.737 -12.277  0.00  0.00      PROA  
ATOM   4187    N ARG P 719      28.551  -6.186 -13.284  0.00  0.00      PROA  
ATOM   4188   HN ARG P 719      29.328  -5.568 -13.373  0.00  0.00      PROA  
ATOM   4189   CA ARG P 719      28.553  -7.377 -14.157  0.00  0.00      PROA  
ATOM   4190   HA ARG P 719      27.658  -7.976 -14.073  0.00  0.00      PROA  
ATOM   4191   CB ARG P 719      28.558  -6.999 -15.681  0.00  0.00      PROA  
ATOM   4192  HB1 ARG P 719      28.767  -7.888 -16.313  0.00  0.00      PROA  
ATOM   4193  HB2 ARG P 719      29.381  -6.281 -15.883  0.00  0.00      PROA  
ATOM   4194   CG ARG P 719      27.134  -6.723 -16.212  0.00  0.00      PROA  
ATOM   4195  HG1 ARG P 719      26.447  -7.559 -15.962  0.00  0.00      PROA  
ATOM   4196  HG2 ARG P 719      27.171  -6.672 -17.322  0.00  0.00      PROA  
ATOM   4197   CD ARG P 719      26.422  -5.378 -15.615  0.00  0.00      PROA  
ATOM   4198  HD1 ARG P 719      27.137  -4.528 -15.595  0.00  0.00      PROA  
ATOM   4199  HD2 ARG P 719      25.986  -5.584 -14.614  0.00  0.00      PROA  
ATOM   4200   NE ARG P 719      25.433  -4.973 -16.625  0.00  0.00      PROA  
ATOM   4201   HE ARG P 719      25.735  -4.865 -17.572  0.00  0.00      PROA  
ATOM   4202   CZ ARG P 719      24.102  -4.921 -16.502  0.00  0.00      PROA  
ATOM   4203  NH1 ARG P 719      23.452  -5.058 -15.375  0.00  0.00      PROA  
ATOM   4204 HH11 ARG P 719      23.913  -5.305 -14.522  0.00  0.00      PROA  
ATOM   4205 HH12 ARG P 719      22.467  -4.887 -15.390  0.00  0.00      PROA  
ATOM   4206  NH2 ARG P 719      23.426  -4.728 -17.648  0.00  0.00      PROA  
ATOM   4207 HH21 ARG P 719      23.925  -4.554 -18.497  0.00  0.00      PROA  
ATOM   4208 HH22 ARG P 719      22.462  -4.462 -17.641  0.00  0.00      PROA  
ATOM   4209    C ARG P 719      29.739  -8.241 -13.781  0.00  0.00      PROA  
ATOM   4210    O ARG P 719      30.069  -9.187 -14.537  0.00  0.00      PROA  
ATOM   4211    N TYR P 720      30.440  -7.979 -12.702  0.00  0.00      PROA  
ATOM   4212   HN TYR P 720      30.061  -7.314 -12.063  0.00  0.00      PROA  
ATOM   4213   CA TYR P 720      31.587  -8.740 -12.203  0.00  0.00      PROA  
ATOM   4214   HA TYR P 720      32.315  -8.827 -12.996  0.00  0.00      PROA  
ATOM   4215   CB TYR P 720      32.151  -7.982 -11.034  0.00  0.00      PROA  
ATOM   4216  HB1 TYR P 720      31.322  -7.902 -10.299  0.00  0.00      PROA  
ATOM   4217  HB2 TYR P 720      32.335  -6.936 -11.361  0.00  0.00      PROA  
ATOM   4218   CG TYR P 720      33.331  -8.683 -10.385  0.00  0.00      PROA  
ATOM   4219  CD1 TYR P 720      33.211  -9.483  -9.217  0.00  0.00      PROA  
ATOM   4220  HD1 TYR P 720      32.219  -9.710  -8.855  0.00  0.00      PROA  
ATOM   4221  CE1 TYR P 720      34.254 -10.154  -8.674  0.00  0.00      PROA  
ATOM   4222  HE1 TYR P 720      34.147 -10.822  -7.832  0.00  0.00      PROA  
ATOM   4223   CZ TYR P 720      35.485 -10.046  -9.198  0.00  0.00      PROA  
ATOM   4224   OH TYR P 720      36.587 -10.706  -8.516  0.00  0.00      PROA  
ATOM   4225   HH TYR P 720      37.367 -10.446  -9.011  0.00  0.00      PROA  
ATOM   4226  CD2 TYR P 720      34.606  -8.497 -10.886  0.00  0.00      PROA  
ATOM   4227  HD2 TYR P 720      34.754  -7.883 -11.762  0.00  0.00      PROA  
ATOM   4228  CE2 TYR P 720      35.732  -9.163 -10.309  0.00  0.00      PROA  
ATOM   4229  HE2 TYR P 720      36.754  -9.003 -10.617  0.00  0.00      PROA  
ATOM   4230    C TYR P 720      31.205 -10.209 -11.742  0.00  0.00      PROA  
ATOM   4231    O TYR P 720      31.860 -11.209 -12.058  0.00  0.00      PROA  
ATOM   4232    N PHE P 721      30.128 -10.336 -11.012  0.00  0.00      PROA  
ATOM   4233   HN PHE P 721      29.533  -9.568 -10.791  0.00  0.00      PROA  
ATOM   4234   CA PHE P 721      29.692 -11.665 -10.617  0.00  0.00      PROA  
ATOM   4235   HA PHE P 721      30.613 -12.167 -10.359  0.00  0.00      PROA  
ATOM   4236   CB PHE P 721      28.812 -11.774  -9.339  0.00  0.00      PROA  
ATOM   4237  HB1 PHE P 721      28.423 -12.812  -9.267  0.00  0.00      PROA  
ATOM   4238  HB2 PHE P 721      27.967 -11.054  -9.383  0.00  0.00      PROA  
ATOM   4239   CG PHE P 721      29.610 -11.357  -8.158  0.00  0.00      PROA  
ATOM   4240  CD1 PHE P 721      30.206 -12.350  -7.426  0.00  0.00      PROA  
ATOM   4241  HD1 PHE P 721      30.263 -13.354  -7.820  0.00  0.00      PROA  
ATOM   4242  CE1 PHE P 721      30.930 -12.022  -6.231  0.00  0.00      PROA  
ATOM   4243  HE1 PHE P 721      31.406 -12.834  -5.702  0.00  0.00      PROA  
ATOM   4244   CZ PHE P 721      30.846 -10.731  -5.688  0.00  0.00      PROA  
ATOM   4245   HZ PHE P 721      31.232 -10.517  -4.702  0.00  0.00      PROA  
ATOM   4246  CD2 PHE P 721      29.719  -9.997  -7.760  0.00  0.00      PROA  
ATOM   4247  HD2 PHE P 721      29.160  -9.243  -8.293  0.00  0.00      PROA  
ATOM   4248  CE2 PHE P 721      30.270  -9.714  -6.466  0.00  0.00      PROA  
ATOM   4249  HE2 PHE P 721      30.401  -8.677  -6.197  0.00  0.00      PROA  
ATOM   4250    C PHE P 721      28.982 -12.315 -11.735  0.00  0.00      PROA  
ATOM   4251    O PHE P 721      28.354 -11.647 -12.560  0.00  0.00      PROA  
ATOM   4252    N PRO P 722      29.023 -13.678 -11.852  0.00  0.00      PROA  
ATOM   4253   CD PRO P 722      29.741 -14.610 -10.999  0.00  0.00      PROA  
ATOM   4254  HD1 PRO P 722      29.175 -14.731 -10.051  0.00  0.00      PROA  
ATOM   4255  HD2 PRO P 722      30.792 -14.357 -10.741  0.00  0.00      PROA  
ATOM   4256   CA PRO P 722      28.125 -14.448 -12.763  0.00  0.00      PROA  
ATOM   4257   HA PRO P 722      28.471 -14.371 -13.783  0.00  0.00      PROA  
ATOM   4258   CB PRO P 722      28.316 -15.901 -12.337  0.00  0.00      PROA  
ATOM   4259  HB1 PRO P 722      28.091 -16.594 -13.176  0.00  0.00      PROA  
ATOM   4260  HB2 PRO P 722      27.734 -16.253 -11.458  0.00  0.00      PROA  
ATOM   4261   CG PRO P 722      29.706 -15.924 -11.777  0.00  0.00      PROA  
ATOM   4262  HG1 PRO P 722      30.021 -16.765 -11.124  0.00  0.00      PROA  
ATOM   4263  HG2 PRO P 722      30.448 -16.024 -12.598  0.00  0.00      PROA  
ATOM   4264    C PRO P 722      26.672 -14.097 -12.706  0.00  0.00      PROA  
ATOM   4265    O PRO P 722      26.141 -13.760 -11.685  0.00  0.00      PROA  
ATOM   4266    N THR P 723      25.944 -14.127 -13.901  0.00  0.00      PROA  
ATOM   4267   HN THR P 723      26.411 -14.524 -14.688  0.00  0.00      PROA  
ATOM   4268   CA THR P 723      24.633 -13.635 -14.158  0.00  0.00      PROA  
ATOM   4269   HA THR P 723      24.728 -12.562 -14.086  0.00  0.00      PROA  
ATOM   4270   CB THR P 723      24.133 -13.964 -15.575  0.00  0.00      PROA  
ATOM   4271   HB THR P 723      23.891 -15.048 -15.591  0.00  0.00      PROA  
ATOM   4272  OG1 THR P 723      25.177 -13.737 -16.500  0.00  0.00      PROA  
ATOM   4273  HG1 THR P 723      25.322 -14.494 -17.072  0.00  0.00      PROA  
ATOM   4274  CG2 THR P 723      22.881 -13.111 -16.006  0.00  0.00      PROA  
ATOM   4275 HG21 THR P 723      22.041 -13.180 -15.282  0.00  0.00      PROA  
ATOM   4276 HG22 THR P 723      22.530 -13.169 -17.058  0.00  0.00      PROA  
ATOM   4277 HG23 THR P 723      23.257 -12.089 -15.787  0.00  0.00      PROA  
ATOM   4278    C THR P 723      23.530 -14.050 -13.231  0.00  0.00      PROA  
ATOM   4279    O THR P 723      22.779 -13.219 -12.653  0.00  0.00      PROA  
ATOM   4280    N ARG P 724      23.357 -15.347 -13.122  0.00  0.00      PROA  
ATOM   4281   HN ARG P 724      24.019 -15.995 -13.491  0.00  0.00      PROA  
ATOM   4282   CA ARG P 724      22.414 -15.920 -12.269  0.00  0.00      PROA  
ATOM   4283   HA ARG P 724      21.443 -15.507 -12.500  0.00  0.00      PROA  
ATOM   4284   CB ARG P 724      22.267 -17.419 -12.653  0.00  0.00      PROA  
ATOM   4285  HB1 ARG P 724      23.281 -17.856 -12.531  0.00  0.00      PROA  
ATOM   4286  HB2 ARG P 724      22.088 -17.658 -13.723  0.00  0.00      PROA  
ATOM   4287   CG ARG P 724      21.177 -18.289 -11.828  0.00  0.00      PROA  
ATOM   4288  HG1 ARG P 724      21.268 -18.094 -10.738  0.00  0.00      PROA  
ATOM   4289  HG2 ARG P 724      21.381 -19.370 -11.981  0.00  0.00      PROA  
ATOM   4290   CD ARG P 724      19.667 -18.031 -12.189  0.00  0.00      PROA  
ATOM   4291  HD1 ARG P 724      19.451 -16.955 -12.018  0.00  0.00      PROA  
ATOM   4292  HD2 ARG P 724      18.966 -18.627 -11.566  0.00  0.00      PROA  
ATOM   4293   NE ARG P 724      19.493 -18.278 -13.602  0.00  0.00      PROA  
ATOM   4294   HE ARG P 724      19.640 -17.579 -14.302  0.00  0.00      PROA  
ATOM   4295   CZ ARG P 724      19.517 -19.549 -14.098  0.00  0.00      PROA  
ATOM   4296  NH1 ARG P 724      19.444 -20.590 -13.422  0.00  0.00      PROA  
ATOM   4297 HH11 ARG P 724      19.738 -21.419 -13.898  0.00  0.00      PROA  
ATOM   4298 HH12 ARG P 724      19.391 -20.656 -12.425  0.00  0.00      PROA  
ATOM   4299  NH2 ARG P 724      19.762 -19.654 -15.371  0.00  0.00      PROA  
ATOM   4300 HH21 ARG P 724      20.000 -18.842 -15.905  0.00  0.00      PROA  
ATOM   4301 HH22 ARG P 724      20.003 -20.552 -15.738  0.00  0.00      PROA  
ATOM   4302    C ARG P 724      22.566 -15.698 -10.810  0.00  0.00      PROA  
ATOM   4303    O ARG P 724      21.626 -15.480 -10.086  0.00  0.00      PROA  
ATOM   4304    N VAL P 725      23.882 -15.712 -10.359  0.00  0.00      PROA  
ATOM   4305   HN VAL P 725      24.595 -15.816 -11.049  0.00  0.00      PROA  
ATOM   4306   CA VAL P 725      24.333 -15.409  -9.014  0.00  0.00      PROA  
ATOM   4307   HA VAL P 725      23.692 -15.885  -8.286  0.00  0.00      PROA  
ATOM   4308   CB VAL P 725      25.818 -15.690  -8.874  0.00  0.00      PROA  
ATOM   4309   HB VAL P 725      26.288 -15.080  -9.675  0.00  0.00      PROA  
ATOM   4310  CG1 VAL P 725      26.260 -15.215  -7.544  0.00  0.00      PROA  
ATOM   4311 HG11 VAL P 725      25.387 -15.224  -6.857  0.00  0.00      PROA  
ATOM   4312 HG12 VAL P 725      26.577 -14.158  -7.677  0.00  0.00      PROA  
ATOM   4313 HG13 VAL P 725      27.071 -15.780  -7.037  0.00  0.00      PROA  
ATOM   4314  CG2 VAL P 725      26.050 -17.200  -9.069  0.00  0.00      PROA  
ATOM   4315 HG21 VAL P 725      25.492 -17.600  -9.943  0.00  0.00      PROA  
ATOM   4316 HG22 VAL P 725      25.718 -17.741  -8.157  0.00  0.00      PROA  
ATOM   4317 HG23 VAL P 725      27.130 -17.384  -9.253  0.00  0.00      PROA  
ATOM   4318    C VAL P 725      23.949 -13.901  -8.715  0.00  0.00      PROA  
ATOM   4319    O VAL P 725      23.341 -13.674  -7.665  0.00  0.00      PROA  
ATOM   4320    N ARG P 726      24.263 -12.928  -9.592  0.00  0.00      PROA  
ATOM   4321   HN ARG P 726      24.886 -13.160 -10.334  0.00  0.00      PROA  
ATOM   4322   CA ARG P 726      23.950 -11.577  -9.268  0.00  0.00      PROA  
ATOM   4323   HA ARG P 726      24.198 -11.287  -8.258  0.00  0.00      PROA  
ATOM   4324   CB ARG P 726      24.705 -10.485 -10.116  0.00  0.00      PROA  
ATOM   4325  HB1 ARG P 726      25.790 -10.515  -9.878  0.00  0.00      PROA  
ATOM   4326  HB2 ARG P 726      24.372  -9.484  -9.768  0.00  0.00      PROA  
ATOM   4327   CG ARG P 726      24.485 -10.722 -11.653  0.00  0.00      PROA  
ATOM   4328  HG1 ARG P 726      23.401 -10.629 -11.879  0.00  0.00      PROA  
ATOM   4329  HG2 ARG P 726      24.882 -11.744 -11.833  0.00  0.00      PROA  
ATOM   4330   CD ARG P 726      25.249  -9.779 -12.554  0.00  0.00      PROA  
ATOM   4331  HD1 ARG P 726      26.332  -9.981 -12.406  0.00  0.00      PROA  
ATOM   4332  HD2 ARG P 726      25.084  -8.709 -12.301  0.00  0.00      PROA  
ATOM   4333   NE ARG P 726      24.818 -10.126 -13.965  0.00  0.00      PROA  
ATOM   4334   HE ARG P 726      23.981  -9.735 -14.347  0.00  0.00      PROA  
ATOM   4335   CZ ARG P 726      25.718 -10.348 -14.956  0.00  0.00      PROA  
ATOM   4336  NH1 ARG P 726      25.144 -10.250 -16.117  0.00  0.00      PROA  
ATOM   4337 HH11 ARG P 726      24.214  -9.884 -16.100  0.00  0.00      PROA  
ATOM   4338 HH12 ARG P 726      25.678 -10.213 -16.962  0.00  0.00      PROA  
ATOM   4339  NH2 ARG P 726      26.972 -10.674 -14.817  0.00  0.00      PROA  
ATOM   4340 HH21 ARG P 726      27.258 -10.896 -13.885  0.00  0.00      PROA  
ATOM   4341 HH22 ARG P 726      27.531 -10.681 -15.646  0.00  0.00      PROA  
ATOM   4342    C ARG P 726      22.464 -11.378  -9.184  0.00  0.00      PROA  
ATOM   4343    O ARG P 726      21.965 -10.663  -8.339  0.00  0.00      PROA  
ATOM   4344    N SER P 727      21.771 -11.936 -10.190  0.00  0.00      PROA  
ATOM   4345   HN SER P 727      22.272 -12.370 -10.935  0.00  0.00      PROA  
ATOM   4346   CA SER P 727      20.351 -11.794 -10.420  0.00  0.00      PROA  
ATOM   4347   HA SER P 727      20.065 -10.752 -10.444  0.00  0.00      PROA  
ATOM   4348   CB SER P 727      20.009 -12.367 -11.840  0.00  0.00      PROA  
ATOM   4349  HB1 SER P 727      20.043 -13.476 -11.912  0.00  0.00      PROA  
ATOM   4350  HB2 SER P 727      20.613 -11.916 -12.656  0.00  0.00      PROA  
ATOM   4351   OG SER P 727      18.659 -12.136 -12.073  0.00  0.00      PROA  
ATOM   4352  HG1 SER P 727      18.294 -12.794 -12.669  0.00  0.00      PROA  
ATOM   4353    C SER P 727      19.461 -12.407  -9.249  0.00  0.00      PROA  
ATOM   4354    O SER P 727      18.457 -11.839  -8.865  0.00  0.00      PROA  
ATOM   4355    N THR P 728      19.915 -13.556  -8.631  0.00  0.00      PROA  
ATOM   4356   HN THR P 728      20.587 -14.140  -9.080  0.00  0.00      PROA  
ATOM   4357   CA THR P 728      19.327 -14.037  -7.358  0.00  0.00      PROA  
ATOM   4358   HA THR P 728      18.298 -14.172  -7.660  0.00  0.00      PROA  
ATOM   4359   CB THR P 728      19.628 -15.496  -7.024  0.00  0.00      PROA  
ATOM   4360   HB THR P 728      20.639 -15.676  -6.598  0.00  0.00      PROA  
ATOM   4361  OG1 THR P 728      19.655 -16.207  -8.296  0.00  0.00      PROA  
ATOM   4362  HG1 THR P 728      20.442 -15.909  -8.756  0.00  0.00      PROA  
ATOM   4363  CG2 THR P 728      18.362 -16.036  -6.210  0.00  0.00      PROA  
ATOM   4364 HG21 THR P 728      18.759 -17.054  -6.006  0.00  0.00      PROA  
ATOM   4365 HG22 THR P 728      17.471 -16.011  -6.872  0.00  0.00      PROA  
ATOM   4366 HG23 THR P 728      18.263 -15.470  -5.259  0.00  0.00      PROA  
ATOM   4367    C THR P 728      19.566 -13.147  -6.189  0.00  0.00      PROA  
ATOM   4368    O THR P 728      18.646 -12.791  -5.431  0.00  0.00      PROA  
ATOM   4369    N VAL P 729      20.693 -12.433  -6.047  0.00  0.00      PROA  
ATOM   4370   HN VAL P 729      21.498 -12.755  -6.538  0.00  0.00      PROA  
ATOM   4371   CA VAL P 729      21.039 -11.401  -5.071  0.00  0.00      PROA  
ATOM   4372   HA VAL P 729      20.999 -11.888  -4.108  0.00  0.00      PROA  
ATOM   4373   CB VAL P 729      22.463 -10.921  -5.224  0.00  0.00      PROA  
ATOM   4374   HB VAL P 729      22.775 -10.699  -6.267  0.00  0.00      PROA  
ATOM   4375  CG1 VAL P 729      22.665  -9.622  -4.405  0.00  0.00      PROA  
ATOM   4376 HG11 VAL P 729      22.108  -9.725  -3.449  0.00  0.00      PROA  
ATOM   4377 HG12 VAL P 729      22.343  -8.661  -4.859  0.00  0.00      PROA  
ATOM   4378 HG13 VAL P 729      23.730  -9.463  -4.132  0.00  0.00      PROA  
ATOM   4379  CG2 VAL P 729      23.429 -12.038  -4.761  0.00  0.00      PROA  
ATOM   4380 HG21 VAL P 729      24.254 -11.544  -4.204  0.00  0.00      PROA  
ATOM   4381 HG22 VAL P 729      23.815 -12.576  -5.653  0.00  0.00      PROA  
ATOM   4382 HG23 VAL P 729      22.905 -12.647  -3.993  0.00  0.00      PROA  
ATOM   4383    C VAL P 729      20.084 -10.289  -5.080  0.00  0.00      PROA  
ATOM   4384    O VAL P 729      19.518  -9.858  -4.077  0.00  0.00      PROA  
ATOM   4385    N SER P 730      19.853  -9.785  -6.337  0.00  0.00      PROA  
ATOM   4386   HN SER P 730      20.570  -9.856  -7.026  0.00  0.00      PROA  
ATOM   4387   CA SER P 730      18.848  -8.815  -6.576  0.00  0.00      PROA  
ATOM   4388   HA SER P 730      19.022  -7.951  -5.952  0.00  0.00      PROA  
ATOM   4389   CB SER P 730      19.039  -8.178  -8.016  0.00  0.00      PROA  
ATOM   4390  HB1 SER P 730      19.128  -8.969  -8.792  0.00  0.00      PROA  
ATOM   4391  HB2 SER P 730      19.984  -7.594  -7.993  0.00  0.00      PROA  
ATOM   4392   OG SER P 730      17.996  -7.277  -8.327  0.00  0.00      PROA  
ATOM   4393  HG1 SER P 730      17.346  -7.812  -8.788  0.00  0.00      PROA  
ATOM   4394    C SER P 730      17.380  -9.217  -6.378  0.00  0.00      PROA  
ATOM   4395    O SER P 730      16.489  -8.427  -5.960  0.00  0.00      PROA  
ATOM   4396    N ASP P 731      16.925 -10.377  -6.735  0.00  0.00      PROA  
ATOM   4397   HN ASP P 731      17.606 -11.032  -7.055  0.00  0.00      PROA  
ATOM   4398   CA ASP P 731      15.608 -10.850  -6.403  0.00  0.00      PROA  
ATOM   4399   HA ASP P 731      14.834 -10.257  -6.867  0.00  0.00      PROA  
ATOM   4400   CB ASP P 731      15.436 -12.292  -6.895  0.00  0.00      PROA  
ATOM   4401  HB1 ASP P 731      14.491 -12.803  -6.613  0.00  0.00      PROA  
ATOM   4402  HB2 ASP P 731      16.326 -12.889  -6.604  0.00  0.00      PROA  
ATOM   4403   CG ASP P 731      15.395 -12.341  -8.413  0.00  0.00      PROA  
ATOM   4404  OD1 ASP P 731      15.168 -11.288  -9.042  0.00  0.00      PROA  
ATOM   4405  OD2 ASP P 731      15.424 -13.513  -8.958  0.00  0.00      PROA  
ATOM   4406    C ASP P 731      15.344 -10.856  -4.912  0.00  0.00      PROA  
ATOM   4407    O ASP P 731      14.389 -10.319  -4.367  0.00  0.00      PROA  
ATOM   4408    N PHE P 732      16.304 -11.408  -4.124  0.00  0.00      PROA  
ATOM   4409   HN PHE P 732      17.113 -11.860  -4.490  0.00  0.00      PROA  
ATOM   4410   CA PHE P 732      16.096 -11.673  -2.684  0.00  0.00      PROA  
ATOM   4411   HA PHE P 732      15.063 -11.840  -2.417  0.00  0.00      PROA  
ATOM   4412   CB PHE P 732      16.781 -12.986  -2.342  0.00  0.00      PROA  
ATOM   4413  HB1 PHE P 732      16.904 -13.048  -1.240  0.00  0.00      PROA  
ATOM   4414  HB2 PHE P 732      17.756 -13.071  -2.867  0.00  0.00      PROA  
ATOM   4415   CG PHE P 732      16.006 -14.267  -2.680  0.00  0.00      PROA  
ATOM   4416  CD1 PHE P 732      15.939 -14.760  -3.985  0.00  0.00      PROA  
ATOM   4417  HD1 PHE P 732      16.467 -14.200  -4.743  0.00  0.00      PROA  
ATOM   4418  CE1 PHE P 732      15.089 -15.812  -4.307  0.00  0.00      PROA  
ATOM   4419  HE1 PHE P 732      15.235 -16.301  -5.259  0.00  0.00      PROA  
ATOM   4420   CZ PHE P 732      14.458 -16.527  -3.267  0.00  0.00      PROA  
ATOM   4421   HZ PHE P 732      13.799 -17.349  -3.505  0.00  0.00      PROA  
ATOM   4422  CD2 PHE P 732      15.281 -14.908  -1.645  0.00  0.00      PROA  
ATOM   4423  HD2 PHE P 732      15.300 -14.536  -0.631  0.00  0.00      PROA  
ATOM   4424  CE2 PHE P 732      14.664 -16.076  -1.952  0.00  0.00      PROA  
ATOM   4425  HE2 PHE P 732      14.101 -16.530  -1.150  0.00  0.00      PROA  
ATOM   4426    C PHE P 732      16.551 -10.546  -1.827  0.00  0.00      PROA  
ATOM   4427    O PHE P 732      16.776 -10.653  -0.600  0.00  0.00      PROA  
ATOM   4428    N ALA P 733      16.685  -9.346  -2.443  0.00  0.00      PROA  
ATOM   4429   HN ALA P 733      16.550  -9.305  -3.430  0.00  0.00      PROA  
ATOM   4430   CA ALA P 733      17.365  -8.168  -1.881  0.00  0.00      PROA  
ATOM   4431   HA ALA P 733      18.434  -8.321  -1.879  0.00  0.00      PROA  
ATOM   4432   CB ALA P 733      17.071  -6.950  -2.812  0.00  0.00      PROA  
ATOM   4433  HB1 ALA P 733      17.557  -6.992  -3.810  0.00  0.00      PROA  
ATOM   4434  HB2 ALA P 733      17.598  -6.038  -2.461  0.00  0.00      PROA  
ATOM   4435  HB3 ALA P 733      15.994  -6.691  -2.901  0.00  0.00      PROA  
ATOM   4436    C ALA P 733      16.839  -7.724  -0.501  0.00  0.00      PROA  
ATOM   4437    O ALA P 733      17.641  -7.673   0.518  0.00  0.00      PROA  
ATOM   4438    N VAL P 734      15.487  -7.521  -0.343  0.00  0.00      PROA  
ATOM   4439   HN VAL P 734      14.853  -7.651  -1.101  0.00  0.00      PROA  
ATOM   4440   CA VAL P 734      14.798  -7.048   0.969  0.00  0.00      PROA  
ATOM   4441   HA VAL P 734      15.303  -6.137   1.255  0.00  0.00      PROA  
ATOM   4442   CB VAL P 734      13.319  -6.683   0.795  0.00  0.00      PROA  
ATOM   4443   HB VAL P 734      12.735  -7.414   0.196  0.00  0.00      PROA  
ATOM   4444  CG1 VAL P 734      12.698  -6.379   2.230  0.00  0.00      PROA  
ATOM   4445 HG11 VAL P 734      13.404  -5.979   2.988  0.00  0.00      PROA  
ATOM   4446 HG12 VAL P 734      12.308  -7.270   2.767  0.00  0.00      PROA  
ATOM   4447 HG13 VAL P 734      11.813  -5.712   2.141  0.00  0.00      PROA  
ATOM   4448  CG2 VAL P 734      13.357  -5.362   0.021  0.00  0.00      PROA  
ATOM   4449 HG21 VAL P 734      12.379  -4.949  -0.306  0.00  0.00      PROA  
ATOM   4450 HG22 VAL P 734      14.025  -5.447  -0.862  0.00  0.00      PROA  
ATOM   4451 HG23 VAL P 734      13.869  -4.572   0.611  0.00  0.00      PROA  
ATOM   4452    C VAL P 734      15.054  -8.105   2.053  0.00  0.00      PROA  
ATOM   4453    O VAL P 734      15.542  -7.846   3.113  0.00  0.00      PROA  
ATOM   4454    N PHE P 735      14.806  -9.400   1.742  0.00  0.00      PROA  
ATOM   4455   HN PHE P 735      14.391  -9.567   0.851  0.00  0.00      PROA  
ATOM   4456   CA PHE P 735      15.021 -10.644   2.518  0.00  0.00      PROA  
ATOM   4457   HA PHE P 735      14.407 -10.533   3.400  0.00  0.00      PROA  
ATOM   4458   CB PHE P 735      14.482 -11.922   1.737  0.00  0.00      PROA  
ATOM   4459  HB1 PHE P 735      14.923 -11.907   0.718  0.00  0.00      PROA  
ATOM   4460  HB2 PHE P 735      13.402 -11.937   1.475  0.00  0.00      PROA  
ATOM   4461   CG PHE P 735      14.994 -13.155   2.392  0.00  0.00      PROA  
ATOM   4462  CD1 PHE P 735      14.450 -13.332   3.663  0.00  0.00      PROA  
ATOM   4463  HD1 PHE P 735      13.585 -12.744   3.930  0.00  0.00      PROA  
ATOM   4464  CE1 PHE P 735      15.019 -14.236   4.565  0.00  0.00      PROA  
ATOM   4465  HE1 PHE P 735      14.535 -14.501   5.493  0.00  0.00      PROA  
ATOM   4466   CZ PHE P 735      16.203 -14.851   4.195  0.00  0.00      PROA  
ATOM   4467   HZ PHE P 735      16.763 -15.478   4.874  0.00  0.00      PROA  
ATOM   4468  CD2 PHE P 735      16.218 -13.839   2.013  0.00  0.00      PROA  
ATOM   4469  HD2 PHE P 735      16.745 -13.484   1.139  0.00  0.00      PROA  
ATOM   4470  CE2 PHE P 735      16.766 -14.759   2.927  0.00  0.00      PROA  
ATOM   4471  HE2 PHE P 735      17.722 -15.244   2.795  0.00  0.00      PROA  
ATOM   4472    C PHE P 735      16.479 -10.741   2.958  0.00  0.00      PROA  
ATOM   4473    O PHE P 735      16.778 -10.912   4.129  0.00  0.00      PROA  
ATOM   4474    N LEU P 736      17.470 -10.719   2.014  0.00  0.00      PROA  
ATOM   4475   HN LEU P 736      17.241 -10.594   1.052  0.00  0.00      PROA  
ATOM   4476   CA LEU P 736      18.884 -10.625   2.321  0.00  0.00      PROA  
ATOM   4477   HA LEU P 736      19.110 -11.556   2.818  0.00  0.00      PROA  
ATOM   4478   CB LEU P 736      19.579 -10.615   0.993  0.00  0.00      PROA  
ATOM   4479  HB1 LEU P 736      20.627 -10.258   1.086  0.00  0.00      PROA  
ATOM   4480  HB2 LEU P 736      19.088  -9.864   0.338  0.00  0.00      PROA  
ATOM   4481   CG LEU P 736      19.557 -12.033   0.285  0.00  0.00      PROA  
ATOM   4482   HG LEU P 736      18.510 -12.367   0.121  0.00  0.00      PROA  
ATOM   4483  CD1 LEU P 736      20.274 -11.867  -1.089  0.00  0.00      PROA  
ATOM   4484 HD11 LEU P 736      19.701 -11.102  -1.655  0.00  0.00      PROA  
ATOM   4485 HD12 LEU P 736      20.197 -12.776  -1.724  0.00  0.00      PROA  
ATOM   4486 HD13 LEU P 736      21.346 -11.629  -0.919  0.00  0.00      PROA  
ATOM   4487  CD2 LEU P 736      20.198 -13.091   1.178  0.00  0.00      PROA  
ATOM   4488 HD21 LEU P 736      21.154 -12.592   1.445  0.00  0.00      PROA  
ATOM   4489 HD22 LEU P 736      20.466 -14.012   0.617  0.00  0.00      PROA  
ATOM   4490 HD23 LEU P 736      19.651 -13.270   2.129  0.00  0.00      PROA  
ATOM   4491    C LEU P 736      19.192  -9.412   3.206  0.00  0.00      PROA  
ATOM   4492    O LEU P 736      19.916  -9.514   4.190  0.00  0.00      PROA  
ATOM   4493    N THR P 737      18.626  -8.198   2.983  0.00  0.00      PROA  
ATOM   4494   HN THR P 737      18.106  -8.042   2.147  0.00  0.00      PROA  
ATOM   4495   CA THR P 737      18.730  -7.040   3.819  0.00  0.00      PROA  
ATOM   4496   HA THR P 737      19.786  -6.822   3.881  0.00  0.00      PROA  
ATOM   4497   CB THR P 737      18.148  -5.752   3.311  0.00  0.00      PROA  
ATOM   4498   HB THR P 737      17.042  -5.815   3.235  0.00  0.00      PROA  
ATOM   4499  OG1 THR P 737      18.630  -5.515   2.003  0.00  0.00      PROA  
ATOM   4500  HG1 THR P 737      18.371  -6.251   1.444  0.00  0.00      PROA  
ATOM   4501  CG2 THR P 737      18.664  -4.648   4.210  0.00  0.00      PROA  
ATOM   4502 HG21 THR P 737      18.560  -3.667   3.699  0.00  0.00      PROA  
ATOM   4503 HG22 THR P 737      19.769  -4.768   4.215  0.00  0.00      PROA  
ATOM   4504 HG23 THR P 737      18.192  -4.698   5.214  0.00  0.00      PROA  
ATOM   4505    C THR P 737      18.241  -7.342   5.307  0.00  0.00      PROA  
ATOM   4506    O THR P 737      19.050  -7.209   6.181  0.00  0.00      PROA  
ATOM   4507    N ILE P 738      16.962  -7.785   5.577  0.00  0.00      PROA  
ATOM   4508   HN ILE P 738      16.279  -7.944   4.869  0.00  0.00      PROA  
ATOM   4509   CA ILE P 738      16.488  -8.229   6.905  0.00  0.00      PROA  
ATOM   4510   HA ILE P 738      16.640  -7.443   7.630  0.00  0.00      PROA  
ATOM   4511   CB ILE P 738      15.030  -8.756   6.826  0.00  0.00      PROA  
ATOM   4512   HB ILE P 738      14.995  -9.638   6.153  0.00  0.00      PROA  
ATOM   4513  CG2 ILE P 738      14.482  -9.151   8.235  0.00  0.00      PROA  
ATOM   4514 HG21 ILE P 738      14.854 -10.176   8.451  0.00  0.00      PROA  
ATOM   4515 HG22 ILE P 738      13.371  -9.152   8.224  0.00  0.00      PROA  
ATOM   4516 HG23 ILE P 738      14.800  -8.422   9.011  0.00  0.00      PROA  
ATOM   4517  CG1 ILE P 738      14.136  -7.573   6.261  0.00  0.00      PROA  
ATOM   4518 HG11 ILE P 738      13.138  -8.062   6.256  0.00  0.00      PROA  
ATOM   4519 HG12 ILE P 738      14.560  -7.421   5.246  0.00  0.00      PROA  
ATOM   4520   CD ILE P 738      14.137  -6.252   6.967  0.00  0.00      PROA  
ATOM   4521  HD1 ILE P 738      15.176  -5.864   6.913  0.00  0.00      PROA  
ATOM   4522  HD2 ILE P 738      13.946  -6.372   8.055  0.00  0.00      PROA  
ATOM   4523  HD3 ILE P 738      13.405  -5.541   6.529  0.00  0.00      PROA  
ATOM   4524    C ILE P 738      17.399  -9.384   7.533  0.00  0.00      PROA  
ATOM   4525    O ILE P 738      17.819  -9.250   8.620  0.00  0.00      PROA  
ATOM   4526    N PHE P 739      17.852 -10.406   6.798  0.00  0.00      PROA  
ATOM   4527   HN PHE P 739      17.617 -10.468   5.831  0.00  0.00      PROA  
ATOM   4528   CA PHE P 739      18.714 -11.380   7.316  0.00  0.00      PROA  
ATOM   4529   HA PHE P 739      18.405 -11.704   8.299  0.00  0.00      PROA  
ATOM   4530   CB PHE P 739      18.731 -12.544   6.260  0.00  0.00      PROA  
ATOM   4531  HB1 PHE P 739      19.054 -12.164   5.267  0.00  0.00      PROA  
ATOM   4532  HB2 PHE P 739      17.728 -12.850   5.895  0.00  0.00      PROA  
ATOM   4533   CG PHE P 739      19.525 -13.758   6.597  0.00  0.00      PROA  
ATOM   4534  CD1 PHE P 739      20.896 -13.828   6.165  0.00  0.00      PROA  
ATOM   4535  HD1 PHE P 739      21.260 -13.062   5.497  0.00  0.00      PROA  
ATOM   4536  CE1 PHE P 739      21.709 -14.920   6.482  0.00  0.00      PROA  
ATOM   4537  HE1 PHE P 739      22.703 -15.000   6.068  0.00  0.00      PROA  
ATOM   4538   CZ PHE P 739      21.159 -15.922   7.399  0.00  0.00      PROA  
ATOM   4539   HZ PHE P 739      21.792 -16.696   7.807  0.00  0.00      PROA  
ATOM   4540  CD2 PHE P 739      19.057 -14.677   7.513  0.00  0.00      PROA  
ATOM   4541  HD2 PHE P 739      18.082 -14.528   7.954  0.00  0.00      PROA  
ATOM   4542  CE2 PHE P 739      19.836 -15.747   7.897  0.00  0.00      PROA  
ATOM   4543  HE2 PHE P 739      19.448 -16.489   8.579  0.00  0.00      PROA  
ATOM   4544    C PHE P 739      20.138 -10.907   7.678  0.00  0.00      PROA  
ATOM   4545    O PHE P 739      20.684 -11.128   8.765  0.00  0.00      PROA  
ATOM   4546    N THR P 740      20.695 -10.085   6.815  0.00  0.00      PROA  
ATOM   4547   HN THR P 740      20.241  -9.871   5.954  0.00  0.00      PROA  
ATOM   4548   CA THR P 740      21.864  -9.205   7.123  0.00  0.00      PROA  
ATOM   4549   HA THR P 740      22.681  -9.877   7.343  0.00  0.00      PROA  
ATOM   4550   CB THR P 740      22.340  -8.291   6.039  0.00  0.00      PROA  
ATOM   4551   HB THR P 740      21.550  -7.578   5.720  0.00  0.00      PROA  
ATOM   4552  OG1 THR P 740      22.691  -9.166   4.933  0.00  0.00      PROA  
ATOM   4553  HG1 THR P 740      21.854  -9.316   4.486  0.00  0.00      PROA  
ATOM   4554  CG2 THR P 740      23.597  -7.513   6.426  0.00  0.00      PROA  
ATOM   4555 HG21 THR P 740      24.297  -7.184   5.629  0.00  0.00      PROA  
ATOM   4556 HG22 THR P 740      24.116  -8.196   7.132  0.00  0.00      PROA  
ATOM   4557 HG23 THR P 740      23.314  -6.612   7.012  0.00  0.00      PROA  
ATOM   4558    C THR P 740      21.713  -8.430   8.431  0.00  0.00      PROA  
ATOM   4559    O THR P 740      22.627  -8.541   9.275  0.00  0.00      PROA  
ATOM   4560    N MET P 741      20.597  -7.658   8.679  0.00  0.00      PROA  
ATOM   4561   HN MET P 741      19.818  -7.656   8.057  0.00  0.00      PROA  
ATOM   4562   CA MET P 741      20.311  -6.921   9.864  0.00  0.00      PROA  
ATOM   4563   HA MET P 741      21.193  -6.354  10.120  0.00  0.00      PROA  
ATOM   4564   CB MET P 741      19.130  -5.929   9.831  0.00  0.00      PROA  
ATOM   4565  HB1 MET P 741      19.052  -5.414  10.812  0.00  0.00      PROA  
ATOM   4566  HB2 MET P 741      18.150  -6.366   9.543  0.00  0.00      PROA  
ATOM   4567   CG MET P 741      19.427  -4.895   8.739  0.00  0.00      PROA  
ATOM   4568  HG1 MET P 741      18.501  -4.382   8.404  0.00  0.00      PROA  
ATOM   4569  HG2 MET P 741      19.563  -5.514   7.826  0.00  0.00      PROA  
ATOM   4570   SD MET P 741      20.834  -3.704   9.039  0.00  0.00      PROA  
ATOM   4571   CE MET P 741      21.083  -3.494   7.267  0.00  0.00      PROA  
ATOM   4572  HE1 MET P 741      21.278  -4.520   6.888  0.00  0.00      PROA  
ATOM   4573  HE2 MET P 741      22.053  -2.974   7.115  0.00  0.00      PROA  
ATOM   4574  HE3 MET P 741      20.232  -2.969   6.782  0.00  0.00      PROA  
ATOM   4575    C MET P 741      20.127  -7.881  11.062  0.00  0.00      PROA  
ATOM   4576    O MET P 741      20.570  -7.484  12.123  0.00  0.00      PROA  
ATOM   4577    N VAL P 742      19.451  -9.071  10.982  0.00  0.00      PROA  
ATOM   4578   HN VAL P 742      18.967  -9.383  10.167  0.00  0.00      PROA  
ATOM   4579   CA VAL P 742      19.409  -9.973  12.120  0.00  0.00      PROA  
ATOM   4580   HA VAL P 742      19.048  -9.380  12.948  0.00  0.00      PROA  
ATOM   4581   CB VAL P 742      18.414 -11.046  11.911  0.00  0.00      PROA  
ATOM   4582   HB VAL P 742      18.695 -11.741  11.092  0.00  0.00      PROA  
ATOM   4583  CG1 VAL P 742      18.303 -11.860  13.193  0.00  0.00      PROA  
ATOM   4584 HG11 VAL P 742      17.487 -12.612  13.242  0.00  0.00      PROA  
ATOM   4585 HG12 VAL P 742      18.106 -11.128  14.005  0.00  0.00      PROA  
ATOM   4586 HG13 VAL P 742      19.267 -12.300  13.527  0.00  0.00      PROA  
ATOM   4587  CG2 VAL P 742      17.085 -10.376  11.602  0.00  0.00      PROA  
ATOM   4588 HG21 VAL P 742      16.439 -10.436  12.504  0.00  0.00      PROA  
ATOM   4589 HG22 VAL P 742      16.561 -10.725  10.686  0.00  0.00      PROA  
ATOM   4590 HG23 VAL P 742      17.145  -9.319  11.264  0.00  0.00      PROA  
ATOM   4591    C VAL P 742      20.809 -10.401  12.645  0.00  0.00      PROA  
ATOM   4592    O VAL P 742      21.040 -10.535  13.862  0.00  0.00      PROA  
ATOM   4593    N ILE P 743      21.727 -10.687  11.751  0.00  0.00      PROA  
ATOM   4594   HN ILE P 743      21.495 -10.574  10.788  0.00  0.00      PROA  
ATOM   4595   CA ILE P 743      23.056 -11.010  12.117  0.00  0.00      PROA  
ATOM   4596   HA ILE P 743      23.045 -11.804  12.850  0.00  0.00      PROA  
ATOM   4597   CB ILE P 743      23.888 -11.377  10.926  0.00  0.00      PROA  
ATOM   4598   HB ILE P 743      23.663 -10.520  10.255  0.00  0.00      PROA  
ATOM   4599  CG2 ILE P 743      25.348 -11.421  11.028  0.00  0.00      PROA  
ATOM   4600 HG21 ILE P 743      25.768 -11.951  11.910  0.00  0.00      PROA  
ATOM   4601 HG22 ILE P 743      25.728 -10.399  10.818  0.00  0.00      PROA  
ATOM   4602 HG23 ILE P 743      25.843 -12.014  10.229  0.00  0.00      PROA  
ATOM   4603  CG1 ILE P 743      23.303 -12.639  10.389  0.00  0.00      PROA  
ATOM   4604 HG11 ILE P 743      22.221 -12.745  10.618  0.00  0.00      PROA  
ATOM   4605 HG12 ILE P 743      23.860 -13.509  10.799  0.00  0.00      PROA  
ATOM   4606   CD ILE P 743      23.346 -12.704   8.836  0.00  0.00      PROA  
ATOM   4607  HD1 ILE P 743      23.183 -11.695   8.402  0.00  0.00      PROA  
ATOM   4608  HD2 ILE P 743      22.475 -13.347   8.585  0.00  0.00      PROA  
ATOM   4609  HD3 ILE P 743      24.287 -13.163   8.466  0.00  0.00      PROA  
ATOM   4610    C ILE P 743      23.792  -9.811  12.746  0.00  0.00      PROA  
ATOM   4611    O ILE P 743      24.344  -9.957  13.811  0.00  0.00      PROA  
ATOM   4612    N LEU P 744      23.575  -8.618  12.198  0.00  0.00      PROA  
ATOM   4613   HN LEU P 744      22.885  -8.504  11.488  0.00  0.00      PROA  
ATOM   4614   CA LEU P 744      24.092  -7.313  12.715  0.00  0.00      PROA  
ATOM   4615   HA LEU P 744      25.141  -7.551  12.816  0.00  0.00      PROA  
ATOM   4616   CB LEU P 744      23.943  -6.052  11.791  0.00  0.00      PROA  
ATOM   4617  HB1 LEU P 744      22.840  -5.955  11.876  0.00  0.00      PROA  
ATOM   4618  HB2 LEU P 744      24.188  -6.342  10.747  0.00  0.00      PROA  
ATOM   4619   CG LEU P 744      24.679  -4.722  12.174  0.00  0.00      PROA  
ATOM   4620   HG LEU P 744      24.440  -4.481  13.232  0.00  0.00      PROA  
ATOM   4621  CD1 LEU P 744      26.211  -4.768  12.030  0.00  0.00      PROA  
ATOM   4622 HD11 LEU P 744      26.723  -3.833  12.344  0.00  0.00      PROA  
ATOM   4623 HD12 LEU P 744      26.357  -4.905  10.937  0.00  0.00      PROA  
ATOM   4624 HD13 LEU P 744      26.611  -5.655  12.565  0.00  0.00      PROA  
ATOM   4625  CD2 LEU P 744      24.080  -3.540  11.412  0.00  0.00      PROA  
ATOM   4626 HD21 LEU P 744      24.668  -2.622  11.627  0.00  0.00      PROA  
ATOM   4627 HD22 LEU P 744      22.994  -3.428  11.619  0.00  0.00      PROA  
ATOM   4628 HD23 LEU P 744      24.105  -3.856  10.348  0.00  0.00      PROA  
ATOM   4629    C LEU P 744      23.588  -6.954  14.196  0.00  0.00      PROA  
ATOM   4630    O LEU P 744      24.309  -6.539  15.079  0.00  0.00      PROA  
ATOM   4631    N ASP P 745      22.320  -7.148  14.413  0.00  0.00      PROA  
ATOM   4632   HN ASP P 745      21.769  -7.287  13.594  0.00  0.00      PROA  
ATOM   4633   CA ASP P 745      21.602  -6.981  15.628  0.00  0.00      PROA  
ATOM   4634   HA ASP P 745      21.699  -5.924  15.828  0.00  0.00      PROA  
ATOM   4635   CB ASP P 745      20.110  -7.157  15.260  0.00  0.00      PROA  
ATOM   4636  HB1 ASP P 745      20.157  -8.195  14.866  0.00  0.00      PROA  
ATOM   4637  HB2 ASP P 745      19.760  -6.458  14.471  0.00  0.00      PROA  
ATOM   4638   CG ASP P 745      19.181  -7.142  16.464  0.00  0.00      PROA  
ATOM   4639  OD1 ASP P 745      18.892  -6.111  17.005  0.00  0.00      PROA  
ATOM   4640  OD2 ASP P 745      18.763  -8.269  17.013  0.00  0.00      PROA  
ATOM   4641    C ASP P 745      22.184  -7.858  16.767  0.00  0.00      PROA  
ATOM   4642    O ASP P 745      22.285  -7.464  17.929  0.00  0.00      PROA  
ATOM   4643    N PHE P 746      22.480  -9.080  16.437  0.00  0.00      PROA  
ATOM   4644   HN PHE P 746      22.304  -9.429  15.520  0.00  0.00      PROA  
ATOM   4645   CA PHE P 746      23.020 -10.120  17.324  0.00  0.00      PROA  
ATOM   4646   HA PHE P 746      22.366 -10.303  18.163  0.00  0.00      PROA  
ATOM   4647   CB PHE P 746      22.852 -11.359  16.485  0.00  0.00      PROA  
ATOM   4648  HB1 PHE P 746      23.322 -11.314  15.480  0.00  0.00      PROA  
ATOM   4649  HB2 PHE P 746      21.784 -11.472  16.199  0.00  0.00      PROA  
ATOM   4650   CG PHE P 746      23.438 -12.567  17.088  0.00  0.00      PROA  
ATOM   4651  CD1 PHE P 746      22.967 -13.033  18.308  0.00  0.00      PROA  
ATOM   4652  HD1 PHE P 746      22.154 -12.508  18.786  0.00  0.00      PROA  
ATOM   4653  CE1 PHE P 746      23.455 -14.184  18.816  0.00  0.00      PROA  
ATOM   4654  HE1 PHE P 746      23.075 -14.506  19.775  0.00  0.00      PROA  
ATOM   4655   CZ PHE P 746      24.255 -15.094  18.061  0.00  0.00      PROA  
ATOM   4656   HZ PHE P 746      24.698 -16.002  18.442  0.00  0.00      PROA  
ATOM   4657  CD2 PHE P 746      24.309 -13.405  16.283  0.00  0.00      PROA  
ATOM   4658  HD2 PHE P 746      24.751 -13.019  15.376  0.00  0.00      PROA  
ATOM   4659  CE2 PHE P 746      24.743 -14.650  16.777  0.00  0.00      PROA  
ATOM   4660  HE2 PHE P 746      25.342 -15.271  16.128  0.00  0.00      PROA  
ATOM   4661    C PHE P 746      24.532  -9.929  17.649  0.00  0.00      PROA  
ATOM   4662    O PHE P 746      25.016 -10.433  18.703  0.00  0.00      PROA  
ATOM   4663    N LEU P 747      25.272  -9.221  16.860  0.00  0.00      PROA  
ATOM   4664   HN LEU P 747      24.913  -8.779  16.042  0.00  0.00      PROA  
ATOM   4665   CA LEU P 747      26.665  -8.831  17.019  0.00  0.00      PROA  
ATOM   4666   HA LEU P 747      27.102  -9.579  17.663  0.00  0.00      PROA  
ATOM   4667   CB LEU P 747      27.441  -8.629  15.769  0.00  0.00      PROA  
ATOM   4668  HB1 LEU P 747      28.490  -8.446  16.087  0.00  0.00      PROA  
ATOM   4669  HB2 LEU P 747      27.082  -7.789  15.136  0.00  0.00      PROA  
ATOM   4670   CG LEU P 747      27.737  -9.853  14.766  0.00  0.00      PROA  
ATOM   4671   HG LEU P 747      26.805  -9.970  14.172  0.00  0.00      PROA  
ATOM   4672  CD1 LEU P 747      28.912  -9.317  13.886  0.00  0.00      PROA  
ATOM   4673 HD11 LEU P 747      29.117 -10.033  13.062  0.00  0.00      PROA  
ATOM   4674 HD12 LEU P 747      29.892  -9.262  14.407  0.00  0.00      PROA  
ATOM   4675 HD13 LEU P 747      28.697  -8.343  13.398  0.00  0.00      PROA  
ATOM   4676  CD2 LEU P 747      28.052 -11.084  15.516  0.00  0.00      PROA  
ATOM   4677 HD21 LEU P 747      28.280 -11.971  14.888  0.00  0.00      PROA  
ATOM   4678 HD22 LEU P 747      27.235 -11.492  16.149  0.00  0.00      PROA  
ATOM   4679 HD23 LEU P 747      28.904 -10.937  16.215  0.00  0.00      PROA  
ATOM   4680    C LEU P 747      26.770  -7.583  17.869  0.00  0.00      PROA  
ATOM   4681    O LEU P 747      27.703  -7.507  18.610  0.00  0.00      PROA  
ATOM   4682    N ILE P 748      25.825  -6.622  17.846  0.00  0.00      PROA  
ATOM   4683   HN ILE P 748      25.048  -6.805  17.249  0.00  0.00      PROA  
ATOM   4684   CA ILE P 748      25.768  -5.360  18.588  0.00  0.00      PROA  
ATOM   4685   HA ILE P 748      26.727  -5.068  18.991  0.00  0.00      PROA  
ATOM   4686   CB ILE P 748      25.315  -4.230  17.606  0.00  0.00      PROA  
ATOM   4687   HB ILE P 748      24.418  -4.525  17.021  0.00  0.00      PROA  
ATOM   4688  CG2 ILE P 748      24.797  -3.003  18.390  0.00  0.00      PROA  
ATOM   4689 HG21 ILE P 748      23.981  -3.411  19.025  0.00  0.00      PROA  
ATOM   4690 HG22 ILE P 748      24.364  -2.235  17.715  0.00  0.00      PROA  
ATOM   4691 HG23 ILE P 748      25.439  -2.407  19.073  0.00  0.00      PROA  
ATOM   4692  CG1 ILE P 748      26.324  -4.013  16.475  0.00  0.00      PROA  
ATOM   4693 HG11 ILE P 748      25.911  -3.369  15.669  0.00  0.00      PROA  
ATOM   4694 HG12 ILE P 748      26.658  -4.911  15.913  0.00  0.00      PROA  
ATOM   4695   CD ILE P 748      27.640  -3.372  16.983  0.00  0.00      PROA  
ATOM   4696  HD1 ILE P 748      27.438  -2.458  17.583  0.00  0.00      PROA  
ATOM   4697  HD2 ILE P 748      28.261  -2.907  16.188  0.00  0.00      PROA  
ATOM   4698  HD3 ILE P 748      28.291  -3.992  17.636  0.00  0.00      PROA  
ATOM   4699    C ILE P 748      24.989  -5.552  19.819  0.00  0.00      PROA  
ATOM   4700    O ILE P 748      24.050  -6.283  19.872  0.00  0.00      PROA  
ATOM   4701    N GLY P 749      25.409  -4.898  20.968  0.00  0.00      PROA  
ATOM   4702   HN GLY P 749      26.221  -4.320  20.989  0.00  0.00      PROA  
ATOM   4703   CA GLY P 749      24.689  -5.141  22.238  0.00  0.00      PROA  
ATOM   4704  HA1 GLY P 749      25.434  -4.790  22.936  0.00  0.00      PROA  
ATOM   4705  HA2 GLY P 749      24.379  -6.175  22.197  0.00  0.00      PROA  
ATOM   4706    C GLY P 749      23.448  -4.334  22.325  0.00  0.00      PROA  
ATOM   4707    O GLY P 749      23.151  -3.578  21.400  0.00  0.00      PROA  
ATOM   4708    N VAL P 750      22.706  -4.431  23.453  0.00  0.00      PROA  
ATOM   4709   HN VAL P 750      22.903  -5.115  24.150  0.00  0.00      PROA  
ATOM   4710   CA VAL P 750      21.335  -3.908  23.515  0.00  0.00      PROA  
ATOM   4711   HA VAL P 750      20.989  -4.443  24.387  0.00  0.00      PROA  
ATOM   4712   CB VAL P 750      21.272  -2.543  24.149  0.00  0.00      PROA  
ATOM   4713   HB VAL P 750      21.741  -1.838  23.429  0.00  0.00      PROA  
ATOM   4714  CG1 VAL P 750      19.868  -2.113  24.446  0.00  0.00      PROA  
ATOM   4715 HG11 VAL P 750      19.893  -1.123  24.949  0.00  0.00      PROA  
ATOM   4716 HG12 VAL P 750      19.440  -2.921  25.077  0.00  0.00      PROA  
ATOM   4717 HG13 VAL P 750      19.264  -1.970  23.524  0.00  0.00      PROA  
ATOM   4718  CG2 VAL P 750      22.131  -2.548  25.372  0.00  0.00      PROA  
ATOM   4719 HG21 VAL P 750      21.787  -3.418  25.971  0.00  0.00      PROA  
ATOM   4720 HG22 VAL P 750      21.951  -1.684  26.047  0.00  0.00      PROA  
ATOM   4721 HG23 VAL P 750      23.224  -2.621  25.189  0.00  0.00      PROA  
ATOM   4722    C VAL P 750      20.353  -4.166  22.322  0.00  0.00      PROA  
ATOM   4723    O VAL P 750      20.114  -3.253  21.553  0.00  0.00      PROA  
ATOM   4724    N PRO P 751      19.791  -5.322  22.216  0.00  0.00      PROA  
ATOM   4725   CD PRO P 751      19.645  -6.348  23.281  0.00  0.00      PROA  
ATOM   4726  HD1 PRO P 751      18.755  -6.024  23.863  0.00  0.00      PROA  
ATOM   4727  HD2 PRO P 751      20.628  -6.353  23.799  0.00  0.00      PROA  
ATOM   4728   CA PRO P 751      19.057  -5.773  20.962  0.00  0.00      PROA  
ATOM   4729   HA PRO P 751      19.767  -5.702  20.150  0.00  0.00      PROA  
ATOM   4730   CB PRO P 751      18.548  -7.230  21.293  0.00  0.00      PROA  
ATOM   4731  HB1 PRO P 751      18.799  -7.898  20.442  0.00  0.00      PROA  
ATOM   4732  HB2 PRO P 751      17.439  -7.198  21.355  0.00  0.00      PROA  
ATOM   4733   CG PRO P 751      19.194  -7.650  22.590  0.00  0.00      PROA  
ATOM   4734  HG1 PRO P 751      18.556  -8.242  23.281  0.00  0.00      PROA  
ATOM   4735  HG2 PRO P 751      20.113  -8.224  22.346  0.00  0.00      PROA  
ATOM   4736    C PRO P 751      17.930  -4.924  20.491  0.00  0.00      PROA  
ATOM   4737    O PRO P 751      17.184  -4.414  21.359  0.00  0.00      PROA  
ATOM   4738    N SER P 752      17.843  -4.591  19.212  0.00  0.00      PROA  
ATOM   4739   HN SER P 752      18.442  -5.025  18.544  0.00  0.00      PROA  
ATOM   4740   CA SER P 752      16.890  -3.607  18.757  0.00  0.00      PROA  
ATOM   4741   HA SER P 752      17.060  -2.710  19.334  0.00  0.00      PROA  
ATOM   4742   CB SER P 752      17.012  -3.207  17.301  0.00  0.00      PROA  
ATOM   4743  HB1 SER P 752      18.022  -2.796  17.090  0.00  0.00      PROA  
ATOM   4744  HB2 SER P 752      16.272  -2.452  16.959  0.00  0.00      PROA  
ATOM   4745   OG SER P 752      16.942  -4.362  16.385  0.00  0.00      PROA  
ATOM   4746  HG1 SER P 752      17.791  -4.792  16.509  0.00  0.00      PROA  
ATOM   4747    C SER P 752      15.402  -4.108  19.012  0.00  0.00      PROA  
ATOM   4748    O SER P 752      15.100  -5.305  18.961  0.00  0.00      PROA  
ATOM   4749    N PRO P 753      14.493  -3.195  19.338  0.00  0.00      PROA  
ATOM   4750   CD PRO P 753      14.728  -1.802  19.733  0.00  0.00      PROA  
ATOM   4751  HD1 PRO P 753      15.172  -1.230  18.890  0.00  0.00      PROA  
ATOM   4752  HD2 PRO P 753      15.493  -1.789  20.538  0.00  0.00      PROA  
ATOM   4753   CA PRO P 753      13.062  -3.524  19.141  0.00  0.00      PROA  
ATOM   4754   HA PRO P 753      12.800  -4.153  19.979  0.00  0.00      PROA  
ATOM   4755   CB PRO P 753      12.421  -2.136  19.317  0.00  0.00      PROA  
ATOM   4756  HB1 PRO P 753      11.500  -2.302  19.917  0.00  0.00      PROA  
ATOM   4757  HB2 PRO P 753      12.230  -1.664  18.330  0.00  0.00      PROA  
ATOM   4758   CG PRO P 753      13.409  -1.236  20.173  0.00  0.00      PROA  
ATOM   4759  HG1 PRO P 753      13.196  -0.161  19.988  0.00  0.00      PROA  
ATOM   4760  HG2 PRO P 753      13.374  -1.419  21.268  0.00  0.00      PROA  
ATOM   4761    C PRO P 753      12.628  -4.233  17.878  0.00  0.00      PROA  
ATOM   4762    O PRO P 753      12.970  -3.765  16.780  0.00  0.00      PROA  
ATOM   4763    N LYS P 754      11.907  -5.366  18.042  0.00  0.00      PROA  
ATOM   4764   HN LYS P 754      11.702  -5.798  18.917  0.00  0.00      PROA  
ATOM   4765   CA LYS P 754      11.410  -6.242  16.997  0.00  0.00      PROA  
ATOM   4766   HA LYS P 754      11.939  -6.010  16.084  0.00  0.00      PROA  
ATOM   4767   CB LYS P 754      11.764  -7.740  17.296  0.00  0.00      PROA  
ATOM   4768  HB1 LYS P 754      11.491  -8.422  16.463  0.00  0.00      PROA  
ATOM   4769  HB2 LYS P 754      11.219  -8.195  18.151  0.00  0.00      PROA  
ATOM   4770   CG LYS P 754      13.272  -7.974  17.602  0.00  0.00      PROA  
ATOM   4771  HG1 LYS P 754      13.524  -9.047  17.743  0.00  0.00      PROA  
ATOM   4772  HG2 LYS P 754      13.568  -7.523  18.573  0.00  0.00      PROA  
ATOM   4773   CD LYS P 754      14.199  -7.480  16.442  0.00  0.00      PROA  
ATOM   4774  HD1 LYS P 754      14.265  -6.373  16.500  0.00  0.00      PROA  
ATOM   4775  HD2 LYS P 754      13.717  -7.727  15.472  0.00  0.00      PROA  
ATOM   4776   CE LYS P 754      15.662  -7.983  16.537  0.00  0.00      PROA  
ATOM   4777  HE1 LYS P 754      16.260  -7.780  15.623  0.00  0.00      PROA  
ATOM   4778  HE2 LYS P 754      15.672  -9.089  16.646  0.00  0.00      PROA  
ATOM   4779   NZ LYS P 754      16.415  -7.449  17.688  0.00  0.00      PROA  
ATOM   4780  HZ1 LYS P 754      16.245  -6.427  17.783  0.00  0.00      PROA  
ATOM   4781  HZ2 LYS P 754      17.393  -7.621  17.380  0.00  0.00      PROA  
ATOM   4782  HZ3 LYS P 754      16.227  -8.047  18.518  0.00  0.00      PROA  
ATOM   4783    C LYS P 754       9.916  -6.110  16.778  0.00  0.00      PROA  
ATOM   4784    O LYS P 754       9.249  -5.813  17.764  0.00  0.00      PROA  
ATOM   4785    N LEU P 755       9.366  -6.291  15.583  0.00  0.00      PROA  
ATOM   4786   HN LEU P 755       9.986  -6.455  14.819  0.00  0.00      PROA  
ATOM   4787   CA LEU P 755       7.937  -6.187  15.341  0.00  0.00      PROA  
ATOM   4788   HA LEU P 755       7.555  -5.223  15.642  0.00  0.00      PROA  
ATOM   4789   CB LEU P 755       7.679  -6.163  13.814  0.00  0.00      PROA  
ATOM   4790  HB1 LEU P 755       7.910  -7.192  13.464  0.00  0.00      PROA  
ATOM   4791  HB2 LEU P 755       8.360  -5.436  13.322  0.00  0.00      PROA  
ATOM   4792   CG LEU P 755       6.178  -5.811  13.431  0.00  0.00      PROA  
ATOM   4793   HG LEU P 755       5.590  -6.500  14.076  0.00  0.00      PROA  
ATOM   4794  CD1 LEU P 755       5.843  -4.377  13.676  0.00  0.00      PROA  
ATOM   4795 HD11 LEU P 755       6.429  -3.763  12.960  0.00  0.00      PROA  
ATOM   4796 HD12 LEU P 755       5.997  -4.044  14.725  0.00  0.00      PROA  
ATOM   4797 HD13 LEU P 755       4.764  -4.312  13.419  0.00  0.00      PROA  
ATOM   4798  CD2 LEU P 755       5.883  -6.166  11.985  0.00  0.00      PROA  
ATOM   4799 HD21 LEU P 755       4.777  -6.092  11.908  0.00  0.00      PROA  
ATOM   4800 HD22 LEU P 755       6.275  -7.125  11.584  0.00  0.00      PROA  
ATOM   4801 HD23 LEU P 755       6.297  -5.401  11.294  0.00  0.00      PROA  
ATOM   4802    C LEU P 755       7.092  -7.160  16.144  0.00  0.00      PROA  
ATOM   4803    O LEU P 755       7.404  -8.277  16.400  0.00  0.00      PROA  
ATOM   4804    N GLN P 756       5.863  -6.739  16.574  0.00  0.00      PROA  
ATOM   4805   HN GLN P 756       5.662  -5.764  16.517  0.00  0.00      PROA  
ATOM   4806   CA GLN P 756       4.957  -7.606  17.284  0.00  0.00      PROA  
ATOM   4807   HA GLN P 756       4.960  -8.582  16.821  0.00  0.00      PROA  
ATOM   4808   CB GLN P 756       5.503  -7.825  18.787  0.00  0.00      PROA  
ATOM   4809  HB1 GLN P 756       6.319  -8.578  18.789  0.00  0.00      PROA  
ATOM   4810  HB2 GLN P 756       4.670  -8.217  19.409  0.00  0.00      PROA  
ATOM   4811   CG GLN P 756       6.132  -6.583  19.532  0.00  0.00      PROA  
ATOM   4812  HG1 GLN P 756       7.078  -6.176  19.115  0.00  0.00      PROA  
ATOM   4813  HG2 GLN P 756       6.314  -6.856  20.593  0.00  0.00      PROA  
ATOM   4814   CD GLN P 756       5.189  -5.371  19.610  0.00  0.00      PROA  
ATOM   4815  OE1 GLN P 756       5.392  -4.295  19.051  0.00  0.00      PROA  
ATOM   4816  NE2 GLN P 756       4.080  -5.641  20.338  0.00  0.00      PROA  
ATOM   4817 HE21 GLN P 756       4.054  -6.513  20.827  0.00  0.00      PROA  
ATOM   4818 HE22 GLN P 756       3.393  -4.920  20.422  0.00  0.00      PROA  
ATOM   4819    C GLN P 756       3.546  -7.149  17.163  0.00  0.00      PROA  
ATOM   4820    O GLN P 756       3.298  -6.016  16.827  0.00  0.00      PROA  
ATOM   4821    N VAL P 757       2.577  -8.004  17.500  0.00  0.00      PROA  
ATOM   4822   HN VAL P 757       2.695  -8.983  17.649  0.00  0.00      PROA  
ATOM   4823   CA VAL P 757       1.172  -7.667  17.466  0.00  0.00      PROA  
ATOM   4824   HA VAL P 757       1.017  -6.614  17.648  0.00  0.00      PROA  
ATOM   4825   CB VAL P 757       0.568  -8.011  16.094  0.00  0.00      PROA  
ATOM   4826   HB VAL P 757       1.287  -7.615  15.345  0.00  0.00      PROA  
ATOM   4827  CG1 VAL P 757       0.374  -9.598  15.919  0.00  0.00      PROA  
ATOM   4828 HG11 VAL P 757      -0.034  -9.749  14.897  0.00  0.00      PROA  
ATOM   4829 HG12 VAL P 757      -0.285  -9.982  16.727  0.00  0.00      PROA  
ATOM   4830 HG13 VAL P 757       1.387  -9.972  16.182  0.00  0.00      PROA  
ATOM   4831  CG2 VAL P 757      -0.735  -7.153  15.919  0.00  0.00      PROA  
ATOM   4832 HG21 VAL P 757      -1.151  -7.343  14.907  0.00  0.00      PROA  
ATOM   4833 HG22 VAL P 757      -0.731  -6.071  16.170  0.00  0.00      PROA  
ATOM   4834 HG23 VAL P 757      -1.564  -7.560  16.537  0.00  0.00      PROA  
ATOM   4835    C VAL P 757       0.556  -8.475  18.615  0.00  0.00      PROA  
ATOM   4836    O VAL P 757       1.003  -9.548  18.823  0.00  0.00      PROA  
ATOM   4837    N PRO P 758      -0.435  -8.034  19.398  0.00  0.00      PROA  
ATOM   4838   CD PRO P 758      -0.475  -6.599  19.699  0.00  0.00      PROA  
ATOM   4839  HD1 PRO P 758      -1.082  -6.084  18.925  0.00  0.00      PROA  
ATOM   4840  HD2 PRO P 758       0.495  -6.065  19.794  0.00  0.00      PROA  
ATOM   4841   CA PRO P 758      -1.318  -8.823  20.347  0.00  0.00      PROA  
ATOM   4842   HA PRO P 758      -0.670  -9.304  21.065  0.00  0.00      PROA  
ATOM   4843   CB PRO P 758      -2.085  -7.721  21.090  0.00  0.00      PROA  
ATOM   4844  HB1 PRO P 758      -2.170  -8.051  22.148  0.00  0.00      PROA  
ATOM   4845  HB2 PRO P 758      -3.104  -7.649  20.655  0.00  0.00      PROA  
ATOM   4846   CG PRO P 758      -1.223  -6.448  21.029  0.00  0.00      PROA  
ATOM   4847  HG1 PRO P 758      -1.959  -5.618  21.084  0.00  0.00      PROA  
ATOM   4848  HG2 PRO P 758      -0.520  -6.489  21.889  0.00  0.00      PROA  
ATOM   4849    C PRO P 758      -2.078  -9.896  19.661  0.00  0.00      PROA  
ATOM   4850    O PRO P 758      -3.003  -9.570  18.938  0.00  0.00      PROA  
ATOM   4851    N SER P 759      -1.712 -11.143  19.883  0.00  0.00      PROA  
ATOM   4852   HN SER P 759      -0.925 -11.423  20.427  0.00  0.00      PROA  
ATOM   4853   CA SER P 759      -2.310 -12.246  19.107  0.00  0.00      PROA  
ATOM   4854   HA SER P 759      -2.986 -11.843  18.367  0.00  0.00      PROA  
ATOM   4855   CB SER P 759      -1.253 -13.002  18.218  0.00  0.00      PROA  
ATOM   4856  HB1 SER P 759      -1.029 -12.395  17.315  0.00  0.00      PROA  
ATOM   4857  HB2 SER P 759      -1.604 -13.974  17.808  0.00  0.00      PROA  
ATOM   4858   OG SER P 759      -0.073 -13.263  18.997  0.00  0.00      PROA  
ATOM   4859  HG1 SER P 759       0.067 -12.553  19.628  0.00  0.00      PROA  
ATOM   4860    C SER P 759      -3.154 -13.152  20.058  0.00  0.00      PROA  
ATOM   4861    O SER P 759      -2.901 -13.251  21.274  0.00  0.00      PROA  
ATOM   4862    N VAL P 760      -4.235 -13.817  19.519  0.00  0.00      PROA  
ATOM   4863   HN VAL P 760      -4.313 -13.812  18.525  0.00  0.00      PROA  
ATOM   4864   CA VAL P 760      -5.214 -14.676  20.254  0.00  0.00      PROA  
ATOM   4865   HA VAL P 760      -5.571 -15.429  19.566  0.00  0.00      PROA  
ATOM   4866   CB VAL P 760      -4.666 -15.555  21.405  0.00  0.00      PROA  
ATOM   4867   HB VAL P 760      -3.980 -15.059  22.124  0.00  0.00      PROA  
ATOM   4868  CG1 VAL P 760      -5.772 -16.149  22.344  0.00  0.00      PROA  
ATOM   4869 HG11 VAL P 760      -6.572 -16.611  21.726  0.00  0.00      PROA  
ATOM   4870 HG12 VAL P 760      -6.312 -15.311  22.835  0.00  0.00      PROA  
ATOM   4871 HG13 VAL P 760      -5.364 -16.882  23.072  0.00  0.00      PROA  
ATOM   4872  CG2 VAL P 760      -3.906 -16.663  20.635  0.00  0.00      PROA  
ATOM   4873 HG21 VAL P 760      -3.504 -17.328  21.429  0.00  0.00      PROA  
ATOM   4874 HG22 VAL P 760      -3.052 -16.367  19.990  0.00  0.00      PROA  
ATOM   4875 HG23 VAL P 760      -4.505 -17.458  20.142  0.00  0.00      PROA  
ATOM   4876    C VAL P 760      -6.388 -13.851  20.705  0.00  0.00      PROA  
ATOM   4877    O VAL P 760      -6.281 -12.983  21.600  0.00  0.00      PROA  
ATOM   4878    N PHE P 761      -7.639 -14.020  20.139  0.00  0.00      PROA  
ATOM   4879   HN PHE P 761      -7.932 -14.644  19.419  0.00  0.00      PROA  
ATOM   4880   CA PHE P 761      -8.914 -13.407  20.595  0.00  0.00      PROA  
ATOM   4881   HA PHE P 761      -8.779 -12.336  20.579  0.00  0.00      PROA  
ATOM   4882   CB PHE P 761     -10.099 -13.848  19.592  0.00  0.00      PROA  
ATOM   4883  HB1 PHE P 761     -11.137 -13.776  19.980  0.00  0.00      PROA  
ATOM   4884  HB2 PHE P 761      -9.942 -14.865  19.172  0.00  0.00      PROA  
ATOM   4885   CG PHE P 761     -10.121 -12.924  18.372  0.00  0.00      PROA  
ATOM   4886  CD1 PHE P 761     -10.624 -11.652  18.294  0.00  0.00      PROA  
ATOM   4887  HD1 PHE P 761     -10.976 -11.211  19.215  0.00  0.00      PROA  
ATOM   4888  CE1 PHE P 761     -10.744 -10.955  17.050  0.00  0.00      PROA  
ATOM   4889  HE1 PHE P 761     -11.379 -10.090  17.168  0.00  0.00      PROA  
ATOM   4890   CZ PHE P 761     -10.192 -11.496  15.936  0.00  0.00      PROA  
ATOM   4891   HZ PHE P 761     -10.231 -11.021  14.967  0.00  0.00      PROA  
ATOM   4892  CD2 PHE P 761      -9.441 -13.432  17.178  0.00  0.00      PROA  
ATOM   4893  HD2 PHE P 761      -8.887 -14.359  17.183  0.00  0.00      PROA  
ATOM   4894  CE2 PHE P 761      -9.566 -12.793  15.954  0.00  0.00      PROA  
ATOM   4895  HE2 PHE P 761      -9.306 -13.383  15.087  0.00  0.00      PROA  
ATOM   4896    C PHE P 761      -9.395 -13.869  21.924  0.00  0.00      PROA  
ATOM   4897    O PHE P 761      -9.207 -15.028  22.349  0.00  0.00      PROA  
ATOM   4898    N LYS P 762     -10.081 -12.982  22.630  0.00  0.00      PROA  
ATOM   4899   HN LYS P 762     -10.230 -12.041  22.336  0.00  0.00      PROA  
ATOM   4900   CA LYS P 762     -10.795 -13.372  23.825  0.00  0.00      PROA  
ATOM   4901   HA LYS P 762     -10.038 -13.666  24.537  0.00  0.00      PROA  
ATOM   4902   CB LYS P 762     -11.526 -12.174  24.497  0.00  0.00      PROA  
ATOM   4903  HB1 LYS P 762     -12.387 -12.552  25.090  0.00  0.00      PROA  
ATOM   4904  HB2 LYS P 762     -11.934 -11.539  23.682  0.00  0.00      PROA  
ATOM   4905   CG LYS P 762     -10.549 -11.291  25.358  0.00  0.00      PROA  
ATOM   4906  HG1 LYS P 762     -10.834 -10.220  25.281  0.00  0.00      PROA  
ATOM   4907  HG2 LYS P 762      -9.574 -11.324  24.827  0.00  0.00      PROA  
ATOM   4908   CD LYS P 762     -10.319 -11.690  26.755  0.00  0.00      PROA  
ATOM   4909  HD1 LYS P 762     -10.375 -12.790  26.904  0.00  0.00      PROA  
ATOM   4910  HD2 LYS P 762     -11.152 -11.265  27.354  0.00  0.00      PROA  
ATOM   4911   CE LYS P 762      -8.951 -11.134  27.265  0.00  0.00      PROA  
ATOM   4912  HE1 LYS P 762      -8.874 -11.187  28.372  0.00  0.00      PROA  
ATOM   4913  HE2 LYS P 762      -8.898 -10.065  26.969  0.00  0.00      PROA  
ATOM   4914   NZ LYS P 762      -7.714 -11.866  26.744  0.00  0.00      PROA  
ATOM   4915  HZ1 LYS P 762      -7.602 -12.671  27.393  0.00  0.00      PROA  
ATOM   4916  HZ2 LYS P 762      -6.813 -11.347  26.728  0.00  0.00      PROA  
ATOM   4917  HZ3 LYS P 762      -7.799 -12.169  25.753  0.00  0.00      PROA  
ATOM   4918    C LYS P 762     -11.807 -14.634  23.607  0.00  0.00      PROA  
ATOM   4919    O LYS P 762     -12.407 -14.657  22.554  0.00  0.00      PROA  
ATOM   4920    N PRO P 763     -12.126 -15.462  24.553  0.00  0.00      PROA  
ATOM   4921   CD PRO P 763     -11.565 -15.460  25.877  0.00  0.00      PROA  
ATOM   4922  HD1 PRO P 763     -11.709 -14.414  26.223  0.00  0.00      PROA  
ATOM   4923  HD2 PRO P 763     -10.505 -15.776  25.775  0.00  0.00      PROA  
ATOM   4924   CA PRO P 763     -13.454 -16.193  24.562  0.00  0.00      PROA  
ATOM   4925   HA PRO P 763     -13.501 -16.751  23.639  0.00  0.00      PROA  
ATOM   4926   CB PRO P 763     -13.362 -17.072  25.830  0.00  0.00      PROA  
ATOM   4927  HB1 PRO P 763     -12.907 -18.027  25.491  0.00  0.00      PROA  
ATOM   4928  HB2 PRO P 763     -14.382 -17.231  26.241  0.00  0.00      PROA  
ATOM   4929   CG PRO P 763     -12.452 -16.359  26.762  0.00  0.00      PROA  
ATOM   4930  HG1 PRO P 763     -13.039 -15.667  27.403  0.00  0.00      PROA  
ATOM   4931  HG2 PRO P 763     -11.861 -17.068  27.381  0.00  0.00      PROA  
ATOM   4932    C PRO P 763     -14.665 -15.292  24.563  0.00  0.00      PROA  
ATOM   4933    O PRO P 763     -14.779 -14.351  25.388  0.00  0.00      PROA  
ATOM   4934    N THR P 764     -15.587 -15.474  23.631  0.00  0.00      PROA  
ATOM   4935   HN THR P 764     -15.527 -16.271  23.034  0.00  0.00      PROA  
ATOM   4936   CA THR P 764     -16.850 -14.729  23.365  0.00  0.00      PROA  
ATOM   4937   HA THR P 764     -16.512 -13.726  23.147  0.00  0.00      PROA  
ATOM   4938   CB THR P 764     -17.657 -15.132  22.136  0.00  0.00      PROA  
ATOM   4939   HB THR P 764     -18.519 -14.440  22.030  0.00  0.00      PROA  
ATOM   4940  OG1 THR P 764     -18.099 -16.415  22.018  0.00  0.00      PROA  
ATOM   4941  HG1 THR P 764     -17.313 -16.965  22.031  0.00  0.00      PROA  
ATOM   4942  CG2 THR P 764     -16.652 -14.994  20.983  0.00  0.00      PROA  
ATOM   4943 HG21 THR P 764     -16.227 -13.971  21.065  0.00  0.00      PROA  
ATOM   4944 HG22 THR P 764     -17.149 -15.064  19.991  0.00  0.00      PROA  
ATOM   4945 HG23 THR P 764     -15.836 -15.743  21.068  0.00  0.00      PROA  
ATOM   4946    C THR P 764     -17.867 -14.509  24.439  0.00  0.00      PROA  
ATOM   4947    O THR P 764     -18.553 -13.471  24.506  0.00  0.00      PROA  
ATOM   4948    N ARG P 765     -17.999 -15.507  25.323  0.00  0.00      PROA  
ATOM   4949   HN ARG P 765     -17.665 -16.426  25.127  0.00  0.00      PROA  
ATOM   4950   CA ARG P 765     -18.752 -15.451  26.605  0.00  0.00      PROA  
ATOM   4951   HA ARG P 765     -18.760 -16.477  26.939  0.00  0.00      PROA  
ATOM   4952   CB ARG P 765     -18.040 -14.584  27.767  0.00  0.00      PROA  
ATOM   4953  HB1 ARG P 765     -18.627 -14.620  28.710  0.00  0.00      PROA  
ATOM   4954  HB2 ARG P 765     -17.865 -13.528  27.470  0.00  0.00      PROA  
ATOM   4955   CG ARG P 765     -16.694 -15.178  28.183  0.00  0.00      PROA  
ATOM   4956  HG1 ARG P 765     -16.290 -15.757  27.325  0.00  0.00      PROA  
ATOM   4957  HG2 ARG P 765     -17.008 -15.952  28.916  0.00  0.00      PROA  
ATOM   4958   CD ARG P 765     -15.711 -14.125  28.814  0.00  0.00      PROA  
ATOM   4959  HD1 ARG P 765     -14.754 -14.644  29.036  0.00  0.00      PROA  
ATOM   4960  HD2 ARG P 765     -16.182 -13.592  29.667  0.00  0.00      PROA  
ATOM   4961   NE ARG P 765     -15.331 -13.098  27.775  0.00  0.00      PROA  
ATOM   4962   HE ARG P 765     -15.391 -13.324  26.802  0.00  0.00      PROA  
ATOM   4963   CZ ARG P 765     -14.750 -11.903  28.116  0.00  0.00      PROA  
ATOM   4964  NH1 ARG P 765     -14.324 -11.059  27.188  0.00  0.00      PROA  
ATOM   4965 HH11 ARG P 765     -14.604 -11.220  26.242  0.00  0.00      PROA  
ATOM   4966 HH12 ARG P 765     -13.861 -10.240  27.530  0.00  0.00      PROA  
ATOM   4967  NH2 ARG P 765     -14.589 -11.513  29.355  0.00  0.00      PROA  
ATOM   4968 HH21 ARG P 765     -14.680 -12.142  30.127  0.00  0.00      PROA  
ATOM   4969 HH22 ARG P 765     -14.107 -10.680  29.626  0.00  0.00      PROA  
ATOM   4970    C ARG P 765     -20.199 -15.184  26.382  0.00  0.00      PROA  
ATOM   4971    O ARG P 765     -20.868 -15.918  25.675  0.00  0.00      PROA  
ATOM   4972    N ASP P 766     -20.674 -14.043  26.827  0.00  0.00      PROA  
ATOM   4973   HN ASP P 766     -20.231 -13.302  27.325  0.00  0.00      PROA  
ATOM   4974   CA ASP P 766     -22.109 -13.666  26.651  0.00  0.00      PROA  
ATOM   4975   HA ASP P 766     -22.731 -14.538  26.512  0.00  0.00      PROA  
ATOM   4976   CB ASP P 766     -22.461 -12.927  28.003  0.00  0.00      PROA  
ATOM   4977  HB1 ASP P 766     -22.177 -13.580  28.856  0.00  0.00      PROA  
ATOM   4978  HB2 ASP P 766     -23.541 -12.689  28.102  0.00  0.00      PROA  
ATOM   4979   CG ASP P 766     -21.715 -11.624  28.271  0.00  0.00      PROA  
ATOM   4980  OD1 ASP P 766     -22.286 -10.759  28.931  0.00  0.00      PROA  
ATOM   4981  OD2 ASP P 766     -20.475 -11.488  28.079  0.00  0.00      PROA  
ATOM   4982    C ASP P 766     -22.347 -12.811  25.448  0.00  0.00      PROA  
ATOM   4983    O ASP P 766     -23.489 -12.746  24.977  0.00  0.00      PROA  
ATOM   4984    N ASP P 767     -21.221 -12.281  24.834  0.00  0.00      PROA  
ATOM   4985   HN ASP P 767     -20.333 -12.558  25.193  0.00  0.00      PROA  
ATOM   4986   CA ASP P 767     -21.251 -11.472  23.754  0.00  0.00      PROA  
ATOM   4987   HA ASP P 767     -22.196 -10.951  23.810  0.00  0.00      PROA  
ATOM   4988   CB ASP P 767     -20.109 -10.470  23.928  0.00  0.00      PROA  
ATOM   4989  HB1 ASP P 767     -19.100 -10.909  23.780  0.00  0.00      PROA  
ATOM   4990  HB2 ASP P 767     -20.174 -10.012  24.939  0.00  0.00      PROA  
ATOM   4991   CG ASP P 767     -20.280  -9.274  23.044  0.00  0.00      PROA  
ATOM   4992  OD1 ASP P 767     -21.332  -9.178  22.340  0.00  0.00      PROA  
ATOM   4993  OD2 ASP P 767     -19.383  -8.339  23.118  0.00  0.00      PROA  
ATOM   4994    C ASP P 767     -21.223 -12.255  22.439  0.00  0.00      PROA  
ATOM   4995    O ASP P 767     -21.087 -13.514  22.539  0.00  0.00      PROA  
ATOM   4996    N ARG P 768     -21.376 -11.675  21.242  0.00  0.00      PROA  
ATOM   4997   HN ARG P 768     -21.213 -10.696  21.343  0.00  0.00      PROA  
ATOM   4998   CA ARG P 768     -21.166 -12.251  19.923  0.00  0.00      PROA  
ATOM   4999   HA ARG P 768     -21.808 -13.120  19.940  0.00  0.00      PROA  
ATOM   5000   CB ARG P 768     -21.788 -11.276  18.800  0.00  0.00      PROA  
ATOM   5001  HB1 ARG P 768     -22.898 -11.320  18.839  0.00  0.00      PROA  
ATOM   5002  HB2 ARG P 768     -21.481 -11.639  17.795  0.00  0.00      PROA  
ATOM   5003   CG ARG P 768     -21.386  -9.838  19.095  0.00  0.00      PROA  
ATOM   5004  HG1 ARG P 768     -21.964  -9.562  20.002  0.00  0.00      PROA  
ATOM   5005  HG2 ARG P 768     -21.842  -9.290  18.242  0.00  0.00      PROA  
ATOM   5006   CD ARG P 768     -19.894  -9.574  19.120  0.00  0.00      PROA  
ATOM   5007  HD1 ARG P 768     -19.360  -9.976  20.007  0.00  0.00      PROA  
ATOM   5008  HD2 ARG P 768     -19.728  -8.486  19.274  0.00  0.00      PROA  
ATOM   5009   NE ARG P 768     -19.246  -9.994  17.873  0.00  0.00      PROA  
ATOM   5010   HE ARG P 768     -19.548 -10.771  17.321  0.00  0.00      PROA  
ATOM   5011   CZ ARG P 768     -18.124  -9.476  17.300  0.00  0.00      PROA  
ATOM   5012  NH1 ARG P 768     -17.892  -9.782  16.067  0.00  0.00      PROA  
ATOM   5013 HH11 ARG P 768     -18.696 -10.166  15.613  0.00  0.00      PROA  
ATOM   5014 HH12 ARG P 768     -17.193  -9.381  15.476  0.00  0.00      PROA  
ATOM   5015  NH2 ARG P 768     -17.240  -8.666  17.888  0.00  0.00      PROA  
ATOM   5016 HH21 ARG P 768     -17.340  -8.440  18.857  0.00  0.00      PROA  
ATOM   5017 HH22 ARG P 768     -16.435  -8.433  17.342  0.00  0.00      PROA  
ATOM   5018    C ARG P 768     -19.871 -12.867  19.435  0.00  0.00      PROA  
ATOM   5019    O ARG P 768     -18.742 -12.556  19.809  0.00  0.00      PROA  
ATOM   5020    N GLY P 769     -20.081 -13.812  18.470  0.00  0.00      PROA  
ATOM   5021   HN GLY P 769     -21.039 -14.089  18.468  0.00  0.00      PROA  
ATOM   5022   CA GLY P 769     -19.101 -14.505  17.596  0.00  0.00      PROA  
ATOM   5023  HA1 GLY P 769     -19.682 -15.027  16.850  0.00  0.00      PROA  
ATOM   5024  HA2 GLY P 769     -18.533 -15.228  18.162  0.00  0.00      PROA  
ATOM   5025    C GLY P 769     -18.240 -13.578  16.787  0.00  0.00      PROA  
ATOM   5026    O GLY P 769     -18.794 -12.532  16.307  0.00  0.00      PROA  
ATOM   5027    N TRP P 770     -16.950 -13.863  16.602  0.00  0.00      PROA  
ATOM   5028   HN TRP P 770     -16.628 -14.710  17.020  0.00  0.00      PROA  
ATOM   5029   CA TRP P 770     -15.864 -13.081  16.055  0.00  0.00      PROA  
ATOM   5030   HA TRP P 770     -15.958 -12.077  16.442  0.00  0.00      PROA  
ATOM   5031   CB TRP P 770     -14.577 -13.760  16.514  0.00  0.00      PROA  
ATOM   5032  HB1 TRP P 770     -13.747 -13.379  15.882  0.00  0.00      PROA  
ATOM   5033  HB2 TRP P 770     -14.596 -14.817  16.173  0.00  0.00      PROA  
ATOM   5034   CG TRP P 770     -14.214 -13.482  17.969  0.00  0.00      PROA  
ATOM   5035  CD1 TRP P 770     -13.990 -14.425  18.874  0.00  0.00      PROA  
ATOM   5036  HD1 TRP P 770     -14.220 -15.477  18.796  0.00  0.00      PROA  
ATOM   5037  NE1 TRP P 770     -13.602 -13.819  20.036  0.00  0.00      PROA  
ATOM   5038  HE1 TRP P 770     -13.257 -14.158  20.884  0.00  0.00      PROA  
ATOM   5039  CE2 TRP P 770     -13.599 -12.479  19.861  0.00  0.00      PROA  
ATOM   5040  CD2 TRP P 770     -13.930 -12.182  18.551  0.00  0.00      PROA  
ATOM   5041  CE3 TRP P 770     -14.003 -10.899  18.103  0.00  0.00      PROA  
ATOM   5042  HE3 TRP P 770     -14.101 -10.601  17.069  0.00  0.00      PROA  
ATOM   5043  CZ3 TRP P 770     -13.865  -9.879  19.096  0.00  0.00      PROA  
ATOM   5044  HZ3 TRP P 770     -14.044  -8.864  18.773  0.00  0.00      PROA  
ATOM   5045  CZ2 TRP P 770     -13.288 -11.452  20.773  0.00  0.00      PROA  
ATOM   5046  HZ2 TRP P 770     -13.164 -11.540  21.842  0.00  0.00      PROA  
ATOM   5047  CH2 TRP P 770     -13.559 -10.196  20.391  0.00  0.00      PROA  
ATOM   5048  HH2 TRP P 770     -13.609  -9.469  21.187  0.00  0.00      PROA  
ATOM   5049    C TRP P 770     -15.904 -12.950  14.531  0.00  0.00      PROA  
ATOM   5050    O TRP P 770     -15.213 -12.093  13.881  0.00  0.00      PROA  
ATOM   5051    N PHE P 771     -16.640 -13.802  13.935  0.00  0.00      PROA  
ATOM   5052   HN PHE P 771     -17.027 -14.495  14.539  0.00  0.00      PROA  
ATOM   5053   CA PHE P 771     -16.739 -13.951  12.495  0.00  0.00      PROA  
ATOM   5054   HA PHE P 771     -16.076 -13.315  11.927  0.00  0.00      PROA  
ATOM   5055   CB PHE P 771     -16.443 -15.383  12.008  0.00  0.00      PROA  
ATOM   5056  HB1 PHE P 771     -15.367 -15.651  11.930  0.00  0.00      PROA  
ATOM   5057  HB2 PHE P 771     -16.722 -15.518  10.941  0.00  0.00      PROA  
ATOM   5058   CG PHE P 771     -17.125 -16.450  12.814  0.00  0.00      PROA  
ATOM   5059  CD1 PHE P 771     -16.596 -17.044  13.990  0.00  0.00      PROA  
ATOM   5060  HD1 PHE P 771     -15.612 -16.823  14.375  0.00  0.00      PROA  
ATOM   5061  CE1 PHE P 771     -17.308 -18.097  14.594  0.00  0.00      PROA  
ATOM   5062  HE1 PHE P 771     -16.771 -18.568  15.404  0.00  0.00      PROA
[truncated: 11,889,821 more chars]
