# Supplementary material for: Cryo-EM structure of the sodium-driven chloride/bicarbonate exchanger NDCBE
Source: Nat Commun. 2021 Sep 28;12:5690. doi: 10.1038/s41467-021-25998-2 (PMC8478935; doi:10.1038/s41467-021-25998-2)
Supplement: Supplementary file 7 — Supplementary Data 1 [file 41467_2021_25998_MOESM7_ESM.zip › MD_structures/NDCBE_300ns_NaCl_first_MD_step.pdb]

CRYST1  109.628  109.628  126.685  90.00  90.00  90.00 P 1           1
ATOM      1    N LEU P 451     -31.713   0.697 -17.849  0.00  0.00      PROA  
ATOM      2  HT1 LEU P 451     -31.191   0.661 -16.951  0.00  0.00      PROA  
ATOM      3  HT2 LEU P 451     -32.674   1.008 -17.601  0.00  0.00      PROA  
ATOM      4  HT3 LEU P 451     -31.277   1.408 -18.471  0.00  0.00      PROA  
ATOM      5   CA LEU P 451     -31.887  -0.607 -18.468  0.00  0.00      PROA  
ATOM      6   HA LEU P 451     -32.958  -0.741 -18.411  0.00  0.00      PROA  
ATOM      7   CB LEU P 451     -31.500  -0.594 -20.039  0.00  0.00      PROA  
ATOM      8  HB1 LEU P 451     -31.568  -1.608 -20.488  0.00  0.00      PROA  
ATOM      9  HB2 LEU P 451     -30.499  -0.172 -20.274  0.00  0.00      PROA  
ATOM     10   CG LEU P 451     -32.468   0.279 -20.871  0.00  0.00      PROA  
ATOM     11   HG LEU P 451     -32.663   1.178 -20.247  0.00  0.00      PROA  
ATOM     12  CD1 LEU P 451     -31.897   0.752 -22.206  0.00  0.00      PROA  
ATOM     13 HD11 LEU P 451     -32.592   1.352 -22.832  0.00  0.00      PROA  
ATOM     14 HD12 LEU P 451     -31.445  -0.090 -22.773  0.00  0.00      PROA  
ATOM     15 HD13 LEU P 451     -30.963   1.305 -21.970  0.00  0.00      PROA  
ATOM     16  CD2 LEU P 451     -33.753  -0.481 -21.247  0.00  0.00      PROA  
ATOM     17 HD21 LEU P 451     -34.249  -0.883 -20.337  0.00  0.00      PROA  
ATOM     18 HD22 LEU P 451     -33.435  -1.378 -21.821  0.00  0.00      PROA  
ATOM     19 HD23 LEU P 451     -34.489   0.156 -21.784  0.00  0.00      PROA  
ATOM     20    C LEU P 451     -31.101  -1.584 -17.621  0.00  0.00      PROA  
ATOM     21    O LEU P 451     -31.132  -1.568 -16.400  0.00  0.00      PROA  
ATOM     22    N PHE P 452     -30.321  -2.518 -18.172  0.00  0.00      PROA  
ATOM     23   HN PHE P 452     -30.448  -2.730 -19.138  0.00  0.00      PROA  
ATOM     24   CA PHE P 452     -29.397  -3.463 -17.541  0.00  0.00      PROA  
ATOM     25   HA PHE P 452     -29.776  -3.606 -16.539  0.00  0.00      PROA  
ATOM     26   CB PHE P 452     -29.459  -4.884 -18.119  0.00  0.00      PROA  
ATOM     27  HB1 PHE P 452     -30.503  -5.028 -17.768  0.00  0.00      PROA  
ATOM     28  HB2 PHE P 452     -28.807  -5.688 -17.715  0.00  0.00      PROA  
ATOM     29   CG PHE P 452     -29.541  -4.894 -19.619  0.00  0.00      PROA  
ATOM     30  CD1 PHE P 452     -28.374  -5.112 -20.405  0.00  0.00      PROA  
ATOM     31  HD1 PHE P 452     -27.439  -5.360 -19.925  0.00  0.00      PROA  
ATOM     32  CE1 PHE P 452     -28.556  -5.290 -21.785  0.00  0.00      PROA  
ATOM     33  HE1 PHE P 452     -27.784  -5.587 -22.479  0.00  0.00      PROA  
ATOM     34   CZ PHE P 452     -29.789  -5.101 -22.458  0.00  0.00      PROA  
ATOM     35   HZ PHE P 452     -29.929  -5.056 -23.528  0.00  0.00      PROA  
ATOM     36  CD2 PHE P 452     -30.830  -4.782 -20.230  0.00  0.00      PROA  
ATOM     37  HD2 PHE P 452     -31.743  -4.516 -19.719  0.00  0.00      PROA  
ATOM     38  CE2 PHE P 452     -30.892  -4.968 -21.643  0.00  0.00      PROA  
ATOM     39  HE2 PHE P 452     -31.872  -4.863 -22.086  0.00  0.00      PROA  
ATOM     40    C PHE P 452     -27.903  -3.121 -17.489  0.00  0.00      PROA  
ATOM     41    O PHE P 452     -26.964  -3.793 -16.995  0.00  0.00      PROA  
ATOM     42    N GLY P 453     -27.544  -1.876 -17.968  0.00  0.00      PROA  
ATOM     43   HN GLY P 453     -28.239  -1.347 -18.448  0.00  0.00      PROA  
ATOM     44   CA GLY P 453     -26.163  -1.338 -18.070  0.00  0.00      PROA  
ATOM     45  HA1 GLY P 453     -25.765  -1.486 -17.077  0.00  0.00      PROA  
ATOM     46  HA2 GLY P 453     -26.209  -0.326 -18.445  0.00  0.00      PROA  
ATOM     47    C GLY P 453     -25.249  -2.094 -18.980  0.00  0.00      PROA  
ATOM     48    O GLY P 453     -25.612  -2.810 -19.867  0.00  0.00      PROA  
ATOM     49    N GLY P 454     -23.979  -1.646 -18.862  0.00  0.00      PROA  
ATOM     50   HN GLY P 454     -23.913  -0.868 -18.242  0.00  0.00      PROA  
ATOM     51   CA GLY P 454     -22.835  -2.069 -19.665  0.00  0.00      PROA  
ATOM     52  HA1 GLY P 454     -22.142  -1.253 -19.521  0.00  0.00      PROA  
ATOM     53  HA2 GLY P 454     -23.246  -2.346 -20.625  0.00  0.00      PROA  
ATOM     54    C GLY P 454     -22.178  -3.252 -19.078  0.00  0.00      PROA  
ATOM     55    O GLY P 454     -21.107  -3.704 -19.503  0.00  0.00      PROA  
ATOM     56    N LEU P 455     -22.611  -3.749 -17.950  0.00  0.00      PROA  
ATOM     57   HN LEU P 455     -23.454  -3.338 -17.613  0.00  0.00      PROA  
ATOM     58   CA LEU P 455     -21.869  -4.729 -17.132  0.00  0.00      PROA  
ATOM     59   HA LEU P 455     -20.937  -4.232 -16.907  0.00  0.00      PROA  
ATOM     60   CB LEU P 455     -22.826  -5.038 -15.858  0.00  0.00      PROA  
ATOM     61  HB1 LEU P 455     -23.752  -5.394 -16.357  0.00  0.00      PROA  
ATOM     62  HB2 LEU P 455     -23.004  -4.083 -15.318  0.00  0.00      PROA  
ATOM     63   CG LEU P 455     -22.325  -6.038 -14.832  0.00  0.00      PROA  
ATOM     64   HG LEU P 455     -22.190  -6.970 -15.422  0.00  0.00      PROA  
ATOM     65  CD1 LEU P 455     -21.022  -5.648 -14.159  0.00  0.00      PROA  
ATOM     66 HD11 LEU P 455     -21.167  -4.578 -13.895  0.00  0.00      PROA  
ATOM     67 HD12 LEU P 455     -20.180  -5.644 -14.883  0.00  0.00      PROA  
ATOM     68 HD13 LEU P 455     -20.702  -6.227 -13.267  0.00  0.00      PROA  
ATOM     69  CD2 LEU P 455     -23.479  -6.478 -13.855  0.00  0.00      PROA  
ATOM     70 HD21 LEU P 455     -24.008  -5.628 -13.373  0.00  0.00      PROA  
ATOM     71 HD22 LEU P 455     -23.229  -7.307 -13.158  0.00  0.00      PROA  
ATOM     72 HD23 LEU P 455     -24.184  -6.875 -14.617  0.00  0.00      PROA  
ATOM     73    C LEU P 455     -21.436  -6.069 -17.863  0.00  0.00      PROA  
ATOM     74    O LEU P 455     -20.357  -6.651 -17.654  0.00  0.00      PROA  
ATOM     75    N VAL P 456     -22.362  -6.553 -18.666  0.00  0.00      PROA  
ATOM     76   HN VAL P 456     -23.245  -6.114 -18.816  0.00  0.00      PROA  
ATOM     77   CA VAL P 456     -22.163  -7.880 -19.204  0.00  0.00      PROA  
ATOM     78   HA VAL P 456     -21.783  -8.526 -18.426  0.00  0.00      PROA  
ATOM     79   CB VAL P 456     -23.428  -8.481 -19.676  0.00  0.00      PROA  
ATOM     80   HB VAL P 456     -24.136  -8.559 -18.823  0.00  0.00      PROA  
ATOM     81  CG1 VAL P 456     -24.018  -7.804 -20.916  0.00  0.00      PROA  
ATOM     82 HG11 VAL P 456     -24.907  -8.394 -21.224  0.00  0.00      PROA  
ATOM     83 HG12 VAL P 456     -23.292  -7.867 -21.754  0.00  0.00      PROA  
ATOM     84 HG13 VAL P 456     -24.245  -6.727 -20.763  0.00  0.00      PROA  
ATOM     85  CG2 VAL P 456     -23.115 -10.031 -19.898  0.00  0.00      PROA  
ATOM     86 HG21 VAL P 456     -22.395 -10.066 -20.743  0.00  0.00      PROA  
ATOM     87 HG22 VAL P 456     -24.077 -10.502 -20.195  0.00  0.00      PROA  
ATOM     88 HG23 VAL P 456     -22.758 -10.477 -18.945  0.00  0.00      PROA  
ATOM     89    C VAL P 456     -21.080  -7.767 -20.295  0.00  0.00      PROA  
ATOM     90    O VAL P 456     -20.498  -8.709 -20.786  0.00  0.00      PROA  
ATOM     91    N LEU P 457     -20.817  -6.563 -20.803  0.00  0.00      PROA  
ATOM     92   HN LEU P 457     -21.185  -5.660 -20.591  0.00  0.00      PROA  
ATOM     93   CA LEU P 457     -19.811  -6.341 -21.789  0.00  0.00      PROA  
ATOM     94   HA LEU P 457     -19.995  -7.106 -22.529  0.00  0.00      PROA  
ATOM     95   CB LEU P 457     -19.934  -4.898 -22.367  0.00  0.00      PROA  
ATOM     96  HB1 LEU P 457     -19.214  -4.667 -23.180  0.00  0.00      PROA  
ATOM     97  HB2 LEU P 457     -19.676  -4.096 -21.643  0.00  0.00      PROA  
ATOM     98   CG LEU P 457     -21.304  -4.524 -23.023  0.00  0.00      PROA  
ATOM     99   HG LEU P 457     -22.056  -4.465 -22.208  0.00  0.00      PROA  
ATOM    100  CD1 LEU P 457     -21.263  -3.108 -23.579  0.00  0.00      PROA  
ATOM    101 HD11 LEU P 457     -21.300  -2.400 -22.724  0.00  0.00      PROA  
ATOM    102 HD12 LEU P 457     -22.093  -2.896 -24.287  0.00  0.00      PROA  
ATOM    103 HD13 LEU P 457     -20.346  -3.005 -24.198  0.00  0.00      PROA  
ATOM    104  CD2 LEU P 457     -21.785  -5.552 -24.120  0.00  0.00      PROA  
ATOM    105 HD21 LEU P 457     -22.717  -5.180 -24.597  0.00  0.00      PROA  
ATOM    106 HD22 LEU P 457     -22.000  -6.567 -23.726  0.00  0.00      PROA  
ATOM    107 HD23 LEU P 457     -21.026  -5.692 -24.920  0.00  0.00      PROA  
ATOM    108    C LEU P 457     -18.449  -6.429 -21.198  0.00  0.00      PROA  
ATOM    109    O LEU P 457     -17.457  -6.982 -21.770  0.00  0.00      PROA  
ATOM    110    N ASP P 458     -18.337  -6.069 -19.952  0.00  0.00      PROA  
ATOM    111   HN ASP P 458     -19.088  -5.528 -19.581  0.00  0.00      PROA  
ATOM    112   CA ASP P 458     -17.226  -6.316 -19.053  0.00  0.00      PROA  
ATOM    113   HA ASP P 458     -16.329  -5.990 -19.559  0.00  0.00      PROA  
ATOM    114   CB ASP P 458     -17.373  -5.513 -17.762  0.00  0.00      PROA  
ATOM    115  HB1 ASP P 458     -16.440  -5.613 -17.169  0.00  0.00      PROA  
ATOM    116  HB2 ASP P 458     -18.267  -5.963 -17.280  0.00  0.00      PROA  
ATOM    117   CG ASP P 458     -17.746  -4.024 -17.887  0.00  0.00      PROA  
ATOM    118  OD1 ASP P 458     -18.088  -3.366 -16.804  0.00  0.00      PROA  
ATOM    119  OD2 ASP P 458     -17.658  -3.419 -18.964  0.00  0.00      PROA  
ATOM    120    C ASP P 458     -16.858  -7.775 -18.838  0.00  0.00      PROA  
ATOM    121    O ASP P 458     -15.732  -8.217 -19.080  0.00  0.00      PROA  
ATOM    122    N VAL P 459     -17.937  -8.608 -18.575  0.00  0.00      PROA  
ATOM    123   HN VAL P 459     -18.764  -8.110 -18.326  0.00  0.00      PROA  
ATOM    124   CA VAL P 459     -18.104 -10.065 -18.648  0.00  0.00      PROA  
ATOM    125   HA VAL P 459     -17.349 -10.461 -17.984  0.00  0.00      PROA  
ATOM    126   CB VAL P 459     -19.503 -10.616 -18.180  0.00  0.00      PROA  
ATOM    127   HB VAL P 459     -20.404 -10.291 -18.742  0.00  0.00      PROA  
ATOM    128  CG1 VAL P 459     -19.535 -12.126 -18.221  0.00  0.00      PROA  
ATOM    129 HG11 VAL P 459     -19.276 -12.520 -19.227  0.00  0.00      PROA  
ATOM    130 HG12 VAL P 459     -20.514 -12.558 -17.921  0.00  0.00      PROA  
ATOM    131 HG13 VAL P 459     -18.642 -12.477 -17.661  0.00  0.00      PROA  
ATOM    132  CG2 VAL P 459     -19.699 -10.208 -16.674  0.00  0.00      PROA  
ATOM    133 HG21 VAL P 459     -20.706 -10.529 -16.331  0.00  0.00      PROA  
ATOM    134 HG22 VAL P 459     -19.754  -9.101 -16.602  0.00  0.00      PROA  
ATOM    135 HG23 VAL P 459     -18.780 -10.439 -16.094  0.00  0.00      PROA  
ATOM    136    C VAL P 459     -17.744 -10.573 -20.041  0.00  0.00      PROA  
ATOM    137    O VAL P 459     -16.928 -11.507 -20.148  0.00  0.00      PROA  
ATOM    138    N LYS P 460     -18.211 -10.055 -21.192  0.00  0.00      PROA  
ATOM    139   HN LYS P 460     -19.028  -9.496 -21.074  0.00  0.00      PROA  
ATOM    140   CA LYS P 460     -17.863 -10.520 -22.487  0.00  0.00      PROA  
ATOM    141   HA LYS P 460     -17.957 -11.595 -22.445  0.00  0.00      PROA  
ATOM    142   CB LYS P 460     -18.829  -9.951 -23.604  0.00  0.00      PROA  
ATOM    143  HB1 LYS P 460     -18.490 -10.051 -24.657  0.00  0.00      PROA  
ATOM    144  HB2 LYS P 460     -18.854  -8.845 -23.504  0.00  0.00      PROA  
ATOM    145   CG LYS P 460     -20.347 -10.402 -23.500  0.00  0.00      PROA  
ATOM    146  HG1 LYS P 460     -20.774 -10.083 -24.475  0.00  0.00      PROA  
ATOM    147  HG2 LYS P 460     -20.956  -9.943 -22.691  0.00  0.00      PROA  
ATOM    148   CD LYS P 460     -20.442 -11.946 -23.345  0.00  0.00      PROA  
ATOM    149  HD1 LYS P 460     -19.803 -12.436 -22.580  0.00  0.00      PROA  
ATOM    150  HD2 LYS P 460     -20.199 -12.461 -24.299  0.00  0.00      PROA  
ATOM    151   CE LYS P 460     -21.930 -12.401 -23.052  0.00  0.00      PROA  
ATOM    152  HE1 LYS P 460     -22.652 -11.918 -23.744  0.00  0.00      PROA  
ATOM    153  HE2 LYS P 460     -22.208 -12.065 -22.030  0.00  0.00      PROA  
ATOM    154   NZ LYS P 460     -22.156 -13.852 -23.255  0.00  0.00      PROA  
ATOM    155  HZ1 LYS P 460     -23.111 -13.959 -22.857  0.00  0.00      PROA  
ATOM    156  HZ2 LYS P 460     -21.436 -14.286 -22.642  0.00  0.00      PROA  
ATOM    157  HZ3 LYS P 460     -22.124 -14.039 -24.277  0.00  0.00      PROA  
ATOM    158    C LYS P 460     -16.453 -10.266 -23.021  0.00  0.00      PROA  
ATOM    159    O LYS P 460     -15.896 -11.068 -23.729  0.00  0.00      PROA  
ATOM    160    N ARG P 461     -15.891  -9.148 -22.599  0.00  0.00      PROA  
ATOM    161   HN ARG P 461     -16.510  -8.454 -22.242  0.00  0.00      PROA  
ATOM    162   CA ARG P 461     -14.499  -8.822 -22.728  0.00  0.00      PROA  
ATOM    163   HA ARG P 461     -14.121  -9.017 -23.720  0.00  0.00      PROA  
ATOM    164   CB ARG P 461     -14.251  -7.336 -22.460  0.00  0.00      PROA  
ATOM    165  HB1 ARG P 461     -13.191  -7.003 -22.489  0.00  0.00      PROA  
ATOM    166  HB2 ARG P 461     -14.666  -7.040 -21.473  0.00  0.00      PROA  
ATOM    167   CG ARG P 461     -14.917  -6.409 -23.539  0.00  0.00      PROA  
ATOM    168  HG1 ARG P 461     -16.018  -6.325 -23.419  0.00  0.00      PROA  
ATOM    169  HG2 ARG P 461     -14.791  -6.838 -24.557  0.00  0.00      PROA  
ATOM    170   CD ARG P 461     -14.300  -4.965 -23.649  0.00  0.00      PROA  
ATOM    171  HD1 ARG P 461     -14.696  -4.361 -24.493  0.00  0.00      PROA  
ATOM    172  HD2 ARG P 461     -13.202  -5.026 -23.813  0.00  0.00      PROA  
ATOM    173   NE ARG P 461     -14.350  -4.359 -22.269  0.00  0.00      PROA  
ATOM    174   HE ARG P 461     -13.579  -4.164 -21.663  0.00  0.00      PROA  
ATOM    175   CZ ARG P 461     -15.465  -3.887 -21.720  0.00  0.00      PROA  
ATOM    176  NH1 ARG P 461     -16.548  -3.616 -22.424  0.00  0.00      PROA  
ATOM    177 HH11 ARG P 461     -16.423  -3.449 -23.402  0.00  0.00      PROA  
ATOM    178 HH12 ARG P 461     -17.322  -3.240 -21.913  0.00  0.00      PROA  
ATOM    179  NH2 ARG P 461     -15.383  -3.714 -20.394  0.00  0.00      PROA  
ATOM    180 HH21 ARG P 461     -14.532  -4.072 -20.010  0.00  0.00      PROA  
ATOM    181 HH22 ARG P 461     -16.153  -3.434 -19.822  0.00  0.00      PROA  
ATOM    182    C ARG P 461     -13.519  -9.693 -21.897  0.00  0.00      PROA  
ATOM    183    O ARG P 461     -12.403  -9.941 -22.229  0.00  0.00      PROA  
ATOM    184    N LYS P 462     -13.900 -10.169 -20.666  0.00  0.00      PROA  
ATOM    185   HN LYS P 462     -14.810 -10.053 -20.275  0.00  0.00      PROA  
ATOM    186   CA LYS P 462     -13.137 -11.272 -20.017  0.00  0.00      PROA  
ATOM    187   HA LYS P 462     -12.094 -11.101 -20.240  0.00  0.00      PROA  
ATOM    188   CB LYS P 462     -13.171 -11.377 -18.520  0.00  0.00      PROA  
ATOM    189  HB1 LYS P 462     -12.750 -12.342 -18.167  0.00  0.00      PROA  
ATOM    190  HB2 LYS P 462     -14.251 -11.409 -18.264  0.00  0.00      PROA  
ATOM    191   CG LYS P 462     -12.489 -10.191 -17.689  0.00  0.00      PROA  
ATOM    192  HG1 LYS P 462     -12.516 -10.433 -16.605  0.00  0.00      PROA  
ATOM    193  HG2 LYS P 462     -13.153  -9.323 -17.889  0.00  0.00      PROA  
ATOM    194   CD LYS P 462     -11.078  -9.818 -18.212  0.00  0.00      PROA  
ATOM    195  HD1 LYS P 462     -10.663  -9.100 -17.473  0.00  0.00      PROA  
ATOM    196  HD2 LYS P 462     -11.199  -9.274 -19.173  0.00  0.00      PROA  
ATOM    197   CE LYS P 462     -10.105 -11.013 -18.227  0.00  0.00      PROA  
ATOM    198  HE1 LYS P 462     -10.279 -11.859 -18.926  0.00  0.00      PROA  
ATOM    199  HE2 LYS P 462      -9.992 -11.375 -17.183  0.00  0.00      PROA  
ATOM    200   NZ LYS P 462      -8.703 -10.591 -18.611  0.00  0.00      PROA  
ATOM    201  HZ1 LYS P 462      -8.591 -10.425 -19.632  0.00  0.00      PROA  
ATOM    202  HZ2 LYS P 462      -8.022 -11.319 -18.316  0.00  0.00      PROA  
ATOM    203  HZ3 LYS P 462      -8.434  -9.757 -18.052  0.00  0.00      PROA  
ATOM    204    C LYS P 462     -13.529 -12.569 -20.553  0.00  0.00      PROA  
ATOM    205    O LYS P 462     -12.653 -13.390 -20.867  0.00  0.00      PROA  
ATOM    206    N ALA P 463     -14.790 -13.013 -20.725  0.00  0.00      PROA  
ATOM    207   HN ALA P 463     -15.528 -12.408 -20.438  0.00  0.00      PROA  
ATOM    208   CA ALA P 463     -15.296 -14.317 -21.024  0.00  0.00      PROA  
ATOM    209   HA ALA P 463     -15.262 -14.840 -20.079  0.00  0.00      PROA  
ATOM    210   CB ALA P 463     -16.788 -14.334 -21.461  0.00  0.00      PROA  
ATOM    211  HB1 ALA P 463     -17.013 -13.714 -22.355  0.00  0.00      PROA  
ATOM    212  HB2 ALA P 463     -17.435 -13.957 -20.640  0.00  0.00      PROA  
ATOM    213  HB3 ALA P 463     -17.167 -15.347 -21.717  0.00  0.00      PROA  
ATOM    214    C ALA P 463     -14.608 -15.390 -21.927  0.00  0.00      PROA  
ATOM    215    O ALA P 463     -14.393 -16.484 -21.446  0.00  0.00      PROA  
ATOM    216    N PRO P 464     -14.127 -15.172 -23.201  0.00  0.00      PROA  
ATOM    217   CD PRO P 464     -14.542 -13.981 -23.977  0.00  0.00      PROA  
ATOM    218  HD1 PRO P 464     -13.977 -13.070 -23.684  0.00  0.00      PROA  
ATOM    219  HD2 PRO P 464     -15.652 -13.990 -23.923  0.00  0.00      PROA  
ATOM    220   CA PRO P 464     -13.562 -16.256 -24.039  0.00  0.00      PROA  
ATOM    221   HA PRO P 464     -13.681 -17.253 -23.642  0.00  0.00      PROA  
ATOM    222   CB PRO P 464     -14.238 -15.976 -25.345  0.00  0.00      PROA  
ATOM    223  HB1 PRO P 464     -15.225 -16.486 -25.383  0.00  0.00      PROA  
ATOM    224  HB2 PRO P 464     -13.625 -16.209 -26.242  0.00  0.00      PROA  
ATOM    225   CG PRO P 464     -14.340 -14.414 -25.476  0.00  0.00      PROA  
ATOM    226  HG1 PRO P 464     -13.391 -13.924 -25.783  0.00  0.00      PROA  
ATOM    227  HG2 PRO P 464     -15.118 -14.040 -26.174  0.00  0.00      PROA  
ATOM    228    C PRO P 464     -12.055 -16.066 -24.058  0.00  0.00      PROA  
ATOM    229    O PRO P 464     -11.346 -16.969 -24.567  0.00  0.00      PROA  
ATOM    230    N TRP P 465     -11.563 -15.059 -23.234  0.00  0.00      PROA  
ATOM    231   HN TRP P 465     -12.226 -14.544 -22.695  0.00  0.00      PROA  
ATOM    232   CA TRP P 465     -10.133 -14.785 -22.945  0.00  0.00      PROA  
ATOM    233   HA TRP P 465      -9.426 -15.301 -23.578  0.00  0.00      PROA  
ATOM    234   CB TRP P 465      -9.765 -13.332 -23.160  0.00  0.00      PROA  
ATOM    235  HB1 TRP P 465      -8.669 -13.169 -23.084  0.00  0.00      PROA  
ATOM    236  HB2 TRP P 465     -10.321 -12.706 -22.430  0.00  0.00      PROA  
ATOM    237   CG TRP P 465     -10.257 -12.868 -24.504  0.00  0.00      PROA  
ATOM    238  CD1 TRP P 465     -11.265 -12.050 -24.844  0.00  0.00      PROA  
ATOM    239  HD1 TRP P 465     -11.819 -11.457 -24.131  0.00  0.00      PROA  
ATOM    240  NE1 TRP P 465     -11.521 -12.203 -26.255  0.00  0.00      PROA  
ATOM    241  HE1 TRP P 465     -12.282 -11.882 -26.776  0.00  0.00      PROA  
ATOM    242  CE2 TRP P 465     -10.601 -12.974 -26.799  0.00  0.00      PROA  
ATOM    243  CD2 TRP P 465      -9.774 -13.469 -25.752  0.00  0.00      PROA  
ATOM    244  CE3 TRP P 465      -8.721 -14.335 -26.048  0.00  0.00      PROA  
ATOM    245  HE3 TRP P 465      -8.119 -14.725 -25.241  0.00  0.00      PROA  
ATOM    246  CZ3 TRP P 465      -8.503 -14.719 -27.370  0.00  0.00      PROA  
ATOM    247  HZ3 TRP P 465      -7.719 -15.423 -27.603  0.00  0.00      PROA  
ATOM    248  CZ2 TRP P 465     -10.477 -13.458 -28.075  0.00  0.00      PROA  
ATOM    249  HZ2 TRP P 465     -11.089 -13.040 -28.860  0.00  0.00      PROA  
ATOM    250  CH2 TRP P 465      -9.529 -14.516 -28.365  0.00  0.00      PROA  
ATOM    251  HH2 TRP P 465      -9.450 -14.979 -29.338  0.00  0.00      PROA  
ATOM    252    C TRP P 465      -9.720 -15.071 -21.580  0.00  0.00      PROA  
ATOM    253    O TRP P 465      -8.566 -15.002 -21.108  0.00  0.00      PROA  
ATOM    254    N TYR P 466     -10.712 -15.314 -20.754  0.00  0.00      PROA  
ATOM    255   HN TYR P 466     -11.665 -15.275 -21.045  0.00  0.00      PROA  
ATOM    256   CA TYR P 466     -10.531 -15.476 -19.287  0.00  0.00      PROA  
ATOM    257   HA TYR P 466     -10.096 -14.565 -18.901  0.00  0.00      PROA  
ATOM    258   CB TYR P 466     -11.979 -15.735 -18.782  0.00  0.00      PROA  
ATOM    259  HB1 TYR P 466     -12.408 -16.573 -19.371  0.00  0.00      PROA  
ATOM    260  HB2 TYR P 466     -12.519 -14.782 -18.966  0.00  0.00      PROA  
ATOM    261   CG TYR P 466     -12.012 -15.892 -17.330  0.00  0.00      PROA  
ATOM    262  CD1 TYR P 466     -12.338 -17.127 -16.783  0.00  0.00      PROA  
ATOM    263  HD1 TYR P 466     -12.548 -17.862 -17.545  0.00  0.00      PROA  
ATOM    264  CE1 TYR P 466     -12.319 -17.382 -15.415  0.00  0.00      PROA  
ATOM    265  HE1 TYR P 466     -12.615 -18.329 -14.990  0.00  0.00      PROA  
ATOM    266   CZ TYR P 466     -12.000 -16.320 -14.502  0.00  0.00      PROA  
ATOM    267   OH TYR P 466     -12.041 -16.546 -13.141  0.00  0.00      PROA  
ATOM    268   HH TYR P 466     -12.182 -15.807 -12.545  0.00  0.00      PROA  
ATOM    269  CD2 TYR P 466     -11.660 -14.885 -16.448  0.00  0.00      PROA  
ATOM    270  HD2 TYR P 466     -11.315 -13.929 -16.815  0.00  0.00      PROA  
ATOM    271  CE2 TYR P 466     -11.622 -15.092 -15.085  0.00  0.00      PROA  
ATOM    272  HE2 TYR P 466     -11.427 -14.180 -14.541  0.00  0.00      PROA  
ATOM    273    C TYR P 466      -9.559 -16.600 -18.887  0.00  0.00      PROA  
ATOM    274    O TYR P 466      -8.753 -16.575 -17.968  0.00  0.00      PROA  
ATOM    275    N TRP P 467      -9.670 -17.752 -19.610  0.00  0.00      PROA  
ATOM    276   HN TRP P 467     -10.406 -17.831 -20.277  0.00  0.00      PROA  
ATOM    277   CA TRP P 467      -8.864 -18.926 -19.487  0.00  0.00      PROA  
ATOM    278   HA TRP P 467      -8.855 -19.163 -18.434  0.00  0.00      PROA  
ATOM    279   CB TRP P 467      -9.600 -20.097 -20.141  0.00  0.00      PROA  
ATOM    280  HB1 TRP P 467      -9.769 -19.826 -21.205  0.00  0.00      PROA  
ATOM    281  HB2 TRP P 467     -10.545 -20.222 -19.572  0.00  0.00      PROA  
ATOM    282   CG TRP P 467      -8.942 -21.485 -20.179  0.00  0.00      PROA  
ATOM    283  CD1 TRP P 467      -8.933 -22.280 -21.368  0.00  0.00      PROA  
ATOM    284  HD1 TRP P 467      -9.513 -22.090 -22.259  0.00  0.00      PROA  
ATOM    285  NE1 TRP P 467      -8.091 -23.304 -21.197  0.00  0.00      PROA  
ATOM    286  HE1 TRP P 467      -7.982 -24.142 -21.686  0.00  0.00      PROA  
ATOM    287  CE2 TRP P 467      -7.534 -23.198 -19.884  0.00  0.00      PROA  
ATOM    288  CD2 TRP P 467      -8.036 -22.068 -19.236  0.00  0.00      PROA  
ATOM    289  CE3 TRP P 467      -7.738 -21.821 -17.931  0.00  0.00      PROA  
ATOM    290  HE3 TRP P 467      -8.109 -20.935 -17.438  0.00  0.00      PROA  
ATOM    291  CZ3 TRP P 467      -6.871 -22.720 -17.274  0.00  0.00      PROA  
ATOM    292  HZ3 TRP P 467      -6.537 -22.465 -16.279  0.00  0.00      PROA  
ATOM    293  CZ2 TRP P 467      -6.682 -24.093 -19.210  0.00  0.00      PROA  
ATOM    294  HZ2 TRP P 467      -6.304 -24.922 -19.790  0.00  0.00      PROA  
ATOM    295  CH2 TRP P 467      -6.386 -23.864 -17.890  0.00  0.00      PROA  
ATOM    296  HH2 TRP P 467      -5.701 -24.406 -17.255  0.00  0.00      PROA  
ATOM    297    C TRP P 467      -7.387 -18.706 -19.914  0.00  0.00      PROA  
ATOM    298    O TRP P 467      -6.412 -19.159 -19.352  0.00  0.00      PROA  
ATOM    299    N SER P 468      -7.259 -17.721 -20.863  0.00  0.00      PROA  
ATOM    300   HN SER P 468      -8.054 -17.394 -21.369  0.00  0.00      PROA  
ATOM    301   CA SER P 468      -5.928 -17.366 -21.339  0.00  0.00      PROA  
ATOM    302   HA SER P 468      -5.387 -18.257 -21.623  0.00  0.00      PROA  
ATOM    303   CB SER P 468      -5.956 -16.517 -22.605  0.00  0.00      PROA  
ATOM    304  HB1 SER P 468      -4.910 -16.293 -22.907  0.00  0.00      PROA  
ATOM    305  HB2 SER P 468      -6.530 -15.601 -22.352  0.00  0.00      PROA  
ATOM    306   OG SER P 468      -6.563 -17.275 -23.688  0.00  0.00      PROA  
ATOM    307  HG1 SER P 468      -7.402 -17.626 -23.380  0.00  0.00      PROA  
ATOM    308    C SER P 468      -5.149 -16.606 -20.231  0.00  0.00      PROA  
ATOM    309    O SER P 468      -3.900 -16.724 -20.232  0.00  0.00      PROA  
ATOM    310    N ASP P 469      -5.765 -15.818 -19.334  0.00  0.00      PROA  
ATOM    311   HN ASP P 469      -6.743 -15.644 -19.421  0.00  0.00      PROA  
ATOM    312   CA ASP P 469      -5.079 -15.236 -18.221  0.00  0.00      PROA  
ATOM    313   HA ASP P 469      -4.270 -14.648 -18.629  0.00  0.00      PROA  
ATOM    314   CB ASP P 469      -5.979 -14.568 -17.250  0.00  0.00      PROA  
ATOM    315  HB1 ASP P 469      -5.412 -14.220 -16.361  0.00  0.00      PROA  
ATOM    316  HB2 ASP P 469      -6.806 -15.176 -16.824  0.00  0.00      PROA  
ATOM    317   CG ASP P 469      -6.645 -13.300 -17.769  0.00  0.00      PROA  
ATOM    318  OD1 ASP P 469      -7.738 -12.876 -17.294  0.00  0.00      PROA  
ATOM    319  OD2 ASP P 469      -5.987 -12.730 -18.644  0.00  0.00      PROA  
ATOM    320    C ASP P 469      -4.279 -16.242 -17.368  0.00  0.00      PROA  
ATOM    321    O ASP P 469      -3.080 -16.126 -17.065  0.00  0.00      PROA  
ATOM    322    N TYR P 470      -4.928 -17.346 -17.067  0.00  0.00      PROA  
ATOM    323   HN TYR P 470      -5.882 -17.559 -17.264  0.00  0.00      PROA  
ATOM    324   CA TYR P 470      -4.289 -18.373 -16.257  0.00  0.00      PROA  
ATOM    325   HA TYR P 470      -3.792 -17.889 -15.430  0.00  0.00      PROA  
ATOM    326   CB TYR P 470      -5.222 -19.427 -15.741  0.00  0.00      PROA  
ATOM    327  HB1 TYR P 470      -4.823 -20.201 -15.050  0.00  0.00      PROA  
ATOM    328  HB2 TYR P 470      -5.603 -20.042 -16.584  0.00  0.00      PROA  
ATOM    329   CG TYR P 470      -6.263 -18.706 -14.966  0.00  0.00      PROA  
ATOM    330  CD1 TYR P 470      -5.976 -18.401 -13.634  0.00  0.00      PROA  
ATOM    331  HD1 TYR P 470      -4.939 -18.451 -13.339  0.00  0.00      PROA  
ATOM    332  CE1 TYR P 470      -6.907 -17.775 -12.845  0.00  0.00      PROA  
ATOM    333  HE1 TYR P 470      -6.628 -17.645 -11.810  0.00  0.00      PROA  
ATOM    334   CZ TYR P 470      -8.259 -17.505 -13.350  0.00  0.00      PROA  
ATOM    335   OH TYR P 470      -9.330 -16.947 -12.571  0.00  0.00      PROA  
ATOM    336   HH TYR P 470     -10.148 -17.090 -13.053  0.00  0.00      PROA  
ATOM    337  CD2 TYR P 470      -7.563 -18.507 -15.498  0.00  0.00      PROA  
ATOM    338  HD2 TYR P 470      -7.771 -18.803 -16.515  0.00  0.00      PROA  
ATOM    339  CE2 TYR P 470      -8.497 -17.822 -14.702  0.00  0.00      PROA  
ATOM    340  HE2 TYR P 470      -9.478 -17.635 -15.114  0.00  0.00      PROA  
ATOM    341    C TYR P 470      -3.156 -19.166 -16.992  0.00  0.00      PROA  
ATOM    342    O TYR P 470      -2.144 -19.685 -16.392  0.00  0.00      PROA  
ATOM    343    N ARG P 471      -3.129 -19.156 -18.253  0.00  0.00      PROA  
ATOM    344   HN ARG P 471      -3.952 -18.875 -18.740  0.00  0.00      PROA  
ATOM    345   CA ARG P 471      -2.000 -19.696 -18.969  0.00  0.00      PROA  
ATOM    346   HA ARG P 471      -1.714 -20.596 -18.445  0.00  0.00      PROA  
ATOM    347   CB ARG P 471      -2.455 -20.147 -20.412  0.00  0.00      PROA  
ATOM    348  HB1 ARG P 471      -1.564 -20.537 -20.950  0.00  0.00      PROA  
ATOM    349  HB2 ARG P 471      -2.770 -19.237 -20.966  0.00  0.00      PROA  
ATOM    350   CG ARG P 471      -3.583 -21.104 -20.547  0.00  0.00      PROA  
ATOM    351  HG1 ARG P 471      -3.781 -21.147 -21.639  0.00  0.00      PROA  
ATOM    352  HG2 ARG P 471      -4.467 -20.728 -19.989  0.00  0.00      PROA  
ATOM    353   CD ARG P 471      -3.199 -22.507 -20.045  0.00  0.00      PROA  
ATOM    354  HD1 ARG P 471      -4.118 -23.109 -19.881  0.00  0.00      PROA  
ATOM    355  HD2 ARG P 471      -2.592 -22.514 -19.114  0.00  0.00      PROA  
ATOM    356   NE ARG P 471      -2.316 -23.086 -21.073  0.00  0.00      PROA  
ATOM    357   HE ARG P 471      -2.102 -22.614 -21.928  0.00  0.00      PROA  
ATOM    358   CZ ARG P 471      -1.851 -24.344 -21.009  0.00  0.00      PROA  
ATOM    359  NH1 ARG P 471      -1.105 -24.745 -21.973  0.00  0.00      PROA  
ATOM    360 HH11 ARG P 471      -0.709 -24.077 -22.604  0.00  0.00      PROA  
ATOM    361 HH12 ARG P 471      -0.540 -25.550 -21.795  0.00  0.00      PROA  
ATOM    362  NH2 ARG P 471      -2.293 -25.237 -20.169  0.00  0.00      PROA  
ATOM    363 HH21 ARG P 471      -1.832 -26.109 -20.007  0.00  0.00      PROA  
ATOM    364 HH22 ARG P 471      -2.768 -25.059 -19.307  0.00  0.00      PROA  
ATOM    365    C ARG P 471      -0.773 -18.769 -19.251  0.00  0.00      PROA  
ATOM    366    O ARG P 471       0.246 -19.156 -19.743  0.00  0.00      PROA  
ATOM    367    N ASP P 472      -0.919 -17.546 -18.792  0.00  0.00      PROA  
ATOM    368   HN ASP P 472      -1.785 -17.222 -18.419  0.00  0.00      PROA  
ATOM    369   CA ASP P 472       0.175 -16.547 -18.865  0.00  0.00      PROA  
ATOM    370   HA ASP P 472       0.863 -16.936 -19.602  0.00  0.00      PROA  
ATOM    371   CB ASP P 472      -0.371 -15.216 -19.373  0.00  0.00      PROA  
ATOM    372  HB1 ASP P 472      -0.978 -14.593 -18.682  0.00  0.00      PROA  
ATOM    373  HB2 ASP P 472      -1.019 -15.429 -20.250  0.00  0.00      PROA  
ATOM    374   CG ASP P 472       0.705 -14.238 -19.832  0.00  0.00      PROA  
ATOM    375  OD1 ASP P 472       1.623 -14.657 -20.615  0.00  0.00      PROA  
ATOM    376  OD2 ASP P 472       0.638 -12.975 -19.565  0.00  0.00      PROA  
ATOM    377    C ASP P 472       0.984 -16.508 -17.534  0.00  0.00      PROA  
ATOM    378    O ASP P 472       1.804 -15.618 -17.265  0.00  0.00      PROA  
ATOM    379    N ALA P 473       0.815 -17.509 -16.680  0.00  0.00      PROA  
ATOM    380   HN ALA P 473       0.153 -18.230 -16.871  0.00  0.00      PROA  
ATOM    381   CA ALA P 473       1.387 -17.615 -15.355  0.00  0.00      PROA  
ATOM    382   HA ALA P 473       1.781 -16.652 -15.067  0.00  0.00      PROA  
ATOM    383   CB ALA P 473       0.336 -18.064 -14.282  0.00  0.00      PROA  
ATOM    384  HB1 ALA P 473      -0.570 -17.426 -14.357  0.00  0.00      PROA  
ATOM    385  HB2 ALA P 473       0.774 -18.000 -13.263  0.00  0.00      PROA  
ATOM    386  HB3 ALA P 473       0.000 -19.069 -14.614  0.00  0.00      PROA  
ATOM    387    C ALA P 473       2.622 -18.532 -15.403  0.00  0.00      PROA  
ATOM    388    O ALA P 473       2.663 -19.749 -15.087  0.00  0.00      PROA  
ATOM    389    N LEU P 474       3.811 -17.873 -15.645  0.00  0.00      PROA  
ATOM    390   HN LEU P 474       3.776 -16.938 -15.991  0.00  0.00      PROA  
ATOM    391   CA LEU P 474       5.099 -18.477 -15.554  0.00  0.00      PROA  
ATOM    392   HA LEU P 474       5.057 -19.454 -16.012  0.00  0.00      PROA  
ATOM    393   CB LEU P 474       6.163 -17.653 -16.264  0.00  0.00      PROA  
ATOM    394  HB1 LEU P 474       7.122 -17.803 -15.723  0.00  0.00      PROA  
ATOM    395  HB2 LEU P 474       6.013 -16.589 -15.978  0.00  0.00      PROA  
ATOM    396   CG LEU P 474       6.274 -17.727 -17.819  0.00  0.00      PROA  
ATOM    397   HG LEU P 474       7.112 -17.024 -18.020  0.00  0.00      PROA  
ATOM    398  CD1 LEU P 474       6.726 -19.105 -18.351  0.00  0.00      PROA  
ATOM    399 HD11 LEU P 474       6.971 -18.959 -19.424  0.00  0.00      PROA  
ATOM    400 HD12 LEU P 474       5.972 -19.909 -18.205  0.00  0.00      PROA  
ATOM    401 HD13 LEU P 474       7.659 -19.415 -17.834  0.00  0.00      PROA  
ATOM    402  CD2 LEU P 474       4.920 -17.280 -18.407  0.00  0.00      PROA  
ATOM    403 HD21 LEU P 474       4.637 -16.337 -17.892  0.00  0.00      PROA  
ATOM    404 HD22 LEU P 474       4.163 -18.080 -18.261  0.00  0.00      PROA  
ATOM    405 HD23 LEU P 474       4.904 -17.166 -19.512  0.00  0.00      PROA  
ATOM    406    C LEU P 474       5.593 -18.836 -14.146  0.00  0.00      PROA  
ATOM    407    O LEU P 474       5.685 -17.922 -13.258  0.00  0.00      PROA  
ATOM    408    N SER P 475       6.021 -20.102 -13.928  0.00  0.00      PROA  
ATOM    409   HN SER P 475       6.024 -20.724 -14.707  0.00  0.00      PROA  
ATOM    410   CA SER P 475       6.353 -20.709 -12.629  0.00  0.00      PROA  
ATOM    411   HA SER P 475       5.413 -20.634 -12.103  0.00  0.00      PROA  
ATOM    412   CB SER P 475       6.836 -22.156 -12.798  0.00  0.00      PROA  
ATOM    413  HB1 SER P 475       7.573 -22.155 -13.629  0.00  0.00      PROA  
ATOM    414  HB2 SER P 475       5.938 -22.737 -13.102  0.00  0.00      PROA  
ATOM    415   OG SER P 475       7.398 -22.760 -11.579  0.00  0.00      PROA  
ATOM    416  HG1 SER P 475       8.045 -23.408 -11.866  0.00  0.00      PROA  
ATOM    417    C SER P 475       7.259 -20.015 -11.711  0.00  0.00      PROA  
ATOM    418    O SER P 475       6.885 -19.616 -10.634  0.00  0.00      PROA  
ATOM    419    N LEU P 476       8.438 -19.797 -12.142  0.00  0.00      PROA  
ATOM    420   HN LEU P 476       8.665 -20.315 -12.963  0.00  0.00      PROA  
ATOM    421   CA LEU P 476       9.494 -19.021 -11.409  0.00  0.00      PROA  
ATOM    422   HA LEU P 476       9.509 -19.314 -10.369  0.00  0.00      PROA  
ATOM    423   CB LEU P 476      10.907 -19.383 -11.881  0.00  0.00      PROA  
ATOM    424  HB1 LEU P 476      11.743 -18.798 -11.442  0.00  0.00      PROA  
ATOM    425  HB2 LEU P 476      10.939 -19.116 -12.959  0.00  0.00      PROA  
ATOM    426   CG LEU P 476      11.174 -20.865 -11.702  0.00  0.00      PROA  
ATOM    427   HG LEU P 476      10.505 -21.435 -12.383  0.00  0.00      PROA  
ATOM    428  CD1 LEU P 476      12.599 -21.258 -12.257  0.00  0.00      PROA  
ATOM    429 HD11 LEU P 476      13.442 -21.018 -11.574  0.00  0.00      PROA  
ATOM    430 HD12 LEU P 476      12.720 -20.921 -13.309  0.00  0.00      PROA  
ATOM    431 HD13 LEU P 476      12.618 -22.366 -12.187  0.00  0.00      PROA  
ATOM    432  CD2 LEU P 476      11.012 -21.436 -10.295  0.00  0.00      PROA  
ATOM    433 HD21 LEU P 476      11.259 -22.519 -10.264  0.00  0.00      PROA  
ATOM    434 HD22 LEU P 476       9.944 -21.345 -10.001  0.00  0.00      PROA  
ATOM    435 HD23 LEU P 476      11.613 -20.890  -9.537  0.00  0.00      PROA  
ATOM    436    C LEU P 476       9.292 -17.511 -11.219  0.00  0.00      PROA  
ATOM    437    O LEU P 476       9.560 -16.949 -10.142  0.00  0.00      PROA  
ATOM    438    N GLN P 477       8.809 -16.787 -12.219  0.00  0.00      PROA  
ATOM    439   HN GLN P 477       8.616 -17.269 -13.070  0.00  0.00      PROA  
ATOM    440   CA GLN P 477       8.424 -15.351 -12.170  0.00  0.00      PROA  
ATOM    441   HA GLN P 477       9.247 -14.759 -11.795  0.00  0.00      PROA  
ATOM    442   CB GLN P 477       8.110 -14.844 -13.617  0.00  0.00      PROA  
ATOM    443  HB1 GLN P 477       7.780 -15.722 -14.212  0.00  0.00      PROA  
ATOM    444  HB2 GLN P 477       9.097 -14.642 -14.084  0.00  0.00      PROA  
ATOM    445   CG GLN P 477       7.213 -13.585 -13.829  0.00  0.00      PROA  
ATOM    446  HG1 GLN P 477       7.473 -12.763 -13.128  0.00  0.00      PROA  
ATOM    447  HG2 GLN P 477       6.189 -13.881 -13.517  0.00  0.00      PROA  
ATOM    448   CD GLN P 477       7.141 -13.229 -15.322  0.00  0.00      PROA  
ATOM    449  OE1 GLN P 477       6.427 -13.779 -16.144  0.00  0.00      PROA  
ATOM    450  NE2 GLN P 477       7.926 -12.168 -15.639  0.00  0.00      PROA  
ATOM    451 HE21 GLN P 477       7.997 -11.877 -16.593  0.00  0.00      PROA  
ATOM    452 HE22 GLN P 477       8.218 -11.424 -15.038  0.00  0.00      PROA  
ATOM    453    C GLN P 477       7.264 -15.090 -11.225  0.00  0.00      PROA  
ATOM    454    O GLN P 477       7.360 -14.126 -10.462  0.00  0.00      PROA  
ATOM    455    N CYS P 478       6.153 -15.897 -11.269  0.00  0.00      PROA  
ATOM    456   HN CYS P 478       6.044 -16.619 -11.947  0.00  0.00      PROA  
ATOM    457   CA CYS P 478       5.066 -15.794 -10.404  0.00  0.00      PROA  
ATOM    458   HA CYS P 478       4.690 -14.784 -10.345  0.00  0.00      PROA  
ATOM    459   CB CYS P 478       3.776 -16.647 -10.863  0.00  0.00      PROA  
ATOM    460  HB1 CYS P 478       3.143 -16.939  -9.998  0.00  0.00      PROA  
ATOM    461  HB2 CYS P 478       4.154 -17.575 -11.342  0.00  0.00      PROA  
ATOM    462   SG CYS P 478       2.861 -15.642 -12.091  0.00  0.00      PROA  
ATOM    463  HG1 CYS P 478       2.345 -14.739 -11.270  0.00  0.00      PROA  
ATOM    464    C CYS P 478       5.297 -16.135  -8.939  0.00  0.00      PROA  
ATOM    465    O CYS P 478       4.811 -15.371  -8.088  0.00  0.00      PROA  
ATOM    466    N LEU P 479       6.075 -17.257  -8.728  0.00  0.00      PROA  
ATOM    467   HN LEU P 479       6.266 -17.913  -9.455  0.00  0.00      PROA  
ATOM    468   CA LEU P 479       6.553 -17.692  -7.480  0.00  0.00      PROA  
ATOM    469   HA LEU P 479       5.703 -17.918  -6.853  0.00  0.00      PROA  
ATOM    470   CB LEU P 479       7.333 -18.979  -7.692  0.00  0.00      PROA  
ATOM    471  HB1 LEU P 479       7.966 -19.066  -8.601  0.00  0.00      PROA  
ATOM    472  HB2 LEU P 479       6.536 -19.725  -7.897  0.00  0.00      PROA  
ATOM    473   CG LEU P 479       8.276 -19.479  -6.625  0.00  0.00      PROA  
ATOM    474   HG LEU P 479       9.021 -18.726  -6.290  0.00  0.00      PROA  
ATOM    475  CD1 LEU P 479       7.562 -19.885  -5.302  0.00  0.00      PROA  
ATOM    476 HD11 LEU P 479       6.671 -20.492  -5.571  0.00  0.00      PROA  
ATOM    477 HD12 LEU P 479       7.071 -18.958  -4.936  0.00  0.00      PROA  
ATOM    478 HD13 LEU P 479       8.390 -20.292  -4.684  0.00  0.00      PROA  
ATOM    479  CD2 LEU P 479       9.136 -20.664  -7.163  0.00  0.00      PROA  
ATOM    480 HD21 LEU P 479       9.560 -21.320  -6.372  0.00  0.00      PROA  
ATOM    481 HD22 LEU P 479       9.880 -20.281  -7.894  0.00  0.00      PROA  
ATOM    482 HD23 LEU P 479       8.394 -21.304  -7.686  0.00  0.00      PROA  
ATOM    483    C LEU P 479       7.352 -16.591  -6.776  0.00  0.00      PROA  
ATOM    484    O LEU P 479       7.131 -16.429  -5.607  0.00  0.00      PROA  
ATOM    485    N ALA P 480       8.185 -15.831  -7.449  0.00  0.00      PROA  
ATOM    486   HN ALA P 480       8.424 -16.111  -8.375  0.00  0.00      PROA  
ATOM    487   CA ALA P 480       8.959 -14.842  -6.748  0.00  0.00      PROA  
ATOM    488   HA ALA P 480       9.404 -15.204  -5.833  0.00  0.00      PROA  
ATOM    489   CB ALA P 480      10.153 -14.380  -7.667  0.00  0.00      PROA  
ATOM    490  HB1 ALA P 480      10.794 -13.617  -7.175  0.00  0.00      PROA  
ATOM    491  HB2 ALA P 480       9.678 -13.832  -8.508  0.00  0.00      PROA  
ATOM    492  HB3 ALA P 480      10.837 -15.197  -7.984  0.00  0.00      PROA  
ATOM    493    C ALA P 480       8.131 -13.641  -6.264  0.00  0.00      PROA  
ATOM    494    O ALA P 480       8.239 -13.197  -5.096  0.00  0.00      PROA  
ATOM    495    N SER P 481       7.245 -13.117  -7.079  0.00  0.00      PROA  
ATOM    496   HN SER P 481       7.195 -13.553  -7.974  0.00  0.00      PROA  
ATOM    497   CA SER P 481       6.332 -12.030  -6.785  0.00  0.00      PROA  
ATOM    498   HA SER P 481       6.880 -11.171  -6.427  0.00  0.00      PROA  
ATOM    499   CB SER P 481       5.532 -11.798  -8.069  0.00  0.00      PROA  
ATOM    500  HB1 SER P 481       4.912 -12.665  -8.383  0.00  0.00      PROA  
ATOM    501  HB2 SER P 481       6.227 -11.671  -8.926  0.00  0.00      PROA  
ATOM    502   OG SER P 481       4.647 -10.645  -7.970  0.00  0.00      PROA  
ATOM    503  HG1 SER P 481       4.201 -10.752  -7.126  0.00  0.00      PROA  
ATOM    504    C SER P 481       5.411 -12.493  -5.690  0.00  0.00      PROA  
ATOM    505    O SER P 481       5.136 -11.708  -4.759  0.00  0.00      PROA  
ATOM    506    N PHE P 482       4.927 -13.800  -5.685  0.00  0.00      PROA  
ATOM    507   HN PHE P 482       5.118 -14.455  -6.412  0.00  0.00      PROA  
ATOM    508   CA PHE P 482       4.144 -14.445  -4.626  0.00  0.00      PROA  
ATOM    509   HA PHE P 482       3.245 -13.848  -4.580  0.00  0.00      PROA  
ATOM    510   CB PHE P 482       3.691 -15.880  -5.042  0.00  0.00      PROA  
ATOM    511  HB1 PHE P 482       4.385 -16.420  -5.721  0.00  0.00      PROA  
ATOM    512  HB2 PHE P 482       2.713 -15.697  -5.537  0.00  0.00      PROA  
ATOM    513   CG PHE P 482       3.436 -16.911  -3.942  0.00  0.00      PROA  
ATOM    514  CD1 PHE P 482       2.628 -16.679  -2.851  0.00  0.00      PROA  
ATOM    515  HD1 PHE P 482       1.983 -15.813  -2.866  0.00  0.00      PROA  
ATOM    516  CE1 PHE P 482       2.562 -17.580  -1.798  0.00  0.00      PROA  
ATOM    517  HE1 PHE P 482       1.972 -17.283  -0.944  0.00  0.00      PROA  
ATOM    518   CZ PHE P 482       3.458 -18.684  -1.753  0.00  0.00      PROA  
ATOM    519   HZ PHE P 482       3.461 -19.315  -0.876  0.00  0.00      PROA  
ATOM    520  CD2 PHE P 482       4.115 -18.144  -4.054  0.00  0.00      PROA  
ATOM    521  HD2 PHE P 482       4.744 -18.395  -4.896  0.00  0.00      PROA  
ATOM    522  CE2 PHE P 482       4.143 -18.970  -2.938  0.00  0.00      PROA  
ATOM    523  HE2 PHE P 482       4.722 -19.878  -2.861  0.00  0.00      PROA  
ATOM    524    C PHE P 482       4.827 -14.452  -3.224  0.00  0.00      PROA  
ATOM    525    O PHE P 482       4.263 -13.972  -2.215  0.00  0.00      PROA  
ATOM    526    N LEU P 483       6.033 -15.046  -3.109  0.00  0.00      PROA  
ATOM    527   HN LEU P 483       6.407 -15.597  -3.851  0.00  0.00      PROA  
ATOM    528   CA LEU P 483       6.899 -15.077  -1.942  0.00  0.00      PROA  
ATOM    529   HA LEU P 483       6.296 -15.385  -1.100  0.00  0.00      PROA  
ATOM    530   CB LEU P 483       8.081 -16.072  -2.245  0.00  0.00      PROA  
ATOM    531  HB1 LEU P 483       8.918 -15.999  -1.518  0.00  0.00      PROA  
ATOM    532  HB2 LEU P 483       8.624 -15.598  -3.091  0.00  0.00      PROA  
ATOM    533   CG LEU P 483       7.718 -17.485  -2.473  0.00  0.00      PROA  
ATOM    534   HG LEU P 483       7.049 -17.528  -3.359  0.00  0.00      PROA  
ATOM    535  CD1 LEU P 483       9.004 -18.248  -2.677  0.00  0.00      PROA  
ATOM    536 HD11 LEU P 483       8.673 -19.302  -2.792  0.00  0.00      PROA  
ATOM    537 HD12 LEU P 483       9.738 -18.140  -1.850  0.00  0.00      PROA  
ATOM    538 HD13 LEU P 483       9.447 -18.108  -3.687  0.00  0.00      PROA  
ATOM    539  CD2 LEU P 483       7.082 -18.138  -1.249  0.00  0.00      PROA  
ATOM    540 HD21 LEU P 483       7.672 -18.274  -0.318  0.00  0.00      PROA  
ATOM    541 HD22 LEU P 483       6.760 -19.139  -1.608  0.00  0.00      PROA  
ATOM    542 HD23 LEU P 483       6.146 -17.612  -0.964  0.00  0.00      PROA  
ATOM    543    C LEU P 483       7.349 -13.697  -1.465  0.00  0.00      PROA  
ATOM    544    O LEU P 483       7.515 -13.488  -0.250  0.00  0.00      PROA  
ATOM    545    N PHE P 484       7.564 -12.696  -2.359  0.00  0.00      PROA  
ATOM    546   HN PHE P 484       7.641 -12.922  -3.327  0.00  0.00      PROA  
ATOM    547   CA PHE P 484       7.805 -11.338  -2.035  0.00  0.00      PROA  
ATOM    548   HA PHE P 484       8.524 -11.246  -1.235  0.00  0.00      PROA  
ATOM    549   CB PHE P 484       8.521 -10.620  -3.217  0.00  0.00      PROA  
ATOM    550  HB1 PHE P 484       8.005 -11.009  -4.121  0.00  0.00      PROA  
ATOM    551  HB2 PHE P 484       9.600 -10.847  -3.351  0.00  0.00      PROA  
ATOM    552   CG PHE P 484       8.518  -9.115  -3.369  0.00  0.00      PROA  
ATOM    553  CD1 PHE P 484       8.465  -8.320  -2.219  0.00  0.00      PROA  
ATOM    554  HD1 PHE P 484       8.549  -8.775  -1.244  0.00  0.00      PROA  
ATOM    555  CE1 PHE P 484       8.423  -6.926  -2.440  0.00  0.00      PROA  
ATOM    556  HE1 PHE P 484       8.394  -6.349  -1.528  0.00  0.00      PROA  
ATOM    557   CZ PHE P 484       8.381  -6.345  -3.703  0.00  0.00      PROA  
ATOM    558   HZ PHE P 484       8.247  -5.288  -3.878  0.00  0.00      PROA  
ATOM    559  CD2 PHE P 484       8.659  -8.530  -4.631  0.00  0.00      PROA  
ATOM    560  HD2 PHE P 484       8.830  -9.058  -5.558  0.00  0.00      PROA  
ATOM    561  CE2 PHE P 484       8.504  -7.118  -4.821  0.00  0.00      PROA  
ATOM    562  HE2 PHE P 484       8.435  -6.559  -5.742  0.00  0.00      PROA  
ATOM    563    C PHE P 484       6.492 -10.650  -1.438  0.00  0.00      PROA  
ATOM    564    O PHE P 484       6.487 -10.035  -0.350  0.00  0.00      PROA  
ATOM    565    N LEU P 485       5.319 -10.849  -2.100  0.00  0.00      PROA  
ATOM    566   HN LEU P 485       5.296 -11.417  -2.919  0.00  0.00      PROA  
ATOM    567   CA LEU P 485       4.207 -10.019  -1.783  0.00  0.00      PROA  
ATOM    568   HA LEU P 485       4.641  -9.132  -1.347  0.00  0.00      PROA  
ATOM    569   CB LEU P 485       3.466  -9.665  -3.065  0.00  0.00      PROA  
ATOM    570  HB1 LEU P 485       2.517  -9.122  -2.863  0.00  0.00      PROA  
ATOM    571  HB2 LEU P 485       3.187 -10.651  -3.494  0.00  0.00      PROA  
ATOM    572   CG LEU P 485       4.325  -8.789  -3.996  0.00  0.00      PROA  
ATOM    573   HG LEU P 485       5.281  -9.324  -4.178  0.00  0.00      PROA  
ATOM    574  CD1 LEU P 485       3.669  -8.537  -5.360  0.00  0.00      PROA  
ATOM    575 HD11 LEU P 485       4.401  -8.076  -6.056  0.00  0.00      PROA  
ATOM    576 HD12 LEU P 485       2.760  -7.902  -5.290  0.00  0.00      PROA  
ATOM    577 HD13 LEU P 485       3.432  -9.577  -5.671  0.00  0.00      PROA  
ATOM    578  CD2 LEU P 485       4.745  -7.320  -3.507  0.00  0.00      PROA  
ATOM    579 HD21 LEU P 485       5.443  -6.883  -4.252  0.00  0.00      PROA  
ATOM    580 HD22 LEU P 485       5.356  -7.403  -2.582  0.00  0.00      PROA  
ATOM    581 HD23 LEU P 485       3.866  -6.648  -3.410  0.00  0.00      PROA  
ATOM    582    C LEU P 485       3.286 -10.654  -0.747  0.00  0.00      PROA  
ATOM    583    O LEU P 485       2.506  -9.968  -0.092  0.00  0.00      PROA  
ATOM    584    N TYR P 486       3.368 -11.953  -0.414  0.00  0.00      PROA  
ATOM    585   HN TYR P 486       3.775 -12.610  -1.044  0.00  0.00      PROA  
ATOM    586   CA TYR P 486       2.777 -12.512   0.752  0.00  0.00      PROA  
ATOM    587   HA TYR P 486       1.717 -12.316   0.829  0.00  0.00      PROA  
ATOM    588   CB TYR P 486       3.198 -14.005   0.720  0.00  0.00      PROA  
ATOM    589  HB1 TYR P 486       4.277 -14.247   0.604  0.00  0.00      PROA  
ATOM    590  HB2 TYR P 486       2.614 -14.435  -0.121  0.00  0.00      PROA  
ATOM    591   CG TYR P 486       2.941 -14.845   1.962  0.00  0.00      PROA  
ATOM    592  CD1 TYR P 486       1.929 -14.544   2.879  0.00  0.00      PROA  
ATOM    593  HD1 TYR P 486       1.143 -13.820   2.725  0.00  0.00      PROA  
ATOM    594  CE1 TYR P 486       1.717 -15.291   4.022  0.00  0.00      PROA  
ATOM    595  HE1 TYR P 486       0.957 -15.053   4.751  0.00  0.00      PROA  
ATOM    596   CZ TYR P 486       2.491 -16.434   4.200  0.00  0.00      PROA  
ATOM    597   OH TYR P 486       2.360 -17.146   5.386  0.00  0.00      PROA  
ATOM    598   HH TYR P 486       1.568 -16.893   5.865  0.00  0.00      PROA  
ATOM    599  CD2 TYR P 486       3.784 -15.960   2.218  0.00  0.00      PROA  
ATOM    600  HD2 TYR P 486       4.597 -16.164   1.537  0.00  0.00      PROA  
ATOM    601  CE2 TYR P 486       3.636 -16.663   3.396  0.00  0.00      PROA  
ATOM    602  HE2 TYR P 486       4.342 -17.424   3.692  0.00  0.00      PROA  
ATOM    603    C TYR P 486       3.328 -11.825   1.995  0.00  0.00      PROA  
ATOM    604    O TYR P 486       2.628 -11.398   2.855  0.00  0.00      PROA  
ATOM    605    N CYS P 487       4.682 -11.717   2.116  0.00  0.00      PROA  
ATOM    606   HN CYS P 487       5.318 -12.019   1.410  0.00  0.00      PROA  
ATOM    607   CA CYS P 487       5.342 -11.087   3.307  0.00  0.00      PROA  
ATOM    608   HA CYS P 487       5.064 -11.674   4.171  0.00  0.00      PROA  
ATOM    609   CB CYS P 487       6.907 -10.948   3.239  0.00  0.00      PROA  
ATOM    610  HB1 CYS P 487       7.343 -10.391   4.096  0.00  0.00      PROA  
ATOM    611  HB2 CYS P 487       7.223 -10.370   2.345  0.00  0.00      PROA  
ATOM    612   SG CYS P 487       7.798 -12.544   3.321  0.00  0.00      PROA  
ATOM    613  HG1 CYS P 487       7.780 -12.838   2.029  0.00  0.00      PROA  
ATOM    614    C CYS P 487       4.821  -9.631   3.471  0.00  0.00      PROA  
ATOM    615    O CYS P 487       4.288  -9.265   4.504  0.00  0.00      PROA  
ATOM    616    N ALA P 488       4.850  -8.800   2.361  0.00  0.00      PROA  
ATOM    617   HN ALA P 488       5.329  -9.081   1.533  0.00  0.00      PROA  
ATOM    618   CA ALA P 488       4.252  -7.487   2.280  0.00  0.00      PROA  
ATOM    619   HA ALA P 488       4.798  -6.899   3.003  0.00  0.00      PROA  
ATOM    620   CB ALA P 488       4.603  -7.062   0.772  0.00  0.00      PROA  
ATOM    621  HB1 ALA P 488       4.422  -5.991   0.537  0.00  0.00      PROA  
ATOM    622  HB2 ALA P 488       4.096  -7.728   0.040  0.00  0.00      PROA  
ATOM    623  HB3 ALA P 488       5.697  -7.164   0.608  0.00  0.00      PROA  
ATOM    624    C ALA P 488       2.760  -7.459   2.524  0.00  0.00      PROA  
ATOM    625    O ALA P 488       2.456  -6.818   3.477  0.00  0.00      PROA  
ATOM    626    N CYS P 489       1.825  -8.182   1.805  0.00  0.00      PROA  
ATOM    627   HN CYS P 489       1.938  -8.970   1.205  0.00  0.00      PROA  
ATOM    628   CA CYS P 489       0.433  -7.943   1.931  0.00  0.00      PROA  
ATOM    629   HA CYS P 489       0.213  -6.903   1.742  0.00  0.00      PROA  
ATOM    630   CB CYS P 489      -0.349  -8.767   0.874  0.00  0.00      PROA  
ATOM    631  HB1 CYS P 489      -1.447  -8.699   1.023  0.00  0.00      PROA  
ATOM    632  HB2 CYS P 489      -0.096  -9.843   0.979  0.00  0.00      PROA  
ATOM    633   SG CYS P 489       0.027  -8.253  -0.859  0.00  0.00      PROA  
ATOM    634  HG1 CYS P 489       1.273  -8.629  -1.108  0.00  0.00      PROA  
ATOM    635    C CYS P 489      -0.020  -8.408   3.296  0.00  0.00      PROA  
ATOM    636    O CYS P 489      -0.912  -7.843   3.951  0.00  0.00      PROA  
ATOM    637    N MET P 490       0.654  -9.422   3.964  0.00  0.00      PROA  
ATOM    638   HN MET P 490       1.418  -9.888   3.523  0.00  0.00      PROA  
ATOM    639   CA MET P 490       0.318  -9.865   5.347  0.00  0.00      PROA  
ATOM    640   HA MET P 490      -0.741 -10.071   5.386  0.00  0.00      PROA  
ATOM    641   CB MET P 490       1.371 -11.019   5.596  0.00  0.00      PROA  
ATOM    642  HB1 MET P 490       2.404 -10.720   5.318  0.00  0.00      PROA  
ATOM    643  HB2 MET P 490       1.106 -11.876   4.942  0.00  0.00      PROA  
ATOM    644   CG MET P 490       1.348 -11.477   7.046  0.00  0.00      PROA  
ATOM    645  HG1 MET P 490       0.284 -11.388   7.352  0.00  0.00      PROA  
ATOM    646  HG2 MET P 490       1.905 -10.761   7.688  0.00  0.00      PROA  
ATOM    647   SD MET P 490       1.988 -13.204   7.281  0.00  0.00      PROA  
ATOM    648   CE MET P 490       3.642 -13.039   6.522  0.00  0.00      PROA  
ATOM    649  HE1 MET P 490       3.892 -14.111   6.366  0.00  0.00      PROA  
ATOM    650  HE2 MET P 490       4.474 -12.516   7.039  0.00  0.00      PROA  
ATOM    651  HE3 MET P 490       3.480 -12.648   5.495  0.00  0.00      PROA  
ATOM    652    C MET P 490       0.482  -8.708   6.340  0.00  0.00      PROA  
ATOM    653    O MET P 490      -0.316  -8.564   7.261  0.00  0.00      PROA  
ATOM    654    N SER P 491       1.624  -7.931   6.265  0.00  0.00      PROA  
ATOM    655   HN SER P 491       2.258  -8.021   5.501  0.00  0.00      PROA  
ATOM    656   CA SER P 491       2.000  -6.934   7.230  0.00  0.00      PROA  
ATOM    657   HA SER P 491       2.100  -7.450   8.173  0.00  0.00      PROA  
ATOM    658   CB SER P 491       3.322  -6.253   6.848  0.00  0.00      PROA  
ATOM    659  HB1 SER P 491       3.557  -5.564   7.688  0.00  0.00      PROA  
ATOM    660  HB2 SER P 491       3.404  -5.791   5.841  0.00  0.00      PROA  
ATOM    661   OG SER P 491       4.274  -7.290   6.821  0.00  0.00      PROA  
ATOM    662  HG1 SER P 491       4.035  -7.722   5.998  0.00  0.00      PROA  
ATOM    663    C SER P 491       0.935  -5.838   7.409  0.00  0.00      PROA  
ATOM    664    O SER P 491       0.683  -5.559   8.552  0.00  0.00      PROA  
ATOM    665    N PRO P 492       0.209  -5.182   6.403  0.00  0.00      PROA  
ATOM    666   CD PRO P 492       0.633  -5.024   4.994  0.00  0.00      PROA  
ATOM    667  HD1 PRO P 492       0.042  -5.768   4.418  0.00  0.00      PROA  
ATOM    668  HD2 PRO P 492       1.740  -5.104   4.943  0.00  0.00      PROA  
ATOM    669   CA PRO P 492      -0.867  -4.252   6.645  0.00  0.00      PROA  
ATOM    670   HA PRO P 492      -0.723  -3.551   7.454  0.00  0.00      PROA  
ATOM    671   CB PRO P 492      -1.147  -3.496   5.320  0.00  0.00      PROA  
ATOM    672  HB1 PRO P 492      -1.472  -2.435   5.387  0.00  0.00      PROA  
ATOM    673  HB2 PRO P 492      -1.947  -4.033   4.766  0.00  0.00      PROA  
ATOM    674   CG PRO P 492       0.260  -3.595   4.622  0.00  0.00      PROA  
ATOM    675  HG1 PRO P 492       0.198  -3.496   3.517  0.00  0.00      PROA  
ATOM    676  HG2 PRO P 492       0.962  -2.875   5.094  0.00  0.00      PROA  
ATOM    677    C PRO P 492      -2.067  -4.921   7.094  0.00  0.00      PROA  
ATOM    678    O PRO P 492      -2.796  -4.321   7.914  0.00  0.00      PROA  
ATOM    679    N VAL P 493      -2.312  -6.151   6.653  0.00  0.00      PROA  
ATOM    680   HN VAL P 493      -1.619  -6.580   6.079  0.00  0.00      PROA  
ATOM    681   CA VAL P 493      -3.523  -6.827   6.976  0.00  0.00      PROA  
ATOM    682   HA VAL P 493      -4.346  -6.178   6.717  0.00  0.00      PROA  
ATOM    683   CB VAL P 493      -3.628  -8.148   6.208  0.00  0.00      PROA  
ATOM    684   HB VAL P 493      -2.656  -8.675   6.306  0.00  0.00      PROA  
ATOM    685  CG1 VAL P 493      -4.775  -9.118   6.731  0.00  0.00      PROA  
ATOM    686 HG11 VAL P 493      -4.685  -9.349   7.814  0.00  0.00      PROA  
ATOM    687 HG12 VAL P 493      -4.580 -10.134   6.326  0.00  0.00      PROA  
ATOM    688 HG13 VAL P 493      -5.767  -8.757   6.385  0.00  0.00      PROA  
ATOM    689  CG2 VAL P 493      -3.765  -7.861   4.672  0.00  0.00      PROA  
ATOM    690 HG21 VAL P 493      -3.873  -8.834   4.146  0.00  0.00      PROA  
ATOM    691 HG22 VAL P 493      -2.885  -7.345   4.233  0.00  0.00      PROA  
ATOM    692 HG23 VAL P 493      -4.672  -7.247   4.487  0.00  0.00      PROA  
ATOM    693    C VAL P 493      -3.663  -7.190   8.439  0.00  0.00      PROA  
ATOM    694    O VAL P 493      -4.735  -7.056   9.069  0.00  0.00      PROA  
ATOM    695    N ILE P 494      -2.535  -7.533   9.036  0.00  0.00      PROA  
ATOM    696   HN ILE P 494      -1.739  -7.665   8.451  0.00  0.00      PROA  
ATOM    697   CA ILE P 494      -2.344  -7.624  10.478  0.00  0.00      PROA  
ATOM    698   HA ILE P 494      -3.275  -8.088  10.768  0.00  0.00      PROA  
ATOM    699   CB ILE P 494      -1.140  -8.562  10.703  0.00  0.00      PROA  
ATOM    700   HB ILE P 494      -0.295  -8.081  10.165  0.00  0.00      PROA  
ATOM    701  CG2 ILE P 494      -0.766  -8.622  12.210  0.00  0.00      PROA  
ATOM    702 HG21 ILE P 494      -0.916  -7.697  12.807  0.00  0.00      PROA  
ATOM    703 HG22 ILE P 494       0.318  -8.850  12.302  0.00  0.00      PROA  
ATOM    704 HG23 ILE P 494      -1.219  -9.487  12.739  0.00  0.00      PROA  
ATOM    705  CG1 ILE P 494      -1.305  -9.976  10.185  0.00  0.00      PROA  
ATOM    706 HG11 ILE P 494      -1.636  -9.982   9.125  0.00  0.00      PROA  
ATOM    707 HG12 ILE P 494      -2.137 -10.491  10.712  0.00  0.00      PROA  
ATOM    708   CD ILE P 494      -0.047 -10.892  10.344  0.00  0.00      PROA  
ATOM    709  HD1 ILE P 494       0.018 -11.278  11.384  0.00  0.00      PROA  
ATOM    710  HD2 ILE P 494       0.764 -10.213  10.008  0.00  0.00      PROA  
ATOM    711  HD3 ILE P 494       0.030 -11.699   9.584  0.00  0.00      PROA  
ATOM    712    C ILE P 494      -2.239  -6.309  11.230  0.00  0.00      PROA  
ATOM    713    O ILE P 494      -3.030  -6.078  12.159  0.00  0.00      PROA  
ATOM    714    N THR P 495      -1.270  -5.503  10.938  0.00  0.00      PROA  
ATOM    715   HN THR P 495      -0.568  -5.712  10.261  0.00  0.00      PROA  
ATOM    716   CA THR P 495      -0.874  -4.434  11.844  0.00  0.00      PROA  
ATOM    717   HA THR P 495      -1.006  -4.814  12.847  0.00  0.00      PROA  
ATOM    718   CB THR P 495       0.553  -3.858  11.675  0.00  0.00      PROA  
ATOM    719   HB THR P 495       0.735  -3.013  12.373  0.00  0.00      PROA  
ATOM    720  OG1 THR P 495       0.688  -3.459  10.337  0.00  0.00      PROA  
ATOM    721  HG1 THR P 495       0.751  -4.246   9.792  0.00  0.00      PROA  
ATOM    722  CG2 THR P 495       1.740  -4.797  12.135  0.00  0.00      PROA  
ATOM    723 HG21 THR P 495       1.484  -5.001  13.197  0.00  0.00      PROA  
ATOM    724 HG22 THR P 495       2.697  -4.257  12.301  0.00  0.00      PROA  
ATOM    725 HG23 THR P 495       1.911  -5.736  11.566  0.00  0.00      PROA  
ATOM    726    C THR P 495      -1.838  -3.270  11.789  0.00  0.00      PROA  
ATOM    727    O THR P 495      -2.041  -2.565  12.793  0.00  0.00      PROA  
ATOM    728    N PHE P 496      -2.476  -3.002  10.592  0.00  0.00      PROA  
ATOM    729   HN PHE P 496      -2.329  -3.562   9.780  0.00  0.00      PROA  
ATOM    730   CA PHE P 496      -3.410  -1.964  10.475  0.00  0.00      PROA  
ATOM    731   HA PHE P 496      -3.084  -1.180  11.143  0.00  0.00      PROA  
ATOM    732   CB PHE P 496      -3.550  -1.400   9.000  0.00  0.00      PROA  
ATOM    733  HB1 PHE P 496      -3.920  -2.190   8.311  0.00  0.00      PROA  
ATOM    734  HB2 PHE P 496      -2.557  -1.112   8.594  0.00  0.00      PROA  
ATOM    735   CG PHE P 496      -4.362  -0.148   8.871  0.00  0.00      PROA  
ATOM    736  CD1 PHE P 496      -3.694   1.016   9.283  0.00  0.00      PROA  
ATOM    737  HD1 PHE P 496      -2.684   0.930   9.653  0.00  0.00      PROA  
ATOM    738  CE1 PHE P 496      -4.237   2.317   9.100  0.00  0.00      PROA  
ATOM    739  HE1 PHE P 496      -3.748   3.136   9.606  0.00  0.00      PROA  
ATOM    740   CZ PHE P 496      -5.653   2.401   8.699  0.00  0.00      PROA  
ATOM    741   HZ PHE P 496      -6.195   3.330   8.601  0.00  0.00      PROA  
ATOM    742  CD2 PHE P 496      -5.657  -0.024   8.417  0.00  0.00      PROA  
ATOM    743  HD2 PHE P 496      -6.179  -0.894   8.048  0.00  0.00      PROA  
ATOM    744  CE2 PHE P 496      -6.303   1.233   8.337  0.00  0.00      PROA  
ATOM    745  HE2 PHE P 496      -7.291   1.171   7.906  0.00  0.00      PROA  
ATOM    746    C PHE P 496      -4.771  -2.513  10.995  0.00  0.00      PROA  
ATOM    747    O PHE P 496      -5.621  -1.748  11.493  0.00  0.00      PROA  
ATOM    748    N GLY P 497      -4.921  -3.858  11.068  0.00  0.00      PROA  
ATOM    749   HN GLY P 497      -4.151  -4.464  10.885  0.00  0.00      PROA  
ATOM    750   CA GLY P 497      -6.150  -4.521  11.593  0.00  0.00      PROA  
ATOM    751  HA1 GLY P 497      -6.060  -5.566  11.336  0.00  0.00      PROA  
ATOM    752  HA2 GLY P 497      -6.987  -4.152  11.019  0.00  0.00      PROA  
ATOM    753    C GLY P 497      -6.228  -4.369  13.115  0.00  0.00      PROA  
ATOM    754    O GLY P 497      -7.290  -4.049  13.709  0.00  0.00      PROA  
ATOM    755    N GLY P 498      -5.097  -4.618  13.805  0.00  0.00      PROA  
ATOM    756   HN GLY P 498      -4.351  -4.901  13.207  0.00  0.00      PROA  
ATOM    757   CA GLY P 498      -4.831  -4.404  15.206  0.00  0.00      PROA  
ATOM    758  HA1 GLY P 498      -3.852  -4.817  15.402  0.00  0.00      PROA  
ATOM    759  HA2 GLY P 498      -5.688  -4.796  15.735  0.00  0.00      PROA  
ATOM    760    C GLY P 498      -4.911  -2.936  15.497  0.00  0.00      PROA  
ATOM    761    O GLY P 498      -5.548  -2.557  16.434  0.00  0.00      PROA  
ATOM    762    N LEU P 499      -4.421  -2.020  14.642  0.00  0.00      PROA  
ATOM    763   HN LEU P 499      -4.076  -2.296  13.748  0.00  0.00      PROA  
ATOM    764   CA LEU P 499      -4.627  -0.564  14.879  0.00  0.00      PROA  
ATOM    765   HA LEU P 499      -4.371  -0.388  15.914  0.00  0.00      PROA  
ATOM    766   CB LEU P 499      -3.797   0.318  13.848  0.00  0.00      PROA  
ATOM    767  HB1 LEU P 499      -4.184   0.058  12.840  0.00  0.00      PROA  
ATOM    768  HB2 LEU P 499      -2.710   0.092  13.818  0.00  0.00      PROA  
ATOM    769   CG LEU P 499      -3.914   1.850  13.917  0.00  0.00      PROA  
ATOM    770   HG LEU P 499      -5.005   2.060  13.941  0.00  0.00      PROA  
ATOM    771  CD1 LEU P 499      -3.269   2.304  15.278  0.00  0.00      PROA  
ATOM    772 HD11 LEU P 499      -2.167   2.175  15.212  0.00  0.00      PROA  
ATOM    773 HD12 LEU P 499      -3.618   1.798  16.203  0.00  0.00      PROA  
ATOM    774 HD13 LEU P 499      -3.409   3.376  15.534  0.00  0.00      PROA  
ATOM    775  CD2 LEU P 499      -3.369   2.382  12.632  0.00  0.00      PROA  
ATOM    776 HD21 LEU P 499      -2.334   1.988  12.542  0.00  0.00      PROA  
ATOM    777 HD22 LEU P 499      -3.394   3.486  12.754  0.00  0.00      PROA  
ATOM    778 HD23 LEU P 499      -4.027   2.203  11.754  0.00  0.00      PROA  
ATOM    779    C LEU P 499      -6.067  -0.151  14.835  0.00  0.00      PROA  
ATOM    780    O LEU P 499      -6.560   0.644  15.622  0.00  0.00      PROA  
ATOM    781    N LEU P 500      -6.800  -0.668  13.858  0.00  0.00      PROA  
ATOM    782   HN LEU P 500      -6.247  -1.168  13.196  0.00  0.00      PROA  
ATOM    783   CA LEU P 500      -8.227  -0.594  13.692  0.00  0.00      PROA  
ATOM    784   HA LEU P 500      -8.551   0.433  13.609  0.00  0.00      PROA  
ATOM    785   CB LEU P 500      -8.501  -1.353  12.373  0.00  0.00      PROA  
ATOM    786  HB1 LEU P 500      -8.180  -2.417  12.355  0.00  0.00      PROA  
ATOM    787  HB2 LEU P 500      -7.872  -0.774  11.664  0.00  0.00      PROA  
ATOM    788   CG LEU P 500      -9.945  -1.327  11.756  0.00  0.00      PROA  
ATOM    789   HG LEU P 500     -10.610  -1.908  12.431  0.00  0.00      PROA  
ATOM    790  CD1 LEU P 500     -10.665   0.047  11.782  0.00  0.00      PROA  
ATOM    791 HD11 LEU P 500     -10.035   0.877  11.396  0.00  0.00      PROA  
ATOM    792 HD12 LEU P 500     -11.057   0.315  12.786  0.00  0.00      PROA  
ATOM    793 HD13 LEU P 500     -11.622   0.004  11.219  0.00  0.00      PROA  
ATOM    794  CD2 LEU P 500      -9.841  -1.805  10.351  0.00  0.00      PROA  
ATOM    795 HD21 LEU P 500     -10.758  -1.827   9.724  0.00  0.00      PROA  
ATOM    796 HD22 LEU P 500      -9.514  -2.867  10.354  0.00  0.00      PROA  
ATOM    797 HD23 LEU P 500      -9.019  -1.256   9.845  0.00  0.00      PROA  
ATOM    798    C LEU P 500      -9.054  -1.150  14.812  0.00  0.00      PROA  
ATOM    799    O LEU P 500     -10.092  -0.595  15.216  0.00  0.00      PROA  
ATOM    800    N GLY P 501      -8.563  -2.307  15.430  0.00  0.00      PROA  
ATOM    801   HN GLY P 501      -7.880  -2.924  15.048  0.00  0.00      PROA  
ATOM    802   CA GLY P 501      -9.112  -2.857  16.680  0.00  0.00      PROA  
ATOM    803  HA1 GLY P 501      -8.595  -3.789  16.851  0.00  0.00      PROA  
ATOM    804  HA2 GLY P 501     -10.150  -2.973  16.405  0.00  0.00      PROA  
ATOM    805    C GLY P 501      -9.100  -1.859  17.805  0.00  0.00      PROA  
ATOM    806    O GLY P 501     -10.021  -1.650  18.607  0.00  0.00      PROA  
ATOM    807    N GLU P 502      -7.906  -1.353  18.058  0.00  0.00      PROA  
ATOM    808   HN GLU P 502      -7.154  -1.567  17.441  0.00  0.00      PROA  
ATOM    809   CA GLU P 502      -7.499  -0.511  19.226  0.00  0.00      PROA  
ATOM    810   HA GLU P 502      -7.897  -1.072  20.058  0.00  0.00      PROA  
ATOM    811   CB GLU P 502      -5.984  -0.498  19.373  0.00  0.00      PROA  
ATOM    812  HB1 GLU P 502      -5.511  -0.119  18.441  0.00  0.00      PROA  
ATOM    813  HB2 GLU P 502      -5.718  -1.544  19.636  0.00  0.00      PROA  
ATOM    814   CG GLU P 502      -5.548   0.392  20.576  0.00  0.00      PROA  
ATOM    815  HG1 GLU P 502      -6.272   0.285  21.412  0.00  0.00      PROA  
ATOM    816  HG2 GLU P 502      -5.524   1.490  20.407  0.00  0.00      PROA  
ATOM    817   CD GLU P 502      -4.240  -0.102  21.099  0.00  0.00      PROA  
ATOM    818  OE1 GLU P 502      -3.261  -0.186  20.266  0.00  0.00      PROA  
ATOM    819  OE2 GLU P 502      -4.089  -0.319  22.309  0.00  0.00      PROA  
ATOM    820    C GLU P 502      -8.224   0.849  19.091  0.00  0.00      PROA  
ATOM    821    O GLU P 502      -8.712   1.504  19.998  0.00  0.00      PROA  
ATOM    822    N ALA P 503      -8.302   1.396  17.833  0.00  0.00      PROA  
ATOM    823   HN ALA P 503      -7.700   0.971  17.162  0.00  0.00      PROA  
ATOM    824   CA ALA P 503      -9.136   2.487  17.466  0.00  0.00      PROA  
ATOM    825   HA ALA P 503      -8.802   3.417  17.902  0.00  0.00      PROA  
ATOM    826   CB ALA P 503      -8.901   2.854  15.947  0.00  0.00      PROA  
ATOM    827  HB1 ALA P 503      -9.449   3.763  15.621  0.00  0.00      PROA  
ATOM    828  HB2 ALA P 503      -9.049   1.913  15.373  0.00  0.00      PROA  
ATOM    829  HB3 ALA P 503      -7.831   3.152  15.932  0.00  0.00      PROA  
ATOM    830    C ALA P 503     -10.630   2.299  17.776  0.00  0.00      PROA  
ATOM    831    O ALA P 503     -11.302   3.242  18.288  0.00  0.00      PROA  
ATOM    832    N THR P 504     -11.160   1.109  17.584  0.00  0.00      PROA  
ATOM    833   HN THR P 504     -10.505   0.375  17.425  0.00  0.00      PROA  
ATOM    834   CA THR P 504     -12.641   0.822  17.645  0.00  0.00      PROA  
ATOM    835   HA THR P 504     -13.180   1.758  17.646  0.00  0.00      PROA  
ATOM    836   CB THR P 504     -13.238  -0.023  16.558  0.00  0.00      PROA  
ATOM    837   HB THR P 504     -14.283  -0.354  16.741  0.00  0.00      PROA  
ATOM    838  OG1 THR P 504     -12.513  -1.189  16.278  0.00  0.00      PROA  
ATOM    839  HG1 THR P 504     -11.732  -0.722  15.973  0.00  0.00      PROA  
ATOM    840  CG2 THR P 504     -13.412   0.821  15.221  0.00  0.00      PROA  
ATOM    841 HG21 THR P 504     -13.976   1.753  15.441  0.00  0.00      PROA  
ATOM    842 HG22 THR P 504     -13.959   0.258  14.436  0.00  0.00      PROA  
ATOM    843 HG23 THR P 504     -12.365   1.050  14.927  0.00  0.00      PROA  
ATOM    844    C THR P 504     -12.883   0.089  18.931  0.00  0.00      PROA  
ATOM    845    O THR P 504     -13.922  -0.389  19.315  0.00  0.00      PROA  
ATOM    846    N GLU P 505     -11.859   0.088  19.902  0.00  0.00      PROA  
ATOM    847   HN GLU P 505     -11.026   0.518  19.562  0.00  0.00      PROA  
ATOM    848   CA GLU P 505     -11.965  -0.330  21.342  0.00  0.00      PROA  
ATOM    849   HA GLU P 505     -10.960  -0.314  21.735  0.00  0.00      PROA  
ATOM    850   CB GLU P 505     -12.905   0.571  22.096  0.00  0.00      PROA  
ATOM    851  HB1 GLU P 505     -12.933   0.289  23.170  0.00  0.00      PROA  
ATOM    852  HB2 GLU P 505     -13.948   0.739  21.754  0.00  0.00      PROA  
ATOM    853   CG GLU P 505     -12.288   1.984  22.176  0.00  0.00      PROA  
ATOM    854  HG1 GLU P 505     -12.334   2.590  21.246  0.00  0.00      PROA  
ATOM    855  HG2 GLU P 505     -11.205   1.909  22.412  0.00  0.00      PROA  
ATOM    856   CD GLU P 505     -12.792   2.787  23.357  0.00  0.00      PROA  
ATOM    857  OE1 GLU P 505     -13.998   3.065  23.367  0.00  0.00      PROA  
ATOM    858  OE2 GLU P 505     -12.030   3.190  24.308  0.00  0.00      PROA  
ATOM    859    C GLU P 505     -12.271  -1.763  21.494  0.00  0.00      PROA  
ATOM    860    O GLU P 505     -12.941  -2.266  22.394  0.00  0.00      PROA  
ATOM    861    N GLY P 506     -11.628  -2.609  20.637  0.00  0.00      PROA  
ATOM    862   HN GLY P 506     -11.130  -2.119  19.925  0.00  0.00      PROA  
ATOM    863   CA GLY P 506     -11.490  -4.064  20.737  0.00  0.00      PROA  
ATOM    864  HA1 GLY P 506     -11.313  -4.334  21.768  0.00  0.00      PROA  
ATOM    865  HA2 GLY P 506     -10.630  -4.364  20.158  0.00  0.00      PROA  
ATOM    866    C GLY P 506     -12.712  -4.697  20.110  0.00  0.00      PROA  
ATOM    867    O GLY P 506     -13.189  -5.768  20.506  0.00  0.00      PROA  
ATOM    868    N ARG P 507     -13.338  -3.948  19.187  0.00  0.00      PROA  
ATOM    869   HN ARG P 507     -12.958  -3.036  19.051  0.00  0.00      PROA  
ATOM    870   CA ARG P 507     -14.436  -4.316  18.434  0.00  0.00      PROA  
ATOM    871   HA ARG P 507     -14.951  -5.190  18.803  0.00  0.00      PROA  
ATOM    872   CB ARG P 507     -15.429  -3.104  18.224  0.00  0.00      PROA  
ATOM    873  HB1 ARG P 507     -16.225  -3.302  17.474  0.00  0.00      PROA  
ATOM    874  HB2 ARG P 507     -14.863  -2.316  17.683  0.00  0.00      PROA  
ATOM    875   CG ARG P 507     -15.905  -2.641  19.654  0.00  0.00      PROA  
ATOM    876  HG1 ARG P 507     -16.097  -1.547  19.694  0.00  0.00      PROA  
ATOM    877  HG2 ARG P 507     -15.037  -2.746  20.339  0.00  0.00      PROA  
ATOM    878   CD ARG P 507     -17.155  -3.364  20.175  0.00  0.00      PROA  
ATOM    879  HD1 ARG P 507     -16.982  -4.461  20.195  0.00  0.00      PROA  
ATOM    880  HD2 ARG P 507     -18.043  -3.198  19.528  0.00  0.00      PROA  
ATOM    881   NE ARG P 507     -17.485  -2.762  21.504  0.00  0.00      PROA  
ATOM    882   HE ARG P 507     -16.826  -2.086  21.835  0.00  0.00      PROA  
ATOM    883   CZ ARG P 507     -18.539  -3.021  22.270  0.00  0.00      PROA  
ATOM    884  NH1 ARG P 507     -18.696  -2.420  23.394  0.00  0.00      PROA  
ATOM    885 HH11 ARG P 507     -17.927  -1.845  23.674  0.00  0.00      PROA  
ATOM    886 HH12 ARG P 507     -19.477  -2.418  24.019  0.00  0.00      PROA  
ATOM    887  NH2 ARG P 507     -19.491  -3.848  21.928  0.00  0.00      PROA  
ATOM    888 HH21 ARG P 507     -19.342  -4.507  21.192  0.00  0.00      PROA  
ATOM    889 HH22 ARG P 507     -20.168  -4.003  22.648  0.00  0.00      PROA  
ATOM    890    C ARG P 507     -14.055  -4.887  17.038  0.00  0.00      PROA  
ATOM    891    O ARG P 507     -14.800  -5.468  16.270  0.00  0.00      PROA  
ATOM    892    N ILE P 508     -12.769  -4.843  16.694  0.00  0.00      PROA  
ATOM    893   HN ILE P 508     -12.151  -4.447  17.368  0.00  0.00      PROA  
ATOM    894   CA ILE P 508     -12.252  -5.460  15.462  0.00  0.00      PROA  
ATOM    895   HA ILE P 508     -12.832  -6.257  15.020  0.00  0.00      PROA  
ATOM    896   CB ILE P 508     -12.089  -4.431  14.315  0.00  0.00      PROA  
ATOM    897   HB ILE P 508     -11.610  -3.517  14.726  0.00  0.00      PROA  
ATOM    898  CG2 ILE P 508     -11.121  -4.817  13.158  0.00  0.00      PROA  
ATOM    899 HG21 ILE P 508     -11.166  -4.032  12.373  0.00  0.00      PROA  
ATOM    900 HG22 ILE P 508     -11.475  -5.769  12.707  0.00  0.00      PROA  
ATOM    901 HG23 ILE P 508     -10.082  -5.005  13.502  0.00  0.00      PROA  
ATOM    902  CG1 ILE P 508     -13.408  -3.959  13.758  0.00  0.00      PROA  
ATOM    903 HG11 ILE P 508     -14.044  -3.873  14.665  0.00  0.00      PROA  
ATOM    904 HG12 ILE P 508     -13.833  -4.772  13.131  0.00  0.00      PROA  
ATOM    905   CD ILE P 508     -13.451  -2.619  12.937  0.00  0.00      PROA  
ATOM    906  HD1 ILE P 508     -13.072  -1.810  13.597  0.00  0.00      PROA  
ATOM    907  HD2 ILE P 508     -14.462  -2.275  12.629  0.00  0.00      PROA  
ATOM    908  HD3 ILE P 508     -12.833  -2.654  12.015  0.00  0.00      PROA  
ATOM    909    C ILE P 508     -10.868  -6.056  15.879  0.00  0.00      PROA  
ATOM    910    O ILE P 508     -10.329  -5.595  16.906  0.00  0.00      PROA  
ATOM    911    N SER P 509     -10.353  -7.009  15.088  0.00  0.00      PROA  
ATOM    912   HN SER P 509     -10.934  -7.364  14.359  0.00  0.00      PROA  
ATOM    913   CA SER P 509      -9.084  -7.622  15.459  0.00  0.00      PROA  
ATOM    914   HA SER P 509      -8.472  -6.851  15.905  0.00  0.00      PROA  
ATOM    915   CB SER P 509      -9.276  -8.948  16.284  0.00  0.00      PROA  
ATOM    916  HB1 SER P 509      -9.908  -8.811  17.188  0.00  0.00      PROA  
ATOM    917  HB2 SER P 509      -8.264  -9.281  16.599  0.00  0.00      PROA  
ATOM    918   OG SER P 509      -9.935  -9.916  15.446  0.00  0.00      PROA  
ATOM    919  HG1 SER P 509     -10.824  -9.556  15.417  0.00  0.00      PROA  
ATOM    920    C SER P 509      -8.370  -7.996  14.166  0.00  0.00      PROA  
ATOM    921    O SER P 509      -8.935  -8.001  13.092  0.00  0.00      PROA  
ATOM    922    N ALA P 510      -7.017  -8.305  14.266  0.00  0.00      PROA  
ATOM    923   HN ALA P 510      -6.611  -8.268  15.175  0.00  0.00      PROA  
ATOM    924   CA ALA P 510      -6.158  -8.861  13.231  0.00  0.00      PROA  
ATOM    925   HA ALA P 510      -6.206  -8.202  12.377  0.00  0.00      PROA  
ATOM    926   CB ALA P 510      -4.677  -8.936  13.595  0.00  0.00      PROA  
ATOM    927  HB1 ALA P 510      -4.363  -7.890  13.801  0.00  0.00      PROA  
ATOM    928  HB2 ALA P 510      -4.086  -9.484  12.830  0.00  0.00      PROA  
ATOM    929  HB3 ALA P 510      -4.559  -9.456  14.569  0.00  0.00      PROA  
ATOM    930    C ALA P 510      -6.692 -10.219  12.602  0.00  0.00      PROA  
ATOM    931    O ALA P 510      -6.566 -10.382  11.384  0.00  0.00      PROA  
ATOM    932    N ILE P 511      -7.196 -11.151  13.481  0.00  0.00      PROA  
ATOM    933   HN ILE P 511      -6.958 -10.989  14.435  0.00  0.00      PROA  
ATOM    934   CA ILE P 511      -7.615 -12.444  12.943  0.00  0.00      PROA  
ATOM    935   HA ILE P 511      -6.855 -12.821  12.275  0.00  0.00      PROA  
ATOM    936   CB ILE P 511      -7.701 -13.538  14.063  0.00  0.00      PROA  
ATOM    937   HB ILE P 511      -6.768 -13.535  14.667  0.00  0.00      PROA  
ATOM    938  CG2 ILE P 511      -8.799 -13.270  15.123  0.00  0.00      PROA  
ATOM    939 HG21 ILE P 511      -8.606 -12.239  15.491  0.00  0.00      PROA  
ATOM    940 HG22 ILE P 511      -8.752 -14.104  15.855  0.00  0.00      PROA  
ATOM    941 HG23 ILE P 511      -9.793 -13.261  14.627  0.00  0.00      PROA  
ATOM    942  CG1 ILE P 511      -7.928 -15.022  13.506  0.00  0.00      PROA  
ATOM    943 HG11 ILE P 511      -8.814 -14.978  12.836  0.00  0.00      PROA  
ATOM    944 HG12 ILE P 511      -8.203 -15.615  14.404  0.00  0.00      PROA  
ATOM    945   CD ILE P 511      -6.632 -15.554  12.907  0.00  0.00      PROA  
ATOM    946  HD1 ILE P 511      -6.784 -16.433  12.245  0.00  0.00      PROA  
ATOM    947  HD2 ILE P 511      -5.833 -15.689  13.667  0.00  0.00      PROA  
ATOM    948  HD3 ILE P 511      -6.237 -14.756  12.243  0.00  0.00      PROA  
ATOM    949    C ILE P 511      -8.885 -12.406  12.104  0.00  0.00      PROA  
ATOM    950    O ILE P 511      -9.009 -13.039  11.002  0.00  0.00      PROA  
ATOM    951    N GLU P 512      -9.827 -11.502  12.464  0.00  0.00      PROA  
ATOM    952   HN GLU P 512      -9.869 -11.085  13.369  0.00  0.00      PROA  
ATOM    953   CA GLU P 512     -10.995 -10.994  11.729  0.00  0.00      PROA  
ATOM    954   HA GLU P 512     -11.540 -11.865  11.397  0.00  0.00      PROA  
ATOM    955   CB GLU P 512     -11.873 -10.081  12.669  0.00  0.00      PROA  
ATOM    956  HB1 GLU P 512     -12.689  -9.666  12.040  0.00  0.00      PROA  
ATOM    957  HB2 GLU P 512     -11.278  -9.235  13.075  0.00  0.00      PROA  
ATOM    958   CG GLU P 512     -12.516 -10.824  13.899  0.00  0.00      PROA  
ATOM    959  HG1 GLU P 512     -11.715 -11.564  14.115  0.00  0.00      PROA  
ATOM    960  HG2 GLU P 512     -13.447 -11.289  13.511  0.00  0.00      PROA  
ATOM    961   CD GLU P 512     -12.955  -9.999  15.095  0.00  0.00      PROA  
ATOM    962  OE1 GLU P 512     -13.221  -8.789  14.963  0.00  0.00      PROA  
ATOM    963  OE2 GLU P 512     -12.951 -10.574  16.259  0.00  0.00      PROA  
ATOM    964    C GLU P 512     -10.664 -10.256  10.540  0.00  0.00      PROA  
ATOM    965    O GLU P 512     -11.203 -10.550   9.448  0.00  0.00      PROA  
ATOM    966    N SER P 513      -9.620  -9.401  10.580  0.00  0.00      PROA  
ATOM    967   HN SER P 513      -9.181  -9.167  11.445  0.00  0.00      PROA  
ATOM    968   CA SER P 513      -9.080  -8.809   9.391  0.00  0.00      PROA  
ATOM    969   HA SER P 513      -9.896  -8.339   8.862  0.00  0.00      PROA  
ATOM    970   CB SER P 513      -8.067  -7.630   9.620  0.00  0.00      PROA  
ATOM    971  HB1 SER P 513      -7.715  -7.296   8.620  0.00  0.00      PROA  
ATOM    972  HB2 SER P 513      -7.179  -8.111  10.083  0.00  0.00      PROA  
ATOM    973   OG SER P 513      -8.652  -6.529  10.294  0.00  0.00      PROA  
ATOM    974  HG1 SER P 513      -8.993  -6.821  11.143  0.00  0.00      PROA  
ATOM    975    C SER P 513      -8.348  -9.758   8.424  0.00  0.00      PROA  
ATOM    976    O SER P 513      -8.557  -9.681   7.237  0.00  0.00      PROA  
ATOM    977    N LEU P 514      -7.585 -10.787   8.882  0.00  0.00      PROA  
ATOM    978   HN LEU P 514      -7.429 -10.915   9.858  0.00  0.00      PROA  
ATOM    979   CA LEU P 514      -6.891 -11.778   8.036  0.00  0.00      PROA  
ATOM    980   HA LEU P 514      -6.280 -11.289   7.292  0.00  0.00      PROA  
ATOM    981   CB LEU P 514      -6.021 -12.539   9.049  0.00  0.00      PROA  
ATOM    982  HB1 LEU P 514      -6.685 -13.072   9.762  0.00  0.00      PROA  
ATOM    983  HB2 LEU P 514      -5.466 -11.748   9.597  0.00  0.00      PROA  
ATOM    984   CG LEU P 514      -4.959 -13.467   8.463  0.00  0.00      PROA  
ATOM    985   HG LEU P 514      -5.268 -13.594   7.403  0.00  0.00      PROA  
ATOM    986  CD1 LEU P 514      -3.572 -12.830   8.356  0.00  0.00      PROA  
ATOM    987 HD11 LEU P 514      -3.129 -12.904   9.372  0.00  0.00      PROA  
ATOM    988 HD12 LEU P 514      -3.664 -11.791   7.972  0.00  0.00      PROA  
ATOM    989 HD13 LEU P 514      -2.940 -13.377   7.626  0.00  0.00      PROA  
ATOM    990  CD2 LEU P 514      -4.924 -14.857   9.117  0.00  0.00      PROA  
ATOM    991 HD21 LEU P 514      -4.709 -14.678  10.192  0.00  0.00      PROA  
ATOM    992 HD22 LEU P 514      -4.225 -15.555   8.609  0.00  0.00      PROA  
ATOM    993 HD23 LEU P 514      -5.907 -15.350   8.955  0.00  0.00      PROA  
ATOM    994    C LEU P 514      -7.913 -12.656   7.299  0.00  0.00      PROA  
ATOM    995    O LEU P 514      -7.765 -12.728   6.087  0.00  0.00      PROA  
ATOM    996    N PHE P 515      -8.928 -13.045   8.065  0.00  0.00      PROA  
ATOM    997   HN PHE P 515      -8.946 -12.931   9.055  0.00  0.00      PROA  
ATOM    998   CA PHE P 515     -10.034 -13.771   7.641  0.00  0.00      PROA  
ATOM    999   HA PHE P 515      -9.604 -14.584   7.075  0.00  0.00      PROA  
ATOM   1000   CB PHE P 515     -10.968 -14.260   8.798  0.00  0.00      PROA  
ATOM   1001  HB1 PHE P 515     -11.376 -13.343   9.273  0.00  0.00      PROA  
ATOM   1002  HB2 PHE P 515     -10.475 -14.953   9.513  0.00  0.00      PROA  
ATOM   1003   CG PHE P 515     -12.205 -14.942   8.240  0.00  0.00      PROA  
ATOM   1004  CD1 PHE P 515     -12.196 -15.865   7.196  0.00  0.00      PROA  
ATOM   1005  HD1 PHE P 515     -11.277 -16.092   6.674  0.00  0.00      PROA  
ATOM   1006  CE1 PHE P 515     -13.408 -16.484   6.727  0.00  0.00      PROA  
ATOM   1007  HE1 PHE P 515     -13.493 -17.154   5.885  0.00  0.00      PROA  
ATOM   1008   CZ PHE P 515     -14.629 -16.082   7.245  0.00  0.00      PROA  
ATOM   1009   HZ PHE P 515     -15.581 -16.495   6.948  0.00  0.00      PROA  
ATOM   1010  CD2 PHE P 515     -13.441 -14.605   8.770  0.00  0.00      PROA  
ATOM   1011  HD2 PHE P 515     -13.389 -13.953   9.630  0.00  0.00      PROA  
ATOM   1012  CE2 PHE P 515     -14.558 -15.290   8.370  0.00  0.00      PROA  
ATOM   1013  HE2 PHE P 515     -15.516 -15.119   8.839  0.00  0.00      PROA  
ATOM   1014    C PHE P 515     -10.812 -13.057   6.556  0.00  0.00      PROA  
ATOM   1015    O PHE P 515     -11.080 -13.548   5.476  0.00  0.00      PROA  
ATOM   1016    N GLY P 516     -11.268 -11.811   6.799  0.00  0.00      PROA  
ATOM   1017   HN GLY P 516     -11.078 -11.383   7.679  0.00  0.00      PROA  
ATOM   1018   CA GLY P 516     -12.032 -11.099   5.834  0.00  0.00      PROA  
ATOM   1019  HA1 GLY P 516     -12.486 -10.280   6.371  0.00  0.00      PROA  
ATOM   1020  HA2 GLY P 516     -12.802 -11.727   5.411  0.00  0.00      PROA  
ATOM   1021    C GLY P 516     -11.365 -10.534   4.583  0.00  0.00      PROA  
ATOM   1022    O GLY P 516     -11.894 -10.604   3.516  0.00  0.00      PROA  
ATOM   1023    N ALA P 517     -10.039 -10.223   4.809  0.00  0.00      PROA  
ATOM   1024   HN ALA P 517      -9.771 -10.146   5.766  0.00  0.00      PROA  
ATOM   1025   CA ALA P 517      -9.139  -9.860   3.692  0.00  0.00      PROA  
ATOM   1026   HA ALA P 517      -9.662  -9.052   3.202  0.00  0.00      PROA  
ATOM   1027   CB ALA P 517      -7.849  -9.152   4.198  0.00  0.00      PROA  
ATOM   1028  HB1 ALA P 517      -8.080  -8.262   4.822  0.00  0.00      PROA  
ATOM   1029  HB2 ALA P 517      -7.385  -8.703   3.294  0.00  0.00      PROA  
ATOM   1030  HB3 ALA P 517      -7.168  -9.908   4.644  0.00  0.00      PROA  
ATOM   1031    C ALA P 517      -8.880 -11.028   2.716  0.00  0.00      PROA  
ATOM   1032    O ALA P 517      -8.937 -10.969   1.438  0.00  0.00      PROA  
ATOM   1033    N SER P 518      -8.614 -12.231   3.278  0.00  0.00      PROA  
ATOM   1034   HN SER P 518      -8.285 -12.257   4.218  0.00  0.00      PROA  
ATOM   1035   CA SER P 518      -8.434 -13.539   2.623  0.00  0.00      PROA  
ATOM   1036   HA SER P 518      -7.590 -13.402   1.964  0.00  0.00      PROA  
ATOM   1037   CB SER P 518      -8.220 -14.732   3.620  0.00  0.00      PROA  
ATOM   1038  HB1 SER P 518      -8.114 -15.713   3.108  0.00  0.00      PROA  
ATOM   1039  HB2 SER P 518      -9.169 -14.776   4.195  0.00  0.00      PROA  
ATOM   1040   OG SER P 518      -7.020 -14.553   4.433  0.00  0.00      PROA  
ATOM   1041  HG1 SER P 518      -7.174 -13.921   5.139  0.00  0.00      PROA  
ATOM   1042    C SER P 518      -9.649 -13.927   1.805  0.00  0.00      PROA  
ATOM   1043    O SER P 518      -9.482 -14.342   0.660  0.00  0.00      PROA  
ATOM   1044    N MET P 519     -10.859 -13.763   2.343  0.00  0.00      PROA  
ATOM   1045   HN MET P 519     -11.085 -13.436   3.258  0.00  0.00      PROA  
ATOM   1046   CA MET P 519     -12.021 -14.083   1.464  0.00  0.00      PROA  
ATOM   1047   HA MET P 519     -11.988 -15.112   1.135  0.00  0.00      PROA  
ATOM   1048   CB MET P 519     -13.335 -13.774   2.259  0.00  0.00      PROA  
ATOM   1049  HB1 MET P 519     -14.185 -13.640   1.557  0.00  0.00      PROA  
ATOM   1050  HB2 MET P 519     -13.216 -12.792   2.766  0.00  0.00      PROA  
ATOM   1051   CG MET P 519     -13.748 -14.750   3.319  0.00  0.00      PROA  
ATOM   1052  HG1 MET P 519     -12.864 -14.985   3.949  0.00  0.00      PROA  
ATOM   1053  HG2 MET P 519     -14.060 -15.620   2.701  0.00  0.00      PROA  
ATOM   1054   SD MET P 519     -15.159 -14.294   4.343  0.00  0.00      PROA  
ATOM   1055   CE MET P 519     -16.552 -14.527   3.269  0.00  0.00      PROA  
ATOM   1056  HE1 MET P 519     -16.267 -14.543   2.196  0.00  0.00      PROA  
ATOM   1057  HE2 MET P 519     -17.405 -13.818   3.346  0.00  0.00      PROA  
ATOM   1058  HE3 MET P 519     -17.070 -15.484   3.493  0.00  0.00      PROA  
ATOM   1059    C MET P 519     -12.122 -13.118   0.268  0.00  0.00      PROA  
ATOM   1060    O MET P 519     -12.237 -13.538  -0.859  0.00  0.00      PROA  
ATOM   1061    N THR P 520     -11.940 -11.812   0.533  0.00  0.00      PROA  
ATOM   1062   HN THR P 520     -11.699 -11.466   1.437  0.00  0.00      PROA  
ATOM   1063   CA THR P 520     -12.100 -10.710  -0.478  0.00  0.00      PROA  
ATOM   1064   HA THR P 520     -13.074 -10.849  -0.924  0.00  0.00      PROA  
ATOM   1065   CB THR P 520     -11.909  -9.358   0.202  0.00  0.00      PROA  
ATOM   1066   HB THR P 520     -11.138  -9.355   1.002  0.00  0.00      PROA  
ATOM   1067  OG1 THR P 520     -13.103  -9.046   0.960  0.00  0.00      PROA  
ATOM   1068  HG1 THR P 520     -13.061  -9.284   1.889  0.00  0.00      PROA  
ATOM   1069  CG2 THR P 520     -11.801  -8.197  -0.757  0.00  0.00      PROA  
ATOM   1070 HG21 THR P 520     -12.671  -8.146  -1.447  0.00  0.00      PROA  
ATOM   1071 HG22 THR P 520     -10.981  -8.244  -1.505  0.00  0.00      PROA  
ATOM   1072 HG23 THR P 520     -11.647  -7.181  -0.334  0.00  0.00      PROA  
ATOM   1073    C THR P 520     -11.059 -10.836  -1.608  0.00  0.00      PROA  
ATOM   1074    O THR P 520     -11.277 -10.620  -2.798  0.00  0.00      PROA  
ATOM   1075    N GLY P 521      -9.822 -11.134  -1.235  0.00  0.00      PROA  
ATOM   1076   HN GLY P 521      -9.603 -11.200  -0.264  0.00  0.00      PROA  
ATOM   1077   CA GLY P 521      -8.698 -11.406  -2.122  0.00  0.00      PROA  
ATOM   1078  HA1 GLY P 521      -7.922 -11.681  -1.423  0.00  0.00      PROA  
ATOM   1079  HA2 GLY P 521      -8.500 -10.453  -2.591  0.00  0.00      PROA  
ATOM   1080    C GLY P 521      -8.832 -12.416  -3.223  0.00  0.00      PROA  
ATOM   1081    O GLY P 521      -8.530 -12.147  -4.330  0.00  0.00      PROA  
ATOM   1082    N ILE P 522      -9.162 -13.623  -2.854  0.00  0.00      PROA  
ATOM   1083   HN ILE P 522      -9.290 -13.812  -1.883  0.00  0.00      PROA  
ATOM   1084   CA ILE P 522      -9.491 -14.749  -3.783  0.00  0.00      PROA  
ATOM   1085   HA ILE P 522      -8.633 -14.828  -4.435  0.00  0.00      PROA  
ATOM   1086   CB ILE P 522      -9.780 -16.029  -3.075  0.00  0.00      PROA  
ATOM   1087   HB ILE P 522     -10.760 -15.923  -2.562  0.00  0.00      PROA  
ATOM   1088  CG2 ILE P 522     -10.092 -17.140  -4.229  0.00  0.00      PROA  
ATOM   1089 HG21 ILE P 522     -11.043 -16.912  -4.757  0.00  0.00      PROA  
ATOM   1090 HG22 ILE P 522     -10.306 -18.061  -3.646  0.00  0.00      PROA  
ATOM   1091 HG23 ILE P 522      -9.255 -17.236  -4.953  0.00  0.00      PROA  
ATOM   1092  CG1 ILE P 522      -8.724 -16.464  -2.150  0.00  0.00      PROA  
ATOM   1093 HG11 ILE P 522      -9.104 -17.422  -1.735  0.00  0.00      PROA  
ATOM   1094 HG12 ILE P 522      -8.598 -15.756  -1.303  0.00  0.00      PROA  
ATOM   1095   CD ILE P 522      -7.376 -16.634  -2.822  0.00  0.00      PROA  
ATOM   1096  HD1 ILE P 522      -6.606 -16.844  -2.049  0.00  0.00      PROA  
ATOM   1097  HD2 ILE P 522      -6.995 -15.733  -3.349  0.00  0.00      PROA  
ATOM   1098  HD3 ILE P 522      -7.311 -17.491  -3.526  0.00  0.00      PROA  
ATOM   1099    C ILE P 522     -10.665 -14.426  -4.668  0.00  0.00      PROA  
ATOM   1100    O ILE P 522     -10.509 -14.420  -5.900  0.00  0.00      PROA  
ATOM   1101    N ALA P 523     -11.787 -13.827  -4.136  0.00  0.00      PROA  
ATOM   1102   HN ALA P 523     -11.794 -13.434  -3.220  0.00  0.00      PROA  
ATOM   1103   CA ALA P 523     -12.869 -13.370  -5.030  0.00  0.00      PROA  
ATOM   1104   HA ALA P 523     -13.296 -14.153  -5.640  0.00  0.00      PROA  
ATOM   1105   CB ALA P 523     -14.017 -12.911  -4.173  0.00  0.00      PROA  
ATOM   1106  HB1 ALA P 523     -14.606 -13.749  -3.742  0.00  0.00      PROA  
ATOM   1107  HB2 ALA P 523     -14.699 -12.214  -4.704  0.00  0.00      PROA  
ATOM   1108  HB3 ALA P 523     -13.692 -12.332  -3.283  0.00  0.00      PROA  
ATOM   1109    C ALA P 523     -12.522 -12.206  -5.992  0.00  0.00      PROA  
ATOM   1110    O ALA P 523     -12.976 -12.233  -7.170  0.00  0.00      PROA  
ATOM   1111    N TYR P 524     -11.746 -11.218  -5.588  0.00  0.00      PROA  
ATOM   1112   HN TYR P 524     -11.381 -11.214  -4.660  0.00  0.00      PROA  
ATOM   1113   CA TYR P 524     -11.174 -10.132  -6.429  0.00  0.00      PROA  
ATOM   1114   HA TYR P 524     -11.914  -9.598  -7.007  0.00  0.00      PROA  
ATOM   1115   CB TYR P 524     -10.535  -9.068  -5.476  0.00  0.00      PROA  
ATOM   1116  HB1 TYR P 524      -9.656  -9.475  -4.932  0.00  0.00      PROA  
ATOM   1117  HB2 TYR P 524     -11.292  -8.841  -4.695  0.00  0.00      PROA  
ATOM   1118   CG TYR P 524     -10.159  -7.798  -6.256  0.00  0.00      PROA  
ATOM   1119  CD1 TYR P 524     -11.106  -6.716  -6.381  0.00  0.00      PROA  
ATOM   1120  HD1 TYR P 524     -12.042  -6.937  -5.888  0.00  0.00      PROA  
ATOM   1121  CE1 TYR P 524     -11.174  -5.777  -7.346  0.00  0.00      PROA  
ATOM   1122  HE1 TYR P 524     -12.023  -5.139  -7.545  0.00  0.00      PROA  
ATOM   1123   CZ TYR P 524      -9.973  -5.647  -8.091  0.00  0.00      PROA  
ATOM   1124   OH TYR P 524      -9.921  -4.765  -9.228  0.00  0.00      PROA  
ATOM   1125   HH TYR P 524      -9.279  -5.155  -9.826  0.00  0.00      PROA  
ATOM   1126  CD2 TYR P 524      -9.018  -7.577  -7.009  0.00  0.00      PROA  
ATOM   1127  HD2 TYR P 524      -8.197  -8.265  -6.868  0.00  0.00      PROA  
ATOM   1128  CE2 TYR P 524      -8.921  -6.563  -7.962  0.00  0.00      PROA  
ATOM   1129  HE2 TYR P 524      -8.011  -6.501  -8.540  0.00  0.00      PROA  
ATOM   1130    C TYR P 524     -10.134 -10.569  -7.506  0.00  0.00      PROA  
ATOM   1131    O TYR P 524     -10.119 -10.069  -8.613  0.00  0.00      PROA  
ATOM   1132    N SER P 525      -9.344 -11.525  -7.196  0.00  0.00      PROA  
ATOM   1133   HN SER P 525      -9.477 -11.987  -6.322  0.00  0.00      PROA  
ATOM   1134   CA SER P 525      -8.347 -12.075  -8.106  0.00  0.00      PROA  
ATOM   1135   HA SER P 525      -7.957 -11.307  -8.758  0.00  0.00      PROA  
ATOM   1136   CB SER P 525      -7.085 -12.577  -7.393  0.00  0.00      PROA  
ATOM   1137  HB1 SER P 525      -6.675 -11.720  -6.818  0.00  0.00      PROA  
ATOM   1138  HB2 SER P 525      -6.427 -12.818  -8.255  0.00  0.00      PROA  
ATOM   1139   OG SER P 525      -7.431 -13.591  -6.501  0.00  0.00      PROA  
ATOM   1140  HG1 SER P 525      -7.280 -13.355  -5.583  0.00  0.00      PROA  
ATOM   1141    C SER P 525      -8.864 -13.116  -9.039  0.00  0.00      PROA  
ATOM   1142    O SER P 525      -8.439 -13.226 -10.176  0.00  0.00      PROA  
ATOM   1143    N LEU P 526      -9.946 -13.773  -8.633  0.00  0.00      PROA  
ATOM   1144   HN LEU P 526     -10.232 -13.889  -7.686  0.00  0.00      PROA  
ATOM   1145   CA LEU P 526     -10.782 -14.614  -9.479  0.00  0.00      PROA  
ATOM   1146   HA LEU P 526     -10.066 -15.197 -10.040  0.00  0.00      PROA  
ATOM   1147   CB LEU P 526     -11.837 -15.443  -8.614  0.00  0.00      PROA  
ATOM   1148  HB1 LEU P 526     -12.705 -15.550  -9.300  0.00  0.00      PROA  
ATOM   1149  HB2 LEU P 526     -12.323 -14.774  -7.872  0.00  0.00      PROA  
ATOM   1150   CG LEU P 526     -11.372 -16.784  -8.143  0.00  0.00      PROA  
ATOM   1151   HG LEU P 526     -10.474 -16.586  -7.520  0.00  0.00      PROA  
ATOM   1152  CD1 LEU P 526     -12.467 -17.492  -7.284  0.00  0.00      PROA  
ATOM   1153 HD11 LEU P 526     -12.002 -18.250  -6.618  0.00  0.00      PROA  
ATOM   1154 HD12 LEU P 526     -13.140 -17.979  -8.021  0.00  0.00      PROA  
ATOM   1155 HD13 LEU P 526     -13.013 -16.735  -6.681  0.00  0.00      PROA  
ATOM   1156  CD2 LEU P 526     -11.040 -17.731  -9.323  0.00  0.00      PROA  
ATOM   1157 HD21 LEU P 526     -11.853 -17.755 -10.080  0.00  0.00      PROA  
ATOM   1158 HD22 LEU P 526     -10.827 -18.774  -9.004  0.00  0.00      PROA  
ATOM   1159 HD23 LEU P 526     -10.201 -17.235  -9.857  0.00  0.00      PROA  
ATOM   1160    C LEU P 526     -11.532 -13.811 -10.571  0.00  0.00      PROA  
ATOM   1161    O LEU P 526     -11.410 -14.042 -11.755  0.00  0.00      PROA  
ATOM   1162    N PHE P 527     -12.383 -12.779 -10.205  0.00  0.00      PROA  
ATOM   1163   HN PHE P 527     -12.466 -12.613  -9.225  0.00  0.00      PROA  
ATOM   1164   CA PHE P 527     -13.426 -12.240 -11.105  0.00  0.00      PROA  
ATOM   1165   HA PHE P 527     -13.430 -12.647 -12.106  0.00  0.00      PROA  
ATOM   1166   CB PHE P 527     -14.740 -12.507 -10.376  0.00  0.00      PROA  
ATOM   1167  HB1 PHE P 527     -15.566 -11.984 -10.904  0.00  0.00      PROA  
ATOM   1168  HB2 PHE P 527     -14.659 -12.133  -9.333  0.00  0.00      PROA  
ATOM   1169   CG PHE P 527     -14.977 -13.848 -10.352  0.00  0.00      PROA  
ATOM   1170  CD1 PHE P 527     -14.995 -14.625 -11.520  0.00  0.00      PROA  
ATOM   1171  HD1 PHE P 527     -14.505 -14.380 -12.451  0.00  0.00      PROA  
ATOM   1172  CE1 PHE P 527     -15.214 -16.023 -11.412  0.00  0.00      PROA  
ATOM   1173  HE1 PHE P 527     -15.125 -16.668 -12.274  0.00  0.00      PROA  
ATOM   1174   CZ PHE P 527     -15.789 -16.590 -10.241  0.00  0.00      PROA  
ATOM   1175   HZ PHE P 527     -16.097 -17.621 -10.144  0.00  0.00      PROA  
ATOM   1176  CD2 PHE P 527     -15.440 -14.474  -9.134  0.00  0.00      PROA  
ATOM   1177  HD2 PHE P 527     -15.597 -13.856  -8.263  0.00  0.00      PROA  
ATOM   1178  CE2 PHE P 527     -15.979 -15.767  -9.145  0.00  0.00      PROA  
ATOM   1179  HE2 PHE P 527     -16.349 -16.239  -8.246  0.00  0.00      PROA  
ATOM   1180    C PHE P 527     -13.311 -10.762 -11.353  0.00  0.00      PROA  
ATOM   1181    O PHE P 527     -14.086 -10.193 -12.107  0.00  0.00      PROA  
ATOM   1182    N ALA P 528     -12.375  -9.928 -10.795  0.00  0.00      PROA  
ATOM   1183   HN ALA P 528     -11.730 -10.240 -10.102  0.00  0.00      PROA  
ATOM   1184   CA ALA P 528     -12.050  -8.675 -11.351  0.00  0.00      PROA  
ATOM   1185   HA ALA P 528     -12.929  -8.053 -11.439  0.00  0.00      PROA  
ATOM   1186   CB ALA P 528     -11.057  -7.889 -10.501  0.00  0.00      PROA  
ATOM   1187  HB1 ALA P 528     -10.792  -6.849 -10.789  0.00  0.00      PROA  
ATOM   1188  HB2 ALA P 528     -10.166  -8.465 -10.173  0.00  0.00      PROA  
ATOM   1189  HB3 ALA P 528     -11.579  -7.724  -9.534  0.00  0.00      PROA  
ATOM   1190    C ALA P 528     -11.399  -8.571 -12.695  0.00  0.00      PROA  
ATOM   1191    O ALA P 528     -10.605  -9.440 -13.119  0.00  0.00      PROA  
ATOM   1192    N GLY P 529     -11.602  -7.393 -13.339  0.00  0.00      PROA  
ATOM   1193   HN GLY P 529     -12.099  -6.659 -12.883  0.00  0.00      PROA  
ATOM   1194   CA GLY P 529     -11.035  -6.976 -14.616  0.00  0.00      PROA  
ATOM   1195  HA1 GLY P 529     -11.771  -6.222 -14.857  0.00  0.00      PROA  
ATOM   1196  HA2 GLY P 529     -11.038  -7.841 -15.262  0.00  0.00      PROA  
ATOM   1197    C GLY P 529      -9.715  -6.359 -14.483  0.00  0.00      PROA  
ATOM   1198    O GLY P 529      -8.949  -6.366 -15.472  0.00  0.00      PROA  
ATOM   1199    N GLN P 530      -9.284  -5.817 -13.376  0.00  0.00      PROA  
ATOM   1200   HN GLN P 530      -9.851  -5.457 -12.638  0.00  0.00      PROA  
ATOM   1201   CA GLN P 530      -7.867  -5.756 -13.070  0.00  0.00      PROA  
ATOM   1202   HA GLN P 530      -7.304  -6.042 -13.946  0.00  0.00      PROA  
ATOM   1203   CB GLN P 530      -7.462  -4.306 -12.864  0.00  0.00      PROA  
ATOM   1204  HB1 GLN P 530      -8.045  -3.713 -12.127  0.00  0.00      PROA  
ATOM   1205  HB2 GLN P 530      -7.682  -3.875 -13.864  0.00  0.00      PROA  
ATOM   1206   CG GLN P 530      -5.969  -4.053 -12.576  0.00  0.00      PROA  
ATOM   1207  HG1 GLN P 530      -5.826  -4.415 -11.536  0.00  0.00      PROA  
ATOM   1208  HG2 GLN P 530      -5.804  -2.966 -12.740  0.00  0.00      PROA  
ATOM   1209   CD GLN P 530      -5.009  -4.841 -13.471  0.00  0.00      PROA  
ATOM   1210  OE1 GLN P 530      -4.553  -5.882 -13.083  0.00  0.00      PROA  
ATOM   1211  NE2 GLN P 530      -4.806  -4.347 -14.696  0.00  0.00      PROA  
ATOM   1212 HE21 GLN P 530      -4.079  -4.754 -15.249  0.00  0.00      PROA  
ATOM   1213 HE22 GLN P 530      -5.124  -3.431 -14.939  0.00  0.00      PROA  
ATOM   1214    C GLN P 530      -7.625  -6.515 -11.863  0.00  0.00      PROA  
ATOM   1215    O GLN P 530      -7.958  -6.017 -10.806  0.00  0.00      PROA  
ATOM   1216    N PRO P 531      -7.037  -7.763 -11.786  0.00  0.00      PROA  
ATOM   1217   CD PRO P 531      -6.855  -8.623 -12.984  0.00  0.00      PROA  
ATOM   1218  HD1 PRO P 531      -6.377  -8.031 -13.794  0.00  0.00      PROA  
ATOM   1219  HD2 PRO P 531      -7.818  -9.042 -13.348  0.00  0.00      PROA  
ATOM   1220   CA PRO P 531      -6.883  -8.463 -10.561  0.00  0.00      PROA  
ATOM   1221   HA PRO P 531      -7.731  -8.434  -9.894  0.00  0.00      PROA  
ATOM   1222   CB PRO P 531      -6.610  -9.915 -11.045  0.00  0.00      PROA  
ATOM   1223  HB1 PRO P 531      -7.565 -10.425 -11.291  0.00  0.00      PROA  
ATOM   1224  HB2 PRO P 531      -5.894 -10.453 -10.387  0.00  0.00      PROA  
ATOM   1225   CG PRO P 531      -5.950  -9.697 -12.410  0.00  0.00      PROA  
ATOM   1226  HG1 PRO P 531      -4.929  -9.319 -12.189  0.00  0.00      PROA  
ATOM   1227  HG2 PRO P 531      -5.821 -10.559 -13.099  0.00  0.00      PROA  
ATOM   1228    C PRO P 531      -5.700  -8.010  -9.736  0.00  0.00      PROA  
ATOM   1229    O PRO P 531      -5.520  -8.534  -8.669  0.00  0.00      PROA  
ATOM   1230    N LEU P 532      -4.765  -7.133 -10.180  0.00  0.00      PROA  
ATOM   1231   HN LEU P 532      -4.885  -6.758 -11.096  0.00  0.00      PROA  
ATOM   1232   CA LEU P 532      -3.480  -6.877  -9.501  0.00  0.00      PROA  
ATOM   1233   HA LEU P 532      -3.118  -7.702  -8.906  0.00  0.00      PROA  
ATOM   1234   CB LEU P 532      -2.411  -6.646 -10.570  0.00  0.00      PROA  
ATOM   1235  HB1 LEU P 532      -1.399  -6.646 -10.111  0.00  0.00      PROA  
ATOM   1236  HB2 LEU P 532      -2.751  -5.715 -11.072  0.00  0.00      PROA  
ATOM   1237   CG LEU P 532      -2.297  -7.767 -11.667  0.00  0.00      PROA  
ATOM   1238   HG LEU P 532      -3.196  -7.794 -12.319  0.00  0.00      PROA  
ATOM   1239  CD1 LEU P 532      -1.121  -7.555 -12.650  0.00  0.00      PROA  
ATOM   1240 HD11 LEU P 532      -1.250  -6.552 -13.109  0.00  0.00      PROA  
ATOM   1241 HD12 LEU P 532      -1.057  -8.358 -13.416  0.00  0.00      PROA  
ATOM   1242 HD13 LEU P 532      -0.192  -7.556 -12.041  0.00  0.00      PROA  
ATOM   1243  CD2 LEU P 532      -2.206  -9.198 -11.094  0.00  0.00      PROA  
ATOM   1244 HD21 LEU P 532      -2.425  -9.880 -11.943  0.00  0.00      PROA  
ATOM   1245 HD22 LEU P 532      -2.897  -9.343 -10.236  0.00  0.00      PROA  
ATOM   1246 HD23 LEU P 532      -1.183  -9.531 -10.818  0.00  0.00      PROA  
ATOM   1247    C LEU P 532      -3.565  -5.714  -8.535  0.00  0.00      PROA  
ATOM   1248    O LEU P 532      -2.584  -5.361  -7.892  0.00  0.00      PROA  
ATOM   1249    N THR P 533      -4.749  -5.198  -8.275  0.00  0.00      PROA  
ATOM   1250   HN THR P 533      -5.580  -5.440  -8.769  0.00  0.00      PROA  
ATOM   1251   CA THR P 533      -4.954  -4.189  -7.236  0.00  0.00      PROA  
ATOM   1252   HA THR P 533      -4.056  -3.589  -7.237  0.00  0.00      PROA  
ATOM   1253   CB THR P 533      -6.118  -3.245  -7.428  0.00  0.00      PROA  
ATOM   1254   HB THR P 533      -6.552  -2.896  -6.467  0.00  0.00      PROA  
ATOM   1255  OG1 THR P 533      -7.124  -3.880  -8.132  0.00  0.00      PROA  
ATOM   1256  HG1 THR P 533      -7.881  -3.986  -7.551  0.00  0.00      PROA  
ATOM   1257  CG2 THR P 533      -5.505  -2.092  -8.184  0.00  0.00      PROA  
ATOM   1258 HG21 THR P 533      -5.262  -2.309  -9.246  0.00  0.00      PROA  
ATOM   1259 HG22 THR P 533      -4.635  -1.696  -7.619  0.00  0.00      PROA  
ATOM   1260 HG23 THR P 533      -6.221  -1.248  -8.279  0.00  0.00      PROA  
ATOM   1261    C THR P 533      -5.199  -4.834  -5.936  0.00  0.00      PROA  
ATOM   1262    O THR P 533      -6.261  -5.314  -5.634  0.00  0.00      PROA  
ATOM   1263    N ILE P 534      -4.262  -4.898  -4.951  0.00  0.00      PROA  
ATOM   1264   HN ILE P 534      -3.293  -4.784  -5.153  0.00  0.00      PROA  
ATOM   1265   CA ILE P 534      -4.432  -5.436  -3.603  0.00  0.00      PROA  
ATOM   1266   HA ILE P 534      -4.915  -6.393  -3.731  0.00  0.00      PROA  
ATOM   1267   CB ILE P 534      -3.073  -5.675  -2.857  0.00  0.00      PROA  
ATOM   1268   HB ILE P 534      -2.715  -4.659  -2.585  0.00  0.00      PROA  
ATOM   1269  CG2 ILE P 534      -3.271  -6.472  -1.553  0.00  0.00      PROA  
ATOM   1270 HG21 ILE P 534      -3.842  -5.811  -0.867  0.00  0.00      PROA  
ATOM   1271 HG22 ILE P 534      -2.267  -6.489  -1.076  0.00  0.00      PROA  
ATOM   1272 HG23 ILE P 534      -3.728  -7.476  -1.684  0.00  0.00      PROA  
ATOM   1273  CG1 ILE P 534      -1.951  -6.376  -3.736  0.00  0.00      PROA  
ATOM   1274 HG11 ILE P 534      -1.051  -6.484  -3.094  0.00  0.00      PROA  
ATOM   1275 HG12 ILE P 534      -1.815  -5.694  -4.602  0.00  0.00      PROA  
ATOM   1276   CD ILE P 534      -2.177  -7.750  -4.380  0.00  0.00      PROA  
ATOM   1277  HD1 ILE P 534      -2.532  -8.445  -3.590  0.00  0.00      PROA  
ATOM   1278  HD2 ILE P 534      -1.259  -8.116  -4.888  0.00  0.00      PROA  
ATOM   1279  HD3 ILE P 534      -2.940  -7.625  -5.179  0.00  0.00      PROA  
ATOM   1280    C ILE P 534      -5.358  -4.645  -2.832  0.00  0.00      PROA  
ATOM   1281    O ILE P 534      -5.412  -3.432  -2.935  0.00  0.00      PROA  
ATOM   1282    N LEU P 535      -6.184  -5.328  -1.987  0.00  0.00      PROA  
ATOM   1283   HN LEU P 535      -5.996  -6.297  -1.849  0.00  0.00      PROA  
ATOM   1284   CA LEU P 535      -7.099  -4.638  -1.154  0.00  0.00      PROA  
ATOM   1285   HA LEU P 535      -7.004  -3.576  -1.328  0.00  0.00      PROA  
ATOM   1286   CB LEU P 535      -8.561  -5.142  -1.169  0.00  0.00      PROA  
ATOM   1287  HB1 LEU P 535      -9.204  -4.724  -0.365  0.00  0.00      PROA  
ATOM   1288  HB2 LEU P 535      -8.570  -6.219  -0.894  0.00  0.00      PROA  
ATOM   1289   CG LEU P 535      -9.073  -4.819  -2.571  0.00  0.00      PROA  
ATOM   1290   HG LEU P 535      -8.455  -4.134  -3.191  0.00  0.00      PROA  
ATOM   1291  CD1 LEU P 535      -9.289  -6.103  -3.422  0.00  0.00      PROA  
ATOM   1292 HD11 LEU P 535      -8.493  -6.878  -3.441  0.00  0.00      PROA  
ATOM   1293 HD12 LEU P 535      -9.572  -5.742  -4.434  0.00  0.00      PROA  
ATOM   1294 HD13 LEU P 535     -10.197  -6.702  -3.195  0.00  0.00      PROA  
ATOM   1295  CD2 LEU P 535     -10.394  -4.107  -2.402  0.00  0.00      PROA  
ATOM   1296 HD21 LEU P 535     -10.812  -3.731  -3.359  0.00  0.00      PROA  
ATOM   1297 HD22 LEU P 535     -10.307  -3.239  -1.714  0.00  0.00      PROA  
ATOM   1298 HD23 LEU P 535     -11.129  -4.778  -1.907  0.00  0.00      PROA  
ATOM   1299    C LEU P 535      -6.739  -4.720   0.342  0.00  0.00      PROA  
ATOM   1300    O LEU P 535      -6.284  -5.756   0.835  0.00  0.00      PROA  
ATOM   1301    N GLY P 536      -6.917  -3.718   1.202  0.00  0.00      PROA  
ATOM   1302   HN GLY P 536      -7.262  -2.812   0.970  0.00  0.00      PROA  
ATOM   1303   CA GLY P 536      -6.893  -3.999   2.621  0.00  0.00      PROA  
ATOM   1304  HA1 GLY P 536      -5.942  -3.966   3.132  0.00  0.00      PROA  
ATOM   1305  HA2 GLY P 536      -7.554  -4.812   2.886  0.00  0.00      PROA  
ATOM   1306    C GLY P 536      -7.585  -2.829   3.227  0.00  0.00      PROA  
ATOM   1307    O GLY P 536      -8.144  -1.925   2.656  0.00  0.00      PROA  
ATOM   1308    N SER P 537      -7.520  -2.660   4.600  0.00  0.00      PROA  
ATOM   1309   HN SER P 537      -7.066  -3.212   5.295  0.00  0.00      PROA  
ATOM   1310   CA SER P 537      -8.160  -1.452   5.220  0.00  0.00      PROA  
ATOM   1311   HA SER P 537      -9.111  -1.157   4.802  0.00  0.00      PROA  
ATOM   1312   CB SER P 537      -8.569  -1.749   6.710  0.00  0.00      PROA  
ATOM   1313  HB1 SER P 537      -8.956  -0.794   7.126  0.00  0.00      PROA  
ATOM   1314  HB2 SER P 537      -7.718  -2.191   7.272  0.00  0.00      PROA  
ATOM   1315   OG SER P 537      -9.545  -2.723   6.619  0.00  0.00      PROA  
ATOM   1316  HG1 SER P 537     -10.184  -2.221   6.108  0.00  0.00      PROA  
ATOM   1317    C SER P 537      -7.285  -0.162   5.062  0.00  0.00      PROA  
ATOM   1318    O SER P 537      -6.137  -0.214   4.836  0.00  0.00      PROA  
ATOM   1319    N THR P 538      -7.936   1.015   5.095  0.00  0.00      PROA  
ATOM   1320   HN THR P 538      -8.900   0.940   5.339  0.00  0.00      PROA  
ATOM   1321   CA THR P 538      -7.264   2.314   4.774  0.00  0.00      PROA  
ATOM   1322   HA THR P 538      -6.224   2.023   4.746  0.00  0.00      PROA  
ATOM   1323   CB THR P 538      -7.558   2.783   3.347  0.00  0.00      PROA  
ATOM   1324   HB THR P 538      -7.429   1.937   2.639  0.00  0.00      PROA  
ATOM   1325  OG1 THR P 538      -6.712   3.895   3.035  0.00  0.00      PROA  
ATOM   1326  HG1 THR P 538      -5.844   3.592   2.759  0.00  0.00      PROA  
ATOM   1327  CG2 THR P 538      -8.995   3.337   3.140  0.00  0.00      PROA  
ATOM   1328 HG21 THR P 538      -9.682   2.497   3.382  0.00  0.00      PROA  
ATOM   1329 HG22 THR P 538      -9.092   3.628   2.072  0.00  0.00      PROA  
ATOM   1330 HG23 THR P 538      -9.205   4.260   3.721  0.00  0.00      PROA  
ATOM   1331    C THR P 538      -7.612   3.285   5.834  0.00  0.00      PROA  
ATOM   1332    O THR P 538      -8.524   2.959   6.666  0.00  0.00      PROA  
ATOM   1333    N GLY P 539      -6.865   4.405   5.989  0.00  0.00      PROA  
ATOM   1334   HN GLY P 539      -6.063   4.472   5.401  0.00  0.00      PROA  
ATOM   1335   CA GLY P 539      -7.126   5.503   6.981  0.00  0.00      PROA  
ATOM   1336  HA1 GLY P 539      -6.424   6.290   6.750  0.00  0.00      PROA  
ATOM   1337  HA2 GLY P 539      -7.071   5.014   7.943  0.00  0.00      PROA  
ATOM   1338    C GLY P 539      -8.440   6.133   6.884  0.00  0.00      PROA  
ATOM   1339    O GLY P 539      -9.097   6.349   7.944  0.00  0.00      PROA  
ATOM   1340    N PRO P 540      -9.012   6.424   5.696  0.00  0.00      PROA  
ATOM   1341   CD PRO P 540      -8.195   6.873   4.522  0.00  0.00      PROA  
ATOM   1342  HD1 PRO P 540      -7.999   6.051   3.801  0.00  0.00      PROA  
ATOM   1343  HD2 PRO P 540      -7.244   7.390   4.774  0.00  0.00      PROA  
ATOM   1344   CA PRO P 540     -10.358   7.003   5.711  0.00  0.00      PROA  
ATOM   1345   HA PRO P 540     -10.402   7.836   6.397  0.00  0.00      PROA  
ATOM   1346   CB PRO P 540     -10.572   7.337   4.257  0.00  0.00      PROA  
ATOM   1347  HB1 PRO P 540     -11.324   8.135   4.082  0.00  0.00      PROA  
ATOM   1348  HB2 PRO P 540     -10.838   6.439   3.660  0.00  0.00      PROA  
ATOM   1349   CG PRO P 540      -9.215   7.890   3.835  0.00  0.00      PROA  
ATOM   1350  HG1 PRO P 540      -9.038   7.894   2.738  0.00  0.00      PROA  
ATOM   1351  HG2 PRO P 540      -9.077   8.874   4.332  0.00  0.00      PROA  
ATOM   1352    C PRO P 540     -11.473   6.059   6.209  0.00  0.00      PROA  
ATOM   1353    O PRO P 540     -12.402   6.572   6.886  0.00  0.00      PROA  
ATOM   1354    N VAL P 541     -11.395   4.783   5.880  0.00  0.00      PROA  
ATOM   1355   HN VAL P 541     -10.559   4.480   5.430  0.00  0.00      PROA  
ATOM   1356   CA VAL P 541     -12.299   3.738   6.333  0.00  0.00      PROA  
ATOM   1357   HA VAL P 541     -13.295   4.140   6.217  0.00  0.00      PROA  
ATOM   1358   CB VAL P 541     -12.156   2.439   5.539  0.00  0.00      PROA  
ATOM   1359   HB VAL P 541     -11.060   2.289   5.434  0.00  0.00      PROA  
ATOM   1360  CG1 VAL P 541     -12.809   1.240   6.298  0.00  0.00      PROA  
ATOM   1361 HG11 VAL P 541     -12.599   0.263   5.812  0.00  0.00      PROA  
ATOM   1362 HG12 VAL P 541     -13.914   1.348   6.326  0.00  0.00      PROA  
ATOM   1363 HG13 VAL P 541     -12.401   1.261   7.332  0.00  0.00      PROA  
ATOM   1364  CG2 VAL P 541     -12.757   2.517   4.141  0.00  0.00      PROA  
ATOM   1365 HG21 VAL P 541     -13.818   2.847   4.130  0.00  0.00      PROA  
ATOM   1366 HG22 VAL P 541     -12.508   1.713   3.417  0.00  0.00      PROA  
ATOM   1367 HG23 VAL P 541     -12.177   3.312   3.625  0.00  0.00      PROA  
ATOM   1368    C VAL P 541     -12.146   3.603   7.862  0.00  0.00      PROA  
ATOM   1369    O VAL P 541     -13.182   3.480   8.529  0.00  0.00      PROA  
ATOM   1370    N LEU P 542     -10.923   3.491   8.450  0.00  0.00      PROA  
ATOM   1371   HN LEU P 542     -10.080   3.505   7.917  0.00  0.00      PROA  
ATOM   1372   CA LEU P 542     -10.752   3.478   9.816  0.00  0.00      PROA  
ATOM   1373   HA LEU P 542     -11.236   2.599  10.216  0.00  0.00      PROA  
ATOM   1374   CB LEU P 542      -9.212   3.365  10.109  0.00  0.00      PROA  
ATOM   1375  HB1 LEU P 542      -8.606   4.163   9.629  0.00  0.00      PROA  
ATOM   1376  HB2 LEU P 542      -8.948   2.388   9.649  0.00  0.00      PROA  
ATOM   1377   CG LEU P 542      -8.769   3.406  11.607  0.00  0.00      PROA  
ATOM   1378   HG LEU P 542      -9.694   3.160  12.171  0.00  0.00      PROA  
ATOM   1379  CD1 LEU P 542      -7.779   2.325  11.981  0.00  0.00      PROA  
ATOM   1380 HD11 LEU P 542      -6.740   2.555  11.661  0.00  0.00      PROA  
ATOM   1381 HD12 LEU P 542      -7.935   1.289  11.610  0.00  0.00      PROA  
ATOM   1382 HD13 LEU P 542      -7.774   2.243  13.089  0.00  0.00      PROA  
ATOM   1383  CD2 LEU P 542      -8.299   4.825  11.842  0.00  0.00      PROA  
ATOM   1384 HD21 LEU P 542      -9.174   5.507  11.794  0.00  0.00      PROA  
ATOM   1385 HD22 LEU P 542      -7.464   5.134  11.178  0.00  0.00      PROA  
ATOM   1386 HD23 LEU P 542      -7.958   5.045  12.876  0.00  0.00      PROA  
ATOM   1387    C LEU P 542     -11.270   4.625  10.625  0.00  0.00      PROA  
ATOM   1388    O LEU P 542     -11.829   4.421  11.685  0.00  0.00      PROA  
ATOM   1389    N VAL P 543     -11.185   5.858  10.094  0.00  0.00      PROA  
ATOM   1390   HN VAL P 543     -10.653   5.983   9.260  0.00  0.00      PROA  
ATOM   1391   CA VAL P 543     -11.847   7.078  10.631  0.00  0.00      PROA  
ATOM   1392   HA VAL P 543     -11.579   7.133  11.676  0.00  0.00      PROA  
ATOM   1393   CB VAL P 543     -11.358   8.387   9.932  0.00  0.00      PROA  
ATOM   1394   HB VAL P 543     -11.414   8.299   8.826  0.00  0.00      PROA  
ATOM   1395  CG1 VAL P 543     -12.265   9.636  10.368  0.00  0.00      PROA  
ATOM   1396 HG11 VAL P 543     -12.118  10.011  11.403  0.00  0.00      PROA  
ATOM   1397 HG12 VAL P 543     -13.358   9.495  10.221  0.00  0.00      PROA  
ATOM   1398 HG13 VAL P 543     -11.983  10.476   9.698  0.00  0.00      PROA  
ATOM   1399  CG2 VAL P 543      -9.914   8.588  10.418  0.00  0.00      PROA  
ATOM   1400 HG21 VAL P 543      -9.773   8.247  11.466  0.00  0.00      PROA  
ATOM   1401 HG22 VAL P 543      -9.545   9.635  10.387  0.00  0.00      PROA  
ATOM   1402 HG23 VAL P 543      -9.146   8.113   9.770  0.00  0.00      PROA  
ATOM   1403    C VAL P 543     -13.378   7.036  10.553  0.00  0.00      PROA  
ATOM   1404    O VAL P 543     -14.137   7.335  11.502  0.00  0.00      PROA  
ATOM   1405    N PHE P 544     -13.926   6.544   9.429  0.00  0.00      PROA  
ATOM   1406   HN PHE P 544     -13.391   6.476   8.591  0.00  0.00      PROA  
ATOM   1407   CA PHE P 544     -15.342   6.216   9.336  0.00  0.00      PROA  
ATOM   1408   HA PHE P 544     -15.795   7.171   9.557  0.00  0.00      PROA  
ATOM   1409   CB PHE P 544     -15.720   5.834   7.780  0.00  0.00      PROA  
ATOM   1410  HB1 PHE P 544     -15.072   4.982   7.481  0.00  0.00      PROA  
ATOM   1411  HB2 PHE P 544     -15.531   6.761   7.198  0.00  0.00      PROA  
ATOM   1412   CG PHE P 544     -17.184   5.449   7.706  0.00  0.00      PROA  
ATOM   1413  CD1 PHE P 544     -18.173   6.437   7.574  0.00  0.00      PROA  
ATOM   1414  HD1 PHE P 544     -17.841   7.451   7.408  0.00  0.00      PROA  
ATOM   1415  CE1 PHE P 544     -19.549   6.133   7.603  0.00  0.00      PROA  
ATOM   1416  HE1 PHE P 544     -20.335   6.854   7.434  0.00  0.00      PROA  
ATOM   1417   CZ PHE P 544     -19.940   4.845   7.915  0.00  0.00      PROA  
ATOM   1418   HZ PHE P 544     -20.974   4.537   7.973  0.00  0.00      PROA  
ATOM   1419  CD2 PHE P 544     -17.675   4.130   7.897  0.00  0.00      PROA  
ATOM   1420  HD2 PHE P 544     -16.914   3.367   7.967  0.00  0.00      PROA  
ATOM   1421  CE2 PHE P 544     -19.029   3.863   8.082  0.00  0.00      PROA  
ATOM   1422  HE2 PHE P 544     -19.321   2.835   8.238  0.00  0.00      PROA  
ATOM   1423    C PHE P 544     -15.841   5.235  10.404  0.00  0.00      PROA  
ATOM   1424    O PHE P 544     -16.937   5.381  10.975  0.00  0.00      PROA  
ATOM   1425    N GLU P 545     -15.157   4.074  10.528  0.00  0.00      PROA  
ATOM   1426   HN GLU P 545     -14.453   3.977   9.829  0.00  0.00      PROA  
ATOM   1427   CA GLU P 545     -15.360   2.995  11.598  0.00  0.00      PROA  
ATOM   1428   HA GLU P 545     -16.362   2.596  11.538  0.00  0.00      PROA  
ATOM   1429   CB GLU P 545     -14.435   1.742  11.400  0.00  0.00      PROA  
ATOM   1430  HB1 GLU P 545     -14.612   1.136  12.314  0.00  0.00      PROA  
ATOM   1431  HB2 GLU P 545     -13.432   2.213  11.476  0.00  0.00      PROA  
ATOM   1432   CG GLU P 545     -14.537   0.928  10.129  0.00  0.00      PROA  
ATOM   1433  HG1 GLU P 545     -13.587   0.405   9.888  0.00  0.00      PROA  
ATOM   1434  HG2 GLU P 545     -14.729   1.642   9.300  0.00  0.00      PROA  
ATOM   1435   CD GLU P 545     -15.645  -0.073  10.121  0.00  0.00      PROA  
ATOM   1436  OE1 GLU P 545     -15.500  -1.110   9.327  0.00  0.00      PROA  
ATOM   1437  OE2 GLU P 545     -16.692   0.068  10.821  0.00  0.00      PROA  
ATOM   1438    C GLU P 545     -15.263   3.527  12.992  0.00  0.00      PROA  
ATOM   1439    O GLU P 545     -15.976   3.119  13.879  0.00  0.00      PROA  
ATOM   1440    N LYS P 546     -14.379   4.462  13.349  0.00  0.00      PROA  
ATOM   1441   HN LYS P 546     -13.588   4.673  12.779  0.00  0.00      PROA  
ATOM   1442   CA LYS P 546     -14.537   5.316  14.470  0.00  0.00      PROA  
ATOM   1443   HA LYS P 546     -14.526   4.577  15.257  0.00  0.00      PROA  
ATOM   1444   CB LYS P 546     -13.369   6.200  14.890  0.00  0.00      PROA  
ATOM   1445  HB1 LYS P 546     -13.593   6.614  15.896  0.00  0.00      PROA  
ATOM   1446  HB2 LYS P 546     -13.404   7.083  14.216  0.00  0.00      PROA  
ATOM   1447   CG LYS P 546     -11.982   5.463  15.006  0.00  0.00      PROA  
ATOM   1448  HG1 LYS P 546     -11.537   5.194  14.025  0.00  0.00      PROA  
ATOM   1449  HG2 LYS P 546     -12.078   4.527  15.597  0.00  0.00      PROA  
ATOM   1450   CD LYS P 546     -10.998   6.415  15.664  0.00  0.00      PROA  
ATOM   1451  HD1 LYS P 546     -10.205   5.744  16.059  0.00  0.00      PROA  
ATOM   1452  HD2 LYS P 546     -11.508   7.137  16.337  0.00  0.00      PROA  
ATOM   1453   CE LYS P 546     -10.223   7.374  14.686  0.00  0.00      PROA  
ATOM   1454  HE1 LYS P 546     -10.940   8.095  14.237  0.00  0.00      PROA  
ATOM   1455  HE2 LYS P 546      -9.748   6.863  13.822  0.00  0.00      PROA  
ATOM   1456   NZ LYS P 546      -9.191   8.097  15.455  0.00  0.00      PROA  
ATOM   1457  HZ1 LYS P 546      -8.747   8.870  14.918  0.00  0.00      PROA  
ATOM   1458  HZ2 LYS P 546      -8.452   7.456  15.806  0.00  0.00      PROA  
ATOM   1459  HZ3 LYS P 546      -9.666   8.434  16.317  0.00  0.00      PROA  
ATOM   1460    C LYS P 546     -15.806   6.165  14.562  0.00  0.00      PROA  
ATOM   1461    O LYS P 546     -16.305   6.346  15.673  0.00  0.00      PROA  
ATOM   1462    N ILE P 547     -16.311   6.838  13.466  0.00  0.00      PROA  
ATOM   1463   HN ILE P 547     -16.013   6.633  12.537  0.00  0.00      PROA  
ATOM   1464   CA ILE P 547     -17.503   7.619  13.586  0.00  0.00      PROA  
ATOM   1465   HA ILE P 547     -17.508   8.192  14.502  0.00  0.00      PROA  
ATOM   1466   CB ILE P 547     -17.750   8.502  12.381  0.00  0.00      PROA  
ATOM   1467   HB ILE P 547     -17.796   7.928  11.431  0.00  0.00      PROA  
ATOM   1468  CG2 ILE P 547     -19.183   9.222  12.508  0.00  0.00      PROA  
ATOM   1469 HG21 ILE P 547     -19.260   9.707  13.505  0.00  0.00      PROA  
ATOM   1470 HG22 ILE P 547     -20.095   8.607  12.348  0.00  0.00      PROA  
ATOM   1471 HG23 ILE P 547     -19.301  10.001  11.725  0.00  0.00      PROA  
ATOM   1472  CG1 ILE P 547     -16.517   9.507  12.202  0.00  0.00      PROA  
ATOM   1473 HG11 ILE P 547     -15.577   8.915  12.238  0.00  0.00      PROA  
ATOM   1474 HG12 ILE P 547     -16.562  10.245  13.031  0.00  0.00      PROA  
ATOM   1475   CD ILE P 547     -16.538  10.250  10.820  0.00  0.00      PROA  
ATOM   1476  HD1 ILE P 547     -15.728  11.005  10.725  0.00  0.00      PROA  
ATOM   1477  HD2 ILE P 547     -17.374  10.957  10.631  0.00  0.00      PROA  
ATOM   1478  HD3 ILE P 547     -16.351   9.552   9.977  0.00  0.00      PROA  
ATOM   1479    C ILE P 547     -18.725   6.752  13.793  0.00  0.00      PROA  
ATOM   1480    O ILE P 547     -19.459   7.021  14.715  0.00  0.00      PROA  
ATOM   1481    N LEU P 548     -18.918   5.686  13.017  0.00  0.00      PROA  
ATOM   1482   HN LEU P 548     -18.340   5.576  12.213  0.00  0.00      PROA  
ATOM   1483   CA LEU P 548     -19.970   4.737  13.225  0.00  0.00      PROA  
ATOM   1484   HA LEU P 548     -20.895   5.292  13.166  0.00  0.00      PROA  
ATOM   1485   CB LEU P 548     -19.970   3.602  12.162  0.00  0.00      PROA  
ATOM   1486  HB1 LEU P 548     -18.996   3.074  12.090  0.00  0.00      PROA  
ATOM   1487  HB2 LEU P 548     -20.054   3.982  11.121  0.00  0.00      PROA  
ATOM   1488   CG LEU P 548     -21.048   2.508  12.273  0.00  0.00      PROA  
ATOM   1489   HG LEU P 548     -20.985   2.003  13.261  0.00  0.00      PROA  
ATOM   1490  CD1 LEU P 548     -22.511   3.118  12.297  0.00  0.00      PROA  
ATOM   1491 HD11 LEU P 548     -22.865   3.440  11.294  0.00  0.00      PROA  
ATOM   1492 HD12 LEU P 548     -22.721   3.812  13.138  0.00  0.00      PROA  
ATOM   1493 HD13 LEU P 548     -23.164   2.241  12.498  0.00  0.00      PROA  
ATOM   1494  CD2 LEU P 548     -20.968   1.515  11.105  0.00  0.00      PROA  
ATOM   1495 HD21 LEU P 548     -21.251   2.125  10.220  0.00  0.00      PROA  
ATOM   1496 HD22 LEU P 548     -21.754   0.740  11.229  0.00  0.00      PROA  
ATOM   1497 HD23 LEU P 548     -19.957   1.073  10.976  0.00  0.00      PROA  
ATOM   1498    C LEU P 548     -19.972   4.173  14.621  0.00  0.00      PROA  
ATOM   1499    O LEU P 548     -20.940   4.248  15.370  0.00  0.00      PROA  
ATOM   1500    N PHE P 549     -18.727   3.749  15.067  0.00  0.00      PROA  
ATOM   1501   HN PHE P 549     -17.909   3.807  14.501  0.00  0.00      PROA  
ATOM   1502   CA PHE P 549     -18.503   3.279  16.424  0.00  0.00      PROA  
ATOM   1503   HA PHE P 549     -19.251   2.518  16.588  0.00  0.00      PROA  
ATOM   1504   CB PHE P 549     -17.044   2.670  16.599  0.00  0.00      PROA  
ATOM   1505  HB1 PHE P 549     -16.284   3.411  16.274  0.00  0.00      PROA  
ATOM   1506  HB2 PHE P 549     -16.950   1.846  15.860  0.00  0.00      PROA  
ATOM   1507   CG PHE P 549     -16.755   2.330  18.087  0.00  0.00      PROA  
ATOM   1508  CD1 PHE P 549     -17.378   1.146  18.628  0.00  0.00      PROA  
ATOM   1509  HD1 PHE P 549     -18.028   0.562  17.993  0.00  0.00      PROA  
ATOM   1510  CE1 PHE P 549     -17.142   0.790  19.920  0.00  0.00      PROA  
ATOM   1511  HE1 PHE P 549     -17.572  -0.123  20.306  0.00  0.00      PROA  
ATOM   1512   CZ PHE P 549     -16.239   1.536  20.778  0.00  0.00      PROA  
ATOM   1513   HZ PHE P 549     -16.006   1.357  21.817  0.00  0.00      PROA  
ATOM   1514  CD2 PHE P 549     -15.845   3.007  18.894  0.00  0.00      PROA  
ATOM   1515  HD2 PHE P 549     -15.322   3.906  18.603  0.00  0.00      PROA  
ATOM   1516  CE2 PHE P 549     -15.630   2.627  20.236  0.00  0.00      PROA  
ATOM   1517  HE2 PHE P 549     -14.946   3.123  20.909  0.00  0.00      PROA  
ATOM   1518    C PHE P 549     -18.775   4.314  17.421  0.00  0.00      PROA  
ATOM   1519    O PHE P 549     -19.366   4.003  18.455  0.00  0.00      PROA  
ATOM   1520    N LYS P 550     -18.339   5.590  17.272  0.00  0.00      PROA  
ATOM   1521   HN LYS P 550     -17.720   5.798  16.518  0.00  0.00      PROA  
ATOM   1522   CA LYS P 550     -18.704   6.649  18.216  0.00  0.00      PROA  
ATOM   1523   HA LYS P 550     -18.386   6.252  19.169  0.00  0.00      PROA  
ATOM   1524   CB LYS P 550     -18.123   8.000  17.731  0.00  0.00      PROA  
ATOM   1525  HB1 LYS P 550     -18.439   8.176  16.680  0.00  0.00      PROA  
ATOM   1526  HB2 LYS P 550     -17.012   7.991  17.713  0.00  0.00      PROA  
ATOM   1527   CG LYS P 550     -18.476   9.259  18.526  0.00  0.00      PROA  
ATOM   1528  HG1 LYS P 550     -19.581   9.381  18.513  0.00  0.00      PROA  
ATOM   1529  HG2 LYS P 550     -17.959  10.123  18.056  0.00  0.00      PROA  
ATOM   1530   CD LYS P 550     -17.942   9.113  20.044  0.00  0.00      PROA  
ATOM   1531  HD1 LYS P 550     -16.919   8.680  20.047  0.00  0.00      PROA  
ATOM   1532  HD2 LYS P 550     -18.596   8.304  20.434  0.00  0.00      PROA  
ATOM   1533   CE LYS P 550     -17.821  10.379  20.846  0.00  0.00      PROA  
ATOM   1534  HE1 LYS P 550     -16.898  10.952  20.615  0.00  0.00      PROA  
ATOM   1535  HE2 LYS P 550     -17.690  10.179  21.931  0.00  0.00      PROA  
ATOM   1536   NZ LYS P 550     -18.954  11.251  20.769  0.00  0.00      PROA  
ATOM   1537  HZ1 LYS P 550     -19.234  11.482  19.795  0.00  0.00      PROA  
ATOM   1538  HZ2 LYS P 550     -18.747  12.118  21.305  0.00  0.00      PROA  
ATOM   1539  HZ3 LYS P 550     -19.745  10.785  21.258  0.00  0.00      PROA  
ATOM   1540    C LYS P 550     -20.187   6.896  18.360  0.00  0.00      PROA  
ATOM   1541    O LYS P 550     -20.762   7.044  19.452  0.00  0.00      PROA  
ATOM   1542    N PHE P 551     -20.968   6.914  17.252  0.00  0.00      PROA  
ATOM   1543   HN PHE P 551     -20.536   6.909  16.354  0.00  0.00      PROA  
ATOM   1544   CA PHE P 551     -22.439   6.997  17.316  0.00  0.00      PROA  
ATOM   1545   HA PHE P 551     -22.750   7.880  17.856  0.00  0.00      PROA  
ATOM   1546   CB PHE P 551     -22.919   7.204  15.840  0.00  0.00      PROA  
ATOM   1547  HB1 PHE P 551     -22.651   6.306  15.244  0.00  0.00      PROA  
ATOM   1548  HB2 PHE P 551     -22.452   8.158  15.512  0.00  0.00      PROA  
ATOM   1549   CG PHE P 551     -24.428   7.467  15.733  0.00  0.00      PROA  
ATOM   1550  CD1 PHE P 551     -24.931   8.524  16.425  0.00  0.00      PROA  
ATOM   1551  HD1 PHE P 551     -24.337   9.067  17.145  0.00  0.00      PROA  
ATOM   1552  CE1 PHE P 551     -26.335   8.743  16.367  0.00  0.00      PROA  
ATOM   1553  HE1 PHE P 551     -26.837   9.373  17.087  0.00  0.00      PROA  
ATOM   1554   CZ PHE P 551     -27.135   8.091  15.458  0.00  0.00      PROA  
ATOM   1555   HZ PHE P 551     -28.128   8.507  15.370  0.00  0.00      PROA  
ATOM   1556  CD2 PHE P 551     -25.225   6.717  14.802  0.00  0.00      PROA  
ATOM   1557  HD2 PHE P 551     -24.796   5.904  14.235  0.00  0.00      PROA  
ATOM   1558  CE2 PHE P 551     -26.597   7.089  14.688  0.00  0.00      PROA  
ATOM   1559  HE2 PHE P 551     -27.295   6.810  13.913  0.00  0.00      PROA  
ATOM   1560    C PHE P 551     -23.083   5.717  17.899  0.00  0.00      PROA  
ATOM   1561    O PHE P 551     -24.129   5.835  18.554  0.00  0.00      PROA  
ATOM   1562    N CYS P 552     -22.483   4.567  17.762  0.00  0.00      PROA  
ATOM   1563   HN CYS P 552     -21.656   4.453  17.218  0.00  0.00      PROA  
ATOM   1564   CA CYS P 552     -22.990   3.339  18.346  0.00  0.00      PROA  
ATOM   1565   HA CYS P 552     -24.066   3.397  18.276  0.00  0.00      PROA  
ATOM   1566   CB CYS P 552     -22.631   1.981  17.684  0.00  0.00      PROA  
ATOM   1567  HB1 CYS P 552     -23.168   1.141  18.174  0.00  0.00      PROA  
ATOM   1568  HB2 CYS P 552     -21.532   1.825  17.729  0.00  0.00      PROA  
ATOM   1569   SG CYS P 552     -23.153   1.967  15.902  0.00  0.00      PROA  
ATOM   1570  HG1 CYS P 552     -22.465   3.029  15.510  0.00  0.00      PROA  
ATOM   1571    C CYS P 552     -22.686   3.159  19.848  0.00  0.00      PROA  
ATOM   1572    O CYS P 552     -23.511   2.628  20.626  0.00  0.00      PROA  
ATOM   1573    N LYS P 553     -21.602   3.684  20.346  0.00  0.00      PROA  
ATOM   1574   HN LYS P 553     -20.932   4.022  19.690  0.00  0.00      PROA  
ATOM   1575   CA LYS P 553     -21.132   3.684  21.710  0.00  0.00      PROA  
ATOM   1576   HA LYS P 553     -21.307   2.667  22.029  0.00  0.00      PROA  
ATOM   1577   CB LYS P 553     -19.611   3.921  21.765  0.00  0.00      PROA  
ATOM   1578  HB1 LYS P 553     -19.204   4.916  21.484  0.00  0.00      PROA  
ATOM   1579  HB2 LYS P 553     -19.090   3.237  21.063  0.00  0.00      PROA  
ATOM   1580   CG LYS P 553     -19.037   3.922  23.253  0.00  0.00      PROA  
ATOM   1581  HG1 LYS P 553     -19.169   2.874  23.598  0.00  0.00      PROA  
ATOM   1582  HG2 LYS P 553     -19.698   4.462  23.963  0.00  0.00      PROA  
ATOM   1583   CD LYS P 553     -17.595   4.473  23.426  0.00  0.00      PROA  
ATOM   1584  HD1 LYS P 553     -17.616   5.516  23.043  0.00  0.00      PROA  
ATOM   1585  HD2 LYS P 553     -16.866   3.978  22.749  0.00  0.00      PROA  
ATOM   1586   CE LYS P 553     -16.875   4.535  24.843  0.00  0.00      PROA  
ATOM   1587  HE1 LYS P 553     -16.883   3.599  25.441  0.00  0.00      PROA  
ATOM   1588  HE2 LYS P 553     -17.373   5.313  25.459  0.00  0.00      PROA  
ATOM   1589   NZ LYS P 553     -15.528   5.002  24.677  0.00  0.00      PROA  
ATOM   1590  HZ1 LYS P 553     -15.068   5.178  25.593  0.00  0.00      PROA  
ATOM   1591  HZ2 LYS P 553     -15.382   5.817  24.048  0.00  0.00      PROA  
ATOM   1592  HZ3 LYS P 553     -14.919   4.246  24.302  0.00  0.00      PROA  
ATOM   1593    C LYS P 553     -21.890   4.657  22.647  0.00  0.00      PROA  
ATOM   1594    O LYS P 553     -22.472   4.243  23.666  0.00  0.00      PROA  
ATOM   1595    N ASP P 554     -21.995   6.001  22.318  0.00  0.00      PROA  
ATOM   1596   HN ASP P 554     -21.678   6.333  21.432  0.00  0.00      PROA  
ATOM   1597   CA ASP P 554     -22.847   6.923  23.033  0.00  0.00      PROA  
ATOM   1598   HA ASP P 554     -22.539   6.997  24.066  0.00  0.00      PROA  
ATOM   1599   CB ASP P 554     -22.659   8.238  22.263  0.00  0.00      PROA  
ATOM   1600  HB1 ASP P 554     -23.442   8.948  22.605  0.00  0.00      PROA  
ATOM   1601  HB2 ASP P 554     -22.573   7.983  21.185  0.00  0.00      PROA  
ATOM   1602   CG ASP P 554     -21.384   8.945  22.560  0.00  0.00      PROA  
ATOM   1603  OD1 ASP P 554     -21.022   9.938  21.949  0.00  0.00      PROA  
ATOM   1604  OD2 ASP P 554     -20.687   8.492  23.522  0.00  0.00      PROA  
ATOM   1605    C ASP P 554     -24.295   6.439  22.951  0.00  0.00      PROA  
ATOM   1606    O ASP P 554     -24.870   6.231  21.876  0.00  0.00      PROA  
ATOM   1607    N TYR P 555     -24.930   6.333  24.108  0.00  0.00      PROA  
ATOM   1608   HN TYR P 555     -24.387   6.574  24.908  0.00  0.00      PROA  
ATOM   1609   CA TYR P 555     -26.290   5.830  24.283  0.00  0.00      PROA  
ATOM   1610   HA TYR P 555     -26.483   5.806  25.345  0.00  0.00      PROA  
ATOM   1611   CB TYR P 555     -27.385   6.705  23.737  0.00  0.00      PROA  
ATOM   1612  HB1 TYR P 555     -28.370   6.286  24.038  0.00  0.00      PROA  
ATOM   1613  HB2 TYR P 555     -27.360   6.706  22.627  0.00  0.00      PROA  
ATOM   1614   CG TYR P 555     -27.507   8.073  24.275  0.00  0.00      PROA  
ATOM   1615  CD1 TYR P 555     -27.873   8.262  25.571  0.00  0.00      PROA  
ATOM   1616  HD1 TYR P 555     -28.173   7.473  26.245  0.00  0.00      PROA  
ATOM   1617  CE1 TYR P 555     -27.940   9.654  26.062  0.00  0.00      PROA  
ATOM   1618  HE1 TYR P 555     -28.163   9.872  27.096  0.00  0.00      PROA  
ATOM   1619   CZ TYR P 555     -27.706  10.694  25.175  0.00  0.00      PROA  
ATOM   1620   OH TYR P 555     -27.846  12.019  25.536  0.00  0.00      PROA  
ATOM   1621   HH TYR P 555     -28.344  11.990  26.356  0.00  0.00      PROA  
ATOM   1622  CD2 TYR P 555     -27.295   9.133  23.390  0.00  0.00      PROA  
ATOM   1623  HD2 TYR P 555     -27.115   8.870  22.358  0.00  0.00      PROA  
ATOM   1624  CE2 TYR P 555     -27.426  10.450  23.827  0.00  0.00      PROA  
ATOM   1625  HE2 TYR P 555     -27.399  11.176  23.027  0.00  0.00      PROA  
ATOM   1626    C TYR P 555     -26.565   4.366  23.964  0.00  0.00      PROA  
ATOM   1627    O TYR P 555     -27.698   3.858  23.958  0.00  0.00      PROA  
ATOM   1628    N ALA P 556     -25.480   3.606  23.717  0.00  0.00      PROA  
ATOM   1629   HN ALA P 556     -24.542   3.938  23.783  0.00  0.00      PROA  
ATOM   1630   CA ALA P 556     -25.406   2.165  23.541  0.00  0.00      PROA  
ATOM   1631   HA ALA P 556     -24.426   1.953  23.138  0.00  0.00      PROA  
ATOM   1632   CB ALA P 556     -25.433   1.335  24.828  0.00  0.00      PROA  
ATOM   1633  HB1 ALA P 556     -26.464   1.163  25.204  0.00  0.00      PROA  
ATOM   1634  HB2 ALA P 556     -24.916   1.835  25.675  0.00  0.00      PROA  
ATOM   1635  HB3 ALA P 556     -24.974   0.331  24.699  0.00  0.00      PROA  
ATOM   1636    C ALA P 556     -26.420   1.558  22.537  0.00  0.00      PROA  
ATOM   1637    O ALA P 556     -27.377   0.857  22.947  0.00  0.00      PROA  
ATOM   1638    N LEU P 557     -26.062   1.619  21.279  0.00  0.00      PROA  
ATOM   1639   HN LEU P 557     -25.244   2.159  21.100  0.00  0.00      PROA  
ATOM   1640   CA LEU P 557     -26.716   0.763  20.296  0.00  0.00      PROA  
ATOM   1641   HA LEU P 557     -27.551   0.293  20.795  0.00  0.00      PROA  
ATOM   1642   CB LEU P 557     -26.975   1.491  18.947  0.00  0.00      PROA  
ATOM   1643  HB1 LEU P 557     -27.378   0.796  18.179  0.00  0.00      PROA  
ATOM   1644  HB2 LEU P 557     -26.073   1.888  18.434  0.00  0.00      PROA  
ATOM   1645   CG LEU P 557     -27.865   2.737  19.072  0.00  0.00      PROA  
ATOM   1646   HG LEU P 557     -27.520   3.361  19.924  0.00  0.00      PROA  
ATOM   1647  CD1 LEU P 557     -27.782   3.657  17.784  0.00  0.00      PROA  
ATOM   1648 HD11 LEU P 557     -28.253   4.662  17.834  0.00  0.00      PROA  
ATOM   1649 HD12 LEU P 557     -28.112   3.136  16.861  0.00  0.00      PROA  
ATOM   1650 HD13 LEU P 557     -26.707   3.817  17.553  0.00  0.00      PROA  
ATOM   1651  CD2 LEU P 557     -29.346   2.339  19.470  0.00  0.00      PROA  
ATOM   1652 HD21 LEU P 557     -29.684   1.672  18.649  0.00  0.00      PROA  
ATOM   1653 HD22 LEU P 557     -29.973   3.253  19.388  0.00  0.00      PROA  
ATOM   1654 HD23 LEU P 557     -29.406   1.903  20.491  0.00  0.00      PROA  
ATOM   1655    C LEU P 557     -25.749  -0.399  19.916  0.00  0.00      PROA  
ATOM   1656    O LEU P 557     -24.536  -0.296  20.178  0.00  0.00      PROA  
ATOM   1657    N SER P 558     -26.273  -1.514  19.370  0.00  0.00      PROA  
ATOM   1658   HN SER P 558     -27.239  -1.526  19.120  0.00  0.00      PROA  
ATOM   1659   CA SER P 558     -25.501  -2.702  18.824  0.00  0.00      PROA  
ATOM   1660   HA SER P 558     -24.756  -2.994  19.550  0.00  0.00      PROA  
ATOM   1661   CB SER P 558     -26.311  -4.026  18.442  0.00  0.00      PROA  
ATOM   1662  HB1 SER P 558     -27.045  -3.654  17.697  0.00  0.00      PROA  
ATOM   1663  HB2 SER P 558     -26.888  -4.321  19.345  0.00  0.00      PROA  
ATOM   1664   OG SER P 558     -25.553  -5.131  17.838  0.00  0.00      PROA  
ATOM   1665  HG1 SER P 558     -26.199  -5.439  17.198  0.00  0.00      PROA  
ATOM   1666    C SER P 558     -24.700  -2.320  17.537  0.00  0.00      PROA  
ATOM   1667    O SER P 558     -25.226  -2.306  16.441  0.00  0.00      PROA  
ATOM   1668    N TYR P 559     -23.444  -2.005  17.634  0.00  0.00      PROA  
ATOM   1669   HN TYR P 559     -23.086  -2.104  18.559  0.00  0.00      PROA  
ATOM   1670   CA TYR P 559     -22.528  -1.629  16.533  0.00  0.00      PROA  
ATOM   1671   HA TYR P 559     -22.836  -0.658  16.176  0.00  0.00      PROA  
ATOM   1672   CB TYR P 559     -21.018  -1.427  17.090  0.00  0.00      PROA  
ATOM   1673  HB1 TYR P 559     -20.797  -2.292  17.753  0.00  0.00      PROA  
ATOM   1674  HB2 TYR P 559     -20.997  -0.561  17.785  0.00  0.00      PROA  
ATOM   1675   CG TYR P 559     -19.927  -1.140  16.104  0.00  0.00      PROA  
ATOM   1676  CD1 TYR P 559     -19.965  -0.059  15.160  0.00  0.00      PROA  
ATOM   1677  HD1 TYR P 559     -20.842   0.566  15.079  0.00  0.00      PROA  
ATOM   1678  CE1 TYR P 559     -18.834   0.186  14.349  0.00  0.00      PROA  
ATOM   1679  HE1 TYR P 559     -18.816   0.967  13.604  0.00  0.00      PROA  
ATOM   1680   CZ TYR P 559     -17.619  -0.593  14.460  0.00  0.00      PROA  
ATOM   1681   OH TYR P 559     -16.509  -0.282  13.616  0.00  0.00      PROA  
ATOM   1682   HH TYR P 559     -16.674  -0.351  12.673  0.00  0.00      PROA  
ATOM   1683  CD2 TYR P 559     -18.819  -1.929  16.208  0.00  0.00      PROA  
ATOM   1684  HD2 TYR P 559     -18.816  -2.745  16.916  0.00  0.00      PROA  
ATOM   1685  CE2 TYR P 559     -17.687  -1.697  15.459  0.00  0.00      PROA  
ATOM   1686  HE2 TYR P 559     -16.917  -2.454  15.482  0.00  0.00      PROA  
ATOM   1687    C TYR P 559     -22.618  -2.529  15.325  0.00  0.00      PROA  
ATOM   1688    O TYR P 559     -22.772  -2.003  14.214  0.00  0.00      PROA  
ATOM   1689    N LEU P 560     -22.536  -3.844  15.565  0.00  0.00      PROA  
ATOM   1690   HN LEU P 560     -22.468  -4.277  16.461  0.00  0.00      PROA  
ATOM   1691   CA LEU P 560     -22.461  -4.729  14.395  0.00  0.00      PROA  
ATOM   1692   HA LEU P 560     -21.806  -4.249  13.683  0.00  0.00      PROA  
ATOM   1693   CB LEU P 560     -21.882  -6.138  14.844  0.00  0.00      PROA  
ATOM   1694  HB1 LEU P 560     -21.684  -6.743  13.933  0.00  0.00      PROA  
ATOM   1695  HB2 LEU P 560     -22.660  -6.596  15.491  0.00  0.00      PROA  
ATOM   1696   CG LEU P 560     -20.520  -6.077  15.623  0.00  0.00      PROA  
ATOM   1697   HG LEU P 560     -20.720  -5.585  16.599  0.00  0.00      PROA  
ATOM   1698  CD1 LEU P 560     -19.969  -7.450  16.024  0.00  0.00      PROA  
ATOM   1699 HD11 LEU P 560     -20.725  -8.062  16.559  0.00  0.00      PROA  
ATOM   1700 HD12 LEU P 560     -19.035  -7.416  16.623  0.00  0.00      PROA  
ATOM   1701 HD13 LEU P 560     -19.686  -8.014  15.110  0.00  0.00      PROA  
ATOM   1702  CD2 LEU P 560     -19.389  -5.287  14.890  0.00  0.00      PROA  
ATOM   1703 HD21 LEU P 560     -19.638  -4.209  14.792  0.00  0.00      PROA  
ATOM   1704 HD22 LEU P 560     -19.053  -5.806  13.966  0.00  0.00      PROA  
ATOM   1705 HD23 LEU P 560     -18.541  -5.191  15.602  0.00  0.00      PROA  
ATOM   1706    C LEU P 560     -23.770  -4.923  13.550  0.00  0.00      PROA  
ATOM   1707    O LEU P 560     -23.717  -5.136  12.327  0.00  0.00      PROA  
ATOM   1708    N SER P 561     -24.933  -4.866  14.298  0.00  0.00      PROA  
ATOM   1709   HN SER P 561     -24.855  -4.673  15.273  0.00  0.00      PROA  
ATOM   1710   CA SER P 561     -26.269  -5.020  13.678  0.00  0.00      PROA  
ATOM   1711   HA SER P 561     -26.206  -5.856  12.997  0.00  0.00      PROA  
ATOM   1712   CB SER P 561     -27.405  -5.117  14.699  0.00  0.00      PROA  
ATOM   1713  HB1 SER P 561     -28.331  -5.383  14.146  0.00  0.00      PROA  
ATOM   1714  HB2 SER P 561     -27.561  -4.181  15.278  0.00  0.00      PROA  
ATOM   1715   OG SER P 561     -27.165  -6.167  15.628  0.00  0.00      PROA  
ATOM   1716  HG1 SER P 561     -27.114  -6.977  15.115  0.00  0.00      PROA  
ATOM   1717    C SER P 561     -26.546  -3.773  12.815  0.00  0.00      PROA  
ATOM   1718    O SER P 561     -27.051  -3.769  11.686  0.00  0.00      PROA  
ATOM   1719    N LEU P 562     -26.215  -2.595  13.291  0.00  0.00      PROA  
ATOM   1720   HN LEU P 562     -25.787  -2.508  14.187  0.00  0.00      PROA  
ATOM   1721   CA LEU P 562     -26.402  -1.366  12.538  0.00  0.00      PROA  
ATOM   1722   HA LEU P 562     -27.355  -1.320  12.032  0.00  0.00      PROA  
ATOM   1723   CB LEU P 562     -26.226  -0.262  13.565  0.00  0.00      PROA  
ATOM   1724  HB1 LEU P 562     -25.276  -0.480  14.097  0.00  0.00      PROA  
ATOM   1725  HB2 LEU P 562     -27.005  -0.284  14.357  0.00  0.00      PROA  
ATOM   1726   CG LEU P 562     -26.356   1.154  12.997  0.00  0.00      PROA  
ATOM   1727   HG LEU P 562     -25.434   1.343  12.406  0.00  0.00      PROA  
ATOM   1728  CD1 LEU P 562     -27.625   1.349  12.094  0.00  0.00      PROA  
ATOM   1729 HD11 LEU P 562     -27.336   0.839  11.150  0.00  0.00      PROA  
ATOM   1730 HD12 LEU P 562     -27.922   2.405  11.919  0.00  0.00      PROA  
ATOM   1731 HD13 LEU P 562     -28.583   0.911  12.447  0.00  0.00      PROA  
ATOM   1732  CD2 LEU P 562     -26.319   2.184  14.092  0.00  0.00      PROA  
ATOM   1733 HD21 LEU P 562     -27.342   2.148  14.524  0.00  0.00      PROA  
ATOM   1734 HD22 LEU P 562     -26.084   3.214  13.748  0.00  0.00      PROA  
ATOM   1735 HD23 LEU P 562     -25.498   1.929  14.796  0.00  0.00      PROA  
ATOM   1736    C LEU P 562     -25.376  -1.245  11.397  0.00  0.00      PROA  
ATOM   1737    O LEU P 562     -25.704  -0.799  10.280  0.00  0.00      PROA  
ATOM   1738    N ARG P 563     -24.216  -1.799  11.642  0.00  0.00      PROA  
ATOM   1739   HN ARG P 563     -24.045  -2.013  12.601  0.00  0.00      PROA  
ATOM   1740   CA ARG P 563     -23.166  -1.632  10.693  0.00  0.00      PROA  
ATOM   1741   HA ARG P 563     -22.980  -0.641  10.307  0.00  0.00      PROA  
ATOM   1742   CB ARG P 563     -21.804  -1.991  11.388  0.00  0.00      PROA  
ATOM   1743  HB1 ARG P 563     -21.934  -3.011  11.810  0.00  0.00      PROA  
ATOM   1744  HB2 ARG P 563     -21.618  -1.383  12.299  0.00  0.00      PROA  
ATOM   1745   CG ARG P 563     -20.625  -2.061  10.462  0.00  0.00      PROA  
ATOM   1746  HG1 ARG P 563     -20.578  -1.180   9.786  0.00  0.00      PROA  
ATOM   1747  HG2 ARG P 563     -20.747  -2.946   9.801  0.00  0.00      PROA  
ATOM   1748   CD ARG P 563     -19.249  -2.113  11.145  0.00  0.00      PROA  
ATOM   1749  HD1 ARG P 563     -19.110  -2.917  11.899  0.00  0.00      PROA  
ATOM   1750  HD2 ARG P 563     -19.066  -1.135  11.640  0.00  0.00      PROA  
ATOM   1751   NE ARG P 563     -18.271  -2.219  10.083  0.00  0.00      PROA  
ATOM   1752   HE ARG P 563     -17.751  -1.410   9.809  0.00  0.00      PROA  
ATOM   1753   CZ ARG P 563     -18.016  -3.289   9.361  0.00  0.00      PROA  
ATOM   1754  NH1 ARG P 563     -18.599  -4.476   9.656  0.00  0.00      PROA  
ATOM   1755 HH11 ARG P 563     -19.022  -4.523  10.561  0.00  0.00      PROA  
ATOM   1756 HH12 ARG P 563     -18.294  -5.202   9.040  0.00  0.00      PROA  
ATOM   1757  NH2 ARG P 563     -17.083  -3.236   8.470  0.00  0.00      PROA  
ATOM   1758 HH21 ARG P 563     -16.753  -4.139   8.193  0.00  0.00      PROA  
ATOM   1759 HH22 ARG P 563     -16.495  -2.433   8.568  0.00  0.00      PROA  
ATOM   1760    C ARG P 563     -23.349  -2.585   9.502  0.00  0.00      PROA  
ATOM   1761    O ARG P 563     -23.067  -2.384   8.312  0.00  0.00      PROA  
ATOM   1762    N ALA P 564     -23.962  -3.780   9.816  0.00  0.00      PROA  
ATOM   1763   HN ALA P 564     -24.132  -4.046  10.761  0.00  0.00      PROA  
ATOM   1764   CA ALA P 564     -24.604  -4.700   8.868  0.00  0.00      PROA  
ATOM   1765   HA ALA P 564     -23.810  -5.090   8.249  0.00  0.00      PROA  
ATOM   1766   CB ALA P 564     -25.084  -5.949   9.637  0.00  0.00      PROA  
ATOM   1767  HB1 ALA P 564     -24.289  -6.504  10.180  0.00  0.00      PROA  
ATOM   1768  HB2 ALA P 564     -25.520  -6.712   8.957  0.00  0.00      PROA  
ATOM   1769  HB3 ALA P 564     -25.844  -5.598  10.367  0.00  0.00      PROA  
ATOM   1770    C ALA P 564     -25.756  -4.080   8.049  0.00  0.00      PROA  
ATOM   1771    O ALA P 564     -25.752  -4.297   6.820  0.00  0.00      PROA  
ATOM   1772    N CYS P 565     -26.592  -3.261   8.596  0.00  0.00      PROA  
ATOM   1773   HN CYS P 565     -26.539  -3.139   9.585  0.00  0.00      PROA  
ATOM   1774   CA CYS P 565     -27.666  -2.524   7.859  0.00  0.00      PROA  
ATOM   1775   HA CYS P 565     -28.212  -3.190   7.208  0.00  0.00      PROA  
ATOM   1776   CB CYS P 565     -28.637  -1.868   8.900  0.00  0.00      PROA  
ATOM   1777  HB1 CYS P 565     -29.284  -1.125   8.387  0.00  0.00      PROA  
ATOM   1778  HB2 CYS P 565     -28.117  -1.366   9.744  0.00  0.00      PROA  
ATOM   1779   SG CYS P 565     -29.733  -3.113   9.580  0.00  0.00      PROA  
ATOM   1780  HG1 CYS P 565     -28.772  -3.790  10.192  0.00  0.00      PROA  
ATOM   1781    C CYS P 565     -27.178  -1.475   6.787  0.00  0.00      PROA  
ATOM   1782    O CYS P 565     -27.646  -1.369   5.640  0.00  0.00      PROA  
ATOM   1783    N ILE P 566     -26.055  -0.811   7.221  0.00  0.00      PROA  
ATOM   1784   HN ILE P 566     -25.778  -1.174   8.108  0.00  0.00      PROA  
ATOM   1785   CA ILE P 566     -25.281   0.177   6.485  0.00  0.00      PROA  
ATOM   1786   HA ILE P 566     -26.034   0.816   6.048  0.00  0.00      PROA  
ATOM   1787   CB ILE P 566     -24.375   1.048   7.400  0.00  0.00      PROA  
ATOM   1788   HB ILE P 566     -23.889   0.408   8.167  0.00  0.00      PROA  
ATOM   1789  CG2 ILE P 566     -23.193   1.693   6.646  0.00  0.00      PROA  
ATOM   1790 HG21 ILE P 566     -22.754   2.467   7.311  0.00  0.00      PROA  
ATOM   1791 HG22 ILE P 566     -23.450   2.231   5.709  0.00  0.00      PROA  
ATOM   1792 HG23 ILE P 566     -22.382   0.955   6.465  0.00  0.00      PROA  
ATOM   1793  CG1 ILE P 566     -25.240   2.089   8.231  0.00  0.00      PROA  
ATOM   1794 HG11 ILE P 566     -26.122   1.530   8.610  0.00  0.00      PROA  
ATOM   1795 HG12 ILE P 566     -25.546   2.936   7.581  0.00  0.00      PROA  
ATOM   1796   CD ILE P 566     -24.611   2.708   9.461  0.00  0.00      PROA  
ATOM   1797  HD1 ILE P 566     -25.225   3.478   9.976  0.00  0.00      PROA  
ATOM   1798  HD2 ILE P 566     -23.598   3.112   9.250  0.00  0.00      PROA  
ATOM   1799  HD3 ILE P 566     -24.437   1.874  10.174  0.00  0.00      PROA  
ATOM   1800    C ILE P 566     -24.369  -0.422   5.420  0.00  0.00      PROA  
ATOM   1801    O ILE P 566     -24.281   0.130   4.310  0.00  0.00      PROA  
ATOM   1802    N GLY P 567     -23.708  -1.512   5.740  0.00  0.00      PROA  
ATOM   1803   HN GLY P 567     -23.707  -1.858   6.676  0.00  0.00      PROA  
ATOM   1804   CA GLY P 567     -22.994  -2.407   4.835  0.00  0.00      PROA  
ATOM   1805  HA1 GLY P 567     -22.513  -3.199   5.389  0.00  0.00      PROA  
ATOM   1806  HA2 GLY P 567     -22.211  -1.797   4.408  0.00  0.00      PROA  
ATOM   1807    C GLY P 567     -23.784  -2.975   3.712  0.00  0.00      PROA  
ATOM   1808    O GLY P 567     -23.317  -2.933   2.592  0.00  0.00      PROA  
ATOM   1809    N LEU P 568     -24.966  -3.473   4.081  0.00  0.00      PROA  
ATOM   1810   HN LEU P 568     -25.210  -3.451   5.047  0.00  0.00      PROA  
ATOM   1811   CA LEU P 568     -25.953  -4.124   3.191  0.00  0.00      PROA  
ATOM   1812   HA LEU P 568     -25.489  -4.891   2.590  0.00  0.00      PROA  
ATOM   1813   CB LEU P 568     -27.097  -4.743   3.980  0.00  0.00      PROA  
ATOM   1814  HB1 LEU P 568     -27.957  -4.988   3.321  0.00  0.00      PROA  
ATOM   1815  HB2 LEU P 568     -27.408  -4.003   4.748  0.00  0.00      PROA  
ATOM   1816   CG LEU P 568     -26.617  -6.009   4.634  0.00  0.00      PROA  
ATOM   1817   HG LEU P 568     -25.641  -5.765   5.107  0.00  0.00      PROA  
ATOM   1818  CD1 LEU P 568     -27.725  -6.475   5.584  0.00  0.00      PROA  
ATOM   1819 HD11 LEU P 568     -28.627  -6.314   4.955  0.00  0.00      PROA  
ATOM   1820 HD12 LEU P 568     -27.815  -5.783   6.448  0.00  0.00      PROA  
ATOM   1821 HD13 LEU P 568     -27.538  -7.521   5.907  0.00  0.00      PROA  
ATOM   1822  CD2 LEU P 568     -26.462  -7.179   3.560  0.00  0.00      PROA  
ATOM   1823 HD21 LEU P 568     -26.276  -8.068   4.200  0.00  0.00      PROA  
ATOM   1824 HD22 LEU P 568     -25.638  -7.015   2.833  0.00  0.00      PROA  
ATOM   1825 HD23 LEU P 568     -27.417  -7.382   3.029  0.00  0.00      PROA  
ATOM   1826    C LEU P 568     -26.521  -3.166   2.230  0.00  0.00      PROA  
ATOM   1827    O LEU P 568     -26.496  -3.394   1.036  0.00  0.00      PROA  
ATOM   1828    N TRP P 569     -26.941  -1.965   2.712  0.00  0.00      PROA  
ATOM   1829   HN TRP P 569     -27.163  -1.878   3.680  0.00  0.00      PROA  
ATOM   1830   CA TRP P 569     -27.247  -0.844   1.878  0.00  0.00      PROA  
ATOM   1831   HA TRP P 569     -27.994  -1.159   1.164  0.00  0.00      PROA  
ATOM   1832   CB TRP P 569     -27.966   0.222   2.697  0.00  0.00      PROA  
ATOM   1833  HB1 TRP P 569     -27.122   0.771   3.166  0.00  0.00      PROA  
ATOM   1834  HB2 TRP P 569     -28.672  -0.197   3.446  0.00  0.00      PROA  
ATOM   1835   CG TRP P 569     -28.773   1.109   1.832  0.00  0.00      PROA  
ATOM   1836  CD1 TRP P 569     -28.610   2.421   1.350  0.00  0.00      PROA  
ATOM   1837  HD1 TRP P 569     -27.730   3.034   1.477  0.00  0.00      PROA  
ATOM   1838  NE1 TRP P 569     -29.684   2.706   0.541  0.00  0.00      PROA  
ATOM   1839  HE1 TRP P 569     -29.839   3.636   0.287  0.00  0.00      PROA  
ATOM   1840  CE2 TRP P 569     -30.583   1.616   0.431  0.00  0.00      PROA  
ATOM   1841  CD2 TRP P 569     -30.089   0.662   1.361  0.00  0.00      PROA  
ATOM   1842  CE3 TRP P 569     -30.910  -0.423   1.772  0.00  0.00      PROA  
ATOM   1843  HE3 TRP P 569     -30.677  -1.042   2.625  0.00  0.00      PROA  
ATOM   1844  CZ3 TRP P 569     -32.189  -0.452   1.237  0.00  0.00      PROA  
ATOM   1845  HZ3 TRP P 569     -32.832  -1.243   1.594  0.00  0.00      PROA  
ATOM   1846  CZ2 TRP P 569     -31.771   1.351  -0.244  0.00  0.00      PROA  
ATOM   1847  HZ2 TRP P 569     -32.100   1.988  -1.051  0.00  0.00      PROA  
ATOM   1848  CH2 TRP P 569     -32.589   0.290   0.096  0.00  0.00      PROA  
ATOM   1849  HH2 TRP P 569     -33.536   0.172  -0.411  0.00  0.00      PROA  
ATOM   1850    C TRP P 569     -26.128  -0.332   1.091  0.00  0.00      PROA  
ATOM   1851    O TRP P 569     -26.391  -0.068  -0.068  0.00  0.00      PROA  
ATOM   1852    N THR P 570     -24.847  -0.189   1.570  0.00  0.00      PROA  
ATOM   1853   HN THR P 570     -24.652  -0.331   2.538  0.00  0.00      PROA  
ATOM   1854   CA THR P 570     -23.743   0.182   0.754  0.00  0.00      PROA  
ATOM   1855   HA THR P 570     -23.948   1.131   0.283  0.00  0.00      PROA  
ATOM   1856   CB THR P 570     -22.410   0.251   1.483  0.00  0.00      PROA  
ATOM   1857   HB THR P 570     -22.241  -0.671   2.080  0.00  0.00      PROA  
ATOM   1858  OG1 THR P 570     -22.337   1.285   2.355  0.00  0.00      PROA  
ATOM   1859  HG1 THR P 570     -22.950   1.136   3.078  0.00  0.00      PROA  
ATOM   1860  CG2 THR P 570     -21.148   0.356   0.618  0.00  0.00      PROA  
ATOM   1861 HG21 THR P 570     -21.103   1.315   0.059  0.00  0.00      PROA  
ATOM   1862 HG22 THR P 570     -21.093  -0.368  -0.223  0.00  0.00      PROA  
ATOM   1863 HG23 THR P 570     -20.164   0.267   1.124  0.00  0.00      PROA  
ATOM   1864    C THR P 570     -23.594  -0.708  -0.419  0.00  0.00      PROA  
ATOM   1865    O THR P 570     -23.403  -0.338  -1.567  0.00  0.00      PROA  
ATOM   1866    N ALA P 571     -23.666  -2.005  -0.162  0.00  0.00      PROA  
ATOM   1867   HN ALA P 571     -23.779  -2.384   0.754  0.00  0.00      PROA  
ATOM   1868   CA ALA P 571     -23.550  -3.010  -1.205  0.00  0.00      PROA  
ATOM   1869   HA ALA P 571     -22.545  -2.943  -1.594  0.00  0.00      PROA  
ATOM   1870   CB ALA P 571     -23.673  -4.375  -0.492  0.00  0.00      PROA  
ATOM   1871  HB1 ALA P 571     -22.886  -4.356   0.291  0.00  0.00      PROA  
ATOM   1872  HB2 ALA P 571     -23.431  -5.243  -1.142  0.00  0.00      PROA  
ATOM   1873  HB3 ALA P 571     -24.620  -4.530   0.068  0.00  0.00      PROA  
ATOM   1874    C ALA P 571     -24.546  -2.913  -2.301  0.00  0.00      PROA  
ATOM   1875    O ALA P 571     -24.213  -2.918  -3.417  0.00  0.00      PROA  
ATOM   1876    N PHE P 572     -25.830  -2.665  -2.001  0.00  0.00      PROA  
ATOM   1877   HN PHE P 572     -26.231  -2.844  -1.106  0.00  0.00      PROA  
ATOM   1878   CA PHE P 572     -26.864  -2.251  -2.973  0.00  0.00      PROA  
ATOM   1879   HA PHE P 572     -26.993  -3.073  -3.662  0.00  0.00      PROA  
ATOM   1880   CB PHE P 572     -28.280  -2.131  -2.271  0.00  0.00      PROA  
ATOM   1881  HB1 PHE P 572     -28.187  -1.330  -1.507  0.00  0.00      PROA  
ATOM   1882  HB2 PHE P 572     -28.403  -3.167  -1.890  0.00  0.00      PROA  
ATOM   1883   CG PHE P 572     -29.498  -1.760  -3.107  0.00  0.00      PROA  
ATOM   1884  CD1 PHE P 572     -29.849  -2.554  -4.240  0.00  0.00      PROA  
ATOM   1885  HD1 PHE P 572     -29.229  -3.379  -4.557  0.00  0.00      PROA  
ATOM   1886  CE1 PHE P 572     -30.960  -2.236  -4.998  0.00  0.00      PROA  
ATOM   1887  HE1 PHE P 572     -31.276  -2.939  -5.755  0.00  0.00      PROA  
ATOM   1888   CZ PHE P 572     -31.651  -1.081  -4.734  0.00  0.00      PROA  
ATOM   1889   HZ PHE P 572     -32.477  -0.839  -5.388  0.00  0.00      PROA  
ATOM   1890  CD2 PHE P 572     -30.221  -0.518  -2.918  0.00  0.00      PROA  
ATOM   1891  HD2 PHE P 572     -29.914  -0.012  -2.015  0.00  0.00      PROA  
ATOM   1892  CE2 PHE P 572     -31.258  -0.133  -3.780  0.00  0.00      PROA  
ATOM   1893  HE2 PHE P 572     -31.792   0.800  -3.677  0.00  0.00      PROA  
ATOM   1894    C PHE P 572     -26.600  -0.942  -3.738  0.00  0.00      PROA  
ATOM   1895    O PHE P 572     -26.755  -0.790  -4.969  0.00  0.00      PROA  
ATOM   1896    N LEU P 573     -26.116   0.092  -2.993  0.00  0.00      PROA  
ATOM   1897   HN LEU P 573     -26.084   0.076  -1.997  0.00  0.00      PROA  
ATOM   1898   CA LEU P 573     -25.804   1.328  -3.696  0.00  0.00      PROA  
ATOM   1899   HA LEU P 573     -26.613   1.582  -4.365  0.00  0.00      PROA  
ATOM   1900   CB LEU P 573     -25.758   2.543  -2.653  0.00  0.00      PROA  
ATOM   1901  HB1 LEU P 573     -25.457   3.455  -3.212  0.00  0.00      PROA  
ATOM   1902  HB2 LEU P 573     -24.992   2.287  -1.890  0.00  0.00      PROA  
ATOM   1903   CG LEU P 573     -27.155   2.864  -2.028  0.00  0.00      PROA  
ATOM   1904   HG LEU P 573     -27.445   2.036  -1.345  0.00  0.00      PROA  
ATOM   1905  CD1 LEU P 573     -27.060   4.225  -1.319  0.00  0.00      PROA  
ATOM   1906 HD11 LEU P 573     -28.011   4.451  -0.792  0.00  0.00      PROA  
ATOM   1907 HD12 LEU P 573     -26.641   5.050  -1.934  0.00  0.00      PROA  
ATOM   1908 HD13 LEU P 573     -26.348   4.055  -0.483  0.00  0.00      PROA  
ATOM   1909  CD2 LEU P 573     -28.262   2.912  -3.037  0.00  0.00      PROA  
ATOM   1910 HD21 LEU P 573     -28.615   1.939  -3.440  0.00  0.00      PROA  
ATOM   1911 HD22 LEU P 573     -28.044   3.498  -3.955  0.00  0.00      PROA  
ATOM   1912 HD23 LEU P 573     -29.183   3.396  -2.646  0.00  0.00      PROA  
ATOM   1913    C LEU P 573     -24.499   1.304  -4.550  0.00  0.00      PROA  
ATOM   1914    O LEU P 573     -24.428   2.051  -5.469  0.00  0.00      PROA  
ATOM   1915    N CYS P 574     -23.555   0.464  -4.220  0.00  0.00      PROA  
ATOM   1916   HN CYS P 574     -23.430   0.233  -3.259  0.00  0.00      PROA  
ATOM   1917   CA CYS P 574     -22.480   0.011  -5.126  0.00  0.00      PROA  
ATOM   1918   HA CYS P 574     -22.047   0.888  -5.585  0.00  0.00      PROA  
ATOM   1919   CB CYS P 574     -21.488  -0.908  -4.230  0.00  0.00      PROA  
ATOM   1920  HB1 CYS P 574     -20.830  -1.343  -5.013  0.00  0.00      PROA  
ATOM   1921  HB2 CYS P 574     -22.086  -1.714  -3.754  0.00  0.00      PROA  
ATOM   1922   SG CYS P 574     -20.526  -0.133  -2.918  0.00  0.00      PROA  
ATOM   1923  HG1 CYS P 574     -21.547  -0.110  -2.074  0.00  0.00      PROA  
ATOM   1924    C CYS P 574     -23.026  -0.764  -6.333  0.00  0.00      PROA  
ATOM   1925    O CYS P 574     -22.520  -0.551  -7.459  0.00  0.00      PROA  
ATOM   1926    N ILE P 575     -24.074  -1.598  -6.096  0.00  0.00      PROA  
ATOM   1927   HN ILE P 575     -24.251  -1.843  -5.145  0.00  0.00      PROA  
ATOM   1928   CA ILE P 575     -24.742  -2.438  -7.123  0.00  0.00      PROA  
ATOM   1929   HA ILE P 575     -24.013  -2.906  -7.769  0.00  0.00      PROA  
ATOM   1930   CB ILE P 575     -25.514  -3.640  -6.653  0.00  0.00      PROA  
ATOM   1931   HB ILE P 575     -25.957  -3.247  -5.713  0.00  0.00      PROA  
ATOM   1932  CG2 ILE P 575     -26.562  -4.102  -7.715  0.00  0.00      PROA  
ATOM   1933 HG21 ILE P 575     -27.051  -5.065  -7.452  0.00  0.00      PROA  
ATOM   1934 HG22 ILE P 575     -25.955  -4.185  -8.642  0.00  0.00      PROA  
ATOM   1935 HG23 ILE P 575     -27.325  -3.305  -7.841  0.00  0.00      PROA  
ATOM   1936  CG1 ILE P 575     -24.514  -4.734  -6.230  0.00  0.00      PROA  
ATOM   1937 HG11 ILE P 575     -23.568  -4.300  -5.841  0.00  0.00      PROA  
ATOM   1938 HG12 ILE P 575     -24.255  -5.235  -7.188  0.00  0.00      PROA  
ATOM   1939   CD ILE P 575     -25.140  -5.730  -5.250  0.00  0.00      PROA  
ATOM   1940  HD1 ILE P 575     -26.156  -6.054  -5.560  0.00  0.00      PROA  
ATOM   1941  HD2 ILE P 575     -25.213  -5.244  -4.253  0.00  0.00      PROA  
ATOM   1942  HD3 ILE P 575     -24.398  -6.549  -5.136  0.00  0.00      PROA  
ATOM   1943    C ILE P 575     -25.389  -1.588  -8.107  0.00  0.00      PROA  
ATOM   1944    O ILE P 575     -25.329  -1.780  -9.309  0.00  0.00      PROA  
ATOM   1945    N VAL P 576     -26.098  -0.534  -7.717  0.00  0.00      PROA  
ATOM   1946   HN VAL P 576     -26.111  -0.543  -6.721  0.00  0.00      PROA  
ATOM   1947   CA VAL P 576     -26.892   0.353  -8.542  0.00  0.00      PROA  
ATOM   1948   HA VAL P 576     -27.357  -0.261  -9.299  0.00  0.00      PROA  
ATOM   1949   CB VAL P 576     -28.073   1.025  -7.871  0.00  0.00      PROA  
ATOM   1950   HB VAL P 576     -28.601   1.624  -8.644  0.00  0.00      PROA  
ATOM   1951  CG1 VAL P 576     -29.106  -0.108  -7.406  0.00  0.00      PROA  
ATOM   1952 HG11 VAL P 576     -29.287  -0.772  -8.278  0.00  0.00      PROA  
ATOM   1953 HG12 VAL P 576     -30.078   0.273  -7.025  0.00  0.00      PROA  
ATOM   1954 HG13 VAL P 576     -28.587  -0.721  -6.639  0.00  0.00      PROA  
ATOM   1955  CG2 VAL P 576     -27.605   2.007  -6.841  0.00  0.00      PROA  
ATOM   1956 HG21 VAL P 576     -26.897   1.504  -6.149  0.00  0.00      PROA  
ATOM   1957 HG22 VAL P 576     -28.413   2.377  -6.175  0.00  0.00      PROA  
ATOM   1958 HG23 VAL P 576     -27.091   2.832  -7.380  0.00  0.00      PROA  
ATOM   1959    C VAL P 576     -25.968   1.354  -9.269  0.00  0.00      PROA  
ATOM   1960    O VAL P 576     -26.196   1.832 -10.413  0.00  0.00      PROA  
ATOM   1961    N LEU P 577     -24.761   1.702  -8.721  0.00  0.00      PROA  
ATOM   1962   HN LEU P 577     -24.625   1.561  -7.743  0.00  0.00      PROA  
ATOM   1963   CA LEU P 577     -23.726   2.409  -9.452  0.00  0.00      PROA  
ATOM   1964   HA LEU P 577     -24.273   3.200  -9.944  0.00  0.00      PROA  
ATOM   1965   CB LEU P 577     -22.575   2.881  -8.532  0.00  0.00      PROA  
ATOM   1966  HB1 LEU P 577     -21.771   3.218  -9.221  0.00  0.00      PROA  
ATOM   1967  HB2 LEU P 577     -22.207   2.001  -7.964  0.00  0.00      PROA  
ATOM   1968   CG LEU P 577     -22.964   4.005  -7.553  0.00  0.00      PROA  
ATOM   1969   HG LEU P 577     -23.936   3.777  -7.066  0.00  0.00      PROA  
ATOM   1970  CD1 LEU P 577     -21.984   3.978  -6.355  0.00  0.00      PROA  
ATOM   1971 HD11 LEU P 577     -22.219   4.654  -5.505  0.00  0.00      PROA  
ATOM   1972 HD12 LEU P 577     -20.980   4.198  -6.777  0.00  0.00      PROA  
ATOM   1973 HD13 LEU P 577     -21.933   2.971  -5.888  0.00  0.00      PROA  
ATOM   1974  CD2 LEU P 577     -22.868   5.369  -8.225  0.00  0.00      PROA  
ATOM   1975 HD21 LEU P 577     -21.852   5.733  -8.490  0.00  0.00      PROA  
ATOM   1976 HD22 LEU P 577     -23.131   6.182  -7.515  0.00  0.00      PROA  
ATOM   1977 HD23 LEU P 577     -23.650   5.483  -9.006  0.00  0.00      PROA  
ATOM   1978    C LEU P 577     -23.085   1.653 -10.654  0.00  0.00      PROA  
ATOM   1979    O LEU P 577     -22.738   2.308 -11.649  0.00  0.00      PROA  
ATOM   1980    N VAL P 578     -22.842   0.347 -10.544  0.00  0.00      PROA  
ATOM   1981   HN VAL P 578     -22.969  -0.112  -9.668  0.00  0.00      PROA  
ATOM   1982   CA VAL P 578     -22.595  -0.561 -11.616  0.00  0.00      PROA  
ATOM   1983   HA VAL P 578     -21.682  -0.273 -12.115  0.00  0.00      PROA  
ATOM   1984   CB VAL P 578     -22.390  -1.989 -11.044  0.00  0.00      PROA  
ATOM   1985   HB VAL P 578     -23.087  -2.153 -10.195  0.00  0.00      PROA  
ATOM   1986  CG1 VAL P 578     -22.607  -3.110 -12.077  0.00  0.00      PROA  
ATOM   1987 HG11 VAL P 578     -23.681  -3.147 -12.358  0.00  0.00      PROA  
ATOM   1988 HG12 VAL P 578     -22.286  -4.087 -11.657  0.00  0.00      PROA  
ATOM   1989 HG13 VAL P 578     -22.057  -2.848 -13.006  0.00  0.00      PROA  
ATOM   1990  CG2 VAL P 578     -20.983  -1.925 -10.344  0.00  0.00      PROA  
ATOM   1991 HG21 VAL P 578     -20.230  -1.440 -11.000  0.00  0.00      PROA  
ATOM   1992 HG22 VAL P 578     -20.644  -2.918  -9.979  0.00  0.00      PROA  
ATOM   1993 HG23 VAL P 578     -21.100  -1.280  -9.448  0.00  0.00      PROA  
ATOM   1994    C VAL P 578     -23.626  -0.653 -12.687  0.00  0.00      PROA  
ATOM   1995    O VAL P 578     -23.338  -0.730 -13.866  0.00  0.00      PROA  
ATOM   1996    N ALA P 579     -24.913  -0.670 -12.332  0.00  0.00      PROA  
ATOM   1997   HN ALA P 579     -25.157  -0.611 -11.368  0.00  0.00      PROA  
ATOM   1998   CA ALA P 579     -25.999  -0.928 -13.280  0.00  0.00      PROA  
ATOM   1999   HA ALA P 579     -25.826  -1.662 -14.053  0.00  0.00      PROA  
ATOM   2000   CB ALA P 579     -27.262  -1.373 -12.432  0.00  0.00      PROA  
ATOM   2001  HB1 ALA P 579     -27.590  -0.614 -11.690  0.00  0.00      PROA  
ATOM   2002  HB2 ALA P 579     -27.007  -2.306 -11.885  0.00  0.00      PROA  
ATOM   2003  HB3 ALA P 579     -28.186  -1.598 -13.007  0.00  0.00      PROA  
ATOM   2004    C ALA P 579     -26.461   0.330 -14.051  0.00  0.00      PROA  
ATOM   2005    O ALA P 579     -26.913   0.261 -15.176  0.00  0.00      PROA  
ATOM   2006    N THR P 580     -26.297   1.461 -13.426  0.00  0.00      PROA  
ATOM   2007   HN THR P 580     -25.977   1.449 -12.481  0.00  0.00      PROA  
ATOM   2008   CA THR P 580     -26.507   2.852 -13.946  0.00  0.00      PROA  
ATOM   2009   HA THR P 580     -27.225   2.635 -14.723  0.00  0.00      PROA  
ATOM   2010   CB THR P 580     -27.089   3.974 -13.160  0.00  0.00      PROA  
ATOM   2011   HB THR P 580     -27.285   4.867 -13.792  0.00  0.00      PROA  
ATOM   2012  OG1 THR P 580     -26.261   4.319 -12.062  0.00  0.00      PROA  
ATOM   2013  HG1 THR P 580     -26.322   3.652 -11.373  0.00  0.00      PROA  
ATOM   2014  CG2 THR P 580     -28.368   3.495 -12.542  0.00  0.00      PROA  
ATOM   2015 HG21 THR P 580     -28.272   2.499 -12.058  0.00  0.00      PROA  
ATOM   2016 HG22 THR P 580     -29.030   3.351 -13.422  0.00  0.00      PROA  
ATOM   2017 HG23 THR P 580     -28.782   4.186 -11.778  0.00  0.00      PROA  
ATOM   2018    C THR P 580     -25.309   3.393 -14.711  0.00  0.00      PROA  
ATOM   2019    O THR P 580     -25.441   4.444 -15.313  0.00  0.00      PROA  
ATOM   2020    N ASP P 581     -24.187   2.671 -14.785  0.00  0.00      PROA  
ATOM   2021   HN ASP P 581     -24.300   1.769 -14.376  0.00  0.00      PROA  
ATOM   2022   CA ASP P 581     -23.040   2.939 -15.591  0.00  0.00      PROA  
ATOM   2023   HA ASP P 581     -22.385   2.081 -15.634  0.00  0.00      PROA  
ATOM   2024   CB ASP P 581     -23.453   3.102 -17.087  0.00  0.00      PROA  
ATOM   2025  HB1 ASP P 581     -22.526   3.295 -17.668  0.00  0.00      PROA  
ATOM   2026  HB2 ASP P 581     -24.123   3.940 -17.375  0.00  0.00      PROA  
ATOM   2027   CG ASP P 581     -24.038   1.820 -17.675  0.00  0.00      PROA  
ATOM   2028  OD1 ASP P 581     -24.804   1.976 -18.675  0.00  0.00      PROA  
ATOM   2029  OD2 ASP P 581     -23.762   0.713 -17.212  0.00  0.00      PROA  
ATOM   2030    C ASP P 581     -22.238   4.190 -15.048  0.00  0.00      PROA  
ATOM   2031    O ASP P 581     -21.681   4.982 -15.791  0.00  0.00      PROA  
ATOM   2032    N ALA P 582     -22.121   4.308 -13.665  0.00  0.00      PROA  
ATOM   2033   HN ALA P 582     -22.448   3.665 -12.977  0.00  0.00      PROA  
ATOM   2034   CA ALA P 582     -21.629   5.535 -13.023  0.00  0.00      PROA  
ATOM   2035   HA ALA P 582     -21.901   6.330 -13.702  0.00  0.00      PROA  
ATOM   2036   CB ALA P 582     -22.324   5.698 -11.694  0.00  0.00      PROA  
ATOM   2037  HB1 ALA P 582     -23.423   5.629 -11.848  0.00  0.00      PROA  
ATOM   2038  HB2 ALA P 582     -22.117   6.728 -11.332  0.00  0.00      PROA  
ATOM   2039  HB3 ALA P 582     -21.835   5.038 -10.945  0.00  0.00      PROA  
ATOM   2040    C ALA P 582     -20.086   5.696 -12.835  0.00  0.00      PROA  
ATOM   2041    O ALA P 582     -19.682   6.739 -12.348  0.00  0.00      PROA  
ATOM   2042    N SER P 583     -19.282   4.734 -13.361  0.00  0.00      PROA  
ATOM   2043   HN SER P 583     -19.721   3.972 -13.831  0.00  0.00      PROA  
ATOM   2044   CA SER P 583     -17.849   4.593 -12.895  0.00  0.00      PROA  
ATOM   2045   HA SER P 583     -17.787   4.993 -11.894  0.00  0.00      PROA  
ATOM   2046   CB SER P 583     -17.245   3.185 -12.869  0.00  0.00      PROA  
ATOM   2047  HB1 SER P 583     -17.051   2.647 -13.821  0.00  0.00      PROA  
ATOM   2048  HB2 SER P 583     -17.801   2.424 -12.279  0.00  0.00      PROA  
ATOM   2049   OG SER P 583     -16.107   3.236 -12.000  0.00  0.00      PROA  
ATOM   2050  HG1 SER P 583     -15.651   4.050 -12.224  0.00  0.00      PROA  
ATOM   2051    C SER P 583     -16.944   5.396 -13.787  0.00  0.00      PROA  
ATOM   2052    O SER P 583     -15.859   5.840 -13.308  0.00  0.00      PROA  
ATOM   2053    N SER P 584     -17.399   5.730 -15.037  0.00  0.00      PROA  
ATOM   2054   HN SER P 584     -18.198   5.325 -15.475  0.00  0.00      PROA  
ATOM   2055   CA SER P 584     -16.800   6.668 -15.958  0.00  0.00      PROA  
ATOM   2056   HA SER P 584     -15.790   6.373 -16.200  0.00  0.00      PROA  
ATOM   2057   CB SER P 584     -17.521   6.854 -17.401  0.00  0.00      PROA  
ATOM   2058  HB1 SER P 584     -17.011   7.653 -17.982  0.00  0.00      PROA  
ATOM   2059  HB2 SER P 584     -18.512   7.309 -17.188  0.00  0.00      PROA  
ATOM   2060   OG SER P 584     -17.573   5.608 -18.109  0.00  0.00      PROA  
ATOM   2061  HG1 SER P 584     -18.512   5.427 -18.191  0.00  0.00      PROA  
ATOM   2062    C SER P 584     -16.629   8.063 -15.296  0.00  0.00      PROA  
ATOM   2063    O SER P 584     -15.734   8.819 -15.660  0.00  0.00      PROA  
ATOM   2064    N LEU P 585     -17.384   8.367 -14.300  0.00  0.00      PROA  
ATOM   2065   HN LEU P 585     -18.114   7.792 -13.938  0.00  0.00      PROA  
ATOM   2066   CA LEU P 585     -17.218   9.585 -13.494  0.00  0.00      PROA  
ATOM   2067   HA LEU P 585     -17.154  10.382 -14.220  0.00  0.00      PROA  
ATOM   2068   CB LEU P 585     -18.401   9.897 -12.550  0.00  0.00      PROA  
ATOM   2069  HB1 LEU P 585     -18.219  10.946 -12.231  0.00  0.00      PROA  
ATOM   2070  HB2 LEU P 585     -18.272   9.185 -11.707  0.00  0.00      PROA  
ATOM   2071   CG LEU P 585     -19.802   9.810 -13.121  0.00  0.00      PROA  
ATOM   2072   HG LEU P 585     -19.928   8.745 -13.413  0.00  0.00      PROA  
ATOM   2073  CD1 LEU P 585     -20.851  10.082 -12.001  0.00  0.00      PROA  
ATOM   2074 HD11 LEU P 585     -21.825  10.006 -12.529  0.00  0.00      PROA  
ATOM   2075 HD12 LEU P 585     -20.669  11.108 -11.615  0.00  0.00      PROA  
ATOM   2076 HD13 LEU P 585     -20.771   9.259 -11.258  0.00  0.00      PROA  
ATOM   2077  CD2 LEU P 585     -19.916  10.754 -14.327  0.00  0.00      PROA  
ATOM   2078 HD21 LEU P 585     -19.348  10.395 -15.211  0.00  0.00      PROA  
ATOM   2079 HD22 LEU P 585     -19.754  11.797 -13.979  0.00  0.00      PROA  
ATOM   2080 HD23 LEU P 585     -20.934  10.761 -14.771  0.00  0.00      PROA  
ATOM   2081    C LEU P 585     -15.858   9.742 -12.799  0.00  0.00      PROA  
ATOM   2082    O LEU P 585     -15.322  10.840 -12.718  0.00  0.00      PROA  
ATOM   2083    N VAL P 586     -15.225   8.599 -12.372  0.00  0.00      PROA  
ATOM   2084   HN VAL P 586     -15.681   7.730 -12.547  0.00  0.00      PROA  
ATOM   2085   CA VAL P 586     -13.993   8.530 -11.599  0.00  0.00      PROA  
ATOM   2086   HA VAL P 586     -13.834   9.506 -11.165  0.00  0.00      PROA  
ATOM   2087   CB VAL P 586     -14.098   7.436 -10.537  0.00  0.00      PROA  
ATOM   2088   HB VAL P 586     -14.146   6.444 -11.034  0.00  0.00      PROA  
ATOM   2089  CG1 VAL P 586     -12.844   7.371  -9.632  0.00  0.00      PROA  
ATOM   2090 HG11 VAL P 586     -13.094   7.148  -8.573  0.00  0.00      PROA  
ATOM   2091 HG12 VAL P 586     -12.349   8.359  -9.518  0.00  0.00      PROA  
ATOM   2092 HG13 VAL P 586     -12.103   6.681 -10.088  0.00  0.00      PROA  
ATOM   2093  CG2 VAL P 586     -15.385   7.512  -9.654  0.00  0.00      PROA  
ATOM   2094 HG21 VAL P 586     -15.548   8.499  -9.169  0.00  0.00      PROA  
ATOM   2095 HG22 VAL P 586     -15.372   6.723  -8.872  0.00  0.00      PROA  
ATOM   2096 HG23 VAL P 586     -16.284   7.336 -10.283  0.00  0.00      PROA  
ATOM   2097    C VAL P 586     -12.822   8.275 -12.579  0.00  0.00      PROA  
ATOM   2098    O VAL P 586     -11.642   8.089 -12.248  0.00  0.00      PROA  
ATOM   2099    N CYS P 587     -13.136   8.224 -13.867  0.00  0.00      PROA  
ATOM   2100   HN CYS P 587     -14.075   8.386 -14.161  0.00  0.00      PROA  
ATOM   2101   CA CYS P 587     -12.268   8.034 -14.990  0.00  0.00      PROA  
ATOM   2102   HA CYS P 587     -11.278   7.750 -14.667  0.00  0.00      PROA  
ATOM   2103   CB CYS P 587     -12.607   6.749 -15.783  0.00  0.00      PROA  
ATOM   2104  HB1 CYS P 587     -11.820   6.536 -16.538  0.00  0.00      PROA  
ATOM   2105  HB2 CYS P 587     -13.617   6.805 -16.243  0.00  0.00      PROA  
ATOM   2106   SG CYS P 587     -12.628   5.242 -14.724  0.00  0.00      PROA  
ATOM   2107  HG1 CYS P 587     -13.773   5.686 -14.227  0.00  0.00      PROA  
ATOM   2108    C CYS P 587     -12.281   9.249 -15.942  0.00  0.00      PROA  
ATOM   2109    O CYS P 587     -12.163   9.037 -17.141  0.00  0.00      PROA  
ATOM   2110    N TYR P 588     -12.604  10.454 -15.453  0.00  0.00      PROA  
ATOM   2111   HN TYR P 588     -13.085  10.391 -14.582  0.00  0.00      PROA  
ATOM   2112   CA TYR P 588     -12.408  11.608 -16.285  0.00  0.00      PROA  
ATOM   2113   HA TYR P 588     -12.305  11.357 -17.331  0.00  0.00      PROA  
ATOM   2114   CB TYR P 588     -13.494  12.740 -16.044  0.00  0.00      PROA  
ATOM   2115  HB1 TYR P 588     -13.159  13.701 -16.490  0.00  0.00      PROA  
ATOM   2116  HB2 TYR P 588     -13.595  12.909 -14.951  0.00  0.00      PROA  
ATOM   2117   CG TYR P 588     -14.946  12.433 -16.530  0.00  0.00      PROA  
ATOM   2118  CD1 TYR P 588     -16.111  12.742 -15.756  0.00  0.00      PROA  
ATOM   2119  HD1 TYR P 588     -15.938  13.030 -14.729  0.00  0.00      PROA  
ATOM   2120  CE1 TYR P 588     -17.420  12.653 -16.269  0.00  0.00      PROA  
ATOM   2121  HE1 TYR P 588     -18.262  12.972 -15.672  0.00  0.00      PROA  
ATOM   2122   CZ TYR P 588     -17.619  12.323 -17.623  0.00  0.00      PROA  
ATOM   2123   OH TYR P 588     -18.910  12.325 -18.141  0.00  0.00      PROA  
ATOM   2124   HH TYR P 588     -19.325  13.031 -17.640  0.00  0.00      PROA  
ATOM   2125  CD2 TYR P 588     -15.275  11.937 -17.876  0.00  0.00      PROA  
ATOM   2126  HD2 TYR P 588     -14.416  11.771 -18.509  0.00  0.00      PROA  
ATOM   2127  CE2 TYR P 588     -16.576  11.945 -18.394  0.00  0.00      PROA  
ATOM   2128  HE2 TYR P 588     -16.765  11.673 -19.422  0.00  0.00      PROA  
ATOM   2129    C TYR P 588     -11.108  12.349 -15.928  0.00  0.00      PROA  
ATOM   2130    O TYR P 588     -10.940  13.460 -16.498  0.00  0.00      PROA  
ATOM   2131    N ILE P 589     -10.348  11.855 -14.989  0.00  0.00      PROA  
ATOM   2132   HN ILE P 589     -10.658  11.137 -14.370  0.00  0.00      PROA  
ATOM   2133   CA ILE P 589      -9.069  12.399 -14.499  0.00  0.00      PROA  
ATOM   2134   HA ILE P 589      -9.329  13.406 -14.209  0.00  0.00      PROA  
ATOM   2135   CB ILE P 589      -8.607  11.823 -13.151  0.00  0.00      PROA  
ATOM   2136   HB ILE P 589      -7.830  12.513 -12.759  0.00  0.00      PROA  
ATOM   2137  CG2 ILE P 589      -9.805  11.876 -12.110  0.00  0.00      PROA  
ATOM   2138 HG21 ILE P 589      -9.481  11.575 -11.091  0.00  0.00      PROA  
ATOM   2139 HG22 ILE P 589     -10.711  11.303 -12.404  0.00  0.00      PROA  
ATOM   2140 HG23 ILE P 589     -10.210  12.909 -12.050  0.00  0.00      PROA  
ATOM   2141  CG1 ILE P 589      -8.111  10.348 -13.189  0.00  0.00      PROA  
ATOM   2142 HG11 ILE P 589      -7.518  10.270 -14.126  0.00  0.00      PROA  
ATOM   2143 HG12 ILE P 589      -8.947   9.630 -13.324  0.00  0.00      PROA  
ATOM   2144   CD ILE P 589      -7.326  10.011 -11.923  0.00  0.00      PROA  
ATOM   2145  HD1 ILE P 589      -7.012   8.956 -12.068  0.00  0.00      PROA  
ATOM   2146  HD2 ILE P 589      -8.063  10.035 -11.092  0.00  0.00      PROA  
ATOM   2147  HD3 ILE P 589      -6.458  10.679 -11.737  0.00  0.00      PROA  
ATOM   2148    C ILE P 589      -7.949  12.336 -15.597  0.00  0.00      PROA  
ATOM   2149    O ILE P 589      -7.863  11.482 -16.481  0.00  0.00      PROA  
ATOM   2150    N THR P 590      -7.099  13.348 -15.484  0.00  0.00      PROA  
ATOM   2151   HN THR P 590      -7.167  14.081 -14.811  0.00  0.00      PROA  
ATOM   2152   CA THR P 590      -6.011  13.520 -16.443  0.00  0.00      PROA  
ATOM   2153   HA THR P 590      -6.159  12.849 -17.277  0.00  0.00      PROA  
ATOM   2154   CB THR P 590      -6.054  14.905 -17.086  0.00  0.00      PROA  
ATOM   2155   HB THR P 590      -5.390  14.984 -17.973  0.00  0.00      PROA  
ATOM   2156  OG1 THR P 590      -5.702  16.004 -16.247  0.00  0.00      PROA  
ATOM   2157  HG1 THR P 590      -4.937  16.442 -16.627  0.00  0.00      PROA  
ATOM   2158  CG2 THR P 590      -7.483  15.237 -17.718  0.00  0.00      PROA  
ATOM   2159 HG21 THR P 590      -7.628  14.572 -18.596  0.00  0.00      PROA  
ATOM   2160 HG22 THR P 590      -7.470  16.332 -17.905  0.00  0.00      PROA  
ATOM   2161 HG23 THR P 590      -8.288  14.970 -16.999  0.00  0.00      PROA  
ATOM   2162    C THR P 590      -4.728  13.340 -15.548  0.00  0.00      PROA  
ATOM   2163    O THR P 590      -4.851  13.315 -14.357  0.00  0.00      PROA  
ATOM   2164    N ARG P 591      -3.548  13.219 -16.151  0.00  0.00      PROA  
ATOM   2165   HN ARG P 591      -3.633  13.451 -17.116  0.00  0.00      PROA  
ATOM   2166   CA ARG P 591      -2.315  13.016 -15.499  0.00  0.00      PROA  
ATOM   2167   HA ARG P 591      -2.370  12.087 -14.949  0.00  0.00      PROA  
ATOM   2168   CB ARG P 591      -1.050  12.886 -16.486  0.00  0.00      PROA  
ATOM   2169  HB1 ARG P 591      -0.026  12.847 -16.056  0.00  0.00      PROA  
ATOM   2170  HB2 ARG P 591      -1.109  13.828 -17.072  0.00  0.00      PROA  
ATOM   2171   CG ARG P 591      -1.168  11.647 -17.338  0.00  0.00      PROA  
ATOM   2172  HG1 ARG P 591      -2.118  11.571 -17.910  0.00  0.00      PROA  
ATOM   2173  HG2 ARG P 591      -1.157  10.772 -16.654  0.00  0.00      PROA  
ATOM   2174   CD ARG P 591       0.047  11.618 -18.324  0.00  0.00      PROA  
ATOM   2175  HD1 ARG P 591       0.913  12.047 -17.775  0.00  0.00      PROA  
ATOM   2176  HD2 ARG P 591       0.068  12.236 -19.248  0.00  0.00      PROA  
ATOM   2177   NE ARG P 591       0.314  10.193 -18.606  0.00  0.00      PROA  
ATOM   2178   HE ARG P 591       0.118   9.543 -17.872  0.00  0.00      PROA  
ATOM   2179   CZ ARG P 591       1.025   9.776 -19.575  0.00  0.00      PROA  
ATOM   2180  NH1 ARG P 591       1.259  10.474 -20.632  0.00  0.00      PROA  
ATOM   2181 HH11 ARG P 591       0.607  11.205 -20.837  0.00  0.00      PROA  
ATOM   2182 HH12 ARG P 591       1.740  10.048 -21.398  0.00  0.00      PROA  
ATOM   2183  NH2 ARG P 591       1.622   8.586 -19.525  0.00  0.00      PROA  
ATOM   2184 HH21 ARG P 591       1.575   7.945 -18.759  0.00  0.00      PROA  
ATOM   2185 HH22 ARG P 591       2.190   8.357 -20.316  0.00  0.00      PROA  
ATOM   2186    C ARG P 591      -1.963  14.039 -14.424  0.00  0.00      PROA  
ATOM   2187    O ARG P 591      -1.412  13.770 -13.348  0.00  0.00      PROA  
ATOM   2188    N PHE P 592      -2.423  15.304 -14.581  0.00  0.00      PROA  
ATOM   2189   HN PHE P 592      -2.827  15.592 -15.446  0.00  0.00      PROA  
ATOM   2190   CA PHE P 592      -2.387  16.351 -13.540  0.00  0.00      PROA  
ATOM   2191   HA PHE P 592      -1.359  16.678 -13.482  0.00  0.00      PROA  
ATOM   2192   CB PHE P 592      -3.029  17.743 -14.047  0.00  0.00      PROA  
ATOM   2193  HB1 PHE P 592      -4.086  17.493 -14.279  0.00  0.00      PROA  
ATOM   2194  HB2 PHE P 592      -2.537  18.161 -14.951  0.00  0.00      PROA  
ATOM   2195   CG PHE P 592      -3.068  18.929 -13.012  0.00  0.00      PROA  
ATOM   2196  CD1 PHE P 592      -1.891  19.799 -13.002  0.00  0.00      PROA  
ATOM   2197  HD1 PHE P 592      -1.054  19.581 -13.649  0.00  0.00      PROA  
ATOM   2198  CE1 PHE P 592      -1.818  20.892 -12.142  0.00  0.00      PROA  
ATOM   2199  HE1 PHE P 592      -0.959  21.539 -12.235  0.00  0.00      PROA  
ATOM   2200   CZ PHE P 592      -2.884  21.151 -11.290  0.00  0.00      PROA  
ATOM   2201   HZ PHE P 592      -2.894  21.849 -10.466  0.00  0.00      PROA  
ATOM   2202  CD2 PHE P 592      -4.101  19.272 -12.148  0.00  0.00      PROA  
ATOM   2203  HD2 PHE P 592      -4.991  18.661 -12.148  0.00  0.00      PROA  
ATOM   2204  CE2 PHE P 592      -4.014  20.401 -11.302  0.00  0.00      PROA  
ATOM   2205  HE2 PHE P 592      -4.781  20.520 -10.552  0.00  0.00      PROA  
ATOM   2206    C PHE P 592      -2.891  15.940 -12.155  0.00  0.00      PROA  
ATOM   2207    O PHE P 592      -2.226  15.969 -11.138  0.00  0.00      PROA  
ATOM   2208    N THR P 593      -4.059  15.298 -12.231  0.00  0.00      PROA  
ATOM   2209   HN THR P 593      -4.509  15.049 -13.085  0.00  0.00      PROA  
ATOM   2210   CA THR P 593      -4.727  14.755 -11.019  0.00  0.00      PROA  
ATOM   2211   HA THR P 593      -4.588  15.515 -10.264  0.00  0.00      PROA  
ATOM   2212   CB THR P 593      -6.207  14.453 -11.236  0.00  0.00      PROA  
ATOM   2213   HB THR P 593      -6.281  13.911 -12.203  0.00  0.00      PROA  
ATOM   2214  OG1 THR P 593      -6.883  15.683 -11.330  0.00  0.00      PROA  
ATOM   2215  HG1 THR P 593      -7.016  15.864 -12.263  0.00  0.00      PROA  
ATOM   2216  CG2 THR P 593      -6.855  13.620 -10.135  0.00  0.00      PROA  
ATOM   2217 HG21 THR P 593      -6.493  13.751  -9.093  0.00  0.00      PROA  
ATOM   2218 HG22 THR P 593      -6.656  12.584 -10.486  0.00  0.00      PROA  
ATOM   2219 HG23 THR P 593      -7.949  13.807 -10.166  0.00  0.00      PROA  
ATOM   2220    C THR P 593      -4.071  13.460 -10.620  0.00  0.00      PROA  
ATOM   2221    O THR P 593      -3.746  13.294  -9.469  0.00  0.00      PROA  
ATOM   2222    N GLU P 594      -3.805  12.616 -11.558  0.00  0.00      PROA  
ATOM   2223   HN GLU P 594      -3.758  12.903 -12.511  0.00  0.00      PROA  
ATOM   2224   CA GLU P 594      -3.304  11.289 -11.243  0.00  0.00      PROA  
ATOM   2225   HA GLU P 594      -3.940  10.788 -10.528  0.00  0.00      PROA  
ATOM   2226   CB GLU P 594      -3.165  10.530 -12.649  0.00  0.00      PROA  
ATOM   2227  HB1 GLU P 594      -2.333  11.063 -13.158  0.00  0.00      PROA  
ATOM   2228  HB2 GLU P 594      -4.079  10.743 -13.244  0.00  0.00      PROA  
ATOM   2229   CG GLU P 594      -2.774   9.056 -12.811  0.00  0.00      PROA  
ATOM   2230  HG1 GLU P 594      -3.597   8.387 -12.480  0.00  0.00      PROA  
ATOM   2231  HG2 GLU P 594      -1.894   8.959 -12.141  0.00  0.00      PROA  
ATOM   2232   CD GLU P 594      -2.486   8.668 -14.208  0.00  0.00      PROA  
ATOM   2233  OE1 GLU P 594      -3.433   8.018 -14.819  0.00  0.00      PROA  
ATOM   2234  OE2 GLU P 594      -1.331   8.868 -14.690  0.00  0.00      PROA  
ATOM   2235    C GLU P 594      -1.899  11.199 -10.582  0.00  0.00      PROA  
ATOM   2236    O GLU P 594      -1.668  10.458  -9.624  0.00  0.00      PROA  
ATOM   2237    N GLU P 595      -0.991  12.073 -11.032  0.00  0.00      PROA  
ATOM   2238   HN GLU P 595      -1.158  12.690 -11.798  0.00  0.00      PROA  
ATOM   2239   CA GLU P 595       0.357  11.902 -10.662  0.00  0.00      PROA  
ATOM   2240   HA GLU P 595       0.535  10.850 -10.498  0.00  0.00      PROA  
ATOM   2241   CB GLU P 595       1.237  12.399 -11.780  0.00  0.00      PROA  
ATOM   2242  HB1 GLU P 595       2.240  12.441 -11.303  0.00  0.00      PROA  
ATOM   2243  HB2 GLU P 595       0.886  13.420 -12.043  0.00  0.00      PROA  
ATOM   2244   CG GLU P 595       1.077  11.639 -13.127  0.00  0.00      PROA  
ATOM   2245  HG1 GLU P 595       0.241  12.147 -13.654  0.00  0.00      PROA  
ATOM   2246  HG2 GLU P 595       0.721  10.597 -12.980  0.00  0.00      PROA  
ATOM   2247   CD GLU P 595       2.239  11.727 -14.049  0.00  0.00      PROA  
ATOM   2248  OE1 GLU P 595       2.976  10.734 -14.418  0.00  0.00      PROA  
ATOM   2249  OE2 GLU P 595       2.547  12.934 -14.399  0.00  0.00      PROA  
ATOM   2250    C GLU P 595       0.685  12.630  -9.335  0.00  0.00      PROA  
ATOM   2251    O GLU P 595       1.623  12.145  -8.752  0.00  0.00      PROA  
ATOM   2252    N ALA P 596      -0.198  13.581  -8.797  0.00  0.00      PROA  
ATOM   2253   HN ALA P 596      -0.915  14.007  -9.344  0.00  0.00      PROA  
ATOM   2254   CA ALA P 596      -0.097  14.063  -7.437  0.00  0.00      PROA  
ATOM   2255   HA ALA P 596       0.962  14.172  -7.259  0.00  0.00      PROA  
ATOM   2256   CB ALA P 596      -0.994  15.289  -7.313  0.00  0.00      PROA  
ATOM   2257  HB1 ALA P 596      -0.439  16.001  -7.960  0.00  0.00      PROA  
ATOM   2258  HB2 ALA P 596      -0.986  15.603  -6.247  0.00  0.00      PROA  
ATOM   2259  HB3 ALA P 596      -2.048  15.186  -7.649  0.00  0.00      PROA  
ATOM   2260    C ALA P 596      -0.538  12.970  -6.472  0.00  0.00      PROA  
ATOM   2261    O ALA P 596       0.033  12.800  -5.389  0.00  0.00      PROA  
ATOM   2262    N PHE P 597      -1.595  12.218  -6.876  0.00  0.00      PROA  
ATOM   2263   HN PHE P 597      -1.881  12.196  -7.831  0.00  0.00      PROA  
ATOM   2264   CA PHE P 597      -2.209  11.223  -5.996  0.00  0.00      PROA  
ATOM   2265   HA PHE P 597      -2.271  11.608  -4.989  0.00  0.00      PROA  
ATOM   2266   CB PHE P 597      -3.606  10.740  -6.580  0.00  0.00      PROA  
ATOM   2267  HB1 PHE P 597      -3.525   9.919  -7.324  0.00  0.00      PROA  
ATOM   2268  HB2 PHE P 597      -4.004  11.661  -7.058  0.00  0.00      PROA  
ATOM   2269   CG PHE P 597      -4.611  10.581  -5.504  0.00  0.00      PROA  
ATOM   2270  CD1 PHE P 597      -5.326  11.687  -4.979  0.00  0.00      PROA  
ATOM   2271  HD1 PHE P 597      -5.060  12.704  -5.228  0.00  0.00      PROA  
ATOM   2272  CE1 PHE P 597      -6.313  11.466  -4.035  0.00  0.00      PROA  
ATOM   2273  HE1 PHE P 597      -6.895  12.286  -3.641  0.00  0.00      PROA  
ATOM   2274   CZ PHE P 597      -6.690  10.166  -3.633  0.00  0.00      PROA  
ATOM   2275   HZ PHE P 597      -7.482   9.983  -2.922  0.00  0.00      PROA  
ATOM   2276  CD2 PHE P 597      -5.034   9.240  -5.127  0.00  0.00      PROA  
ATOM   2277  HD2 PHE P 597      -4.502   8.352  -5.435  0.00  0.00      PROA  
ATOM   2278  CE2 PHE P 597      -6.056   9.077  -4.306  0.00  0.00      PROA  
ATOM   2279  HE2 PHE P 597      -6.395   8.072  -4.100  0.00  0.00      PROA  
ATOM   2280    C PHE P 597      -1.308  10.014  -5.842  0.00  0.00      PROA  
ATOM   2281    O PHE P 597      -0.932   9.566  -4.776  0.00  0.00      PROA  
ATOM   2282    N ALA P 598      -0.760   9.472  -6.986  0.00  0.00      PROA  
ATOM   2283   HN ALA P 598      -1.106   9.797  -7.863  0.00  0.00      PROA  
ATOM   2284   CA ALA P 598       0.103   8.338  -6.970  0.00  0.00      PROA  
ATOM   2285   HA ALA P 598      -0.356   7.643  -6.283  0.00  0.00      PROA  
ATOM   2286   CB ALA P 598       0.220   8.006  -8.397  0.00  0.00      PROA  
ATOM   2287  HB1 ALA P 598      -0.784   8.006  -8.873  0.00  0.00      PROA  
ATOM   2288  HB2 ALA P 598       0.648   7.012  -8.647  0.00  0.00      PROA  
ATOM   2289  HB3 ALA P 598       0.853   8.817  -8.818  0.00  0.00      PROA  
ATOM   2290    C ALA P 598       1.538   8.678  -6.337  0.00  0.00      PROA  
ATOM   2291    O ALA P 598       2.240   7.859  -5.776  0.00  0.00      PROA  
ATOM   2292    N SER P 599       1.995   9.942  -6.553  0.00  0.00      PROA  
ATOM   2293   HN SER P 599       1.431  10.520  -7.138  0.00  0.00      PROA  
ATOM   2294   CA SER P 599       3.252  10.471  -5.861  0.00  0.00      PROA  
ATOM   2295   HA SER P 599       3.980   9.718  -6.123  0.00  0.00      PROA  
ATOM   2296   CB SER P 599       3.774  11.848  -6.430  0.00  0.00      PROA  
ATOM   2297  HB1 SER P 599       2.902  12.523  -6.570  0.00  0.00      PROA  
ATOM   2298  HB2 SER P 599       4.199  11.769  -7.454  0.00  0.00      PROA  
ATOM   2299   OG SER P 599       4.767  12.380  -5.629  0.00  0.00      PROA  
ATOM   2300  HG1 SER P 599       4.310  12.463  -4.789  0.00  0.00      PROA  
ATOM   2301    C SER P 599       3.043  10.549  -4.376  0.00  0.00      PROA  
ATOM   2302    O SER P 599       3.843  10.044  -3.616  0.00  0.00      PROA  
ATOM   2303    N LEU P 600       1.822  11.034  -3.922  0.00  0.00      PROA  
ATOM   2304   HN LEU P 600       1.170  11.434  -4.562  0.00  0.00      PROA  
ATOM   2305   CA LEU P 600       1.537  11.273  -2.495  0.00  0.00      PROA  
ATOM   2306   HA LEU P 600       2.151  12.130  -2.261  0.00  0.00      PROA  
ATOM   2307   CB LEU P 600       0.043  11.731  -2.419  0.00  0.00      PROA  
ATOM   2308  HB1 LEU P 600      -0.524  10.910  -2.909  0.00  0.00      PROA  
ATOM   2309  HB2 LEU P 600      -0.240  12.686  -2.910  0.00  0.00      PROA  
ATOM   2310   CG LEU P 600      -0.597  11.855  -1.014  0.00  0.00      PROA  
ATOM   2311   HG LEU P 600      -0.375  10.947  -0.414  0.00  0.00      PROA  
ATOM   2312  CD1 LEU P 600      -0.004  13.082  -0.183  0.00  0.00      PROA  
ATOM   2313 HD11 LEU P 600       0.270  13.862  -0.925  0.00  0.00      PROA  
ATOM   2314 HD12 LEU P 600       1.010  12.848   0.205  0.00  0.00      PROA  
ATOM   2315 HD13 LEU P 600      -0.674  13.423   0.635  0.00  0.00      PROA  
ATOM   2316  CD2 LEU P 600      -2.083  12.053  -1.183  0.00  0.00      PROA  
ATOM   2317 HD21 LEU P 600      -2.525  11.223  -1.774  0.00  0.00      PROA  
ATOM   2318 HD22 LEU P 600      -2.320  12.997  -1.718  0.00  0.00      PROA  
ATOM   2319 HD23 LEU P 600      -2.535  11.980  -0.171  0.00  0.00      PROA  
ATOM   2320    C LEU P 600       1.597   9.980  -1.572  0.00  0.00      PROA  
ATOM   2321    O LEU P 600       2.266   9.969  -0.542  0.00  0.00      PROA  
ATOM   2322    N ILE P 601       1.007   8.796  -2.018  0.00  0.00      PROA  
ATOM   2323   HN ILE P 601       0.533   8.749  -2.894  0.00  0.00      PROA  
ATOM   2324   CA ILE P 601       0.806   7.629  -1.185  0.00  0.00      PROA  
ATOM   2325   HA ILE P 601       0.346   7.972  -0.270  0.00  0.00      PROA  
ATOM   2326   CB ILE P 601      -0.170   6.608  -1.719  0.00  0.00      PROA  
ATOM   2327   HB ILE P 601       0.288   6.023  -2.545  0.00  0.00      PROA  
ATOM   2328  CG2 ILE P 601      -0.472   5.604  -0.690  0.00  0.00      PROA  
ATOM   2329 HG21 ILE P 601      -0.901   6.101   0.206  0.00  0.00      PROA  
ATOM   2330 HG22 ILE P 601       0.479   5.083  -0.452  0.00  0.00      PROA  
ATOM   2331 HG23 ILE P 601      -1.297   4.946  -1.038  0.00  0.00      PROA  
ATOM   2332  CG1 ILE P 601      -1.407   7.303  -2.393  0.00  0.00      PROA  
ATOM   2333 HG11 ILE P 601      -2.089   6.538  -2.822  0.00  0.00      PROA  
ATOM   2334 HG12 ILE P 601      -1.057   7.854  -3.292  0.00  0.00      PROA  
ATOM   2335   CD ILE P 601      -2.143   8.388  -1.535  0.00  0.00      PROA  
ATOM   2336  HD1 ILE P 601      -1.516   9.052  -0.903  0.00  0.00      PROA  
ATOM   2337  HD2 ILE P 601      -2.771   7.810  -0.823  0.00  0.00      PROA  
ATOM   2338  HD3 ILE P 601      -2.862   9.049  -2.064  0.00  0.00      PROA  
ATOM   2339    C ILE P 601       2.129   6.938  -0.916  0.00  0.00      PROA  
ATOM   2340    O ILE P 601       2.376   6.283   0.050  0.00  0.00      PROA  
ATOM   2341    N CYS P 602       3.147   7.136  -1.824  0.00  0.00      PROA  
ATOM   2342   HN CYS P 602       2.953   7.707  -2.618  0.00  0.00      PROA  
ATOM   2343   CA CYS P 602       4.504   6.663  -1.586  0.00  0.00      PROA  
ATOM   2344   HA CYS P 602       4.282   5.642  -1.313  0.00  0.00      PROA  
ATOM   2345   CB CYS P 602       5.270   6.811  -2.917  0.00  0.00      PROA  
ATOM   2346  HB1 CYS P 602       6.311   6.438  -2.807  0.00  0.00      PROA  
ATOM   2347  HB2 CYS P 602       5.378   7.891  -3.155  0.00  0.00      PROA  
ATOM   2348   SG CYS P 602       4.333   5.938  -4.276  0.00  0.00      PROA  
ATOM   2349  HG1 CYS P 602       3.771   6.997  -4.840  0.00  0.00      PROA  
ATOM   2350    C CYS P 602       5.301   7.437  -0.497  0.00  0.00      PROA  
ATOM   2351    O CYS P 602       6.071   6.916   0.281  0.00  0.00      PROA  
ATOM   2352    N ILE P 603       5.197   8.832  -0.569  0.00  0.00      PROA  
ATOM   2353   HN ILE P 603       4.687   9.175  -1.354  0.00  0.00      PROA  
ATOM   2354   CA ILE P 603       5.823   9.799   0.356  0.00  0.00      PROA  
ATOM   2355   HA ILE P 603       6.839   9.460   0.492  0.00  0.00      PROA  
ATOM   2356   CB ILE P 603       5.705  11.208  -0.180  0.00  0.00      PROA  
ATOM   2357   HB ILE P 603       4.649  11.393  -0.471  0.00  0.00      PROA  
ATOM   2358  CG2 ILE P 603       6.172  12.368   0.744  0.00  0.00      PROA  
ATOM   2359 HG21 ILE P 603       5.438  12.599   1.545  0.00  0.00      PROA  
ATOM   2360 HG22 ILE P 603       6.481  13.265   0.166  0.00  0.00      PROA  
ATOM   2361 HG23 ILE P 603       7.095  12.032   1.264  0.00  0.00      PROA  
ATOM   2362  CG1 ILE P 603       6.399  11.399  -1.545  0.00  0.00      PROA  
ATOM   2363 HG11 ILE P 603       6.269  12.478  -1.777  0.00  0.00      PROA  
ATOM   2364 HG12 ILE P 603       5.860  10.731  -2.251  0.00  0.00      PROA  
ATOM   2365   CD ILE P 603       7.891  11.157  -1.591  0.00  0.00      PROA  
ATOM   2366  HD1 ILE P 603       8.092  10.185  -1.093  0.00  0.00      PROA  
ATOM   2367  HD2 ILE P 603       8.496  11.960  -1.119  0.00  0.00      PROA  
ATOM   2368  HD3 ILE P 603       8.204  11.032  -2.649  0.00  0.00      PROA  
ATOM   2369    C ILE P 603       5.279   9.619   1.754  0.00  0.00      PROA  
ATOM   2370    O ILE P 603       6.036   9.606   2.703  0.00  0.00      PROA  
ATOM   2371    N ILE P 604       3.989   9.412   1.974  0.00  0.00      PROA  
ATOM   2372   HN ILE P 604       3.314   9.627   1.273  0.00  0.00      PROA  
ATOM   2373   CA ILE P 604       3.281   8.925   3.147  0.00  0.00      PROA  
ATOM   2374   HA ILE P 604       3.494   9.587   3.973  0.00  0.00      PROA  
ATOM   2375   CB ILE P 604       1.742   9.036   2.998  0.00  0.00      PROA  
ATOM   2376   HB ILE P 604       1.384   8.420   2.145  0.00  0.00      PROA  
ATOM   2377  CG2 ILE P 604       0.966   8.290   4.155  0.00  0.00      PROA  
ATOM   2378 HG21 ILE P 604      -0.085   8.638   4.249  0.00  0.00      PROA  
ATOM   2379 HG22 ILE P 604       1.434   8.335   5.162  0.00  0.00      PROA  
ATOM   2380 HG23 ILE P 604       0.756   7.237   3.870  0.00  0.00      PROA  
ATOM   2381  CG1 ILE P 604       1.297  10.487   2.782  0.00  0.00      PROA  
ATOM   2382 HG11 ILE P 604       0.198  10.409   2.925  0.00  0.00      PROA  
ATOM   2383 HG12 ILE P 604       1.641  10.819   1.779  0.00  0.00      PROA  
ATOM   2384   CD ILE P 604       1.771  11.492   3.889  0.00  0.00      PROA  
ATOM   2385  HD1 ILE P 604       1.443  12.551   3.821  0.00  0.00      PROA  
ATOM   2386  HD2 ILE P 604       2.881  11.465   3.929  0.00  0.00      PROA  
ATOM   2387  HD3 ILE P 604       1.373  11.068   4.836  0.00  0.00      PROA  
ATOM   2388    C ILE P 604       3.583   7.541   3.708  0.00  0.00      PROA  
ATOM   2389    O ILE P 604       3.905   7.377   4.910  0.00  0.00      PROA  
ATOM   2390    N PHE P 605       3.652   6.450   2.852  0.00  0.00      PROA  
ATOM   2391   HN PHE P 605       3.341   6.669   1.930  0.00  0.00      PROA  
ATOM   2392   CA PHE P 605       4.166   5.159   3.204  0.00  0.00      PROA  
ATOM   2393   HA PHE P 605       3.497   4.823   3.983  0.00  0.00      PROA  
ATOM   2394   CB PHE P 605       4.019   4.288   1.920  0.00  0.00      PROA  
ATOM   2395  HB1 PHE P 605       4.527   4.658   1.004  0.00  0.00      PROA  
ATOM   2396  HB2 PHE P 605       2.951   4.314   1.616  0.00  0.00      PROA  
ATOM   2397   CG PHE P 605       4.336   2.842   2.051  0.00  0.00      PROA  
ATOM   2398  CD1 PHE P 605       3.641   2.056   2.987  0.00  0.00      PROA  
ATOM   2399  HD1 PHE P 605       2.994   2.563   3.687  0.00  0.00      PROA  
ATOM   2400  CE1 PHE P 605       3.749   0.648   2.943  0.00  0.00      PROA  
ATOM   2401  HE1 PHE P 605       3.242  -0.012   3.631  0.00  0.00      PROA  
ATOM   2402   CZ PHE P 605       4.584  -0.001   1.970  0.00  0.00      PROA  
ATOM   2403   HZ PHE P 605       4.692  -1.074   1.919  0.00  0.00      PROA  
ATOM   2404  CD2 PHE P 605       5.138   2.226   1.086  0.00  0.00      PROA  
ATOM   2405  HD2 PHE P 605       5.539   2.821   0.279  0.00  0.00      PROA  
ATOM   2406  CE2 PHE P 605       5.192   0.790   0.982  0.00  0.00      PROA  
ATOM   2407  HE2 PHE P 605       5.855   0.371   0.239  0.00  0.00      PROA  
ATOM   2408    C PHE P 605       5.558   5.069   3.759  0.00  0.00      PROA  
ATOM   2409    O PHE P 605       5.778   4.496   4.839  0.00  0.00      PROA  
ATOM   2410    N ILE P 606       6.480   5.743   3.062  0.00  0.00      PROA  
ATOM   2411   HN ILE P 606       6.231   6.170   2.197  0.00  0.00      PROA  
ATOM   2412   CA ILE P 606       7.831   5.965   3.516  0.00  0.00      PROA  
ATOM   2413   HA ILE P 606       8.252   4.970   3.536  0.00  0.00      PROA  
ATOM   2414   CB ILE P 606       8.574   6.681   2.442  0.00  0.00      PROA  
ATOM   2415   HB ILE P 606       7.889   7.480   2.088  0.00  0.00      PROA  
ATOM   2416  CG2 ILE P 606       9.908   7.353   2.956  0.00  0.00      PROA  
ATOM   2417 HG21 ILE P 606       9.969   7.730   3.999  0.00  0.00      PROA  
ATOM   2418 HG22 ILE P 606      10.117   8.068   2.132  0.00  0.00      PROA  
ATOM   2419 HG23 ILE P 606      10.640   6.531   2.804  0.00  0.00      PROA  
ATOM   2420  CG1 ILE P 606       8.794   5.690   1.288  0.00  0.00      PROA  
ATOM   2421 HG11 ILE P 606       7.840   5.286   0.886  0.00  0.00      PROA  
ATOM   2422 HG12 ILE P 606       9.399   4.831   1.649  0.00  0.00      PROA  
ATOM   2423   CD ILE P 606       9.569   6.407   0.105  0.00  0.00      PROA  
ATOM   2424  HD1 ILE P 606       9.293   5.858  -0.821  0.00  0.00      PROA  
ATOM   2425  HD2 ILE P 606      10.658   6.214   0.204  0.00  0.00      PROA  
ATOM   2426  HD3 ILE P 606       9.241   7.455  -0.062  0.00  0.00      PROA  
ATOM   2427    C ILE P 606       7.896   6.667   4.900  0.00  0.00      PROA  
ATOM   2428    O ILE P 606       8.636   6.224   5.755  0.00  0.00      PROA  
ATOM   2429    N TYR P 607       7.150   7.764   5.218  0.00  0.00      PROA  
ATOM   2430   HN TYR P 607       6.619   8.155   4.471  0.00  0.00      PROA  
ATOM   2431   CA TYR P 607       7.114   8.460   6.466  0.00  0.00      PROA  
ATOM   2432   HA TYR P 607       8.131   8.615   6.796  0.00  0.00      PROA  
ATOM   2433   CB TYR P 607       6.482   9.849   6.224  0.00  0.00      PROA  
ATOM   2434  HB1 TYR P 607       5.390   9.656   6.159  0.00  0.00      PROA  
ATOM   2435  HB2 TYR P 607       6.768  10.311   5.255  0.00  0.00      PROA  
ATOM   2436   CG TYR P 607       6.660  10.830   7.407  0.00  0.00      PROA  
ATOM   2437  CD1 TYR P 607       7.832  10.867   8.117  0.00  0.00      PROA  
ATOM   2438  HD1 TYR P 607       8.638  10.148   8.094  0.00  0.00      PROA  
ATOM   2439  CE1 TYR P 607       8.015  11.933   9.072  0.00  0.00      PROA  
ATOM   2440  HE1 TYR P 607       8.885  12.067   9.698  0.00  0.00      PROA  
ATOM   2441   CZ TYR P 607       7.056  12.862   9.265  0.00  0.00      PROA  
ATOM   2442   OH TYR P 607       7.222  13.885  10.243  0.00  0.00      PROA  
ATOM   2443   HH TYR P 607       8.093  13.823  10.643  0.00  0.00      PROA  
ATOM   2444  CD2 TYR P 607       5.613  11.738   7.653  0.00  0.00      PROA  
ATOM   2445  HD2 TYR P 607       4.673  11.720   7.123  0.00  0.00      PROA  
ATOM   2446  CE2 TYR P 607       5.812  12.734   8.660  0.00  0.00      PROA  
ATOM   2447  HE2 TYR P 607       4.963  13.301   9.012  0.00  0.00      PROA  
ATOM   2448    C TYR P 607       6.405   7.613   7.603  0.00  0.00      PROA  
ATOM   2449    O TYR P 607       6.848   7.710   8.750  0.00  0.00      PROA  
ATOM   2450    N GLU P 608       5.448   6.728   7.284  0.00  0.00      PROA  
ATOM   2451   HN GLU P 608       5.059   6.683   6.367  0.00  0.00      PROA  
ATOM   2452   CA GLU P 608       4.941   5.678   8.165  0.00  0.00      PROA  
ATOM   2453   HA GLU P 608       4.653   6.137   9.100  0.00  0.00      PROA  
ATOM   2454   CB GLU P 608       3.639   5.004   7.672  0.00  0.00      PROA  
ATOM   2455  HB1 GLU P 608       3.493   3.995   8.113  0.00  0.00      PROA  
ATOM   2456  HB2 GLU P 608       3.760   4.688   6.614  0.00  0.00      PROA  
ATOM   2457   CG GLU P 608       2.354   5.883   7.747  0.00  0.00      PROA  
ATOM   2458  HG1 GLU P 608       1.704   5.508   6.927  0.00  0.00      PROA  
ATOM   2459  HG2 GLU P 608       2.612   6.958   7.636  0.00  0.00      PROA  
ATOM   2460   CD GLU P 608       1.774   5.594   9.174  0.00  0.00      PROA  
ATOM   2461  OE1 GLU P 608       1.173   4.525   9.455  0.00  0.00      PROA  
ATOM   2462  OE2 GLU P 608       1.890   6.566   9.970  0.00  0.00      PROA  
ATOM   2463    C GLU P 608       5.942   4.601   8.467  0.00  0.00      PROA  
ATOM   2464    O GLU P 608       5.892   4.018   9.549  0.00  0.00      PROA  
ATOM   2465    N ALA P 609       6.868   4.250   7.511  0.00  0.00      PROA  
ATOM   2466   HN ALA P 609       6.829   4.649   6.598  0.00  0.00      PROA  
ATOM   2467   CA ALA P 609       7.912   3.331   7.811  0.00  0.00      PROA  
ATOM   2468   HA ALA P 609       7.403   2.547   8.352  0.00  0.00      PROA  
ATOM   2469   CB ALA P 609       8.512   2.586   6.665  0.00  0.00      PROA  
ATOM   2470  HB1 ALA P 609       7.681   1.995   6.224  0.00  0.00      PROA  
ATOM   2471  HB2 ALA P 609       9.288   1.809   6.838  0.00  0.00      PROA  
ATOM   2472  HB3 ALA P 609       8.935   3.330   5.957  0.00  0.00      PROA  
ATOM   2473    C ALA P 609       8.965   3.878   8.776  0.00  0.00      PROA  
ATOM   2474    O ALA P 609       9.327   3.201   9.716  0.00  0.00      PROA  
ATOM   2475    N ILE P 610       9.293   5.125   8.550  0.00  0.00      PROA  
ATOM   2476   HN ILE P 610       8.809   5.498   7.762  0.00  0.00      PROA  
ATOM   2477   CA ILE P 610      10.126   5.889   9.426  0.00  0.00      PROA  
ATOM   2478   HA ILE P 610      10.953   5.215   9.594  0.00  0.00      PROA  
ATOM   2479   CB ILE P 610      10.536   7.184   8.829  0.00  0.00      PROA  
ATOM   2480   HB ILE P 610       9.699   7.806   8.445  0.00  0.00      PROA  
ATOM   2481  CG2 ILE P 610      11.324   7.997   9.863  0.00  0.00      PROA  
ATOM   2482 HG21 ILE P 610      11.981   7.362  10.495  0.00  0.00      PROA  
ATOM   2483 HG22 ILE P 610      10.605   8.484  10.555  0.00  0.00      PROA  
ATOM   2484 HG23 ILE P 610      12.009   8.744   9.409  0.00  0.00      PROA  
ATOM   2485  CG1 ILE P 610      11.443   7.049   7.553  0.00  0.00      PROA  
ATOM   2486 HG11 ILE P 610      11.879   8.038   7.298  0.00  0.00      PROA  
ATOM   2487 HG12 ILE P 610      10.721   6.764   6.757  0.00  0.00      PROA  
ATOM   2488   CD ILE P 610      12.598   6.162   7.662  0.00  0.00      PROA  
ATOM   2489  HD1 ILE P 610      13.220   6.379   8.557  0.00  0.00      PROA  
ATOM   2490  HD2 ILE P 610      13.219   6.310   6.752  0.00  0.00      PROA  
ATOM   2491  HD3 ILE P 610      12.327   5.087   7.594  0.00  0.00      PROA  
ATOM   2492    C ILE P 610       9.480   6.086  10.837  0.00  0.00      PROA  
ATOM   2493    O ILE P 610      10.172   5.800  11.816  0.00  0.00      PROA  
ATOM   2494    N GLU P 611       8.268   6.493  10.920  0.00  0.00      PROA  
ATOM   2495   HN GLU P 611       7.853   6.984  10.157  0.00  0.00      PROA  
ATOM   2496   CA GLU P 611       7.557   6.807  12.163  0.00  0.00      PROA  
ATOM   2497   HA GLU P 611       8.083   7.555  12.738  0.00  0.00      PROA  
ATOM   2498   CB GLU P 611       6.078   7.192  12.054  0.00  0.00      PROA  
ATOM   2499  HB1 GLU P 611       5.622   6.484  11.328  0.00  0.00      PROA  
ATOM   2500  HB2 GLU P 611       6.144   8.159  11.512  0.00  0.00      PROA  
ATOM   2501   CG GLU P 611       5.223   7.386  13.279  0.00  0.00      PROA  
ATOM   2502  HG1 GLU P 611       5.729   8.032  14.028  0.00  0.00      PROA  
ATOM   2503  HG2 GLU P 611       5.129   6.438  13.851  0.00  0.00      PROA  
ATOM   2504   CD GLU P 611       3.897   8.005  12.983  0.00  0.00      PROA  
ATOM   2505  OE1 GLU P 611       2.896   7.347  13.441  0.00  0.00      PROA  
ATOM   2506  OE2 GLU P 611       3.706   8.958  12.240  0.00  0.00      PROA  
ATOM   2507    C GLU P 611       7.625   5.628  13.216  0.00  0.00      PROA  
ATOM   2508    O GLU P 611       8.107   5.751  14.294  0.00  0.00      PROA  
ATOM   2509    N LYS P 612       7.314   4.361  12.832  0.00  0.00      PROA  
ATOM   2510   HN LYS P 612       7.078   4.251  11.869  0.00  0.00      PROA  
ATOM   2511   CA LYS P 612       7.314   3.151  13.716  0.00  0.00      PROA  
ATOM   2512   HA LYS P 612       6.703   3.414  14.566  0.00  0.00      PROA  
ATOM   2513   CB LYS P 612       7.048   1.815  13.021  0.00  0.00      PROA  
ATOM   2514  HB1 LYS P 612       6.934   1.083  13.849  0.00  0.00      PROA  
ATOM   2515  HB2 LYS P 612       7.918   1.388  12.478  0.00  0.00      PROA  
ATOM   2516   CG LYS P 612       5.808   1.610  12.203  0.00  0.00      PROA  
ATOM   2517  HG1 LYS P 612       5.575   0.537  12.035  0.00  0.00      PROA  
ATOM   2518  HG2 LYS P 612       5.921   2.164  11.247  0.00  0.00      PROA  
ATOM   2519   CD LYS P 612       4.512   2.096  12.877  0.00  0.00      PROA  
ATOM   2520  HD1 LYS P 612       4.483   3.185  13.095  0.00  0.00      PROA  
ATOM   2521  HD2 LYS P 612       4.385   1.704  13.909  0.00  0.00      PROA  
ATOM   2522   CE LYS P 612       3.118   1.700  12.435  0.00  0.00      PROA  
ATOM   2523  HE1 LYS P 612       2.366   1.951  13.213  0.00  0.00      PROA  
ATOM   2524  HE2 LYS P 612       2.970   0.638  12.143  0.00  0.00      PROA  
ATOM   2525   NZ LYS P 612       2.754   2.397  11.180  0.00  0.00      PROA  
ATOM   2526  HZ1 LYS P 612       3.364   2.005  10.435  0.00  0.00      PROA  
ATOM   2527  HZ2 LYS P 612       3.166   3.346  11.287  0.00  0.00      PROA  
ATOM   2528  HZ3 LYS P 612       1.801   2.446  10.766  0.00  0.00      PROA  
ATOM   2529    C LYS P 612       8.751   3.083  14.308  0.00  0.00      PROA  
ATOM   2530    O LYS P 612       8.887   2.772  15.514  0.00  0.00      PROA  
ATOM   2531    N LEU P 613       9.864   3.366  13.530  0.00  0.00      PROA  
ATOM   2532   HN LEU P 613       9.693   3.646  12.589  0.00  0.00      PROA  
ATOM   2533   CA LEU P 613      11.205   3.201  14.008  0.00  0.00      PROA  
ATOM   2534   HA LEU P 613      11.375   2.238  14.465  0.00  0.00      PROA  
ATOM   2535   CB LEU P 613      12.258   3.514  12.883  0.00  0.00      PROA  
ATOM   2536  HB1 LEU P 613      12.417   4.606  12.757  0.00  0.00      PROA  
ATOM   2537  HB2 LEU P 613      11.873   3.247  11.876  0.00  0.00      PROA  
ATOM   2538   CG LEU P 613      13.534   2.670  13.062  0.00  0.00      PROA  
ATOM   2539   HG LEU P 613      13.807   2.828  14.127  0.00  0.00      PROA  
ATOM   2540  CD1 LEU P 613      13.323   1.179  12.665  0.00  0.00      PROA  
ATOM   2541 HD11 LEU P 613      12.449   0.728  13.180  0.00  0.00      PROA  
ATOM   2542 HD12 LEU P 613      14.199   0.516  12.826  0.00  0.00      PROA  
ATOM   2543 HD13 LEU P 613      12.925   1.217  11.628  0.00  0.00      PROA  
ATOM   2544  CD2 LEU P 613      14.623   3.188  12.183  0.00  0.00      PROA  
ATOM   2545 HD21 LEU P 613      15.577   2.630  12.295  0.00  0.00      PROA  
ATOM   2546 HD22 LEU P 613      14.920   4.230  12.429  0.00  0.00      PROA  
ATOM   2547 HD23 LEU P 613      14.359   3.079  11.109  0.00  0.00      PROA  
ATOM   2548    C LEU P 613      11.471   4.201  15.105  0.00  0.00      PROA  
ATOM   2549    O LEU P 613      12.209   3.844  16.054  0.00  0.00      PROA  
ATOM   2550    N ILE P 614      11.060   5.489  14.984  0.00  0.00      PROA  
ATOM   2551   HN ILE P 614      10.496   5.700  14.190  0.00  0.00      PROA  
ATOM   2552   CA ILE P 614      11.247   6.601  15.992  0.00  0.00      PROA  
ATOM   2553   HA ILE P 614      12.302   6.640  16.219  0.00  0.00      PROA  
ATOM   2554   CB ILE P 614      10.789   7.912  15.493  0.00  0.00      PROA  
ATOM   2555   HB ILE P 614       9.683   7.961  15.398  0.00  0.00      PROA  
ATOM   2556  CG2 ILE P 614      11.228   9.011  16.509  0.00  0.00      PROA  
ATOM   2557 HG21 ILE P 614      10.637   9.916  16.254  0.00  0.00      PROA  
ATOM   2558 HG22 ILE P 614      12.301   9.287  16.429  0.00  0.00      PROA  
ATOM   2559 HG23 ILE P 614      10.877   8.800  17.542  0.00  0.00      PROA  
ATOM   2560  CG1 ILE P 614      11.363   8.137  14.064  0.00  0.00      PROA  
ATOM   2561 HG11 ILE P 614      10.851   7.482  13.327  0.00  0.00      PROA  
ATOM   2562 HG12 ILE P 614      12.464   8.048  13.945  0.00  0.00      PROA  
ATOM   2563   CD ILE P 614      11.150   9.640  13.731  0.00  0.00      PROA  
ATOM   2564  HD1 ILE P 614      11.528   9.894  12.717  0.00  0.00      PROA  
ATOM   2565  HD2 ILE P 614      11.631  10.352  14.435  0.00  0.00      PROA  
ATOM   2566  HD3 ILE P 614      10.064   9.872  13.750  0.00  0.00      PROA  
ATOM   2567    C ILE P 614      10.526   6.338  17.301  0.00  0.00      PROA  
ATOM   2568    O ILE P 614      11.121   6.511  18.363  0.00  0.00      PROA  
ATOM   2569    N HSD P 615       9.356   5.717  17.233  0.00  0.00      PROA  
ATOM   2570   HN HSD P 615       8.875   5.695  16.360  0.00  0.00      PROA  
ATOM   2571   CA HSD P 615       8.489   5.345  18.410  0.00  0.00      PROA  
ATOM   2572   HA HSD P 615       8.442   6.204  19.062  0.00  0.00      PROA  
ATOM   2573   CB HSD P 615       7.184   4.712  18.083  0.00  0.00      PROA  
ATOM   2574  HB1 HSD P 615       7.358   3.917  17.327  0.00  0.00      PROA  
ATOM   2575  HB2 HSD P 615       6.511   5.398  17.526  0.00  0.00      PROA  
ATOM   2576  ND1 HSD P 615       5.872   5.151  20.257  0.00  0.00      PROA  
ATOM   2577  HD1 HSD P 615       5.644   6.096  20.024  0.00  0.00      PROA  
ATOM   2578   CG HSD P 615       6.484   4.258  19.441  0.00  0.00      PROA  
ATOM   2579  CE1 HSD P 615       5.433   4.519  21.364  0.00  0.00      PROA  
ATOM   2580  HE1 HSD P 615       4.736   5.011  22.042  0.00  0.00      PROA  
ATOM   2581  NE2 HSD P 615       5.823   3.212  21.337  0.00  0.00      PROA  
ATOM   2582  CD2 HSD P 615       6.431   3.103  20.098  0.00  0.00      PROA  
ATOM   2583  HD2 HSD P 615       6.736   2.137  19.715  0.00  0.00      PROA  
ATOM   2584    C HSD P 615       9.409   4.317  19.221  0.00  0.00      PROA  
ATOM   2585    O HSD P 615       9.526   4.366  20.431  0.00  0.00      PROA  
ATOM   2586    N LEU P 616      10.050   3.322  18.567  0.00  0.00      PROA  
ATOM   2587   HN LEU P 616       9.852   3.193  17.599  0.00  0.00      PROA  
ATOM   2588   CA LEU P 616      10.993   2.372  19.179  0.00  0.00      PROA  
ATOM   2589   HA LEU P 616      10.482   1.879  19.992  0.00  0.00      PROA  
ATOM   2590   CB LEU P 616      11.327   1.158  18.254  0.00  0.00      PROA  
ATOM   2591  HB1 LEU P 616      11.805   1.523  17.320  0.00  0.00      PROA  
ATOM   2592  HB2 LEU P 616      10.320   0.794  17.959  0.00  0.00      PROA  
ATOM   2593   CG LEU P 616      12.112  -0.029  18.938  0.00  0.00      PROA  
ATOM   2594   HG LEU P 616      13.088   0.269  19.379  0.00  0.00      PROA  
ATOM   2595  CD1 LEU P 616      11.396  -0.688  20.098  0.00  0.00      PROA  
ATOM   2596 HD11 LEU P 616      11.219   0.056  20.904  0.00  0.00      PROA  
ATOM   2597 HD12 LEU P 616      12.068  -1.481  20.490  0.00  0.00      PROA  
ATOM   2598 HD13 LEU P 616      10.461  -1.202  19.788  0.00  0.00      PROA  
ATOM   2599  CD2 LEU P 616      12.447  -1.157  17.910  0.00  0.00      PROA  
ATOM   2600 HD21 LEU P 616      12.980  -1.890  18.552  0.00  0.00      PROA  
ATOM   2601 HD22 LEU P 616      13.073  -0.788  17.070  0.00  0.00      PROA  
ATOM   2602 HD23 LEU P 616      11.530  -1.574  17.442  0.00  0.00      PROA  
ATOM   2603    C LEU P 616      12.223   2.993  19.781  0.00  0.00      PROA  
ATOM   2604    O LEU P 616      12.667   2.749  20.905  0.00  0.00      PROA  
ATOM   2605    N ALA P 617      12.815   4.015  19.040  0.00  0.00      PROA  
ATOM   2606   HN ALA P 617      12.540   4.156  18.092  0.00  0.00      PROA  
ATOM   2607   CA ALA P 617      13.807   4.948  19.628  0.00  0.00      PROA  
ATOM   2608   HA ALA P 617      14.522   4.280  20.086  0.00  0.00      PROA  
ATOM   2609   CB ALA P 617      14.514   5.877  18.615  0.00  0.00      PROA  
ATOM   2610  HB1 ALA P 617      14.869   5.248  17.772  0.00  0.00      PROA  
ATOM   2611  HB2 ALA P 617      15.325   6.395  19.172  0.00  0.00      PROA  
ATOM   2612  HB3 ALA P 617      13.872   6.666  18.169  0.00  0.00      PROA  
ATOM   2613    C ALA P 617      13.219   5.700  20.891  0.00  0.00      PROA  
ATOM   2614    O ALA P 617      13.842   5.710  21.911  0.00  0.00      PROA  
ATOM   2615    N GLU P 618      11.944   6.245  20.862  0.00  0.00      PROA  
ATOM   2616   HN GLU P 618      11.377   6.290  20.043  0.00  0.00      PROA  
ATOM   2617   CA GLU P 618      11.457   7.036  21.919  0.00  0.00      PROA  
ATOM   2618   HA GLU P 618      12.183   7.775  22.226  0.00  0.00      PROA  
ATOM   2619   CB GLU P 618      10.132   7.751  21.557  0.00  0.00      PROA  
ATOM   2620  HB1 GLU P 618       9.597   8.092  22.468  0.00  0.00      PROA  
ATOM   2621  HB2 GLU P 618       9.463   7.070  20.987  0.00  0.00      PROA  
ATOM   2622   CG GLU P 618      10.409   9.043  20.774  0.00  0.00      PROA  
ATOM   2623  HG1 GLU P 618      10.976   8.862  19.836  0.00  0.00      PROA  
ATOM   2624  HG2 GLU P 618      11.069   9.681  21.399  0.00  0.00      PROA  
ATOM   2625   CD GLU P 618       9.132   9.914  20.448  0.00  0.00      PROA  
ATOM   2626  OE1 GLU P 618       8.858  10.156  19.278  0.00  0.00      PROA  
ATOM   2627  OE2 GLU P 618       8.507  10.444  21.400  0.00  0.00      PROA  
ATOM   2628    C GLU P 618      11.100   6.263  23.141  0.00  0.00      PROA  
ATOM   2629    O GLU P 618      11.086   6.818  24.248  0.00  0.00      PROA  
ATOM   2630    N THR P 619      10.730   4.975  22.955  0.00  0.00      PROA  
ATOM   2631   HN THR P 619      10.714   4.629  22.020  0.00  0.00      PROA  
ATOM   2632   CA THR P 619      10.391   4.149  24.058  0.00  0.00      PROA  
ATOM   2633   HA THR P 619       9.568   4.647  24.548  0.00  0.00      PROA  
ATOM   2634   CB THR P 619       9.761   2.781  23.579  0.00  0.00      PROA  
ATOM   2635   HB THR P 619      10.445   2.112  23.015  0.00  0.00      PROA  
ATOM   2636  OG1 THR P 619       8.605   3.213  22.814  0.00  0.00      PROA  
ATOM   2637  HG1 THR P 619       8.879   3.686  22.025  0.00  0.00      PROA  
ATOM   2638  CG2 THR P 619       9.374   1.802  24.658  0.00  0.00      PROA  
ATOM   2639 HG21 THR P 619       9.110   0.853  24.144  0.00  0.00      PROA  
ATOM   2640 HG22 THR P 619       8.573   2.157  25.341  0.00  0.00      PROA  
ATOM   2641 HG23 THR P 619      10.241   1.532  25.298  0.00  0.00      PROA  
ATOM   2642    C THR P 619      11.520   3.848  25.051  0.00  0.00      PROA  
ATOM   2643    O THR P 619      11.444   4.039  26.237  0.00  0.00      PROA  
ATOM   2644    N TYR P 620      12.715   3.675  24.443  0.00  0.00      PROA  
ATOM   2645   HN TYR P 620      12.850   3.719  23.456  0.00  0.00      PROA  
ATOM   2646   CA TYR P 620      13.890   3.405  25.124  0.00  0.00      PROA  
ATOM   2647   HA TYR P 620      13.597   3.448  26.162  0.00  0.00      PROA  
ATOM   2648   CB TYR P 620      14.310   1.907  24.938  0.00  0.00      PROA  
ATOM   2649  HB1 TYR P 620      15.220   1.583  25.486  0.00  0.00      PROA  
ATOM   2650  HB2 TYR P 620      14.514   1.547  23.906  0.00  0.00      PROA  
ATOM   2651   CG TYR P 620      13.320   0.942  25.470  0.00  0.00      PROA  
ATOM   2652  CD1 TYR P 620      12.935   0.959  26.840  0.00  0.00      PROA  
ATOM   2653  HD1 TYR P 620      13.385   1.646  27.541  0.00  0.00      PROA  
ATOM   2654  CE1 TYR P 620      11.840   0.048  27.289  0.00  0.00      PROA  
ATOM   2655  HE1 TYR P 620      11.423   0.178  28.277  0.00  0.00      PROA  
ATOM   2656   CZ TYR P 620      11.307  -0.859  26.412  0.00  0.00      PROA  
ATOM   2657   OH TYR P 620      10.331  -1.741  26.910  0.00  0.00      PROA  
ATOM   2658   HH TYR P 620      10.644  -1.913  27.801  0.00  0.00      PROA  
ATOM   2659  CD2 TYR P 620      12.858  -0.104  24.656  0.00  0.00      PROA  
ATOM   2660  HD2 TYR P 620      13.289  -0.146  23.667  0.00  0.00      PROA  
ATOM   2661  CE2 TYR P 620      11.914  -1.046  25.134  0.00  0.00      PROA  
ATOM   2662  HE2 TYR P 620      11.573  -1.828  24.472  0.00  0.00      PROA  
ATOM   2663    C TYR P 620      15.080   4.301  24.756  0.00  0.00      PROA  
ATOM   2664    O TYR P 620      16.012   3.816  24.130  0.00  0.00      PROA  
ATOM   2665    N PRO P 621      15.157   5.611  25.108  0.00  0.00      PROA  
ATOM   2666   CD PRO P 621      14.013   6.331  25.728  0.00  0.00      PROA  
ATOM   2667  HD1 PRO P 621      14.101   6.127  26.817  0.00  0.00      PROA  
ATOM   2668  HD2 PRO P 621      13.002   6.189  25.291  0.00  0.00      PROA  
ATOM   2669   CA PRO P 621      16.305   6.470  24.886  0.00  0.00      PROA  
ATOM   2670   HA PRO P 621      16.373   6.720  23.838  0.00  0.00      PROA  
ATOM   2671   CB PRO P 621      16.014   7.761  25.676  0.00  0.00      PROA  
ATOM   2672  HB1 PRO P 621      16.434   8.630  25.126  0.00  0.00      PROA  
ATOM   2673  HB2 PRO P 621      16.186   7.674  26.770  0.00  0.00      PROA  
ATOM   2674   CG PRO P 621      14.452   7.751  25.416  0.00  0.00      PROA  
ATOM   2675  HG1 PRO P 621      13.967   8.473  26.108  0.00  0.00      PROA  
ATOM   2676  HG2 PRO P 621      14.241   7.928  24.340  0.00  0.00      PROA  
ATOM   2677    C PRO P 621      17.665   5.829  25.135  0.00  0.00      PROA  
ATOM   2678    O PRO P 621      17.837   5.136  26.146  0.00  0.00      PROA  
ATOM   2679    N ILE P 622      18.622   6.052  24.264  0.00  0.00      PROA  
ATOM   2680   HN ILE P 622      18.362   6.604  23.476  0.00  0.00      PROA  
ATOM   2681   CA ILE P 622      20.042   5.575  24.371  0.00  0.00      PROA  
ATOM   2682   HA ILE P 622      19.834   4.554  24.655  0.00  0.00      PROA  
ATOM   2683   CB ILE P 622      20.817   5.701  22.998  0.00  0.00      PROA  
ATOM   2684   HB ILE P 622      20.141   5.254  22.238  0.00  0.00      PROA  
ATOM   2685  CG2 ILE P 622      20.851   7.216  22.717  0.00  0.00      PROA  
ATOM   2686 HG21 ILE P 622      21.114   7.440  21.661  0.00  0.00      PROA  
ATOM   2687 HG22 ILE P 622      21.571   7.661  23.436  0.00  0.00      PROA  
ATOM   2688 HG23 ILE P 622      19.844   7.673  22.829  0.00  0.00      PROA  
ATOM   2689  CG1 ILE P 622      22.202   5.013  22.884  0.00  0.00      PROA  
ATOM   2690 HG11 ILE P 622      22.788   5.370  23.758  0.00  0.00      PROA  
ATOM   2691 HG12 ILE P 622      22.571   5.212  21.855  0.00  0.00      PROA  
ATOM   2692   CD ILE P 622      22.116   3.497  22.960  0.00  0.00      PROA  
ATOM   2693  HD1 ILE P 622      21.852   3.142  23.979  0.00  0.00      PROA  
ATOM   2694  HD2 ILE P 622      23.036   3.036  22.540  0.00  0.00      PROA  
ATOM   2695  HD3 ILE P 622      21.316   3.117  22.289  0.00  0.00      PROA  
ATOM   2696    C ILE P 622      20.819   6.145  25.566  0.00  0.00      PROA  
ATOM   2697    O ILE P 622      20.566   7.195  26.120  0.00  0.00      PROA  
ATOM   2698    N HSD P 623      21.855   5.403  25.965  0.00  0.00      PROA  
ATOM   2699   HN HSD P 623      22.106   4.518  25.581  0.00  0.00      PROA  
ATOM   2700   CA HSD P 623      22.784   5.962  26.872  0.00  0.00      PROA  
ATOM   2701   HA HSD P 623      22.209   6.440  27.651  0.00  0.00      PROA  
ATOM   2702   CB HSD P 623      23.646   4.859  27.567  0.00  0.00      PROA  
ATOM   2703  HB1 HSD P 623      22.872   4.220  28.041  0.00  0.00      PROA  
ATOM   2704  HB2 HSD P 623      24.349   5.188  28.362  0.00  0.00      PROA  
ATOM   2705  ND1 HSD P 623      25.000   4.213  25.576  0.00  0.00      PROA  
ATOM   2706  HD1 HSD P 623      25.165   5.175  25.356  0.00  0.00      PROA  
ATOM   2707   CG HSD P 623      24.302   3.887  26.713  0.00  0.00      PROA  
ATOM   2708  CE1 HSD P 623      25.393   3.063  24.941  0.00  0.00      PROA  
ATOM   2709  HE1 HSD P 623      25.848   3.158  23.955  0.00  0.00      PROA  
ATOM   2710  NE2 HSD P 623      24.941   2.030  25.551  0.00  0.00      PROA  
ATOM   2711  CD2 HSD P 623      24.244   2.508  26.684  0.00  0.00      PROA  
ATOM   2712  HD2 HSD P 623      23.819   1.857  27.438  0.00  0.00      PROA  
ATOM   2713    C HSD P 623      23.758   7.006  26.225  0.00  0.00      PROA  
ATOM   2714    O HSD P 623      24.327   6.759  25.140  0.00  0.00      PROA  
ATOM   2715    N MET P 624      24.113   8.104  26.939  0.00  0.00      PROA  
ATOM   2716   HN MET P 624      23.685   8.322  27.813  0.00  0.00      PROA  
ATOM   2717   CA MET P 624      24.946   9.235  26.485  0.00  0.00      PROA  
ATOM   2718   HA MET P 624      25.331   8.812  25.570  0.00  0.00      PROA  
ATOM   2719   CB MET P 624      24.037  10.431  26.229  0.00  0.00      PROA  
ATOM   2720  HB1 MET P 624      24.681  11.309  26.009  0.00  0.00      PROA  
ATOM   2721  HB2 MET P 624      23.597  10.621  27.231  0.00  0.00      PROA  
ATOM   2722   CG MET P 624      23.138  10.230  25.080  0.00  0.00      PROA  
ATOM   2723  HG1 MET P 624      22.461  11.111  25.057  0.00  0.00      PROA  
ATOM   2724  HG2 MET P 624      22.575   9.275  25.136  0.00  0.00      PROA  
ATOM   2725   SD MET P 624      24.023  10.386  23.541  0.00  0.00      PROA  
ATOM   2726   CE MET P 624      22.550  10.585  22.407  0.00  0.00      PROA  
ATOM   2727  HE1 MET P 624      22.578   9.762  21.661  0.00  0.00      PROA  
ATOM   2728  HE2 MET P 624      22.571  11.540  21.840  0.00  0.00      PROA  
ATOM   2729  HE3 MET P 624      21.668  10.546  23.082  0.00  0.00      PROA  
ATOM   2730    C MET P 624      26.111   9.596  27.398  0.00  0.00      PROA  
ATOM   2731    O MET P 624      27.148  10.114  26.972  0.00  0.00      PROA  
ATOM   2732    N HSD P 625      26.080   9.160  28.648  0.00  0.00      PROA  
ATOM   2733   HN HSD P 625      25.306   8.674  29.048  0.00  0.00      PROA  
ATOM   2734   CA HSD P 625      27.182   9.536  29.590  0.00  0.00      PROA  
ATOM   2735   HA HSD P 625      28.043   9.772  28.982  0.00  0.00      PROA  
ATOM   2736   CB HSD P 625      26.804  10.786  30.431  0.00  0.00      PROA  
ATOM   2737  HB1 HSD P 625      26.542  11.590  29.710  0.00  0.00      PROA  
ATOM   2738  HB2 HSD P 625      27.675  11.079  31.055  0.00  0.00      PROA  
ATOM   2739  ND1 HSD P 625      24.340  10.645  30.934  0.00  0.00      PROA  
ATOM   2740  HD1 HSD P 625      24.151  10.867  29.977  0.00  0.00      PROA  
ATOM   2741   CG HSD P 625      25.634  10.644  31.359  0.00  0.00      PROA  
ATOM   2742  CE1 HSD P 625      23.579  10.777  31.991  0.00  0.00      PROA  
ATOM   2743  HE1 HSD P 625      22.510  10.772  31.775  0.00  0.00      PROA  
ATOM   2744  NE2 HSD P 625      24.272  10.697  33.138  0.00  0.00      PROA  
ATOM   2745  CD2 HSD P 625      25.589  10.691  32.747  0.00  0.00      PROA  
ATOM   2746  HD2 HSD P 625      26.416  10.588  33.439  0.00  0.00      PROA  
ATOM   2747    C HSD P 625      27.643   8.383  30.463  0.00  0.00      PROA  
ATOM   2748    O HSD P 625      28.042   8.550  31.629  0.00  0.00      PROA  
ATOM   2749    N SER P 626      27.535   7.078  29.896  0.00  0.00      PROA  
ATOM   2750   HN SER P 626      27.232   6.827  28.980  0.00  0.00      PROA  
ATOM   2751   CA SER P 626      27.945   5.911  30.611  0.00  0.00      PROA  
ATOM   2752   HA SER P 626      27.495   5.978  31.590  0.00  0.00      PROA  
ATOM   2753   CB SER P 626      27.307   4.611  29.972  0.00  0.00      PROA  
ATOM   2754  HB1 SER P 626      26.206   4.755  29.980  0.00  0.00      PROA  
ATOM   2755  HB2 SER P 626      27.637   3.701  30.517  0.00  0.00      PROA  
ATOM   2756   OG SER P 626      27.586   4.518  28.545  0.00  0.00      PROA  
ATOM   2757  HG1 SER P 626      27.045   3.790  28.230  0.00  0.00      PROA  
ATOM   2758    C SER P 626      29.437   5.753  30.755  0.00  0.00      PROA  
ATOM   2759    O SER P 626      30.238   6.256  29.988  0.00  0.00      PROA  
ATOM   2760    N GLN P 627      29.830   5.022  31.818  0.00  0.00      PROA  
ATOM   2761   HN GLN P 627      29.129   4.554  32.351  0.00  0.00      PROA  
ATOM   2762   CA GLN P 627      31.158   4.632  32.163  0.00  0.00      PROA  
ATOM   2763   HA GLN P 627      31.906   5.213  31.643  0.00  0.00      PROA  
ATOM   2764   CB GLN P 627      31.554   4.851  33.650  0.00  0.00      PROA  
ATOM   2765  HB1 GLN P 627      32.328   4.152  34.032  0.00  0.00      PROA  
ATOM   2766  HB2 GLN P 627      30.622   4.549  34.174  0.00  0.00      PROA  
ATOM   2767   CG GLN P 627      31.846   6.321  33.973  0.00  0.00      PROA  
ATOM   2768  HG1 GLN P 627      31.036   6.921  33.505  0.00  0.00      PROA  
ATOM   2769  HG2 GLN P 627      32.807   6.654  33.525  0.00  0.00      PROA  
ATOM   2770   CD GLN P 627      31.973   6.596  35.491  0.00  0.00      PROA  
ATOM   2771  OE1 GLN P 627      31.108   7.166  36.115  0.00  0.00      PROA  
ATOM   2772  NE2 GLN P 627      33.154   6.199  36.045  0.00  0.00      PROA  
ATOM   2773 HE21 GLN P 627      33.264   6.406  37.018  0.00  0.00      PROA  
ATOM   2774 HE22 GLN P 627      33.978   5.979  35.524  0.00  0.00      PROA  
ATOM   2775    C GLN P 627      31.425   3.210  31.757  0.00  0.00      PROA  
ATOM   2776    O GLN P 627      30.699   2.319  32.104  0.00  0.00      PROA  
ATOM   2777    N LEU P 628      32.519   3.030  31.054  0.00  0.00      PROA  
ATOM   2778   HN LEU P 628      33.295   3.655  31.020  0.00  0.00      PROA  
ATOM   2779   CA LEU P 628      33.045   1.837  30.436  0.00  0.00      PROA  
ATOM   2780   HA LEU P 628      32.243   1.635  29.742  0.00  0.00      PROA  
ATOM   2781   CB LEU P 628      34.399   2.173  29.790  0.00  0.00      PROA  
ATOM   2782  HB1 LEU P 628      34.677   1.336  29.114  0.00  0.00      PROA  
ATOM   2783  HB2 LEU P 628      35.219   2.230  30.537  0.00  0.00      PROA  
ATOM   2784   CG LEU P 628      34.427   3.480  28.952  0.00  0.00      PROA  
ATOM   2785   HG LEU P 628      34.344   4.391  29.583  0.00  0.00      PROA  
ATOM   2786  CD1 LEU P 628      35.819   3.573  28.283  0.00  0.00      PROA  
ATOM   2787 HD11 LEU P 628      36.614   3.263  28.995  0.00  0.00      PROA  
ATOM   2788 HD12 LEU P 628      36.022   4.578  27.855  0.00  0.00      PROA  
ATOM   2789 HD13 LEU P 628      35.859   2.940  27.370  0.00  0.00      PROA  
ATOM   2790  CD2 LEU P 628      33.435   3.610  27.801  0.00  0.00      PROA  
ATOM   2791 HD21 LEU P 628      32.394   3.867  28.091  0.00  0.00      PROA  
ATOM   2792 HD22 LEU P 628      33.305   2.591  27.377  0.00  0.00      PROA  
ATOM   2793 HD23 LEU P 628      33.874   4.203  26.971  0.00  0.00      PROA  
ATOM   2794    C LEU P 628      33.297   0.765  31.541  0.00  0.00      PROA  
ATOM   2795    O LEU P 628      32.935  -0.380  31.413  0.00  0.00      PROA  
ATOM   2796    N ASP P 629      33.929   1.181  32.694  0.00  0.00      PROA  
ATOM   2797   HN ASP P 629      34.206   2.113  32.914  0.00  0.00      PROA  
ATOM   2798   CA ASP P 629      34.149   0.225  33.763  0.00  0.00      PROA  
ATOM   2799   HA ASP P 629      34.544  -0.699  33.369  0.00  0.00      PROA  
ATOM   2800   CB ASP P 629      35.087   0.791  34.776  0.00  0.00      PROA  
ATOM   2801  HB1 ASP P 629      35.023   0.150  35.681  0.00  0.00      PROA  
ATOM   2802  HB2 ASP P 629      34.860   1.851  35.019  0.00  0.00      PROA  
ATOM   2803   CG ASP P 629      36.466   0.748  34.296  0.00  0.00      PROA  
ATOM   2804  OD1 ASP P 629      37.176   1.789  34.416  0.00  0.00      PROA  
ATOM   2805  OD2 ASP P 629      36.889  -0.298  33.698  0.00  0.00      PROA  
ATOM   2806    C ASP P 629      32.835  -0.170  34.457  0.00  0.00      PROA  
ATOM   2807    O ASP P 629      32.723  -1.219  35.094  0.00  0.00      PROA  
ATOM   2808    N HSD P 630      31.771   0.678  34.377  0.00  0.00      PROA  
ATOM   2809   HN HSD P 630      31.870   1.544  33.892  0.00  0.00      PROA  
ATOM   2810   CA HSD P 630      30.518   0.469  35.091  0.00  0.00      PROA  
ATOM   2811   HA HSD P 630      30.684  -0.216  35.910  0.00  0.00      PROA  
ATOM   2812   CB HSD P 630      30.160   1.846  35.793  0.00  0.00      PROA  
ATOM   2813  HB1 HSD P 630      29.176   1.786  36.304  0.00  0.00      PROA  
ATOM   2814  HB2 HSD P 630      30.134   2.645  35.021  0.00  0.00      PROA  
ATOM   2815  ND1 HSD P 630      31.259   3.592  37.340  0.00  0.00      PROA  
ATOM   2816  HD1 HSD P 630      30.527   4.267  37.437  0.00  0.00      PROA  
ATOM   2817   CG HSD P 630      31.153   2.340  36.789  0.00  0.00      PROA  
ATOM   2818  CE1 HSD P 630      32.304   3.611  38.194  0.00  0.00      PROA  
ATOM   2819  HE1 HSD P 630      32.578   4.551  38.672  0.00  0.00      PROA  
ATOM   2820  NE2 HSD P 630      32.903   2.404  38.203  0.00  0.00      PROA  
ATOM   2821  CD2 HSD P 630      32.181   1.667  37.317  0.00  0.00      PROA  
ATOM   2822  HD2 HSD P 630      32.469   0.654  37.065  0.00  0.00      PROA  
ATOM   2823    C HSD P 630      29.377  -0.062  34.270  0.00  0.00      PROA  
ATOM   2824    O HSD P 630      28.323  -0.438  34.820  0.00  0.00      PROA  
ATOM   2825    N LEU P 631      29.636  -0.226  32.966  0.00  0.00      PROA  
ATOM   2826   HN LEU P 631      30.461   0.233  32.646  0.00  0.00      PROA  
ATOM   2827   CA LEU P 631      28.732  -0.761  31.917  0.00  0.00      PROA  
ATOM   2828   HA LEU P 631      28.034   0.038  31.717  0.00  0.00      PROA  
ATOM   2829   CB LEU P 631      29.667  -0.807  30.623  0.00  0.00      PROA  
ATOM   2830  HB1 LEU P 631      30.682  -1.047  31.004  0.00  0.00      PROA  
ATOM   2831  HB2 LEU P 631      29.709   0.237  30.245  0.00  0.00      PROA  
ATOM   2832   CG LEU P 631      29.252  -1.666  29.376  0.00  0.00      PROA  
ATOM   2833   HG LEU P 631      28.143  -1.712  29.333  0.00  0.00      PROA  
ATOM   2834  CD1 LEU P 631      29.751  -1.035  28.021  0.00  0.00      PROA  
ATOM   2835 HD11 LEU P 631      29.374  -1.612  27.150  0.00  0.00      PROA  
ATOM   2836 HD12 LEU P 631      30.860  -0.978  28.011  0.00  0.00      PROA  
ATOM   2837 HD13 LEU P 631      29.409   0.003  27.820  0.00  0.00      PROA  
ATOM   2838  CD2 LEU P 631      29.793  -3.086  29.499  0.00  0.00      PROA  
ATOM   2839 HD21 LEU P 631      29.368  -3.581  30.398  0.00  0.00      PROA  
ATOM   2840 HD22 LEU P 631      30.891  -3.001  29.648  0.00  0.00      PROA  
ATOM   2841 HD23 LEU P 631      29.771  -3.660  28.549  0.00  0.00      PROA  
ATOM   2842    C LEU P 631      28.008  -2.086  32.154  0.00  0.00      PROA  
ATOM   2843    O LEU P 631      26.832  -2.264  31.747  0.00  0.00      PROA  
ATOM   2844    N SER P 632      28.566  -3.086  32.852  0.00  0.00      PROA  
ATOM   2845   HN SER P 632      29.530  -3.106  33.103  0.00  0.00      PROA  
ATOM   2846   CA SER P 632      27.861  -4.337  33.129  0.00  0.00      PROA  
ATOM   2847   HA SER P 632      26.891  -4.372  32.656  0.00  0.00      PROA  
ATOM   2848   CB SER P 632      28.772  -5.515  32.756  0.00  0.00      PROA  
ATOM   2849  HB1 SER P 632      29.513  -5.817  33.526  0.00  0.00      PROA  
ATOM   2850  HB2 SER P 632      29.472  -5.213  31.947  0.00  0.00      PROA  
ATOM   2851   OG SER P 632      28.072  -6.596  32.228  0.00  0.00      PROA  
ATOM   2852  HG1 SER P 632      27.623  -7.038  32.952  0.00  0.00      PROA  
ATOM   2853    C SER P 632      27.607  -4.309  34.626  0.00  0.00      PROA  
ATOM   2854    O SER P 632      26.958  -5.208  35.134  0.00  0.00      PROA  
ATOM   2855    N LEU P 633      28.107  -3.285  35.280  0.00  0.00      PROA  
ATOM   2856   HN LEU P 633      28.491  -2.574  34.696  0.00  0.00      PROA  
ATOM   2857   CA LEU P 633      27.964  -3.020  36.747  0.00  0.00      PROA  
ATOM   2858   HA LEU P 633      27.802  -3.977  37.221  0.00  0.00      PROA  
ATOM   2859   CB LEU P 633      29.336  -2.515  37.228  0.00  0.00      PROA  
ATOM   2860  HB1 LEU P 633      29.814  -1.872  36.458  0.00  0.00      PROA  
ATOM   2861  HB2 LEU P 633      30.066  -3.351  37.179  0.00  0.00      PROA  
ATOM   2862   CG LEU P 633      29.388  -1.799  38.597  0.00  0.00      PROA  
ATOM   2863   HG LEU P 633      28.534  -2.278  39.121  0.00  0.00      PROA  
ATOM   2864  CD1 LEU P 633      30.721  -2.016  39.353  0.00  0.00      PROA  
ATOM   2865 HD11 LEU P 633      31.019  -3.074  39.513  0.00  0.00      PROA  
ATOM   2866 HD12 LEU P 633      30.481  -1.797  40.416  0.00  0.00      PROA  
ATOM   2867 HD13 LEU P 633      31.598  -1.420  39.021  0.00  0.00      PROA  
ATOM   2868  CD2 LEU P 633      29.123  -0.303  38.544  0.00  0.00      PROA  
ATOM   2869 HD21 LEU P 633      29.278   0.130  39.555  0.00  0.00      PROA  
ATOM   2870 HD22 LEU P 633      28.137  -0.062  38.093  0.00  0.00      PROA  
ATOM   2871 HD23 LEU P 633      29.955   0.041  37.893  0.00  0.00      PROA  
ATOM   2872    C LEU P 633      26.690  -2.156  37.145  0.00  0.00      PROA  
ATOM   2873    O LEU P 633      25.930  -2.358  38.110  0.00  0.00      PROA  
ATOM   2874    N TYR P 634      26.332  -1.144  36.324  0.00  0.00      PROA  
ATOM   2875   HN TYR P 634      26.863  -0.977  35.496  0.00  0.00      PROA  
ATOM   2876   CA TYR P 634      25.195  -0.270  36.621  0.00  0.00      PROA  
ATOM   2877   HA TYR P 634      25.281  -0.053  37.675  0.00  0.00      PROA  
ATOM   2878   CB TYR P 634      25.184   1.183  35.929  0.00  0.00      PROA  
ATOM   2879  HB1 TYR P 634      26.200   1.456  36.286  0.00  0.00      PROA  
ATOM   2880  HB2 TYR P 634      24.381   1.815  36.366  0.00  0.00      PROA  
ATOM   2881   CG TYR P 634      25.010   1.369  34.348  0.00  0.00      PROA  
ATOM   2882  CD1 TYR P 634      24.594   2.621  33.873  0.00  0.00      PROA  
ATOM   2883  HD1 TYR P 634      24.512   3.407  34.609  0.00  0.00      PROA  
ATOM   2884  CE1 TYR P 634      24.449   2.813  32.511  0.00  0.00      PROA  
ATOM   2885  HE1 TYR P 634      24.179   3.760  32.068  0.00  0.00      PROA  
ATOM   2886   CZ TYR P 634      24.690   1.796  31.612  0.00  0.00      PROA  
ATOM   2887   OH TYR P 634      24.546   1.988  30.249  0.00  0.00      PROA  
ATOM   2888   HH TYR P 634      24.665   1.107  29.885  0.00  0.00      PROA  
ATOM   2889  CD2 TYR P 634      25.242   0.341  33.383  0.00  0.00      PROA  
ATOM   2890  HD2 TYR P 634      25.608  -0.645  33.629  0.00  0.00      PROA  
ATOM   2891  CE2 TYR P 634      25.089   0.598  31.992  0.00  0.00      PROA  
ATOM   2892  HE2 TYR P 634      25.239  -0.096  31.178  0.00  0.00      PROA  
ATOM   2893    C TYR P 634      23.785  -0.837  36.509  0.00  0.00      PROA  
ATOM   2894    O TYR P 634      23.447  -1.587  35.596  0.00  0.00      PROA  
ATOM   2895    N TYR P 635      22.872  -0.629  37.539  0.00  0.00      PROA  
ATOM   2896   HN TYR P 635      22.960   0.127  38.183  0.00  0.00      PROA  
ATOM   2897   CA TYR P 635      21.730  -1.469  37.720  0.00  0.00      PROA  
ATOM   2898   HA TYR P 635      21.684  -2.205  36.931  0.00  0.00      PROA  
ATOM   2899   CB TYR P 635      21.760  -2.322  39.025  0.00  0.00      PROA  
ATOM   2900  HB1 TYR P 635      22.616  -3.026  39.097  0.00  0.00      PROA  
ATOM   2901  HB2 TYR P 635      20.784  -2.839  39.151  0.00  0.00      PROA  
ATOM   2902   CG TYR P 635      21.894  -1.367  40.260  0.00  0.00      PROA  
ATOM   2903  CD1 TYR P 635      23.114  -0.992  40.795  0.00  0.00      PROA  
ATOM   2904  HD1 TYR P 635      23.978  -1.232  40.193  0.00  0.00      PROA  
ATOM   2905  CE1 TYR P 635      23.308  -0.249  41.979  0.00  0.00      PROA  
ATOM   2906  HE1 TYR P 635      24.307  -0.007  42.308  0.00  0.00      PROA  
ATOM   2907   CZ TYR P 635      22.126   0.230  42.545  0.00  0.00      PROA  
ATOM   2908   OH TYR P 635      22.162   1.153  43.617  0.00  0.00      PROA  
ATOM   2909   HH TYR P 635      21.290   1.370  43.955  0.00  0.00      PROA  
ATOM   2910  CD2 TYR P 635      20.757  -1.061  40.939  0.00  0.00      PROA  
ATOM   2911  HD2 TYR P 635      19.778  -1.311  40.557  0.00  0.00      PROA  
ATOM   2912  CE2 TYR P 635      20.862  -0.208  42.066  0.00  0.00      PROA  
ATOM   2913  HE2 TYR P 635      19.951   0.218  42.460  0.00  0.00      PROA  
ATOM   2914    C TYR P 635      20.431  -0.683  37.624  0.00  0.00      PROA  
ATOM   2915    O TYR P 635      20.344   0.528  37.815  0.00  0.00      PROA  
ATOM   2916    N CYS P 636      19.390  -1.407  37.309  0.00  0.00      PROA  
ATOM   2917   HN CYS P 636      19.508  -2.305  36.893  0.00  0.00      PROA  
ATOM   2918   CA CYS P 636      18.035  -1.002  37.593  0.00  0.00      PROA  
ATOM   2919   HA CYS P 636      18.061  -0.202  38.318  0.00  0.00      PROA  
ATOM   2920   CB CYS P 636      17.427  -0.330  36.365  0.00  0.00      PROA  
ATOM   2921  HB1 CYS P 636      17.398  -1.156  35.622  0.00  0.00      PROA  
ATOM   2922  HB2 CYS P 636      18.170   0.450  36.092  0.00  0.00      PROA  
ATOM   2923   SG CYS P 636      15.838   0.527  36.593  0.00  0.00      PROA  
ATOM   2924    C CYS P 636      17.192  -2.187  38.051  0.00  0.00      PROA  
ATOM   2925    O CYS P 636      17.385  -3.296  37.668  0.00  0.00      PROA  
ATOM   2926    N ARG P 637      16.272  -1.902  38.983  0.00  0.00      PROA  
ATOM   2927   HN ARG P 637      16.186  -0.944  39.246  0.00  0.00      PROA  
ATOM   2928   CA ARG P 637      15.480  -2.975  39.681  0.00  0.00      PROA  
ATOM   2929   HA ARG P 637      15.094  -3.651  38.933  0.00  0.00      PROA  
ATOM   2930   CB ARG P 637      16.338  -3.685  40.757  0.00  0.00      PROA  
ATOM   2931  HB1 ARG P 637      17.216  -4.084  40.207  0.00  0.00      PROA  
ATOM   2932  HB2 ARG P 637      15.707  -4.442  41.269  0.00  0.00      PROA  
ATOM   2933   CG ARG P 637      16.885  -2.679  41.798  0.00  0.00      PROA  
ATOM   2934  HG1 ARG P 637      15.948  -2.243  42.206  0.00  0.00      PROA  
ATOM   2935  HG2 ARG P 637      17.505  -1.937  41.253  0.00  0.00      PROA  
ATOM   2936   CD ARG P 637      17.650  -3.379  43.004  0.00  0.00      PROA  
ATOM   2937  HD1 ARG P 637      16.943  -4.090  43.482  0.00  0.00      PROA  
ATOM   2938  HD2 ARG P 637      17.986  -2.615  43.737  0.00  0.00      PROA  
ATOM   2939   NE ARG P 637      18.821  -4.059  42.454  0.00  0.00      PROA  
ATOM   2940   HE ARG P 637      18.797  -4.332  41.492  0.00  0.00      PROA  
ATOM   2941   CZ ARG P 637      20.053  -3.852  42.952  0.00  0.00      PROA  
ATOM   2942  NH1 ARG P 637      21.036  -4.062  42.104  0.00  0.00      PROA  
ATOM   2943 HH11 ARG P 637      20.760  -4.462  41.230  0.00  0.00      PROA  
ATOM   2944 HH12 ARG P 637      21.952  -3.759  42.366  0.00  0.00      PROA  
ATOM   2945  NH2 ARG P 637      20.416  -3.469  44.162  0.00  0.00      PROA  
ATOM   2946 HH21 ARG P 637      19.700  -3.397  44.857  0.00  0.00      PROA  
ATOM   2947 HH22 ARG P 637      21.398  -3.456  44.350  0.00  0.00      PROA  
ATOM   2948    C ARG P 637      14.280  -2.314  40.271  0.00  0.00      PROA  
ATOM   2949    O ARG P 637      14.221  -1.060  40.358  0.00  0.00      PROA  
ATOM   2950    N CYS P 638      13.294  -3.077  40.673  0.00  0.00      PROA  
ATOM   2951   HN CYS P 638      13.573  -4.027  40.793  0.00  0.00      PROA  
ATOM   2952   CA CYS P 638      12.126  -2.470  41.241  0.00  0.00      PROA  
ATOM   2953   HA CYS P 638      12.000  -1.462  40.872  0.00  0.00      PROA  
ATOM   2954   CB CYS P 638      10.873  -3.180  40.674  0.00  0.00      PROA  
ATOM   2955  HB1 CYS P 638      10.843  -4.165  41.188  0.00  0.00      PROA  
ATOM   2956  HB2 CYS P 638      10.959  -3.357  39.580  0.00  0.00      PROA  
ATOM   2957   SG CYS P 638       9.315  -2.311  40.941  0.00  0.00      PROA  
ATOM   2958    C CYS P 638      12.260  -2.435  42.757  0.00  0.00      PROA  
ATOM   2959    O CYS P 638      12.990  -3.175  43.405  0.00  0.00      PROA  
ATOM   2960    N ALA P 639      11.563  -1.489  43.386  0.00  0.00      PROA  
ATOM   2961   HN ALA P 639      10.962  -0.898  42.852  0.00  0.00      PROA  
ATOM   2962   CA ALA P 639      11.646  -1.032  44.794  0.00  0.00      PROA  
ATOM   2963   HA ALA P 639      11.695  -1.909  45.422  0.00  0.00      PROA  
ATOM   2964   CB ALA P 639      12.843  -0.157  44.910  0.00  0.00      PROA  
ATOM   2965  HB1 ALA P 639      13.010   0.185  45.954  0.00  0.00      PROA  
ATOM   2966  HB2 ALA P 639      12.727   0.723  44.241  0.00  0.00      PROA  
ATOM   2967  HB3 ALA P 639      13.792  -0.677  44.657  0.00  0.00      PROA  
ATOM   2968    C ALA P 639      10.277  -0.390  45.289  0.00  0.00      PROA  
ATOM   2969    O ALA P 639       9.426  -0.112  44.433  0.00  0.00      PROA  
ATOM   2970    N LEU P 640      10.132  -0.237  46.643  0.00  0.00      PROA  
ATOM   2971   HN LEU P 640      10.847  -0.471  47.298  0.00  0.00      PROA  
ATOM   2972   CA LEU P 640       8.963   0.298  47.181  0.00  0.00      PROA  
ATOM   2973   HA LEU P 640       8.143  -0.240  46.729  0.00  0.00      PROA  
ATOM   2974   CB LEU P 640       8.938   0.050  48.707  0.00  0.00      PROA  
ATOM   2975  HB1 LEU P 640       9.580   0.752  49.281  0.00  0.00      PROA  
ATOM   2976  HB2 LEU P 640       9.319  -0.966  48.945  0.00  0.00      PROA  
ATOM   2977   CG LEU P 640       7.566   0.113  49.391  0.00  0.00      PROA  
ATOM   2978   HG LEU P 640       7.051   1.024  49.018  0.00  0.00      PROA  
ATOM   2979  CD1 LEU P 640       6.651  -1.130  49.066  0.00  0.00      PROA  
ATOM   2980 HD11 LEU P 640       5.635  -0.989  49.492  0.00  0.00      PROA  
ATOM   2981 HD12 LEU P 640       7.111  -2.009  49.565  0.00  0.00      PROA  
ATOM   2982 HD13 LEU P 640       6.458  -1.180  47.973  0.00  0.00      PROA  
ATOM   2983  CD2 LEU P 640       7.567   0.368  50.884  0.00  0.00      PROA  
ATOM   2984 HD21 LEU P 640       6.557   0.172  51.304  0.00  0.00      PROA  
ATOM   2985 HD22 LEU P 640       8.119   1.298  51.140  0.00  0.00      PROA  
ATOM   2986 HD23 LEU P 640       8.173  -0.422  51.378  0.00  0.00      PROA  
ATOM   2987    C LEU P 640       8.897   1.858  46.955  0.00  0.00      PROA  
ATOM   2988    O LEU P 640       9.981   2.442  46.909  0.00  0.00      PROA  
ATOM   2989    N PRO P 641       7.752   2.447  46.637  0.00  0.00      PROA  
ATOM   2990   CD PRO P 641       6.596   1.701  45.995  0.00  0.00      PROA  
ATOM   2991  HD1 PRO P 641       5.848   1.408  46.762  0.00  0.00      PROA  
ATOM   2992  HD2 PRO P 641       6.906   0.778  45.458  0.00  0.00      PROA  
ATOM   2993   CA PRO P 641       7.698   3.860  46.295  0.00  0.00      PROA  
ATOM   2994   HA PRO P 641       8.416   4.041  45.509  0.00  0.00      PROA  
ATOM   2995   CB PRO P 641       6.216   4.037  45.850  0.00  0.00      PROA  
ATOM   2996  HB1 PRO P 641       6.075   4.930  45.203  0.00  0.00      PROA  
ATOM   2997  HB2 PRO P 641       5.563   4.056  46.748  0.00  0.00      PROA  
ATOM   2998   CG PRO P 641       5.950   2.726  45.079  0.00  0.00      PROA  
ATOM   2999  HG1 PRO P 641       4.872   2.575  44.857  0.00  0.00      PROA  
ATOM   3000  HG2 PRO P 641       6.478   2.720  44.102  0.00  0.00      PROA  
ATOM   3001    C PRO P 641       8.003   4.746  47.506  0.00  0.00      PROA  
ATOM   3002    O PRO P 641       7.511   4.559  48.660  0.00  0.00      PROA  
ATOM   3003    N GLU P 642       8.658   5.911  47.179  0.00  0.00      PROA  
ATOM   3004   HN GLU P 642       9.071   5.839  46.274  0.00  0.00      PROA  
ATOM   3005   CA GLU P 642       8.745   7.116  47.959  0.00  0.00      PROA  
ATOM   3006   HA GLU P 642       8.840   6.946  49.021  0.00  0.00      PROA  
ATOM   3007   CB GLU P 642      10.124   7.768  47.532  0.00  0.00      PROA  
ATOM   3008  HB1 GLU P 642      10.267   8.695  48.129  0.00  0.00      PROA  
ATOM   3009  HB2 GLU P 642      10.003   7.979  46.448  0.00  0.00      PROA  
ATOM   3010   CG GLU P 642      11.388   6.853  47.675  0.00  0.00      PROA  
ATOM   3011  HG1 GLU P 642      11.376   5.947  47.033  0.00  0.00      PROA  
ATOM   3012  HG2 GLU P 642      11.458   6.559  48.744  0.00  0.00      PROA  
ATOM   3013   CD GLU P 642      12.647   7.632  47.276  0.00  0.00      PROA  
ATOM   3014  OE1 GLU P 642      13.300   8.181  48.223  0.00  0.00      PROA  
ATOM   3015  OE2 GLU P 642      13.000   7.791  46.095  0.00  0.00      PROA  
ATOM   3016    C GLU P 642       7.602   8.067  47.808  0.00  0.00      PROA  
ATOM   3017    O GLU P 642       7.215   8.824  48.704  0.00  0.00      PROA  
ATOM   3018    N ASN P 643       6.995   8.073  46.594  0.00  0.00      PROA  
ATOM   3019   HN ASN P 643       7.335   7.464  45.882  0.00  0.00      PROA  
ATOM   3020   CA ASN P 643       5.846   8.972  46.326  0.00  0.00      PROA  
ATOM   3021   HA ASN P 643       6.258   9.967  46.412  0.00  0.00      PROA  
ATOM   3022   CB ASN P 643       5.497   8.845  44.711  0.00  0.00      PROA  
ATOM   3023  HB1 ASN P 643       6.414   8.816  44.083  0.00  0.00      PROA  
ATOM   3024  HB2 ASN P 643       5.055   9.832  44.459  0.00  0.00      PROA  
ATOM   3025   CG ASN P 643       4.569   7.798  44.343  0.00  0.00      PROA  
ATOM   3026  OD1 ASN P 643       4.337   6.761  44.953  0.00  0.00      PROA  
ATOM   3027  ND2 ASN P 643       3.898   8.087  43.164  0.00  0.00      PROA  
ATOM   3028 HD21 ASN P 643       3.218   7.424  42.849  0.00  0.00      PROA  
ATOM   3029 HD22 ASN P 643       4.353   8.753  42.575  0.00  0.00      PROA  
ATOM   3030    C ASN P 643       4.581   8.880  47.148  0.00  0.00      PROA  
ATOM   3031    O ASN P 643       4.295   7.890  47.858  0.00  0.00      PROA  
ATOM   3032    N PRO P 644       3.766   9.956  47.306  0.00  0.00      PROA  
ATOM   3033   CD PRO P 644       4.141  11.329  47.234  0.00  0.00      PROA  
ATOM   3034  HD1 PRO P 644       4.447  11.585  46.197  0.00  0.00      PROA  
ATOM   3035  HD2 PRO P 644       4.993  11.504  47.924  0.00  0.00      PROA  
ATOM   3036   CA PRO P 644       2.282   9.881  47.364  0.00  0.00      PROA  
ATOM   3037   HA PRO P 644       2.143   9.644  48.409  0.00  0.00      PROA  
ATOM   3038   CB PRO P 644       1.801  11.246  47.106  0.00  0.00      PROA  
ATOM   3039  HB1 PRO P 644       0.873  11.446  47.683  0.00  0.00      PROA  
ATOM   3040  HB2 PRO P 644       1.559  11.447  46.040  0.00  0.00      PROA  
ATOM   3041   CG PRO P 644       2.915  12.211  47.545  0.00  0.00      PROA  
ATOM   3042  HG1 PRO P 644       2.871  13.164  46.975  0.00  0.00      PROA  
ATOM   3043  HG2 PRO P 644       2.835  12.314  48.648  0.00  0.00      PROA  
ATOM   3044    C PRO P 644       1.486   8.902  46.577  0.00  0.00      PROA  
ATOM   3045    O PRO P 644       1.841   8.610  45.405  0.00  0.00      PROA  
ATOM   3046    N ASN P 645       0.383   8.387  47.127  0.00  0.00      PROA  
ATOM   3047   HN ASN P 645       0.062   8.593  48.049  0.00  0.00      PROA  
ATOM   3048   CA ASN P 645      -0.419   7.279  46.568  0.00  0.00      PROA  
ATOM   3049   HA ASN P 645      -0.167   7.083  45.536  0.00  0.00      PROA  
ATOM   3050   CB ASN P 645      -0.204   5.903  47.304  0.00  0.00      PROA  
ATOM   3051  HB1 ASN P 645      -0.821   5.049  46.951  0.00  0.00      PROA  
ATOM   3052  HB2 ASN P 645      -0.548   6.123  48.337  0.00  0.00      PROA  
ATOM   3053   CG ASN P 645       1.207   5.440  47.393  0.00  0.00      PROA  
ATOM   3054  OD1 ASN P 645       1.534   4.512  48.145  0.00  0.00      PROA  
ATOM   3055  ND2 ASN P 645       2.074   5.906  46.500  0.00  0.00      PROA  
ATOM   3056 HD21 ASN P 645       3.064   5.784  46.575  0.00  0.00      PROA  
ATOM   3057 HD22 ASN P 645       1.735   6.641  45.913  0.00  0.00      PROA  
ATOM   3058    C ASN P 645      -1.954   7.663  46.581  0.00  0.00      PROA  
ATOM   3059    O ASN P 645      -2.853   6.940  47.053  0.00  0.00      PROA  
ATOM   3060    N ASN P 646      -2.272   8.828  45.989  0.00  0.00      PROA  
ATOM   3061   HN ASN P 646      -1.527   9.377  45.618  0.00  0.00      PROA  
ATOM   3062   CA ASN P 646      -3.563   9.506  45.899  0.00  0.00      PROA  
ATOM   3063   HA ASN P 646      -3.961   9.689  46.886  0.00  0.00      PROA  
ATOM   3064   CB ASN P 646      -3.468  10.889  45.096  0.00  0.00      PROA  
ATOM   3065  HB1 ASN P 646      -4.435  11.434  45.132  0.00  0.00      PROA  
ATOM   3066  HB2 ASN P 646      -3.224  10.760  44.020  0.00  0.00      PROA  
ATOM   3067   CG ASN P 646      -2.279  11.800  45.594  0.00  0.00      PROA  
ATOM   3068  OD1 ASN P 646      -1.075  11.566  45.398  0.00  0.00      PROA  
ATOM   3069  ND2 ASN P 646      -2.632  13.049  45.997  0.00  0.00      PROA  
ATOM   3070 HD21 ASN P 646      -1.952  13.608  46.473  0.00  0.00      PROA  
ATOM   3071 HD22 ASN P 646      -3.533  13.440  45.815  0.00  0.00      PROA  
ATOM   3072    C ASN P 646      -4.553   8.615  45.198  0.00  0.00      PROA  
ATOM   3073    O ASN P 646      -5.739   8.589  45.552  0.00  0.00      PROA  
ATOM   3074    N HSD P 647      -4.130   7.816  44.205  0.00  0.00      PROA  
ATOM   3075   HN HSD P 647      -3.184   7.816  43.891  0.00  0.00      PROA  
ATOM   3076   CA HSD P 647      -5.024   6.899  43.515  0.00  0.00      PROA  
ATOM   3077   HA HSD P 647      -5.996   6.836  43.982  0.00  0.00      PROA  
ATOM   3078   CB HSD P 647      -5.287   7.201  42.051  0.00  0.00      PROA  
ATOM   3079  HB1 HSD P 647      -5.888   8.122  41.889  0.00  0.00      PROA  
ATOM   3080  HB2 HSD P 647      -5.894   6.335  41.713  0.00  0.00      PROA  
ATOM   3081  ND1 HSD P 647      -3.704   6.309  40.225  0.00  0.00      PROA  
ATOM   3082  HD1 HSD P 647      -3.884   5.330  40.327  0.00  0.00      PROA  
ATOM   3083   CG HSD P 647      -4.152   7.290  41.144  0.00  0.00      PROA  
ATOM   3084  CE1 HSD P 647      -2.999   6.959  39.297  0.00  0.00      PROA  
ATOM   3085  HE1 HSD P 647      -2.566   6.496  38.411  0.00  0.00      PROA  
ATOM   3086  NE2 HSD P 647      -2.929   8.286  39.523  0.00  0.00      PROA  
ATOM   3087  CD2 HSD P 647      -3.512   8.453  40.759  0.00  0.00      PROA  
ATOM   3088  HD2 HSD P 647      -3.491   9.466  41.143  0.00  0.00      PROA  
ATOM   3089    C HSD P 647      -4.448   5.495  43.669  0.00  0.00      PROA  
ATOM   3090    O HSD P 647      -5.181   4.563  43.853  0.00  0.00      PROA  
ATOM   3091    N THR P 648      -3.163   5.292  43.543  0.00  0.00      PROA  
ATOM   3092   HN THR P 648      -2.574   6.014  43.189  0.00  0.00      PROA  
ATOM   3093   CA THR P 648      -2.498   3.936  43.562  0.00  0.00      PROA  
ATOM   3094   HA THR P 648      -2.998   3.411  42.762  0.00  0.00      PROA  
ATOM   3095   CB THR P 648      -1.033   4.014  43.201  0.00  0.00      PROA  
ATOM   3096   HB THR P 648      -0.485   3.053  43.294  0.00  0.00      PROA  
ATOM   3097  OG1 THR P 648      -0.372   4.993  43.978  0.00  0.00      PROA  
ATOM   3098  HG1 THR P 648       0.556   4.746  43.961  0.00  0.00      PROA  
ATOM   3099  CG2 THR P 648      -0.901   4.404  41.640  0.00  0.00      PROA  
ATOM   3100 HG21 THR P 648      -1.503   3.885  40.863  0.00  0.00      PROA  
ATOM   3101 HG22 THR P 648       0.162   4.266  41.349  0.00  0.00      PROA  
ATOM   3102 HG23 THR P 648      -1.199   5.464  41.494  0.00  0.00      PROA  
ATOM   3103    C THR P 648      -2.657   3.026  44.684  0.00  0.00      PROA  
ATOM   3104    O THR P 648      -2.826   1.840  44.424  0.00  0.00      PROA  
ATOM   3105    N LEU P 649      -2.804   3.531  45.934  0.00  0.00      PROA  
ATOM   3106   HN LEU P 649      -2.675   4.516  46.016  0.00  0.00      PROA  
ATOM   3107   CA LEU P 649      -3.098   2.725  47.136  0.00  0.00      PROA  
ATOM   3108   HA LEU P 649      -2.493   1.834  47.055  0.00  0.00      PROA  
ATOM   3109   CB LEU P 649      -2.699   3.529  48.460  0.00  0.00      PROA  
ATOM   3110  HB1 LEU P 649      -3.192   4.520  48.362  0.00  0.00      PROA  
ATOM   3111  HB2 LEU P 649      -1.648   3.887  48.438  0.00  0.00      PROA  
ATOM   3112   CG LEU P 649      -3.023   2.893  49.827  0.00  0.00      PROA  
ATOM   3113   HG LEU P 649      -4.133   2.882  49.883  0.00  0.00      PROA  
ATOM   3114  CD1 LEU P 649      -2.484   1.498  49.938  0.00  0.00      PROA  
ATOM   3115 HD11 LEU P 649      -1.376   1.425  49.984  0.00  0.00      PROA  
ATOM   3116 HD12 LEU P 649      -2.871   0.773  49.191  0.00  0.00      PROA  
ATOM   3117 HD13 LEU P 649      -2.815   1.184  50.951  0.00  0.00      PROA  
ATOM   3118  CD2 LEU P 649      -2.531   3.841  50.858  0.00  0.00      PROA  
ATOM   3119 HD21 LEU P 649      -2.760   3.422  51.861  0.00  0.00      PROA  
ATOM   3120 HD22 LEU P 649      -2.919   4.874  50.731  0.00  0.00      PROA  
ATOM   3121 HD23 LEU P 649      -1.426   3.780  50.760  0.00  0.00      PROA  
ATOM   3122    C LEU P 649      -4.473   2.274  47.151  0.00  0.00      PROA  
ATOM   3123    O LEU P 649      -4.840   1.212  47.551  0.00  0.00      PROA  
ATOM   3124    N GLN P 650      -5.447   3.107  46.677  0.00  0.00      PROA  
ATOM   3125   HN GLN P 650      -5.211   4.042  46.422  0.00  0.00      PROA  
ATOM   3126   CA GLN P 650      -6.827   2.785  46.616  0.00  0.00      PROA  
ATOM   3127   HA GLN P 650      -7.169   2.236  47.480  0.00  0.00      PROA  
ATOM   3128   CB GLN P 650      -7.629   4.046  46.265  0.00  0.00      PROA  
ATOM   3129  HB1 GLN P 650      -8.619   3.561  46.399  0.00  0.00      PROA  
ATOM   3130  HB2 GLN P 650      -7.416   4.343  45.216  0.00  0.00      PROA  
ATOM   3131   CG GLN P 650      -7.458   5.294  47.159  0.00  0.00      PROA  
ATOM   3132  HG1 GLN P 650      -8.270   5.957  46.792  0.00  0.00      PROA  
ATOM   3133  HG2 GLN P 650      -6.515   5.845  46.954  0.00  0.00      PROA  
ATOM   3134   CD GLN P 650      -7.467   5.240  48.750  0.00  0.00      PROA  
ATOM   3135  OE1 GLN P 650      -6.459   4.970  49.349  0.00  0.00      PROA  
ATOM   3136  NE2 GLN P 650      -8.597   5.558  49.378  0.00  0.00      PROA  
ATOM   3137 HE21 GLN P 650      -8.633   5.720  50.364  0.00  0.00      PROA  
ATOM   3138 HE22 GLN P 650      -9.215   6.124  48.832  0.00  0.00      PROA  
ATOM   3139    C GLN P 650      -7.038   1.686  45.540  0.00  0.00      PROA  
ATOM   3140    O GLN P 650      -7.838   0.774  45.702  0.00  0.00      PROA  
ATOM   3141    N TYR P 651      -6.316   1.719  44.413  0.00  0.00      PROA  
ATOM   3142   HN TYR P 651      -5.799   2.540  44.184  0.00  0.00      PROA  
ATOM   3143   CA TYR P 651      -6.337   0.769  43.340  0.00  0.00      PROA  
ATOM   3144   HA TYR P 651      -7.368   0.607  43.060  0.00  0.00      PROA  
ATOM   3145   CB TYR P 651      -5.637   1.379  42.086  0.00  0.00      PROA  
ATOM   3146  HB1 TYR P 651      -4.581   1.668  42.272  0.00  0.00      PROA  
ATOM   3147  HB2 TYR P 651      -6.187   2.299  41.796  0.00  0.00      PROA  
ATOM   3148   CG TYR P 651      -5.662   0.468  40.836  0.00  0.00      PROA  
ATOM   3149  CD1 TYR P 651      -6.654   0.529  39.854  0.00  0.00      PROA  
ATOM   3150  HD1 TYR P 651      -7.518   1.101  40.158  0.00  0.00      PROA  
ATOM   3151  CE1 TYR P 651      -6.632  -0.237  38.636  0.00  0.00      PROA  
ATOM   3152  HE1 TYR P 651      -7.529  -0.306  38.039  0.00  0.00      PROA  
ATOM   3153   CZ TYR P 651      -5.458  -0.874  38.294  0.00  0.00      PROA  
ATOM   3154   OH TYR P 651      -5.255  -1.592  37.048  0.00  0.00      PROA  
ATOM   3155   HH TYR P 651      -5.893  -1.257  36.414  0.00  0.00      PROA  
ATOM   3156  CD2 TYR P 651      -4.494  -0.247  40.397  0.00  0.00      PROA  
ATOM   3157  HD2 TYR P 651      -3.704  -0.340  41.127  0.00  0.00      PROA  
ATOM   3158  CE2 TYR P 651      -4.408  -0.967  39.217  0.00  0.00      PROA  
ATOM   3159  HE2 TYR P 651      -3.557  -1.604  39.027  0.00  0.00      PROA  
ATOM   3160    C TYR P 651      -5.640  -0.543  43.651  0.00  0.00      PROA  
ATOM   3161    O TYR P 651      -6.106  -1.619  43.299  0.00  0.00      PROA  
ATOM   3162    N TRP P 652      -4.504  -0.463  44.410  0.00  0.00      PROA  
ATOM   3163   HN TRP P 652      -4.052   0.413  44.554  0.00  0.00      PROA  
ATOM   3164   CA TRP P 652      -3.856  -1.512  45.167  0.00  0.00      PROA  
ATOM   3165   HA TRP P 652      -3.526  -2.184  44.388  0.00  0.00      PROA  
ATOM   3166   CB TRP P 652      -2.530  -1.075  45.858  0.00  0.00      PROA  
ATOM   3167  HB1 TRP P 652      -2.678  -0.303  46.642  0.00  0.00      PROA  
ATOM   3168  HB2 TRP P 652      -1.978  -0.600  45.019  0.00  0.00      PROA  
ATOM   3169   CG TRP P 652      -1.681  -2.081  46.582  0.00  0.00      PROA  
ATOM   3170  CD1 TRP P 652      -0.641  -2.750  46.114  0.00  0.00      PROA  
ATOM   3171  HD1 TRP P 652      -0.153  -2.713  45.152  0.00  0.00      PROA  
ATOM   3172  NE1 TRP P 652      -0.205  -3.616  47.100  0.00  0.00      PROA  
ATOM   3173  HE1 TRP P 652       0.400  -4.373  46.983  0.00  0.00      PROA  
ATOM   3174  CE2 TRP P 652      -0.946  -3.428  48.229  0.00  0.00      PROA  
ATOM   3175  CD2 TRP P 652      -1.950  -2.496  47.929  0.00  0.00      PROA  
ATOM   3176  CE3 TRP P 652      -2.849  -2.101  48.932  0.00  0.00      PROA  
ATOM   3177  HE3 TRP P 652      -3.464  -1.251  48.675  0.00  0.00      PROA  
ATOM   3178  CZ3 TRP P 652      -2.899  -2.854  50.139  0.00  0.00      PROA  
ATOM   3179  HZ3 TRP P 652      -3.739  -2.746  50.809  0.00  0.00      PROA  
ATOM   3180  CZ2 TRP P 652      -0.907  -4.063  49.474  0.00  0.00      PROA  
ATOM   3181  HZ2 TRP P 652      -0.128  -4.704  49.858  0.00  0.00      PROA  
ATOM   3182  CH2 TRP P 652      -1.858  -3.724  50.401  0.00  0.00      PROA  
ATOM   3183  HH2 TRP P 652      -2.004  -4.209  51.355  0.00  0.00      PROA  
ATOM   3184    C TRP P 652      -4.831  -2.355  46.035  0.00  0.00      PROA  
ATOM   3185    O TRP P 652      -5.142  -3.546  45.775  0.00  0.00      PROA  
ATOM   3186    N LYS P 653      -5.558  -1.570  46.918  0.00  0.00      PROA  
ATOM   3187   HN LYS P 653      -5.560  -0.573  46.917  0.00  0.00      PROA  
ATOM   3188   CA LYS P 653      -6.728  -2.098  47.636  0.00  0.00      PROA  
ATOM   3189   HA LYS P 653      -6.368  -2.928  48.226  0.00  0.00      PROA  
ATOM   3190   CB LYS P 653      -7.370  -1.035  48.607  0.00  0.00      PROA  
ATOM   3191  HB1 LYS P 653      -8.300  -1.453  49.048  0.00  0.00      PROA  
ATOM   3192  HB2 LYS P 653      -7.682  -0.100  48.094  0.00  0.00      PROA  
ATOM   3193   CG LYS P 653      -6.536  -0.712  49.851  0.00  0.00      PROA  
ATOM   3194  HG1 LYS P 653      -7.172   0.009  50.407  0.00  0.00      PROA  
ATOM   3195  HG2 LYS P 653      -5.589  -0.238  49.515  0.00  0.00      PROA  
ATOM   3196   CD LYS P 653      -6.433  -1.901  50.776  0.00  0.00      PROA  
ATOM   3197  HD1 LYS P 653      -5.860  -2.703  50.263  0.00  0.00      PROA  
ATOM   3198  HD2 LYS P 653      -7.396  -2.407  51.003  0.00  0.00      PROA  
ATOM   3199   CE LYS P 653      -5.890  -1.582  52.206  0.00  0.00      PROA  
ATOM   3200  HE1 LYS P 653      -6.121  -0.547  52.538  0.00  0.00      PROA  
ATOM   3201  HE2 LYS P 653      -4.795  -1.691  52.358  0.00  0.00      PROA  
ATOM   3202   NZ LYS P 653      -6.503  -2.474  53.205  0.00  0.00      PROA  
ATOM   3203  HZ1 LYS P 653      -6.291  -2.186  54.181  0.00  0.00      PROA  
ATOM   3204  HZ2 LYS P 653      -6.331  -3.499  53.194  0.00  0.00      PROA  
ATOM   3205  HZ3 LYS P 653      -7.539  -2.410  53.130  0.00  0.00      PROA  
ATOM   3206    C LYS P 653      -7.868  -2.710  46.768  0.00  0.00      PROA  
ATOM   3207    O LYS P 653      -8.291  -3.840  47.043  0.00  0.00      PROA  
ATOM   3208    N GLU P 654      -8.371  -2.061  45.724  0.00  0.00      PROA  
ATOM   3209   HN GLU P 654      -8.083  -1.137  45.482  0.00  0.00      PROA  
ATOM   3210   CA GLU P 654      -9.461  -2.542  44.867  0.00  0.00      PROA  
ATOM   3211   HA GLU P 654     -10.374  -2.807  45.379  0.00  0.00      PROA  
ATOM   3212   CB GLU P 654      -9.960  -1.638  43.777  0.00  0.00      PROA  
ATOM   3213  HB1 GLU P 654     -10.615  -2.162  43.049  0.00  0.00      PROA  
ATOM   3214  HB2 GLU P 654      -9.064  -1.293  43.217  0.00  0.00      PROA  
ATOM   3215   CG GLU P 654     -10.859  -0.382  44.081  0.00  0.00      PROA  
ATOM   3216  HG1 GLU P 654     -10.340   0.404  44.670  0.00  0.00      PROA  
ATOM   3217  HG2 GLU P 654     -11.737  -0.632  44.714  0.00  0.00      PROA  
ATOM   3218   CD GLU P 654     -11.349   0.337  42.844  0.00  0.00      PROA  
ATOM   3219  OE1 GLU P 654     -12.105  -0.310  42.065  0.00  0.00      PROA  
ATOM   3220  OE2 GLU P 654     -11.015   1.474  42.622  0.00  0.00      PROA  
ATOM   3221    C GLU P 654      -9.122  -3.869  44.134  0.00  0.00      PROA  
ATOM   3222    O GLU P 654      -9.969  -4.794  44.078  0.00  0.00      PROA  
ATOM   3223    N HSD P 655      -7.944  -4.007  43.524  0.00  0.00      PROA  
ATOM   3224   HN HSD P 655      -7.359  -3.209  43.403  0.00  0.00      PROA  
ATOM   3225   CA HSD P 655      -7.470  -5.219  42.798  0.00  0.00      PROA  
ATOM   3226   HA HSD P 655      -8.325  -5.828  42.546  0.00  0.00      PROA  
ATOM   3227   CB HSD P 655      -6.776  -4.740  41.489  0.00  0.00      PROA  
ATOM   3228  HB1 HSD P 655      -6.241  -5.533  40.924  0.00  0.00      PROA  
ATOM   3229  HB2 HSD P 655      -6.006  -3.992  41.774  0.00  0.00      PROA  
ATOM   3230  ND1 HSD P 655      -8.673  -4.782  39.881  0.00  0.00      PROA  
ATOM   3231  HD1 HSD P 655      -8.807  -5.772  39.907  0.00  0.00      PROA  
ATOM   3232   CG HSD P 655      -7.724  -4.042  40.614  0.00  0.00      PROA  
ATOM   3233  CE1 HSD P 655      -9.508  -3.897  39.322  0.00  0.00      PROA  
ATOM   3234  HE1 HSD P 655     -10.460  -4.131  38.846  0.00  0.00      PROA  
ATOM   3235  NE2 HSD P 655      -9.223  -2.638  39.661  0.00  0.00      PROA  
ATOM   3236  CD2 HSD P 655      -8.124  -2.778  40.489  0.00  0.00      PROA  
ATOM   3237  HD2 HSD P 655      -7.576  -1.963  40.945  0.00  0.00      PROA  
ATOM   3238    C HSD P 655      -6.692  -6.264  43.654  0.00  0.00      PROA  
ATOM   3239    O HSD P 655      -6.188  -7.135  43.056  0.00  0.00      PROA  
ATOM   3240    N SER P 656      -6.725  -6.100  45.036  0.00  0.00      PROA  
ATOM   3241   HN SER P 656      -7.241  -5.338  45.419  0.00  0.00      PROA  
ATOM   3242   CA SER P 656      -5.940  -6.854  46.016  0.00  0.00      PROA  
ATOM   3243   HA SER P 656      -5.679  -6.164  46.804  0.00  0.00      PROA  
ATOM   3244   CB SER P 656      -6.708  -8.040  46.713  0.00  0.00      PROA  
ATOM   3245  HB1 SER P 656      -7.027  -8.889  46.070  0.00  0.00      PROA  
ATOM   3246  HB2 SER P 656      -7.674  -7.626  47.073  0.00  0.00      PROA  
ATOM   3247   OG SER P 656      -5.975  -8.669  47.841  0.00  0.00      PROA  
ATOM   3248  HG1 SER P 656      -5.201  -9.138  47.521  0.00  0.00      PROA  
ATOM   3249    C SER P 656      -4.548  -7.250  45.545  0.00  0.00      PROA  
ATOM   3250    O SER P 656      -4.118  -8.412  45.377  0.00  0.00      PROA  
ATOM   3251    N ILE P 657      -3.751  -6.218  45.236  0.00  0.00      PROA  
ATOM   3252   HN ILE P 657      -3.944  -5.257  45.415  0.00  0.00      PROA  
ATOM   3253   CA ILE P 657      -2.508  -6.312  44.535  0.00  0.00      PROA  
ATOM   3254   HA ILE P 657      -2.583  -7.118  43.821  0.00  0.00      PROA  
ATOM   3255   CB ILE P 657      -2.035  -5.003  43.931  0.00  0.00      PROA  
ATOM   3256   HB ILE P 657      -2.213  -4.319  44.788  0.00  0.00      PROA  
ATOM   3257  CG2 ILE P 657      -0.590  -5.015  43.423  0.00  0.00      PROA  
ATOM   3258 HG21 ILE P 657       0.060  -5.192  44.306  0.00  0.00      PROA  
ATOM   3259 HG22 ILE P 657      -0.298  -4.077  42.905  0.00  0.00      PROA  
ATOM   3260 HG23 ILE P 657      -0.421  -5.831  42.688  0.00  0.00      PROA  
ATOM   3261  CG1 ILE P 657      -2.984  -4.463  42.850  0.00  0.00      PROA  
ATOM   3262 HG11 ILE P 657      -2.590  -3.453  42.604  0.00  0.00      PROA  
ATOM   3263 HG12 ILE P 657      -4.004  -4.338  43.271  0.00  0.00      PROA  
ATOM   3264   CD ILE P 657      -3.128  -5.224  41.552  0.00  0.00      PROA  
ATOM   3265  HD1 ILE P 657      -3.518  -6.255  41.695  0.00  0.00      PROA  
ATOM   3266  HD2 ILE P 657      -2.094  -5.394  41.182  0.00  0.00      PROA  
ATOM   3267  HD3 ILE P 657      -3.747  -4.721  40.779  0.00  0.00      PROA  
ATOM   3268    C ILE P 657      -1.496  -6.825  45.618  0.00  0.00      PROA  
ATOM   3269    O ILE P 657      -1.581  -6.374  46.736  0.00  0.00      PROA  
ATOM   3270    N PRO P 658      -0.565  -7.755  45.365  0.00  0.00      PROA  
ATOM   3271   CD PRO P 658      -0.472  -8.569  44.179  0.00  0.00      PROA  
ATOM   3272  HD1 PRO P 658      -0.119  -7.895  43.370  0.00  0.00      PROA  
ATOM   3273  HD2 PRO P 658      -1.445  -9.090  44.046  0.00  0.00      PROA  
ATOM   3274   CA PRO P 658       0.446  -8.130  46.297  0.00  0.00      PROA  
ATOM   3275   HA PRO P 658      -0.128  -8.745  46.974  0.00  0.00      PROA  
ATOM   3276   CB PRO P 658       1.535  -8.821  45.444  0.00  0.00      PROA  
ATOM   3277  HB1 PRO P 658       2.120  -9.517  46.083  0.00  0.00      PROA  
ATOM   3278  HB2 PRO P 658       2.197  -8.113  44.902  0.00  0.00      PROA  
ATOM   3279   CG PRO P 658       0.733  -9.492  44.420  0.00  0.00      PROA  
ATOM   3280  HG1 PRO P 658       1.284  -9.841  43.520  0.00  0.00      PROA  
ATOM   3281  HG2 PRO P 658       0.229 -10.369  44.877  0.00  0.00      PROA  
ATOM   3282    C PRO P 658       1.121  -7.085  47.213  0.00  0.00      PROA  
ATOM   3283    O PRO P 658       1.447  -5.963  46.756  0.00  0.00      PROA  
ATOM   3284    N THR P 659       1.221  -7.482  48.526  0.00  0.00      PROA  
ATOM   3285   HN THR P 659       0.848  -8.402  48.620  0.00  0.00      PROA  
ATOM   3286   CA THR P 659       1.893  -6.841  49.687  0.00  0.00      PROA  
ATOM   3287   HA THR P 659       1.180  -6.056  49.889  0.00  0.00      PROA  
ATOM   3288   CB THR P 659       2.012  -7.729  50.870  0.00  0.00      PROA  
ATOM   3289   HB THR P 659       2.523  -7.223  51.717  0.00  0.00      PROA  
ATOM   3290  OG1 THR P 659       2.606  -9.031  50.576  0.00  0.00      PROA  
ATOM   3291  HG1 THR P 659       2.844  -8.930  49.652  0.00  0.00      PROA  
ATOM   3292  CG2 THR P 659       0.505  -7.988  51.356  0.00  0.00      PROA  
ATOM   3293 HG21 THR P 659      -0.227  -8.421  50.642  0.00  0.00      PROA  
ATOM   3294 HG22 THR P 659       0.078  -7.062  51.799  0.00  0.00      PROA  
ATOM   3295 HG23 THR P 659       0.604  -8.480  52.347  0.00  0.00      PROA  
ATOM   3296    C THR P 659       3.233  -6.166  49.376  0.00  0.00      PROA  
ATOM   3297    O THR P 659       3.915  -6.440  48.381  0.00  0.00      PROA  
ATOM   3298    N ALA P 660       3.780  -5.349  50.343  0.00  0.00      PROA  
ATOM   3299   HN ALA P 660       3.229  -5.054  51.120  0.00  0.00      PROA  
ATOM   3300   CA ALA P 660       5.057  -4.725  50.176  0.00  0.00      PROA  
ATOM   3301   HA ALA P 660       4.968  -4.237  49.217  0.00  0.00      PROA  
ATOM   3302   CB ALA P 660       5.292  -3.854  51.341  0.00  0.00      PROA  
ATOM   3303  HB1 ALA P 660       5.096  -4.410  52.283  0.00  0.00      PROA  
ATOM   3304  HB2 ALA P 660       4.518  -3.057  51.376  0.00  0.00      PROA  
ATOM   3305  HB3 ALA P 660       6.241  -3.281  51.268  0.00  0.00      PROA  
ATOM   3306    C ALA P 660       6.259  -5.608  50.100  0.00  0.00      PROA  
ATOM   3307    O ALA P 660       7.219  -5.202  49.521  0.00  0.00      PROA  
ATOM   3308    N ASP P 661       6.162  -6.856  50.513  0.00  0.00      PROA  
ATOM   3309   HN ASP P 661       5.300  -7.305  50.736  0.00  0.00      PROA  
ATOM   3310   CA ASP P 661       7.355  -7.664  50.540  0.00  0.00      PROA  
ATOM   3311   HA ASP P 661       8.102  -7.156  51.132  0.00  0.00      PROA  
ATOM   3312   CB ASP P 661       7.102  -8.989  51.328  0.00  0.00      PROA  
ATOM   3313  HB1 ASP P 661       8.037  -9.587  51.298  0.00  0.00      PROA  
ATOM   3314  HB2 ASP P 661       6.278  -9.528  50.812  0.00  0.00      PROA  
ATOM   3315   CG ASP P 661       6.648  -8.790  52.726  0.00  0.00      PROA  
ATOM   3316  OD1 ASP P 661       6.695  -7.661  53.351  0.00  0.00      PROA  
ATOM   3317  OD2 ASP P 661       6.297  -9.856  53.306  0.00  0.00      PROA  
ATOM   3318    C ASP P 661       7.943  -7.917  49.167  0.00  0.00      PROA  
ATOM   3319    O ASP P 661       9.166  -7.997  49.074  0.00  0.00      PROA  
ATOM   3320    N VAL P 662       7.164  -7.928  48.081  0.00  0.00      PROA  
ATOM   3321   HN VAL P 662       6.215  -7.622  48.111  0.00  0.00      PROA  
ATOM   3322   CA VAL P 662       7.545  -8.290  46.690  0.00  0.00      PROA  
ATOM   3323   HA VAL P 662       7.968  -9.284  46.727  0.00  0.00      PROA  
ATOM   3324   CB VAL P 662       6.275  -8.315  45.786  0.00  0.00      PROA  
ATOM   3325   HB VAL P 662       6.565  -8.699  44.784  0.00  0.00      PROA  
ATOM   3326  CG1 VAL P 662       5.286  -9.235  46.493  0.00  0.00      PROA  
ATOM   3327 HG11 VAL P 662       4.787  -8.838  47.402  0.00  0.00      PROA  
ATOM   3328 HG12 VAL P 662       5.775 -10.205  46.729  0.00  0.00      PROA  
ATOM   3329 HG13 VAL P 662       4.521  -9.440  45.713  0.00  0.00      PROA  
ATOM   3330  CG2 VAL P 662       5.606  -6.958  45.526  0.00  0.00      PROA  
ATOM   3331 HG21 VAL P 662       5.551  -6.254  46.384  0.00  0.00      PROA  
ATOM   3332 HG22 VAL P 662       4.572  -7.135  45.160  0.00  0.00      PROA  
ATOM   3333 HG23 VAL P 662       6.189  -6.421  44.748  0.00  0.00      PROA  
ATOM   3334    C VAL P 662       8.547  -7.346  46.149  0.00  0.00      PROA  
ATOM   3335    O VAL P 662       9.311  -7.674  45.283  0.00  0.00      PROA  
ATOM   3336    N ASN P 663       8.538  -6.150  46.749  0.00  0.00      PROA  
ATOM   3337   HN ASN P 663       7.966  -5.926  47.534  0.00  0.00      PROA  
ATOM   3338   CA ASN P 663       9.475  -5.058  46.427  0.00  0.00      PROA  
ATOM   3339   HA ASN P 663       9.358  -4.886  45.368  0.00  0.00      PROA  
ATOM   3340   CB ASN P 663       8.936  -3.652  47.016  0.00  0.00      PROA  
ATOM   3341  HB1 ASN P 663       9.766  -2.940  47.211  0.00  0.00      PROA  
ATOM   3342  HB2 ASN P 663       8.420  -3.716  47.998  0.00  0.00      PROA  
ATOM   3343   CG ASN P 663       7.830  -3.115  46.059  0.00  0.00      PROA  
ATOM   3344  OD1 ASN P 663       6.651  -3.097  46.304  0.00  0.00      PROA  
ATOM   3345  ND2 ASN P 663       8.163  -2.902  44.775  0.00  0.00      PROA  
ATOM   3346 HD21 ASN P 663       7.538  -2.629  44.043  0.00  0.00      PROA  
ATOM   3347 HD22 ASN P 663       9.094  -3.131  44.490  0.00  0.00      PROA  
ATOM   3348    C ASN P 663      10.893  -5.376  46.799  0.00  0.00      PROA  
ATOM   3349    O ASN P 663      11.742  -4.932  46.020  0.00  0.00      PROA  
ATOM   3350    N TRP P 664      11.247  -5.984  47.924  0.00  0.00      PROA  
ATOM   3351   HN TRP P 664      10.508  -6.243  48.541  0.00  0.00      PROA  
ATOM   3352   CA TRP P 664      12.545  -6.402  48.345  0.00  0.00      PROA  
ATOM   3353   HA TRP P 664      13.301  -5.705  48.014  0.00  0.00      PROA  
ATOM   3354   CB TRP P 664      12.579  -6.553  49.959  0.00  0.00      PROA  
ATOM   3355  HB1 TRP P 664      13.576  -6.805  50.381  0.00  0.00      PROA  
ATOM   3356  HB2 TRP P 664      11.980  -7.431  50.284  0.00  0.00      PROA  
ATOM   3357   CG TRP P 664      12.115  -5.323  50.665  0.00  0.00      PROA  
ATOM   3358  CD1 TRP P 664      12.811  -4.182  50.446  0.00  0.00      PROA  
ATOM   3359  HD1 TRP P 664      13.665  -4.044  49.800  0.00  0.00      PROA  
ATOM   3360  NE1 TRP P 664      12.156  -3.121  50.974  0.00  0.00      PROA  
ATOM   3361  HE1 TRP P 664      12.445  -2.223  50.723  0.00  0.00      PROA  
ATOM   3362  CE2 TRP P 664      11.059  -3.553  51.690  0.00  0.00      PROA  
ATOM   3363  CD2 TRP P 664      11.036  -4.961  51.594  0.00  0.00      PROA  
ATOM   3364  CE3 TRP P 664      10.051  -5.661  52.173  0.00  0.00      PROA  
ATOM   3365  HE3 TRP P 664      10.020  -6.741  52.154  0.00  0.00      PROA  
ATOM   3366  CZ3 TRP P 664       8.971  -4.978  52.742  0.00  0.00      PROA  
ATOM   3367  HZ3 TRP P 664       8.042  -5.458  53.013  0.00  0.00      PROA  
ATOM   3368  CZ2 TRP P 664      10.049  -2.844  52.257  0.00  0.00      PROA  
ATOM   3369  HZ2 TRP P 664      10.087  -1.806  52.550  0.00  0.00      PROA  
ATOM   3370  CH2 TRP P 664       9.026  -3.582  52.774  0.00  0.00      PROA  
ATOM   3371  HH2 TRP P 664       8.291  -3.032  53.343  0.00  0.00      PROA  
ATOM   3372    C TRP P 664      13.011  -7.744  47.749  0.00  0.00      PROA  
ATOM   3373    O TRP P 664      14.096  -8.270  47.989  0.00  0.00      PROA  
ATOM   3374    N ALA P 665      12.030  -8.350  46.998  0.00  0.00      PROA  
ATOM   3375   HN ALA P 665      11.161  -7.893  46.826  0.00  0.00      PROA  
ATOM   3376   CA ALA P 665      12.166  -9.657  46.357  0.00  0.00      PROA  
ATOM   3377   HA ALA P 665      12.918 -10.264  46.840  0.00  0.00      PROA  
ATOM   3378   CB ALA P 665      10.832 -10.378  46.471  0.00  0.00      PROA  
ATOM   3379  HB1 ALA P 665       9.999  -9.971  45.859  0.00  0.00      PROA  
ATOM   3380  HB2 ALA P 665      10.438 -10.260  47.503  0.00  0.00      PROA  
ATOM   3381  HB3 ALA P 665      10.885 -11.484  46.389  0.00  0.00      PROA  
ATOM   3382    C ALA P 665      12.561  -9.400  44.949  0.00  0.00      PROA  
ATOM   3383    O ALA P 665      13.119 -10.302  44.242  0.00  0.00      PROA  
ATOM   3384    N ASN P 666      12.368  -8.143  44.439  0.00  0.00      PROA  
ATOM   3385   HN ASN P 666      11.781  -7.545  44.979  0.00  0.00      PROA  
ATOM   3386   CA ASN P 666      12.774  -7.643  43.082  0.00  0.00      PROA  
ATOM   3387   HA ASN P 666      12.632  -6.573  43.123  0.00  0.00      PROA  
ATOM   3388   CB ASN P 666      14.267  -7.850  42.844  0.00  0.00      PROA  
ATOM   3389  HB1 ASN P 666      14.563  -7.426  41.861  0.00  0.00      PROA  
ATOM   3390  HB2 ASN P 666      14.532  -8.917  42.684  0.00  0.00      PROA  
ATOM   3391   CG ASN P 666      15.119  -7.389  43.988  0.00  0.00      PROA  
ATOM   3392  OD1 ASN P 666      15.956  -7.991  44.629  0.00  0.00      PROA  
ATOM   3393  ND2 ASN P 666      14.952  -6.039  44.208  0.00  0.00      PROA  
ATOM   3394 HD21 ASN P 666      15.448  -5.646  44.982  0.00  0.00      PROA  
ATOM   3395 HD22 ASN P 666      14.188  -5.529  43.813  0.00  0.00      PROA  
ATOM   3396    C ASN P 666      12.043  -8.285  41.895  0.00  0.00      PROA  
ATOM   3397    O ASN P 666      12.540  -9.226  41.277  0.00  0.00      PROA  
ATOM   3398    N LEU P 667      10.858  -7.751  41.517  0.00  0.00      PROA  
ATOM   3399   HN LEU P 667      10.722  -6.892  42.004  0.00  0.00      PROA  
ATOM   3400   CA LEU P 667      10.067  -8.043  40.387  0.00  0.00      PROA  
ATOM   3401   HA LEU P 667       9.828  -9.090  40.272  0.00  0.00      PROA  
ATOM   3402   CB LEU P 667       8.716  -7.266  40.479  0.00  0.00      PROA  
ATOM   3403  HB1 LEU P 667       8.218  -7.429  39.499  0.00  0.00      PROA  
ATOM   3404  HB2 LEU P 667       9.049  -6.208  40.536  0.00  0.00      PROA  
ATOM   3405   CG LEU P 667       7.807  -7.623  41.697  0.00  0.00      PROA  
ATOM   3406   HG LEU P 667       8.331  -7.444  42.660  0.00  0.00      PROA  
ATOM   3407  CD1 LEU P 667       6.480  -6.724  41.694  0.00  0.00      PROA  
ATOM   3408 HD11 LEU P 667       5.955  -6.937  40.738  0.00  0.00      PROA  
ATOM   3409 HD12 LEU P 667       6.833  -5.689  41.887  0.00  0.00      PROA  
ATOM   3410 HD13 LEU P 667       5.805  -7.084  42.500  0.00  0.00      PROA  
ATOM   3411  CD2 LEU P 667       7.459  -9.131  41.719  0.00  0.00      PROA  
ATOM   3412 HD21 LEU P 667       6.944  -9.274  42.693  0.00  0.00      PROA  
ATOM   3413 HD22 LEU P 667       8.367  -9.768  41.785  0.00  0.00      PROA  
ATOM   3414 HD23 LEU P 667       6.817  -9.543  40.911  0.00  0.00      PROA  
ATOM   3415    C LEU P 667      10.688  -7.696  39.049  0.00  0.00      PROA  
ATOM   3416    O LEU P 667      11.613  -6.847  38.965  0.00  0.00      PROA  
ATOM   3417    N THR P 668      10.318  -8.448  37.996  0.00  0.00      PROA  
ATOM   3418   HN THR P 668       9.489  -8.990  38.110  0.00  0.00      PROA  
ATOM   3419   CA THR P 668      10.693  -8.331  36.610  0.00  0.00      PROA  
ATOM   3420   HA THR P 668      11.773  -8.305  36.597  0.00  0.00      PROA  
ATOM   3421   CB THR P 668      10.230  -9.521  35.670  0.00  0.00      PROA  
ATOM   3422   HB THR P 668      10.833  -9.321  34.758  0.00  0.00      PROA  
ATOM   3423  OG1 THR P 668       8.838  -9.520  35.362  0.00  0.00      PROA  
ATOM   3424  HG1 THR P 668       8.475  -9.832  36.194  0.00  0.00      PROA  
ATOM   3425  CG2 THR P 668      10.645 -10.824  36.248  0.00  0.00      PROA  
ATOM   3426 HG21 THR P 668       9.907 -11.208  36.984  0.00  0.00      PROA  
ATOM   3427 HG22 THR P 668      11.649 -10.644  36.688  0.00  0.00      PROA  
ATOM   3428 HG23 THR P 668      10.635 -11.642  35.496  0.00  0.00      PROA  
ATOM   3429    C THR P 668      10.055  -7.072  36.011  0.00  0.00      PROA  
ATOM   3430    O THR P 668       9.152  -6.417  36.531  0.00  0.00      PROA  
ATOM   3431    N VAL P 669      10.487  -6.539  34.858  0.00  0.00      PROA  
ATOM   3432   HN VAL P 669      11.162  -7.003  34.289  0.00  0.00      PROA  
ATOM   3433   CA VAL P 669      10.151  -5.211  34.369  0.00  0.00      PROA  
ATOM   3434   HA VAL P 669      10.327  -4.471  35.135  0.00  0.00      PROA  
ATOM   3435   CB VAL P 669      10.958  -4.995  33.183  0.00  0.00      PROA  
ATOM   3436   HB VAL P 669      10.889  -5.873  32.506  0.00  0.00      PROA  
ATOM   3437  CG1 VAL P 669      10.666  -3.774  32.331  0.00  0.00      PROA  
ATOM   3438 HG11 VAL P 669       9.662  -3.747  31.857  0.00  0.00      PROA  
ATOM   3439 HG12 VAL P 669      11.411  -3.748  31.507  0.00  0.00      PROA  
ATOM   3440 HG13 VAL P 669      10.836  -2.838  32.905  0.00  0.00      PROA  
ATOM   3441  CG2 VAL P 669      12.407  -4.816  33.754  0.00  0.00      PROA  
ATOM   3442 HG21 VAL P 669      13.097  -4.281  33.067  0.00  0.00      PROA  
ATOM   3443 HG22 VAL P 669      13.027  -5.692  34.040  0.00  0.00      PROA  
ATOM   3444 HG23 VAL P 669      12.311  -4.164  34.648  0.00  0.00      PROA  
ATOM   3445    C VAL P 669       8.693  -4.900  34.203  0.00  0.00      PROA  
ATOM   3446    O VAL P 669       8.198  -3.881  34.723  0.00  0.00      PROA  
ATOM   3447    N SER P 670       7.859  -5.756  33.499  0.00  0.00      PROA  
ATOM   3448   HN SER P 670       8.313  -6.545  33.092  0.00  0.00      PROA  
ATOM   3449   CA SER P 670       6.415  -5.582  33.438  0.00  0.00      PROA  
ATOM   3450   HA SER P 670       6.190  -4.619  33.004  0.00  0.00      PROA  
ATOM   3451   CB SER P 670       5.853  -6.741  32.552  0.00  0.00      PROA  
ATOM   3452  HB1 SER P 670       6.282  -6.745  31.527  0.00  0.00      PROA  
ATOM   3453  HB2 SER P 670       4.750  -6.658  32.442  0.00  0.00      PROA  
ATOM   3454   OG SER P 670       6.200  -8.053  32.922  0.00  0.00      PROA  
ATOM   3455  HG1 SER P 670       5.631  -8.212  33.679  0.00  0.00      PROA  
ATOM   3456    C SER P 670       5.745  -5.531  34.823  0.00  0.00      PROA  
ATOM   3457    O SER P 670       4.925  -4.711  35.089  0.00  0.00      PROA  
ATOM   3458    N GLU P 671       6.100  -6.403  35.718  0.00  0.00      PROA  
ATOM   3459   HN GLU P 671       7.006  -6.734  35.465  0.00  0.00      PROA  
ATOM   3460   CA GLU P 671       5.566  -6.585  37.095  0.00  0.00      PROA  
ATOM   3461   HA GLU P 671       4.509  -6.696  36.905  0.00  0.00      PROA  
ATOM   3462   CB GLU P 671       6.115  -7.765  37.828  0.00  0.00      PROA  
ATOM   3463  HB1 GLU P 671       6.089  -7.729  38.938  0.00  0.00      PROA  
ATOM   3464  HB2 GLU P 671       7.210  -7.720  37.649  0.00  0.00      PROA  
ATOM   3465   CG GLU P 671       5.402  -9.149  37.476  0.00  0.00      PROA  
ATOM   3466  HG1 GLU P 671       5.115  -9.238  36.406  0.00  0.00      PROA  
ATOM   3467  HG2 GLU P 671       4.467  -9.186  38.075  0.00  0.00      PROA  
ATOM   3468   CD GLU P 671       6.318 -10.352  37.866  0.00  0.00      PROA  
ATOM   3469  OE1 GLU P 671       7.535 -10.294  37.620  0.00  0.00      PROA  
ATOM   3470  OE2 GLU P 671       5.684 -11.337  38.290  0.00  0.00      PROA  
ATOM   3471    C GLU P 671       5.675  -5.329  37.898  0.00  0.00      PROA  
ATOM   3472    O GLU P 671       4.879  -4.881  38.677  0.00  0.00      PROA  
ATOM   3473    N CYS P 672       6.811  -4.669  37.716  0.00  0.00      PROA  
ATOM   3474   HN CYS P 672       7.585  -5.098  37.258  0.00  0.00      PROA  
ATOM   3475   CA CYS P 672       7.075  -3.317  38.215  0.00  0.00      PROA  
ATOM   3476   HA CYS P 672       6.935  -3.259  39.284  0.00  0.00      PROA  
ATOM   3477   CB CYS P 672       8.559  -2.886  37.976  0.00  0.00      PROA  
ATOM   3478  HB1 CYS P 672       8.779  -2.610  36.922  0.00  0.00      PROA  
ATOM   3479  HB2 CYS P 672       9.235  -3.724  38.248  0.00  0.00      PROA  
ATOM   3480   SG CYS P 672       9.010  -1.565  39.080  0.00  0.00      PROA  
ATOM   3481    C CYS P 672       6.162  -2.269  37.496  0.00  0.00      PROA  
ATOM   3482    O CYS P 672       5.587  -1.412  38.196  0.00  0.00      PROA  
ATOM   3483    N GLN P 673       6.020  -2.228  36.187  0.00  0.00      PROA  
ATOM   3484   HN GLN P 673       6.482  -2.922  35.641  0.00  0.00      PROA  
ATOM   3485   CA GLN P 673       5.128  -1.373  35.421  0.00  0.00      PROA  
ATOM   3486   HA GLN P 673       5.470  -0.396  35.730  0.00  0.00      PROA  
ATOM   3487   CB GLN P 673       5.427  -1.464  33.882  0.00  0.00      PROA  
ATOM   3488  HB1 GLN P 673       4.667  -0.712  33.579  0.00  0.00      PROA  
ATOM   3489  HB2 GLN P 673       5.372  -2.447  33.368  0.00  0.00      PROA  
ATOM   3490   CG GLN P 673       6.842  -0.908  33.468  0.00  0.00      PROA  
ATOM   3491  HG1 GLN P 673       7.666  -1.568  33.814  0.00  0.00      PROA  
ATOM   3492  HG2 GLN P 673       7.075   0.074  33.931  0.00  0.00      PROA  
ATOM   3493   CD GLN P 673       6.990  -0.742  31.988  0.00  0.00      PROA  
ATOM   3494  OE1 GLN P 673       7.479  -1.708  31.403  0.00  0.00      PROA  
ATOM   3495  NE2 GLN P 673       6.514   0.358  31.359  0.00  0.00      PROA  
ATOM   3496 HE21 GLN P 673       6.541   0.401  30.361  0.00  0.00      PROA  
ATOM   3497 HE22 GLN P 673       6.259   1.195  31.844  0.00  0.00      PROA  
ATOM   3498    C GLN P 673       3.644  -1.479  35.832  0.00  0.00      PROA  
ATOM   3499    O GLN P 673       2.923  -0.505  36.052  0.00  0.00      PROA  
ATOM   3500    N GLU P 674       3.166  -2.650  36.073  0.00  0.00      PROA  
ATOM   3501   HN GLU P 674       3.738  -3.371  35.690  0.00  0.00      PROA  
ATOM   3502   CA GLU P 674       1.760  -2.944  36.257  0.00  0.00      PROA  
ATOM   3503   HA GLU P 674       1.247  -2.231  35.629  0.00  0.00      PROA  
ATOM   3504   CB GLU P 674       1.322  -4.286  35.616  0.00  0.00      PROA  
ATOM   3505  HB1 GLU P 674       0.267  -4.519  35.876  0.00  0.00      PROA  
ATOM   3506  HB2 GLU P 674       1.971  -5.060  36.077  0.00  0.00      PROA  
ATOM   3507   CG GLU P 674       1.500  -4.317  34.063  0.00  0.00      PROA  
ATOM   3508  HG1 GLU P 674       2.539  -4.060  33.763  0.00  0.00      PROA  
ATOM   3509  HG2 GLU P 674       0.864  -3.512  33.635  0.00  0.00      PROA  
ATOM   3510   CD GLU P 674       1.083  -5.713  33.511  0.00  0.00      PROA  
ATOM   3511  OE1 GLU P 674       1.098  -5.888  32.228  0.00  0.00      PROA  
ATOM   3512  OE2 GLU P 674       0.734  -6.630  34.311  0.00  0.00      PROA  
ATOM   3513    C GLU P 674       1.203  -3.030  37.604  0.00  0.00      PROA  
ATOM   3514    O GLU P 674      -0.029  -2.898  37.913  0.00  0.00      PROA  
ATOM   3515    N MET P 675       2.087  -3.251  38.598  0.00  0.00      PROA  
ATOM   3516   HN MET P 675       3.042  -3.358  38.331  0.00  0.00      PROA  
ATOM   3517   CA MET P 675       1.726  -3.301  39.982  0.00  0.00      PROA  
ATOM   3518   HA MET P 675       0.684  -3.483  40.198  0.00  0.00      PROA  
ATOM   3519   CB MET P 675       2.454  -4.435  40.771  0.00  0.00      PROA  
ATOM   3520  HB1 MET P 675       2.207  -4.468  41.853  0.00  0.00      PROA  
ATOM   3521  HB2 MET P 675       3.544  -4.244  40.665  0.00  0.00      PROA  
ATOM   3522   CG MET P 675       2.078  -5.782  40.175  0.00  0.00      PROA  
ATOM   3523  HG1 MET P 675       2.614  -5.894  39.209  0.00  0.00      PROA  
ATOM   3524  HG2 MET P 675       0.977  -5.719  40.034  0.00  0.00      PROA  
ATOM   3525   SD MET P 675       2.561  -7.172  41.218  0.00  0.00      PROA  
ATOM   3526   CE MET P 675       2.035  -8.467  40.097  0.00  0.00      PROA  
ATOM   3527  HE1 MET P 675       1.249  -9.122  40.531  0.00  0.00      PROA  
ATOM   3528  HE2 MET P 675       2.945  -9.049  39.835  0.00  0.00      PROA  
ATOM   3529  HE3 MET P 675       1.690  -7.964  39.169  0.00  0.00      PROA  
ATOM   3530    C MET P 675       2.044  -1.928  40.632  0.00  0.00      PROA  
ATOM   3531    O MET P 675       1.748  -1.862  41.821  0.00  0.00      PROA  
ATOM   3532    N HSD P 676       2.618  -0.952  39.884  0.00  0.00      PROA  
ATOM   3533   HN HSD P 676       2.993  -1.262  39.014  0.00  0.00      PROA  
ATOM   3534   CA HSD P 676       2.850   0.418  40.286  0.00  0.00      PROA  
ATOM   3535   HA HSD P 676       3.043   0.980  39.384  0.00  0.00      PROA  
ATOM   3536   CB HSD P 676       1.605   1.114  40.736  0.00  0.00      PROA  
ATOM   3537  HB1 HSD P 676       1.832   2.189  40.904  0.00  0.00      PROA  
ATOM   3538  HB2 HSD P 676       1.076   0.725  41.631  0.00  0.00      PROA  
ATOM   3539  ND1 HSD P 676      -0.807   0.633  39.800  0.00  0.00      PROA  
ATOM   3540  HD1 HSD P 676      -1.025   0.160  40.654  0.00  0.00      PROA  
ATOM   3541   CG HSD P 676       0.481   1.171  39.618  0.00  0.00      PROA  
ATOM   3542  CE1 HSD P 676      -1.548   0.922  38.672  0.00  0.00      PROA  
ATOM   3543  HE1 HSD P 676      -2.629   0.788  38.643  0.00  0.00      PROA  
ATOM   3544  NE2 HSD P 676      -0.835   1.629  37.827  0.00  0.00      PROA  
ATOM   3545  CD2 HSD P 676       0.418   1.786  38.389  0.00  0.00      PROA  
ATOM   3546  HD2 HSD P 676       1.201   2.418  37.989  0.00  0.00      PROA  
ATOM   3547    C HSD P 676       3.966   0.608  41.185  0.00  0.00      PROA  
ATOM   3548    O HSD P 676       3.956   1.437  42.097  0.00  0.00      PROA  
ATOM   3549    N GLY P 677       5.068  -0.198  40.996  0.00  0.00      PROA  
ATOM   3550   HN GLY P 677       5.104  -0.891  40.280  0.00  0.00      PROA  
ATOM   3551   CA GLY P 677       6.339  -0.072  41.742  0.00  0.00      PROA  
ATOM   3552  HA1 GLY P 677       6.920  -0.966  41.567  0.00  0.00      PROA  
ATOM   3553  HA2 GLY P 677       6.040  -0.078  42.780  0.00  0.00      PROA  
ATOM   3554    C GLY P 677       7.093   1.130  41.357  0.00  0.00      PROA  
ATOM   3555    O GLY P 677       6.673   1.861  40.483  0.00  0.00      PROA  
ATOM   3556    N GLU P 678       8.187   1.487  42.023  0.00  0.00      PROA  
ATOM   3557   HN GLU P 678       8.677   0.886  42.649  0.00  0.00      PROA  
ATOM   3558   CA GLU P 678       9.137   2.503  41.538  0.00  0.00      PROA  
ATOM   3559   HA GLU P 678       8.759   2.958  40.635  0.00  0.00      PROA  
ATOM   3560   CB GLU P 678       9.412   3.597  42.585  0.00  0.00      PROA  
ATOM   3561  HB1 GLU P 678      10.425   4.053  42.579  0.00  0.00      PROA  
ATOM   3562  HB2 GLU P 678       9.374   3.108  43.582  0.00  0.00      PROA  
ATOM   3563   CG GLU P 678       8.335   4.752  42.649  0.00  0.00      PROA  
ATOM   3564  HG1 GLU P 678       7.377   4.382  43.073  0.00  0.00      PROA  
ATOM   3565  HG2 GLU P 678       8.062   5.018  41.606  0.00  0.00      PROA  
ATOM   3566   CD GLU P 678       8.837   5.981  43.278  0.00  0.00      PROA  
ATOM   3567  OE1 GLU P 678       9.244   6.110  44.441  0.00  0.00      PROA  
ATOM   3568  OE2 GLU P 678       8.670   7.053  42.594  0.00  0.00      PROA  
ATOM   3569    C GLU P 678      10.458   1.802  41.151  0.00  0.00      PROA  
ATOM   3570    O GLU P 678      10.915   0.953  41.862  0.00  0.00      PROA  
ATOM   3571    N PHE P 679      11.039   2.165  39.974  0.00  0.00      PROA  
ATOM   3572   HN PHE P 679      10.622   2.797  39.326  0.00  0.00      PROA  
ATOM   3573   CA PHE P 679      12.341   1.664  39.560  0.00  0.00      PROA  
ATOM   3574   HA PHE P 679      12.402   0.624  39.844  0.00  0.00      PROA  
ATOM   3575   CB PHE P 679      12.516   1.783  38.047  0.00  0.00      PROA  
ATOM   3576  HB1 PHE P 679      13.615   1.729  37.893  0.00  0.00      PROA  
ATOM   3577  HB2 PHE P 679      12.166   2.786  37.720  0.00  0.00      PROA  
ATOM   3578   CG PHE P 679      11.806   0.660  37.259  0.00  0.00      PROA  
ATOM   3579  CD1 PHE P 679      12.412  -0.596  37.075  0.00  0.00      PROA  
ATOM   3580  HD1 PHE P 679      13.329  -0.786  37.611  0.00  0.00      PROA  
ATOM   3581  CE1 PHE P 679      11.813  -1.552  36.269  0.00  0.00      PROA  
ATOM   3582  HE1 PHE P 679      12.314  -2.509  36.258  0.00  0.00      PROA  
ATOM   3583   CZ PHE P 679      10.633  -1.276  35.573  0.00  0.00      PROA  
ATOM   3584   HZ PHE P 679      10.245  -2.025  34.900  0.00  0.00      PROA  
ATOM   3585  CD2 PHE P 679      10.621   0.947  36.481  0.00  0.00      PROA  
ATOM   3586  HD2 PHE P 679      10.157   1.918  36.577  0.00  0.00      PROA  
ATOM   3587  CE2 PHE P 679      10.049   0.012  35.655  0.00  0.00      PROA  
ATOM   3588  HE2 PHE P 679       9.143   0.258  35.121  0.00  0.00      PROA  
ATOM   3589    C PHE P 679      13.471   2.401  40.291  0.00  0.00      PROA  
ATOM   3590    O PHE P 679      13.453   3.586  40.531  0.00  0.00      PROA  
ATOM   3591    N ILE P 680      14.470   1.634  40.735  0.00  0.00      PROA  
ATOM   3592   HN ILE P 680      14.443   0.638  40.740  0.00  0.00      PROA  
ATOM   3593   CA ILE P 680      15.608   2.202  41.442  0.00  0.00      PROA  
ATOM   3594   HA ILE P 680      15.686   3.270  41.300  0.00  0.00      PROA  
ATOM   3595   CB ILE P 680      15.477   1.982  42.888  0.00  0.00      PROA  
ATOM   3596   HB ILE P 680      14.380   2.046  43.051  0.00  0.00      PROA  
ATOM   3597  CG2 ILE P 680      15.820   0.551  43.277  0.00  0.00      PROA  
ATOM   3598 HG21 ILE P 680      15.698   0.360  44.365  0.00  0.00      PROA  
ATOM   3599 HG22 ILE P 680      16.889   0.321  43.082  0.00  0.00      PROA  
ATOM   3600 HG23 ILE P 680      15.185  -0.197  42.756  0.00  0.00      PROA  
ATOM   3601  CG1 ILE P 680      16.238   2.948  43.766  0.00  0.00      PROA  
ATOM   3602 HG11 ILE P 680      17.246   3.192  43.368  0.00  0.00      PROA  
ATOM   3603 HG12 ILE P 680      16.592   2.682  44.786  0.00  0.00      PROA  
ATOM   3604   CD ILE P 680      15.419   4.267  43.807  0.00  0.00      PROA  
ATOM   3605  HD1 ILE P 680      14.500   4.183  44.426  0.00  0.00      PROA  
ATOM   3606  HD2 ILE P 680      15.102   4.510  42.770  0.00  0.00      PROA  
ATOM   3607  HD3 ILE P 680      16.078   5.098  44.137  0.00  0.00      PROA  
ATOM   3608    C ILE P 680      16.943   1.620  40.857  0.00  0.00      PROA  
ATOM   3609    O ILE P 680      16.906   0.519  40.297  0.00  0.00      PROA  
ATOM   3610    N GLY P 681      18.032   2.462  40.984  0.00  0.00      PROA  
ATOM   3611   HN GLY P 681      17.935   3.336  41.454  0.00  0.00      PROA  
ATOM   3612   CA GLY P 681      19.388   2.322  40.368  0.00  0.00      PROA  
ATOM   3613  HA1 GLY P 681      19.526   1.319  39.991  0.00  0.00      PROA  
ATOM   3614  HA2 GLY P 681      20.029   2.465  41.226  0.00  0.00      PROA  
ATOM   3615    C GLY P 681      19.543   3.481  39.341  0.00  0.00      PROA  
ATOM   3616    O GLY P 681      18.622   4.293  39.123  0.00  0.00      PROA  
ATOM   3617    N SER P 682      20.725   3.552  38.716  0.00  0.00      PROA  
ATOM   3618   HN SER P 682      21.447   2.889  38.897  0.00  0.00      PROA  
ATOM   3619   CA SER P 682      21.096   4.662  37.800  0.00  0.00      PROA  
ATOM   3620   HA SER P 682      20.242   5.323  37.817  0.00  0.00      PROA  
ATOM   3621   CB SER P 682      22.357   5.394  38.241  0.00  0.00      PROA  
ATOM   3622  HB1 SER P 682      22.611   6.262  37.597  0.00  0.00      PROA  
ATOM   3623  HB2 SER P 682      23.208   4.681  38.286  0.00  0.00      PROA  
ATOM   3624   OG SER P 682      22.245   5.816  39.595  0.00  0.00      PROA  
ATOM   3625  HG1 SER P 682      21.822   5.190  40.187  0.00  0.00      PROA  
ATOM   3626    C SER P 682      21.314   4.120  36.475  0.00  0.00      PROA  
ATOM   3627    O SER P 682      21.898   4.818  35.655  0.00  0.00      PROA  
ATOM   3628    N ALA P 683      20.875   2.902  36.051  0.00  0.00      PROA  
ATOM   3629   HN ALA P 683      20.632   2.155  36.666  0.00  0.00      PROA  
ATOM   3630   CA ALA P 683      20.739   2.521  34.619  0.00  0.00      PROA  
ATOM   3631   HA ALA P 683      21.260   3.277  34.050  0.00  0.00      PROA  
ATOM   3632   CB ALA P 683      21.420   1.179  34.333  0.00  0.00      PROA  
ATOM   3633  HB1 ALA P 683      21.540   1.088  33.232  0.00  0.00      PROA  
ATOM   3634  HB2 ALA P 683      21.052   0.249  34.816  0.00  0.00      PROA  
ATOM   3635  HB3 ALA P 683      22.408   1.257  34.834  0.00  0.00      PROA  
ATOM   3636    C ALA P 683      19.284   2.505  34.171  0.00  0.00      PROA  
ATOM   3637    O ALA P 683      18.885   1.973  33.133  0.00  0.00      PROA  
ATOM   3638    N CYS P 684      18.348   3.170  35.007  0.00  0.00      PROA  
ATOM   3639   HN CYS P 684      18.766   3.643  35.778  0.00  0.00      PROA  
ATOM   3640   CA CYS P 684      16.881   3.306  34.810  0.00  0.00      PROA  
ATOM   3641   HA CYS P 684      16.502   2.400  34.362  0.00  0.00      PROA  
ATOM   3642   CB CYS P 684      16.185   3.561  36.195  0.00  0.00      PROA  
ATOM   3643  HB1 CYS P 684      16.612   4.467  36.677  0.00  0.00      PROA  
ATOM   3644  HB2 CYS P 684      15.102   3.793  36.105  0.00  0.00      PROA  
ATOM   3645   SG CYS P 684      16.354   2.265  37.438  0.00  0.00      PROA  
ATOM   3646    C CYS P 684      16.382   4.536  33.960  0.00  0.00      PROA  
ATOM   3647    O CYS P 684      15.228   4.520  33.653  0.00  0.00      PROA  
ATOM   3648    N GLY P 685      17.265   5.500  33.772  0.00  0.00      PROA  
ATOM   3649   HN GLY P 685      18.214   5.327  34.022  0.00  0.00      PROA  
ATOM   3650   CA GLY P 685      16.938   6.839  33.243  0.00  0.00      PROA  
ATOM   3651  HA1 GLY P 685      17.006   6.744  32.169  0.00  0.00      PROA  
ATOM   3652  HA2 GLY P 685      17.656   7.498  33.707  0.00  0.00      PROA  
ATOM   3653    C GLY P 685      15.535   7.351  33.794  0.00  0.00      PROA  
ATOM   3654    O GLY P 685      15.213   7.298  34.970  0.00  0.00      PROA  
ATOM   3655    N HSD P 686      14.614   7.808  32.918  0.00  0.00      PROA  
ATOM   3656   HN HSD P 686      14.852   7.698  31.956  0.00  0.00      PROA  
ATOM   3657   CA HSD P 686      13.248   8.322  33.158  0.00  0.00      PROA  
ATOM   3658   HA HSD P 686      13.027   8.182  34.206  0.00  0.00      PROA  
ATOM   3659   CB HSD P 686      13.162   9.833  32.804  0.00  0.00      PROA  
ATOM   3660  HB1 HSD P 686      13.537  10.003  31.773  0.00  0.00      PROA  
ATOM   3661  HB2 HSD P 686      13.857  10.474  33.388  0.00  0.00      PROA  
ATOM   3662  ND1 HSD P 686      10.828  10.489  33.774  0.00  0.00      PROA  
ATOM   3663  HD1 HSD P 686      10.765   9.799  34.496  0.00  0.00      PROA  
ATOM   3664   CG HSD P 686      11.794  10.510  32.809  0.00  0.00      PROA  
ATOM   3665  CE1 HSD P 686       9.789  11.286  33.384  0.00  0.00      PROA  
ATOM   3666  HE1 HSD P 686       9.055  11.605  34.124  0.00  0.00      PROA  
ATOM   3667  NE2 HSD P 686      10.040  11.794  32.242  0.00  0.00      PROA  
ATOM   3668  CD2 HSD P 686      11.270  11.348  31.855  0.00  0.00      PROA  
ATOM   3669  HD2 HSD P 686      11.701  11.734  30.940  0.00  0.00      PROA  
ATOM   3670    C HSD P 686      12.142   7.464  32.473  0.00  0.00      PROA  
ATOM   3671    O HSD P 686      10.933   7.766  32.483  0.00  0.00      PROA  
ATOM   3672    N HSD P 687      12.552   6.353  31.782  0.00  0.00      PROA  
ATOM   3673   HN HSD P 687      13.523   6.163  31.665  0.00  0.00      PROA  
ATOM   3674   CA HSD P 687      11.590   5.622  31.008  0.00  0.00      PROA  
ATOM   3675   HA HSD P 687      10.558   5.809  31.263  0.00  0.00      PROA  
ATOM   3676   CB HSD P 687      11.757   6.072  29.496  0.00  0.00      PROA  
ATOM   3677  HB1 HSD P 687      10.986   5.630  28.828  0.00  0.00      PROA  
ATOM   3678  HB2 HSD P 687      12.749   5.739  29.122  0.00  0.00      PROA  
ATOM   3679  ND1 HSD P 687      10.396   8.242  29.415  0.00  0.00      PROA  
ATOM   3680  HD1 HSD P 687       9.473   7.958  29.675  0.00  0.00      PROA  
ATOM   3681   CG HSD P 687      11.589   7.530  29.293  0.00  0.00      PROA  
ATOM   3682  CE1 HSD P 687      10.727   9.531  29.039  0.00  0.00      PROA  
ATOM   3683  HE1 HSD P 687      10.033  10.350  28.851  0.00  0.00      PROA  
ATOM   3684  NE2 HSD P 687      11.965   9.709  28.761  0.00  0.00      PROA  
ATOM   3685  CD2 HSD P 687      12.524   8.446  28.906  0.00  0.00      PROA  
ATOM   3686  HD2 HSD P 687      13.601   8.355  28.836  0.00  0.00      PROA  
ATOM   3687    C HSD P 687      11.700   4.175  31.213  0.00  0.00      PROA  
ATOM   3688    O HSD P 687      11.071   3.403  30.512  0.00  0.00      PROA  
ATOM   3689    N GLY P 688      12.474   3.730  32.306  0.00  0.00      PROA  
ATOM   3690   HN GLY P 688      12.945   4.329  32.949  0.00  0.00      PROA  
ATOM   3691   CA GLY P 688      12.702   2.273  32.478  0.00  0.00      PROA  
ATOM   3692  HA1 GLY P 688      11.941   1.744  31.923  0.00  0.00      PROA  
ATOM   3693  HA2 GLY P 688      12.700   2.033  33.531  0.00  0.00      PROA  
ATOM   3694    C GLY P 688      14.084   2.003  31.947  0.00  0.00      PROA  
ATOM   3695    O GLY P 688      14.661   2.853  31.317  0.00  0.00      PROA  
ATOM   3696    N PRO P 689      14.595   0.872  32.302  0.00  0.00      PROA  
ATOM   3697   CD PRO P 689      13.938  -0.261  32.866  0.00  0.00      PROA  
ATOM   3698  HD1 PRO P 689      12.891  -0.359  32.507  0.00  0.00      PROA  
ATOM   3699  HD2 PRO P 689      13.950  -0.067  33.960  0.00  0.00      PROA  
ATOM   3700   CA PRO P 689      15.986   0.542  31.864  0.00  0.00      PROA  
ATOM   3701   HA PRO P 689      16.769   1.137  32.310  0.00  0.00      PROA  
ATOM   3702   CB PRO P 689      16.124  -0.893  32.331  0.00  0.00      PROA  
ATOM   3703  HB1 PRO P 689      16.620  -0.836  33.324  0.00  0.00      PROA  
ATOM   3704  HB2 PRO P 689      16.874  -1.489  31.768  0.00  0.00      PROA  
ATOM   3705   CG PRO P 689      14.663  -1.474  32.348  0.00  0.00      PROA  
ATOM   3706  HG1 PRO P 689      14.405  -1.677  31.286  0.00  0.00      PROA  
ATOM   3707  HG2 PRO P 689      14.615  -2.463  32.851  0.00  0.00      PROA  
ATOM   3708    C PRO P 689      16.292   0.576  30.347  0.00  0.00      PROA  
ATOM   3709    O PRO P 689      15.392   0.493  29.481  0.00  0.00      PROA  
ATOM   3710    N TYR P 690      17.550   0.700  29.886  0.00  0.00      PROA  
ATOM   3711   HN TYR P 690      18.242   0.579  30.593  0.00  0.00      PROA  
ATOM   3712   CA TYR P 690      18.060   0.855  28.483  0.00  0.00      PROA  
ATOM   3713   HA TYR P 690      17.659   1.774  28.082  0.00  0.00      PROA  
ATOM   3714   CB TYR P 690      19.624   1.073  28.407  0.00  0.00      PROA  
ATOM   3715  HB1 TYR P 690      20.000   1.181  27.367  0.00  0.00      PROA  
ATOM   3716  HB2 TYR P 690      20.179   0.212  28.837  0.00  0.00      PROA  
ATOM   3717   CG TYR P 690      20.124   2.357  29.133  0.00  0.00      PROA  
ATOM   3718  CD1 TYR P 690      19.813   3.600  28.587  0.00  0.00      PROA  
ATOM   3719  HD1 TYR P 690      19.320   3.586  27.626  0.00  0.00      PROA  
ATOM   3720  CE1 TYR P 690      20.271   4.784  29.233  0.00  0.00      PROA  
ATOM   3721  HE1 TYR P 690      20.004   5.742  28.812  0.00  0.00      PROA  
ATOM   3722   CZ TYR P 690      20.949   4.655  30.501  0.00  0.00      PROA  
ATOM   3723   OH TYR P 690      21.336   5.755  31.161  0.00  0.00      PROA  
ATOM   3724   HH TYR P 690      21.131   6.550  30.664  0.00  0.00      PROA  
ATOM   3725  CD2 TYR P 690      20.793   2.239  30.362  0.00  0.00      PROA  
ATOM   3726  HD2 TYR P 690      21.065   1.243  30.679  0.00  0.00      PROA  
ATOM   3727  CE2 TYR P 690      21.237   3.416  31.029  0.00  0.00      PROA  
ATOM   3728  HE2 TYR P 690      21.819   3.281  31.929  0.00  0.00      PROA  
ATOM   3729    C TYR P 690      17.753  -0.302  27.540  0.00  0.00      PROA  
ATOM   3730    O TYR P 690      17.324  -1.312  27.995  0.00  0.00      PROA  
ATOM   3731    N THR P 691      17.887  -0.096  26.203  0.00  0.00      PROA  
ATOM   3732   HN THR P 691      18.055   0.798  25.797  0.00  0.00      PROA  
ATOM   3733   CA THR P 691      17.903  -1.165  25.197  0.00  0.00      PROA  
ATOM   3734   HA THR P 691      18.340  -2.053  25.631  0.00  0.00      PROA  
ATOM   3735   CB THR P 691      16.634  -1.583  24.409  0.00  0.00      PROA  
ATOM   3736   HB THR P 691      16.773  -2.261  23.541  0.00  0.00      PROA  
ATOM   3737  OG1 THR P 691      15.896  -0.362  24.052  0.00  0.00      PROA  
ATOM   3738  HG1 THR P 691      16.523   0.098  23.489  0.00  0.00      PROA  
ATOM   3739  CG2 THR P 691      15.727  -2.372  25.333  0.00  0.00      PROA  
ATOM   3740 HG21 THR P 691      15.601  -1.910  26.336  0.00  0.00      PROA  
ATOM   3741 HG22 THR P 691      16.055  -3.422  25.483  0.00  0.00      PROA  
ATOM   3742 HG23 THR P 691      14.671  -2.454  24.996  0.00  0.00      PROA  
ATOM   3743    C THR P 691      18.977  -0.779  24.144  0.00  0.00      PROA  
ATOM   3744    O THR P 691      18.604  -0.231  23.130  0.00  0.00      PROA  
ATOM   3745    N PRO P 692      20.323  -0.933  24.349  0.00  0.00      PROA  
ATOM   3746   CD PRO P 692      21.003  -1.567  25.605  0.00  0.00      PROA  
ATOM   3747  HD1 PRO P 692      20.959  -2.655  25.824  0.00  0.00      PROA  
ATOM   3748  HD2 PRO P 692      20.676  -1.038  26.526  0.00  0.00      PROA  
ATOM   3749   CA PRO P 692      21.380  -0.508  23.316  0.00  0.00      PROA  
ATOM   3750   HA PRO P 692      21.213   0.446  22.840  0.00  0.00      PROA  
ATOM   3751   CB PRO P 692      22.646  -0.406  24.151  0.00  0.00      PROA  
ATOM   3752  HB1 PRO P 692      22.728   0.586  24.646  0.00  0.00      PROA  
ATOM   3753  HB2 PRO P 692      23.553  -0.519  23.519  0.00  0.00      PROA  
ATOM   3754   CG PRO P 692      22.476  -1.293  25.418  0.00  0.00      PROA  
ATOM   3755  HG1 PRO P 692      23.076  -2.211  25.243  0.00  0.00      PROA  
ATOM   3756  HG2 PRO P 692      22.772  -0.881  26.407  0.00  0.00      PROA  
ATOM   3757    C PRO P 692      21.388  -1.416  22.122  0.00  0.00      PROA  
ATOM   3758    O PRO P 692      21.229  -0.967  20.993  0.00  0.00      PROA  
ATOM   3759    N ASP P 693      21.802  -2.701  22.292  0.00  0.00      PROA  
ATOM   3760   HN ASP P 693      22.212  -2.957  23.164  0.00  0.00      PROA  
ATOM   3761   CA ASP P 693      22.051  -3.728  21.275  0.00  0.00      PROA  
ATOM   3762   HA ASP P 693      22.935  -3.468  20.713  0.00  0.00      PROA  
ATOM   3763   CB ASP P 693      22.270  -5.189  21.791  0.00  0.00      PROA  
ATOM   3764  HB1 ASP P 693      22.568  -5.895  20.987  0.00  0.00      PROA  
ATOM   3765  HB2 ASP P 693      21.341  -5.537  22.291  0.00  0.00      PROA  
ATOM   3766   CG ASP P 693      23.358  -5.325  22.786  0.00  0.00      PROA  
ATOM   3767  OD1 ASP P 693      23.320  -6.158  23.679  0.00  0.00      PROA  
ATOM   3768  OD2 ASP P 693      24.382  -4.609  22.545  0.00  0.00      PROA  
ATOM   3769    C ASP P 693      20.858  -3.862  20.266  0.00  0.00      PROA  
ATOM   3770    O ASP P 693      21.032  -3.857  19.034  0.00  0.00      PROA  
ATOM   3771    N VAL P 694      19.644  -4.021  20.857  0.00  0.00      PROA  
ATOM   3772   HN VAL P 694      19.634  -4.128  21.848  0.00  0.00      PROA  
ATOM   3773   CA VAL P 694      18.473  -4.231  20.134  0.00  0.00      PROA  
ATOM   3774   HA VAL P 694      18.708  -5.061  19.484  0.00  0.00      PROA  
ATOM   3775   CB VAL P 694      17.369  -4.705  21.138  0.00  0.00      PROA  
ATOM   3776   HB VAL P 694      17.258  -3.978  21.971  0.00  0.00      PROA  
ATOM   3777  CG1 VAL P 694      16.005  -4.921  20.564  0.00  0.00      PROA  
ATOM   3778 HG11 VAL P 694      15.325  -4.058  20.401  0.00  0.00      PROA  
ATOM   3779 HG12 VAL P 694      15.441  -5.622  21.216  0.00  0.00      PROA  
ATOM   3780 HG13 VAL P 694      16.113  -5.447  19.591  0.00  0.00      PROA  
ATOM   3781  CG2 VAL P 694      17.836  -5.999  21.790  0.00  0.00      PROA  
ATOM   3782 HG21 VAL P 694      17.017  -6.275  22.489  0.00  0.00      PROA  
ATOM   3783 HG22 VAL P 694      18.654  -5.967  22.542  0.00  0.00      PROA  
ATOM   3784 HG23 VAL P 694      18.061  -6.765  21.017  0.00  0.00      PROA  
ATOM   3785    C VAL P 694      18.145  -3.058  19.208  0.00  0.00      PROA  
ATOM   3786    O VAL P 694      17.829  -3.210  18.033  0.00  0.00      PROA  
ATOM   3787    N LEU P 695      18.286  -1.871  19.691  0.00  0.00      PROA  
ATOM   3788   HN LEU P 695      18.617  -1.766  20.626  0.00  0.00      PROA  
ATOM   3789   CA LEU P 695      18.131  -0.699  18.829  0.00  0.00      PROA  
ATOM   3790   HA LEU P 695      17.260  -0.786  18.196  0.00  0.00      PROA  
ATOM   3791   CB LEU P 695      18.058   0.625  19.665  0.00  0.00      PROA  
ATOM   3792  HB1 LEU P 695      18.859   0.567  20.432  0.00  0.00      PROA  
ATOM   3793  HB2 LEU P 695      17.085   0.552  20.196  0.00  0.00      PROA  
ATOM   3794   CG LEU P 695      18.030   1.946  18.838  0.00  0.00      PROA  
ATOM   3795   HG LEU P 695      18.842   1.935  18.081  0.00  0.00      PROA  
ATOM   3796  CD1 LEU P 695      16.773   2.030  18.027  0.00  0.00      PROA  
ATOM   3797 HD11 LEU P 695      16.865   2.871  17.307  0.00  0.00      PROA  
ATOM   3798 HD12 LEU P 695      15.932   2.287  18.707  0.00  0.00      PROA  
ATOM   3799 HD13 LEU P 695      16.485   1.128  17.445  0.00  0.00      PROA  
ATOM   3800  CD2 LEU P 695      18.207   3.203  19.746  0.00  0.00      PROA  
ATOM   3801 HD21 LEU P 695      19.088   3.110  20.417  0.00  0.00      PROA  
ATOM   3802 HD22 LEU P 695      17.253   3.363  20.292  0.00  0.00      PROA  
ATOM   3803 HD23 LEU P 695      18.377   4.075  19.078  0.00  0.00      PROA  
ATOM   3804    C LEU P 695      19.231  -0.602  17.739  0.00  0.00      PROA  
ATOM   3805    O LEU P 695      18.889  -0.339  16.581  0.00  0.00      PROA  
ATOM   3806    N PHE P 696      20.501  -0.941  18.052  0.00  0.00      PROA  
ATOM   3807   HN PHE P 696      20.730  -1.279  18.962  0.00  0.00      PROA  
ATOM   3808   CA PHE P 696      21.587  -0.906  17.084  0.00  0.00      PROA  
ATOM   3809   HA PHE P 696      21.496   0.145  16.853  0.00  0.00      PROA  
ATOM   3810   CB PHE P 696      22.939  -1.203  17.731  0.00  0.00      PROA  
ATOM   3811  HB1 PHE P 696      23.646  -1.188  16.873  0.00  0.00      PROA  
ATOM   3812  HB2 PHE P 696      22.841  -2.229  18.145  0.00  0.00      PROA  
ATOM   3813   CG PHE P 696      23.383  -0.216  18.780  0.00  0.00      PROA  
ATOM   3814  CD1 PHE P 696      23.057   1.117  18.786  0.00  0.00      PROA  
ATOM   3815  HD1 PHE P 696      22.387   1.503  18.033  0.00  0.00      PROA  
ATOM   3816  CE1 PHE P 696      23.474   1.929  19.899  0.00  0.00      PROA  
ATOM   3817  HE1 PHE P 696      23.258   2.982  19.994  0.00  0.00      PROA  
ATOM   3818   CZ PHE P 696      24.371   1.449  20.813  0.00  0.00      PROA  
ATOM   3819   HZ PHE P 696      24.859   2.165  21.458  0.00  0.00      PROA  
ATOM   3820  CD2 PHE P 696      24.248  -0.672  19.832  0.00  0.00      PROA  
ATOM   3821  HD2 PHE P 696      24.547  -1.703  19.952  0.00  0.00      PROA  
ATOM   3822  CE2 PHE P 696      24.677   0.125  20.878  0.00  0.00      PROA  
ATOM   3823  HE2 PHE P 696      25.377  -0.237  21.616  0.00  0.00      PROA  
ATOM   3824    C PHE P 696      21.266  -1.832  15.987  0.00  0.00      PROA  
ATOM   3825    O PHE P 696      21.416  -1.506  14.830  0.00  0.00      PROA  
ATOM   3826    N TRP P 697      20.812  -3.085  16.431  0.00  0.00      PROA  
ATOM   3827   HN TRP P 697      20.727  -3.194  17.418  0.00  0.00      PROA  
ATOM   3828   CA TRP P 697      20.472  -4.234  15.604  0.00  0.00      PROA  
ATOM   3829   HA TRP P 697      21.328  -4.359  14.957  0.00  0.00      PROA  
ATOM   3830   CB TRP P 697      20.260  -5.501  16.526  0.00  0.00      PROA  
ATOM   3831  HB1 TRP P 697      19.400  -5.328  17.207  0.00  0.00      PROA  
ATOM   3832  HB2 TRP P 697      21.135  -5.662  17.191  0.00  0.00      PROA  
ATOM   3833   CG TRP P 697      20.034  -6.764  15.748  0.00  0.00      PROA  
ATOM   3834  CD1 TRP P 697      19.037  -7.618  16.031  0.00  0.00      PROA  
ATOM   3835  HD1 TRP P 697      18.449  -7.385  16.907  0.00  0.00      PROA  
ATOM   3836  NE1 TRP P 697      19.107  -8.717  15.176  0.00  0.00      PROA  
ATOM   3837  HE1 TRP P 697      18.419  -9.405  15.088  0.00  0.00      PROA  
ATOM   3838  CE2 TRP P 697      20.094  -8.507  14.295  0.00  0.00      PROA  
ATOM   3839  CD2 TRP P 697      20.691  -7.261  14.581  0.00  0.00      PROA  
ATOM   3840  CE3 TRP P 697      21.745  -6.812  13.790  0.00  0.00      PROA  
ATOM   3841  HE3 TRP P 697      22.292  -5.906  14.004  0.00  0.00      PROA  
ATOM   3842  CZ3 TRP P 697      22.126  -7.608  12.666  0.00  0.00      PROA  
ATOM   3843  HZ3 TRP P 697      22.897  -7.183  12.041  0.00  0.00      PROA  
ATOM   3844  CZ2 TRP P 697      20.479  -9.241  13.157  0.00  0.00      PROA  
ATOM   3845  HZ2 TRP P 697      19.780  -9.970  12.774  0.00  0.00      PROA  
ATOM   3846  CH2 TRP P 697      21.437  -8.714  12.302  0.00  0.00      PROA  
ATOM   3847  HH2 TRP P 697      21.638  -9.255  11.390  0.00  0.00      PROA  
ATOM   3848    C TRP P 697      19.335  -3.935  14.728  0.00  0.00      PROA  
ATOM   3849    O TRP P 697      19.466  -4.057  13.548  0.00  0.00      PROA  
ATOM   3850    N SER P 698      18.250  -3.377  15.264  0.00  0.00      PROA  
ATOM   3851   HN SER P 698      18.076  -3.274  16.240  0.00  0.00      PROA  
ATOM   3852   CA SER P 698      17.046  -2.971  14.527  0.00  0.00      PROA  
ATOM   3853   HA SER P 698      16.521  -3.756  14.004  0.00  0.00      PROA  
ATOM   3854   CB SER P 698      16.145  -2.315  15.664  0.00  0.00      PROA  
ATOM   3855  HB1 SER P 698      16.756  -1.608  16.264  0.00  0.00      PROA  
ATOM   3856  HB2 SER P 698      15.934  -3.210  16.286  0.00  0.00      PROA  
ATOM   3857   OG SER P 698      14.857  -1.779  15.263  0.00  0.00      PROA  
ATOM   3858  HG1 SER P 698      14.970  -0.966  14.766  0.00  0.00      PROA  
ATOM   3859    C SER P 698      17.390  -1.878  13.489  0.00  0.00      PROA  
ATOM   3860    O SER P 698      16.977  -2.063  12.331  0.00  0.00      PROA  
ATOM   3861    N CYS P 699      18.159  -0.834  13.866  0.00  0.00      PROA  
ATOM   3862   HN CYS P 699      18.352  -0.713  14.836  0.00  0.00      PROA  
ATOM   3863   CA CYS P 699      18.662   0.151  12.926  0.00  0.00      PROA  
ATOM   3864   HA CYS P 699      17.776   0.595  12.497  0.00  0.00      PROA  
ATOM   3865   CB CYS P 699      19.357   1.324  13.627  0.00  0.00      PROA  
ATOM   3866  HB1 CYS P 699      19.531   2.066  12.819  0.00  0.00      PROA  
ATOM   3867  HB2 CYS P 699      20.304   0.980  14.093  0.00  0.00      PROA  
ATOM   3868   SG CYS P 699      18.276   2.224  14.806  0.00  0.00      PROA  
ATOM   3869  HG1 CYS P 699      18.144   1.147  15.567  0.00  0.00      PROA  
ATOM   3870    C CYS P 699      19.591  -0.336  11.850  0.00  0.00      PROA  
ATOM   3871    O CYS P 699      19.571   0.111  10.735  0.00  0.00      PROA  
ATOM   3872    N ILE P 700      20.435  -1.326  12.165  0.00  0.00      PROA  
ATOM   3873   HN ILE P 700      20.335  -1.576  13.125  0.00  0.00      PROA  
ATOM   3874   CA ILE P 700      21.279  -1.953  11.227  0.00  0.00      PROA  
ATOM   3875   HA ILE P 700      21.783  -1.194  10.647  0.00  0.00      PROA  
ATOM   3876   CB ILE P 700      22.367  -2.550  11.971  0.00  0.00      PROA  
ATOM   3877   HB ILE P 700      21.903  -3.046  12.850  0.00  0.00      PROA  
ATOM   3878  CG2 ILE P 700      23.063  -3.699  11.204  0.00  0.00      PROA  
ATOM   3879 HG21 ILE P 700      23.832  -4.226  11.808  0.00  0.00      PROA  
ATOM   3880 HG22 ILE P 700      23.377  -3.377  10.188  0.00  0.00      PROA  
ATOM   3881 HG23 ILE P 700      22.341  -4.521  11.011  0.00  0.00      PROA  
ATOM   3882  CG1 ILE P 700      23.321  -1.432  12.388  0.00  0.00      PROA  
ATOM   3883 HG11 ILE P 700      22.775  -0.511  12.684  0.00  0.00      PROA  
ATOM   3884 HG12 ILE P 700      23.977  -1.048  11.578  0.00  0.00      PROA  
ATOM   3885   CD ILE P 700      24.300  -1.796  13.542  0.00  0.00      PROA  
ATOM   3886  HD1 ILE P 700      23.721  -2.154  14.420  0.00  0.00      PROA  
ATOM   3887  HD2 ILE P 700      24.988  -0.981  13.852  0.00  0.00      PROA  
ATOM   3888  HD3 ILE P 700      24.874  -2.682  13.194  0.00  0.00      PROA  
ATOM   3889    C ILE P 700      20.527  -2.884  10.273  0.00  0.00      PROA  
ATOM   3890    O ILE P 700      20.717  -2.808   9.056  0.00  0.00      PROA  
ATOM   3891    N LEU P 701      19.592  -3.675  10.824  0.00  0.00      PROA  
ATOM   3892   HN LEU P 701      19.419  -3.870  11.786  0.00  0.00      PROA  
ATOM   3893   CA LEU P 701      18.777  -4.633  10.088  0.00  0.00      PROA  
ATOM   3894   HA LEU P 701      19.413  -5.371   9.624  0.00  0.00      PROA  
ATOM   3895   CB LEU P 701      17.799  -5.396  11.003  0.00  0.00      PROA  
ATOM   3896  HB1 LEU P 701      16.835  -5.659  10.517  0.00  0.00      PROA  
ATOM   3897  HB2 LEU P 701      17.434  -4.803  11.868  0.00  0.00      PROA  
ATOM   3898   CG LEU P 701      18.314  -6.683  11.620  0.00  0.00      PROA  
ATOM   3899   HG LEU P 701      19.264  -6.604  12.190  0.00  0.00      PROA  
ATOM   3900  CD1 LEU P 701      17.311  -7.201  12.702  0.00  0.00      PROA  
ATOM   3901 HD11 LEU P 701      17.168  -6.494  13.547  0.00  0.00      PROA  
ATOM   3902 HD12 LEU P 701      17.652  -8.180  13.101  0.00  0.00      PROA  
ATOM   3903 HD13 LEU P 701      16.354  -7.492  12.219  0.00  0.00      PROA  
ATOM   3904  CD2 LEU P 701      18.564  -7.667  10.448  0.00  0.00      PROA  
ATOM   3905 HD21 LEU P 701      17.782  -7.441   9.691  0.00  0.00      PROA  
ATOM   3906 HD22 LEU P 701      18.420  -8.717  10.781  0.00  0.00      PROA  
ATOM   3907 HD23 LEU P 701      19.603  -7.453  10.119  0.00  0.00      PROA  
ATOM   3908    C LEU P 701      17.902  -3.921   9.011  0.00  0.00      PROA  
ATOM   3909    O LEU P 701      17.748  -4.374   7.871  0.00  0.00      PROA  
ATOM   3910    N PHE P 702      17.352  -2.738   9.509  0.00  0.00      PROA  
ATOM   3911   HN PHE P 702      17.483  -2.519  10.473  0.00  0.00      PROA  
ATOM   3912   CA PHE P 702      16.551  -1.842   8.751  0.00  0.00      PROA  
ATOM   3913   HA PHE P 702      15.758  -2.528   8.489  0.00  0.00      PROA  
ATOM   3914   CB PHE P 702      16.104  -0.650   9.615  0.00  0.00      PROA  
ATOM   3915  HB1 PHE P 702      17.009  -0.158  10.030  0.00  0.00      PROA  
ATOM   3916  HB2 PHE P 702      15.581  -1.074  10.499  0.00  0.00      PROA  
ATOM   3917   CG PHE P 702      15.175   0.360   9.055  0.00  0.00      PROA  
ATOM   3918  CD1 PHE P 702      15.584   1.599   8.636  0.00  0.00      PROA  
ATOM   3919  HD1 PHE P 702      16.634   1.827   8.529  0.00  0.00      PROA  
ATOM   3920  CE1 PHE P 702      14.619   2.531   8.201  0.00  0.00      PROA  
ATOM   3921  HE1 PHE P 702      14.975   3.482   7.832  0.00  0.00      PROA  
ATOM   3922   CZ PHE P 702      13.266   2.205   8.187  0.00  0.00      PROA  
ATOM   3923   HZ PHE P 702      12.512   2.951   7.983  0.00  0.00      PROA  
ATOM   3924  CD2 PHE P 702      13.790  -0.007   9.044  0.00  0.00      PROA  
ATOM   3925  HD2 PHE P 702      13.456  -0.965   9.415  0.00  0.00      PROA  
ATOM   3926  CE2 PHE P 702      12.841   0.931   8.718  0.00  0.00      PROA  
ATOM   3927  HE2 PHE P 702      11.810   0.703   8.943  0.00  0.00      PROA  
ATOM   3928    C PHE P 702      17.099  -1.378   7.401  0.00  0.00      PROA  
ATOM   3929    O PHE P 702      16.592  -1.760   6.319  0.00  0.00      PROA  
ATOM   3930    N PHE P 703      18.191  -0.612   7.500  0.00  0.00      PROA  
ATOM   3931   HN PHE P 703      18.638  -0.373   8.358  0.00  0.00      PROA  
ATOM   3932   CA PHE P 703      19.062  -0.175   6.404  0.00  0.00      PROA  
ATOM   3933   HA PHE P 703      18.328   0.217   5.716  0.00  0.00      PROA  
ATOM   3934   CB PHE P 703      20.041   0.924   6.891  0.00  0.00      PROA  
ATOM   3935  HB1 PHE P 703      20.526   1.241   5.942  0.00  0.00      PROA  
ATOM   3936  HB2 PHE P 703      20.855   0.612   7.579  0.00  0.00      PROA  
ATOM   3937   CG PHE P 703      19.307   2.180   7.353  0.00  0.00      PROA  
ATOM   3938  CD1 PHE P 703      19.404   2.541   8.713  0.00  0.00      PROA  
ATOM   3939  HD1 PHE P 703      20.049   1.911   9.308  0.00  0.00      PROA  
ATOM   3940  CE1 PHE P 703      18.806   3.694   9.225  0.00  0.00      PROA  
ATOM   3941  HE1 PHE P 703      18.999   3.998  10.243  0.00  0.00      PROA  
ATOM   3942   CZ PHE P 703      17.936   4.370   8.356  0.00  0.00      PROA  
ATOM   3943   HZ PHE P 703      17.436   5.246   8.743  0.00  0.00      PROA  
ATOM   3944  CD2 PHE P 703      18.488   2.894   6.501  0.00  0.00      PROA  
ATOM   3945  HD2 PHE P 703      18.397   2.603   5.464  0.00  0.00      PROA  
ATOM   3946  CE2 PHE P 703      17.808   3.989   6.998  0.00  0.00      PROA  
ATOM   3947  HE2 PHE P 703      17.142   4.565   6.374  0.00  0.00      PROA  
ATOM   3948    C PHE P 703      19.755  -1.291   5.587  0.00  0.00      PROA  
ATOM   3949    O PHE P 703      19.800  -1.216   4.382  0.00  0.00      PROA  
ATOM   3950    N ALA P 704      20.241  -2.414   6.171  0.00  0.00      PROA  
ATOM   3951   HN ALA P 704      20.220  -2.485   7.165  0.00  0.00      PROA  
ATOM   3952   CA ALA P 704      20.863  -3.515   5.545  0.00  0.00      PROA  
ATOM   3953   HA ALA P 704      21.768  -3.149   5.084  0.00  0.00      PROA  
ATOM   3954   CB ALA P 704      21.267  -4.536   6.645  0.00  0.00      PROA  
ATOM   3955  HB1 ALA P 704      21.721  -5.515   6.381  0.00  0.00      PROA  
ATOM   3956  HB2 ALA P 704      20.335  -4.788   7.193  0.00  0.00      PROA  
ATOM   3957  HB3 ALA P 704      21.911  -4.160   7.469  0.00  0.00      PROA  
ATOM   3958    C ALA P 704      19.872  -4.252   4.542  0.00  0.00      PROA  
ATOM   3959    O ALA P 704      20.155  -4.646   3.407  0.00  0.00      PROA  
ATOM   3960    N THR P 705      18.574  -4.491   4.956  0.00  0.00      PROA  
ATOM   3961   HN THR P 705      18.341  -4.415   5.923  0.00  0.00      PROA  
ATOM   3962   CA THR P 705      17.560  -4.950   4.088  0.00  0.00      PROA  
ATOM   3963   HA THR P 705      17.958  -5.814   3.577  0.00  0.00      PROA  
ATOM   3964   CB THR P 705      16.237  -5.258   4.914  0.00  0.00      PROA  
ATOM   3965   HB THR P 705      15.803  -4.337   5.358  0.00  0.00      PROA  
ATOM   3966  OG1 THR P 705      16.479  -6.175   5.940  0.00  0.00      PROA  
ATOM   3967  HG1 THR P 705      16.958  -5.686   6.613  0.00  0.00      PROA  
ATOM   3968  CG2 THR P 705      15.177  -5.909   4.002  0.00  0.00      PROA  
ATOM   3969 HG21 THR P 705      15.599  -6.883   3.673  0.00  0.00      PROA  
ATOM   3970 HG22 THR P 705      15.018  -5.375   3.041  0.00  0.00      PROA  
ATOM   3971 HG23 THR P 705      14.229  -6.101   4.548  0.00  0.00      PROA  
ATOM   3972    C THR P 705      17.126  -3.984   2.942  0.00  0.00      PROA  
ATOM   3973    O THR P 705      17.035  -4.364   1.767  0.00  0.00      PROA  
ATOM   3974    N PHE P 706      16.902  -2.703   3.241  0.00  0.00      PROA  
ATOM   3975   HN PHE P 706      17.081  -2.316   4.142  0.00  0.00      PROA  
ATOM   3976   CA PHE P 706      16.588  -1.672   2.341  0.00  0.00      PROA  
ATOM   3977   HA PHE P 706      15.681  -1.860   1.787  0.00  0.00      PROA  
ATOM   3978   CB PHE P 706      16.420  -0.384   3.123  0.00  0.00      PROA  
ATOM   3979  HB1 PHE P 706      17.464  -0.257   3.483  0.00  0.00      PROA  
ATOM   3980  HB2 PHE P 706      15.686  -0.421   3.956  0.00  0.00      PROA  
ATOM   3981   CG PHE P 706      16.176   0.812   2.321  0.00  0.00      PROA  
ATOM   3982  CD1 PHE P 706      15.033   0.943   1.508  0.00  0.00      PROA  
ATOM   3983  HD1 PHE P 706      14.324   0.128   1.493  0.00  0.00      PROA  
ATOM   3984  CE1 PHE P 706      14.839   2.022   0.728  0.00  0.00      PROA  
ATOM   3985  HE1 PHE P 706      13.985   2.018   0.067  0.00  0.00      PROA  
ATOM   3986   CZ PHE P 706      15.818   3.074   0.704  0.00  0.00      PROA  
ATOM   3987   HZ PHE P 706      15.695   3.986   0.139  0.00  0.00      PROA  
ATOM   3988  CD2 PHE P 706      17.037   1.888   2.330  0.00  0.00      PROA  
ATOM   3989  HD2 PHE P 706      17.923   1.864   2.946  0.00  0.00      PROA  
ATOM   3990  CE2 PHE P 706      16.928   2.992   1.581  0.00  0.00      PROA  
ATOM   3991  HE2 PHE P 706      17.584   3.850   1.612  0.00  0.00      PROA  
ATOM   3992    C PHE P 706      17.730  -1.549   1.262  0.00  0.00      PROA  
ATOM   3993    O PHE P 706      17.454  -1.397   0.103  0.00  0.00      PROA  
ATOM   3994    N ILE P 707      19.003  -1.565   1.677  0.00  0.00      PROA  
ATOM   3995   HN ILE P 707      19.286  -1.410   2.620  0.00  0.00      PROA  
ATOM   3996   CA ILE P 707      20.179  -1.608   0.757  0.00  0.00      PROA  
ATOM   3997   HA ILE P 707      20.056  -0.807   0.043  0.00  0.00      PROA  
ATOM   3998   CB ILE P 707      21.476  -1.263   1.524  0.00  0.00      PROA  
ATOM   3999   HB ILE P 707      21.644  -1.905   2.415  0.00  0.00      PROA  
ATOM   4000  CG2 ILE P 707      22.629  -1.472   0.561  0.00  0.00      PROA  
ATOM   4001 HG21 ILE P 707      22.648  -2.442   0.021  0.00  0.00      PROA  
ATOM   4002 HG22 ILE P 707      23.557  -1.322   1.153  0.00  0.00      PROA  
ATOM   4003 HG23 ILE P 707      22.799  -0.694  -0.213  0.00  0.00      PROA  
ATOM   4004  CG1 ILE P 707      21.437   0.237   1.988  0.00  0.00      PROA  
ATOM   4005 HG11 ILE P 707      20.474   0.628   2.381  0.00  0.00      PROA  
ATOM   4006 HG12 ILE P 707      21.783   0.816   1.104  0.00  0.00      PROA  
ATOM   4007   CD ILE P 707      22.437   0.601   3.034  0.00  0.00      PROA  
ATOM   4008  HD1 ILE P 707      22.208  -0.110   3.856  0.00  0.00      PROA  
ATOM   4009  HD2 ILE P 707      22.442   1.652   3.394  0.00  0.00      PROA  
ATOM   4010  HD3 ILE P 707      23.524   0.458   2.855  0.00  0.00      PROA  
ATOM   4011    C ILE P 707      20.147  -2.827  -0.057  0.00  0.00      PROA  
ATOM   4012    O ILE P 707      20.228  -2.752  -1.328  0.00  0.00      PROA  
ATOM   4013    N VAL P 708      20.336  -4.043   0.516  0.00  0.00      PROA  
ATOM   4014   HN VAL P 708      20.387  -3.988   1.510  0.00  0.00      PROA  
ATOM   4015   CA VAL P 708      20.734  -5.298  -0.216  0.00  0.00      PROA  
ATOM   4016   HA VAL P 708      21.630  -5.096  -0.784  0.00  0.00      PROA  
ATOM   4017   CB VAL P 708      21.223  -6.326   0.835  0.00  0.00      PROA  
ATOM   4018   HB VAL P 708      20.416  -6.529   1.571  0.00  0.00      PROA  
ATOM   4019  CG1 VAL P 708      21.572  -7.633   0.075  0.00  0.00      PROA  
ATOM   4020 HG11 VAL P 708      21.878  -8.423   0.793  0.00  0.00      PROA  
ATOM   4021 HG12 VAL P 708      22.480  -7.360  -0.505  0.00  0.00      PROA  
ATOM   4022 HG13 VAL P 708      20.727  -7.965  -0.566  0.00  0.00      PROA  
ATOM   4023  CG2 VAL P 708      22.471  -5.803   1.554  0.00  0.00      PROA  
ATOM   4024 HG21 VAL P 708      22.202  -5.014   2.288  0.00  0.00      PROA  
ATOM   4025 HG22 VAL P 708      23.170  -5.303   0.850  0.00  0.00      PROA  
ATOM   4026 HG23 VAL P 708      23.036  -6.624   2.046  0.00  0.00      PROA  
ATOM   4027    C VAL P 708      19.671  -5.703  -1.160  0.00  0.00      PROA  
ATOM   4028    O VAL P 708      19.859  -6.156  -2.304  0.00  0.00      PROA  
ATOM   4029    N SER P 709      18.382  -5.581  -0.695  0.00  0.00      PROA  
ATOM   4030   HN SER P 709      18.230  -5.201   0.214  0.00  0.00      PROA  
ATOM   4031   CA SER P 709      17.246  -5.806  -1.651  0.00  0.00      PROA  
ATOM   4032   HA SER P 709      17.210  -6.837  -1.969  0.00  0.00      PROA  
ATOM   4033   CB SER P 709      15.864  -5.486  -1.057  0.00  0.00      PROA  
ATOM   4034  HB1 SER P 709      15.768  -6.275  -0.280  0.00  0.00      PROA  
ATOM   4035  HB2 SER P 709      15.107  -5.684  -1.846  0.00  0.00      PROA  
ATOM   4036   OG SER P 709      15.815  -4.177  -0.541  0.00  0.00      PROA  
ATOM   4037  HG1 SER P 709      16.285  -4.263   0.291  0.00  0.00      PROA  
ATOM   4038    C SER P 709      17.342  -4.992  -2.984  0.00  0.00      PROA  
ATOM   4039    O SER P 709      17.349  -5.488  -4.131  0.00  0.00      PROA  
ATOM   4040    N SER P 710      17.481  -3.715  -2.760  0.00  0.00      PROA  
ATOM   4041   HN SER P 710      17.426  -3.472  -1.795  0.00  0.00      PROA  
ATOM   4042   CA SER P 710      17.472  -2.698  -3.794  0.00  0.00      PROA  
ATOM   4043   HA SER P 710      16.564  -2.808  -4.370  0.00  0.00      PROA  
ATOM   4044   CB SER P 710      17.562  -1.223  -3.204  0.00  0.00      PROA  
ATOM   4045  HB1 SER P 710      18.534  -1.112  -2.678  0.00  0.00      PROA  
ATOM   4046  HB2 SER P 710      16.828  -1.162  -2.373  0.00  0.00      PROA  
ATOM   4047   OG SER P 710      17.313  -0.258  -4.301  0.00  0.00      PROA  
ATOM   4048  HG1 SER P 710      16.510   0.263  -4.225  0.00  0.00      PROA  
ATOM   4049    C SER P 710      18.710  -2.876  -4.728  0.00  0.00      PROA  
ATOM   4050    O SER P 710      18.567  -2.770  -5.932  0.00  0.00      PROA  
ATOM   4051    N THR P 711      19.923  -3.101  -4.175  0.00  0.00      PROA  
ATOM   4052   HN THR P 711      20.076  -2.883  -3.214  0.00  0.00      PROA  
ATOM   4053   CA THR P 711      21.010  -3.468  -4.889  0.00  0.00      PROA  
ATOM   4054   HA THR P 711      21.185  -2.659  -5.583  0.00  0.00      PROA  
ATOM   4055   CB THR P 711      22.188  -3.692  -3.968  0.00  0.00      PROA  
ATOM   4056   HB THR P 711      22.093  -4.575  -3.300  0.00  0.00      PROA  
ATOM   4057  OG1 THR P 711      22.444  -2.615  -3.094  0.00  0.00      PROA  
ATOM   4058  HG1 THR P 711      21.757  -2.567  -2.425  0.00  0.00      PROA  
ATOM   4059  CG2 THR P 711      23.424  -3.937  -4.800  0.00  0.00      PROA  
ATOM   4060 HG21 THR P 711      23.290  -4.953  -5.229  0.00  0.00      PROA  
ATOM   4061 HG22 THR P 711      24.368  -3.731  -4.252  0.00  0.00      PROA  
ATOM   4062 HG23 THR P 711      23.483  -3.277  -5.691  0.00  0.00      PROA  
ATOM   4063    C THR P 711      20.812  -4.758  -5.755  0.00  0.00      PROA  
ATOM   4064    O THR P 711      21.046  -4.711  -6.953  0.00  0.00      PROA  
ATOM   4065    N LEU P 712      20.346  -5.848  -5.190  0.00  0.00      PROA  
ATOM   4066   HN LEU P 712      19.973  -5.765  -4.269  0.00  0.00      PROA  
ATOM   4067   CA LEU P 712      20.098  -7.080  -5.844  0.00  0.00      PROA  
ATOM   4068   HA LEU P 712      21.069  -7.376  -6.211  0.00  0.00      PROA  
ATOM   4069   CB LEU P 712      19.565  -8.239  -4.867  0.00  0.00      PROA  
ATOM   4070  HB1 LEU P 712      19.252  -9.073  -5.532  0.00  0.00      PROA  
ATOM   4071  HB2 LEU P 712      18.702  -7.753  -4.365  0.00  0.00      PROA  
ATOM   4072   CG LEU P 712      20.448  -8.833  -3.803  0.00  0.00      PROA  
ATOM   4073   HG LEU P 712      20.794  -7.930  -3.256  0.00  0.00      PROA  
ATOM   4074  CD1 LEU P 712      19.618  -9.690  -2.795  0.00  0.00      PROA  
ATOM   4075 HD11 LEU P 712      18.750  -9.074  -2.475  0.00  0.00      PROA  
ATOM   4076 HD12 LEU P 712      20.092  -9.974  -1.831  0.00  0.00      PROA  
ATOM   4077 HD13 LEU P 712      19.309 -10.661  -3.236  0.00  0.00      PROA  
ATOM   4078  CD2 LEU P 712      21.668  -9.489  -4.572  0.00  0.00      PROA  
ATOM   4079 HD21 LEU P 712      22.464  -8.766  -4.851  0.00  0.00      PROA  
ATOM   4080 HD22 LEU P 712      21.419 -10.061  -5.491  0.00  0.00      PROA  
ATOM   4081 HD23 LEU P 712      22.069 -10.181  -3.800  0.00  0.00      PROA  
ATOM   4082    C LEU P 712      19.193  -6.961  -7.036  0.00  0.00      PROA  
ATOM   4083    O LEU P 712      19.453  -7.552  -8.068  0.00  0.00      PROA  
ATOM   4084    N LYS P 713      18.114  -6.134  -6.912  0.00  0.00      PROA  
ATOM   4085   HN LYS P 713      18.072  -5.643  -6.045  0.00  0.00      PROA  
ATOM   4086   CA LYS P 713      17.231  -5.758  -7.962  0.00  0.00      PROA  
ATOM   4087   HA LYS P 713      16.728  -6.646  -8.316  0.00  0.00      PROA  
ATOM   4088   CB LYS P 713      16.076  -4.857  -7.442  0.00  0.00      PROA  
ATOM   4089  HB1 LYS P 713      15.529  -4.472  -8.329  0.00  0.00      PROA  
ATOM   4090  HB2 LYS P 713      16.519  -4.012  -6.872  0.00  0.00      PROA  
ATOM   4091   CG LYS P 713      15.015  -5.543  -6.543  0.00  0.00      PROA  
ATOM   4092  HG1 LYS P 713      14.229  -4.784  -6.343  0.00  0.00      PROA  
ATOM   4093  HG2 LYS P 713      15.505  -6.022  -5.668  0.00  0.00      PROA  
ATOM   4094   CD LYS P 713      14.288  -6.701  -7.305  0.00  0.00      PROA  
ATOM   4095  HD1 LYS P 713      13.576  -7.132  -6.569  0.00  0.00      PROA  
ATOM   4096  HD2 LYS P 713      15.025  -7.422  -7.719  0.00  0.00      PROA  
ATOM   4097   CE LYS P 713      13.540  -6.240  -8.572  0.00  0.00      PROA  
ATOM   4098  HE1 LYS P 713      14.275  -5.821  -9.292  0.00  0.00      PROA  
ATOM   4099  HE2 LYS P 713      12.676  -5.599  -8.295  0.00  0.00      PROA  
ATOM   4100   NZ LYS P 713      12.906  -7.330  -9.362  0.00  0.00      PROA  
ATOM   4101  HZ1 LYS P 713      12.423  -7.033 -10.234  0.00  0.00      PROA  
ATOM   4102  HZ2 LYS P 713      12.124  -7.757  -8.825  0.00  0.00      PROA  
ATOM   4103  HZ3 LYS P 713      13.487  -8.131  -9.684  0.00  0.00      PROA  
ATOM   4104    C LYS P 713      17.952  -5.256  -9.228  0.00  0.00      PROA  
ATOM   4105    O LYS P 713      17.690  -5.651 -10.370  0.00  0.00      PROA  
ATOM   4106    N THR P 714      18.844  -4.297  -9.046  0.00  0.00      PROA  
ATOM   4107   HN THR P 714      18.893  -4.114  -8.067  0.00  0.00      PROA  
ATOM   4108   CA THR P 714      19.559  -3.622 -10.188  0.00  0.00      PROA  
ATOM   4109   HA THR P 714      18.904  -3.742 -11.038  0.00  0.00      PROA  
ATOM   4110   CB THR P 714      19.718  -2.154 -10.003  0.00  0.00      PROA  
ATOM   4111   HB THR P 714      18.731  -1.675  -9.823  0.00  0.00      PROA  
ATOM   4112  OG1 THR P 714      20.298  -1.560 -11.178  0.00  0.00      PROA  
ATOM   4113  HG1 THR P 714      21.145  -2.009 -11.234  0.00  0.00      PROA  
ATOM   4114  CG2 THR P 714      20.682  -1.858  -8.865  0.00  0.00      PROA  
ATOM   4115 HG21 THR P 714      21.221  -0.888  -8.908  0.00  0.00      PROA  
ATOM   4116 HG22 THR P 714      21.422  -2.677  -8.737  0.00  0.00      PROA  
ATOM   4117 HG23 THR P 714      20.090  -1.955  -7.929  0.00  0.00      PROA  
ATOM   4118    C THR P 714      20.753  -4.411 -10.553  0.00  0.00      PROA  
ATOM   4119    O THR P 714      21.457  -3.858 -11.447  0.00  0.00      PROA  
ATOM   4120    N PHE P 715      20.936  -5.657 -10.114  0.00  0.00      PROA  
ATOM   4121   HN PHE P 715      20.440  -6.032  -9.334  0.00  0.00      PROA  
ATOM   4122   CA PHE P 715      21.978  -6.433 -10.733  0.00  0.00      PROA  
ATOM   4123   HA PHE P 715      22.805  -5.759 -10.901  0.00  0.00      PROA  
ATOM   4124   CB PHE P 715      22.316  -7.701  -9.860  0.00  0.00      PROA  
ATOM   4125  HB1 PHE P 715      22.692  -8.519 -10.510  0.00  0.00      PROA  
ATOM   4126  HB2 PHE P 715      21.343  -8.034  -9.439  0.00  0.00      PROA  
ATOM   4127   CG PHE P 715      23.325  -7.574  -8.784  0.00  0.00      PROA  
ATOM   4128  CD1 PHE P 715      23.931  -6.307  -8.478  0.00  0.00      PROA  
ATOM   4129  HD1 PHE P 715      23.630  -5.496  -9.125  0.00  0.00      PROA  
ATOM   4130  CE1 PHE P 715      24.730  -6.197  -7.409  0.00  0.00      PROA  
ATOM   4131  HE1 PHE P 715      25.238  -5.269  -7.192  0.00  0.00      PROA  
ATOM   4132   CZ PHE P 715      25.015  -7.341  -6.628  0.00  0.00      PROA  
ATOM   4133   HZ PHE P 715      25.677  -7.328  -5.774  0.00  0.00      PROA  
ATOM   4134  CD2 PHE P 715      23.597  -8.690  -8.015  0.00  0.00      PROA  
ATOM   4135  HD2 PHE P 715      23.079  -9.594  -8.301  0.00  0.00      PROA  
ATOM   4136  CE2 PHE P 715      24.436  -8.609  -6.960  0.00  0.00      PROA  
ATOM   4137  HE2 PHE P 715      24.636  -9.454  -6.318  0.00  0.00      PROA  
ATOM   4138    C PHE P 715      21.594  -6.900 -12.130  0.00  0.00      PROA  
ATOM   4139    O PHE P 715      20.904  -7.899 -12.253  0.00  0.00      PROA  
ATOM   4140    N LYS P 716      22.077  -6.193 -13.182  0.00  0.00      PROA  
ATOM   4141   HN LYS P 716      22.678  -5.442 -12.920  0.00  0.00      PROA  
ATOM   4142   CA LYS P 716      21.829  -6.555 -14.501  0.00  0.00      PROA  
ATOM   4143   HA LYS P 716      22.219  -7.535 -14.734  0.00  0.00      PROA  
ATOM   4144   CB LYS P 716      20.315  -6.241 -14.964  0.00  0.00      PROA  
ATOM   4145  HB1 LYS P 716      19.820  -7.130 -14.516  0.00  0.00      PROA  
ATOM   4146  HB2 LYS P 716      20.261  -6.239 -16.073  0.00  0.00      PROA  
ATOM   4147   CG LYS P 716      19.627  -5.024 -14.390  0.00  0.00      PROA  
ATOM   4148  HG1 LYS P 716      20.353  -4.184 -14.339  0.00  0.00      PROA  
ATOM   4149  HG2 LYS P 716      19.263  -5.246 -13.364  0.00  0.00      PROA  
ATOM   4150   CD LYS P 716      18.563  -4.445 -15.422  0.00  0.00      PROA  
ATOM   4151  HD1 LYS P 716      19.043  -4.452 -16.424  0.00  0.00      PROA  
ATOM   4152  HD2 LYS P 716      18.526  -3.384 -15.093  0.00  0.00      PROA  
ATOM   4153   CE LYS P 716      17.231  -5.214 -15.457  0.00  0.00      PROA  
ATOM   4154  HE1 LYS P 716      17.397  -6.269 -15.766  0.00  0.00      PROA  
ATOM   4155  HE2 LYS P 716      16.570  -4.797 -16.247  0.00  0.00      PROA  
ATOM   4156   NZ LYS P 716      16.408  -5.232 -14.268  0.00  0.00      PROA  
ATOM   4157  HZ1 LYS P 716      15.427  -5.532 -14.443  0.00  0.00      PROA  
ATOM   4158  HZ2 LYS P 716      16.375  -4.342 -13.731  0.00  0.00      PROA  
ATOM   4159  HZ3 LYS P 716      16.768  -5.966 -13.626  0.00  0.00      PROA  
ATOM   4160    C LYS P 716      22.653  -5.780 -15.458  0.00  0.00      PROA  
ATOM   4161    O LYS P 716      22.520  -6.051 -16.660  0.00  0.00      PROA  
ATOM   4162    N THR P 717      23.453  -4.804 -15.066  0.00  0.00      PROA  
ATOM   4163   HN THR P 717      23.532  -4.528 -14.111  0.00  0.00      PROA  
ATOM   4164   CA THR P 717      24.003  -3.802 -16.016  0.00  0.00      PROA  
ATOM   4165   HA THR P 717      23.422  -3.929 -16.918  0.00  0.00      PROA  
ATOM   4166   CB THR P 717      23.794  -2.360 -15.566  0.00  0.00      PROA  
ATOM   4167   HB THR P 717      24.238  -1.709 -16.349  0.00  0.00      PROA  
ATOM   4168  OG1 THR P 717      24.372  -2.010 -14.317  0.00  0.00      PROA  
ATOM   4169  HG1 THR P 717      24.440  -1.058 -14.214  0.00  0.00      PROA  
ATOM   4170  CG2 THR P 717      22.295  -2.138 -15.501  0.00  0.00      PROA  
ATOM   4171 HG21 THR P 717      21.968  -2.373 -14.465  0.00  0.00      PROA  
ATOM   4172 HG22 THR P 717      21.866  -2.788 -16.293  0.00  0.00      PROA  
ATOM   4173 HG23 THR P 717      22.028  -1.092 -15.764  0.00  0.00      PROA  
ATOM   4174    C THR P 717      25.435  -3.992 -16.369  0.00  0.00      PROA  
ATOM   4175    O THR P 717      25.953  -3.265 -17.258  0.00  0.00      PROA  
ATOM   4176    N SER P 718      26.096  -4.979 -15.776  0.00  0.00      PROA  
ATOM   4177   HN SER P 718      25.622  -5.407 -15.010  0.00  0.00      PROA  
ATOM   4178   CA SER P 718      27.582  -5.095 -15.940  0.00  0.00      PROA  
ATOM   4179   HA SER P 718      27.895  -4.230 -16.505  0.00  0.00      PROA  
ATOM   4180   CB SER P 718      28.269  -5.064 -14.528  0.00  0.00      PROA  
ATOM   4181  HB1 SER P 718      28.214  -6.070 -14.061  0.00  0.00      PROA  
ATOM   4182  HB2 SER P 718      27.599  -4.435 -13.903  0.00  0.00      PROA  
ATOM   4183   OG SER P 718      29.672  -4.648 -14.586  0.00  0.00      PROA  
ATOM   4184  HG1 SER P 718      29.725  -3.717 -14.813  0.00  0.00      PROA  
ATOM   4185    C SER P 718      28.000  -6.237 -16.870  0.00  0.00      PROA  
ATOM   4186    O SER P 718      27.381  -6.605 -17.892  0.00  0.00      PROA  
ATOM   4187    N ARG P 719      29.126  -6.957 -16.521  0.00  0.00      PROA  
ATOM   4188   HN ARG P 719      29.564  -6.798 -15.640  0.00  0.00      PROA  
ATOM   4189   CA ARG P 719      29.604  -8.037 -17.231  0.00  0.00      PROA  
ATOM   4190   HA ARG P 719      28.698  -8.517 -17.569  0.00  0.00      PROA  
ATOM   4191   CB ARG P 719      30.520  -7.567 -18.378  0.00  0.00      PROA  
ATOM   4192  HB1 ARG P 719      29.761  -7.407 -19.174  0.00  0.00      PROA  
ATOM   4193  HB2 ARG P 719      31.210  -8.360 -18.736  0.00  0.00      PROA  
ATOM   4194   CG ARG P 719      31.328  -6.214 -18.262  0.00  0.00      PROA  
ATOM   4195  HG1 ARG P 719      30.577  -5.404 -18.151  0.00  0.00      PROA  
ATOM   4196  HG2 ARG P 719      31.735  -6.012 -19.276  0.00  0.00      PROA  
ATOM   4197   CD ARG P 719      32.478  -6.074 -17.202  0.00  0.00      PROA  
ATOM   4198  HD1 ARG P 719      33.149  -6.951 -17.326  0.00  0.00      PROA  
ATOM   4199  HD2 ARG P 719      32.195  -6.025 -16.129  0.00  0.00      PROA  
ATOM   4200   NE ARG P 719      33.148  -4.813 -17.597  0.00  0.00      PROA  
ATOM   4201   HE ARG P 719      33.626  -4.733 -18.472  0.00  0.00      PROA  
ATOM   4202   CZ ARG P 719      32.524  -3.662 -17.475  0.00  0.00      PROA  
ATOM   4203  NH1 ARG P 719      31.919  -3.292 -16.355  0.00  0.00      PROA  
ATOM   4204 HH11 ARG P 719      32.122  -3.706 -15.468  0.00  0.00      PROA  
ATOM   4205 HH12 ARG P 719      31.573  -2.355 -16.403  0.00  0.00      PROA  
ATOM   4206  NH2 ARG P 719      32.541  -2.791 -18.447  0.00  0.00      PROA  
ATOM   4207 HH21 ARG P 719      32.777  -3.151 -19.349  0.00  0.00      PROA  
ATOM   4208 HH22 ARG P 719      31.850  -2.069 -18.411  0.00  0.00      PROA  
ATOM   4209    C ARG P 719      30.294  -9.119 -16.401  0.00  0.00      PROA  
ATOM   4210    O ARG P 719      31.354  -9.660 -16.776  0.00  0.00      PROA  
ATOM   4211    N TYR P 720      29.565  -9.611 -15.440  0.00  0.00      PROA  
ATOM   4212   HN TYR P 720      28.682  -9.216 -15.196  0.00  0.00      PROA  
ATOM   4213   CA TYR P 720      29.954 -10.718 -14.609  0.00  0.00      PROA  
ATOM   4214   HA TYR P 720      30.887 -11.100 -14.998  0.00  0.00      PROA  
ATOM   4215   CB TYR P 720      30.078 -10.152 -13.134  0.00  0.00      PROA  
ATOM   4216  HB1 TYR P 720      30.346 -10.929 -12.387  0.00  0.00      PROA  
ATOM   4217  HB2 TYR P 720      29.189  -9.621 -12.732  0.00  0.00      PROA  
ATOM   4218   CG TYR P 720      31.249  -9.156 -13.044  0.00  0.00      PROA  
ATOM   4219  CD1 TYR P 720      31.040  -7.839 -12.686  0.00  0.00      PROA  
ATOM   4220  HD1 TYR P 720      30.077  -7.525 -12.311  0.00  0.00      PROA  
ATOM   4221  CE1 TYR P 720      32.104  -6.846 -12.654  0.00  0.00      PROA  
ATOM   4222  HE1 TYR P 720      31.858  -5.842 -12.341  0.00  0.00      PROA  
ATOM   4223   CZ TYR P 720      33.360  -7.192 -13.133  0.00  0.00      PROA  
ATOM   4224   OH TYR P 720      34.269  -6.138 -13.099  0.00  0.00      PROA  
ATOM   4225   HH TYR P 720      34.961  -6.523 -13.642  0.00  0.00      PROA  
ATOM   4226  CD2 TYR P 720      32.555  -9.439 -13.532  0.00  0.00      PROA  
ATOM   4227  HD2 TYR P 720      32.896 -10.427 -13.804  0.00  0.00      PROA  
ATOM   4228  CE2 TYR P 720      33.579  -8.506 -13.576  0.00  0.00      PROA  
ATOM   4229  HE2 TYR P 720      34.539  -8.810 -13.966  0.00  0.00      PROA  
ATOM   4230    C TYR P 720      29.054 -12.022 -14.763  0.00  0.00      PROA  
ATOM   4231    O TYR P 720      29.404 -12.898 -15.539  0.00  0.00      PROA  
ATOM   4232    N PHE P 721      27.950 -12.172 -14.067  0.00  0.00      PROA  
ATOM   4233   HN PHE P 721      27.456 -11.335 -13.842  0.00  0.00      PROA  
ATOM   4234   CA PHE P 721      27.333 -13.414 -13.681  0.00  0.00      PROA  
ATOM   4235   HA PHE P 721      28.070 -14.093 -13.279  0.00  0.00      PROA  
ATOM   4236   CB PHE P 721      26.216 -13.291 -12.522  0.00  0.00      PROA  
ATOM   4237  HB1 PHE P 721      25.681 -14.256 -12.393  0.00  0.00      PROA  
ATOM   4238  HB2 PHE P 721      25.438 -12.529 -12.743  0.00  0.00      PROA  
ATOM   4239   CG PHE P 721      26.823 -12.915 -11.151  0.00  0.00      PROA  
ATOM   4240  CD1 PHE P 721      25.932 -12.522 -10.143  0.00  0.00      PROA  
ATOM   4241  HD1 PHE P 721      24.883 -12.470 -10.394  0.00  0.00      PROA  
ATOM   4242  CE1 PHE P 721      26.339 -12.246  -8.808  0.00  0.00      PROA  
ATOM   4243  HE1 PHE P 721      25.636 -12.019  -8.019  0.00  0.00      PROA  
ATOM   4244   CZ PHE P 721      27.680 -12.416  -8.539  0.00  0.00      PROA  
ATOM   4245   HZ PHE P 721      28.015 -12.149  -7.547  0.00  0.00      PROA  
ATOM   4246  CD2 PHE P 721      28.185 -12.989 -10.879  0.00  0.00      PROA  
ATOM   4247  HD2 PHE P 721      29.010 -13.160 -11.555  0.00  0.00      PROA  
ATOM   4248  CE2 PHE P 721      28.624 -12.779  -9.546  0.00  0.00      PROA  
ATOM   4249  HE2 PHE P 721      29.644 -12.997  -9.268  0.00  0.00      PROA  
ATOM   4250    C PHE P 721      26.664 -14.272 -14.796  0.00  0.00      PROA  
ATOM   4251    O PHE P 721      26.227 -13.569 -15.739  0.00  0.00      PROA  
ATOM   4252    N PRO P 722      26.527 -15.550 -14.831  0.00  0.00      PROA  
ATOM   4253   CD PRO P 722      27.252 -16.523 -14.024  0.00  0.00      PROA  
ATOM   4254  HD1 PRO P 722      26.944 -16.300 -12.980  0.00  0.00      PROA  
ATOM   4255  HD2 PRO P 722      28.356 -16.414 -14.084  0.00  0.00      PROA  
ATOM   4256   CA PRO P 722      25.817 -16.287 -15.881  0.00  0.00      PROA  
ATOM   4257   HA PRO P 722      26.344 -16.250 -16.823  0.00  0.00      PROA  
ATOM   4258   CB PRO P 722      25.787 -17.797 -15.480  0.00  0.00      PROA  
ATOM   4259  HB1 PRO P 722      25.797 -18.487 -16.351  0.00  0.00      PROA  
ATOM   4260  HB2 PRO P 722      24.943 -18.069 -14.811  0.00  0.00      PROA  
ATOM   4261   CG PRO P 722      27.082 -17.927 -14.667  0.00  0.00      PROA  
ATOM   4262  HG1 PRO P 722      27.063 -18.722 -13.892  0.00  0.00      PROA  
ATOM   4263  HG2 PRO P 722      27.914 -18.021 -15.397  0.00  0.00      PROA  
ATOM   4264    C PRO P 722      24.400 -15.747 -16.021  0.00  0.00      PROA  
ATOM   4265    O PRO P 722      23.797 -15.475 -14.949  0.00  0.00      PROA  
ATOM   4266    N THR P 723      23.838 -15.557 -17.199  0.00  0.00      PROA  
ATOM   4267   HN THR P 723      24.342 -15.654 -18.054  0.00  0.00      PROA  
ATOM   4268   CA THR P 723      22.564 -14.883 -17.357  0.00  0.00      PROA  
ATOM   4269   HA THR P 723      22.839 -13.887 -17.046  0.00  0.00      PROA  
ATOM   4270   CB THR P 723      22.233 -14.796 -18.893  0.00  0.00      PROA  
ATOM   4271   HB THR P 723      22.019 -15.846 -19.186  0.00  0.00      PROA  
ATOM   4272  OG1 THR P 723      23.321 -14.332 -19.708  0.00  0.00      PROA  
ATOM   4273  HG1 THR P 723      24.050 -14.956 -19.689  0.00  0.00      PROA  
ATOM   4274  CG2 THR P 723      21.049 -13.885 -19.136  0.00  0.00      PROA  
ATOM   4275 HG21 THR P 723      21.340 -12.839 -18.901  0.00  0.00      PROA  
ATOM   4276 HG22 THR P 723      20.116 -14.203 -18.625  0.00  0.00      PROA  
ATOM   4277 HG23 THR P 723      20.887 -13.728 -20.224  0.00  0.00      PROA  
ATOM   4278    C THR P 723      21.401 -15.405 -16.513  0.00  0.00      PROA  
ATOM   4279    O THR P 723      20.570 -14.593 -15.984  0.00  0.00      PROA  
ATOM   4280    N ARG P 724      21.296 -16.699 -16.346  0.00  0.00      PROA  
ATOM   4281   HN ARG P 724      21.886 -17.291 -16.889  0.00  0.00      PROA  
ATOM   4282   CA ARG P 724      20.206 -17.273 -15.581  0.00  0.00      PROA  
ATOM   4283   HA ARG P 724      19.314 -16.697 -15.781  0.00  0.00      PROA  
ATOM   4284   CB ARG P 724      19.871 -18.721 -15.883  0.00  0.00      PROA  
ATOM   4285  HB1 ARG P 724      19.873 -18.794 -16.991  0.00  0.00      PROA  
ATOM   4286  HB2 ARG P 724      18.859 -18.934 -15.478  0.00  0.00      PROA  
ATOM   4287   CG ARG P 724      20.830 -19.804 -15.370  0.00  0.00      PROA  
ATOM   4288  HG1 ARG P 724      20.922 -19.847 -14.264  0.00  0.00      PROA  
ATOM   4289  HG2 ARG P 724      21.826 -19.706 -15.853  0.00  0.00      PROA  
ATOM   4290   CD ARG P 724      20.133 -21.052 -15.894  0.00  0.00      PROA  
ATOM   4291  HD1 ARG P 724      19.737 -20.998 -16.931  0.00  0.00      PROA  
ATOM   4292  HD2 ARG P 724      19.222 -21.341 -15.327  0.00  0.00      PROA  
ATOM   4293   NE ARG P 724      21.088 -22.258 -15.766  0.00  0.00      PROA  
ATOM   4294   HE ARG P 724      21.880 -22.071 -15.186  0.00  0.00      PROA  
ATOM   4295   CZ ARG P 724      20.734 -23.516 -15.890  0.00  0.00      PROA  
ATOM   4296  NH1 ARG P 724      19.514 -23.886 -16.199  0.00  0.00      PROA  
ATOM   4297 HH11 ARG P 724      18.797 -23.241 -16.464  0.00  0.00      PROA  
ATOM   4298 HH12 ARG P 724      19.373 -24.871 -16.105  0.00  0.00      PROA  
ATOM   4299  NH2 ARG P 724      21.680 -24.442 -15.618  0.00  0.00      PROA  
ATOM   4300 HH21 ARG P 724      22.646 -24.201 -15.711  0.00  0.00      PROA  
ATOM   4301 HH22 ARG P 724      21.570 -25.373 -15.966  0.00  0.00      PROA  
ATOM   4302    C ARG P 724      20.404 -17.083 -14.069  0.00  0.00      PROA  
ATOM   4303    O ARG P 724      19.480 -16.970 -13.270  0.00  0.00      PROA  
ATOM   4304    N VAL P 725      21.705 -17.057 -13.626  0.00  0.00      PROA  
ATOM   4305   HN VAL P 725      22.511 -17.228 -14.188  0.00  0.00      PROA  
ATOM   4306   CA VAL P 725      21.930 -16.643 -12.211  0.00  0.00      PROA  
ATOM   4307   HA VAL P 725      21.302 -17.275 -11.600  0.00  0.00      PROA  
ATOM   4308   CB VAL P 725      23.430 -16.884 -11.915  0.00  0.00      PROA  
ATOM   4309   HB VAL P 725      24.084 -16.365 -12.649  0.00  0.00      PROA  
ATOM   4310  CG1 VAL P 725      23.805 -16.370 -10.456  0.00  0.00      PROA  
ATOM   4311 HG11 VAL P 725      23.230 -16.914  -9.676  0.00  0.00      PROA  
ATOM   4312 HG12 VAL P 725      23.578 -15.284 -10.394  0.00  0.00      PROA  
ATOM   4313 HG13 VAL P 725      24.893 -16.485 -10.264  0.00  0.00      PROA  
ATOM   4314  CG2 VAL P 725      23.700 -18.404 -11.867  0.00  0.00      PROA  
ATOM   4315 HG21 VAL P 725      24.708 -18.620 -11.454  0.00  0.00      PROA  
ATOM   4316 HG22 VAL P 725      23.631 -18.928 -12.845  0.00  0.00      PROA  
ATOM   4317 HG23 VAL P 725      23.071 -18.993 -11.165  0.00  0.00      PROA  
ATOM   4318    C VAL P 725      21.502 -15.253 -11.867  0.00  0.00      PROA  
ATOM   4319    O VAL P 725      20.816 -14.996 -10.869  0.00  0.00      PROA  
ATOM   4320    N ARG P 726      21.948 -14.332 -12.793  0.00  0.00      PROA  
ATOM   4321   HN ARG P 726      22.663 -14.450 -13.477  0.00  0.00      PROA  
ATOM   4322   CA ARG P 726      21.667 -12.920 -12.699  0.00  0.00      PROA  
ATOM   4323   HA ARG P 726      22.042 -12.646 -11.724  0.00  0.00      PROA  
ATOM   4324   CB ARG P 726      22.492 -12.129 -13.745  0.00  0.00      PROA  
ATOM   4325  HB1 ARG P 726      23.241 -12.875 -14.085  0.00  0.00      PROA  
ATOM   4326  HB2 ARG P 726      23.067 -11.367 -13.176  0.00  0.00      PROA  
ATOM   4327   CG ARG P 726      21.886 -11.614 -15.094  0.00  0.00      PROA  
ATOM   4328  HG1 ARG P 726      21.360 -12.474 -15.561  0.00  0.00      PROA  
ATOM   4329  HG2 ARG P 726      22.676 -11.304 -15.810  0.00  0.00      PROA  
ATOM   4330   CD ARG P 726      21.074 -10.324 -15.014  0.00  0.00      PROA  
ATOM   4331  HD1 ARG P 726      21.732  -9.568 -14.536  0.00  0.00      PROA  
ATOM   4332  HD2 ARG P 726      20.193 -10.489 -14.357  0.00  0.00      PROA  
ATOM   4333   NE ARG P 726      20.707  -9.853 -16.391  0.00  0.00      PROA  
ATOM   4334   HE ARG P 726      19.723  -9.741 -16.533  0.00  0.00      PROA  
ATOM   4335   CZ ARG P 726      21.474  -9.093 -17.128  0.00  0.00      PROA  
ATOM   4336  NH1 ARG P 726      20.900  -8.525 -18.218  0.00  0.00      PROA  
ATOM   4337 HH11 ARG P 726      19.934  -8.746 -18.353  0.00  0.00      PROA  
ATOM   4338 HH12 ARG P 726      21.273  -7.772 -18.760  0.00  0.00      PROA  
ATOM   4339  NH2 ARG P 726      22.712  -9.029 -16.927  0.00  0.00      PROA  
ATOM   4340 HH21 ARG P 726      23.132  -9.197 -16.035  0.00  0.00      PROA  
ATOM   4341 HH22 ARG P 726      23.252  -8.437 -17.524  0.00  0.00      PROA  
ATOM   4342    C ARG P 726      20.160 -12.631 -12.799  0.00  0.00      PROA  
ATOM   4343    O ARG P 726      19.683 -11.846 -11.993  0.00  0.00      PROA  
ATOM   4344    N SER P 727      19.450 -13.365 -13.681  0.00  0.00      PROA  
ATOM   4345   HN SER P 727      19.865 -14.112 -14.194  0.00  0.00      PROA  
ATOM   4346   CA SER P 727      17.985 -13.233 -13.663  0.00  0.00      PROA  
ATOM   4347   HA SER P 727      17.808 -12.169 -13.702  0.00  0.00      PROA  
ATOM   4348   CB SER P 727      17.443 -13.813 -15.010  0.00  0.00      PROA  
ATOM   4349  HB1 SER P 727      16.355 -13.587 -15.046  0.00  0.00      PROA  
ATOM   4350  HB2 SER P 727      17.599 -14.912 -15.030  0.00  0.00      PROA  
ATOM   4351   OG SER P 727      18.110 -13.152 -16.098  0.00  0.00      PROA  
ATOM   4352  HG1 SER P 727      18.957 -13.602 -16.145  0.00  0.00      PROA  
ATOM   4353    C SER P 727      17.228 -13.709 -12.394  0.00  0.00      PROA  
ATOM   4354    O SER P 727      16.479 -12.987 -11.736  0.00  0.00      PROA  
ATOM   4355    N THR P 728      17.557 -14.936 -11.874  0.00  0.00      PROA  
ATOM   4356   HN THR P 728      18.292 -15.492 -12.254  0.00  0.00      PROA  
ATOM   4357   CA THR P 728      17.013 -15.471 -10.664  0.00  0.00      PROA  
ATOM   4358   HA THR P 728      15.948 -15.293 -10.659  0.00  0.00      PROA  
ATOM   4359   CB THR P 728      17.065 -17.004 -10.393  0.00  0.00      PROA  
ATOM   4360   HB THR P 728      16.723 -17.248  -9.364  0.00  0.00      PROA  
ATOM   4361  OG1 THR P 728      18.284 -17.579 -10.757  0.00  0.00      PROA  
ATOM   4362  HG1 THR P 728      18.542 -17.383 -11.661  0.00  0.00      PROA  
ATOM   4363  CG2 THR P 728      15.936 -17.716 -11.174  0.00  0.00      PROA  
ATOM   4364 HG21 THR P 728      16.128 -18.776 -10.902  0.00  0.00      PROA  
ATOM   4365 HG22 THR P 728      16.099 -17.626 -12.270  0.00  0.00      PROA  
ATOM   4366 HG23 THR P 728      14.883 -17.400 -11.014  0.00  0.00      PROA  
ATOM   4367    C THR P 728      17.448 -14.725  -9.381  0.00  0.00      PROA  
ATOM   4368    O THR P 728      16.632 -14.513  -8.487  0.00  0.00      PROA  
ATOM   4369    N VAL P 729      18.684 -14.215  -9.255  0.00  0.00      PROA  
ATOM   4370   HN VAL P 729      19.284 -14.462 -10.011  0.00  0.00      PROA  
ATOM   4371   CA VAL P 729      19.031 -13.423  -8.101  0.00  0.00      PROA  
ATOM   4372   HA VAL P 729      18.713 -14.033  -7.268  0.00  0.00      PROA  
ATOM   4373   CB VAL P 729      20.556 -13.142  -8.019  0.00  0.00      PROA  
ATOM   4374   HB VAL P 729      21.064 -14.053  -8.403  0.00  0.00      PROA  
ATOM   4375  CG1 VAL P 729      21.128 -11.907  -8.729  0.00  0.00      PROA  
ATOM   4376 HG11 VAL P 729      20.742 -10.923  -8.387  0.00  0.00      PROA  
ATOM   4377 HG12 VAL P 729      20.925 -12.011  -9.817  0.00  0.00      PROA  
ATOM   4378 HG13 VAL P 729      22.226 -11.959  -8.569  0.00  0.00      PROA  
ATOM   4379  CG2 VAL P 729      20.966 -12.897  -6.508  0.00  0.00      PROA  
ATOM   4380 HG21 VAL P 729      20.640 -13.788  -5.930  0.00  0.00      PROA  
ATOM   4381 HG22 VAL P 729      20.592 -11.908  -6.165  0.00  0.00      PROA  
ATOM   4382 HG23 VAL P 729      22.075 -12.918  -6.452  0.00  0.00      PROA  
ATOM   4383    C VAL P 729      18.358 -12.094  -7.973  0.00  0.00      PROA  
ATOM   4384    O VAL P 729      18.241 -11.538  -6.879  0.00  0.00      PROA  
ATOM   4385    N SER P 730      17.887 -11.537  -9.106  0.00  0.00      PROA  
ATOM   4386   HN SER P 730      18.084 -12.011  -9.961  0.00  0.00      PROA  
ATOM   4387   CA SER P 730      17.220 -10.220  -9.213  0.00  0.00      PROA  
ATOM   4388   HA SER P 730      17.267  -9.650  -8.296  0.00  0.00      PROA  
ATOM   4389   CB SER P 730      17.888  -9.231 -10.254  0.00  0.00      PROA  
ATOM   4390  HB1 SER P 730      18.981  -9.103 -10.102  0.00  0.00      PROA  
ATOM   4391  HB2 SER P 730      17.340  -8.266 -10.290  0.00  0.00      PROA  
ATOM   4392   OG SER P 730      17.845  -9.811 -11.567  0.00  0.00      PROA  
ATOM   4393  HG1 SER P 730      18.688 -10.269 -11.608  0.00  0.00      PROA  
ATOM   4394    C SER P 730      15.749 -10.272  -9.370  0.00  0.00      PROA  
ATOM   4395    O SER P 730      15.100  -9.252  -9.164  0.00  0.00      PROA  
ATOM   4396    N ASP P 731      15.156 -11.472  -9.611  0.00  0.00      PROA  
ATOM   4397   HN ASP P 731      15.748 -12.271  -9.690  0.00  0.00      PROA  
ATOM   4398   CA ASP P 731      13.759 -11.828  -9.342  0.00  0.00      PROA  
ATOM   4399   HA ASP P 731      13.208 -10.961  -9.676  0.00  0.00      PROA  
ATOM   4400   CB ASP P 731      13.213 -12.976 -10.282  0.00  0.00      PROA  
ATOM   4401  HB1 ASP P 731      12.164 -13.178  -9.975  0.00  0.00      PROA  
ATOM   4402  HB2 ASP P 731      13.767 -13.931 -10.155  0.00  0.00      PROA  
ATOM   4403   CG ASP P 731      13.089 -12.618 -11.781  0.00  0.00      PROA  
ATOM   4404  OD1 ASP P 731      13.168 -13.650 -12.553  0.00  0.00      PROA  
ATOM   4405  OD2 ASP P 731      12.774 -11.480 -12.159  0.00  0.00      PROA  
ATOM   4406    C ASP P 731      13.481 -12.273  -7.940  0.00  0.00      PROA  
ATOM   4407    O ASP P 731      12.533 -11.895  -7.241  0.00  0.00      PROA  
ATOM   4408    N PHE P 732      14.405 -13.020  -7.318  0.00  0.00      PROA  
ATOM   4409   HN PHE P 732      15.169 -13.399  -7.833  0.00  0.00      PROA  
ATOM   4410   CA PHE P 732      14.287 -13.558  -5.973  0.00  0.00      PROA  
ATOM   4411   HA PHE P 732      13.262 -13.436  -5.656  0.00  0.00      PROA  
ATOM   4412   CB PHE P 732      14.588 -15.094  -5.736  0.00  0.00      PROA  
ATOM   4413  HB1 PHE P 732      14.553 -15.359  -4.658  0.00  0.00      PROA  
ATOM   4414  HB2 PHE P 732      15.584 -15.367  -6.147  0.00  0.00      PROA  
ATOM   4415   CG PHE P 732      13.601 -15.899  -6.490  0.00  0.00      PROA  
ATOM   4416  CD1 PHE P 732      12.570 -16.665  -5.802  0.00  0.00      PROA  
ATOM   4417  HD1 PHE P 732      12.476 -16.396  -4.761  0.00  0.00      PROA  
ATOM   4418  CE1 PHE P 732      11.864 -17.687  -6.434  0.00  0.00      PROA  
ATOM   4419  HE1 PHE P 732      11.185 -18.339  -5.906  0.00  0.00      PROA  
ATOM   4420   CZ PHE P 732      11.964 -17.848  -7.846  0.00  0.00      PROA  
ATOM   4421   HZ PHE P 732      11.366 -18.562  -8.392  0.00  0.00      PROA  
ATOM   4422  CD2 PHE P 732      13.644 -16.086  -7.916  0.00  0.00      PROA  
ATOM   4423  HD2 PHE P 732      14.219 -15.441  -8.565  0.00  0.00      PROA  
ATOM   4424  CE2 PHE P 732      12.837 -17.038  -8.549  0.00  0.00      PROA  
ATOM   4425  HE2 PHE P 732      12.785 -17.188  -9.617  0.00  0.00      PROA  
ATOM   4426    C PHE P 732      15.011 -12.691  -5.015  0.00  0.00      PROA  
ATOM   4427    O PHE P 732      15.326 -13.191  -3.943  0.00  0.00      PROA  
ATOM   4428    N ALA P 733      15.287 -11.401  -5.302  0.00  0.00      PROA  
ATOM   4429   HN ALA P 733      14.919 -10.987  -6.131  0.00  0.00      PROA  
ATOM   4430   CA ALA P 733      16.066 -10.441  -4.564  0.00  0.00      PROA  
ATOM   4431   HA ALA P 733      17.027 -10.906  -4.402  0.00  0.00      PROA  
ATOM   4432   CB ALA P 733      16.194  -9.227  -5.467  0.00  0.00      PROA  
ATOM   4433  HB1 ALA P 733      16.969  -8.508  -5.125  0.00  0.00      PROA  
ATOM   4434  HB2 ALA P 733      15.210  -8.759  -5.684  0.00  0.00      PROA  
ATOM   4435  HB3 ALA P 733      16.517  -9.386  -6.518  0.00  0.00      PROA  
ATOM   4436    C ALA P 733      15.463 -10.059  -3.180  0.00  0.00      PROA  
ATOM   4437    O ALA P 733      16.153 -10.280  -2.223  0.00  0.00      PROA  
ATOM   4438    N VAL P 734      14.141  -9.596  -3.139  0.00  0.00      PROA  
ATOM   4439   HN VAL P 734      13.815  -9.100  -3.940  0.00  0.00      PROA  
ATOM   4440   CA VAL P 734      13.420  -9.494  -1.812  0.00  0.00      PROA  
ATOM   4441   HA VAL P 734      14.031  -8.849  -1.198  0.00  0.00      PROA  
ATOM   4442   CB VAL P 734      12.028  -8.833  -1.865  0.00  0.00      PROA  
ATOM   4443   HB VAL P 734      11.218  -9.329  -2.443  0.00  0.00      PROA  
ATOM   4444  CG1 VAL P 734      11.405  -8.662  -0.483  0.00  0.00      PROA  
ATOM   4445 HG11 VAL P 734      10.870  -9.624  -0.327  0.00  0.00      PROA  
ATOM   4446 HG12 VAL P 734      10.627  -7.872  -0.409  0.00  0.00      PROA  
ATOM   4447 HG13 VAL P 734      12.148  -8.461   0.318  0.00  0.00      PROA  
ATOM   4448  CG2 VAL P 734      12.242  -7.405  -2.458  0.00  0.00      PROA  
ATOM   4449 HG21 VAL P 734      12.503  -7.387  -3.537  0.00  0.00      PROA  
ATOM   4450 HG22 VAL P 734      13.160  -6.990  -1.991  0.00  0.00      PROA  
ATOM   4451 HG23 VAL P 734      11.321  -6.826  -2.232  0.00  0.00      PROA  
ATOM   4452    C VAL P 734      13.398 -10.803  -1.041  0.00  0.00      PROA  
ATOM   4453    O VAL P 734      13.587 -10.729   0.188  0.00  0.00      PROA  
ATOM   4454    N PHE P 735      13.119 -11.909  -1.628  0.00  0.00      PROA  
ATOM   4455   HN PHE P 735      12.812 -12.002  -2.572  0.00  0.00      PROA  
ATOM   4456   CA PHE P 735      13.092 -13.135  -0.795  0.00  0.00      PROA  
ATOM   4457   HA PHE P 735      12.347 -12.897  -0.049  0.00  0.00      PROA  
ATOM   4458   CB PHE P 735      12.515 -14.387  -1.673  0.00  0.00      PROA  
ATOM   4459  HB1 PHE P 735      13.317 -14.634  -2.401  0.00  0.00      PROA  
ATOM   4460  HB2 PHE P 735      11.598 -14.128  -2.244  0.00  0.00      PROA  
ATOM   4461   CG PHE P 735      12.102 -15.568  -0.767  0.00  0.00      PROA  
ATOM   4462  CD1 PHE P 735      11.094 -15.525   0.205  0.00  0.00      PROA  
ATOM   4463  HD1 PHE P 735      10.440 -14.678   0.350  0.00  0.00      PROA  
ATOM   4464  CE1 PHE P 735      10.813 -16.646   0.911  0.00  0.00      PROA  
ATOM   4465  HE1 PHE P 735       9.956 -16.725   1.564  0.00  0.00      PROA  
ATOM   4466   CZ PHE P 735      11.528 -17.815   0.746  0.00  0.00      PROA  
ATOM   4467   HZ PHE P 735      11.351 -18.682   1.365  0.00  0.00      PROA  
ATOM   4468  CD2 PHE P 735      12.763 -16.816  -1.029  0.00  0.00      PROA  
ATOM   4469  HD2 PHE P 735      13.536 -16.877  -1.781  0.00  0.00      PROA  
ATOM   4470  CE2 PHE P 735      12.545 -17.873  -0.168  0.00  0.00      PROA  
ATOM   4471  HE2 PHE P 735      13.098 -18.794  -0.285  0.00  0.00      PROA  
ATOM   4472    C PHE P 735      14.443 -13.521  -0.094  0.00  0.00      PROA  
ATOM   4473    O PHE P 735      14.583 -13.804   1.082  0.00  0.00      PROA  
ATOM   4474    N LEU P 736      15.489 -13.456  -0.959  0.00  0.00      PROA  
ATOM   4475   HN LEU P 736      15.456 -13.247  -1.934  0.00  0.00      PROA  
ATOM   4476   CA LEU P 736      16.850 -13.684  -0.603  0.00  0.00      PROA  
ATOM   4477   HA LEU P 736      16.884 -14.595  -0.025  0.00  0.00      PROA  
ATOM   4478   CB LEU P 736      17.848 -13.555  -1.827  0.00  0.00      PROA  
ATOM   4479  HB1 LEU P 736      18.930 -13.569  -1.576  0.00  0.00      PROA  
ATOM   4480  HB2 LEU P 736      17.597 -12.661  -2.437  0.00  0.00      PROA  
ATOM   4481   CG LEU P 736      17.805 -14.830  -2.669  0.00  0.00      PROA  
ATOM   4482   HG LEU P 736      16.765 -15.030  -3.006  0.00  0.00      PROA  
ATOM   4483  CD1 LEU P 736      18.653 -14.565  -3.949  0.00  0.00      PROA  
ATOM   4484 HD11 LEU P 736      18.155 -13.747  -4.513  0.00  0.00      PROA  
ATOM   4485 HD12 LEU P 736      18.619 -15.465  -4.599  0.00  0.00      PROA  
ATOM   4486 HD13 LEU P 736      19.657 -14.195  -3.650  0.00  0.00      PROA  
ATOM   4487  CD2 LEU P 736      18.357 -16.073  -1.879  0.00  0.00      PROA  
ATOM   4488 HD21 LEU P 736      19.409 -15.871  -1.582  0.00  0.00      PROA  
ATOM   4489 HD22 LEU P 736      18.253 -16.919  -2.590  0.00  0.00      PROA  
ATOM   4490 HD23 LEU P 736      17.712 -16.338  -1.014  0.00  0.00      PROA  
ATOM   4491    C LEU P 736      17.366 -12.549   0.413  0.00  0.00      PROA  
ATOM   4492    O LEU P 736      18.106 -12.828   1.348  0.00  0.00      PROA  
ATOM   4493    N THR P 737      16.867 -11.320   0.307  0.00  0.00      PROA  
ATOM   4494   HN THR P 737      16.317 -10.949  -0.437  0.00  0.00      PROA  
ATOM   4495   CA THR P 737      17.086 -10.367   1.389  0.00  0.00      PROA  
ATOM   4496   HA THR P 737      18.141 -10.354   1.618  0.00  0.00      PROA  
ATOM   4497   CB THR P 737      16.691  -8.892   1.142  0.00  0.00      PROA  
ATOM   4498   HB THR P 737      15.598  -8.695   1.178  0.00  0.00      PROA  
ATOM   4499  OG1 THR P 737      17.136  -8.380  -0.127  0.00  0.00      PROA  
ATOM   4500  HG1 THR P 737      16.789  -8.943  -0.823  0.00  0.00      PROA  
ATOM   4501  CG2 THR P 737      17.470  -7.981   2.069  0.00  0.00      PROA  
ATOM   4502 HG21 THR P 737      18.561  -8.100   1.892  0.00  0.00      PROA  
ATOM   4503 HG22 THR P 737      17.191  -8.076   3.140  0.00  0.00      PROA  
ATOM   4504 HG23 THR P 737      17.284  -6.931   1.757  0.00  0.00      PROA  
ATOM   4505    C THR P 737      16.444 -10.862   2.711  0.00  0.00      PROA  
ATOM   4506    O THR P 737      17.153 -10.856   3.703  0.00  0.00      PROA  
ATOM   4507    N ILE P 738      15.123 -11.257   2.778  0.00  0.00      PROA  
ATOM   4508   HN ILE P 738      14.529 -11.096   1.994  0.00  0.00      PROA  
ATOM   4509   CA ILE P 738      14.436 -11.658   3.991  0.00  0.00      PROA  
ATOM   4510   HA ILE P 738      14.430 -10.928   4.787  0.00  0.00      PROA  
ATOM   4511   CB ILE P 738      12.921 -11.890   3.707  0.00  0.00      PROA  
ATOM   4512   HB ILE P 738      12.841 -12.492   2.776  0.00  0.00      PROA  
ATOM   4513  CG2 ILE P 738      12.280 -12.640   4.908  0.00  0.00      PROA  
ATOM   4514 HG21 ILE P 738      12.467 -11.888   5.703  0.00  0.00      PROA  
ATOM   4515 HG22 ILE P 738      12.839 -13.549   5.219  0.00  0.00      PROA  
ATOM   4516 HG23 ILE P 738      11.209 -12.928   4.839  0.00  0.00      PROA  
ATOM   4517  CG1 ILE P 738      12.173 -10.578   3.343  0.00  0.00      PROA  
ATOM   4518 HG11 ILE P 738      12.591 -10.233   2.373  0.00  0.00      PROA  
ATOM   4519 HG12 ILE P 738      12.331  -9.763   4.082  0.00  0.00      PROA  
ATOM   4520   CD ILE P 738      10.686 -10.724   3.115  0.00  0.00      PROA  
ATOM   4521  HD1 ILE P 738      10.325  -9.748   2.724  0.00  0.00      PROA  
ATOM   4522  HD2 ILE P 738      10.040 -11.100   3.937  0.00  0.00      PROA  
ATOM   4523  HD3 ILE P 738      10.526 -11.369   2.225  0.00  0.00      PROA  
ATOM   4524    C ILE P 738      15.082 -12.920   4.501  0.00  0.00      PROA  
ATOM   4525    O ILE P 738      15.354 -13.023   5.733  0.00  0.00      PROA  
ATOM   4526    N PHE P 739      15.364 -13.989   3.654  0.00  0.00      PROA  
ATOM   4527   HN PHE P 739      15.029 -13.882   2.721  0.00  0.00      PROA  
ATOM   4528   CA PHE P 739      16.004 -15.215   4.066  0.00  0.00      PROA  
ATOM   4529   HA PHE P 739      15.408 -15.695   4.829  0.00  0.00      PROA  
ATOM   4530   CB PHE P 739      16.164 -16.266   2.893  0.00  0.00      PROA  
ATOM   4531  HB1 PHE P 739      16.526 -15.795   1.954  0.00  0.00      PROA  
ATOM   4532  HB2 PHE P 739      15.109 -16.571   2.732  0.00  0.00      PROA  
ATOM   4533   CG PHE P 739      16.964 -17.492   3.229  0.00  0.00      PROA  
ATOM   4534  CD1 PHE P 739      16.591 -18.505   4.182  0.00  0.00      PROA  
ATOM   4535  HD1 PHE P 739      15.675 -18.409   4.747  0.00  0.00      PROA  
ATOM   4536  CE1 PHE P 739      17.408 -19.642   4.334  0.00  0.00      PROA  
ATOM   4537  HE1 PHE P 739      17.034 -20.394   5.013  0.00  0.00      PROA  
ATOM   4538   CZ PHE P 739      18.641 -19.753   3.698  0.00  0.00      PROA  
ATOM   4539   HZ PHE P 739      19.244 -20.613   3.947  0.00  0.00      PROA  
ATOM   4540  CD2 PHE P 739      18.227 -17.642   2.599  0.00  0.00      PROA  
ATOM   4541  HD2 PHE P 739      18.575 -16.872   1.926  0.00  0.00      PROA  
ATOM   4542  CE2 PHE P 739      19.059 -18.668   2.958  0.00  0.00      PROA  
ATOM   4543  HE2 PHE P 739      20.015 -18.688   2.457  0.00  0.00      PROA  
ATOM   4544    C PHE P 739      17.311 -14.921   4.714  0.00  0.00      PROA  
ATOM   4545    O PHE P 739      17.637 -15.473   5.767  0.00  0.00      PROA  
ATOM   4546    N THR P 740      18.132 -14.043   4.104  0.00  0.00      PROA  
ATOM   4547   HN THR P 740      18.028 -13.584   3.225  0.00  0.00      PROA  
ATOM   4548   CA THR P 740      19.446 -13.706   4.609  0.00  0.00      PROA  
ATOM   4549   HA THR P 740      19.954 -14.644   4.776  0.00  0.00      PROA  
ATOM   4550   CB THR P 740      20.323 -12.793   3.649  0.00  0.00      PROA  
ATOM   4551   HB THR P 740      19.835 -11.802   3.530  0.00  0.00      PROA  
ATOM   4552  OG1 THR P 740      20.461 -13.445   2.439  0.00  0.00      PROA  
ATOM   4553  HG1 THR P 740      19.646 -13.306   1.951  0.00  0.00      PROA  
ATOM   4554  CG2 THR P 740      21.664 -12.575   4.304  0.00  0.00      PROA  
ATOM   4555 HG21 THR P 740      21.657 -11.852   5.147  0.00  0.00      PROA  
ATOM   4556 HG22 THR P 740      22.359 -12.199   3.523  0.00  0.00      PROA  
ATOM   4557 HG23 THR P 740      22.018 -13.574   4.638  0.00  0.00      PROA  
ATOM   4558    C THR P 740      19.379 -13.039   6.057  0.00  0.00      PROA  
ATOM   4559    O THR P 740      20.164 -13.424   6.939  0.00  0.00      PROA  
ATOM   4560    N MET P 741      18.455 -12.052   6.269  0.00  0.00      PROA  
ATOM   4561   HN MET P 741      17.935 -11.752   5.473  0.00  0.00      PROA  
ATOM   4562   CA MET P 741      18.423 -11.290   7.462  0.00  0.00      PROA  
ATOM   4563   HA MET P 741      19.444 -11.068   7.733  0.00  0.00      PROA  
ATOM   4564   CB MET P 741      17.645  -9.986   7.347  0.00  0.00      PROA  
ATOM   4565  HB1 MET P 741      17.677  -9.470   8.330  0.00  0.00      PROA  
ATOM   4566  HB2 MET P 741      16.600 -10.207   7.040  0.00  0.00      PROA  
ATOM   4567   CG MET P 741      18.143  -9.019   6.372  0.00  0.00      PROA  
ATOM   4568  HG1 MET P 741      17.346  -8.266   6.191  0.00  0.00      PROA  
ATOM   4569  HG2 MET P 741      18.211  -9.520   5.382  0.00  0.00      PROA  
ATOM   4570   SD MET P 741      19.649  -8.249   6.912  0.00  0.00      PROA  
ATOM   4571   CE MET P 741      20.169  -7.903   5.260  0.00  0.00      PROA  
ATOM   4572  HE1 MET P 741      21.050  -7.226   5.245  0.00  0.00      PROA  
ATOM   4573  HE2 MET P 741      19.432  -7.233   4.767  0.00  0.00      PROA  
ATOM   4574  HE3 MET P 741      20.217  -8.751   4.544  0.00  0.00      PROA  
ATOM   4575    C MET P 741      17.822 -12.057   8.638  0.00  0.00      PROA  
ATOM   4576    O MET P 741      18.169 -11.862   9.850  0.00  0.00      PROA  
ATOM   4577    N VAL P 742      17.018 -13.069   8.396  0.00  0.00      PROA  
ATOM   4578   HN VAL P 742      16.764 -13.099   7.432  0.00  0.00      PROA  
ATOM   4579   CA VAL P 742      16.465 -13.933   9.466  0.00  0.00      PROA  
ATOM   4580   HA VAL P 742      16.290 -13.343  10.354  0.00  0.00      PROA  
ATOM   4581   CB VAL P 742      15.023 -14.478   9.185  0.00  0.00      PROA  
ATOM   4582   HB VAL P 742      14.349 -13.651   8.874  0.00  0.00      PROA  
ATOM   4583  CG1 VAL P 742      15.113 -15.452   7.974  0.00  0.00      PROA  
ATOM   4584 HG11 VAL P 742      14.161 -15.964   7.719  0.00  0.00      PROA  
ATOM   4585 HG12 VAL P 742      15.696 -16.325   8.337  0.00  0.00      PROA  
ATOM   4586 HG13 VAL P 742      15.674 -15.014   7.121  0.00  0.00      PROA  
ATOM   4587  CG2 VAL P 742      14.476 -15.361  10.307  0.00  0.00      PROA  
ATOM   4588 HG21 VAL P 742      14.934 -15.018  11.260  0.00  0.00      PROA  
ATOM   4589 HG22 VAL P 742      14.859 -16.400  10.219  0.00  0.00      PROA  
ATOM   4590 HG23 VAL P 742      13.365 -15.373  10.293  0.00  0.00      PROA  
ATOM   4591    C VAL P 742      17.464 -15.078   9.830  0.00  0.00      PROA  
ATOM   4592    O VAL P 742      17.484 -15.548  10.958  0.00  0.00      PROA  
ATOM   4593    N ILE P 743      18.351 -15.568   8.904  0.00  0.00      PROA  
ATOM   4594   HN ILE P 743      18.196 -15.348   7.944  0.00  0.00      PROA  
ATOM   4595   CA ILE P 743      19.608 -16.302   9.236  0.00  0.00      PROA  
ATOM   4596   HA ILE P 743      19.297 -17.107   9.884  0.00  0.00      PROA  
ATOM   4597   CB ILE P 743      20.292 -16.920   7.943  0.00  0.00      PROA  
ATOM   4598   HB ILE P 743      20.459 -16.070   7.246  0.00  0.00      PROA  
ATOM   4599  CG2 ILE P 743      21.642 -17.632   8.243  0.00  0.00      PROA  
ATOM   4600 HG21 ILE P 743      22.499 -16.951   8.433  0.00  0.00      PROA  
ATOM   4601 HG22 ILE P 743      21.864 -18.131   7.275  0.00  0.00      PROA  
ATOM   4602 HG23 ILE P 743      21.678 -18.460   8.983  0.00  0.00      PROA  
ATOM   4603  CG1 ILE P 743      19.357 -17.974   7.243  0.00  0.00      PROA  
ATOM   4604 HG11 ILE P 743      19.768 -18.209   6.237  0.00  0.00      PROA  
ATOM   4605 HG12 ILE P 743      18.448 -17.389   6.986  0.00  0.00      PROA  
ATOM   4606   CD ILE P 743      19.175 -19.343   7.925  0.00  0.00      PROA  
ATOM   4607  HD1 ILE P 743      18.982 -19.087   8.989  0.00  0.00      PROA  
ATOM   4608  HD2 ILE P 743      20.055 -20.020   7.890  0.00  0.00      PROA  
ATOM   4609  HD3 ILE P 743      18.346 -20.011   7.610  0.00  0.00      PROA  
ATOM   4610    C ILE P 743      20.530 -15.468  10.093  0.00  0.00      PROA  
ATOM   4611    O ILE P 743      21.125 -15.898  11.046  0.00  0.00      PROA  
ATOM   4612    N LEU P 744      20.704 -14.212   9.755  0.00  0.00      PROA  
ATOM   4613   HN LEU P 744      20.338 -13.988   8.855  0.00  0.00      PROA  
ATOM   4614   CA LEU P 744      21.431 -13.240  10.551  0.00  0.00      PROA  
ATOM   4615   HA LEU P 744      22.397 -13.672  10.766  0.00  0.00      PROA  
ATOM   4616   CB LEU P 744      21.764 -11.866   9.876  0.00  0.00      PROA  
ATOM   4617  HB1 LEU P 744      22.280 -11.274  10.663  0.00  0.00      PROA  
ATOM   4618  HB2 LEU P 744      20.828 -11.382   9.524  0.00  0.00      PROA  
ATOM   4619   CG LEU P 744      22.720 -12.039   8.637  0.00  0.00      PROA  
ATOM   4620   HG LEU P 744      22.263 -12.835   8.012  0.00  0.00      PROA  
ATOM   4621  CD1 LEU P 744      22.890 -10.790   7.826  0.00  0.00      PROA  
ATOM   4622 HD11 LEU P 744      22.122 -10.368   7.143  0.00  0.00      PROA  
ATOM   4623 HD12 LEU P 744      23.766 -10.957   7.163  0.00  0.00      PROA  
ATOM   4624 HD13 LEU P 744      23.242  -9.915   8.414  0.00  0.00      PROA  
ATOM   4625  CD2 LEU P 744      24.106 -12.358   9.071  0.00  0.00      PROA  
ATOM   4626 HD21 LEU P 744      24.232 -13.088   9.899  0.00  0.00      PROA  
ATOM   4627 HD22 LEU P 744      24.518 -11.405   9.464  0.00  0.00      PROA  
ATOM   4628 HD23 LEU P 744      24.566 -12.875   8.201  0.00  0.00      PROA  
ATOM   4629    C LEU P 744      20.841 -13.048  11.967  0.00  0.00      PROA  
ATOM   4630    O LEU P 744      21.574 -13.141  12.930  0.00  0.00      PROA  
ATOM   4631    N ASP P 745      19.542 -12.825  12.131  0.00  0.00      PROA  
ATOM   4632   HN ASP P 745      18.937 -12.633  11.362  0.00  0.00      PROA  
ATOM   4633   CA ASP P 745      18.895 -12.827  13.357  0.00  0.00      PROA  
ATOM   4634   HA ASP P 745      19.308 -12.076  14.014  0.00  0.00      PROA  
ATOM   4635   CB ASP P 745      17.351 -12.520  13.041  0.00  0.00      PROA  
ATOM   4636  HB1 ASP P 745      16.753 -13.369  12.645  0.00  0.00      PROA  
ATOM   4637  HB2 ASP P 745      17.285 -11.732  12.261  0.00  0.00      PROA  
ATOM   4638   CG ASP P 745      16.605 -12.014  14.298  0.00  0.00      PROA  
ATOM   4639  OD1 ASP P 745      17.310 -11.454  15.163  0.00  0.00      PROA  
ATOM   4640  OD2 ASP P 745      15.340 -12.217  14.328  0.00  0.00      PROA  
ATOM   4641    C ASP P 745      18.884 -14.089  14.150  0.00  0.00      PROA  
ATOM   4642    O ASP P 745      18.947 -13.951  15.388  0.00  0.00      PROA  
ATOM   4643    N PHE P 746      18.834 -15.305  13.491  0.00  0.00      PROA  
ATOM   4644   HN PHE P 746      18.801 -15.340  12.495  0.00  0.00      PROA  
ATOM   4645   CA PHE P 746      19.207 -16.519  14.197  0.00  0.00      PROA  
ATOM   4646   HA PHE P 746      18.594 -16.686  15.071  0.00  0.00      PROA  
ATOM   4647   CB PHE P 746      18.714 -17.770  13.399  0.00  0.00      PROA  
ATOM   4648  HB1 PHE P 746      18.968 -17.571  12.336  0.00  0.00      PROA  
ATOM   4649  HB2 PHE P 746      17.606 -17.775  13.481  0.00  0.00      PROA  
ATOM   4650   CG PHE P 746      19.196 -19.087  13.995  0.00  0.00      PROA  
ATOM   4651  CD1 PHE P 746      18.688 -19.622  15.228  0.00  0.00      PROA  
ATOM   4652  HD1 PHE P 746      17.927 -19.080  15.770  0.00  0.00      PROA  
ATOM   4653  CE1 PHE P 746      19.284 -20.776  15.745  0.00  0.00      PROA  
ATOM   4654  HE1 PHE P 746      18.883 -21.257  16.625  0.00  0.00      PROA  
ATOM   4655   CZ PHE P 746      20.403 -21.345  15.103  0.00  0.00      PROA  
ATOM   4656   HZ PHE P 746      20.806 -22.220  15.592  0.00  0.00      PROA  
ATOM   4657  CD2 PHE P 746      20.329 -19.674  13.365  0.00  0.00      PROA  
ATOM   4658  HD2 PHE P 746      20.725 -19.322  12.424  0.00  0.00      PROA  
ATOM   4659  CE2 PHE P 746      20.871 -20.815  13.926  0.00  0.00      PROA  
ATOM   4660  HE2 PHE P 746      21.723 -21.260  13.433  0.00  0.00      PROA  
ATOM   4661    C PHE P 746      20.693 -16.632  14.680  0.00  0.00      PROA  
ATOM   4662    O PHE P 746      20.872 -17.108  15.792  0.00  0.00      PROA  
ATOM   4663    N LEU P 747      21.656 -16.205  13.930  0.00  0.00      PROA  
ATOM   4664   HN LEU P 747      21.505 -16.094  12.951  0.00  0.00      PROA  
ATOM   4665   CA LEU P 747      23.072 -16.210  14.286  0.00  0.00      PROA  
ATOM   4666   HA LEU P 747      23.324 -17.132  14.789  0.00  0.00      PROA  
ATOM   4667   CB LEU P 747      23.983 -16.072  13.059  0.00  0.00      PROA  
ATOM   4668  HB1 LEU P 747      25.031 -15.838  13.347  0.00  0.00      PROA  
ATOM   4669  HB2 LEU P 747      23.579 -15.204  12.496  0.00  0.00      PROA  
ATOM   4670   CG LEU P 747      24.068 -17.315  12.130  0.00  0.00      PROA  
ATOM   4671   HG LEU P 747      23.040 -17.631  11.851  0.00  0.00      PROA  
ATOM   4672  CD1 LEU P 747      24.752 -17.053  10.732  0.00  0.00      PROA  
ATOM   4673 HD11 LEU P 747      24.840 -17.991  10.144  0.00  0.00      PROA  
ATOM   4674 HD12 LEU P 747      25.677 -16.442  10.806  0.00  0.00      PROA  
ATOM   4675 HD13 LEU P 747      24.136 -16.348  10.133  0.00  0.00      PROA  
ATOM   4676  CD2 LEU P 747      24.823 -18.384  12.879  0.00  0.00      PROA  
ATOM   4677 HD21 LEU P 747      24.505 -19.376  12.491  0.00  0.00      PROA  
ATOM   4678 HD22 LEU P 747      24.673 -18.387  13.980  0.00  0.00      PROA  
ATOM   4679 HD23 LEU P 747      25.908 -18.287  12.664  0.00  0.00      PROA  
ATOM   4680    C LEU P 747      23.356 -15.167  15.283  0.00  0.00      PROA  
ATOM   4681    O LEU P 747      24.116 -15.406  16.264  0.00  0.00      PROA  
ATOM   4682    N ILE P 748      22.827 -13.969  15.151  0.00  0.00      PROA  
ATOM   4683   HN ILE P 748      22.089 -13.838  14.493  0.00  0.00      PROA  
ATOM   4684   CA ILE P 748      23.022 -12.974  16.172  0.00  0.00      PROA  
ATOM   4685   HA ILE P 748      23.972 -13.157  16.653  0.00  0.00      PROA  
ATOM   4686   CB ILE P 748      23.250 -11.678  15.433  0.00  0.00      PROA  
ATOM   4687   HB ILE P 748      22.436 -11.503  14.698  0.00  0.00      PROA  
ATOM   4688  CG2 ILE P 748      23.285 -10.493  16.403  0.00  0.00      PROA  
ATOM   4689 HG21 ILE P 748      23.958 -10.563  17.284  0.00  0.00      PROA  
ATOM   4690 HG22 ILE P 748      22.283 -10.351  16.861  0.00  0.00      PROA  
ATOM   4691 HG23 ILE P 748      23.502  -9.513  15.928  0.00  0.00      PROA  
ATOM   4692  CG1 ILE P 748      24.489 -11.764  14.515  0.00  0.00      PROA  
ATOM   4693 HG11 ILE P 748      24.378 -12.578  13.767  0.00  0.00      PROA  
ATOM   4694 HG12 ILE P 748      25.368 -12.057  15.127  0.00  0.00      PROA  
ATOM   4695   CD ILE P 748      24.696 -10.572  13.607  0.00  0.00      PROA  
ATOM   4696  HD1 ILE P 748      23.927 -10.244  12.875  0.00  0.00      PROA  
ATOM   4697  HD2 ILE P 748      25.598 -10.710  12.973  0.00  0.00      PROA  
ATOM   4698  HD3 ILE P 748      24.828  -9.574  14.079  0.00  0.00      PROA  
ATOM   4699    C ILE P 748      22.017 -13.000  17.314  0.00  0.00      PROA  
ATOM   4700    O ILE P 748      20.789 -12.748  17.202  0.00  0.00      PROA  
ATOM   4701    N GLY P 749      22.506 -13.302  18.509  0.00  0.00      PROA  
ATOM   4702   HN GLY P 749      23.460 -13.529  18.688  0.00  0.00      PROA  
ATOM   4703   CA GLY P 749      21.715 -13.623  19.697  0.00  0.00      PROA  
ATOM   4704  HA1 GLY P 749      22.363 -14.060  20.442  0.00  0.00      PROA  
ATOM   4705  HA2 GLY P 749      20.902 -14.306  19.500  0.00  0.00      PROA  
ATOM   4706    C GLY P 749      21.079 -12.408  20.316  0.00  0.00      PROA  
ATOM   4707    O GLY P 749      20.047 -12.640  20.950  0.00  0.00      PROA  
ATOM   4708    N VAL P 750      21.493 -11.155  19.990  0.00  0.00      PROA  
ATOM   4709   HN VAL P 750      22.363 -11.039  19.518  0.00  0.00      PROA  
ATOM   4710   CA VAL P 750      20.725  -9.942  20.226  0.00  0.00      PROA  
ATOM   4711   HA VAL P 750      20.743  -9.774  21.293  0.00  0.00      PROA  
ATOM   4712   CB VAL P 750      21.459  -8.699  19.528  0.00  0.00      PROA  
ATOM   4713   HB VAL P 750      21.491  -8.867  18.430  0.00  0.00      PROA  
ATOM   4714  CG1 VAL P 750      20.623  -7.388  19.643  0.00  0.00      PROA  
ATOM   4715 HG11 VAL P 750      20.672  -7.068  20.706  0.00  0.00      PROA  
ATOM   4716 HG12 VAL P 750      19.549  -7.493  19.379  0.00  0.00      PROA  
ATOM   4717 HG13 VAL P 750      21.108  -6.530  19.130  0.00  0.00      PROA  
ATOM   4718  CG2 VAL P 750      22.921  -8.648  19.957  0.00  0.00      PROA  
ATOM   4719 HG21 VAL P 750      23.546  -9.479  19.566  0.00  0.00      PROA  
ATOM   4720 HG22 VAL P 750      22.998  -8.634  21.065  0.00  0.00      PROA  
ATOM   4721 HG23 VAL P 750      23.448  -7.752  19.565  0.00  0.00      PROA  
ATOM   4722    C VAL P 750      19.254 -10.042  19.756  0.00  0.00      PROA  
ATOM   4723    O VAL P 750      18.980 -10.456  18.605  0.00  0.00      PROA  
ATOM   4724    N PRO P 751      18.262  -9.751  20.579  0.00  0.00      PROA  
ATOM   4725   CD PRO P 751      18.397  -9.833  22.102  0.00  0.00      PROA  
ATOM   4726  HD1 PRO P 751      19.017  -9.012  22.523  0.00  0.00      PROA  
ATOM   4727  HD2 PRO P 751      18.945 -10.763  22.363  0.00  0.00      PROA  
ATOM   4728   CA PRO P 751      16.849  -9.594  20.225  0.00  0.00      PROA  
ATOM   4729   HA PRO P 751      16.465 -10.575  19.988  0.00  0.00      PROA  
ATOM   4730   CB PRO P 751      16.204  -9.155  21.466  0.00  0.00      PROA  
ATOM   4731  HB1 PRO P 751      15.144  -9.476  21.556  0.00  0.00      PROA  
ATOM   4732  HB2 PRO P 751      16.133  -8.046  21.486  0.00  0.00      PROA  
ATOM   4733   CG PRO P 751      17.006  -9.792  22.601  0.00  0.00      PROA  
ATOM   4734  HG1 PRO P 751      16.869  -9.177  23.517  0.00  0.00      PROA  
ATOM   4735  HG2 PRO P 751      16.639 -10.807  22.865  0.00  0.00      PROA  
ATOM   4736    C PRO P 751      16.551  -8.775  18.954  0.00  0.00      PROA  
ATOM   4737    O PRO P 751      17.125  -7.729  18.845  0.00  0.00      PROA  
ATOM   4738    N SER P 752      15.673  -9.153  18.038  0.00  0.00      PROA  
ATOM   4739   HN SER P 752      15.450 -10.119  17.928  0.00  0.00      PROA  
ATOM   4740   CA SER P 752      15.062  -8.264  17.027  0.00  0.00      PROA  
ATOM   4741   HA SER P 752      15.462  -7.266  17.130  0.00  0.00      PROA  
ATOM   4742   CB SER P 752      15.229  -8.771  15.534  0.00  0.00      PROA  
ATOM   4743  HB1 SER P 752      14.994  -9.854  15.451  0.00  0.00      PROA  
ATOM   4744  HB2 SER P 752      16.286  -8.653  15.212  0.00  0.00      PROA  
ATOM   4745   OG SER P 752      14.411  -8.066  14.556  0.00  0.00      PROA  
ATOM   4746  HG1 SER P 752      13.489  -8.295  14.696  0.00  0.00      PROA  
ATOM   4747    C SER P 752      13.595  -8.275  17.329  0.00  0.00      PROA  
ATOM   4748    O SER P 752      13.024  -9.299  17.708  0.00  0.00      PROA  
ATOM   4749    N PRO P 753      12.904  -7.167  17.281  0.00  0.00      PROA  
ATOM   4750   CD PRO P 753      13.339  -5.767  17.381  0.00  0.00      PROA  
ATOM   4751  HD1 PRO P 753      13.943  -5.452  16.503  0.00  0.00      PROA  
ATOM   4752  HD2 PRO P 753      14.063  -5.678  18.219  0.00  0.00      PROA  
ATOM   4753   CA PRO P 753      11.416  -7.101  17.119  0.00  0.00      PROA  
ATOM   4754   HA PRO P 753      10.940  -7.268  18.074  0.00  0.00      PROA  
ATOM   4755   CB PRO P 753      11.134  -5.678  16.646  0.00  0.00      PROA  
ATOM   4756  HB1 PRO P 753      10.114  -5.297  16.867  0.00  0.00      PROA  
ATOM   4757  HB2 PRO P 753      11.314  -5.561  15.555  0.00  0.00      PROA  
ATOM   4758   CG PRO P 753      12.079  -4.906  17.461  0.00  0.00      PROA  
ATOM   4759  HG1 PRO P 753      12.060  -3.913  16.964  0.00  0.00      PROA  
ATOM   4760  HG2 PRO P 753      11.661  -4.798  18.484  0.00  0.00      PROA  
ATOM   4761    C PRO P 753      10.854  -8.115  16.063  0.00  0.00      PROA  
ATOM   4762    O PRO P 753      11.556  -8.289  15.027  0.00  0.00      PROA  
ATOM   4763    N LYS P 754       9.756  -8.761  16.335  0.00  0.00      PROA  
ATOM   4764   HN LYS P 754       9.258  -8.464  17.147  0.00  0.00      PROA  
ATOM   4765   CA LYS P 754       9.164  -9.892  15.652  0.00  0.00      PROA  
ATOM   4766   HA LYS P 754       9.858 -10.151  14.867  0.00  0.00      PROA  
ATOM   4767   CB LYS P 754       9.148 -11.206  16.498  0.00  0.00      PROA  
ATOM   4768  HB1 LYS P 754       8.586 -12.021  15.994  0.00  0.00      PROA  
ATOM   4769  HB2 LYS P 754       8.531 -11.060  17.410  0.00  0.00      PROA  
ATOM   4770   CG LYS P 754      10.516 -11.721  16.831  0.00  0.00      PROA  
ATOM   4771  HG1 LYS P 754      10.574 -12.169  17.846  0.00  0.00      PROA  
ATOM   4772  HG2 LYS P 754      11.188 -10.840  16.921  0.00  0.00      PROA  
ATOM   4773   CD LYS P 754      11.128 -12.661  15.795  0.00  0.00      PROA  
ATOM   4774  HD1 LYS P 754      10.779 -12.349  14.787  0.00  0.00      PROA  
ATOM   4775  HD2 LYS P 754      10.706 -13.678  15.940  0.00  0.00      PROA  
ATOM   4776   CE LYS P 754      12.631 -12.514  15.921  0.00  0.00      PROA  
ATOM   4777  HE1 LYS P 754      13.021 -12.545  16.961  0.00  0.00      PROA  
ATOM   4778  HE2 LYS P 754      12.977 -11.590  15.412  0.00  0.00      PROA  
ATOM   4779   NZ LYS P 754      13.318 -13.571  15.090  0.00  0.00      PROA  
ATOM   4780  HZ1 LYS P 754      14.224 -13.180  14.761  0.00  0.00      PROA  
ATOM   4781  HZ2 LYS P 754      12.658 -13.781  14.314  0.00  0.00      PROA  
ATOM   4782  HZ3 LYS P 754      13.396 -14.449  15.642  0.00  0.00      PROA  
ATOM   4783    C LYS P 754       7.849  -9.672  15.071  0.00  0.00      PROA  
ATOM   4784    O LYS P 754       7.105  -8.888  15.638  0.00  0.00      PROA  
ATOM   4785    N LEU P 755       7.411 -10.408  14.010  0.00  0.00      PROA  
ATOM   4786   HN LEU P 755       8.104 -10.970  13.565  0.00  0.00      PROA  
ATOM   4787   CA LEU P 755       6.056 -10.393  13.534  0.00  0.00      PROA  
ATOM   4788   HA LEU P 755       5.695  -9.379  13.612  0.00  0.00      PROA  
ATOM   4789   CB LEU P 755       6.038 -10.844  12.030  0.00  0.00      PROA  
ATOM   4790  HB1 LEU P 755       6.380 -11.901  12.016  0.00  0.00      PROA  
ATOM   4791  HB2 LEU P 755       6.775 -10.263  11.435  0.00  0.00      PROA  
ATOM   4792   CG LEU P 755       4.720 -10.739  11.214  0.00  0.00      PROA  
ATOM   4793   HG LEU P 755       3.940 -11.289  11.784  0.00  0.00      PROA  
ATOM   4794  CD1 LEU P 755       4.305  -9.322  10.858  0.00  0.00      PROA  
ATOM   4795 HD11 LEU P 755       4.507  -8.512  11.591  0.00  0.00      PROA  
ATOM   4796 HD12 LEU P 755       3.214  -9.250  10.658  0.00  0.00      PROA  
ATOM   4797 HD13 LEU P 755       4.730  -9.094   9.857  0.00  0.00      PROA  
ATOM   4798  CD2 LEU P 755       4.818 -11.537   9.921  0.00  0.00      PROA  
ATOM   4799 HD21 LEU P 755       5.670 -11.093   9.362  0.00  0.00      PROA  
ATOM   4800 HD22 LEU P 755       3.917 -11.633   9.279  0.00  0.00      PROA  
ATOM   4801 HD23 LEU P 755       5.119 -12.592  10.096  0.00  0.00      PROA  
ATOM   4802    C LEU P 755       5.048 -11.245  14.337  0.00  0.00      PROA  
ATOM   4803    O LEU P 755       5.212 -12.484  14.482  0.00  0.00      PROA  
ATOM   4804    N GLN P 756       4.069 -10.642  14.988  0.00  0.00      PROA  
ATOM   4805   HN GLN P 756       4.050  -9.646  14.940  0.00  0.00      PROA  
ATOM   4806   CA GLN P 756       3.111 -11.326  15.761  0.00  0.00      PROA  
ATOM   4807   HA GLN P 756       3.655 -12.174  16.148  0.00  0.00      PROA  
ATOM   4808   CB GLN P 756       2.515 -10.451  16.974  0.00  0.00      PROA  
ATOM   4809  HB1 GLN P 756       1.669 -10.915  17.525  0.00  0.00      PROA  
ATOM   4810  HB2 GLN P 756       2.176  -9.504  16.503  0.00  0.00      PROA  
ATOM   4811   CG GLN P 756       3.668 -10.176  17.992  0.00  0.00      PROA  
ATOM   4812  HG1 GLN P 756       3.389  -9.353  18.683  0.00  0.00      PROA  
ATOM   4813  HG2 GLN P 756       4.591  -9.913  17.432  0.00  0.00      PROA  
ATOM   4814   CD GLN P 756       3.916 -11.451  18.792  0.00  0.00      PROA  
ATOM   4815  OE1 GLN P 756       4.933 -12.183  18.694  0.00  0.00      PROA  
ATOM   4816  NE2 GLN P 756       2.909 -11.911  19.534  0.00  0.00      PROA  
ATOM   4817 HE21 GLN P 756       3.129 -12.600  20.225  0.00  0.00      PROA  
ATOM   4818 HE22 GLN P 756       1.968 -11.576  19.495  0.00  0.00      PROA  
ATOM   4819    C GLN P 756       1.929 -11.841  14.943  0.00  0.00      PROA  
ATOM   4820    O GLN P 756       1.018 -11.103  14.617  0.00  0.00      PROA  
ATOM   4821    N VAL P 757       1.882 -13.141  14.599  0.00  0.00      PROA  
ATOM   4822   HN VAL P 757       2.498 -13.685  15.163  0.00  0.00      PROA  
ATOM   4823   CA VAL P 757       0.816 -13.720  13.820  0.00  0.00      PROA  
ATOM   4824   HA VAL P 757       0.273 -12.942  13.304  0.00  0.00      PROA  
ATOM   4825   CB VAL P 757       1.424 -14.767  12.779  0.00  0.00      PROA  
ATOM   4826   HB VAL P 757       2.071 -15.541  13.244  0.00  0.00      PROA  
ATOM   4827  CG1 VAL P 757       0.418 -15.635  11.964  0.00  0.00      PROA  
ATOM   4828 HG11 VAL P 757       0.912 -16.241  11.174  0.00  0.00      PROA  
ATOM   4829 HG12 VAL P 757      -0.300 -14.953  11.461  0.00  0.00      PROA  
ATOM   4830 HG13 VAL P 757      -0.109 -16.375  12.604  0.00  0.00      PROA  
ATOM   4831  CG2 VAL P 757       2.376 -13.950  11.753  0.00  0.00      PROA  
ATOM   4832 HG21 VAL P 757       3.395 -13.803  12.170  0.00  0.00      PROA  
ATOM   4833 HG22 VAL P 757       1.897 -13.030  11.356  0.00  0.00      PROA  
ATOM   4834 HG23 VAL P 757       2.562 -14.655  10.914  0.00  0.00      PROA  
ATOM   4835    C VAL P 757      -0.215 -14.363  14.709  0.00  0.00      PROA  
ATOM   4836    O VAL P 757       0.179 -15.240  15.512  0.00  0.00      PROA  
ATOM   4837    N PRO P 758      -1.525 -14.114  14.707  0.00  0.00      PROA  
ATOM   4838   CD PRO P 758      -2.249 -13.269  13.781  0.00  0.00      PROA  
ATOM   4839  HD1 PRO P 758      -2.307 -13.850  12.835  0.00  0.00      PROA  
ATOM   4840  HD2 PRO P 758      -1.678 -12.316  13.767  0.00  0.00      PROA  
ATOM   4841   CA PRO P 758      -2.351 -14.570  15.760  0.00  0.00      PROA  
ATOM   4842   HA PRO P 758      -1.752 -14.444  16.650  0.00  0.00      PROA  
ATOM   4843   CB PRO P 758      -3.456 -13.606  15.797  0.00  0.00      PROA  
ATOM   4844  HB1 PRO P 758      -2.951 -12.737  16.271  0.00  0.00      PROA  
ATOM   4845  HB2 PRO P 758      -4.429 -13.842  16.278  0.00  0.00      PROA  
ATOM   4846   CG PRO P 758      -3.623 -13.217  14.373  0.00  0.00      PROA  
ATOM   4847  HG1 PRO P 758      -4.327 -13.911  13.865  0.00  0.00      PROA  
ATOM   4848  HG2 PRO P 758      -4.025 -12.181  14.352  0.00  0.00      PROA  
ATOM   4849    C PRO P 758      -2.806 -15.998  15.667  0.00  0.00      PROA  
ATOM   4850    O PRO P 758      -3.395 -16.458  14.627  0.00  0.00      PROA  
ATOM   4851    N SER P 759      -2.600 -16.768  16.722  0.00  0.00      PROA  
ATOM   4852   HN SER P 759      -1.991 -16.356  17.395  0.00  0.00      PROA  
ATOM   4853   CA SER P 759      -3.045 -18.086  17.022  0.00  0.00      PROA  
ATOM   4854   HA SER P 759      -2.918 -18.615  16.089  0.00  0.00      PROA  
ATOM   4855   CB SER P 759      -2.203 -18.848  18.040  0.00  0.00      PROA  
ATOM   4856  HB1 SER P 759      -1.219 -19.188  17.653  0.00  0.00      PROA  
ATOM   4857  HB2 SER P 759      -2.724 -19.742  18.445  0.00  0.00      PROA  
ATOM   4858   OG SER P 759      -1.823 -17.905  19.073  0.00  0.00      PROA  
ATOM   4859  HG1 SER P 759      -2.573 -18.062  19.651  0.00  0.00      PROA  
ATOM   4860    C SER P 759      -4.578 -18.281  17.211  0.00  0.00      PROA  
ATOM   4861    O SER P 759      -5.179 -17.432  17.874  0.00  0.00      PROA  
ATOM   4862    N VAL P 760      -5.205 -19.258  16.552  0.00  0.00      PROA  
ATOM   4863   HN VAL P 760      -4.526 -19.638  15.929  0.00  0.00      PROA  
ATOM   4864   CA VAL P 760      -6.656 -19.627  16.560  0.00  0.00      PROA  
ATOM   4865   HA VAL P 760      -6.691 -20.650  16.215  0.00  0.00      PROA  
ATOM   4866   CB VAL P 760      -7.393 -19.592  17.901  0.00  0.00      PROA  
ATOM   4867   HB VAL P 760      -7.494 -18.544  18.257  0.00  0.00      PROA  
ATOM   4868  CG1 VAL P 760      -8.760 -20.378  17.811  0.00  0.00      PROA  
ATOM   4869 HG11 VAL P 760      -9.416 -19.935  17.031  0.00  0.00      PROA  
ATOM   4870 HG12 VAL P 760      -9.365 -20.310  18.741  0.00  0.00      PROA  
ATOM   4871 HG13 VAL P 760      -8.560 -21.458  17.640  0.00  0.00      PROA  
ATOM   4872  CG2 VAL P 760      -6.614 -20.472  18.851  0.00  0.00      PROA  
ATOM   4873 HG21 VAL P 760      -6.441 -21.488  18.437  0.00  0.00      PROA  
ATOM   4874 HG22 VAL P 760      -7.148 -20.620  19.814  0.00  0.00      PROA  
ATOM   4875 HG23 VAL P 760      -5.602 -20.098  19.115  0.00  0.00      PROA  
ATOM   4876    C VAL P 760      -7.394 -18.873  15.558  0.00  0.00      PROA  
ATOM   4877    O VAL P 760      -7.403 -17.634  15.494  0.00  0.00      PROA  
ATOM   4878    N PHE P 761      -8.075 -19.550  14.696  0.00  0.00      PROA  
ATOM   4879   HN PHE P 761      -7.946 -20.539  14.674  0.00  0.00      PROA  
ATOM   4880   CA PHE P 761      -8.781 -18.961  13.598  0.00  0.00      PROA  
ATOM   4881   HA PHE P 761      -8.402 -17.973  13.377  0.00  0.00      PROA  
ATOM   4882   CB PHE P 761      -8.699 -19.932  12.316  0.00  0.00      PROA  
ATOM   4883  HB1 PHE P 761      -9.186 -20.867  12.667  0.00  0.00      PROA  
ATOM   4884  HB2 PHE P 761      -7.634 -20.073  12.031  0.00  0.00      PROA  
ATOM   4885   CG PHE P 761      -9.328 -19.397  11.021  0.00  0.00      PROA  
ATOM   4886  CD1 PHE P 761     -10.306 -20.174  10.369  0.00  0.00      PROA  
ATOM   4887  HD1 PHE P 761     -10.475 -21.122  10.858  0.00  0.00      PROA  
ATOM   4888  CE1 PHE P 761     -10.633 -19.866   9.019  0.00  0.00      PROA  
ATOM   4889  HE1 PHE P 761     -11.269 -20.610   8.563  0.00  0.00      PROA  
ATOM   4890   CZ PHE P 761     -10.219 -18.670   8.449  0.00  0.00      PROA  
ATOM   4891   HZ PHE P 761     -10.609 -18.388   7.483  0.00  0.00      PROA  
ATOM   4892  CD2 PHE P 761      -8.926 -18.209  10.392  0.00  0.00      PROA  
ATOM   4893  HD2 PHE P 761      -8.178 -17.621  10.903  0.00  0.00      PROA  
ATOM   4894  CE2 PHE P 761      -9.332 -17.855   9.172  0.00  0.00      PROA  
ATOM   4895  HE2 PHE P 761      -8.873 -16.992   8.713  0.00  0.00      PROA  
ATOM   4896    C PHE P 761     -10.264 -18.715  14.003  0.00  0.00      PROA  
ATOM   4897    O PHE P 761     -11.169 -19.248  13.410  0.00  0.00      PROA  
ATOM   4898    N LYS P 762     -10.528 -17.875  14.997  0.00  0.00      PROA  
ATOM   4899   HN LYS P 762      -9.852 -17.279  15.423  0.00  0.00      PROA  
ATOM   4900   CA LYS P 762     -11.855 -17.677  15.566  0.00  0.00      PROA  
ATOM   4901   HA LYS P 762     -12.544 -17.991  14.795  0.00  0.00      PROA  
ATOM   4902   CB LYS P 762     -12.017 -18.523  16.926  0.00  0.00      PROA  
ATOM   4903  HB1 LYS P 762     -12.869 -18.201  17.563  0.00  0.00      PROA  
ATOM   4904  HB2 LYS P 762     -11.019 -18.419  17.402  0.00  0.00      PROA  
ATOM   4905   CG LYS P 762     -12.218 -20.048  16.634  0.00  0.00      PROA  
ATOM   4906  HG1 LYS P 762     -12.196 -20.600  17.597  0.00  0.00      PROA  
ATOM   4907  HG2 LYS P 762     -11.355 -20.497  16.097  0.00  0.00      PROA  
ATOM   4908   CD LYS P 762     -13.508 -20.207  15.836  0.00  0.00      PROA  
ATOM   4909  HD1 LYS P 762     -13.757 -19.497  15.019  0.00  0.00      PROA  
ATOM   4910  HD2 LYS P 762     -14.388 -20.028  16.490  0.00  0.00      PROA  
ATOM   4911   CE LYS P 762     -13.710 -21.593  15.245  0.00  0.00      PROA  
ATOM   4912  HE1 LYS P 762     -14.772 -21.556  14.921  0.00  0.00      PROA  
ATOM   4913  HE2 LYS P 762     -13.656 -22.435  15.968  0.00  0.00      PROA  
ATOM   4914   NZ LYS P 762     -12.747 -21.805  14.167  0.00  0.00      PROA  
ATOM   4915  HZ1 LYS P 762     -12.624 -20.988  13.535  0.00  0.00      PROA  
ATOM   4916  HZ2 LYS P 762     -13.063 -22.504  13.465  0.00  0.00      PROA  
ATOM   4917  HZ3 LYS P 762     -11.848 -22.201  14.509  0.00  0.00      PROA  
ATOM   4918    C LYS P 762     -12.049 -16.268  15.920  0.00  0.00      PROA  
ATOM   4919    O LYS P 762     -11.093 -15.555  16.215  0.00  0.00      PROA  
ATOM   4920    N PRO P 763     -13.321 -15.725  15.980  0.00  0.00      PROA  
ATOM   4921   CD PRO P 763     -14.553 -16.554  15.884  0.00  0.00      PROA  
ATOM   4922  HD1 PRO P 763     -14.590 -17.559  16.358  0.00  0.00      PROA  
ATOM   4923  HD2 PRO P 763     -14.783 -16.670  14.804  0.00  0.00      PROA  
ATOM   4924   CA PRO P 763     -13.643 -14.317  16.329  0.00  0.00      PROA  
ATOM   4925   HA PRO P 763     -13.191 -13.605  15.654  0.00  0.00      PROA  
ATOM   4926   CB PRO P 763     -15.220 -14.298  16.233  0.00  0.00      PROA  
ATOM   4927  HB1 PRO P 763     -15.460 -13.764  15.289  0.00  0.00      PROA  
ATOM   4928  HB2 PRO P 763     -15.573 -13.577  17.001  0.00  0.00      PROA  
ATOM   4929   CG PRO P 763     -15.658 -15.713  16.542  0.00  0.00      PROA  
ATOM   4930  HG1 PRO P 763     -15.693 -15.776  17.651  0.00  0.00      PROA  
ATOM   4931  HG2 PRO P 763     -16.579 -15.807  15.928  0.00  0.00      PROA  
ATOM   4932    C PRO P 763     -13.099 -13.961  17.737  0.00  0.00      PROA  
ATOM   4933    O PRO P 763     -13.223 -14.738  18.715  0.00  0.00      PROA  
ATOM   4934    N THR P 764     -12.575 -12.747  17.974  0.00  0.00      PROA  
ATOM   4935   HN THR P 764     -12.608 -12.049  17.264  0.00  0.00      PROA  
ATOM   4936   CA THR P 764     -12.155 -12.194  19.342  0.00  0.00      PROA  
ATOM   4937   HA THR P 764     -11.771 -12.980  19.976  0.00  0.00      PROA  
ATOM   4938   CB THR P 764     -11.327 -10.900  19.270  0.00  0.00      PROA  
ATOM   4939   HB THR P 764     -10.991 -10.590  20.283  0.00  0.00      PROA  
ATOM   4940  OG1 THR P 764     -11.983  -9.875  18.540  0.00  0.00      PROA  
ATOM   4941  HG1 THR P 764     -12.094 -10.211  17.648  0.00  0.00      PROA  
ATOM   4942  CG2 THR P 764      -9.966 -11.290  18.567  0.00  0.00      PROA  
ATOM   4943 HG21 THR P 764      -9.476 -12.080  19.175  0.00  0.00      PROA  
ATOM   4944 HG22 THR P 764      -9.211 -10.477  18.612  0.00  0.00      PROA  
ATOM   4945 HG23 THR P 764     -10.114 -11.740  17.562  0.00  0.00      PROA  
ATOM   4946    C THR P 764     -13.430 -11.903  20.118  0.00  0.00      PROA  
ATOM   4947    O THR P 764     -14.574 -12.134  19.685  0.00  0.00      PROA  
ATOM   4948    N ARG P 765     -13.306 -11.386  21.387  0.00  0.00      PROA  
ATOM   4949   HN ARG P 765     -12.374 -11.318  21.735  0.00  0.00      PROA  
ATOM   4950   CA ARG P 765     -14.367 -10.941  22.248  0.00  0.00      PROA  
ATOM   4951   HA ARG P 765     -13.866 -10.417  23.048  0.00  0.00      PROA  
ATOM   4952   CB ARG P 765     -15.409 -10.037  21.582  0.00  0.00      PROA  
ATOM   4953  HB1 ARG P 765     -16.244  -9.841  22.289  0.00  0.00      PROA  
ATOM   4954  HB2 ARG P 765     -15.874 -10.578  20.730  0.00  0.00      PROA  
ATOM   4955   CG ARG P 765     -14.820  -8.714  21.078  0.00  0.00      PROA  
ATOM   4956  HG1 ARG P 765     -14.093  -9.064  20.313  0.00  0.00      PROA  
ATOM   4957  HG2 ARG P 765     -14.293  -8.248  21.938  0.00  0.00      PROA  
ATOM   4958   CD ARG P 765     -15.813  -7.703  20.417  0.00  0.00      PROA  
ATOM   4959  HD1 ARG P 765     -16.350  -8.166  19.562  0.00  0.00      PROA  
ATOM   4960  HD2 ARG P 765     -15.257  -6.794  20.102  0.00  0.00      PROA  
ATOM   4961   NE ARG P 765     -16.792  -7.285  21.490  0.00  0.00      PROA  
ATOM   4962   HE ARG P 765     -17.538  -7.936  21.627  0.00  0.00      PROA  
ATOM   4963   CZ ARG P 765     -16.573  -6.387  22.426  0.00  0.00      PROA  
ATOM   4964  NH1 ARG P 765     -17.484  -6.392  23.356  0.00  0.00      PROA  
ATOM   4965 HH11 ARG P 765     -18.077  -7.194  23.419  0.00  0.00      PROA  
ATOM   4966 HH12 ARG P 765     -17.333  -5.857  24.187  0.00  0.00      PROA  
ATOM   4967  NH2 ARG P 765     -15.565  -5.548  22.544  0.00  0.00      PROA  
ATOM   4968 HH21 ARG P 765     -14.861  -5.419  21.846  0.00  0.00      PROA  
ATOM   4969 HH22 ARG P 765     -15.548  -4.878  23.286  0.00  0.00      PROA  
ATOM   4970    C ARG P 765     -15.118 -12.021  22.959  0.00  0.00      PROA  
ATOM   4971    O ARG P 765     -15.341 -11.814  24.175  0.00  0.00      PROA  
ATOM   4972    N ASP P 766     -15.664 -13.077  22.245  0.00  0.00      PROA  
ATOM   4973   HN ASP P 766     -15.404 -13.089  21.283  0.00  0.00      PROA  
ATOM   4974   CA ASP P 766     -16.575 -14.098  22.726  0.00  0.00      PROA  
ATOM   4975   HA ASP P 766     -16.690 -14.782  21.898  0.00  0.00      PROA  
ATOM   4976   CB ASP P 766     -16.072 -15.045  23.847  0.00  0.00      PROA  
ATOM   4977  HB1 ASP P 766     -16.830 -15.750  24.250  0.00  0.00      PROA  
ATOM   4978  HB2 ASP P 766     -15.905 -14.493  24.796  0.00  0.00      PROA  
ATOM   4979   CG ASP P 766     -14.958 -15.876  23.439  0.00  0.00      PROA  
ATOM   4980  OD1 ASP P 766     -14.339 -16.444  24.402  0.00  0.00      PROA  
ATOM   4981  OD2 ASP P 766     -14.673 -16.086  22.281  0.00  0.00      PROA  
ATOM   4982    C ASP P 766     -17.952 -13.550  22.973  0.00  0.00      PROA  
ATOM   4983    O ASP P 766     -18.600 -13.988  23.929  0.00  0.00      PROA  
ATOM   4984    N ASP P 767     -18.412 -12.629  22.113  0.00  0.00      PROA  
ATOM   4985   HN ASP P 767     -17.763 -12.157  21.522  0.00  0.00      PROA  
ATOM   4986   CA ASP P 767     -19.787 -12.233  22.011  0.00  0.00      PROA  
ATOM   4987   HA ASP P 767     -20.430 -13.013  22.392  0.00  0.00      PROA  
ATOM   4988   CB ASP P 767     -20.121 -11.005  22.876  0.00  0.00      PROA  
ATOM   4989  HB1 ASP P 767     -19.894 -11.254  23.934  0.00  0.00      PROA  
ATOM   4990  HB2 ASP P 767     -21.208 -10.773  22.854  0.00  0.00      PROA  
ATOM   4991   CG ASP P 767     -19.317  -9.796  22.554  0.00  0.00      PROA  
ATOM   4992  OD1 ASP P 767     -18.611  -9.730  21.567  0.00  0.00      PROA  
ATOM   4993  OD2 ASP P 767     -19.311  -8.802  23.361  0.00  0.00      PROA  
ATOM   4994    C ASP P 767     -20.233 -12.183  20.554  0.00  0.00      PROA  
ATOM   4995    O ASP P 767     -21.187 -12.785  20.218  0.00  0.00      PROA  
ATOM   4996    N ARG P 768     -19.581 -11.431  19.654  0.00  0.00      PROA  
ATOM   4997   HN ARG P 768     -18.836 -10.833  19.941  0.00  0.00      PROA  
ATOM   4998   CA ARG P 768     -19.886 -11.373  18.242  0.00  0.00      PROA  
ATOM   4999   HA ARG P 768     -20.858 -10.904  18.267  0.00  0.00      PROA  
ATOM   5000   CB ARG P 768     -18.896 -10.384  17.524  0.00  0.00      PROA  
ATOM   5001  HB1 ARG P 768     -19.206  -9.355  17.805  0.00  0.00      PROA  
ATOM   5002  HB2 ARG P 768     -19.132 -10.492  16.443  0.00  0.00      PROA  
ATOM   5003   CG ARG P 768     -17.417 -10.635  17.845  0.00  0.00      PROA  
ATOM   5004  HG1 ARG P 768     -17.083 -11.675  18.045  0.00  0.00      PROA  
ATOM   5005  HG2 ARG P 768     -17.145 -10.076  18.766  0.00  0.00      PROA  
ATOM   5006   CD ARG P 768     -16.437 -10.153  16.853  0.00  0.00      PROA  
ATOM   5007  HD1 ARG P 768     -15.374 -10.357  17.102  0.00  0.00      PROA  
ATOM   5008  HD2 ARG P 768     -16.605  -9.055  16.874  0.00  0.00      PROA  
ATOM   5009   NE ARG P 768     -16.764 -10.755  15.509  0.00  0.00      PROA  
ATOM   5010   HE ARG P 768     -17.341 -11.571  15.546  0.00  0.00      PROA  
ATOM   5011   CZ ARG P 768     -16.807 -10.064  14.400  0.00  0.00      PROA  
ATOM   5012  NH1 ARG P 768     -17.429 -10.653  13.388  0.00  0.00      PROA  
ATOM   5013 HH11 ARG P 768     -18.107 -11.352  13.615  0.00  0.00      PROA  
ATOM   5014 HH12 ARG P 768     -17.609 -10.146  12.545  0.00  0.00      PROA  
ATOM   5015  NH2 ARG P 768     -16.107  -8.969  14.210  0.00  0.00      PROA  
ATOM   5016 HH21 ARG P 768     -15.231  -8.940  14.691  0.00  0.00      PROA  
ATOM   5017 HH22 ARG P 768     -16.084  -8.619  13.274  0.00  0.00      PROA  
ATOM   5018    C ARG P 768     -19.886 -12.815  17.489  0.00  0.00      PROA  
ATOM   5019    O ARG P 768     -19.103 -13.729  17.791  0.00  0.00      PROA  
ATOM   5020    N GLY P 769     -20.637 -13.060  16.391  0.00  0.00      PROA  
ATOM   5021   HN GLY P 769     -21.367 -12.427  16.144  0.00  0.00      PROA  
ATOM   5022   CA GLY P 769     -20.409 -14.112  15.396  0.00  0.00      PROA  
ATOM   5023  HA1 GLY P 769     -21.368 -14.185  14.905  0.00  0.00      PROA  
ATOM   5024  HA2 GLY P 769     -20.134 -15.047  15.862  0.00  0.00      PROA  
ATOM   5025    C GLY P 769     -19.286 -13.872  14.398  0.00  0.00      PROA  
ATOM   5026    O GLY P 769     -18.363 -13.026  14.599  0.00  0.00      PROA  
ATOM   5027    N TRP P 770     -19.406 -14.534  13.280  0.00  0.00      PROA  
ATOM   5028   HN TRP P 770     -20.125 -15.208  13.130  0.00  0.00      PROA  
ATOM   5029   CA TRP P 770     -18.354 -14.683  12.301  0.00  0.00      PROA  
ATOM   5030   HA TRP P 770     -18.018 -13.698  12.013  0.00  0.00      PROA  
ATOM   5031   CB TRP P 770     -17.198 -15.537  12.998  0.00  0.00      PROA  
ATOM   5032  HB1 TRP P 770     -17.688 -16.291  13.651  0.00  0.00      PROA  
ATOM   5033  HB2 TRP P 770     -16.741 -14.723  13.601  0.00  0.00      PROA  
ATOM   5034   CG TRP P 770     -16.076 -16.073  12.108  0.00  0.00      PROA  
ATOM   5035  CD1 TRP P 770     -16.098 -17.214  11.396  0.00  0.00      PROA  
ATOM   5036  HD1 TRP P 770     -16.963 -17.826  11.185  0.00  0.00      PROA  
ATOM   5037  NE1 TRP P 770     -14.814 -17.609  11.127  0.00  0.00      PROA  
ATOM   5038  HE1 TRP P 770     -14.629 -18.094  10.300  0.00  0.00      PROA  
ATOM   5039  CE2 TRP P 770     -13.930 -16.717  11.660  0.00  0.00      PROA  
ATOM   5040  CD2 TRP P 770     -14.686 -15.694  12.203  0.00  0.00      PROA  
ATOM   5041  CE3 TRP P 770     -14.001 -14.613  12.756  0.00  0.00      PROA  
ATOM   5042  HE3 TRP P 770     -14.608 -13.934  13.336  0.00  0.00      PROA  
ATOM   5043  CZ3 TRP P 770     -12.695 -14.672  12.800  0.00  0.00      PROA  
ATOM   5044  HZ3 TRP P 770     -12.112 -13.915  13.304  0.00  0.00      PROA  
ATOM   5045  CZ2 TRP P 770     -12.588 -16.799  11.684  0.00  0.00      PROA  
ATOM   5046  HZ2 TRP P 770     -12.181 -17.765  11.428  0.00  0.00      PROA  
ATOM   5047  CH2 TRP P 770     -11.978 -15.701  12.203  0.00  0.00      PROA  
ATOM   5048  HH2 TRP P 770     -10.900 -15.629  12.203  0.00  0.00      PROA  
ATOM   5049    C TRP P 770     -18.865 -15.197  11.048  0.00  0.00      PROA  
ATOM   5050    O TRP P 770     -18.208 -15.072  10.029  0.00  0.00      PROA  
ATOM   5051    N PHE P 771     -20.132 -15.765  10.960  0.00  0.00      PROA  
ATOM   5052   HN PHE P 771     -20.662 -15.996  11.772  0.00  0.00      PROA  
ATOM   5053   CA PHE P 771     -20.730 -16.216   9.738  0.00  0.00      PROA  
ATOM   5054   HA PHE P 771     -20.148 -15.910   8.882  0.00  0.00      PROA  
ATOM   5055   CB PHE P 771     -20.928 -17.784   9.806  0.00  0.00      PROA  
ATOM   5056  HB1 PHE P 771     -21.537 -18.141   8.948  0.00  0.00      PROA  
ATOM   5057  HB2 PHE P 771     -21.317 -17.869  10.844  0.00  0.00      PROA  
ATOM   5058   CG PHE P 771     -19.615 -18.533   9.810  0.00  0.00      PROA  
ATOM   5059  CD1 PHE P 771     -19.237 -19.398  10.856  0.00  0.00      PROA  
ATOM   5060  HD1 PHE P 771     -19.883 -19.547  11.708  0.00  0.00      PROA  
ATOM   5061  CE1 PHE P 771     -18.044 -20.091  10.866  0.00  0.00      PROA  
ATOM   5062  HE1 PHE P 771     -17.730 -20.662  11.727  0.00  0.00      PROA
[truncated: 11,890,216 more chars]
