# Supplementary material for: Cryo-EM structure of the sodium-driven chloride/bicarbonate exchanger NDCBE
Source: Nat Commun. 2021 Sep 28;12:5690. doi: 10.1038/s41467-021-25998-2 (PMC8478935; doi:10.1038/s41467-021-25998-2)
Supplement: Supplementary file 7 — Supplementary Data 1 [file 41467_2021_25998_MOESM7_ESM.zip › MD_structures/NDCBE_300ns_NaCl_last_MD_step.pdb]

CRYST1  108.916  108.916  128.146  90.00  90.00  90.00 P 1           1
ATOM      1    N LEU P 451     -31.008  -6.075 -24.257  0.00  0.00      PROA  
ATOM      2  HT1 LEU P 451     -31.164  -5.232 -23.668  0.00  0.00      PROA  
ATOM      3  HT2 LEU P 451     -31.119  -6.828 -23.548  0.00  0.00      PROA  
ATOM      4  HT3 LEU P 451     -31.604  -6.178 -25.103  0.00  0.00      PROA  
ATOM      5   CA LEU P 451     -29.612  -6.193 -24.730  0.00  0.00      PROA  
ATOM      6   HA LEU P 451     -29.558  -7.110 -25.297  0.00  0.00      PROA  
ATOM      7   CB LEU P 451     -29.312  -4.955 -25.642  0.00  0.00      PROA  
ATOM      8  HB1 LEU P 451     -28.238  -4.932 -25.926  0.00  0.00      PROA  
ATOM      9  HB2 LEU P 451     -29.593  -3.983 -25.184  0.00  0.00      PROA  
ATOM     10   CG LEU P 451     -30.028  -4.860 -27.004  0.00  0.00      PROA  
ATOM     11   HG LEU P 451     -31.119  -4.766 -26.819  0.00  0.00      PROA  
ATOM     12  CD1 LEU P 451     -29.583  -3.584 -27.746  0.00  0.00      PROA  
ATOM     13 HD11 LEU P 451     -29.884  -2.681 -27.174  0.00  0.00      PROA  
ATOM     14 HD12 LEU P 451     -30.085  -3.697 -28.731  0.00  0.00      PROA  
ATOM     15 HD13 LEU P 451     -28.502  -3.722 -27.963  0.00  0.00      PROA  
ATOM     16  CD2 LEU P 451     -29.772  -6.094 -27.871  0.00  0.00      PROA  
ATOM     17 HD21 LEU P 451     -28.687  -6.308 -27.979  0.00  0.00      PROA  
ATOM     18 HD22 LEU P 451     -30.196  -5.766 -28.844  0.00  0.00      PROA  
ATOM     19 HD23 LEU P 451     -30.305  -7.024 -27.582  0.00  0.00      PROA  
ATOM     20    C LEU P 451     -28.730  -6.446 -23.459  0.00  0.00      PROA  
ATOM     21    O LEU P 451     -29.261  -6.611 -22.418  0.00  0.00      PROA  
ATOM     22    N PHE P 452     -27.440  -6.389 -23.555  0.00  0.00      PROA  
ATOM     23   HN PHE P 452     -26.961  -6.378 -24.429  0.00  0.00      PROA  
ATOM     24   CA PHE P 452     -26.613  -6.429 -22.357  0.00  0.00      PROA  
ATOM     25   HA PHE P 452     -27.099  -5.816 -21.613  0.00  0.00      PROA  
ATOM     26   CB PHE P 452     -26.306  -7.889 -21.870  0.00  0.00      PROA  
ATOM     27  HB1 PHE P 452     -27.223  -8.310 -21.404  0.00  0.00      PROA  
ATOM     28  HB2 PHE P 452     -25.525  -7.906 -21.081  0.00  0.00      PROA  
ATOM     29   CG PHE P 452     -25.823  -8.735 -23.093  0.00  0.00      PROA  
ATOM     30  CD1 PHE P 452     -24.493  -8.760 -23.505  0.00  0.00      PROA  
ATOM     31  HD1 PHE P 452     -23.777  -8.248 -22.881  0.00  0.00      PROA  
ATOM     32  CE1 PHE P 452     -24.071  -9.488 -24.657  0.00  0.00      PROA  
ATOM     33  HE1 PHE P 452     -23.052  -9.420 -25.009  0.00  0.00      PROA  
ATOM     34   CZ PHE P 452     -24.999 -10.298 -25.316  0.00  0.00      PROA  
ATOM     35   HZ PHE P 452     -24.665 -10.828 -26.196  0.00  0.00      PROA  
ATOM     36  CD2 PHE P 452     -26.768  -9.612 -23.739  0.00  0.00      PROA  
ATOM     37  HD2 PHE P 452     -27.765  -9.782 -23.359  0.00  0.00      PROA  
ATOM     38  CE2 PHE P 452     -26.375 -10.383 -24.896  0.00  0.00      PROA  
ATOM     39  HE2 PHE P 452     -27.084 -11.051 -25.364  0.00  0.00      PROA  
ATOM     40    C PHE P 452     -25.321  -5.584 -22.580  0.00  0.00      PROA  
ATOM     41    O PHE P 452     -24.922  -5.276 -23.676  0.00  0.00      PROA  
ATOM     42    N GLY P 453     -24.851  -4.990 -21.429  0.00  0.00      PROA  
ATOM     43   HN GLY P 453     -25.258  -5.217 -20.547  0.00  0.00      PROA  
ATOM     44   CA GLY P 453     -23.929  -3.842 -21.506  0.00  0.00      PROA  
ATOM     45  HA1 GLY P 453     -24.332  -3.360 -20.628  0.00  0.00      PROA  
ATOM     46  HA2 GLY P 453     -23.978  -3.255 -22.411  0.00  0.00      PROA  
ATOM     47    C GLY P 453     -22.478  -4.222 -21.241  0.00  0.00      PROA  
ATOM     48    O GLY P 453     -21.963  -5.258 -21.634  0.00  0.00      PROA  
ATOM     49    N GLY P 454     -21.679  -3.371 -20.566  0.00  0.00      PROA  
ATOM     50   HN GLY P 454     -22.041  -2.528 -20.173  0.00  0.00      PROA  
ATOM     51   CA GLY P 454     -20.217  -3.533 -20.348  0.00  0.00      PROA  
ATOM     52  HA1 GLY P 454     -19.845  -2.575 -20.015  0.00  0.00      PROA  
ATOM     53  HA2 GLY P 454     -19.591  -3.549 -21.228  0.00  0.00      PROA  
ATOM     54    C GLY P 454     -19.856  -4.689 -19.448  0.00  0.00      PROA  
ATOM     55    O GLY P 454     -18.892  -5.357 -19.715  0.00  0.00      PROA  
ATOM     56    N LEU P 455     -20.593  -5.047 -18.301  0.00  0.00      PROA  
ATOM     57   HN LEU P 455     -21.403  -4.488 -18.143  0.00  0.00      PROA  
ATOM     58   CA LEU P 455     -20.291  -6.098 -17.304  0.00  0.00      PROA  
ATOM     59   HA LEU P 455     -19.341  -5.882 -16.839  0.00  0.00      PROA  
ATOM     60   CB LEU P 455     -21.364  -6.131 -16.144  0.00  0.00      PROA  
ATOM     61  HB1 LEU P 455     -22.325  -6.455 -16.598  0.00  0.00      PROA  
ATOM     62  HB2 LEU P 455     -21.370  -5.062 -15.840  0.00  0.00      PROA  
ATOM     63   CG LEU P 455     -21.099  -7.053 -14.917  0.00  0.00      PROA  
ATOM     64   HG LEU P 455     -21.826  -6.689 -14.161  0.00  0.00      PROA  
ATOM     65  CD1 LEU P 455     -21.392  -8.497 -15.143  0.00  0.00      PROA  
ATOM     66 HD11 LEU P 455     -22.430  -8.602 -15.524  0.00  0.00      PROA  
ATOM     67 HD12 LEU P 455     -21.249  -9.170 -14.271  0.00  0.00      PROA  
ATOM     68 HD13 LEU P 455     -20.742  -8.997 -15.892  0.00  0.00      PROA  
ATOM     69  CD2 LEU P 455     -19.673  -6.885 -14.412  0.00  0.00      PROA  
ATOM     70 HD21 LEU P 455     -19.449  -5.849 -14.077  0.00  0.00      PROA  
ATOM     71 HD22 LEU P 455     -18.904  -7.104 -15.184  0.00  0.00      PROA  
ATOM     72 HD23 LEU P 455     -19.512  -7.645 -13.618  0.00  0.00      PROA  
ATOM     73    C LEU P 455     -20.131  -7.480 -17.963  0.00  0.00      PROA  
ATOM     74    O LEU P 455     -19.147  -8.145 -17.738  0.00  0.00      PROA  
ATOM     75    N VAL P 456     -21.073  -7.884 -18.919  0.00  0.00      PROA  
ATOM     76   HN VAL P 456     -21.938  -7.426 -19.112  0.00  0.00      PROA  
ATOM     77   CA VAL P 456     -21.078  -9.145 -19.566  0.00  0.00      PROA  
ATOM     78   HA VAL P 456     -20.773  -9.790 -18.755  0.00  0.00      PROA  
ATOM     79   CB VAL P 456     -22.517  -9.432 -20.096  0.00  0.00      PROA  
ATOM     80   HB VAL P 456     -22.814  -8.536 -20.682  0.00  0.00      PROA  
ATOM     81  CG1 VAL P 456     -22.628 -10.702 -20.906  0.00  0.00      PROA  
ATOM     82 HG11 VAL P 456     -23.706 -10.971 -20.894  0.00  0.00      PROA  
ATOM     83 HG12 VAL P 456     -22.072 -11.466 -20.322  0.00  0.00      PROA  
ATOM     84 HG13 VAL P 456     -22.171 -10.623 -21.915  0.00  0.00      PROA  
ATOM     85  CG2 VAL P 456     -23.480  -9.559 -18.878  0.00  0.00      PROA  
ATOM     86 HG21 VAL P 456     -23.228 -10.419 -18.222  0.00  0.00      PROA  
ATOM     87 HG22 VAL P 456     -24.487  -9.679 -19.331  0.00  0.00      PROA  
ATOM     88 HG23 VAL P 456     -23.576  -8.698 -18.183  0.00  0.00      PROA  
ATOM     89    C VAL P 456     -19.994  -9.287 -20.512  0.00  0.00      PROA  
ATOM     90    O VAL P 456     -19.398 -10.322 -20.709  0.00  0.00      PROA  
ATOM     91    N LEU P 457     -19.577  -8.226 -21.209  0.00  0.00      PROA  
ATOM     92   HN LEU P 457     -20.138  -7.403 -21.164  0.00  0.00      PROA  
ATOM     93   CA LEU P 457     -18.424  -8.011 -22.013  0.00  0.00      PROA  
ATOM     94   HA LEU P 457     -18.471  -8.755 -22.795  0.00  0.00      PROA  
ATOM     95   CB LEU P 457     -18.556  -6.685 -22.801  0.00  0.00      PROA  
ATOM     96  HB1 LEU P 457     -18.695  -5.870 -22.059  0.00  0.00      PROA  
ATOM     97  HB2 LEU P 457     -19.507  -6.761 -23.371  0.00  0.00      PROA  
ATOM     98   CG LEU P 457     -17.425  -6.441 -23.732  0.00  0.00      PROA  
ATOM     99   HG LEU P 457     -16.540  -6.203 -23.104  0.00  0.00      PROA  
ATOM    100  CD1 LEU P 457     -17.106  -7.727 -24.633  0.00  0.00      PROA  
ATOM    101 HD11 LEU P 457     -16.292  -7.553 -25.369  0.00  0.00      PROA  
ATOM    102 HD12 LEU P 457     -18.071  -7.848 -25.170  0.00  0.00      PROA  
ATOM    103 HD13 LEU P 457     -16.836  -8.665 -24.102  0.00  0.00      PROA  
ATOM    104  CD2 LEU P 457     -17.837  -5.194 -24.468  0.00  0.00      PROA  
ATOM    105 HD21 LEU P 457     -17.933  -4.307 -23.806  0.00  0.00      PROA  
ATOM    106 HD22 LEU P 457     -18.828  -5.398 -24.926  0.00  0.00      PROA  
ATOM    107 HD23 LEU P 457     -17.252  -4.985 -25.389  0.00  0.00      PROA  
ATOM    108    C LEU P 457     -17.152  -8.139 -21.189  0.00  0.00      PROA  
ATOM    109    O LEU P 457     -16.188  -8.724 -21.720  0.00  0.00      PROA  
ATOM    110    N ASP P 458     -17.029  -7.630 -19.958  0.00  0.00      PROA  
ATOM    111   HN ASP P 458     -17.717  -7.024 -19.567  0.00  0.00      PROA  
ATOM    112   CA ASP P 458     -15.885  -7.804 -19.093  0.00  0.00      PROA  
ATOM    113   HA ASP P 458     -15.059  -7.490 -19.714  0.00  0.00      PROA  
ATOM    114   CB ASP P 458     -16.119  -6.899 -17.825  0.00  0.00      PROA  
ATOM    115  HB1 ASP P 458     -15.962  -7.502 -16.905  0.00  0.00      PROA  
ATOM    116  HB2 ASP P 458     -17.161  -6.517 -17.862  0.00  0.00      PROA  
ATOM    117   CG ASP P 458     -15.202  -5.678 -17.847  0.00  0.00      PROA  
ATOM    118  OD1 ASP P 458     -15.349  -4.869 -16.881  0.00  0.00      PROA  
ATOM    119  OD2 ASP P 458     -14.474  -5.473 -18.815  0.00  0.00      PROA  
ATOM    120    C ASP P 458     -15.601  -9.281 -18.715  0.00  0.00      PROA  
ATOM    121    O ASP P 458     -14.443  -9.708 -18.745  0.00  0.00      PROA  
ATOM    122    N VAL P 459     -16.651 -10.054 -18.366  0.00  0.00      PROA  
ATOM    123   HN VAL P 459     -17.524  -9.588 -18.240  0.00  0.00      PROA  
ATOM    124   CA VAL P 459     -16.688 -11.466 -18.168  0.00  0.00      PROA  
ATOM    125   HA VAL P 459     -15.865 -11.657 -17.496  0.00  0.00      PROA  
ATOM    126   CB VAL P 459     -17.931 -12.001 -17.557  0.00  0.00      PROA  
ATOM    127   HB VAL P 459     -18.793 -11.709 -18.195  0.00  0.00      PROA  
ATOM    128  CG1 VAL P 459     -17.925 -13.507 -17.477  0.00  0.00      PROA  
ATOM    129 HG11 VAL P 459     -16.883 -13.726 -17.160  0.00  0.00      PROA  
ATOM    130 HG12 VAL P 459     -18.038 -13.985 -18.473  0.00  0.00      PROA  
ATOM    131 HG13 VAL P 459     -18.692 -13.913 -16.784  0.00  0.00      PROA  
ATOM    132  CG2 VAL P 459     -18.110 -11.267 -16.211  0.00  0.00      PROA  
ATOM    133 HG21 VAL P 459     -17.206 -11.388 -15.577  0.00  0.00      PROA  
ATOM    134 HG22 VAL P 459     -19.064 -11.634 -15.776  0.00  0.00      PROA  
ATOM    135 HG23 VAL P 459     -18.181 -10.166 -16.338  0.00  0.00      PROA  
ATOM    136    C VAL P 459     -16.258 -12.265 -19.464  0.00  0.00      PROA  
ATOM    137    O VAL P 459     -15.406 -13.158 -19.375  0.00  0.00      PROA  
ATOM    138    N LYS P 460     -16.872 -11.895 -20.576  0.00  0.00      PROA  
ATOM    139   HN LYS P 460     -17.751 -11.426 -20.564  0.00  0.00      PROA  
ATOM    140   CA LYS P 460     -16.498 -12.596 -21.831  0.00  0.00      PROA  
ATOM    141   HA LYS P 460     -16.624 -13.658 -21.679  0.00  0.00      PROA  
ATOM    142   CB LYS P 460     -17.522 -12.129 -22.882  0.00  0.00      PROA  
ATOM    143  HB1 LYS P 460     -18.055 -11.192 -22.612  0.00  0.00      PROA  
ATOM    144  HB2 LYS P 460     -18.365 -12.819 -22.662  0.00  0.00      PROA  
ATOM    145   CG LYS P 460     -17.154 -12.240 -24.313  0.00  0.00      PROA  
ATOM    146  HG1 LYS P 460     -16.628 -13.134 -24.713  0.00  0.00      PROA  
ATOM    147  HG2 LYS P 460     -16.463 -11.442 -24.660  0.00  0.00      PROA  
ATOM    148   CD LYS P 460     -18.485 -12.088 -25.184  0.00  0.00      PROA  
ATOM    149  HD1 LYS P 460     -19.166 -11.407 -24.631  0.00  0.00      PROA  
ATOM    150  HD2 LYS P 460     -18.904 -13.116 -25.230  0.00  0.00      PROA  
ATOM    151   CE LYS P 460     -18.126 -11.501 -26.566  0.00  0.00      PROA  
ATOM    152  HE1 LYS P 460     -17.275 -12.034 -27.041  0.00  0.00      PROA  
ATOM    153  HE2 LYS P 460     -18.019 -10.396 -26.540  0.00  0.00      PROA  
ATOM    154   NZ LYS P 460     -19.178 -11.709 -27.550  0.00  0.00      PROA  
ATOM    155  HZ1 LYS P 460     -19.309 -12.729 -27.703  0.00  0.00      PROA  
ATOM    156  HZ2 LYS P 460     -18.942 -11.221 -28.438  0.00  0.00      PROA  
ATOM    157  HZ3 LYS P 460     -20.074 -11.287 -27.233  0.00  0.00      PROA  
ATOM    158    C LYS P 460     -15.094 -12.454 -22.352  0.00  0.00      PROA  
ATOM    159    O LYS P 460     -14.469 -13.413 -22.837  0.00  0.00      PROA  
ATOM    160    N ARG P 461     -14.524 -11.178 -22.178  0.00  0.00      PROA  
ATOM    161   HN ARG P 461     -15.040 -10.350 -21.971  0.00  0.00      PROA  
ATOM    162   CA ARG P 461     -13.214 -10.903 -22.572  0.00  0.00      PROA  
ATOM    163   HA ARG P 461     -13.113 -10.965 -23.646  0.00  0.00      PROA  
ATOM    164   CB ARG P 461     -12.868  -9.365 -22.472  0.00  0.00      PROA  
ATOM    165  HB1 ARG P 461     -11.797  -9.110 -22.619  0.00  0.00      PROA  
ATOM    166  HB2 ARG P 461     -13.177  -9.051 -21.452  0.00  0.00      PROA  
ATOM    167   CG ARG P 461     -13.539  -8.385 -23.499  0.00  0.00      PROA  
ATOM    168  HG1 ARG P 461     -14.626  -8.600 -23.584  0.00  0.00      PROA  
ATOM    169  HG2 ARG P 461     -13.109  -8.720 -24.468  0.00  0.00      PROA  
ATOM    170   CD ARG P 461     -13.251  -6.860 -23.214  0.00  0.00      PROA  
ATOM    171  HD1 ARG P 461     -12.160  -6.725 -23.375  0.00  0.00      PROA  
ATOM    172  HD2 ARG P 461     -13.518  -6.563 -22.177  0.00  0.00      PROA  
ATOM    173   NE ARG P 461     -13.981  -6.039 -24.309  0.00  0.00      PROA  
ATOM    174   HE ARG P 461     -14.288  -6.441 -25.171  0.00  0.00      PROA  
ATOM    175   CZ ARG P 461     -14.030  -4.726 -24.306  0.00  0.00      PROA  
ATOM    176  NH1 ARG P 461     -13.705  -4.000 -23.306  0.00  0.00      PROA  
ATOM    177 HH11 ARG P 461     -13.887  -4.476 -22.446  0.00  0.00      PROA  
ATOM    178 HH12 ARG P 461     -13.947  -3.031 -23.362  0.00  0.00      PROA  
ATOM    179  NH2 ARG P 461     -14.347  -3.990 -25.402  0.00  0.00      PROA  
ATOM    180 HH21 ARG P 461     -14.806  -4.489 -26.137  0.00  0.00      PROA  
ATOM    181 HH22 ARG P 461     -14.282  -3.011 -25.597  0.00  0.00      PROA  
ATOM    182    C ARG P 461     -12.197 -11.729 -21.862  0.00  0.00      PROA  
ATOM    183    O ARG P 461     -11.239 -12.089 -22.452  0.00  0.00      PROA  
ATOM    184    N LYS P 462     -12.284 -12.000 -20.555  0.00  0.00      PROA  
ATOM    185   HN LYS P 462     -13.091 -11.683 -20.061  0.00  0.00      PROA  
ATOM    186   CA LYS P 462     -11.121 -12.561 -19.858  0.00  0.00      PROA  
ATOM    187   HA LYS P 462     -10.235 -12.104 -20.275  0.00  0.00      PROA  
ATOM    188   CB LYS P 462     -11.094 -11.972 -18.424  0.00  0.00      PROA  
ATOM    189  HB1 LYS P 462     -10.334 -12.507 -17.814  0.00  0.00      PROA  
ATOM    190  HB2 LYS P 462     -12.102 -12.046 -17.963  0.00  0.00      PROA  
ATOM    191   CG LYS P 462     -10.831 -10.408 -18.398  0.00  0.00      PROA  
ATOM    192  HG1 LYS P 462     -11.291  -9.934 -17.504  0.00  0.00      PROA  
ATOM    193  HG2 LYS P 462     -11.368  -9.978 -19.270  0.00  0.00      PROA  
ATOM    194   CD LYS P 462      -9.332 -10.000 -18.431  0.00  0.00      PROA  
ATOM    195  HD1 LYS P 462      -8.685 -10.307 -19.281  0.00  0.00      PROA  
ATOM    196  HD2 LYS P 462      -8.891 -10.438 -17.510  0.00  0.00      PROA  
ATOM    197   CE LYS P 462      -8.953  -8.511 -18.229  0.00  0.00      PROA  
ATOM    198  HE1 LYS P 462      -7.846  -8.482 -18.318  0.00  0.00      PROA  
ATOM    199  HE2 LYS P 462      -9.302  -8.045 -17.283  0.00  0.00      PROA  
ATOM    200   NZ LYS P 462      -9.608  -7.629 -19.179  0.00  0.00      PROA  
ATOM    201  HZ1 LYS P 462     -10.636  -7.608 -19.028  0.00  0.00      PROA  
ATOM    202  HZ2 LYS P 462      -9.448  -7.743 -20.200  0.00  0.00      PROA  
ATOM    203  HZ3 LYS P 462      -9.165  -6.706 -18.994  0.00  0.00      PROA  
ATOM    204    C LYS P 462     -11.086 -14.149 -19.835  0.00  0.00      PROA  
ATOM    205    O LYS P 462     -10.026 -14.717 -19.544  0.00  0.00      PROA  
ATOM    206    N ALA P 463     -12.286 -14.713 -20.108  0.00  0.00      PROA  
ATOM    207   HN ALA P 463     -13.083 -14.163 -20.345  0.00  0.00      PROA  
ATOM    208   CA ALA P 463     -12.392 -16.141 -20.180  0.00  0.00      PROA  
ATOM    209   HA ALA P 463     -12.343 -16.597 -19.202  0.00  0.00      PROA  
ATOM    210   CB ALA P 463     -13.816 -16.504 -20.597  0.00  0.00      PROA  
ATOM    211  HB1 ALA P 463     -13.996 -17.599 -20.552  0.00  0.00      PROA  
ATOM    212  HB2 ALA P 463     -14.074 -16.205 -21.636  0.00  0.00      PROA  
ATOM    213  HB3 ALA P 463     -14.575 -16.049 -19.925  0.00  0.00      PROA  
ATOM    214    C ALA P 463     -11.486 -16.923 -21.165  0.00  0.00      PROA  
ATOM    215    O ALA P 463     -11.027 -17.971 -20.766  0.00  0.00      PROA  
ATOM    216    N PRO P 464     -11.154 -16.655 -22.445  0.00  0.00      PROA  
ATOM    217   CD PRO P 464     -11.663 -15.525 -23.199  0.00  0.00      PROA  
ATOM    218  HD1 PRO P 464     -11.222 -14.573 -22.833  0.00  0.00      PROA  
ATOM    219  HD2 PRO P 464     -12.772 -15.554 -23.134  0.00  0.00      PROA  
ATOM    220   CA PRO P 464     -10.163 -17.385 -23.199  0.00  0.00      PROA  
ATOM    221   HA PRO P 464     -10.545 -18.395 -23.207  0.00  0.00      PROA  
ATOM    222   CB PRO P 464     -10.112 -16.697 -24.601  0.00  0.00      PROA  
ATOM    223  HB1 PRO P 464     -10.153 -17.484 -25.384  0.00  0.00      PROA  
ATOM    224  HB2 PRO P 464      -9.196 -16.097 -24.790  0.00  0.00      PROA  
ATOM    225   CG PRO P 464     -11.288 -15.668 -24.692  0.00  0.00      PROA  
ATOM    226  HG1 PRO P 464     -10.873 -14.734 -25.129  0.00  0.00      PROA  
ATOM    227  HG2 PRO P 464     -12.125 -16.035 -25.324  0.00  0.00      PROA  
ATOM    228    C PRO P 464      -8.753 -17.312 -22.590  0.00  0.00      PROA  
ATOM    229    O PRO P 464      -7.896 -18.088 -23.005  0.00  0.00      PROA  
ATOM    230    N TRP P 465      -8.466 -16.325 -21.645  0.00  0.00      PROA  
ATOM    231   HN TRP P 465      -9.190 -15.701 -21.361  0.00  0.00      PROA  
ATOM    232   CA TRP P 465      -7.129 -16.093 -21.152  0.00  0.00      PROA  
ATOM    233   HA TRP P 465      -6.484 -16.759 -21.706  0.00  0.00      PROA  
ATOM    234   CB TRP P 465      -6.628 -14.651 -21.306  0.00  0.00      PROA  
ATOM    235  HB1 TRP P 465      -5.553 -14.588 -21.030  0.00  0.00      PROA  
ATOM    236  HB2 TRP P 465      -7.213 -13.957 -20.667  0.00  0.00      PROA  
ATOM    237   CG TRP P 465      -6.777 -14.187 -22.711  0.00  0.00      PROA  
ATOM    238  CD1 TRP P 465      -7.639 -13.295 -23.325  0.00  0.00      PROA  
ATOM    239  HD1 TRP P 465      -8.394 -12.797 -22.735  0.00  0.00      PROA  
ATOM    240  NE1 TRP P 465      -7.428 -13.233 -24.679  0.00  0.00      PROA  
ATOM    241  HE1 TRP P 465      -7.612 -12.471 -25.261  0.00  0.00      PROA  
ATOM    242  CE2 TRP P 465      -6.356 -14.036 -24.943  0.00  0.00      PROA  
ATOM    243  CD2 TRP P 465      -5.815 -14.562 -23.725  0.00  0.00      PROA  
ATOM    244  CE3 TRP P 465      -4.756 -15.477 -23.761  0.00  0.00      PROA  
ATOM    245  HE3 TRP P 465      -4.531 -15.990 -22.838  0.00  0.00      PROA  
ATOM    246  CZ3 TRP P 465      -4.187 -15.620 -24.990  0.00  0.00      PROA  
ATOM    247  HZ3 TRP P 465      -3.306 -16.221 -25.158  0.00  0.00      PROA  
ATOM    248  CZ2 TRP P 465      -5.825 -14.294 -26.195  0.00  0.00      PROA  
ATOM    249  HZ2 TRP P 465      -6.295 -13.962 -27.109  0.00  0.00      PROA  
ATOM    250  CH2 TRP P 465      -4.632 -15.048 -26.195  0.00  0.00      PROA  
ATOM    251  HH2 TRP P 465      -3.994 -14.920 -27.057  0.00  0.00      PROA  
ATOM    252    C TRP P 465      -6.904 -16.456 -19.652  0.00  0.00      PROA  
ATOM    253    O TRP P 465      -5.818 -16.387 -19.162  0.00  0.00      PROA  
ATOM    254    N TYR P 466      -7.989 -16.696 -18.916  0.00  0.00      PROA  
ATOM    255   HN TYR P 466      -8.864 -16.655 -19.392  0.00  0.00      PROA  
ATOM    256   CA TYR P 466      -7.940 -16.906 -17.453  0.00  0.00      PROA  
ATOM    257   HA TYR P 466      -7.559 -15.969 -17.076  0.00  0.00      PROA  
ATOM    258   CB TYR P 466      -9.373 -17.021 -16.916  0.00  0.00      PROA  
ATOM    259  HB1 TYR P 466      -9.893 -17.923 -17.305  0.00  0.00      PROA  
ATOM    260  HB2 TYR P 466      -9.971 -16.123 -17.180  0.00  0.00      PROA  
ATOM    261   CG TYR P 466      -9.505 -17.026 -15.415  0.00  0.00      PROA  
ATOM    262  CD1 TYR P 466      -9.893 -18.231 -14.784  0.00  0.00      PROA  
ATOM    263  HD1 TYR P 466     -10.117 -19.087 -15.404  0.00  0.00      PROA  
ATOM    264  CE1 TYR P 466     -10.060 -18.255 -13.329  0.00  0.00      PROA  
ATOM    265  HE1 TYR P 466     -10.533 -19.055 -12.780  0.00  0.00      PROA  
ATOM    266   CZ TYR P 466     -10.025 -17.050 -12.620  0.00  0.00      PROA  
ATOM    267   OH TYR P 466     -10.441 -17.068 -11.309  0.00  0.00      PROA  
ATOM    268   HH TYR P 466     -10.735 -16.199 -11.029  0.00  0.00      PROA  
ATOM    269  CD2 TYR P 466      -9.426 -15.870 -14.672  0.00  0.00      PROA  
ATOM    270  HD2 TYR P 466      -9.122 -14.942 -15.133  0.00  0.00      PROA  
ATOM    271  CE2 TYR P 466      -9.727 -15.834 -13.302  0.00  0.00      PROA  
ATOM    272  HE2 TYR P 466      -9.677 -14.905 -12.754  0.00  0.00      PROA  
ATOM    273    C TYR P 466      -7.037 -18.117 -16.951  0.00  0.00      PROA  
ATOM    274    O TYR P 466      -6.240 -17.992 -16.065  0.00  0.00      PROA  
ATOM    275    N TRP P 467      -7.307 -19.286 -17.543  0.00  0.00      PROA  
ATOM    276   HN TRP P 467      -8.002 -19.233 -18.257  0.00  0.00      PROA  
ATOM    277   CA TRP P 467      -6.782 -20.583 -17.188  0.00  0.00      PROA  
ATOM    278   HA TRP P 467      -6.928 -20.832 -16.147  0.00  0.00      PROA  
ATOM    279   CB TRP P 467      -7.422 -21.785 -17.929  0.00  0.00      PROA  
ATOM    280  HB1 TRP P 467      -7.415 -21.452 -18.989  0.00  0.00      PROA  
ATOM    281  HB2 TRP P 467      -8.454 -21.686 -17.529  0.00  0.00      PROA  
ATOM    282   CG TRP P 467      -6.943 -23.180 -17.686  0.00  0.00      PROA  
ATOM    283  CD1 TRP P 467      -6.778 -24.071 -18.722  0.00  0.00      PROA  
ATOM    284  HD1 TRP P 467      -6.884 -23.895 -19.783  0.00  0.00      PROA  
ATOM    285  NE1 TRP P 467      -6.121 -25.175 -18.235  0.00  0.00      PROA  
ATOM    286  HE1 TRP P 467      -5.980 -26.013 -18.716  0.00  0.00      PROA  
ATOM    287  CE2 TRP P 467      -6.060 -25.089 -16.857  0.00  0.00      PROA  
ATOM    288  CD2 TRP P 467      -6.541 -23.851 -16.480  0.00  0.00      PROA  
ATOM    289  CE3 TRP P 467      -6.608 -23.481 -15.185  0.00  0.00      PROA  
ATOM    290  HE3 TRP P 467      -6.882 -22.538 -14.737  0.00  0.00      PROA  
ATOM    291  CZ3 TRP P 467      -6.261 -24.455 -14.189  0.00  0.00      PROA  
ATOM    292  HZ3 TRP P 467      -6.407 -24.270 -13.135  0.00  0.00      PROA  
ATOM    293  CZ2 TRP P 467      -5.643 -26.006 -15.970  0.00  0.00      PROA  
ATOM    294  HZ2 TRP P 467      -5.399 -27.003 -16.306  0.00  0.00      PROA  
ATOM    295  CH2 TRP P 467      -5.835 -25.719 -14.612  0.00  0.00      PROA  
ATOM    296  HH2 TRP P 467      -5.726 -26.549 -13.930  0.00  0.00      PROA  
ATOM    297    C TRP P 467      -5.297 -20.581 -17.437  0.00  0.00      PROA  
ATOM    298    O TRP P 467      -4.589 -21.037 -16.505  0.00  0.00      PROA  
ATOM    299    N SER P 468      -4.835 -20.011 -18.551  0.00  0.00      PROA  
ATOM    300   HN SER P 468      -5.447 -19.696 -19.272  0.00  0.00      PROA  
ATOM    301   CA SER P 468      -3.416 -19.914 -18.887  0.00  0.00      PROA  
ATOM    302   HA SER P 468      -3.064 -20.934 -18.846  0.00  0.00      PROA  
ATOM    303   CB SER P 468      -3.156 -19.531 -20.375  0.00  0.00      PROA  
ATOM    304  HB1 SER P 468      -3.319 -20.465 -20.954  0.00  0.00      PROA  
ATOM    305  HB2 SER P 468      -2.112 -19.251 -20.631  0.00  0.00      PROA  
ATOM    306   OG SER P 468      -3.952 -18.412 -20.782  0.00  0.00      PROA  
ATOM    307  HG1 SER P 468      -3.459 -17.602 -20.633  0.00  0.00      PROA  
ATOM    308    C SER P 468      -2.534 -19.244 -17.841  0.00  0.00      PROA  
ATOM    309    O SER P 468      -1.420 -19.709 -17.561  0.00  0.00      PROA  
ATOM    310    N ASP P 469      -3.076 -18.095 -17.274  0.00  0.00      PROA  
ATOM    311   HN ASP P 469      -4.003 -17.825 -17.521  0.00  0.00      PROA  
ATOM    312   CA ASP P 469      -2.326 -17.358 -16.203  0.00  0.00      PROA  
ATOM    313   HA ASP P 469      -1.436 -16.995 -16.695  0.00  0.00      PROA  
ATOM    314   CB ASP P 469      -3.162 -16.175 -15.644  0.00  0.00      PROA  
ATOM    315  HB1 ASP P 469      -2.757 -15.792 -14.682  0.00  0.00      PROA  
ATOM    316  HB2 ASP P 469      -4.126 -16.615 -15.309  0.00  0.00      PROA  
ATOM    317   CG ASP P 469      -3.301 -14.994 -16.590  0.00  0.00      PROA  
ATOM    318  OD1 ASP P 469      -3.915 -14.014 -16.153  0.00  0.00      PROA  
ATOM    319  OD2 ASP P 469      -2.631 -14.907 -17.631  0.00  0.00      PROA  
ATOM    320    C ASP P 469      -1.944 -18.247 -15.048  0.00  0.00      PROA  
ATOM    321    O ASP P 469      -0.794 -18.386 -14.749  0.00  0.00      PROA  
ATOM    322    N TYR P 470      -2.870 -19.128 -14.560  0.00  0.00      PROA  
ATOM    323   HN TYR P 470      -3.768 -19.087 -14.991  0.00  0.00      PROA  
ATOM    324   CA TYR P 470      -2.492 -20.250 -13.721  0.00  0.00      PROA  
ATOM    325   HA TYR P 470      -2.291 -19.897 -12.721  0.00  0.00      PROA  
ATOM    326   CB TYR P 470      -3.770 -21.122 -13.361  0.00  0.00      PROA  
ATOM    327  HB1 TYR P 470      -3.521 -22.025 -12.764  0.00  0.00      PROA  
ATOM    328  HB2 TYR P 470      -4.318 -21.564 -14.220  0.00  0.00      PROA  
ATOM    329   CG TYR P 470      -4.704 -20.325 -12.453  0.00  0.00      PROA  
ATOM    330  CD1 TYR P 470      -4.301 -19.903 -11.180  0.00  0.00      PROA  
ATOM    331  HD1 TYR P 470      -3.360 -20.133 -10.702  0.00  0.00      PROA  
ATOM    332  CE1 TYR P 470      -5.041 -19.096 -10.387  0.00  0.00      PROA  
ATOM    333  HE1 TYR P 470      -4.660 -18.781  -9.427  0.00  0.00      PROA  
ATOM    334   CZ TYR P 470      -6.334 -18.633 -10.807  0.00  0.00      PROA  
ATOM    335   OH TYR P 470      -7.222 -17.965  -9.946  0.00  0.00      PROA  
ATOM    336   HH TYR P 470      -8.111 -18.153 -10.254  0.00  0.00      PROA  
ATOM    337  CD2 TYR P 470      -6.057 -19.979 -12.840  0.00  0.00      PROA  
ATOM    338  HD2 TYR P 470      -6.394 -20.281 -13.821  0.00  0.00      PROA  
ATOM    339  CE2 TYR P 470      -6.822 -19.159 -11.979  0.00  0.00      PROA  
ATOM    340  HE2 TYR P 470      -7.813 -18.868 -12.294  0.00  0.00      PROA  
ATOM    341    C TYR P 470      -1.371 -21.226 -14.176  0.00  0.00      PROA  
ATOM    342    O TYR P 470      -0.427 -21.458 -13.450  0.00  0.00      PROA  
ATOM    343    N ARG P 471      -1.445 -21.798 -15.382  0.00  0.00      PROA  
ATOM    344   HN ARG P 471      -2.234 -21.632 -15.969  0.00  0.00      PROA  
ATOM    345   CA ARG P 471      -0.533 -22.796 -15.809  0.00  0.00      PROA  
ATOM    346   HA ARG P 471      -0.493 -23.620 -15.112  0.00  0.00      PROA  
ATOM    347   CB ARG P 471      -1.071 -23.419 -17.118  0.00  0.00      PROA  
ATOM    348  HB1 ARG P 471      -0.290 -23.842 -17.785  0.00  0.00      PROA  
ATOM    349  HB2 ARG P 471      -1.456 -22.642 -17.813  0.00  0.00      PROA  
ATOM    350   CG ARG P 471      -2.282 -24.430 -17.058  0.00  0.00      PROA  
ATOM    351  HG1 ARG P 471      -2.723 -24.556 -18.070  0.00  0.00      PROA  
ATOM    352  HG2 ARG P 471      -3.072 -23.932 -16.456  0.00  0.00      PROA  
ATOM    353   CD ARG P 471      -1.982 -25.761 -16.578  0.00  0.00      PROA  
ATOM    354  HD1 ARG P 471      -2.875 -26.364 -16.305  0.00  0.00      PROA  
ATOM    355  HD2 ARG P 471      -1.445 -25.597 -15.619  0.00  0.00      PROA  
ATOM    356   NE ARG P 471      -1.073 -26.527 -17.534  0.00  0.00      PROA  
ATOM    357   HE ARG P 471      -0.669 -26.054 -18.317  0.00  0.00      PROA  
ATOM    358   CZ ARG P 471      -0.794 -27.825 -17.553  0.00  0.00      PROA  
ATOM    359  NH1 ARG P 471       0.061 -28.251 -18.502  0.00  0.00      PROA  
ATOM    360 HH11 ARG P 471       0.614 -27.563 -18.972  0.00  0.00      PROA  
ATOM    361 HH12 ARG P 471       0.558 -29.066 -18.207  0.00  0.00      PROA  
ATOM    362  NH2 ARG P 471      -1.168 -28.591 -16.600  0.00  0.00      PROA  
ATOM    363 HH21 ARG P 471      -1.037 -29.580 -16.676  0.00  0.00      PROA  
ATOM    364 HH22 ARG P 471      -1.780 -28.199 -15.913  0.00  0.00      PROA  
ATOM    365    C ARG P 471       0.916 -22.449 -16.047  0.00  0.00      PROA  
ATOM    366    O ARG P 471       1.775 -23.329 -15.883  0.00  0.00      PROA  
ATOM    367    N ASP P 472       1.231 -21.158 -16.403  0.00  0.00      PROA  
ATOM    368   HN ASP P 472       0.513 -20.503 -16.627  0.00  0.00      PROA  
ATOM    369   CA ASP P 472       2.576 -20.642 -16.499  0.00  0.00      PROA  
ATOM    370   HA ASP P 472       3.238 -21.442 -16.798  0.00  0.00      PROA  
ATOM    371   CB ASP P 472       2.404 -19.487 -17.474  0.00  0.00      PROA  
ATOM    372  HB1 ASP P 472       3.248 -18.774 -17.599  0.00  0.00      PROA  
ATOM    373  HB2 ASP P 472       1.469 -18.979 -17.154  0.00  0.00      PROA  
ATOM    374   CG ASP P 472       2.193 -20.025 -18.903  0.00  0.00      PROA  
ATOM    375  OD1 ASP P 472       1.744 -19.297 -19.807  0.00  0.00      PROA  
ATOM    376  OD2 ASP P 472       2.685 -21.125 -19.153  0.00  0.00      PROA  
ATOM    377    C ASP P 472       3.177 -20.112 -15.167  0.00  0.00      PROA  
ATOM    378    O ASP P 472       4.379 -19.831 -15.184  0.00  0.00      PROA  
ATOM    379    N ALA P 473       2.458 -20.101 -14.024  0.00  0.00      PROA  
ATOM    380   HN ALA P 473       1.472 -20.245 -14.017  0.00  0.00      PROA  
ATOM    381   CA ALA P 473       3.059 -19.643 -12.741  0.00  0.00      PROA  
ATOM    382   HA ALA P 473       3.468 -18.699 -13.071  0.00  0.00      PROA  
ATOM    383   CB ALA P 473       2.080 -19.462 -11.553  0.00  0.00      PROA  
ATOM    384  HB1 ALA P 473       2.525 -18.770 -10.806  0.00  0.00      PROA  
ATOM    385  HB2 ALA P 473       1.710 -20.416 -11.119  0.00  0.00      PROA  
ATOM    386  HB3 ALA P 473       1.212 -18.939 -12.007  0.00  0.00      PROA  
ATOM    387    C ALA P 473       4.164 -20.543 -12.213  0.00  0.00      PROA  
ATOM    388    O ALA P 473       4.243 -21.677 -12.595  0.00  0.00      PROA  
ATOM    389    N LEU P 474       5.118 -19.984 -11.497  0.00  0.00      PROA  
ATOM    390   HN LEU P 474       4.971 -19.040 -11.212  0.00  0.00      PROA  
ATOM    391   CA LEU P 474       6.279 -20.670 -10.941  0.00  0.00      PROA  
ATOM    392   HA LEU P 474       6.345 -21.715 -11.205  0.00  0.00      PROA  
ATOM    393   CB LEU P 474       7.580 -19.870 -11.397  0.00  0.00      PROA  
ATOM    394  HB1 LEU P 474       8.551 -20.181 -10.956  0.00  0.00      PROA  
ATOM    395  HB2 LEU P 474       7.517 -18.797 -11.115  0.00  0.00      PROA  
ATOM    396   CG LEU P 474       7.818 -19.824 -12.912  0.00  0.00      PROA  
ATOM    397   HG LEU P 474       6.874 -19.414 -13.330  0.00  0.00      PROA  
ATOM    398  CD1 LEU P 474       9.010 -18.865 -13.254  0.00  0.00      PROA  
ATOM    399 HD11 LEU P 474       9.169 -18.982 -14.348  0.00  0.00      PROA  
ATOM    400 HD12 LEU P 474       9.961 -19.186 -12.779  0.00  0.00      PROA  
ATOM    401 HD13 LEU P 474       8.649 -17.833 -13.053  0.00  0.00      PROA  
ATOM    402  CD2 LEU P 474       8.125 -21.212 -13.493  0.00  0.00      PROA  
ATOM    403 HD21 LEU P 474       9.045 -21.668 -13.069  0.00  0.00      PROA  
ATOM    404 HD22 LEU P 474       8.214 -21.221 -14.600  0.00  0.00      PROA  
ATOM    405 HD23 LEU P 474       7.238 -21.829 -13.235  0.00  0.00      PROA  
ATOM    406    C LEU P 474       6.254 -20.588  -9.458  0.00  0.00      PROA  
ATOM    407    O LEU P 474       6.094 -19.480  -8.970  0.00  0.00      PROA  
ATOM    408    N SER P 475       6.396 -21.679  -8.659  0.00  0.00      PROA  
ATOM    409   HN SER P 475       6.521 -22.528  -9.167  0.00  0.00      PROA  
ATOM    410   CA SER P 475       6.399 -21.754  -7.250  0.00  0.00      PROA  
ATOM    411   HA SER P 475       5.476 -21.349  -6.863  0.00  0.00      PROA  
ATOM    412   CB SER P 475       6.374 -23.171  -6.658  0.00  0.00      PROA  
ATOM    413  HB1 SER P 475       6.434 -22.948  -5.571  0.00  0.00      PROA  
ATOM    414  HB2 SER P 475       7.237 -23.752  -7.048  0.00  0.00      PROA  
ATOM    415   OG SER P 475       5.189 -23.906  -6.934  0.00  0.00      PROA  
ATOM    416  HG1 SER P 475       5.079 -24.092  -7.869  0.00  0.00      PROA  
ATOM    417    C SER P 475       7.510 -21.006  -6.579  0.00  0.00      PROA  
ATOM    418    O SER P 475       7.270 -20.308  -5.578  0.00  0.00      PROA  
ATOM    419    N LEU P 476       8.737 -21.107  -6.946  0.00  0.00      PROA  
ATOM    420   HN LEU P 476       8.994 -21.662  -7.734  0.00  0.00      PROA  
ATOM    421   CA LEU P 476       9.815 -20.313  -6.316  0.00  0.00      PROA  
ATOM    422   HA LEU P 476       9.818 -20.603  -5.276  0.00  0.00      PROA  
ATOM    423   CB LEU P 476      11.191 -20.671  -6.973  0.00  0.00      PROA  
ATOM    424  HB1 LEU P 476      12.058 -20.068  -6.626  0.00  0.00      PROA  
ATOM    425  HB2 LEU P 476      11.088 -20.407  -8.048  0.00  0.00      PROA  
ATOM    426   CG LEU P 476      11.517 -22.242  -6.769  0.00  0.00      PROA  
ATOM    427   HG LEU P 476      10.650 -22.693  -7.298  0.00  0.00      PROA  
ATOM    428  CD1 LEU P 476      12.845 -22.627  -7.466  0.00  0.00      PROA  
ATOM    429 HD11 LEU P 476      12.870 -22.379  -8.548  0.00  0.00      PROA  
ATOM    430 HD12 LEU P 476      13.118 -23.699  -7.354  0.00  0.00      PROA  
ATOM    431 HD13 LEU P 476      13.529 -22.049  -6.808  0.00  0.00      PROA  
ATOM    432  CD2 LEU P 476      11.508 -22.855  -5.411  0.00  0.00      PROA  
ATOM    433 HD21 LEU P 476      11.921 -23.884  -5.473  0.00  0.00      PROA  
ATOM    434 HD22 LEU P 476      10.473 -22.985  -5.030  0.00  0.00      PROA  
ATOM    435 HD23 LEU P 476      12.121 -22.189  -4.767  0.00  0.00      PROA  
ATOM    436    C LEU P 476       9.663 -18.780  -6.373  0.00  0.00      PROA  
ATOM    437    O LEU P 476       9.926 -18.016  -5.458  0.00  0.00      PROA  
ATOM    438    N GLN P 477       9.163 -18.320  -7.547  0.00  0.00      PROA  
ATOM    439   HN GLN P 477       9.034 -19.028  -8.237  0.00  0.00      PROA  
ATOM    440   CA GLN P 477       8.890 -16.936  -7.825  0.00  0.00      PROA  
ATOM    441   HA GLN P 477       9.742 -16.344  -7.526  0.00  0.00      PROA  
ATOM    442   CB GLN P 477       8.629 -16.837  -9.417  0.00  0.00      PROA  
ATOM    443  HB1 GLN P 477       8.325 -15.778  -9.562  0.00  0.00      PROA  
ATOM    444  HB2 GLN P 477       7.693 -17.399  -9.625  0.00  0.00      PROA  
ATOM    445   CG GLN P 477       9.896 -17.268 -10.322  0.00  0.00      PROA  
ATOM    446  HG1 GLN P 477       9.695 -16.812 -11.315  0.00  0.00      PROA  
ATOM    447  HG2 GLN P 477       9.762 -18.352 -10.521  0.00  0.00      PROA  
ATOM    448   CD GLN P 477      11.277 -17.168  -9.688  0.00  0.00      PROA  
ATOM    449  OE1 GLN P 477      11.942 -18.128  -9.235  0.00  0.00      PROA  
ATOM    450  NE2 GLN P 477      11.748 -15.907  -9.532  0.00  0.00      PROA  
ATOM    451 HE21 GLN P 477      12.653 -15.799  -9.119  0.00  0.00      PROA  
ATOM    452 HE22 GLN P 477      11.103 -15.178  -9.761  0.00  0.00      PROA  
ATOM    453    C GLN P 477       7.725 -16.357  -7.060  0.00  0.00      PROA  
ATOM    454    O GLN P 477       7.825 -15.336  -6.415  0.00  0.00      PROA  
ATOM    455    N CYS P 478       6.654 -17.150  -7.043  0.00  0.00      PROA  
ATOM    456   HN CYS P 478       6.634 -17.967  -7.614  0.00  0.00      PROA  
ATOM    457   CA CYS P 478       5.554 -16.941  -6.152  0.00  0.00      PROA  
ATOM    458   HA CYS P 478       5.173 -15.956  -6.375  0.00  0.00      PROA  
ATOM    459   CB CYS P 478       4.362 -17.922  -6.476  0.00  0.00      PROA  
ATOM    460  HB1 CYS P 478       3.552 -17.878  -5.718  0.00  0.00      PROA  
ATOM    461  HB2 CYS P 478       4.723 -18.970  -6.554  0.00  0.00      PROA  
ATOM    462   SG CYS P 478       3.730 -17.469  -8.169  0.00  0.00      PROA  
ATOM    463  HG1 CYS P 478       4.614 -17.908  -9.053  0.00  0.00      PROA  
ATOM    464    C CYS P 478       5.922 -16.985  -4.657  0.00  0.00      PROA  
ATOM    465    O CYS P 478       5.596 -16.029  -3.916  0.00  0.00      PROA  
ATOM    466    N LEU P 479       6.714 -17.986  -4.158  0.00  0.00      PROA  
ATOM    467   HN LEU P 479       6.952 -18.817  -4.654  0.00  0.00      PROA  
ATOM    468   CA LEU P 479       7.230 -17.992  -2.781  0.00  0.00      PROA  
ATOM    469   HA LEU P 479       6.409 -18.006  -2.080  0.00  0.00      PROA  
ATOM    470   CB LEU P 479       8.085 -19.244  -2.721  0.00  0.00      PROA  
ATOM    471  HB1 LEU P 479       8.905 -18.988  -3.425  0.00  0.00      PROA  
ATOM    472  HB2 LEU P 479       7.651 -20.188  -3.115  0.00  0.00      PROA  
ATOM    473   CG LEU P 479       8.772 -19.608  -1.404  0.00  0.00      PROA  
ATOM    474   HG LEU P 479       9.634 -18.936  -1.209  0.00  0.00      PROA  
ATOM    475  CD1 LEU P 479       7.857 -19.561  -0.258  0.00  0.00      PROA  
ATOM    476 HD11 LEU P 479       6.889 -20.070  -0.457  0.00  0.00      PROA  
ATOM    477 HD12 LEU P 479       7.660 -18.480  -0.092  0.00  0.00      PROA  
ATOM    478 HD13 LEU P 479       8.293 -19.981   0.673  0.00  0.00      PROA  
ATOM    479  CD2 LEU P 479       9.331 -21.013  -1.560  0.00  0.00      PROA  
ATOM    480 HD21 LEU P 479       9.974 -21.273  -0.692  0.00  0.00      PROA  
ATOM    481 HD22 LEU P 479       9.994 -20.964  -2.450  0.00  0.00      PROA  
ATOM    482 HD23 LEU P 479       8.462 -21.679  -1.749  0.00  0.00      PROA  
ATOM    483    C LEU P 479       8.084 -16.758  -2.440  0.00  0.00      PROA  
ATOM    484    O LEU P 479       7.803 -16.054  -1.435  0.00  0.00      PROA  
ATOM    485    N ALA P 480       9.062 -16.325  -3.234  0.00  0.00      PROA  
ATOM    486   HN ALA P 480       9.239 -16.830  -4.075  0.00  0.00      PROA  
ATOM    487   CA ALA P 480       9.848 -15.049  -3.138  0.00  0.00      PROA  
ATOM    488   HA ALA P 480      10.452 -15.165  -2.250  0.00  0.00      PROA  
ATOM    489   CB ALA P 480      10.731 -14.906  -4.394  0.00  0.00      PROA  
ATOM    490  HB1 ALA P 480      10.119 -15.056  -5.310  0.00  0.00      PROA  
ATOM    491  HB2 ALA P 480      11.488 -15.699  -4.214  0.00  0.00      PROA  
ATOM    492  HB3 ALA P 480      11.401 -14.024  -4.312  0.00  0.00      PROA  
ATOM    493    C ALA P 480       9.016 -13.727  -3.109  0.00  0.00      PROA  
ATOM    494    O ALA P 480       9.278 -12.815  -2.306  0.00  0.00      PROA  
ATOM    495    N SER P 481       7.964 -13.621  -3.947  0.00  0.00      PROA  
ATOM    496   HN SER P 481       7.718 -14.404  -4.514  0.00  0.00      PROA  
ATOM    497   CA SER P 481       6.940 -12.572  -3.829  0.00  0.00      PROA  
ATOM    498   HA SER P 481       7.489 -11.650  -3.951  0.00  0.00      PROA  
ATOM    499   CB SER P 481       5.899 -12.524  -4.971  0.00  0.00      PROA  
ATOM    500  HB1 SER P 481       5.111 -11.766  -4.773  0.00  0.00      PROA  
ATOM    501  HB2 SER P 481       5.496 -13.558  -5.027  0.00  0.00      PROA  
ATOM    502   OG SER P 481       6.515 -12.373  -6.228  0.00  0.00      PROA  
ATOM    503  HG1 SER P 481       6.637 -11.424  -6.309  0.00  0.00      PROA  
ATOM    504    C SER P 481       6.154 -12.601  -2.579  0.00  0.00      PROA  
ATOM    505    O SER P 481       6.087 -11.639  -1.809  0.00  0.00      PROA  
ATOM    506    N PHE P 482       5.542 -13.776  -2.231  0.00  0.00      PROA  
ATOM    507   HN PHE P 482       5.587 -14.572  -2.830  0.00  0.00      PROA  
ATOM    508   CA PHE P 482       4.844 -14.099  -1.041  0.00  0.00      PROA  
ATOM    509   HA PHE P 482       3.980 -13.458  -1.134  0.00  0.00      PROA  
ATOM    510   CB PHE P 482       4.423 -15.603  -1.178  0.00  0.00      PROA  
ATOM    511  HB1 PHE P 482       5.381 -16.125  -1.390  0.00  0.00      PROA  
ATOM    512  HB2 PHE P 482       3.805 -15.706  -2.095  0.00  0.00      PROA  
ATOM    513   CG PHE P 482       3.724 -16.265  -0.064  0.00  0.00      PROA  
ATOM    514  CD1 PHE P 482       2.392 -15.927   0.111  0.00  0.00      PROA  
ATOM    515  HD1 PHE P 482       1.892 -15.193  -0.503  0.00  0.00      PROA  
ATOM    516  CE1 PHE P 482       1.706 -16.452   1.280  0.00  0.00      PROA  
ATOM    517  HE1 PHE P 482       0.682 -16.153   1.445  0.00  0.00      PROA  
ATOM    518   CZ PHE P 482       2.252 -17.349   2.157  0.00  0.00      PROA  
ATOM    519   HZ PHE P 482       1.707 -17.828   2.957  0.00  0.00      PROA  
ATOM    520  CD2 PHE P 482       4.414 -17.040   0.932  0.00  0.00      PROA  
ATOM    521  HD2 PHE P 482       5.446 -17.348   0.849  0.00  0.00      PROA  
ATOM    522  CE2 PHE P 482       3.688 -17.544   1.963  0.00  0.00      PROA  
ATOM    523  HE2 PHE P 482       4.234 -18.216   2.609  0.00  0.00      PROA  
ATOM    524    C PHE P 482       5.527 -13.772   0.296  0.00  0.00      PROA  
ATOM    525    O PHE P 482       4.978 -13.189   1.239  0.00  0.00      PROA  
ATOM    526    N LEU P 483       6.823 -14.163   0.333  0.00  0.00      PROA  
ATOM    527   HN LEU P 483       7.276 -14.618  -0.429  0.00  0.00      PROA  
ATOM    528   CA LEU P 483       7.618 -13.834   1.568  0.00  0.00      PROA  
ATOM    529   HA LEU P 483       7.134 -14.137   2.485  0.00  0.00      PROA  
ATOM    530   CB LEU P 483       9.030 -14.604   1.571  0.00  0.00      PROA  
ATOM    531  HB1 LEU P 483       9.680 -14.195   2.374  0.00  0.00      PROA  
ATOM    532  HB2 LEU P 483       9.382 -14.464   0.527  0.00  0.00      PROA  
ATOM    533   CG LEU P 483       8.852 -16.157   1.782  0.00  0.00      PROA  
ATOM    534   HG LEU P 483       8.044 -16.513   1.108  0.00  0.00      PROA  
ATOM    535  CD1 LEU P 483      10.283 -16.724   1.542  0.00  0.00      PROA  
ATOM    536 HD11 LEU P 483      10.451 -17.761   1.902  0.00  0.00      PROA  
ATOM    537 HD12 LEU P 483      11.010 -16.125   2.131  0.00  0.00      PROA  
ATOM    538 HD13 LEU P 483      10.595 -16.523   0.495  0.00  0.00      PROA  
ATOM    539  CD2 LEU P 483       8.277 -16.607   3.160  0.00  0.00      PROA  
ATOM    540 HD21 LEU P 483       8.090 -17.702   3.190  0.00  0.00      PROA  
ATOM    541 HD22 LEU P 483       7.248 -16.194   3.228  0.00  0.00      PROA  
ATOM    542 HD23 LEU P 483       8.995 -16.282   3.944  0.00  0.00      PROA  
ATOM    543    C LEU P 483       7.742 -12.357   1.805  0.00  0.00      PROA  
ATOM    544    O LEU P 483       7.493 -11.887   2.921  0.00  0.00      PROA  
ATOM    545    N PHE P 484       7.991 -11.628   0.781  0.00  0.00      PROA  
ATOM    546   HN PHE P 484       8.044 -12.147  -0.068  0.00  0.00      PROA  
ATOM    547   CA PHE P 484       7.897 -10.161   0.777  0.00  0.00      PROA  
ATOM    548   HA PHE P 484       8.506  -9.879   1.624  0.00  0.00      PROA  
ATOM    549   CB PHE P 484       8.473  -9.632  -0.582  0.00  0.00      PROA  
ATOM    550  HB1 PHE P 484       7.971 -10.225  -1.376  0.00  0.00      PROA  
ATOM    551  HB2 PHE P 484       9.576  -9.760  -0.626  0.00  0.00      PROA  
ATOM    552   CG PHE P 484       8.342  -8.155  -0.763  0.00  0.00      PROA  
ATOM    553  CD1 PHE P 484       8.806  -7.309   0.260  0.00  0.00      PROA  
ATOM    554  HD1 PHE P 484       9.116  -7.701   1.217  0.00  0.00      PROA  
ATOM    555  CE1 PHE P 484       8.642  -5.912   0.061  0.00  0.00      PROA  
ATOM    556  HE1 PHE P 484       9.125  -5.376   0.865  0.00  0.00      PROA  
ATOM    557   CZ PHE P 484       8.216  -5.402  -1.174  0.00  0.00      PROA  
ATOM    558   HZ PHE P 484       8.215  -4.328  -1.292  0.00  0.00      PROA  
ATOM    559  CD2 PHE P 484       7.792  -7.582  -1.972  0.00  0.00      PROA  
ATOM    560  HD2 PHE P 484       7.424  -8.241  -2.744  0.00  0.00      PROA  
ATOM    561  CE2 PHE P 484       7.719  -6.255  -2.169  0.00  0.00      PROA  
ATOM    562  HE2 PHE P 484       7.436  -5.833  -3.122  0.00  0.00      PROA  
ATOM    563    C PHE P 484       6.488  -9.658   1.067  0.00  0.00      PROA  
ATOM    564    O PHE P 484       6.458  -8.841   1.992  0.00  0.00      PROA  
ATOM    565    N LEU P 485       5.372 -10.071   0.315  0.00  0.00      PROA  
ATOM    566   HN LEU P 485       5.585 -10.665  -0.457  0.00  0.00      PROA  
ATOM    567   CA LEU P 485       4.019  -9.698   0.660  0.00  0.00      PROA  
ATOM    568   HA LEU P 485       3.914  -8.644   0.452  0.00  0.00      PROA  
ATOM    569   CB LEU P 485       2.991 -10.317  -0.374  0.00  0.00      PROA  
ATOM    570  HB1 LEU P 485       1.981 -10.009  -0.029  0.00  0.00      PROA  
ATOM    571  HB2 LEU P 485       3.193 -11.397  -0.209  0.00  0.00      PROA  
ATOM    572   CG LEU P 485       3.108  -9.913  -1.914  0.00  0.00      PROA  
ATOM    573   HG LEU P 485       4.146 -10.099  -2.264  0.00  0.00      PROA  
ATOM    574  CD1 LEU P 485       2.186 -10.885  -2.723  0.00  0.00      PROA  
ATOM    575 HD11 LEU P 485       1.109 -10.795  -2.467  0.00  0.00      PROA  
ATOM    576 HD12 LEU P 485       2.401 -11.947  -2.478  0.00  0.00      PROA  
ATOM    577 HD13 LEU P 485       2.262 -10.677  -3.812  0.00  0.00      PROA  
ATOM    578  CD2 LEU P 485       2.588  -8.429  -2.217  0.00  0.00      PROA  
ATOM    579 HD21 LEU P 485       2.745  -8.268  -3.305  0.00  0.00      PROA  
ATOM    580 HD22 LEU P 485       3.235  -7.720  -1.657  0.00  0.00      PROA  
ATOM    581 HD23 LEU P 485       1.558  -8.216  -1.859  0.00  0.00      PROA  
ATOM    582    C LEU P 485       3.620  -9.837   2.121  0.00  0.00      PROA  
ATOM    583    O LEU P 485       2.992  -9.044   2.786  0.00  0.00      PROA  
ATOM    584    N TYR P 486       3.919 -10.941   2.817  0.00  0.00      PROA  
ATOM    585   HN TYR P 486       4.329 -11.665   2.267  0.00  0.00      PROA  
ATOM    586   CA TYR P 486       3.693 -11.229   4.325  0.00  0.00      PROA  
ATOM    587   HA TYR P 486       2.625 -11.090   4.410  0.00  0.00      PROA  
ATOM    588   CB TYR P 486       4.163 -12.672   4.615  0.00  0.00      PROA  
ATOM    589  HB1 TYR P 486       5.268 -12.636   4.501  0.00  0.00      PROA  
ATOM    590  HB2 TYR P 486       3.711 -13.348   3.858  0.00  0.00      PROA  
ATOM    591   CG TYR P 486       3.931 -13.325   5.903  0.00  0.00      PROA  
ATOM    592  CD1 TYR P 486       4.438 -14.589   6.138  0.00  0.00      PROA  
ATOM    593  HD1 TYR P 486       5.159 -14.999   5.445  0.00  0.00      PROA  
ATOM    594  CE1 TYR P 486       4.212 -15.238   7.338  0.00  0.00      PROA  
ATOM    595  HE1 TYR P 486       4.570 -16.255   7.386  0.00  0.00      PROA  
ATOM    596   CZ TYR P 486       3.432 -14.595   8.345  0.00  0.00      PROA  
ATOM    597   OH TYR P 486       3.296 -15.259   9.568  0.00  0.00      PROA  
ATOM    598   HH TYR P 486       2.412 -15.018   9.856  0.00  0.00      PROA  
ATOM    599  CD2 TYR P 486       3.040 -12.753   6.845  0.00  0.00      PROA  
ATOM    600  HD2 TYR P 486       2.587 -11.786   6.683  0.00  0.00      PROA  
ATOM    601  CE2 TYR P 486       2.818 -13.408   8.101  0.00  0.00      PROA  
ATOM    602  HE2 TYR P 486       2.071 -13.067   8.801  0.00  0.00      PROA  
ATOM    603    C TYR P 486       4.453 -10.215   5.271  0.00  0.00      PROA  
ATOM    604    O TYR P 486       3.899  -9.679   6.255  0.00  0.00      PROA  
ATOM    605    N CYS P 487       5.666  -9.794   4.820  0.00  0.00      PROA  
ATOM    606   HN CYS P 487       6.129 -10.309   4.103  0.00  0.00      PROA  
ATOM    607   CA CYS P 487       6.351  -8.616   5.444  0.00  0.00      PROA  
ATOM    608   HA CYS P 487       6.414  -8.856   6.495  0.00  0.00      PROA  
ATOM    609   CB CYS P 487       7.874  -8.465   5.130  0.00  0.00      PROA  
ATOM    610  HB1 CYS P 487       8.389  -7.714   5.766  0.00  0.00      PROA  
ATOM    611  HB2 CYS P 487       7.919  -8.000   4.122  0.00  0.00      PROA  
ATOM    612   SG CYS P 487       8.903  -9.911   5.096  0.00  0.00      PROA  
ATOM    613  HG1 CYS P 487       7.904 -10.642   4.624  0.00  0.00      PROA  
ATOM    614    C CYS P 487       5.606  -7.344   5.202  0.00  0.00      PROA  
ATOM    615    O CYS P 487       5.484  -6.463   6.087  0.00  0.00      PROA  
ATOM    616    N ALA P 488       5.000  -7.130   4.022  0.00  0.00      PROA  
ATOM    617   HN ALA P 488       5.088  -7.769   3.261  0.00  0.00      PROA  
ATOM    618   CA ALA P 488       4.545  -5.815   3.721  0.00  0.00      PROA  
ATOM    619   HA ALA P 488       4.980  -5.049   4.347  0.00  0.00      PROA  
ATOM    620   CB ALA P 488       4.831  -5.680   2.215  0.00  0.00      PROA  
ATOM    621  HB1 ALA P 488       5.927  -5.789   2.068  0.00  0.00      PROA  
ATOM    622  HB2 ALA P 488       4.542  -4.667   1.862  0.00  0.00      PROA  
ATOM    623  HB3 ALA P 488       4.243  -6.395   1.602  0.00  0.00      PROA  
ATOM    624    C ALA P 488       3.086  -5.536   3.872  0.00  0.00      PROA  
ATOM    625    O ALA P 488       2.617  -4.452   4.245  0.00  0.00      PROA  
ATOM    626    N CYS P 489       2.148  -6.521   3.559  0.00  0.00      PROA  
ATOM    627   HN CYS P 489       2.431  -7.347   3.078  0.00  0.00      PROA  
ATOM    628   CA CYS P 489       0.687  -6.282   3.333  0.00  0.00      PROA  
ATOM    629   HA CYS P 489       0.450  -5.230   3.271  0.00  0.00      PROA  
ATOM    630   CB CYS P 489       0.189  -6.994   2.043  0.00  0.00      PROA  
ATOM    631  HB1 CYS P 489      -0.902  -6.840   1.902  0.00  0.00      PROA  
ATOM    632  HB2 CYS P 489       0.342  -8.079   2.224  0.00  0.00      PROA  
ATOM    633   SG CYS P 489       1.162  -6.383   0.560  0.00  0.00      PROA  
ATOM    634  HG1 CYS P 489       2.407  -6.817   0.697  0.00  0.00      PROA  
ATOM    635    C CYS P 489      -0.211  -6.818   4.474  0.00  0.00      PROA  
ATOM    636    O CYS P 489      -1.418  -6.640   4.343  0.00  0.00      PROA  
ATOM    637    N MET P 490       0.279  -7.466   5.626  0.00  0.00      PROA  
ATOM    638   HN MET P 490       1.256  -7.658   5.677  0.00  0.00      PROA  
ATOM    639   CA MET P 490      -0.590  -7.743   6.733  0.00  0.00      PROA  
ATOM    640   HA MET P 490      -1.528  -8.109   6.341  0.00  0.00      PROA  
ATOM    641   CB MET P 490      -0.024  -8.859   7.614  0.00  0.00      PROA  
ATOM    642  HB1 MET P 490      -0.754  -9.187   8.385  0.00  0.00      PROA  
ATOM    643  HB2 MET P 490       0.830  -8.430   8.182  0.00  0.00      PROA  
ATOM    644   CG MET P 490       0.524 -10.147   6.869  0.00  0.00      PROA  
ATOM    645  HG1 MET P 490       0.905 -10.770   7.706  0.00  0.00      PROA  
ATOM    646  HG2 MET P 490       1.375  -9.840   6.223  0.00  0.00      PROA  
ATOM    647   SD MET P 490      -0.497 -11.097   5.721  0.00  0.00      PROA  
ATOM    648   CE MET P 490      -1.153 -12.082   7.130  0.00  0.00      PROA  
ATOM    649  HE1 MET P 490      -1.859 -11.453   7.713  0.00  0.00      PROA  
ATOM    650  HE2 MET P 490      -0.366 -12.467   7.814  0.00  0.00      PROA  
ATOM    651  HE3 MET P 490      -1.782 -12.951   6.841  0.00  0.00      PROA  
ATOM    652    C MET P 490      -0.720  -6.481   7.666  0.00  0.00      PROA  
ATOM    653    O MET P 490      -1.868  -6.154   7.986  0.00  0.00      PROA  
ATOM    654    N SER P 491       0.359  -5.711   7.801  0.00  0.00      PROA  
ATOM    655   HN SER P 491       1.149  -6.115   7.348  0.00  0.00      PROA  
ATOM    656   CA SER P 491       0.427  -4.676   8.814  0.00  0.00      PROA  
ATOM    657   HA SER P 491       0.056  -5.150   9.710  0.00  0.00      PROA  
ATOM    658   CB SER P 491       1.911  -4.272   9.151  0.00  0.00      PROA  
ATOM    659  HB1 SER P 491       2.391  -4.126   8.160  0.00  0.00      PROA  
ATOM    660  HB2 SER P 491       2.331  -5.181   9.633  0.00  0.00      PROA  
ATOM    661   OG SER P 491       1.951  -3.077   9.909  0.00  0.00      PROA  
ATOM    662  HG1 SER P 491       1.444  -3.166  10.720  0.00  0.00      PROA  
ATOM    663    C SER P 491      -0.557  -3.571   8.562  0.00  0.00      PROA  
ATOM    664    O SER P 491      -1.397  -3.256   9.436  0.00  0.00      PROA  
ATOM    665    N PRO P 492      -0.707  -3.006   7.409  0.00  0.00      PROA  
ATOM    666   CD PRO P 492       0.306  -3.092   6.330  0.00  0.00      PROA  
ATOM    667  HD1 PRO P 492       0.163  -4.063   5.809  0.00  0.00      PROA  
ATOM    668  HD2 PRO P 492       1.365  -2.948   6.636  0.00  0.00      PROA  
ATOM    669   CA PRO P 492      -1.793  -2.232   6.959  0.00  0.00      PROA  
ATOM    670   HA PRO P 492      -1.645  -1.302   7.488  0.00  0.00      PROA  
ATOM    671   CB PRO P 492      -1.591  -2.130   5.415  0.00  0.00      PROA  
ATOM    672  HB1 PRO P 492      -2.222  -1.345   4.947  0.00  0.00      PROA  
ATOM    673  HB2 PRO P 492      -1.896  -3.135   5.053  0.00  0.00      PROA  
ATOM    674   CG PRO P 492      -0.094  -2.017   5.394  0.00  0.00      PROA  
ATOM    675  HG1 PRO P 492       0.336  -2.156   4.379  0.00  0.00      PROA  
ATOM    676  HG2 PRO P 492       0.257  -1.004   5.688  0.00  0.00      PROA  
ATOM    677    C PRO P 492      -3.200  -2.630   7.273  0.00  0.00      PROA  
ATOM    678    O PRO P 492      -4.007  -1.733   7.725  0.00  0.00      PROA  
ATOM    679    N VAL P 493      -3.595  -3.927   7.165  0.00  0.00      PROA  
ATOM    680   HN VAL P 493      -2.908  -4.617   6.951  0.00  0.00      PROA  
ATOM    681   CA VAL P 493      -4.850  -4.513   7.599  0.00  0.00      PROA  
ATOM    682   HA VAL P 493      -5.717  -3.966   7.261  0.00  0.00      PROA  
ATOM    683   CB VAL P 493      -4.931  -5.971   7.150  0.00  0.00      PROA  
ATOM    684   HB VAL P 493      -4.159  -6.624   7.611  0.00  0.00      PROA  
ATOM    685  CG1 VAL P 493      -6.225  -6.611   7.759  0.00  0.00      PROA  
ATOM    686 HG11 VAL P 493      -6.518  -7.463   7.109  0.00  0.00      PROA  
ATOM    687 HG12 VAL P 493      -7.037  -5.865   7.625  0.00  0.00      PROA  
ATOM    688 HG13 VAL P 493      -6.242  -6.922   8.826  0.00  0.00      PROA  
ATOM    689  CG2 VAL P 493      -5.027  -5.850   5.661  0.00  0.00      PROA  
ATOM    690 HG21 VAL P 493      -5.763  -5.066   5.382  0.00  0.00      PROA  
ATOM    691 HG22 VAL P 493      -5.297  -6.859   5.282  0.00  0.00      PROA  
ATOM    692 HG23 VAL P 493      -4.060  -5.612   5.170  0.00  0.00      PROA  
ATOM    693    C VAL P 493      -5.051  -4.424   9.086  0.00  0.00      PROA  
ATOM    694    O VAL P 493      -6.159  -4.017   9.499  0.00  0.00      PROA  
ATOM    695    N ILE P 494      -4.090  -4.776   9.893  0.00  0.00      PROA  
ATOM    696   HN ILE P 494      -3.186  -4.943   9.505  0.00  0.00      PROA  
ATOM    697   CA ILE P 494      -4.090  -4.647  11.289  0.00  0.00      PROA  
ATOM    698   HA ILE P 494      -5.013  -5.059  11.671  0.00  0.00      PROA  
ATOM    699   CB ILE P 494      -2.914  -5.448  11.819  0.00  0.00      PROA  
ATOM    700   HB ILE P 494      -2.060  -5.145  11.176  0.00  0.00      PROA  
ATOM    701  CG2 ILE P 494      -2.607  -5.119  13.239  0.00  0.00      PROA  
ATOM    702 HG21 ILE P 494      -1.871  -5.831  13.670  0.00  0.00      PROA  
ATOM    703 HG22 ILE P 494      -3.489  -5.167  13.914  0.00  0.00      PROA  
ATOM    704 HG23 ILE P 494      -2.119  -4.134  13.394  0.00  0.00      PROA  
ATOM    705  CG1 ILE P 494      -3.315  -7.013  11.603  0.00  0.00      PROA  
ATOM    706 HG11 ILE P 494      -4.072  -7.311  10.847  0.00  0.00      PROA  
ATOM    707 HG12 ILE P 494      -3.654  -7.347  12.607  0.00  0.00      PROA  
ATOM    708   CD ILE P 494      -2.072  -7.872  11.165  0.00  0.00      PROA  
ATOM    709  HD1 ILE P 494      -1.875  -7.793  10.075  0.00  0.00      PROA  
ATOM    710  HD2 ILE P 494      -2.205  -8.947  11.411  0.00  0.00      PROA  
ATOM    711  HD3 ILE P 494      -1.171  -7.498  11.698  0.00  0.00      PROA  
ATOM    712    C ILE P 494      -4.124  -3.303  11.807  0.00  0.00      PROA  
ATOM    713    O ILE P 494      -4.837  -2.977  12.785  0.00  0.00      PROA  
ATOM    714    N THR P 495      -3.357  -2.392  11.235  0.00  0.00      PROA  
ATOM    715   HN THR P 495      -2.690  -2.683  10.553  0.00  0.00      PROA  
ATOM    716   CA THR P 495      -3.404  -0.921  11.528  0.00  0.00      PROA  
ATOM    717   HA THR P 495      -3.128  -0.795  12.564  0.00  0.00      PROA  
ATOM    718   CB THR P 495      -2.377  -0.232  10.651  0.00  0.00      PROA  
ATOM    719   HB THR P 495      -2.446  -0.652   9.625  0.00  0.00      PROA  
ATOM    720  OG1 THR P 495      -1.042  -0.561  11.078  0.00  0.00      PROA  
ATOM    721  HG1 THR P 495      -0.484  -0.428  10.308  0.00  0.00      PROA  
ATOM    722  CG2 THR P 495      -2.517   1.273  10.554  0.00  0.00      PROA  
ATOM    723 HG21 THR P 495      -1.652   1.632   9.957  0.00  0.00      PROA  
ATOM    724 HG22 THR P 495      -2.640   1.807  11.520  0.00  0.00      PROA  
ATOM    725 HG23 THR P 495      -3.355   1.465   9.850  0.00  0.00      PROA  
ATOM    726    C THR P 495      -4.756  -0.424  11.242  0.00  0.00      PROA  
ATOM    727    O THR P 495      -5.408   0.060  12.093  0.00  0.00      PROA  
ATOM    728    N PHE P 496      -5.348  -0.730  10.122  0.00  0.00      PROA  
ATOM    729   HN PHE P 496      -4.716  -1.018   9.407  0.00  0.00      PROA  
ATOM    730   CA PHE P 496      -6.742  -0.315   9.813  0.00  0.00      PROA  
ATOM    731   HA PHE P 496      -6.688   0.756   9.938  0.00  0.00      PROA  
ATOM    732   CB PHE P 496      -7.118  -0.576   8.323  0.00  0.00      PROA  
ATOM    733  HB1 PHE P 496      -6.862  -1.590   7.947  0.00  0.00      PROA  
ATOM    734  HB2 PHE P 496      -6.465   0.031   7.660  0.00  0.00      PROA  
ATOM    735   CG PHE P 496      -8.522  -0.294   7.877  0.00  0.00      PROA  
ATOM    736  CD1 PHE P 496      -9.285   0.861   8.253  0.00  0.00      PROA  
ATOM    737  HD1 PHE P 496      -8.884   1.592   8.940  0.00  0.00      PROA  
ATOM    738  CE1 PHE P 496     -10.582   1.026   7.755  0.00  0.00      PROA  
ATOM    739  HE1 PHE P 496     -11.158   1.911   7.982  0.00  0.00      PROA  
ATOM    740   CZ PHE P 496     -11.125   0.141   6.843  0.00  0.00      PROA  
ATOM    741   HZ PHE P 496     -12.059   0.220   6.306  0.00  0.00      PROA  
ATOM    742  CD2 PHE P 496      -9.072  -1.140   6.914  0.00  0.00      PROA  
ATOM    743  HD2 PHE P 496      -8.514  -1.878   6.358  0.00  0.00      PROA  
ATOM    744  CE2 PHE P 496     -10.318  -0.940   6.440  0.00  0.00      PROA  
ATOM    745  HE2 PHE P 496     -10.660  -1.560   5.624  0.00  0.00      PROA  
ATOM    746    C PHE P 496      -7.860  -0.778  10.778  0.00  0.00      PROA  
ATOM    747    O PHE P 496      -8.772   0.044  11.101  0.00  0.00      PROA  
ATOM    748    N GLY P 497      -7.739  -2.053  11.135  0.00  0.00      PROA  
ATOM    749   HN GLY P 497      -6.954  -2.619  10.893  0.00  0.00      PROA  
ATOM    750   CA GLY P 497      -8.668  -2.539  12.208  0.00  0.00      PROA  
ATOM    751  HA1 GLY P 497      -8.478  -3.595  12.333  0.00  0.00      PROA  
ATOM    752  HA2 GLY P 497      -9.686  -2.256  11.985  0.00  0.00      PROA  
ATOM    753    C GLY P 497      -8.351  -1.882  13.539  0.00  0.00      PROA  
ATOM    754    O GLY P 497      -9.205  -1.576  14.339  0.00  0.00      PROA  
ATOM    755    N GLY P 498      -7.093  -1.445  13.765  0.00  0.00      PROA  
ATOM    756   HN GLY P 498      -6.393  -1.799  13.149  0.00  0.00      PROA  
ATOM    757   CA GLY P 498      -6.688  -0.610  14.908  0.00  0.00      PROA  
ATOM    758  HA1 GLY P 498      -5.623  -0.596  14.733  0.00  0.00      PROA  
ATOM    759  HA2 GLY P 498      -6.945  -1.140  15.813  0.00  0.00      PROA  
ATOM    760    C GLY P 498      -7.346   0.763  14.924  0.00  0.00      PROA  
ATOM    761    O GLY P 498      -7.871   1.203  15.980  0.00  0.00      PROA  
ATOM    762    N LEU P 499      -7.218   1.496  13.791  0.00  0.00      PROA  
ATOM    763   HN LEU P 499      -6.604   1.057  13.139  0.00  0.00      PROA  
ATOM    764   CA LEU P 499      -7.620   2.906  13.557  0.00  0.00      PROA  
ATOM    765   HA LEU P 499      -7.123   3.446  14.349  0.00  0.00      PROA  
ATOM    766   CB LEU P 499      -7.092   3.377  12.111  0.00  0.00      PROA  
ATOM    767  HB1 LEU P 499      -7.609   4.338  11.900  0.00  0.00      PROA  
ATOM    768  HB2 LEU P 499      -7.506   2.604  11.429  0.00  0.00      PROA  
ATOM    769   CG LEU P 499      -5.531   3.630  12.054  0.00  0.00      PROA  
ATOM    770   HG LEU P 499      -5.132   2.595  12.127  0.00  0.00      PROA  
ATOM    771  CD1 LEU P 499      -5.239   3.960  10.602  0.00  0.00      PROA  
ATOM    772 HD11 LEU P 499      -4.156   3.759  10.457  0.00  0.00      PROA  
ATOM    773 HD12 LEU P 499      -5.461   4.983  10.230  0.00  0.00      PROA  
ATOM    774 HD13 LEU P 499      -5.772   3.283   9.900  0.00  0.00      PROA  
ATOM    775  CD2 LEU P 499      -4.857   4.431  13.143  0.00  0.00      PROA  
ATOM    776 HD21 LEU P 499      -5.342   5.404  13.374  0.00  0.00      PROA  
ATOM    777 HD22 LEU P 499      -3.787   4.676  12.975  0.00  0.00      PROA  
ATOM    778 HD23 LEU P 499      -4.784   3.786  14.044  0.00  0.00      PROA  
ATOM    779    C LEU P 499      -9.087   3.199  13.636  0.00  0.00      PROA  
ATOM    780    O LEU P 499      -9.598   4.185  14.207  0.00  0.00      PROA  
ATOM    781    N LEU P 500      -9.872   2.282  13.033  0.00  0.00      PROA  
ATOM    782   HN LEU P 500      -9.475   1.627  12.394  0.00  0.00      PROA  
ATOM    783   CA LEU P 500     -11.307   2.294  13.117  0.00  0.00      PROA  
ATOM    784   HA LEU P 500     -11.566   3.319  12.901  0.00  0.00      PROA  
ATOM    785   CB LEU P 500     -12.018   1.331  12.114  0.00  0.00      PROA  
ATOM    786  HB1 LEU P 500     -11.910   0.300  12.514  0.00  0.00      PROA  
ATOM    787  HB2 LEU P 500     -11.567   1.475  11.108  0.00  0.00      PROA  
ATOM    788   CG LEU P 500     -13.518   1.625  11.935  0.00  0.00      PROA  
ATOM    789   HG LEU P 500     -14.059   1.326  12.859  0.00  0.00      PROA  
ATOM    790  CD1 LEU P 500     -13.767   3.097  11.646  0.00  0.00      PROA  
ATOM    791 HD11 LEU P 500     -13.603   3.657  12.592  0.00  0.00      PROA  
ATOM    792 HD12 LEU P 500     -14.834   3.245  11.374  0.00  0.00      PROA  
ATOM    793 HD13 LEU P 500     -13.098   3.522  10.868  0.00  0.00      PROA  
ATOM    794  CD2 LEU P 500     -14.086   0.759  10.803  0.00  0.00      PROA  
ATOM    795 HD21 LEU P 500     -13.635   1.047   9.830  0.00  0.00      PROA  
ATOM    796 HD22 LEU P 500     -15.192   0.866  10.807  0.00  0.00      PROA  
ATOM    797 HD23 LEU P 500     -13.846  -0.317  10.946  0.00  0.00      PROA  
ATOM    798    C LEU P 500     -11.838   1.822  14.444  0.00  0.00      PROA  
ATOM    799    O LEU P 500     -12.827   2.252  14.991  0.00  0.00      PROA  
ATOM    800    N GLY P 501     -10.996   0.946  15.084  0.00  0.00      PROA  
ATOM    801   HN GLY P 501     -10.211   0.577  14.593  0.00  0.00      PROA  
ATOM    802   CA GLY P 501     -11.074   0.716  16.557  0.00  0.00      PROA  
ATOM    803  HA1 GLY P 501     -10.217   0.169  16.922  0.00  0.00      PROA  
ATOM    804  HA2 GLY P 501     -12.031   0.269  16.784  0.00  0.00      PROA  
ATOM    805    C GLY P 501     -11.031   2.026  17.352  0.00  0.00      PROA  
ATOM    806    O GLY P 501     -11.867   2.294  18.193  0.00  0.00      PROA  
ATOM    807    N GLU P 502      -9.994   2.930  17.051  0.00  0.00      PROA  
ATOM    808   HN GLU P 502      -9.177   2.637  16.559  0.00  0.00      PROA  
ATOM    809   CA GLU P 502      -9.913   4.159  17.775  0.00  0.00      PROA  
ATOM    810   HA GLU P 502      -9.839   3.783  18.785  0.00  0.00      PROA  
ATOM    811   CB GLU P 502      -8.642   4.959  17.389  0.00  0.00      PROA  
ATOM    812  HB1 GLU P 502      -8.546   5.830  18.072  0.00  0.00      PROA  
ATOM    813  HB2 GLU P 502      -8.609   5.420  16.379  0.00  0.00      PROA  
ATOM    814   CG GLU P 502      -7.346   4.093  17.742  0.00  0.00      PROA  
ATOM    815  HG1 GLU P 502      -6.430   4.718  17.679  0.00  0.00      PROA  
ATOM    816  HG2 GLU P 502      -7.378   3.332  16.934  0.00  0.00      PROA  
ATOM    817   CD GLU P 502      -7.445   3.218  18.986  0.00  0.00      PROA  
ATOM    818  OE1 GLU P 502      -7.752   3.742  20.063  0.00  0.00      PROA  
ATOM    819  OE2 GLU P 502      -7.197   1.983  18.852  0.00  0.00      PROA  
ATOM    820    C GLU P 502     -11.096   5.131  17.593  0.00  0.00      PROA  
ATOM    821    O GLU P 502     -11.689   5.742  18.458  0.00  0.00      PROA  
ATOM    822    N ALA P 503     -11.584   5.223  16.324  0.00  0.00      PROA  
ATOM    823   HN ALA P 503     -11.240   4.613  15.614  0.00  0.00      PROA  
ATOM    824   CA ALA P 503     -12.650   6.105  15.905  0.00  0.00      PROA  
ATOM    825   HA ALA P 503     -12.260   7.047  16.260  0.00  0.00      PROA  
ATOM    826   CB ALA P 503     -12.882   5.924  14.378  0.00  0.00      PROA  
ATOM    827  HB1 ALA P 503     -13.616   6.672  14.008  0.00  0.00      PROA  
ATOM    828  HB2 ALA P 503     -13.089   4.836  14.285  0.00  0.00      PROA  
ATOM    829  HB3 ALA P 503     -11.887   6.080  13.908  0.00  0.00      PROA  
ATOM    830    C ALA P 503     -13.971   5.748  16.611  0.00  0.00      PROA  
ATOM    831    O ALA P 503     -14.691   6.585  17.126  0.00  0.00      PROA  
ATOM    832    N THR P 504     -14.244   4.407  16.571  0.00  0.00      PROA  
ATOM    833   HN THR P 504     -13.564   3.744  16.269  0.00  0.00      PROA  
ATOM    834   CA THR P 504     -15.520   3.840  16.959  0.00  0.00      PROA  
ATOM    835   HA THR P 504     -16.283   4.599  16.874  0.00  0.00      PROA  
ATOM    836   CB THR P 504     -15.866   2.562  16.165  0.00  0.00      PROA  
ATOM    837   HB THR P 504     -16.868   2.210  16.490  0.00  0.00      PROA  
ATOM    838  OG1 THR P 504     -14.991   1.452  16.387  0.00  0.00      PROA  
ATOM    839  HG1 THR P 504     -14.103   1.547  16.034  0.00  0.00      PROA  
ATOM    840  CG2 THR P 504     -16.108   2.894  14.666  0.00  0.00      PROA  
ATOM    841 HG21 THR P 504     -16.935   3.625  14.543  0.00  0.00      PROA  
ATOM    842 HG22 THR P 504     -16.387   2.003  14.064  0.00  0.00      PROA  
ATOM    843 HG23 THR P 504     -15.202   3.338  14.202  0.00  0.00      PROA  
ATOM    844    C THR P 504     -15.581   3.602  18.434  0.00  0.00      PROA  
ATOM    845    O THR P 504     -16.451   2.828  18.990  0.00  0.00      PROA  
ATOM    846    N GLU P 505     -14.484   4.054  19.104  0.00  0.00      PROA  
ATOM    847   HN GLU P 505     -13.803   4.644  18.678  0.00  0.00      PROA  
ATOM    848   CA GLU P 505     -14.289   3.708  20.528  0.00  0.00      PROA  
ATOM    849   HA GLU P 505     -13.246   3.965  20.639  0.00  0.00      PROA  
ATOM    850   CB GLU P 505     -15.110   4.670  21.419  0.00  0.00      PROA  
ATOM    851  HB1 GLU P 505     -14.809   4.453  22.466  0.00  0.00      PROA  
ATOM    852  HB2 GLU P 505     -16.209   4.520  21.351  0.00  0.00      PROA  
ATOM    853   CG GLU P 505     -14.849   6.178  21.152  0.00  0.00      PROA  
ATOM    854  HG1 GLU P 505     -15.216   6.445  20.138  0.00  0.00      PROA  
ATOM    855  HG2 GLU P 505     -13.766   6.416  21.220  0.00  0.00      PROA  
ATOM    856   CD GLU P 505     -15.528   6.997  22.294  0.00  0.00      PROA  
ATOM    857  OE1 GLU P 505     -14.797   7.704  23.068  0.00  0.00      PROA  
ATOM    858  OE2 GLU P 505     -16.793   7.097  22.359  0.00  0.00      PROA  
ATOM    859    C GLU P 505     -14.315   2.242  20.972  0.00  0.00      PROA  
ATOM    860    O GLU P 505     -14.954   1.777  21.874  0.00  0.00      PROA  
ATOM    861    N GLY P 506     -13.446   1.434  20.292  0.00  0.00      PROA  
ATOM    862   HN GLY P 506     -12.882   1.831  19.571  0.00  0.00      PROA  
ATOM    863   CA GLY P 506     -13.301   0.029  20.482  0.00  0.00      PROA  
ATOM    864  HA1 GLY P 506     -13.483  -0.307  21.492  0.00  0.00      PROA  
ATOM    865  HA2 GLY P 506     -12.355  -0.230  20.031  0.00  0.00      PROA  
ATOM    866    C GLY P 506     -14.337  -0.842  19.722  0.00  0.00      PROA  
ATOM    867    O GLY P 506     -14.232  -2.087  19.916  0.00  0.00      PROA  
ATOM    868    N ARG P 507     -15.260  -0.350  18.895  0.00  0.00      PROA  
ATOM    869   HN ARG P 507     -15.322   0.608  18.628  0.00  0.00      PROA  
ATOM    870   CA ARG P 507     -16.254  -1.209  18.321  0.00  0.00      PROA  
ATOM    871   HA ARG P 507     -16.658  -1.775  19.147  0.00  0.00      PROA  
ATOM    872   CB ARG P 507     -17.456  -0.467  17.694  0.00  0.00      PROA  
ATOM    873  HB1 ARG P 507     -17.200  -0.063  16.692  0.00  0.00      PROA  
ATOM    874  HB2 ARG P 507     -17.736   0.302  18.446  0.00  0.00      PROA  
ATOM    875   CG ARG P 507     -18.709  -1.375  17.478  0.00  0.00      PROA  
ATOM    876  HG1 ARG P 507     -18.410  -2.272  16.894  0.00  0.00      PROA  
ATOM    877  HG2 ARG P 507     -19.412  -0.814  16.826  0.00  0.00      PROA  
ATOM    878   CD ARG P 507     -19.437  -1.802  18.760  0.00  0.00      PROA  
ATOM    879  HD1 ARG P 507     -20.160  -0.999  19.022  0.00  0.00      PROA  
ATOM    880  HD2 ARG P 507     -18.761  -1.930  19.633  0.00  0.00      PROA  
ATOM    881   NE ARG P 507     -20.149  -3.107  18.572  0.00  0.00      PROA  
ATOM    882   HE ARG P 507     -20.087  -3.667  17.746  0.00  0.00      PROA  
ATOM    883   CZ ARG P 507     -21.052  -3.524  19.473  0.00  0.00      PROA  
ATOM    884  NH1 ARG P 507     -21.778  -4.636  19.239  0.00  0.00      PROA  
ATOM    885 HH11 ARG P 507     -21.431  -5.242  18.523  0.00  0.00      PROA  
ATOM    886 HH12 ARG P 507     -22.445  -5.001  19.889  0.00  0.00      PROA  
ATOM    887  NH2 ARG P 507     -21.335  -2.826  20.504  0.00  0.00      PROA  
ATOM    888 HH21 ARG P 507     -20.911  -1.964  20.780  0.00  0.00      PROA  
ATOM    889 HH22 ARG P 507     -22.075  -3.073  21.131  0.00  0.00      PROA  
ATOM    890    C ARG P 507     -15.650  -2.207  17.352  0.00  0.00      PROA  
ATOM    891    O ARG P 507     -15.874  -3.431  17.423  0.00  0.00      PROA  
ATOM    892    N ILE P 508     -14.706  -1.815  16.475  0.00  0.00      PROA  
ATOM    893   HN ILE P 508     -14.398  -0.876  16.608  0.00  0.00      PROA  
ATOM    894   CA ILE P 508     -13.992  -2.656  15.454  0.00  0.00      PROA  
ATOM    895   HA ILE P 508     -14.631  -3.516  15.316  0.00  0.00      PROA  
ATOM    896   CB ILE P 508     -13.882  -1.913  14.127  0.00  0.00      PROA  
ATOM    897   HB ILE P 508     -13.333  -0.971  14.340  0.00  0.00      PROA  
ATOM    898  CG2 ILE P 508     -13.108  -2.807  13.140  0.00  0.00      PROA  
ATOM    899 HG21 ILE P 508     -13.534  -2.596  12.136  0.00  0.00      PROA  
ATOM    900 HG22 ILE P 508     -13.127  -3.885  13.408  0.00  0.00      PROA  
ATOM    901 HG23 ILE P 508     -12.053  -2.461  13.174  0.00  0.00      PROA  
ATOM    902  CG1 ILE P 508     -15.318  -1.524  13.561  0.00  0.00      PROA  
ATOM    903 HG11 ILE P 508     -15.229  -0.928  12.628  0.00  0.00      PROA  
ATOM    904 HG12 ILE P 508     -15.766  -0.784  14.257  0.00  0.00      PROA  
ATOM    905   CD ILE P 508     -16.140  -2.725  13.338  0.00  0.00      PROA  
ATOM    906  HD1 ILE P 508     -16.263  -3.367  14.237  0.00  0.00      PROA  
ATOM    907  HD2 ILE P 508     -15.801  -3.352  12.486  0.00  0.00      PROA  
ATOM    908  HD3 ILE P 508     -17.220  -2.520  13.178  0.00  0.00      PROA  
ATOM    909    C ILE P 508     -12.632  -3.223  15.992  0.00  0.00      PROA  
ATOM    910    O ILE P 508     -11.824  -2.567  16.619  0.00  0.00      PROA  
ATOM    911    N SER P 509     -12.254  -4.483  15.686  0.00  0.00      PROA  
ATOM    912   HN SER P 509     -12.815  -5.128  15.173  0.00  0.00      PROA  
ATOM    913   CA SER P 509     -11.074  -5.138  16.165  0.00  0.00      PROA  
ATOM    914   HA SER P 509     -10.568  -4.390  16.758  0.00  0.00      PROA  
ATOM    915   CB SER P 509     -11.345  -6.365  17.064  0.00  0.00      PROA  
ATOM    916  HB1 SER P 509     -12.027  -5.991  17.857  0.00  0.00      PROA  
ATOM    917  HB2 SER P 509     -10.417  -6.783  17.510  0.00  0.00      PROA  
ATOM    918   OG SER P 509     -11.977  -7.479  16.442  0.00  0.00      PROA  
ATOM    919  HG1 SER P 509     -12.702  -7.047  15.984  0.00  0.00      PROA  
ATOM    920    C SER P 509     -10.243  -5.554  14.989  0.00  0.00      PROA  
ATOM    921    O SER P 509     -10.807  -5.527  13.886  0.00  0.00      PROA  
ATOM    922    N ALA P 510      -8.898  -5.903  15.226  0.00  0.00      PROA  
ATOM    923   HN ALA P 510      -8.554  -6.002  16.157  0.00  0.00      PROA  
ATOM    924   CA ALA P 510      -7.990  -6.207  14.130  0.00  0.00      PROA  
ATOM    925   HA ALA P 510      -8.233  -5.614  13.261  0.00  0.00      PROA  
ATOM    926   CB ALA P 510      -6.481  -5.905  14.433  0.00  0.00      PROA  
ATOM    927  HB1 ALA P 510      -6.070  -6.440  15.316  0.00  0.00      PROA  
ATOM    928  HB2 ALA P 510      -6.494  -4.858  14.807  0.00  0.00      PROA  
ATOM    929  HB3 ALA P 510      -5.812  -5.984  13.550  0.00  0.00      PROA  
ATOM    930    C ALA P 510      -8.245  -7.636  13.612  0.00  0.00      PROA  
ATOM    931    O ALA P 510      -8.154  -7.959  12.410  0.00  0.00      PROA  
ATOM    932    N ILE P 511      -8.823  -8.435  14.546  0.00  0.00      PROA  
ATOM    933   HN ILE P 511      -8.993  -8.073  15.460  0.00  0.00      PROA  
ATOM    934   CA ILE P 511      -9.564  -9.681  14.238  0.00  0.00      PROA  
ATOM    935   HA ILE P 511      -8.887 -10.390  13.786  0.00  0.00      PROA  
ATOM    936   CB ILE P 511     -10.036 -10.358  15.610  0.00  0.00      PROA  
ATOM    937   HB ILE P 511     -10.669  -9.648  16.184  0.00  0.00      PROA  
ATOM    938  CG2 ILE P 511     -10.847 -11.588  15.161  0.00  0.00      PROA  
ATOM    939 HG21 ILE P 511     -11.812 -11.367  14.656  0.00  0.00      PROA  
ATOM    940 HG22 ILE P 511     -11.016 -12.174  16.090  0.00  0.00      PROA  
ATOM    941 HG23 ILE P 511     -10.286 -12.254  14.471  0.00  0.00      PROA  
ATOM    942  CG1 ILE P 511      -8.777 -10.723  16.562  0.00  0.00      PROA  
ATOM    943 HG11 ILE P 511      -9.225 -11.234  17.441  0.00  0.00      PROA  
ATOM    944 HG12 ILE P 511      -8.295  -9.760  16.836  0.00  0.00      PROA  
ATOM    945   CD ILE P 511      -7.738 -11.671  15.940  0.00  0.00      PROA  
ATOM    946  HD1 ILE P 511      -7.312 -11.239  15.009  0.00  0.00      PROA  
ATOM    947  HD2 ILE P 511      -8.248 -12.648  15.800  0.00  0.00      PROA  
ATOM    948  HD3 ILE P 511      -6.886 -11.798  16.642  0.00  0.00      PROA  
ATOM    949    C ILE P 511     -10.672  -9.495  13.159  0.00  0.00      PROA  
ATOM    950    O ILE P 511     -10.619 -10.226  12.187  0.00  0.00      PROA  
ATOM    951    N GLU P 512     -11.665  -8.528  13.300  0.00  0.00      PROA  
ATOM    952   HN GLU P 512     -11.742  -7.842  14.019  0.00  0.00      PROA  
ATOM    953   CA GLU P 512     -12.652  -8.293  12.245  0.00  0.00      PROA  
ATOM    954   HA GLU P 512     -13.226  -9.202  12.143  0.00  0.00      PROA  
ATOM    955   CB GLU P 512     -13.607  -7.215  12.726  0.00  0.00      PROA  
ATOM    956  HB1 GLU P 512     -14.192  -6.818  11.869  0.00  0.00      PROA  
ATOM    957  HB2 GLU P 512     -13.008  -6.360  13.106  0.00  0.00      PROA  
ATOM    958   CG GLU P 512     -14.702  -7.694  13.713  0.00  0.00      PROA  
ATOM    959  HG1 GLU P 512     -14.235  -8.533  14.273  0.00  0.00      PROA  
ATOM    960  HG2 GLU P 512     -15.636  -8.152  13.323  0.00  0.00      PROA  
ATOM    961   CD GLU P 512     -15.001  -6.659  14.770  0.00  0.00      PROA  
ATOM    962  OE1 GLU P 512     -14.034  -6.387  15.509  0.00  0.00      PROA  
ATOM    963  OE2 GLU P 512     -16.144  -6.313  15.041  0.00  0.00      PROA  
ATOM    964    C GLU P 512     -12.077  -7.887  10.900  0.00  0.00      PROA  
ATOM    965    O GLU P 512     -12.665  -8.097   9.875  0.00  0.00      PROA  
ATOM    966    N SER P 513     -10.919  -7.244  10.925  0.00  0.00      PROA  
ATOM    967   HN SER P 513     -10.530  -7.108  11.833  0.00  0.00      PROA  
ATOM    968   CA SER P 513     -10.308  -6.639   9.789  0.00  0.00      PROA  
ATOM    969   HA SER P 513     -11.005  -6.085   9.177  0.00  0.00      PROA  
ATOM    970   CB SER P 513      -9.370  -5.449  10.157  0.00  0.00      PROA  
ATOM    971  HB1 SER P 513      -8.513  -5.874  10.721  0.00  0.00      PROA  
ATOM    972  HB2 SER P 513      -9.974  -4.694  10.703  0.00  0.00      PROA  
ATOM    973   OG SER P 513      -8.809  -4.758   9.043  0.00  0.00      PROA  
ATOM    974  HG1 SER P 513      -7.851  -4.802   9.077  0.00  0.00      PROA  
ATOM    975    C SER P 513      -9.523  -7.788   8.968  0.00  0.00      PROA  
ATOM    976    O SER P 513      -9.745  -7.941   7.776  0.00  0.00      PROA  
ATOM    977    N LEU P 514      -8.780  -8.637   9.634  0.00  0.00      PROA  
ATOM    978   HN LEU P 514      -8.753  -8.538  10.626  0.00  0.00      PROA  
ATOM    979   CA LEU P 514      -7.973  -9.768   9.111  0.00  0.00      PROA  
ATOM    980   HA LEU P 514      -7.275  -9.387   8.380  0.00  0.00      PROA  
ATOM    981   CB LEU P 514      -7.280 -10.608  10.227  0.00  0.00      PROA  
ATOM    982  HB1 LEU P 514      -6.945 -11.630   9.949  0.00  0.00      PROA  
ATOM    983  HB2 LEU P 514      -8.028 -10.679  11.045  0.00  0.00      PROA  
ATOM    984   CG LEU P 514      -5.948  -9.999  10.835  0.00  0.00      PROA  
ATOM    985   HG LEU P 514      -6.069  -8.971  11.238  0.00  0.00      PROA  
ATOM    986  CD1 LEU P 514      -5.358 -10.796  12.055  0.00  0.00      PROA  
ATOM    987 HD11 LEU P 514      -5.938 -10.793  13.002  0.00  0.00      PROA  
ATOM    988 HD12 LEU P 514      -4.443 -10.298  12.441  0.00  0.00      PROA  
ATOM    989 HD13 LEU P 514      -5.115 -11.845  11.780  0.00  0.00      PROA  
ATOM    990  CD2 LEU P 514      -4.938  -9.899   9.668  0.00  0.00      PROA  
ATOM    991 HD21 LEU P 514      -5.226  -9.184   8.868  0.00  0.00      PROA  
ATOM    992 HD22 LEU P 514      -4.794 -10.905   9.218  0.00  0.00      PROA  
ATOM    993 HD23 LEU P 514      -3.919  -9.602   9.994  0.00  0.00      PROA  
ATOM    994    C LEU P 514      -8.811 -10.791   8.361  0.00  0.00      PROA  
ATOM    995    O LEU P 514      -8.437 -11.372   7.356  0.00  0.00      PROA  
ATOM    996    N PHE P 515      -9.970 -10.985   9.018  0.00  0.00      PROA  
ATOM    997   HN PHE P 515     -10.130 -10.509   9.880  0.00  0.00      PROA  
ATOM    998   CA PHE P 515     -10.984 -11.847   8.543  0.00  0.00      PROA  
ATOM    999   HA PHE P 515     -10.608 -12.848   8.385  0.00  0.00      PROA  
ATOM   1000   CB PHE P 515     -11.899 -12.059   9.752  0.00  0.00      PROA  
ATOM   1001  HB1 PHE P 515     -12.221 -11.092  10.194  0.00  0.00      PROA  
ATOM   1002  HB2 PHE P 515     -11.356 -12.451  10.639  0.00  0.00      PROA  
ATOM   1003   CG PHE P 515     -13.104 -12.923   9.417  0.00  0.00      PROA  
ATOM   1004  CD1 PHE P 515     -14.388 -12.438   9.776  0.00  0.00      PROA  
ATOM   1005  HD1 PHE P 515     -14.468 -11.580  10.427  0.00  0.00      PROA  
ATOM   1006  CE1 PHE P 515     -15.543 -13.016   9.320  0.00  0.00      PROA  
ATOM   1007  HE1 PHE P 515     -16.522 -12.743   9.685  0.00  0.00      PROA  
ATOM   1008   CZ PHE P 515     -15.497 -14.112   8.587  0.00  0.00      PROA  
ATOM   1009   HZ PHE P 515     -16.361 -14.620   8.186  0.00  0.00      PROA  
ATOM   1010  CD2 PHE P 515     -13.094 -14.046   8.569  0.00  0.00      PROA  
ATOM   1011  HD2 PHE P 515     -12.141 -14.274   8.116  0.00  0.00      PROA  
ATOM   1012  CE2 PHE P 515     -14.252 -14.675   8.157  0.00  0.00      PROA  
ATOM   1013  HE2 PHE P 515     -14.305 -15.647   7.691  0.00  0.00      PROA  
ATOM   1014    C PHE P 515     -11.700 -11.198   7.339  0.00  0.00      PROA  
ATOM   1015    O PHE P 515     -11.882 -11.747   6.289  0.00  0.00      PROA  
ATOM   1016    N GLY P 516     -12.100  -9.915   7.457  0.00  0.00      PROA  
ATOM   1017   HN GLY P 516     -11.864  -9.453   8.308  0.00  0.00      PROA  
ATOM   1018   CA GLY P 516     -12.791  -9.232   6.392  0.00  0.00      PROA  
ATOM   1019  HA1 GLY P 516     -12.915  -8.255   6.835  0.00  0.00      PROA  
ATOM   1020  HA2 GLY P 516     -13.703  -9.760   6.154  0.00  0.00      PROA  
ATOM   1021    C GLY P 516     -12.004  -8.958   5.156  0.00  0.00      PROA  
ATOM   1022    O GLY P 516     -12.489  -9.111   4.049  0.00  0.00      PROA  
ATOM   1023    N ALA P 517     -10.668  -8.686   5.306  0.00  0.00      PROA  
ATOM   1024   HN ALA P 517     -10.418  -8.575   6.265  0.00  0.00      PROA  
ATOM   1025   CA ALA P 517      -9.635  -8.616   4.269  0.00  0.00      PROA  
ATOM   1026   HA ALA P 517      -9.863  -7.907   3.487  0.00  0.00      PROA  
ATOM   1027   CB ALA P 517      -8.292  -8.026   4.942  0.00  0.00      PROA  
ATOM   1028  HB1 ALA P 517      -7.952  -8.721   5.739  0.00  0.00      PROA  
ATOM   1029  HB2 ALA P 517      -8.727  -7.103   5.381  0.00  0.00      PROA  
ATOM   1030  HB3 ALA P 517      -7.582  -7.806   4.117  0.00  0.00      PROA  
ATOM   1031    C ALA P 517      -9.382  -9.938   3.587  0.00  0.00      PROA  
ATOM   1032    O ALA P 517      -9.496 -10.053   2.393  0.00  0.00      PROA  
ATOM   1033    N SER P 518      -9.280 -11.016   4.367  0.00  0.00      PROA  
ATOM   1034   HN SER P 518      -9.219 -10.942   5.360  0.00  0.00      PROA  
ATOM   1035   CA SER P 518      -9.173 -12.359   3.828  0.00  0.00      PROA  
ATOM   1036   HA SER P 518      -8.348 -12.482   3.142  0.00  0.00      PROA  
ATOM   1037   CB SER P 518      -8.986 -13.343   5.005  0.00  0.00      PROA  
ATOM   1038  HB1 SER P 518      -9.733 -13.372   5.827  0.00  0.00      PROA  
ATOM   1039  HB2 SER P 518      -8.109 -13.142   5.657  0.00  0.00      PROA  
ATOM   1040   OG SER P 518      -8.939 -14.714   4.717  0.00  0.00      PROA  
ATOM   1041  HG1 SER P 518      -8.165 -14.788   4.154  0.00  0.00      PROA  
ATOM   1042    C SER P 518     -10.331 -12.882   2.997  0.00  0.00      PROA  
ATOM   1043    O SER P 518     -10.153 -13.352   1.833  0.00  0.00      PROA  
ATOM   1044    N MET P 519     -11.569 -12.786   3.532  0.00  0.00      PROA  
ATOM   1045   HN MET P 519     -11.640 -12.667   4.519  0.00  0.00      PROA  
ATOM   1046   CA MET P 519     -12.798 -13.121   2.772  0.00  0.00      PROA  
ATOM   1047   HA MET P 519     -12.632 -14.140   2.457  0.00  0.00      PROA  
ATOM   1048   CB MET P 519     -14.074 -13.065   3.724  0.00  0.00      PROA  
ATOM   1049  HB1 MET P 519     -14.985 -13.011   3.091  0.00  0.00      PROA  
ATOM   1050  HB2 MET P 519     -13.876 -12.128   4.287  0.00  0.00      PROA  
ATOM   1051   CG MET P 519     -14.117 -14.341   4.589  0.00  0.00      PROA  
ATOM   1052  HG1 MET P 519     -14.988 -14.331   5.279  0.00  0.00      PROA  
ATOM   1053  HG2 MET P 519     -13.229 -14.419   5.252  0.00  0.00      PROA  
ATOM   1054   SD MET P 519     -14.193 -15.892   3.668  0.00  0.00      PROA  
ATOM   1055   CE MET P 519     -12.688 -16.657   4.243  0.00  0.00      PROA  
ATOM   1056  HE1 MET P 519     -11.892 -16.360   3.528  0.00  0.00      PROA  
ATOM   1057  HE2 MET P 519     -12.710 -17.768   4.250  0.00  0.00      PROA  
ATOM   1058  HE3 MET P 519     -12.419 -16.435   5.298  0.00  0.00      PROA  
ATOM   1059    C MET P 519     -13.098 -12.329   1.578  0.00  0.00      PROA  
ATOM   1060    O MET P 519     -13.395 -12.813   0.465  0.00  0.00      PROA  
ATOM   1061    N THR P 520     -12.997 -10.999   1.638  0.00  0.00      PROA  
ATOM   1062   HN THR P 520     -12.838 -10.689   2.573  0.00  0.00      PROA  
ATOM   1063   CA THR P 520     -13.129 -10.118   0.502  0.00  0.00      PROA  
ATOM   1064   HA THR P 520     -14.108 -10.330   0.099  0.00  0.00      PROA  
ATOM   1065   CB THR P 520     -13.065  -8.628   0.874  0.00  0.00      PROA  
ATOM   1066   HB THR P 520     -12.080  -8.375   1.320  0.00  0.00      PROA  
ATOM   1067  OG1 THR P 520     -13.892  -8.311   1.961  0.00  0.00      PROA  
ATOM   1068  HG1 THR P 520     -13.468  -8.672   2.743  0.00  0.00      PROA  
ATOM   1069  CG2 THR P 520     -13.444  -7.795  -0.320  0.00  0.00      PROA  
ATOM   1070 HG21 THR P 520     -13.460  -6.723  -0.031  0.00  0.00      PROA  
ATOM   1071 HG22 THR P 520     -14.440  -8.090  -0.713  0.00  0.00      PROA  
ATOM   1072 HG23 THR P 520     -12.808  -7.927  -1.222  0.00  0.00      PROA  
ATOM   1073    C THR P 520     -12.055 -10.304  -0.520  0.00  0.00      PROA  
ATOM   1074    O THR P 520     -12.282 -10.427  -1.705  0.00  0.00      PROA  
ATOM   1075    N GLY P 521     -10.821 -10.532  -0.016  0.00  0.00      PROA  
ATOM   1076   HN GLY P 521     -10.751 -10.644   0.973  0.00  0.00      PROA  
ATOM   1077   CA GLY P 521      -9.653 -10.861  -0.893  0.00  0.00      PROA  
ATOM   1078  HA1 GLY P 521      -8.859 -11.049  -0.185  0.00  0.00      PROA  
ATOM   1079  HA2 GLY P 521      -9.427 -10.034  -1.551  0.00  0.00      PROA  
ATOM   1080    C GLY P 521      -9.719 -12.148  -1.803  0.00  0.00      PROA  
ATOM   1081    O GLY P 521      -9.139 -12.177  -2.929  0.00  0.00      PROA  
ATOM   1082    N ILE P 522     -10.401 -13.240  -1.314  0.00  0.00      PROA  
ATOM   1083   HN ILE P 522     -10.801 -13.270  -0.401  0.00  0.00      PROA  
ATOM   1084   CA ILE P 522     -10.574 -14.474  -2.094  0.00  0.00      PROA  
ATOM   1085   HA ILE P 522      -9.585 -14.778  -2.403  0.00  0.00      PROA  
ATOM   1086   CB ILE P 522     -11.020 -15.656  -1.272  0.00  0.00      PROA  
ATOM   1087   HB ILE P 522     -11.919 -15.316  -0.714  0.00  0.00      PROA  
ATOM   1088  CG2 ILE P 522     -11.402 -16.952  -2.176  0.00  0.00      PROA  
ATOM   1089 HG21 ILE P 522     -12.196 -16.731  -2.921  0.00  0.00      PROA  
ATOM   1090 HG22 ILE P 522     -11.726 -17.800  -1.535  0.00  0.00      PROA  
ATOM   1091 HG23 ILE P 522     -10.532 -17.346  -2.743  0.00  0.00      PROA  
ATOM   1092  CG1 ILE P 522      -9.923 -15.990  -0.159  0.00  0.00      PROA  
ATOM   1093 HG11 ILE P 522      -9.348 -15.097   0.168  0.00  0.00      PROA  
ATOM   1094 HG12 ILE P 522      -9.219 -16.729  -0.598  0.00  0.00      PROA  
ATOM   1095   CD ILE P 522     -10.659 -16.517   1.049  0.00  0.00      PROA  
ATOM   1096  HD1 ILE P 522      -9.978 -16.588   1.924  0.00  0.00      PROA  
ATOM   1097  HD2 ILE P 522     -11.112 -17.510   0.842  0.00  0.00      PROA  
ATOM   1098  HD3 ILE P 522     -11.469 -15.802   1.309  0.00  0.00      PROA  
ATOM   1099    C ILE P 522     -11.530 -14.223  -3.299  0.00  0.00      PROA  
ATOM   1100    O ILE P 522     -11.233 -14.617  -4.482  0.00  0.00      PROA  
ATOM   1101    N ALA P 523     -12.602 -13.464  -3.034  0.00  0.00      PROA  
ATOM   1102   HN ALA P 523     -12.770 -13.098  -2.123  0.00  0.00      PROA  
ATOM   1103   CA ALA P 523     -13.575 -13.114  -4.103  0.00  0.00      PROA  
ATOM   1104   HA ALA P 523     -13.968 -13.983  -4.610  0.00  0.00      PROA  
ATOM   1105   CB ALA P 523     -14.741 -12.326  -3.393  0.00  0.00      PROA  
ATOM   1106  HB1 ALA P 523     -15.346 -13.048  -2.803  0.00  0.00      PROA  
ATOM   1107  HB2 ALA P 523     -15.340 -11.857  -4.202  0.00  0.00      PROA  
ATOM   1108  HB3 ALA P 523     -14.339 -11.536  -2.724  0.00  0.00      PROA  
ATOM   1109    C ALA P 523     -13.002 -12.162  -5.118  0.00  0.00      PROA  
ATOM   1110    O ALA P 523     -13.111 -12.177  -6.322  0.00  0.00      PROA  
ATOM   1111    N TYR P 524     -12.271 -11.111  -4.681  0.00  0.00      PROA  
ATOM   1112   HN TYR P 524     -12.486 -10.823  -3.751  0.00  0.00      PROA  
ATOM   1113   CA TYR P 524     -11.588 -10.199  -5.522  0.00  0.00      PROA  
ATOM   1114   HA TYR P 524     -12.277  -9.954  -6.316  0.00  0.00      PROA  
ATOM   1115   CB TYR P 524     -11.248  -8.938  -4.663  0.00  0.00      PROA  
ATOM   1116  HB1 TYR P 524     -10.505  -9.131  -3.859  0.00  0.00      PROA  
ATOM   1117  HB2 TYR P 524     -12.196  -8.657  -4.157  0.00  0.00      PROA  
ATOM   1118   CG TYR P 524     -10.813  -7.853  -5.646  0.00  0.00      PROA  
ATOM   1119  CD1 TYR P 524     -11.846  -7.085  -6.127  0.00  0.00      PROA  
ATOM   1120  HD1 TYR P 524     -12.891  -7.206  -5.883  0.00  0.00      PROA  
ATOM   1121  CE1 TYR P 524     -11.602  -6.047  -7.071  0.00  0.00      PROA  
ATOM   1122  HE1 TYR P 524     -12.457  -5.486  -7.416  0.00  0.00      PROA  
ATOM   1123   CZ TYR P 524     -10.295  -5.849  -7.655  0.00  0.00      PROA  
ATOM   1124   OH TYR P 524     -10.076  -5.077  -8.727  0.00  0.00      PROA  
ATOM   1125   HH TYR P 524      -9.396  -5.646  -9.094  0.00  0.00      PROA  
ATOM   1126  CD2 TYR P 524      -9.498  -7.710  -6.206  0.00  0.00      PROA  
ATOM   1127  HD2 TYR P 524      -8.697  -8.422  -6.072  0.00  0.00      PROA  
ATOM   1128  CE2 TYR P 524      -9.251  -6.682  -7.193  0.00  0.00      PROA  
ATOM   1129  HE2 TYR P 524      -8.303  -6.463  -7.662  0.00  0.00      PROA  
ATOM   1130    C TYR P 524     -10.401 -10.761  -6.326  0.00  0.00      PROA  
ATOM   1131    O TYR P 524     -10.229 -10.546  -7.545  0.00  0.00      PROA  
ATOM   1132    N SER P 525      -9.557 -11.661  -5.677  0.00  0.00      PROA  
ATOM   1133   HN SER P 525      -9.727 -11.809  -4.706  0.00  0.00      PROA  
ATOM   1134   CA SER P 525      -8.524 -12.442  -6.327  0.00  0.00      PROA  
ATOM   1135   HA SER P 525      -7.744 -11.821  -6.743  0.00  0.00      PROA  
ATOM   1136   CB SER P 525      -7.695 -13.439  -5.354  0.00  0.00      PROA  
ATOM   1137  HB1 SER P 525      -7.036 -14.026  -6.030  0.00  0.00      PROA  
ATOM   1138  HB2 SER P 525      -8.402 -14.000  -4.707  0.00  0.00      PROA  
ATOM   1139   OG SER P 525      -6.775 -12.666  -4.582  0.00  0.00      PROA  
ATOM   1140  HG1 SER P 525      -7.295 -12.262  -3.883  0.00  0.00      PROA  
ATOM   1141    C SER P 525      -8.987 -13.347  -7.431  0.00  0.00      PROA  
ATOM   1142    O SER P 525      -8.442 -13.385  -8.553  0.00  0.00      PROA  
ATOM   1143    N LEU P 526     -10.016 -14.151  -7.140  0.00  0.00      PROA  
ATOM   1144   HN LEU P 526     -10.488 -14.148  -6.262  0.00  0.00      PROA  
ATOM   1145   CA LEU P 526     -10.637 -14.948  -8.130  0.00  0.00      PROA  
ATOM   1146   HA LEU P 526      -9.885 -15.441  -8.727  0.00  0.00      PROA  
ATOM   1147   CB LEU P 526     -11.510 -16.150  -7.592  0.00  0.00      PROA  
ATOM   1148  HB1 LEU P 526     -11.964 -16.801  -8.370  0.00  0.00      PROA  
ATOM   1149  HB2 LEU P 526     -12.404 -15.751  -7.066  0.00  0.00      PROA  
ATOM   1150   CG LEU P 526     -10.593 -17.128  -6.778  0.00  0.00      PROA  
ATOM   1151   HG LEU P 526     -10.128 -16.719  -5.856  0.00  0.00      PROA  
ATOM   1152  CD1 LEU P 526     -11.496 -18.342  -6.450  0.00  0.00      PROA  
ATOM   1153 HD11 LEU P 526     -10.977 -19.086  -5.808  0.00  0.00      PROA  
ATOM   1154 HD12 LEU P 526     -11.875 -18.907  -7.329  0.00  0.00      PROA  
ATOM   1155 HD13 LEU P 526     -12.378 -17.994  -5.871  0.00  0.00      PROA  
ATOM   1156  CD2 LEU P 526      -9.394 -17.679  -7.614  0.00  0.00      PROA  
ATOM   1157 HD21 LEU P 526      -8.421 -17.234  -7.314  0.00  0.00      PROA  
ATOM   1158 HD22 LEU P 526      -9.604 -17.593  -8.702  0.00  0.00      PROA  
ATOM   1159 HD23 LEU P 526      -9.278 -18.768  -7.423  0.00  0.00      PROA  
ATOM   1160    C LEU P 526     -11.464 -14.204  -9.232  0.00  0.00      PROA  
ATOM   1161    O LEU P 526     -11.229 -14.548 -10.436  0.00  0.00      PROA  
ATOM   1162    N PHE P 527     -12.322 -13.241  -9.012  0.00  0.00      PROA  
ATOM   1163   HN PHE P 527     -12.532 -13.048  -8.057  0.00  0.00      PROA  
ATOM   1164   CA PHE P 527     -13.268 -12.828 -10.005  0.00  0.00      PROA  
ATOM   1165   HA PHE P 527     -13.190 -13.357 -10.943  0.00  0.00      PROA  
ATOM   1166   CB PHE P 527     -14.812 -13.000  -9.558  0.00  0.00      PROA  
ATOM   1167  HB1 PHE P 527     -15.520 -12.547 -10.285  0.00  0.00      PROA  
ATOM   1168  HB2 PHE P 527     -15.047 -12.476  -8.606  0.00  0.00      PROA  
ATOM   1169   CG PHE P 527     -15.064 -14.504  -9.558  0.00  0.00      PROA  
ATOM   1170  CD1 PHE P 527     -15.289 -15.164 -10.761  0.00  0.00      PROA  
ATOM   1171  HD1 PHE P 527     -15.265 -14.657 -11.715  0.00  0.00      PROA  
ATOM   1172  CE1 PHE P 527     -15.420 -16.544 -10.786  0.00  0.00      PROA  
ATOM   1173  HE1 PHE P 527     -15.522 -17.105 -11.703  0.00  0.00      PROA  
ATOM   1174   CZ PHE P 527     -15.269 -17.296  -9.614  0.00  0.00      PROA  
ATOM   1175   HZ PHE P 527     -15.571 -18.333  -9.594  0.00  0.00      PROA  
ATOM   1176  CD2 PHE P 527     -14.951 -15.255  -8.380  0.00  0.00      PROA  
ATOM   1177  HD2 PHE P 527     -14.568 -14.789  -7.485  0.00  0.00      PROA  
ATOM   1178  CE2 PHE P 527     -14.988 -16.652  -8.441  0.00  0.00      PROA  
ATOM   1179  HE2 PHE P 527     -15.052 -17.268  -7.556  0.00  0.00      PROA  
ATOM   1180    C PHE P 527     -13.191 -11.321 -10.428  0.00  0.00      PROA  
ATOM   1181    O PHE P 527     -14.064 -10.895 -11.243  0.00  0.00      PROA  
ATOM   1182    N ALA P 528     -12.230 -10.509  -9.985  0.00  0.00      PROA  
ATOM   1183   HN ALA P 528     -11.530 -10.840  -9.357  0.00  0.00      PROA  
ATOM   1184   CA ALA P 528     -11.964  -9.205 -10.570  0.00  0.00      PROA  
ATOM   1185   HA ALA P 528     -12.942  -8.748 -10.565  0.00  0.00      PROA  
ATOM   1186   CB ALA P 528     -10.982  -8.396  -9.797  0.00  0.00      PROA  
ATOM   1187  HB1 ALA P 528      -9.956  -8.816  -9.852  0.00  0.00      PROA  
ATOM   1188  HB2 ALA P 528     -11.335  -8.234  -8.756  0.00  0.00      PROA  
ATOM   1189  HB3 ALA P 528     -10.877  -7.345 -10.143  0.00  0.00      PROA  
ATOM   1190    C ALA P 528     -11.439  -9.283 -11.990  0.00  0.00      PROA  
ATOM   1191    O ALA P 528     -10.674 -10.201 -12.287  0.00  0.00      PROA  
ATOM   1192    N GLY P 529     -11.760  -8.288 -12.761  0.00  0.00      PROA  
ATOM   1193   HN GLY P 529     -12.134  -7.463 -12.345  0.00  0.00      PROA  
ATOM   1194   CA GLY P 529     -11.170  -7.915 -14.099  0.00  0.00      PROA  
ATOM   1195  HA1 GLY P 529     -11.625  -6.973 -14.368  0.00  0.00      PROA  
ATOM   1196  HA2 GLY P 529     -11.325  -8.704 -14.820  0.00  0.00      PROA  
ATOM   1197    C GLY P 529      -9.663  -7.638 -14.028  0.00  0.00      PROA  
ATOM   1198    O GLY P 529      -8.826  -8.389 -14.598  0.00  0.00      PROA  
ATOM   1199    N GLN P 530      -9.300  -6.676 -13.176  0.00  0.00      PROA  
ATOM   1200   HN GLN P 530     -10.022  -6.190 -12.690  0.00  0.00      PROA  
ATOM   1201   CA GLN P 530      -7.944  -6.374 -12.766  0.00  0.00      PROA  
ATOM   1202   HA GLN P 530      -7.275  -6.680 -13.556  0.00  0.00      PROA  
ATOM   1203   CB GLN P 530      -7.824  -4.848 -12.704  0.00  0.00      PROA  
ATOM   1204  HB1 GLN P 530      -8.486  -4.315 -11.987  0.00  0.00      PROA  
ATOM   1205  HB2 GLN P 530      -8.015  -4.432 -13.716  0.00  0.00      PROA  
ATOM   1206   CG GLN P 530      -6.460  -4.258 -12.388  0.00  0.00      PROA  
ATOM   1207  HG1 GLN P 530      -6.237  -4.318 -11.301  0.00  0.00      PROA  
ATOM   1208  HG2 GLN P 530      -6.472  -3.184 -12.672  0.00  0.00      PROA  
ATOM   1209   CD GLN P 530      -5.294  -4.991 -13.096  0.00  0.00      PROA  
ATOM   1210  OE1 GLN P 530      -4.687  -5.866 -12.464  0.00  0.00      PROA  
ATOM   1211  NE2 GLN P 530      -4.918  -4.668 -14.353  0.00  0.00      PROA  
ATOM   1212 HE21 GLN P 530      -3.990  -4.944 -14.605  0.00  0.00      PROA  
ATOM   1213 HE22 GLN P 530      -5.301  -3.951 -14.935  0.00  0.00      PROA  
ATOM   1214    C GLN P 530      -7.581  -6.992 -11.367  0.00  0.00      PROA  
ATOM   1215    O GLN P 530      -8.121  -6.352 -10.414  0.00  0.00      PROA  
ATOM   1216    N PRO P 531      -6.820  -8.062 -11.146  0.00  0.00      PROA  
ATOM   1217   CD PRO P 531      -6.265  -8.868 -12.236  0.00  0.00      PROA  
ATOM   1218  HD1 PRO P 531      -5.409  -8.340 -12.707  0.00  0.00      PROA  
ATOM   1219  HD2 PRO P 531      -7.057  -9.092 -12.982  0.00  0.00      PROA  
ATOM   1220   CA PRO P 531      -6.643  -8.602  -9.814  0.00  0.00      PROA  
ATOM   1221   HA PRO P 531      -7.311  -8.247  -9.043  0.00  0.00      PROA  
ATOM   1222   CB PRO P 531      -6.548 -10.040 -10.152  0.00  0.00      PROA  
ATOM   1223  HB1 PRO P 531      -7.567 -10.438 -10.343  0.00  0.00      PROA  
ATOM   1224  HB2 PRO P 531      -6.182 -10.611  -9.272  0.00  0.00      PROA  
ATOM   1225   CG PRO P 531      -5.762 -10.056 -11.447  0.00  0.00      PROA  
ATOM   1226  HG1 PRO P 531      -4.664 -10.067 -11.280  0.00  0.00      PROA  
ATOM   1227  HG2 PRO P 531      -6.001 -10.920 -12.103  0.00  0.00      PROA  
ATOM   1228    C PRO P 531      -5.304  -8.159  -9.171  0.00  0.00      PROA  
ATOM   1229    O PRO P 531      -4.949  -8.542  -8.069  0.00  0.00      PROA  
ATOM   1230    N LEU P 532      -4.589  -7.276  -9.846  0.00  0.00      PROA  
ATOM   1231   HN LEU P 532      -4.720  -7.050 -10.808  0.00  0.00      PROA  
ATOM   1232   CA LEU P 532      -3.334  -6.763  -9.295  0.00  0.00      PROA  
ATOM   1233   HA LEU P 532      -2.678  -7.536  -8.923  0.00  0.00      PROA  
ATOM   1234   CB LEU P 532      -2.322  -6.274 -10.405  0.00  0.00      PROA  
ATOM   1235  HB1 LEU P 532      -1.337  -5.971  -9.990  0.00  0.00      PROA  
ATOM   1236  HB2 LEU P 532      -2.692  -5.485 -11.094  0.00  0.00      PROA  
ATOM   1237   CG LEU P 532      -2.061  -7.411 -11.458  0.00  0.00      PROA  
ATOM   1238   HG LEU P 532      -3.034  -7.716 -11.900  0.00  0.00      PROA  
ATOM   1239  CD1 LEU P 532      -1.140  -6.869 -12.539  0.00  0.00      PROA  
ATOM   1240 HD11 LEU P 532      -0.308  -6.387 -11.983  0.00  0.00      PROA  
ATOM   1241 HD12 LEU P 532      -1.670  -6.094 -13.133  0.00  0.00      PROA  
ATOM   1242 HD13 LEU P 532      -0.706  -7.614 -13.241  0.00  0.00      PROA  
ATOM   1243  CD2 LEU P 532      -1.467  -8.742 -10.904  0.00  0.00      PROA  
ATOM   1244 HD21 LEU P 532      -1.176  -9.469 -11.692  0.00  0.00      PROA  
ATOM   1245 HD22 LEU P 532      -2.030  -9.204 -10.065  0.00  0.00      PROA  
ATOM   1246 HD23 LEU P 532      -0.441  -8.514 -10.544  0.00  0.00      PROA  
ATOM   1247    C LEU P 532      -3.557  -5.679  -8.212  0.00  0.00      PROA  
ATOM   1248    O LEU P 532      -2.644  -5.414  -7.452  0.00  0.00      PROA  
ATOM   1249    N THR P 533      -4.724  -5.050  -8.177  0.00  0.00      PROA  
ATOM   1250   HN THR P 533      -5.434  -5.344  -8.812  0.00  0.00      PROA  
ATOM   1251   CA THR P 533      -5.073  -4.026  -7.239  0.00  0.00      PROA  
ATOM   1252   HA THR P 533      -4.198  -3.407  -7.108  0.00  0.00      PROA  
ATOM   1253   CB THR P 533      -6.282  -3.189  -7.793  0.00  0.00      PROA  
ATOM   1254   HB THR P 533      -6.813  -2.588  -7.023  0.00  0.00      PROA  
ATOM   1255  OG1 THR P 533      -7.234  -3.994  -8.478  0.00  0.00      PROA  
ATOM   1256  HG1 THR P 533      -7.918  -4.274  -7.865  0.00  0.00      PROA  
ATOM   1257  CG2 THR P 533      -5.763  -2.323  -8.905  0.00  0.00      PROA  
ATOM   1258 HG21 THR P 533      -5.079  -1.506  -8.589  0.00  0.00      PROA  
ATOM   1259 HG22 THR P 533      -6.600  -1.727  -9.328  0.00  0.00      PROA  
ATOM   1260 HG23 THR P 533      -5.309  -2.832  -9.781  0.00  0.00      PROA  
ATOM   1261    C THR P 533      -5.431  -4.595  -5.892  0.00  0.00      PROA  
ATOM   1262    O THR P 533      -6.500  -5.278  -5.768  0.00  0.00      PROA  
ATOM   1263    N ILE P 534      -4.622  -4.311  -4.897  0.00  0.00      PROA  
ATOM   1264   HN ILE P 534      -4.010  -3.547  -5.082  0.00  0.00      PROA  
ATOM   1265   CA ILE P 534      -4.658  -4.925  -3.602  0.00  0.00      PROA  
ATOM   1266   HA ILE P 534      -5.040  -5.926  -3.739  0.00  0.00      PROA  
ATOM   1267   CB ILE P 534      -3.178  -4.968  -2.969  0.00  0.00      PROA  
ATOM   1268   HB ILE P 534      -2.717  -3.965  -3.098  0.00  0.00      PROA  
ATOM   1269  CG2 ILE P 534      -3.306  -5.207  -1.474  0.00  0.00      PROA  
ATOM   1270 HG21 ILE P 534      -2.260  -5.478  -1.212  0.00  0.00      PROA  
ATOM   1271 HG22 ILE P 534      -3.928  -6.111  -1.299  0.00  0.00      PROA  
ATOM   1272 HG23 ILE P 534      -3.812  -4.399  -0.903  0.00  0.00      PROA  
ATOM   1273  CG1 ILE P 534      -2.218  -6.064  -3.569  0.00  0.00      PROA  
ATOM   1274 HG11 ILE P 534      -1.279  -5.971  -2.981  0.00  0.00      PROA  
ATOM   1275 HG12 ILE P 534      -1.929  -5.726  -4.587  0.00  0.00      PROA  
ATOM   1276   CD ILE P 534      -2.688  -7.435  -3.589  0.00  0.00      PROA  
ATOM   1277  HD1 ILE P 534      -2.070  -8.137  -4.190  0.00  0.00      PROA  
ATOM   1278  HD2 ILE P 534      -3.677  -7.305  -4.078  0.00  0.00      PROA  
ATOM   1279  HD3 ILE P 534      -2.880  -7.871  -2.586  0.00  0.00      PROA  
ATOM   1280    C ILE P 534      -5.617  -4.056  -2.755  0.00  0.00      PROA  
ATOM   1281    O ILE P 534      -5.338  -2.909  -2.480  0.00  0.00      PROA  
ATOM   1282    N LEU P 535      -6.675  -4.682  -2.217  0.00  0.00      PROA  
ATOM   1283   HN LEU P 535      -6.755  -5.665  -2.364  0.00  0.00      PROA  
ATOM   1284   CA LEU P 535      -7.658  -3.977  -1.332  0.00  0.00      PROA  
ATOM   1285   HA LEU P 535      -7.845  -3.085  -1.911  0.00  0.00      PROA  
ATOM   1286   CB LEU P 535      -8.991  -4.853  -1.220  0.00  0.00      PROA  
ATOM   1287  HB1 LEU P 535      -9.742  -4.321  -0.597  0.00  0.00      PROA  
ATOM   1288  HB2 LEU P 535      -8.703  -5.812  -0.740  0.00  0.00      PROA  
ATOM   1289   CG LEU P 535      -9.639  -5.237  -2.510  0.00  0.00      PROA  
ATOM   1290   HG LEU P 535      -8.881  -5.841  -3.053  0.00  0.00      PROA  
ATOM   1291  CD1 LEU P 535     -10.817  -6.150  -2.190  0.00  0.00      PROA  
ATOM   1292 HD11 LEU P 535     -11.449  -5.612  -1.451  0.00  0.00      PROA  
ATOM   1293 HD12 LEU P 535     -10.368  -6.973  -1.594  0.00  0.00      PROA  
ATOM   1294 HD13 LEU P 535     -11.413  -6.513  -3.054  0.00  0.00      PROA  
ATOM   1295  CD2 LEU P 535     -10.175  -4.102  -3.360  0.00  0.00      PROA  
ATOM   1296 HD21 LEU P 535      -9.335  -3.501  -3.770  0.00  0.00      PROA  
ATOM   1297 HD22 LEU P 535     -10.805  -3.467  -2.702  0.00  0.00      PROA  
ATOM   1298 HD23 LEU P 535     -10.769  -4.467  -4.225  0.00  0.00      PROA  
ATOM   1299    C LEU P 535      -7.072  -3.541  -0.054  0.00  0.00      PROA  
ATOM   1300    O LEU P 535      -6.188  -4.252   0.366  0.00  0.00      PROA  
ATOM   1301    N GLY P 536      -7.478  -2.418   0.495  0.00  0.00      PROA  
ATOM   1302   HN GLY P 536      -8.232  -1.945   0.044  0.00  0.00      PROA  
ATOM   1303   CA GLY P 536      -6.959  -1.804   1.663  0.00  0.00      PROA  
ATOM   1304  HA1 GLY P 536      -6.025  -1.352   1.362  0.00  0.00      PROA  
ATOM   1305  HA2 GLY P 536      -6.884  -2.625   2.360  0.00  0.00      PROA  
ATOM   1306    C GLY P 536      -7.941  -0.731   2.266  0.00  0.00      PROA  
ATOM   1307    O GLY P 536      -9.121  -0.778   1.988  0.00  0.00      PROA  
ATOM   1308    N SER P 537      -7.444   0.216   3.006  0.00  0.00      PROA  
ATOM   1309   HN SER P 537      -6.483   0.272   3.265  0.00  0.00      PROA  
ATOM   1310   CA SER P 537      -8.338   1.161   3.713  0.00  0.00      PROA  
ATOM   1311   HA SER P 537      -9.325   0.772   3.914  0.00  0.00      PROA  
ATOM   1312   CB SER P 537      -7.878   1.727   5.091  0.00  0.00      PROA  
ATOM   1313  HB1 SER P 537      -6.942   2.305   4.936  0.00  0.00      PROA  
ATOM   1314  HB2 SER P 537      -7.497   0.832   5.627  0.00  0.00      PROA  
ATOM   1315   OG SER P 537      -8.872   2.525   5.711  0.00  0.00      PROA  
ATOM   1316  HG1 SER P 537      -9.612   1.937   5.878  0.00  0.00      PROA  
ATOM   1317    C SER P 537      -8.489   2.334   2.748  0.00  0.00      PROA  
ATOM   1318    O SER P 537      -7.495   2.690   2.096  0.00  0.00      PROA  
ATOM   1319    N THR P 538      -9.685   2.945   2.802  0.00  0.00      PROA  
ATOM   1320   HN THR P 538     -10.464   2.656   3.354  0.00  0.00      PROA  
ATOM   1321   CA THR P 538     -10.110   4.035   1.979  0.00  0.00      PROA  
ATOM   1322   HA THR P 538      -9.364   4.375   1.276  0.00  0.00      PROA  
ATOM   1323   CB THR P 538     -11.390   3.747   1.126  0.00  0.00      PROA  
ATOM   1324   HB THR P 538     -11.106   3.175   0.216  0.00  0.00      PROA  
ATOM   1325  OG1 THR P 538     -11.972   4.950   0.773  0.00  0.00      PROA  
ATOM   1326  HG1 THR P 538     -11.447   5.156  -0.004  0.00  0.00      PROA  
ATOM   1327  CG2 THR P 538     -12.346   2.851   1.921  0.00  0.00      PROA  
ATOM   1328 HG21 THR P 538     -13.273   2.651   1.343  0.00  0.00      PROA  
ATOM   1329 HG22 THR P 538     -12.566   3.425   2.847  0.00  0.00      PROA  
ATOM   1330 HG23 THR P 538     -11.968   1.854   2.233  0.00  0.00      PROA  
ATOM   1331    C THR P 538     -10.282   5.199   2.955  0.00  0.00      PROA  
ATOM   1332    O THR P 538     -11.152   5.279   3.871  0.00  0.00      PROA  
ATOM   1333    N GLY P 539      -9.415   6.231   2.722  0.00  0.00      PROA  
ATOM   1334   HN GLY P 539      -8.787   6.196   1.949  0.00  0.00      PROA  
ATOM   1335   CA GLY P 539      -9.215   7.446   3.392  0.00  0.00      PROA  
ATOM   1336  HA1 GLY P 539      -8.506   8.123   2.939  0.00  0.00      PROA  
ATOM   1337  HA2 GLY P 539      -8.732   7.150   4.311  0.00  0.00      PROA  
ATOM   1338    C GLY P 539     -10.389   8.171   3.894  0.00  0.00      PROA  
ATOM   1339    O GLY P 539     -10.623   8.170   5.028  0.00  0.00      PROA  
ATOM   1340    N PRO P 540     -11.239   8.842   3.073  0.00  0.00      PROA  
ATOM   1341   CD PRO P 540     -10.950   9.132   1.643  0.00  0.00      PROA  
ATOM   1342  HD1 PRO P 540     -10.668   8.228   1.062  0.00  0.00      PROA  
ATOM   1343  HD2 PRO P 540      -9.983   9.674   1.565  0.00  0.00      PROA  
ATOM   1344   CA PRO P 540     -12.270   9.755   3.654  0.00  0.00      PROA  
ATOM   1345   HA PRO P 540     -11.810  10.167   4.540  0.00  0.00      PROA  
ATOM   1346   CB PRO P 540     -12.562  10.665   2.429  0.00  0.00      PROA  
ATOM   1347  HB1 PRO P 540     -11.785  11.458   2.475  0.00  0.00      PROA  
ATOM   1348  HB2 PRO P 540     -13.599  11.062   2.388  0.00  0.00      PROA  
ATOM   1349   CG PRO P 540     -12.181   9.850   1.149  0.00  0.00      PROA  
ATOM   1350  HG1 PRO P 540     -13.000   9.142   0.901  0.00  0.00      PROA  
ATOM   1351  HG2 PRO P 540     -12.086  10.638   0.371  0.00  0.00      PROA  
ATOM   1352    C PRO P 540     -13.419   8.902   4.085  0.00  0.00      PROA  
ATOM   1353    O PRO P 540     -14.244   9.412   4.812  0.00  0.00      PROA  
ATOM   1354    N VAL P 541     -13.516   7.606   3.737  0.00  0.00      PROA  
ATOM   1355   HN VAL P 541     -12.911   7.331   2.993  0.00  0.00      PROA  
ATOM   1356   CA VAL P 541     -14.466   6.701   4.236  0.00  0.00      PROA  
ATOM   1357   HA VAL P 541     -15.447   7.151   4.262  0.00  0.00      PROA  
ATOM   1358   CB VAL P 541     -14.628   5.517   3.331  0.00  0.00      PROA  
ATOM   1359   HB VAL P 541     -13.649   4.995   3.267  0.00  0.00      PROA  
ATOM   1360  CG1 VAL P 541     -15.771   4.569   3.757  0.00  0.00      PROA  
ATOM   1361 HG11 VAL P 541     -15.655   3.655   3.136  0.00  0.00      PROA  
ATOM   1362 HG12 VAL P 541     -16.838   4.837   3.602  0.00  0.00      PROA  
ATOM   1363 HG13 VAL P 541     -15.632   4.308   4.828  0.00  0.00      PROA  
ATOM   1364  CG2 VAL P 541     -14.927   6.016   1.875  0.00  0.00      PROA  
ATOM   1365 HG21 VAL P 541     -14.053   6.511   1.400  0.00  0.00      PROA  
ATOM   1366 HG22 VAL P 541     -15.835   6.656   1.900  0.00  0.00      PROA  
ATOM   1367 HG23 VAL P 541     -15.135   5.205   1.145  0.00  0.00      PROA  
ATOM   1368    C VAL P 541     -14.214   6.293   5.707  0.00  0.00      PROA  
ATOM   1369    O VAL P 541     -15.155   6.047   6.458  0.00  0.00      PROA  
ATOM   1370    N LEU P 542     -12.927   6.268   6.060  0.00  0.00      PROA  
ATOM   1371   HN LEU P 542     -12.330   6.409   5.274  0.00  0.00      PROA  
ATOM   1372   CA LEU P 542     -12.557   6.244   7.471  0.00  0.00      PROA  
ATOM   1373   HA LEU P 542     -13.081   5.492   8.041  0.00  0.00      PROA  
ATOM   1374   CB LEU P 542     -11.079   5.872   7.524  0.00  0.00      PROA  
ATOM   1375  HB1 LEU P 542     -10.622   6.699   6.940  0.00  0.00      PROA  
ATOM   1376  HB2 LEU P 542     -10.948   4.876   7.051  0.00  0.00      PROA  
ATOM   1377   CG LEU P 542     -10.411   5.765   8.947  0.00  0.00      PROA  
ATOM   1378   HG LEU P 542     -10.909   6.465   9.653  0.00  0.00      PROA  
ATOM   1379  CD1 LEU P 542     -10.665   4.435   9.588  0.00  0.00      PROA  
ATOM   1380 HD11 LEU P 542     -10.076   4.410  10.530  0.00  0.00      PROA  
ATOM   1381 HD12 LEU P 542     -10.391   3.555   8.967  0.00  0.00      PROA  
ATOM   1382 HD13 LEU P 542     -11.730   4.349   9.891  0.00  0.00      PROA  
ATOM   1383  CD2 LEU P 542      -8.865   5.852   8.811  0.00  0.00      PROA  
ATOM   1384 HD21 LEU P 542      -8.452   5.825   9.842  0.00  0.00      PROA  
ATOM   1385 HD22 LEU P 542      -8.500   6.814   8.392  0.00  0.00      PROA  
ATOM   1386 HD23 LEU P 542      -8.401   4.959   8.340  0.00  0.00      PROA  
ATOM   1387    C LEU P 542     -12.893   7.620   8.137  0.00  0.00      PROA  
ATOM   1388    O LEU P 542     -13.214   7.733   9.278  0.00  0.00      PROA  
ATOM   1389    N VAL P 543     -12.830   8.757   7.376  0.00  0.00      PROA  
ATOM   1390   HN VAL P 543     -12.551   8.783   6.419  0.00  0.00      PROA  
ATOM   1391   CA VAL P 543     -13.337  10.026   7.889  0.00  0.00      PROA  
ATOM   1392   HA VAL P 543     -12.907  10.191   8.866  0.00  0.00      PROA  
ATOM   1393   CB VAL P 543     -12.832  11.204   7.022  0.00  0.00      PROA  
ATOM   1394   HB VAL P 543     -12.921  11.034   5.928  0.00  0.00      PROA  
ATOM   1395  CG1 VAL P 543     -13.344  12.579   7.414  0.00  0.00      PROA  
ATOM   1396 HG11 VAL P 543     -12.877  13.396   6.823  0.00  0.00      PROA  
ATOM   1397 HG12 VAL P 543     -13.152  12.738   8.497  0.00  0.00      PROA  
ATOM   1398 HG13 VAL P 543     -14.432  12.797   7.360  0.00  0.00      PROA  
ATOM   1399  CG2 VAL P 543     -11.332  11.200   7.311  0.00  0.00      PROA  
ATOM   1400 HG21 VAL P 543     -11.063  11.119   8.386  0.00  0.00      PROA  
ATOM   1401 HG22 VAL P 543     -11.009  12.213   6.986  0.00  0.00      PROA  
ATOM   1402 HG23 VAL P 543     -10.865  10.404   6.694  0.00  0.00      PROA  
ATOM   1403    C VAL P 543     -14.802  10.175   8.105  0.00  0.00      PROA  
ATOM   1404    O VAL P 543     -15.233  10.641   9.186  0.00  0.00      PROA  
ATOM   1405    N PHE P 544     -15.619   9.704   7.090  0.00  0.00      PROA  
ATOM   1406   HN PHE P 544     -15.194   9.381   6.248  0.00  0.00      PROA  
ATOM   1407   CA PHE P 544     -17.066   9.557   7.041  0.00  0.00      PROA  
ATOM   1408   HA PHE P 544     -17.518  10.522   7.218  0.00  0.00      PROA  
ATOM   1409   CB PHE P 544     -17.542   8.970   5.653  0.00  0.00      PROA  
ATOM   1410  HB1 PHE P 544     -17.121   7.969   5.418  0.00  0.00      PROA  
ATOM   1411  HB2 PHE P 544     -17.150   9.665   4.880  0.00  0.00      PROA  
ATOM   1412   CG PHE P 544     -19.001   8.772   5.535  0.00  0.00      PROA  
ATOM   1413  CD1 PHE P 544     -19.796   9.735   4.891  0.00  0.00      PROA  
ATOM   1414  HD1 PHE P 544     -19.337  10.660   4.575  0.00  0.00      PROA  
ATOM   1415  CE1 PHE P 544     -21.130   9.438   4.557  0.00  0.00      PROA  
ATOM   1416  HE1 PHE P 544     -21.682  10.222   4.060  0.00  0.00      PROA  
ATOM   1417   CZ PHE P 544     -21.669   8.225   4.912  0.00  0.00      PROA  
ATOM   1418   HZ PHE P 544     -22.697   7.974   4.696  0.00  0.00      PROA  
ATOM   1419  CD2 PHE P 544     -19.582   7.564   5.890  0.00  0.00      PROA  
ATOM   1420  HD2 PHE P 544     -19.065   6.730   6.341  0.00  0.00      PROA  
ATOM   1421  CE2 PHE P 544     -20.890   7.275   5.565  0.00  0.00      PROA  
ATOM   1422  HE2 PHE P 544     -21.396   6.382   5.899  0.00  0.00      PROA  
ATOM   1423    C PHE P 544     -17.455   8.598   8.213  0.00  0.00      PROA  
ATOM   1424    O PHE P 544     -18.404   8.977   8.873  0.00  0.00      PROA  
ATOM   1425    N GLU P 545     -16.684   7.572   8.599  0.00  0.00      PROA  
ATOM   1426   HN GLU P 545     -15.995   7.211   7.974  0.00  0.00      PROA  
ATOM   1427   CA GLU P 545     -17.127   6.760   9.745  0.00  0.00      PROA  
ATOM   1428   HA GLU P 545     -18.167   6.478   9.669  0.00  0.00      PROA  
ATOM   1429   CB GLU P 545     -16.287   5.448   9.637  0.00  0.00      PROA  
ATOM   1430  HB1 GLU P 545     -16.293   4.993  10.650  0.00  0.00      PROA  
ATOM   1431  HB2 GLU P 545     -15.225   5.681   9.407  0.00  0.00      PROA  
ATOM   1432   CG GLU P 545     -16.917   4.433   8.642  0.00  0.00      PROA  
ATOM   1433  HG1 GLU P 545     -16.315   4.554   7.717  0.00  0.00      PROA  
ATOM   1434  HG2 GLU P 545     -17.961   4.730   8.406  0.00  0.00      PROA  
ATOM   1435   CD GLU P 545     -16.832   3.033   9.199  0.00  0.00      PROA  
ATOM   1436  OE1 GLU P 545     -16.083   2.158   8.682  0.00  0.00      PROA  
ATOM   1437  OE2 GLU P 545     -17.593   2.731  10.186  0.00  0.00      PROA  
ATOM   1438    C GLU P 545     -17.067   7.378  11.133  0.00  0.00      PROA  
ATOM   1439    O GLU P 545     -17.988   7.187  11.907  0.00  0.00      PROA  
ATOM   1440    N LYS P 546     -15.968   8.145  11.298  0.00  0.00      PROA  
ATOM   1441   HN LYS P 546     -15.223   8.156  10.635  0.00  0.00      PROA  
ATOM   1442   CA LYS P 546     -15.873   9.044  12.439  0.00  0.00      PROA  
ATOM   1443   HA LYS P 546     -16.039   8.423  13.306  0.00  0.00      PROA  
ATOM   1444   CB LYS P 546     -14.440   9.446  12.521  0.00  0.00      PROA  
ATOM   1445  HB1 LYS P 546     -14.184  10.115  11.672  0.00  0.00      PROA  
ATOM   1446  HB2 LYS P 546     -13.764   8.564  12.523  0.00  0.00      PROA  
ATOM   1447   CG LYS P 546     -14.113  10.467  13.639  0.00  0.00      PROA  
ATOM   1448  HG1 LYS P 546     -14.841  11.298  13.516  0.00  0.00      PROA  
ATOM   1449  HG2 LYS P 546     -13.105  10.894  13.452  0.00  0.00      PROA  
ATOM   1450   CD LYS P 546     -14.165   9.714  14.961  0.00  0.00      PROA  
ATOM   1451  HD1 LYS P 546     -14.111   8.639  14.685  0.00  0.00      PROA  
ATOM   1452  HD2 LYS P 546     -15.157   9.738  15.460  0.00  0.00      PROA  
ATOM   1453   CE LYS P 546     -13.110  10.237  15.923  0.00  0.00      PROA  
ATOM   1454  HE1 LYS P 546     -13.248   9.736  16.905  0.00  0.00      PROA  
ATOM   1455  HE2 LYS P 546     -13.309  11.316  16.098  0.00  0.00      PROA  
ATOM   1456   NZ LYS P 546     -11.703  10.120  15.501  0.00  0.00      PROA  
ATOM   1457  HZ1 LYS P 546     -11.494  11.121  15.310  0.00  0.00      PROA  
ATOM   1458  HZ2 LYS P 546     -11.537   9.533  14.659  0.00  0.00      PROA  
ATOM   1459  HZ3 LYS P 546     -11.154   9.789  16.320  0.00  0.00      PROA  
ATOM   1460    C LYS P 546     -16.855  10.143  12.644  0.00  0.00      PROA  
ATOM   1461    O LYS P 546     -17.468  10.288  13.683  0.00  0.00      PROA  
ATOM   1462    N ILE P 547     -17.162  10.883  11.548  0.00  0.00      PROA  
ATOM   1463   HN ILE P 547     -16.953  10.660  10.599  0.00  0.00      PROA  
ATOM   1464   CA ILE P 547     -18.232  11.887  11.532  0.00  0.00      PROA  
ATOM   1465   HA ILE P 547     -17.935  12.639  12.248  0.00  0.00      PROA  
ATOM   1466   CB ILE P 547     -18.330  12.617  10.154  0.00  0.00      PROA  
ATOM   1467   HB ILE P 547     -18.667  11.892   9.382  0.00  0.00      PROA  
ATOM   1468  CG2 ILE P 547     -19.445  13.645  10.194  0.00  0.00      PROA  
ATOM   1469 HG21 ILE P 547     -19.236  14.356  11.021  0.00  0.00      PROA  
ATOM   1470 HG22 ILE P 547     -20.412  13.105  10.278  0.00  0.00      PROA  
ATOM   1471 HG23 ILE P 547     -19.564  14.288   9.296  0.00  0.00      PROA  
ATOM   1472  CG1 ILE P 547     -17.001  13.396   9.738  0.00  0.00      PROA  
ATOM   1473 HG11 ILE P 547     -16.127  12.765  10.008  0.00  0.00      PROA  
ATOM   1474 HG12 ILE P 547     -16.999  14.337  10.329  0.00  0.00      PROA  
ATOM   1475   CD ILE P 547     -16.951  13.766   8.265  0.00  0.00      PROA  
ATOM   1476  HD1 ILE P 547     -16.927  12.772   7.767  0.00  0.00      PROA  
ATOM   1477  HD2 ILE P 547     -16.005  14.286   8.006  0.00  0.00      PROA  
ATOM   1478  HD3 ILE P 547     -17.844  14.332   7.921  0.00  0.00      PROA  
ATOM   1479    C ILE P 547     -19.611  11.298  11.828  0.00  0.00      PROA  
ATOM   1480    O ILE P 547     -20.472  11.751  12.627  0.00  0.00      PROA  
ATOM   1481    N LEU P 548     -19.871  10.113  11.133  0.00  0.00      PROA  
ATOM   1482   HN LEU P 548     -19.275   9.816  10.392  0.00  0.00      PROA  
ATOM   1483   CA LEU P 548     -20.994   9.164  11.412  0.00  0.00      PROA  
ATOM   1484   HA LEU P 548     -21.945   9.652  11.259  0.00  0.00      PROA  
ATOM   1485   CB LEU P 548     -20.895   8.020  10.391  0.00  0.00      PROA  
ATOM   1486  HB1 LEU P 548     -20.039   7.348  10.616  0.00  0.00      PROA  
ATOM   1487  HB2 LEU P 548     -20.661   8.459   9.398  0.00  0.00      PROA  
ATOM   1488   CG LEU P 548     -22.140   6.971  10.313  0.00  0.00      PROA  
ATOM   1489   HG LEU P 548     -22.421   6.714  11.356  0.00  0.00      PROA  
ATOM   1490  CD1 LEU P 548     -23.423   7.551   9.719  0.00  0.00      PROA  
ATOM   1491 HD11 LEU P 548     -23.217   7.944   8.700  0.00  0.00      PROA  
ATOM   1492 HD12 LEU P 548     -23.868   8.357  10.341  0.00  0.00      PROA  
ATOM   1493 HD13 LEU P 548     -24.156   6.739   9.527  0.00  0.00      PROA  
ATOM   1494  CD2 LEU P 548     -21.820   5.720   9.539  0.00  0.00      PROA  
ATOM   1495 HD21 LEU P 548     -21.066   5.087  10.053  0.00  0.00      PROA  
ATOM   1496 HD22 LEU P 548     -21.325   5.998   8.584  0.00  0.00      PROA  
ATOM   1497 HD23 LEU P 548     -22.693   5.047   9.402  0.00  0.00      PROA  
ATOM   1498    C LEU P 548     -21.137   8.634  12.851  0.00  0.00      PROA  
ATOM   1499    O LEU P 548     -22.195   8.644  13.498  0.00  0.00      PROA  
ATOM   1500    N PHE P 549     -20.023   8.215  13.437  0.00  0.00      PROA  
ATOM   1501   HN PHE P 549     -19.130   8.205  12.994  0.00  0.00      PROA  
ATOM   1502   CA PHE P 549     -19.903   7.700  14.792  0.00  0.00      PROA  
ATOM   1503   HA PHE P 549     -20.638   6.909  14.805  0.00  0.00      PROA  
ATOM   1504   CB PHE P 549     -18.530   7.136  15.171  0.00  0.00      PROA  
ATOM   1505  HB1 PHE P 549     -17.649   7.808  15.096  0.00  0.00      PROA  
ATOM   1506  HB2 PHE P 549     -18.183   6.332  14.487  0.00  0.00      PROA  
ATOM   1507   CG PHE P 549     -18.421   6.571  16.540  0.00  0.00      PROA  
ATOM   1508  CD1 PHE P 549     -18.925   5.298  16.810  0.00  0.00      PROA  
ATOM   1509  HD1 PHE P 549     -19.272   4.696  15.983  0.00  0.00      PROA  
ATOM   1510  CE1 PHE P 549     -19.079   4.779  18.135  0.00  0.00      PROA  
ATOM   1511  HE1 PHE P 549     -19.323   3.735  18.269  0.00  0.00      PROA  
ATOM   1512   CZ PHE P 549     -18.345   5.418  19.127  0.00  0.00      PROA  
ATOM   1513   HZ PHE P 549     -18.389   4.988  20.117  0.00  0.00      PROA  
ATOM   1514  CD2 PHE P 549     -17.669   7.225  17.569  0.00  0.00      PROA  
ATOM   1515  HD2 PHE P 549     -17.309   8.237  17.447  0.00  0.00      PROA  
ATOM   1516  CE2 PHE P 549     -17.618   6.620  18.842  0.00  0.00      PROA  
ATOM   1517  HE2 PHE P 549     -17.036   7.123  19.599  0.00  0.00      PROA  
ATOM   1518    C PHE P 549     -20.275   8.840  15.799  0.00  0.00      PROA  
ATOM   1519    O PHE P 549     -21.121   8.701  16.660  0.00  0.00      PROA  
ATOM   1520    N LYS P 550     -19.702  10.020  15.602  0.00  0.00      PROA  
ATOM   1521   HN LYS P 550     -18.957  10.052  14.941  0.00  0.00      PROA  
ATOM   1522   CA LYS P 550     -19.927  11.234  16.400  0.00  0.00      PROA  
ATOM   1523   HA LYS P 550     -19.930  11.004  17.455  0.00  0.00      PROA  
ATOM   1524   CB LYS P 550     -18.935  12.440  16.045  0.00  0.00      PROA  
ATOM   1525  HB1 LYS P 550     -19.253  13.378  16.547  0.00  0.00      PROA  
ATOM   1526  HB2 LYS P 550     -19.098  12.616  14.960  0.00  0.00      PROA  
ATOM   1527   CG LYS P 550     -17.386  12.222  16.264  0.00  0.00      PROA  
ATOM   1528  HG1 LYS P 550     -17.112  11.210  15.898  0.00  0.00      PROA  
ATOM   1529  HG2 LYS P 550     -17.080  12.264  17.331  0.00  0.00      PROA  
ATOM   1530   CD LYS P 550     -16.590  13.351  15.593  0.00  0.00      PROA  
ATOM   1531  HD1 LYS P 550     -16.686  13.305  14.487  0.00  0.00      PROA  
ATOM   1532  HD2 LYS P 550     -15.544  13.221  15.946  0.00  0.00      PROA  
ATOM   1533   CE LYS P 550     -16.966  14.796  15.954  0.00  0.00      PROA  
ATOM   1534  HE1 LYS P 550     -16.915  14.982  17.049  0.00  0.00      PROA  
ATOM   1535  HE2 LYS P 550     -17.928  15.185  15.558  0.00  0.00      PROA  
ATOM   1536   NZ LYS P 550     -15.932  15.714  15.510  0.00  0.00      PROA  
ATOM   1537  HZ1 LYS P 550     -16.216  16.681  15.766  0.00  0.00      PROA  
ATOM   1538  HZ2 LYS P 550     -15.647  15.608  14.515  0.00  0.00      PROA  
ATOM   1539  HZ3 LYS P 550     -15.168  15.567  16.200  0.00  0.00      PROA  
ATOM   1540    C LYS P 550     -21.340  11.798  16.304  0.00  0.00      PROA  
ATOM   1541    O LYS P 550     -21.915  12.242  17.326  0.00  0.00      PROA  
ATOM   1542    N PHE P 551     -21.955  11.785  15.094  0.00  0.00      PROA  
ATOM   1543   HN PHE P 551     -21.404  11.507  14.311  0.00  0.00      PROA  
ATOM   1544   CA PHE P 551     -23.318  12.190  14.878  0.00  0.00      PROA  
ATOM   1545   HA PHE P 551     -23.420  13.164  15.335  0.00  0.00      PROA  
ATOM   1546   CB PHE P 551     -23.626  12.306  13.382  0.00  0.00      PROA  
ATOM   1547  HB1 PHE P 551     -23.236  11.367  12.933  0.00  0.00      PROA  
ATOM   1548  HB2 PHE P 551     -23.060  12.963  12.688  0.00  0.00      PROA  
ATOM   1549   CG PHE P 551     -25.047  12.403  12.918  0.00  0.00      PROA  
ATOM   1550  CD1 PHE P 551     -25.652  11.308  12.224  0.00  0.00      PROA  
ATOM   1551  HD1 PHE P 551     -25.172  10.341  12.185  0.00  0.00      PROA  
ATOM   1552  CE1 PHE P 551     -26.920  11.270  11.680  0.00  0.00      PROA  
ATOM   1553  HE1 PHE P 551     -27.336  10.345  11.310  0.00  0.00      PROA  
ATOM   1554   CZ PHE P 551     -27.680  12.440  11.824  0.00  0.00      PROA  
ATOM   1555   HZ PHE P 551     -28.691  12.500  11.451  0.00  0.00      PROA  
ATOM   1556  CD2 PHE P 551     -25.872  13.480  13.099  0.00  0.00      PROA  
ATOM   1557  HD2 PHE P 551     -25.534  14.341  13.658  0.00  0.00      PROA  
ATOM   1558  CE2 PHE P 551     -27.170  13.490  12.581  0.00  0.00      PROA  
ATOM   1559  HE2 PHE P 551     -27.756  14.384  12.740  0.00  0.00      PROA  
ATOM   1560    C PHE P 551     -24.296  11.197  15.637  0.00  0.00      PROA  
ATOM   1561    O PHE P 551     -25.327  11.587  16.222  0.00  0.00      PROA  
ATOM   1562    N CYS P 552     -24.115   9.904  15.614  0.00  0.00      PROA  
ATOM   1563   HN CYS P 552     -23.321   9.559  15.119  0.00  0.00      PROA  
ATOM   1564   CA CYS P 552     -24.995   9.020  16.358  0.00  0.00      PROA  
ATOM   1565   HA CYS P 552     -26.036   9.281  16.231  0.00  0.00      PROA  
ATOM   1566   CB CYS P 552     -24.863   7.621  15.641  0.00  0.00      PROA  
ATOM   1567  HB1 CYS P 552     -25.545   6.916  16.163  0.00  0.00      PROA  
ATOM   1568  HB2 CYS P 552     -23.859   7.151  15.725  0.00  0.00      PROA  
ATOM   1569   SG CYS P 552     -25.262   7.560  13.842  0.00  0.00      PROA  
ATOM   1570  HG1 CYS P 552     -24.225   8.284  13.445  0.00  0.00      PROA  
ATOM   1571    C CYS P 552     -24.692   8.904  17.856  0.00  0.00      PROA  
ATOM   1572    O CYS P 552     -25.266   7.955  18.562  0.00  0.00      PROA  
ATOM   1573    N LYS P 553     -23.935   9.801  18.471  0.00  0.00      PROA  
ATOM   1574   HN LYS P 553     -23.325  10.419  17.982  0.00  0.00      PROA  
ATOM   1575   CA LYS P 553     -24.014  10.113  19.920  0.00  0.00      PROA  
ATOM   1576   HA LYS P 553     -24.057   9.233  20.545  0.00  0.00      PROA  
ATOM   1577   CB LYS P 553     -22.572  10.708  20.310  0.00  0.00      PROA  
ATOM   1578  HB1 LYS P 553     -22.569  10.841  21.413  0.00  0.00      PROA  
ATOM   1579  HB2 LYS P 553     -22.489  11.725  19.869  0.00  0.00      PROA  
ATOM   1580   CG LYS P 553     -21.331   9.893  19.984  0.00  0.00      PROA  
ATOM   1581  HG1 LYS P 553     -21.109  10.098  18.915  0.00  0.00      PROA  
ATOM   1582  HG2 LYS P 553     -21.615   8.828  20.124  0.00  0.00      PROA  
ATOM   1583   CD LYS P 553     -20.091  10.195  20.961  0.00  0.00      PROA  
ATOM   1584  HD1 LYS P 553     -20.604  10.064  21.937  0.00  0.00      PROA  
ATOM   1585  HD2 LYS P 553     -19.799  11.245  20.747  0.00  0.00      PROA  
ATOM   1586   CE LYS P 553     -18.942   9.188  20.631  0.00  0.00      PROA  
ATOM   1587  HE1 LYS P 553     -18.571   9.284  19.588  0.00  0.00      PROA  
ATOM   1588  HE2 LYS P 553     -19.314   8.146  20.731  0.00  0.00      PROA  
ATOM   1589   NZ LYS P 553     -17.775   9.441  21.502  0.00  0.00      PROA  
ATOM   1590  HZ1 LYS P 553     -18.039  10.217  22.143  0.00  0.00      PROA  
ATOM   1591  HZ2 LYS P 553     -16.969   9.831  20.973  0.00  0.00      PROA  
ATOM   1592  HZ3 LYS P 553     -17.556   8.685  22.182  0.00  0.00      PROA  
ATOM   1593    C LYS P 553     -25.244  10.905  20.323  0.00  0.00      PROA  
ATOM   1594    O LYS P 553     -25.614  10.891  21.453  0.00  0.00      PROA  
ATOM   1595    N ASP P 554     -25.917  11.513  19.317  0.00  0.00      PROA  
ATOM   1596   HN ASP P 554     -25.503  11.515  18.410  0.00  0.00      PROA  
ATOM   1597   CA ASP P 554     -27.044  12.409  19.579  0.00  0.00      PROA  
ATOM   1598   HA ASP P 554     -27.118  12.647  20.629  0.00  0.00      PROA  
ATOM   1599   CB ASP P 554     -26.996  13.658  18.618  0.00  0.00      PROA  
ATOM   1600  HB1 ASP P 554     -27.982  14.161  18.514  0.00  0.00      PROA  
ATOM   1601  HB2 ASP P 554     -26.550  13.442  17.624  0.00  0.00      PROA  
ATOM   1602   CG ASP P 554     -25.993  14.634  19.154  0.00  0.00      PROA  
ATOM   1603  OD1 ASP P 554     -25.761  14.699  20.403  0.00  0.00      PROA  
ATOM   1604  OD2 ASP P 554     -25.532  15.524  18.340  0.00  0.00      PROA  
ATOM   1605    C ASP P 554     -28.368  11.693  19.228  0.00  0.00      PROA  
ATOM   1606    O ASP P 554     -28.442  10.840  18.308  0.00  0.00      PROA  
ATOM   1607    N TYR P 555     -29.500  12.030  19.860  0.00  0.00      PROA  
ATOM   1608   HN TYR P 555     -29.448  12.839  20.440  0.00  0.00      PROA  
ATOM   1609   CA TYR P 555     -30.770  11.425  19.509  0.00  0.00      PROA  
ATOM   1610   HA TYR P 555     -31.438  11.802  20.269  0.00  0.00      PROA  
ATOM   1611   CB TYR P 555     -31.336  11.956  18.142  0.00  0.00      PROA  
ATOM   1612  HB1 TYR P 555     -32.287  11.419  17.939  0.00  0.00      PROA  
ATOM   1613  HB2 TYR P 555     -30.761  11.609  17.257  0.00  0.00      PROA  
ATOM   1614   CG TYR P 555     -31.628  13.486  18.112  0.00  0.00      PROA  
ATOM   1615  CD1 TYR P 555     -30.786  14.375  17.485  0.00  0.00      PROA  
ATOM   1616  HD1 TYR P 555     -29.902  14.077  16.940  0.00  0.00      PROA  
ATOM   1617  CE1 TYR P 555     -31.005  15.726  17.444  0.00  0.00      PROA  
ATOM   1618  HE1 TYR P 555     -30.344  16.320  16.832  0.00  0.00      PROA  
ATOM   1619   CZ TYR P 555     -32.170  16.229  17.974  0.00  0.00      PROA  
ATOM   1620   OH TYR P 555     -32.490  17.590  18.022  0.00  0.00      PROA  
ATOM   1621   HH TYR P 555     -32.075  18.086  17.312  0.00  0.00      PROA  
ATOM   1622  CD2 TYR P 555     -32.817  13.982  18.677  0.00  0.00      PROA  
ATOM   1623  HD2 TYR P 555     -33.418  13.296  19.255  0.00  0.00      PROA  
ATOM   1624  CE2 TYR P 555     -33.040  15.400  18.683  0.00  0.00      PROA  
ATOM   1625  HE2 TYR P 555     -33.954  15.705  19.171  0.00  0.00      PROA  
ATOM   1626    C TYR P 555     -30.775   9.926  19.644  0.00  0.00      PROA  
ATOM   1627    O TYR P 555     -30.093   9.342  20.532  0.00  0.00      PROA  
ATOM   1628    N ALA P 556     -31.570   9.280  18.733  0.00  0.00      PROA  
ATOM   1629   HN ALA P 556     -32.076   9.777  18.032  0.00  0.00      PROA  
ATOM   1630   CA ALA P 556     -31.722   7.812  18.920  0.00  0.00      PROA  
ATOM   1631   HA ALA P 556     -31.239   7.513  19.838  0.00  0.00      PROA  
ATOM   1632   CB ALA P 556     -33.190   7.512  18.992  0.00  0.00      PROA  
ATOM   1633  HB1 ALA P 556     -33.484   6.444  18.910  0.00  0.00      PROA  
ATOM   1634  HB2 ALA P 556     -33.687   8.150  18.229  0.00  0.00      PROA  
ATOM   1635  HB3 ALA P 556     -33.492   7.946  19.969  0.00  0.00      PROA  
ATOM   1636    C ALA P 556     -30.959   7.053  17.778  0.00  0.00      PROA  
ATOM   1637    O ALA P 556     -31.018   5.853  17.692  0.00  0.00      PROA  
ATOM   1638    N LEU P 557     -30.306   7.748  16.846  0.00  0.00      PROA  
ATOM   1639   HN LEU P 557     -30.216   8.740  16.877  0.00  0.00      PROA  
ATOM   1640   CA LEU P 557     -29.482   7.267  15.803  0.00  0.00      PROA  
ATOM   1641   HA LEU P 557     -30.072   6.629  15.161  0.00  0.00      PROA  
ATOM   1642   CB LEU P 557     -29.055   8.566  14.932  0.00  0.00      PROA  
ATOM   1643  HB1 LEU P 557     -28.200   8.238  14.303  0.00  0.00      PROA  
ATOM   1644  HB2 LEU P 557     -28.650   9.285  15.676  0.00  0.00      PROA  
ATOM   1645   CG LEU P 557     -30.163   9.163  14.070  0.00  0.00      PROA  
ATOM   1646   HG LEU P 557     -31.173   8.910  14.457  0.00  0.00      PROA  
ATOM   1647  CD1 LEU P 557     -30.172  10.727  14.009  0.00  0.00      PROA  
ATOM   1648 HD11 LEU P 557     -30.909  10.980  13.217  0.00  0.00      PROA  
ATOM   1649 HD12 LEU P 557     -29.161  11.128  13.784  0.00  0.00      PROA  
ATOM   1650 HD13 LEU P 557     -30.631  11.169  14.919  0.00  0.00      PROA  
ATOM   1651  CD2 LEU P 557     -29.924   8.626  12.683  0.00  0.00      PROA  
ATOM   1652 HD21 LEU P 557     -30.684   8.833  11.900  0.00  0.00      PROA  
ATOM   1653 HD22 LEU P 557     -29.751   7.529  12.716  0.00  0.00      PROA  
ATOM   1654 HD23 LEU P 557     -28.986   9.066  12.281  0.00  0.00      PROA  
ATOM   1655    C LEU P 557     -28.408   6.304  16.266  0.00  0.00      PROA  
ATOM   1656    O LEU P 557     -27.661   6.650  17.158  0.00  0.00      PROA  
ATOM   1657    N SER P 558     -28.394   5.071  15.719  0.00  0.00      PROA  
ATOM   1658   HN SER P 558     -28.991   4.916  14.936  0.00  0.00      PROA  
ATOM   1659   CA SER P 558     -27.393   4.112  16.123  0.00  0.00      PROA  
ATOM   1660   HA SER P 558     -27.041   4.343  17.117  0.00  0.00      PROA  
ATOM   1661   CB SER P 558     -28.085   2.695  16.222  0.00  0.00      PROA  
ATOM   1662  HB1 SER P 558     -28.640   2.535  15.273  0.00  0.00      PROA  
ATOM   1663  HB2 SER P 558     -28.821   2.869  17.036  0.00  0.00      PROA  
ATOM   1664   OG SER P 558     -27.212   1.665  16.545  0.00  0.00      PROA  
ATOM   1665  HG1 SER P 558     -27.801   0.927  16.717  0.00  0.00      PROA  
ATOM   1666    C SER P 558     -26.312   3.988  15.109  0.00  0.00      PROA  
ATOM   1667    O SER P 558     -26.620   3.594  13.944  0.00  0.00      PROA  
ATOM   1668    N TYR P 559     -25.054   4.155  15.530  0.00  0.00      PROA  
ATOM   1669   HN TYR P 559     -24.853   4.354  16.486  0.00  0.00      PROA  
ATOM   1670   CA TYR P 559     -23.892   3.926  14.665  0.00  0.00      PROA  
ATOM   1671   HA TYR P 559     -23.854   4.772  13.994  0.00  0.00      PROA  
ATOM   1672   CB TYR P 559     -22.501   4.042  15.446  0.00  0.00      PROA  
ATOM   1673  HB1 TYR P 559     -22.654   3.458  16.379  0.00  0.00      PROA  
ATOM   1674  HB2 TYR P 559     -22.380   5.095  15.779  0.00  0.00      PROA  
ATOM   1675   CG TYR P 559     -21.208   3.539  14.726  0.00  0.00      PROA  
ATOM   1676  CD1 TYR P 559     -20.618   4.184  13.609  0.00  0.00      PROA  
ATOM   1677  HD1 TYR P 559     -21.060   5.115  13.287  0.00  0.00      PROA  
ATOM   1678  CE1 TYR P 559     -19.738   3.446  12.804  0.00  0.00      PROA  
ATOM   1679  HE1 TYR P 559     -19.390   3.864  11.872  0.00  0.00      PROA  
ATOM   1680   CZ TYR P 559     -19.128   2.255  13.316  0.00  0.00      PROA  
ATOM   1681   OH TYR P 559     -18.140   1.653  12.550  0.00  0.00      PROA  
ATOM   1682   HH TYR P 559     -18.077   2.207  11.769  0.00  0.00      PROA  
ATOM   1683  CD2 TYR P 559     -20.591   2.359  15.229  0.00  0.00      PROA  
ATOM   1684  HD2 TYR P 559     -21.046   1.914  16.102  0.00  0.00      PROA  
ATOM   1685  CE2 TYR P 559     -19.577   1.696  14.480  0.00  0.00      PROA  
ATOM   1686  HE2 TYR P 559     -19.028   0.814  14.776  0.00  0.00      PROA  
ATOM   1687    C TYR P 559     -23.930   2.659  13.811  0.00  0.00      PROA  
ATOM   1688    O TYR P 559     -23.756   2.643  12.589  0.00  0.00      PROA  
ATOM   1689    N LEU P 560     -24.155   1.523  14.487  0.00  0.00      PROA  
ATOM   1690   HN LEU P 560     -24.439   1.658  15.433  0.00  0.00      PROA  
ATOM   1691   CA LEU P 560     -24.368   0.200  13.896  0.00  0.00      PROA  
ATOM   1692   HA LEU P 560     -23.397  -0.077  13.512  0.00  0.00      PROA  
ATOM   1693   CB LEU P 560     -24.727  -0.851  14.988  0.00  0.00      PROA  
ATOM   1694  HB1 LEU P 560     -25.158  -1.742  14.482  0.00  0.00      PROA  
ATOM   1695  HB2 LEU P 560     -25.520  -0.466  15.664  0.00  0.00      PROA  
ATOM   1696   CG LEU P 560     -23.464  -1.297  15.855  0.00  0.00      PROA  
ATOM   1697   HG LEU P 560     -23.136  -0.376  16.383  0.00  0.00      PROA  
ATOM   1698  CD1 LEU P 560     -23.978  -2.391  16.820  0.00  0.00      PROA  
ATOM   1699 HD11 LEU P 560     -23.168  -2.791  17.467  0.00  0.00      PROA  
ATOM   1700 HD12 LEU P 560     -24.289  -3.227  16.158  0.00  0.00      PROA  
ATOM   1701 HD13 LEU P 560     -24.684  -1.978  17.571  0.00  0.00      PROA  
ATOM   1702  CD2 LEU P 560     -22.360  -1.992  15.005  0.00  0.00      PROA  
ATOM   1703 HD21 LEU P 560     -22.950  -2.753  14.451  0.00  0.00      PROA  
ATOM   1704 HD22 LEU P 560     -21.671  -2.457  15.741  0.00  0.00      PROA  
ATOM   1705 HD23 LEU P 560     -21.962  -1.271  14.258  0.00  0.00      PROA  
ATOM   1706    C LEU P 560     -25.408   0.049  12.751  0.00  0.00      PROA  
ATOM   1707    O LEU P 560     -25.072  -0.241  11.575  0.00  0.00      PROA  
ATOM   1708    N SER P 561     -26.701   0.198  13.080  0.00  0.00      PROA  
ATOM   1709   HN SER P 561     -27.096   0.427  13.967  0.00  0.00      PROA  
ATOM   1710   CA SER P 561     -27.762   0.115  12.072  0.00  0.00      PROA  
ATOM   1711   HA SER P 561     -27.699  -0.894  11.691  0.00  0.00      PROA  
ATOM   1712   CB SER P 561     -29.164   0.273  12.682  0.00  0.00      PROA  
ATOM   1713  HB1 SER P 561     -30.037  -0.088  12.097  0.00  0.00      PROA  
ATOM   1714  HB2 SER P 561     -29.380   1.346  12.876  0.00  0.00      PROA  
ATOM   1715   OG SER P 561     -29.261  -0.442  14.008  0.00  0.00      PROA  
ATOM   1716  HG1 SER P 561     -29.455  -1.361  13.811  0.00  0.00      PROA  
ATOM   1717    C SER P 561     -27.630   1.077  10.926  0.00  0.00      PROA  
ATOM   1718    O SER P 561     -27.790   0.690   9.789  0.00  0.00      PROA  
ATOM   1719    N LEU P 562     -27.332   2.340  11.212  0.00  0.00      PROA  
ATOM   1720   HN LEU P 562     -27.117   2.503  12.172  0.00  0.00      PROA  
ATOM   1721   CA LEU P 562     -27.102   3.363  10.271  0.00  0.00      PROA  
ATOM   1722   HA LEU P 562     -28.012   3.437   9.694  0.00  0.00      PROA  
ATOM   1723   CB LEU P 562     -26.919   4.730  10.802  0.00  0.00      PROA  
ATOM   1724  HB1 LEU P 562     -25.867   4.689  11.158  0.00  0.00      PROA  
ATOM   1725  HB2 LEU P 562     -27.662   4.825  11.622  0.00  0.00      PROA  
ATOM   1726   CG LEU P 562     -27.085   5.922   9.837  0.00  0.00      PROA  
ATOM   1727   HG LEU P 562     -26.267   5.948   9.085  0.00  0.00      PROA  
ATOM   1728  CD1 LEU P 562     -28.452   5.879   9.030  0.00  0.00      PROA  
ATOM   1729 HD11 LEU P 562     -29.259   5.697   9.772  0.00  0.00      PROA  
ATOM   1730 HD12 LEU P 562     -28.445   5.028   8.316  0.00  0.00      PROA  
ATOM   1731 HD13 LEU P 562     -28.675   6.849   8.537  0.00  0.00      PROA  
ATOM   1732  CD2 LEU P 562     -27.085   7.292  10.624  0.00  0.00      PROA  
ATOM   1733 HD21 LEU P 562     -27.275   8.132   9.922  0.00  0.00      PROA  
ATOM   1734 HD22 LEU P 562     -26.056   7.313  11.043  0.00  0.00      PROA  
ATOM   1735 HD23 LEU P 562     -27.885   7.236  11.393  0.00  0.00      PROA  
ATOM   1736    C LEU P 562     -25.995   3.116   9.249  0.00  0.00      PROA  
ATOM   1737    O LEU P 562     -26.122   3.309   8.055  0.00  0.00      PROA  
ATOM   1738    N ARG P 563     -24.813   2.727   9.751  0.00  0.00      PROA  
ATOM   1739   HN ARG P 563     -24.644   2.633  10.729  0.00  0.00      PROA  
ATOM   1740   CA ARG P 563     -23.649   2.389   8.874  0.00  0.00      PROA  
ATOM   1741   HA ARG P 563     -23.539   3.187   8.155  0.00  0.00      PROA  
ATOM   1742   CB ARG P 563     -22.525   2.170   9.874  0.00  0.00      PROA  
ATOM   1743  HB1 ARG P 563     -22.693   1.327  10.579  0.00  0.00      PROA  
ATOM   1744  HB2 ARG P 563     -22.450   3.085  10.500  0.00  0.00      PROA  
ATOM   1745   CG ARG P 563     -21.056   2.224   9.280  0.00  0.00      PROA  
ATOM   1746  HG1 ARG P 563     -20.410   2.653  10.075  0.00  0.00      PROA  
ATOM   1747  HG2 ARG P 563     -20.966   2.964   8.456  0.00  0.00      PROA  
ATOM   1748   CD ARG P 563     -20.568   0.851   8.926  0.00  0.00      PROA  
ATOM   1749  HD1 ARG P 563     -21.122   0.500   8.029  0.00  0.00      PROA  
ATOM   1750  HD2 ARG P 563     -20.772   0.068   9.687  0.00  0.00      PROA  
ATOM   1751   NE ARG P 563     -19.084   0.804   8.735  0.00  0.00      PROA  
ATOM   1752   HE ARG P 563     -18.581   1.510   9.234  0.00  0.00      PROA  
ATOM   1753   CZ ARG P 563     -18.467  -0.256   8.280  0.00  0.00      PROA  
ATOM   1754  NH1 ARG P 563     -19.050  -1.407   8.157  0.00  0.00      PROA  
ATOM   1755 HH11 ARG P 563     -20.037  -1.483   8.296  0.00  0.00      PROA  
ATOM   1756 HH12 ARG P 563     -18.491  -2.235   8.113  0.00  0.00      PROA  
ATOM   1757  NH2 ARG P 563     -17.127  -0.244   8.094  0.00  0.00      PROA  
ATOM   1758 HH21 ARG P 563     -16.694  -0.906   7.481  0.00  0.00      PROA  
ATOM   1759 HH22 ARG P 563     -16.678   0.610   8.355  0.00  0.00      PROA  
ATOM   1760    C ARG P 563     -23.879   1.204   7.961  0.00  0.00      PROA  
ATOM   1761    O ARG P 563     -23.594   1.308   6.757  0.00  0.00      PROA  
ATOM   1762    N ALA P 564     -24.550   0.093   8.445  0.00  0.00      PROA  
ATOM   1763   HN ALA P 564     -24.837   0.036   9.397  0.00  0.00      PROA  
ATOM   1764   CA ALA P 564     -24.932  -1.071   7.697  0.00  0.00      PROA  
ATOM   1765   HA ALA P 564     -24.079  -1.491   7.186  0.00  0.00      PROA  
ATOM   1766   CB ALA P 564     -25.605  -2.139   8.660  0.00  0.00      PROA  
ATOM   1767  HB1 ALA P 564     -26.407  -1.639   9.244  0.00  0.00      PROA  
ATOM   1768  HB2 ALA P 564     -24.834  -2.470   9.388  0.00  0.00      PROA  
ATOM   1769  HB3 ALA P 564     -26.008  -2.940   8.005  0.00  0.00      PROA  
ATOM   1770    C ALA P 564     -25.925  -0.683   6.579  0.00  0.00      PROA  
ATOM   1771    O ALA P 564     -25.740  -1.017   5.445  0.00  0.00      PROA  
ATOM   1772    N CYS P 565     -26.906   0.166   6.863  0.00  0.00      PROA  
ATOM   1773   HN CYS P 565     -26.965   0.524   7.791  0.00  0.00      PROA  
ATOM   1774   CA CYS P 565     -27.938   0.806   6.017  0.00  0.00      PROA  
ATOM   1775   HA CYS P 565     -28.520   0.016   5.567  0.00  0.00      PROA  
ATOM   1776   CB CYS P 565     -28.888   1.622   6.903  0.00  0.00      PROA  
ATOM   1777  HB1 CYS P 565     -28.485   2.598   7.251  0.00  0.00      PROA  
ATOM   1778  HB2 CYS P 565     -29.218   1.075   7.812  0.00  0.00      PROA  
ATOM   1779   SG CYS P 565     -30.461   1.914   6.066  0.00  0.00      PROA  
ATOM   1780  HG1 CYS P 565     -31.073   0.788   6.405  0.00  0.00      PROA  
ATOM   1781    C CYS P 565     -27.340   1.671   4.958  0.00  0.00      PROA  
ATOM   1782    O CYS P 565     -27.597   1.449   3.755  0.00  0.00      PROA  
ATOM   1783    N ILE P 566     -26.452   2.662   5.243  0.00  0.00      PROA  
ATOM   1784   HN ILE P 566     -26.202   2.894   6.180  0.00  0.00      PROA  
ATOM   1785   CA ILE P 566     -25.742   3.409   4.309  0.00  0.00      PROA  
ATOM   1786   HA ILE P 566     -26.395   3.927   3.622  0.00  0.00      PROA  
ATOM   1787   CB ILE P 566     -24.867   4.494   4.998  0.00  0.00      PROA  
ATOM   1788   HB ILE P 566     -24.351   4.040   5.871  0.00  0.00      PROA  
ATOM   1789  CG2 ILE P 566     -23.775   5.091   4.064  0.00  0.00      PROA  
ATOM   1790 HG21 ILE P 566     -23.144   4.288   3.626  0.00  0.00      PROA  
ATOM   1791 HG22 ILE P 566     -23.154   5.859   4.571  0.00  0.00      PROA  
ATOM   1792 HG23 ILE P 566     -24.258   5.573   3.187  0.00  0.00      PROA  
ATOM   1793  CG1 ILE P 566     -25.785   5.577   5.581  0.00  0.00      PROA  
ATOM   1794 HG11 ILE P 566     -26.643   5.095   6.097  0.00  0.00      PROA  
ATOM   1795 HG12 ILE P 566     -26.160   6.259   4.787  0.00  0.00      PROA  
ATOM   1796   CD ILE P 566     -25.026   6.515   6.580  0.00  0.00      PROA  
ATOM   1797  HD1 ILE P 566     -25.830   7.243   6.823  0.00  0.00      PROA  
ATOM   1798  HD2 ILE P 566     -24.165   7.063   6.140  0.00  0.00      PROA  
ATOM   1799  HD3 ILE P 566     -24.608   5.887   7.395  0.00  0.00      PROA  
ATOM   1800    C ILE P 566     -24.864   2.514   3.505  0.00  0.00      PROA  
ATOM   1801    O ILE P 566     -24.821   2.576   2.307  0.00  0.00      PROA  
ATOM   1802    N GLY P 567     -24.120   1.565   4.099  0.00  0.00      PROA  
ATOM   1803   HN GLY P 567     -24.217   1.417   5.080  0.00  0.00      PROA  
ATOM   1804   CA GLY P 567     -23.469   0.459   3.325  0.00  0.00      PROA  
ATOM   1805  HA1 GLY P 567     -23.173  -0.217   4.113  0.00  0.00      PROA  
ATOM   1806  HA2 GLY P 567     -22.605   0.779   2.762  0.00  0.00      PROA  
ATOM   1807    C GLY P 567     -24.233  -0.280   2.246  0.00  0.00      PROA  
ATOM   1808    O GLY P 567     -23.904  -0.593   1.119  0.00  0.00      PROA  
ATOM   1809    N LEU P 568     -25.414  -0.687   2.641  0.00  0.00      PROA  
ATOM   1810   HN LEU P 568     -25.738  -0.432   3.549  0.00  0.00      PROA  
ATOM   1811   CA LEU P 568     -26.358  -1.357   1.762  0.00  0.00      PROA  
ATOM   1812   HA LEU P 568     -25.809  -2.092   1.191  0.00  0.00      PROA  
ATOM   1813   CB LEU P 568     -27.481  -2.178   2.460  0.00  0.00      PROA  
ATOM   1814  HB1 LEU P 568     -28.104  -2.480   1.592  0.00  0.00      PROA  
ATOM   1815  HB2 LEU P 568     -28.125  -1.479   3.035  0.00  0.00      PROA  
ATOM   1816   CG LEU P 568     -27.004  -3.475   3.180  0.00  0.00      PROA  
ATOM   1817   HG LEU P 568     -26.466  -3.179   4.106  0.00  0.00      PROA  
ATOM   1818  CD1 LEU P 568     -28.214  -4.393   3.478  0.00  0.00      PROA  
ATOM   1819 HD11 LEU P 568     -28.888  -3.905   4.214  0.00  0.00      PROA  
ATOM   1820 HD12 LEU P 568     -27.838  -5.381   3.821  0.00  0.00      PROA  
ATOM   1821 HD13 LEU P 568     -28.773  -4.511   2.525  0.00  0.00      PROA  
ATOM   1822  CD2 LEU P 568     -26.208  -4.386   2.201  0.00  0.00      PROA  
ATOM   1823 HD21 LEU P 568     -26.700  -4.594   1.227  0.00  0.00      PROA  
ATOM   1824 HD22 LEU P 568     -26.004  -5.366   2.683  0.00  0.00      PROA  
ATOM   1825 HD23 LEU P 568     -25.182  -3.998   2.027  0.00  0.00      PROA  
ATOM   1826    C LEU P 568     -26.949  -0.437   0.652  0.00  0.00      PROA  
ATOM   1827    O LEU P 568     -27.122  -0.834  -0.513  0.00  0.00      PROA  
ATOM   1828    N TRP P 569     -27.311   0.838   1.012  0.00  0.00      PROA  
ATOM   1829   HN TRP P 569     -27.387   1.079   1.976  0.00  0.00      PROA  
ATOM   1830   CA TRP P 569     -27.665   1.797  -0.081  0.00  0.00      PROA  
ATOM   1831   HA TRP P 569     -28.327   1.365  -0.817  0.00  0.00      PROA  
ATOM   1832   CB TRP P 569     -28.285   3.013   0.568  0.00  0.00      PROA  
ATOM   1833  HB1 TRP P 569     -28.154   3.881  -0.113  0.00  0.00      PROA  
ATOM   1834  HB2 TRP P 569     -27.652   3.168   1.468  0.00  0.00      PROA  
ATOM   1835   CG TRP P 569     -29.710   2.841   0.992  0.00  0.00      PROA  
ATOM   1836  CD1 TRP P 569     -30.210   3.207   2.238  0.00  0.00      PROA  
ATOM   1837  HD1 TRP P 569     -29.492   3.449   3.008  0.00  0.00      PROA  
ATOM   1838  NE1 TRP P 569     -31.586   3.109   2.270  0.00  0.00      PROA  
ATOM   1839  HE1 TRP P 569     -32.213   3.498   2.910  0.00  0.00      PROA  
ATOM   1840  CE2 TRP P 569     -31.952   2.751   0.985  0.00  0.00      PROA  
ATOM   1841  CD2 TRP P 569     -30.798   2.580   0.147  0.00  0.00      PROA  
ATOM   1842  CE3 TRP P 569     -30.981   2.391  -1.226  0.00  0.00      PROA  
ATOM   1843  HE3 TRP P 569     -30.210   2.263  -1.972  0.00  0.00      PROA  
ATOM   1844  CZ3 TRP P 569     -32.312   2.155  -1.707  0.00  0.00      PROA  
ATOM   1845  HZ3 TRP P 569     -32.438   1.994  -2.768  0.00  0.00      PROA  
ATOM   1846  CZ2 TRP P 569     -33.282   2.628   0.465  0.00  0.00      PROA  
ATOM   1847  HZ2 TRP P 569     -34.140   2.766   1.107  0.00  0.00      PROA  
ATOM   1848  CH2 TRP P 569     -33.399   2.304  -0.862  0.00  0.00      PROA  
ATOM   1849  HH2 TRP P 569     -34.371   2.126  -1.298  0.00  0.00      PROA  
ATOM   1850    C TRP P 569     -26.498   2.140  -0.994  0.00  0.00      PROA  
ATOM   1851    O TRP P 569     -26.671   2.291  -2.180  0.00  0.00      PROA  
ATOM   1852    N THR P 570     -25.247   2.171  -0.512  0.00  0.00      PROA  
ATOM   1853   HN THR P 570     -25.110   1.839   0.419  0.00  0.00      PROA  
ATOM   1854   CA THR P 570     -24.016   2.460  -1.193  0.00  0.00      PROA  
ATOM   1855   HA THR P 570     -24.174   3.285  -1.873  0.00  0.00      PROA  
ATOM   1856   CB THR P 570     -22.933   2.717  -0.212  0.00  0.00      PROA  
ATOM   1857   HB THR P 570     -22.807   1.846   0.466  0.00  0.00      PROA  
ATOM   1858  OG1 THR P 570     -23.199   3.757   0.718  0.00  0.00      PROA  
ATOM   1859  HG1 THR P 570     -23.670   3.312   1.426  0.00  0.00      PROA  
ATOM   1860  CG2 THR P 570     -21.562   2.993  -0.860  0.00  0.00      PROA  
ATOM   1861 HG21 THR P 570     -21.687   3.528  -1.825  0.00  0.00      PROA  
ATOM   1862 HG22 THR P 570     -20.962   2.078  -1.053  0.00  0.00      PROA  
ATOM   1863 HG23 THR P 570     -20.976   3.645  -0.177  0.00  0.00      PROA  
ATOM   1864    C THR P 570     -23.548   1.294  -2.014  0.00  0.00      PROA  
ATOM   1865    O THR P 570     -23.054   1.520  -3.138  0.00  0.00      PROA  
ATOM   1866    N ALA P 571     -23.614   0.047  -1.507  0.00  0.00      PROA  
ATOM   1867   HN ALA P 571     -23.755  -0.175  -0.545  0.00  0.00      PROA  
ATOM   1868   CA ALA P 571     -23.453  -1.139  -2.270  0.00  0.00      PROA  
ATOM   1869   HA ALA P 571     -22.520  -1.084  -2.811  0.00  0.00      PROA  
ATOM   1870   CB ALA P 571     -23.484  -2.409  -1.410  0.00  0.00      PROA  
ATOM   1871  HB1 ALA P 571     -22.716  -2.375  -0.608  0.00  0.00      PROA  
ATOM   1872  HB2 ALA P 571     -23.261  -3.265  -2.082  0.00  0.00      PROA  
ATOM   1873  HB3 ALA P 571     -24.486  -2.560  -0.954  0.00  0.00      PROA  
ATOM   1874    C ALA P 571     -24.451  -1.344  -3.415  0.00  0.00      PROA  
ATOM   1875    O ALA P 571     -24.036  -1.652  -4.545  0.00  0.00      PROA  
ATOM   1876    N PHE P 572     -25.789  -1.080  -3.190  0.00  0.00      PROA  
ATOM   1877   HN PHE P 572     -26.206  -0.881  -2.307  0.00  0.00      PROA  
ATOM   1878   CA PHE P 572     -26.860  -1.163  -4.225  0.00  0.00      PROA  
ATOM   1879   HA PHE P 572     -26.979  -2.172  -4.591  0.00  0.00      PROA  
ATOM   1880   CB PHE P 572     -28.260  -0.700  -3.497  0.00  0.00      PROA  
ATOM   1881  HB1 PHE P 572     -28.081   0.324  -3.105  0.00  0.00      PROA  
ATOM   1882  HB2 PHE P 572     -28.488  -1.434  -2.694  0.00  0.00      PROA  
ATOM   1883   CG PHE P 572     -29.544  -0.720  -4.311  0.00  0.00      PROA  
ATOM   1884  CD1 PHE P 572     -30.108   0.449  -4.876  0.00  0.00      PROA  
ATOM   1885  HD1 PHE P 572     -29.518   1.349  -4.959  0.00  0.00      PROA  
ATOM   1886  CE1 PHE P 572     -31.424   0.430  -5.347  0.00  0.00      PROA  
ATOM   1887  HE1 PHE P 572     -31.771   1.293  -5.895  0.00  0.00      PROA  
ATOM   1888   CZ PHE P 572     -32.205  -0.734  -5.224  0.00  0.00      PROA  
ATOM   1889   HZ PHE P 572     -33.223  -0.690  -5.582  0.00  0.00      PROA  
ATOM   1890  CD2 PHE P 572     -30.266  -1.973  -4.321  0.00  0.00      PROA  
ATOM   1891  HD2 PHE P 572     -29.907  -2.911  -3.925  0.00  0.00      PROA  
ATOM   1892  CE2 PHE P 572     -31.573  -1.941  -4.824  0.00  0.00      PROA  
ATOM   1893  HE2 PHE P 572     -32.081  -2.894  -4.857  0.00  0.00      PROA  
ATOM   1894    C PHE P 572     -26.619  -0.199  -5.351  0.00  0.00      PROA  
ATOM   1895    O PHE P 572     -26.803  -0.500  -6.522  0.00  0.00      PROA  
ATOM   1896    N LEU P 573     -26.225   1.018  -5.046  0.00  0.00      PROA  
ATOM   1897   HN LEU P 573     -26.214   1.326  -4.098  0.00  0.00      PROA  
ATOM   1898   CA LEU P 573     -25.784   2.043  -5.913  0.00  0.00      PROA  
ATOM   1899   HA LEU P 573     -26.516   2.355  -6.644  0.00  0.00      PROA  
ATOM   1900   CB LEU P 573     -25.570   3.428  -5.159  0.00  0.00      PROA  
ATOM   1901  HB1 LEU P 573     -25.036   4.168  -5.793  0.00  0.00      PROA  
ATOM   1902  HB2 LEU P 573     -25.018   3.333  -4.200  0.00  0.00      PROA  
ATOM   1903   CG LEU P 573     -26.929   4.115  -4.769  0.00  0.00      PROA  
ATOM   1904   HG LEU P 573     -27.671   3.498  -4.218  0.00  0.00      PROA  
ATOM   1905  CD1 LEU P 573     -26.597   5.440  -4.098  0.00  0.00      PROA  
ATOM   1906 HD11 LEU P 573     -26.406   5.184  -3.034  0.00  0.00      PROA  
ATOM   1907 HD12 LEU P 573     -27.439   6.160  -4.009  0.00  0.00      PROA  
ATOM   1908 HD13 LEU P 573     -25.741   6.000  -4.530  0.00  0.00      PROA  
ATOM   1909  CD2 LEU P 573     -27.695   4.553  -6.123  0.00  0.00      PROA  
ATOM   1910 HD21 LEU P 573     -28.111   3.716  -6.724  0.00  0.00      PROA  
ATOM   1911 HD22 LEU P 573     -26.951   5.240  -6.582  0.00  0.00      PROA  
ATOM   1912 HD23 LEU P 573     -28.614   5.133  -5.893  0.00  0.00      PROA  
ATOM   1913    C LEU P 573     -24.549   1.744  -6.744  0.00  0.00      PROA  
ATOM   1914    O LEU P 573     -24.390   2.168  -7.896  0.00  0.00      PROA  
ATOM   1915    N CYS P 574     -23.563   1.047  -6.216  0.00  0.00      PROA  
ATOM   1916   HN CYS P 574     -23.492   0.932  -5.228  0.00  0.00      PROA  
ATOM   1917   CA CYS P 574     -22.506   0.408  -6.953  0.00  0.00      PROA  
ATOM   1918   HA CYS P 574     -22.088   1.205  -7.551  0.00  0.00      PROA  
ATOM   1919   CB CYS P 574     -21.326  -0.131  -6.044  0.00  0.00      PROA  
ATOM   1920  HB1 CYS P 574     -20.615  -0.480  -6.824  0.00  0.00      PROA  
ATOM   1921  HB2 CYS P 574     -21.633  -0.954  -5.364  0.00  0.00      PROA  
ATOM   1922   SG CYS P 574     -20.486   1.235  -5.042  0.00  0.00      PROA  
ATOM   1923  HG1 CYS P 574     -21.677   1.606  -4.595  0.00  0.00      PROA  
ATOM   1924    C CYS P 574     -22.923  -0.642  -7.960  0.00  0.00      PROA  
ATOM   1925    O CYS P 574     -22.573  -0.613  -9.142  0.00  0.00      PROA  
ATOM   1926    N ILE P 575     -23.937  -1.508  -7.656  0.00  0.00      PROA  
ATOM   1927   HN ILE P 575     -24.306  -1.564  -6.731  0.00  0.00      PROA  
ATOM   1928   CA ILE P 575     -24.601  -2.411  -8.497  0.00  0.00      PROA  
ATOM   1929   HA ILE P 575     -23.862  -2.896  -9.117  0.00  0.00      PROA  
ATOM   1930   CB ILE P 575     -25.467  -3.327  -7.581  0.00  0.00      PROA  
ATOM   1931   HB ILE P 575     -25.760  -2.737  -6.687  0.00  0.00      PROA  
ATOM   1932  CG2 ILE P 575     -26.744  -3.768  -8.216  0.00  0.00      PROA  
ATOM   1933 HG21 ILE P 575     -26.616  -4.529  -9.015  0.00  0.00      PROA  
ATOM   1934 HG22 ILE P 575     -27.202  -2.826  -8.586  0.00  0.00      PROA  
ATOM   1935 HG23 ILE P 575     -27.351  -4.107  -7.349  0.00  0.00      PROA  
ATOM   1936  CG1 ILE P 575     -24.559  -4.644  -7.168  0.00  0.00      PROA  
ATOM   1937 HG11 ILE P 575     -23.548  -4.246  -6.936  0.00  0.00      PROA  
ATOM   1938 HG12 ILE P 575     -24.421  -5.097  -8.173  0.00  0.00      PROA  
ATOM   1939   CD ILE P 575     -25.156  -5.585  -6.093  0.00  0.00      PROA  
ATOM   1940  HD1 ILE P 575     -24.464  -6.449  -5.993  0.00  0.00      PROA  
ATOM   1941  HD2 ILE P 575     -26.176  -5.897  -6.402  0.00  0.00      PROA  
ATOM   1942  HD3 ILE P 575     -25.276  -5.044  -5.130  0.00  0.00      PROA  
ATOM   1943    C ILE P 575     -25.265  -1.660  -9.655  0.00  0.00      PROA  
ATOM   1944    O ILE P 575     -25.220  -2.116 -10.765  0.00  0.00      PROA  
ATOM   1945    N VAL P 576     -25.919  -0.488  -9.431  0.00  0.00      PROA  
ATOM   1946   HN VAL P 576     -26.008  -0.057  -8.536  0.00  0.00      PROA  
ATOM   1947   CA VAL P 576     -26.611   0.376 -10.394  0.00  0.00      PROA  
ATOM   1948   HA VAL P 576     -27.231  -0.333 -10.922  0.00  0.00      PROA  
ATOM   1949   CB VAL P 576     -27.518   1.412  -9.826  0.00  0.00      PROA  
ATOM   1950   HB VAL P 576     -26.946   1.992  -9.069  0.00  0.00      PROA  
ATOM   1951  CG1 VAL P 576     -28.163   2.411 -10.870  0.00  0.00      PROA  
ATOM   1952 HG11 VAL P 576     -28.678   1.940 -11.735  0.00  0.00      PROA  
ATOM   1953 HG12 VAL P 576     -27.271   2.981 -11.207  0.00  0.00      PROA  
ATOM   1954 HG13 VAL P 576     -28.882   3.101 -10.379  0.00  0.00      PROA  
ATOM   1955  CG2 VAL P 576     -28.597   0.768  -8.957  0.00  0.00      PROA  
ATOM   1956 HG21 VAL P 576     -28.331   0.273  -7.998  0.00  0.00      PROA  
ATOM   1957 HG22 VAL P 576     -29.176   0.025  -9.545  0.00  0.00      PROA  
ATOM   1958 HG23 VAL P 576     -29.257   1.582  -8.589  0.00  0.00      PROA  
ATOM   1959    C VAL P 576     -25.654   0.961 -11.418  0.00  0.00      PROA  
ATOM   1960    O VAL P 576     -25.952   1.044 -12.605  0.00  0.00      PROA  
ATOM   1961    N LEU P 577     -24.396   1.258 -10.953  0.00  0.00      PROA  
ATOM   1962   HN LEU P 577     -24.207   1.226  -9.974  0.00  0.00      PROA  
ATOM   1963   CA LEU P 577     -23.469   1.923 -11.856  0.00  0.00      PROA  
ATOM   1964   HA LEU P 577     -23.911   2.654 -12.517  0.00  0.00      PROA  
ATOM   1965   CB LEU P 577     -22.411   2.717 -11.097  0.00  0.00      PROA  
ATOM   1966  HB1 LEU P 577     -21.664   3.022 -11.860  0.00  0.00      PROA  
ATOM   1967  HB2 LEU P 577     -21.951   2.016 -10.368  0.00  0.00      PROA  
ATOM   1968   CG LEU P 577     -22.838   4.013 -10.488  0.00  0.00      PROA  
ATOM   1969   HG LEU P 577     -23.815   3.840  -9.988  0.00  0.00      PROA  
ATOM   1970  CD1 LEU P 577     -21.904   4.476  -9.358  0.00  0.00      PROA  
ATOM   1971 HD11 LEU P 577     -22.297   5.413  -8.908  0.00  0.00      PROA  
ATOM   1972 HD12 LEU P 577     -20.882   4.744  -9.701  0.00  0.00      PROA  
ATOM   1973 HD13 LEU P 577     -21.882   3.745  -8.522  0.00  0.00      PROA  
ATOM   1974  CD2 LEU P 577     -22.883   5.048 -11.631  0.00  0.00      PROA  
ATOM   1975 HD21 LEU P 577     -23.618   4.766 -12.414  0.00  0.00      PROA  
ATOM   1976 HD22 LEU P 577     -21.835   5.281 -11.915  0.00  0.00      PROA  
ATOM   1977 HD23 LEU P 577     -23.326   6.018 -11.318  0.00  0.00      PROA  
ATOM   1978    C LEU P 577     -22.768   0.950 -12.796  0.00  0.00      PROA  
ATOM   1979    O LEU P 577     -22.464   1.240 -13.939  0.00  0.00      PROA  
ATOM   1980    N VAL P 578     -22.755  -0.312 -12.361  0.00  0.00      PROA  
ATOM   1981   HN VAL P 578     -22.993  -0.423 -11.400  0.00  0.00      PROA  
ATOM   1982   CA VAL P 578     -22.462  -1.431 -13.249  0.00  0.00      PROA  
ATOM   1983   HA VAL P 578     -21.691  -1.201 -13.970  0.00  0.00      PROA  
ATOM   1984   CB VAL P 578     -22.134  -2.719 -12.502  0.00  0.00      PROA  
ATOM   1985   HB VAL P 578     -22.977  -3.025 -11.847  0.00  0.00      PROA  
ATOM   1986  CG1 VAL P 578     -21.986  -3.993 -13.465  0.00  0.00      PROA  
ATOM   1987 HG11 VAL P 578     -21.815  -4.847 -12.776  0.00  0.00      PROA  
ATOM   1988 HG12 VAL P 578     -21.223  -3.799 -14.249  0.00  0.00      PROA  
ATOM   1989 HG13 VAL P 578     -22.954  -4.262 -13.940  0.00  0.00      PROA  
ATOM   1990  CG2 VAL P 578     -20.875  -2.531 -11.678  0.00  0.00      PROA  
ATOM   1991 HG21 VAL P 578     -20.718  -3.396 -10.998  0.00  0.00      PROA  
ATOM   1992 HG22 VAL P 578     -20.899  -1.553 -11.153  0.00  0.00      PROA  
ATOM   1993 HG23 VAL P 578     -19.932  -2.468 -12.262  0.00  0.00      PROA  
ATOM   1994    C VAL P 578     -23.612  -1.596 -14.139  0.00  0.00      PROA  
ATOM   1995    O VAL P 578     -23.357  -1.769 -15.299  0.00  0.00      PROA  
ATOM   1996    N ALA P 579     -24.851  -1.615 -13.555  0.00  0.00      PROA  
ATOM   1997   HN ALA P 579     -24.900  -1.576 -12.559  0.00  0.00      PROA  
ATOM   1998   CA ALA P 579     -26.058  -1.977 -14.249  0.00  0.00      PROA  
ATOM   1999   HA ALA P 579     -25.944  -2.975 -14.644  0.00  0.00      PROA  
ATOM   2000   CB ALA P 579     -27.393  -2.112 -13.392  0.00  0.00      PROA  
ATOM   2001  HB1 ALA P 579     -27.555  -1.100 -12.962  0.00  0.00      PROA  
ATOM   2002  HB2 ALA P 579     -27.332  -2.935 -12.649  0.00  0.00      PROA  
ATOM   2003  HB3 ALA P 579     -28.237  -2.452 -14.030  0.00  0.00      PROA  
ATOM   2004    C ALA P 579     -26.310  -1.043 -15.499  0.00  0.00      PROA  
ATOM   2005    O ALA P 579     -26.793  -1.461 -16.550  0.00  0.00      PROA  
ATOM   2006    N THR P 580     -26.007   0.240 -15.398  0.00  0.00      PROA  
ATOM   2007   HN THR P 580     -25.650   0.615 -14.546  0.00  0.00      PROA  
ATOM   2008   CA THR P 580     -26.270   1.290 -16.350  0.00  0.00      PROA  
ATOM   2009   HA THR P 580     -27.181   1.084 -16.892  0.00  0.00      PROA  
ATOM   2010   CB THR P 580     -26.515   2.668 -15.632  0.00  0.00      PROA  
ATOM   2011   HB THR P 580     -26.455   3.460 -16.409  0.00  0.00      PROA  
ATOM   2012  OG1 THR P 580     -25.538   3.004 -14.641  0.00  0.00      PROA  
ATOM   2013  HG1 THR P 580     -25.877   2.648 -13.816  0.00  0.00      PROA  
ATOM   2014  CG2 THR P 580     -27.891   2.548 -14.942  0.00  0.00      PROA  
ATOM   2015 HG21 THR P 580     -28.232   3.496 -14.473  0.00  0.00      PROA  
ATOM   2016 HG22 THR P 580     -27.896   1.700 -14.224  0.00  0.00      PROA  
ATOM   2017 HG23 THR P 580     -28.684   2.222 -15.649  0.00  0.00      PROA  
ATOM   2018    C THR P 580     -25.053   1.458 -17.283  0.00  0.00      PROA  
ATOM   2019    O THR P 580     -25.150   2.251 -18.196  0.00  0.00      PROA  
ATOM   2020    N ASP P 581     -23.903   0.767 -17.117  0.00  0.00      PROA  
ATOM   2021   HN ASP P 581     -23.879   0.054 -16.421  0.00  0.00      PROA  
ATOM   2022   CA ASP P 581     -22.735   0.942 -17.952  0.00  0.00      PROA  
ATOM   2023   HA ASP P 581     -21.999   0.204 -17.669  0.00  0.00      PROA  
ATOM   2024   CB ASP P 581     -22.955   0.719 -19.497  0.00  0.00      PROA  
ATOM   2025  HB1 ASP P 581     -22.087   0.979 -20.140  0.00  0.00      PROA  
ATOM   2026  HB2 ASP P 581     -23.895   1.186 -19.859  0.00  0.00      PROA  
ATOM   2027   CG ASP P 581     -23.191  -0.718 -19.942  0.00  0.00      PROA  
ATOM   2028  OD1 ASP P 581     -23.384  -1.571 -19.019  0.00  0.00      PROA  
ATOM   2029  OD2 ASP P 581     -23.386  -0.934 -21.171  0.00  0.00      PROA  
ATOM   2030    C ASP P 581     -22.168   2.362 -17.740  0.00  0.00      PROA  
ATOM   2031    O ASP P 581     -21.618   2.982 -18.652  0.00  0.00      PROA  
ATOM   2032    N ALA P 582     -22.279   2.794 -16.460  0.00  0.00      PROA  
ATOM   2033   HN ALA P 582     -22.860   2.313 -15.809  0.00  0.00      PROA  
ATOM   2034   CA ALA P 582     -21.776   4.117 -16.113  0.00  0.00      PROA  
ATOM   2035   HA ALA P 582     -21.553   4.763 -16.949  0.00  0.00      PROA  
ATOM   2036   CB ALA P 582     -22.686   4.745 -15.040  0.00  0.00      PROA  
ATOM   2037  HB1 ALA P 582     -22.149   5.427 -14.345  0.00  0.00      PROA  
ATOM   2038  HB2 ALA P 582     -23.172   3.876 -14.547  0.00  0.00      PROA  
ATOM   2039  HB3 ALA P 582     -23.581   5.236 -15.478  0.00  0.00      PROA  
ATOM   2040    C ALA P 582     -20.449   4.037 -15.356  0.00  0.00      PROA  
ATOM   2041    O ALA P 582     -19.937   5.113 -14.927  0.00  0.00      PROA  
ATOM   2042    N SER P 583     -19.905   2.811 -15.238  0.00  0.00      PROA  
ATOM   2043   HN SER P 583     -20.372   1.989 -15.553  0.00  0.00      PROA  
ATOM   2044   CA SER P 583     -18.774   2.615 -14.332  0.00  0.00      PROA  
ATOM   2045   HA SER P 583     -18.984   3.104 -13.393  0.00  0.00      PROA  
ATOM   2046   CB SER P 583     -18.539   1.109 -14.121  0.00  0.00      PROA  
ATOM   2047  HB1 SER P 583     -17.643   0.890 -13.502  0.00  0.00      PROA  
ATOM   2048  HB2 SER P 583     -18.302   0.556 -15.055  0.00  0.00      PROA  
ATOM   2049   OG SER P 583     -19.733   0.475 -13.590  0.00  0.00      PROA  
ATOM   2050  HG1 SER P 583     -20.489   0.820 -14.070  0.00  0.00      PROA  
ATOM   2051    C SER P 583     -17.411   3.142 -14.817  0.00  0.00      PROA  
ATOM   2052    O SER P 583     -16.570   3.414 -14.017  0.00  0.00      PROA  
ATOM   2053    N SER P 584     -17.300   3.193 -16.146  0.00  0.00      PROA  
ATOM   2054   HN SER P 584     -18.086   2.909 -16.691  0.00  0.00      PROA  
ATOM   2055   CA SER P 584     -15.996   3.642 -16.712  0.00  0.00      PROA  
ATOM   2056   HA SER P 584     -15.265   3.367 -15.966  0.00  0.00      PROA  
ATOM   2057   CB SER P 584     -15.436   2.940 -18.007  0.00  0.00      PROA  
ATOM   2058  HB1 SER P 584     -14.421   3.297 -18.285  0.00  0.00      PROA  
ATOM   2059  HB2 SER P 584     -16.055   3.325 -18.846  0.00  0.00      PROA  
ATOM   2060   OG SER P 584     -15.410   1.521 -17.879  0.00  0.00      PROA  
ATOM   2061  HG1 SER P 584     -14.650   1.323 -18.431  0.00  0.00      PROA  
ATOM   2062    C SER P 584     -15.905   5.192 -16.777  0.00  0.00      PROA  
ATOM   2063    O SER P 584     -14.951   5.754 -17.237  0.00  0.00      PROA  
ATOM   2064    N LEU P 585     -17.018   5.891 -16.513  0.00  0.00      PROA  
ATOM   2065   HN LEU P 585     -17.776   5.333 -16.185  0.00  0.00      PROA  
ATOM   2066   CA LEU P 585     -17.166   7.325 -16.795  0.00  0.00      PROA  
ATOM   2067   HA LEU P 585     -16.947   7.526 -17.833  0.00  0.00      PROA  
ATOM   2068   CB LEU P 585     -18.632   7.907 -16.690  0.00  0.00      PROA  
ATOM   2069  HB1 LEU P 585     -18.610   8.955 -17.057  0.00  0.00      PROA  
ATOM   2070  HB2 LEU P 585     -18.894   7.997 -15.615  0.00  0.00      PROA  
ATOM   2071   CG LEU P 585     -19.798   7.292 -17.484  0.00  0.00      PROA  
ATOM   2072   HG LEU P 585     -19.721   6.193 -17.337  0.00  0.00      PROA  
ATOM   2073  CD1 LEU P 585     -21.087   7.814 -16.878  0.00  0.00      PROA  
ATOM   2074 HD11 LEU P 585     -21.929   7.469 -17.516  0.00  0.00      PROA  
ATOM   2075 HD12 LEU P 585     -21.010   8.916 -16.996  0.00  0.00      PROA  
ATOM   2076 HD13 LEU P 585     -21.125   7.484 -15.818  0.00  0.00      PROA  
ATOM   2077  CD2 LEU P 585     -19.704   7.636 -18.997  0.00  0.00      PROA  
ATOM   2078 HD21 LEU P 585     -19.643   8.738 -19.121  0.00  0.00      PROA  
ATOM   2079 HD22 LEU P 585     -20.530   7.238 -19.626  0.00  0.00      PROA  
ATOM   2080 HD23 LEU P 585     -18.691   7.239 -19.224  0.00  0.00      PROA  
ATOM   2081    C LEU P 585     -16.117   8.239 -16.027  0.00  0.00      PROA  
ATOM   2082    O LEU P 585     -15.661   9.315 -16.493  0.00  0.00      PROA  
ATOM   2083    N VAL P 586     -15.692   7.757 -14.842  0.00  0.00      PROA  
ATOM   2084   HN VAL P 586     -16.084   6.935 -14.435  0.00  0.00      PROA  
ATOM   2085   CA VAL P 586     -14.733   8.395 -13.999  0.00  0.00      PROA  
ATOM   2086   HA VAL P 586     -14.835   9.466 -14.086  0.00  0.00      PROA  
ATOM   2087   CB VAL P 586     -15.094   8.273 -12.581  0.00  0.00      PROA  
ATOM   2088   HB VAL P 586     -16.165   8.569 -12.567  0.00  0.00      PROA  
ATOM   2089  CG1 VAL P 586     -14.817   6.919 -11.978  0.00  0.00      PROA  
ATOM   2090 HG11 VAL P 586     -13.729   6.708 -11.901  0.00  0.00      PROA  
ATOM   2091 HG12 VAL P 586     -15.194   5.974 -12.424  0.00  0.00      PROA  
ATOM   2092 HG13 VAL P 586     -15.174   7.004 -10.929  0.00  0.00      PROA  
ATOM   2093  CG2 VAL P 586     -14.378   9.252 -11.711  0.00  0.00      PROA  
ATOM   2094 HG21 VAL P 586     -13.466   8.855 -11.215  0.00  0.00      PROA  
ATOM   2095 HG22 VAL P 586     -15.068   9.613 -10.919  0.00  0.00      PROA  
ATOM   2096 HG23 VAL P 586     -14.109  10.150 -12.306  0.00  0.00      PROA  
ATOM   2097    C VAL P 586     -13.289   7.808 -14.169  0.00  0.00      PROA  
ATOM   2098    O VAL P 586     -12.306   8.149 -13.457  0.00  0.00      PROA  
ATOM   2099    N CYS P 587     -13.117   6.961 -15.236  0.00  0.00      PROA  
ATOM   2100   HN CYS P 587     -13.927   6.709 -15.759  0.00  0.00      PROA  
ATOM   2101   CA CYS P 587     -11.886   6.307 -15.489  0.00  0.00      PROA  
ATOM   2102   HA CYS P 587     -11.212   6.333 -14.645  0.00  0.00      PROA  
ATOM   2103   CB CYS P 587     -12.140   4.820 -15.797  0.00  0.00      PROA  
ATOM   2104  HB1 CYS P 587     -11.106   4.464 -15.992  0.00  0.00      PROA  
ATOM   2105  HB2 CYS P 587     -12.688   4.691 -16.754  0.00  0.00      PROA  
ATOM   2106   SG CYS P 587     -13.025   3.821 -14.549  0.00  0.00      PROA  
ATOM   2107  HG1 CYS P 587     -11.917   3.690 -13.835  0.00  0.00      PROA  
ATOM   2108    C CYS P 587     -11.154   6.943 -16.751  0.00  0.00      PROA  
ATOM   2109    O CYS P 587     -10.135   6.452 -17.076  0.00  0.00      PROA  
ATOM   2110    N TYR P 588     -11.678   8.016 -17.374  0.00  0.00      PROA  
ATOM   2111   HN TYR P 588     -12.519   8.374 -16.976  0.00  0.00      PROA  
ATOM   2112   CA TYR P 588     -11.137   8.694 -18.593  0.00  0.00      PROA  
ATOM   2113   HA TYR P 588     -10.376   8.145 -19.127  0.00  0.00      PROA  
ATOM   2114   CB TYR P 588     -12.305   9.008 -19.580  0.00  0.00      PROA  
ATOM   2115  HB1 TYR P 588     -11.912   9.544 -20.470  0.00  0.00      PROA  
ATOM   2116  HB2 TYR P 588     -13.209   9.585 -19.287  0.00  0.00      PROA  
ATOM   2117   CG TYR P 588     -12.772   7.670 -20.079  0.00  0.00      PROA  
ATOM   2118  CD1 TYR P 588     -14.071   7.180 -19.699  0.00  0.00      PROA  
ATOM   2119  HD1 TYR P 588     -14.686   7.812 -19.075  0.00  0.00      PROA  
ATOM   2120  CE1 TYR P 588     -14.671   6.039 -20.245  0.00  0.00      PROA  
ATOM   2121  HE1 TYR P 588     -15.707   5.849 -20.004  0.00  0.00      PROA  
ATOM   2122   CZ TYR P 588     -13.915   5.283 -21.127  0.00  0.00      PROA  
ATOM   2123   OH TYR P 588     -14.617   4.414 -22.016  0.00  0.00      PROA  
ATOM   2124   HH TYR P 588     -15.491   4.802 -22.110  0.00  0.00      PROA  
ATOM   2125  CD2 TYR P 588     -12.082   6.917 -21.031  0.00  0.00      PROA  
ATOM   2126  HD2 TYR P 588     -11.093   7.235 -21.328  0.00  0.00      PROA  
ATOM   2127  CE2 TYR P 588     -12.617   5.699 -21.542  0.00  0.00      PROA  
ATOM   2128  HE2 TYR P 588     -12.084   5.024 -22.196  0.00  0.00      PROA  
ATOM   2129    C TYR P 588     -10.385   9.939 -18.242  0.00  0.00      PROA  
ATOM   2130    O TYR P 588      -9.923  10.644 -19.094  0.00  0.00      PROA  
ATOM   2131    N ILE P 589     -10.271  10.227 -16.917  0.00  0.00      PROA  
ATOM   2132   HN ILE P 589     -10.737   9.632 -16.267  0.00  0.00      PROA  
ATOM   2133   CA ILE P 589      -9.494  11.256 -16.338  0.00  0.00      PROA  
ATOM   2134   HA ILE P 589      -9.924  12.230 -16.521  0.00  0.00      PROA  
ATOM   2135   CB ILE P 589      -9.457  11.055 -14.788  0.00  0.00      PROA  
ATOM   2136   HB ILE P 589      -8.870  11.872 -14.317  0.00  0.00      PROA  
ATOM   2137  CG2 ILE P 589     -10.933  11.210 -14.285  0.00  0.00      PROA  
ATOM   2138 HG21 ILE P 589     -11.055  11.092 -13.187  0.00  0.00      PROA  
ATOM   2139 HG22 ILE P 589     -11.672  10.605 -14.852  0.00  0.00      PROA  
ATOM   2140 HG23 ILE P 589     -11.149  12.292 -14.422  0.00  0.00      PROA  
ATOM   2141  CG1 ILE P 589      -8.997   9.659 -14.309  0.00  0.00      PROA  
ATOM   2142 HG11 ILE P 589      -8.003   9.478 -14.770  0.00  0.00      PROA  
ATOM   2143 HG12 ILE P 589      -9.698   8.887 -14.693  0.00  0.00      PROA  
ATOM   2144   CD ILE P 589      -9.097   9.515 -12.769  0.00  0.00      PROA  
ATOM   2145  HD1 ILE P 589      -8.520  10.301 -12.237  0.00  0.00      PROA  
ATOM   2146  HD2 ILE P 589      -8.476   8.615 -12.574  0.00  0.00      PROA  
ATOM   2147  HD3 ILE P 589     -10.093   9.195 -12.396  0.00  0.00      PROA  
ATOM   2148    C ILE P 589      -8.105  11.412 -16.795  0.00  0.00      PROA  
ATOM   2149    O ILE P 589      -7.331  10.495 -17.064  0.00  0.00      PROA  
ATOM   2150    N THR P 590      -7.656  12.657 -16.620  0.00  0.00      PROA  
ATOM   2151   HN THR P 590      -8.226  13.450 -16.419  0.00  0.00      PROA  
ATOM   2152   CA THR P 590      -6.309  13.211 -16.937  0.00  0.00      PROA  
ATOM   2153   HA THR P 590      -6.210  13.017 -17.994  0.00  0.00      PROA  
ATOM   2154   CB THR P 590      -6.220  14.744 -16.790  0.00  0.00      PROA  
ATOM   2155   HB THR P 590      -6.761  15.209 -17.642  0.00  0.00      PROA  
ATOM   2156  OG1 THR P 590      -4.871  15.303 -16.907  0.00  0.00      PROA  
ATOM   2157  HG1 THR P 590      -4.771  15.235 -17.859  0.00  0.00      PROA  
ATOM   2158  CG2 THR P 590      -6.767  15.172 -15.483  0.00  0.00      PROA  
ATOM   2159 HG21 THR P 590      -7.723  14.674 -15.212  0.00  0.00      PROA  
ATOM   2160 HG22 THR P 590      -6.914  16.273 -15.466  0.00  0.00      PROA  
ATOM   2161 HG23 THR P 590      -6.068  15.003 -14.637  0.00  0.00      PROA  
ATOM   2162    C THR P 590      -5.137  12.538 -16.143  0.00  0.00      PROA  
ATOM   2163    O THR P 590      -5.273  12.137 -14.989  0.00  0.00      PROA  
ATOM   2164    N ARG P 591      -3.933  12.538 -16.690  0.00  0.00      PROA  
ATOM   2165   HN ARG P 591      -3.685  12.841 -17.607  0.00  0.00      PROA  
ATOM   2166   CA ARG P 591      -2.668  12.209 -16.011  0.00  0.00      PROA  
ATOM   2167   HA ARG P 591      -2.804  11.180 -15.712  0.00  0.00      PROA  
ATOM   2168   CB ARG P 591      -1.445  12.333 -16.923  0.00  0.00      PROA  
ATOM   2169  HB1 ARG P 591      -0.595  11.752 -16.506  0.00  0.00      PROA  
ATOM   2170  HB2 ARG P 591      -1.040  13.367 -16.945  0.00  0.00      PROA  
ATOM   2171   CG ARG P 591      -1.606  11.911 -18.373  0.00  0.00      PROA  
ATOM   2172  HG1 ARG P 591      -0.733  12.054 -19.045  0.00  0.00      PROA  
ATOM   2173  HG2 ARG P 591      -2.438  12.519 -18.788  0.00  0.00      PROA  
ATOM   2174   CD ARG P 591      -2.089  10.464 -18.606  0.00  0.00      PROA  
ATOM   2175  HD1 ARG P 591      -2.869  10.212 -17.856  0.00  0.00      PROA  
ATOM   2176  HD2 ARG P 591      -1.197   9.805 -18.536  0.00  0.00      PROA  
ATOM   2177   NE ARG P 591      -2.704  10.288 -19.944  0.00  0.00      PROA  
ATOM   2178   HE ARG P 591      -2.843  11.062 -20.561  0.00  0.00      PROA  
ATOM   2179   CZ ARG P 591      -3.186   9.132 -20.297  0.00  0.00      PROA  
ATOM   2180  NH1 ARG P 591      -3.112   7.962 -19.652  0.00  0.00      PROA  
ATOM   2181 HH11 ARG P 591      -2.576   7.918 -18.809  0.00  0.00      PROA  
ATOM   2182 HH12 ARG P 591      -3.237   7.115 -20.167  0.00  0.00      PROA  
ATOM   2183  NH2 ARG P 591      -3.645   9.124 -21.585  0.00  0.00      PROA  
ATOM   2184 HH21 ARG P 591      -3.799  10.061 -21.898  0.00  0.00      PROA  
ATOM   2185 HH22 ARG P 591      -4.147   8.364 -22.000  0.00  0.00      PROA  
ATOM   2186    C ARG P 591      -2.455  13.077 -14.777  0.00  0.00      PROA  
ATOM   2187    O ARG P 591      -2.032  12.541 -13.747  0.00  0.00      PROA  
ATOM   2188    N PHE P 592      -2.744  14.379 -14.793  0.00  0.00      PROA  
ATOM   2189   HN PHE P 592      -3.084  14.729 -15.663  0.00  0.00      PROA  
ATOM   2190   CA PHE P 592      -2.575  15.343 -13.679  0.00  0.00      PROA  
ATOM   2191   HA PHE P 592      -1.538  15.380 -13.381  0.00  0.00      PROA  
ATOM   2192   CB PHE P 592      -3.023  16.784 -14.167  0.00  0.00      PROA  
ATOM   2193  HB1 PHE P 592      -4.074  16.893 -14.509  0.00  0.00      PROA  
ATOM   2194  HB2 PHE P 592      -2.343  16.979 -15.023  0.00  0.00      PROA  
ATOM   2195   CG PHE P 592      -2.765  17.863 -13.076  0.00  0.00      PROA  
ATOM   2196  CD1 PHE P 592      -3.903  18.370 -12.413  0.00  0.00      PROA  
ATOM   2197  HD1 PHE P 592      -4.896  18.001 -12.624  0.00  0.00      PROA  
ATOM   2198  CE1 PHE P 592      -3.737  19.462 -11.545  0.00  0.00      PROA  
ATOM   2199  HE1 PHE P 592      -4.590  19.951 -11.096  0.00  0.00      PROA  
ATOM   2200   CZ PHE P 592      -2.515  20.121 -11.391  0.00  0.00      PROA  
ATOM   2201   HZ PHE P 592      -2.366  20.932 -10.694  0.00  0.00      PROA  
ATOM   2202  CD2 PHE P 592      -1.476  18.507 -12.972  0.00  0.00      PROA  
ATOM   2203  HD2 PHE P 592      -0.647  18.253 -13.617  0.00  0.00      PROA  
ATOM   2204  CE2 PHE P 592      -1.403  19.696 -12.180  0.00  0.00      PROA  
ATOM   2205  HE2 PHE P 592      -0.410  20.111 -12.089  0.00  0.00      PROA  
ATOM   2206    C PHE P 592      -3.325  14.901 -12.392  0.00  0.00      PROA  
ATOM   2207    O PHE P 592      -2.731  14.974 -11.340  0.00  0.00      PROA  
ATOM   2208    N THR P 593      -4.567  14.417 -12.554  0.00  0.00      PROA  
ATOM   2209   HN THR P 593      -4.987  14.663 -13.424  0.00  0.00      PROA  
ATOM   2210   CA THR P 593      -5.426  13.776 -11.526  0.00  0.00      PROA  
ATOM   2211   HA THR P 593      -5.477  14.400 -10.646  0.00  0.00      PROA  
ATOM   2212   CB THR P 593      -6.837  13.568 -12.073  0.00  0.00      PROA  
ATOM   2213   HB THR P 593      -6.876  13.123 -13.091  0.00  0.00      PROA  
ATOM   2214  OG1 THR P 593      -7.463  14.878 -12.224  0.00  0.00      PROA  
ATOM   2215  HG1 THR P 593      -8.416  14.799 -12.139  0.00  0.00      PROA  
ATOM   2216  CG2 THR P 593      -7.659  12.909 -11.050  0.00  0.00      PROA  
ATOM   2217 HG21 THR P 593      -8.738  12.964 -11.308  0.00  0.00      PROA  
ATOM   2218 HG22 THR P 593      -7.605  13.406 -10.057  0.00  0.00      PROA  
ATOM   2219 HG23 THR P 593      -7.387  11.834 -10.981  0.00  0.00      PROA  
ATOM   2220    C THR P 593      -4.738  12.485 -11.184  0.00  0.00      PROA  
ATOM   2221    O THR P 593      -4.566  12.246  -9.986  0.00  0.00      PROA  
ATOM   2222    N GLU P 594      -4.227  11.684 -12.102  0.00  0.00      PROA  
ATOM   2223   HN GLU P 594      -4.360  11.683 -13.090  0.00  0.00      PROA  
ATOM   2224   CA GLU P 594      -3.486  10.467 -11.680  0.00  0.00      PROA  
ATOM   2225   HA GLU P 594      -4.116   9.823 -11.084  0.00  0.00      PROA  
ATOM   2226   CB GLU P 594      -3.032   9.488 -12.884  0.00  0.00      PROA  
ATOM   2227  HB1 GLU P 594      -2.281   8.770 -12.490  0.00  0.00      PROA  
ATOM   2228  HB2 GLU P 594      -2.496  10.186 -13.562  0.00  0.00      PROA  
ATOM   2229   CG GLU P 594      -4.129   8.759 -13.674  0.00  0.00      PROA  
ATOM   2230  HG1 GLU P 594      -4.955   9.393 -14.061  0.00  0.00      PROA  
ATOM   2231  HG2 GLU P 594      -4.484   7.877 -13.099  0.00  0.00      PROA  
ATOM   2232   CD GLU P 594      -3.523   8.089 -14.891  0.00  0.00      PROA  
ATOM   2233  OE1 GLU P 594      -2.379   7.587 -14.832  0.00  0.00      PROA  
ATOM   2234  OE2 GLU P 594      -4.247   8.164 -15.936  0.00  0.00      PROA  
ATOM   2235    C GLU P 594      -2.222  10.678 -10.886  0.00  0.00      PROA  
ATOM   2236    O GLU P 594      -2.054  10.051  -9.845  0.00  0.00      PROA  
ATOM   2237    N GLU P 595      -1.384  11.628 -11.203  0.00  0.00      PROA  
ATOM   2238   HN GLU P 595      -1.519  12.109 -12.066  0.00  0.00      PROA  
ATOM   2239   CA GLU P 595      -0.075  11.794 -10.531  0.00  0.00      PROA  
ATOM   2240   HA GLU P 595       0.397  10.830 -10.420  0.00  0.00      PROA  
ATOM   2241   CB GLU P 595       0.868  12.679 -11.455  0.00  0.00      PROA  
ATOM   2242  HB1 GLU P 595       1.838  12.794 -10.926  0.00  0.00      PROA  
ATOM   2243  HB2 GLU P 595       0.426  13.693 -11.344  0.00  0.00      PROA  
ATOM   2244   CG GLU P 595       1.083  12.232 -12.905  0.00  0.00      PROA  
ATOM   2245  HG1 GLU P 595       0.473  12.885 -13.565  0.00  0.00      PROA  
ATOM   2246  HG2 GLU P 595       0.737  11.178 -12.837  0.00  0.00      PROA  
ATOM   2247   CD GLU P 595       2.526  12.158 -13.411  0.00  0.00      PROA  
ATOM   2248  OE1 GLU P 595       3.140  13.298 -13.428  0.00  0.00      PROA  
ATOM   2249  OE2 GLU P 595       2.984  11.035 -13.728  0.00  0.00      PROA  
ATOM   2250    C GLU P 595      -0.167  12.294  -9.103  0.00  0.00      PROA  
ATOM   2251    O GLU P 595       0.700  12.066  -8.218  0.00  0.00      PROA  
ATOM   2252    N ALA P 596      -1.276  13.003  -8.813  0.00  0.00      PROA  
ATOM   2253   HN ALA P 596      -2.041  12.984  -9.452  0.00  0.00      PROA  
ATOM   2254   CA ALA P 596      -1.537  13.572  -7.562  0.00  0.00      PROA  
ATOM   2255   HA ALA P 596      -0.701  14.074  -7.097  0.00  0.00      PROA  
ATOM   2256   CB ALA P 596      -2.514  14.725  -7.717  0.00  0.00      PROA  
ATOM   2257  HB1 ALA P 596      -3.568  14.503  -7.988  0.00  0.00      PROA  
ATOM   2258  HB2 ALA P 596      -2.097  15.296  -8.575  0.00  0.00      PROA  
ATOM   2259  HB3 ALA P 596      -2.511  15.544  -6.966  0.00  0.00      PROA  
ATOM   2260    C ALA P 596      -2.094  12.525  -6.639  0.00  0.00      PROA  
ATOM   2261    O ALA P 596      -1.565  12.319  -5.606  0.00  0.00      PROA  
ATOM   2262    N PHE P 597      -3.157  11.803  -7.051  0.00  0.00      PROA  
ATOM   2263   HN PHE P 597      -3.538  12.033  -7.943  0.00  0.00      PROA  
ATOM   2264   CA PHE P 597      -3.732  10.683  -6.390  0.00  0.00      PROA  
ATOM   2265   HA PHE P 597      -4.073  11.022  -5.423  0.00  0.00      PROA  
ATOM   2266   CB PHE P 597      -4.918  10.250  -7.228  0.00  0.00      PROA  
ATOM   2267  HB1 PHE P 597      -4.610   9.832  -8.211  0.00  0.00      PROA  
ATOM   2268  HB2 PHE P 597      -5.470  11.178  -7.490  0.00  0.00      PROA  
ATOM   2269   CG PHE P 597      -5.839   9.239  -6.656  0.00  0.00      PROA  
ATOM   2270  CD1 PHE P 597      -7.190   9.628  -6.431  0.00  0.00      PROA  
ATOM   2271  HD1 PHE P 597      -7.557  10.624  -6.631  0.00  0.00      PROA  
ATOM   2272  CE1 PHE P 597      -8.052   8.632  -5.951  0.00  0.00      PROA  
ATOM   2273  HE1 PHE P 597      -9.118   8.764  -5.840  0.00  0.00      PROA  
ATOM   2274   CZ PHE P 597      -7.626   7.325  -5.724  0.00  0.00      PROA  
ATOM   2275   HZ PHE P 597      -8.322   6.660  -5.234  0.00  0.00      PROA  
ATOM   2276  CD2 PHE P 597      -5.449   7.908  -6.454  0.00  0.00      PROA  
ATOM   2277  HD2 PHE P 597      -4.429   7.557  -6.509  0.00  0.00      PROA  
ATOM   2278  CE2 PHE P 597      -6.333   6.955  -5.951  0.00  0.00      PROA  
ATOM   2279  HE2 PHE P 597      -6.059   5.919  -5.815  0.00  0.00      PROA  
ATOM   2280    C PHE P 597      -2.655   9.535  -6.228  0.00  0.00      PROA  
ATOM   2281    O PHE P 597      -2.567   9.139  -5.062  0.00  0.00      PROA  
ATOM   2282    N ALA P 598      -1.914   9.202  -7.320  0.00  0.00      PROA  
ATOM   2283   HN ALA P 598      -2.230   9.556  -8.196  0.00  0.00      PROA  
ATOM   2284   CA ALA P 598      -0.819   8.303  -7.191  0.00  0.00      PROA  
ATOM   2285   HA ALA P 598      -1.203   7.350  -6.858  0.00  0.00      PROA  
ATOM   2286   CB ALA P 598      -0.182   8.062  -8.546  0.00  0.00      PROA  
ATOM   2287  HB1 ALA P 598       0.576   7.250  -8.496  0.00  0.00      PROA  
ATOM   2288  HB2 ALA P 598       0.310   8.951  -8.995  0.00  0.00      PROA  
ATOM   2289  HB3 ALA P 598      -0.957   7.757  -9.281  0.00  0.00      PROA  
ATOM   2290    C ALA P 598       0.271   8.708  -6.198  0.00  0.00      PROA  
ATOM   2291    O ALA P 598       0.888   7.947  -5.412  0.00  0.00      PROA  
ATOM   2292    N SER P 599       0.626   9.990  -6.171  0.00  0.00      PROA  
ATOM   2293   HN SER P 599       0.282  10.512  -6.948  0.00  0.00      PROA  
ATOM   2294   CA SER P 599       1.649  10.428  -5.223  0.00  0.00      PROA  
ATOM   2295   HA SER P 599       2.367   9.621  -5.216  0.00  0.00      PROA  
ATOM   2296   CB SER P 599       2.288  11.784  -5.644  0.00  0.00      PROA  
ATOM   2297  HB1 SER P 599       2.956  12.330  -4.944  0.00  0.00      PROA  
ATOM   2298  HB2 SER P 599       1.391  12.431  -5.750  0.00  0.00      PROA  
ATOM   2299   OG SER P 599       3.013  11.589  -6.891  0.00  0.00      PROA  
ATOM   2300  HG1 SER P 599       2.294  11.697  -7.518  0.00  0.00      PROA  
ATOM   2301    C SER P 599       1.279  10.733  -3.807  0.00  0.00      PROA  
ATOM   2302    O SER P 599       2.125  10.540  -2.927  0.00  0.00      PROA  
ATOM   2303    N LEU P 600       0.100  11.235  -3.517  0.00  0.00      PROA  
ATOM   2304   HN LEU P 600      -0.460  11.583  -4.265  0.00  0.00      PROA  
ATOM   2305   CA LEU P 600      -0.441  11.589  -2.246  0.00  0.00      PROA  
ATOM   2306   HA LEU P 600      -0.012  12.501  -1.857  0.00  0.00      PROA  
ATOM   2307   CB LEU P 600      -1.951  11.702  -2.441  0.00  0.00      PROA  
ATOM   2308  HB1 LEU P 600      -2.244  10.824  -3.056  0.00  0.00      PROA  
ATOM   2309  HB2 LEU P 600      -2.130  12.570  -3.110  0.00  0.00      PROA  
ATOM   2310   CG LEU P 600      -2.693  12.033  -1.116  0.00  0.00      PROA  
ATOM   2311   HG LEU P 600      -2.656  11.204  -0.377  0.00  0.00      PROA  
ATOM   2312  CD1 LEU P 600      -2.182  13.250  -0.355  0.00  0.00      PROA  
ATOM   2313 HD11 LEU P 600      -1.233  12.931   0.127  0.00  0.00      PROA  
ATOM   2314 HD12 LEU P 600      -2.899  13.547   0.440  0.00  0.00      PROA  
ATOM   2315 HD13 LEU P 600      -2.024  14.181  -0.939  0.00  0.00      PROA  
ATOM   2316  CD2 LEU P 600      -4.269  12.153  -1.328  0.00  0.00      PROA  
ATOM   2317 HD21 LEU P 600      -4.441  13.039  -1.975  0.00  0.00      PROA  
ATOM   2318 HD22 LEU P 600      -4.761  12.365  -0.354  0.00  0.00      PROA  
ATOM   2319 HD23 LEU P 600      -4.749  11.280  -1.819  0.00  0.00      PROA  
ATOM   2320    C LEU P 600      -0.180  10.556  -1.189  0.00  0.00      PROA  
ATOM   2321    O LEU P 600       0.559  10.830  -0.238  0.00  0.00      PROA  
ATOM   2322    N ILE P 601      -0.697   9.323  -1.352  0.00  0.00      PROA  
ATOM   2323   HN ILE P 601      -0.930   9.246  -2.318  0.00  0.00      PROA  
ATOM   2324   CA ILE P 601      -0.759   8.191  -0.456  0.00  0.00      PROA  
ATOM   2325   HA ILE P 601      -1.303   8.507   0.422  0.00  0.00      PROA  
ATOM   2326   CB ILE P 601      -1.552   7.026  -1.053  0.00  0.00      PROA  
ATOM   2327   HB ILE P 601      -0.991   6.639  -1.931  0.00  0.00      PROA  
ATOM   2328  CG2 ILE P 601      -1.681   5.908  -0.035  0.00  0.00      PROA  
ATOM   2329 HG21 ILE P 601      -2.396   5.077  -0.214  0.00  0.00      PROA  
ATOM   2330 HG22 ILE P 601      -1.942   6.356   0.947  0.00  0.00      PROA  
ATOM   2331 HG23 ILE P 601      -0.742   5.347   0.162  0.00  0.00      PROA  
ATOM   2332  CG1 ILE P 601      -2.952   7.659  -1.488  0.00  0.00      PROA  
ATOM   2333 HG11 ILE P 601      -3.475   6.742  -1.835  0.00  0.00      PROA  
ATOM   2334 HG12 ILE P 601      -2.861   8.448  -2.264  0.00  0.00      PROA  
ATOM   2335   CD ILE P 601      -3.922   8.173  -0.381  0.00  0.00      PROA  
ATOM   2336  HD1 ILE P 601      -3.850   7.433   0.444  0.00  0.00      PROA  
ATOM   2337  HD2 ILE P 601      -4.955   8.299  -0.769  0.00  0.00      PROA  
ATOM   2338  HD3 ILE P 601      -3.601   9.188  -0.061  0.00  0.00      PROA  
ATOM   2339    C ILE P 601       0.658   7.694  -0.062  0.00  0.00      PROA  
ATOM   2340    O ILE P 601       0.838   7.323   1.059  0.00  0.00      PROA  
ATOM   2341    N CYS P 602       1.628   7.760  -0.992  0.00  0.00      PROA  
ATOM   2342   HN CYS P 602       1.366   8.223  -1.836  0.00  0.00      PROA  
ATOM   2343   CA CYS P 602       3.040   7.279  -0.918  0.00  0.00      PROA  
ATOM   2344   HA CYS P 602       3.061   6.251  -0.588  0.00  0.00      PROA  
ATOM   2345   CB CYS P 602       3.952   7.487  -2.200  0.00  0.00      PROA  
ATOM   2346  HB1 CYS P 602       4.843   6.924  -1.848  0.00  0.00      PROA  
ATOM   2347  HB2 CYS P 602       4.055   8.576  -2.395  0.00  0.00      PROA  
ATOM   2348   SG CYS P 602       3.184   6.592  -3.554  0.00  0.00      PROA  
ATOM   2349  HG1 CYS P 602       2.528   7.602  -4.106  0.00  0.00      PROA  
ATOM   2350    C CYS P 602       3.811   8.164   0.113  0.00  0.00      PROA  
ATOM   2351    O CYS P 602       4.643   7.656   0.886  0.00  0.00      PROA  
ATOM   2352    N ILE P 603       3.553   9.481   0.206  0.00  0.00      PROA  
ATOM   2353   HN ILE P 603       2.935   9.955  -0.416  0.00  0.00      PROA  
ATOM   2354   CA ILE P 603       3.992  10.427   1.202  0.00  0.00      PROA  
ATOM   2355   HA ILE P 603       5.068  10.338   1.221  0.00  0.00      PROA  
ATOM   2356   CB ILE P 603       3.678  11.956   0.882  0.00  0.00      PROA  
ATOM   2357   HB ILE P 603       2.618  12.180   1.130  0.00  0.00      PROA  
ATOM   2358  CG2 ILE P 603       4.355  12.949   1.832  0.00  0.00      PROA  
ATOM   2359 HG21 ILE P 603       4.064  12.568   2.833  0.00  0.00      PROA  
ATOM   2360 HG22 ILE P 603       3.888  13.957   1.838  0.00  0.00      PROA  
ATOM   2361 HG23 ILE P 603       5.463  13.028   1.801  0.00  0.00      PROA  
ATOM   2362  CG1 ILE P 603       3.877  12.439  -0.596  0.00  0.00      PROA  
ATOM   2363 HG11 ILE P 603       3.798  13.547  -0.622  0.00  0.00      PROA  
ATOM   2364 HG12 ILE P 603       2.975  12.158  -1.180  0.00  0.00      PROA  
ATOM   2365   CD ILE P 603       5.148  11.999  -1.238  0.00  0.00      PROA  
ATOM   2366  HD1 ILE P 603       5.989  12.698  -1.041  0.00  0.00      PROA  
ATOM   2367  HD2 ILE P 603       5.071  12.083  -2.343  0.00  0.00      PROA  
ATOM   2368  HD3 ILE P 603       5.358  10.928  -1.032  0.00  0.00      PROA  
ATOM   2369    C ILE P 603       3.527  10.060   2.554  0.00  0.00      PROA  
ATOM   2370    O ILE P 603       4.348  10.055   3.470  0.00  0.00      PROA  
ATOM   2371    N ILE P 604       2.252   9.694   2.721  0.00  0.00      PROA  
ATOM   2372   HN ILE P 604       1.702   9.728   1.891  0.00  0.00      PROA  
ATOM   2373   CA ILE P 604       1.726   9.230   3.980  0.00  0.00      PROA  
ATOM   2374   HA ILE P 604       1.840   9.998   4.730  0.00  0.00      PROA  
ATOM   2375   CB ILE P 604       0.212   8.954   3.911  0.00  0.00      PROA  
ATOM   2376   HB ILE P 604       0.029   8.072   3.260  0.00  0.00      PROA  
ATOM   2377  CG2 ILE P 604      -0.366   8.876   5.304  0.00  0.00      PROA  
ATOM   2378 HG21 ILE P 604      -0.046   7.975   5.871  0.00  0.00      PROA  
ATOM   2379 HG22 ILE P 604      -1.476   8.908   5.318  0.00  0.00      PROA  
ATOM   2380 HG23 ILE P 604       0.071   9.680   5.935  0.00  0.00      PROA  
ATOM   2381  CG1 ILE P 604      -0.606  10.022   3.157  0.00  0.00      PROA  
ATOM   2382 HG11 ILE P 604       0.017  10.276   2.274  0.00  0.00      PROA  
ATOM   2383 HG12 ILE P 604      -0.560  10.969   3.736  0.00  0.00      PROA  
ATOM   2384   CD ILE P 604      -2.108   9.677   2.936  0.00  0.00      PROA  
ATOM   2385  HD1 ILE P 604      -2.279   8.644   2.566  0.00  0.00      PROA  
ATOM   2386  HD2 ILE P 604      -2.581  10.470   2.318  0.00  0.00      PROA  
ATOM   2387  HD3 ILE P 604      -2.572   9.737   3.943  0.00  0.00      PROA  
ATOM   2388    C ILE P 604       2.449   7.955   4.493  0.00  0.00      PROA  
ATOM   2389    O ILE P 604       2.705   7.924   5.673  0.00  0.00      PROA  
ATOM   2390    N PHE P 605       2.788   6.951   3.611  0.00  0.00      PROA  
ATOM   2391   HN PHE P 605       2.301   7.045   2.746  0.00  0.00      PROA  
ATOM   2392   CA PHE P 605       3.642   5.849   4.089  0.00  0.00      PROA  
ATOM   2393   HA PHE P 605       3.225   5.462   5.007  0.00  0.00      PROA  
ATOM   2394   CB PHE P 605       3.622   4.687   3.022  0.00  0.00      PROA  
ATOM   2395  HB1 PHE P 605       4.562   4.132   3.232  0.00  0.00      PROA  
ATOM   2396  HB2 PHE P 605       3.792   5.035   1.981  0.00  0.00      PROA  
ATOM   2397   CG PHE P 605       2.545   3.753   3.105  0.00  0.00      PROA  
ATOM   2398  CD1 PHE P 605       1.232   4.143   2.587  0.00  0.00      PROA  
ATOM   2399  HD1 PHE P 605       1.155   5.192   2.340  0.00  0.00      PROA  
ATOM   2400  CE1 PHE P 605       0.202   3.254   2.443  0.00  0.00      PROA  
ATOM   2401  HE1 PHE P 605      -0.776   3.513   2.066  0.00  0.00      PROA  
ATOM   2402   CZ PHE P 605       0.348   1.962   2.899  0.00  0.00      PROA  
ATOM   2403   HZ PHE P 605      -0.490   1.281   2.870  0.00  0.00      PROA  
ATOM   2404  CD2 PHE P 605       2.688   2.380   3.644  0.00  0.00      PROA  
ATOM   2405  HD2 PHE P 605       3.560   2.060   4.195  0.00  0.00      PROA  
ATOM   2406  CE2 PHE P 605       1.558   1.567   3.572  0.00  0.00      PROA  
ATOM   2407  HE2 PHE P 605       1.513   0.599   4.049  0.00  0.00      PROA  
ATOM   2408    C PHE P 605       5.120   6.187   4.417  0.00  0.00      PROA  
ATOM   2409    O PHE P 605       5.753   5.469   5.219  0.00  0.00      PROA  
ATOM   2410    N ILE P 606       5.740   7.228   3.780  0.00  0.00      PROA  
ATOM   2411   HN ILE P 606       5.306   7.737   3.040  0.00  0.00      PROA  
ATOM   2412   CA ILE P 606       6.940   7.932   4.256  0.00  0.00      PROA  
ATOM   2413   HA ILE P 606       7.752   7.277   4.537  0.00  0.00      PROA  
ATOM   2414   CB ILE P 606       7.508   8.893   3.143  0.00  0.00      PROA  
ATOM   2415   HB ILE P 606       6.694   9.621   2.944  0.00  0.00      PROA  
ATOM   2416  CG2 ILE P 606       8.702   9.887   3.587  0.00  0.00      PROA  
ATOM   2417 HG21 ILE P 606       8.313  10.570   4.373  0.00  0.00      PROA  
ATOM   2418 HG22 ILE P 606       8.995  10.591   2.780  0.00  0.00      PROA  
ATOM   2419 HG23 ILE P 606       9.461   9.253   4.094  0.00  0.00      PROA  
ATOM   2420  CG1 ILE P 606       7.819   8.020   1.881  0.00  0.00      PROA  
ATOM   2421 HG11 ILE P 606       7.052   7.238   1.696  0.00  0.00      PROA  
ATOM   2422 HG12 ILE P 606       8.725   7.397   2.042  0.00  0.00      PROA  
ATOM   2423   CD ILE P 606       8.085   8.886   0.721  0.00  0.00      PROA  
ATOM   2424  HD1 ILE P 606       9.040   9.442   0.838  0.00  0.00      PROA  
ATOM   2425  HD2 ILE P 606       7.286   9.627   0.505  0.00  0.00      PROA  
ATOM   2426  HD3 ILE P 606       8.132   8.334  -0.241  0.00  0.00      PROA  
ATOM   2427    C ILE P 606       6.753   8.568   5.595  0.00  0.00      PROA  
ATOM   2428    O ILE P 606       7.543   8.381   6.501  0.00  0.00      PROA  
ATOM   2429    N TYR P 607       5.677   9.381   5.838  0.00  0.00      PROA  
ATOM   2430   HN TYR P 607       5.010   9.506   5.108  0.00  0.00      PROA  
ATOM   2431   CA TYR P 607       5.253  10.074   7.106  0.00  0.00      PROA  
ATOM   2432   HA TYR P 607       6.111  10.640   7.436  0.00  0.00      PROA  
ATOM   2433   CB TYR P 607       4.217  11.173   6.788  0.00  0.00      PROA  
ATOM   2434  HB1 TYR P 607       3.422  10.766   6.128  0.00  0.00      PROA  
ATOM   2435  HB2 TYR P 607       4.704  12.053   6.316  0.00  0.00      PROA  
ATOM   2436   CG TYR P 607       3.425  11.816   7.964  0.00  0.00      PROA  
ATOM   2437  CD1 TYR P 607       3.887  12.907   8.664  0.00  0.00      PROA  
ATOM   2438  HD1 TYR P 607       4.852  13.318   8.403  0.00  0.00      PROA  
ATOM   2439  CE1 TYR P 607       3.138  13.412   9.782  0.00  0.00      PROA  
ATOM   2440  HE1 TYR P 607       3.475  14.246  10.381  0.00  0.00      PROA  
ATOM   2441   CZ TYR P 607       1.922  12.813  10.136  0.00  0.00      PROA  
ATOM   2442   OH TYR P 607       1.303  13.370  11.296  0.00  0.00      PROA  
ATOM   2443   HH TYR P 607       1.246  12.630  11.905  0.00  0.00      PROA  
ATOM   2444  CD2 TYR P 607       2.169  11.216   8.348  0.00  0.00      PROA  
ATOM   2445  HD2 TYR P 607       1.850  10.305   7.864  0.00  0.00      PROA  
ATOM   2446  CE2 TYR P 607       1.511  11.623   9.512  0.00  0.00      PROA  
ATOM   2447  HE2 TYR P 607       0.682  10.997   9.809  0.00  0.00      PROA  
ATOM   2448    C TYR P 607       4.877   9.228   8.284  0.00  0.00      PROA  
ATOM   2449    O TYR P 607       5.279   9.333   9.412  0.00  0.00      PROA  
ATOM   2450    N GLU P 608       4.081   8.182   8.039  0.00  0.00      PROA  
ATOM   2451   HN GLU P 608       3.774   7.976   7.113  0.00  0.00      PROA  
ATOM   2452   CA GLU P 608       3.691   7.266   9.068  0.00  0.00      PROA  
ATOM   2453   HA GLU P 608       3.525   7.751  10.019  0.00  0.00      PROA  
ATOM   2454   CB GLU P 608       2.442   6.488   8.561  0.00  0.00      PROA  
ATOM   2455  HB1 GLU P 608       2.383   5.504   9.073  0.00  0.00      PROA  
ATOM   2456  HB2 GLU P 608       2.498   6.361   7.458  0.00  0.00      PROA  
ATOM   2457   CG GLU P 608       1.189   7.275   8.864  0.00  0.00      PROA  
ATOM   2458  HG1 GLU P 608       1.059   7.944   7.986  0.00  0.00      PROA  
ATOM   2459  HG2 GLU P 608       1.264   7.795   9.843  0.00  0.00      PROA  
ATOM   2460   CD GLU P 608      -0.021   6.352   8.855  0.00  0.00      PROA  
ATOM   2461  OE1 GLU P 608      -1.034   6.589   8.105  0.00  0.00      PROA  
ATOM   2462  OE2 GLU P 608      -0.063   5.404   9.705  0.00  0.00      PROA  
ATOM   2463    C GLU P 608       4.792   6.323   9.551  0.00  0.00      PROA  
ATOM   2464    O GLU P 608       4.798   5.879  10.695  0.00  0.00      PROA  
ATOM   2465    N ALA P 609       5.778   5.958   8.664  0.00  0.00      PROA  
ATOM   2466   HN ALA P 609       5.775   6.253   7.712  0.00  0.00      PROA  
ATOM   2467   CA ALA P 609       7.012   5.280   9.049  0.00  0.00      PROA  
ATOM   2468   HA ALA P 609       6.680   4.395   9.571  0.00  0.00      PROA  
ATOM   2469   CB ALA P 609       7.880   4.817   7.808  0.00  0.00      PROA  
ATOM   2470  HB1 ALA P 609       7.281   4.146   7.155  0.00  0.00      PROA  
ATOM   2471  HB2 ALA P 609       8.848   4.313   8.015  0.00  0.00      PROA  
ATOM   2472  HB3 ALA P 609       8.103   5.709   7.185  0.00  0.00      PROA  
ATOM   2473    C ALA P 609       7.962   6.168   9.978  0.00  0.00      PROA  
ATOM   2474    O ALA P 609       8.529   5.516  10.830  0.00  0.00      PROA  
ATOM   2475    N ILE P 610       8.078   7.551   9.894  0.00  0.00      PROA  
ATOM   2476   HN ILE P 610       7.632   8.085   9.180  0.00  0.00      PROA  
ATOM   2477   CA ILE P 610       8.807   8.378  10.818  0.00  0.00      PROA  
ATOM   2478   HA ILE P 610       9.508   7.809  11.411  0.00  0.00      PROA  
ATOM   2479   CB ILE P 610       9.525   9.512  10.087  0.00  0.00      PROA  
ATOM   2480   HB ILE P 610      10.194   8.979   9.378  0.00  0.00      PROA  
ATOM   2481  CG2 ILE P 610       8.584  10.396   9.221  0.00  0.00      PROA  
ATOM   2482 HG21 ILE P 610       7.926   9.818   8.538  0.00  0.00      PROA  
ATOM   2483 HG22 ILE P 610       9.172  10.977   8.479  0.00  0.00      PROA  
ATOM   2484 HG23 ILE P 610       7.920  11.112   9.751  0.00  0.00      PROA  
ATOM   2485  CG1 ILE P 610      10.277  10.438  11.027  0.00  0.00      PROA  
ATOM   2486 HG11 ILE P 610      10.904   9.734  11.615  0.00  0.00      PROA  
ATOM   2487 HG12 ILE P 610       9.512  10.863  11.711  0.00  0.00      PROA  
ATOM   2488   CD ILE P 610      11.113  11.565  10.412  0.00  0.00      PROA  
ATOM   2489  HD1 ILE P 610      11.625  12.276  11.095  0.00  0.00      PROA  
ATOM   2490  HD2 ILE P 610      10.457  12.182   9.762  0.00  0.00      PROA  
ATOM   2491  HD3 ILE P 610      11.872  11.078   9.763  0.00  0.00      PROA  
ATOM   2492    C ILE P 610       7.962   8.935  12.007  0.00  0.00      PROA  
ATOM   2493    O ILE P 610       8.510   9.061  13.138  0.00  0.00      PROA  
ATOM   2494    N GLU P 611       6.644   9.113  11.815  0.00  0.00      PROA  
ATOM   2495   HN GLU P 611       6.174   9.045  10.939  0.00  0.00      PROA  
ATOM   2496   CA GLU P 611       5.774   9.536  12.919  0.00  0.00      PROA  
ATOM   2497   HA GLU P 611       6.270  10.399  13.339  0.00  0.00      PROA  
ATOM   2498   CB GLU P 611       4.370  10.004  12.400  0.00  0.00      PROA  
ATOM   2499  HB1 GLU P 611       4.003   9.183  11.747  0.00  0.00      PROA  
ATOM   2500  HB2 GLU P 611       4.405  10.915  11.764  0.00  0.00      PROA  
ATOM   2501   CG GLU P 611       3.343  10.449  13.483  0.00  0.00      PROA  
ATOM   2502  HG1 GLU P 611       3.563  11.457  13.896  0.00  0.00      PROA  
ATOM   2503  HG2 GLU P 611       3.486   9.799  14.372  0.00  0.00      PROA  
ATOM   2504   CD GLU P 611       1.839  10.309  13.138  0.00  0.00      PROA  
ATOM   2505  OE1 GLU P 611       1.163  11.384  13.180  0.00  0.00      PROA  
ATOM   2506  OE2 GLU P 611       1.313   9.133  13.120  0.00  0.00      PROA  
ATOM   2507    C GLU P 611       5.722   8.713  14.146  0.00  0.00      PROA  
ATOM   2508    O GLU P 611       5.641   9.261  15.224  0.00  0.00      PROA  
ATOM   2509    N LYS P 612       5.711   7.352  13.923  0.00  0.00      PROA  
ATOM   2510   HN LYS P 612       5.731   6.950  13.012  0.00  0.00      PROA  
ATOM   2511   CA LYS P 612       5.470   6.422  14.982  0.00  0.00      PROA  
ATOM   2512   HA LYS P 612       4.580   6.727  15.511  0.00  0.00      PROA  
ATOM   2513   CB LYS P 612       5.149   5.030  14.397  0.00  0.00      PROA  
ATOM   2514  HB1 LYS P 612       5.149   4.211  15.148  0.00  0.00      PROA  
ATOM   2515  HB2 LYS P 612       5.799   4.635  13.586  0.00  0.00      PROA  
ATOM   2516   CG LYS P 612       3.758   5.111  13.715  0.00  0.00      PROA  
ATOM   2517  HG1 LYS P 612       3.763   5.665  12.752  0.00  0.00      PROA  
ATOM   2518  HG2 LYS P 612       2.940   5.519  14.346  0.00  0.00      PROA  
ATOM   2519   CD LYS P 612       3.309   3.654  13.380  0.00  0.00      PROA  
ATOM   2520  HD1 LYS P 612       3.220   3.308  14.431  0.00  0.00      PROA  
ATOM   2521  HD2 LYS P 612       4.148   3.154  12.850  0.00  0.00      PROA  
ATOM   2522   CE LYS P 612       2.046   3.417  12.584  0.00  0.00      PROA  
ATOM   2523  HE1 LYS P 612       2.030   2.347  12.287  0.00  0.00      PROA  
ATOM   2524  HE2 LYS P 612       2.039   4.159  11.757  0.00  0.00      PROA  
ATOM   2525   NZ LYS P 612       0.916   3.513  13.498  0.00  0.00      PROA  
ATOM   2526  HZ1 LYS P 612       0.233   2.800  13.170  0.00  0.00      PROA  
ATOM   2527  HZ2 LYS P 612       0.464   4.448  13.441  0.00  0.00      PROA  
ATOM   2528  HZ3 LYS P 612       1.246   3.279  14.456  0.00  0.00      PROA  
ATOM   2529    C LYS P 612       6.582   6.268  15.925  0.00  0.00      PROA  
ATOM   2530    O LYS P 612       6.380   6.003  17.092  0.00  0.00      PROA  
ATOM   2531    N LEU P 613       7.909   6.360  15.441  0.00  0.00      PROA  
ATOM   2532   HN LEU P 613       8.141   6.312  14.473  0.00  0.00      PROA  
ATOM   2533   CA LEU P 613       9.059   6.477  16.370  0.00  0.00      PROA  
ATOM   2534   HA LEU P 613       9.166   5.629  17.031  0.00  0.00      PROA  
ATOM   2535   CB LEU P 613      10.374   6.765  15.621  0.00  0.00      PROA  
ATOM   2536  HB1 LEU P 613      11.237   7.144  16.209  0.00  0.00      PROA  
ATOM   2537  HB2 LEU P 613      10.144   7.548  14.867  0.00  0.00      PROA  
ATOM   2538   CG LEU P 613      10.781   5.494  14.820  0.00  0.00      PROA  
ATOM   2539   HG LEU P 613       9.803   5.050  14.535  0.00  0.00      PROA  
ATOM   2540  CD1 LEU P 613      11.515   5.713  13.456  0.00  0.00      PROA  
ATOM   2541 HD11 LEU P 613      10.974   6.226  12.632  0.00  0.00      PROA  
ATOM   2542 HD12 LEU P 613      11.723   4.724  12.995  0.00  0.00      PROA  
ATOM   2543 HD13 LEU P 613      12.542   6.113  13.598  0.00  0.00      PROA  
ATOM   2544  CD2 LEU P 613      11.522   4.473  15.738  0.00  0.00      PROA  
ATOM   2545 HD21 LEU P 613      11.702   3.535  15.171  0.00  0.00      PROA  
ATOM   2546 HD22 LEU P 613      11.010   4.215  16.689  0.00  0.00      PROA  
ATOM   2547 HD23 LEU P 613      12.489   4.910  16.067  0.00  0.00      PROA  
ATOM   2548    C LEU P 613       8.973   7.685  17.220  0.00  0.00      PROA  
ATOM   2549    O LEU P 613       9.206   7.616  18.426  0.00  0.00      PROA  
ATOM   2550    N ILE P 614       8.525   8.822  16.675  0.00  0.00      PROA  
ATOM   2551   HN ILE P 614       8.079   8.886  15.786  0.00  0.00      PROA  
ATOM   2552   CA ILE P 614       8.467  10.120  17.374  0.00  0.00      PROA  
ATOM   2553   HA ILE P 614       9.374  10.177  17.958  0.00  0.00      PROA  
ATOM   2554   CB ILE P 614       8.510  11.262  16.347  0.00  0.00      PROA  
ATOM   2555   HB ILE P 614       7.708  11.177  15.583  0.00  0.00      PROA  
ATOM   2556  CG2 ILE P 614       8.338  12.537  17.097  0.00  0.00      PROA  
ATOM   2557 HG21 ILE P 614       9.059  12.585  17.941  0.00  0.00      PROA  
ATOM   2558 HG22 ILE P 614       7.318  12.665  17.519  0.00  0.00      PROA  
ATOM   2559 HG23 ILE P 614       8.699  13.405  16.505  0.00  0.00      PROA  
ATOM   2560  CG1 ILE P 614       9.855  11.199  15.578  0.00  0.00      PROA  
ATOM   2561 HG11 ILE P 614       9.936  10.179  15.145  0.00  0.00      PROA  
ATOM   2562 HG12 ILE P 614      10.694  11.323  16.296  0.00  0.00      PROA  
ATOM   2563   CD ILE P 614       9.909  12.225  14.466  0.00  0.00      PROA  
ATOM   2564  HD1 ILE P 614       9.985  13.221  14.953  0.00  0.00      PROA  
ATOM   2565  HD2 ILE P 614       8.980  12.244  13.858  0.00  0.00      PROA  
ATOM   2566  HD3 ILE P 614      10.770  12.115  13.773  0.00  0.00      PROA  
ATOM   2567    C ILE P 614       7.288  10.057  18.331  0.00  0.00      PROA  
ATOM   2568    O ILE P 614       7.397  10.452  19.519  0.00  0.00      PROA  
ATOM   2569    N HSD P 615       6.125   9.476  18.010  0.00  0.00      PROA  
ATOM   2570   HN HSD P 615       5.934   9.295  17.049  0.00  0.00      PROA  
ATOM   2571   CA HSD P 615       5.031   9.154  18.885  0.00  0.00      PROA  
ATOM   2572   HA HSD P 615       4.863  10.137  19.299  0.00  0.00      PROA  
ATOM   2573   CB HSD P 615       3.772   8.571  18.221  0.00  0.00      PROA  
ATOM   2574  HB1 HSD P 615       3.780   7.521  17.856  0.00  0.00      PROA  
ATOM   2575  HB2 HSD P 615       3.756   9.294  17.378  0.00  0.00      PROA  
ATOM   2576  ND1 HSD P 615       2.101   9.654  19.700  0.00  0.00      PROA  
ATOM   2577  HD1 HSD P 615       2.344  10.577  19.403  0.00  0.00      PROA  
ATOM   2578   CG HSD P 615       2.587   8.557  19.096  0.00  0.00      PROA  
ATOM   2579  CE1 HSD P 615       1.216   9.238  20.551  0.00  0.00      PROA  
ATOM   2580  HE1 HSD P 615       0.807  10.009  21.204  0.00  0.00      PROA  
ATOM   2581  NE2 HSD P 615       1.102   7.933  20.618  0.00  0.00      PROA  
ATOM   2582  CD2 HSD P 615       1.914   7.488  19.631  0.00  0.00      PROA  
ATOM   2583  HD2 HSD P 615       2.103   6.457  19.359  0.00  0.00      PROA  
ATOM   2584    C HSD P 615       5.457   8.256  20.021  0.00  0.00      PROA  
ATOM   2585    O HSD P 615       5.135   8.481  21.158  0.00  0.00      PROA  
ATOM   2586    N LEU P 616       6.237   7.222  19.644  0.00  0.00      PROA  
ATOM   2587   HN LEU P 616       6.643   7.076  18.745  0.00  0.00      PROA  
ATOM   2588   CA LEU P 616       6.558   6.180  20.589  0.00  0.00      PROA  
ATOM   2589   HA LEU P 616       5.582   5.840  20.902  0.00  0.00      PROA  
ATOM   2590   CB LEU P 616       7.479   5.065  19.887  0.00  0.00      PROA  
ATOM   2591  HB1 LEU P 616       8.413   5.526  19.501  0.00  0.00      PROA  
ATOM   2592  HB2 LEU P 616       6.990   4.594  19.007  0.00  0.00      PROA  
ATOM   2593   CG LEU P 616       8.154   3.928  20.741  0.00  0.00      PROA  
ATOM   2594   HG LEU P 616       8.736   4.438  21.539  0.00  0.00      PROA  
ATOM   2595  CD1 LEU P 616       7.026   3.085  21.475  0.00  0.00      PROA  
ATOM   2596 HD11 LEU P 616       6.310   3.747  22.008  0.00  0.00      PROA  
ATOM   2597 HD12 LEU P 616       7.401   2.342  22.211  0.00  0.00      PROA  
ATOM   2598 HD13 LEU P 616       6.489   2.584  20.641  0.00  0.00      PROA  
ATOM   2599  CD2 LEU P 616       9.042   2.922  20.064  0.00  0.00      PROA  
ATOM   2600 HD21 LEU P 616       9.482   2.279  20.856  0.00  0.00      PROA  
ATOM   2601 HD22 LEU P 616       9.975   3.446  19.765  0.00  0.00      PROA  
ATOM   2602 HD23 LEU P 616       8.571   2.368  19.224  0.00  0.00      PROA  
ATOM   2603    C LEU P 616       7.410   6.631  21.798  0.00  0.00      PROA  
ATOM   2604    O LEU P 616       7.245   6.277  22.971  0.00  0.00      PROA  
ATOM   2605    N ALA P 617       8.304   7.563  21.405  0.00  0.00      PROA  
ATOM   2606   HN ALA P 617       8.565   7.821  20.478  0.00  0.00      PROA  
ATOM   2607   CA ALA P 617       9.260   8.009  22.324  0.00  0.00      PROA  
ATOM   2608   HA ALA P 617       9.821   7.133  22.614  0.00  0.00      PROA  
ATOM   2609   CB ALA P 617      10.305   8.832  21.588  0.00  0.00      PROA  
ATOM   2610  HB1 ALA P 617       9.705   9.649  21.132  0.00  0.00      PROA  
ATOM   2611  HB2 ALA P 617      10.670   8.324  20.669  0.00  0.00      PROA  
ATOM   2612  HB3 ALA P 617      11.180   9.259  22.122  0.00  0.00      PROA  
ATOM   2613    C ALA P 617       8.702   8.774  23.508  0.00  0.00      PROA  
ATOM   2614    O ALA P 617       9.142   8.739  24.622  0.00  0.00      PROA  
ATOM   2615    N GLU P 618       7.617   9.495  23.227  0.00  0.00      PROA  
ATOM   2616   HN GLU P 618       7.296   9.488  22.283  0.00  0.00      PROA  
ATOM   2617   CA GLU P 618       6.906  10.259  24.248  0.00  0.00      PROA  
ATOM   2618   HA GLU P 618       7.591  10.619  25.002  0.00  0.00      PROA  
ATOM   2619   CB GLU P 618       6.254  11.586  23.722  0.00  0.00      PROA  
ATOM   2620  HB1 GLU P 618       7.174  12.145  23.445  0.00  0.00      PROA  
ATOM   2621  HB2 GLU P 618       5.866  12.122  24.614  0.00  0.00      PROA  
ATOM   2622   CG GLU P 618       5.213  11.520  22.504  0.00  0.00      PROA  
ATOM   2623  HG1 GLU P 618       4.271  11.109  22.927  0.00  0.00      PROA  
ATOM   2624  HG2 GLU P 618       5.649  10.880  21.707  0.00  0.00      PROA  
ATOM   2625   CD GLU P 618       4.993  12.833  21.842  0.00  0.00      PROA  
ATOM   2626  OE1 GLU P 618       3.838  13.022  21.345  0.00  0.00      PROA  
ATOM   2627  OE2 GLU P 618       5.851  13.742  21.744  0.00  0.00      PROA  
ATOM   2628    C GLU P 618       5.808   9.466  24.911  0.00  0.00      PROA  
ATOM   2629    O GLU P 618       5.417   9.830  26.020  0.00  0.00      PROA  
ATOM   2630    N THR P 619       5.390   8.252  24.387  0.00  0.00      PROA  
ATOM   2631   HN THR P 619       5.818   8.007  23.520  0.00  0.00      PROA  
ATOM   2632   CA THR P 619       4.364   7.474  25.057  0.00  0.00      PROA  
ATOM   2633   HA THR P 619       3.818   8.149  25.699  0.00  0.00      PROA  
ATOM   2634   CB THR P 619       3.410   6.788  24.129  0.00  0.00      PROA  
ATOM   2635   HB THR P 619       2.845   5.995  24.663  0.00  0.00      PROA  
ATOM   2636  OG1 THR P 619       4.051   6.381  22.909  0.00  0.00      PROA  
ATOM   2637  HG1 THR P 619       4.265   7.267  22.610  0.00  0.00      PROA  
ATOM   2638  CG2 THR P 619       2.338   7.815  23.746  0.00  0.00      PROA  
ATOM   2639 HG21 THR P 619       1.648   8.202  24.526  0.00  0.00      PROA  
ATOM   2640 HG22 THR P 619       1.757   7.274  22.969  0.00  0.00      PROA  
ATOM   2641 HG23 THR P 619       2.882   8.628  23.218  0.00  0.00      PROA  
ATOM   2642    C THR P 619       4.961   6.483  26.011  0.00  0.00      PROA  
ATOM   2643    O THR P 619       4.356   5.491  26.414  0.00  0.00      PROA  
ATOM   2644    N TYR P 620       6.277   6.607  26.325  0.00  0.00      PROA  
ATOM   2645   HN TYR P 620       6.694   7.401  25.890  0.00  0.00      PROA  
ATOM   2646   CA TYR P 620       7.064   5.698  27.281  0.00  0.00      PROA  
ATOM   2647   HA TYR P 620       6.786   4.696  26.991  0.00  0.00      PROA  
ATOM   2648   CB TYR P 620       8.566   5.972  27.270  0.00  0.00      PROA  
ATOM   2649  HB1 TYR P 620       9.096   5.495  28.123  0.00  0.00      PROA  
ATOM   2650  HB2 TYR P 620       8.775   7.063  27.291  0.00  0.00      PROA  
ATOM   2651   CG TYR P 620       9.233   5.461  26.030  0.00  0.00      PROA  
ATOM   2652  CD1 TYR P 620      10.347   6.081  25.452  0.00  0.00      PROA  
ATOM   2653  HD1 TYR P 620      10.679   7.022  25.864  0.00  0.00      PROA  
ATOM   2654  CE1 TYR P 620      11.074   5.450  24.359  0.00  0.00      PROA  
ATOM   2655  HE1 TYR P 620      11.959   5.931  23.970  0.00  0.00      PROA  
ATOM   2656   CZ TYR P 620      10.668   4.248  23.919  0.00  0.00      PROA  
ATOM   2657   OH TYR P 620      11.382   3.570  22.893  0.00  0.00      PROA  
ATOM   2658   HH TYR P 620      11.165   2.635  22.898  0.00  0.00      PROA  
ATOM   2659  CD2 TYR P 620       8.792   4.275  25.400  0.00  0.00      PROA  
ATOM   2660  HD2 TYR P 620       7.855   3.819  25.686  0.00  0.00      PROA  
ATOM   2661  CE2 TYR P 620       9.518   3.672  24.401  0.00  0.00      PROA  
ATOM   2662  HE2 TYR P 620       9.130   2.735  24.028  0.00  0.00      PROA  
ATOM   2663    C TYR P 620       6.535   5.954  28.720  0.00  0.00      PROA  
ATOM   2664    O TYR P 620       6.532   7.096  29.219  0.00  0.00      PROA  
ATOM   2665    N PRO P 621       6.133   4.919  29.506  0.00  0.00      PROA  
ATOM   2666   CD PRO P 621       6.342   3.514  29.252  0.00  0.00      PROA  
ATOM   2667  HD1 PRO P 621       7.388   3.303  28.942  0.00  0.00      PROA  
ATOM   2668  HD2 PRO P 621       5.557   3.255  28.510  0.00  0.00      PROA  
ATOM   2669   CA PRO P 621       5.261   5.088  30.671  0.00  0.00      PROA  
ATOM   2670   HA PRO P 621       4.499   5.797  30.381  0.00  0.00      PROA  
ATOM   2671   CB PRO P 621       4.839   3.698  31.025  0.00  0.00      PROA  
ATOM   2672  HB1 PRO P 621       3.935   3.414  30.445  0.00  0.00      PROA  
ATOM   2673  HB2 PRO P 621       4.534   3.538  32.081  0.00  0.00      PROA  
ATOM   2674   CG PRO P 621       5.943   2.773  30.496  0.00  0.00      PROA  
ATOM   2675  HG1 PRO P 621       6.909   2.823  31.041  0.00  0.00      PROA  
ATOM   2676  HG2 PRO P 621       5.666   1.698  30.456  0.00  0.00      PROA  
ATOM   2677    C PRO P 621       5.954   5.807  31.896  0.00  0.00      PROA  
ATOM   2678    O PRO P 621       5.357   5.914  32.978  0.00  0.00      PROA  
ATOM   2679    N ILE P 622       7.283   6.214  31.724  0.00  0.00      PROA  
ATOM   2680   HN ILE P 622       7.642   6.116  30.799  0.00  0.00      PROA  
ATOM   2681   CA ILE P 622       8.090   6.862  32.819  0.00  0.00      PROA  
ATOM   2682   HA ILE P 622       7.598   6.570  33.735  0.00  0.00      PROA  
ATOM   2683   CB ILE P 622       9.608   6.478  32.821  0.00  0.00      PROA  
ATOM   2684   HB ILE P 622      10.191   7.228  33.397  0.00  0.00      PROA  
ATOM   2685  CG2 ILE P 622       9.850   5.114  33.458  0.00  0.00      PROA  
ATOM   2686 HG21 ILE P 622       9.476   5.226  34.498  0.00  0.00      PROA  
ATOM   2687 HG22 ILE P 622      10.920   4.813  33.442  0.00  0.00      PROA  
ATOM   2688 HG23 ILE P 622       9.245   4.298  33.010  0.00  0.00      PROA  
ATOM   2689  CG1 ILE P 622      10.255   6.480  31.429  0.00  0.00      PROA  
ATOM   2690 HG11 ILE P 622       9.886   5.668  30.767  0.00  0.00      PROA  
ATOM   2691 HG12 ILE P 622      11.330   6.371  31.689  0.00  0.00      PROA  
ATOM   2692   CD ILE P 622      10.295   7.864  30.645  0.00  0.00      PROA  
ATOM   2693  HD1 ILE P 622       9.265   8.191  30.388  0.00  0.00      PROA  
ATOM   2694  HD2 ILE P 622      10.925   7.700  29.745  0.00  0.00      PROA  
ATOM   2695  HD3 ILE P 622      10.651   8.657  31.338  0.00  0.00      PROA  
ATOM   2696    C ILE P 622       7.885   8.337  32.760  0.00  0.00      PROA  
ATOM   2697    O ILE P 622       8.515   9.007  33.572  0.00  0.00      PROA  
ATOM   2698    N HSD P 623       7.007   8.834  31.897  0.00  0.00      PROA  
ATOM   2699   HN HSD P 623       6.678   8.243  31.164  0.00  0.00      PROA  
ATOM   2700   CA HSD P 623       6.515  10.169  31.929  0.00  0.00      PROA  
ATOM   2701   HA HSD P 623       7.278  10.823  32.324  0.00  0.00      PROA  
ATOM   2702   CB HSD P 623       6.162  10.744  30.584  0.00  0.00      PROA  
ATOM   2703  HB1 HSD P 623       5.777  11.785  30.626  0.00  0.00      PROA  
ATOM   2704  HB2 HSD P 623       5.335  10.218  30.060  0.00  0.00      PROA  
ATOM   2705  ND1 HSD P 623       7.283   9.941  28.482  0.00  0.00      PROA  
ATOM   2706  HD1 HSD P 623       6.896   9.020  28.436  0.00  0.00      PROA  
ATOM   2707   CG HSD P 623       7.321  10.742  29.601  0.00  0.00      PROA  
ATOM   2708  CE1 HSD P 623       8.216  10.457  27.602  0.00  0.00      PROA  
ATOM   2709  HE1 HSD P 623       8.575   9.946  26.708  0.00  0.00      PROA  
ATOM   2710  NE2 HSD P 623       8.789  11.527  28.056  0.00  0.00      PROA  
ATOM   2711  CD2 HSD P 623       8.228  11.688  29.328  0.00  0.00      PROA  
ATOM   2712  HD2 HSD P 623       8.511  12.415  30.080  0.00  0.00      PROA  
ATOM   2713    C HSD P 623       5.217  10.244  32.743  0.00  0.00      PROA  
ATOM   2714    O HSD P 623       4.087  10.057  32.255  0.00  0.00      PROA  
ATOM   2715    N MET P 624       5.314  10.478  34.089  0.00  0.00      PROA  
ATOM   2716   HN MET P 624       6.194  10.625  34.534  0.00  0.00      PROA  
ATOM   2717   CA MET P 624       4.155  10.387  34.967  0.00  0.00      PROA  
ATOM   2718   HA MET P 624       3.564   9.497  34.809  0.00  0.00      PROA  
ATOM   2719   CB MET P 624       4.546  10.416  36.451  0.00  0.00      PROA  
ATOM   2720  HB1 MET P 624       3.665  10.206  37.095  0.00  0.00      PROA  
ATOM   2721  HB2 MET P 624       4.940  11.385  36.827  0.00  0.00      PROA  
ATOM   2722   CG MET P 624       5.667   9.392  36.653  0.00  0.00      PROA  
ATOM   2723  HG1 MET P 624       6.021   9.415  37.706  0.00  0.00      PROA  
ATOM   2724  HG2 MET P 624       6.612   9.740  36.184  0.00  0.00      PROA  
ATOM   2725   SD MET P 624       5.121   7.681  36.286  0.00  0.00      PROA  
ATOM   2726   CE MET P 624       6.621   6.790  36.922  0.00  0.00      PROA  
ATOM   2727  HE1 MET P 624       6.650   5.684  37.027  0.00  0.00      PROA  
ATOM   2728  HE2 MET P 624       6.783   7.085  37.981  0.00  0.00      PROA  
ATOM   2729  HE3 MET P 624       7.564   7.058  36.399  0.00  0.00      PROA  
ATOM   2730    C MET P 624       3.196  11.540  34.879  0.00  0.00      PROA  
ATOM   2731    O MET P 624       3.621  12.683  34.620  0.00  0.00      PROA  
ATOM   2732    N HSD P 625       1.948  11.298  35.150  0.00  0.00      PROA  
ATOM   2733   HN HSD P 625       1.795  10.415  35.587  0.00  0.00      PROA  
ATOM   2734   CA HSD P 625       0.776  12.153  35.068  0.00  0.00      PROA  
ATOM   2735   HA HSD P 625      -0.097  11.517  35.093  0.00  0.00      PROA  
ATOM   2736   CB HSD P 625       0.682  13.047  36.257  0.00  0.00      PROA  
ATOM   2737  HB1 HSD P 625      -0.220  13.696  36.242  0.00  0.00      PROA  
ATOM   2738  HB2 HSD P 625       1.573  13.697  36.391  0.00  0.00      PROA  
ATOM   2739  ND1 HSD P 625      -0.228  11.024  37.806  0.00  0.00      PROA  
ATOM   2740  HD1 HSD P 625      -0.887  10.670  37.142  0.00  0.00      PROA  
ATOM   2741   CG HSD P 625       0.543  12.183  37.539  0.00  0.00      PROA  
ATOM   2742  CE1 HSD P 625       0.262  10.552  38.967  0.00  0.00      PROA  
ATOM   2743  HE1 HSD P 625      -0.309   9.756  39.444  0.00  0.00      PROA  
ATOM   2744  NE2 HSD P 625       1.331  11.228  39.408  0.00  0.00      PROA  
ATOM   2745  CD2 HSD P 625       1.477  12.248  38.470  0.00  0.00      PROA  
ATOM   2746  HD2 HSD P 625       2.309  12.930  38.590  0.00  0.00      PROA  
ATOM   2747    C HSD P 625       0.739  13.018  33.750  0.00  0.00      PROA  
ATOM   2748    O HSD P 625       0.580  14.240  33.644  0.00  0.00      PROA  
ATOM   2749    N SER P 626       0.835  12.226  32.671  0.00  0.00      PROA  
ATOM   2750   HN SER P 626       0.977  11.246  32.785  0.00  0.00      PROA  
ATOM   2751   CA SER P 626       0.937  12.616  31.326  0.00  0.00      PROA  
ATOM   2752   HA SER P 626       0.912  13.684  31.173  0.00  0.00      PROA  
ATOM   2753   CB SER P 626       2.328  12.296  30.645  0.00  0.00      PROA  
ATOM   2754  HB1 SER P 626       2.344  12.849  29.682  0.00  0.00      PROA  
ATOM   2755  HB2 SER P 626       2.286  11.202  30.460  0.00  0.00      PROA  
ATOM   2756   OG SER P 626       3.371  12.735  31.467  0.00  0.00      PROA  
ATOM   2757  HG1 SER P 626       3.609  12.027  32.070  0.00  0.00      PROA  
ATOM   2758    C SER P 626      -0.130  12.008  30.488  0.00  0.00      PROA  
ATOM   2759    O SER P 626      -0.063  11.969  29.262  0.00  0.00      PROA  
ATOM   2760    N GLN P 627      -1.205  11.511  31.106  0.00  0.00      PROA  
ATOM   2761   HN GLN P 627      -1.326  11.566  32.094  0.00  0.00      PROA  
ATOM   2762   CA GLN P 627      -2.306  10.796  30.469  0.00  0.00      PROA  
ATOM   2763   HA GLN P 627      -2.983  10.451  31.237  0.00  0.00      PROA  
ATOM   2764   CB GLN P 627      -3.126  11.628  29.485  0.00  0.00      PROA  
ATOM   2765  HB1 GLN P 627      -3.907  10.965  29.055  0.00  0.00      PROA  
ATOM   2766  HB2 GLN P 627      -2.467  12.085  28.716  0.00  0.00      PROA  
ATOM   2767   CG GLN P 627      -3.809  12.832  30.159  0.00  0.00      PROA  
ATOM   2768  HG1 GLN P 627      -4.110  13.495  29.319  0.00  0.00      PROA  
ATOM   2769  HG2 GLN P 627      -3.017  13.264  30.807  0.00  0.00      PROA  
ATOM   2770   CD GLN P 627      -4.950  12.527  31.091  0.00  0.00      PROA  
ATOM   2771  OE1 GLN P 627      -4.632  11.813  32.030  0.00  0.00      PROA  
ATOM   2772  NE2 GLN P 627      -6.054  13.258  30.992  0.00  0.00      PROA  
ATOM   2773 HE21 GLN P 627      -6.757  13.266  31.703  0.00  0.00      PROA  
ATOM   2774 HE22 GLN P 627      -6.345  13.564  30.086  0.00  0.00      PROA  
ATOM   2775    C GLN P 627      -1.779   9.355  29.923  0.00  0.00      PROA  
ATOM   2776    O GLN P 627      -2.166   8.813  28.883  0.00  0.00      PROA  
ATOM   2777    N LEU P 628      -0.791   8.786  30.582  0.00  0.00      PROA  
ATOM   2778   HN LEU P 628      -0.575   9.225  31.451  0.00  0.00      PROA  
ATOM   2779   CA LEU P 628      -0.113   7.552  30.264  0.00  0.00      PROA  
ATOM   2780   HA LEU P 628      -0.594   7.115  29.401  0.00  0.00      PROA  
ATOM   2781   CB LEU P 628       1.412   7.647  29.818  0.00  0.00      PROA  
ATOM   2782  HB1 LEU P 628       1.783   6.655  29.484  0.00  0.00      PROA  
ATOM   2783  HB2 LEU P 628       2.051   8.023  30.646  0.00  0.00      PROA  
ATOM   2784   CG LEU P 628       1.730   8.662  28.650  0.00  0.00      PROA  
ATOM   2785   HG LEU P 628       1.345   9.666  28.930  0.00  0.00      PROA  
ATOM   2786  CD1 LEU P 628       3.303   8.823  28.579  0.00  0.00      PROA  
ATOM   2787 HD11 LEU P 628       3.729   7.836  28.300  0.00  0.00      PROA  
ATOM   2788 HD12 LEU P 628       3.690   9.029  29.599  0.00  0.00      PROA  
ATOM   2789 HD13 LEU P 628       3.537   9.571  27.792  0.00  0.00      PROA  
ATOM   2790  CD2 LEU P 628       1.100   8.267  27.319  0.00  0.00      PROA  
ATOM   2791 HD21 LEU P 628       1.576   8.806  26.472  0.00  0.00      PROA  
ATOM   2792 HD22 LEU P 628       0.017   8.515  27.333  0.00  0.00      PROA  
ATOM   2793 HD23 LEU P 628       1.275   7.186  27.136  0.00  0.00      PROA  
ATOM   2794    C LEU P 628      -0.316   6.599  31.390  0.00  0.00      PROA  
ATOM   2795    O LEU P 628      -0.554   7.067  32.476  0.00  0.00      PROA  
ATOM   2796    N ASP P 629      -0.371   5.255  31.246  0.00  0.00      PROA  
ATOM   2797   HN ASP P 629      -0.188   4.895  30.334  0.00  0.00      PROA  
ATOM   2798   CA ASP P 629      -0.664   4.292  32.294  0.00  0.00      PROA  
ATOM   2799   HA ASP P 629      -1.690   4.396  32.615  0.00  0.00      PROA  
ATOM   2800   CB ASP P 629      -0.438   2.877  31.766  0.00  0.00      PROA  
ATOM   2801  HB1 ASP P 629       0.659   2.709  31.817  0.00  0.00      PROA  
ATOM   2802  HB2 ASP P 629      -0.850   2.785  30.738  0.00  0.00      PROA  
ATOM   2803   CG ASP P 629      -1.149   1.883  32.717  0.00  0.00      PROA  
ATOM   2804  OD1 ASP P 629      -2.223   2.111  33.311  0.00  0.00      PROA  
ATOM   2805  OD2 ASP P 629      -0.636   0.735  32.837  0.00  0.00      PROA  
ATOM   2806    C ASP P 629       0.108   4.582  33.576  0.00  0.00      PROA  
ATOM   2807    O ASP P 629       1.276   4.943  33.519  0.00  0.00      PROA  
ATOM   2808    N HSD P 630      -0.583   4.435  34.791  0.00  0.00      PROA  
ATOM   2809   HN HSD P 630      -1.543   4.165  34.797  0.00  0.00      PROA  
ATOM   2810   CA HSD P 630      -0.005   4.676  36.082  0.00  0.00      PROA  
ATOM   2811   HA HSD P 630       0.465   5.635  35.920  0.00  0.00      PROA  
ATOM   2812   CB HSD P 630      -1.116   4.884  37.154  0.00  0.00      PROA  
ATOM   2813  HB1 HSD P 630      -0.606   5.094  38.118  0.00  0.00      PROA  
ATOM   2814  HB2 HSD P 630      -1.800   4.009  37.186  0.00  0.00      PROA  
ATOM   2815  ND1 HSD P 630      -3.060   6.387  36.480  0.00  0.00      PROA  
ATOM   2816  HD1 HSD P 630      -3.451   5.661  35.914  0.00  0.00      PROA  
ATOM   2817   CG HSD P 630      -1.872   6.220  37.097  0.00  0.00      PROA  
ATOM   2818  CE1 HSD P 630      -3.519   7.616  36.821  0.00  0.00      PROA  
ATOM   2819  HE1 HSD P 630      -4.459   8.051  36.483  0.00  0.00      PROA  
ATOM   2820  NE2 HSD P 630      -2.747   8.253  37.672  0.00  0.00      PROA  
ATOM   2821  CD2 HSD P 630      -1.669   7.350  37.909  0.00  0.00      PROA  
ATOM   2822  HD2 HSD P 630      -0.787   7.668  38.451  0.00  0.00      PROA  
ATOM   2823    C HSD P 630       1.043   3.685  36.630  0.00  0.00      PROA  
ATOM   2824    O HSD P 630       0.849   2.604  37.145  0.00  0.00      PROA  
ATOM   2825    N LEU P 631       2.254   4.134  36.387  0.00  0.00      PROA  
ATOM   2826   HN LEU P 631       2.544   4.965  35.920  0.00  0.00      PROA  
ATOM   2827   CA LEU P 631       3.465   3.387  36.579  0.00  0.00      PROA  
ATOM   2828   HA LEU P 631       3.248   2.366  36.858  0.00  0.00      PROA  
ATOM   2829   CB LEU P 631       4.460   3.619  35.441  0.00  0.00      PROA  
ATOM   2830  HB1 LEU P 631       4.721   4.699  35.412  0.00  0.00      PROA  
ATOM   2831  HB2 LEU P 631       4.044   3.334  34.451  0.00  0.00      PROA  
ATOM   2832   CG LEU P 631       5.834   2.914  35.569  0.00  0.00      PROA  
ATOM   2833   HG LEU P 631       6.322   3.143  36.541  0.00  0.00      PROA  
ATOM   2834  CD1 LEU P 631       5.552   1.367  35.484  0.00  0.00      PROA  
ATOM   2835 HD11 LEU P 631       6.437   0.716  35.653  0.00  0.00      PROA  
ATOM   2836 HD12 LEU P 631       5.175   1.157  34.460  0.00  0.00      PROA  
ATOM   2837 HD13 LEU P 631       4.791   0.985  36.197  0.00  0.00      PROA  
ATOM   2838  CD2 LEU P 631       6.910   3.303  34.503  0.00  0.00      PROA  
ATOM   2839 HD21 LEU P 631       7.932   2.892  34.649  0.00  0.00      PROA  
ATOM   2840 HD22 LEU P 631       6.892   4.408  34.397  0.00  0.00      PROA  
ATOM   2841 HD23 LEU P 631       6.555   2.896  33.532  0.00  0.00      PROA  
ATOM   2842    C LEU P 631       4.048   3.960  37.841  0.00  0.00      PROA  
ATOM   2843    O LEU P 631       4.054   5.192  38.024  0.00  0.00      PROA  
ATOM   2844    N SER P 632       4.449   3.101  38.820  0.00  0.00      PROA  
ATOM   2845   HN SER P 632       4.369   2.127  38.624  0.00  0.00      PROA  
ATOM   2846   CA SER P 632       4.989   3.518  40.207  0.00  0.00      PROA  
ATOM   2847   HA SER P 632       4.982   4.597  40.215  0.00  0.00      PROA  
ATOM   2848   CB SER P 632       4.240   2.888  41.382  0.00  0.00      PROA  
ATOM   2849  HB1 SER P 632       4.359   1.790  41.494  0.00  0.00      PROA  
ATOM   2850  HB2 SER P 632       3.226   3.340  41.356  0.00  0.00      PROA  
ATOM   2851   OG SER P 632       4.699   3.317  42.637  0.00  0.00      PROA  
ATOM   2852  HG1 SER P 632       4.594   4.257  42.803  0.00  0.00      PROA  
ATOM   2853    C SER P 632       6.420   3.059  40.310  0.00  0.00      PROA  
ATOM   2854    O SER P 632       7.171   3.780  40.915  0.00  0.00      PROA  
ATOM   2855    N LEU P 633       6.732   2.002  39.552  0.00  0.00      PROA  
ATOM   2856   HN LEU P 633       5.996   1.451  39.165  0.00  0.00      PROA  
ATOM   2857   CA LEU P 633       7.981   1.412  39.469  0.00  0.00      PROA  
ATOM   2858   HA LEU P 633       8.495   1.731  40.364  0.00  0.00      PROA  
ATOM   2859   CB LEU P 633       7.991  -0.113  39.558  0.00  0.00      PROA  
ATOM   2860  HB1 LEU P 633       7.851  -0.584  38.562  0.00  0.00      PROA  
ATOM   2861  HB2 LEU P 633       7.154  -0.435  40.214  0.00  0.00      PROA  
ATOM   2862   CG LEU P 633       9.291  -0.844  40.082  0.00  0.00      PROA  
ATOM   2863   HG LEU P 633      10.185  -0.414  39.584  0.00  0.00      PROA  
ATOM   2864  CD1 LEU P 633       9.320  -0.640  41.563  0.00  0.00      PROA  
ATOM   2865 HD11 LEU P 633       9.455   0.418  41.873  0.00  0.00      PROA  
ATOM   2866 HD12 LEU P 633      10.141  -1.299  41.918  0.00  0.00      PROA  
ATOM   2867 HD13 LEU P 633       8.465  -1.003  42.172  0.00  0.00      PROA  
ATOM   2868  CD2 LEU P 633       9.270  -2.316  39.606  0.00  0.00      PROA  
ATOM   2869 HD21 LEU P 633       8.324  -2.873  39.775  0.00  0.00      PROA  
ATOM   2870 HD22 LEU P 633      10.146  -2.904  39.955  0.00  0.00      PROA  
ATOM   2871 HD23 LEU P 633       9.233  -2.419  38.500  0.00  0.00      PROA  
ATOM   2872    C LEU P 633       8.820   2.051  38.317  0.00  0.00      PROA  
ATOM   2873    O LEU P 633       8.682   1.689  37.144  0.00  0.00      PROA  
ATOM   2874    N TYR P 634       9.709   2.997  38.588  0.00  0.00      PROA  
ATOM   2875   HN TYR P 634       9.947   3.280  39.514  0.00  0.00      PROA  
ATOM   2876   CA TYR P 634      10.440   3.834  37.634  0.00  0.00      PROA  
ATOM   2877   HA TYR P 634       9.750   4.193  36.885  0.00  0.00      PROA  
ATOM   2878   CB TYR P 634      11.387   4.887  38.255  0.00  0.00      PROA  
ATOM   2879  HB1 TYR P 634      11.997   5.265  37.407  0.00  0.00      PROA  
ATOM   2880  HB2 TYR P 634      12.031   4.325  38.965  0.00  0.00      PROA  
ATOM   2881   CG TYR P 634      10.723   5.942  39.016  0.00  0.00      PROA  
ATOM   2882  CD1 TYR P 634       9.759   6.709  38.392  0.00  0.00      PROA  
ATOM   2883  HD1 TYR P 634       9.482   6.576  37.357  0.00  0.00      PROA  
ATOM   2884  CE1 TYR P 634       9.226   7.804  39.071  0.00  0.00      PROA  
ATOM   2885  HE1 TYR P 634       8.455   8.372  38.571  0.00  0.00      PROA  
ATOM   2886   CZ TYR P 634       9.642   8.092  40.357  0.00  0.00      PROA  
ATOM   2887   OH TYR P 634       9.192   9.317  40.979  0.00  0.00      PROA  
ATOM   2888   HH TYR P 634       9.673   9.366  41.808  0.00  0.00      PROA  
ATOM   2889  CD2 TYR P 634      11.163   6.234  40.232  0.00  0.00      PROA  
ATOM   2890  HD2 TYR P 634      11.947   5.714  40.762  0.00  0.00      PROA  
ATOM   2891  CE2 TYR P 634      10.620   7.345  40.994  0.00  0.00      PROA  
ATOM   2892  HE2 TYR P 634      11.075   7.666  41.920  0.00  0.00      PROA  
ATOM   2893    C TYR P 634      11.342   2.941  36.750  0.00  0.00      PROA  
ATOM   2894    O TYR P 634      11.458   3.219  35.585  0.00  0.00      PROA  
ATOM   2895    N TYR P 635      11.938   1.876  37.224  0.00  0.00      PROA  
ATOM   2896   HN TYR P 635      11.744   1.570  38.153  0.00  0.00      PROA  
ATOM   2897   CA TYR P 635      12.886   1.064  36.480  0.00  0.00      PROA  
ATOM   2898   HA TYR P 635      12.903   1.313  35.429  0.00  0.00      PROA  
ATOM   2899   CB TYR P 635      14.313   1.234  37.160  0.00  0.00      PROA  
ATOM   2900  HB1 TYR P 635      15.044   0.789  36.452  0.00  0.00      PROA  
ATOM   2901  HB2 TYR P 635      14.392   0.674  38.117  0.00  0.00      PROA  
ATOM   2902   CG TYR P 635      14.735   2.614  37.392  0.00  0.00      PROA  
ATOM   2903  CD1 TYR P 635      14.903   3.223  38.674  0.00  0.00      PROA  
ATOM   2904  HD1 TYR P 635      14.670   2.750  39.617  0.00  0.00      PROA  
ATOM   2905  CE1 TYR P 635      15.408   4.520  38.835  0.00  0.00      PROA  
ATOM   2906  HE1 TYR P 635      15.456   5.015  39.793  0.00  0.00      PROA  
ATOM   2907   CZ TYR P 635      15.748   5.215  37.681  0.00  0.00      PROA  
ATOM   2908   OH TYR P 635      16.029   6.584  37.739  0.00  0.00      PROA  
ATOM   2909   HH TYR P 635      16.480   6.647  38.584  0.00  0.00      PROA  
ATOM   2910  CD2 TYR P 635      14.995   3.411  36.257  0.00  0.00      PROA  
ATOM   2911  HD2 TYR P 635      14.740   3.036  35.276  0.00  0.00      PROA  
ATOM   2912  CE2 TYR P 635      15.446   4.733  36.418  0.00  0.00      PROA  
ATOM   2913  HE2 TYR P 635      15.661   5.355  35.561  0.00  0.00      PROA  
ATOM   2914    C TYR P 635      12.341  -0.404  36.513  0.00  0.00      PROA  
ATOM   2915    O TYR P 635      12.154  -1.009  37.581  0.00  0.00      PROA  
ATOM   2916    N CYS P 636      11.999  -1.013  35.373  0.00  0.00      PROA  
ATOM   2917   HN CYS P 636      12.225  -0.603  34.493  0.00  0.00      PROA  
ATOM   2918   CA CYS P 636      11.307  -2.381  35.319  0.00  0.00      PROA  
ATOM   2919   HA CYS P 636      10.388  -2.193  35.855  0.00  0.00      PROA  
ATOM   2920   CB CYS P 636      10.884  -2.692  33.765  0.00  0.00      PROA  
ATOM   2921  HB1 CYS P 636      10.057  -2.027  33.435  0.00  0.00      PROA  
ATOM   2922  HB2 CYS P 636      10.556  -3.751  33.838  0.00  0.00      PROA  
ATOM   2923   SG CYS P 636      12.093  -2.199  32.489  0.00  0.00      PROA  
ATOM   2924    C CYS P 636      12.116  -3.512  35.936  0.00  0.00      PROA  
ATOM   2925    O CYS P 636      13.333  -3.700  35.917  0.00  0.00      PROA  
ATOM   2926    N ARG P 637      11.354  -4.402  36.570  0.00  0.00      PROA  
ATOM   2927   HN ARG P 637      10.366  -4.265  36.564  0.00  0.00      PROA  
ATOM   2928   CA ARG P 637      11.843  -5.568  37.283  0.00  0.00      PROA  
ATOM   2929   HA ARG P 637      12.774  -5.367  37.792  0.00  0.00      PROA  
ATOM   2930   CB ARG P 637      10.788  -6.054  38.323  0.00  0.00      PROA  
ATOM   2931  HB1 ARG P 637       9.828  -6.238  37.794  0.00  0.00      PROA  
ATOM   2932  HB2 ARG P 637      10.646  -5.285  39.112  0.00  0.00      PROA  
ATOM   2933   CG ARG P 637      11.113  -7.307  39.186  0.00  0.00      PROA  
ATOM   2934  HG1 ARG P 637      11.801  -6.936  39.975  0.00  0.00      PROA  
ATOM   2935  HG2 ARG P 637      11.629  -8.024  38.511  0.00  0.00      PROA  
ATOM   2936   CD ARG P 637       9.899  -7.887  39.870  0.00  0.00      PROA  
ATOM   2937  HD1 ARG P 637       9.140  -8.202  39.123  0.00  0.00      PROA  
ATOM   2938  HD2 ARG P 637       9.332  -7.353  40.662  0.00  0.00      PROA  
ATOM   2939   NE ARG P 637      10.506  -9.134  40.406  0.00  0.00      PROA  
ATOM   2940   HE ARG P 637      11.465  -9.378  40.267  0.00  0.00      PROA  
ATOM   2941   CZ ARG P 637       9.968 -10.129  41.136  0.00  0.00      PROA  
ATOM   2942  NH1 ARG P 637      10.670 -11.110  41.709  0.00  0.00      PROA  
ATOM   2943 HH11 ARG P 637      11.664 -11.182  41.627  0.00  0.00      PROA  
ATOM   2944 HH12 ARG P 637      10.112 -11.720  42.272  0.00  0.00      PROA  
ATOM   2945  NH2 ARG P 637       8.690 -10.080  41.420  0.00  0.00      PROA  
ATOM   2946 HH21 ARG P 637       8.127  -9.387  40.970  0.00  0.00      PROA  
ATOM   2947 HH22 ARG P 637       8.313 -10.738  42.073  0.00  0.00      PROA  
ATOM   2948    C ARG P 637      12.081  -6.714  36.367  0.00  0.00      PROA  
ATOM   2949    O ARG P 637      11.143  -7.255  35.768  0.00  0.00      PROA  
ATOM   2950    N CYS P 638      13.314  -7.094  36.133  0.00  0.00      PROA  
ATOM   2951   HN CYS P 638      14.078  -6.636  36.581  0.00  0.00      PROA  
ATOM   2952   CA CYS P 638      13.563  -8.365  35.487  0.00  0.00      PROA  
ATOM   2953   HA CYS P 638      12.886  -8.477  34.653  0.00  0.00      PROA  
ATOM   2954   CB CYS P 638      15.043  -8.177  34.871  0.00  0.00      PROA  
ATOM   2955  HB1 CYS P 638      15.752  -7.848  35.660  0.00  0.00      PROA  
ATOM   2956  HB2 CYS P 638      15.143  -7.238  34.286  0.00  0.00      PROA  
ATOM   2957   SG CYS P 638      15.824  -9.539  33.943  0.00  0.00      PROA  
ATOM   2958    C CYS P 638      13.516  -9.619  36.303  0.00  0.00      PROA  
ATOM   2959    O CYS P 638      13.864  -9.603  37.468  0.00  0.00      PROA  
ATOM   2960    N ALA P 639      13.078 -10.708  35.691  0.00  0.00      PROA  
ATOM   2961   HN ALA P 639      12.756 -10.726  34.747  0.00  0.00      PROA  
ATOM   2962   CA ALA P 639      13.135 -11.978  36.364  0.00  0.00      PROA  
ATOM   2963   HA ALA P 639      13.656 -11.844  37.301  0.00  0.00      PROA  
ATOM   2964   CB ALA P 639      11.770 -12.447  36.837  0.00  0.00      PROA  
ATOM   2965  HB1 ALA P 639      11.031 -12.790  36.082  0.00  0.00      PROA  
ATOM   2966  HB2 ALA P 639      11.382 -11.543  37.354  0.00  0.00      PROA  
ATOM   2967  HB3 ALA P 639      11.852 -13.236  37.616  0.00  0.00      PROA  
ATOM   2968    C ALA P 639      13.744 -13.061  35.576  0.00  0.00      PROA  
ATOM   2969    O ALA P 639      13.487 -13.394  34.393  0.00  0.00      PROA  
ATOM   2970    N LEU P 640      14.760 -13.585  36.313  0.00  0.00      PROA  
ATOM   2971   HN LEU P 640      15.074 -13.117  37.136  0.00  0.00      PROA  
ATOM   2972   CA LEU P 640      15.689 -14.451  35.732  0.00  0.00      PROA  
ATOM   2973   HA LEU P 640      15.738 -14.348  34.658  0.00  0.00      PROA  
ATOM   2974   CB LEU P 640      17.074 -14.327  36.393  0.00  0.00      PROA  
ATOM   2975  HB1 LEU P 640      17.834 -14.862  35.785  0.00  0.00      PROA  
ATOM   2976  HB2 LEU P 640      17.112 -14.858  37.368  0.00  0.00      PROA  
ATOM   2977   CG LEU P 640      17.668 -12.883  36.624  0.00  0.00      PROA  
ATOM   2978   HG LEU P 640      16.908 -12.216  37.082  0.00  0.00      PROA  
ATOM   2979  CD1 LEU P 640      18.856 -13.070  37.502  0.00  0.00      PROA  
ATOM   2980 HD11 LEU P 640      19.232 -12.068  37.803  0.00  0.00      PROA  
ATOM   2981 HD12 LEU P 640      19.671 -13.590  36.955  0.00  0.00      PROA  
ATOM   2982 HD13 LEU P 640      18.562 -13.632  38.414  0.00  0.00      PROA  
ATOM   2983  CD2 LEU P 640      18.174 -12.383  35.323  0.00  0.00      PROA  
ATOM   2984 HD21 LEU P 640      18.942 -13.125  35.018  0.00  0.00      PROA  
ATOM   2985 HD22 LEU P 640      18.616 -11.370  35.438  0.00  0.00      PROA  
ATOM   2986 HD23 LEU P 640      17.358 -12.449  34.572  0.00  0.00      PROA  
ATOM   2987    C LEU P 640      15.247 -15.917  36.017  0.00  0.00      PROA  
ATOM   2988    O LEU P 640      14.824 -16.210  37.114  0.00  0.00      PROA  
ATOM   2989    N PRO P 641      15.177 -16.823  35.023  0.00  0.00      PROA  
ATOM   2990   CD PRO P 641      16.004 -16.732  33.810  0.00  0.00      PROA  
ATOM   2991  HD1 PRO P 641      17.006 -16.263  33.909  0.00  0.00      PROA  
ATOM   2992  HD2 PRO P 641      15.435 -16.153  33.051  0.00  0.00      PROA  
ATOM   2993   CA PRO P 641      14.577 -18.110  35.211  0.00  0.00      PROA  
ATOM   2994   HA PRO P 641      13.546 -17.958  35.496  0.00  0.00      PROA  
ATOM   2995   CB PRO P 641      14.834 -18.817  33.814  0.00  0.00      PROA  
ATOM   2996  HB1 PRO P 641      13.915 -18.600  33.228  0.00  0.00      PROA  
ATOM   2997  HB2 PRO P 641      14.936 -19.920  33.896  0.00  0.00      PROA  
ATOM   2998   CG PRO P 641      16.082 -18.122  33.194  0.00  0.00      PROA  
ATOM   2999  HG1 PRO P 641      16.937 -18.626  33.693  0.00  0.00      PROA  
ATOM   3000  HG2 PRO P 641      16.192 -18.054  32.091  0.00  0.00      PROA  
ATOM   3001    C PRO P 641      15.199 -18.925  36.370  0.00  0.00      PROA  
ATOM   3002    O PRO P 641      16.389 -18.865  36.650  0.00  0.00      PROA  
ATOM   3003    N GLU P 642      14.361 -19.685  37.096  0.00  0.00      PROA  
ATOM   3004   HN GLU P 642      13.393 -19.650  36.860  0.00  0.00      PROA  
ATOM   3005   CA GLU P 642      14.659 -20.792  38.122  0.00  0.00      PROA  
ATOM   3006   HA GLU P 642      14.847 -20.215  39.016  0.00  0.00      PROA  
ATOM   3007   CB GLU P 642      13.522 -21.758  38.429  0.00  0.00      PROA  
ATOM   3008  HB1 GLU P 642      13.970 -22.629  38.952  0.00  0.00      PROA  
ATOM   3009  HB2 GLU P 642      13.171 -22.282  37.514  0.00  0.00      PROA  
ATOM   3010   CG GLU P 642      12.351 -21.229  39.233  0.00  0.00      PROA  
ATOM   3011  HG1 GLU P 642      12.606 -21.358  40.307  0.00  0.00      PROA  
ATOM   3012  HG2 GLU P 642      11.410 -21.795  39.067  0.00  0.00      PROA  
ATOM   3013   CD GLU P 642      12.043 -19.751  39.129  0.00  0.00      PROA  
ATOM   3014  OE1 GLU P 642      11.129 -19.458  38.418  0.00  0.00      PROA  
ATOM   3015  OE2 GLU P 642      12.635 -18.860  39.804  0.00  0.00      PROA  
ATOM   3016    C GLU P 642      15.932 -21.513  37.915  0.00  0.00      PROA  
ATOM   3017    O GLU P 642      16.417 -21.794  36.809  0.00  0.00      PROA  
ATOM   3018    N ASN P 643      16.606 -21.834  39.026  0.00  0.00      PROA  
ATOM   3019   HN ASN P 643      16.137 -21.662  39.889  0.00  0.00      PROA  
ATOM   3020   CA ASN P 643      17.983 -22.340  39.134  0.00  0.00      PROA  
ATOM   3021   HA ASN P 643      18.408 -22.360  38.141  0.00  0.00      PROA  
ATOM   3022   CB ASN P 643      18.742 -21.447  40.164  0.00  0.00      PROA  
ATOM   3023  HB1 ASN P 643      19.783 -21.741  40.417  0.00  0.00      PROA  
ATOM   3024  HB2 ASN P 643      18.151 -21.492  41.103  0.00  0.00      PROA  
ATOM   3025   CG ASN P 643      18.687 -20.070  39.457  0.00  0.00      PROA  
ATOM   3026  OD1 ASN P 643      19.167 -19.907  38.337  0.00  0.00      PROA  
ATOM   3027  ND2 ASN P 643      18.045 -19.064  40.110  0.00  0.00      PROA  
ATOM   3028 HD21 ASN P 643      17.605 -19.136  41.005  0.00  0.00      PROA  
ATOM   3029 HD22 ASN P 643      18.073 -18.143  39.722  0.00  0.00      PROA  
ATOM   3030    C ASN P 643      18.009 -23.805  39.514  0.00  0.00      PROA  
ATOM   3031    O ASN P 643      17.206 -24.301  40.332  0.00  0.00      PROA  
ATOM   3032    N PRO P 644      19.043 -24.587  39.017  0.00  0.00      PROA  
ATOM   3033   CD PRO P 644      20.321 -24.102  38.627  0.00  0.00      PROA  
ATOM   3034  HD1 PRO P 644      20.701 -23.251  39.231  0.00  0.00      PROA  
ATOM   3035  HD2 PRO P 644      20.285 -23.777  37.565  0.00  0.00      PROA  
ATOM   3036   CA PRO P 644      19.045 -26.037  39.320  0.00  0.00      PROA  
ATOM   3037   HA PRO P 644      18.129 -26.434  38.908  0.00  0.00      PROA  
ATOM   3038   CB PRO P 644      20.292 -26.586  38.653  0.00  0.00      PROA  
ATOM   3039  HB1 PRO P 644      20.010 -26.802  37.600  0.00  0.00      PROA  
ATOM   3040  HB2 PRO P 644      20.625 -27.573  39.039  0.00  0.00      PROA  
ATOM   3041   CG PRO P 644      21.179 -25.324  38.627  0.00  0.00      PROA  
ATOM   3042  HG1 PRO P 644      21.836 -25.339  39.522  0.00  0.00      PROA  
ATOM   3043  HG2 PRO P 644      21.785 -25.385  37.698  0.00  0.00      PROA  
ATOM   3044    C PRO P 644      18.923 -26.396  40.835  0.00  0.00      PROA  
ATOM   3045    O PRO P 644      19.669 -25.788  41.603  0.00  0.00      PROA  
ATOM   3046    N ASN P 645      18.132 -27.465  41.104  0.00  0.00      PROA  
ATOM   3047   HN ASN P 645      17.791 -28.010  40.342  0.00  0.00      PROA  
ATOM   3048   CA ASN P 645      18.180 -28.045  42.482  0.00  0.00      PROA  
ATOM   3049   HA ASN P 645      17.847 -27.293  43.182  0.00  0.00      PROA  
ATOM   3050   CB ASN P 645      17.299 -29.306  42.691  0.00  0.00      PROA  
ATOM   3051  HB1 ASN P 645      17.496 -29.762  43.684  0.00  0.00      PROA  
ATOM   3052  HB2 ASN P 645      17.426 -30.074  41.897  0.00  0.00      PROA  
ATOM   3053   CG ASN P 645      15.758 -29.071  42.565  0.00  0.00      PROA  
ATOM   3054  OD1 ASN P 645      15.050 -29.836  41.898  0.00  0.00      PROA  
ATOM   3055  ND2 ASN P 645      15.245 -28.025  43.206  0.00  0.00      PROA  
ATOM   3056 HD21 ASN P 645      14.255 -27.930  43.099  0.00  0.00      PROA  
ATOM   3057 HD22 ASN P 645      15.748 -27.620  43.969  0.00  0.00      PROA  
ATOM   3058    C ASN P 645      19.626 -28.459  42.948  0.00  0.00      PROA  
ATOM   3059    O ASN P 645      20.390 -28.990  42.138  0.00  0.00      PROA  
ATOM   3060    N ASN P 646      20.141 -28.270  44.139  0.00  0.00      PROA  
ATOM   3061   HN ASN P 646      19.501 -27.882  44.798  0.00  0.00      PROA  
ATOM   3062   CA ASN P 646      21.338 -28.658  44.747  0.00  0.00      PROA  
ATOM   3063   HA ASN P 646      21.275 -28.204  45.725  0.00  0.00      PROA  
ATOM   3064   CB ASN P 646      21.584 -30.185  45.092  0.00  0.00      PROA  
ATOM   3065  HB1 ASN P 646      22.423 -30.298  45.812  0.00  0.00      PROA  
ATOM   3066  HB2 ASN P 646      21.729 -30.745  44.144  0.00  0.00      PROA  
ATOM   3067   CG ASN P 646      20.421 -30.834  45.775  0.00  0.00      PROA  
ATOM   3068  OD1 ASN P 646      19.692 -30.227  46.597  0.00  0.00      PROA  
ATOM   3069  ND2 ASN P 646      20.113 -32.142  45.505  0.00  0.00      PROA  
ATOM   3070 HD21 ASN P 646      19.364 -32.491  46.068  0.00  0.00      PROA  
ATOM   3071 HD22 ASN P 646      20.496 -32.564  44.684  0.00  0.00      PROA  
ATOM   3072    C ASN P 646      22.539 -28.072  44.115  0.00  0.00      PROA  
ATOM   3073    O ASN P 646      23.643 -28.517  44.441  0.00  0.00      PROA  
ATOM   3074    N HSD P 647      22.333 -27.170  43.143  0.00  0.00      PROA  
ATOM   3075   HN HSD P 647      21.435 -26.801  42.916  0.00  0.00      PROA  
ATOM   3076   CA HSD P 647      23.405 -26.657  42.365  0.00  0.00      PROA  
ATOM   3077   HA HSD P 647      24.256 -26.692  43.029  0.00  0.00      PROA  
ATOM   3078   CB HSD P 647      23.695 -27.383  41.081  0.00  0.00      PROA  
ATOM   3079  HB1 HSD P 647      24.424 -26.949  40.364  0.00  0.00      PROA  
ATOM   3080  HB2 HSD P 647      22.786 -27.464  40.447  0.00  0.00      PROA  
ATOM   3081  ND1 HSD P 647      23.504 -29.824  41.405  0.00  0.00      PROA  
ATOM   3082  HD1 HSD P 647      22.520 -29.824  41.586  0.00  0.00      PROA  
ATOM   3083   CG HSD P 647      24.283 -28.714  41.261  0.00  0.00      PROA  
ATOM   3084  CE1 HSD P 647      24.329 -30.889  41.332  0.00  0.00      PROA  
ATOM   3085  HE1 HSD P 647      23.973 -31.916  41.410  0.00  0.00      PROA  
ATOM   3086  NE2 HSD P 647      25.547 -30.545  41.075  0.00  0.00      PROA  
ATOM   3087  CD2 HSD P 647      25.541 -29.173  41.117  0.00  0.00      PROA  
ATOM   3088  HD2 HSD P 647      26.439 -28.607  40.904  0.00  0.00      PROA  
ATOM   3089    C HSD P 647      23.121 -25.156  42.139  0.00  0.00      PROA  
ATOM   3090    O HSD P 647      23.820 -24.495  41.390  0.00  0.00      PROA  
ATOM   3091    N THR P 648      22.146 -24.518  42.903  0.00  0.00      PROA  
ATOM   3092   HN THR P 648      21.658 -25.018  43.614  0.00  0.00      PROA  
ATOM   3093   CA THR P 648      21.755 -23.127  42.800  0.00  0.00      PROA  
ATOM   3094   HA THR P 648      21.414 -22.955  41.789  0.00  0.00      PROA  
ATOM   3095   CB THR P 648      20.572 -22.734  43.837  0.00  0.00      PROA  
ATOM   3096   HB THR P 648      20.857 -23.224  44.792  0.00  0.00      PROA  
ATOM   3097  OG1 THR P 648      19.372 -23.386  43.467  0.00  0.00      PROA  
ATOM   3098  HG1 THR P 648      19.610 -24.262  43.153  0.00  0.00      PROA  
ATOM   3099  CG2 THR P 648      20.310 -21.181  43.791  0.00  0.00      PROA  
ATOM   3100 HG21 THR P 648      19.879 -20.854  42.821  0.00  0.00      PROA  
ATOM   3101 HG22 THR P 648      21.037 -20.431  44.171  0.00  0.00      PROA  
ATOM   3102 HG23 THR P 648      19.450 -20.980  44.465  0.00  0.00      PROA  
ATOM   3103    C THR P 648      22.871 -22.121  42.991  0.00  0.00      PROA  
ATOM   3104    O THR P 648      22.898 -21.083  42.311  0.00  0.00      PROA  
ATOM   3105    N LEU P 649      23.818 -22.390  43.921  0.00  0.00      PROA  
ATOM   3106   HN LEU P 649      23.923 -23.206  44.484  0.00  0.00      PROA  
ATOM   3107   CA LEU P 649      24.851 -21.466  44.205  0.00  0.00      PROA  
ATOM   3108   HA LEU P 649      24.380 -20.498  44.302  0.00  0.00      PROA  
ATOM   3109   CB LEU P 649      25.664 -21.866  45.467  0.00  0.00      PROA  
ATOM   3110  HB1 LEU P 649      26.115 -22.876  45.368  0.00  0.00      PROA  
ATOM   3111  HB2 LEU P 649      24.979 -21.930  46.341  0.00  0.00      PROA  
ATOM   3112   CG LEU P 649      26.765 -20.865  45.799  0.00  0.00      PROA  
ATOM   3113   HG LEU P 649      27.584 -20.796  45.052  0.00  0.00      PROA  
ATOM   3114  CD1 LEU P 649      26.372 -19.329  45.899  0.00  0.00      PROA  
ATOM   3115 HD11 LEU P 649      27.246 -18.644  45.863  0.00  0.00      PROA  
ATOM   3116 HD12 LEU P 649      25.793 -19.112  46.822  0.00  0.00      PROA  
ATOM   3117 HD13 LEU P 649      25.704 -19.284  45.013  0.00  0.00      PROA  
ATOM   3118  CD2 LEU P 649      27.435 -21.177  47.105  0.00  0.00      PROA  
ATOM   3119 HD21 LEU P 649      28.276 -20.479  47.305  0.00  0.00      PROA  
ATOM   3120 HD22 LEU P 649      27.747 -22.237  46.989  0.00  0.00      PROA  
ATOM   3121 HD23 LEU P 649      26.765 -21.060  47.983  0.00  0.00      PROA  
ATOM   3122    C LEU P 649      25.782 -21.404  43.006  0.00  0.00      PROA  
ATOM   3123    O LEU P 649      26.109 -20.324  42.521  0.00  0.00      PROA  
ATOM   3124    N GLN P 650      26.247 -22.524  42.425  0.00  0.00      PROA  
ATOM   3125   HN GLN P 650      25.898 -23.413  42.711  0.00  0.00      PROA  
ATOM   3126   CA GLN P 650      27.239 -22.576  41.249  0.00  0.00      PROA  
ATOM   3127   HA GLN P 650      28.087 -22.028  41.633  0.00  0.00      PROA  
ATOM   3128   CB GLN P 650      27.718 -23.969  40.910  0.00  0.00      PROA  
ATOM   3129  HB1 GLN P 650      28.410 -24.014  40.042  0.00  0.00      PROA  
ATOM   3130  HB2 GLN P 650      26.780 -24.501  40.641  0.00  0.00      PROA  
ATOM   3131   CG GLN P 650      28.263 -24.737  42.168  0.00  0.00      PROA  
ATOM   3132  HG1 GLN P 650      28.578 -25.774  41.925  0.00  0.00      PROA  
ATOM   3133  HG2 GLN P 650      27.479 -24.884  42.942  0.00  0.00      PROA  
ATOM   3134   CD GLN P 650      29.454 -24.046  42.931  0.00  0.00      PROA  
ATOM   3135  OE1 GLN P 650      29.312 -23.576  44.043  0.00  0.00      PROA  
ATOM   3136  NE2 GLN P 650      30.556 -23.900  42.173  0.00  0.00      PROA  
ATOM   3137 HE21 GLN P 650      31.247 -23.292  42.564  0.00  0.00      PROA  
ATOM   3138 HE22 GLN P 650      30.552 -24.307  41.259  0.00  0.00      PROA  
ATOM   3139    C GLN P 650      26.833 -21.788  39.953  0.00  0.00      PROA  
ATOM   3140    O GLN P 650      27.622 -21.158  39.223  0.00  0.00      PROA  
ATOM   3141    N TYR P 651      25.516 -21.728  39.670  0.00  0.00      PROA  
ATOM   3142   HN TYR P 651      24.957 -22.333  40.233  0.00  0.00      PROA  
ATOM   3143   CA TYR P 651      24.900 -20.860  38.739  0.00  0.00      PROA  
ATOM   3144   HA TYR P 651      25.234 -21.106  37.742  0.00  0.00      PROA  
ATOM   3145   CB TYR P 651      23.379 -21.135  38.785  0.00  0.00      PROA  
ATOM   3146  HB1 TYR P 651      22.880 -20.700  39.677  0.00  0.00      PROA  
ATOM   3147  HB2 TYR P 651      23.173 -22.225  38.850  0.00  0.00      PROA  
ATOM   3148   CG TYR P 651      22.592 -20.710  37.550  0.00  0.00      PROA  
ATOM   3149  CD1 TYR P 651      22.089 -19.445  37.444  0.00  0.00      PROA  
ATOM   3150  HD1 TYR P 651      22.314 -18.842  38.310  0.00  0.00      PROA  
ATOM   3151  CE1 TYR P 651      21.338 -19.022  36.285  0.00  0.00      PROA  
ATOM   3152  HE1 TYR P 651      21.012 -17.993  36.252  0.00  0.00      PROA  
ATOM   3153   CZ TYR P 651      21.017 -20.017  35.335  0.00  0.00      PROA  
ATOM   3154   OH TYR P 651      20.152 -19.669  34.226  0.00  0.00      PROA  
ATOM   3155   HH TYR P 651      19.765 -18.796  34.322  0.00  0.00      PROA  
ATOM   3156  CD2 TYR P 651      22.224 -21.683  36.600  0.00  0.00      PROA  
ATOM   3157  HD2 TYR P 651      22.721 -22.640  36.656  0.00  0.00      PROA  
ATOM   3158  CE2 TYR P 651      21.400 -21.316  35.539  0.00  0.00      PROA  
ATOM   3159  HE2 TYR P 651      21.215 -21.931  34.671  0.00  0.00      PROA  
ATOM   3160    C TYR P 651      25.107 -19.422  39.060  0.00  0.00      PROA  
ATOM   3161    O TYR P 651      25.475 -18.614  38.195  0.00  0.00      PROA  
ATOM   3162    N TRP P 652      24.853 -19.013  40.317  0.00  0.00      PROA  
ATOM   3163   HN TRP P 652      24.587 -19.635  41.049  0.00  0.00      PROA  
ATOM   3164   CA TRP P 652      25.048 -17.580  40.747  0.00  0.00      PROA  
ATOM   3165   HA TRP P 652      24.475 -16.806  40.258  0.00  0.00      PROA  
ATOM   3166   CB TRP P 652      24.541 -17.413  42.198  0.00  0.00      PROA  
ATOM   3167  HB1 TRP P 652      25.136 -18.066  42.872  0.00  0.00      PROA  
ATOM   3168  HB2 TRP P 652      23.538 -17.889  42.234  0.00  0.00      PROA  
ATOM   3169   CG TRP P 652      24.520 -16.085  42.928  0.00  0.00      PROA  
ATOM   3170  CD1 TRP P 652      23.587 -15.081  42.706  0.00  0.00      PROA  
ATOM   3171  HD1 TRP P 652      22.805 -15.130  41.962  0.00  0.00      PROA  
ATOM   3172  NE1 TRP P 652      24.055 -13.994  43.351  0.00  0.00      PROA  
ATOM   3173  HE1 TRP P 652      23.767 -13.070  43.230  0.00  0.00      PROA  
ATOM   3174  CE2 TRP P 652      25.191 -14.249  43.978  0.00  0.00      PROA  
ATOM   3175  CD2 TRP P 652      25.589 -15.581  43.703  0.00  0.00      PROA  
ATOM   3176  CE3 TRP P 652      26.787 -16.141  44.285  0.00  0.00      PROA  
ATOM   3177  HE3 TRP P 652      27.093 -17.172  44.185  0.00  0.00      PROA  
ATOM   3178  CZ3 TRP P 652      27.641 -15.223  44.936  0.00  0.00      PROA  
ATOM   3179  HZ3 TRP P 652      28.578 -15.607  45.312  0.00  0.00      PROA  
ATOM   3180  CZ2 TRP P 652      26.138 -13.346  44.536  0.00  0.00      PROA  
ATOM   3181  HZ2 TRP P 652      25.901 -12.318  44.307  0.00  0.00      PROA  
ATOM   3182  CH2 TRP P 652      27.380 -13.859  44.913  0.00  0.00      PROA  
ATOM   3183  HH2 TRP P 652      28.186 -13.241  45.281  0.00  0.00      PROA  
ATOM   3184    C TRP P 652      26.538 -17.145  40.634  0.00  0.00      PROA  
ATOM   3185    O TRP P 652      26.792 -16.025  40.269  0.00  0.00      PROA  
ATOM   3186    N LYS P 653      27.420 -18.101  40.928  0.00  0.00      PROA  
ATOM   3187   HN LYS P 653      27.120 -18.984  41.282  0.00  0.00      PROA  
ATOM   3188   CA LYS P 653      28.833 -17.931  40.761  0.00  0.00      PROA  
ATOM   3189   HA LYS P 653      29.157 -17.018  41.238  0.00  0.00      PROA  
ATOM   3190   CB LYS P 653      29.530 -19.100  41.444  0.00  0.00      PROA  
ATOM   3191  HB1 LYS P 653      30.615 -19.103  41.204  0.00  0.00      PROA  
ATOM   3192  HB2 LYS P 653      29.095 -20.099  41.230  0.00  0.00      PROA  
ATOM   3193   CG LYS P 653      29.445 -18.952  42.931  0.00  0.00      PROA  
ATOM   3194  HG1 LYS P 653      30.008 -19.761  43.444  0.00  0.00      PROA  
ATOM   3195  HG2 LYS P 653      28.405 -18.858  43.309  0.00  0.00      PROA  
ATOM   3196   CD LYS P 653      30.096 -17.626  43.467  0.00  0.00      PROA  
ATOM   3197  HD1 LYS P 653      29.350 -16.811  43.584  0.00  0.00      PROA  
ATOM   3198  HD2 LYS P 653      30.870 -17.268  42.755  0.00  0.00      PROA  
ATOM   3199   CE LYS P 653      30.757 -17.795  44.881  0.00  0.00      PROA  
ATOM   3200  HE1 LYS P 653      29.983 -18.171  45.584  0.00  0.00      PROA  
ATOM   3201  HE2 LYS P 653      31.230 -16.847  45.215  0.00  0.00      PROA  
ATOM   3202   NZ LYS P 653      31.809 -18.806  44.987  0.00  0.00      PROA  
ATOM   3203  HZ1 LYS P 653      31.316 -19.721  44.951  0.00  0.00      PROA  
ATOM   3204  HZ2 LYS P 653      32.327 -18.650  45.875  0.00  0.00      PROA  
ATOM   3205  HZ3 LYS P 653      32.535 -18.763  44.244  0.00  0.00      PROA  
ATOM   3206    C LYS P 653      29.396 -17.835  39.375  0.00  0.00      PROA  
ATOM   3207    O LYS P 653      30.158 -16.934  38.946  0.00  0.00      PROA  
ATOM   3208    N GLU P 654      28.984 -18.906  38.549  0.00  0.00      PROA  
ATOM   3209   HN GLU P 654      28.407 -19.694  38.751  0.00  0.00      PROA  
ATOM   3210   CA GLU P 654      29.310 -18.994  37.121  0.00  0.00      PROA  
ATOM   3211   HA GLU P 654      30.383 -19.108  37.152  0.00  0.00      PROA  
ATOM   3212   CB GLU P 654      28.692 -20.297  36.585  0.00  0.00      PROA  
ATOM   3213  HB1 GLU P 654      27.612 -20.450  36.792  0.00  0.00      PROA  
ATOM   3214  HB2 GLU P 654      29.230 -21.084  37.156  0.00  0.00      PROA  
ATOM   3215   CG GLU P 654      28.984 -20.545  35.058  0.00  0.00      PROA  
ATOM   3216  HG1 GLU P 654      29.903 -19.950  34.867  0.00  0.00      PROA  
ATOM   3217  HG2 GLU P 654      28.170 -20.109  34.440  0.00  0.00      PROA  
ATOM   3218   CD GLU P 654      29.115 -22.008  34.727  0.00  0.00      PROA  
ATOM   3219  OE1 GLU P 654      30.002 -22.745  35.353  0.00  0.00      PROA  
ATOM   3220  OE2 GLU P 654      28.426 -22.456  33.788  0.00  0.00      PROA  
ATOM   3221    C GLU P 654      28.989 -17.766  36.314  0.00  0.00      PROA  
ATOM   3222    O GLU P 654      29.762 -17.320  35.452  0.00  0.00      PROA  
ATOM   3223    N HSD P 655      27.760 -17.128  36.547  0.00  0.00      PROA  
ATOM   3224   HN HSD P 655      27.160 -17.376  37.303  0.00  0.00      PROA  
ATOM   3225   CA HSD P 655      27.292 -16.073  35.626  0.00  0.00      PROA  
ATOM   3226   HA HSD P 655      27.861 -16.126  34.710  0.00  0.00      PROA  
ATOM   3227   CB HSD P 655      25.802 -16.509  35.242  0.00  0.00      PROA  
ATOM   3228  HB1 HSD P 655      25.309 -15.839  34.506  0.00  0.00      PROA  
ATOM   3229  HB2 HSD P 655      25.217 -16.522  36.186  0.00  0.00      PROA  
ATOM   3230  ND1 HSD P 655      26.379 -18.270  33.455  0.00  0.00      PROA  
ATOM   3231  HD1 HSD P 655      27.206 -17.836  33.097  0.00  0.00      PROA  
ATOM   3232   CG HSD P 655      25.616 -17.814  34.519  0.00  0.00      PROA  
ATOM   3233  CE1 HSD P 655      25.948 -19.530  33.231  0.00  0.00      PROA  
ATOM   3234  HE1 HSD P 655      26.451 -20.093  32.444  0.00  0.00      PROA  
ATOM   3235  NE2 HSD P 655      24.961 -19.918  33.992  0.00  0.00      PROA  
ATOM   3236  CD2 HSD P 655      24.768 -18.854  34.825  0.00  0.00      PROA  
ATOM   3237  HD2 HSD P 655      23.913 -18.747  35.481  0.00  0.00      PROA  
ATOM   3238    C HSD P 655      27.255 -14.662  36.061  0.00  0.00      PROA  
ATOM   3239    O HSD P 655      26.806 -13.814  35.375  0.00  0.00      PROA  
ATOM   3240    N SER P 656      27.773 -14.456  37.314  0.00  0.00      PROA  
ATOM   3241   HN SER P 656      27.943 -15.250  37.893  0.00  0.00      PROA  
ATOM   3242   CA SER P 656      28.285 -13.181  37.897  0.00  0.00      PROA  
ATOM   3243   HA SER P 656      28.979 -13.527  38.648  0.00  0.00      PROA  
ATOM   3244   CB SER P 656      29.071 -12.230  36.841  0.00  0.00      PROA  
ATOM   3245  HB1 SER P 656      29.436 -11.288  37.304  0.00  0.00      PROA  
ATOM   3246  HB2 SER P 656      28.450 -12.054  35.937  0.00  0.00      PROA  
ATOM   3247   OG SER P 656      30.306 -12.859  36.497  0.00  0.00      PROA  
ATOM   3248  HG1 SER P 656      30.256 -13.475  35.763  0.00  0.00      PROA  
ATOM   3249    C SER P 656      27.182 -12.339  38.528  0.00  0.00      PROA  
ATOM   3250    O SER P 656      27.326 -11.103  38.577  0.00  0.00      PROA  
ATOM   3251    N ILE P 657      26.051 -13.030  38.881  0.00  0.00      PROA  
ATOM   3252   HN ILE P 657      26.217 -14.011  38.816  0.00  0.00      PROA  
ATOM   3253   CA ILE P 657      24.765 -12.465  39.232  0.00  0.00      PROA  
ATOM   3254   HA ILE P 657      24.508 -11.771  38.445  0.00  0.00      PROA  
ATOM   3255   CB ILE P 657      23.587 -13.483  39.196  0.00  0.00      PROA  
ATOM   3256   HB ILE P 657      23.819 -14.380  39.809  0.00  0.00      PROA  
ATOM   3257  CG2 ILE P 657      22.307 -12.755  39.683  0.00  0.00      PROA  
ATOM   3258 HG21 ILE P 657      22.057 -11.873  39.056  0.00  0.00      PROA  
ATOM   3259 HG22 ILE P 657      22.346 -12.763  40.793  0.00  0.00      PROA  
ATOM   3260 HG23 ILE P 657      21.467 -13.470  39.547  0.00  0.00      PROA  
ATOM   3261  CG1 ILE P 657      23.263 -14.038  37.775  0.00  0.00      PROA  
ATOM   3262 HG11 ILE P 657      24.060 -13.862  37.021  0.00  0.00      PROA  
ATOM   3263 HG12 ILE P 657      22.375 -13.564  37.305  0.00  0.00      PROA  
ATOM   3264   CD ILE P 657      22.811 -15.485  37.866  0.00  0.00      PROA  
ATOM   3265  HD1 ILE P 657      22.226 -15.675  36.942  0.00  0.00      PROA  
ATOM   3266  HD2 ILE P 657      22.041 -15.455  38.666  0.00  0.00      PROA  
ATOM   3267  HD3 ILE P 657      23.617 -16.224  38.062  0.00  0.00      PROA  
ATOM   3268    C ILE P 657      24.780 -11.621  40.559  0.00  0.00      PROA  
ATOM   3269    O ILE P 657      25.454 -11.952  41.502  0.00  0.00      PROA  
ATOM   3270    N PRO P 658      24.151 -10.445  40.599  0.00  0.00      PROA  
ATOM   3271   CD PRO P 658      23.962  -9.573  39.391  0.00  0.00      PROA  
ATOM   3272  HD1 PRO P 658      23.188 -10.039  38.743  0.00  0.00      PROA  
ATOM   3273  HD2 PRO P 658      24.897  -9.586  38.791  0.00  0.00      PROA  
ATOM   3274   CA PRO P 658      23.867  -9.704  41.839  0.00  0.00      PROA  
ATOM   3275   HA PRO P 658      24.788  -9.477  42.356  0.00  0.00      PROA  
ATOM   3276   CB PRO P 658      23.173  -8.436  41.333  0.00  0.00      PROA  
ATOM   3277  HB1 PRO P 658      23.409  -7.592  42.015  0.00  0.00      PROA  
ATOM   3278  HB2 PRO P 658      22.062  -8.429  41.325  0.00  0.00      PROA  
ATOM   3279   CG PRO P 658      23.623  -8.198  39.950  0.00  0.00      PROA  
ATOM   3280  HG1 PRO P 658      22.897  -7.634  39.326  0.00  0.00      PROA  
ATOM   3281  HG2 PRO P 658      24.547  -7.582  39.990  0.00  0.00      PROA  
ATOM   3282    C PRO P 658      23.170 -10.392  42.984  0.00  0.00      PROA  
ATOM   3283    O PRO P 658      22.598 -11.471  42.795  0.00  0.00      PROA  
ATOM   3284    N THR P 659      23.252  -9.802  44.128  0.00  0.00      PROA  
ATOM   3285   HN THR P 659      23.847  -9.019  44.294  0.00  0.00      PROA  
ATOM   3286   CA THR P 659      22.445 -10.241  45.290  0.00  0.00      PROA  
ATOM   3287   HA THR P 659      23.095 -10.916  45.827  0.00  0.00      PROA  
ATOM   3288   CB THR P 659      22.304  -9.053  46.205  0.00  0.00      PROA  
ATOM   3289   HB THR P 659      23.299  -8.624  46.448  0.00  0.00      PROA  
ATOM   3290  OG1 THR P 659      21.519  -9.318  47.359  0.00  0.00      PROA  
ATOM   3291  HG1 THR P 659      21.475  -8.563  47.951  0.00  0.00      PROA  
ATOM   3292  CG2 THR P 659      21.629  -7.889  45.500  0.00  0.00      PROA  
ATOM   3293 HG21 THR P 659      20.589  -8.104  45.175  0.00  0.00      PROA  
ATOM   3294 HG22 THR P 659      22.155  -7.546  44.584  0.00  0.00      PROA  
ATOM   3295 HG23 THR P 659      21.504  -7.020  46.182  0.00  0.00      PROA  
ATOM   3296    C THR P 659      21.115 -11.011  45.213  0.00  0.00      PROA  
ATOM   3297    O THR P 659      20.192 -10.747  44.357  0.00  0.00      PROA  
ATOM   3298    N ALA P 660      21.001 -12.146  45.920  0.00  0.00      PROA  
ATOM   3299   HN ALA P 660      21.853 -12.359  46.393  0.00  0.00      PROA  
ATOM   3300   CA ALA P 660      19.770 -12.973  45.970  0.00  0.00      PROA  
ATOM   3301   HA ALA P 660      19.110 -12.688  45.165  0.00  0.00      PROA  
ATOM   3302   CB ALA P 660      20.137 -14.449  45.746  0.00  0.00      PROA  
ATOM   3303  HB1 ALA P 660      20.566 -14.886  46.673  0.00  0.00      PROA  
ATOM   3304  HB2 ALA P 660      20.894 -14.555  44.939  0.00  0.00      PROA  
ATOM   3305  HB3 ALA P 660      19.190 -14.883  45.361  0.00  0.00      PROA  
ATOM   3306    C ALA P 660      18.994 -12.827  47.254  0.00  0.00      PROA  
ATOM   3307    O ALA P 660      17.876 -13.374  47.342  0.00  0.00      PROA  
ATOM   3308    N ASP P 661      19.567 -12.066  48.200  0.00  0.00      PROA  
ATOM   3309   HN ASP P 661      20.461 -11.659  48.032  0.00  0.00      PROA  
ATOM   3310   CA ASP P 661      18.945 -11.692  49.486  0.00  0.00      PROA  
ATOM   3311   HA ASP P 661      18.628 -12.591  49.994  0.00  0.00      PROA  
ATOM   3312   CB ASP P 661      20.015 -10.861  50.281  0.00  0.00      PROA  
ATOM   3313  HB1 ASP P 661      19.672 -10.587  51.301  0.00  0.00      PROA  
ATOM   3314  HB2 ASP P 661      20.193  -9.943  49.682  0.00  0.00      PROA  
ATOM   3315   CG ASP P 661      21.360 -11.511  50.519  0.00  0.00      PROA  
ATOM   3316  OD1 ASP P 661      22.079 -11.061  51.526  0.00  0.00      PROA  
ATOM   3317  OD2 ASP P 661      21.788 -12.490  49.866  0.00  0.00      PROA  
ATOM   3318    C ASP P 661      17.576 -10.980  49.397  0.00  0.00      PROA  
ATOM   3319    O ASP P 661      16.613 -11.207  50.095  0.00  0.00      PROA  
ATOM   3320    N VAL P 662      17.493 -10.028  48.464  0.00  0.00      PROA  
ATOM   3321   HN VAL P 662      18.301  -9.662  48.009  0.00  0.00      PROA  
ATOM   3322   CA VAL P 662      16.270  -9.266  48.249  0.00  0.00      PROA  
ATOM   3323   HA VAL P 662      15.676  -9.287  49.151  0.00  0.00      PROA  
ATOM   3324   CB VAL P 662      16.601  -7.871  47.901  0.00  0.00      PROA  
ATOM   3325   HB VAL P 662      15.726  -7.377  47.429  0.00  0.00      PROA  
ATOM   3326  CG1 VAL P 662      16.886  -7.043  49.174  0.00  0.00      PROA  
ATOM   3327 HG11 VAL P 662      17.754  -7.473  49.719  0.00  0.00      PROA  
ATOM   3328 HG12 VAL P 662      16.072  -7.056  49.929  0.00  0.00      PROA  
ATOM   3329 HG13 VAL P 662      16.968  -5.984  48.849  0.00  0.00      PROA  
ATOM   3330  CG2 VAL P 662      17.837  -7.760  46.894  0.00  0.00      PROA  
ATOM   3331 HG21 VAL P 662      17.581  -8.387  46.012  0.00  0.00      PROA  
ATOM   3332 HG22 VAL P 662      18.790  -8.047  47.388  0.00  0.00      PROA  
ATOM   3333 HG23 VAL P 662      17.875  -6.720  46.505  0.00  0.00      PROA  
ATOM   3334    C VAL P 662      15.449  -9.884  47.210  0.00  0.00      PROA  
ATOM   3335    O VAL P 662      15.916 -10.727  46.472  0.00  0.00      PROA  
ATOM   3336    N ASN P 663      14.169  -9.462  47.071  0.00  0.00      PROA  
ATOM   3337   HN ASN P 663      13.632  -8.798  47.585  0.00  0.00      PROA  
ATOM   3338   CA ASN P 663      13.369 -10.008  46.002  0.00  0.00      PROA  
ATOM   3339   HA ASN P 663      13.564 -11.068  45.935  0.00  0.00      PROA  
ATOM   3340   CB ASN P 663      11.809  -9.962  46.280  0.00  0.00      PROA  
ATOM   3341  HB1 ASN P 663      11.401  -8.929  46.260  0.00  0.00      PROA  
ATOM   3342  HB2 ASN P 663      11.639 -10.336  47.312  0.00  0.00      PROA  
ATOM   3343   CG ASN P 663      10.727 -10.873  45.535  0.00  0.00      PROA  
ATOM   3344  OD1 ASN P 663       9.587 -10.396  45.405  0.00  0.00      PROA  
ATOM   3345  ND2 ASN P 663      11.053 -12.029  45.039  0.00  0.00      PROA  
ATOM   3346 HD21 ASN P 663      10.339 -12.596  44.630  0.00  0.00      PROA  
ATOM   3347 HD22 ASN P 663      11.815 -12.519  45.463  0.00  0.00      PROA  
ATOM   3348    C ASN P 663      13.607  -9.317  44.624  0.00  0.00      PROA  
ATOM   3349    O ASN P 663      13.545  -9.893  43.529  0.00  0.00      PROA  
ATOM   3350    N TRP P 664      13.991  -8.007  44.632  0.00  0.00      PROA  
ATOM   3351   HN TRP P 664      13.739  -7.481  45.441  0.00  0.00      PROA  
ATOM   3352   CA TRP P 664      14.396  -7.299  43.377  0.00  0.00      PROA  
ATOM   3353   HA TRP P 664      14.608  -8.043  42.624  0.00  0.00      PROA  
ATOM   3354   CB TRP P 664      13.153  -6.419  42.870  0.00  0.00      PROA  
ATOM   3355  HB1 TRP P 664      12.818  -5.886  43.786  0.00  0.00      PROA  
ATOM   3356  HB2 TRP P 664      12.393  -7.149  42.518  0.00  0.00      PROA  
ATOM   3357   CG TRP P 664      13.550  -5.420  41.772  0.00  0.00      PROA  
ATOM   3358  CD1 TRP P 664      13.297  -4.054  41.779  0.00  0.00      PROA  
ATOM   3359  HD1 TRP P 664      12.711  -3.485  42.485  0.00  0.00      PROA  
ATOM   3360  NE1 TRP P 664      13.785  -3.419  40.699  0.00  0.00      PROA  
ATOM   3361  HE1 TRP P 664      13.480  -2.573  40.317  0.00  0.00      PROA  
ATOM   3362  CE2 TRP P 664      14.370  -4.331  39.927  0.00  0.00      PROA  
ATOM   3363  CD2 TRP P 664      14.204  -5.603  40.542  0.00  0.00      PROA  
ATOM   3364  CE3 TRP P 664      14.619  -6.722  39.853  0.00  0.00      PROA  
ATOM   3365  HE3 TRP P 664      14.528  -7.716  40.265  0.00  0.00      PROA  
ATOM   3366  CZ3 TRP P 664      15.303  -6.597  38.690  0.00  0.00      PROA  
ATOM   3367  HZ3 TRP P 664      15.706  -7.467  38.193  0.00  0.00      PROA  
ATOM   3368  CZ2 TRP P 664      14.909  -4.193  38.660  0.00  0.00      PROA  
ATOM   3369  HZ2 TRP P 664      14.826  -3.229  38.180  0.00  0.00      PROA  
ATOM   3370  CH2 TRP P 664      15.386  -5.341  38.099  0.00  0.00      PROA  
ATOM   3371  HH2 TRP P 664      15.807  -5.334  37.104  0.00  0.00      PROA  
ATOM   3372    C TRP P 664      15.669  -6.553  43.534  0.00  0.00      PROA  
ATOM   3373    O TRP P 664      15.788  -5.607  44.339  0.00  0.00      PROA  
ATOM   3374    N ALA P 665      16.745  -7.037  42.732  0.00  0.00      PROA  
ATOM   3375   HN ALA P 665      16.455  -7.726  42.073  0.00  0.00      PROA  
ATOM   3376   CA ALA P 665      18.090  -6.690  43.012  0.00  0.00      PROA  
ATOM   3377   HA ALA P 665      18.308  -6.493  44.051  0.00  0.00      PROA  
ATOM   3378   CB ALA P 665      18.962  -7.876  42.650  0.00  0.00      PROA  
ATOM   3379  HB1 ALA P 665      18.881  -8.762  43.315  0.00  0.00      PROA  
ATOM   3380  HB2 ALA P 665      20.021  -7.559  42.760  0.00  0.00      PROA  
ATOM   3381  HB3 ALA P 665      18.670  -8.220  41.635  0.00  0.00      PROA  
ATOM   3382    C ALA P 665      18.513  -5.496  42.243  0.00  0.00      PROA  
ATOM   3383    O ALA P 665      19.707  -5.221  42.140  0.00  0.00      PROA  
ATOM   3384    N ASN P 666      17.663  -4.731  41.593  0.00  0.00      PROA  
ATOM   3385   HN ASN P 666      16.698  -4.983  41.617  0.00  0.00      PROA  
ATOM   3386   CA ASN P 666      17.947  -3.401  41.020  0.00  0.00      PROA  
ATOM   3387   HA ASN P 666      16.999  -3.090  40.606  0.00  0.00      PROA  
ATOM   3388   CB ASN P 666      18.557  -2.400  41.997  0.00  0.00      PROA  
ATOM   3389  HB1 ASN P 666      18.808  -1.390  41.609  0.00  0.00      PROA  
ATOM   3390  HB2 ASN P 666      19.439  -2.784  42.553  0.00  0.00      PROA  
ATOM   3391   CG ASN P 666      17.557  -2.239  43.121  0.00  0.00      PROA  
ATOM   3392  OD1 ASN P 666      18.040  -2.075  44.230  0.00  0.00      PROA  
ATOM   3393  ND2 ASN P 666      16.191  -2.236  42.954  0.00  0.00      PROA  
ATOM   3394 HD21 ASN P 666      15.542  -2.195  43.713  0.00  0.00      PROA  
ATOM   3395 HD22 ASN P 666      15.736  -2.194  42.065  0.00  0.00      PROA  
ATOM   3396    C ASN P 666      18.829  -3.590  39.769  0.00  0.00      PROA  
ATOM   3397    O ASN P 666      19.770  -2.874  39.442  0.00  0.00      PROA  
ATOM   3398    N LEU P 667      18.571  -4.657  38.967  0.00  0.00      PROA  
ATOM   3399   HN LEU P 667      17.806  -5.267  39.156  0.00  0.00      PROA  
ATOM   3400   CA LEU P 667      19.280  -5.023  37.719  0.00  0.00      PROA  
ATOM   3401   HA LEU P 667      20.330  -5.131  37.947  0.00  0.00      PROA  
ATOM   3402   CB LEU P 667      18.884  -6.429  37.070  0.00  0.00      PROA  
ATOM   3403  HB1 LEU P 667      19.633  -6.752  36.315  0.00  0.00      PROA  
ATOM   3404  HB2 LEU P 667      17.903  -6.402  36.549  0.00  0.00      PROA  
ATOM   3405   CG LEU P 667      18.690  -7.544  38.053  0.00  0.00      PROA  
ATOM   3406   HG LEU P 667      17.903  -7.383  38.820  0.00  0.00      PROA  
ATOM   3407  CD1 LEU P 667      18.213  -8.826  37.198  0.00  0.00      PROA  
ATOM   3408 HD11 LEU P 667      17.113  -8.946  37.095  0.00  0.00      PROA  
ATOM   3409 HD12 LEU P 667      18.645  -9.738  37.662  0.00  0.00      PROA  
ATOM   3410 HD13 LEU P 667      18.659  -8.731  36.185  0.00  0.00      PROA  
ATOM   3411  CD2 LEU P 667      19.976  -7.982  38.727  0.00  0.00      PROA  
ATOM   3412 HD21 LEU P 667      19.900  -8.918  39.321  0.00  0.00      PROA  
ATOM   3413 HD22 LEU P 667      20.332  -7.209  39.441  0.00  0.00      PROA  
ATOM   3414 HD23 LEU P 667      20.745  -8.226  37.963  0.00  0.00      PROA  
ATOM   3415    C LEU P 667      19.205  -4.007  36.540  0.00  0.00      PROA  
ATOM   3416    O LEU P 667      18.225  -3.385  36.304  0.00  0.00      PROA  
ATOM   3417    N THR P 668      20.238  -4.007  35.626  0.00  0.00      PROA  
ATOM   3418   HN THR P 668      21.076  -4.516  35.811  0.00  0.00      PROA  
ATOM   3419   CA THR P 668      20.214  -3.311  34.312  0.00  0.00      PROA  
ATOM   3420   HA THR P 668      19.709  -2.380  34.521  0.00  0.00      PROA  
ATOM   3421   CB THR P 668      21.562  -2.818  33.781  0.00  0.00      PROA  
ATOM   3422   HB THR P 668      21.429  -2.052  32.988  0.00  0.00      PROA  
ATOM   3423  OG1 THR P 668      22.396  -3.934  33.464  0.00  0.00      PROA  
ATOM   3424  HG1 THR P 668      22.655  -4.220  34.343  0.00  0.00      PROA  
ATOM   3425  CG2 THR P 668      22.245  -2.005  34.885  0.00  0.00      PROA  
ATOM   3426 HG21 THR P 668      22.297  -2.582  35.833  0.00  0.00      PROA  
ATOM   3427 HG22 THR P 668      21.638  -1.112  35.147  0.00  0.00      PROA  
ATOM   3428 HG23 THR P 668      23.280  -1.674  34.656  0.00  0.00      PROA  
ATOM   3429    C THR P 668      19.411  -3.935  33.229  0.00  0.00      PROA  
ATOM   3430    O THR P 668      18.925  -5.105  33.237  0.00  0.00      PROA  
ATOM   3431    N VAL P 669      19.037  -3.181  32.151  0.00  0.00      PROA  
ATOM   3432   HN VAL P 669      19.260  -2.221  32.005  0.00  0.00      PROA  
ATOM   3433   CA VAL P 669      18.503  -3.766  30.912  0.00  0.00      PROA  
ATOM   3434   HA VAL P 669      17.596  -4.338  31.047  0.00  0.00      PROA  
ATOM   3435   CB VAL P 669      18.089  -2.576  30.042  0.00  0.00      PROA  
ATOM   3436   HB VAL P 669      18.888  -1.803  30.035  0.00  0.00      PROA  
ATOM   3437  CG1 VAL P 669      17.854  -2.984  28.548  0.00  0.00      PROA  
ATOM   3438 HG11 VAL P 669      17.155  -3.837  28.416  0.00  0.00      PROA  
ATOM   3439 HG12 VAL P 669      18.866  -3.125  28.110  0.00  0.00      PROA  
ATOM   3440 HG13 VAL P 669      17.388  -2.130  28.012  0.00  0.00      PROA  
ATOM   3441  CG2 VAL P 669      16.837  -1.908  30.708  0.00  0.00      PROA  
ATOM   3442 HG21 VAL P 669      16.531  -0.971  30.196  0.00  0.00      PROA  
ATOM   3443 HG22 VAL P 669      17.016  -1.606  31.762  0.00  0.00      PROA  
ATOM   3444 HG23 VAL P 669      15.961  -2.590  30.650  0.00  0.00      PROA  
ATOM   3445    C VAL P 669      19.512  -4.710  30.312  0.00  0.00      PROA  
ATOM   3446    O VAL P 669      19.151  -5.825  29.952  0.00  0.00      PROA  
ATOM   3447    N SER P 670      20.807  -4.378  30.387  0.00  0.00      PROA  
ATOM   3448   HN SER P 670      21.154  -3.516  30.748  0.00  0.00      PROA  
ATOM   3449   CA SER P 670      21.874  -5.215  29.852  0.00  0.00      PROA  
ATOM   3450   HA SER P 670      21.616  -5.574  28.866  0.00  0.00      PROA  
ATOM   3451   CB SER P 670      23.251  -4.390  29.701  0.00  0.00      PROA  
ATOM   3452  HB1 SER P 670      22.983  -3.471  29.137  0.00  0.00      PROA  
ATOM   3453  HB2 SER P 670      23.931  -5.012  29.080  0.00  0.00      PROA  
ATOM   3454   OG SER P 670      23.835  -3.966  30.874  0.00  0.00      PROA  
ATOM   3455  HG1 SER P 670      23.156  -3.935  31.552  0.00  0.00      PROA  
ATOM   3456    C SER P 670      22.148  -6.484  30.600  0.00  0.00      PROA  
ATOM   3457    O SER P 670      22.365  -7.490  29.970  0.00  0.00      PROA  
ATOM   3458    N GLU P 671      22.178  -6.471  31.968  0.00  0.00      PROA  
ATOM   3459   HN GLU P 671      22.143  -5.675  32.567  0.00  0.00      PROA  
ATOM   3460   CA GLU P 671      22.285  -7.675  32.795  0.00  0.00      PROA  
ATOM   3461   HA GLU P 671      23.134  -8.145  32.322  0.00  0.00      PROA  
ATOM   3462   CB GLU P 671      22.407  -7.392  34.289  0.00  0.00      PROA  
ATOM   3463  HB1 GLU P 671      22.427  -8.398  34.760  0.00  0.00      PROA  
ATOM   3464  HB2 GLU P 671      21.567  -6.793  34.702  0.00  0.00      PROA  
ATOM   3465   CG GLU P 671      23.785  -6.790  34.720  0.00  0.00      PROA  
ATOM   3466  HG1 GLU P 671      24.153  -6.353  33.767  0.00  0.00      PROA  
ATOM   3467  HG2 GLU P 671      24.484  -7.616  34.972  0.00  0.00      PROA  
ATOM   3468   CD GLU P 671      23.717  -5.923  35.934  0.00  0.00      PROA  
ATOM   3469  OE1 GLU P 671      22.712  -5.145  36.075  0.00  0.00      PROA  
ATOM   3470  OE2 GLU P 671      24.664  -5.882  36.742  0.00  0.00      PROA  
ATOM   3471    C GLU P 671      20.981  -8.616  32.605  0.00  0.00      PROA  
ATOM   3472    O GLU P 671      21.108  -9.834  32.464  0.00  0.00      PROA  
ATOM   3473    N CYS P 672      19.776  -8.007  32.522  0.00  0.00      PROA  
ATOM   3474   HN CYS P 672      19.676  -7.018  32.600  0.00  0.00      PROA  
ATOM   3475   CA CYS P 672      18.576  -8.827  32.159  0.00  0.00      PROA  
ATOM   3476   HA CYS P 672      18.383  -9.471  33.005  0.00  0.00      PROA  
ATOM   3477   CB CYS P 672      17.270  -7.899  31.998  0.00  0.00      PROA  
ATOM   3478  HB1 CYS P 672      17.315  -7.295  31.067  0.00  0.00      PROA  
ATOM   3479  HB2 CYS P 672      17.242  -7.182  32.847  0.00  0.00      PROA  
ATOM   3480   SG CYS P 672      15.716  -8.783  32.048  0.00  0.00      PROA  
ATOM   3481    C CYS P 672      18.728  -9.603  30.896  0.00  0.00      PROA  
ATOM   3482    O CYS P 672      18.380 -10.749  30.795  0.00  0.00      PROA  
ATOM   3483    N GLN P 673      19.293  -8.954  29.902  0.00  0.00      PROA  
ATOM   3484   HN GLN P 673      19.369  -7.961  29.925  0.00  0.00      PROA  
ATOM   3485   CA GLN P 673      19.709  -9.603  28.627  0.00  0.00      PROA  
ATOM   3486   HA GLN P 673      18.886 -10.206  28.274  0.00  0.00      PROA  
ATOM   3487   CB GLN P 673      20.074  -8.536  27.582  0.00  0.00      PROA  
ATOM   3488  HB1 GLN P 673      20.523  -9.092  26.732  0.00  0.00      PROA  
ATOM   3489  HB2 GLN P 673      20.891  -7.884  27.957  0.00  0.00      PROA  
ATOM   3490   CG GLN P 673      18.961  -7.776  26.875  0.00  0.00      PROA  
ATOM   3491  HG1 GLN P 673      19.243  -7.349  25.889  0.00  0.00      PROA  
ATOM   3492  HG2 GLN P 673      18.784  -6.876  27.501  0.00  0.00      PROA  
ATOM   3493   CD GLN P 673      17.579  -8.495  26.742  0.00  0.00      PROA  
ATOM   3494  OE1 GLN P 673      17.304  -9.265  25.778  0.00  0.00      PROA  
ATOM   3495  NE2 GLN P 673      16.692  -8.377  27.758  0.00  0.00      PROA  
ATOM   3496 HE21 GLN P 673      15.835  -8.869  27.605  0.00  0.00      PROA  
ATOM   3497 HE22 GLN P 673      16.804  -7.793  28.562  0.00  0.00      PROA  
ATOM   3498    C GLN P 673      20.887 -10.516  28.747  0.00  0.00      PROA  
ATOM   3499    O GLN P 673      20.805 -11.655  28.336  0.00  0.00      PROA  
ATOM   3500    N GLU P 674      22.019 -10.169  29.421  0.00  0.00      PROA  
ATOM   3501   HN GLU P 674      22.136  -9.200  29.627  0.00  0.00      PROA  
ATOM   3502   CA GLU P 674      23.183 -11.011  29.666  0.00  0.00      PROA  
ATOM   3503   HA GLU P 674      23.601 -11.273  28.706  0.00  0.00      PROA  
ATOM   3504   CB GLU P 674      24.289 -10.175  30.302  0.00  0.00      PROA  
ATOM   3505  HB1 GLU P 674      23.768  -9.805  31.211  0.00  0.00      PROA  
ATOM   3506  HB2 GLU P 674      24.564  -9.314  29.656  0.00  0.00      PROA  
ATOM   3507   CG GLU P 674      25.581 -10.844  30.836  0.00  0.00      PROA  
ATOM   3508  HG1 GLU P 674      25.259 -11.672  31.503  0.00  0.00      PROA  
ATOM   3509  HG2 GLU P 674      26.155 -10.196  31.532  0.00  0.00      PROA  
ATOM   3510   CD GLU P 674      26.504 -11.245  29.641  0.00  0.00      PROA  
ATOM   3511  OE1 GLU P 674      26.446 -10.676  28.515  0.00  0.00      PROA  
ATOM   3512  OE2 GLU P 674      27.394 -12.130  29.785  0.00  0.00      PROA  
ATOM   3513    C GLU P 674      22.927 -12.254  30.461  0.00  0.00      PROA  
ATOM   3514    O GLU P 674      23.447 -13.341  30.175  0.00  0.00      PROA  
ATOM   3515    N MET P 675      22.134 -12.156  31.526  0.00  0.00      PROA  
ATOM   3516   HN MET P 675      21.708 -11.269  31.690  0.00  0.00      PROA  
ATOM   3517   CA MET P 675      21.940 -13.242  32.478  0.00  0.00      PROA  
ATOM   3518   HA MET P 675      22.789 -13.909  32.466  0.00  0.00      PROA  
ATOM   3519   CB MET P 675      21.850 -12.611  33.925  0.00  0.00      PROA  
ATOM   3520  HB1 MET P 675      21.701 -13.464  34.621  0.00  0.00      PROA  
ATOM   3521  HB2 MET P 675      20.929 -11.989  33.914  0.00  0.00      PROA  
ATOM   3522   CG MET P 675      23.037 -11.823  34.439  0.00  0.00      PROA  
ATOM   3523  HG1 MET P 675      23.295 -11.113  33.624  0.00  0.00      PROA  
ATOM   3524  HG2 MET P 675      23.979 -12.412  34.440  0.00  0.00      PROA  
ATOM   3525   SD MET P 675      22.842 -10.952  35.980  0.00  0.00      PROA  
ATOM   3526   CE MET P 675      24.653 -10.586  35.751  0.00  0.00      PROA  
ATOM   3527  HE1 MET P 675      25.023 -10.002  36.621  0.00  0.00      PROA  
ATOM   3528  HE2 MET P 675      24.839  -9.964  34.850  0.00  0.00      PROA  
ATOM   3529  HE3 MET P 675      25.245 -11.521  35.658  0.00  0.00      PROA  
ATOM   3530    C MET P 675      20.584 -13.963  32.259  0.00  0.00      PROA  
ATOM   3531    O MET P 675      20.219 -14.944  32.951  0.00  0.00      PROA  
ATOM   3532    N HSD P 676      19.796 -13.540  31.226  0.00  0.00      PROA  
ATOM   3533   HN HSD P 676      20.177 -12.744  30.760  0.00  0.00      PROA  
ATOM   3534   CA HSD P 676      18.693 -14.286  30.509  0.00  0.00      PROA  
ATOM   3535   HA HSD P 676      18.620 -13.822  29.536  0.00  0.00      PROA  
ATOM   3536   CB HSD P 676      19.043 -15.767  30.325  0.00  0.00      PROA  
ATOM   3537  HB1 HSD P 676      18.354 -16.284  29.624  0.00  0.00      PROA  
ATOM   3538  HB2 HSD P 676      19.005 -16.244  31.328  0.00  0.00      PROA  
ATOM   3539  ND1 HSD P 676      21.029 -15.216  28.834  0.00  0.00      PROA  
ATOM   3540  HD1 HSD P 676      20.699 -14.406  28.350  0.00  0.00      PROA  
ATOM   3541   CG HSD P 676      20.395 -15.967  29.815  0.00  0.00      PROA  
ATOM   3542  CE1 HSD P 676      22.242 -15.788  28.640  0.00  0.00      PROA  
ATOM   3543  HE1 HSD P 676      22.966 -15.468  27.890  0.00  0.00      PROA  
ATOM   3544  NE2 HSD P 676      22.459 -16.785  29.395  0.00  0.00      PROA  
ATOM   3545  CD2 HSD P 676      21.276 -16.972  30.160  0.00  0.00      PROA  
ATOM   3546  HD2 HSD P 676      21.328 -17.740  30.922  0.00  0.00      PROA  
ATOM   3547    C HSD P 676      17.328 -14.195  31.190  0.00  0.00      PROA  
ATOM   3548    O HSD P 676      16.594 -15.198  31.174  0.00  0.00      PROA  
ATOM   3549    N GLY P 677      16.959 -13.070  31.848  0.00  0.00      PROA  
ATOM   3550   HN GLY P 677      17.596 -12.303  31.877  0.00  0.00      PROA  
ATOM   3551   CA GLY P 677      15.624 -12.826  32.188  0.00  0.00      PROA  
ATOM   3552  HA1 GLY P 677      15.747 -12.078  32.957  0.00  0.00      PROA  
ATOM   3553  HA2 GLY P 677      15.195 -13.751  32.546  0.00  0.00      PROA  
ATOM   3554    C GLY P 677      14.564 -12.374  31.230  0.00  0.00      PROA  
ATOM   3555    O GLY P 677      14.726 -12.352  30.041  0.00  0.00      PROA  
ATOM   3556    N GLU P 678      13.359 -12.063  31.780  0.00  0.00      PROA  
ATOM   3557   HN GLU P 678      13.128 -12.388  32.694  0.00  0.00      PROA  
ATOM   3558   CA GLU P 678      12.380 -11.267  31.083  0.00  0.00      PROA  
ATOM   3559   HA GLU P 678      12.847 -10.604  30.371  0.00  0.00      PROA  
ATOM   3560   CB GLU P 678      11.341 -12.133  30.422  0.00  0.00      PROA  
ATOM   3561  HB1 GLU P 678      10.459 -11.545  30.090  0.00  0.00      PROA  
ATOM   3562  HB2 GLU P 678      11.066 -12.934  31.141  0.00  0.00      PROA  
ATOM   3563   CG GLU P 678      11.893 -12.689  29.056  0.00  0.00      PROA  
ATOM   3564  HG1 GLU P 678      12.750 -13.358  29.287  0.00  0.00      PROA  
ATOM   3565  HG2 GLU P 678      12.178 -11.805  28.447  0.00  0.00      PROA  
ATOM   3566   CD GLU P 678      10.852 -13.427  28.256  0.00  0.00      PROA  
ATOM   3567  OE1 GLU P 678      10.623 -12.871  27.144  0.00  0.00      PROA  
ATOM   3568  OE2 GLU P 678      10.296 -14.447  28.662  0.00  0.00      PROA  
ATOM   3569    C GLU P 678      11.741 -10.259  32.061  0.00  0.00      PROA  
ATOM   3570    O GLU P 678      11.774 -10.508  33.267  0.00  0.00      PROA  
ATOM   3571    N PHE P 679      11.081  -9.128  31.604  0.00  0.00      PROA  
ATOM   3572   HN PHE P 679      11.015  -8.960  30.624  0.00  0.00      PROA  
ATOM   3573   CA PHE P 679      10.399  -8.172  32.524  0.00  0.00      PROA  
ATOM   3574   HA PHE P 679      10.975  -8.206  33.438  0.00  0.00      PROA  
ATOM   3575   CB PHE P 679      10.478  -6.782  31.911  0.00  0.00      PROA  
ATOM   3576  HB1 PHE P 679       9.979  -6.065  32.597  0.00  0.00      PROA  
ATOM   3577  HB2 PHE P 679       9.963  -6.576  30.948  0.00  0.00      PROA  
ATOM   3578   CG PHE P 679      11.914  -6.264  31.662  0.00  0.00      PROA  
ATOM   3579  CD1 PHE P 679      12.485  -6.282  30.405  0.00  0.00      PROA  
ATOM   3580  HD1 PHE P 679      11.966  -6.719  29.565  0.00  0.00      PROA  
ATOM   3581  CE1 PHE P 679      13.775  -5.711  30.184  0.00  0.00      PROA  
ATOM   3582  HE1 PHE P 679      14.202  -5.679  29.193  0.00  0.00      PROA  
ATOM   3583   CZ PHE P 679      14.462  -5.182  31.316  0.00  0.00      PROA  
ATOM   3584   HZ PHE P 679      15.422  -4.714  31.158  0.00  0.00      PROA  
ATOM   3585  CD2 PHE P 679      12.658  -5.764  32.709  0.00  0.00      PROA  
ATOM   3586  HD2 PHE P 679      12.195  -5.686  33.682  0.00  0.00      PROA  
ATOM   3587  CE2 PHE P 679      13.953  -5.252  32.585  0.00  0.00      PROA  
ATOM   3588  HE2 PHE P 679      14.448  -4.782  33.422  0.00  0.00      PROA  
ATOM   3589    C PHE P 679       9.036  -8.607  32.922  0.00  0.00      PROA  
ATOM   3590    O PHE P 679       8.253  -9.349  32.271  0.00  0.00      PROA  
ATOM   3591    N ILE P 680       8.791  -8.193  34.185  0.00  0.00      PROA  
ATOM   3592   HN ILE P 680       9.439  -7.668  34.731  0.00  0.00      PROA  
ATOM   3593   CA ILE P 680       7.556  -8.540  34.759  0.00  0.00      PROA  
ATOM   3594   HA ILE P 680       7.115  -9.411  34.297  0.00  0.00      PROA  
ATOM   3595   CB ILE P 680       7.722  -8.737  36.409  0.00  0.00      PROA  
ATOM   3596   HB ILE P 680       8.102  -7.787  36.841  0.00  0.00      PROA  
ATOM   3597  CG2 ILE P 680       6.299  -9.048  37.041  0.00  0.00      PROA  
ATOM   3598 HG21 ILE P 680       6.338  -9.224  38.137  0.00  0.00      PROA  
ATOM   3599 HG22 ILE P 680       5.826  -9.901  36.508  0.00  0.00      PROA  
ATOM   3600 HG23 ILE P 680       5.639  -8.161  36.932  0.00  0.00      PROA  
ATOM   3601  CG1 ILE P 680       8.723  -9.909  36.688  0.00  0.00      PROA  
ATOM   3602 HG11 ILE P 680       8.786 -10.196  37.759  0.00  0.00      PROA  
ATOM   3603 HG12 ILE P 680       9.772  -9.582  36.525  0.00  0.00      PROA  
ATOM   3604   CD ILE P 680       8.449 -11.231  35.963  0.00  0.00      PROA  
ATOM   3605  HD1 ILE P 680       9.130 -12.076  36.198  0.00  0.00      PROA  
ATOM   3606  HD2 ILE P 680       8.577 -10.976  34.889  0.00  0.00      PROA  
ATOM   3607  HD3 ILE P 680       7.403 -11.532  36.186  0.00  0.00      PROA  
ATOM   3608    C ILE P 680       6.680  -7.370  34.444  0.00  0.00      PROA  
ATOM   3609    O ILE P 680       7.104  -6.249  34.510  0.00  0.00      PROA  
ATOM   3610    N GLY P 681       5.386  -7.515  33.998  0.00  0.00      PROA  
ATOM   3611   HN GLY P 681       5.066  -8.426  33.752  0.00  0.00      PROA  
ATOM   3612   CA GLY P 681       4.611  -6.311  33.646  0.00  0.00      PROA  
ATOM   3613  HA1 GLY P 681       4.842  -5.540  34.366  0.00  0.00      PROA  
ATOM   3614  HA2 GLY P 681       3.581  -6.628  33.714  0.00  0.00      PROA  
ATOM   3615    C GLY P 681       4.879  -5.896  32.233  0.00  0.00      PROA  
ATOM   3616    O GLY P 681       5.868  -6.172  31.585  0.00  0.00      PROA  
ATOM   3617    N SER P 682       3.962  -5.068  31.727  0.00  0.00      PROA  
ATOM   3618   HN SER P 682       3.244  -4.761  32.346  0.00  0.00      PROA  
ATOM   3619   CA SER P 682       4.000  -4.642  30.331  0.00  0.00      PROA  
ATOM   3620   HA SER P 682       4.521  -5.347  29.701  0.00  0.00      PROA  
ATOM   3621   CB SER P 682       2.646  -4.382  29.732  0.00  0.00      PROA  
ATOM   3622  HB1 SER P 682       2.790  -3.782  28.807  0.00  0.00      PROA  
ATOM   3623  HB2 SER P 682       2.019  -3.822  30.458  0.00  0.00      PROA  
ATOM   3624   OG SER P 682       2.005  -5.640  29.492  0.00  0.00      PROA  
ATOM   3625  HG1 SER P 682       2.566  -6.223  28.975  0.00  0.00      PROA  
ATOM   3626    C SER P 682       4.822  -3.438  30.004  0.00  0.00      PROA  
ATOM   3627    O SER P 682       5.149  -3.301  28.844  0.00  0.00      PROA  
ATOM   3628    N ALA P 683       5.315  -2.597  30.939  0.00  0.00      PROA  
ATOM   3629   HN ALA P 683       5.143  -2.797  31.901  0.00  0.00      PROA  
ATOM   3630   CA ALA P 683       5.987  -1.351  30.725  0.00  0.00      PROA  
ATOM   3631   HA ALA P 683       5.309  -0.781  30.108  0.00  0.00      PROA  
ATOM   3632   CB ALA P 683       6.189  -0.636  32.119  0.00  0.00      PROA  
ATOM   3633  HB1 ALA P 683       6.724   0.297  31.841  0.00  0.00      PROA  
ATOM   3634  HB2 ALA P 683       6.845  -1.246  32.776  0.00  0.00      PROA  
ATOM   3635  HB3 ALA P 683       5.296  -0.441  32.751  0.00  0.00      PROA  
ATOM   3636    C ALA P 683       7.170  -1.520  29.841  0.00  0.00      PROA  
ATOM   3637    O ALA P 683       7.458  -0.628  29.111  0.00  0.00      PROA  
ATOM   3638    N CYS P 684       7.916  -2.648  30.029  0.00  0.00      PROA  
ATOM   3639   HN CYS P 684       7.636  -3.284  30.745  0.00  0.00      PROA  
ATOM   3640   CA CYS P 684       9.148  -2.939  29.365  0.00  0.00      PROA  
ATOM   3641   HA CYS P 684       9.400  -2.237  28.584  0.00  0.00      PROA  
ATOM   3642   CB CYS P 684      10.298  -3.081  30.391  0.00  0.00      PROA  
ATOM   3643  HB1 CYS P 684      10.018  -3.663  31.295  0.00  0.00      PROA  
ATOM   3644  HB2 CYS P 684      11.091  -3.696  29.914  0.00  0.00      PROA  
ATOM   3645   SG CYS P 684      11.036  -1.493  30.965  0.00  0.00      PROA  
ATOM   3646    C CYS P 684       8.948  -4.162  28.574  0.00  0.00      PROA  
ATOM   3647    O CYS P 684       9.896  -4.824  28.186  0.00  0.00      PROA  
ATOM   3648    N GLY P 685       7.676  -4.546  28.301  0.00  0.00      PROA  
ATOM   3649   HN GLY P 685       6.926  -3.956  28.589  0.00  0.00      PROA  
ATOM   3650   CA GLY P 685       7.301  -5.738  27.553  0.00  0.00      PROA  
ATOM   3651  HA1 GLY P 685       6.599  -6.266  28.181  0.00  0.00      PROA  
ATOM   3652  HA2 GLY P 685       8.198  -6.285  27.305  0.00  0.00      PROA  
ATOM   3653    C GLY P 685       6.855  -5.470  26.157  0.00  0.00      PROA  
ATOM   3654    O GLY P 685       7.643  -5.645  25.203  0.00  0.00      PROA  
ATOM   3655    N HSD P 686       5.707  -4.878  25.836  0.00  0.00      PROA  
ATOM   3656   HN HSD P 686       5.123  -4.772  26.638  0.00  0.00      PROA  
ATOM   3657   CA HSD P 686       5.174  -4.674  24.501  0.00  0.00      PROA  
ATOM   3658   HA HSD P 686       5.123  -5.640  24.021  0.00  0.00      PROA  
ATOM   3659   CB HSD P 686       3.709  -4.133  24.548  0.00  0.00      PROA  
ATOM   3660  HB1 HSD P 686       3.227  -4.080  23.548  0.00  0.00      PROA  
ATOM   3661  HB2 HSD P 686       3.671  -3.109  24.976  0.00  0.00      PROA  
ATOM   3662  ND1 HSD P 686       2.063  -4.797  26.287  0.00  0.00      PROA  
ATOM   3663  HD1 HSD P 686       1.945  -3.899  26.711  0.00  0.00      PROA  
ATOM   3664   CG HSD P 686       2.850  -5.093  25.229  0.00  0.00      PROA  
ATOM   3665  CE1 HSD P 686       1.374  -5.899  26.623  0.00  0.00      PROA  
ATOM   3666  HE1 HSD P 686       0.636  -5.933  27.424  0.00  0.00      PROA  
ATOM   3667  NE2 HSD P 686       1.762  -6.965  25.906  0.00  0.00      PROA  
ATOM   3668  CD2 HSD P 686       2.700  -6.485  24.986  0.00  0.00      PROA  
ATOM   3669  HD2 HSD P 686       3.258  -7.169  24.357  0.00  0.00      PROA  
ATOM   3670    C HSD P 686       6.055  -3.884  23.492  0.00  0.00      PROA  
ATOM   3671    O HSD P 686       6.258  -4.180  22.355  0.00  0.00      PROA  
ATOM   3672    N HSD P 687       6.598  -2.719  24.016  0.00  0.00      PROA  
ATOM   3673   HN HSD P 687       6.316  -2.425  24.926  0.00  0.00      PROA  
ATOM   3674   CA HSD P 687       7.555  -1.896  23.230  0.00  0.00      PROA  
ATOM   3675   HA HSD P 687       7.451  -2.188  22.195  0.00  0.00      PROA  
ATOM   3676   CB HSD P 687       7.333  -0.337  23.241  0.00  0.00      PROA  
ATOM   3677  HB1 HSD P 687       6.329  -0.228  22.778  0.00  0.00      PROA  
ATOM   3678  HB2 HSD P 687       7.978   0.280  22.580  0.00  0.00      PROA  
ATOM   3679  ND1 HSD P 687       8.207   0.205  25.679  0.00  0.00      PROA  
ATOM   3680  HD1 HSD P 687       8.976  -0.434  25.649  0.00  0.00      PROA  
ATOM   3681   CG HSD P 687       7.320   0.341  24.609  0.00  0.00      PROA  
ATOM   3682  CE1 HSD P 687       7.747   0.807  26.841  0.00  0.00      PROA  
ATOM   3683  HE1 HSD P 687       8.278   0.568  27.763  0.00  0.00      PROA  
ATOM   3684  NE2 HSD P 687       6.605   1.368  26.574  0.00  0.00      PROA  
ATOM   3685  CD2 HSD P 687       6.329   1.120  25.215  0.00  0.00      PROA  
ATOM   3686  HD2 HSD P 687       5.346   1.389  24.847  0.00  0.00      PROA  
ATOM   3687    C HSD P 687       8.968  -2.241  23.579  0.00  0.00      PROA  
ATOM   3688    O HSD P 687       9.954  -1.601  23.207  0.00  0.00      PROA  
ATOM   3689    N GLY P 688       9.153  -3.326  24.365  0.00  0.00      PROA  
ATOM   3690   HN GLY P 688       8.418  -3.969  24.569  0.00  0.00      PROA  
ATOM   3691   CA GLY P 688      10.403  -3.716  24.982  0.00  0.00      PROA  
ATOM   3692  HA1 GLY P 688      11.085  -3.703  24.145  0.00  0.00      PROA  
ATOM   3693  HA2 GLY P 688      10.159  -4.637  25.491  0.00  0.00      PROA  
ATOM   3694    C GLY P 688      10.876  -2.575  25.993  0.00  0.00      PROA  
ATOM   3695    O GLY P 688      10.111  -1.791  26.560  0.00  0.00      PROA  
ATOM   3696    N PRO P 689      12.119  -2.481  26.357  0.00  0.00      PROA  
ATOM   3697   CD PRO P 689      13.088  -3.485  26.129  0.00  0.00      PROA  
ATOM   3698  HD1 PRO P 689      13.358  -3.224  25.083  0.00  0.00      PROA  
ATOM   3699  HD2 PRO P 689      12.618  -4.491  26.176  0.00  0.00      PROA  
ATOM   3700   CA PRO P 689      12.631  -1.420  27.208  0.00  0.00      PROA  
ATOM   3701   HA PRO P 689      12.090  -1.434  28.142  0.00  0.00      PROA  
ATOM   3702   CB PRO P 689      14.078  -1.783  27.494  0.00  0.00      PROA  
ATOM   3703  HB1 PRO P 689      14.353  -1.498  28.532  0.00  0.00      PROA  
ATOM   3704  HB2 PRO P 689      14.677  -1.128  26.824  0.00  0.00      PROA  
ATOM   3705   CG PRO P 689      14.280  -3.235  27.013  0.00  0.00      PROA  
ATOM   3706  HG1 PRO P 689      15.274  -3.275  26.518  0.00  0.00      PROA  
ATOM   3707  HG2 PRO P 689      14.165  -3.944  27.860  0.00  0.00      PROA  
ATOM   3708    C PRO P 689      12.359  -0.001  26.795  0.00  0.00      PROA  
ATOM   3709    O PRO P 689      12.244   0.322  25.593  0.00  0.00      PROA  
ATOM   3710    N TYR P 690      12.308   0.905  27.777  0.00  0.00      PROA  
ATOM   3711   HN TYR P 690      12.256   0.601  28.725  0.00  0.00      PROA  
ATOM   3712   CA TYR P 690      12.057   2.321  27.571  0.00  0.00      PROA  
ATOM   3713   HA TYR P 690      11.805   2.479  26.532  0.00  0.00      PROA  
ATOM   3714   CB TYR P 690      10.902   2.846  28.383  0.00  0.00      PROA  
ATOM   3715  HB1 TYR P 690       9.945   2.471  27.961  0.00  0.00      PROA  
ATOM   3716  HB2 TYR P 690      10.720   3.936  28.498  0.00  0.00      PROA  
ATOM   3717   CG TYR P 690      10.791   2.372  29.715  0.00  0.00      PROA  
ATOM   3718  CD1 TYR P 690       9.685   1.707  30.246  0.00  0.00      PROA  
ATOM   3719  HD1 TYR P 690       8.788   1.476  29.690  0.00  0.00      PROA  
ATOM   3720  CE1 TYR P 690       9.590   1.359  31.582  0.00  0.00      PROA  
ATOM   3721  HE1 TYR P 690       8.736   0.810  31.949  0.00  0.00      PROA  
ATOM   3722   CZ TYR P 690      10.603   1.731  32.504  0.00  0.00      PROA  
ATOM   3723   OH TYR P 690      10.562   1.347  33.897  0.00  0.00      PROA  
ATOM   3724   HH TYR P 690      10.838   2.112  34.407  0.00  0.00      PROA  
ATOM   3725  CD2 TYR P 690      11.694   2.856  30.662  0.00  0.00      PROA  
ATOM   3726  HD2 TYR P 690      12.457   3.521  30.286  0.00  0.00      PROA  
ATOM   3727  CE2 TYR P 690      11.597   2.586  32.059  0.00  0.00      PROA  
ATOM   3728  HE2 TYR P 690      12.409   2.967  32.661  0.00  0.00      PROA  
ATOM   3729    C TYR P 690      13.262   3.243  27.778  0.00  0.00      PROA  
ATOM   3730    O TYR P 690      13.229   4.457  27.656  0.00  0.00      PROA  
ATOM   3731    N THR P 691      14.376   2.654  28.101  0.00  0.00      PROA  
ATOM   3732   HN THR P 691      14.370   1.692  28.365  0.00  0.00      PROA  
ATOM   3733   CA THR P 691      15.682   3.286  28.158  0.00  0.00      PROA  
ATOM   3734   HA THR P 691      15.623   3.932  29.021  0.00  0.00      PROA  
ATOM   3735   CB THR P 691      16.698   2.270  28.697  0.00  0.00      PROA  
ATOM   3736   HB THR P 691      16.131   1.893  29.575  0.00  0.00      PROA  
ATOM   3737  OG1 THR P 691      17.945   2.887  29.036  0.00  0.00      PROA  
ATOM   3738  HG1 THR P 691      17.840   3.620  29.647  0.00  0.00      PROA  
ATOM   3739  CG2 THR P 691      17.018   1.115  27.760  0.00  0.00      PROA  
ATOM   3740 HG21 THR P 691      17.594   0.283  28.217  0.00  0.00      PROA  
ATOM   3741 HG22 THR P 691      17.663   1.457  26.923  0.00  0.00      PROA  
ATOM   3742 HG23 THR P 691      16.115   0.759  27.219  0.00  0.00      PROA  
ATOM   3743    C THR P 691      16.150   3.939  26.902  0.00  0.00      PROA  
ATOM   3744    O THR P 691      15.874   3.359  25.850  0.00  0.00      PROA  
ATOM   3745    N PRO P 692      16.740   5.167  26.826  0.00  0.00      PROA  
ATOM   3746   CD PRO P 692      16.731   5.987  28.032  0.00  0.00      PROA  
ATOM   3747  HD1 PRO P 692      17.546   5.826  28.769  0.00  0.00      PROA  
ATOM   3748  HD2 PRO P 692      15.786   5.855  28.601  0.00  0.00      PROA  
ATOM   3749   CA PRO P 692      16.965   5.954  25.605  0.00  0.00      PROA  
ATOM   3750   HA PRO P 692      15.962   5.931  25.205  0.00  0.00      PROA  
ATOM   3751   CB PRO P 692      17.511   7.246  26.138  0.00  0.00      PROA  
ATOM   3752  HB1 PRO P 692      17.395   8.043  25.373  0.00  0.00      PROA  
ATOM   3753  HB2 PRO P 692      18.593   7.193  26.383  0.00  0.00      PROA  
ATOM   3754   CG PRO P 692      16.733   7.403  27.462  0.00  0.00      PROA  
ATOM   3755  HG1 PRO P 692      17.230   8.066  28.201  0.00  0.00      PROA  
ATOM   3756  HG2 PRO P 692      15.762   7.829  27.129  0.00  0.00      PROA  
ATOM   3757    C PRO P 692      17.810   5.290  24.618  0.00  0.00      PROA  
ATOM   3758    O PRO P 692      17.912   5.718  23.507  0.00  0.00      PROA  
ATOM   3759    N ASP P 693      18.589   4.208  24.972  0.00  0.00      PROA  
ATOM   3760   HN ASP P 693      18.571   3.871  25.910  0.00  0.00      PROA  
ATOM   3761   CA ASP P 693      19.328   3.291  24.115  0.00  0.00      PROA  
ATOM   3762   HA ASP P 693      20.051   3.895  23.587  0.00  0.00      PROA  
ATOM   3763   CB ASP P 693      20.071   2.149  24.952  0.00  0.00      PROA  
ATOM   3764  HB1 ASP P 693      20.560   1.445  24.245  0.00  0.00      PROA  
ATOM   3765  HB2 ASP P 693      19.227   1.607  25.429  0.00  0.00      PROA  
ATOM   3766   CG ASP P 693      21.100   2.629  25.931  0.00  0.00      PROA  
ATOM   3767  OD1 ASP P 693      21.706   3.719  25.681  0.00  0.00      PROA  
ATOM   3768  OD2 ASP P 693      21.241   1.917  26.966  0.00  0.00      PROA  
ATOM   3769    C ASP P 693      18.530   2.622  23.033  0.00  0.00      PROA  
ATOM   3770    O ASP P 693      19.008   2.386  21.931  0.00  0.00      PROA  
ATOM   3771    N VAL P 694      17.282   2.234  23.406  0.00  0.00      PROA  
ATOM   3772   HN VAL P 694      16.920   2.516  24.291  0.00  0.00      PROA  
ATOM   3773   CA VAL P 694      16.374   1.577  22.463  0.00  0.00      PROA  
ATOM   3774   HA VAL P 694      16.962   0.748  22.098  0.00  0.00      PROA  
ATOM   3775   CB VAL P 694      15.182   1.050  23.255  0.00  0.00      PROA  
ATOM   3776   HB VAL P 694      14.618   1.895  23.706  0.00  0.00      PROA  
ATOM   3777  CG1 VAL P 694      14.262   0.310  22.278  0.00  0.00      PROA  
ATOM   3778 HG11 VAL P 694      13.883   0.899  21.416  0.00  0.00      PROA  
ATOM   3779 HG12 VAL P 694      13.359   0.032  22.861  0.00  0.00      PROA  
ATOM   3780 HG13 VAL P 694      14.785  -0.613  21.946  0.00  0.00      PROA  
ATOM   3781  CG2 VAL P 694      15.594   0.110  24.430  0.00  0.00      PROA  
ATOM   3782 HG21 VAL P 694      15.958  -0.878  24.075  0.00  0.00      PROA  
ATOM   3783 HG22 VAL P 694      14.665   0.043  25.035  0.00  0.00      PROA  
ATOM   3784 HG23 VAL P 694      16.431   0.560  25.005  0.00  0.00      PROA  
ATOM   3785    C VAL P 694      15.911   2.452  21.294  0.00  0.00      PROA  
ATOM   3786    O VAL P 694      16.029   2.032  20.143  0.00  0.00      PROA  
ATOM   3787    N LEU P 695      15.491   3.660  21.560  0.00  0.00      PROA  
ATOM   3788   HN LEU P 695      15.147   3.926  22.457  0.00  0.00      PROA  
ATOM   3789   CA LEU P 695      15.175   4.619  20.571  0.00  0.00      PROA  
ATOM   3790   HA LEU P 695      14.349   4.209  20.008  0.00  0.00      PROA  
ATOM   3791   CB LEU P 695      14.707   5.909  21.254  0.00  0.00      PROA  
ATOM   3792  HB1 LEU P 695      15.492   6.073  22.024  0.00  0.00      PROA  
ATOM   3793  HB2 LEU P 695      13.783   5.733  21.846  0.00  0.00      PROA  
ATOM   3794   CG LEU P 695      14.220   6.969  20.249  0.00  0.00      PROA  
ATOM   3795   HG LEU P 695      14.953   7.204  19.449  0.00  0.00      PROA  
ATOM   3796  CD1 LEU P 695      12.904   6.459  19.630  0.00  0.00      PROA  
ATOM   3797 HD11 LEU P 695      12.445   7.386  19.227  0.00  0.00      PROA  
ATOM   3798 HD12 LEU P 695      12.181   6.188  20.429  0.00  0.00      PROA  
ATOM   3799 HD13 LEU P 695      13.146   5.669  18.887  0.00  0.00      PROA  
ATOM   3800  CD2 LEU P 695      14.030   8.326  21.033  0.00  0.00      PROA  
ATOM   3801 HD21 LEU P 695      13.114   8.313  21.661  0.00  0.00      PROA  
ATOM   3802 HD22 LEU P 695      14.027   9.181  20.324  0.00  0.00      PROA  
ATOM   3803 HD23 LEU P 695      14.886   8.468  21.728  0.00  0.00      PROA  
ATOM   3804    C LEU P 695      16.294   4.928  19.620  0.00  0.00      PROA  
ATOM   3805    O LEU P 695      16.069   4.995  18.410  0.00  0.00      PROA  
ATOM   3806    N PHE P 696      17.487   5.163  20.149  0.00  0.00      PROA  
ATOM   3807   HN PHE P 696      17.736   4.979  21.097  0.00  0.00      PROA  
ATOM   3808   CA PHE P 696      18.690   5.466  19.363  0.00  0.00      PROA  
ATOM   3809   HA PHE P 696      18.386   6.280  18.721  0.00  0.00      PROA  
ATOM   3810   CB PHE P 696      19.794   6.004  20.319  0.00  0.00      PROA  
ATOM   3811  HB1 PHE P 696      20.167   5.142  20.912  0.00  0.00      PROA  
ATOM   3812  HB2 PHE P 696      19.566   6.770  21.090  0.00  0.00      PROA  
ATOM   3813   CG PHE P 696      21.040   6.501  19.559  0.00  0.00      PROA  
ATOM   3814  CD1 PHE P 696      21.323   7.893  19.763  0.00  0.00      PROA  
ATOM   3815  HD1 PHE P 696      20.665   8.601  20.244  0.00  0.00      PROA  
ATOM   3816  CE1 PHE P 696      22.552   8.376  19.235  0.00  0.00      PROA  
ATOM   3817  HE1 PHE P 696      22.759   9.436  19.200  0.00  0.00      PROA  
ATOM   3818   CZ PHE P 696      23.426   7.539  18.525  0.00  0.00      PROA  
ATOM   3819   HZ PHE P 696      24.221   8.017  17.971  0.00  0.00      PROA  
ATOM   3820  CD2 PHE P 696      22.000   5.611  18.881  0.00  0.00      PROA  
ATOM   3821  HD2 PHE P 696      21.863   4.540  18.907  0.00  0.00      PROA  
ATOM   3822  CE2 PHE P 696      23.143   6.201  18.420  0.00  0.00      PROA  
ATOM   3823  HE2 PHE P 696      23.876   5.603  17.899  0.00  0.00      PROA  
ATOM   3824    C PHE P 696      19.039   4.267  18.355  0.00  0.00      PROA  
ATOM   3825    O PHE P 696      19.292   4.450  17.157  0.00  0.00      PROA  
ATOM   3826    N TRP P 697      18.957   2.979  18.847  0.00  0.00      PROA  
ATOM   3827   HN TRP P 697      18.843   2.856  19.829  0.00  0.00      PROA  
ATOM   3828   CA TRP P 697      19.104   1.794  18.021  0.00  0.00      PROA  
ATOM   3829   HA TRP P 697      19.955   1.876  17.362  0.00  0.00      PROA  
ATOM   3830   CB TRP P 697      19.182   0.527  19.043  0.00  0.00      PROA  
ATOM   3831  HB1 TRP P 697      18.237   0.538  19.627  0.00  0.00      PROA  
ATOM   3832  HB2 TRP P 697      20.051   0.737  19.703  0.00  0.00      PROA  
ATOM   3833   CG TRP P 697      19.330  -0.826  18.389  0.00  0.00      PROA  
ATOM   3834  CD1 TRP P 697      18.882  -2.066  18.957  0.00  0.00      PROA  
ATOM   3835  HD1 TRP P 697      18.386  -2.144  19.913  0.00  0.00      PROA  
ATOM   3836  NE1 TRP P 697      19.234  -3.072  18.187  0.00  0.00      PROA  
ATOM   3837  HE1 TRP P 697      19.021  -3.992  18.431  0.00  0.00      PROA  
ATOM   3838  CE2 TRP P 697      19.823  -2.632  17.041  0.00  0.00      PROA  
ATOM   3839  CD2 TRP P 697      19.873  -1.209  17.121  0.00  0.00      PROA  
ATOM   3840  CE3 TRP P 697      20.457  -0.485  16.096  0.00  0.00      PROA  
ATOM   3841  HE3 TRP P 697      20.598   0.586  16.068  0.00  0.00      PROA  
ATOM   3842  CZ3 TRP P 697      20.924  -1.149  14.951  0.00  0.00      PROA  
ATOM   3843  HZ3 TRP P 697      21.538  -0.675  14.200  0.00  0.00      PROA  
ATOM   3844  CZ2 TRP P 697      20.101  -3.249  15.791  0.00  0.00      PROA  
ATOM   3845  HZ2 TRP P 697      20.054  -4.323  15.698  0.00  0.00      PROA  
ATOM   3846  CH2 TRP P 697      20.760  -2.492  14.800  0.00  0.00      PROA  
ATOM   3847  HH2 TRP P 697      21.148  -3.066  13.972  0.00  0.00      PROA  
ATOM   3848    C TRP P 697      17.919   1.650  17.020  0.00  0.00      PROA  
ATOM   3849    O TRP P 697      18.125   1.441  15.836  0.00  0.00      PROA  
ATOM   3850    N SER P 698      16.695   1.895  17.450  0.00  0.00      PROA  
ATOM   3851   HN SER P 698      16.472   2.126  18.394  0.00  0.00      PROA  
ATOM   3852   CA SER P 698      15.505   1.794  16.503  0.00  0.00      PROA  
ATOM   3853   HA SER P 698      15.426   0.811  16.063  0.00  0.00      PROA  
ATOM   3854   CB SER P 698      14.249   1.995  17.333  0.00  0.00      PROA  
ATOM   3855  HB1 SER P 698      13.360   2.103  16.676  0.00  0.00      PROA  
ATOM   3856  HB2 SER P 698      14.402   2.943  17.891  0.00  0.00      PROA  
ATOM   3857   OG SER P 698      14.129   1.009  18.329  0.00  0.00      PROA  
ATOM   3858  HG1 SER P 698      14.687   1.121  19.102  0.00  0.00      PROA  
ATOM   3859    C SER P 698      15.451   2.749  15.355  0.00  0.00      PROA  
ATOM   3860    O SER P 698      15.122   2.324  14.288  0.00  0.00      PROA  
ATOM   3861    N CYS P 699      15.945   4.008  15.435  0.00  0.00      PROA  
ATOM   3862   HN CYS P 699      16.134   4.388  16.337  0.00  0.00      PROA  
ATOM   3863   CA CYS P 699      16.058   4.808  14.229  0.00  0.00      PROA  
ATOM   3864   HA CYS P 699      15.146   4.773  13.651  0.00  0.00      PROA  
ATOM   3865   CB CYS P 699      16.189   6.322  14.635  0.00  0.00      PROA  
ATOM   3866  HB1 CYS P 699      16.270   6.962  13.730  0.00  0.00      PROA  
ATOM   3867  HB2 CYS P 699      17.188   6.346  15.120  0.00  0.00      PROA  
ATOM   3868   SG CYS P 699      14.901   6.894  15.783  0.00  0.00      PROA  
ATOM   3869  HG1 CYS P 699      15.294   6.142  16.801  0.00  0.00      PROA  
ATOM   3870    C CYS P 699      17.161   4.438  13.352  0.00  0.00      PROA  
ATOM   3871    O CYS P 699      17.058   4.560  12.117  0.00  0.00      PROA  
ATOM   3872    N ILE P 700      18.206   3.744  13.818  0.00  0.00      PROA  
ATOM   3873   HN ILE P 700      18.285   3.418  14.757  0.00  0.00      PROA  
ATOM   3874   CA ILE P 700      19.266   3.304  12.918  0.00  0.00      PROA  
ATOM   3875   HA ILE P 700      19.551   3.980  12.125  0.00  0.00      PROA  
ATOM   3876   CB ILE P 700      20.611   3.148  13.626  0.00  0.00      PROA  
ATOM   3877   HB ILE P 700      20.363   2.504  14.498  0.00  0.00      PROA  
ATOM   3878  CG2 ILE P 700      21.719   2.398  12.845  0.00  0.00      PROA  
ATOM   3879 HG21 ILE P 700      22.392   3.082  12.285  0.00  0.00      PROA  
ATOM   3880 HG22 ILE P 700      21.307   1.588  12.206  0.00  0.00      PROA  
ATOM   3881 HG23 ILE P 700      22.423   1.935  13.569  0.00  0.00      PROA  
ATOM   3882  CG1 ILE P 700      21.233   4.457  14.241  0.00  0.00      PROA  
ATOM   3883 HG11 ILE P 700      21.999   4.265  15.022  0.00  0.00      PROA  
ATOM   3884 HG12 ILE P 700      20.410   5.011  14.741  0.00  0.00      PROA  
ATOM   3885   CD ILE P 700      21.784   5.470  13.252  0.00  0.00      PROA  
ATOM   3886  HD1 ILE P 700      20.922   5.809  12.639  0.00  0.00      PROA  
ATOM   3887  HD2 ILE P 700      22.561   5.075  12.562  0.00  0.00      PROA  
ATOM   3888  HD3 ILE P 700      22.085   6.276  13.954  0.00  0.00      PROA  
ATOM   3889    C ILE P 700      18.883   1.996  12.224  0.00  0.00      PROA  
ATOM   3890    O ILE P 700      19.062   1.895  11.043  0.00  0.00      PROA  
ATOM   3891    N LEU P 701      18.298   1.037  12.946  0.00  0.00      PROA  
ATOM   3892   HN LEU P 701      18.418   1.070  13.935  0.00  0.00      PROA  
ATOM   3893   CA LEU P 701      17.855  -0.216  12.326  0.00  0.00      PROA  
ATOM   3894   HA LEU P 701      18.737  -0.691  11.922  0.00  0.00      PROA  
ATOM   3895   CB LEU P 701      17.181  -1.090  13.406  0.00  0.00      PROA  
ATOM   3896  HB1 LEU P 701      16.484  -0.405  13.934  0.00  0.00      PROA  
ATOM   3897  HB2 LEU P 701      17.992  -1.339  14.124  0.00  0.00      PROA  
ATOM   3898   CG LEU P 701      16.630  -2.433  12.869  0.00  0.00      PROA  
ATOM   3899   HG LEU P 701      15.859  -2.225  12.098  0.00  0.00      PROA  
ATOM   3900  CD1 LEU P 701      17.616  -3.275  12.070  0.00  0.00      PROA  
ATOM   3901 HD11 LEU P 701      18.294  -3.662  12.860  0.00  0.00      PROA  
ATOM   3902 HD12 LEU P 701      18.105  -2.696  11.257  0.00  0.00      PROA  
ATOM   3903 HD13 LEU P 701      17.102  -4.177  11.674  0.00  0.00      PROA  
ATOM   3904  CD2 LEU P 701      16.089  -3.352  14.029  0.00  0.00      PROA  
ATOM   3905 HD21 LEU P 701      16.966  -3.748  14.584  0.00  0.00      PROA  
ATOM   3906 HD22 LEU P 701      15.527  -4.222  13.627  0.00  0.00      PROA  
ATOM   3907 HD23 LEU P 701      15.482  -2.859  14.819  0.00  0.00      PROA  
ATOM   3908    C LEU P 701      16.798   0.123  11.177  0.00  0.00      PROA  
ATOM   3909    O LEU P 701      16.782  -0.467  10.127  0.00  0.00      PROA  
ATOM   3910    N PHE P 702      15.945   1.159  11.360  0.00  0.00      PROA  
ATOM   3911   HN PHE P 702      16.126   1.786  12.113  0.00  0.00      PROA  
ATOM   3912   CA PHE P 702      15.065   1.724  10.290  0.00  0.00      PROA  
ATOM   3913   HA PHE P 702      14.426   0.937   9.917  0.00  0.00      PROA  
ATOM   3914   CB PHE P 702      14.159   2.879  10.969  0.00  0.00      PROA  
ATOM   3915  HB1 PHE P 702      14.777   3.489  11.663  0.00  0.00      PROA  
ATOM   3916  HB2 PHE P 702      13.307   2.382  11.480  0.00  0.00      PROA  
ATOM   3917   CG PHE P 702      13.513   3.781  10.061  0.00  0.00      PROA  
ATOM   3918  CD1 PHE P 702      13.272   5.072  10.564  0.00  0.00      PROA  
ATOM   3919  HD1 PHE P 702      13.673   5.341  11.531  0.00  0.00      PROA  
ATOM   3920  CE1 PHE P 702      12.585   5.985   9.749  0.00  0.00      PROA  
ATOM   3921  HE1 PHE P 702      12.402   6.979  10.129  0.00  0.00      PROA  
ATOM   3922   CZ PHE P 702      11.918   5.635   8.591  0.00  0.00      PROA  
ATOM   3923   HZ PHE P 702      11.166   6.301   8.193  0.00  0.00      PROA  
ATOM   3924  CD2 PHE P 702      12.918   3.448   8.824  0.00  0.00      PROA  
ATOM   3925  HD2 PHE P 702      13.046   2.483   8.356  0.00  0.00      PROA  
ATOM   3926  CE2 PHE P 702      12.024   4.311   8.123  0.00  0.00      PROA  
ATOM   3927  HE2 PHE P 702      11.434   3.851   7.343  0.00  0.00      PROA  
ATOM   3928    C PHE P 702      15.895   2.327   9.144  0.00  0.00      PROA  
ATOM   3929    O PHE P 702      15.791   1.974   8.016  0.00  0.00      PROA  
ATOM   3930    N PHE P 703      16.829   3.265   9.407  0.00  0.00      PROA  
ATOM   3931   HN PHE P 703      16.851   3.543  10.364  0.00  0.00      PROA  
ATOM   3932   CA PHE P 703      17.657   3.931   8.451  0.00  0.00      PROA  
ATOM   3933   HA PHE P 703      17.058   4.570   7.818  0.00  0.00      PROA  
ATOM   3934   CB PHE P 703      18.516   4.971   9.220  0.00  0.00      PROA  
ATOM   3935  HB1 PHE P 703      19.168   4.391   9.907  0.00  0.00      PROA  
ATOM   3936  HB2 PHE P 703      17.972   5.745   9.802  0.00  0.00      PROA  
ATOM   3937   CG PHE P 703      19.446   5.834   8.413  0.00  0.00      PROA  
ATOM   3938  CD1 PHE P 703      19.014   6.351   7.141  0.00  0.00      PROA  
ATOM   3939  HD1 PHE P 703      18.096   6.117   6.620  0.00  0.00      PROA  
ATOM   3940  CE1 PHE P 703      19.942   7.084   6.432  0.00  0.00      PROA  
ATOM   3941  HE1 PHE P 703      19.682   7.594   5.516  0.00  0.00      PROA  
ATOM   3942   CZ PHE P 703      21.216   7.454   6.999  0.00  0.00      PROA  
ATOM   3943   HZ PHE P 703      21.943   8.012   6.428  0.00  0.00      PROA  
ATOM   3944  CD2 PHE P 703      20.643   6.230   8.956  0.00  0.00      PROA  
ATOM   3945  HD2 PHE P 703      20.927   6.086   9.988  0.00  0.00      PROA  
ATOM   3946  CE2 PHE P 703      21.629   6.945   8.255  0.00  0.00      PROA  
ATOM   3947  HE2 PHE P 703      22.622   7.123   8.639  0.00  0.00      PROA  
ATOM   3948    C PHE P 703      18.532   2.899   7.622  0.00  0.00      PROA  
ATOM   3949    O PHE P 703      18.515   2.872   6.398  0.00  0.00      PROA  
ATOM   3950    N ALA P 704      19.164   1.909   8.327  0.00  0.00      PROA  
ATOM   3951   HN ALA P 704      19.105   2.057   9.311  0.00  0.00      PROA  
ATOM   3952   CA ALA P 704      19.946   0.836   7.780  0.00  0.00      PROA  
ATOM   3953   HA ALA P 704      20.676   1.359   7.181  0.00  0.00      PROA  
ATOM   3954   CB ALA P 704      20.790   0.073   8.900  0.00  0.00      PROA  
ATOM   3955  HB1 ALA P 704      19.964  -0.368   9.497  0.00  0.00      PROA  
ATOM   3956  HB2 ALA P 704      21.332   0.720   9.623  0.00  0.00      PROA  
ATOM   3957  HB3 ALA P 704      21.455  -0.731   8.518  0.00  0.00      PROA  
ATOM   3958    C ALA P 704      19.091  -0.062   6.794  0.00  0.00      PROA  
ATOM   3959    O ALA P 704      19.493  -0.242   5.617  0.00  0.00      PROA  
ATOM   3960    N THR P 705      17.823  -0.525   7.180  0.00  0.00      PROA  
ATOM   3961   HN THR P 705      17.502  -0.323   8.102  0.00  0.00      PROA  
ATOM   3962   CA THR P 705      16.882  -1.341   6.459  0.00  0.00      PROA  
ATOM   3963   HA THR P 705      17.343  -2.307   6.317  0.00  0.00      PROA  
ATOM   3964   CB THR P 705      15.604  -1.624   7.199  0.00  0.00      PROA  
ATOM   3965   HB THR P 705      15.258  -0.625   7.540  0.00  0.00      PROA  
ATOM   3966  OG1 THR P 705      15.802  -2.527   8.258  0.00  0.00      PROA  
ATOM   3967  HG1 THR P 705      16.043  -1.989   9.016  0.00  0.00      PROA  
ATOM   3968  CG2 THR P 705      14.484  -2.392   6.353  0.00  0.00      PROA  
ATOM   3969 HG21 THR P 705      13.565  -2.359   6.976  0.00  0.00      PROA  
ATOM   3970 HG22 THR P 705      14.834  -3.442   6.260  0.00  0.00      PROA  
ATOM   3971 HG23 THR P 705      14.200  -1.976   5.363  0.00  0.00      PROA  
ATOM   3972    C THR P 705      16.530  -0.686   5.125  0.00  0.00      PROA  
ATOM   3973    O THR P 705      16.543  -1.361   4.051  0.00  0.00      PROA  
ATOM   3974    N PHE P 706      16.226   0.635   5.116  0.00  0.00      PROA  
ATOM   3975   HN PHE P 706      16.085   1.107   5.982  0.00  0.00      PROA  
ATOM   3976   CA PHE P 706      15.997   1.444   4.008  0.00  0.00      PROA  
ATOM   3977   HA PHE P 706      15.176   1.084   3.406  0.00  0.00      PROA  
ATOM   3978   CB PHE P 706      15.433   2.823   4.394  0.00  0.00      PROA  
ATOM   3979  HB1 PHE P 706      16.173   3.344   5.038  0.00  0.00      PROA  
ATOM   3980  HB2 PHE P 706      14.496   2.628   4.957  0.00  0.00      PROA  
ATOM   3981   CG PHE P 706      15.219   3.602   3.175  0.00  0.00      PROA  
ATOM   3982  CD1 PHE P 706      14.222   3.242   2.230  0.00  0.00      PROA  
ATOM   3983  HD1 PHE P 706      13.562   2.450   2.548  0.00  0.00      PROA  
ATOM   3984  CE1 PHE P 706      14.016   3.896   1.005  0.00  0.00      PROA  
ATOM   3985  HE1 PHE P 706      13.231   3.532   0.359  0.00  0.00      PROA  
ATOM   3986   CZ PHE P 706      14.875   4.959   0.723  0.00  0.00      PROA  
ATOM   3987   HZ PHE P 706      14.745   5.461  -0.224  0.00  0.00      PROA  
ATOM   3988  CD2 PHE P 706      16.008   4.721   2.870  0.00  0.00      PROA  
ATOM   3989  HD2 PHE P 706      16.754   5.094   3.556  0.00  0.00      PROA  
ATOM   3990  CE2 PHE P 706      15.780   5.412   1.691  0.00  0.00      PROA  
ATOM   3991  HE2 PHE P 706      16.431   6.234   1.432  0.00  0.00      PROA  
ATOM   3992    C PHE P 706      17.154   1.559   3.089  0.00  0.00      PROA  
ATOM   3993    O PHE P 706      17.068   1.551   1.887  0.00  0.00      PROA  
ATOM   3994    N ILE P 707      18.427   1.671   3.637  0.00  0.00      PROA  
ATOM   3995   HN ILE P 707      18.609   1.660   4.617  0.00  0.00      PROA  
ATOM   3996   CA ILE P 707      19.603   1.967   2.843  0.00  0.00      PROA  
ATOM   3997   HA ILE P 707      19.404   2.648   2.030  0.00  0.00      PROA  
ATOM   3998   CB ILE P 707      20.827   2.673   3.629  0.00  0.00      PROA  
ATOM   3999   HB ILE P 707      21.017   2.008   4.498  0.00  0.00      PROA  
ATOM   4000  CG2 ILE P 707      22.130   2.847   2.868  0.00  0.00      PROA  
ATOM   4001 HG21 ILE P 707      21.956   3.276   1.858  0.00  0.00      PROA  
ATOM   4002 HG22 ILE P 707      22.673   1.887   2.728  0.00  0.00      PROA  
ATOM   4003 HG23 ILE P 707      22.911   3.398   3.435  0.00  0.00      PROA  
ATOM   4004  CG1 ILE P 707      20.395   4.166   4.051  0.00  0.00      PROA  
ATOM   4005 HG11 ILE P 707      21.264   4.749   4.423  0.00  0.00      PROA  
ATOM   4006 HG12 ILE P 707      19.603   4.146   4.830  0.00  0.00      PROA  
ATOM   4007   CD ILE P 707      19.770   5.060   2.873  0.00  0.00      PROA  
ATOM   4008  HD1 ILE P 707      20.472   5.483   2.123  0.00  0.00      PROA  
ATOM   4009  HD2 ILE P 707      19.519   6.047   3.318  0.00  0.00      PROA  
ATOM   4010  HD3 ILE P 707      18.960   4.528   2.331  0.00  0.00      PROA  
ATOM   4011    C ILE P 707      20.181   0.721   2.245  0.00  0.00      PROA  
ATOM   4012    O ILE P 707      20.586   0.681   1.095  0.00  0.00      PROA  
ATOM   4013    N VAL P 708      20.112  -0.419   2.941  0.00  0.00      PROA  
ATOM   4014   HN VAL P 708      19.972  -0.493   3.926  0.00  0.00      PROA  
ATOM   4015   CA VAL P 708      20.145  -1.754   2.335  0.00  0.00      PROA  
ATOM   4016   HA VAL P 708      21.062  -1.888   1.780  0.00  0.00      PROA  
ATOM   4017   CB VAL P 708      20.011  -2.780   3.516  0.00  0.00      PROA  
ATOM   4018   HB VAL P 708      19.063  -2.461   3.999  0.00  0.00      PROA  
ATOM   4019  CG1 VAL P 708      19.868  -4.184   3.085  0.00  0.00      PROA  
ATOM   4020 HG11 VAL P 708      19.891  -4.944   3.895  0.00  0.00      PROA  
ATOM   4021 HG12 VAL P 708      20.699  -4.355   2.367  0.00  0.00      PROA  
ATOM   4022 HG13 VAL P 708      18.945  -4.404   2.508  0.00  0.00      PROA  
ATOM   4023  CG2 VAL P 708      21.239  -2.597   4.474  0.00  0.00      PROA  
ATOM   4024 HG21 VAL P 708      21.377  -1.514   4.681  0.00  0.00      PROA  
ATOM   4025 HG22 VAL P 708      22.136  -2.985   3.946  0.00  0.00      PROA  
ATOM   4026 HG23 VAL P 708      21.007  -3.202   5.376  0.00  0.00      PROA  
ATOM   4027    C VAL P 708      19.147  -2.028   1.228  0.00  0.00      PROA  
ATOM   4028    O VAL P 708      19.540  -2.615   0.236  0.00  0.00      PROA  
ATOM   4029    N SER P 709      17.880  -1.757   1.372  0.00  0.00      PROA  
ATOM   4030   HN SER P 709      17.663  -1.336   2.250  0.00  0.00      PROA  
ATOM   4031   CA SER P 709      16.886  -2.064   0.358  0.00  0.00      PROA  
ATOM   4032   HA SER P 709      17.056  -3.106   0.129  0.00  0.00      PROA  
ATOM   4033   CB SER P 709      15.421  -1.973   0.917  0.00  0.00      PROA  
ATOM   4034  HB1 SER P 709      15.307  -0.895   1.159  0.00  0.00      PROA  
ATOM   4035  HB2 SER P 709      15.432  -2.719   1.741  0.00  0.00      PROA  
ATOM   4036   OG SER P 709      14.327  -2.332   0.076  0.00  0.00      PROA  
ATOM   4037  HG1 SER P 709      13.966  -1.603  -0.433  0.00  0.00      PROA  
ATOM   4038    C SER P 709      17.066  -1.309  -0.919  0.00  0.00      PROA  
ATOM   4039    O SER P 709      17.035  -1.861  -1.976  0.00  0.00      PROA  
ATOM   4040    N SER P 710      17.396   0.019  -0.759  0.00  0.00      PROA  
ATOM   4041   HN SER P 710      17.434   0.441   0.143  0.00  0.00      PROA  
ATOM   4042   CA SER P 710      17.816   0.938  -1.881  0.00  0.00      PROA  
ATOM   4043   HA SER P 710      16.907   1.100  -2.440  0.00  0.00      PROA  
ATOM   4044   CB SER P 710      18.189   2.299  -1.270  0.00  0.00      PROA  
ATOM   4045  HB1 SER P 710      18.909   2.161  -0.435  0.00  0.00      PROA  
ATOM   4046  HB2 SER P 710      17.294   2.642  -0.707  0.00  0.00      PROA  
ATOM   4047   OG SER P 710      18.699   3.325  -2.153  0.00  0.00      PROA  
ATOM   4048  HG1 SER P 710      19.631   3.320  -1.924  0.00  0.00      PROA  
ATOM   4049    C SER P 710      19.038   0.412  -2.558  0.00  0.00      PROA  
ATOM   4050    O SER P 710      18.990   0.233  -3.769  0.00  0.00      PROA  
ATOM   4051    N THR P 711      20.112   0.094  -1.815  0.00  0.00      PROA  
ATOM   4052   HN THR P 711      19.971   0.290  -0.847  0.00  0.00      PROA  
ATOM   4053   CA THR P 711      21.446  -0.333  -2.218  0.00  0.00      PROA  
ATOM   4054   HA THR P 711      21.853   0.405  -2.894  0.00  0.00      PROA  
ATOM   4055   CB THR P 711      22.555  -0.403  -1.149  0.00  0.00      PROA  
ATOM   4056   HB THR P 711      22.404  -1.179  -0.369  0.00  0.00      PROA  
ATOM   4057  OG1 THR P 711      22.681   0.861  -0.547  0.00  0.00      PROA  
ATOM   4058  HG1 THR P 711      21.980   0.938   0.103  0.00  0.00      PROA  
ATOM   4059  CG2 THR P 711      23.910  -0.689  -1.813  0.00  0.00      PROA  
ATOM   4060 HG21 THR P 711      24.667  -0.764  -1.003  0.00  0.00      PROA  
ATOM   4061 HG22 THR P 711      24.273   0.086  -2.521  0.00  0.00      PROA  
ATOM   4062 HG23 THR P 711      23.822  -1.668  -2.332  0.00  0.00      PROA  
ATOM   4063    C THR P 711      21.363  -1.683  -2.915  0.00  0.00      PROA  
ATOM   4064    O THR P 711      22.095  -1.863  -3.874  0.00  0.00      PROA  
ATOM   4065    N LEU P 712      20.526  -2.628  -2.450  0.00  0.00      PROA  
ATOM   4066   HN LEU P 712      19.988  -2.322  -1.669  0.00  0.00      PROA  
ATOM   4067   CA LEU P 712      20.428  -3.888  -3.236  0.00  0.00      PROA  
ATOM   4068   HA LEU P 712      21.400  -4.215  -3.573  0.00  0.00      PROA  
ATOM   4069   CB LEU P 712      19.999  -5.138  -2.501  0.00  0.00      PROA  
ATOM   4070  HB1 LEU P 712      20.750  -5.284  -1.695  0.00  0.00      PROA  
ATOM   4071  HB2 LEU P 712      19.921  -6.066  -3.107  0.00  0.00      PROA  
ATOM   4072   CG LEU P 712      18.595  -5.019  -1.894  0.00  0.00      PROA  
ATOM   4073   HG LEU P 712      18.476  -3.918  -1.986  0.00  0.00      PROA  
ATOM   4074  CD1 LEU P 712      17.505  -5.653  -2.780  0.00  0.00      PROA  
ATOM   4075 HD11 LEU P 712      16.529  -5.422  -2.304  0.00  0.00      PROA  
ATOM   4076 HD12 LEU P 712      17.509  -6.760  -2.872  0.00  0.00      PROA  
ATOM   4077 HD13 LEU P 712      17.682  -5.175  -3.767  0.00  0.00      PROA  
ATOM   4078  CD2 LEU P 712      18.562  -5.644  -0.533  0.00  0.00      PROA  
ATOM   4079 HD21 LEU P 712      17.548  -5.534  -0.094  0.00  0.00      PROA  
ATOM   4080 HD22 LEU P 712      19.298  -5.177   0.157  0.00  0.00      PROA  
ATOM   4081 HD23 LEU P 712      18.836  -6.721  -0.510  0.00  0.00      PROA  
ATOM   4082    C LEU P 712      19.780  -3.704  -4.620  0.00  0.00      PROA  
ATOM   4083    O LEU P 712      20.059  -4.532  -5.503  0.00  0.00      PROA  
ATOM   4084    N LYS P 713      18.830  -2.720  -4.788  0.00  0.00      PROA  
ATOM   4085   HN LYS P 713      18.408  -2.203  -4.047  0.00  0.00      PROA  
ATOM   4086   CA LYS P 713      18.137  -2.475  -6.066  0.00  0.00      PROA  
ATOM   4087   HA LYS P 713      18.062  -3.397  -6.623  0.00  0.00      PROA  
ATOM   4088   CB LYS P 713      16.691  -1.890  -5.740  0.00  0.00      PROA  
ATOM   4089  HB1 LYS P 713      16.139  -1.708  -6.687  0.00  0.00      PROA  
ATOM   4090  HB2 LYS P 713      16.812  -0.948  -5.164  0.00  0.00      PROA  
ATOM   4091   CG LYS P 713      15.772  -2.845  -4.938  0.00  0.00      PROA  
ATOM   4092  HG1 LYS P 713      14.778  -2.382  -4.755  0.00  0.00      PROA  
ATOM   4093  HG2 LYS P 713      16.248  -2.967  -3.942  0.00  0.00      PROA  
ATOM   4094   CD LYS P 713      15.435  -4.194  -5.696  0.00  0.00      PROA  
ATOM   4095  HD1 LYS P 713      16.141  -5.016  -5.447  0.00  0.00      PROA  
ATOM   4096  HD2 LYS P 713      15.536  -4.032  -6.790  0.00  0.00      PROA  
ATOM   4097   CE LYS P 713      14.037  -4.707  -5.302  0.00  0.00      PROA  
ATOM   4098  HE1 LYS P 713      13.344  -3.841  -5.352  0.00  0.00      PROA  
ATOM   4099  HE2 LYS P 713      14.016  -5.048  -4.245  0.00  0.00      PROA  
ATOM   4100   NZ LYS P 713      13.622  -5.787  -6.205  0.00  0.00      PROA  
ATOM   4101  HZ1 LYS P 713      14.222  -6.634  -6.149  0.00  0.00      PROA  
ATOM   4102  HZ2 LYS P 713      13.670  -5.429  -7.180  0.00  0.00      PROA  
ATOM   4103  HZ3 LYS P 713      12.594  -5.947  -6.182  0.00  0.00      PROA  
ATOM   4104    C LYS P 713      18.907  -1.499  -7.003  0.00  0.00      PROA  
ATOM   4105    O LYS P 713      18.623  -1.242  -8.191  0.00  0.00      PROA  
ATOM   4106    N THR P 714      19.993  -0.850  -6.572  0.00  0.00      PROA  
ATOM   4107   HN THR P 714      20.177  -0.755  -5.597  0.00  0.00      PROA  
ATOM   4108   CA THR P 714      20.541   0.221  -7.451  0.00  0.00      PROA  
ATOM   4109   HA THR P 714      19.809   0.668  -8.107  0.00  0.00      PROA  
ATOM   4110   CB THR P 714      21.140   1.368  -6.589  0.00  0.00      PROA  
ATOM   4111   HB THR P 714      20.370   1.694  -5.858  0.00  0.00      PROA  
ATOM   4112  OG1 THR P 714      21.275   2.550  -7.335  0.00  0.00      PROA  
ATOM   4113  HG1 THR P 714      20.435   2.720  -7.768  0.00  0.00      PROA  
ATOM   4114  CG2 THR P 714      22.424   1.113  -5.817  0.00  0.00      PROA  
ATOM   4115 HG21 THR P 714      23.360   0.815  -6.335  0.00  0.00      PROA  
ATOM   4116 HG22 THR P 714      22.103   0.419  -5.011  0.00  0.00      PROA  
ATOM   4117 HG23 THR P 714      22.577   2.029  -5.207  0.00  0.00      PROA  
ATOM   4118    C THR P 714      21.636  -0.387  -8.315  0.00  0.00      PROA  
ATOM   4119    O THR P 714      21.788   0.010  -9.473  0.00  0.00      PROA  
ATOM   4120    N PHE P 715      22.284  -1.439  -7.831  0.00  0.00      PROA  
ATOM   4121   HN PHE P 715      22.069  -1.738  -6.905  0.00  0.00      PROA  
ATOM   4122   CA PHE P 715      23.171  -2.232  -8.603  0.00  0.00      PROA  
ATOM   4123   HA PHE P 715      23.789  -1.658  -9.276  0.00  0.00      PROA  
ATOM   4124   CB PHE P 715      24.220  -3.000  -7.686  0.00  0.00      PROA  
ATOM   4125  HB1 PHE P 715      24.798  -3.693  -8.333  0.00  0.00      PROA  
ATOM   4126  HB2 PHE P 715      23.681  -3.664  -6.977  0.00  0.00      PROA  
ATOM   4127   CG PHE P 715      25.263  -2.075  -7.062  0.00  0.00      PROA  
ATOM   4128  CD1 PHE P 715      25.047  -1.716  -5.736  0.00  0.00      PROA  
ATOM   4129  HD1 PHE P 715      24.201  -2.089  -5.179  0.00  0.00      PROA  
ATOM   4130  CE1 PHE P 715      25.954  -0.925  -5.040  0.00  0.00      PROA  
ATOM   4131  HE1 PHE P 715      25.999  -0.861  -3.963  0.00  0.00      PROA  
ATOM   4132   CZ PHE P 715      27.058  -0.480  -5.685  0.00  0.00      PROA  
ATOM   4133   HZ PHE P 715      27.789   0.183  -5.247  0.00  0.00      PROA  
ATOM   4134  CD2 PHE P 715      26.380  -1.534  -7.764  0.00  0.00      PROA  
ATOM   4135  HD2 PHE P 715      26.493  -1.620  -8.834  0.00  0.00      PROA  
ATOM   4136  CE2 PHE P 715      27.241  -0.680  -7.037  0.00  0.00      PROA  
ATOM   4137  HE2 PHE P 715      28.038  -0.151  -7.540  0.00  0.00      PROA  
ATOM   4138    C PHE P 715      22.499  -3.224  -9.479  0.00  0.00      PROA  
ATOM   4139    O PHE P 715      21.458  -3.783  -9.169  0.00  0.00      PROA  
ATOM   4140    N LYS P 716      23.086  -3.405 -10.649  0.00  0.00      PROA  
ATOM   4141   HN LYS P 716      23.933  -2.907 -10.814  0.00  0.00      PROA  
ATOM   4142   CA LYS P 716      22.651  -4.286 -11.743  0.00  0.00      PROA  
ATOM   4143   HA LYS P 716      21.674  -4.662 -11.478  0.00  0.00      PROA  
ATOM   4144   CB LYS P 716      22.700  -3.367 -13.052  0.00  0.00      PROA  
ATOM   4145  HB1 LYS P 716      22.388  -3.927 -13.959  0.00  0.00      PROA  
ATOM   4146  HB2 LYS P 716      23.740  -3.097 -13.335  0.00  0.00      PROA  
ATOM   4147   CG LYS P 716      21.924  -2.060 -12.781  0.00  0.00      PROA  
ATOM   4148  HG1 LYS P 716      22.118  -1.446 -13.686  0.00  0.00      PROA  
ATOM   4149  HG2 LYS P 716      22.334  -1.438 -11.957  0.00  0.00      PROA  
ATOM   4150   CD LYS P 716      20.401  -2.222 -12.825  0.00  0.00      PROA  
ATOM   4151  HD1 LYS P 716      20.027  -2.989 -13.535  0.00  0.00      PROA  
ATOM   4152  HD2 LYS P 716      20.069  -1.205 -13.125  0.00  0.00      PROA  
ATOM   4153   CE LYS P 716      19.835  -2.620 -11.501  0.00  0.00      PROA  
ATOM   4154  HE1 LYS P 716      20.247  -1.982 -10.690  0.00  0.00      PROA  
ATOM   4155  HE2 LYS P 716      20.024  -3.680 -11.226  0.00  0.00      PROA  
ATOM   4156   NZ LYS P 716      18.403  -2.541 -11.465  0.00  0.00      PROA  
ATOM   4157  HZ1 LYS P 716      18.037  -2.832 -10.536  0.00  0.00      PROA  
ATOM   4158  HZ2 LYS P 716      17.913  -3.087 -12.202  0.00  0.00      PROA  
ATOM   4159  HZ3 LYS P 716      18.123  -1.540 -11.463  0.00  0.00      PROA  
ATOM   4160    C LYS P 716      23.660  -5.437 -11.927  0.00  0.00      PROA  
ATOM   4161    O LYS P 716      23.493  -6.424 -12.596  0.00  0.00      PROA  
ATOM   4162    N THR P 717      24.791  -5.390 -11.245  0.00  0.00      PROA  
ATOM   4163   HN THR P 717      25.048  -4.543 -10.786  0.00  0.00      PROA  
ATOM   4164   CA THR P 717      25.733  -6.507 -11.286  0.00  0.00      PROA  
ATOM   4165   HA THR P 717      25.245  -7.456 -11.122  0.00  0.00      PROA  
ATOM   4166   CB THR P 717      26.621  -6.487 -12.464  0.00  0.00      PROA  
ATOM   4167   HB THR P 717      25.961  -6.432 -13.356  0.00  0.00      PROA  
ATOM   4168  OG1 THR P 717      27.354  -7.687 -12.480  0.00  0.00      PROA  
ATOM   4169  HG1 THR P 717      26.667  -8.357 -12.488  0.00  0.00      PROA  
ATOM   4170  CG2 THR P 717      27.650  -5.290 -12.533  0.00  0.00      PROA  
ATOM   4171 HG21 THR P 717      28.215  -5.119 -11.592  0.00  0.00      PROA  
ATOM   4172 HG22 THR P 717      27.028  -4.385 -12.704  0.00  0.00      PROA  
ATOM   4173 HG23 THR P 717      28.275  -5.430 -13.440  0.00  0.00      PROA  
ATOM   4174    C THR P 717      26.471  -6.331 -10.020  0.00  0.00      PROA  
ATOM   4175    O THR P 717      26.713  -5.276  -9.442  0.00  0.00      PROA  
ATOM   4176    N SER P 718      26.905  -7.457  -9.445  0.00  0.00      PROA  
ATOM   4177   HN SER P 718      26.601  -8.354  -9.754  0.00  0.00      PROA  
ATOM   4178   CA SER P 718      27.867  -7.485  -8.350  0.00  0.00      PROA  
ATOM   4179   HA SER P 718      28.425  -6.562  -8.383  0.00  0.00      PROA  
ATOM   4180   CB SER P 718      27.180  -7.441  -6.984  0.00  0.00      PROA  
ATOM   4181  HB1 SER P 718      26.285  -8.096  -6.925  0.00  0.00      PROA  
ATOM   4182  HB2 SER P 718      26.728  -6.428  -6.929  0.00  0.00      PROA  
ATOM   4183   OG SER P 718      28.027  -7.589  -5.859  0.00  0.00      PROA  
ATOM   4184  HG1 SER P 718      28.692  -6.902  -5.939  0.00  0.00      PROA  
ATOM   4185    C SER P 718      28.849  -8.638  -8.452  0.00  0.00      PROA  
ATOM   4186    O SER P 718      28.568  -9.749  -8.888  0.00  0.00      PROA  
ATOM   4187    N ARG P 719      30.078  -8.374  -7.999  0.00  0.00      PROA  
ATOM   4188   HN ARG P 719      30.284  -7.523  -7.522  0.00  0.00      PROA  
ATOM   4189   CA ARG P 719      31.234  -9.175  -8.060  0.00  0.00      PROA  
ATOM   4190   HA ARG P 719      31.158  -9.944  -8.814  0.00  0.00      PROA  
ATOM   4191   CB ARG P 719      32.451  -8.265  -8.358  0.00  0.00      PROA  
ATOM   4192  HB1 ARG P 719      33.398  -8.842  -8.289  0.00  0.00      PROA  
ATOM   4193  HB2 ARG P 719      32.590  -7.517  -7.548  0.00  0.00      PROA  
ATOM   4194   CG ARG P 719      32.274  -7.545  -9.644  0.00  0.00      PROA  
ATOM   4195  HG1 ARG P 719      31.366  -6.906  -9.664  0.00  0.00      PROA  
ATOM   4196  HG2 ARG P 719      32.104  -8.356 -10.384  0.00  0.00      PROA  
ATOM   4197   CD ARG P 719      33.471  -6.616 -10.089  0.00  0.00      PROA  
ATOM   4198  HD1 ARG P 719      33.240  -6.185 -11.086  0.00  0.00      PROA  
ATOM   4199  HD2 ARG P 719      34.368  -7.255 -10.234  0.00  0.00      PROA  
ATOM   4200   NE ARG P 719      33.639  -5.594  -8.991  0.00  0.00      PROA  
ATOM   4201   HE ARG P 719      32.965  -5.360  -8.290  0.00  0.00      PROA  
ATOM   4202   CZ ARG P 719      34.782  -4.954  -8.771  0.00  0.00      PROA  
ATOM   4203  NH1 ARG P 719      35.863  -4.954  -9.470  0.00  0.00      PROA  
ATOM   4204 HH11 ARG P 719      36.029  -5.693 -10.123  0.00  0.00      PROA  
ATOM   4205 HH12 ARG P 719      36.574  -4.359  -9.095  0.00  0.00      PROA  
ATOM   4206  NH2 ARG P 719      34.747  -4.154  -7.737  0.00  0.00      PROA  
ATOM   4207 HH21 ARG P 719      33.868  -4.066  -7.268  0.00  0.00      PROA  
ATOM   4208 HH22 ARG P 719      35.594  -4.022  -7.223  0.00  0.00      PROA  
ATOM   4209    C ARG P 719      31.433  -9.983  -6.770  0.00  0.00      PROA  
ATOM   4210    O ARG P 719      32.365 -10.760  -6.672  0.00  0.00      PROA  
ATOM   4211    N TYR P 720      30.429  -9.848  -5.830  0.00  0.00      PROA  
ATOM   4212   HN TYR P 720      29.598  -9.306  -5.933  0.00  0.00      PROA  
ATOM   4213   CA TYR P 720      30.508 -10.519  -4.508  0.00  0.00      PROA  
ATOM   4214   HA TYR P 720      31.536 -10.773  -4.297  0.00  0.00      PROA  
ATOM   4215   CB TYR P 720      30.180  -9.423  -3.426  0.00  0.00      PROA  
ATOM   4216  HB1 TYR P 720      29.792  -9.926  -2.515  0.00  0.00      PROA  
ATOM   4217  HB2 TYR P 720      29.288  -8.865  -3.781  0.00  0.00      PROA  
ATOM   4218   CG TYR P 720      31.319  -8.546  -3.034  0.00  0.00      PROA  
ATOM   4219  CD1 TYR P 720      31.792  -8.513  -1.749  0.00  0.00      PROA  
ATOM   4220  HD1 TYR P 720      31.583  -9.334  -1.079  0.00  0.00      PROA  
ATOM   4221  CE1 TYR P 720      32.863  -7.495  -1.374  0.00  0.00      PROA  
ATOM   4222  HE1 TYR P 720      33.347  -7.446  -0.411  0.00  0.00      PROA  
ATOM   4223   CZ TYR P 720      33.162  -6.460  -2.266  0.00  0.00      PROA  
ATOM   4224   OH TYR P 720      34.071  -5.392  -1.960  0.00  0.00      PROA  
ATOM   4225   HH TYR P 720      33.841  -4.660  -2.537  0.00  0.00      PROA  
ATOM   4226  CD2 TYR P 720      31.627  -7.460  -3.904  0.00  0.00      PROA  
ATOM   4227  HD2 TYR P 720      31.142  -7.414  -4.868  0.00  0.00      PROA  
ATOM   4228  CE2 TYR P 720      32.537  -6.456  -3.540  0.00  0.00      PROA  
ATOM   4229  HE2 TYR P 720      33.012  -5.935  -4.359  0.00  0.00      PROA  
ATOM   4230    C TYR P 720      29.618 -11.697  -4.484  0.00  0.00      PROA  
ATOM   4231    O TYR P 720      29.445 -12.350  -3.467  0.00  0.00      PROA  
ATOM   4232    N PHE P 721      28.975 -12.049  -5.652  0.00  0.00      PROA  
ATOM   4233   HN PHE P 721      29.257 -11.551  -6.469  0.00  0.00      PROA  
ATOM   4234   CA PHE P 721      27.923 -13.073  -5.696  0.00  0.00      PROA  
ATOM   4235   HA PHE P 721      27.928 -13.639  -4.776  0.00  0.00      PROA  
ATOM   4236   CB PHE P 721      26.531 -12.491  -5.852  0.00  0.00      PROA  
ATOM   4237  HB1 PHE P 721      25.676 -13.199  -5.890  0.00  0.00      PROA  
ATOM   4238  HB2 PHE P 721      26.493 -11.869  -6.772  0.00  0.00      PROA  
ATOM   4239   CG PHE P 721      26.346 -11.588  -4.653  0.00  0.00      PROA  
ATOM   4240  CD1 PHE P 721      26.422 -10.259  -4.911  0.00  0.00      PROA  
ATOM   4241  HD1 PHE P 721      26.727  -9.825  -5.852  0.00  0.00      PROA  
ATOM   4242  CE1 PHE P 721      26.261  -9.388  -3.839  0.00  0.00      PROA  
ATOM   4243  HE1 PHE P 721      26.476  -8.333  -3.918  0.00  0.00      PROA  
ATOM   4244   CZ PHE P 721      25.868  -9.891  -2.593  0.00  0.00      PROA  
ATOM   4245   HZ PHE P 721      25.816  -9.156  -1.804  0.00  0.00      PROA  
ATOM   4246  CD2 PHE P 721      25.782 -12.098  -3.493  0.00  0.00      PROA  
ATOM   4247  HD2 PHE P 721      25.575 -13.151  -3.375  0.00  0.00      PROA  
ATOM   4248  CE2 PHE P 721      25.663 -11.258  -2.415  0.00  0.00      PROA  
ATOM   4249  HE2 PHE P 721      25.241 -11.578  -1.473  0.00  0.00      PROA  
ATOM   4250    C PHE P 721      28.337 -14.033  -6.838  0.00  0.00      PROA  
ATOM   4251    O PHE P 721      28.400 -13.648  -7.999  0.00  0.00      PROA  
ATOM   4252    N PRO P 722      28.658 -15.302  -6.503  0.00  0.00      PROA  
ATOM   4253   CD PRO P 722      28.801 -15.814  -5.121  0.00  0.00      PROA  
ATOM   4254  HD1 PRO P 722      27.807 -15.829  -4.626  0.00  0.00      PROA  
ATOM   4255  HD2 PRO P 722      29.439 -15.123  -4.529  0.00  0.00      PROA  
ATOM   4256   CA PRO P 722      29.023 -16.363  -7.517  0.00  0.00      PROA  
ATOM   4257   HA PRO P 722      29.861 -15.944  -8.055  0.00  0.00      PROA  
ATOM   4258   CB PRO P 722      29.361 -17.699  -6.675  0.00  0.00      PROA  
ATOM   4259  HB1 PRO P 722      30.307 -18.132  -7.065  0.00  0.00      PROA  
ATOM   4260  HB2 PRO P 722      28.531 -18.435  -6.736  0.00  0.00      PROA  
ATOM   4261   CG PRO P 722      29.532 -17.207  -5.222  0.00  0.00      PROA  
ATOM   4262  HG1 PRO P 722      29.151 -17.963  -4.503  0.00  0.00      PROA  
ATOM   4263  HG2 PRO P 722      30.640 -17.130  -5.200  0.00  0.00      PROA  
ATOM   4264    C PRO P 722      28.002 -16.537  -8.571  0.00  0.00      PROA  
ATOM   4265    O PRO P 722      26.838 -16.526  -8.260  0.00  0.00      PROA  
ATOM   4266    N THR P 723      28.433 -16.830  -9.750  0.00  0.00      PROA  
ATOM   4267   HN THR P 723      29.422 -16.917  -9.836  0.00  0.00      PROA  
ATOM   4268   CA THR P 723      27.467 -17.042 -10.955  0.00  0.00      PROA  
ATOM   4269   HA THR P 723      26.900 -16.133 -11.089  0.00  0.00      PROA  
ATOM   4270   CB THR P 723      28.204 -17.324 -12.251  0.00  0.00      PROA  
ATOM   4271   HB THR P 723      28.674 -18.320 -12.104  0.00  0.00      PROA  
ATOM   4272  OG1 THR P 723      29.128 -16.249 -12.523  0.00  0.00      PROA  
ATOM   4273  HG1 THR P 723      29.652 -16.278 -11.720  0.00  0.00      PROA  
ATOM   4274  CG2 THR P 723      27.106 -17.552 -13.350  0.00  0.00      PROA  
ATOM   4275 HG21 THR P 723      27.600 -17.403 -14.334  0.00  0.00      PROA  
ATOM   4276 HG22 THR P 723      26.415 -16.683 -13.317  0.00  0.00      PROA  
ATOM   4277 HG23 THR P 723      26.537 -18.496 -13.212  0.00  0.00      PROA  
ATOM   4278    C THR P 723      26.434 -18.196 -10.641  0.00  0.00      PROA  
ATOM   4279    O THR P 723      25.286 -18.079 -11.002  0.00  0.00      PROA  
ATOM   4280    N ARG P 724      26.802 -19.231  -9.968  0.00  0.00      PROA  
ATOM   4281   HN ARG P 724      27.770 -19.448  -9.868  0.00  0.00      PROA  
ATOM   4282   CA ARG P 724      25.916 -20.278  -9.619  0.00  0.00      PROA  
ATOM   4283   HA ARG P 724      25.606 -20.797 -10.514  0.00  0.00      PROA  
ATOM   4284   CB ARG P 724      26.632 -21.225  -8.733  0.00  0.00      PROA  
ATOM   4285  HB1 ARG P 724      26.935 -20.857  -7.729  0.00  0.00      PROA  
ATOM   4286  HB2 ARG P 724      27.580 -21.387  -9.288  0.00  0.00      PROA  
ATOM   4287   CG ARG P 724      25.953 -22.604  -8.348  0.00  0.00      PROA  
ATOM   4288  HG1 ARG P 724      24.989 -22.414  -7.831  0.00  0.00      PROA  
ATOM   4289  HG2 ARG P 724      26.781 -23.045  -7.753  0.00  0.00      PROA  
ATOM   4290   CD ARG P 724      25.723 -23.557  -9.523  0.00  0.00      PROA  
ATOM   4291  HD1 ARG P 724      25.080 -23.111 -10.311  0.00  0.00      PROA  
ATOM   4292  HD2 ARG P 724      25.162 -24.387  -9.042  0.00  0.00      PROA  
ATOM   4293   NE ARG P 724      27.051 -24.091  -9.888  0.00  0.00      PROA  
ATOM   4294   HE ARG P 724      27.858 -23.776  -9.388  0.00  0.00      PROA  
ATOM   4295   CZ ARG P 724      27.232 -25.207 -10.546  0.00  0.00      PROA  
ATOM   4296  NH1 ARG P 724      26.236 -25.930 -11.035  0.00  0.00      PROA  
ATOM   4297 HH11 ARG P 724      25.283 -25.804 -10.759  0.00  0.00      PROA  
ATOM   4298 HH12 ARG P 724      26.453 -26.871 -11.295  0.00  0.00      PROA  
ATOM   4299  NH2 ARG P 724      28.462 -25.518 -10.826  0.00  0.00      PROA  
ATOM   4300 HH21 ARG P 724      29.089 -24.853 -10.421  0.00  0.00      PROA  
ATOM   4301 HH22 ARG P 724      28.660 -26.402 -11.250  0.00  0.00      PROA  
ATOM   4302    C ARG P 724      24.640 -19.851  -8.849  0.00  0.00      PROA  
ATOM   4303    O ARG P 724      23.559 -20.382  -9.078  0.00  0.00      PROA  
ATOM   4304    N VAL P 725      24.725 -19.004  -7.875  0.00  0.00      PROA  
ATOM   4305   HN VAL P 725      25.502 -18.390  -7.759  0.00  0.00      PROA  
ATOM   4306   CA VAL P 725      23.669 -18.840  -6.945  0.00  0.00      PROA  
ATOM   4307   HA VAL P 725      22.972 -19.636  -7.163  0.00  0.00      PROA  
ATOM   4308   CB VAL P 725      24.261 -19.002  -5.524  0.00  0.00      PROA  
ATOM   4309   HB VAL P 725      23.403 -18.802  -4.848  0.00  0.00      PROA  
ATOM   4310  CG1 VAL P 725      24.756 -20.467  -5.364  0.00  0.00      PROA  
ATOM   4311 HG11 VAL P 725      23.816 -21.052  -5.457  0.00  0.00      PROA  
ATOM   4312 HG12 VAL P 725      25.286 -20.598  -4.397  0.00  0.00      PROA  
ATOM   4313 HG13 VAL P 725      25.450 -20.751  -6.183  0.00  0.00      PROA  
ATOM   4314  CG2 VAL P 725      25.370 -17.950  -5.221  0.00  0.00      PROA  
ATOM   4315 HG21 VAL P 725      25.043 -16.891  -5.296  0.00  0.00      PROA  
ATOM   4316 HG22 VAL P 725      26.206 -18.178  -5.917  0.00  0.00      PROA  
ATOM   4317 HG23 VAL P 725      25.766 -18.090  -4.193  0.00  0.00      PROA  
ATOM   4318    C VAL P 725      22.921 -17.549  -7.324  0.00  0.00      PROA  
ATOM   4319    O VAL P 725      22.034 -17.172  -6.560  0.00  0.00      PROA  
ATOM   4320    N ARG P 726      23.366 -16.812  -8.351  0.00  0.00      PROA  
ATOM   4321   HN ARG P 726      24.090 -17.138  -8.955  0.00  0.00      PROA  
ATOM   4322   CA ARG P 726      23.134 -15.368  -8.492  0.00  0.00      PROA  
ATOM   4323   HA ARG P 726      23.432 -14.999  -7.522  0.00  0.00      PROA  
ATOM   4324   CB ARG P 726      24.084 -14.831  -9.651  0.00  0.00      PROA  
ATOM   4325  HB1 ARG P 726      25.138 -14.881  -9.303  0.00  0.00      PROA  
ATOM   4326  HB2 ARG P 726      23.897 -13.737  -9.686  0.00  0.00      PROA  
ATOM   4327   CG ARG P 726      23.947 -15.196 -11.170  0.00  0.00      PROA  
ATOM   4328  HG1 ARG P 726      24.055 -16.275 -11.412  0.00  0.00      PROA  
ATOM   4329  HG2 ARG P 726      24.774 -14.689 -11.711  0.00  0.00      PROA  
ATOM   4330   CD ARG P 726      22.649 -14.860 -11.903  0.00  0.00      PROA  
ATOM   4331  HD1 ARG P 726      21.814 -15.479 -11.509  0.00  0.00      PROA  
ATOM   4332  HD2 ARG P 726      22.704 -15.068 -12.993  0.00  0.00      PROA  
ATOM   4333   NE ARG P 726      22.472 -13.416 -11.740  0.00  0.00      PROA  
ATOM   4334   HE ARG P 726      23.271 -12.839 -11.570  0.00  0.00      PROA  
ATOM   4335   CZ ARG P 726      21.284 -12.810 -11.785  0.00  0.00      PROA  
ATOM   4336  NH1 ARG P 726      21.338 -11.508 -11.567  0.00  0.00      PROA  
ATOM   4337 HH11 ARG P 726      22.225 -11.050 -11.525  0.00  0.00      PROA  
ATOM   4338 HH12 ARG P 726      20.454 -11.056 -11.450  0.00  0.00      PROA  
ATOM   4339  NH2 ARG P 726      20.105 -13.384 -11.920  0.00  0.00      PROA  
ATOM   4340 HH21 ARG P 726      20.160 -14.382 -11.918  0.00  0.00      PROA  
ATOM   4341 HH22 ARG P 726      19.290 -12.805 -11.965  0.00  0.00      PROA  
ATOM   4342    C ARG P 726      21.621 -14.986  -8.616  0.00  0.00      PROA  
ATOM   4343    O ARG P 726      21.140 -14.044  -8.005  0.00  0.00      PROA  
ATOM   4344    N SER P 727      20.790 -15.746  -9.344  0.00  0.00      PROA  
ATOM   4345   HN SER P 727      21.082 -16.638  -9.681  0.00  0.00      PROA  
ATOM   4346   CA SER P 727      19.347 -15.623  -9.427  0.00  0.00      PROA  
ATOM   4347   HA SER P 727      19.129 -14.597  -9.687  0.00  0.00      PROA  
ATOM   4348   CB SER P 727      18.580 -16.579 -10.481  0.00  0.00      PROA  
ATOM   4349  HB1 SER P 727      17.658 -16.090 -10.862  0.00  0.00      PROA  
ATOM   4350  HB2 SER P 727      18.319 -17.519  -9.950  0.00  0.00      PROA  
ATOM   4351   OG SER P 727      19.382 -16.850 -11.628  0.00  0.00      PROA  
ATOM   4352  HG1 SER P 727      19.113 -17.651 -12.083  0.00  0.00      PROA  
ATOM   4353    C SER P 727      18.702 -15.800  -8.048  0.00  0.00      PROA  
ATOM   4354    O SER P 727      17.762 -15.114  -7.726  0.00  0.00      PROA  
ATOM   4355    N THR P 728      19.073 -16.791  -7.268  0.00  0.00      PROA  
ATOM   4356   HN THR P 728      19.853 -17.401  -7.381  0.00  0.00      PROA  
ATOM   4357   CA THR P 728      18.335 -17.115  -6.007  0.00  0.00      PROA  
ATOM   4358   HA THR P 728      17.301 -17.171  -6.312  0.00  0.00      PROA  
ATOM   4359   CB THR P 728      18.681 -18.489  -5.485  0.00  0.00      PROA  
ATOM   4360   HB THR P 728      19.485 -18.442  -4.719  0.00  0.00      PROA  
ATOM   4361  OG1 THR P 728      19.143 -19.360  -6.508  0.00  0.00      PROA  
ATOM   4362  HG1 THR P 728      18.438 -19.315  -7.159  0.00  0.00      PROA  
ATOM   4363  CG2 THR P 728      17.470 -19.167  -5.021  0.00  0.00      PROA  
ATOM   4364 HG21 THR P 728      17.610 -20.247  -4.799  0.00  0.00      PROA  
ATOM   4365 HG22 THR P 728      16.670 -19.095  -5.789  0.00  0.00      PROA  
ATOM   4366 HG23 THR P 728      17.052 -18.629  -4.143  0.00  0.00      PROA  
ATOM   4367    C THR P 728      18.510 -15.973  -5.022  0.00  0.00      PROA  
ATOM   4368    O THR P 728      17.543 -15.569  -4.356  0.00  0.00      PROA  
ATOM   4369    N VAL P 729      19.755 -15.394  -4.857  0.00  0.00      PROA  
ATOM   4370   HN VAL P 729      20.591 -15.866  -5.126  0.00  0.00      PROA  
ATOM   4371   CA VAL P 729      19.992 -14.216  -4.051  0.00  0.00      PROA  
ATOM   4372   HA VAL P 729      19.514 -14.387  -3.098  0.00  0.00      PROA  
ATOM   4373   CB VAL P 729      21.478 -14.097  -3.741  0.00  0.00      PROA  
ATOM   4374   HB VAL P 729      21.658 -13.284  -3.006  0.00  0.00      PROA  
ATOM   4375  CG1 VAL P 729      22.078 -15.398  -3.071  0.00  0.00      PROA  
ATOM   4376 HG11 VAL P 729      21.762 -15.555  -2.017  0.00  0.00      PROA  
ATOM   4377 HG12 VAL P 729      23.181 -15.268  -3.063  0.00  0.00      PROA  
ATOM   4378 HG13 VAL P 729      21.936 -16.323  -3.670  0.00  0.00      PROA  
ATOM   4379  CG2 VAL P 729      22.238 -13.874  -5.024  0.00  0.00      PROA  
ATOM   4380 HG21 VAL P 729      23.250 -13.653  -4.622  0.00  0.00      PROA  
ATOM   4381 HG22 VAL P 729      21.973 -13.018  -5.680  0.00  0.00      PROA  
ATOM   4382 HG23 VAL P 729      22.171 -14.779  -5.665  0.00  0.00      PROA  
ATOM   4383    C VAL P 729      19.349 -12.985  -4.527  0.00  0.00      PROA  
ATOM   4384    O VAL P 729      19.120 -12.136  -3.678  0.00  0.00      PROA  
ATOM   4385    N SER P 730      19.299 -12.752  -5.888  0.00  0.00      PROA  
ATOM   4386   HN SER P 730      19.732 -13.485  -6.409  0.00  0.00      PROA  
ATOM   4387   CA SER P 730      18.555 -11.704  -6.532  0.00  0.00      PROA  
ATOM   4388   HA SER P 730      18.815 -10.722  -6.165  0.00  0.00      PROA  
ATOM   4389   CB SER P 730      18.823 -11.838  -8.062  0.00  0.00      PROA  
ATOM   4390  HB1 SER P 730      18.550 -12.845  -8.445  0.00  0.00      PROA  
ATOM   4391  HB2 SER P 730      19.916 -11.739  -8.234  0.00  0.00      PROA  
ATOM   4392   OG SER P 730      18.260 -10.707  -8.759  0.00  0.00      PROA  
ATOM   4393  HG1 SER P 730      18.335 -11.049  -9.653  0.00  0.00      PROA  
ATOM   4394    C SER P 730      17.043 -11.858  -6.238  0.00  0.00      PROA  
ATOM   4395    O SER P 730      16.421 -10.906  -5.799  0.00  0.00      PROA  
ATOM   4396    N ASP P 731      16.459 -13.115  -6.380  0.00  0.00      PROA  
ATOM   4397   HN ASP P 731      17.042 -13.771  -6.854  0.00  0.00      PROA  
ATOM   4398   CA ASP P 731      15.045 -13.291  -6.259  0.00  0.00      PROA  
ATOM   4399   HA ASP P 731      14.615 -12.472  -6.815  0.00  0.00      PROA  
ATOM   4400   CB ASP P 731      14.580 -14.644  -6.868  0.00  0.00      PROA  
ATOM   4401  HB1 ASP P 731      13.526 -14.822  -6.566  0.00  0.00      PROA  
ATOM   4402  HB2 ASP P 731      15.215 -15.443  -6.430  0.00  0.00      PROA  
ATOM   4403   CG ASP P 731      14.713 -14.715  -8.368  0.00  0.00      PROA  
ATOM   4404  OD1 ASP P 731      15.042 -13.664  -9.023  0.00  0.00      PROA  
ATOM   4405  OD2 ASP P 731      14.454 -15.817  -8.912  0.00  0.00      PROA  
ATOM   4406    C ASP P 731      14.625 -13.184  -4.762  0.00  0.00      PROA  
ATOM   4407    O ASP P 731      13.573 -12.617  -4.453  0.00  0.00      PROA  
ATOM   4408    N PHE P 732      15.410 -13.761  -3.825  0.00  0.00      PROA  
ATOM   4409   HN PHE P 732      16.227 -14.232  -4.150  0.00  0.00      PROA  
ATOM   4410   CA PHE P 732      15.142 -13.928  -2.364  0.00  0.00      PROA  
ATOM   4411   HA PHE P 732      14.095 -13.820  -2.122  0.00  0.00      PROA  
ATOM   4412   CB PHE P 732      15.532 -15.341  -1.931  0.00  0.00      PROA  
ATOM   4413  HB1 PHE P 732      15.620 -15.354  -0.824  0.00  0.00      PROA  
ATOM   4414  HB2 PHE P 732      16.517 -15.672  -2.325  0.00  0.00      PROA  
ATOM   4415   CG PHE P 732      14.483 -16.372  -2.502  0.00  0.00      PROA  
ATOM   4416  CD1 PHE P 732      13.426 -16.808  -1.701  0.00  0.00      PROA  
ATOM   4417  HD1 PHE P 732      13.098 -16.302  -0.805  0.00  0.00      PROA  
ATOM   4418  CE1 PHE P 732      12.597 -17.828  -2.221  0.00  0.00      PROA  
ATOM   4419  HE1 PHE P 732      11.773 -18.299  -1.705  0.00  0.00      PROA  
ATOM   4420   CZ PHE P 732      12.716 -18.330  -3.555  0.00  0.00      PROA  
ATOM   4421   HZ PHE P 732      12.057 -19.099  -3.929  0.00  0.00      PROA  
ATOM   4422  CD2 PHE P 732      14.717 -17.030  -3.703  0.00  0.00      PROA  
ATOM   4423  HD2 PHE P 732      15.460 -16.787  -4.448  0.00  0.00      PROA  
ATOM   4424  CE2 PHE P 732      13.782 -17.872  -4.282  0.00  0.00      PROA  
ATOM   4425  HE2 PHE P 732      13.818 -18.307  -5.270  0.00  0.00      PROA  
ATOM   4426    C PHE P 732      15.692 -12.842  -1.480  0.00  0.00      PROA  
ATOM   4427    O PHE P 732      15.922 -12.943  -0.257  0.00  0.00      PROA  
ATOM   4428    N ALA P 733      15.996 -11.610  -2.004  0.00  0.00      PROA  
ATOM   4429   HN ALA P 733      15.881 -11.609  -2.995  0.00  0.00      PROA  
ATOM   4430   CA ALA P 733      16.667 -10.505  -1.386  0.00  0.00      PROA  
ATOM   4431   HA ALA P 733      17.647 -10.858  -1.101  0.00  0.00      PROA  
ATOM   4432   CB ALA P 733      17.088  -9.361  -2.384  0.00  0.00      PROA  
ATOM   4433  HB1 ALA P 733      17.583  -9.707  -3.316  0.00  0.00      PROA  
ATOM   4434  HB2 ALA P 733      17.744  -8.637  -1.854  0.00  0.00      PROA  
ATOM   4435  HB3 ALA P 733      16.275  -8.679  -2.713  0.00  0.00      PROA  
ATOM   4436    C ALA P 733      15.999  -9.877  -0.215  0.00  0.00      PROA  
ATOM   4437    O ALA P 733      16.647  -9.607   0.799  0.00  0.00      PROA  
ATOM   4438    N VAL P 734      14.667  -9.610  -0.204  0.00  0.00      PROA  
ATOM   4439   HN VAL P 734      14.079  -9.812  -0.983  0.00  0.00      PROA  
ATOM   4440   CA VAL P 734      14.048  -9.086   0.956  0.00  0.00      PROA  
ATOM   4441   HA VAL P 734      14.648  -8.246   1.272  0.00  0.00      PROA  
ATOM   4442   CB VAL P 734      12.682  -8.475   0.724  0.00  0.00      PROA  
ATOM   4443   HB VAL P 734      12.024  -9.233   0.246  0.00  0.00      PROA  
ATOM   4444  CG1 VAL P 734      12.054  -7.857   1.977  0.00  0.00      PROA  
ATOM   4445 HG11 VAL P 734      11.683  -8.659   2.651  0.00  0.00      PROA  
ATOM   4446 HG12 VAL P 734      11.267  -7.147   1.645  0.00  0.00      PROA  
ATOM   4447 HG13 VAL P 734      12.860  -7.344   2.543  0.00  0.00      PROA  
ATOM   4448  CG2 VAL P 734      12.970  -7.366  -0.402  0.00  0.00      PROA  
ATOM   4449 HG21 VAL P 734      13.455  -7.835  -1.284  0.00  0.00      PROA  
ATOM   4450 HG22 VAL P 734      13.770  -6.632  -0.168  0.00  0.00      PROA  
ATOM   4451 HG23 VAL P 734      11.955  -6.996  -0.663  0.00  0.00      PROA  
ATOM   4452    C VAL P 734      13.995 -10.075   2.127  0.00  0.00      PROA  
ATOM   4453    O VAL P 734      14.170  -9.811   3.279  0.00  0.00      PROA  
ATOM   4454    N PHE P 735      13.706 -11.325   1.792  0.00  0.00      PROA  
ATOM   4455   HN PHE P 735      13.267 -11.555   0.927  0.00  0.00      PROA  
ATOM   4456   CA PHE P 735      13.724 -12.442   2.785  0.00  0.00      PROA  
ATOM   4457   HA PHE P 735      13.068 -12.205   3.610  0.00  0.00      PROA  
ATOM   4458   CB PHE P 735      13.309 -13.744   2.116  0.00  0.00      PROA  
ATOM   4459  HB1 PHE P 735      14.102 -14.069   1.410  0.00  0.00      PROA  
ATOM   4460  HB2 PHE P 735      12.339 -13.607   1.592  0.00  0.00      PROA  
ATOM   4461   CG PHE P 735      13.121 -14.887   3.132  0.00  0.00      PROA  
ATOM   4462  CD1 PHE P 735      13.752 -16.072   2.823  0.00  0.00      PROA  
ATOM   4463  HD1 PHE P 735      14.176 -16.205   1.839  0.00  0.00      PROA  
ATOM   4464  CE1 PHE P 735      13.683 -17.265   3.578  0.00  0.00      PROA  
ATOM   4465  HE1 PHE P 735      14.064 -18.235   3.295  0.00  0.00      PROA  
ATOM   4466   CZ PHE P 735      13.030 -17.166   4.839  0.00  0.00      PROA  
ATOM   4467   HZ PHE P 735      13.098 -18.041   5.468  0.00  0.00      PROA  
ATOM   4468  CD2 PHE P 735      12.446 -14.825   4.408  0.00  0.00      PROA  
ATOM   4469  HD2 PHE P 735      11.919 -13.930   4.706  0.00  0.00      PROA  
ATOM   4470  CE2 PHE P 735      12.410 -15.977   5.264  0.00  0.00      PROA  
ATOM   4471  HE2 PHE P 735      11.778 -15.925   6.138  0.00  0.00      PROA  
ATOM   4472    C PHE P 735      15.074 -12.535   3.407  0.00  0.00      PROA  
ATOM   4473    O PHE P 735      15.213 -12.609   4.642  0.00  0.00      PROA  
ATOM   4474    N LEU P 736      16.168 -12.479   2.562  0.00  0.00      PROA  
ATOM   4475   HN LEU P 736      16.082 -12.559   1.572  0.00  0.00      PROA  
ATOM   4476   CA LEU P 736      17.543 -12.445   3.030  0.00  0.00      PROA  
ATOM   4477   HA LEU P 736      17.652 -13.288   3.696  0.00  0.00      PROA  
ATOM   4478   CB LEU P 736      18.431 -12.600   1.687  0.00  0.00      PROA  
ATOM   4479  HB1 LEU P 736      17.949 -12.077   0.833  0.00  0.00      PROA  
ATOM   4480  HB2 LEU P 736      18.239 -13.682   1.525  0.00  0.00      PROA  
ATOM   4481   CG LEU P 736      19.934 -12.499   1.864  0.00  0.00      PROA  
ATOM   4482   HG LEU P 736      20.077 -11.470   2.257  0.00  0.00      PROA  
ATOM   4483  CD1 LEU P 736      20.367 -13.568   2.782  0.00  0.00      PROA  
ATOM   4484 HD11 LEU P 736      20.113 -13.378   3.847  0.00  0.00      PROA  
ATOM   4485 HD12 LEU P 736      21.461 -13.760   2.772  0.00  0.00      PROA  
ATOM   4486 HD13 LEU P 736      19.992 -14.581   2.521  0.00  0.00      PROA  
ATOM   4487  CD2 LEU P 736      20.657 -12.689   0.532  0.00  0.00      PROA  
ATOM   4488 HD21 LEU P 736      20.199 -12.060  -0.260  0.00  0.00      PROA  
ATOM   4489 HD22 LEU P 736      20.749 -13.769   0.289  0.00  0.00      PROA  
ATOM   4490 HD23 LEU P 736      21.685 -12.301   0.699  0.00  0.00      PROA  
ATOM   4491    C LEU P 736      17.815 -11.227   3.860  0.00  0.00      PROA  
ATOM   4492    O LEU P 736      18.432 -11.366   4.936  0.00  0.00      PROA  
ATOM   4493    N THR P 737      17.408 -10.002   3.436  0.00  0.00      PROA  
ATOM   4494   HN THR P 737      17.097  -9.943   2.490  0.00  0.00      PROA  
ATOM   4495   CA THR P 737      17.555  -8.782   4.316  0.00  0.00      PROA  
ATOM   4496   HA THR P 737      18.582  -8.853   4.645  0.00  0.00      PROA  
ATOM   4497   CB THR P 737      16.962  -7.552   3.679  0.00  0.00      PROA  
ATOM   4498   HB THR P 737      15.868  -7.622   3.498  0.00  0.00      PROA  
ATOM   4499  OG1 THR P 737      17.591  -7.372   2.416  0.00  0.00      PROA  
ATOM   4500  HG1 THR P 737      17.171  -7.961   1.785  0.00  0.00      PROA  
ATOM   4501  CG2 THR P 737      17.236  -6.222   4.551  0.00  0.00      PROA  
ATOM   4502 HG21 THR P 737      18.308  -6.320   4.826  0.00  0.00      PROA  
ATOM   4503 HG22 THR P 737      16.670  -6.230   5.507  0.00  0.00      PROA  
ATOM   4504 HG23 THR P 737      17.031  -5.358   3.883  0.00  0.00      PROA  
ATOM   4505    C THR P 737      16.848  -8.947   5.644  0.00  0.00      PROA  
ATOM   4506    O THR P 737      17.408  -8.740   6.678  0.00  0.00      PROA  
ATOM   4507    N ILE P 738      15.580  -9.377   5.685  0.00  0.00      PROA  
ATOM   4508   HN ILE P 738      15.240  -9.655   4.790  0.00  0.00      PROA  
ATOM   4509   CA ILE P 738      14.781  -9.579   6.946  0.00  0.00      PROA  
ATOM   4510   HA ILE P 738      14.858  -8.665   7.516  0.00  0.00      PROA  
ATOM   4511   CB ILE P 738      13.338  -9.831   6.618  0.00  0.00      PROA  
ATOM   4512   HB ILE P 738      13.350 -10.317   5.619  0.00  0.00      PROA  
ATOM   4513  CG2 ILE P 738      12.666 -10.754   7.568  0.00  0.00      PROA  
ATOM   4514 HG21 ILE P 738      11.667 -11.016   7.158  0.00  0.00      PROA  
ATOM   4515 HG22 ILE P 738      12.564 -10.246   8.551  0.00  0.00      PROA  
ATOM   4516 HG23 ILE P 738      13.183 -11.718   7.759  0.00  0.00      PROA  
ATOM   4517  CG1 ILE P 738      12.523  -8.523   6.605  0.00  0.00      PROA  
ATOM   4518 HG11 ILE P 738      12.536  -8.182   7.662  0.00  0.00      PROA  
ATOM   4519 HG12 ILE P 738      11.462  -8.754   6.370  0.00  0.00      PROA  
ATOM   4520   CD ILE P 738      13.089  -7.488   5.704  0.00  0.00      PROA  
ATOM   4521  HD1 ILE P 738      13.993  -7.045   6.175  0.00  0.00      PROA  
ATOM   4522  HD2 ILE P 738      12.370  -6.644   5.644  0.00  0.00      PROA  
ATOM   4523  HD3 ILE P 738      13.333  -7.970   4.733  0.00  0.00      PROA  
ATOM   4524    C ILE P 738      15.436 -10.610   7.852  0.00  0.00      PROA  
ATOM   4525    O ILE P 738      15.681 -10.309   9.038  0.00  0.00      PROA  
ATOM   4526    N PHE P 739      15.860 -11.809   7.325  0.00  0.00      PROA  
ATOM   4527   HN PHE P 739      15.630 -11.847   6.356  0.00  0.00      PROA  
ATOM   4528   CA PHE P 739      16.710 -12.787   8.013  0.00  0.00      PROA  
ATOM   4529   HA PHE P 739      16.116 -13.334   8.731  0.00  0.00      PROA  
ATOM   4530   CB PHE P 739      17.109 -13.822   6.894  0.00  0.00      PROA  
ATOM   4531  HB1 PHE P 739      17.780 -13.325   6.162  0.00  0.00      PROA  
ATOM   4532  HB2 PHE P 739      16.258 -14.216   6.299  0.00  0.00      PROA  
ATOM   4533   CG PHE P 739      17.845 -15.059   7.513  0.00  0.00      PROA  
ATOM   4534  CD1 PHE P 739      19.255 -15.077   7.683  0.00  0.00      PROA  
ATOM   4535  HD1 PHE P 739      19.760 -14.126   7.592  0.00  0.00      PROA  
ATOM   4536  CE1 PHE P 739      20.010 -16.215   7.876  0.00  0.00      PROA  
ATOM   4537  HE1 PHE P 739      21.087 -16.250   7.957  0.00  0.00      PROA  
ATOM   4538   CZ PHE P 739      19.327 -17.450   8.066  0.00  0.00      PROA  
ATOM   4539   HZ PHE P 739      19.800 -18.371   8.372  0.00  0.00      PROA  
ATOM   4540  CD2 PHE P 739      17.212 -16.252   7.731  0.00  0.00      PROA  
ATOM   4541  HD2 PHE P 739      16.162 -16.484   7.625  0.00  0.00      PROA  
ATOM   4542  CE2 PHE P 739      17.938 -17.391   7.976  0.00  0.00      PROA  
ATOM   4543  HE2 PHE P 739      17.356 -18.289   8.123  0.00  0.00      PROA  
ATOM   4544    C PHE P 739      18.008 -12.237   8.629  0.00  0.00      PROA  
ATOM   4545    O PHE P 739      18.321 -12.349   9.827  0.00  0.00      PROA  
ATOM   4546    N THR P 740      18.819 -11.431   7.845  0.00  0.00      PROA  
ATOM   4547   HN THR P 740      18.511 -11.224   6.920  0.00  0.00      PROA  
ATOM   4548   CA THR P 740      20.003 -10.720   8.396  0.00  0.00      PROA  
ATOM   4549   HA THR P 740      20.639 -11.511   8.764  0.00  0.00      PROA  
ATOM   4550   CB THR P 740      20.699  -9.908   7.335  0.00  0.00      PROA  
ATOM   4551   HB THR P 740      20.082  -9.069   6.947  0.00  0.00      PROA  
ATOM   4552  OG1 THR P 740      21.077 -10.736   6.277  0.00  0.00      PROA  
ATOM   4553  HG1 THR P 740      20.292 -11.107   5.867  0.00  0.00      PROA  
ATOM   4554  CG2 THR P 740      22.120  -9.547   7.815  0.00  0.00      PROA  
ATOM   4555 HG21 THR P 740      22.688 -10.467   8.071  0.00  0.00      PROA  
ATOM   4556 HG22 THR P 740      22.074  -8.890   8.709  0.00  0.00      PROA  
ATOM   4557 HG23 THR P 740      22.702  -8.957   7.075  0.00  0.00      PROA  
ATOM   4558    C THR P 740      19.637  -9.738   9.438  0.00  0.00      PROA  
ATOM   4559    O THR P 740      20.330  -9.730  10.463  0.00  0.00      PROA  
ATOM   4560    N MET P 741      18.511  -8.935   9.246  0.00  0.00      PROA  
ATOM   4561   HN MET P 741      18.005  -8.967   8.388  0.00  0.00      PROA  
ATOM   4562   CA MET P 741      18.087  -7.990  10.223  0.00  0.00      PROA  
ATOM   4563   HA MET P 741      18.876  -7.285  10.438  0.00  0.00      PROA  
ATOM   4564   CB MET P 741      16.960  -7.100   9.597  0.00  0.00      PROA  
ATOM   4565  HB1 MET P 741      16.549  -6.448  10.397  0.00  0.00      PROA  
ATOM   4566  HB2 MET P 741      16.130  -7.764   9.273  0.00  0.00      PROA  
ATOM   4567   CG MET P 741      17.318  -6.132   8.462  0.00  0.00      PROA  
ATOM   4568  HG1 MET P 741      16.365  -5.740   8.047  0.00  0.00      PROA  
ATOM   4569  HG2 MET P 741      17.855  -6.754   7.714  0.00  0.00      PROA  
ATOM   4570   SD MET P 741      18.378  -4.773   8.970  0.00  0.00      PROA  
ATOM   4571   CE MET P 741      19.270  -4.447   7.453  0.00  0.00      PROA  
ATOM   4572  HE1 MET P 741      20.085  -5.175   7.253  0.00  0.00      PROA  
ATOM   4573  HE2 MET P 741      19.811  -3.477   7.478  0.00  0.00      PROA  
ATOM   4574  HE3 MET P 741      18.577  -4.364   6.588  0.00  0.00      PROA  
ATOM   4575    C MET P 741      17.767  -8.491  11.598  0.00  0.00      PROA  
ATOM   4576    O MET P 741      18.169  -7.897  12.640  0.00  0.00      PROA  
ATOM   4577    N VAL P 742      17.132  -9.620  11.697  0.00  0.00      PROA  
ATOM   4578   HN VAL P 742      16.782 -10.048  10.868  0.00  0.00      PROA  
ATOM   4579   CA VAL P 742      17.161 -10.406  12.860  0.00  0.00      PROA  
ATOM   4580   HA VAL P 742      16.747  -9.825  13.671  0.00  0.00      PROA  
ATOM   4581   CB VAL P 742      16.310 -11.692  12.699  0.00  0.00      PROA  
ATOM   4582   HB VAL P 742      16.663 -12.268  11.817  0.00  0.00      PROA  
ATOM   4583  CG1 VAL P 742      16.405 -12.634  13.952  0.00  0.00      PROA  
ATOM   4584 HG11 VAL P 742      17.421 -12.867  14.337  0.00  0.00      PROA  
ATOM   4585 HG12 VAL P 742      15.990 -13.617  13.644  0.00  0.00      PROA  
ATOM   4586 HG13 VAL P 742      15.753 -12.280  14.779  0.00  0.00      PROA  
ATOM   4587  CG2 VAL P 742      14.816 -11.367  12.422  0.00  0.00      PROA  
ATOM   4588 HG21 VAL P 742      14.385 -10.775  13.257  0.00  0.00      PROA  
ATOM   4589 HG22 VAL P 742      14.288 -12.343  12.378  0.00  0.00      PROA  
ATOM   4590 HG23 VAL P 742      14.885 -10.902  11.415  0.00  0.00      PROA  
ATOM   4591    C VAL P 742      18.483 -10.763  13.497  0.00  0.00      PROA  
ATOM   4592    O VAL P 742      18.710 -10.599  14.656  0.00  0.00      PROA  
ATOM   4593    N ILE P 743      19.428 -11.240  12.650  0.00  0.00      PROA  
ATOM   4594   HN ILE P 743      19.170 -11.240  11.687  0.00  0.00      PROA  
ATOM   4595   CA ILE P 743      20.760 -11.596  13.158  0.00  0.00      PROA  
ATOM   4596   HA ILE P 743      20.617 -12.159  14.069  0.00  0.00      PROA  
ATOM   4597   CB ILE P 743      21.518 -12.457  12.109  0.00  0.00      PROA  
ATOM   4598   HB ILE P 743      21.632 -11.949  11.127  0.00  0.00      PROA  
ATOM   4599  CG2 ILE P 743      22.894 -12.748  12.593  0.00  0.00      PROA  
ATOM   4600 HG21 ILE P 743      22.931 -12.997  13.675  0.00  0.00      PROA  
ATOM   4601 HG22 ILE P 743      23.513 -11.836  12.455  0.00  0.00      PROA  
ATOM   4602 HG23 ILE P 743      23.448 -13.476  11.961  0.00  0.00      PROA  
ATOM   4603  CG1 ILE P 743      20.770 -13.809  11.887  0.00  0.00      PROA  
ATOM   4604 HG11 ILE P 743      21.295 -14.300  11.039  0.00  0.00      PROA  
ATOM   4605 HG12 ILE P 743      19.761 -13.603  11.471  0.00  0.00      PROA  
ATOM   4606   CD ILE P 743      20.778 -14.763  13.021  0.00  0.00      PROA  
ATOM   4607  HD1 ILE P 743      20.374 -15.742  12.683  0.00  0.00      PROA  
ATOM   4608  HD2 ILE P 743      19.999 -14.424  13.737  0.00  0.00      PROA  
ATOM   4609  HD3 ILE P 743      21.711 -14.960  13.590  0.00  0.00      PROA  
ATOM   4610    C ILE P 743      21.569 -10.283  13.596  0.00  0.00      PROA  
ATOM   4611    O ILE P 743      22.274 -10.230  14.560  0.00  0.00      PROA  
ATOM   4612    N LEU P 744      21.271  -9.094  13.057  0.00  0.00      PROA  
ATOM   4613   HN LEU P 744      20.598  -9.101  12.322  0.00  0.00      PROA  
ATOM   4614   CA LEU P 744      21.822  -7.821  13.446  0.00  0.00      PROA  
ATOM   4615   HA LEU P 744      22.889  -7.973  13.384  0.00  0.00      PROA  
ATOM   4616   CB LEU P 744      21.523  -6.761  12.319  0.00  0.00      PROA  
ATOM   4617  HB1 LEU P 744      20.502  -6.356  12.488  0.00  0.00      PROA  
ATOM   4618  HB2 LEU P 744      21.559  -7.284  11.339  0.00  0.00      PROA  
ATOM   4619   CG LEU P 744      22.514  -5.579  12.240  0.00  0.00      PROA  
ATOM   4620   HG LEU P 744      22.331  -4.985  13.161  0.00  0.00      PROA  
ATOM   4621  CD1 LEU P 744      23.992  -6.003  12.362  0.00  0.00      PROA  
ATOM   4622 HD11 LEU P 744      24.269  -6.605  13.254  0.00  0.00      PROA  
ATOM   4623 HD12 LEU P 744      24.512  -5.023  12.431  0.00  0.00      PROA  
ATOM   4624 HD13 LEU P 744      24.319  -6.603  11.487  0.00  0.00      PROA  
ATOM   4625  CD2 LEU P 744      22.243  -4.797  10.951  0.00  0.00      PROA  
ATOM   4626 HD21 LEU P 744      21.248  -4.325  11.097  0.00  0.00      PROA  
ATOM   4627 HD22 LEU P 744      22.375  -5.436  10.052  0.00  0.00      PROA  
ATOM   4628 HD23 LEU P 744      23.044  -4.027  10.942  0.00  0.00      PROA  
ATOM   4629    C LEU P 744      21.396  -7.240  14.789  0.00  0.00      PROA  
ATOM   4630    O LEU P 744      22.115  -6.569  15.535  0.00  0.00      PROA  
ATOM   4631    N ASP P 745      20.137  -7.505  15.140  0.00  0.00      PROA  
ATOM   4632   HN ASP P 745      19.610  -8.075  14.515  0.00  0.00      PROA  
ATOM   4633   CA ASP P 745      19.634  -7.312  16.414  0.00  0.00      PROA  
ATOM   4634   HA ASP P 745      19.988  -6.346  16.743  0.00  0.00      PROA  
ATOM   4635   CB ASP P 745      18.082  -7.099  16.282  0.00  0.00      PROA  
ATOM   4636  HB1 ASP P 745      17.687  -8.095  15.991  0.00  0.00      PROA  
ATOM   4637  HB2 ASP P 745      17.776  -6.301  15.572  0.00  0.00      PROA  
ATOM   4638   CG ASP P 745      17.463  -6.835  17.681  0.00  0.00      PROA  
ATOM   4639  OD1 ASP P 745      16.268  -7.270  17.935  0.00  0.00      PROA  
ATOM   4640  OD2 ASP P 745      18.145  -6.136  18.457  0.00  0.00      PROA  
ATOM   4641    C ASP P 745      20.233  -8.332  17.432  0.00  0.00      PROA  
ATOM   4642    O ASP P 745      20.608  -8.015  18.558  0.00  0.00      PROA  
ATOM   4643    N PHE P 746      20.393  -9.633  17.092  0.00  0.00      PROA  
ATOM   4644   HN PHE P 746      20.176  -9.914  16.160  0.00  0.00      PROA  
ATOM   4645   CA PHE P 746      21.105 -10.623  17.920  0.00  0.00      PROA  
ATOM   4646   HA PHE P 746      20.742 -10.718  18.933  0.00  0.00      PROA  
ATOM   4647   CB PHE P 746      20.891 -12.011  17.298  0.00  0.00      PROA  
ATOM   4648  HB1 PHE P 746      20.553 -11.948  16.241  0.00  0.00      PROA  
ATOM   4649  HB2 PHE P 746      19.929 -12.396  17.700  0.00  0.00      PROA  
ATOM   4650   CG PHE P 746      21.907 -13.027  17.653  0.00  0.00      PROA  
ATOM   4651  CD1 PHE P 746      23.121 -13.184  16.986  0.00  0.00      PROA  
ATOM   4652  HD1 PHE P 746      23.365 -12.501  16.186  0.00  0.00      PROA  
ATOM   4653  CE1 PHE P 746      23.854 -14.337  17.149  0.00  0.00      PROA  
ATOM   4654  HE1 PHE P 746      24.737 -14.422  16.533  0.00  0.00      PROA  
ATOM   4655   CZ PHE P 746      23.552 -15.270  18.148  0.00  0.00      PROA  
ATOM   4656   HZ PHE P 746      24.157 -16.160  18.241  0.00  0.00      PROA  
ATOM   4657  CD2 PHE P 746      21.645 -13.940  18.692  0.00  0.00      PROA  
ATOM   4658  HD2 PHE P 746      20.729 -13.933  19.263  0.00  0.00      PROA  
ATOM   4659  CE2 PHE P 746      22.482 -14.965  19.006  0.00  0.00      PROA  
ATOM   4660  HE2 PHE P 746      22.255 -15.502  19.915  0.00  0.00      PROA  
ATOM   4661    C PHE P 746      22.556 -10.171  18.152  0.00  0.00      PROA  
ATOM   4662    O PHE P 746      23.157 -10.555  19.172  0.00  0.00      PROA  
ATOM   4663    N LEU P 747      23.231  -9.437  17.265  0.00  0.00      PROA  
ATOM   4664   HN LEU P 747      22.817  -9.163  16.401  0.00  0.00      PROA  
ATOM   4665   CA LEU P 747      24.625  -8.983  17.560  0.00  0.00      PROA  
ATOM   4666   HA LEU P 747      25.137  -9.835  17.983  0.00  0.00      PROA  
ATOM   4667   CB LEU P 747      25.197  -8.590  16.148  0.00  0.00      PROA  
ATOM   4668  HB1 LEU P 747      24.752  -7.633  15.802  0.00  0.00      PROA  
ATOM   4669  HB2 LEU P 747      24.853  -9.331  15.395  0.00  0.00      PROA  
ATOM   4670   CG LEU P 747      26.757  -8.277  15.973  0.00  0.00      PROA  
ATOM   4671   HG LEU P 747      26.998  -7.454  16.680  0.00  0.00      PROA  
ATOM   4672  CD1 LEU P 747      27.639  -9.376  16.360  0.00  0.00      PROA  
ATOM   4673 HD11 LEU P 747      28.722  -9.193  16.190  0.00  0.00      PROA  
ATOM   4674 HD12 LEU P 747      27.326 -10.336  15.897  0.00  0.00      PROA  
ATOM   4675 HD13 LEU P 747      27.591  -9.635  17.439  0.00  0.00      PROA  
ATOM   4676  CD2 LEU P 747      27.085  -7.719  14.557  0.00  0.00      PROA  
ATOM   4677 HD21 LEU P 747      26.462  -6.838  14.293  0.00  0.00      PROA  
ATOM   4678 HD22 LEU P 747      26.960  -8.459  13.738  0.00  0.00      PROA  
ATOM   4679 HD23 LEU P 747      28.119  -7.320  14.482  0.00  0.00      PROA  
ATOM   4680    C LEU P 747      24.658  -7.744  18.474  0.00  0.00      PROA  
ATOM   4681    O LEU P 747      25.512  -7.579  19.329  0.00  0.00      PROA  
ATOM   4682    N ILE P 748      23.667  -6.819  18.226  0.00  0.00      PROA  
ATOM   4683   HN ILE P 748      23.081  -7.009  17.442  0.00  0.00      PROA  
ATOM   4684   CA ILE P 748      23.765  -5.480  18.760  0.00  0.00      PROA  
ATOM   4685   HA ILE P 748      24.736  -5.250  19.173  0.00  0.00      PROA  
ATOM   4686   CB ILE P 748      23.460  -4.388  17.697  0.00  0.00      PROA  
ATOM   4687   HB ILE P 748      22.548  -4.670  17.128  0.00  0.00      PROA  
ATOM   4688  CG2 ILE P 748      23.141  -2.975  18.358  0.00  0.00      PROA  
ATOM   4689 HG21 ILE P 748      22.774  -2.157  17.703  0.00  0.00      PROA  
ATOM   4690 HG22 ILE P 748      23.991  -2.456  18.852  0.00  0.00      PROA  
ATOM   4691 HG23 ILE P 748      22.341  -3.111  19.117  0.00  0.00      PROA  
ATOM   4692  CG1 ILE P 748      24.484  -4.192  16.655  0.00  0.00      PROA  
ATOM   4693 HG11 ILE P 748      24.290  -3.418  15.881  0.00  0.00      PROA  
ATOM   4694 HG12 ILE P 748      24.677  -5.182  16.190  0.00  0.00      PROA  
ATOM   4695   CD ILE P 748      25.864  -3.712  17.257  0.00  0.00      PROA  
ATOM   4696  HD1 ILE P 748      26.571  -3.582  16.410  0.00  0.00      PROA  
ATOM   4697  HD2 ILE P 748      26.250  -4.432  18.011  0.00  0.00      PROA  
ATOM   4698  HD3 ILE P 748      25.750  -2.684  17.662  0.00  0.00      PROA  
ATOM   4699    C ILE P 748      22.845  -5.281  19.912  0.00  0.00      PROA  
ATOM   4700    O ILE P 748      21.611  -5.385  19.664  0.00  0.00      PROA  
ATOM   4701    N GLY P 749      23.339  -5.080  21.146  0.00  0.00      PROA  
ATOM   4702   HN GLY P 749      24.281  -5.275  21.408  0.00  0.00      PROA  
ATOM   4703   CA GLY P 749      22.632  -4.615  22.381  0.00  0.00      PROA  
ATOM   4704  HA1 GLY P 749      22.676  -3.537  22.441  0.00  0.00      PROA  
ATOM   4705  HA2 GLY P 749      23.180  -5.153  23.140  0.00  0.00      PROA  
ATOM   4706    C GLY P 749      21.286  -5.008  22.532  0.00  0.00      PROA  
ATOM   4707    O GLY P 749      20.956  -6.165  22.417  0.00  0.00      PROA  
ATOM   4708    N VAL P 750      20.514  -4.016  22.881  0.00  0.00      PROA  
ATOM   4709   HN VAL P 750      20.893  -3.095  22.918  0.00  0.00      PROA  
ATOM   4710   CA VAL P 750      19.131  -4.124  23.419  0.00  0.00      PROA  
ATOM   4711   HA VAL P 750      19.095  -4.675  24.348  0.00  0.00      PROA  
ATOM   4712   CB VAL P 750      18.492  -2.757  23.787  0.00  0.00      PROA  
ATOM   4713   HB VAL P 750      17.463  -2.915  24.175  0.00  0.00      PROA  
ATOM   4714  CG1 VAL P 750      19.302  -2.090  24.926  0.00  0.00      PROA  
ATOM   4715 HG11 VAL P 750      20.374  -1.991  24.650  0.00  0.00      PROA  
ATOM   4716 HG12 VAL P 750      19.090  -2.768  25.780  0.00  0.00      PROA  
ATOM   4717 HG13 VAL P 750      18.896  -1.056  24.966  0.00  0.00      PROA  
ATOM   4718  CG2 VAL P 750      18.486  -1.850  22.547  0.00  0.00      PROA  
ATOM   4719 HG21 VAL P 750      19.388  -1.758  21.905  0.00  0.00      PROA  
ATOM   4720 HG22 VAL P 750      18.204  -0.840  22.913  0.00  0.00      PROA  
ATOM   4721 HG23 VAL P 750      17.587  -2.116  21.950  0.00  0.00      PROA  
ATOM   4722    C VAL P 750      18.242  -4.853  22.401  0.00  0.00      PROA  
ATOM   4723    O VAL P 750      18.526  -4.744  21.225  0.00  0.00      PROA  
ATOM   4724    N PRO P 751      17.169  -5.541  22.722  0.00  0.00      PROA  
ATOM   4725   CD PRO P 751      16.789  -5.984  24.075  0.00  0.00      PROA  
ATOM   4726  HD1 PRO P 751      16.544  -5.137  24.750  0.00  0.00      PROA  
ATOM   4727  HD2 PRO P 751      17.590  -6.659  24.445  0.00  0.00      PROA  
ATOM   4728   CA PRO P 751      16.285  -6.223  21.662  0.00  0.00      PROA  
ATOM   4729   HA PRO P 751      16.911  -6.608  20.870  0.00  0.00      PROA  
ATOM   4730   CB PRO P 751      15.459  -7.250  22.430  0.00  0.00      PROA  
ATOM   4731  HB1 PRO P 751      16.028  -8.195  22.301  0.00  0.00      PROA  
ATOM   4732  HB2 PRO P 751      14.443  -7.546  22.091  0.00  0.00      PROA  
ATOM   4733   CG PRO P 751      15.551  -6.836  23.889  0.00  0.00      PROA  
ATOM   4734  HG1 PRO P 751      14.644  -6.198  23.969  0.00  0.00      PROA  
ATOM   4735  HG2 PRO P 751      15.448  -7.697  24.583  0.00  0.00      PROA  
ATOM   4736    C PRO P 751      15.487  -5.128  21.002  0.00  0.00      PROA  
ATOM   4737    O PRO P 751      14.906  -4.274  21.692  0.00  0.00      PROA  
ATOM   4738    N SER P 752      15.489  -5.076  19.671  0.00  0.00      PROA  
ATOM   4739   HN SER P 752      16.078  -5.647  19.104  0.00  0.00      PROA  
ATOM   4740   CA SER P 752      14.699  -4.155  18.975  0.00  0.00      PROA  
ATOM   4741   HA SER P 752      14.904  -3.173  19.375  0.00  0.00      PROA  
ATOM   4742   CB SER P 752      15.069  -4.277  17.457  0.00  0.00      PROA  
ATOM   4743  HB1 SER P 752      16.177  -4.232  17.400  0.00  0.00      PROA  
ATOM   4744  HB2 SER P 752      14.470  -3.467  16.989  0.00  0.00      PROA  
ATOM   4745   OG SER P 752      14.729  -5.547  16.886  0.00  0.00      PROA  
ATOM   4746  HG1 SER P 752      15.323  -6.210  17.246  0.00  0.00      PROA  
ATOM   4747    C SER P 752      13.254  -4.465  19.151  0.00  0.00      PROA  
ATOM   4748    O SER P 752      12.893  -5.632  19.256  0.00  0.00      PROA  
ATOM   4749    N PRO P 753      12.386  -3.496  19.385  0.00  0.00      PROA  
ATOM   4750   CD PRO P 753      12.593  -2.017  19.667  0.00  0.00      PROA  
ATOM   4751  HD1 PRO P 753      13.137  -1.493  18.852  0.00  0.00      PROA  
ATOM   4752  HD2 PRO P 753      13.210  -2.005  20.590  0.00  0.00      PROA  
ATOM   4753   CA PRO P 753      10.976  -3.776  19.324  0.00  0.00      PROA  
ATOM   4754   HA PRO P 753      10.707  -4.429  20.142  0.00  0.00      PROA  
ATOM   4755   CB PRO P 753      10.297  -2.405  19.255  0.00  0.00      PROA  
ATOM   4756  HB1 PRO P 753       9.416  -2.541  19.917  0.00  0.00      PROA  
ATOM   4757  HB2 PRO P 753       9.925  -2.045  18.272  0.00  0.00      PROA  
ATOM   4758   CG PRO P 753      11.243  -1.401  19.939  0.00  0.00      PROA  
ATOM   4759  HG1 PRO P 753      11.187  -0.472  19.332  0.00  0.00      PROA  
ATOM   4760  HG2 PRO P 753      11.139  -1.121  21.009  0.00  0.00      PROA  
ATOM   4761    C PRO P 753      10.355  -4.608  18.188  0.00  0.00      PROA  
ATOM   4762    O PRO P 753      10.735  -4.443  17.020  0.00  0.00      PROA  
ATOM   4763    N LYS P 754       9.485  -5.556  18.519  0.00  0.00      PROA  
ATOM   4764   HN LYS P 754       9.247  -5.670  19.480  0.00  0.00      PROA  
ATOM   4765   CA LYS P 754       9.088  -6.679  17.626  0.00  0.00      PROA  
ATOM   4766   HA LYS P 754       9.488  -6.618  16.624  0.00  0.00      PROA  
ATOM   4767   CB LYS P 754       9.331  -8.088  18.313  0.00  0.00      PROA  
ATOM   4768  HB1 LYS P 754       8.954  -8.877  17.627  0.00  0.00      PROA  
ATOM   4769  HB2 LYS P 754       8.829  -8.124  19.304  0.00  0.00      PROA  
ATOM   4770   CG LYS P 754      10.834  -8.330  18.585  0.00  0.00      PROA  
ATOM   4771  HG1 LYS P 754      10.965  -9.274  19.155  0.00  0.00      PROA  
ATOM   4772  HG2 LYS P 754      11.202  -7.550  19.286  0.00  0.00      PROA  
ATOM   4773   CD LYS P 754      11.766  -8.377  17.357  0.00  0.00      PROA  
ATOM   4774  HD1 LYS P 754      11.717  -7.345  16.947  0.00  0.00      PROA  
ATOM   4775  HD2 LYS P 754      11.410  -9.073  16.568  0.00  0.00      PROA  
ATOM   4776   CE LYS P 754      13.205  -8.851  17.533  0.00  0.00      PROA  
ATOM   4777  HE1 LYS P 754      13.855  -8.577  16.674  0.00  0.00      PROA  
ATOM   4778  HE2 LYS P 754      13.150  -9.943  17.732  0.00  0.00      PROA  
ATOM   4779   NZ LYS P 754      13.830  -8.169  18.698  0.00  0.00      PROA  
ATOM   4780  HZ1 LYS P 754      14.790  -7.904  18.400  0.00  0.00      PROA  
ATOM   4781  HZ2 LYS P 754      13.741  -8.745  19.559  0.00  0.00      PROA  
ATOM   4782  HZ3 LYS P 754      13.363  -7.245  18.793  0.00  0.00      PROA  
ATOM   4783    C LYS P 754       7.577  -6.603  17.495  0.00  0.00      PROA  
ATOM   4784    O LYS P 754       6.835  -6.168  18.363  0.00  0.00      PROA  
ATOM   4785    N LEU P 755       7.055  -6.857  16.296  0.00  0.00      PROA  
ATOM   4786   HN LEU P 755       7.718  -7.313  15.706  0.00  0.00      PROA  
ATOM   4787   CA LEU P 755       5.757  -6.611  15.850  0.00  0.00      PROA  
ATOM   4788   HA LEU P 755       5.486  -5.571  15.957  0.00  0.00      PROA  
ATOM   4789   CB LEU P 755       5.605  -6.929  14.270  0.00  0.00      PROA  
ATOM   4790  HB1 LEU P 755       6.147  -7.847  13.958  0.00  0.00      PROA  
ATOM   4791  HB2 LEU P 755       6.063  -6.163  13.610  0.00  0.00      PROA  
ATOM   4792   CG LEU P 755       4.120  -6.968  13.652  0.00  0.00      PROA  
ATOM   4793   HG LEU P 755       3.565  -7.760  14.199  0.00  0.00      PROA  
ATOM   4794  CD1 LEU P 755       3.380  -5.701  13.856  0.00  0.00      PROA  
ATOM   4795 HD11 LEU P 755       2.386  -5.772  13.364  0.00  0.00      PROA  
ATOM   4796 HD12 LEU P 755       3.964  -4.826  13.499  0.00  0.00      PROA  
ATOM   4797 HD13 LEU P 755       3.107  -5.317  14.862  0.00  0.00      PROA  
ATOM   4798  CD2 LEU P 755       4.137  -7.391  12.138  0.00  0.00      PROA  
ATOM   4799 HD21 LEU P 755       4.581  -8.389  11.934  0.00  0.00      PROA  
ATOM   4800 HD22 LEU P 755       4.661  -6.653  11.493  0.00  0.00      PROA  
ATOM   4801 HD23 LEU P 755       3.096  -7.337  11.752  0.00  0.00      PROA  
ATOM   4802    C LEU P 755       4.751  -7.375  16.687  0.00  0.00      PROA  
ATOM   4803    O LEU P 755       4.898  -8.629  16.871  0.00  0.00      PROA  
ATOM   4804    N GLN P 756       3.733  -6.749  17.305  0.00  0.00      PROA  
ATOM   4805   HN GLN P 756       3.552  -5.816  17.002  0.00  0.00      PROA  
ATOM   4806   CA GLN P 756       2.681  -7.445  18.065  0.00  0.00      PROA  
ATOM   4807   HA GLN P 756       3.146  -8.325  18.485  0.00  0.00      PROA  
ATOM   4808   CB GLN P 756       2.029  -6.442  19.100  0.00  0.00      PROA  
ATOM   4809  HB1 GLN P 756       1.468  -7.115  19.784  0.00  0.00      PROA  
ATOM   4810  HB2 GLN P 756       1.401  -5.729  18.525  0.00  0.00      PROA  
ATOM   4811   CG GLN P 756       2.976  -5.578  19.943  0.00  0.00      PROA  
ATOM   4812  HG1 GLN P 756       2.442  -4.822  20.557  0.00  0.00      PROA  
ATOM   4813  HG2 GLN P 756       3.589  -5.048  19.183  0.00  0.00      PROA  
ATOM   4814   CD GLN P 756       3.807  -6.336  20.945  0.00  0.00      PROA  
ATOM   4815  OE1 GLN P 756       3.280  -6.492  22.053  0.00  0.00      PROA  
ATOM   4816  NE2 GLN P 756       5.084  -6.689  20.594  0.00  0.00      PROA  
ATOM   4817 HE21 GLN P 756       5.602  -6.368  19.801  0.00  0.00      PROA  
ATOM   4818 HE22 GLN P 756       5.425  -7.335  21.277  0.00  0.00      PROA  
ATOM   4819    C GLN P 756       1.671  -7.939  17.090  0.00  0.00      PROA  
ATOM   4820    O GLN P 756       1.245  -7.216  16.198  0.00  0.00      PROA  
ATOM   4821    N VAL P 757       1.262  -9.205  17.273  0.00  0.00      PROA  
ATOM   4822   HN VAL P 757       1.738  -9.786  17.928  0.00  0.00      PROA  
ATOM   4823   CA VAL P 757       0.363  -9.935  16.393  0.00  0.00      PROA  
ATOM   4824   HA VAL P 757       0.218  -9.313  15.522  0.00  0.00      PROA  
ATOM   4825   CB VAL P 757       0.922 -11.275  15.869  0.00  0.00      PROA  
ATOM   4826   HB VAL P 757       1.034 -12.022  16.684  0.00  0.00      PROA  
ATOM   4827  CG1 VAL P 757       0.030 -11.800  14.736  0.00  0.00      PROA  
ATOM   4828 HG11 VAL P 757       0.660 -12.634  14.360  0.00  0.00      PROA  
ATOM   4829 HG12 VAL P 757      -0.119 -11.083  13.900  0.00  0.00      PROA  
ATOM   4830 HG13 VAL P 757      -0.946 -12.178  15.108  0.00  0.00      PROA  
ATOM   4831  CG2 VAL P 757       2.442 -10.995  15.319  0.00  0.00      PROA  
ATOM   4832 HG21 VAL P 757       3.048 -10.642  16.181  0.00  0.00      PROA  
ATOM   4833 HG22 VAL P 757       2.434 -10.179  14.566  0.00  0.00      PROA  
ATOM   4834 HG23 VAL P 757       2.929 -11.908  14.917  0.00  0.00      PROA  
ATOM   4835    C VAL P 757      -0.977 -10.113  17.075  0.00  0.00      PROA  
ATOM   4836    O VAL P 757      -1.041 -10.690  18.177  0.00  0.00      PROA  
ATOM   4837    N PRO P 758      -2.076  -9.640  16.575  0.00  0.00      PROA  
ATOM   4838   CD PRO P 758      -2.167  -8.746  15.457  0.00  0.00      PROA  
ATOM   4839  HD1 PRO P 758      -2.014  -9.373  14.552  0.00  0.00      PROA  
ATOM   4840  HD2 PRO P 758      -1.399  -7.950  15.562  0.00  0.00      PROA  
ATOM   4841   CA PRO P 758      -3.351 -10.048  17.073  0.00  0.00      PROA  
ATOM   4842   HA PRO P 758      -3.336  -9.899  18.143  0.00  0.00      PROA  
ATOM   4843   CB PRO P 758      -4.360  -9.064  16.374  0.00  0.00      PROA  
ATOM   4844  HB1 PRO P 758      -5.010  -8.708  17.201  0.00  0.00      PROA  
ATOM   4845  HB2 PRO P 758      -5.054  -9.471  15.608  0.00  0.00      PROA  
ATOM   4846   CG PRO P 758      -3.532  -8.055  15.665  0.00  0.00      PROA  
ATOM   4847  HG1 PRO P 758      -4.044  -7.663  14.760  0.00  0.00      PROA  
ATOM   4848  HG2 PRO P 758      -3.446  -7.221  16.394  0.00  0.00      PROA  
ATOM   4849    C PRO P 758      -3.685 -11.515  16.809  0.00  0.00      PROA  
ATOM   4850    O PRO P 758      -3.442 -12.007  15.719  0.00  0.00      PROA  
ATOM   4851    N SER P 759      -4.144 -12.219  17.823  0.00  0.00      PROA  
ATOM   4852   HN SER P 759      -4.362 -11.690  18.640  0.00  0.00      PROA  
ATOM   4853   CA SER P 759      -4.457 -13.633  17.721  0.00  0.00      PROA  
ATOM   4854   HA SER P 759      -4.831 -13.952  16.759  0.00  0.00      PROA  
ATOM   4855   CB SER P 759      -3.189 -14.512  18.091  0.00  0.00      PROA  
ATOM   4856  HB1 SER P 759      -2.373 -14.194  17.408  0.00  0.00      PROA  
ATOM   4857  HB2 SER P 759      -3.364 -15.550  17.737  0.00  0.00      PROA  
ATOM   4858   OG SER P 759      -2.779 -14.384  19.461  0.00  0.00      PROA  
ATOM   4859  HG1 SER P 759      -2.569 -13.467  19.654  0.00  0.00      PROA  
ATOM   4860    C SER P 759      -5.729 -14.022  18.523  0.00  0.00      PROA  
ATOM   4861    O SER P 759      -5.699 -13.913  19.762  0.00  0.00      PROA  
ATOM   4862    N VAL P 760      -6.776 -14.527  17.876  0.00  0.00      PROA  
ATOM   4863   HN VAL P 760      -6.686 -14.691  16.897  0.00  0.00      PROA  
ATOM   4864   CA VAL P 760      -8.021 -15.076  18.477  0.00  0.00      PROA  
ATOM   4865   HA VAL P 760      -8.472 -15.375  17.542  0.00  0.00      PROA  
ATOM   4866   CB VAL P 760      -7.848 -16.377  19.183  0.00  0.00      PROA  
ATOM   4867   HB VAL P 760      -7.197 -16.081  20.033  0.00  0.00      PROA  
ATOM   4868  CG1 VAL P 760      -9.094 -16.996  19.894  0.00  0.00      PROA  
ATOM   4869 HG11 VAL P 760      -9.544 -16.217  20.546  0.00  0.00      PROA  
ATOM   4870 HG12 VAL P 760      -8.626 -17.854  20.422  0.00  0.00      PROA  
ATOM   4871 HG13 VAL P 760      -9.825 -17.301  19.115  0.00  0.00      PROA  
ATOM   4872  CG2 VAL P 760      -7.169 -17.504  18.388  0.00  0.00      PROA  
ATOM   4873 HG21 VAL P 760      -6.279 -17.081  17.875  0.00  0.00      PROA  
ATOM   4874 HG22 VAL P 760      -7.914 -17.840  17.636  0.00  0.00      PROA  
ATOM   4875 HG23 VAL P 760      -6.819 -18.373  18.985  0.00  0.00      PROA  
ATOM   4876    C VAL P 760      -9.043 -14.038  18.988  0.00  0.00      PROA  
ATOM   4877    O VAL P 760      -8.680 -13.103  19.646  0.00  0.00      PROA  
ATOM   4878    N PHE P 761     -10.308 -14.096  18.509  0.00  0.00      PROA  
ATOM   4879   HN PHE P 761     -10.468 -14.708  17.738  0.00  0.00      PROA  
ATOM   4880   CA PHE P 761     -11.417 -13.223  18.856  0.00  0.00      PROA  
ATOM   4881   HA PHE P 761     -11.282 -12.264  18.377  0.00  0.00      PROA  
ATOM   4882   CB PHE P 761     -12.614 -13.766  18.062  0.00  0.00      PROA  
ATOM   4883  HB1 PHE P 761     -12.784 -14.840  18.290  0.00  0.00      PROA  
ATOM   4884  HB2 PHE P 761     -12.459 -13.486  16.998  0.00  0.00      PROA  
ATOM   4885   CG PHE P 761     -13.939 -13.053  18.362  0.00  0.00      PROA  
ATOM   4886  CD1 PHE P 761     -14.204 -11.790  17.815  0.00  0.00      PROA  
ATOM   4887  HD1 PHE P 761     -13.558 -11.319  17.088  0.00  0.00      PROA  
ATOM   4888  CE1 PHE P 761     -15.405 -11.134  18.295  0.00  0.00      PROA  
ATOM   4889  HE1 PHE P 761     -15.719 -10.216  17.820  0.00  0.00      PROA  
ATOM   4890   CZ PHE P 761     -16.208 -11.770  19.226  0.00  0.00      PROA  
ATOM   4891   HZ PHE P 761     -17.121 -11.323  19.592  0.00  0.00      PROA  
ATOM   4892  CD2 PHE P 761     -14.831 -13.701  19.211  0.00  0.00      PROA  
ATOM   4893  HD2 PHE P 761     -14.598 -14.734  19.418  0.00  0.00      PROA  
ATOM   4894  CE2 PHE P 761     -15.901 -13.010  19.744  0.00  0.00      PROA  
ATOM   4895  HE2 PHE P 761     -16.524 -13.489  20.485  0.00  0.00      PROA  
ATOM   4896    C PHE P 761     -11.743 -12.812  20.339  0.00  0.00      PROA  
ATOM   4897    O PHE P 761     -11.563 -13.558  21.308  0.00  0.00      PROA  
ATOM   4898    N LYS P 762     -12.266 -11.557  20.532  0.00  0.00      PROA  
ATOM   4899   HN LYS P 762     -12.364 -10.888  19.800  0.00  0.00      PROA  
ATOM   4900   CA LYS P 762     -12.665 -11.097  21.854  0.00  0.00      PROA  
ATOM   4901   HA LYS P 762     -12.948 -11.952  22.450  0.00  0.00      PROA  
ATOM   4902   CB LYS P 762     -11.565 -10.232  22.576  0.00  0.00      PROA  
ATOM   4903  HB1 LYS P 762     -11.335  -9.408  21.867  0.00  0.00      PROA  
ATOM   4904  HB2 LYS P 762     -10.629 -10.824  22.485  0.00  0.00      PROA  
ATOM   4905   CG LYS P 762     -11.879  -9.388  23.852  0.00  0.00      PROA  
ATOM   4906  HG1 LYS P 762     -12.210 -10.135  24.605  0.00  0.00      PROA  
ATOM   4907  HG2 LYS P 762     -12.721  -8.685  23.677  0.00  0.00      PROA  
ATOM   4908   CD LYS P 762     -10.680  -8.535  24.475  0.00  0.00      PROA  
ATOM   4909  HD1 LYS P 762     -10.019  -8.187  23.653  0.00  0.00      PROA  
ATOM   4910  HD2 LYS P 762      -9.963  -9.250  24.932  0.00  0.00      PROA  
ATOM   4911   CE LYS P 762     -11.054  -7.468  25.457  0.00  0.00      PROA  
ATOM   4912  HE1 LYS P 762     -11.710  -6.676  25.038  0.00  0.00      PROA  
ATOM   4913  HE2 LYS P 762     -10.105  -7.024  25.826  0.00  0.00      PROA  
ATOM   4914   NZ LYS P 762     -11.666  -7.994  26.685  0.00  0.00      PROA  
ATOM   4915  HZ1 LYS P 762     -12.674  -8.211  26.542  0.00  0.00      PROA  
ATOM   4916  HZ2 LYS P 762     -11.521  -7.336  27.477  0.00  0.00      PROA  
ATOM   4917  HZ3 LYS P 762     -11.144  -8.852  26.952  0.00  0.00      PROA  
ATOM   4918    C LYS P 762     -13.987 -10.275  21.765  0.00  0.00      PROA  
ATOM   4919    O LYS P 762     -14.119  -9.459  20.876  0.00  0.00      PROA  
ATOM   4920    N PRO P 763     -15.093 -10.354  22.514  0.00  0.00      PROA  
ATOM   4921   CD PRO P 763     -15.294 -11.410  23.549  0.00  0.00      PROA  
ATOM   4922  HD1 PRO P 763     -14.548 -11.346  24.370  0.00  0.00      PROA  
ATOM   4923  HD2 PRO P 763     -15.096 -12.404  23.094  0.00  0.00      PROA  
ATOM   4924   CA PRO P 763     -16.323  -9.725  22.082  0.00  0.00      PROA  
ATOM   4925   HA PRO P 763     -16.387  -9.775  21.005  0.00  0.00      PROA  
ATOM   4926   CB PRO P 763     -17.353 -10.773  22.579  0.00  0.00      PROA  
ATOM   4927  HB1 PRO P 763     -17.297 -11.673  21.930  0.00  0.00      PROA  
ATOM   4928  HB2 PRO P 763     -18.404 -10.425  22.673  0.00  0.00      PROA  
ATOM   4929   CG PRO P 763     -16.712 -11.148  23.946  0.00  0.00      PROA  
ATOM   4930  HG1 PRO P 763     -16.668 -10.253  24.604  0.00  0.00      PROA  
ATOM   4931  HG2 PRO P 763     -17.124 -12.089  24.370  0.00  0.00      PROA  
ATOM   4932    C PRO P 763     -16.571  -8.286  22.571  0.00  0.00      PROA  
ATOM   4933    O PRO P 763     -17.258  -8.029  23.489  0.00  0.00      PROA  
ATOM   4934    N THR P 764     -15.951  -7.311  21.806  0.00  0.00      PROA  
ATOM   4935   HN THR P 764     -15.408  -7.636  21.035  0.00  0.00      PROA  
ATOM   4936   CA THR P 764     -15.777  -5.914  21.994  0.00  0.00      PROA  
ATOM   4937   HA THR P 764     -15.402  -5.899  23.006  0.00  0.00      PROA  
ATOM   4938   CB THR P 764     -14.763  -5.176  21.027  0.00  0.00      PROA  
ATOM   4939   HB THR P 764     -14.802  -4.068  21.104  0.00  0.00      PROA  
ATOM   4940  OG1 THR P 764     -15.022  -5.606  19.702  0.00  0.00      PROA  
ATOM   4941  HG1 THR P 764     -14.789  -4.865  19.138  0.00  0.00      PROA  
ATOM   4942  CG2 THR P 764     -13.347  -5.652  21.219  0.00  0.00      PROA  
ATOM   4943 HG21 THR P 764     -13.263  -6.739  21.435  0.00  0.00      PROA  
ATOM   4944 HG22 THR P 764     -12.775  -5.119  22.008  0.00  0.00      PROA  
ATOM   4945 HG23 THR P 764     -12.734  -5.478  20.309  0.00  0.00      PROA  
ATOM   4946    C THR P 764     -16.998  -5.024  22.148  0.00  0.00      PROA  
ATOM   4947    O THR P 764     -17.908  -5.076  21.371  0.00  0.00      PROA  
ATOM   4948    N ARG P 765     -16.954  -4.110  23.178  0.00  0.00      PROA  
ATOM   4949   HN ARG P 765     -16.050  -4.117  23.599  0.00  0.00      PROA  
ATOM   4950   CA ARG P 765     -17.900  -3.166  23.657  0.00  0.00      PROA  
ATOM   4951   HA ARG P 765     -17.535  -2.925  24.644  0.00  0.00      PROA  
ATOM   4952   CB ARG P 765     -18.053  -1.997  22.682  0.00  0.00      PROA  
ATOM   4953  HB1 ARG P 765     -18.825  -1.313  23.096  0.00  0.00      PROA  
ATOM   4954  HB2 ARG P 765     -18.514  -2.459  21.783  0.00  0.00      PROA  
ATOM   4955   CG ARG P 765     -16.724  -1.337  22.375  0.00  0.00      PROA  
ATOM   4956  HG1 ARG P 765     -16.925  -0.546  21.622  0.00  0.00      PROA  
ATOM   4957  HG2 ARG P 765     -16.050  -2.056  21.862  0.00  0.00      PROA  
ATOM   4958   CD ARG P 765     -16.025  -0.681  23.674  0.00  0.00      PROA  
ATOM   4959  HD1 ARG P 765     -15.105  -0.143  23.359  0.00  0.00      PROA  
ATOM   4960  HD2 ARG P 765     -15.726  -1.518  24.340  0.00  0.00      PROA  
ATOM   4961   NE ARG P 765     -17.130   0.103  24.365  0.00  0.00      PROA  
ATOM   4962   HE ARG P 765     -17.300  -0.264  25.280  0.00  0.00      PROA  
ATOM   4963   CZ ARG P 765     -17.799   1.220  24.070  0.00  0.00      PROA  
ATOM   4964  NH1 ARG P 765     -18.690   1.479  24.934  0.00  0.00      PROA  
ATOM   4965 HH11 ARG P 765     -18.819   0.911  25.747  0.00  0.00      PROA  
ATOM   4966 HH12 ARG P 765     -19.218   2.324  24.843  0.00  0.00      PROA  
ATOM   4967  NH2 ARG P 765     -17.394   2.115  23.198  0.00  0.00      PROA  
ATOM   4968 HH21 ARG P 765     -16.517   1.877  22.780  0.00  0.00      PROA  
ATOM   4969 HH22 ARG P 765     -17.807   3.015  23.058  0.00  0.00      PROA  
ATOM   4970    C ARG P 765     -19.270  -3.753  24.067  0.00  0.00      PROA  
ATOM   4971    O ARG P 765     -19.471  -4.980  24.239  0.00  0.00      PROA  
ATOM   4972    N ASP P 766     -20.219  -2.816  24.356  0.00  0.00      PROA  
ATOM   4973   HN ASP P 766     -20.016  -1.842  24.291  0.00  0.00      PROA  
ATOM   4974   CA ASP P 766     -21.514  -3.099  24.908  0.00  0.00      PROA  
ATOM   4975   HA ASP P 766     -21.339  -3.798  25.713  0.00  0.00      PROA  
ATOM   4976   CB ASP P 766     -22.027  -1.752  25.543  0.00  0.00      PROA  
ATOM   4977  HB1 ASP P 766     -23.054  -2.079  25.811  0.00  0.00      PROA  
ATOM   4978  HB2 ASP P 766     -22.061  -0.996  24.730  0.00  0.00      PROA  
ATOM   4979   CG ASP P 766     -21.272  -1.362  26.766  0.00  0.00      PROA  
ATOM   4980  OD1 ASP P 766     -21.068  -2.332  27.571  0.00  0.00      PROA  
ATOM   4981  OD2 ASP P 766     -20.981  -0.166  27.030  0.00  0.00      PROA  
ATOM   4982    C ASP P 766     -22.448  -3.750  23.882  0.00  0.00      PROA  
ATOM   4983    O ASP P 766     -22.759  -3.243  22.826  0.00  0.00      PROA  
ATOM   4984    N ASP P 767     -23.081  -4.906  24.244  0.00  0.00      PROA  
ATOM   4985   HN ASP P 767     -22.676  -5.338  25.046  0.00  0.00      PROA  
ATOM   4986   CA ASP P 767     -24.209  -5.402  23.490  0.00  0.00      PROA  
ATOM   4987   HA ASP P 767     -24.522  -6.221  24.120  0.00  0.00      PROA  
ATOM   4988   CB ASP P 767     -25.385  -4.390  23.556  0.00  0.00      PROA  
ATOM   4989  HB1 ASP P 767     -25.212  -3.470  22.959  0.00  0.00      PROA  
ATOM   4990  HB2 ASP P 767     -25.592  -4.040  24.590  0.00  0.00      PROA  
ATOM   4991   CG ASP P 767     -26.795  -4.916  23.242  0.00  0.00      PROA  
ATOM   4992  OD1 ASP P 767     -27.745  -4.154  22.896  0.00  0.00      PROA  
ATOM   4993  OD2 ASP P 767     -26.944  -6.176  23.300  0.00  0.00      PROA  
ATOM   4994    C ASP P 767     -23.968  -6.043  22.084  0.00  0.00      PROA  
ATOM   4995    O ASP P 767     -23.689  -5.409  21.050  0.00  0.00      PROA  
ATOM   4996    N ARG P 768     -23.998  -7.395  21.940  0.00  0.00      PROA  
ATOM   4997   HN ARG P 768     -24.313  -7.924  22.724  0.00  0.00      PROA  
ATOM   4998   CA ARG P 768     -23.402  -8.066  20.867  0.00  0.00      PROA  
ATOM   4999   HA ARG P 768     -22.932  -7.423  20.138  0.00  0.00      PROA  
ATOM   5000   CB ARG P 768     -22.337  -9.064  21.460  0.00  0.00      PROA  
ATOM   5001  HB1 ARG P 768     -21.914  -9.720  20.669  0.00  0.00      PROA  
ATOM   5002  HB2 ARG P 768     -22.884  -9.728  22.164  0.00  0.00      PROA  
ATOM   5003   CG ARG P 768     -21.304  -8.366  22.370  0.00  0.00      PROA  
ATOM   5004  HG1 ARG P 768     -20.813  -9.134  23.004  0.00  0.00      PROA  
ATOM   5005  HG2 ARG P 768     -21.863  -7.753  23.109  0.00  0.00      PROA  
ATOM   5006   CD ARG P 768     -20.166  -7.602  21.631  0.00  0.00      PROA  
ATOM   5007  HD1 ARG P 768     -19.347  -7.256  22.297  0.00  0.00      PROA  
ATOM   5008  HD2 ARG P 768     -20.570  -6.722  21.086  0.00  0.00      PROA  
ATOM   5009   NE ARG P 768     -19.528  -8.435  20.518  0.00  0.00      PROA  
ATOM   5010   HE ARG P 768     -19.629  -9.430  20.551  0.00  0.00      PROA  
ATOM   5011   CZ ARG P 768     -18.915  -7.962  19.414  0.00  0.00      PROA  
ATOM   5012  NH1 ARG P 768     -18.805  -8.830  18.382  0.00  0.00      PROA  
ATOM   5013 HH11 ARG P 768     -19.236  -9.714  18.562  0.00  0.00      PROA  
ATOM   5014 HH12 ARG P 768     -18.264  -8.604  17.572  0.00  0.00      PROA  
ATOM   5015  NH2 ARG P 768     -18.436  -6.784  19.243  0.00  0.00      PROA  
ATOM   5016 HH21 ARG P 768     -18.144  -6.294  20.064  0.00  0.00      PROA  
ATOM   5017 HH22 ARG P 768     -18.132  -6.377  18.381  0.00  0.00      PROA  
ATOM   5018    C ARG P 768     -24.429  -8.889  20.136  0.00  0.00      PROA  
ATOM   5019    O ARG P 768     -24.920  -9.891  20.647  0.00  0.00      PROA  
ATOM   5020    N GLY P 769     -24.841  -8.370  18.935  0.00  0.00      PROA  
ATOM   5021   HN GLY P 769     -24.611  -7.417  18.754  0.00  0.00      PROA  
ATOM   5022   CA GLY P 769     -25.667  -9.220  18.097  0.00  0.00      PROA  
ATOM   5023  HA1 GLY P 769     -25.596  -8.728  17.138  0.00  0.00      PROA  
ATOM   5024  HA2 GLY P 769     -26.605  -9.336  18.620  0.00  0.00      PROA  
ATOM   5025    C GLY P 769     -25.304 -10.600  17.831  0.00  0.00      PROA  
ATOM   5026    O GLY P 769     -24.203 -11.106  18.028  0.00  0.00      PROA  
ATOM   5027    N TRP P 770     -26.270 -11.292  17.167  0.00  0.00      PROA  
ATOM   5028   HN TRP P 770     -27.112 -10.827  16.904  0.00  0.00      PROA  
ATOM   5029   CA TRP P 770     -25.873 -12.637  16.655  0.00  0.00      PROA  
ATOM   5030   HA TRP P 770     -24.956 -13.008  17.089  0.00  0.00      PROA  
ATOM   5031   CB TRP P 770     -26.866 -13.773  17.113  0.00  0.00      PROA  
ATOM   5032  HB1 TRP P 770     -27.894 -13.504  16.789  0.00  0.00      PROA  
ATOM   5033  HB2 TRP P 770     -26.935 -13.769  18.222  0.00  0.00      PROA  
ATOM   5034   CG TRP P 770     -26.434 -15.096  16.553  0.00  0.00      PROA  
ATOM   5035  CD1 TRP P 770     -25.345 -15.851  16.921  0.00  0.00      PROA  
ATOM   5036  HD1 TRP P 770     -24.832 -15.632  17.846  0.00  0.00      PROA  
ATOM   5037  NE1 TRP P 770     -25.273 -17.005  16.193  0.00  0.00      PROA  
ATOM   5038  HE1 TRP P 770     -24.503 -17.602  16.142  0.00  0.00      PROA  
ATOM   5039  CE2 TRP P 770     -26.180 -16.882  15.159  0.00  0.00      PROA  
ATOM   5040  CD2 TRP P 770     -27.017 -15.762  15.414  0.00  0.00      PROA  
ATOM   5041  CE3 TRP P 770     -28.159 -15.360  14.636  0.00  0.00      PROA  
ATOM   5042  HE3 TRP P 770     -28.787 -14.509  14.857  0.00  0.00      PROA  
ATOM   5043  CZ3 TRP P 770     -28.352 -16.203  13.523  0.00  0.00      PROA  
ATOM   5044  HZ3 TRP P 770     -29.090 -16.096  12.742  0.00  0.00      PROA  
ATOM   5045  CZ2 TRP P 770     -26.364 -17.693  14.031  0.00  0.00      PROA  
ATOM   5046  HZ2 TRP P 770     -25.828 -18.585  13.743  0.00  0.00      PROA  
ATOM   5047  CH2 TRP P 770     -27.477 -17.316  13.243  0.00  0.00      PROA  
ATOM   5048  HH2 TRP P 770     -27.827 -17.939  12.433  0.00  0.00      PROA  
ATOM   5049    C TRP P 770     -25.727 -12.583  15.208  0.00  0.00      PROA  
ATOM   5050    O TRP P 770     -26.552 -12.048  14.469  0.00  0.00      PROA  
ATOM   5051    N PHE P 771     -24.592 -13.115  14.707  0.00  0.00      PROA  
ATOM   5052   HN PHE P 771     -23.906 -13.547  15.287  0.00  0.00      PROA  
ATOM   5053   CA PHE P 771     -24.415 -13.348  13.318  0.00  0.00      PROA  
ATOM   5054   HA PHE P 771     -23.422 -13.774  13.303  0.00  0.00      PROA  
ATOM   5055   CB PHE P 771     -25.390 -14.370  12.623  0.00  0.00      PROA  
ATOM   5056  HB1 PHE P 771     -26.415 -13.953  12.715  0.00  0.00      PROA  
ATOM   5057  HB2 PHE P 771     -25.361 -15.327  13.187  0.00  0.00      PROA  
ATOM   5058   CG PHE P 771     -24.978 -14.715  11.212  0.00  0.00      PROA  
ATOM   5059  CD1 PHE P 771     -23.731 -15.310  11.027  0.00  0.00      PROA  
ATOM   5060  HD1 PHE P 771     -23.018 -15.182  11.828  0.00  0.00      PROA  
ATOM   5061  CE1 PHE P 771     -23.249 -15.802   9.790  0.00  0.00      PROA  
ATOM   5062  HE1 PHE P 771     -22.294 -16.299   9.700  0.00  0.00      PROA
[truncated: 11,890,216 more chars]
