# Supplementary material for: Cryo-EM structure of the sodium-driven chloride/bicarbonate exchanger NDCBE
Source: Nat Commun. 2021 Sep 28;12:5690. doi: 10.1038/s41467-021-25998-2 (PMC8478935; doi:10.1038/s41467-021-25998-2)
Supplement: Supplementary file 7 — Supplementary Data 1 [file 41467_2021_25998_MOESM7_ESM.zip › MD_structures/NDCBE_300ns_HCO3_first_MD_step.pdb]

CRYST1  109.337  109.337  127.659  90.00  90.00  90.00 P 1           1
ATOM      1    N LEU P 451     -29.825   1.959 -18.829  0.00  0.00      PROA  
ATOM      2  HT1 LEU P 451     -30.329   2.363 -18.014  0.00  0.00      PROA  
ATOM      3  HT2 LEU P 451     -30.194   2.481 -19.650  0.00  0.00      PROA  
ATOM      4  HT3 LEU P 451     -28.810   2.158 -18.723  0.00  0.00      PROA  
ATOM      5   CA LEU P 451     -29.940   0.487 -19.104  0.00  0.00      PROA  
ATOM      6   HA LEU P 451     -30.930   0.393 -19.525  0.00  0.00      PROA  
ATOM      7   CB LEU P 451     -28.898  -0.115 -20.134  0.00  0.00      PROA  
ATOM      8  HB1 LEU P 451     -29.055  -1.214 -20.167  0.00  0.00      PROA  
ATOM      9  HB2 LEU P 451     -27.906   0.222 -19.766  0.00  0.00      PROA  
ATOM     10   CG LEU P 451     -29.080   0.348 -21.599  0.00  0.00      PROA  
ATOM     11   HG LEU P 451     -30.111   0.760 -21.650  0.00  0.00      PROA  
ATOM     12  CD1 LEU P 451     -28.018   1.441 -21.851  0.00  0.00      PROA  
ATOM     13 HD11 LEU P 451     -28.082   2.212 -21.053  0.00  0.00      PROA  
ATOM     14 HD12 LEU P 451     -28.061   1.884 -22.869  0.00  0.00      PROA  
ATOM     15 HD13 LEU P 451     -26.996   1.062 -21.634  0.00  0.00      PROA  
ATOM     16  CD2 LEU P 451     -28.943  -0.746 -22.638  0.00  0.00      PROA  
ATOM     17 HD21 LEU P 451     -27.933  -1.209 -22.633  0.00  0.00      PROA  
ATOM     18 HD22 LEU P 451     -29.177  -0.346 -23.647  0.00  0.00      PROA  
ATOM     19 HD23 LEU P 451     -29.618  -1.597 -22.403  0.00  0.00      PROA  
ATOM     20    C LEU P 451     -29.845  -0.227 -17.761  0.00  0.00      PROA  
ATOM     21    O LEU P 451     -30.708  -0.035 -16.940  0.00  0.00      PROA  
ATOM     22    N PHE P 452     -28.760  -0.985 -17.546  0.00  0.00      PROA  
ATOM     23   HN PHE P 452     -28.235  -1.259 -18.348  0.00  0.00      PROA  
ATOM     24   CA PHE P 452     -28.586  -1.702 -16.313  0.00  0.00      PROA  
ATOM     25   HA PHE P 452     -28.808  -0.979 -15.542  0.00  0.00      PROA  
ATOM     26   CB PHE P 452     -29.524  -3.049 -16.085  0.00  0.00      PROA  
ATOM     27  HB1 PHE P 452     -30.585  -2.775 -15.907  0.00  0.00      PROA  
ATOM     28  HB2 PHE P 452     -29.209  -3.522 -15.131  0.00  0.00      PROA  
ATOM     29   CG PHE P 452     -29.459  -4.054 -17.218  0.00  0.00      PROA  
ATOM     30  CD1 PHE P 452     -28.492  -5.096 -17.203  0.00  0.00      PROA  
ATOM     31  HD1 PHE P 452     -27.810  -5.271 -16.384  0.00  0.00      PROA  
ATOM     32  CE1 PHE P 452     -28.371  -5.985 -18.286  0.00  0.00      PROA  
ATOM     33  HE1 PHE P 452     -27.624  -6.762 -18.217  0.00  0.00      PROA  
ATOM     34   CZ PHE P 452     -29.081  -5.808 -19.444  0.00  0.00      PROA  
ATOM     35   HZ PHE P 452     -28.854  -6.368 -20.339  0.00  0.00      PROA  
ATOM     36  CD2 PHE P 452     -30.275  -3.949 -18.335  0.00  0.00      PROA  
ATOM     37  HD2 PHE P 452     -31.066  -3.228 -18.481  0.00  0.00      PROA  
ATOM     38  CE2 PHE P 452     -30.132  -4.821 -19.431  0.00  0.00      PROA  
ATOM     39  HE2 PHE P 452     -30.791  -4.688 -20.276  0.00  0.00      PROA  
ATOM     40    C PHE P 452     -27.185  -2.079 -16.061  0.00  0.00      PROA  
ATOM     41    O PHE P 452     -26.877  -2.859 -15.130  0.00  0.00      PROA  
ATOM     42    N GLY P 453     -26.212  -1.538 -16.815  0.00  0.00      PROA  
ATOM     43   HN GLY P 453     -26.380  -1.087 -17.688  0.00  0.00      PROA  
ATOM     44   CA GLY P 453     -24.728  -1.564 -16.506  0.00  0.00      PROA  
ATOM     45  HA1 GLY P 453     -24.638  -1.835 -15.465  0.00  0.00      PROA  
ATOM     46  HA2 GLY P 453     -24.438  -0.534 -16.656  0.00  0.00      PROA  
ATOM     47    C GLY P 453     -23.884  -2.424 -17.393  0.00  0.00      PROA  
ATOM     48    O GLY P 453     -24.397  -3.445 -17.961  0.00  0.00      PROA  
ATOM     49    N GLY P 454     -22.635  -2.032 -17.517  0.00  0.00      PROA  
ATOM     50   HN GLY P 454     -22.498  -1.126 -17.124  0.00  0.00      PROA  
ATOM     51   CA GLY P 454     -21.501  -2.588 -18.265  0.00  0.00      PROA  
ATOM     52  HA1 GLY P 454     -20.730  -1.840 -18.155  0.00  0.00      PROA  
ATOM     53  HA2 GLY P 454     -21.851  -2.908 -19.235  0.00  0.00      PROA  
ATOM     54    C GLY P 454     -21.014  -3.890 -17.746  0.00  0.00      PROA  
ATOM     55    O GLY P 454     -20.376  -4.696 -18.491  0.00  0.00      PROA  
ATOM     56    N LEU P 455     -21.308  -4.137 -16.459  0.00  0.00      PROA  
ATOM     57   HN LEU P 455     -21.903  -3.523 -15.946  0.00  0.00      PROA  
ATOM     58   CA LEU P 455     -20.907  -5.397 -15.796  0.00  0.00      PROA  
ATOM     59   HA LEU P 455     -19.876  -5.307 -15.488  0.00  0.00      PROA  
ATOM     60   CB LEU P 455     -21.855  -5.539 -14.593  0.00  0.00      PROA  
ATOM     61  HB1 LEU P 455     -21.530  -4.861 -13.775  0.00  0.00      PROA  
ATOM     62  HB2 LEU P 455     -21.680  -6.538 -14.139  0.00  0.00      PROA  
ATOM     63   CG LEU P 455     -23.387  -5.329 -14.756  0.00  0.00      PROA  
ATOM     64   HG LEU P 455     -23.625  -4.933 -15.766  0.00  0.00      PROA  
ATOM     65  CD1 LEU P 455     -24.089  -6.710 -14.651  0.00  0.00      PROA  
ATOM     66 HD11 LEU P 455     -23.707  -7.363 -15.465  0.00  0.00      PROA  
ATOM     67 HD12 LEU P 455     -25.195  -6.614 -14.611  0.00  0.00      PROA  
ATOM     68 HD13 LEU P 455     -23.621  -7.129 -13.734  0.00  0.00      PROA  
ATOM     69  CD2 LEU P 455     -24.023  -4.372 -13.785  0.00  0.00      PROA  
ATOM     70 HD21 LEU P 455     -23.676  -4.714 -12.786  0.00  0.00      PROA  
ATOM     71 HD22 LEU P 455     -25.131  -4.427 -13.740  0.00  0.00      PROA  
ATOM     72 HD23 LEU P 455     -23.749  -3.312 -13.976  0.00  0.00      PROA  
ATOM     73    C LEU P 455     -21.105  -6.724 -16.608  0.00  0.00      PROA  
ATOM     74    O LEU P 455     -20.204  -7.503 -16.622  0.00  0.00      PROA  
ATOM     75    N VAL P 456     -22.186  -6.850 -17.326  0.00  0.00      PROA  
ATOM     76   HN VAL P 456     -22.897  -6.151 -17.338  0.00  0.00      PROA  
ATOM     77   CA VAL P 456     -22.473  -7.955 -18.187  0.00  0.00      PROA  
ATOM     78   HA VAL P 456     -22.542  -8.769 -17.481  0.00  0.00      PROA  
ATOM     79   CB VAL P 456     -23.907  -8.046 -18.746  0.00  0.00      PROA  
ATOM     80   HB VAL P 456     -24.501  -8.399 -17.876  0.00  0.00      PROA  
ATOM     81  CG1 VAL P 456     -24.539  -6.704 -18.976  0.00  0.00      PROA  
ATOM     82 HG11 VAL P 456     -24.082  -6.208 -19.858  0.00  0.00      PROA  
ATOM     83 HG12 VAL P 456     -24.527  -6.078 -18.058  0.00  0.00      PROA  
ATOM     84 HG13 VAL P 456     -25.614  -6.801 -19.240  0.00  0.00      PROA  
ATOM     85  CG2 VAL P 456     -24.117  -8.931 -19.988  0.00  0.00      PROA  
ATOM     86 HG21 VAL P 456     -23.438  -8.646 -20.820  0.00  0.00      PROA  
ATOM     87 HG22 VAL P 456     -25.162  -8.958 -20.365  0.00  0.00      PROA  
ATOM     88 HG23 VAL P 456     -23.846  -9.989 -19.783  0.00  0.00      PROA  
ATOM     89    C VAL P 456     -21.529  -8.001 -19.326  0.00  0.00      PROA  
ATOM     90    O VAL P 456     -21.040  -9.079 -19.637  0.00  0.00      PROA  
ATOM     91    N LEU P 457     -21.290  -6.888 -20.039  0.00  0.00      PROA  
ATOM     92   HN LEU P 457     -21.625  -6.010 -19.705  0.00  0.00      PROA  
ATOM     93   CA LEU P 457     -20.443  -6.779 -21.266  0.00  0.00      PROA  
ATOM     94   HA LEU P 457     -20.763  -7.533 -21.971  0.00  0.00      PROA  
ATOM     95   CB LEU P 457     -20.467  -5.350 -21.905  0.00  0.00      PROA  
ATOM     96  HB1 LEU P 457     -20.106  -5.353 -22.955  0.00  0.00      PROA  
ATOM     97  HB2 LEU P 457     -20.048  -4.630 -21.171  0.00  0.00      PROA  
ATOM     98   CG LEU P 457     -21.922  -4.803 -22.002  0.00  0.00      PROA  
ATOM     99   HG LEU P 457     -22.384  -4.605 -21.012  0.00  0.00      PROA  
ATOM    100  CD1 LEU P 457     -21.824  -3.411 -22.653  0.00  0.00      PROA  
ATOM    101 HD11 LEU P 457     -21.109  -2.804 -22.058  0.00  0.00      PROA  
ATOM    102 HD12 LEU P 457     -22.772  -2.913 -22.357  0.00  0.00      PROA  
ATOM    103 HD13 LEU P 457     -21.641  -3.386 -23.748  0.00  0.00      PROA  
ATOM    104  CD2 LEU P 457     -22.851  -5.753 -22.810  0.00  0.00      PROA  
ATOM    105 HD21 LEU P 457     -23.870  -5.324 -22.923  0.00  0.00      PROA  
ATOM    106 HD22 LEU P 457     -22.847  -6.680 -22.199  0.00  0.00      PROA  
ATOM    107 HD23 LEU P 457     -22.500  -5.843 -23.861  0.00  0.00      PROA  
ATOM    108    C LEU P 457     -19.059  -7.119 -20.882  0.00  0.00      PROA  
ATOM    109    O LEU P 457     -18.252  -7.728 -21.645  0.00  0.00      PROA  
ATOM    110    N ASP P 458     -18.542  -6.630 -19.685  0.00  0.00      PROA  
ATOM    111   HN ASP P 458     -19.182  -6.108 -19.127  0.00  0.00      PROA  
ATOM    112   CA ASP P 458     -17.345  -6.849 -19.039  0.00  0.00      PROA  
ATOM    113   HA ASP P 458     -16.546  -6.554 -19.703  0.00  0.00      PROA  
ATOM    114   CB ASP P 458     -17.289  -6.012 -17.719  0.00  0.00      PROA  
ATOM    115  HB1 ASP P 458     -16.308  -6.186 -17.228  0.00  0.00      PROA  
ATOM    116  HB2 ASP P 458     -18.031  -6.405 -16.991  0.00  0.00      PROA  
ATOM    117   CG ASP P 458     -17.176  -4.567 -17.836  0.00  0.00      PROA  
ATOM    118  OD1 ASP P 458     -17.103  -3.946 -16.737  0.00  0.00      PROA  
ATOM    119  OD2 ASP P 458     -17.135  -3.919 -18.885  0.00  0.00      PROA  
ATOM    120    C ASP P 458     -17.066  -8.341 -18.881  0.00  0.00      PROA  
ATOM    121    O ASP P 458     -16.047  -8.872 -19.412  0.00  0.00      PROA  
ATOM    122    N VAL P 459     -17.941  -9.067 -18.231  0.00  0.00      PROA  
ATOM    123   HN VAL P 459     -18.588  -8.585 -17.645  0.00  0.00      PROA  
ATOM    124   CA VAL P 459     -17.959 -10.598 -18.222  0.00  0.00      PROA  
ATOM    125   HA VAL P 459     -17.042 -10.941 -17.765  0.00  0.00      PROA  
ATOM    126   CB VAL P 459     -19.069 -11.235 -17.311  0.00  0.00      PROA  
ATOM    127   HB VAL P 459     -20.096 -10.871 -17.529  0.00  0.00      PROA  
ATOM    128  CG1 VAL P 459     -19.126 -12.812 -17.326  0.00  0.00      PROA  
ATOM    129 HG11 VAL P 459     -18.088 -13.052 -17.010  0.00  0.00      PROA  
ATOM    130 HG12 VAL P 459     -19.383 -13.042 -18.382  0.00  0.00      PROA  
ATOM    131 HG13 VAL P 459     -19.927 -13.161 -16.639  0.00  0.00      PROA  
ATOM    132  CG2 VAL P 459     -18.836 -10.793 -15.882  0.00  0.00      PROA  
ATOM    133 HG21 VAL P 459     -18.497  -9.737 -15.940  0.00  0.00      PROA  
ATOM    134 HG22 VAL P 459     -17.897 -11.214 -15.462  0.00  0.00      PROA  
ATOM    135 HG23 VAL P 459     -19.698 -10.991 -15.209  0.00  0.00      PROA  
ATOM    136    C VAL P 459     -18.021 -11.187 -19.607  0.00  0.00      PROA  
ATOM    137    O VAL P 459     -17.220 -12.069 -19.907  0.00  0.00      PROA  
ATOM    138    N LYS P 460     -18.971 -10.771 -20.508  0.00  0.00      PROA  
ATOM    139   HN LYS P 460     -19.724 -10.216 -20.163  0.00  0.00      PROA  
ATOM    140   CA LYS P 460     -18.932 -11.339 -21.880  0.00  0.00      PROA  
ATOM    141   HA LYS P 460     -19.044 -12.390 -21.658  0.00  0.00      PROA  
ATOM    142   CB LYS P 460     -20.121 -10.792 -22.723  0.00  0.00      PROA  
ATOM    143  HB1 LYS P 460     -20.002 -11.025 -23.803  0.00  0.00      PROA  
ATOM    144  HB2 LYS P 460     -20.167  -9.685 -22.653  0.00  0.00      PROA  
ATOM    145   CG LYS P 460     -21.447 -11.406 -22.159  0.00  0.00      PROA  
ATOM    146  HG1 LYS P 460     -21.522 -11.190 -21.071  0.00  0.00      PROA  
ATOM    147  HG2 LYS P 460     -21.344 -12.502 -22.308  0.00  0.00      PROA  
ATOM    148   CD LYS P 460     -22.662 -10.781 -22.874  0.00  0.00      PROA  
ATOM    149  HD1 LYS P 460     -22.619  -9.673 -22.813  0.00  0.00      PROA  
ATOM    150  HD2 LYS P 460     -23.541 -11.052 -22.251  0.00  0.00      PROA  
ATOM    151   CE LYS P 460     -22.812 -11.273 -24.338  0.00  0.00      PROA  
ATOM    152  HE1 LYS P 460     -22.786 -12.383 -24.352  0.00  0.00      PROA  
ATOM    153  HE2 LYS P 460     -22.020 -10.770 -24.934  0.00  0.00      PROA  
ATOM    154   NZ LYS P 460     -24.155 -11.029 -25.066  0.00  0.00      PROA  
ATOM    155  HZ1 LYS P 460     -24.973 -11.425 -24.559  0.00  0.00      PROA  
ATOM    156  HZ2 LYS P 460     -24.084 -11.396 -26.036  0.00  0.00      PROA  
ATOM    157  HZ3 LYS P 460     -24.241  -9.993 -25.035  0.00  0.00      PROA  
ATOM    158    C LYS P 460     -17.654 -11.058 -22.705  0.00  0.00      PROA  
ATOM    159    O LYS P 460     -17.218 -11.919 -23.494  0.00  0.00      PROA  
ATOM    160    N ARG P 461     -17.027  -9.898 -22.664  0.00  0.00      PROA  
ATOM    161   HN ARG P 461     -17.319  -9.167 -22.052  0.00  0.00      PROA  
ATOM    162   CA ARG P 461     -15.743  -9.648 -23.214  0.00  0.00      PROA  
ATOM    163   HA ARG P 461     -15.844  -9.903 -24.258  0.00  0.00      PROA  
ATOM    164   CB ARG P 461     -15.390  -8.145 -23.075  0.00  0.00      PROA  
ATOM    165  HB1 ARG P 461     -14.339  -8.033 -23.419  0.00  0.00      PROA  
ATOM    166  HB2 ARG P 461     -15.400  -7.658 -22.077  0.00  0.00      PROA  
ATOM    167   CG ARG P 461     -16.017  -7.150 -24.122  0.00  0.00      PROA  
ATOM    168  HG1 ARG P 461     -17.091  -6.979 -23.896  0.00  0.00      PROA  
ATOM    169  HG2 ARG P 461     -16.048  -7.709 -25.081  0.00  0.00      PROA  
ATOM    170   CD ARG P 461     -15.199  -5.851 -24.172  0.00  0.00      PROA  
ATOM    171  HD1 ARG P 461     -15.478  -4.976 -24.798  0.00  0.00      PROA  
ATOM    172  HD2 ARG P 461     -14.155  -6.137 -24.418  0.00  0.00      PROA  
ATOM    173   NE ARG P 461     -14.986  -5.249 -22.838  0.00  0.00      PROA  
ATOM    174   HE ARG P 461     -13.998  -5.240 -22.688  0.00  0.00      PROA  
ATOM    175   CZ ARG P 461     -15.795  -4.549 -22.083  0.00  0.00      PROA  
ATOM    176  NH1 ARG P 461     -17.086  -4.487 -22.287  0.00  0.00      PROA  
ATOM    177 HH11 ARG P 461     -17.557  -4.823 -23.102  0.00  0.00      PROA  
ATOM    178 HH12 ARG P 461     -17.595  -3.812 -21.752  0.00  0.00      PROA  
ATOM    179  NH2 ARG P 461     -15.305  -3.890 -21.033  0.00  0.00      PROA  
ATOM    180 HH21 ARG P 461     -14.470  -4.280 -20.646  0.00  0.00      PROA  
ATOM    181 HH22 ARG P 461     -15.945  -3.799 -20.270  0.00  0.00      PROA  
ATOM    182    C ARG P 461     -14.616 -10.471 -22.687  0.00  0.00      PROA  
ATOM    183    O ARG P 461     -13.734 -10.964 -23.421  0.00  0.00      PROA  
ATOM    184    N LYS P 462     -14.558 -10.750 -21.431  0.00  0.00      PROA  
ATOM    185   HN LYS P 462     -15.259 -10.549 -20.752  0.00  0.00      PROA  
ATOM    186   CA LYS P 462     -13.545 -11.590 -20.890  0.00  0.00      PROA  
ATOM    187   HA LYS P 462     -12.565 -11.389 -21.295  0.00  0.00      PROA  
ATOM    188   CB LYS P 462     -13.538 -11.372 -19.373  0.00  0.00      PROA  
ATOM    189  HB1 LYS P 462     -13.121 -12.208 -18.772  0.00  0.00      PROA  
ATOM    190  HB2 LYS P 462     -14.573 -11.321 -18.973  0.00  0.00      PROA  
ATOM    191   CG LYS P 462     -12.659 -10.274 -18.783  0.00  0.00      PROA  
ATOM    192  HG1 LYS P 462     -12.724 -10.315 -17.675  0.00  0.00      PROA  
ATOM    193  HG2 LYS P 462     -13.120  -9.347 -19.187  0.00  0.00      PROA  
ATOM    194   CD LYS P 462     -11.143 -10.323 -19.173  0.00  0.00      PROA  
ATOM    195  HD1 LYS P 462     -10.621  -9.464 -18.700  0.00  0.00      PROA  
ATOM    196  HD2 LYS P 462     -11.210 -10.282 -20.282  0.00  0.00      PROA  
ATOM    197   CE LYS P 462     -10.496 -11.660 -18.819  0.00  0.00      PROA  
ATOM    198  HE1 LYS P 462     -10.957 -12.412 -19.495  0.00  0.00      PROA  
ATOM    199  HE2 LYS P 462     -10.646 -11.996 -17.770  0.00  0.00      PROA  
ATOM    200   NZ LYS P 462      -9.077 -11.685 -19.155  0.00  0.00      PROA  
ATOM    201  HZ1 LYS P 462      -8.691 -12.606 -18.862  0.00  0.00      PROA  
ATOM    202  HZ2 LYS P 462      -8.618 -10.997 -18.524  0.00  0.00      PROA  
ATOM    203  HZ3 LYS P 462      -8.825 -11.545 -20.154  0.00  0.00      PROA  
ATOM    204    C LYS P 462     -13.802 -13.050 -21.125  0.00  0.00      PROA  
ATOM    205    O LYS P 462     -12.817 -13.811 -21.173  0.00  0.00      PROA  
ATOM    206    N ALA P 463     -15.036 -13.431 -21.322  0.00  0.00      PROA  
ATOM    207   HN ALA P 463     -15.700 -12.688 -21.327  0.00  0.00      PROA  
ATOM    208   CA ALA P 463     -15.442 -14.782 -21.442  0.00  0.00      PROA  
ATOM    209   HA ALA P 463     -15.184 -15.135 -20.454  0.00  0.00      PROA  
ATOM    210   CB ALA P 463     -16.953 -15.062 -21.589  0.00  0.00      PROA  
ATOM    211  HB1 ALA P 463     -17.616 -14.557 -20.855  0.00  0.00      PROA  
ATOM    212  HB2 ALA P 463     -17.221 -16.135 -21.695  0.00  0.00      PROA  
ATOM    213  HB3 ALA P 463     -17.173 -14.649 -22.596  0.00  0.00      PROA  
ATOM    214    C ALA P 463     -14.667 -15.698 -22.451  0.00  0.00      PROA  
ATOM    215    O ALA P 463     -14.259 -16.763 -21.981  0.00  0.00      PROA  
ATOM    216    N PRO P 464     -14.344 -15.454 -23.746  0.00  0.00      PROA  
ATOM    217   CD PRO P 464     -14.831 -14.363 -24.573  0.00  0.00      PROA  
ATOM    218  HD1 PRO P 464     -14.512 -13.470 -23.993  0.00  0.00      PROA  
ATOM    219  HD2 PRO P 464     -15.929 -14.491 -24.687  0.00  0.00      PROA  
ATOM    220   CA PRO P 464     -13.580 -16.420 -24.422  0.00  0.00      PROA  
ATOM    221   HA PRO P 464     -14.028 -17.400 -24.356  0.00  0.00      PROA  
ATOM    222   CB PRO P 464     -13.756 -15.901 -25.922  0.00  0.00      PROA  
ATOM    223  HB1 PRO P 464     -14.720 -16.325 -26.276  0.00  0.00      PROA  
ATOM    224  HB2 PRO P 464     -13.046 -16.329 -26.661  0.00  0.00      PROA  
ATOM    225   CG PRO P 464     -13.977 -14.420 -25.836  0.00  0.00      PROA  
ATOM    226  HG1 PRO P 464     -13.036 -13.859 -25.649  0.00  0.00      PROA  
ATOM    227  HG2 PRO P 464     -14.448 -13.977 -26.740  0.00  0.00      PROA  
ATOM    228    C PRO P 464     -12.091 -16.426 -24.062  0.00  0.00      PROA  
ATOM    229    O PRO P 464     -11.274 -17.190 -24.550  0.00  0.00      PROA  
ATOM    230    N TRP P 465     -11.780 -15.531 -23.155  0.00  0.00      PROA  
ATOM    231   HN TRP P 465     -12.476 -14.865 -22.895  0.00  0.00      PROA  
ATOM    232   CA TRP P 465     -10.408 -15.256 -22.738  0.00  0.00      PROA  
ATOM    233   HA TRP P 465      -9.749 -15.930 -23.265  0.00  0.00      PROA  
ATOM    234   CB TRP P 465      -9.995 -13.770 -23.122  0.00  0.00      PROA  
ATOM    235  HB1 TRP P 465      -8.985 -13.584 -22.698  0.00  0.00      PROA  
ATOM    236  HB2 TRP P 465     -10.632 -13.046 -22.570  0.00  0.00      PROA  
ATOM    237   CG TRP P 465     -10.009 -13.460 -24.593  0.00  0.00      PROA  
ATOM    238  CD1 TRP P 465     -10.812 -12.670 -25.416  0.00  0.00      PROA  
ATOM    239  HD1 TRP P 465     -11.774 -12.305 -25.086  0.00  0.00      PROA  
ATOM    240  NE1 TRP P 465     -10.193 -12.543 -26.656  0.00  0.00      PROA  
ATOM    241  HE1 TRP P 465     -10.646 -12.128 -27.415  0.00  0.00      PROA  
ATOM    242  CE2 TRP P 465      -9.033 -13.314 -26.659  0.00  0.00      PROA  
ATOM    243  CD2 TRP P 465      -8.844 -13.929 -25.394  0.00  0.00      PROA  
ATOM    244  CE3 TRP P 465      -7.687 -14.659 -25.176  0.00  0.00      PROA  
ATOM    245  HE3 TRP P 465      -7.465 -15.149 -24.239  0.00  0.00      PROA  
ATOM    246  CZ3 TRP P 465      -6.842 -14.958 -26.289  0.00  0.00      PROA  
ATOM    247  HZ3 TRP P 465      -5.986 -15.596 -26.124  0.00  0.00      PROA  
ATOM    248  CZ2 TRP P 465      -8.106 -13.369 -27.648  0.00  0.00      PROA  
ATOM    249  HZ2 TRP P 465      -8.198 -12.730 -28.513  0.00  0.00      PROA  
ATOM    250  CH2 TRP P 465      -7.090 -14.398 -27.536  0.00  0.00      PROA  
ATOM    251  HH2 TRP P 465      -6.279 -14.424 -28.248  0.00  0.00      PROA  
ATOM    252    C TRP P 465     -10.106 -15.433 -21.357  0.00  0.00      PROA  
ATOM    253    O TRP P 465      -9.083 -15.061 -20.825  0.00  0.00      PROA  
ATOM    254    N TYR P 466     -10.919 -16.159 -20.632  0.00  0.00      PROA  
ATOM    255   HN TYR P 466     -11.831 -16.356 -20.985  0.00  0.00      PROA  
ATOM    256   CA TYR P 466     -10.890 -16.339 -19.194  0.00  0.00      PROA  
ATOM    257   HA TYR P 466     -10.480 -15.442 -18.755  0.00  0.00      PROA  
ATOM    258   CB TYR P 466     -12.278 -16.370 -18.599  0.00  0.00      PROA  
ATOM    259  HB1 TYR P 466     -12.804 -17.289 -18.936  0.00  0.00      PROA  
ATOM    260  HB2 TYR P 466     -12.926 -15.521 -18.904  0.00  0.00      PROA  
ATOM    261   CG TYR P 466     -12.283 -16.464 -17.066  0.00  0.00      PROA  
ATOM    262  CD1 TYR P 466     -12.583 -17.612 -16.342  0.00  0.00      PROA  
ATOM    263  HD1 TYR P 466     -12.836 -18.531 -16.849  0.00  0.00      PROA  
ATOM    264  CE1 TYR P 466     -12.620 -17.539 -14.907  0.00  0.00      PROA  
ATOM    265  HE1 TYR P 466     -12.932 -18.350 -14.266  0.00  0.00      PROA  
ATOM    266   CZ TYR P 466     -12.317 -16.330 -14.236  0.00  0.00      PROA  
ATOM    267   OH TYR P 466     -12.458 -16.260 -12.876  0.00  0.00      PROA  
ATOM    268   HH TYR P 466     -12.413 -15.341 -12.602  0.00  0.00      PROA  
ATOM    269  CD2 TYR P 466     -12.059 -15.230 -16.411  0.00  0.00      PROA  
ATOM    270  HD2 TYR P 466     -11.932 -14.322 -16.982  0.00  0.00      PROA  
ATOM    271  CE2 TYR P 466     -12.149 -15.174 -15.043  0.00  0.00      PROA  
ATOM    272  HE2 TYR P 466     -12.088 -14.234 -14.515  0.00  0.00      PROA  
ATOM    273    C TYR P 466      -9.934 -17.522 -18.858  0.00  0.00      PROA  
ATOM    274    O TYR P 466      -9.210 -17.611 -17.868  0.00  0.00      PROA  
ATOM    275    N TRP P 467      -9.899 -18.450 -19.794  0.00  0.00      PROA  
ATOM    276   HN TRP P 467     -10.542 -18.326 -20.546  0.00  0.00      PROA  
ATOM    277   CA TRP P 467      -8.969 -19.591 -19.750  0.00  0.00      PROA  
ATOM    278   HA TRP P 467      -9.131 -20.083 -18.802  0.00  0.00      PROA  
ATOM    279   CB TRP P 467      -9.256 -20.676 -20.898  0.00  0.00      PROA  
ATOM    280  HB1 TRP P 467      -9.159 -20.147 -21.870  0.00  0.00      PROA  
ATOM    281  HB2 TRP P 467     -10.274 -21.115 -20.831  0.00  0.00      PROA  
ATOM    282   CG TRP P 467      -8.271 -21.788 -20.994  0.00  0.00      PROA  
ATOM    283  CD1 TRP P 467      -7.515 -22.092 -22.150  0.00  0.00      PROA  
ATOM    284  HD1 TRP P 467      -7.486 -21.499 -23.052  0.00  0.00      PROA  
ATOM    285  NE1 TRP P 467      -6.750 -23.212 -21.921  0.00  0.00      PROA  
ATOM    286  HE1 TRP P 467      -6.311 -23.713 -22.634  0.00  0.00      PROA  
ATOM    287  CE2 TRP P 467      -7.010 -23.656 -20.617  0.00  0.00      PROA  
ATOM    288  CD2 TRP P 467      -7.878 -22.811 -19.980  0.00  0.00      PROA  
ATOM    289  CE3 TRP P 467      -8.184 -22.950 -18.644  0.00  0.00      PROA  
ATOM    290  HE3 TRP P 467      -8.811 -22.230 -18.137  0.00  0.00      PROA  
ATOM    291  CZ3 TRP P 467      -7.679 -24.091 -18.030  0.00  0.00      PROA  
ATOM    292  HZ3 TRP P 467      -7.975 -24.278 -17.009  0.00  0.00      PROA  
ATOM    293  CZ2 TRP P 467      -6.511 -24.821 -19.968  0.00  0.00      PROA  
ATOM    294  HZ2 TRP P 467      -5.819 -25.478 -20.474  0.00  0.00      PROA  
ATOM    295  CH2 TRP P 467      -6.822 -25.007 -18.608  0.00  0.00      PROA  
ATOM    296  HH2 TRP P 467      -6.596 -25.960 -18.153  0.00  0.00      PROA  
ATOM    297    C TRP P 467      -7.469 -19.187 -19.786  0.00  0.00      PROA  
ATOM    298    O TRP P 467      -6.612 -19.600 -18.992  0.00  0.00      PROA  
ATOM    299    N SER P 468      -7.199 -18.208 -20.745  0.00  0.00      PROA  
ATOM    300   HN SER P 468      -7.933 -17.979 -21.379  0.00  0.00      PROA  
ATOM    301   CA SER P 468      -5.809 -17.740 -20.893  0.00  0.00      PROA  
ATOM    302   HA SER P 468      -5.254 -18.516 -21.400  0.00  0.00      PROA  
ATOM    303   CB SER P 468      -5.746 -16.640 -21.981  0.00  0.00      PROA  
ATOM    304  HB1 SER P 468      -6.400 -15.781 -21.719  0.00  0.00      PROA  
ATOM    305  HB2 SER P 468      -6.203 -16.952 -22.944  0.00  0.00      PROA  
ATOM    306   OG SER P 468      -4.476 -16.057 -22.372  0.00  0.00      PROA  
ATOM    307  HG1 SER P 468      -3.880 -16.773 -22.605  0.00  0.00      PROA  
ATOM    308    C SER P 468      -5.047 -17.208 -19.725  0.00  0.00      PROA  
ATOM    309    O SER P 468      -3.836 -17.488 -19.526  0.00  0.00      PROA  
ATOM    310    N ASP P 469      -5.810 -16.522 -18.896  0.00  0.00      PROA  
ATOM    311   HN ASP P 469      -6.662 -16.241 -19.331  0.00  0.00      PROA  
ATOM    312   CA ASP P 469      -5.438 -15.892 -17.651  0.00  0.00      PROA  
ATOM    313   HA ASP P 469      -4.652 -15.181 -17.859  0.00  0.00      PROA  
ATOM    314   CB ASP P 469      -6.704 -15.235 -16.959  0.00  0.00      PROA  
ATOM    315  HB1 ASP P 469      -6.389 -14.938 -15.936  0.00  0.00      PROA  
ATOM    316  HB2 ASP P 469      -7.421 -16.067 -16.792  0.00  0.00      PROA  
ATOM    317   CG ASP P 469      -7.373 -14.154 -17.822  0.00  0.00      PROA  
ATOM    318  OD1 ASP P 469      -8.371 -13.612 -17.368  0.00  0.00      PROA  
ATOM    319  OD2 ASP P 469      -6.780 -13.726 -18.845  0.00  0.00      PROA  
ATOM    320    C ASP P 469      -4.835 -16.940 -16.658  0.00  0.00      PROA  
ATOM    321    O ASP P 469      -3.804 -16.698 -16.089  0.00  0.00      PROA  
ATOM    322    N TYR P 470      -5.379 -18.141 -16.575  0.00  0.00      PROA  
ATOM    323   HN TYR P 470      -6.212 -18.352 -17.079  0.00  0.00      PROA  
ATOM    324   CA TYR P 470      -4.734 -19.220 -15.779  0.00  0.00      PROA  
ATOM    325   HA TYR P 470      -4.418 -18.719 -14.876  0.00  0.00      PROA  
ATOM    326   CB TYR P 470      -5.855 -20.179 -15.312  0.00  0.00      PROA  
ATOM    327  HB1 TYR P 470      -5.557 -21.088 -14.747  0.00  0.00      PROA  
ATOM    328  HB2 TYR P 470      -6.290 -20.618 -16.236  0.00  0.00      PROA  
ATOM    329   CG TYR P 470      -6.866 -19.416 -14.526  0.00  0.00      PROA  
ATOM    330  CD1 TYR P 470      -6.669 -19.355 -13.112  0.00  0.00      PROA  
ATOM    331  HD1 TYR P 470      -5.753 -19.784 -12.733  0.00  0.00      PROA  
ATOM    332  CE1 TYR P 470      -7.571 -18.663 -12.278  0.00  0.00      PROA  
ATOM    333  HE1 TYR P 470      -7.347 -18.591 -11.224  0.00  0.00      PROA  
ATOM    334   CZ TYR P 470      -8.720 -18.017 -12.853  0.00  0.00      PROA  
ATOM    335   OH TYR P 470      -9.651 -17.396 -12.024  0.00  0.00      PROA  
ATOM    336   HH TYR P 470     -10.513 -17.325 -12.440  0.00  0.00      PROA  
ATOM    337  CD2 TYR P 470      -7.976 -18.731 -15.038  0.00  0.00      PROA  
ATOM    338  HD2 TYR P 470      -8.162 -18.823 -16.098  0.00  0.00      PROA  
ATOM    339  CE2 TYR P 470      -8.906 -18.045 -14.323  0.00  0.00      PROA  
ATOM    340  HE2 TYR P 470      -9.782 -17.639 -14.807  0.00  0.00      PROA  
ATOM    341    C TYR P 470      -3.596 -20.017 -16.315  0.00  0.00      PROA  
ATOM    342    O TYR P 470      -2.930 -20.665 -15.517  0.00  0.00      PROA  
ATOM    343    N ARG P 471      -3.427 -19.923 -17.650  0.00  0.00      PROA  
ATOM    344   HN ARG P 471      -4.008 -19.284 -18.149  0.00  0.00      PROA  
ATOM    345   CA ARG P 471      -2.311 -20.461 -18.329  0.00  0.00      PROA  
ATOM    346   HA ARG P 471      -2.035 -21.327 -17.745  0.00  0.00      PROA  
ATOM    347   CB ARG P 471      -2.641 -20.858 -19.803  0.00  0.00      PROA  
ATOM    348  HB1 ARG P 471      -1.751 -20.871 -20.468  0.00  0.00      PROA  
ATOM    349  HB2 ARG P 471      -3.347 -20.053 -20.099  0.00  0.00      PROA  
ATOM    350   CG ARG P 471      -3.265 -22.269 -19.987  0.00  0.00      PROA  
ATOM    351  HG1 ARG P 471      -3.648 -22.277 -21.030  0.00  0.00      PROA  
ATOM    352  HG2 ARG P 471      -4.190 -22.350 -19.376  0.00  0.00      PROA  
ATOM    353   CD ARG P 471      -2.334 -23.417 -19.764  0.00  0.00      PROA  
ATOM    354  HD1 ARG P 471      -1.854 -23.354 -18.764  0.00  0.00      PROA  
ATOM    355  HD2 ARG P 471      -1.580 -23.327 -20.575  0.00  0.00      PROA  
ATOM    356   NE ARG P 471      -2.998 -24.797 -19.901  0.00  0.00      PROA  
ATOM    357   HE ARG P 471      -3.163 -25.206 -20.798  0.00  0.00      PROA  
ATOM    358   CZ ARG P 471      -3.144 -25.659 -18.935  0.00  0.00      PROA  
ATOM    359  NH1 ARG P 471      -3.765 -26.769 -19.131  0.00  0.00      PROA  
ATOM    360 HH11 ARG P 471      -3.624 -27.148 -20.046  0.00  0.00      PROA  
ATOM    361 HH12 ARG P 471      -3.973 -27.360 -18.352  0.00  0.00      PROA  
ATOM    362  NH2 ARG P 471      -2.881 -25.369 -17.652  0.00  0.00      PROA  
ATOM    363 HH21 ARG P 471      -3.261 -26.028 -17.003  0.00  0.00      PROA  
ATOM    364 HH22 ARG P 471      -2.715 -24.428 -17.355  0.00  0.00      PROA  
ATOM    365    C ARG P 471      -1.122 -19.464 -18.397  0.00  0.00      PROA  
ATOM    366    O ARG P 471       0.048 -19.777 -18.738  0.00  0.00      PROA  
ATOM    367    N ASP P 472      -1.260 -18.199 -17.952  0.00  0.00      PROA  
ATOM    368   HN ASP P 472      -2.192 -17.855 -17.866  0.00  0.00      PROA  
ATOM    369   CA ASP P 472      -0.232 -17.225 -18.004  0.00  0.00      PROA  
ATOM    370   HA ASP P 472       0.394 -17.552 -18.821  0.00  0.00      PROA  
ATOM    371   CB ASP P 472      -0.913 -15.806 -18.309  0.00  0.00      PROA  
ATOM    372  HB1 ASP P 472      -0.366 -14.892 -17.992  0.00  0.00      PROA  
ATOM    373  HB2 ASP P 472      -1.900 -15.772 -17.799  0.00  0.00      PROA  
ATOM    374   CG ASP P 472      -1.008 -15.471 -19.758  0.00  0.00      PROA  
ATOM    375  OD1 ASP P 472      -0.317 -16.124 -20.596  0.00  0.00      PROA  
ATOM    376  OD2 ASP P 472      -1.725 -14.466 -20.133  0.00  0.00      PROA  
ATOM    377    C ASP P 472       0.579 -17.026 -16.737  0.00  0.00      PROA  
ATOM    378    O ASP P 472       1.577 -16.322 -16.697  0.00  0.00      PROA  
ATOM    379    N ALA P 473       0.182 -17.824 -15.693  0.00  0.00      PROA  
ATOM    380   HN ALA P 473      -0.658 -18.359 -15.748  0.00  0.00      PROA  
ATOM    381   CA ALA P 473       0.968 -18.027 -14.509  0.00  0.00      PROA  
ATOM    382   HA ALA P 473       1.337 -17.081 -14.140  0.00  0.00      PROA  
ATOM    383   CB ALA P 473      -0.008 -18.514 -13.438  0.00  0.00      PROA  
ATOM    384  HB1 ALA P 473       0.249 -18.422 -12.361  0.00  0.00      PROA  
ATOM    385  HB2 ALA P 473      -0.361 -19.560 -13.565  0.00  0.00      PROA  
ATOM    386  HB3 ALA P 473      -0.830 -17.774 -13.543  0.00  0.00      PROA  
ATOM    387    C ALA P 473       2.039 -19.049 -14.715  0.00  0.00      PROA  
ATOM    388    O ALA P 473       1.817 -20.177 -14.917  0.00  0.00      PROA  
ATOM    389    N LEU P 474       3.319 -18.662 -14.683  0.00  0.00      PROA  
ATOM    390   HN LEU P 474       3.576 -17.831 -14.196  0.00  0.00      PROA  
ATOM    391   CA LEU P 474       4.464 -19.477 -15.217  0.00  0.00      PROA  
ATOM    392   HA LEU P 474       4.053 -20.426 -15.528  0.00  0.00      PROA  
ATOM    393   CB LEU P 474       4.889 -18.831 -16.563  0.00  0.00      PROA  
ATOM    394  HB1 LEU P 474       5.755 -19.271 -17.101  0.00  0.00      PROA  
ATOM    395  HB2 LEU P 474       5.175 -17.762 -16.461  0.00  0.00      PROA  
ATOM    396   CG LEU P 474       3.745 -18.760 -17.657  0.00  0.00      PROA  
ATOM    397   HG LEU P 474       2.807 -18.292 -17.291  0.00  0.00      PROA  
ATOM    398  CD1 LEU P 474       4.287 -17.676 -18.639  0.00  0.00      PROA  
ATOM    399 HD11 LEU P 474       4.360 -16.680 -18.153  0.00  0.00      PROA  
ATOM    400 HD12 LEU P 474       3.597 -17.501 -19.492  0.00  0.00      PROA  
ATOM    401 HD13 LEU P 474       5.223 -17.951 -19.171  0.00  0.00      PROA  
ATOM    402  CD2 LEU P 474       3.395 -20.105 -18.235  0.00  0.00      PROA  
ATOM    403 HD21 LEU P 474       2.862 -19.910 -19.190  0.00  0.00      PROA  
ATOM    404 HD22 LEU P 474       2.663 -20.595 -17.559  0.00  0.00      PROA  
ATOM    405 HD23 LEU P 474       4.328 -20.707 -18.284  0.00  0.00      PROA  
ATOM    406    C LEU P 474       5.547 -19.580 -14.131  0.00  0.00      PROA  
ATOM    407    O LEU P 474       5.612 -18.719 -13.286  0.00  0.00      PROA  
ATOM    408    N SER P 475       6.393 -20.656 -14.094  0.00  0.00      PROA  
ATOM    409   HN SER P 475       6.383 -21.363 -14.796  0.00  0.00      PROA  
ATOM    410   CA SER P 475       7.497 -20.764 -13.205  0.00  0.00      PROA  
ATOM    411   HA SER P 475       7.004 -20.717 -12.245  0.00  0.00      PROA  
ATOM    412   CB SER P 475       8.315 -22.093 -13.258  0.00  0.00      PROA  
ATOM    413  HB1 SER P 475       8.735 -22.103 -14.286  0.00  0.00      PROA  
ATOM    414  HB2 SER P 475       7.601 -22.941 -13.180  0.00  0.00      PROA  
ATOM    415   OG SER P 475       9.298 -22.214 -12.222  0.00  0.00      PROA  
ATOM    416  HG1 SER P 475       9.803 -22.978 -12.509  0.00  0.00      PROA  
ATOM    417    C SER P 475       8.470 -19.482 -13.099  0.00  0.00      PROA  
ATOM    418    O SER P 475       8.620 -18.663 -14.043  0.00  0.00      PROA  
ATOM    419    N LEU P 476       9.170 -19.400 -11.981  0.00  0.00      PROA  
ATOM    420   HN LEU P 476       9.165 -20.173 -11.351  0.00  0.00      PROA  
ATOM    421   CA LEU P 476      10.193 -18.439 -11.866  0.00  0.00      PROA  
ATOM    422   HA LEU P 476      10.726 -18.819 -11.007  0.00  0.00      PROA  
ATOM    423   CB LEU P 476      11.328 -18.493 -12.915  0.00  0.00      PROA  
ATOM    424  HB1 LEU P 476      12.190 -17.906 -12.530  0.00  0.00      PROA  
ATOM    425  HB2 LEU P 476      11.028 -17.990 -13.859  0.00  0.00      PROA  
ATOM    426   CG LEU P 476      11.912 -19.924 -13.280  0.00  0.00      PROA  
ATOM    427   HG LEU P 476      11.027 -20.545 -13.535  0.00  0.00      PROA  
ATOM    428  CD1 LEU P 476      12.932 -19.934 -14.501  0.00  0.00      PROA  
ATOM    429 HD11 LEU P 476      13.767 -19.397 -14.002  0.00  0.00      PROA  
ATOM    430 HD12 LEU P 476      12.513 -19.427 -15.396  0.00  0.00      PROA  
ATOM    431 HD13 LEU P 476      13.308 -20.942 -14.777  0.00  0.00      PROA  
ATOM    432  CD2 LEU P 476      12.642 -20.512 -12.102  0.00  0.00      PROA  
ATOM    433 HD21 LEU P 476      13.143 -21.475 -12.339  0.00  0.00      PROA  
ATOM    434 HD22 LEU P 476      11.971 -20.752 -11.251  0.00  0.00      PROA  
ATOM    435 HD23 LEU P 476      13.466 -19.823 -11.817  0.00  0.00      PROA  
ATOM    436    C LEU P 476       9.682 -17.115 -11.380  0.00  0.00      PROA  
ATOM    437    O LEU P 476       9.525 -16.920 -10.199  0.00  0.00      PROA  
ATOM    438    N GLN P 477       9.470 -16.064 -12.256  0.00  0.00      PROA  
ATOM    439   HN GLN P 477       9.759 -16.223 -13.197  0.00  0.00      PROA  
ATOM    440   CA GLN P 477       9.198 -14.659 -11.726  0.00  0.00      PROA  
ATOM    441   HA GLN P 477       9.969 -14.333 -11.044  0.00  0.00      PROA  
ATOM    442   CB GLN P 477       9.136 -13.672 -12.908  0.00  0.00      PROA  
ATOM    443  HB1 GLN P 477       8.442 -14.179 -13.612  0.00  0.00      PROA  
ATOM    444  HB2 GLN P 477      10.117 -13.549 -13.414  0.00  0.00      PROA  
ATOM    445   CG GLN P 477       8.500 -12.266 -12.563  0.00  0.00      PROA  
ATOM    446  HG1 GLN P 477       9.044 -11.948 -11.649  0.00  0.00      PROA  
ATOM    447  HG2 GLN P 477       7.432 -12.460 -12.325  0.00  0.00      PROA  
ATOM    448   CD GLN P 477       8.590 -11.286 -13.734  0.00  0.00      PROA  
ATOM    449  OE1 GLN P 477       8.648 -11.746 -14.904  0.00  0.00      PROA  
ATOM    450  NE2 GLN P 477       8.469  -9.983 -13.512  0.00  0.00      PROA  
ATOM    451 HE21 GLN P 477       8.589  -9.393 -14.310  0.00  0.00      PROA  
ATOM    452 HE22 GLN P 477       8.453  -9.632 -12.575  0.00  0.00      PROA  
ATOM    453    C GLN P 477       7.895 -14.476 -10.874  0.00  0.00      PROA  
ATOM    454    O GLN P 477       7.873 -13.771  -9.848  0.00  0.00      PROA  
ATOM    455    N CYS P 478       6.832 -15.127 -11.333  0.00  0.00      PROA  
ATOM    456   HN CYS P 478       6.959 -15.664 -12.164  0.00  0.00      PROA  
ATOM    457   CA CYS P 478       5.495 -15.135 -10.625  0.00  0.00      PROA  
ATOM    458   HA CYS P 478       5.190 -14.119 -10.422  0.00  0.00      PROA  
ATOM    459   CB CYS P 478       4.424 -15.953 -11.391  0.00  0.00      PROA  
ATOM    460  HB1 CYS P 478       3.580 -16.168 -10.702  0.00  0.00      PROA  
ATOM    461  HB2 CYS P 478       4.799 -16.973 -11.624  0.00  0.00      PROA  
ATOM    462   SG CYS P 478       3.845 -14.936 -12.722  0.00  0.00      PROA  
ATOM    463  HG1 CYS P 478       4.831 -15.363 -13.497  0.00  0.00      PROA  
ATOM    464    C CYS P 478       5.664 -15.785  -9.231  0.00  0.00      PROA  
ATOM    465    O CYS P 478       5.182 -15.378  -8.187  0.00  0.00      PROA  
ATOM    466    N LEU P 479       6.421 -16.934  -9.191  0.00  0.00      PROA  
ATOM    467   HN LEU P 479       6.845 -17.253 -10.035  0.00  0.00      PROA  
ATOM    468   CA LEU P 479       6.786 -17.593  -7.993  0.00  0.00      PROA  
ATOM    469   HA LEU P 479       5.904 -17.745  -7.389  0.00  0.00      PROA  
ATOM    470   CB LEU P 479       7.477 -18.919  -8.458  0.00  0.00      PROA  
ATOM    471  HB1 LEU P 479       8.278 -18.533  -9.124  0.00  0.00      PROA  
ATOM    472  HB2 LEU P 479       6.909 -19.478  -9.232  0.00  0.00      PROA  
ATOM    473   CG LEU P 479       8.060 -19.866  -7.514  0.00  0.00      PROA  
ATOM    474   HG LEU P 479       8.843 -19.388  -6.886  0.00  0.00      PROA  
ATOM    475  CD1 LEU P 479       6.937 -20.525  -6.631  0.00  0.00      PROA  
ATOM    476 HD11 LEU P 479       7.443 -21.164  -5.877  0.00  0.00      PROA  
ATOM    477 HD12 LEU P 479       6.333 -21.170  -7.305  0.00  0.00      PROA  
ATOM    478 HD13 LEU P 479       6.237 -19.764  -6.225  0.00  0.00      PROA  
ATOM    479  CD2 LEU P 479       8.883 -20.934  -8.234  0.00  0.00      PROA  
ATOM    480 HD21 LEU P 479       8.259 -21.602  -8.865  0.00  0.00      PROA  
ATOM    481 HD22 LEU P 479       9.273 -21.505  -7.364  0.00  0.00      PROA  
ATOM    482 HD23 LEU P 479       9.822 -20.594  -8.722  0.00  0.00      PROA  
ATOM    483    C LEU P 479       7.667 -16.741  -6.978  0.00  0.00      PROA  
ATOM    484    O LEU P 479       7.434 -16.662  -5.780  0.00  0.00      PROA  
ATOM    485    N ALA P 480       8.697 -16.016  -7.553  0.00  0.00      PROA  
ATOM    486   HN ALA P 480       8.840 -15.992  -8.540  0.00  0.00      PROA  
ATOM    487   CA ALA P 480       9.548 -15.040  -6.864  0.00  0.00      PROA  
ATOM    488   HA ALA P 480      10.127 -15.591  -6.138  0.00  0.00      PROA  
ATOM    489   CB ALA P 480      10.568 -14.541  -7.907  0.00  0.00      PROA  
ATOM    490  HB1 ALA P 480      10.746 -15.255  -8.739  0.00  0.00      PROA  
ATOM    491  HB2 ALA P 480      11.494 -14.076  -7.507  0.00  0.00      PROA  
ATOM    492  HB3 ALA P 480      10.172 -13.664  -8.463  0.00  0.00      PROA  
ATOM    493    C ALA P 480       8.713 -13.897  -6.254  0.00  0.00      PROA  
ATOM    494    O ALA P 480       8.902 -13.518  -5.103  0.00  0.00      PROA  
ATOM    495    N SER P 481       7.799 -13.388  -6.998  0.00  0.00      PROA  
ATOM    496   HN SER P 481       7.758 -13.660  -7.956  0.00  0.00      PROA  
ATOM    497   CA SER P 481       6.835 -12.417  -6.587  0.00  0.00      PROA  
ATOM    498   HA SER P 481       7.372 -11.582  -6.160  0.00  0.00      PROA  
ATOM    499   CB SER P 481       6.001 -11.989  -7.850  0.00  0.00      PROA  
ATOM    500  HB1 SER P 481       5.415 -12.859  -8.215  0.00  0.00      PROA  
ATOM    501  HB2 SER P 481       6.537 -11.675  -8.771  0.00  0.00      PROA  
ATOM    502   OG SER P 481       5.147 -10.930  -7.540  0.00  0.00      PROA  
ATOM    503  HG1 SER P 481       4.505 -11.210  -6.884  0.00  0.00      PROA  
ATOM    504    C SER P 481       5.926 -12.803  -5.455  0.00  0.00      PROA  
ATOM    505    O SER P 481       5.563 -11.984  -4.609  0.00  0.00      PROA  
ATOM    506    N PHE P 482       5.374 -14.025  -5.460  0.00  0.00      PROA  
ATOM    507   HN PHE P 482       5.296 -14.510  -6.327  0.00  0.00      PROA  
ATOM    508   CA PHE P 482       4.641 -14.737  -4.400  0.00  0.00      PROA  
ATOM    509   HA PHE P 482       3.771 -14.140  -4.171  0.00  0.00      PROA  
ATOM    510   CB PHE P 482       4.213 -16.159  -4.803  0.00  0.00      PROA  
ATOM    511  HB1 PHE P 482       4.984 -16.534  -5.510  0.00  0.00      PROA  
ATOM    512  HB2 PHE P 482       3.249 -16.113  -5.353  0.00  0.00      PROA  
ATOM    513   CG PHE P 482       4.027 -17.219  -3.722  0.00  0.00      PROA  
ATOM    514  CD1 PHE P 482       2.919 -17.188  -2.956  0.00  0.00      PROA  
ATOM    515  HD1 PHE P 482       2.136 -16.463  -3.123  0.00  0.00      PROA  
ATOM    516  CE1 PHE P 482       2.755 -18.274  -2.087  0.00  0.00      PROA  
ATOM    517  HE1 PHE P 482       1.791 -18.371  -1.610  0.00  0.00      PROA  
ATOM    518   CZ PHE P 482       3.652 -19.286  -2.009  0.00  0.00      PROA  
ATOM    519   HZ PHE P 482       3.483 -20.121  -1.346  0.00  0.00      PROA  
ATOM    520  CD2 PHE P 482       4.974 -18.228  -3.697  0.00  0.00      PROA  
ATOM    521  HD2 PHE P 482       5.833 -18.197  -4.351  0.00  0.00      PROA  
ATOM    522  CE2 PHE P 482       4.803 -19.277  -2.780  0.00  0.00      PROA  
ATOM    523  HE2 PHE P 482       5.576 -20.025  -2.682  0.00  0.00      PROA  
ATOM    524    C PHE P 482       5.433 -14.787  -3.208  0.00  0.00      PROA  
ATOM    525    O PHE P 482       4.997 -14.432  -2.086  0.00  0.00      PROA  
ATOM    526    N LEU P 483       6.772 -15.149  -3.231  0.00  0.00      PROA  
ATOM    527   HN LEU P 483       7.139 -15.637  -4.019  0.00  0.00      PROA  
ATOM    528   CA LEU P 483       7.570 -15.144  -2.051  0.00  0.00      PROA  
ATOM    529   HA LEU P 483       7.085 -15.717  -1.275  0.00  0.00      PROA  
ATOM    530   CB LEU P 483       8.871 -15.948  -2.392  0.00  0.00      PROA  
ATOM    531  HB1 LEU P 483       9.470 -15.856  -1.460  0.00  0.00      PROA  
ATOM    532  HB2 LEU P 483       9.238 -15.441  -3.309  0.00  0.00      PROA  
ATOM    533   CG LEU P 483       8.764 -17.474  -2.720  0.00  0.00      PROA  
ATOM    534   HG LEU P 483       7.730 -17.563  -3.115  0.00  0.00      PROA  
ATOM    535  CD1 LEU P 483       9.930 -17.985  -3.646  0.00  0.00      PROA  
ATOM    536 HD11 LEU P 483      10.892 -17.689  -3.175  0.00  0.00      PROA  
ATOM    537 HD12 LEU P 483       9.889 -17.603  -4.689  0.00  0.00      PROA  
ATOM    538 HD13 LEU P 483       9.946 -19.088  -3.780  0.00  0.00      PROA  
ATOM    539  CD2 LEU P 483       8.772 -18.331  -1.489  0.00  0.00      PROA  
ATOM    540 HD21 LEU P 483       9.463 -18.094  -0.653  0.00  0.00      PROA  
ATOM    541 HD22 LEU P 483       9.020 -19.389  -1.724  0.00  0.00      PROA  
ATOM    542 HD23 LEU P 483       7.789 -18.424  -0.979  0.00  0.00      PROA  
ATOM    543    C LEU P 483       7.906 -13.829  -1.447  0.00  0.00      PROA  
ATOM    544    O LEU P 483       7.733 -13.504  -0.199  0.00  0.00      PROA  
ATOM    545    N PHE P 484       8.254 -12.868  -2.254  0.00  0.00      PROA  
ATOM    546   HN PHE P 484       8.193 -13.029  -3.236  0.00  0.00      PROA  
ATOM    547   CA PHE P 484       8.366 -11.417  -1.893  0.00  0.00      PROA  
ATOM    548   HA PHE P 484       8.978 -11.329  -1.008  0.00  0.00      PROA  
ATOM    549   CB PHE P 484       8.965 -10.720  -3.226  0.00  0.00      PROA  
ATOM    550  HB1 PHE P 484       8.357 -11.183  -4.033  0.00  0.00      PROA  
ATOM    551  HB2 PHE P 484      10.031 -11.008  -3.347  0.00  0.00      PROA  
ATOM    552   CG PHE P 484       8.786  -9.164  -3.290  0.00  0.00      PROA  
ATOM    553  CD1 PHE P 484       8.797  -8.338  -2.131  0.00  0.00      PROA  
ATOM    554  HD1 PHE P 484       9.110  -8.791  -1.202  0.00  0.00      PROA  
ATOM    555  CE1 PHE P 484       8.740  -6.934  -2.284  0.00  0.00      PROA  
ATOM    556  HE1 PHE P 484       8.766  -6.243  -1.454  0.00  0.00      PROA  
ATOM    557   CZ PHE P 484       8.650  -6.380  -3.552  0.00  0.00      PROA  
ATOM    558   HZ PHE P 484       8.685  -5.305  -3.649  0.00  0.00      PROA  
ATOM    559  CD2 PHE P 484       8.538  -8.653  -4.521  0.00  0.00      PROA  
ATOM    560  HD2 PHE P 484       8.415  -9.235  -5.422  0.00  0.00      PROA  
ATOM    561  CE2 PHE P 484       8.464  -7.288  -4.676  0.00  0.00      PROA  
ATOM    562  HE2 PHE P 484       8.289  -6.981  -5.697  0.00  0.00      PROA  
ATOM    563    C PHE P 484       7.021 -10.869  -1.368  0.00  0.00      PROA  
ATOM    564    O PHE P 484       6.963 -10.216  -0.288  0.00  0.00      PROA  
ATOM    565    N LEU P 485       5.934 -11.045  -2.036  0.00  0.00      PROA  
ATOM    566   HN LEU P 485       5.912 -11.525  -2.910  0.00  0.00      PROA  
ATOM    567   CA LEU P 485       4.673 -10.339  -1.586  0.00  0.00      PROA  
ATOM    568   HA LEU P 485       5.044  -9.444  -1.108  0.00  0.00      PROA  
ATOM    569   CB LEU P 485       3.743  -9.869  -2.767  0.00  0.00      PROA  
ATOM    570  HB1 LEU P 485       2.884  -9.286  -2.372  0.00  0.00      PROA  
ATOM    571  HB2 LEU P 485       3.311 -10.687  -3.382  0.00  0.00      PROA  
ATOM    572   CG LEU P 485       4.410  -8.916  -3.806  0.00  0.00      PROA  
ATOM    573   HG LEU P 485       5.428  -9.228  -4.126  0.00  0.00      PROA  
ATOM    574  CD1 LEU P 485       3.465  -8.817  -5.110  0.00  0.00      PROA  
ATOM    575 HD11 LEU P 485       3.479  -9.814  -5.599  0.00  0.00      PROA  
ATOM    576 HD12 LEU P 485       3.871  -8.182  -5.926  0.00  0.00      PROA  
ATOM    577 HD13 LEU P 485       2.401  -8.543  -4.941  0.00  0.00      PROA  
ATOM    578  CD2 LEU P 485       4.570  -7.535  -3.143  0.00  0.00      PROA  
ATOM    579 HD21 LEU P 485       4.653  -6.828  -3.996  0.00  0.00      PROA  
ATOM    580 HD22 LEU P 485       5.428  -7.562  -2.438  0.00  0.00      PROA  
ATOM    581 HD23 LEU P 485       3.650  -7.434  -2.527  0.00  0.00      PROA  
ATOM    582    C LEU P 485       3.907 -11.070  -0.520  0.00  0.00      PROA  
ATOM    583    O LEU P 485       3.099 -10.497   0.192  0.00  0.00      PROA  
ATOM    584    N TYR P 486       4.290 -12.323  -0.252  0.00  0.00      PROA  
ATOM    585   HN TYR P 486       4.997 -12.782  -0.785  0.00  0.00      PROA  
ATOM    586   CA TYR P 486       3.851 -13.025   0.960  0.00  0.00      PROA  
ATOM    587   HA TYR P 486       2.778 -13.126   0.879  0.00  0.00      PROA  
ATOM    588   CB TYR P 486       4.260 -14.567   0.988  0.00  0.00      PROA  
ATOM    589  HB1 TYR P 486       5.361 -14.614   0.846  0.00  0.00      PROA  
ATOM    590  HB2 TYR P 486       3.775 -15.181   0.199  0.00  0.00      PROA  
ATOM    591   CG TYR P 486       3.826 -15.366   2.204  0.00  0.00      PROA  
ATOM    592  CD1 TYR P 486       2.764 -14.994   3.028  0.00  0.00      PROA  
ATOM    593  HD1 TYR P 486       2.164 -14.135   2.764  0.00  0.00      PROA  
ATOM    594  CE1 TYR P 486       2.534 -15.780   4.140  0.00  0.00      PROA  
ATOM    595  HE1 TYR P 486       1.700 -15.528   4.778  0.00  0.00      PROA  
ATOM    596   CZ TYR P 486       3.299 -16.900   4.530  0.00  0.00      PROA  
ATOM    597   OH TYR P 486       2.912 -17.707   5.572  0.00  0.00      PROA  
ATOM    598   HH TYR P 486       2.106 -17.349   5.952  0.00  0.00      PROA  
ATOM    599  CD2 TYR P 486       4.608 -16.556   2.504  0.00  0.00      PROA  
ATOM    600  HD2 TYR P 486       5.509 -16.823   1.973  0.00  0.00      PROA  
ATOM    601  CE2 TYR P 486       4.334 -17.233   3.699  0.00  0.00      PROA  
ATOM    602  HE2 TYR P 486       4.869 -18.081   4.101  0.00  0.00      PROA  
ATOM    603    C TYR P 486       4.416 -12.345   2.168  0.00  0.00      PROA  
ATOM    604    O TYR P 486       3.723 -12.023   3.153  0.00  0.00      PROA  
ATOM    605    N CYS P 487       5.650 -11.908   2.061  0.00  0.00      PROA  
ATOM    606   HN CYS P 487       6.178 -12.157   1.253  0.00  0.00      PROA  
ATOM    607   CA CYS P 487       6.209 -11.078   3.139  0.00  0.00      PROA  
ATOM    608   HA CYS P 487       6.092 -11.525   4.115  0.00  0.00      PROA  
ATOM    609   CB CYS P 487       7.770 -10.848   2.978  0.00  0.00      PROA  
ATOM    610  HB1 CYS P 487       8.202 -10.332   3.861  0.00  0.00      PROA  
ATOM    611  HB2 CYS P 487       7.917 -10.187   2.097  0.00  0.00      PROA  
ATOM    612   SG CYS P 487       8.675 -12.397   2.716  0.00  0.00      PROA  
ATOM    613  HG1 CYS P 487       8.293 -12.324   1.449  0.00  0.00      PROA  
ATOM    614    C CYS P 487       5.524  -9.652   3.234  0.00  0.00      PROA  
ATOM    615    O CYS P 487       5.370  -9.088   4.333  0.00  0.00      PROA  
ATOM    616    N ALA P 488       5.353  -9.026   2.044  0.00  0.00      PROA  
ATOM    617   HN ALA P 488       5.722  -9.383   1.189  0.00  0.00      PROA  
ATOM    618   CA ALA P 488       4.857  -7.692   1.942  0.00  0.00      PROA  
ATOM    619   HA ALA P 488       5.408  -7.136   2.686  0.00  0.00      PROA  
ATOM    620   CB ALA P 488       5.236  -7.065   0.591  0.00  0.00      PROA  
ATOM    621  HB1 ALA P 488       6.346  -7.015   0.567  0.00  0.00      PROA  
ATOM    622  HB2 ALA P 488       4.826  -6.035   0.658  0.00  0.00      PROA  
ATOM    623  HB3 ALA P 488       4.768  -7.631  -0.243  0.00  0.00      PROA  
ATOM    624    C ALA P 488       3.363  -7.409   2.234  0.00  0.00      PROA  
ATOM    625    O ALA P 488       3.001  -6.276   2.617  0.00  0.00      PROA  
ATOM    626    N CYS P 489       2.414  -8.360   1.997  0.00  0.00      PROA  
ATOM    627   HN CYS P 489       2.679  -9.237   1.603  0.00  0.00      PROA  
ATOM    628   CA CYS P 489       1.043  -8.283   2.382  0.00  0.00      PROA  
ATOM    629   HA CYS P 489       0.767  -7.248   2.518  0.00  0.00      PROA  
ATOM    630   CB CYS P 489       0.203  -8.944   1.183  0.00  0.00      PROA  
ATOM    631  HB1 CYS P 489      -0.779  -9.375   1.472  0.00  0.00      PROA  
ATOM    632  HB2 CYS P 489       0.833  -9.778   0.805  0.00  0.00      PROA  
ATOM    633   SG CYS P 489      -0.070  -7.839  -0.288  0.00  0.00      PROA  
ATOM    634  HG1 CYS P 489      -0.726  -6.950   0.443  0.00  0.00      PROA  
ATOM    635    C CYS P 489       0.674  -9.003   3.624  0.00  0.00      PROA  
ATOM    636    O CYS P 489      -0.318  -8.608   4.254  0.00  0.00      PROA  
ATOM    637    N MET P 490       1.555  -9.910   4.078  0.00  0.00      PROA  
ATOM    638   HN MET P 490       2.367 -10.282   3.634  0.00  0.00      PROA  
ATOM    639   CA MET P 490       1.328 -10.487   5.427  0.00  0.00      PROA  
ATOM    640   HA MET P 490       0.289 -10.736   5.584  0.00  0.00      PROA  
ATOM    641   CB MET P 490       1.988 -11.873   5.646  0.00  0.00      PROA  
ATOM    642  HB1 MET P 490       3.091 -11.751   5.592  0.00  0.00      PROA  
ATOM    643  HB2 MET P 490       1.614 -12.578   4.873  0.00  0.00      PROA  
ATOM    644   CG MET P 490       1.646 -12.486   7.097  0.00  0.00      PROA  
ATOM    645  HG1 MET P 490       2.104 -11.840   7.877  0.00  0.00      PROA  
ATOM    646  HG2 MET P 490       2.211 -13.442   7.103  0.00  0.00      PROA  
ATOM    647   SD MET P 490      -0.163 -12.903   7.414  0.00  0.00      PROA  
ATOM    648   CE MET P 490       0.192 -13.527   9.153  0.00  0.00      PROA  
ATOM    649  HE1 MET P 490       1.051 -14.231   9.149  0.00  0.00      PROA  
ATOM    650  HE2 MET P 490      -0.719 -14.079   9.470  0.00  0.00      PROA  
ATOM    651  HE3 MET P 490       0.373 -12.674   9.840  0.00  0.00      PROA  
ATOM    652    C MET P 490       1.689  -9.560   6.535  0.00  0.00      PROA  
ATOM    653    O MET P 490       1.120  -9.485   7.621  0.00  0.00      PROA  
ATOM    654    N SER P 491       2.728  -8.701   6.320  0.00  0.00      PROA  
ATOM    655   HN SER P 491       3.122  -8.748   5.405  0.00  0.00      PROA  
ATOM    656   CA SER P 491       3.291  -7.693   7.211  0.00  0.00      PROA  
ATOM    657   HA SER P 491       3.560  -8.190   8.131  0.00  0.00      PROA  
ATOM    658   CB SER P 491       4.735  -7.257   6.777  0.00  0.00      PROA  
ATOM    659  HB1 SER P 491       5.321  -8.192   6.903  0.00  0.00      PROA  
ATOM    660  HB2 SER P 491       5.102  -6.446   7.443  0.00  0.00      PROA  
ATOM    661   OG SER P 491       4.716  -6.761   5.445  0.00  0.00      PROA  
ATOM    662  HG1 SER P 491       5.057  -7.389   4.803  0.00  0.00      PROA  
ATOM    663    C SER P 491       2.365  -6.570   7.703  0.00  0.00      PROA  
ATOM    664    O SER P 491       2.296  -6.263   8.890  0.00  0.00      PROA  
ATOM    665    N PRO P 492       1.530  -5.832   6.950  0.00  0.00      PROA  
ATOM    666   CD PRO P 492       1.633  -5.741   5.467  0.00  0.00      PROA  
ATOM    667  HD1 PRO P 492       1.376  -6.712   4.992  0.00  0.00      PROA  
ATOM    668  HD2 PRO P 492       2.659  -5.492   5.123  0.00  0.00      PROA  
ATOM    669   CA PRO P 492       0.772  -4.646   7.520  0.00  0.00      PROA  
ATOM    670   HA PRO P 492       1.262  -4.136   8.336  0.00  0.00      PROA  
ATOM    671   CB PRO P 492       0.703  -3.712   6.341  0.00  0.00      PROA  
ATOM    672  HB1 PRO P 492       1.607  -3.072   6.255  0.00  0.00      PROA  
ATOM    673  HB2 PRO P 492      -0.097  -2.942   6.297  0.00  0.00      PROA  
ATOM    674   CG PRO P 492       0.622  -4.667   5.089  0.00  0.00      PROA  
ATOM    675  HG1 PRO P 492      -0.320  -5.254   5.038  0.00  0.00      PROA  
ATOM    676  HG2 PRO P 492       0.821  -4.200   4.100  0.00  0.00      PROA  
ATOM    677    C PRO P 492      -0.543  -5.068   8.047  0.00  0.00      PROA  
ATOM    678    O PRO P 492      -1.039  -4.401   8.935  0.00  0.00      PROA  
ATOM    679    N VAL P 493      -1.127  -6.184   7.562  0.00  0.00      PROA  
ATOM    680   HN VAL P 493      -0.660  -6.776   6.910  0.00  0.00      PROA  
ATOM    681   CA VAL P 493      -2.444  -6.607   8.021  0.00  0.00      PROA  
ATOM    682   HA VAL P 493      -3.118  -5.766   7.942  0.00  0.00      PROA  
ATOM    683   CB VAL P 493      -3.056  -7.787   7.173  0.00  0.00      PROA  
ATOM    684   HB VAL P 493      -2.743  -7.674   6.112  0.00  0.00      PROA  
ATOM    685  CG1 VAL P 493      -2.624  -9.188   7.603  0.00  0.00      PROA  
ATOM    686 HG11 VAL P 493      -3.037  -9.921   6.878  0.00  0.00      PROA  
ATOM    687 HG12 VAL P 493      -2.996  -9.483   8.608  0.00  0.00      PROA  
ATOM    688 HG13 VAL P 493      -1.515  -9.255   7.643  0.00  0.00      PROA  
ATOM    689  CG2 VAL P 493      -4.548  -7.704   7.262  0.00  0.00      PROA  
ATOM    690 HG21 VAL P 493      -4.754  -6.653   6.965  0.00  0.00      PROA  
ATOM    691 HG22 VAL P 493      -4.901  -8.002   8.273  0.00  0.00      PROA  
ATOM    692 HG23 VAL P 493      -4.950  -8.475   6.572  0.00  0.00      PROA  
ATOM    693    C VAL P 493      -2.549  -6.834   9.512  0.00  0.00      PROA  
ATOM    694    O VAL P 493      -3.528  -6.356  10.157  0.00  0.00      PROA  
ATOM    695    N ILE P 494      -1.556  -7.478  10.071  0.00  0.00      PROA  
ATOM    696   HN ILE P 494      -0.776  -7.785   9.532  0.00  0.00      PROA  
ATOM    697   CA ILE P 494      -1.262  -7.562  11.430  0.00  0.00      PROA  
ATOM    698   HA ILE P 494      -2.129  -8.004  11.899  0.00  0.00      PROA  
ATOM    699   CB ILE P 494      -0.087  -8.465  11.606  0.00  0.00      PROA  
ATOM    700   HB ILE P 494       0.770  -7.943  11.130  0.00  0.00      PROA  
ATOM    701  CG2 ILE P 494       0.322  -8.613  13.101  0.00  0.00      PROA  
ATOM    702 HG21 ILE P 494      -0.597  -8.901  13.655  0.00  0.00      PROA  
ATOM    703 HG22 ILE P 494       0.769  -7.671  13.485  0.00  0.00      PROA  
ATOM    704 HG23 ILE P 494       1.133  -9.363  13.220  0.00  0.00      PROA  
ATOM    705  CG1 ILE P 494      -0.243  -9.817  10.835  0.00  0.00      PROA  
ATOM    706 HG11 ILE P 494       0.688 -10.375  11.072  0.00  0.00      PROA  
ATOM    707 HG12 ILE P 494      -0.221  -9.672   9.734  0.00  0.00      PROA  
ATOM    708   CD ILE P 494      -1.479 -10.644  11.305  0.00  0.00      PROA  
ATOM    709  HD1 ILE P 494      -1.290 -11.015  12.335  0.00  0.00      PROA  
ATOM    710  HD2 ILE P 494      -1.522 -11.540  10.649  0.00  0.00      PROA  
ATOM    711  HD3 ILE P 494      -2.431 -10.084  11.183  0.00  0.00      PROA  
ATOM    712    C ILE P 494      -1.142  -6.343  12.286  0.00  0.00      PROA  
ATOM    713    O ILE P 494      -1.716  -6.250  13.358  0.00  0.00      PROA  
ATOM    714    N THR P 495      -0.324  -5.320  11.817  0.00  0.00      PROA  
ATOM    715   HN THR P 495       0.171  -5.306  10.952  0.00  0.00      PROA  
ATOM    716   CA THR P 495      -0.151  -4.079  12.637  0.00  0.00      PROA  
ATOM    717   HA THR P 495      -0.068  -4.431  13.655  0.00  0.00      PROA  
ATOM    718   CB THR P 495       1.124  -3.354  12.332  0.00  0.00      PROA  
ATOM    719   HB THR P 495       1.168  -2.326  12.750  0.00  0.00      PROA  
ATOM    720  OG1 THR P 495       1.344  -3.110  10.950  0.00  0.00      PROA  
ATOM    721  HG1 THR P 495       0.839  -2.314  10.767  0.00  0.00      PROA  
ATOM    722  CG2 THR P 495       2.306  -4.181  12.793  0.00  0.00      PROA  
ATOM    723 HG21 THR P 495       2.402  -5.155  12.266  0.00  0.00      PROA  
ATOM    724 HG22 THR P 495       2.207  -4.407  13.876  0.00  0.00      PROA  
ATOM    725 HG23 THR P 495       3.243  -3.676  12.477  0.00  0.00      PROA  
ATOM    726    C THR P 495      -1.291  -3.106  12.475  0.00  0.00      PROA  
ATOM    727    O THR P 495      -1.784  -2.560  13.468  0.00  0.00      PROA  
ATOM    728    N PHE P 496      -1.902  -3.024  11.262  0.00  0.00      PROA  
ATOM    729   HN PHE P 496      -1.426  -3.413  10.477  0.00  0.00      PROA  
ATOM    730   CA PHE P 496      -3.167  -2.377  10.988  0.00  0.00      PROA  
ATOM    731   HA PHE P 496      -3.128  -1.377  11.394  0.00  0.00      PROA  
ATOM    732   CB PHE P 496      -3.495  -2.196   9.475  0.00  0.00      PROA  
ATOM    733  HB1 PHE P 496      -3.007  -2.945   8.816  0.00  0.00      PROA  
ATOM    734  HB2 PHE P 496      -3.115  -1.170   9.282  0.00  0.00      PROA  
ATOM    735   CG PHE P 496      -4.960  -2.258   9.073  0.00  0.00      PROA  
ATOM    736  CD1 PHE P 496      -5.807  -1.108   9.207  0.00  0.00      PROA  
ATOM    737  HD1 PHE P 496      -5.382  -0.145   9.447  0.00  0.00      PROA  
ATOM    738  CE1 PHE P 496      -7.206  -1.254   9.080  0.00  0.00      PROA  
ATOM    739  HE1 PHE P 496      -7.856  -0.398   9.183  0.00  0.00      PROA  
ATOM    740   CZ PHE P 496      -7.777  -2.479   8.763  0.00  0.00      PROA  
ATOM    741   HZ PHE P 496      -8.833  -2.637   8.598  0.00  0.00      PROA  
ATOM    742  CD2 PHE P 496      -5.539  -3.474   8.697  0.00  0.00      PROA  
ATOM    743  HD2 PHE P 496      -4.937  -4.335   8.448  0.00  0.00      PROA  
ATOM    744  CE2 PHE P 496      -6.937  -3.616   8.536  0.00  0.00      PROA  
ATOM    745  HE2 PHE P 496      -7.354  -4.518   8.115  0.00  0.00      PROA  
ATOM    746    C PHE P 496      -4.329  -3.052  11.804  0.00  0.00      PROA  
ATOM    747    O PHE P 496      -5.125  -2.377  12.435  0.00  0.00      PROA  
ATOM    748    N GLY P 497      -4.357  -4.385  11.802  0.00  0.00      PROA  
ATOM    749   HN GLY P 497      -3.794  -4.823  11.106  0.00  0.00      PROA  
ATOM    750   CA GLY P 497      -5.351  -5.103  12.598  0.00  0.00      PROA  
ATOM    751  HA1 GLY P 497      -5.133  -6.147  12.426  0.00  0.00      PROA  
ATOM    752  HA2 GLY P 497      -6.322  -4.809  12.231  0.00  0.00      PROA  
ATOM    753    C GLY P 497      -5.198  -4.884  14.074  0.00  0.00      PROA  
ATOM    754    O GLY P 497      -6.156  -4.732  14.846  0.00  0.00      PROA  
ATOM    755    N GLY P 498      -3.957  -4.834  14.494  0.00  0.00      PROA  
ATOM    756   HN GLY P 498      -3.243  -5.085  13.844  0.00  0.00      PROA  
ATOM    757   CA GLY P 498      -3.651  -4.455  15.885  0.00  0.00      PROA  
ATOM    758  HA1 GLY P 498      -2.622  -4.690  16.113  0.00  0.00      PROA  
ATOM    759  HA2 GLY P 498      -4.246  -5.110  16.504  0.00  0.00      PROA  
ATOM    760    C GLY P 498      -4.055  -2.970  16.306  0.00  0.00      PROA  
ATOM    761    O GLY P 498      -4.573  -2.721  17.385  0.00  0.00      PROA  
ATOM    762    N LEU P 499      -3.794  -2.056  15.425  0.00  0.00      PROA  
ATOM    763   HN LEU P 499      -3.355  -2.442  14.617  0.00  0.00      PROA  
ATOM    764   CA LEU P 499      -4.112  -0.716  15.542  0.00  0.00      PROA  
ATOM    765   HA LEU P 499      -3.822  -0.415  16.538  0.00  0.00      PROA  
ATOM    766   CB LEU P 499      -3.285   0.064  14.525  0.00  0.00      PROA  
ATOM    767  HB1 LEU P 499      -3.419  -0.459  13.555  0.00  0.00      PROA  
ATOM    768  HB2 LEU P 499      -2.200   0.037  14.765  0.00  0.00      PROA  
ATOM    769   CG LEU P 499      -3.674   1.525  14.348  0.00  0.00      PROA  
ATOM    770   HG LEU P 499      -4.768   1.595  14.165  0.00  0.00      PROA  
ATOM    771  CD1 LEU P 499      -3.329   2.356  15.610  0.00  0.00      PROA  
ATOM    772 HD11 LEU P 499      -3.835   1.778  16.413  0.00  0.00      PROA  
ATOM    773 HD12 LEU P 499      -3.673   3.412  15.640  0.00  0.00      PROA  
ATOM    774 HD13 LEU P 499      -2.255   2.359  15.895  0.00  0.00      PROA  
ATOM    775  CD2 LEU P 499      -2.913   2.157  13.173  0.00  0.00      PROA  
ATOM    776 HD21 LEU P 499      -1.824   2.031  13.352  0.00  0.00      PROA  
ATOM    777 HD22 LEU P 499      -3.189   3.233  13.140  0.00  0.00      PROA  
ATOM    778 HD23 LEU P 499      -3.185   1.681  12.207  0.00  0.00      PROA  
ATOM    779    C LEU P 499      -5.585  -0.472  15.468  0.00  0.00      PROA  
ATOM    780    O LEU P 499      -6.053   0.393  16.170  0.00  0.00      PROA  
ATOM    781    N LEU P 500      -6.342  -1.176  14.593  0.00  0.00      PROA  
ATOM    782   HN LEU P 500      -5.998  -1.805  13.900  0.00  0.00      PROA  
ATOM    783   CA LEU P 500      -7.801  -1.183  14.526  0.00  0.00      PROA  
ATOM    784   HA LEU P 500      -8.151  -0.167  14.426  0.00  0.00      PROA  
ATOM    785   CB LEU P 500      -8.279  -2.115  13.364  0.00  0.00      PROA  
ATOM    786  HB1 LEU P 500      -7.773  -3.098  13.473  0.00  0.00      PROA  
ATOM    787  HB2 LEU P 500      -7.854  -1.570  12.494  0.00  0.00      PROA  
ATOM    788   CG LEU P 500      -9.753  -2.279  13.028  0.00  0.00      PROA  
ATOM    789   HG LEU P 500     -10.428  -2.606  13.848  0.00  0.00      PROA  
ATOM    790  CD1 LEU P 500     -10.488  -1.098  12.519  0.00  0.00      PROA  
ATOM    791 HD11 LEU P 500     -11.530  -1.234  12.158  0.00  0.00      PROA  
ATOM    792 HD12 LEU P 500     -10.011  -0.771  11.571  0.00  0.00      PROA  
ATOM    793 HD13 LEU P 500     -10.633  -0.320  13.299  0.00  0.00      PROA  
ATOM    794  CD2 LEU P 500      -9.766  -3.412  11.982  0.00  0.00      PROA  
ATOM    795 HD21 LEU P 500      -9.580  -4.367  12.519  0.00  0.00      PROA  
ATOM    796 HD22 LEU P 500      -9.128  -3.279  11.083  0.00  0.00      PROA  
ATOM    797 HD23 LEU P 500     -10.803  -3.591  11.626  0.00  0.00      PROA  
ATOM    798    C LEU P 500      -8.377  -1.713  15.851  0.00  0.00      PROA  
ATOM    799    O LEU P 500      -9.341  -1.221  16.438  0.00  0.00      PROA  
ATOM    800    N GLY P 501      -7.817  -2.835  16.367  0.00  0.00      PROA  
ATOM    801   HN GLY P 501      -7.012  -3.263  15.964  0.00  0.00      PROA  
ATOM    802   CA GLY P 501      -8.211  -3.312  17.729  0.00  0.00      PROA  
ATOM    803  HA1 GLY P 501      -7.580  -4.165  17.928  0.00  0.00      PROA  
ATOM    804  HA2 GLY P 501      -9.263  -3.546  17.653  0.00  0.00      PROA  
ATOM    805    C GLY P 501      -8.019  -2.315  18.899  0.00  0.00      PROA  
ATOM    806    O GLY P 501      -8.768  -2.291  19.863  0.00  0.00      PROA  
ATOM    807    N GLU P 502      -6.970  -1.491  18.897  0.00  0.00      PROA  
ATOM    808   HN GLU P 502      -6.342  -1.689  18.149  0.00  0.00      PROA  
ATOM    809   CA GLU P 502      -6.843  -0.378  19.832  0.00  0.00      PROA  
ATOM    810   HA GLU P 502      -7.035  -0.735  20.833  0.00  0.00      PROA  
ATOM    811   CB GLU P 502      -5.466   0.306  19.706  0.00  0.00      PROA  
ATOM    812  HB1 GLU P 502      -5.370   1.170  20.398  0.00  0.00      PROA  
ATOM    813  HB2 GLU P 502      -5.374   0.704  18.672  0.00  0.00      PROA  
ATOM    814   CG GLU P 502      -4.134  -0.498  19.911  0.00  0.00      PROA  
ATOM    815  HG1 GLU P 502      -3.260  -0.004  19.436  0.00  0.00      PROA  
ATOM    816  HG2 GLU P 502      -4.144  -1.523  19.482  0.00  0.00      PROA  
ATOM    817   CD GLU P 502      -3.798  -0.730  21.348  0.00  0.00      PROA  
ATOM    818  OE1 GLU P 502      -4.702  -1.242  22.012  0.00  0.00      PROA  
ATOM    819  OE2 GLU P 502      -2.681  -0.479  21.889  0.00  0.00      PROA  
ATOM    820    C GLU P 502      -7.894   0.680  19.659  0.00  0.00      PROA  
ATOM    821    O GLU P 502      -8.627   1.071  20.522  0.00  0.00      PROA  
ATOM    822    N ALA P 503      -8.116   1.090  18.426  0.00  0.00      PROA  
ATOM    823   HN ALA P 503      -7.501   0.751  17.718  0.00  0.00      PROA  
ATOM    824   CA ALA P 503      -9.024   2.048  17.976  0.00  0.00      PROA  
ATOM    825   HA ALA P 503      -8.912   3.036  18.399  0.00  0.00      PROA  
ATOM    826   CB ALA P 503      -8.756   2.202  16.399  0.00  0.00      PROA  
ATOM    827  HB1 ALA P 503      -7.723   2.541  16.173  0.00  0.00      PROA  
ATOM    828  HB2 ALA P 503      -9.412   3.023  16.039  0.00  0.00      PROA  
ATOM    829  HB3 ALA P 503      -9.058   1.245  15.922  0.00  0.00      PROA  
ATOM    830    C ALA P 503     -10.523   1.683  18.145  0.00  0.00      PROA  
ATOM    831    O ALA P 503     -11.399   2.512  18.358  0.00  0.00      PROA  
ATOM    832    N THR P 504     -10.926   0.405  18.074  0.00  0.00      PROA  
ATOM    833   HN THR P 504     -10.279  -0.351  18.013  0.00  0.00      PROA  
ATOM    834   CA THR P 504     -12.294  -0.136  18.244  0.00  0.00      PROA  
ATOM    835   HA THR P 504     -12.951   0.705  18.082  0.00  0.00      PROA  
ATOM    836   CB THR P 504     -12.630  -1.295  17.245  0.00  0.00      PROA  
ATOM    837   HB THR P 504     -13.625  -1.748  17.445  0.00  0.00      PROA  
ATOM    838  OG1 THR P 504     -11.740  -2.350  17.394  0.00  0.00      PROA  
ATOM    839  HG1 THR P 504     -10.929  -2.136  16.927  0.00  0.00      PROA  
ATOM    840  CG2 THR P 504     -12.580  -0.797  15.836  0.00  0.00      PROA  
ATOM    841 HG21 THR P 504     -11.514  -0.522  15.683  0.00  0.00      PROA  
ATOM    842 HG22 THR P 504     -13.153   0.155  15.839  0.00  0.00      PROA  
ATOM    843 HG23 THR P 504     -12.825  -1.476  14.992  0.00  0.00      PROA  
ATOM    844    C THR P 504     -12.555  -0.623  19.620  0.00  0.00      PROA  
ATOM    845    O THR P 504     -13.561  -1.178  19.929  0.00  0.00      PROA  
ATOM    846    N GLU P 505     -11.635  -0.407  20.545  0.00  0.00      PROA  
ATOM    847   HN GLU P 505     -10.805   0.099  20.325  0.00  0.00      PROA  
ATOM    848   CA GLU P 505     -11.658  -1.109  21.842  0.00  0.00      PROA  
ATOM    849   HA GLU P 505     -10.595  -1.153  22.027  0.00  0.00      PROA  
ATOM    850   CB GLU P 505     -12.449  -0.404  22.962  0.00  0.00      PROA  
ATOM    851  HB1 GLU P 505     -12.250  -0.843  23.963  0.00  0.00      PROA  
ATOM    852  HB2 GLU P 505     -13.548  -0.393  22.799  0.00  0.00      PROA  
ATOM    853   CG GLU P 505     -12.019   1.063  23.059  0.00  0.00      PROA  
ATOM    854  HG1 GLU P 505     -12.351   1.673  22.192  0.00  0.00      PROA  
ATOM    855  HG2 GLU P 505     -10.911   1.113  23.124  0.00  0.00      PROA  
ATOM    856   CD GLU P 505     -12.598   1.765  24.234  0.00  0.00      PROA  
ATOM    857  OE1 GLU P 505     -12.362   3.040  24.327  0.00  0.00      PROA  
ATOM    858  OE2 GLU P 505     -13.362   1.155  25.085  0.00  0.00      PROA  
ATOM    859    C GLU P 505     -11.947  -2.594  21.760  0.00  0.00      PROA  
ATOM    860    O GLU P 505     -12.705  -3.090  22.624  0.00  0.00      PROA  
ATOM    861    N GLY P 506     -11.465  -3.416  20.786  0.00  0.00      PROA  
ATOM    862   HN GLY P 506     -10.650  -3.132  20.286  0.00  0.00      PROA  
ATOM    863   CA GLY P 506     -11.668  -4.885  20.783  0.00  0.00      PROA  
ATOM    864  HA1 GLY P 506     -11.721  -5.386  21.739  0.00  0.00      PROA  
ATOM    865  HA2 GLY P 506     -10.733  -5.214  20.353  0.00  0.00      PROA  
ATOM    866    C GLY P 506     -12.681  -5.353  19.778  0.00  0.00      PROA  
ATOM    867    O GLY P 506     -12.755  -6.546  19.573  0.00  0.00      PROA  
ATOM    868    N ARG P 507     -13.432  -4.498  19.077  0.00  0.00      PROA  
ATOM    869   HN ARG P 507     -13.378  -3.518  19.251  0.00  0.00      PROA  
ATOM    870   CA ARG P 507     -14.533  -5.027  18.294  0.00  0.00      PROA  
ATOM    871   HA ARG P 507     -14.894  -5.906  18.807  0.00  0.00      PROA  
ATOM    872   CB ARG P 507     -15.539  -3.964  18.074  0.00  0.00      PROA  
ATOM    873  HB1 ARG P 507     -16.416  -4.275  17.467  0.00  0.00      PROA  
ATOM    874  HB2 ARG P 507     -15.135  -3.098  17.507  0.00  0.00      PROA  
ATOM    875   CG ARG P 507     -16.127  -3.423  19.402  0.00  0.00      PROA  
ATOM    876  HG1 ARG P 507     -16.618  -2.457  19.154  0.00  0.00      PROA  
ATOM    877  HG2 ARG P 507     -15.360  -3.115  20.143  0.00  0.00      PROA  
ATOM    878   CD ARG P 507     -17.171  -4.399  20.101  0.00  0.00      PROA  
ATOM    879  HD1 ARG P 507     -16.577  -5.201  20.588  0.00  0.00      PROA  
ATOM    880  HD2 ARG P 507     -17.944  -4.682  19.354  0.00  0.00      PROA  
ATOM    881   NE ARG P 507     -17.734  -3.613  21.205  0.00  0.00      PROA  
ATOM    882   HE ARG P 507     -17.583  -2.627  21.268  0.00  0.00      PROA  
ATOM    883   CZ ARG P 507     -18.753  -3.962  21.917  0.00  0.00      PROA  
ATOM    884  NH1 ARG P 507     -19.092  -3.228  22.958  0.00  0.00      PROA  
ATOM    885 HH11 ARG P 507     -18.469  -2.468  23.146  0.00  0.00      PROA  
ATOM    886 HH12 ARG P 507     -19.706  -3.618  23.645  0.00  0.00      PROA  
ATOM    887  NH2 ARG P 507     -19.343  -5.107  21.654  0.00  0.00      PROA  
ATOM    888 HH21 ARG P 507     -18.813  -5.878  21.301  0.00  0.00      PROA  
ATOM    889 HH22 ARG P 507     -19.987  -5.390  22.365  0.00  0.00      PROA  
ATOM    890    C ARG P 507     -14.149  -5.556  17.042  0.00  0.00      PROA  
ATOM    891    O ARG P 507     -14.883  -6.276  16.388  0.00  0.00      PROA  
ATOM    892    N ILE P 508     -12.956  -5.148  16.530  0.00  0.00      PROA  
ATOM    893   HN ILE P 508     -12.394  -4.556  17.104  0.00  0.00      PROA  
ATOM    894   CA ILE P 508     -12.420  -5.692  15.265  0.00  0.00      PROA  
ATOM    895   HA ILE P 508     -12.635  -6.748  15.339  0.00  0.00      PROA  
ATOM    896   CB ILE P 508     -12.980  -5.122  13.949  0.00  0.00      PROA  
ATOM    897   HB ILE P 508     -12.306  -4.260  13.758  0.00  0.00      PROA  
ATOM    898  CG2 ILE P 508     -12.815  -6.168  12.884  0.00  0.00      PROA  
ATOM    899 HG21 ILE P 508     -11.800  -6.233  12.438  0.00  0.00      PROA  
ATOM    900 HG22 ILE P 508     -13.524  -5.937  12.060  0.00  0.00      PROA  
ATOM    901 HG23 ILE P 508     -13.120  -7.129  13.350  0.00  0.00      PROA  
ATOM    902  CG1 ILE P 508     -14.461  -4.533  13.968  0.00  0.00      PROA  
ATOM    903 HG11 ILE P 508     -14.525  -3.833  14.829  0.00  0.00      PROA  
ATOM    904 HG12 ILE P 508     -15.236  -5.297  14.193  0.00  0.00      PROA  
ATOM    905   CD ILE P 508     -14.837  -3.704  12.726  0.00  0.00      PROA  
ATOM    906  HD1 ILE P 508     -14.004  -3.031  12.430  0.00  0.00      PROA  
ATOM    907  HD2 ILE P 508     -15.530  -2.874  12.983  0.00  0.00      PROA  
ATOM    908  HD3 ILE P 508     -15.218  -4.312  11.878  0.00  0.00      PROA  
ATOM    909    C ILE P 508     -10.947  -5.696  15.300  0.00  0.00      PROA  
ATOM    910    O ILE P 508     -10.447  -4.594  15.585  0.00  0.00      PROA  
ATOM    911    N SER P 509     -10.195  -6.828  15.135  0.00  0.00      PROA  
ATOM    912   HN SER P 509     -10.619  -7.716  14.973  0.00  0.00      PROA  
ATOM    913   CA SER P 509      -8.751  -6.741  15.254  0.00  0.00      PROA  
ATOM    914   HA SER P 509      -8.390  -5.727  15.164  0.00  0.00      PROA  
ATOM    915   CB SER P 509      -8.356  -7.202  16.691  0.00  0.00      PROA  
ATOM    916  HB1 SER P 509      -8.994  -6.603  17.376  0.00  0.00      PROA  
ATOM    917  HB2 SER P 509      -7.272  -6.987  16.806  0.00  0.00      PROA  
ATOM    918   OG SER P 509      -8.545  -8.543  16.859  0.00  0.00      PROA  
ATOM    919  HG1 SER P 509      -9.417  -8.733  16.506  0.00  0.00      PROA  
ATOM    920    C SER P 509      -7.983  -7.540  14.155  0.00  0.00      PROA  
ATOM    921    O SER P 509      -8.443  -7.784  13.051  0.00  0.00      PROA  
ATOM    922    N ALA P 510      -6.721  -7.933  14.525  0.00  0.00      PROA  
ATOM    923   HN ALA P 510      -6.321  -7.716  15.412  0.00  0.00      PROA  
ATOM    924   CA ALA P 510      -5.804  -8.687  13.631  0.00  0.00      PROA  
ATOM    925   HA ALA P 510      -5.382  -8.232  12.747  0.00  0.00      PROA  
ATOM    926   CB ALA P 510      -4.534  -8.901  14.516  0.00  0.00      PROA  
ATOM    927  HB1 ALA P 510      -4.875  -9.106  15.553  0.00  0.00      PROA  
ATOM    928  HB2 ALA P 510      -3.854  -8.031  14.391  0.00  0.00      PROA  
ATOM    929  HB3 ALA P 510      -3.946  -9.796  14.221  0.00  0.00      PROA  
ATOM    930    C ALA P 510      -6.379  -9.933  13.056  0.00  0.00      PROA  
ATOM    931    O ALA P 510      -6.125 -10.113  11.859  0.00  0.00      PROA  
ATOM    932    N ILE P 511      -7.094 -10.790  13.774  0.00  0.00      PROA  
ATOM    933   HN ILE P 511      -7.319 -10.487  14.697  0.00  0.00      PROA  
ATOM    934   CA ILE P 511      -7.715 -11.975  13.211  0.00  0.00      PROA  
ATOM    935   HA ILE P 511      -7.145 -12.617  12.556  0.00  0.00      PROA  
ATOM    936   CB ILE P 511      -8.265 -12.960  14.349  0.00  0.00      PROA  
ATOM    937   HB ILE P 511      -7.310 -13.077  14.904  0.00  0.00      PROA  
ATOM    938  CG2 ILE P 511      -9.210 -12.381  15.391  0.00  0.00      PROA  
ATOM    939 HG21 ILE P 511      -9.165 -12.912  16.366  0.00  0.00      PROA  
ATOM    940 HG22 ILE P 511     -10.242 -12.330  14.984  0.00  0.00      PROA  
ATOM    941 HG23 ILE P 511      -8.856 -11.361  15.655  0.00  0.00      PROA  
ATOM    942  CG1 ILE P 511      -8.553 -14.365  13.710  0.00  0.00      PROA  
ATOM    943 HG11 ILE P 511      -9.203 -14.215  12.822  0.00  0.00      PROA  
ATOM    944 HG12 ILE P 511      -9.186 -14.890  14.457  0.00  0.00      PROA  
ATOM    945   CD ILE P 511      -7.277 -15.101  13.365  0.00  0.00      PROA  
ATOM    946  HD1 ILE P 511      -7.495 -16.086  12.900  0.00  0.00      PROA  
ATOM    947  HD2 ILE P 511      -6.689 -15.288  14.290  0.00  0.00      PROA  
ATOM    948  HD3 ILE P 511      -6.724 -14.550  12.574  0.00  0.00      PROA  
ATOM    949    C ILE P 511      -8.880 -11.727  12.242  0.00  0.00      PROA  
ATOM    950    O ILE P 511      -8.974 -12.304  11.120  0.00  0.00      PROA  
ATOM    951    N GLU P 512      -9.813 -10.779  12.569  0.00  0.00      PROA  
ATOM    952   HN GLU P 512      -9.730 -10.223  13.392  0.00  0.00      PROA  
ATOM    953   CA GLU P 512     -10.836 -10.408  11.662  0.00  0.00      PROA  
ATOM    954   HA GLU P 512     -11.445 -11.243  11.349  0.00  0.00      PROA  
ATOM    955   CB GLU P 512     -11.685  -9.472  12.560  0.00  0.00      PROA  
ATOM    956  HB1 GLU P 512     -12.342  -8.882  11.886  0.00  0.00      PROA  
ATOM    957  HB2 GLU P 512     -11.014  -8.718  13.025  0.00  0.00      PROA  
ATOM    958   CG GLU P 512     -12.519 -10.189  13.677  0.00  0.00      PROA  
ATOM    959  HG1 GLU P 512     -12.788 -11.219  13.359  0.00  0.00      PROA  
ATOM    960  HG2 GLU P 512     -13.463  -9.607  13.747  0.00  0.00      PROA  
ATOM    961   CD GLU P 512     -11.947 -10.114  15.080  0.00  0.00      PROA  
ATOM    962  OE1 GLU P 512     -12.613 -10.537  16.062  0.00  0.00      PROA  
ATOM    963  OE2 GLU P 512     -10.858  -9.469  15.257  0.00  0.00      PROA  
ATOM    964    C GLU P 512     -10.307  -9.724  10.359  0.00  0.00      PROA  
ATOM    965    O GLU P 512     -10.843  -9.948   9.291  0.00  0.00      PROA  
ATOM    966    N SER P 513      -9.272  -8.840  10.540  0.00  0.00      PROA  
ATOM    967   HN SER P 513      -8.977  -8.646  11.472  0.00  0.00      PROA  
ATOM    968   CA SER P 513      -8.613  -8.256   9.446  0.00  0.00      PROA  
ATOM    969   HA SER P 513      -9.349  -7.778   8.816  0.00  0.00      PROA  
ATOM    970   CB SER P 513      -7.575  -7.077   9.772  0.00  0.00      PROA  
ATOM    971  HB1 SER P 513      -7.179  -6.503   8.906  0.00  0.00      PROA  
ATOM    972  HB2 SER P 513      -6.658  -7.300  10.358  0.00  0.00      PROA  
ATOM    973   OG SER P 513      -8.257  -6.075  10.513  0.00  0.00      PROA  
ATOM    974  HG1 SER P 513      -8.536  -6.465  11.345  0.00  0.00      PROA  
ATOM    975    C SER P 513      -7.899  -9.201   8.541  0.00  0.00      PROA  
ATOM    976    O SER P 513      -8.015  -9.174   7.334  0.00  0.00      PROA  
ATOM    977    N LEU P 514      -7.078 -10.134   9.141  0.00  0.00      PROA  
ATOM    978   HN LEU P 514      -6.903 -10.249  10.115  0.00  0.00      PROA  
ATOM    979   CA LEU P 514      -6.411 -11.178   8.309  0.00  0.00      PROA  
ATOM    980   HA LEU P 514      -5.847 -10.762   7.487  0.00  0.00      PROA  
ATOM    981   CB LEU P 514      -5.611 -12.019   9.318  0.00  0.00      PROA  
ATOM    982  HB1 LEU P 514      -6.320 -12.469  10.046  0.00  0.00      PROA  
ATOM    983  HB2 LEU P 514      -4.879 -11.462   9.941  0.00  0.00      PROA  
ATOM    984   CG LEU P 514      -4.910 -13.228   8.650  0.00  0.00      PROA  
ATOM    985   HG LEU P 514      -5.675 -13.993   8.397  0.00  0.00      PROA  
ATOM    986  CD1 LEU P 514      -4.127 -12.765   7.364  0.00  0.00      PROA  
ATOM    987 HD11 LEU P 514      -4.826 -12.297   6.637  0.00  0.00      PROA  
ATOM    988 HD12 LEU P 514      -3.768 -13.666   6.822  0.00  0.00      PROA  
ATOM    989 HD13 LEU P 514      -3.307 -12.084   7.679  0.00  0.00      PROA  
ATOM    990  CD2 LEU P 514      -3.976 -13.820   9.654  0.00  0.00      PROA  
ATOM    991 HD21 LEU P 514      -4.551 -13.985  10.590  0.00  0.00      PROA  
ATOM    992 HD22 LEU P 514      -3.102 -13.178   9.901  0.00  0.00      PROA  
ATOM    993 HD23 LEU P 514      -3.535 -14.801   9.377  0.00  0.00      PROA  
ATOM    994    C LEU P 514      -7.380 -12.105   7.561  0.00  0.00      PROA  
ATOM    995    O LEU P 514      -7.357 -12.335   6.359  0.00  0.00      PROA  
ATOM    996    N PHE P 515      -8.377 -12.698   8.296  0.00  0.00      PROA  
ATOM    997   HN PHE P 515      -8.639 -12.581   9.251  0.00  0.00      PROA  
ATOM    998   CA PHE P 515      -9.418 -13.484   7.560  0.00  0.00      PROA  
ATOM    999   HA PHE P 515      -8.902 -14.247   6.996  0.00  0.00      PROA  
ATOM   1000   CB PHE P 515     -10.393 -14.267   8.580  0.00  0.00      PROA  
ATOM   1001  HB1 PHE P 515     -10.744 -13.545   9.348  0.00  0.00      PROA  
ATOM   1002  HB2 PHE P 515      -9.762 -15.030   9.084  0.00  0.00      PROA  
ATOM   1003   CG PHE P 515     -11.622 -15.092   7.930  0.00  0.00      PROA  
ATOM   1004  CD1 PHE P 515     -11.407 -16.160   6.965  0.00  0.00      PROA  
ATOM   1005  HD1 PHE P 515     -10.461 -16.349   6.479  0.00  0.00      PROA  
ATOM   1006  CE1 PHE P 515     -12.444 -17.037   6.726  0.00  0.00      PROA  
ATOM   1007  HE1 PHE P 515     -12.225 -17.841   6.038  0.00  0.00      PROA  
ATOM   1008   CZ PHE P 515     -13.677 -16.814   7.242  0.00  0.00      PROA  
ATOM   1009   HZ PHE P 515     -14.488 -17.467   6.956  0.00  0.00      PROA  
ATOM   1010  CD2 PHE P 515     -12.876 -14.915   8.489  0.00  0.00      PROA  
ATOM   1011  HD2 PHE P 515     -12.889 -14.139   9.241  0.00  0.00      PROA  
ATOM   1012  CE2 PHE P 515     -13.948 -15.755   8.098  0.00  0.00      PROA  
ATOM   1013  HE2 PHE P 515     -14.870 -15.517   8.607  0.00  0.00      PROA  
ATOM   1014    C PHE P 515     -10.263 -12.808   6.517  0.00  0.00      PROA  
ATOM   1015    O PHE P 515     -10.500 -13.319   5.448  0.00  0.00      PROA  
ATOM   1016    N GLY P 516     -10.661 -11.529   6.781  0.00  0.00      PROA  
ATOM   1017   HN GLY P 516     -10.503 -11.212   7.713  0.00  0.00      PROA  
ATOM   1018   CA GLY P 516     -11.382 -10.565   5.912  0.00  0.00      PROA  
ATOM   1019  HA1 GLY P 516     -11.761  -9.647   6.335  0.00  0.00      PROA  
ATOM   1020  HA2 GLY P 516     -12.122 -11.213   5.468  0.00  0.00      PROA  
ATOM   1021    C GLY P 516     -10.594 -10.076   4.763  0.00  0.00      PROA  
ATOM   1022    O GLY P 516     -11.129 -10.100   3.648  0.00  0.00      PROA  
ATOM   1023    N ALA P 517      -9.390  -9.693   5.005  0.00  0.00      PROA  
ATOM   1024   HN ALA P 517      -8.967  -9.772   5.905  0.00  0.00      PROA  
ATOM   1025   CA ALA P 517      -8.482  -9.330   3.906  0.00  0.00      PROA  
ATOM   1026   HA ALA P 517      -8.934  -8.489   3.402  0.00  0.00      PROA  
ATOM   1027   CB ALA P 517      -7.177  -8.723   4.431  0.00  0.00      PROA  
ATOM   1028  HB1 ALA P 517      -6.403  -8.467   3.677  0.00  0.00      PROA  
ATOM   1029  HB2 ALA P 517      -6.730  -9.499   5.087  0.00  0.00      PROA  
ATOM   1030  HB3 ALA P 517      -7.504  -7.818   4.987  0.00  0.00      PROA  
ATOM   1031    C ALA P 517      -8.252 -10.520   2.887  0.00  0.00      PROA  
ATOM   1032    O ALA P 517      -8.318 -10.414   1.682  0.00  0.00      PROA  
ATOM   1033    N SER P 518      -8.034 -11.710   3.509  0.00  0.00      PROA  
ATOM   1034   HN SER P 518      -8.076 -11.709   4.505  0.00  0.00      PROA  
ATOM   1035   CA SER P 518      -7.703 -12.934   2.783  0.00  0.00      PROA  
ATOM   1036   HA SER P 518      -6.867 -12.679   2.148  0.00  0.00      PROA  
ATOM   1037   CB SER P 518      -7.284 -14.237   3.585  0.00  0.00      PROA  
ATOM   1038  HB1 SER P 518      -7.100 -15.114   2.928  0.00  0.00      PROA  
ATOM   1039  HB2 SER P 518      -8.061 -14.470   4.345  0.00  0.00      PROA  
ATOM   1040   OG SER P 518      -6.101 -13.864   4.298  0.00  0.00      PROA  
ATOM   1041  HG1 SER P 518      -6.306 -13.214   4.974  0.00  0.00      PROA  
ATOM   1042    C SER P 518      -8.788 -13.481   1.890  0.00  0.00      PROA  
ATOM   1043    O SER P 518      -8.599 -13.794   0.773  0.00  0.00      PROA  
ATOM   1044    N MET P 519     -10.019 -13.581   2.337  0.00  0.00      PROA  
ATOM   1045   HN MET P 519     -10.289 -13.402   3.280  0.00  0.00      PROA  
ATOM   1046   CA MET P 519     -11.152 -13.732   1.452  0.00  0.00      PROA  
ATOM   1047   HA MET P 519     -10.946 -14.605   0.850  0.00  0.00      PROA  
ATOM   1048   CB MET P 519     -12.458 -13.959   2.187  0.00  0.00      PROA  
ATOM   1049  HB1 MET P 519     -13.330 -13.781   1.523  0.00  0.00      PROA  
ATOM   1050  HB2 MET P 519     -12.289 -13.240   3.017  0.00  0.00      PROA  
ATOM   1051   CG MET P 519     -12.620 -15.383   2.752  0.00  0.00      PROA  
ATOM   1052  HG1 MET P 519     -11.948 -15.348   3.637  0.00  0.00      PROA  
ATOM   1053  HG2 MET P 519     -12.300 -16.105   1.970  0.00  0.00      PROA  
ATOM   1054   SD MET P 519     -14.248 -15.841   3.341  0.00  0.00      PROA  
ATOM   1055   CE MET P 519     -14.538 -14.445   4.448  0.00  0.00      PROA  
ATOM   1056  HE1 MET P 519     -15.545 -14.617   4.883  0.00  0.00      PROA  
ATOM   1057  HE2 MET P 519     -14.539 -13.490   3.880  0.00  0.00      PROA  
ATOM   1058  HE3 MET P 519     -13.868 -14.454   5.334  0.00  0.00      PROA  
ATOM   1059    C MET P 519     -11.380 -12.605   0.410  0.00  0.00      PROA  
ATOM   1060    O MET P 519     -11.644 -12.835  -0.793  0.00  0.00      PROA  
ATOM   1061    N THR P 520     -11.450 -11.321   0.818  0.00  0.00      PROA  
ATOM   1062   HN THR P 520     -11.522 -11.160   1.799  0.00  0.00      PROA  
ATOM   1063   CA THR P 520     -11.401 -10.093  -0.091  0.00  0.00      PROA  
ATOM   1064   HA THR P 520     -12.364  -9.958  -0.562  0.00  0.00      PROA  
ATOM   1065   CB THR P 520     -11.082  -8.905   0.645  0.00  0.00      PROA  
ATOM   1066   HB THR P 520     -10.154  -9.068   1.234  0.00  0.00      PROA  
ATOM   1067  OG1 THR P 520     -12.047  -8.600   1.577  0.00  0.00      PROA  
ATOM   1068  HG1 THR P 520     -11.856  -9.236   2.270  0.00  0.00      PROA  
ATOM   1069  CG2 THR P 520     -10.869  -7.547  -0.151  0.00  0.00      PROA  
ATOM   1070 HG21 THR P 520     -11.703  -7.332  -0.853  0.00  0.00      PROA  
ATOM   1071 HG22 THR P 520      -9.911  -7.625  -0.708  0.00  0.00      PROA  
ATOM   1072 HG23 THR P 520     -10.748  -6.697   0.554  0.00  0.00      PROA  
ATOM   1073    C THR P 520     -10.420 -10.203  -1.229  0.00  0.00      PROA  
ATOM   1074    O THR P 520     -10.820 -10.053  -2.404  0.00  0.00      PROA  
ATOM   1075    N GLY P 521      -9.199 -10.676  -0.929  0.00  0.00      PROA  
ATOM   1076   HN GLY P 521      -8.914 -10.875   0.005  0.00  0.00      PROA  
ATOM   1077   CA GLY P 521      -8.246 -10.731  -1.948  0.00  0.00      PROA  
ATOM   1078  HA1 GLY P 521      -7.343 -11.193  -1.575  0.00  0.00      PROA  
ATOM   1079  HA2 GLY P 521      -8.175  -9.740  -2.371  0.00  0.00      PROA  
ATOM   1080    C GLY P 521      -8.543 -11.730  -2.970  0.00  0.00      PROA  
ATOM   1081    O GLY P 521      -8.452 -11.408  -4.166  0.00  0.00      PROA  
ATOM   1082    N ILE P 522      -8.843 -12.932  -2.455  0.00  0.00      PROA  
ATOM   1083   HN ILE P 522      -9.121 -13.093  -1.511  0.00  0.00      PROA  
ATOM   1084   CA ILE P 522      -9.095 -14.004  -3.380  0.00  0.00      PROA  
ATOM   1085   HA ILE P 522      -8.236 -14.111  -4.026  0.00  0.00      PROA  
ATOM   1086   CB ILE P 522      -9.352 -15.321  -2.602  0.00  0.00      PROA  
ATOM   1087   HB ILE P 522     -10.003 -15.116  -1.725  0.00  0.00      PROA  
ATOM   1088  CG2 ILE P 522     -10.036 -16.439  -3.517  0.00  0.00      PROA  
ATOM   1089 HG21 ILE P 522     -11.015 -16.063  -3.882  0.00  0.00      PROA  
ATOM   1090 HG22 ILE P 522     -10.128 -17.363  -2.907  0.00  0.00      PROA  
ATOM   1091 HG23 ILE P 522      -9.414 -16.589  -4.426  0.00  0.00      PROA  
ATOM   1092  CG1 ILE P 522      -7.935 -15.714  -1.908  0.00  0.00      PROA  
ATOM   1093 HG11 ILE P 522      -7.796 -14.897  -1.169  0.00  0.00      PROA  
ATOM   1094 HG12 ILE P 522      -7.124 -15.510  -2.639  0.00  0.00      PROA  
ATOM   1095   CD ILE P 522      -7.899 -17.136  -1.434  0.00  0.00      PROA  
ATOM   1096  HD1 ILE P 522      -7.013 -17.235  -0.770  0.00  0.00      PROA  
ATOM   1097  HD2 ILE P 522      -7.798 -17.989  -2.139  0.00  0.00      PROA  
ATOM   1098  HD3 ILE P 522      -8.833 -17.394  -0.891  0.00  0.00      PROA  
ATOM   1099    C ILE P 522     -10.223 -13.661  -4.346  0.00  0.00      PROA  
ATOM   1100    O ILE P 522     -10.114 -13.854  -5.580  0.00  0.00      PROA  
ATOM   1101    N ALA P 523     -11.373 -13.196  -3.798  0.00  0.00      PROA  
ATOM   1102   HN ALA P 523     -11.435 -13.113  -2.806  0.00  0.00      PROA  
ATOM   1103   CA ALA P 523     -12.598 -12.899  -4.585  0.00  0.00      PROA  
ATOM   1104   HA ALA P 523     -12.813 -13.838  -5.073  0.00  0.00      PROA  
ATOM   1105   CB ALA P 523     -13.614 -12.441  -3.597  0.00  0.00      PROA  
ATOM   1106  HB1 ALA P 523     -13.160 -11.868  -2.760  0.00  0.00      PROA  
ATOM   1107  HB2 ALA P 523     -13.965 -13.359  -3.079  0.00  0.00      PROA  
ATOM   1108  HB3 ALA P 523     -14.497 -11.914  -4.018  0.00  0.00      PROA  
ATOM   1109    C ALA P 523     -12.488 -11.843  -5.700  0.00  0.00      PROA  
ATOM   1110    O ALA P 523     -12.992 -11.909  -6.826  0.00  0.00      PROA  
ATOM   1111    N TYR P 524     -11.786 -10.670  -5.355  0.00  0.00      PROA  
ATOM   1112   HN TYR P 524     -11.494 -10.541  -4.410  0.00  0.00      PROA  
ATOM   1113   CA TYR P 524     -11.602  -9.599  -6.299  0.00  0.00      PROA  
ATOM   1114   HA TYR P 524     -12.597  -9.276  -6.566  0.00  0.00      PROA  
ATOM   1115   CB TYR P 524     -10.968  -8.394  -5.571  0.00  0.00      PROA  
ATOM   1116  HB1 TYR P 524     -10.100  -8.744  -4.974  0.00  0.00      PROA  
ATOM   1117  HB2 TYR P 524     -11.720  -8.006  -4.851  0.00  0.00      PROA  
ATOM   1118   CG TYR P 524     -10.600  -7.194  -6.478  0.00  0.00      PROA  
ATOM   1119  CD1 TYR P 524     -11.591  -6.188  -6.739  0.00  0.00      PROA  
ATOM   1120  HD1 TYR P 524     -12.539  -6.205  -6.221  0.00  0.00      PROA  
ATOM   1121  CE1 TYR P 524     -11.315  -5.191  -7.671  0.00  0.00      PROA  
ATOM   1122  HE1 TYR P 524     -12.007  -4.401  -7.924  0.00  0.00      PROA  
ATOM   1123   CZ TYR P 524     -10.124  -5.110  -8.369  0.00  0.00      PROA  
ATOM   1124   OH TYR P 524      -9.951  -4.039  -9.176  0.00  0.00      PROA  
ATOM   1125   HH TYR P 524      -9.135  -4.254  -9.634  0.00  0.00      PROA  
ATOM   1126  CD2 TYR P 524      -9.395  -7.132  -7.182  0.00  0.00      PROA  
ATOM   1127  HD2 TYR P 524      -8.557  -7.745  -6.885  0.00  0.00      PROA  
ATOM   1128  CE2 TYR P 524      -9.155  -6.110  -8.155  0.00  0.00      PROA  
ATOM   1129  HE2 TYR P 524      -8.220  -6.097  -8.695  0.00  0.00      PROA  
ATOM   1130    C TYR P 524     -10.764 -10.064  -7.517  0.00  0.00      PROA  
ATOM   1131    O TYR P 524     -11.076  -9.938  -8.720  0.00  0.00      PROA  
ATOM   1132    N SER P 525      -9.661 -10.778  -7.210  0.00  0.00      PROA  
ATOM   1133   HN SER P 525      -9.634 -11.132  -6.278  0.00  0.00      PROA  
ATOM   1134   CA SER P 525      -8.774 -11.179  -8.207  0.00  0.00      PROA  
ATOM   1135   HA SER P 525      -8.609 -10.355  -8.885  0.00  0.00      PROA  
ATOM   1136   CB SER P 525      -7.362 -11.625  -7.704  0.00  0.00      PROA  
ATOM   1137  HB1 SER P 525      -6.740 -10.758  -7.394  0.00  0.00      PROA  
ATOM   1138  HB2 SER P 525      -6.752 -12.044  -8.532  0.00  0.00      PROA  
ATOM   1139   OG SER P 525      -7.407 -12.545  -6.640  0.00  0.00      PROA  
ATOM   1140  HG1 SER P 525      -7.792 -12.166  -5.847  0.00  0.00      PROA  
ATOM   1141    C SER P 525      -9.281 -12.298  -9.163  0.00  0.00      PROA  
ATOM   1142    O SER P 525      -9.055 -12.329 -10.337  0.00  0.00      PROA  
ATOM   1143    N LEU P 526     -10.212 -13.149  -8.670  0.00  0.00      PROA  
ATOM   1144   HN LEU P 526     -10.502 -13.118  -7.717  0.00  0.00      PROA  
ATOM   1145   CA LEU P 526     -10.975 -14.039  -9.508  0.00  0.00      PROA  
ATOM   1146   HA LEU P 526     -10.348 -14.748 -10.030  0.00  0.00      PROA  
ATOM   1147   CB LEU P 526     -12.020 -14.855  -8.716  0.00  0.00      PROA  
ATOM   1148  HB1 LEU P 526     -12.694 -15.434  -9.382  0.00  0.00      PROA  
ATOM   1149  HB2 LEU P 526     -12.688 -14.226  -8.089  0.00  0.00      PROA  
ATOM   1150   CG LEU P 526     -11.369 -15.928  -7.796  0.00  0.00      PROA  
ATOM   1151   HG LEU P 526     -10.544 -15.399  -7.272  0.00  0.00      PROA  
ATOM   1152  CD1 LEU P 526     -12.443 -16.526  -6.804  0.00  0.00      PROA  
ATOM   1153 HD11 LEU P 526     -11.989 -17.358  -6.224  0.00  0.00      PROA  
ATOM   1154 HD12 LEU P 526     -13.294 -16.954  -7.375  0.00  0.00      PROA  
ATOM   1155 HD13 LEU P 526     -12.719 -15.701  -6.113  0.00  0.00      PROA  
ATOM   1156  CD2 LEU P 526     -10.902 -17.027  -8.735  0.00  0.00      PROA  
ATOM   1157 HD21 LEU P 526     -10.517 -17.921  -8.200  0.00  0.00      PROA  
ATOM   1158 HD22 LEU P 526     -10.158 -16.593  -9.436  0.00  0.00      PROA  
ATOM   1159 HD23 LEU P 526     -11.701 -17.469  -9.368  0.00  0.00      PROA  
ATOM   1160    C LEU P 526     -11.880 -13.364 -10.482  0.00  0.00      PROA  
ATOM   1161    O LEU P 526     -11.885 -13.643 -11.681  0.00  0.00      PROA  
ATOM   1162    N PHE P 527     -12.739 -12.483 -10.087  0.00  0.00      PROA  
ATOM   1163   HN PHE P 527     -12.744 -12.264  -9.115  0.00  0.00      PROA  
ATOM   1164   CA PHE P 527     -13.930 -11.980 -10.779  0.00  0.00      PROA  
ATOM   1165   HA PHE P 527     -14.102 -12.514 -11.702  0.00  0.00      PROA  
ATOM   1166   CB PHE P 527     -15.239 -12.307  -9.961  0.00  0.00      PROA  
ATOM   1167  HB1 PHE P 527     -16.103 -11.808 -10.448  0.00  0.00      PROA  
ATOM   1168  HB2 PHE P 527     -15.104 -11.773  -8.996  0.00  0.00      PROA  
ATOM   1169   CG PHE P 527     -15.363 -13.804  -9.731  0.00  0.00      PROA  
ATOM   1170  CD1 PHE P 527     -15.244 -14.830 -10.701  0.00  0.00      PROA  
ATOM   1171  HD1 PHE P 527     -15.001 -14.613 -11.731  0.00  0.00      PROA  
ATOM   1172  CE1 PHE P 527     -15.538 -16.136 -10.344  0.00  0.00      PROA  
ATOM   1173  HE1 PHE P 527     -15.582 -16.901 -11.106  0.00  0.00      PROA  
ATOM   1174   CZ PHE P 527     -15.850 -16.465  -8.996  0.00  0.00      PROA  
ATOM   1175   HZ PHE P 527     -15.975 -17.525  -8.836  0.00  0.00      PROA  
ATOM   1176  CD2 PHE P 527     -15.772 -14.166  -8.433  0.00  0.00      PROA  
ATOM   1177  HD2 PHE P 527     -15.967 -13.452  -7.646  0.00  0.00      PROA  
ATOM   1178  CE2 PHE P 527     -15.908 -15.472  -7.998  0.00  0.00      PROA  
ATOM   1179  HE2 PHE P 527     -16.029 -15.615  -6.935  0.00  0.00      PROA  
ATOM   1180    C PHE P 527     -13.994 -10.479 -11.119  0.00  0.00      PROA  
ATOM   1181    O PHE P 527     -14.905 -10.009 -11.791  0.00  0.00      PROA  
ATOM   1182    N ALA P 528     -12.915  -9.704 -10.807  0.00  0.00      PROA  
ATOM   1183   HN ALA P 528     -12.304 -10.025 -10.088  0.00  0.00      PROA  
ATOM   1184   CA ALA P 528     -12.582  -8.385 -11.346  0.00  0.00      PROA  
ATOM   1185   HA ALA P 528     -13.459  -7.765 -11.462  0.00  0.00      PROA  
ATOM   1186   CB ALA P 528     -11.405  -7.640 -10.606  0.00  0.00      PROA  
ATOM   1187  HB1 ALA P 528     -11.348  -6.597 -10.985  0.00  0.00      PROA  
ATOM   1188  HB2 ALA P 528     -10.366  -8.002 -10.759  0.00  0.00      PROA  
ATOM   1189  HB3 ALA P 528     -11.582  -7.683  -9.510  0.00  0.00      PROA  
ATOM   1190    C ALA P 528     -12.033  -8.700 -12.740  0.00  0.00      PROA  
ATOM   1191    O ALA P 528     -11.439  -9.729 -13.048  0.00  0.00      PROA  
ATOM   1192    N GLY P 529     -12.221  -7.734 -13.681  0.00  0.00      PROA  
ATOM   1193   HN GLY P 529     -12.862  -7.006 -13.449  0.00  0.00      PROA  
ATOM   1194   CA GLY P 529     -11.565  -7.651 -15.000  0.00  0.00      PROA  
ATOM   1195  HA1 GLY P 529     -11.989  -6.759 -15.437  0.00  0.00      PROA  
ATOM   1196  HA2 GLY P 529     -11.653  -8.482 -15.684  0.00  0.00      PROA  
ATOM   1197    C GLY P 529     -10.082  -7.327 -14.907  0.00  0.00      PROA  
ATOM   1198    O GLY P 529      -9.286  -7.750 -15.649  0.00  0.00      PROA  
ATOM   1199    N GLN P 530      -9.673  -6.484 -13.955  0.00  0.00      PROA  
ATOM   1200   HN GLN P 530     -10.401  -5.968 -13.510  0.00  0.00      PROA  
ATOM   1201   CA GLN P 530      -8.295  -6.270 -13.533  0.00  0.00      PROA  
ATOM   1202   HA GLN P 530      -7.737  -6.801 -14.291  0.00  0.00      PROA  
ATOM   1203   CB GLN P 530      -7.854  -4.863 -13.469  0.00  0.00      PROA  
ATOM   1204  HB1 GLN P 530      -8.309  -4.381 -12.578  0.00  0.00      PROA  
ATOM   1205  HB2 GLN P 530      -8.271  -4.380 -14.378  0.00  0.00      PROA  
ATOM   1206   CG GLN P 530      -6.314  -4.713 -13.405  0.00  0.00      PROA  
ATOM   1207  HG1 GLN P 530      -5.871  -5.052 -12.445  0.00  0.00      PROA  
ATOM   1208  HG2 GLN P 530      -6.145  -3.619 -13.312  0.00  0.00      PROA  
ATOM   1209   CD GLN P 530      -5.604  -5.359 -14.536  0.00  0.00      PROA  
ATOM   1210  OE1 GLN P 530      -4.923  -6.405 -14.447  0.00  0.00      PROA  
ATOM   1211  NE2 GLN P 530      -5.772  -4.665 -15.688  0.00  0.00      PROA  
ATOM   1212 HE21 GLN P 530      -5.364  -4.945 -16.557  0.00  0.00      PROA  
ATOM   1213 HE22 GLN P 530      -6.276  -3.801 -15.694  0.00  0.00      PROA  
ATOM   1214    C GLN P 530      -7.857  -6.911 -12.220  0.00  0.00      PROA  
ATOM   1215    O GLN P 530      -8.114  -6.261 -11.214  0.00  0.00      PROA  
ATOM   1216    N PRO P 531      -7.156  -8.032 -12.220  0.00  0.00      PROA  
ATOM   1217   CD PRO P 531      -7.103  -8.890 -13.370  0.00  0.00      PROA  
ATOM   1218  HD1 PRO P 531      -6.450  -8.470 -14.165  0.00  0.00      PROA  
ATOM   1219  HD2 PRO P 531      -8.147  -9.106 -13.683  0.00  0.00      PROA  
ATOM   1220   CA PRO P 531      -7.027  -8.800 -10.956  0.00  0.00      PROA  
ATOM   1221   HA PRO P 531      -7.713  -8.508 -10.175  0.00  0.00      PROA  
ATOM   1222   CB PRO P 531      -7.164 -10.237 -11.457  0.00  0.00      PROA  
ATOM   1223  HB1 PRO P 531      -8.208 -10.548 -11.679  0.00  0.00      PROA  
ATOM   1224  HB2 PRO P 531      -6.593 -10.999 -10.886  0.00  0.00      PROA  
ATOM   1225   CG PRO P 531      -6.500 -10.172 -12.790  0.00  0.00      PROA  
ATOM   1226  HG1 PRO P 531      -5.392 -10.119 -12.729  0.00  0.00      PROA  
ATOM   1227  HG2 PRO P 531      -6.797 -11.082 -13.354  0.00  0.00      PROA  
ATOM   1228    C PRO P 531      -5.661  -8.600 -10.212  0.00  0.00      PROA  
ATOM   1229    O PRO P 531      -5.448  -9.131  -9.140  0.00  0.00      PROA  
ATOM   1230    N LEU P 532      -4.893  -7.756 -10.843  0.00  0.00      PROA  
ATOM   1231   HN LEU P 532      -5.195  -7.362 -11.707  0.00  0.00      PROA  
ATOM   1232   CA LEU P 532      -3.582  -7.425 -10.294  0.00  0.00      PROA  
ATOM   1233   HA LEU P 532      -3.254  -8.310  -9.769  0.00  0.00      PROA  
ATOM   1234   CB LEU P 532      -2.515  -7.248 -11.471  0.00  0.00      PROA  
ATOM   1235  HB1 LEU P 532      -1.464  -7.224 -11.110  0.00  0.00      PROA  
ATOM   1236  HB2 LEU P 532      -2.657  -6.223 -11.873  0.00  0.00      PROA  
ATOM   1237   CG LEU P 532      -2.638  -8.177 -12.735  0.00  0.00      PROA  
ATOM   1238   HG LEU P 532      -3.688  -7.960 -13.028  0.00  0.00      PROA  
ATOM   1239  CD1 LEU P 532      -1.708  -7.677 -13.786  0.00  0.00      PROA  
ATOM   1240 HD11 LEU P 532      -0.627  -7.643 -13.534  0.00  0.00      PROA  
ATOM   1241 HD12 LEU P 532      -1.914  -6.642 -14.135  0.00  0.00      PROA  
ATOM   1242 HD13 LEU P 532      -1.879  -8.279 -14.704  0.00  0.00      PROA  
ATOM   1243  CD2 LEU P 532      -2.487  -9.656 -12.343  0.00  0.00      PROA  
ATOM   1244 HD21 LEU P 532      -2.937 -10.160 -13.225  0.00  0.00      PROA  
ATOM   1245 HD22 LEU P 532      -3.088  -9.971 -11.464  0.00  0.00      PROA  
ATOM   1246 HD23 LEU P 532      -1.408  -9.888 -12.220  0.00  0.00      PROA  
ATOM   1247    C LEU P 532      -3.681  -6.272  -9.283  0.00  0.00      PROA  
ATOM   1248    O LEU P 532      -2.826  -5.443  -9.193  0.00  0.00      PROA  
ATOM   1249    N THR P 533      -4.909  -6.145  -8.661  0.00  0.00      PROA  
ATOM   1250   HN THR P 533      -5.526  -6.928  -8.666  0.00  0.00      PROA  
ATOM   1251   CA THR P 533      -5.184  -5.169  -7.589  0.00  0.00      PROA  
ATOM   1252   HA THR P 533      -4.369  -4.460  -7.559  0.00  0.00      PROA  
ATOM   1253   CB THR P 533      -6.332  -4.177  -7.813  0.00  0.00      PROA  
ATOM   1254   HB THR P 533      -7.263  -4.467  -7.282  0.00  0.00      PROA  
ATOM   1255  OG1 THR P 533      -6.455  -4.087  -9.253  0.00  0.00      PROA  
ATOM   1256  HG1 THR P 533      -6.038  -4.909  -9.523  0.00  0.00      PROA  
ATOM   1257  CG2 THR P 533      -6.060  -2.735  -7.377  0.00  0.00      PROA  
ATOM   1258 HG21 THR P 533      -6.873  -2.097  -7.783  0.00  0.00      PROA  
ATOM   1259 HG22 THR P 533      -5.142  -2.453  -7.936  0.00  0.00      PROA  
ATOM   1260 HG23 THR P 533      -5.940  -2.629  -6.277  0.00  0.00      PROA  
ATOM   1261    C THR P 533      -5.311  -5.882  -6.200  0.00  0.00      PROA  
ATOM   1262    O THR P 533      -5.457  -7.085  -6.059  0.00  0.00      PROA  
ATOM   1263    N ILE P 534      -5.084  -5.088  -5.164  0.00  0.00      PROA  
ATOM   1264   HN ILE P 534      -4.922  -4.114  -5.305  0.00  0.00      PROA  
ATOM   1265   CA ILE P 534      -4.844  -5.506  -3.816  0.00  0.00      PROA  
ATOM   1266   HA ILE P 534      -5.292  -6.476  -3.660  0.00  0.00      PROA  
ATOM   1267   CB ILE P 534      -3.339  -5.669  -3.492  0.00  0.00      PROA  
ATOM   1268   HB ILE P 534      -2.871  -4.695  -3.749  0.00  0.00      PROA  
ATOM   1269  CG2 ILE P 534      -3.007  -5.967  -2.053  0.00  0.00      PROA  
ATOM   1270 HG21 ILE P 534      -1.953  -5.716  -1.810  0.00  0.00      PROA  
ATOM   1271 HG22 ILE P 534      -3.037  -7.025  -1.715  0.00  0.00      PROA  
ATOM   1272 HG23 ILE P 534      -3.539  -5.366  -1.284  0.00  0.00      PROA  
ATOM   1273  CG1 ILE P 534      -2.628  -6.678  -4.455  0.00  0.00      PROA  
ATOM   1274 HG11 ILE P 534      -2.725  -6.370  -5.519  0.00  0.00      PROA  
ATOM   1275 HG12 ILE P 534      -3.171  -7.640  -4.339  0.00  0.00      PROA  
ATOM   1276   CD ILE P 534      -1.182  -7.012  -4.109  0.00  0.00      PROA  
ATOM   1277  HD1 ILE P 534      -0.825  -7.679  -4.923  0.00  0.00      PROA  
ATOM   1278  HD2 ILE P 534      -1.166  -7.696  -3.234  0.00  0.00      PROA  
ATOM   1279  HD3 ILE P 534      -0.472  -6.163  -4.011  0.00  0.00      PROA  
ATOM   1280    C ILE P 534      -5.568  -4.534  -2.923  0.00  0.00      PROA  
ATOM   1281    O ILE P 534      -5.718  -3.339  -3.192  0.00  0.00      PROA  
ATOM   1282    N LEU P 535      -6.275  -4.993  -1.863  0.00  0.00      PROA  
ATOM   1283   HN LEU P 535      -6.081  -5.914  -1.534  0.00  0.00      PROA  
ATOM   1284   CA LEU P 535      -7.257  -4.185  -1.176  0.00  0.00      PROA  
ATOM   1285   HA LEU P 535      -7.327  -3.187  -1.583  0.00  0.00      PROA  
ATOM   1286   CB LEU P 535      -8.737  -4.785  -1.068  0.00  0.00      PROA  
ATOM   1287  HB1 LEU P 535      -9.309  -4.017  -0.505  0.00  0.00      PROA  
ATOM   1288  HB2 LEU P 535      -8.608  -5.756  -0.544  0.00  0.00      PROA  
ATOM   1289   CG LEU P 535      -9.401  -4.759  -2.448  0.00  0.00      PROA  
ATOM   1290   HG LEU P 535      -9.041  -3.862  -2.996  0.00  0.00      PROA  
ATOM   1291  CD1 LEU P 535      -9.063  -6.056  -3.193  0.00  0.00      PROA  
ATOM   1292 HD11 LEU P 535      -7.961  -6.119  -3.317  0.00  0.00      PROA  
ATOM   1293 HD12 LEU P 535      -9.645  -6.195  -4.129  0.00  0.00      PROA  
ATOM   1294 HD13 LEU P 535      -9.318  -6.912  -2.532  0.00  0.00      PROA  
ATOM   1295  CD2 LEU P 535     -10.922  -4.710  -2.271  0.00  0.00      PROA  
ATOM   1296 HD21 LEU P 535     -11.513  -4.996  -3.167  0.00  0.00      PROA  
ATOM   1297 HD22 LEU P 535     -11.417  -3.740  -2.051  0.00  0.00      PROA  
ATOM   1298 HD23 LEU P 535     -11.194  -5.369  -1.419  0.00  0.00      PROA  
ATOM   1299    C LEU P 535      -6.712  -3.957   0.272  0.00  0.00      PROA  
ATOM   1300    O LEU P 535      -6.093  -4.825   0.860  0.00  0.00      PROA  
ATOM   1301    N GLY P 536      -7.031  -2.793   0.810  0.00  0.00      PROA  
ATOM   1302   HN GLY P 536      -7.478  -2.173   0.170  0.00  0.00      PROA  
ATOM   1303   CA GLY P 536      -6.832  -2.356   2.201  0.00  0.00      PROA  
ATOM   1304  HA1 GLY P 536      -6.003  -1.664   2.187  0.00  0.00      PROA  
ATOM   1305  HA2 GLY P 536      -6.687  -3.207   2.849  0.00  0.00      PROA  
ATOM   1306    C GLY P 536      -7.928  -1.512   2.675  0.00  0.00      PROA  
ATOM   1307    O GLY P 536      -8.824  -1.170   1.887  0.00  0.00      PROA  
ATOM   1308    N SER P 537      -7.889  -1.130   3.924  0.00  0.00      PROA  
ATOM   1309   HN SER P 537      -7.186  -1.561   4.484  0.00  0.00      PROA  
ATOM   1310   CA SER P 537      -8.918  -0.401   4.573  0.00  0.00      PROA  
ATOM   1311   HA SER P 537      -9.824  -0.439   3.988  0.00  0.00      PROA  
ATOM   1312   CB SER P 537      -9.172  -0.707   6.055  0.00  0.00      PROA  
ATOM   1313  HB1 SER P 537      -9.947  -0.025   6.465  0.00  0.00      PROA  
ATOM   1314  HB2 SER P 537      -8.184  -0.704   6.562  0.00  0.00      PROA  
ATOM   1315   OG SER P 537      -9.583  -2.126   6.087  0.00  0.00      PROA  
ATOM   1316  HG1 SER P 537     -10.414  -2.194   5.611  0.00  0.00      PROA  
ATOM   1317    C SER P 537      -8.363   1.042   4.552  0.00  0.00      PROA  
ATOM   1318    O SER P 537      -7.611   1.419   5.510  0.00  0.00      PROA  
ATOM   1319    N THR P 538      -8.709   1.870   3.542  0.00  0.00      PROA  
ATOM   1320   HN THR P 538      -9.235   1.384   2.849  0.00  0.00      PROA  
ATOM   1321   CA THR P 538      -8.135   3.198   3.262  0.00  0.00      PROA  
ATOM   1322   HA THR P 538      -7.086   2.959   3.172  0.00  0.00      PROA  
ATOM   1323   CB THR P 538      -8.619   3.792   1.923  0.00  0.00      PROA  
ATOM   1324   HB THR P 538      -8.279   3.000   1.222  0.00  0.00      PROA  
ATOM   1325  OG1 THR P 538      -7.975   5.024   1.512  0.00  0.00      PROA  
ATOM   1326  HG1 THR P 538      -8.103   5.088   0.562  0.00  0.00      PROA  
ATOM   1327  CG2 THR P 538     -10.182   3.978   1.900  0.00  0.00      PROA  
ATOM   1328 HG21 THR P 538     -10.420   4.220   0.842  0.00  0.00      PROA  
ATOM   1329 HG22 THR P 538     -10.412   4.847   2.552  0.00  0.00      PROA  
ATOM   1330 HG23 THR P 538     -10.828   3.121   2.186  0.00  0.00      PROA  
ATOM   1331    C THR P 538      -8.329   4.225   4.348  0.00  0.00      PROA  
ATOM   1332    O THR P 538      -9.282   4.098   5.109  0.00  0.00      PROA  
ATOM   1333    N GLY P 539      -7.393   5.240   4.536  0.00  0.00      PROA  
ATOM   1334   HN GLY P 539      -6.634   5.376   3.905  0.00  0.00      PROA  
ATOM   1335   CA GLY P 539      -7.418   6.172   5.684  0.00  0.00      PROA  
ATOM   1336  HA1 GLY P 539      -6.614   6.892   5.661  0.00  0.00      PROA  
ATOM   1337  HA2 GLY P 539      -7.399   5.556   6.571  0.00  0.00      PROA  
ATOM   1338    C GLY P 539      -8.674   7.037   5.877  0.00  0.00      PROA  
ATOM   1339    O GLY P 539      -9.016   7.289   7.029  0.00  0.00      PROA  
ATOM   1340    N PRO P 540      -9.341   7.529   4.935  0.00  0.00      PROA  
ATOM   1341   CD PRO P 540      -8.730   7.944   3.677  0.00  0.00      PROA  
ATOM   1342  HD1 PRO P 540      -8.876   7.127   2.938  0.00  0.00      PROA  
ATOM   1343  HD2 PRO P 540      -7.659   8.237   3.715  0.00  0.00      PROA  
ATOM   1344   CA PRO P 540     -10.714   8.032   5.106  0.00  0.00      PROA  
ATOM   1345   HA PRO P 540     -10.627   8.816   5.844  0.00  0.00      PROA  
ATOM   1346   CB PRO P 540     -11.030   8.619   3.691  0.00  0.00      PROA  
ATOM   1347  HB1 PRO P 540     -11.740   9.472   3.736  0.00  0.00      PROA  
ATOM   1348  HB2 PRO P 540     -11.416   7.824   3.018  0.00  0.00      PROA  
ATOM   1349   CG PRO P 540      -9.686   9.021   3.095  0.00  0.00      PROA  
ATOM   1350  HG1 PRO P 540      -9.723   9.097   1.987  0.00  0.00      PROA  
ATOM   1351  HG2 PRO P 540      -9.439  10.037   3.470  0.00  0.00      PROA  
ATOM   1352    C PRO P 540     -11.775   7.092   5.522  0.00  0.00      PROA  
ATOM   1353    O PRO P 540     -12.594   7.456   6.287  0.00  0.00      PROA  
ATOM   1354    N VAL P 541     -11.727   5.763   5.123  0.00  0.00      PROA  
ATOM   1355   HN VAL P 541     -10.961   5.541   4.524  0.00  0.00      PROA  
ATOM   1356   CA VAL P 541     -12.783   4.838   5.410  0.00  0.00      PROA  
ATOM   1357   HA VAL P 541     -13.714   5.385   5.436  0.00  0.00      PROA  
ATOM   1358   CB VAL P 541     -12.878   3.813   4.219  0.00  0.00      PROA  
ATOM   1359   HB VAL P 541     -11.880   3.417   3.933  0.00  0.00      PROA  
ATOM   1360  CG1 VAL P 541     -13.910   2.669   4.606  0.00  0.00      PROA  
ATOM   1361 HG11 VAL P 541     -13.670   2.205   5.586  0.00  0.00      PROA  
ATOM   1362 HG12 VAL P 541     -13.779   1.810   3.914  0.00  0.00      PROA  
ATOM   1363 HG13 VAL P 541     -14.924   3.124   4.598  0.00  0.00      PROA  
ATOM   1364  CG2 VAL P 541     -13.387   4.612   2.994  0.00  0.00      PROA  
ATOM   1365 HG21 VAL P 541     -14.358   5.090   3.245  0.00  0.00      PROA  
ATOM   1366 HG22 VAL P 541     -13.396   3.951   2.101  0.00  0.00      PROA  
ATOM   1367 HG23 VAL P 541     -12.708   5.443   2.706  0.00  0.00      PROA  
ATOM   1368    C VAL P 541     -12.480   4.194   6.754  0.00  0.00      PROA  
ATOM   1369    O VAL P 541     -13.336   3.904   7.573  0.00  0.00      PROA  
ATOM   1370    N LEU P 542     -11.124   4.045   7.121  0.00  0.00      PROA  
ATOM   1371   HN LEU P 542     -10.429   4.297   6.452  0.00  0.00      PROA  
ATOM   1372   CA LEU P 542     -10.689   3.774   8.471  0.00  0.00      PROA  
ATOM   1373   HA LEU P 542     -10.946   2.750   8.701  0.00  0.00      PROA  
ATOM   1374   CB LEU P 542      -9.190   3.724   8.380  0.00  0.00      PROA  
ATOM   1375  HB1 LEU P 542      -8.705   4.632   7.962  0.00  0.00      PROA  
ATOM   1376  HB2 LEU P 542      -8.963   2.920   7.647  0.00  0.00      PROA  
ATOM   1377   CG LEU P 542      -8.488   3.434   9.686  0.00  0.00      PROA  
ATOM   1378   HG LEU P 542      -8.740   4.295  10.342  0.00  0.00      PROA  
ATOM   1379  CD1 LEU P 542      -8.934   2.093  10.355  0.00  0.00      PROA  
ATOM   1380 HD11 LEU P 542     -10.011   2.187  10.613  0.00  0.00      PROA  
ATOM   1381 HD12 LEU P 542      -8.237   1.845  11.183  0.00  0.00      PROA  
ATOM   1382 HD13 LEU P 542      -8.923   1.307   9.569  0.00  0.00      PROA  
ATOM   1383  CD2 LEU P 542      -6.942   3.514   9.601  0.00  0.00      PROA  
ATOM   1384 HD21 LEU P 542      -6.481   2.945   8.765  0.00  0.00      PROA  
ATOM   1385 HD22 LEU P 542      -6.550   3.159  10.578  0.00  0.00      PROA  
ATOM   1386 HD23 LEU P 542      -6.617   4.560   9.418  0.00  0.00      PROA  
ATOM   1387    C LEU P 542     -11.037   4.872   9.488  0.00  0.00      PROA  
ATOM   1388    O LEU P 542     -11.499   4.481  10.536  0.00  0.00      PROA  
ATOM   1389    N VAL P 543     -10.898   6.133   9.101  0.00  0.00      PROA  
ATOM   1390   HN VAL P 543     -10.531   6.381   8.208  0.00  0.00      PROA  
ATOM   1391   CA VAL P 543     -11.332   7.280   9.972  0.00  0.00      PROA  
ATOM   1392   HA VAL P 543     -11.071   7.047  10.993  0.00  0.00      PROA  
ATOM   1393   CB VAL P 543     -10.562   8.531   9.619  0.00  0.00      PROA  
ATOM   1394   HB VAL P 543     -10.643   8.737   8.530  0.00  0.00      PROA  
ATOM   1395  CG1 VAL P 543     -11.161   9.741  10.278  0.00  0.00      PROA  
ATOM   1396 HG11 VAL P 543     -10.518  10.615  10.038  0.00  0.00      PROA  
ATOM   1397 HG12 VAL P 543     -11.167   9.506  11.364  0.00  0.00      PROA  
ATOM   1398 HG13 VAL P 543     -12.141   9.910   9.781  0.00  0.00      PROA  
ATOM   1399  CG2 VAL P 543      -9.146   8.143  10.078  0.00  0.00      PROA  
ATOM   1400 HG21 VAL P 543      -9.121   7.931  11.168  0.00  0.00      PROA  
ATOM   1401 HG22 VAL P 543      -8.470   9.018   9.970  0.00  0.00      PROA  
ATOM   1402 HG23 VAL P 543      -8.740   7.370   9.391  0.00  0.00      PROA  
ATOM   1403    C VAL P 543     -12.869   7.461  10.040  0.00  0.00      PROA  
ATOM   1404    O VAL P 543     -13.431   7.813  11.060  0.00  0.00      PROA  
ATOM   1405    N PHE P 544     -13.619   7.208   9.016  0.00  0.00      PROA  
ATOM   1406   HN PHE P 544     -13.306   7.356   8.081  0.00  0.00      PROA  
ATOM   1407   CA PHE P 544     -15.049   7.079   9.156  0.00  0.00      PROA  
ATOM   1408   HA PHE P 544     -15.348   8.076   9.444  0.00  0.00      PROA  
ATOM   1409   CB PHE P 544     -15.768   7.044   7.753  0.00  0.00      PROA  
ATOM   1410  HB1 PHE P 544     -15.349   6.188   7.181  0.00  0.00      PROA  
ATOM   1411  HB2 PHE P 544     -15.492   7.994   7.247  0.00  0.00      PROA  
ATOM   1412   CG PHE P 544     -17.230   6.724   7.786  0.00  0.00      PROA  
ATOM   1413  CD1 PHE P 544     -18.062   7.574   8.460  0.00  0.00      PROA  
ATOM   1414  HD1 PHE P 544     -17.729   8.550   8.780  0.00  0.00      PROA  
ATOM   1415  CE1 PHE P 544     -19.419   7.200   8.739  0.00  0.00      PROA  
ATOM   1416  HE1 PHE P 544     -20.095   7.841   9.287  0.00  0.00      PROA  
ATOM   1417   CZ PHE P 544     -19.856   5.961   8.281  0.00  0.00      PROA  
ATOM   1418   HZ PHE P 544     -20.867   5.661   8.516  0.00  0.00      PROA  
ATOM   1419  CD2 PHE P 544     -17.744   5.602   7.238  0.00  0.00      PROA  
ATOM   1420  HD2 PHE P 544     -17.093   4.927   6.703  0.00  0.00      PROA  
ATOM   1421  CE2 PHE P 544     -19.073   5.162   7.447  0.00  0.00      PROA  
ATOM   1422  HE2 PHE P 544     -19.387   4.300   6.876  0.00  0.00      PROA  
ATOM   1423    C PHE P 544     -15.553   6.084  10.122  0.00  0.00      PROA  
ATOM   1424    O PHE P 544     -16.425   6.397  10.911  0.00  0.00      PROA  
ATOM   1425    N GLU P 545     -14.992   4.912  10.091  0.00  0.00      PROA  
ATOM   1426   HN GLU P 545     -14.392   4.627   9.347  0.00  0.00      PROA  
ATOM   1427   CA GLU P 545     -15.184   3.854  11.092  0.00  0.00      PROA  
ATOM   1428   HA GLU P 545     -16.195   3.478  11.126  0.00  0.00      PROA  
ATOM   1429   CB GLU P 545     -14.454   2.539  10.763  0.00  0.00      PROA  
ATOM   1430  HB1 GLU P 545     -14.225   1.977  11.694  0.00  0.00      PROA  
ATOM   1431  HB2 GLU P 545     -13.492   2.899  10.340  0.00  0.00      PROA  
ATOM   1432   CG GLU P 545     -15.085   1.826   9.568  0.00  0.00      PROA  
ATOM   1433  HG1 GLU P 545     -14.399   1.798   8.694  0.00  0.00      PROA  
ATOM   1434  HG2 GLU P 545     -15.965   2.413   9.229  0.00  0.00      PROA  
ATOM   1435   CD GLU P 545     -15.360   0.435  10.018  0.00  0.00      PROA  
ATOM   1436  OE1 GLU P 545     -14.866  -0.490   9.361  0.00  0.00      PROA  
ATOM   1437  OE2 GLU P 545     -15.975   0.181  11.079  0.00  0.00      PROA  
ATOM   1438    C GLU P 545     -14.772   4.327  12.496  0.00  0.00      PROA  
ATOM   1439    O GLU P 545     -15.534   4.312  13.480  0.00  0.00      PROA  
ATOM   1440    N LYS P 546     -13.625   4.980  12.662  0.00  0.00      PROA  
ATOM   1441   HN LYS P 546     -12.978   5.020  11.905  0.00  0.00      PROA  
ATOM   1442   CA LYS P 546     -13.275   5.660  13.872  0.00  0.00      PROA  
ATOM   1443   HA LYS P 546     -13.240   4.909  14.647  0.00  0.00      PROA  
ATOM   1444   CB LYS P 546     -11.802   6.208  13.853  0.00  0.00      PROA  
ATOM   1445  HB1 LYS P 546     -11.652   6.764  14.803  0.00  0.00      PROA  
ATOM   1446  HB2 LYS P 546     -11.740   6.927  13.008  0.00  0.00      PROA  
ATOM   1447   CG LYS P 546     -10.684   5.114  13.865  0.00  0.00      PROA  
ATOM   1448  HG1 LYS P 546     -10.673   4.685  12.839  0.00  0.00      PROA  
ATOM   1449  HG2 LYS P 546     -11.099   4.365  14.573  0.00  0.00      PROA  
ATOM   1450   CD LYS P 546      -9.254   5.559  14.317  0.00  0.00      PROA  
ATOM   1451  HD1 LYS P 546      -8.608   4.677  14.516  0.00  0.00      PROA  
ATOM   1452  HD2 LYS P 546      -9.399   6.083  15.286  0.00  0.00      PROA  
ATOM   1453   CE LYS P 546      -8.548   6.523  13.359  0.00  0.00      PROA  
ATOM   1454  HE1 LYS P 546      -9.102   7.484  13.299  0.00  0.00      PROA  
ATOM   1455  HE2 LYS P 546      -8.641   6.037  12.365  0.00  0.00      PROA  
ATOM   1456   NZ LYS P 546      -7.153   6.781  13.481  0.00  0.00      PROA  
ATOM   1457  HZ1 LYS P 546      -6.652   5.906  13.737  0.00  0.00      PROA  
ATOM   1458  HZ2 LYS P 546      -6.987   7.609  14.088  0.00  0.00      PROA  
ATOM   1459  HZ3 LYS P 546      -6.629   7.099  12.640  0.00  0.00      PROA  
ATOM   1460    C LYS P 546     -14.182   6.799  14.423  0.00  0.00      PROA  
ATOM   1461    O LYS P 546     -14.516   6.789  15.572  0.00  0.00      PROA  
ATOM   1462    N ILE P 547     -14.696   7.675  13.581  0.00  0.00      PROA  
ATOM   1463   HN ILE P 547     -14.373   7.473  12.660  0.00  0.00      PROA  
ATOM   1464   CA ILE P 547     -15.701   8.715  13.786  0.00  0.00      PROA  
ATOM   1465   HA ILE P 547     -15.496   9.264  14.693  0.00  0.00      PROA  
ATOM   1466   CB ILE P 547     -15.846   9.605  12.496  0.00  0.00      PROA  
ATOM   1467   HB ILE P 547     -15.874   8.880  11.655  0.00  0.00      PROA  
ATOM   1468  CG2 ILE P 547     -17.165  10.448  12.575  0.00  0.00      PROA  
ATOM   1469 HG21 ILE P 547     -17.098  11.246  13.346  0.00  0.00      PROA  
ATOM   1470 HG22 ILE P 547     -18.021   9.741  12.535  0.00  0.00      PROA  
ATOM   1471 HG23 ILE P 547     -17.272  10.852  11.546  0.00  0.00      PROA  
ATOM   1472  CG1 ILE P 547     -14.522  10.454  12.309  0.00  0.00      PROA  
ATOM   1473 HG11 ILE P 547     -13.668   9.752  12.423  0.00  0.00      PROA  
ATOM   1474 HG12 ILE P 547     -14.618  11.282  13.044  0.00  0.00      PROA  
ATOM   1475   CD ILE P 547     -14.529  11.183  10.953  0.00  0.00      PROA  
ATOM   1476  HD1 ILE P 547     -14.646  10.514  10.073  0.00  0.00      PROA  
ATOM   1477  HD2 ILE P 547     -13.620  11.781  10.727  0.00  0.00      PROA  
ATOM   1478  HD3 ILE P 547     -15.415  11.848  10.882  0.00  0.00      PROA  
ATOM   1479    C ILE P 547     -17.032   8.086  14.171  0.00  0.00      PROA  
ATOM   1480    O ILE P 547     -17.686   8.523  15.065  0.00  0.00      PROA  
ATOM   1481    N LEU P 548     -17.482   6.954  13.469  0.00  0.00      PROA  
ATOM   1482   HN LEU P 548     -16.964   6.601  12.694  0.00  0.00      PROA  
ATOM   1483   CA LEU P 548     -18.658   6.185  13.903  0.00  0.00      PROA  
ATOM   1484   HA LEU P 548     -19.533   6.818  13.902  0.00  0.00      PROA  
ATOM   1485   CB LEU P 548     -18.934   5.154  12.753  0.00  0.00      PROA  
ATOM   1486  HB1 LEU P 548     -18.102   4.418  12.722  0.00  0.00      PROA  
ATOM   1487  HB2 LEU P 548     -19.019   5.731  11.807  0.00  0.00      PROA  
ATOM   1488   CG LEU P 548     -20.345   4.483  12.790  0.00  0.00      PROA  
ATOM   1489   HG LEU P 548     -20.761   4.235  13.790  0.00  0.00      PROA  
ATOM   1490  CD1 LEU P 548     -21.509   5.496  12.349  0.00  0.00      PROA  
ATOM   1491 HD11 LEU P 548     -21.219   6.405  12.918  0.00  0.00      PROA  
ATOM   1492 HD12 LEU P 548     -22.521   5.130  12.626  0.00  0.00      PROA  
ATOM   1493 HD13 LEU P 548     -21.411   5.743  11.270  0.00  0.00      PROA  
ATOM   1494  CD2 LEU P 548     -20.391   3.130  12.055  0.00  0.00      PROA  
ATOM   1495 HD21 LEU P 548     -19.700   2.334  12.406  0.00  0.00      PROA  
ATOM   1496 HD22 LEU P 548     -20.202   3.262  10.968  0.00  0.00      PROA  
ATOM   1497 HD23 LEU P 548     -21.417   2.735  12.217  0.00  0.00      PROA  
ATOM   1498    C LEU P 548     -18.586   5.604  15.290  0.00  0.00      PROA  
ATOM   1499    O LEU P 548     -19.509   5.752  16.096  0.00  0.00      PROA  
ATOM   1500    N PHE P 549     -17.444   4.972  15.648  0.00  0.00      PROA  
ATOM   1501   HN PHE P 549     -16.706   5.105  14.991  0.00  0.00      PROA  
ATOM   1502   CA PHE P 549     -17.067   4.274  16.896  0.00  0.00      PROA  
ATOM   1503   HA PHE P 549     -17.835   3.514  16.908  0.00  0.00      PROA  
ATOM   1504   CB PHE P 549     -15.723   3.470  16.689  0.00  0.00      PROA  
ATOM   1505  HB1 PHE P 549     -14.890   3.992  16.171  0.00  0.00      PROA  
ATOM   1506  HB2 PHE P 549     -15.913   2.623  15.995  0.00  0.00      PROA  
ATOM   1507   CG PHE P 549     -15.249   2.921  17.995  0.00  0.00      PROA  
ATOM   1508  CD1 PHE P 549     -15.660   1.678  18.382  0.00  0.00      PROA  
ATOM   1509  HD1 PHE P 549     -16.186   1.047  17.681  0.00  0.00      PROA  
ATOM   1510  CE1 PHE P 549     -15.341   1.147  19.668  0.00  0.00      PROA  
ATOM   1511  HE1 PHE P 549     -15.658   0.176  20.019  0.00  0.00      PROA  
ATOM   1512   CZ PHE P 549     -14.569   1.972  20.583  0.00  0.00      PROA  
ATOM   1513   HZ PHE P 549     -14.274   1.667  21.576  0.00  0.00      PROA  
ATOM   1514  CD2 PHE P 549     -14.451   3.652  18.822  0.00  0.00      PROA  
ATOM   1515  HD2 PHE P 549     -14.081   4.578  18.406  0.00  0.00      PROA  
ATOM   1516  CE2 PHE P 549     -14.106   3.219  20.115  0.00  0.00      PROA  
ATOM   1517  HE2 PHE P 549     -13.694   3.873  20.869  0.00  0.00      PROA  
ATOM   1518    C PHE P 549     -17.149   5.173  18.115  0.00  0.00      PROA  
ATOM   1519    O PHE P 549     -17.611   4.776  19.176  0.00  0.00      PROA  
ATOM   1520    N LYS P 550     -16.667   6.395  17.902  0.00  0.00      PROA  
ATOM   1521   HN LYS P 550     -16.331   6.655  17.000  0.00  0.00      PROA  
ATOM   1522   CA LYS P 550     -16.634   7.415  18.948  0.00  0.00      PROA  
ATOM   1523   HA LYS P 550     -16.485   7.091  19.967  0.00  0.00      PROA  
ATOM   1524   CB LYS P 550     -15.507   8.431  18.535  0.00  0.00      PROA  
ATOM   1525  HB1 LYS P 550     -15.675   8.770  17.490  0.00  0.00      PROA  
ATOM   1526  HB2 LYS P 550     -14.561   7.871  18.694  0.00  0.00      PROA  
ATOM   1527   CG LYS P 550     -15.213   9.693  19.445  0.00  0.00      PROA  
ATOM   1528  HG1 LYS P 550     -16.160  10.264  19.556  0.00  0.00      PROA  
ATOM   1529  HG2 LYS P 550     -14.531  10.330  18.842  0.00  0.00      PROA  
ATOM   1530   CD LYS P 550     -14.579   9.463  20.786  0.00  0.00      PROA  
ATOM   1531  HD1 LYS P 550     -13.711   8.775  20.701  0.00  0.00      PROA  
ATOM   1532  HD2 LYS P 550     -15.309   8.911  21.416  0.00  0.00      PROA  
ATOM   1533   CE LYS P 550     -14.054  10.699  21.533  0.00  0.00      PROA  
ATOM   1534  HE1 LYS P 550     -13.245  11.256  21.015  0.00  0.00      PROA  
ATOM   1535  HE2 LYS P 550     -13.573  10.497  22.514  0.00  0.00      PROA  
ATOM   1536   NZ LYS P 550     -15.145  11.671  21.843  0.00  0.00      PROA  
ATOM   1537  HZ1 LYS P 550     -15.380  12.281  21.034  0.00  0.00      PROA  
ATOM   1538  HZ2 LYS P 550     -14.892  12.292  22.638  0.00  0.00      PROA  
ATOM   1539  HZ3 LYS P 550     -15.983  11.143  22.160  0.00  0.00      PROA  
ATOM   1540    C LYS P 550     -17.976   8.100  19.136  0.00  0.00      PROA  
ATOM   1541    O LYS P 550     -18.292   8.622  20.176  0.00  0.00      PROA  
ATOM   1542    N PHE P 551     -18.734   8.403  18.015  0.00  0.00      PROA  
ATOM   1543   HN PHE P 551     -18.424   8.244  17.081  0.00  0.00      PROA  
ATOM   1544   CA PHE P 551     -20.062   8.953  17.944  0.00  0.00      PROA  
ATOM   1545   HA PHE P 551     -20.052   9.894  18.475  0.00  0.00      PROA  
ATOM   1546   CB PHE P 551     -20.357   9.016  16.455  0.00  0.00      PROA  
ATOM   1547  HB1 PHE P 551     -20.037   8.120  15.881  0.00  0.00      PROA  
ATOM   1548  HB2 PHE P 551     -19.752   9.822  15.987  0.00  0.00      PROA  
ATOM   1549   CG PHE P 551     -21.703   9.390  16.186  0.00  0.00      PROA  
ATOM   1550  CD1 PHE P 551     -22.394  10.430  16.939  0.00  0.00      PROA  
ATOM   1551  HD1 PHE P 551     -21.906  10.887  17.787  0.00  0.00      PROA  
ATOM   1552  CE1 PHE P 551     -23.747  10.676  16.634  0.00  0.00      PROA  
ATOM   1553  HE1 PHE P 551     -24.115  11.441  17.301  0.00  0.00      PROA  
ATOM   1554   CZ PHE P 551     -24.397  10.112  15.603  0.00  0.00      PROA  
ATOM   1555   HZ PHE P 551     -25.409  10.320  15.287  0.00  0.00      PROA  
ATOM   1556  CD2 PHE P 551     -22.447   8.689  15.188  0.00  0.00      PROA  
ATOM   1557  HD2 PHE P 551     -22.014   7.941  14.541  0.00  0.00      PROA  
ATOM   1558  CE2 PHE P 551     -23.775   9.057  14.895  0.00  0.00      PROA  
ATOM   1559  HE2 PHE P 551     -24.331   8.666  14.056  0.00  0.00      PROA  
ATOM   1560    C PHE P 551     -20.945   7.967  18.740  0.00  0.00      PROA  
ATOM   1561    O PHE P 551     -21.574   8.390  19.686  0.00  0.00      PROA  
ATOM   1562    N CYS P 552     -20.920   6.661  18.429  0.00  0.00      PROA  
ATOM   1563   HN CYS P 552     -20.427   6.448  17.589  0.00  0.00      PROA  
ATOM   1564   CA CYS P 552     -21.778   5.716  19.092  0.00  0.00      PROA  
ATOM   1565   HA CYS P 552     -22.692   6.273  19.239  0.00  0.00      PROA  
ATOM   1566   CB CYS P 552     -21.831   4.405  18.244  0.00  0.00      PROA  
ATOM   1567  HB1 CYS P 552     -22.340   3.711  18.946  0.00  0.00      PROA  
ATOM   1568  HB2 CYS P 552     -20.781   4.094  18.055  0.00  0.00      PROA  
ATOM   1569   SG CYS P 552     -22.665   4.684  16.645  0.00  0.00      PROA  
ATOM   1570  HG1 CYS P 552     -23.794   4.868  17.314  0.00  0.00      PROA  
ATOM   1571    C CYS P 552     -21.429   5.456  20.563  0.00  0.00      PROA  
ATOM   1572    O CYS P 552     -22.324   5.401  21.379  0.00  0.00      PROA  
ATOM   1573    N LYS P 553     -20.179   5.482  20.974  0.00  0.00      PROA  
ATOM   1574   HN LYS P 553     -19.451   5.542  20.295  0.00  0.00      PROA  
ATOM   1575   CA LYS P 553     -19.728   5.504  22.388  0.00  0.00      PROA  
ATOM   1576   HA LYS P 553     -20.091   4.609  22.871  0.00  0.00      PROA  
ATOM   1577   CB LYS P 553     -18.168   5.274  22.416  0.00  0.00      PROA  
ATOM   1578  HB1 LYS P 553     -17.809   5.980  21.637  0.00  0.00      PROA  
ATOM   1579  HB2 LYS P 553     -17.936   4.249  22.055  0.00  0.00      PROA  
ATOM   1580   CG LYS P 553     -17.437   5.477  23.722  0.00  0.00      PROA  
ATOM   1581  HG1 LYS P 553     -17.749   4.736  24.488  0.00  0.00      PROA  
ATOM   1582  HG2 LYS P 553     -17.615   6.502  24.113  0.00  0.00      PROA  
ATOM   1583   CD LYS P 553     -15.914   5.286  23.538  0.00  0.00      PROA  
ATOM   1584  HD1 LYS P 553     -15.573   6.147  22.923  0.00  0.00      PROA  
ATOM   1585  HD2 LYS P 553     -15.587   4.433  22.906  0.00  0.00      PROA  
ATOM   1586   CE LYS P 553     -15.120   5.321  24.837  0.00  0.00      PROA  
ATOM   1587  HE1 LYS P 553     -15.291   4.384  25.409  0.00  0.00      PROA  
ATOM   1588  HE2 LYS P 553     -15.524   6.180  25.413  0.00  0.00      PROA  
ATOM   1589   NZ LYS P 553     -13.716   5.394  24.629  0.00  0.00      PROA  
ATOM   1590  HZ1 LYS P 553     -13.349   4.431  24.484  0.00  0.00      PROA  
ATOM   1591  HZ2 LYS P 553     -13.247   5.849  25.438  0.00  0.00      PROA  
ATOM   1592  HZ3 LYS P 553     -13.437   5.952  23.797  0.00  0.00      PROA  
ATOM   1593    C LYS P 553     -20.173   6.679  23.242  0.00  0.00      PROA  
ATOM   1594    O LYS P 553     -20.409   6.462  24.457  0.00  0.00      PROA  
ATOM   1595    N ASP P 554     -20.046   7.886  22.651  0.00  0.00      PROA  
ATOM   1596   HN ASP P 554     -19.794   7.985  21.691  0.00  0.00      PROA  
ATOM   1597   CA ASP P 554     -20.449   8.983  23.482  0.00  0.00      PROA  
ATOM   1598   HA ASP P 554     -20.165   8.853  24.516  0.00  0.00      PROA  
ATOM   1599   CB ASP P 554     -19.615  10.196  23.084  0.00  0.00      PROA  
ATOM   1600  HB1 ASP P 554     -20.067  11.128  23.486  0.00  0.00      PROA  
ATOM   1601  HB2 ASP P 554     -19.536  10.387  21.992  0.00  0.00      PROA  
ATOM   1602   CG ASP P 554     -18.190  10.101  23.456  0.00  0.00      PROA  
ATOM   1603  OD1 ASP P 554     -17.370  10.860  22.925  0.00  0.00      PROA  
ATOM   1604  OD2 ASP P 554     -17.886   9.373  24.430  0.00  0.00      PROA  
ATOM   1605    C ASP P 554     -22.023   9.268  23.496  0.00  0.00      PROA  
ATOM   1606    O ASP P 554     -22.690   9.695  24.475  0.00  0.00      PROA  
ATOM   1607    N TYR P 555     -22.697   8.901  22.402  0.00  0.00      PROA  
ATOM   1608   HN TYR P 555     -22.142   8.710  21.596  0.00  0.00      PROA  
ATOM   1609   CA TYR P 555     -24.169   9.016  22.327  0.00  0.00      PROA  
ATOM   1610   HA TYR P 555     -24.549   9.517  23.206  0.00  0.00      PROA  
ATOM   1611   CB TYR P 555     -24.566   9.771  20.971  0.00  0.00      PROA  
ATOM   1612  HB1 TYR P 555     -25.658   9.840  20.777  0.00  0.00      PROA  
ATOM   1613  HB2 TYR P 555     -24.069   9.236  20.133  0.00  0.00      PROA  
ATOM   1614   CG TYR P 555     -24.036  11.212  21.016  0.00  0.00      PROA  
ATOM   1615  CD1 TYR P 555     -24.899  12.239  21.305  0.00  0.00      PROA  
ATOM   1616  HD1 TYR P 555     -25.917  11.989  21.565  0.00  0.00      PROA  
ATOM   1617  CE1 TYR P 555     -24.522  13.563  21.219  0.00  0.00      PROA  
ATOM   1618  HE1 TYR P 555     -25.329  14.272  21.323  0.00  0.00      PROA  
ATOM   1619   CZ TYR P 555     -23.175  13.852  20.888  0.00  0.00      PROA  
ATOM   1620   OH TYR P 555     -22.831  15.192  20.640  0.00  0.00      PROA  
ATOM   1621   HH TYR P 555     -23.654  15.676  20.742  0.00  0.00      PROA  
ATOM   1622  CD2 TYR P 555     -22.775  11.472  20.664  0.00  0.00      PROA  
ATOM   1623  HD2 TYR P 555     -22.120  10.641  20.444  0.00  0.00      PROA  
ATOM   1624  CE2 TYR P 555     -22.297  12.790  20.566  0.00  0.00      PROA  
ATOM   1625  HE2 TYR P 555     -21.288  13.021  20.258  0.00  0.00      PROA  
ATOM   1626    C TYR P 555     -24.875   7.654  22.448  0.00  0.00      PROA  
ATOM   1627    O TYR P 555     -25.138   7.181  23.577  0.00  0.00      PROA  
ATOM   1628    N ALA P 556     -25.089   6.954  21.278  0.00  0.00      PROA  
ATOM   1629   HN ALA P 556     -24.864   7.348  20.390  0.00  0.00      PROA  
ATOM   1630   CA ALA P 556     -26.044   5.885  21.255  0.00  0.00      PROA  
ATOM   1631   HA ALA P 556     -26.215   5.399  22.204  0.00  0.00      PROA  
ATOM   1632   CB ALA P 556     -27.455   6.417  20.847  0.00  0.00      PROA  
ATOM   1633  HB1 ALA P 556     -27.844   7.077  21.652  0.00  0.00      PROA  
ATOM   1634  HB2 ALA P 556     -28.161   5.560  20.796  0.00  0.00      PROA  
ATOM   1635  HB3 ALA P 556     -27.446   7.047  19.932  0.00  0.00      PROA  
ATOM   1636    C ALA P 556     -25.667   4.896  20.187  0.00  0.00      PROA  
ATOM   1637    O ALA P 556     -24.782   5.179  19.419  0.00  0.00      PROA  
ATOM   1638    N LEU P 557     -26.202   3.761  20.286  0.00  0.00      PROA  
ATOM   1639   HN LEU P 557     -26.765   3.502  21.066  0.00  0.00      PROA  
ATOM   1640   CA LEU P 557     -26.300   2.749  19.291  0.00  0.00      PROA  
ATOM   1641   HA LEU P 557     -27.196   2.183  19.497  0.00  0.00      PROA  
ATOM   1642   CB LEU P 557     -26.387   3.360  17.833  0.00  0.00      PROA  
ATOM   1643  HB1 LEU P 557     -26.708   2.500  17.207  0.00  0.00      PROA  
ATOM   1644  HB2 LEU P 557     -25.387   3.562  17.393  0.00  0.00      PROA  
ATOM   1645   CG LEU P 557     -27.504   4.439  17.645  0.00  0.00      PROA  
ATOM   1646   HG LEU P 557     -27.254   5.346  18.236  0.00  0.00      PROA  
ATOM   1647  CD1 LEU P 557     -27.455   4.970  16.220  0.00  0.00      PROA  
ATOM   1648 HD11 LEU P 557     -27.621   4.072  15.587  0.00  0.00      PROA  
ATOM   1649 HD12 LEU P 557     -26.472   5.444  16.013  0.00  0.00      PROA  
ATOM   1650 HD13 LEU P 557     -28.253   5.687  15.930  0.00  0.00      PROA  
ATOM   1651  CD2 LEU P 557     -28.858   3.816  18.110  0.00  0.00      PROA  
ATOM   1652 HD21 LEU P 557     -29.634   4.412  17.585  0.00  0.00      PROA  
ATOM   1653 HD22 LEU P 557     -28.980   3.955  19.205  0.00  0.00      PROA  
ATOM   1654 HD23 LEU P 557     -28.925   2.798  17.668  0.00  0.00      PROA  
ATOM   1655    C LEU P 557     -25.172   1.640  19.406  0.00  0.00      PROA  
ATOM   1656    O LEU P 557     -23.995   1.837  19.761  0.00  0.00      PROA  
ATOM   1657    N SER P 558     -25.512   0.379  19.084  0.00  0.00      PROA  
ATOM   1658   HN SER P 558     -26.419   0.242  18.694  0.00  0.00      PROA  
ATOM   1659   CA SER P 558     -24.518  -0.678  18.981  0.00  0.00      PROA  
ATOM   1660   HA SER P 558     -23.869  -0.425  19.806  0.00  0.00      PROA  
ATOM   1661   CB SER P 558     -25.073  -2.129  19.189  0.00  0.00      PROA  
ATOM   1662  HB1 SER P 558     -25.897  -2.280  18.459  0.00  0.00      PROA  
ATOM   1663  HB2 SER P 558     -25.542  -2.212  20.193  0.00  0.00      PROA  
ATOM   1664   OG SER P 558     -24.078  -3.172  19.039  0.00  0.00      PROA  
ATOM   1665  HG1 SER P 558     -23.464  -3.073  19.770  0.00  0.00      PROA  
ATOM   1666    C SER P 558     -23.813  -0.522  17.664  0.00  0.00      PROA  
ATOM   1667    O SER P 558     -24.454  -0.632  16.605  0.00  0.00      PROA  
ATOM   1668    N TYR P 559     -22.485  -0.270  17.610  0.00  0.00      PROA  
ATOM   1669   HN TYR P 559     -21.897  -0.372  18.409  0.00  0.00      PROA  
ATOM   1670   CA TYR P 559     -21.686   0.123  16.450  0.00  0.00      PROA  
ATOM   1671   HA TYR P 559     -22.048   1.024  15.977  0.00  0.00      PROA  
ATOM   1672   CB TYR P 559     -20.320   0.537  16.983  0.00  0.00      PROA  
ATOM   1673  HB1 TYR P 559     -20.100   0.122  17.990  0.00  0.00      PROA  
ATOM   1674  HB2 TYR P 559     -20.326   1.629  17.189  0.00  0.00      PROA  
ATOM   1675   CG TYR P 559     -19.156   0.266  16.082  0.00  0.00      PROA  
ATOM   1676  CD1 TYR P 559     -18.850   1.008  14.943  0.00  0.00      PROA  
ATOM   1677  HD1 TYR P 559     -19.471   1.885  14.832  0.00  0.00      PROA  
ATOM   1678  CE1 TYR P 559     -17.752   0.839  14.087  0.00  0.00      PROA  
ATOM   1679  HE1 TYR P 559     -17.672   1.380  13.155  0.00  0.00      PROA  
ATOM   1680   CZ TYR P 559     -16.829  -0.136  14.389  0.00  0.00      PROA  
ATOM   1681   OH TYR P 559     -15.533  -0.265  13.819  0.00  0.00      PROA  
ATOM   1682   HH TYR P 559     -15.592  -0.010  12.895  0.00  0.00      PROA  
ATOM   1683  CD2 TYR P 559     -18.201  -0.728  16.341  0.00  0.00      PROA  
ATOM   1684  HD2 TYR P 559     -18.293  -1.293  17.258  0.00  0.00      PROA  
ATOM   1685  CE2 TYR P 559     -17.040  -0.924  15.604  0.00  0.00      PROA  
ATOM   1686  HE2 TYR P 559     -16.384  -1.700  15.971  0.00  0.00      PROA  
ATOM   1687    C TYR P 559     -21.737  -0.877  15.414  0.00  0.00      PROA  
ATOM   1688    O TYR P 559     -21.923  -0.561  14.238  0.00  0.00      PROA  
ATOM   1689    N LEU P 560     -21.515  -2.148  15.804  0.00  0.00      PROA  
ATOM   1690   HN LEU P 560     -21.384  -2.350  16.772  0.00  0.00      PROA  
ATOM   1691   CA LEU P 560     -21.370  -3.157  14.801  0.00  0.00      PROA  
ATOM   1692   HA LEU P 560     -20.588  -2.732  14.189  0.00  0.00      PROA  
ATOM   1693   CB LEU P 560     -20.780  -4.550  15.275  0.00  0.00      PROA  
ATOM   1694  HB1 LEU P 560     -20.875  -5.288  14.450  0.00  0.00      PROA  
ATOM   1695  HB2 LEU P 560     -21.286  -4.977  16.168  0.00  0.00      PROA  
ATOM   1696   CG LEU P 560     -19.318  -4.570  15.808  0.00  0.00      PROA  
ATOM   1697   HG LEU P 560     -19.130  -3.889  16.666  0.00  0.00      PROA  
ATOM   1698  CD1 LEU P 560     -18.909  -5.968  16.231  0.00  0.00      PROA  
ATOM   1699 HD11 LEU P 560     -19.396  -6.367  17.147  0.00  0.00      PROA  
ATOM   1700 HD12 LEU P 560     -17.805  -6.064  16.313  0.00  0.00      PROA  
ATOM   1701 HD13 LEU P 560     -19.186  -6.703  15.445  0.00  0.00      PROA  
ATOM   1702  CD2 LEU P 560     -18.405  -4.028  14.700  0.00  0.00      PROA  
ATOM   1703 HD21 LEU P 560     -17.335  -4.133  14.979  0.00  0.00      PROA  
ATOM   1704 HD22 LEU P 560     -18.603  -2.942  14.576  0.00  0.00      PROA  
ATOM   1705 HD23 LEU P 560     -18.547  -4.580  13.746  0.00  0.00      PROA  
ATOM   1706    C LEU P 560     -22.600  -3.351  13.973  0.00  0.00      PROA  
ATOM   1707    O LEU P 560     -22.499  -3.471  12.758  0.00  0.00      PROA  
ATOM   1708    N SER P 561     -23.785  -3.431  14.579  0.00  0.00      PROA  
ATOM   1709   HN SER P 561     -23.774  -3.527  15.572  0.00  0.00      PROA  
ATOM   1710   CA SER P 561     -25.133  -3.321  14.021  0.00  0.00      PROA  
ATOM   1711   HA SER P 561     -25.209  -4.130  13.309  0.00  0.00      PROA  
ATOM   1712   CB SER P 561     -26.275  -3.568  15.070  0.00  0.00      PROA  
ATOM   1713  HB1 SER P 561     -27.283  -3.751  14.641  0.00  0.00      PROA  
ATOM   1714  HB2 SER P 561     -26.355  -2.676  15.727  0.00  0.00      PROA  
ATOM   1715   OG SER P 561     -25.904  -4.616  15.941  0.00  0.00      PROA  
ATOM   1716  HG1 SER P 561     -26.208  -5.408  15.492  0.00  0.00      PROA  
ATOM   1717    C SER P 561     -25.429  -2.099  13.201  0.00  0.00      PROA  
ATOM   1718    O SER P 561     -26.022  -2.138  12.105  0.00  0.00      PROA  
ATOM   1719    N LEU P 562     -25.048  -0.838  13.565  0.00  0.00      PROA  
ATOM   1720   HN LEU P 562     -24.707  -0.520  14.446  0.00  0.00      PROA  
ATOM   1721   CA LEU P 562     -25.298   0.295  12.681  0.00  0.00      PROA  
ATOM   1722   HA LEU P 562     -26.365   0.333  12.518  0.00  0.00      PROA  
ATOM   1723   CB LEU P 562     -25.006   1.614  13.429  0.00  0.00      PROA  
ATOM   1724  HB1 LEU P 562     -23.924   1.637  13.681  0.00  0.00      PROA  
ATOM   1725  HB2 LEU P 562     -25.476   1.550  14.434  0.00  0.00      PROA  
ATOM   1726   CG LEU P 562     -25.250   2.950  12.677  0.00  0.00      PROA  
ATOM   1727   HG LEU P 562     -24.679   2.872  11.727  0.00  0.00      PROA  
ATOM   1728  CD1 LEU P 562     -26.754   3.011  12.418  0.00  0.00      PROA  
ATOM   1729 HD11 LEU P 562     -27.164   2.253  11.716  0.00  0.00      PROA  
ATOM   1730 HD12 LEU P 562     -26.921   4.015  11.972  0.00  0.00      PROA  
ATOM   1731 HD13 LEU P 562     -27.256   2.979  13.409  0.00  0.00      PROA  
ATOM   1732  CD2 LEU P 562     -24.904   4.155  13.528  0.00  0.00      PROA  
ATOM   1733 HD21 LEU P 562     -25.005   5.121  12.989  0.00  0.00      PROA  
ATOM   1734 HD22 LEU P 562     -23.875   4.075  13.940  0.00  0.00      PROA  
ATOM   1735 HD23 LEU P 562     -25.719   4.291  14.271  0.00  0.00      PROA  
ATOM   1736    C LEU P 562     -24.456   0.231  11.510  0.00  0.00      PROA  
ATOM   1737    O LEU P 562     -24.924   0.461  10.392  0.00  0.00      PROA  
ATOM   1738    N ARG P 563     -23.201  -0.119  11.794  0.00  0.00      PROA  
ATOM   1739   HN ARG P 563     -22.909  -0.024  12.742  0.00  0.00      PROA  
ATOM   1740   CA ARG P 563     -22.154  -0.334  10.763  0.00  0.00      PROA  
ATOM   1741   HA ARG P 563     -21.983   0.576  10.207  0.00  0.00      PROA  
ATOM   1742   CB ARG P 563     -20.813  -0.603  11.482  0.00  0.00      PROA  
ATOM   1743  HB1 ARG P 563     -21.047  -1.376  12.245  0.00  0.00      PROA  
ATOM   1744  HB2 ARG P 563     -20.474   0.337  11.966  0.00  0.00      PROA  
ATOM   1745   CG ARG P 563     -19.676  -1.219  10.645  0.00  0.00      PROA  
ATOM   1746  HG1 ARG P 563     -18.976  -0.475  10.208  0.00  0.00      PROA  
ATOM   1747  HG2 ARG P 563     -20.046  -1.994   9.940  0.00  0.00      PROA  
ATOM   1748   CD ARG P 563     -18.764  -2.044  11.614  0.00  0.00      PROA  
ATOM   1749  HD1 ARG P 563     -19.322  -2.926  11.993  0.00  0.00      PROA  
ATOM   1750  HD2 ARG P 563     -18.562  -1.341  12.450  0.00  0.00      PROA  
ATOM   1751   NE ARG P 563     -17.371  -2.276  11.000  0.00  0.00      PROA  
ATOM   1752   HE ARG P 563     -16.782  -1.475  11.108  0.00  0.00      PROA  
ATOM   1753   CZ ARG P 563     -17.106  -3.052  10.015  0.00  0.00      PROA  
ATOM   1754  NH1 ARG P 563     -17.847  -4.141   9.927  0.00  0.00      PROA  
ATOM   1755 HH11 ARG P 563     -18.607  -4.291  10.560  0.00  0.00      PROA  
ATOM   1756 HH12 ARG P 563     -17.540  -4.874   9.320  0.00  0.00      PROA  
ATOM   1757  NH2 ARG P 563     -16.231  -2.735   9.119  0.00  0.00      PROA  
ATOM   1758 HH21 ARG P 563     -15.825  -1.829   9.243  0.00  0.00      PROA  
ATOM   1759 HH22 ARG P 563     -16.080  -3.183   8.238  0.00  0.00      PROA  
ATOM   1760    C ARG P 563     -22.523  -1.406   9.720  0.00  0.00      PROA  
ATOM   1761    O ARG P 563     -22.396  -1.218   8.488  0.00  0.00      PROA  
ATOM   1762    N ALA P 564     -23.060  -2.558  10.126  0.00  0.00      PROA  
ATOM   1763   HN ALA P 564     -23.004  -2.738  11.105  0.00  0.00      PROA  
ATOM   1764   CA ALA P 564     -23.666  -3.512   9.225  0.00  0.00      PROA  
ATOM   1765   HA ALA P 564     -22.825  -3.761   8.596  0.00  0.00      PROA  
ATOM   1766   CB ALA P 564     -24.146  -4.714   9.994  0.00  0.00      PROA  
ATOM   1767  HB1 ALA P 564     -23.385  -5.215  10.630  0.00  0.00      PROA  
ATOM   1768  HB2 ALA P 564     -24.536  -5.429   9.239  0.00  0.00      PROA  
ATOM   1769  HB3 ALA P 564     -24.994  -4.353  10.615  0.00  0.00      PROA  
ATOM   1770    C ALA P 564     -24.804  -2.951   8.269  0.00  0.00      PROA  
ATOM   1771    O ALA P 564     -24.860  -3.174   7.097  0.00  0.00      PROA  
ATOM   1772    N CYS P 565     -25.697  -2.103   8.849  0.00  0.00      PROA  
ATOM   1773   HN CYS P 565     -25.523  -1.886   9.806  0.00  0.00      PROA  
ATOM   1774   CA CYS P 565     -26.734  -1.396   8.080  0.00  0.00      PROA  
ATOM   1775   HA CYS P 565     -27.299  -2.162   7.570  0.00  0.00      PROA  
ATOM   1776   CB CYS P 565     -27.618  -0.602   8.983  0.00  0.00      PROA  
ATOM   1777  HB1 CYS P 565     -28.304   0.082   8.438  0.00  0.00      PROA  
ATOM   1778  HB2 CYS P 565     -27.035   0.213   9.465  0.00  0.00      PROA  
ATOM   1779   SG CYS P 565     -28.617  -1.539  10.170  0.00  0.00      PROA  
ATOM   1780  HG1 CYS P 565     -27.595  -1.792  10.975  0.00  0.00      PROA  
ATOM   1781    C CYS P 565     -26.014  -0.449   6.983  0.00  0.00      PROA  
ATOM   1782    O CYS P 565     -26.363  -0.434   5.808  0.00  0.00      PROA  
ATOM   1783    N ILE P 566     -25.008   0.309   7.382  0.00  0.00      PROA  
ATOM   1784   HN ILE P 566     -24.784   0.367   8.352  0.00  0.00      PROA  
ATOM   1785   CA ILE P 566     -24.236   1.299   6.571  0.00  0.00      PROA  
ATOM   1786   HA ILE P 566     -24.952   2.007   6.180  0.00  0.00      PROA  
ATOM   1787   CB ILE P 566     -23.120   2.112   7.377  0.00  0.00      PROA  
ATOM   1788   HB ILE P 566     -22.392   1.487   7.936  0.00  0.00      PROA  
ATOM   1789  CG2 ILE P 566     -22.248   3.010   6.502  0.00  0.00      PROA  
ATOM   1790 HG21 ILE P 566     -21.497   3.612   7.058  0.00  0.00      PROA  
ATOM   1791 HG22 ILE P 566     -22.841   3.748   5.922  0.00  0.00      PROA  
ATOM   1792 HG23 ILE P 566     -21.754   2.443   5.685  0.00  0.00      PROA  
ATOM   1793  CG1 ILE P 566     -23.947   2.974   8.365  0.00  0.00      PROA  
ATOM   1794 HG11 ILE P 566     -24.881   2.509   8.749  0.00  0.00      PROA  
ATOM   1795 HG12 ILE P 566     -24.396   3.803   7.777  0.00  0.00      PROA  
ATOM   1796   CD ILE P 566     -23.034   3.476   9.437  0.00  0.00      PROA  
ATOM   1797  HD1 ILE P 566     -22.648   2.703  10.135  0.00  0.00      PROA  
ATOM   1798  HD2 ILE P 566     -23.505   4.258  10.071  0.00  0.00      PROA  
ATOM   1799  HD3 ILE P 566     -22.103   3.979   9.097  0.00  0.00      PROA  
ATOM   1800    C ILE P 566     -23.488   0.604   5.486  0.00  0.00      PROA  
ATOM   1801    O ILE P 566     -23.631   1.012   4.365  0.00  0.00      PROA  
ATOM   1802    N GLY P 567     -22.787  -0.563   5.709  0.00  0.00      PROA  
ATOM   1803   HN GLY P 567     -22.690  -0.949   6.623  0.00  0.00      PROA  
ATOM   1804   CA GLY P 567     -21.961  -1.206   4.676  0.00  0.00      PROA  
ATOM   1805  HA1 GLY P 567     -21.313  -1.876   5.220  0.00  0.00      PROA  
ATOM   1806  HA2 GLY P 567     -21.559  -0.375   4.114  0.00  0.00      PROA  
ATOM   1807    C GLY P 567     -22.874  -2.035   3.774  0.00  0.00      PROA  
ATOM   1808    O GLY P 567     -22.637  -1.976   2.528  0.00  0.00      PROA  
ATOM   1809    N LEU P 568     -23.932  -2.717   4.281  0.00  0.00      PROA  
ATOM   1810   HN LEU P 568     -24.045  -2.601   5.264  0.00  0.00      PROA  
ATOM   1811   CA LEU P 568     -24.892  -3.459   3.436  0.00  0.00      PROA  
ATOM   1812   HA LEU P 568     -24.306  -4.169   2.869  0.00  0.00      PROA  
ATOM   1813   CB LEU P 568     -25.890  -4.214   4.338  0.00  0.00      PROA  
ATOM   1814  HB1 LEU P 568     -26.521  -3.495   4.904  0.00  0.00      PROA  
ATOM   1815  HB2 LEU P 568     -25.259  -4.743   5.084  0.00  0.00      PROA  
ATOM   1816   CG LEU P 568     -26.846  -5.329   3.844  0.00  0.00      PROA  
ATOM   1817   HG LEU P 568     -27.526  -4.973   3.042  0.00  0.00      PROA  
ATOM   1818  CD1 LEU P 568     -26.061  -6.474   3.184  0.00  0.00      PROA  
ATOM   1819 HD11 LEU P 568     -25.359  -6.112   2.403  0.00  0.00      PROA  
ATOM   1820 HD12 LEU P 568     -26.805  -7.200   2.790  0.00  0.00      PROA  
ATOM   1821 HD13 LEU P 568     -25.440  -6.894   4.005  0.00  0.00      PROA  
ATOM   1822  CD2 LEU P 568     -27.738  -5.775   4.922  0.00  0.00      PROA  
ATOM   1823 HD21 LEU P 568     -28.494  -6.568   4.737  0.00  0.00      PROA  
ATOM   1824 HD22 LEU P 568     -28.307  -4.945   5.395  0.00  0.00      PROA  
ATOM   1825 HD23 LEU P 568     -27.202  -6.265   5.762  0.00  0.00      PROA  
ATOM   1826    C LEU P 568     -25.644  -2.587   2.407  0.00  0.00      PROA  
ATOM   1827    O LEU P 568     -25.900  -2.916   1.303  0.00  0.00      PROA  
ATOM   1828    N TRP P 569     -26.036  -1.392   2.828  0.00  0.00      PROA  
ATOM   1829   HN TRP P 569     -25.641  -1.171   3.717  0.00  0.00      PROA  
ATOM   1830   CA TRP P 569     -26.713  -0.430   1.928  0.00  0.00      PROA  
ATOM   1831   HA TRP P 569     -27.438  -0.878   1.265  0.00  0.00      PROA  
ATOM   1832   CB TRP P 569     -27.527   0.461   2.793  0.00  0.00      PROA  
ATOM   1833  HB1 TRP P 569     -26.782   1.056   3.364  0.00  0.00      PROA  
ATOM   1834  HB2 TRP P 569     -28.066  -0.161   3.539  0.00  0.00      PROA  
ATOM   1835   CG TRP P 569     -28.578   1.338   2.054  0.00  0.00      PROA  
ATOM   1836  CD1 TRP P 569     -28.453   2.675   1.781  0.00  0.00      PROA  
ATOM   1837  HD1 TRP P 569     -27.754   3.337   2.270  0.00  0.00      PROA  
ATOM   1838  NE1 TRP P 569     -29.493   3.088   1.034  0.00  0.00      PROA  
ATOM   1839  HE1 TRP P 569     -29.615   3.863   0.453  0.00  0.00      PROA  
ATOM   1840  CE2 TRP P 569     -30.239   2.092   0.588  0.00  0.00      PROA  
ATOM   1841  CD2 TRP P 569     -29.809   0.969   1.279  0.00  0.00      PROA  
ATOM   1842  CE3 TRP P 569     -30.473  -0.210   1.168  0.00  0.00      PROA  
ATOM   1843  HE3 TRP P 569     -30.192  -1.076   1.749  0.00  0.00      PROA  
ATOM   1844  CZ3 TRP P 569     -31.596  -0.282   0.247  0.00  0.00      PROA  
ATOM   1845  HZ3 TRP P 569     -32.069  -1.240   0.091  0.00  0.00      PROA  
ATOM   1846  CZ2 TRP P 569     -31.321   2.063  -0.272  0.00  0.00      PROA  
ATOM   1847  HZ2 TRP P 569     -31.738   2.945  -0.736  0.00  0.00      PROA  
ATOM   1848  CH2 TRP P 569     -31.951   0.859  -0.422  0.00  0.00      PROA  
ATOM   1849  HH2 TRP P 569     -32.714   0.730  -1.175  0.00  0.00      PROA  
ATOM   1850    C TRP P 569     -25.711   0.342   1.027  0.00  0.00      PROA  
ATOM   1851    O TRP P 569     -25.965   0.909  -0.004  0.00  0.00      PROA  
ATOM   1852    N THR P 570     -24.501   0.468   1.489  0.00  0.00      PROA  
ATOM   1853   HN THR P 570     -24.275   0.159   2.410  0.00  0.00      PROA  
ATOM   1854   CA THR P 570     -23.355   0.940   0.694  0.00  0.00      PROA  
ATOM   1855   HA THR P 570     -23.583   1.910   0.279  0.00  0.00      PROA  
ATOM   1856   CB THR P 570     -22.110   1.126   1.509  0.00  0.00      PROA  
ATOM   1857   HB THR P 570     -21.763   0.302   2.167  0.00  0.00      PROA  
ATOM   1858  OG1 THR P 570     -22.288   2.272   2.406  0.00  0.00      PROA  
ATOM   1859  HG1 THR P 570     -22.703   1.982   3.222  0.00  0.00      PROA  
ATOM   1860  CG2 THR P 570     -20.760   1.395   0.682  0.00  0.00      PROA  
ATOM   1861 HG21 THR P 570     -20.910   2.325   0.093  0.00  0.00      PROA  
ATOM   1862 HG22 THR P 570     -20.629   0.558  -0.036  0.00  0.00      PROA  
ATOM   1863 HG23 THR P 570     -19.908   1.515   1.384  0.00  0.00      PROA  
ATOM   1864    C THR P 570     -23.104   0.036  -0.480  0.00  0.00      PROA  
ATOM   1865    O THR P 570     -22.697   0.435  -1.582  0.00  0.00      PROA  
ATOM   1866    N ALA P 571     -23.279  -1.321  -0.343  0.00  0.00      PROA  
ATOM   1867   HN ALA P 571     -23.548  -1.695   0.541  0.00  0.00      PROA  
ATOM   1868   CA ALA P 571     -23.181  -2.283  -1.448  0.00  0.00      PROA  
ATOM   1869   HA ALA P 571     -22.230  -2.216  -1.954  0.00  0.00      PROA  
ATOM   1870   CB ALA P 571     -23.307  -3.748  -1.004  0.00  0.00      PROA  
ATOM   1871  HB1 ALA P 571     -23.175  -4.523  -1.789  0.00  0.00      PROA  
ATOM   1872  HB2 ALA P 571     -24.351  -3.920  -0.666  0.00  0.00      PROA  
ATOM   1873  HB3 ALA P 571     -22.578  -4.012  -0.209  0.00  0.00      PROA  
ATOM   1874    C ALA P 571     -24.276  -2.009  -2.445  0.00  0.00      PROA  
ATOM   1875    O ALA P 571     -24.095  -1.863  -3.656  0.00  0.00      PROA  
ATOM   1876    N PHE P 572     -25.528  -1.713  -1.984  0.00  0.00      PROA  
ATOM   1877   HN PHE P 572     -25.750  -1.884  -1.027  0.00  0.00      PROA  
ATOM   1878   CA PHE P 572     -26.743  -1.413  -2.753  0.00  0.00      PROA  
ATOM   1879   HA PHE P 572     -26.895  -2.129  -3.547  0.00  0.00      PROA  
ATOM   1880   CB PHE P 572     -27.945  -1.304  -1.896  0.00  0.00      PROA  
ATOM   1881  HB1 PHE P 572     -27.823  -0.495  -1.144  0.00  0.00      PROA  
ATOM   1882  HB2 PHE P 572     -28.169  -2.186  -1.259  0.00  0.00      PROA  
ATOM   1883   CG PHE P 572     -29.289  -1.038  -2.677  0.00  0.00      PROA  
ATOM   1884  CD1 PHE P 572     -29.961  -2.082  -3.190  0.00  0.00      PROA  
ATOM   1885  HD1 PHE P 572     -29.570  -3.063  -2.962  0.00  0.00      PROA  
ATOM   1886  CE1 PHE P 572     -31.224  -1.907  -3.822  0.00  0.00      PROA  
ATOM   1887  HE1 PHE P 572     -31.731  -2.813  -4.120  0.00  0.00      PROA  
ATOM   1888   CZ PHE P 572     -31.764  -0.676  -3.936  0.00  0.00      PROA  
ATOM   1889   HZ PHE P 572     -32.646  -0.566  -4.549  0.00  0.00      PROA  
ATOM   1890  CD2 PHE P 572     -29.872   0.229  -2.804  0.00  0.00      PROA  
ATOM   1891  HD2 PHE P 572     -29.259   1.035  -2.427  0.00  0.00      PROA  
ATOM   1892  CE2 PHE P 572     -31.033   0.427  -3.546  0.00  0.00      PROA  
ATOM   1893  HE2 PHE P 572     -31.432   1.398  -3.798  0.00  0.00      PROA  
ATOM   1894    C PHE P 572     -26.524  -0.131  -3.513  0.00  0.00      PROA  
ATOM   1895    O PHE P 572     -26.789  -0.076  -4.740  0.00  0.00      PROA  
ATOM   1896    N LEU P 573     -26.160   0.993  -2.842  0.00  0.00      PROA  
ATOM   1897   HN LEU P 573     -25.921   0.982  -1.874  0.00  0.00      PROA  
ATOM   1898   CA LEU P 573     -25.886   2.332  -3.524  0.00  0.00      PROA  
ATOM   1899   HA LEU P 573     -26.804   2.638  -4.002  0.00  0.00      PROA  
ATOM   1900   CB LEU P 573     -25.585   3.463  -2.477  0.00  0.00      PROA  
ATOM   1901  HB1 LEU P 573     -25.209   4.402  -2.938  0.00  0.00      PROA  
ATOM   1902  HB2 LEU P 573     -24.843   3.193  -1.695  0.00  0.00      PROA  
ATOM   1903   CG LEU P 573     -26.843   3.893  -1.651  0.00  0.00      PROA  
ATOM   1904   HG LEU P 573     -27.132   3.067  -0.966  0.00  0.00      PROA  
ATOM   1905  CD1 LEU P 573     -26.376   4.947  -0.684  0.00  0.00      PROA  
ATOM   1906 HD11 LEU P 573     -25.630   5.627  -1.148  0.00  0.00      PROA  
ATOM   1907 HD12 LEU P 573     -25.888   4.340   0.108  0.00  0.00      PROA  
ATOM   1908 HD13 LEU P 573     -27.188   5.520  -0.190  0.00  0.00      PROA  
ATOM   1909  CD2 LEU P 573     -28.139   4.256  -2.315  0.00  0.00      PROA  
ATOM   1910 HD21 LEU P 573     -27.982   4.945  -3.172  0.00  0.00      PROA  
ATOM   1911 HD22 LEU P 573     -28.904   4.759  -1.684  0.00  0.00      PROA  
ATOM   1912 HD23 LEU P 573     -28.680   3.425  -2.815  0.00  0.00      PROA  
ATOM   1913    C LEU P 573     -24.713   2.299  -4.550  0.00  0.00      PROA  
ATOM   1914    O LEU P 573     -24.779   2.870  -5.657  0.00  0.00      PROA  
ATOM   1915    N CYS P 574     -23.602   1.479  -4.280  0.00  0.00      PROA  
ATOM   1916   HN CYS P 574     -23.532   0.977  -3.421  0.00  0.00      PROA  
ATOM   1917   CA CYS P 574     -22.639   1.125  -5.329  0.00  0.00      PROA  
ATOM   1918   HA CYS P 574     -22.174   2.001  -5.756  0.00  0.00      PROA  
ATOM   1919   CB CYS P 574     -21.373   0.277  -4.933  0.00  0.00      PROA  
ATOM   1920  HB1 CYS P 574     -20.860  -0.026  -5.871  0.00  0.00      PROA  
ATOM   1921  HB2 CYS P 574     -21.719  -0.655  -4.438  0.00  0.00      PROA  
ATOM   1922   SG CYS P 574     -20.295   1.045  -3.669  0.00  0.00      PROA  
ATOM   1923  HG1 CYS P 574     -21.238   1.338  -2.786  0.00  0.00      PROA  
ATOM   1924    C CYS P 574     -23.295   0.403  -6.489  0.00  0.00      PROA  
ATOM   1925    O CYS P 574     -23.136   0.806  -7.618  0.00  0.00      PROA  
ATOM   1926    N ILE P 575     -24.070  -0.657  -6.191  0.00  0.00      PROA  
ATOM   1927   HN ILE P 575     -24.098  -0.878  -5.220  0.00  0.00      PROA  
ATOM   1928   CA ILE P 575     -24.681  -1.584  -7.172  0.00  0.00      PROA  
ATOM   1929   HA ILE P 575     -23.789  -1.945  -7.662  0.00  0.00      PROA  
ATOM   1930   CB ILE P 575     -25.312  -2.779  -6.544  0.00  0.00      PROA  
ATOM   1931   HB ILE P 575     -25.916  -2.446  -5.672  0.00  0.00      PROA  
ATOM   1932  CG2 ILE P 575     -26.290  -3.548  -7.450  0.00  0.00      PROA  
ATOM   1933 HG21 ILE P 575     -25.770  -4.098  -8.263  0.00  0.00      PROA  
ATOM   1934 HG22 ILE P 575     -27.059  -2.882  -7.895  0.00  0.00      PROA  
ATOM   1935 HG23 ILE P 575     -26.854  -4.387  -6.988  0.00  0.00      PROA  
ATOM   1936  CG1 ILE P 575     -24.239  -3.810  -6.136  0.00  0.00      PROA  
ATOM   1937 HG11 ILE P 575     -23.387  -3.286  -5.653  0.00  0.00      PROA  
ATOM   1938 HG12 ILE P 575     -23.894  -4.202  -7.117  0.00  0.00      PROA  
ATOM   1939   CD ILE P 575     -24.745  -4.921  -5.166  0.00  0.00      PROA  
ATOM   1940  HD1 ILE P 575     -23.928  -5.345  -4.545  0.00  0.00      PROA  
ATOM   1941  HD2 ILE P 575     -25.188  -5.744  -5.765  0.00  0.00      PROA  
ATOM   1942  HD3 ILE P 575     -25.454  -4.430  -4.464  0.00  0.00      PROA  
ATOM   1943    C ILE P 575     -25.568  -0.792  -8.227  0.00  0.00      PROA  
ATOM   1944    O ILE P 575     -25.371  -1.037  -9.389  0.00  0.00      PROA  
ATOM   1945    N VAL P 576     -26.413   0.149  -7.839  0.00  0.00      PROA  
ATOM   1946   HN VAL P 576     -26.507   0.228  -6.850  0.00  0.00      PROA  
ATOM   1947   CA VAL P 576     -27.199   0.974  -8.675  0.00  0.00      PROA  
ATOM   1948   HA VAL P 576     -27.648   0.403  -9.474  0.00  0.00      PROA  
ATOM   1949   CB VAL P 576     -28.498   1.587  -7.983  0.00  0.00      PROA  
ATOM   1950   HB VAL P 576     -29.138   2.084  -8.743  0.00  0.00      PROA  
ATOM   1951  CG1 VAL P 576     -29.359   0.418  -7.426  0.00  0.00      PROA  
ATOM   1952 HG11 VAL P 576     -30.342   0.799  -7.072  0.00  0.00      PROA  
ATOM   1953 HG12 VAL P 576     -28.711  -0.109  -6.694  0.00  0.00      PROA  
ATOM   1954 HG13 VAL P 576     -29.635  -0.345  -8.184  0.00  0.00      PROA  
ATOM   1955  CG2 VAL P 576     -28.190   2.658  -6.926  0.00  0.00      PROA  
ATOM   1956 HG21 VAL P 576     -29.188   2.839  -6.472  0.00  0.00      PROA  
ATOM   1957 HG22 VAL P 576     -27.804   3.564  -7.440  0.00  0.00      PROA  
ATOM   1958 HG23 VAL P 576     -27.521   2.366  -6.089  0.00  0.00      PROA  
ATOM   1959    C VAL P 576     -26.337   2.043  -9.343  0.00  0.00      PROA  
ATOM   1960    O VAL P 576     -26.512   2.419 -10.554  0.00  0.00      PROA  
ATOM   1961    N LEU P 577     -25.283   2.594  -8.616  0.00  0.00      PROA  
ATOM   1962   HN LEU P 577     -25.123   2.335  -7.666  0.00  0.00      PROA  
ATOM   1963   CA LEU P 577     -24.170   3.362  -9.235  0.00  0.00      PROA  
ATOM   1964   HA LEU P 577     -24.510   4.225  -9.787  0.00  0.00      PROA  
ATOM   1965   CB LEU P 577     -23.234   4.027  -8.170  0.00  0.00      PROA  
ATOM   1966  HB1 LEU P 577     -22.271   4.326  -8.636  0.00  0.00      PROA  
ATOM   1967  HB2 LEU P 577     -22.994   3.219  -7.447  0.00  0.00      PROA  
ATOM   1968   CG LEU P 577     -23.845   5.267  -7.493  0.00  0.00      PROA  
ATOM   1969   HG LEU P 577     -24.918   5.015  -7.354  0.00  0.00      PROA  
ATOM   1970  CD1 LEU P 577     -23.246   5.460  -6.095  0.00  0.00      PROA  
ATOM   1971 HD11 LEU P 577     -22.257   5.933  -6.272  0.00  0.00      PROA  
ATOM   1972 HD12 LEU P 577     -23.042   4.468  -5.639  0.00  0.00      PROA  
ATOM   1973 HD13 LEU P 577     -23.826   6.125  -5.420  0.00  0.00      PROA  
ATOM   1974  CD2 LEU P 577     -23.809   6.537  -8.381  0.00  0.00      PROA  
ATOM   1975 HD21 LEU P 577     -22.749   6.796  -8.592  0.00  0.00      PROA  
ATOM   1976 HD22 LEU P 577     -24.399   7.372  -7.946  0.00  0.00      PROA  
ATOM   1977 HD23 LEU P 577     -24.420   6.318  -9.283  0.00  0.00      PROA  
ATOM   1978    C LEU P 577     -23.456   2.674 -10.350  0.00  0.00      PROA  
ATOM   1979    O LEU P 577     -23.179   3.238 -11.400  0.00  0.00      PROA  
ATOM   1980    N VAL P 578     -23.250   1.391 -10.270  0.00  0.00      PROA  
ATOM   1981   HN VAL P 578     -23.597   0.853  -9.505  0.00  0.00      PROA  
ATOM   1982   CA VAL P 578     -22.684   0.589 -11.343  0.00  0.00      PROA  
ATOM   1983   HA VAL P 578     -21.845   1.160 -11.714  0.00  0.00      PROA  
ATOM   1984   CB VAL P 578     -22.141  -0.769 -10.766  0.00  0.00      PROA  
ATOM   1985   HB VAL P 578     -22.812  -1.159  -9.971  0.00  0.00      PROA  
ATOM   1986  CG1 VAL P 578     -21.993  -1.858 -11.790  0.00  0.00      PROA  
ATOM   1987 HG11 VAL P 578     -22.943  -2.327 -12.123  0.00  0.00      PROA  
ATOM   1988 HG12 VAL P 578     -21.451  -2.710 -11.328  0.00  0.00      PROA  
ATOM   1989 HG13 VAL P 578     -21.371  -1.480 -12.629  0.00  0.00      PROA  
ATOM   1990  CG2 VAL P 578     -20.781  -0.486 -10.075  0.00  0.00      PROA  
ATOM   1991 HG21 VAL P 578     -20.149  -1.381  -9.892  0.00  0.00      PROA  
ATOM   1992 HG22 VAL P 578     -20.949  -0.137  -9.034  0.00  0.00      PROA  
ATOM   1993 HG23 VAL P 578     -20.204   0.186 -10.746  0.00  0.00      PROA  
ATOM   1994    C VAL P 578     -23.684   0.407 -12.562  0.00  0.00      PROA  
ATOM   1995    O VAL P 578     -23.320   0.441 -13.806  0.00  0.00      PROA  
ATOM   1996    N ALA P 579     -25.026   0.203 -12.298  0.00  0.00      PROA  
ATOM   1997   HN ALA P 579     -25.286   0.248 -11.337  0.00  0.00      PROA  
ATOM   1998   CA ALA P 579     -26.063  -0.043 -13.218  0.00  0.00      PROA  
ATOM   1999   HA ALA P 579     -25.839  -0.878 -13.865  0.00  0.00      PROA  
ATOM   2000   CB ALA P 579     -27.330  -0.472 -12.371  0.00  0.00      PROA  
ATOM   2001  HB1 ALA P 579     -27.113  -1.005 -11.421  0.00  0.00      PROA  
ATOM   2002  HB2 ALA P 579     -27.950  -1.124 -13.023  0.00  0.00      PROA  
ATOM   2003  HB3 ALA P 579     -27.935   0.415 -12.088  0.00  0.00      PROA  
ATOM   2004    C ALA P 579     -26.424   1.141 -14.081  0.00  0.00      PROA  
ATOM   2005    O ALA P 579     -26.700   1.053 -15.286  0.00  0.00      PROA  
ATOM   2006    N THR P 580     -26.381   2.336 -13.434  0.00  0.00      PROA  
ATOM   2007   HN THR P 580     -26.122   2.332 -12.471  0.00  0.00      PROA  
ATOM   2008   CA THR P 580     -26.666   3.632 -14.000  0.00  0.00      PROA  
ATOM   2009   HA THR P 580     -27.489   3.608 -14.699  0.00  0.00      PROA  
ATOM   2010   CB THR P 580     -26.970   4.699 -12.995  0.00  0.00      PROA  
ATOM   2011   HB THR P 580     -27.593   4.257 -12.187  0.00  0.00      PROA  
ATOM   2012  OG1 THR P 580     -27.779   5.732 -13.524  0.00  0.00      PROA  
ATOM   2013  HG1 THR P 580     -28.545   5.856 -12.959  0.00  0.00      PROA  
ATOM   2014  CG2 THR P 580     -25.774   5.280 -12.116  0.00  0.00      PROA  
ATOM   2015 HG21 THR P 580     -26.177   5.990 -11.363  0.00  0.00      PROA  
ATOM   2016 HG22 THR P 580     -24.943   5.702 -12.722  0.00  0.00      PROA  
ATOM   2017 HG23 THR P 580     -25.428   4.363 -11.593  0.00  0.00      PROA  
ATOM   2018    C THR P 580     -25.451   4.136 -14.882  0.00  0.00      PROA  
ATOM   2019    O THR P 580     -25.682   5.085 -15.575  0.00  0.00      PROA  
ATOM   2020    N ASP P 581     -24.239   3.441 -14.886  0.00  0.00      PROA  
ATOM   2021   HN ASP P 581     -24.312   2.575 -14.397  0.00  0.00      PROA  
ATOM   2022   CA ASP P 581     -23.089   3.795 -15.756  0.00  0.00      PROA  
ATOM   2023   HA ASP P 581     -22.517   2.895 -15.924  0.00  0.00      PROA  
ATOM   2024   CB ASP P 581     -23.490   4.160 -17.199  0.00  0.00      PROA  
ATOM   2025  HB1 ASP P 581     -22.607   4.299 -17.858  0.00  0.00      PROA  
ATOM   2026  HB2 ASP P 581     -24.135   5.065 -17.196  0.00  0.00      PROA  
ATOM   2027   CG ASP P 581     -24.359   3.078 -17.843  0.00  0.00      PROA  
ATOM   2028  OD1 ASP P 581     -25.144   3.404 -18.798  0.00  0.00      PROA  
ATOM   2029  OD2 ASP P 581     -24.170   1.812 -17.658  0.00  0.00      PROA  
ATOM   2030    C ASP P 581     -22.216   4.872 -15.042  0.00  0.00      PROA  
ATOM   2031    O ASP P 581     -21.501   5.611 -15.734  0.00  0.00      PROA  
ATOM   2032    N ALA P 582     -22.193   4.929 -13.639  0.00  0.00      PROA  
ATOM   2033   HN ALA P 582     -22.825   4.324 -13.161  0.00  0.00      PROA  
ATOM   2034   CA ALA P 582     -21.465   5.946 -12.875  0.00  0.00      PROA  
ATOM   2035   HA ALA P 582     -21.621   6.873 -13.407  0.00  0.00      PROA  
ATOM   2036   CB ALA P 582     -22.116   6.226 -11.494  0.00  0.00      PROA  
ATOM   2037  HB1 ALA P 582     -22.132   5.273 -10.923  0.00  0.00      PROA  
ATOM   2038  HB2 ALA P 582     -23.138   6.623 -11.674  0.00  0.00      PROA  
ATOM   2039  HB3 ALA P 582     -21.584   7.039 -10.956  0.00  0.00      PROA  
ATOM   2040    C ALA P 582     -19.919   5.869 -12.786  0.00  0.00      PROA  
ATOM   2041    O ALA P 582     -19.354   6.903 -12.608  0.00  0.00      PROA  
ATOM   2042    N SER P 583     -19.314   4.614 -12.974  0.00  0.00      PROA  
ATOM   2043   HN SER P 583     -19.870   3.872 -13.342  0.00  0.00      PROA  
ATOM   2044   CA SER P 583     -17.833   4.337 -12.694  0.00  0.00      PROA  
ATOM   2045   HA SER P 583     -17.643   4.798 -11.736  0.00  0.00      PROA  
ATOM   2046   CB SER P 583     -17.285   2.901 -12.637  0.00  0.00      PROA  
ATOM   2047  HB1 SER P 583     -16.183   2.898 -12.502  0.00  0.00      PROA  
ATOM   2048  HB2 SER P 583     -17.414   2.360 -13.599  0.00  0.00      PROA  
ATOM   2049   OG SER P 583     -17.909   2.136 -11.615  0.00  0.00      PROA  
ATOM   2050  HG1 SER P 583     -17.171   1.950 -11.030  0.00  0.00      PROA  
ATOM   2051    C SER P 583     -16.940   5.123 -13.579  0.00  0.00      PROA  
ATOM   2052    O SER P 583     -15.822   5.524 -13.218  0.00  0.00      PROA  
ATOM   2053    N SER P 584     -17.432   5.308 -14.791  0.00  0.00      PROA  
ATOM   2054   HN SER P 584     -18.384   5.178 -15.055  0.00  0.00      PROA  
ATOM   2055   CA SER P 584     -16.577   5.833 -15.890  0.00  0.00      PROA  
ATOM   2056   HA SER P 584     -15.615   5.364 -15.748  0.00  0.00      PROA  
ATOM   2057   CB SER P 584     -17.272   5.554 -17.311  0.00  0.00      PROA  
ATOM   2058  HB1 SER P 584     -17.806   6.453 -17.685  0.00  0.00      PROA  
ATOM   2059  HB2 SER P 584     -18.002   4.740 -17.110  0.00  0.00      PROA  
ATOM   2060   OG SER P 584     -16.329   5.036 -18.325  0.00  0.00      PROA  
ATOM   2061  HG1 SER P 584     -15.686   5.713 -18.547  0.00  0.00      PROA  
ATOM   2062    C SER P 584     -16.338   7.283 -15.681  0.00  0.00      PROA  
ATOM   2063    O SER P 584     -15.377   7.881 -16.085  0.00  0.00      PROA  
ATOM   2064    N LEU P 585     -17.247   7.894 -14.937  0.00  0.00      PROA  
ATOM   2065   HN LEU P 585     -18.078   7.485 -14.568  0.00  0.00      PROA  
ATOM   2066   CA LEU P 585     -17.221   9.309 -14.610  0.00  0.00      PROA  
ATOM   2067   HA LEU P 585     -17.235   9.795 -15.574  0.00  0.00      PROA  
ATOM   2068   CB LEU P 585     -18.406   9.868 -13.850  0.00  0.00      PROA  
ATOM   2069  HB1 LEU P 585     -18.321  10.976 -13.839  0.00  0.00      PROA  
ATOM   2070  HB2 LEU P 585     -18.354   9.567 -12.782  0.00  0.00      PROA  
ATOM   2071   CG LEU P 585     -19.787   9.722 -14.566  0.00  0.00      PROA  
ATOM   2072   HG LEU P 585     -19.946   8.666 -14.872  0.00  0.00      PROA  
ATOM   2073  CD1 LEU P 585     -21.031   9.919 -13.614  0.00  0.00      PROA  
ATOM   2074 HD11 LEU P 585     -21.146  11.016 -13.478  0.00  0.00      PROA  
ATOM   2075 HD12 LEU P 585     -20.856   9.391 -12.653  0.00  0.00      PROA  
ATOM   2076 HD13 LEU P 585     -21.969   9.513 -14.048  0.00  0.00      PROA  
ATOM   2077  CD2 LEU P 585     -19.948  10.664 -15.841  0.00  0.00      PROA  
ATOM   2078 HD21 LEU P 585     -19.275  10.225 -16.608  0.00  0.00      PROA  
ATOM   2079 HD22 LEU P 585     -19.663  11.685 -15.509  0.00  0.00      PROA  
ATOM   2080 HD23 LEU P 585     -20.987  10.756 -16.223  0.00  0.00      PROA  
ATOM   2081    C LEU P 585     -15.937  10.007 -14.186  0.00  0.00      PROA  
ATOM   2082    O LEU P 585     -15.590  11.026 -14.786  0.00  0.00      PROA  
ATOM   2083    N VAL P 586     -15.190   9.540 -13.192  0.00  0.00      PROA  
ATOM   2084   HN VAL P 586     -15.415   8.758 -12.615  0.00  0.00      PROA  
ATOM   2085   CA VAL P 586     -13.962  10.175 -12.826  0.00  0.00      PROA  
ATOM   2086   HA VAL P 586     -13.997  11.219 -13.100  0.00  0.00      PROA  
ATOM   2087   CB VAL P 586     -13.814  10.053 -11.277  0.00  0.00      PROA  
ATOM   2088   HB VAL P 586     -14.678  10.564 -10.800  0.00  0.00      PROA  
ATOM   2089  CG1 VAL P 586     -13.852   8.572 -10.730  0.00  0.00      PROA  
ATOM   2090 HG11 VAL P 586     -14.700   7.954 -11.095  0.00  0.00      PROA  
ATOM   2091 HG12 VAL P 586     -13.912   8.691  -9.627  0.00  0.00      PROA  
ATOM   2092 HG13 VAL P 586     -12.864   8.102 -10.922  0.00  0.00      PROA  
ATOM   2093  CG2 VAL P 586     -12.589  10.876 -10.669  0.00  0.00      PROA  
ATOM   2094 HG21 VAL P 586     -12.406  10.591  -9.611  0.00  0.00      PROA  
ATOM   2095 HG22 VAL P 586     -12.666  11.984 -10.704  0.00  0.00      PROA  
ATOM   2096 HG23 VAL P 586     -11.724  10.580 -11.301  0.00  0.00      PROA  
ATOM   2097    C VAL P 586     -12.782   9.477 -13.598  0.00  0.00      PROA  
ATOM   2098    O VAL P 586     -11.601   9.869 -13.404  0.00  0.00      PROA  
ATOM   2099    N CYS P 587     -13.107   8.556 -14.511  0.00  0.00      PROA  
ATOM   2100   HN CYS P 587     -14.054   8.337 -14.732  0.00  0.00      PROA  
ATOM   2101   CA CYS P 587     -11.970   7.914 -15.243  0.00  0.00      PROA  
ATOM   2102   HA CYS P 587     -11.068   8.003 -14.656  0.00  0.00      PROA  
ATOM   2103   CB CYS P 587     -12.238   6.397 -15.459  0.00  0.00      PROA  
ATOM   2104  HB1 CYS P 587     -11.283   5.951 -15.811  0.00  0.00      PROA  
ATOM   2105  HB2 CYS P 587     -12.932   6.100 -16.274  0.00  0.00      PROA  
ATOM   2106   SG CYS P 587     -12.685   5.618 -13.881  0.00  0.00      PROA  
ATOM   2107  HG1 CYS P 587     -13.953   5.941 -13.672  0.00  0.00      PROA  
ATOM   2108    C CYS P 587     -11.652   8.641 -16.472  0.00  0.00      PROA  
ATOM   2109    O CYS P 587     -11.024   8.125 -17.397  0.00  0.00      PROA  
ATOM   2110    N TYR P 588     -11.938  10.000 -16.536  0.00  0.00      PROA  
ATOM   2111   HN TYR P 588     -12.400  10.396 -15.746  0.00  0.00      PROA  
ATOM   2112   CA TYR P 588     -11.696  10.867 -17.704  0.00  0.00      PROA  
ATOM   2113   HA TYR P 588     -11.415  10.205 -18.510  0.00  0.00      PROA  
ATOM   2114   CB TYR P 588     -12.914  11.650 -18.289  0.00  0.00      PROA  
ATOM   2115  HB1 TYR P 588     -12.693  12.421 -19.058  0.00  0.00      PROA  
ATOM   2116  HB2 TYR P 588     -13.402  12.229 -17.476  0.00  0.00      PROA  
ATOM   2117   CG TYR P 588     -14.089  10.890 -18.844  0.00  0.00      PROA  
ATOM   2118  CD1 TYR P 588     -15.254  10.545 -18.104  0.00  0.00      PROA  
ATOM   2119  HD1 TYR P 588     -15.326  10.899 -17.086  0.00  0.00      PROA  
ATOM   2120  CE1 TYR P 588     -16.395   9.969 -18.649  0.00  0.00      PROA  
ATOM   2121  HE1 TYR P 588     -17.238   9.824 -17.989  0.00  0.00      PROA  
ATOM   2122   CZ TYR P 588     -16.345   9.731 -20.017  0.00  0.00      PROA  
ATOM   2123   OH TYR P 588     -17.487   9.188 -20.630  0.00  0.00      PROA  
ATOM   2124   HH TYR P 588     -17.456   9.241 -21.588  0.00  0.00      PROA  
ATOM   2125  CD2 TYR P 588     -14.148  10.678 -20.260  0.00  0.00      PROA  
ATOM   2126  HD2 TYR P 588     -13.325  11.012 -20.874  0.00  0.00      PROA  
ATOM   2127  CE2 TYR P 588     -15.277  10.060 -20.761  0.00  0.00      PROA  
ATOM   2128  HE2 TYR P 588     -15.224   9.720 -21.785  0.00  0.00      PROA  
ATOM   2129    C TYR P 588     -10.486  11.807 -17.337  0.00  0.00      PROA  
ATOM   2130    O TYR P 588     -10.154  12.804 -17.999  0.00  0.00      PROA  
ATOM   2131    N ILE P 589      -9.786  11.533 -16.251  0.00  0.00      PROA  
ATOM   2132   HN ILE P 589     -10.019  10.812 -15.603  0.00  0.00      PROA  
ATOM   2133   CA ILE P 589      -8.663  12.257 -15.720  0.00  0.00      PROA  
ATOM   2134   HA ILE P 589      -8.913  13.305 -15.647  0.00  0.00      PROA  
ATOM   2135   CB ILE P 589      -8.278  11.918 -14.276  0.00  0.00      PROA  
ATOM   2136   HB ILE P 589      -7.411  12.533 -13.952  0.00  0.00      PROA  
ATOM   2137  CG2 ILE P 589      -9.392  12.481 -13.397  0.00  0.00      PROA  
ATOM   2138 HG21 ILE P 589     -10.424  12.176 -13.673  0.00  0.00      PROA  
ATOM   2139 HG22 ILE P 589      -9.302  13.583 -13.505  0.00  0.00      PROA  
ATOM   2140 HG23 ILE P 589      -9.128  12.286 -12.336  0.00  0.00      PROA  
ATOM   2141  CG1 ILE P 589      -7.984  10.466 -14.160  0.00  0.00      PROA  
ATOM   2142 HG11 ILE P 589      -7.363  10.085 -14.998  0.00  0.00      PROA  
ATOM   2143 HG12 ILE P 589      -8.971   9.956 -14.153  0.00  0.00      PROA  
ATOM   2144   CD ILE P 589      -7.251  10.116 -12.838  0.00  0.00      PROA  
ATOM   2145  HD1 ILE P 589      -7.030   9.047 -12.631  0.00  0.00      PROA  
ATOM   2146  HD2 ILE P 589      -8.102  10.321 -12.155  0.00  0.00      PROA  
ATOM   2147  HD3 ILE P 589      -6.402  10.777 -12.561  0.00  0.00      PROA  
ATOM   2148    C ILE P 589      -7.419  12.375 -16.617  0.00  0.00      PROA  
ATOM   2149    O ILE P 589      -7.266  11.670 -17.630  0.00  0.00      PROA  
ATOM   2150    N THR P 590      -6.512  13.395 -16.349  0.00  0.00      PROA  
ATOM   2151   HN THR P 590      -6.638  13.811 -15.451  0.00  0.00      PROA  
ATOM   2152   CA THR P 590      -5.242  13.714 -17.065  0.00  0.00      PROA  
ATOM   2153   HA THR P 590      -5.153  13.076 -17.932  0.00  0.00      PROA  
ATOM   2154   CB THR P 590      -5.136  15.213 -17.473  0.00  0.00      PROA  
ATOM   2155   HB THR P 590      -4.238  15.238 -18.126  0.00  0.00      PROA  
ATOM   2156  OG1 THR P 590      -4.783  16.090 -16.395  0.00  0.00      PROA  
ATOM   2157  HG1 THR P 590      -3.964  16.523 -16.647  0.00  0.00      PROA  
ATOM   2158  CG2 THR P 590      -6.461  15.640 -18.136  0.00  0.00      PROA  
ATOM   2159 HG21 THR P 590      -6.767  14.890 -18.896  0.00  0.00      PROA  
ATOM   2160 HG22 THR P 590      -6.407  16.577 -18.730  0.00  0.00      PROA  
ATOM   2161 HG23 THR P 590      -7.326  15.662 -17.439  0.00  0.00      PROA  
ATOM   2162    C THR P 590      -4.217  13.317 -16.066  0.00  0.00      PROA  
ATOM   2163    O THR P 590      -4.455  13.171 -14.901  0.00  0.00      PROA  
ATOM   2164    N ARG P 591      -2.957  13.118 -16.470  0.00  0.00      PROA  
ATOM   2165   HN ARG P 591      -2.707  13.272 -17.423  0.00  0.00      PROA  
ATOM   2166   CA ARG P 591      -1.791  13.011 -15.643  0.00  0.00      PROA  
ATOM   2167   HA ARG P 591      -1.765  12.040 -15.171  0.00  0.00      PROA  
ATOM   2168   CB ARG P 591      -0.545  12.864 -16.515  0.00  0.00      PROA  
ATOM   2169  HB1 ARG P 591       0.285  12.843 -15.777  0.00  0.00      PROA  
ATOM   2170  HB2 ARG P 591      -0.375  13.634 -17.298  0.00  0.00      PROA  
ATOM   2171   CG ARG P 591      -0.359  11.484 -17.287  0.00  0.00      PROA  
ATOM   2172  HG1 ARG P 591      -1.110  11.211 -18.058  0.00  0.00      PROA  
ATOM   2173  HG2 ARG P 591      -0.416  10.693 -16.509  0.00  0.00      PROA  
ATOM   2174   CD ARG P 591       1.052  11.392 -17.795  0.00  0.00      PROA  
ATOM   2175  HD1 ARG P 591       1.906  11.570 -17.107  0.00  0.00      PROA  
ATOM   2176  HD2 ARG P 591       1.259  12.184 -18.546  0.00  0.00      PROA  
ATOM   2177   NE ARG P 591       1.207   9.980 -18.329  0.00  0.00      PROA  
ATOM   2178   HE ARG P 591       0.957   9.181 -17.784  0.00  0.00      PROA  
ATOM   2179   CZ ARG P 591       1.639   9.663 -19.542  0.00  0.00      PROA  
ATOM   2180  NH1 ARG P 591       2.029  10.542 -20.416  0.00  0.00      PROA  
ATOM   2181 HH11 ARG P 591       1.583  11.430 -20.309  0.00  0.00      PROA  
ATOM   2182 HH12 ARG P 591       2.364  10.148 -21.272  0.00  0.00      PROA  
ATOM   2183  NH2 ARG P 591       1.841   8.388 -19.875  0.00  0.00      PROA  
ATOM   2184 HH21 ARG P 591       1.403   7.683 -19.318  0.00  0.00      PROA  
ATOM   2185 HH22 ARG P 591       2.099   8.117 -20.803  0.00  0.00      PROA  
ATOM   2186    C ARG P 591      -1.574  14.030 -14.508  0.00  0.00      PROA  
ATOM   2187    O ARG P 591      -1.090  13.699 -13.420  0.00  0.00      PROA  
ATOM   2188    N PHE P 592      -2.130  15.277 -14.664  0.00  0.00      PROA  
ATOM   2189   HN PHE P 592      -2.493  15.507 -15.563  0.00  0.00      PROA  
ATOM   2190   CA PHE P 592      -1.980  16.316 -13.665  0.00  0.00      PROA  
ATOM   2191   HA PHE P 592      -0.919  16.481 -13.558  0.00  0.00      PROA  
ATOM   2192   CB PHE P 592      -2.449  17.759 -14.212  0.00  0.00      PROA  
ATOM   2193  HB1 PHE P 592      -3.444  17.674 -14.698  0.00  0.00      PROA  
ATOM   2194  HB2 PHE P 592      -1.584  18.097 -14.822  0.00  0.00      PROA  
ATOM   2195   CG PHE P 592      -2.628  18.695 -13.106  0.00  0.00      PROA  
ATOM   2196  CD1 PHE P 592      -1.513  19.548 -12.785  0.00  0.00      PROA  
ATOM   2197  HD1 PHE P 592      -0.543  19.357 -13.218  0.00  0.00      PROA  
ATOM   2198  CE1 PHE P 592      -1.720  20.623 -11.858  0.00  0.00      PROA  
ATOM   2199  HE1 PHE P 592      -0.901  21.209 -11.469  0.00  0.00      PROA  
ATOM   2200   CZ PHE P 592      -2.954  20.786 -11.180  0.00  0.00      PROA  
ATOM   2201   HZ PHE P 592      -3.146  21.481 -10.375  0.00  0.00      PROA  
ATOM   2202  CD2 PHE P 592      -3.741  18.803 -12.296  0.00  0.00      PROA  
ATOM   2203  HD2 PHE P 592      -4.563  18.107 -12.381  0.00  0.00      PROA  
ATOM   2204  CE2 PHE P 592      -3.915  19.799 -11.330  0.00  0.00      PROA  
ATOM   2205  HE2 PHE P 592      -4.925  19.865 -10.951  0.00  0.00      PROA  
ATOM   2206    C PHE P 592      -2.432  15.924 -12.222  0.00  0.00      PROA  
ATOM   2207    O PHE P 592      -1.772  16.092 -11.158  0.00  0.00      PROA  
ATOM   2208    N THR P 593      -3.614  15.276 -12.157  0.00  0.00      PROA  
ATOM   2209   HN THR P 593      -4.185  15.144 -12.964  0.00  0.00      PROA  
ATOM   2210   CA THR P 593      -4.229  14.815 -10.901  0.00  0.00      PROA  
ATOM   2211   HA THR P 593      -4.068  15.478 -10.064  0.00  0.00      PROA  
ATOM   2212   CB THR P 593      -5.707  14.554 -11.044  0.00  0.00      PROA  
ATOM   2213   HB THR P 593      -6.166  13.925 -10.251  0.00  0.00      PROA  
ATOM   2214  OG1 THR P 593      -5.958  13.979 -12.295  0.00  0.00      PROA  
ATOM   2215  HG1 THR P 593      -6.207  14.673 -12.910  0.00  0.00      PROA  
ATOM   2216  CG2 THR P 593      -6.489  15.843 -10.950  0.00  0.00      PROA  
ATOM   2217 HG21 THR P 593      -6.081  16.605 -11.648  0.00  0.00      PROA  
ATOM   2218 HG22 THR P 593      -6.477  16.334  -9.953  0.00  0.00      PROA  
ATOM   2219 HG23 THR P 593      -7.537  15.716 -11.295  0.00  0.00      PROA  
ATOM   2220    C THR P 593      -3.667  13.513 -10.468  0.00  0.00      PROA  
ATOM   2221    O THR P 593      -3.187  13.476  -9.343  0.00  0.00      PROA  
ATOM   2222    N GLU P 594      -3.635  12.563 -11.426  0.00  0.00      PROA  
ATOM   2223   HN GLU P 594      -4.000  12.939 -12.274  0.00  0.00      PROA  
ATOM   2224   CA GLU P 594      -3.024  11.184 -11.281  0.00  0.00      PROA  
ATOM   2225   HA GLU P 594      -3.656  10.574 -10.653  0.00  0.00      PROA  
ATOM   2226   CB GLU P 594      -3.051  10.494 -12.720  0.00  0.00      PROA  
ATOM   2227  HB1 GLU P 594      -2.238  10.891 -13.364  0.00  0.00      PROA  
ATOM   2228  HB2 GLU P 594      -4.000  10.772 -13.228  0.00  0.00      PROA  
ATOM   2229   CG GLU P 594      -3.023   8.928 -12.694  0.00  0.00      PROA  
ATOM   2230  HG1 GLU P 594      -4.037   8.474 -12.698  0.00  0.00      PROA  
ATOM   2231  HG2 GLU P 594      -2.343   8.528 -11.911  0.00  0.00      PROA  
ATOM   2232   CD GLU P 594      -2.446   8.501 -14.069  0.00  0.00      PROA  
ATOM   2233  OE1 GLU P 594      -3.240   8.146 -15.012  0.00  0.00      PROA  
ATOM   2234  OE2 GLU P 594      -1.209   8.644 -14.308  0.00  0.00      PROA  
ATOM   2235    C GLU P 594      -1.621  11.241 -10.667  0.00  0.00      PROA  
ATOM   2236    O GLU P 594      -1.389  10.676  -9.569  0.00  0.00      PROA  
ATOM   2237    N GLU P 595      -0.658  11.965 -11.326  0.00  0.00      PROA  
ATOM   2238   HN GLU P 595      -0.803  12.316 -12.248  0.00  0.00      PROA  
ATOM   2239   CA GLU P 595       0.708  12.104 -10.772  0.00  0.00      PROA  
ATOM   2240   HA GLU P 595       1.065  11.097 -10.614  0.00  0.00      PROA  
ATOM   2241   CB GLU P 595       1.624  12.773 -11.755  0.00  0.00      PROA  
ATOM   2242  HB1 GLU P 595       2.622  12.978 -11.311  0.00  0.00      PROA  
ATOM   2243  HB2 GLU P 595       1.201  13.710 -12.178  0.00  0.00      PROA  
ATOM   2244   CG GLU P 595       1.742  11.844 -12.994  0.00  0.00      PROA  
ATOM   2245  HG1 GLU P 595       0.754  11.923 -13.496  0.00  0.00      PROA  
ATOM   2246  HG2 GLU P 595       1.980  10.798 -12.702  0.00  0.00      PROA  
ATOM   2247   CD GLU P 595       2.836  12.239 -13.920  0.00  0.00      PROA  
ATOM   2248  OE1 GLU P 595       3.548  11.358 -14.490  0.00  0.00      PROA  
ATOM   2249  OE2 GLU P 595       3.102  13.443 -14.036  0.00  0.00      PROA  
ATOM   2250    C GLU P 595       0.836  12.847  -9.463  0.00  0.00      PROA  
ATOM   2251    O GLU P 595       1.605  12.368  -8.632  0.00  0.00      PROA  
ATOM   2252    N ALA P 596       0.186  13.990  -9.243  0.00  0.00      PROA  
ATOM   2253   HN ALA P 596      -0.376  14.355  -9.981  0.00  0.00      PROA  
ATOM   2254   CA ALA P 596       0.206  14.627  -7.960  0.00  0.00      PROA  
ATOM   2255   HA ALA P 596       1.233  14.583  -7.629  0.00  0.00      PROA  
ATOM   2256   CB ALA P 596      -0.388  16.023  -8.049  0.00  0.00      PROA  
ATOM   2257  HB1 ALA P 596      -0.595  16.342  -7.006  0.00  0.00      PROA  
ATOM   2258  HB2 ALA P 596      -1.382  15.974  -8.544  0.00  0.00      PROA  
ATOM   2259  HB3 ALA P 596       0.297  16.686  -8.620  0.00  0.00      PROA  
ATOM   2260    C ALA P 596      -0.352  13.672  -6.888  0.00  0.00      PROA  
ATOM   2261    O ALA P 596       0.271  13.350  -5.933  0.00  0.00      PROA  
ATOM   2262    N PHE P 597      -1.542  13.077  -7.111  0.00  0.00      PROA  
ATOM   2263   HN PHE P 597      -2.027  13.289  -7.956  0.00  0.00      PROA  
ATOM   2264   CA PHE P 597      -2.124  12.096  -6.215  0.00  0.00      PROA  
ATOM   2265   HA PHE P 597      -2.385  12.546  -5.268  0.00  0.00      PROA  
ATOM   2266   CB PHE P 597      -3.474  11.654  -6.826  0.00  0.00      PROA  
ATOM   2267  HB1 PHE P 597      -3.305  11.236  -7.841  0.00  0.00      PROA  
ATOM   2268  HB2 PHE P 597      -4.179  12.508  -6.916  0.00  0.00      PROA  
ATOM   2269   CG PHE P 597      -4.281  10.691  -6.002  0.00  0.00      PROA  
ATOM   2270  CD1 PHE P 597      -4.947  11.187  -4.870  0.00  0.00      PROA  
ATOM   2271  HD1 PHE P 597      -4.886  12.254  -4.713  0.00  0.00      PROA  
ATOM   2272  CE1 PHE P 597      -5.656  10.286  -4.065  0.00  0.00      PROA  
ATOM   2273  HE1 PHE P 597      -6.084  10.745  -3.185  0.00  0.00      PROA  
ATOM   2274   CZ PHE P 597      -5.651   8.904  -4.325  0.00  0.00      PROA  
ATOM   2275   HZ PHE P 597      -6.056   8.297  -3.529  0.00  0.00      PROA  
ATOM   2276  CD2 PHE P 597      -4.220   9.336  -6.304  0.00  0.00      PROA  
ATOM   2277  HD2 PHE P 597      -3.611   9.041  -7.146  0.00  0.00      PROA  
ATOM   2278  CE2 PHE P 597      -4.905   8.432  -5.387  0.00  0.00      PROA  
ATOM   2279  HE2 PHE P 597      -4.959   7.369  -5.570  0.00  0.00      PROA  
ATOM   2280    C PHE P 597      -1.229  10.850  -6.015  0.00  0.00      PROA  
ATOM   2281    O PHE P 597      -0.936  10.506  -4.889  0.00  0.00      PROA  
ATOM   2282    N ALA P 598      -0.780  10.156  -7.105  0.00  0.00      PROA  
ATOM   2283   HN ALA P 598      -0.867  10.471  -8.047  0.00  0.00      PROA  
ATOM   2284   CA ALA P 598       0.168   9.084  -6.900  0.00  0.00      PROA  
ATOM   2285   HA ALA P 598      -0.303   8.373  -6.237  0.00  0.00      PROA  
ATOM   2286   CB ALA P 598       0.602   8.426  -8.235  0.00  0.00      PROA  
ATOM   2287  HB1 ALA P 598      -0.296   7.888  -8.607  0.00  0.00      PROA  
ATOM   2288  HB2 ALA P 598       1.382   7.666  -8.020  0.00  0.00      PROA  
ATOM   2289  HB3 ALA P 598       0.899   9.184  -8.992  0.00  0.00      PROA  
ATOM   2290    C ALA P 598       1.437   9.468  -6.183  0.00  0.00      PROA  
ATOM   2291    O ALA P 598       1.880   8.744  -5.308  0.00  0.00      PROA  
ATOM   2292    N SER P 599       1.980  10.655  -6.453  0.00  0.00      PROA  
ATOM   2293   HN SER P 599       1.733  11.258  -7.208  0.00  0.00      PROA  
ATOM   2294   CA SER P 599       3.089  11.069  -5.736  0.00  0.00      PROA  
ATOM   2295   HA SER P 599       3.804  10.261  -5.686  0.00  0.00      PROA  
ATOM   2296   CB SER P 599       3.726  12.261  -6.478  0.00  0.00      PROA  
ATOM   2297  HB1 SER P 599       3.060  13.148  -6.422  0.00  0.00      PROA  
ATOM   2298  HB2 SER P 599       3.841  11.974  -7.546  0.00  0.00      PROA  
ATOM   2299   OG SER P 599       5.041  12.732  -6.096  0.00  0.00      PROA  
ATOM   2300  HG1 SER P 599       5.029  12.981  -5.169  0.00  0.00      PROA  
ATOM   2301    C SER P 599       2.890  11.280  -4.319  0.00  0.00      PROA  
ATOM   2302    O SER P 599       3.778  11.088  -3.491  0.00  0.00      PROA  
ATOM   2303    N LEU P 600       1.699  11.829  -3.916  0.00  0.00      PROA  
ATOM   2304   HN LEU P 600       0.993  11.982  -4.603  0.00  0.00      PROA  
ATOM   2305   CA LEU P 600       1.354  12.080  -2.549  0.00  0.00      PROA  
ATOM   2306   HA LEU P 600       2.115  12.708  -2.111  0.00  0.00      PROA  
ATOM   2307   CB LEU P 600      -0.020  13.002  -2.377  0.00  0.00      PROA  
ATOM   2308  HB1 LEU P 600      -0.929  12.476  -2.738  0.00  0.00      PROA  
ATOM   2309  HB2 LEU P 600       0.059  13.847  -3.094  0.00  0.00      PROA  
ATOM   2310   CG LEU P 600      -0.409  13.379  -0.917  0.00  0.00      PROA  
ATOM   2311   HG LEU P 600      -0.676  12.494  -0.301  0.00  0.00      PROA  
ATOM   2312  CD1 LEU P 600       0.744  14.119  -0.227  0.00  0.00      PROA  
ATOM   2313 HD11 LEU P 600       0.876  15.127  -0.676  0.00  0.00      PROA  
ATOM   2314 HD12 LEU P 600       1.760  13.677  -0.157  0.00  0.00      PROA  
ATOM   2315 HD13 LEU P 600       0.412  14.420   0.789  0.00  0.00      PROA  
ATOM   2316  CD2 LEU P 600      -1.727  14.252  -0.992  0.00  0.00      PROA  
ATOM   2317 HD21 LEU P 600      -2.580  13.640  -1.356  0.00  0.00      PROA  
ATOM   2318 HD22 LEU P 600      -1.517  15.072  -1.712  0.00  0.00      PROA  
ATOM   2319 HD23 LEU P 600      -1.837  14.680   0.027  0.00  0.00      PROA  
ATOM   2320    C LEU P 600       1.158  10.833  -1.742  0.00  0.00      PROA  
ATOM   2321    O LEU P 600       1.713  10.849  -0.641  0.00  0.00      PROA  
ATOM   2322    N ILE P 601       0.413   9.777  -2.190  0.00  0.00      PROA  
ATOM   2323   HN ILE P 601       0.000   9.694  -3.094  0.00  0.00      PROA  
ATOM   2324   CA ILE P 601       0.398   8.577  -1.475  0.00  0.00      PROA  
ATOM   2325   HA ILE P 601       0.109   8.906  -0.488  0.00  0.00      PROA  
ATOM   2326   CB ILE P 601      -0.721   7.653  -1.963  0.00  0.00      PROA  
ATOM   2327   HB ILE P 601      -0.511   7.188  -2.950  0.00  0.00      PROA  
ATOM   2328  CG2 ILE P 601      -0.865   6.435  -0.924  0.00  0.00      PROA  
ATOM   2329 HG21 ILE P 601      -0.747   6.772   0.129  0.00  0.00      PROA  
ATOM   2330 HG22 ILE P 601      -0.194   5.590  -1.186  0.00  0.00      PROA  
ATOM   2331 HG23 ILE P 601      -1.937   6.143  -0.925  0.00  0.00      PROA  
ATOM   2332  CG1 ILE P 601      -2.066   8.399  -2.017  0.00  0.00      PROA  
ATOM   2333 HG11 ILE P 601      -2.929   7.722  -2.191  0.00  0.00      PROA  
ATOM   2334 HG12 ILE P 601      -2.037   8.966  -2.972  0.00  0.00      PROA  
ATOM   2335   CD ILE P 601      -2.479   9.234  -0.831  0.00  0.00      PROA  
ATOM   2336  HD1 ILE P 601      -2.345   8.659   0.111  0.00  0.00      PROA  
ATOM   2337  HD2 ILE P 601      -3.547   9.422  -1.070  0.00  0.00      PROA  
ATOM   2338  HD3 ILE P 601      -1.938  10.205  -0.821  0.00  0.00      PROA  
ATOM   2339    C ILE P 601       1.793   7.797  -1.317  0.00  0.00      PROA  
ATOM   2340    O ILE P 601       2.161   7.297  -0.251  0.00  0.00      PROA  
ATOM   2341    N CYS P 602       2.668   7.818  -2.301  0.00  0.00      PROA  
ATOM   2342   HN CYS P 602       2.414   8.139  -3.210  0.00  0.00      PROA  
ATOM   2343   CA CYS P 602       3.998   7.138  -2.323  0.00  0.00      PROA  
ATOM   2344   HA CYS P 602       4.072   6.072  -2.168  0.00  0.00      PROA  
ATOM   2345   CB CYS P 602       4.844   7.365  -3.618  0.00  0.00      PROA  
ATOM   2346  HB1 CYS P 602       5.807   6.830  -3.470  0.00  0.00      PROA  
ATOM   2347  HB2 CYS P 602       5.068   8.433  -3.831  0.00  0.00      PROA  
ATOM   2348   SG CYS P 602       4.229   6.681  -5.164  0.00  0.00      PROA  
ATOM   2349  HG1 CYS P 602       3.438   7.662  -5.573  0.00  0.00      PROA  
ATOM   2350    C CYS P 602       4.932   7.780  -1.280  0.00  0.00      PROA  
ATOM   2351    O CYS P 602       5.481   7.055  -0.413  0.00  0.00      PROA  
ATOM   2352    N ILE P 603       5.048   9.128  -1.233  0.00  0.00      PROA  
ATOM   2353   HN ILE P 603       4.553   9.718  -1.866  0.00  0.00      PROA  
ATOM   2354   CA ILE P 603       5.895   9.822  -0.221  0.00  0.00      PROA  
ATOM   2355   HA ILE P 603       6.815   9.256  -0.235  0.00  0.00      PROA  
ATOM   2356   CB ILE P 603       6.105  11.278  -0.578  0.00  0.00      PROA  
ATOM   2357   HB ILE P 603       6.364  11.175  -1.653  0.00  0.00      PROA  
ATOM   2358  CG2 ILE P 603       4.813  12.079  -0.472  0.00  0.00      PROA  
ATOM   2359 HG21 ILE P 603       4.467  12.238   0.572  0.00  0.00      PROA  
ATOM   2360 HG22 ILE P 603       3.959  11.521  -0.913  0.00  0.00      PROA  
ATOM   2361 HG23 ILE P 603       4.867  13.039  -1.029  0.00  0.00      PROA  
ATOM   2362  CG1 ILE P 603       7.357  12.041   0.040  0.00  0.00      PROA  
ATOM   2363 HG11 ILE P 603       6.997  12.257   1.068  0.00  0.00      PROA  
ATOM   2364 HG12 ILE P 603       7.489  13.046  -0.414  0.00  0.00      PROA  
ATOM   2365   CD ILE P 603       8.685  11.281  -0.029  0.00  0.00      PROA  
ATOM   2366  HD1 ILE P 603       9.396  11.928   0.529  0.00  0.00      PROA  
ATOM   2367  HD2 ILE P 603       9.044  11.082  -1.061  0.00  0.00      PROA  
ATOM   2368  HD3 ILE P 603       8.588  10.383   0.618  0.00  0.00      PROA  
ATOM   2369    C ILE P 603       5.375   9.726   1.202  0.00  0.00      PROA  
ATOM   2370    O ILE P 603       6.123   9.671   2.120  0.00  0.00      PROA  
ATOM   2371    N ILE P 604       4.034   9.652   1.398  0.00  0.00      PROA  
ATOM   2372   HN ILE P 604       3.395   9.847   0.658  0.00  0.00      PROA  
ATOM   2373   CA ILE P 604       3.412   9.397   2.703  0.00  0.00      PROA  
ATOM   2374   HA ILE P 604       3.818  10.128   3.386  0.00  0.00      PROA  
ATOM   2375   CB ILE P 604       1.872   9.515   2.695  0.00  0.00      PROA  
ATOM   2376   HB ILE P 604       1.407   9.010   1.822  0.00  0.00      PROA  
ATOM   2377  CG2 ILE P 604       1.151   8.965   3.916  0.00  0.00      PROA  
ATOM   2378 HG21 ILE P 604       1.281   7.875   4.090  0.00  0.00      PROA  
ATOM   2379 HG22 ILE P 604       0.064   9.195   3.956  0.00  0.00      PROA  
ATOM   2380 HG23 ILE P 604       1.462   9.369   4.903  0.00  0.00      PROA  
ATOM   2381  CG1 ILE P 604       1.533  10.996   2.464  0.00  0.00      PROA  
ATOM   2382 HG11 ILE P 604       2.093  11.555   1.684  0.00  0.00      PROA  
ATOM   2383 HG12 ILE P 604       1.849  11.570   3.362  0.00  0.00      PROA  
ATOM   2384   CD ILE P 604      -0.006  11.282   2.263  0.00  0.00      PROA  
ATOM   2385  HD1 ILE P 604      -0.557  10.861   3.132  0.00  0.00      PROA  
ATOM   2386  HD2 ILE P 604      -0.445  10.808   1.359  0.00  0.00      PROA  
ATOM   2387  HD3 ILE P 604      -0.022  12.388   2.159  0.00  0.00      PROA  
ATOM   2388    C ILE P 604       3.886   8.041   3.226  0.00  0.00      PROA  
ATOM   2389    O ILE P 604       4.086   7.871   4.389  0.00  0.00      PROA  
ATOM   2390    N PHE P 605       3.998   6.975   2.398  0.00  0.00      PROA  
ATOM   2391   HN PHE P 605       3.700   6.971   1.447  0.00  0.00      PROA  
ATOM   2392   CA PHE P 605       4.402   5.627   2.813  0.00  0.00      PROA  
ATOM   2393   HA PHE P 605       3.841   5.510   3.728  0.00  0.00      PROA  
ATOM   2394   CB PHE P 605       4.046   4.672   1.666  0.00  0.00      PROA  
ATOM   2395  HB1 PHE P 605       4.682   4.829   0.769  0.00  0.00      PROA  
ATOM   2396  HB2 PHE P 605       3.077   4.982   1.221  0.00  0.00      PROA  
ATOM   2397   CG PHE P 605       3.924   3.202   2.111  0.00  0.00      PROA  
ATOM   2398  CD1 PHE P 605       3.015   2.862   3.066  0.00  0.00      PROA  
ATOM   2399  HD1 PHE P 605       2.353   3.661   3.365  0.00  0.00      PROA  
ATOM   2400  CE1 PHE P 605       2.804   1.576   3.475  0.00  0.00      PROA  
ATOM   2401  HE1 PHE P 605       2.005   1.427   4.187  0.00  0.00      PROA  
ATOM   2402   CZ PHE P 605       3.557   0.502   2.897  0.00  0.00      PROA  
ATOM   2403   HZ PHE P 605       3.359  -0.533   3.137  0.00  0.00      PROA  
ATOM   2404  CD2 PHE P 605       4.685   2.144   1.443  0.00  0.00      PROA  
ATOM   2405  HD2 PHE P 605       5.297   2.341   0.575  0.00  0.00      PROA  
ATOM   2406  CE2 PHE P 605       4.518   0.824   1.866  0.00  0.00      PROA  
ATOM   2407  HE2 PHE P 605       5.087  -0.026   1.520  0.00  0.00      PROA  
ATOM   2408    C PHE P 605       5.870   5.554   3.093  0.00  0.00      PROA  
ATOM   2409    O PHE P 605       6.286   4.842   3.941  0.00  0.00      PROA  
ATOM   2410    N ILE P 606       6.638   6.304   2.361  0.00  0.00      PROA  
ATOM   2411   HN ILE P 606       6.111   6.838   1.704  0.00  0.00      PROA  
ATOM   2412   CA ILE P 606       8.021   6.545   2.582  0.00  0.00      PROA  
ATOM   2413   HA ILE P 606       8.576   5.628   2.715  0.00  0.00      PROA  
ATOM   2414   CB ILE P 606       8.565   7.350   1.371  0.00  0.00      PROA  
ATOM   2415   HB ILE P 606       7.767   8.102   1.196  0.00  0.00      PROA  
ATOM   2416  CG2 ILE P 606       9.854   8.109   1.687  0.00  0.00      PROA  
ATOM   2417 HG21 ILE P 606      10.154   8.487   0.686  0.00  0.00      PROA  
ATOM   2418 HG22 ILE P 606      10.637   7.386   1.999  0.00  0.00      PROA  
ATOM   2419 HG23 ILE P 606       9.594   8.918   2.403  0.00  0.00      PROA  
ATOM   2420  CG1 ILE P 606       8.814   6.563   0.072  0.00  0.00      PROA  
ATOM   2421 HG11 ILE P 606       8.037   5.776  -0.036  0.00  0.00      PROA  
ATOM   2422 HG12 ILE P 606       9.707   5.908   0.155  0.00  0.00      PROA  
ATOM   2423   CD ILE P 606       8.834   7.354  -1.250  0.00  0.00      PROA  
ATOM   2424  HD1 ILE P 606       9.521   8.225  -1.300  0.00  0.00      PROA  
ATOM   2425  HD2 ILE P 606       7.806   7.724  -1.450  0.00  0.00      PROA  
ATOM   2426  HD3 ILE P 606       9.174   6.628  -2.019  0.00  0.00      PROA  
ATOM   2427    C ILE P 606       8.314   7.217   3.867  0.00  0.00      PROA  
ATOM   2428    O ILE P 606       9.106   6.787   4.713  0.00  0.00      PROA  
ATOM   2429    N TYR P 607       7.559   8.315   4.193  0.00  0.00      PROA  
ATOM   2430   HN TYR P 607       6.982   8.760   3.512  0.00  0.00      PROA  
ATOM   2431   CA TYR P 607       7.509   8.896   5.508  0.00  0.00      PROA  
ATOM   2432   HA TYR P 607       8.527   9.224   5.658  0.00  0.00      PROA  
ATOM   2433   CB TYR P 607       6.533  10.103   5.436  0.00  0.00      PROA  
ATOM   2434  HB1 TYR P 607       5.498   9.698   5.414  0.00  0.00      PROA  
ATOM   2435  HB2 TYR P 607       6.800  10.752   4.575  0.00  0.00      PROA  
ATOM   2436   CG TYR P 607       6.685  11.004   6.602  0.00  0.00      PROA  
ATOM   2437  CD1 TYR P 607       5.707  10.953   7.611  0.00  0.00      PROA  
ATOM   2438  HD1 TYR P 607       4.905  10.232   7.546  0.00  0.00      PROA  
ATOM   2439  CE1 TYR P 607       5.749  11.897   8.661  0.00  0.00      PROA  
ATOM   2440  HE1 TYR P 607       5.011  11.748   9.435  0.00  0.00      PROA  
ATOM   2441   CZ TYR P 607       6.891  12.710   8.775  0.00  0.00      PROA  
ATOM   2442   OH TYR P 607       6.973  13.582   9.831  0.00  0.00      PROA  
ATOM   2443   HH TYR P 607       7.761  14.091   9.625  0.00  0.00      PROA  
ATOM   2444  CD2 TYR P 607       7.741  11.929   6.664  0.00  0.00      PROA  
ATOM   2445  HD2 TYR P 607       8.377  12.121   5.813  0.00  0.00      PROA  
ATOM   2446  CE2 TYR P 607       7.867  12.739   7.827  0.00  0.00      PROA  
ATOM   2447  HE2 TYR P 607       8.707  13.408   7.939  0.00  0.00      PROA  
ATOM   2448    C TYR P 607       7.059   7.984   6.677  0.00  0.00      PROA  
ATOM   2449    O TYR P 607       7.750   7.937   7.689  0.00  0.00      PROA  
ATOM   2450    N GLU P 608       5.914   7.218   6.496  0.00  0.00      PROA  
ATOM   2451   HN GLU P 608       5.297   7.381   5.729  0.00  0.00      PROA  
ATOM   2452   CA GLU P 608       5.472   6.198   7.482  0.00  0.00      PROA  
ATOM   2453   HA GLU P 608       5.389   6.615   8.475  0.00  0.00      PROA  
ATOM   2454   CB GLU P 608       4.201   5.583   7.091  0.00  0.00      PROA  
ATOM   2455  HB1 GLU P 608       4.001   4.640   7.644  0.00  0.00      PROA  
ATOM   2456  HB2 GLU P 608       4.322   5.517   5.988  0.00  0.00      PROA  
ATOM   2457   CG GLU P 608       2.920   6.437   7.369  0.00  0.00      PROA  
ATOM   2458  HG1 GLU P 608       2.270   6.354   6.472  0.00  0.00      PROA  
ATOM   2459  HG2 GLU P 608       3.256   7.485   7.521  0.00  0.00      PROA  
ATOM   2460   CD GLU P 608       2.073   5.894   8.451  0.00  0.00      PROA  
ATOM   2461  OE1 GLU P 608       1.984   6.481   9.546  0.00  0.00      PROA  
ATOM   2462  OE2 GLU P 608       1.481   4.828   8.291  0.00  0.00      PROA  
ATOM   2463    C GLU P 608       6.451   5.099   7.777  0.00  0.00      PROA  
ATOM   2464    O GLU P 608       6.607   4.734   8.972  0.00  0.00      PROA  
ATOM   2465    N ALA P 609       7.119   4.515   6.781  0.00  0.00      PROA  
ATOM   2466   HN ALA P 609       6.811   4.912   5.920  0.00  0.00      PROA  
ATOM   2467   CA ALA P 609       8.262   3.622   6.778  0.00  0.00      PROA  
ATOM   2468   HA ALA P 609       7.874   2.743   7.271  0.00  0.00      PROA  
ATOM   2469   CB ALA P 609       8.854   3.506   5.353  0.00  0.00      PROA  
ATOM   2470  HB1 ALA P 609       8.112   3.301   4.552  0.00  0.00      PROA  
ATOM   2471  HB2 ALA P 609       9.618   2.728   5.142  0.00  0.00      PROA  
ATOM   2472  HB3 ALA P 609       9.309   4.459   5.008  0.00  0.00      PROA  
ATOM   2473    C ALA P 609       9.319   4.097   7.732  0.00  0.00      PROA  
ATOM   2474    O ALA P 609       9.752   3.352   8.628  0.00  0.00      PROA  
ATOM   2475    N ILE P 610       9.565   5.425   7.667  0.00  0.00      PROA  
ATOM   2476   HN ILE P 610       9.095   5.961   6.970  0.00  0.00      PROA  
ATOM   2477   CA ILE P 610      10.583   6.151   8.569  0.00  0.00      PROA  
ATOM   2478   HA ILE P 610      11.452   5.524   8.704  0.00  0.00      PROA  
ATOM   2479   CB ILE P 610      11.209   7.438   8.003  0.00  0.00      PROA  
ATOM   2480   HB ILE P 610      10.411   8.156   7.717  0.00  0.00      PROA  
ATOM   2481  CG2 ILE P 610      12.104   8.069   9.170  0.00  0.00      PROA  
ATOM   2482 HG21 ILE P 610      12.731   7.231   9.543  0.00  0.00      PROA  
ATOM   2483 HG22 ILE P 610      11.562   8.494  10.042  0.00  0.00      PROA  
ATOM   2484 HG23 ILE P 610      12.715   8.858   8.682  0.00  0.00      PROA  
ATOM   2485  CG1 ILE P 610      12.078   7.182   6.772  0.00  0.00      PROA  
ATOM   2486 HG11 ILE P 610      11.916   6.179   6.323  0.00  0.00      PROA  
ATOM   2487 HG12 ILE P 610      13.164   7.132   7.002  0.00  0.00      PROA  
ATOM   2488   CD ILE P 610      11.836   8.345   5.813  0.00  0.00      PROA  
ATOM   2489  HD1 ILE P 610      12.520   8.068   4.983  0.00  0.00      PROA  
ATOM   2490  HD2 ILE P 610      12.102   9.274   6.362  0.00  0.00      PROA  
ATOM   2491  HD3 ILE P 610      10.793   8.463   5.447  0.00  0.00      PROA  
ATOM   2492    C ILE P 610      10.043   6.344   9.956  0.00  0.00      PROA  
ATOM   2493    O ILE P 610      10.684   5.910  10.894  0.00  0.00      PROA  
ATOM   2494    N GLU P 611       8.858   6.939  10.063  0.00  0.00      PROA  
ATOM   2495   HN GLU P 611       8.383   7.359   9.293  0.00  0.00      PROA  
ATOM   2496   CA GLU P 611       8.069   7.035  11.330  0.00  0.00      PROA  
ATOM   2497   HA GLU P 611       8.742   7.638  11.920  0.00  0.00      PROA  
ATOM   2498   CB GLU P 611       6.689   7.823  11.259  0.00  0.00      PROA  
ATOM   2499  HB1 GLU P 611       6.040   7.418  10.454  0.00  0.00      PROA  
ATOM   2500  HB2 GLU P 611       6.932   8.875  10.996  0.00  0.00      PROA  
ATOM   2501   CG GLU P 611       5.820   7.707  12.554  0.00  0.00      PROA  
ATOM   2502  HG1 GLU P 611       6.413   7.706  13.494  0.00  0.00      PROA  
ATOM   2503  HG2 GLU P 611       5.296   6.731  12.639  0.00  0.00      PROA  
ATOM   2504   CD GLU P 611       4.724   8.764  12.654  0.00  0.00      PROA  
ATOM   2505  OE1 GLU P 611       3.912   8.655  13.647  0.00  0.00      PROA  
ATOM   2506  OE2 GLU P 611       4.613   9.698  11.834  0.00  0.00      PROA  
ATOM   2507    C GLU P 611       7.856   5.731  12.078  0.00  0.00      PROA  
ATOM   2508    O GLU P 611       8.092   5.750  13.306  0.00  0.00      PROA  
ATOM   2509    N LYS P 612       7.488   4.607  11.534  0.00  0.00      PROA  
ATOM   2510   HN LYS P 612       7.307   4.570  10.555  0.00  0.00      PROA  
ATOM   2511   CA LYS P 612       7.391   3.330  12.266  0.00  0.00      PROA  
ATOM   2512   HA LYS P 612       6.681   3.420  13.075  0.00  0.00      PROA  
ATOM   2513   CB LYS P 612       7.036   2.205  11.267  0.00  0.00      PROA  
ATOM   2514  HB1 LYS P 612       7.215   1.184  11.669  0.00  0.00      PROA  
ATOM   2515  HB2 LYS P 612       7.653   2.381  10.360  0.00  0.00      PROA  
ATOM   2516   CG LYS P 612       5.636   2.285  10.700  0.00  0.00      PROA  
ATOM   2517  HG1 LYS P 612       5.458   3.320  10.338  0.00  0.00      PROA  
ATOM   2518  HG2 LYS P 612       4.899   1.998  11.480  0.00  0.00      PROA  
ATOM   2519   CD LYS P 612       5.486   1.379   9.453  0.00  0.00      PROA  
ATOM   2520  HD1 LYS P 612       5.617   0.331   9.795  0.00  0.00      PROA  
ATOM   2521  HD2 LYS P 612       6.306   1.592   8.735  0.00  0.00      PROA  
ATOM   2522   CE LYS P 612       4.198   1.388   8.679  0.00  0.00      PROA  
ATOM   2523  HE1 LYS P 612       4.350   0.644   7.868  0.00  0.00      PROA  
ATOM   2524  HE2 LYS P 612       4.066   2.414   8.273  0.00  0.00      PROA  
ATOM   2525   NZ LYS P 612       3.020   0.965   9.476  0.00  0.00      PROA  
ATOM   2526  HZ1 LYS P 612       3.146   0.058   9.968  0.00  0.00      PROA  
ATOM   2527  HZ2 LYS P 612       2.162   0.859   8.899  0.00  0.00      PROA  
ATOM   2528  HZ3 LYS P 612       2.787   1.670  10.205  0.00  0.00      PROA  
ATOM   2529    C LYS P 612       8.784   2.975  12.916  0.00  0.00      PROA  
ATOM   2530    O LYS P 612       8.835   2.576  14.074  0.00  0.00      PROA  
ATOM   2531    N LEU P 613       9.951   3.224  12.184  0.00  0.00      PROA  
ATOM   2532   HN LEU P 613       9.955   3.584  11.255  0.00  0.00      PROA  
ATOM   2533   CA LEU P 613      11.394   3.086  12.705  0.00  0.00      PROA  
ATOM   2534   HA LEU P 613      11.335   2.112  13.168  0.00  0.00      PROA  
ATOM   2535   CB LEU P 613      12.365   3.099  11.465  0.00  0.00      PROA  
ATOM   2536  HB1 LEU P 613      12.258   4.102  10.999  0.00  0.00      PROA  
ATOM   2537  HB2 LEU P 613      11.934   2.342  10.776  0.00  0.00      PROA  
ATOM   2538   CG LEU P 613      13.892   2.895  11.740  0.00  0.00      PROA  
ATOM   2539   HG LEU P 613      14.334   2.769  10.729  0.00  0.00      PROA  
ATOM   2540  CD1 LEU P 613      14.653   4.155  12.296  0.00  0.00      PROA  
ATOM   2541 HD11 LEU P 613      14.522   5.090  11.711  0.00  0.00      PROA  
ATOM   2542 HD12 LEU P 613      15.734   3.915  12.379  0.00  0.00      PROA  
ATOM   2543 HD13 LEU P 613      14.199   4.421  13.275  0.00  0.00      PROA  
ATOM   2544  CD2 LEU P 613      14.149   1.767  12.772  0.00  0.00      PROA  
ATOM   2545 HD21 LEU P 613      15.254   1.720  12.877  0.00  0.00      PROA  
ATOM   2546 HD22 LEU P 613      13.591   0.860  12.456  0.00  0.00      PROA  
ATOM   2547 HD23 LEU P 613      13.803   2.075  13.782  0.00  0.00      PROA  
ATOM   2548    C LEU P 613      11.684   4.150  13.766  0.00  0.00      PROA  
ATOM   2549    O LEU P 613      12.363   3.875  14.799  0.00  0.00      PROA  
ATOM   2550    N ILE P 614      11.278   5.366  13.553  0.00  0.00      PROA  
ATOM   2551   HN ILE P 614      10.729   5.660  12.775  0.00  0.00      PROA  
ATOM   2552   CA ILE P 614      11.298   6.359  14.698  0.00  0.00      PROA  
ATOM   2553   HA ILE P 614      12.317   6.385  15.056  0.00  0.00      PROA  
ATOM   2554   CB ILE P 614      10.918   7.780  14.267  0.00  0.00      PROA  
ATOM   2555   HB ILE P 614       9.884   7.833  13.862  0.00  0.00      PROA  
ATOM   2556  CG2 ILE P 614      11.115   8.728  15.505  0.00  0.00      PROA  
ATOM   2557 HG21 ILE P 614      11.224   9.794  15.211  0.00  0.00      PROA  
ATOM   2558 HG22 ILE P 614      12.057   8.387  15.984  0.00  0.00      PROA  
ATOM   2559 HG23 ILE P 614      10.215   8.664  16.153  0.00  0.00      PROA  
ATOM   2560  CG1 ILE P 614      11.818   8.249  13.109  0.00  0.00      PROA  
ATOM   2561 HG11 ILE P 614      11.767   7.467  12.322  0.00  0.00      PROA  
ATOM   2562 HG12 ILE P 614      12.826   8.185  13.573  0.00  0.00      PROA  
ATOM   2563   CD ILE P 614      11.538   9.619  12.536  0.00  0.00      PROA  
ATOM   2564  HD1 ILE P 614      12.021  10.430  13.123  0.00  0.00      PROA  
ATOM   2565  HD2 ILE P 614      10.476   9.867  12.324  0.00  0.00      PROA  
ATOM   2566  HD3 ILE P 614      12.121   9.782  11.604  0.00  0.00      PROA  
ATOM   2567    C ILE P 614      10.483   6.009  15.905  0.00  0.00      PROA  
ATOM   2568    O ILE P 614      10.968   6.158  17.026  0.00  0.00      PROA  
ATOM   2569    N HSD P 615       9.210   5.485  15.742  0.00  0.00      PROA  
ATOM   2570   HN HSD P 615       8.808   5.335  14.842  0.00  0.00      PROA  
ATOM   2571   CA HSD P 615       8.493   4.886  16.825  0.00  0.00      PROA  
ATOM   2572   HA HSD P 615       8.338   5.665  17.556  0.00  0.00      PROA  
ATOM   2573   CB HSD P 615       7.072   4.478  16.296  0.00  0.00      PROA  
ATOM   2574  HB1 HSD P 615       7.126   4.350  15.193  0.00  0.00      PROA  
ATOM   2575  HB2 HSD P 615       6.381   5.338  16.430  0.00  0.00      PROA  
ATOM   2576  ND1 HSD P 615       6.010   3.001  18.153  0.00  0.00      PROA  
ATOM   2577  HD1 HSD P 615       6.140   3.603  18.942  0.00  0.00      PROA  
ATOM   2578   CG HSD P 615       6.385   3.193  16.836  0.00  0.00      PROA  
ATOM   2579  CE1 HSD P 615       5.346   1.760  18.160  0.00  0.00      PROA  
ATOM   2580  HE1 HSD P 615       4.926   1.302  19.055  0.00  0.00      PROA  
ATOM   2581  NE2 HSD P 615       5.334   1.240  17.006  0.00  0.00      PROA  
ATOM   2582  CD2 HSD P 615       5.943   2.096  16.139  0.00  0.00      PROA  
ATOM   2583  HD2 HSD P 615       6.022   1.874  15.082  0.00  0.00      PROA  
ATOM   2584    C HSD P 615       9.184   3.740  17.567  0.00  0.00      PROA  
ATOM   2585    O HSD P 615       9.068   3.590  18.767  0.00  0.00      PROA  
ATOM   2586    N LEU P 616       9.907   2.852  16.836  0.00  0.00      PROA  
ATOM   2587   HN LEU P 616      10.007   2.993  15.855  0.00  0.00      PROA  
ATOM   2588   CA LEU P 616      10.869   1.892  17.409  0.00  0.00      PROA  
ATOM   2589   HA LEU P 616      10.321   1.329  18.149  0.00  0.00      PROA  
ATOM   2590   CB LEU P 616      11.341   0.954  16.278  0.00  0.00      PROA  
ATOM   2591  HB1 LEU P 616      11.648   1.557  15.397  0.00  0.00      PROA  
ATOM   2592  HB2 LEU P 616      10.487   0.301  15.997  0.00  0.00      PROA  
ATOM   2593   CG LEU P 616      12.394  -0.127  16.554  0.00  0.00      PROA  
ATOM   2594   HG LEU P 616      12.273  -0.619  17.543  0.00  0.00      PROA  
ATOM   2595  CD1 LEU P 616      12.279  -1.238  15.488  0.00  0.00      PROA  
ATOM   2596 HD11 LEU P 616      12.939  -2.112  15.674  0.00  0.00      PROA  
ATOM   2597 HD12 LEU P 616      12.629  -0.803  14.528  0.00  0.00      PROA  
ATOM   2598 HD13 LEU P 616      11.258  -1.626  15.284  0.00  0.00      PROA  
ATOM   2599  CD2 LEU P 616      13.851   0.485  16.473  0.00  0.00      PROA  
ATOM   2600 HD21 LEU P 616      14.578  -0.278  16.824  0.00  0.00      PROA  
ATOM   2601 HD22 LEU P 616      14.115   1.324  17.151  0.00  0.00      PROA  
ATOM   2602 HD23 LEU P 616      14.112   0.833  15.451  0.00  0.00      PROA  
ATOM   2603    C LEU P 616      11.991   2.490  18.255  0.00  0.00      PROA  
ATOM   2604    O LEU P 616      12.324   2.044  19.317  0.00  0.00      PROA  
ATOM   2605    N ALA P 617      12.599   3.611  17.738  0.00  0.00      PROA  
ATOM   2606   HN ALA P 617      12.390   3.904  16.809  0.00  0.00      PROA  
ATOM   2607   CA ALA P 617      13.457   4.536  18.449  0.00  0.00      PROA  
ATOM   2608   HA ALA P 617      14.284   3.971  18.853  0.00  0.00      PROA  
ATOM   2609   CB ALA P 617      14.051   5.642  17.590  0.00  0.00      PROA  
ATOM   2610  HB1 ALA P 617      14.799   6.308  18.072  0.00  0.00      PROA  
ATOM   2611  HB2 ALA P 617      13.252   6.314  17.211  0.00  0.00      PROA  
ATOM   2612  HB3 ALA P 617      14.504   5.042  16.772  0.00  0.00      PROA  
ATOM   2613    C ALA P 617      12.805   5.065  19.735  0.00  0.00      PROA  
ATOM   2614    O ALA P 617      13.473   5.324  20.723  0.00  0.00      PROA  
ATOM   2615    N GLU P 618      11.429   5.285  19.739  0.00  0.00      PROA  
ATOM   2616   HN GLU P 618      10.868   5.175  18.923  0.00  0.00      PROA  
ATOM   2617   CA GLU P 618      10.754   5.699  20.931  0.00  0.00      PROA  
ATOM   2618   HA GLU P 618      11.290   6.470  21.465  0.00  0.00      PROA  
ATOM   2619   CB GLU P 618       9.352   6.300  20.655  0.00  0.00      PROA  
ATOM   2620  HB1 GLU P 618       8.806   6.385  21.619  0.00  0.00      PROA  
ATOM   2621  HB2 GLU P 618       8.760   5.586  20.044  0.00  0.00      PROA  
ATOM   2622   CG GLU P 618       9.362   7.650  19.847  0.00  0.00      PROA  
ATOM   2623  HG1 GLU P 618       9.783   7.409  18.848  0.00  0.00      PROA  
ATOM   2624  HG2 GLU P 618      10.075   8.416  20.219  0.00  0.00      PROA  
ATOM   2625   CD GLU P 618       8.036   8.414  19.522  0.00  0.00      PROA  
ATOM   2626  OE1 GLU P 618       8.097   9.532  18.989  0.00  0.00      PROA  
ATOM   2627  OE2 GLU P 618       6.989   7.934  19.954  0.00  0.00      PROA  
ATOM   2628    C GLU P 618      10.618   4.611  22.005  0.00  0.00      PROA  
ATOM   2629    O GLU P 618      10.629   4.867  23.232  0.00  0.00      PROA  
ATOM   2630    N THR P 619      10.483   3.325  21.537  0.00  0.00      PROA  
ATOM   2631   HN THR P 619      10.531   3.159  20.555  0.00  0.00      PROA  
ATOM   2632   CA THR P 619      10.400   2.117  22.331  0.00  0.00      PROA  
ATOM   2633   HA THR P 619       9.592   2.215  23.041  0.00  0.00      PROA  
ATOM   2634   CB THR P 619       9.985   0.848  21.546  0.00  0.00      PROA  
ATOM   2635   HB THR P 619      10.738   0.549  20.786  0.00  0.00      PROA  
ATOM   2636  OG1 THR P 619       8.797   1.164  20.805  0.00  0.00      PROA  
ATOM   2637  HG1 THR P 619       9.055   1.886  20.227  0.00  0.00      PROA  
ATOM   2638  CG2 THR P 619       9.698  -0.357  22.467  0.00  0.00      PROA  
ATOM   2639 HG21 THR P 619      10.634  -0.828  22.835  0.00  0.00      PROA  
ATOM   2640 HG22 THR P 619       9.188  -1.173  21.912  0.00  0.00      PROA  
ATOM   2641 HG23 THR P 619       8.945  -0.063  23.229  0.00  0.00      PROA  
ATOM   2642    C THR P 619      11.828   1.872  22.902  0.00  0.00      PROA  
ATOM   2643    O THR P 619      12.004   1.163  23.880  0.00  0.00      PROA  
ATOM   2644    N TYR P 620      12.911   2.490  22.365  0.00  0.00      PROA  
ATOM   2645   HN TYR P 620      12.793   3.173  21.649  0.00  0.00      PROA  
ATOM   2646   CA TYR P 620      14.260   2.215  22.786  0.00  0.00      PROA  
ATOM   2647   HA TYR P 620      14.373   1.631  23.687  0.00  0.00      PROA  
ATOM   2648   CB TYR P 620      15.132   1.477  21.693  0.00  0.00      PROA  
ATOM   2649  HB1 TYR P 620      16.178   1.367  22.050  0.00  0.00      PROA  
ATOM   2650  HB2 TYR P 620      15.010   1.978  20.709  0.00  0.00      PROA  
ATOM   2651   CG TYR P 620      14.610   0.047  21.541  0.00  0.00      PROA  
ATOM   2652  CD1 TYR P 620      14.748  -0.822  22.630  0.00  0.00      PROA  
ATOM   2653  HD1 TYR P 620      15.079  -0.437  23.584  0.00  0.00      PROA  
ATOM   2654  CE1 TYR P 620      14.350  -2.200  22.446  0.00  0.00      PROA  
ATOM   2655  HE1 TYR P 620      14.351  -2.812  23.336  0.00  0.00      PROA  
ATOM   2656   CZ TYR P 620      13.838  -2.605  21.207  0.00  0.00      PROA  
ATOM   2657   OH TYR P 620      13.471  -3.939  21.006  0.00  0.00      PROA  
ATOM   2658   HH TYR P 620      13.811  -4.473  21.727  0.00  0.00      PROA  
ATOM   2659  CD2 TYR P 620      14.060  -0.405  20.336  0.00  0.00      PROA  
ATOM   2660  HD2 TYR P 620      13.918   0.306  19.535  0.00  0.00      PROA  
ATOM   2661  CE2 TYR P 620      13.771  -1.759  20.100  0.00  0.00      PROA  
ATOM   2662  HE2 TYR P 620      13.431  -2.130  19.145  0.00  0.00      PROA  
ATOM   2663    C TYR P 620      15.090   3.510  23.125  0.00  0.00      PROA  
ATOM   2664    O TYR P 620      15.983   3.903  22.370  0.00  0.00      PROA  
ATOM   2665    N PRO P 621      14.966   4.142  24.348  0.00  0.00      PROA  
ATOM   2666   CD PRO P 621      13.864   3.828  25.233  0.00  0.00      PROA  
ATOM   2667  HD1 PRO P 621      13.892   2.766  25.557  0.00  0.00      PROA  
ATOM   2668  HD2 PRO P 621      12.907   3.982  24.690  0.00  0.00      PROA  
ATOM   2669   CA PRO P 621      15.901   5.137  24.974  0.00  0.00      PROA  
ATOM   2670   HA PRO P 621      15.852   5.971  24.290  0.00  0.00      PROA  
ATOM   2671   CB PRO P 621      15.387   5.347  26.415  0.00  0.00      PROA  
ATOM   2672  HB1 PRO P 621      15.727   6.330  26.804  0.00  0.00      PROA  
ATOM   2673  HB2 PRO P 621      15.818   4.534  27.037  0.00  0.00      PROA  
ATOM   2674   CG PRO P 621      13.908   4.978  26.304  0.00  0.00      PROA  
ATOM   2675  HG1 PRO P 621      13.473   4.575  27.243  0.00  0.00      PROA  
ATOM   2676  HG2 PRO P 621      13.354   5.854  25.903  0.00  0.00      PROA  
ATOM   2677    C PRO P 621      17.412   4.853  24.885  0.00  0.00      PROA  
ATOM   2678    O PRO P 621      17.840   3.696  24.792  0.00  0.00      PROA  
ATOM   2679    N ILE P 622      18.278   5.879  24.845  0.00  0.00      PROA  
ATOM   2680   HN ILE P 622      17.907   6.804  24.859  0.00  0.00      PROA  
ATOM   2681   CA ILE P 622      19.688   5.749  24.683  0.00  0.00      PROA  
ATOM   2682   HA ILE P 622      20.098   4.791  24.968  0.00  0.00      PROA  
ATOM   2683   CB ILE P 622      20.255   5.865  23.256  0.00  0.00      PROA  
ATOM   2684   HB ILE P 622      19.858   4.963  22.743  0.00  0.00      PROA  
ATOM   2685  CG2 ILE P 622      19.555   6.986  22.501  0.00  0.00      PROA  
ATOM   2686 HG21 ILE P 622      19.763   7.987  22.933  0.00  0.00      PROA  
ATOM   2687 HG22 ILE P 622      18.462   6.821  22.390  0.00  0.00      PROA  
ATOM   2688 HG23 ILE P 622      19.902   7.008  21.446  0.00  0.00      PROA  
ATOM   2689  CG1 ILE P 622      21.797   5.861  23.235  0.00  0.00      PROA  
ATOM   2690 HG11 ILE P 622      22.185   6.690  23.865  0.00  0.00      PROA  
ATOM   2691 HG12 ILE P 622      22.060   6.145  22.193  0.00  0.00      PROA  
ATOM   2692   CD ILE P 622      22.301   4.420  23.440  0.00  0.00      PROA  
ATOM   2693  HD1 ILE P 622      23.411   4.377  23.470  0.00  0.00      PROA  
ATOM   2694  HD2 ILE P 622      21.925   3.842  22.569  0.00  0.00      PROA  
ATOM   2695  HD3 ILE P 622      21.926   4.055  24.420  0.00  0.00      PROA  
ATOM   2696    C ILE P 622      20.342   6.704  25.733  0.00  0.00      PROA  
ATOM   2697    O ILE P 622      20.066   7.913  25.738  0.00  0.00      PROA  
ATOM   2698    N HSD P 623      21.206   6.231  26.653  0.00  0.00      PROA  
ATOM   2699   HN HSD P 623      21.243   5.235  26.672  0.00  0.00      PROA  
ATOM   2700   CA HSD P 623      21.924   6.828  27.720  0.00  0.00      PROA  
ATOM   2701   HA HSD P 623      21.289   7.542  28.222  0.00  0.00      PROA  
ATOM   2702   CB HSD P 623      22.344   5.702  28.681  0.00  0.00      PROA  
ATOM   2703  HB1 HSD P 623      21.354   5.336  29.030  0.00  0.00      PROA  
ATOM   2704  HB2 HSD P 623      22.887   6.090  29.569  0.00  0.00      PROA  
ATOM   2705  ND1 HSD P 623      24.042   4.575  27.036  0.00  0.00      PROA  
ATOM   2706  HD1 HSD P 623      24.462   5.441  26.763  0.00  0.00      PROA  
ATOM   2707   CG HSD P 623      23.023   4.542  27.961  0.00  0.00      PROA  
ATOM   2708  CE1 HSD P 623      24.344   3.311  26.692  0.00  0.00      PROA  
ATOM   2709  HE1 HSD P 623      25.172   3.183  25.996  0.00  0.00      PROA  
ATOM   2710  NE2 HSD P 623      23.499   2.481  27.272  0.00  0.00      PROA  
ATOM   2711  CD2 HSD P 623      22.684   3.260  28.044  0.00  0.00      PROA  
ATOM   2712  HD2 HSD P 623      21.977   2.779  28.707  0.00  0.00      PROA  
ATOM   2713    C HSD P 623      23.127   7.718  27.186  0.00  0.00      PROA  
ATOM   2714    O HSD P 623      23.891   7.327  26.254  0.00  0.00      PROA  
ATOM   2715    N MET P 624      23.244   8.981  27.621  0.00  0.00      PROA  
ATOM   2716   HN MET P 624      22.626   9.263  28.351  0.00  0.00      PROA  
ATOM   2717   CA MET P 624      24.040  10.057  26.994  0.00  0.00      PROA  
ATOM   2718   HA MET P 624      24.360   9.644  26.048  0.00  0.00      PROA  
ATOM   2719   CB MET P 624      23.027  11.294  26.872  0.00  0.00      PROA  
ATOM   2720  HB1 MET P 624      23.654  12.173  26.613  0.00  0.00      PROA  
ATOM   2721  HB2 MET P 624      22.520  11.522  27.833  0.00  0.00      PROA  
ATOM   2722   CG MET P 624      21.856  11.143  25.867  0.00  0.00      PROA  
ATOM   2723  HG1 MET P 624      21.172  11.996  26.069  0.00  0.00      PROA  
ATOM   2724  HG2 MET P 624      21.326  10.231  26.216  0.00  0.00      PROA  
ATOM   2725   SD MET P 624      22.332  11.064  24.050  0.00  0.00      PROA  
ATOM   2726   CE MET P 624      20.605  11.162  23.531  0.00  0.00      PROA  
ATOM   2727  HE1 MET P 624      20.055  12.126  23.578  0.00  0.00      PROA  
ATOM   2728  HE2 MET P 624      19.887  10.543  24.110  0.00  0.00      PROA  
ATOM   2729  HE3 MET P 624      20.577  10.990  22.434  0.00  0.00      PROA  
ATOM   2730    C MET P 624      25.257  10.404  27.896  0.00  0.00      PROA  
ATOM   2731    O MET P 624      25.923  11.351  27.613  0.00  0.00      PROA  
ATOM   2732    N HSD P 625      25.584   9.604  28.962  0.00  0.00      PROA  
ATOM   2733   HN HSD P 625      25.083   8.747  29.058  0.00  0.00      PROA  
ATOM   2734   CA HSD P 625      26.745  10.018  29.802  0.00  0.00      PROA  
ATOM   2735   HA HSD P 625      27.562  10.306  29.156  0.00  0.00      PROA  
ATOM   2736   CB HSD P 625      26.301  11.102  30.816  0.00  0.00      PROA  
ATOM   2737  HB1 HSD P 625      25.976  11.947  30.171  0.00  0.00      PROA  
ATOM   2738  HB2 HSD P 625      27.195  11.554  31.296  0.00  0.00      PROA  
ATOM   2739  ND1 HSD P 625      24.076  11.000  32.093  0.00  0.00      PROA  
ATOM   2740  HD1 HSD P 625      23.551  11.480  31.390  0.00  0.00      PROA  
ATOM   2741   CG HSD P 625      25.374  10.676  32.056  0.00  0.00      PROA  
ATOM   2742  CE1 HSD P 625      23.603  10.628  33.322  0.00  0.00      PROA  
ATOM   2743  HE1 HSD P 625      22.556  10.838  33.542  0.00  0.00      PROA  
ATOM   2744  NE2 HSD P 625      24.612  10.199  34.087  0.00  0.00      PROA  
ATOM   2745  CD2 HSD P 625      25.695  10.147  33.262  0.00  0.00      PROA  
ATOM   2746  HD2 HSD P 625      26.613   9.771  33.696  0.00  0.00      PROA  
ATOM   2747    C HSD P 625      27.371   8.768  30.561  0.00  0.00      PROA  
ATOM   2748    O HSD P 625      27.928   8.858  31.598  0.00  0.00      PROA  
ATOM   2749    N SER P 626      27.210   7.500  30.048  0.00  0.00      PROA  
ATOM   2750   HN SER P 626      26.874   7.257  29.141  0.00  0.00      PROA  
ATOM   2751   CA SER P 626      27.409   6.369  30.884  0.00  0.00      PROA  
ATOM   2752   HA SER P 626      27.285   6.680  31.911  0.00  0.00      PROA  
ATOM   2753   CB SER P 626      26.426   5.137  30.579  0.00  0.00      PROA  
ATOM   2754  HB1 SER P 626      25.410   5.393  30.946  0.00  0.00      PROA  
ATOM   2755  HB2 SER P 626      26.812   4.389  31.304  0.00  0.00      PROA  
ATOM   2756   OG SER P 626      26.492   4.663  29.208  0.00  0.00      PROA  
ATOM   2757  HG1 SER P 626      26.600   3.713  29.298  0.00  0.00      PROA  
ATOM   2758    C SER P 626      28.764   5.826  30.772  0.00  0.00      PROA  
ATOM   2759    O SER P 626      29.324   5.736  29.651  0.00  0.00      PROA  
ATOM   2760    N GLN P 627      29.314   5.482  31.898  0.00  0.00      PROA  
ATOM   2761   HN GLN P 627      28.750   5.571  32.715  0.00  0.00      PROA  
ATOM   2762   CA GLN P 627      30.753   5.281  32.104  0.00  0.00      PROA  
ATOM   2763   HA GLN P 627      31.394   5.670  31.327  0.00  0.00      PROA  
ATOM   2764   CB GLN P 627      31.033   6.027  33.437  0.00  0.00      PROA  
ATOM   2765  HB1 GLN P 627      32.099   5.842  33.692  0.00  0.00      PROA  
ATOM   2766  HB2 GLN P 627      30.376   5.670  34.258  0.00  0.00      PROA  
ATOM   2767   CG GLN P 627      30.894   7.520  33.529  0.00  0.00      PROA  
ATOM   2768  HG1 GLN P 627      30.845   7.913  34.567  0.00  0.00      PROA  
ATOM   2769  HG2 GLN P 627      29.954   7.839  33.030  0.00  0.00      PROA  
ATOM   2770   CD GLN P 627      31.940   8.297  32.721  0.00  0.00      PROA  
ATOM   2771  OE1 GLN P 627      32.038   8.083  31.501  0.00  0.00      PROA  
ATOM   2772  NE2 GLN P 627      32.806   9.119  33.317  0.00  0.00      PROA  
ATOM   2773 HE21 GLN P 627      33.513   9.599  32.797  0.00  0.00      PROA  
ATOM   2774 HE22 GLN P 627      32.705   9.378  34.277  0.00  0.00      PROA  
ATOM   2775    C GLN P 627      31.116   3.800  32.203  0.00  0.00      PROA  
ATOM   2776    O GLN P 627      30.655   3.126  33.081  0.00  0.00      PROA  
ATOM   2777    N LEU P 628      32.041   3.340  31.305  0.00  0.00      PROA  
ATOM   2778   HN LEU P 628      32.474   4.017  30.715  0.00  0.00      PROA  
ATOM   2779   CA LEU P 628      32.539   2.045  31.042  0.00  0.00      PROA  
ATOM   2780   HA LEU P 628      31.654   1.579  30.634  0.00  0.00      PROA  
ATOM   2781   CB LEU P 628      33.649   2.144  29.967  0.00  0.00      PROA  
ATOM   2782  HB1 LEU P 628      34.105   1.140  29.829  0.00  0.00      PROA  
ATOM   2783  HB2 LEU P 628      34.447   2.857  30.265  0.00  0.00      PROA  
ATOM   2784   CG LEU P 628      33.059   2.633  28.645  0.00  0.00      PROA  
ATOM   2785   HG LEU P 628      32.310   3.424  28.860  0.00  0.00      PROA  
ATOM   2786  CD1 LEU P 628      34.208   3.112  27.720  0.00  0.00      PROA  
ATOM   2787 HD11 LEU P 628      33.834   3.493  26.746  0.00  0.00      PROA  
ATOM   2788 HD12 LEU P 628      34.889   2.257  27.520  0.00  0.00      PROA  
ATOM   2789 HD13 LEU P 628      34.770   3.864  28.315  0.00  0.00      PROA  
ATOM   2790  CD2 LEU P 628      32.232   1.532  28.041  0.00  0.00      PROA  
ATOM   2791 HD21 LEU P 628      32.993   0.731  27.928  0.00  0.00      PROA  
ATOM   2792 HD22 LEU P 628      31.863   1.820  27.033  0.00  0.00      PROA  
ATOM   2793 HD23 LEU P 628      31.370   1.179  28.646  0.00  0.00      PROA  
ATOM   2794    C LEU P 628      33.070   1.379  32.292  0.00  0.00      PROA  
ATOM   2795    O LEU P 628      32.706   0.213  32.631  0.00  0.00      PROA  
ATOM   2796    N ASP P 629      33.738   2.177  33.179  0.00  0.00      PROA  
ATOM   2797   HN ASP P 629      33.920   3.108  32.871  0.00  0.00      PROA  
ATOM   2798   CA ASP P 629      34.041   1.821  34.541  0.00  0.00      PROA  
ATOM   2799   HA ASP P 629      34.601   0.897  34.517  0.00  0.00      PROA  
ATOM   2800   CB ASP P 629      34.756   2.996  35.263  0.00  0.00      PROA  
ATOM   2801  HB1 ASP P 629      34.691   2.874  36.366  0.00  0.00      PROA  
ATOM   2802  HB2 ASP P 629      34.263   3.949  34.975  0.00  0.00      PROA  
ATOM   2803   CG ASP P 629      36.203   3.020  34.898  0.00  0.00      PROA  
ATOM   2804  OD1 ASP P 629      36.774   1.916  34.579  0.00  0.00      PROA  
ATOM   2805  OD2 ASP P 629      36.845   4.048  35.207  0.00  0.00      PROA  
ATOM   2806    C ASP P 629      32.825   1.416  35.429  0.00  0.00      PROA  
ATOM   2807    O ASP P 629      33.053   0.547  36.288  0.00  0.00      PROA  
ATOM   2808    N HSD P 630      31.642   2.007  35.284  0.00  0.00      PROA  
ATOM   2809   HN HSD P 630      31.528   2.656  34.536  0.00  0.00      PROA  
ATOM   2810   CA HSD P 630      30.622   1.974  36.354  0.00  0.00      PROA  
ATOM   2811   HA HSD P 630      31.050   1.557  37.254  0.00  0.00      PROA  
ATOM   2812   CB HSD P 630      30.134   3.390  36.731  0.00  0.00      PROA  
ATOM   2813  HB1 HSD P 630      29.088   3.623  36.436  0.00  0.00      PROA  
ATOM   2814  HB2 HSD P 630      30.757   4.145  36.205  0.00  0.00      PROA  
ATOM   2815  ND1 HSD P 630      31.276   4.272  38.742  0.00  0.00      PROA  
ATOM   2816  HD1 HSD P 630      32.062   4.750  38.349  0.00  0.00      PROA  
ATOM   2817   CG HSD P 630      30.189   3.636  38.195  0.00  0.00      PROA  
ATOM   2818  CE1 HSD P 630      30.962   4.469  40.077  0.00  0.00      PROA  
ATOM   2819  HE1 HSD P 630      31.606   4.911  40.837  0.00  0.00      PROA  
ATOM   2820  NE2 HSD P 630      29.760   3.872  40.360  0.00  0.00      PROA  
ATOM   2821  CD2 HSD P 630      29.279   3.435  39.163  0.00  0.00      PROA  
ATOM   2822  HD2 HSD P 630      28.268   3.049  39.199  0.00  0.00      PROA  
ATOM   2823    C HSD P 630      29.435   1.069  36.032  0.00  0.00      PROA  
ATOM   2824    O HSD P 630      28.538   0.833  36.907  0.00  0.00      PROA  
ATOM   2825    N LEU P 631      29.322   0.413  34.860  0.00  0.00      PROA  
ATOM   2826   HN LEU P 631      30.064   0.545  34.207  0.00  0.00      PROA  
ATOM   2827   CA LEU P 631      28.215  -0.198  34.368  0.00  0.00      PROA  
ATOM   2828   HA LEU P 631      27.386   0.486  34.477  0.00  0.00      PROA  
ATOM   2829   CB LEU P 631      28.466  -0.673  32.858  0.00  0.00      PROA  
ATOM   2830  HB1 LEU P 631      27.579  -1.133  32.372  0.00  0.00      PROA  
ATOM   2831  HB2 LEU P 631      29.317  -1.387  32.817  0.00  0.00      PROA  
ATOM   2832   CG LEU P 631      28.960   0.429  31.937  0.00  0.00      PROA  
ATOM   2833   HG LEU P 631      30.022   0.662  32.166  0.00  0.00      PROA  
ATOM   2834  CD1 LEU P 631      28.891  -0.171  30.490  0.00  0.00      PROA  
ATOM   2835 HD11 LEU P 631      29.224  -1.225  30.599  0.00  0.00      PROA  
ATOM   2836 HD12 LEU P 631      29.451   0.336  29.675  0.00  0.00      PROA  
ATOM   2837 HD13 LEU P 631      27.873  -0.335  30.077  0.00  0.00      PROA  
ATOM   2838  CD2 LEU P 631      28.030   1.674  31.848  0.00  0.00      PROA  
ATOM   2839 HD21 LEU P 631      27.019   1.339  31.530  0.00  0.00      PROA  
ATOM   2840 HD22 LEU P 631      28.281   2.462  31.107  0.00  0.00      PROA  
ATOM   2841 HD23 LEU P 631      27.796   2.084  32.853  0.00  0.00      PROA  
ATOM   2842    C LEU P 631      27.883  -1.371  35.172  0.00  0.00      PROA  
ATOM   2843    O LEU P 631      26.684  -1.637  35.464  0.00  0.00      PROA  
ATOM   2844    N SER P 632      28.833  -2.087  35.621  0.00  0.00      PROA  
ATOM   2845   HN SER P 632      29.798  -1.888  35.469  0.00  0.00      PROA  
ATOM   2846   CA SER P 632      28.475  -3.306  36.491  0.00  0.00      PROA  
ATOM   2847   HA SER P 632      27.508  -3.723  36.249  0.00  0.00      PROA  
ATOM   2848   CB SER P 632      29.406  -4.549  36.270  0.00  0.00      PROA  
ATOM   2849  HB1 SER P 632      29.052  -5.329  36.976  0.00  0.00      PROA  
ATOM   2850  HB2 SER P 632      30.481  -4.399  36.508  0.00  0.00      PROA  
ATOM   2851   OG SER P 632      29.244  -5.078  34.920  0.00  0.00      PROA  
ATOM   2852  HG1 SER P 632      28.409  -5.548  34.877  0.00  0.00      PROA  
ATOM   2853    C SER P 632      28.491  -3.006  37.973  0.00  0.00      PROA  
ATOM   2854    O SER P 632      28.285  -3.938  38.796  0.00  0.00      PROA  
ATOM   2855    N LEU P 633      28.638  -1.694  38.373  0.00  0.00      PROA  
ATOM   2856   HN LEU P 633      28.736  -1.013  37.651  0.00  0.00      PROA  
ATOM   2857   CA LEU P 633      28.481  -1.187  39.737  0.00  0.00      PROA  
ATOM   2858   HA LEU P 633      28.693  -1.993  40.423  0.00  0.00      PROA  
ATOM   2859   CB LEU P 633      29.595  -0.153  39.949  0.00  0.00      PROA  
ATOM   2860  HB1 LEU P 633      29.257   0.438  40.827  0.00  0.00      PROA  
ATOM   2861  HB2 LEU P 633      29.659   0.668  39.203  0.00  0.00      PROA  
ATOM   2862   CG LEU P 633      31.039  -0.674  40.164  0.00  0.00      PROA  
ATOM   2863   HG LEU P 633      31.300  -1.492  39.459  0.00  0.00      PROA  
ATOM   2864  CD1 LEU P 633      32.134   0.464  39.948  0.00  0.00      PROA  
ATOM   2865 HD11 LEU P 633      32.189   1.037  40.899  0.00  0.00      PROA  
ATOM   2866 HD12 LEU P 633      32.025   1.149  39.080  0.00  0.00      PROA  
ATOM   2867 HD13 LEU P 633      33.123  -0.042  39.932  0.00  0.00      PROA  
ATOM   2868  CD2 LEU P 633      31.178  -1.211  41.544  0.00  0.00      PROA  
ATOM   2869 HD21 LEU P 633      30.691  -2.203  41.436  0.00  0.00      PROA  
ATOM   2870 HD22 LEU P 633      30.686  -0.516  42.258  0.00  0.00      PROA  
ATOM   2871 HD23 LEU P 633      32.262  -1.284  41.778  0.00  0.00      PROA  
ATOM   2872    C LEU P 633      27.069  -0.771  39.997  0.00  0.00      PROA  
ATOM   2873    O LEU P 633      26.402  -1.141  40.933  0.00  0.00      PROA  
ATOM   2874    N TYR P 634      26.605   0.127  39.179  0.00  0.00      PROA  
ATOM   2875   HN TYR P 634      27.080   0.346  38.330  0.00  0.00      PROA  
ATOM   2876   CA TYR P 634      25.315   0.651  39.294  0.00  0.00      PROA  
ATOM   2877   HA TYR P 634      25.240   0.916  40.338  0.00  0.00      PROA  
ATOM   2878   CB TYR P 634      25.077   2.056  38.663  0.00  0.00      PROA  
ATOM   2879  HB1 TYR P 634      25.845   2.779  39.010  0.00  0.00      PROA  
ATOM   2880  HB2 TYR P 634      24.073   2.387  39.004  0.00  0.00      PROA  
ATOM   2881   CG TYR P 634      25.153   2.134  37.151  0.00  0.00      PROA  
ATOM   2882  CD1 TYR P 634      24.988   3.386  36.524  0.00  0.00      PROA  
ATOM   2883  HD1 TYR P 634      24.801   4.221  37.183  0.00  0.00      PROA  
ATOM   2884  CE1 TYR P 634      24.828   3.584  35.202  0.00  0.00      PROA  
ATOM   2885  HE1 TYR P 634      24.783   4.566  34.756  0.00  0.00      PROA  
ATOM   2886   CZ TYR P 634      24.860   2.462  34.373  0.00  0.00      PROA  
ATOM   2887   OH TYR P 634      24.542   2.614  32.997  0.00  0.00      PROA  
ATOM   2888   HH TYR P 634      24.266   1.721  32.778  0.00  0.00      PROA  
ATOM   2889  CD2 TYR P 634      25.198   0.998  36.284  0.00  0.00      PROA  
ATOM   2890  HD2 TYR P 634      25.307   0.007  36.699  0.00  0.00      PROA  
ATOM   2891  CE2 TYR P 634      24.902   1.191  34.940  0.00  0.00      PROA  
ATOM   2892  HE2 TYR P 634      24.773   0.298  34.347  0.00  0.00      PROA  
ATOM   2893    C TYR P 634      24.222  -0.416  39.059  0.00  0.00      PROA  
ATOM   2894    O TYR P 634      24.464  -1.479  38.415  0.00  0.00      PROA  
ATOM   2895    N TYR P 635      23.049  -0.200  39.690  0.00  0.00      PROA  
ATOM   2896   HN TYR P 635      22.844   0.733  39.977  0.00  0.00      PROA  
ATOM   2897   CA TYR P 635      22.007  -1.222  39.787  0.00  0.00      PROA  
ATOM   2898   HA TYR P 635      22.157  -1.874  38.939  0.00  0.00      PROA  
ATOM   2899   CB TYR P 635      22.173  -2.062  41.090  0.00  0.00      PROA  
ATOM   2900  HB1 TYR P 635      23.134  -2.614  41.172  0.00  0.00      PROA  
ATOM   2901  HB2 TYR P 635      21.306  -2.743  41.226  0.00  0.00      PROA  
ATOM   2902   CG TYR P 635      22.214  -1.196  42.306  0.00  0.00      PROA  
ATOM   2903  CD1 TYR P 635      23.431  -0.790  42.828  0.00  0.00      PROA  
ATOM   2904  HD1 TYR P 635      24.369  -1.039  42.355  0.00  0.00      PROA  
ATOM   2905  CE1 TYR P 635      23.487  -0.106  44.083  0.00  0.00      PROA  
ATOM   2906  HE1 TYR P 635      24.482   0.087  44.457  0.00  0.00      PROA  
ATOM   2907   CZ TYR P 635      22.332   0.420  44.606  0.00  0.00      PROA  
ATOM   2908   OH TYR P 635      22.490   1.095  45.836  0.00  0.00      PROA  
ATOM   2909   HH TYR P 635      21.600   1.325  46.114  0.00  0.00      PROA  
ATOM   2910  CD2 TYR P 635      21.020  -0.771  42.898  0.00  0.00      PROA  
ATOM   2911  HD2 TYR P 635      20.043  -1.086  42.562  0.00  0.00      PROA  
ATOM   2912  CE2 TYR P 635      21.051   0.022  44.064  0.00  0.00      PROA  
ATOM   2913  HE2 TYR P 635      20.148   0.270  44.602  0.00  0.00      PROA  
ATOM   2914    C TYR P 635      20.635  -0.494  39.650  0.00  0.00      PROA  
ATOM   2915    O TYR P 635      20.600   0.739  39.718  0.00  0.00      PROA  
ATOM   2916    N CYS P 636      19.522  -1.204  39.303  0.00  0.00      PROA  
ATOM   2917   HN CYS P 636      19.634  -2.156  39.027  0.00  0.00      PROA  
ATOM   2918   CA CYS P 636      18.168  -0.744  39.066  0.00  0.00      PROA  
ATOM   2919   HA CYS P 636      17.979   0.159  39.629  0.00  0.00      PROA  
ATOM   2920   CB CYS P 636      17.928  -0.538  37.554  0.00  0.00      PROA  
ATOM   2921  HB1 CYS P 636      18.007  -1.535  37.071  0.00  0.00      PROA  
ATOM   2922  HB2 CYS P 636      18.760   0.112  37.209  0.00  0.00      PROA  
ATOM   2923   SG CYS P 636      16.215   0.137  37.270  0.00  0.00      PROA  
ATOM   2924    C CYS P 636      17.252  -1.749  39.563  0.00  0.00      PROA  
ATOM   2925    O CYS P 636      17.524  -2.948  39.390  0.00  0.00      PROA  
ATOM   2926    N ARG P 637      16.140  -1.347  40.210  0.00  0.00      PROA  
ATOM   2927   HN ARG P 637      16.046  -0.374  40.408  0.00  0.00      PROA  
ATOM   2928   CA ARG P 637      15.129  -2.266  40.739  0.00  0.00      PROA  
ATOM   2929   HA ARG P 637      14.866  -2.933  39.932  0.00  0.00      PROA  
ATOM   2930   CB ARG P 637      15.584  -2.879  42.020  0.00  0.00      PROA  
ATOM   2931  HB1 ARG P 637      16.478  -3.466  41.721  0.00  0.00      PROA  
ATOM   2932  HB2 ARG P 637      14.781  -3.558  42.381  0.00  0.00      PROA  
ATOM   2933   CG ARG P 637      16.028  -1.844  43.070  0.00  0.00      PROA  
ATOM   2934  HG1 ARG P 637      15.016  -1.509  43.384  0.00  0.00      PROA  
ATOM   2935  HG2 ARG P 637      16.483  -0.877  42.766  0.00  0.00      PROA  
ATOM   2936   CD ARG P 637      16.815  -2.391  44.279  0.00  0.00      PROA  
ATOM   2937  HD1 ARG P 637      16.412  -3.276  44.816  0.00  0.00      PROA  
ATOM   2938  HD2 ARG P 637      16.820  -1.569  45.026  0.00  0.00      PROA  
ATOM   2939   NE ARG P 637      18.202  -2.724  43.832  0.00  0.00      PROA  
ATOM   2940   HE ARG P 637      18.381  -2.954  42.875  0.00  0.00      PROA  
ATOM   2941   CZ ARG P 637      19.187  -3.102  44.628  0.00  0.00      PROA  
ATOM   2942  NH1 ARG P 637      20.319  -3.735  44.162  0.00  0.00      PROA  
ATOM   2943 HH11 ARG P 637      20.369  -3.899  43.177  0.00  0.00      PROA  
ATOM   2944 HH12 ARG P 637      20.765  -4.381  44.780  0.00  0.00      PROA  
ATOM   2945  NH2 ARG P 637      19.080  -3.029  45.938  0.00  0.00      PROA  
ATOM   2946 HH21 ARG P 637      18.250  -2.675  46.368  0.00  0.00      PROA  
ATOM   2947 HH22 ARG P 637      19.764  -3.301  46.615  0.00  0.00      PROA  
ATOM   2948    C ARG P 637      13.874  -1.411  40.857  0.00  0.00      PROA  
ATOM   2949    O ARG P 637      13.894  -0.194  40.946  0.00  0.00      PROA  
ATOM   2950    N CYS P 638      12.728  -2.089  40.898  0.00  0.00      PROA  
ATOM   2951   HN CYS P 638      12.765  -3.069  40.715  0.00  0.00      PROA  
ATOM   2952   CA CYS P 638      11.451  -1.444  41.029  0.00  0.00      PROA  
ATOM   2953   HA CYS P 638      11.634  -0.380  40.993  0.00  0.00      PROA  
ATOM   2954   CB CYS P 638      10.483  -1.773  39.798  0.00  0.00      PROA  
ATOM   2955  HB1 CYS P 638      10.185  -2.844  39.802  0.00  0.00      PROA  
ATOM   2956  HB2 CYS P 638      10.907  -1.840  38.773  0.00  0.00      PROA  
ATOM   2957   SG CYS P 638       8.947  -0.752  39.761  0.00  0.00      PROA  
ATOM   2958    C CYS P 638      10.831  -1.830  42.314  0.00  0.00      PROA  
ATOM   2959    O CYS P 638      10.837  -3.015  42.667  0.00  0.00      PROA  
ATOM   2960    N ALA P 639      10.537  -0.832  43.074  0.00  0.00      PROA  
ATOM   2961   HN ALA P 639      10.358   0.057  42.659  0.00  0.00      PROA  
ATOM   2962   CA ALA P 639      10.202  -0.844  44.473  0.00  0.00      PROA  
ATOM   2963   HA ALA P 639      10.181  -1.847  44.871  0.00  0.00      PROA  
ATOM   2964   CB ALA P 639      11.118  -0.046  45.327  0.00  0.00      PROA  
ATOM   2965  HB1 ALA P 639      12.060  -0.609  45.498  0.00  0.00      PROA  
ATOM   2966  HB2 ALA P 639      10.789   0.271  46.340  0.00  0.00      PROA  
ATOM   2967  HB3 ALA P 639      11.554   0.776  44.720  0.00  0.00      PROA  
ATOM   2968    C ALA P 639       8.734  -0.371  44.755  0.00  0.00      PROA  
ATOM   2969    O ALA P 639       8.033  -0.251  43.761  0.00  0.00      PROA  
ATOM   2970    N LEU P 640       8.356  -0.227  46.011  0.00  0.00      PROA  
ATOM   2971   HN LEU P 640       8.949  -0.349  46.803  0.00  0.00      PROA  
ATOM   2972   CA LEU P 640       7.006   0.074  46.352  0.00  0.00      PROA  
ATOM   2973   HA LEU P 640       6.328  -0.345  45.622  0.00  0.00      PROA  
ATOM   2974   CB LEU P 640       6.549  -0.404  47.748  0.00  0.00      PROA  
ATOM   2975  HB1 LEU P 640       7.329  -0.022  48.441  0.00  0.00      PROA  
ATOM   2976  HB2 LEU P 640       6.688  -1.503  47.655  0.00  0.00      PROA  
ATOM   2977   CG LEU P 640       5.114  -0.274  48.306  0.00  0.00      PROA  
ATOM   2978   HG LEU P 640       4.834   0.789  48.148  0.00  0.00      PROA  
ATOM   2979  CD1 LEU P 640       4.045  -1.061  47.647  0.00  0.00      PROA  
ATOM   2980 HD11 LEU P 640       4.058  -1.115  46.538  0.00  0.00      PROA  
ATOM   2981 HD12 LEU P 640       3.117  -0.666  48.114  0.00  0.00      PROA  
ATOM   2982 HD13 LEU P 640       4.029  -2.135  47.931  0.00  0.00      PROA  
ATOM   2983  CD2 LEU P 640       5.196  -0.599  49.846  0.00  0.00      PROA  
ATOM   2984 HD21 LEU P 640       5.694   0.235  50.386  0.00  0.00      PROA  
ATOM   2985 HD22 LEU P 640       5.695  -1.554  50.117  0.00  0.00      PROA  
ATOM   2986 HD23 LEU P 640       4.123  -0.619  50.133  0.00  0.00      PROA  
ATOM   2987    C LEU P 640       6.864   1.619  46.431  0.00  0.00      PROA  
ATOM   2988    O LEU P 640       7.662   2.232  47.146  0.00  0.00      PROA  
ATOM   2989    N PRO P 641       5.957   2.269  45.762  0.00  0.00      PROA  
ATOM   2990   CD PRO P 641       4.740   1.684  45.118  0.00  0.00      PROA  
ATOM   2991  HD1 PRO P 641       3.937   1.485  45.860  0.00  0.00      PROA  
ATOM   2992  HD2 PRO P 641       4.928   0.752  44.542  0.00  0.00      PROA  
ATOM   2993   CA PRO P 641       5.909   3.714  45.735  0.00  0.00      PROA  
ATOM   2994   HA PRO P 641       6.825   4.056  45.276  0.00  0.00      PROA  
ATOM   2995   CB PRO P 641       4.653   4.085  44.961  0.00  0.00      PROA  
ATOM   2996  HB1 PRO P 641       4.887   4.983  44.351  0.00  0.00      PROA  
ATOM   2997  HB2 PRO P 641       3.809   4.364  45.628  0.00  0.00      PROA  
ATOM   2998   CG PRO P 641       4.310   2.857  44.150  0.00  0.00      PROA  
ATOM   2999  HG1 PRO P 641       3.207   2.957  44.061  0.00  0.00      PROA  
ATOM   3000  HG2 PRO P 641       4.920   3.028  43.238  0.00  0.00      PROA  
ATOM   3001    C PRO P 641       5.867   4.479  47.090  0.00  0.00      PROA  
ATOM   3002    O PRO P 641       5.251   4.004  48.114  0.00  0.00      PROA  
ATOM   3003    N GLU P 642       6.470   5.720  47.023  0.00  0.00      PROA  
ATOM   3004   HN GLU P 642       6.898   6.017  46.173  0.00  0.00      PROA  
ATOM   3005   CA GLU P 642       6.282   6.850  47.898  0.00  0.00      PROA  
ATOM   3006   HA GLU P 642       5.810   6.447  48.782  0.00  0.00      PROA  
ATOM   3007   CB GLU P 642       7.604   7.468  48.291  0.00  0.00      PROA  
ATOM   3008  HB1 GLU P 642       7.302   8.284  48.982  0.00  0.00      PROA  
ATOM   3009  HB2 GLU P 642       8.144   7.652  47.338  0.00  0.00      PROA  
ATOM   3010   CG GLU P 642       8.498   6.632  49.163  0.00  0.00      PROA  
ATOM   3011  HG1 GLU P 642       8.748   5.735  48.557  0.00  0.00      PROA  
ATOM   3012  HG2 GLU P 642       7.883   6.227  49.995  0.00  0.00      PROA  
ATOM   3013   CD GLU P 642       9.555   7.346  49.887  0.00  0.00      PROA  
ATOM   3014  OE1 GLU P 642      10.524   7.862  49.289  0.00  0.00      PROA  
ATOM   3015  OE2 GLU P 642       9.463   7.239  51.164  0.00  0.00      PROA  
ATOM   3016    C GLU P 642       5.346   7.837  47.191  0.00  0.00      PROA  
ATOM   3017    O GLU P 642       5.231   9.018  47.562  0.00  0.00      PROA  
ATOM   3018    N ASN P 643       4.601   7.384  46.177  0.00  0.00      PROA  
ATOM   3019   HN ASN P 643       4.655   6.434  45.881  0.00  0.00      PROA  
ATOM   3020   CA ASN P 643       3.373   8.058  45.677  0.00  0.00      PROA  
ATOM   3021   HA ASN P 643       3.645   9.102  45.627  0.00  0.00      PROA  
ATOM   3022   CB ASN P 643       2.889   7.498  44.333  0.00  0.00      PROA  
ATOM   3023  HB1 ASN P 643       1.942   7.998  44.035  0.00  0.00      PROA  
ATOM   3024  HB2 ASN P 643       2.685   6.407  44.376  0.00  0.00      PROA  
ATOM   3025   CG ASN P 643       3.917   7.791  43.310  0.00  0.00      PROA  
ATOM   3026  OD1 ASN P 643       4.561   8.779  43.485  0.00  0.00      PROA  
ATOM   3027  ND2 ASN P 643       4.006   7.030  42.250  0.00  0.00      PROA  
ATOM   3028 HD21 ASN P 643       4.659   7.333  41.555  0.00  0.00      PROA  
ATOM   3029 HD22 ASN P 643       3.400   6.236  42.199  0.00  0.00      PROA  
ATOM   3030    C ASN P 643       2.259   7.966  46.645  0.00  0.00      PROA  
ATOM   3031    O ASN P 643       2.003   6.949  47.282  0.00  0.00      PROA  
ATOM   3032    N PRO P 644       1.451   8.980  46.840  0.00  0.00      PROA  
ATOM   3033   CD PRO P 644       1.748  10.428  46.506  0.00  0.00      PROA  
ATOM   3034  HD1 PRO P 644       1.677  10.527  45.402  0.00  0.00      PROA  
ATOM   3035  HD2 PRO P 644       2.756  10.838  46.732  0.00  0.00      PROA  
ATOM   3036   CA PRO P 644       0.136   8.859  47.461  0.00  0.00      PROA  
ATOM   3037   HA PRO P 644       0.341   8.672  48.505  0.00  0.00      PROA  
ATOM   3038   CB PRO P 644      -0.522  10.129  47.170  0.00  0.00      PROA  
ATOM   3039  HB1 PRO P 644      -1.400  10.358  47.811  0.00  0.00      PROA  
ATOM   3040  HB2 PRO P 644      -0.831  10.125  46.103  0.00  0.00      PROA  
ATOM   3041   CG PRO P 644       0.551  11.226  47.169  0.00  0.00      PROA  
ATOM   3042  HG1 PRO P 644       0.375  12.092  46.496  0.00  0.00      PROA  
ATOM   3043  HG2 PRO P 644       0.828  11.421  48.227  0.00  0.00      PROA  
ATOM   3044    C PRO P 644      -0.672   7.613  47.000  0.00  0.00      PROA  
ATOM   3045    O PRO P 644      -0.426   7.143  45.917  0.00  0.00      PROA  
ATOM   3046    N ASN P 645      -1.514   7.087  47.882  0.00  0.00      PROA  
ATOM   3047   HN ASN P 645      -1.612   7.611  48.724  0.00  0.00      PROA  
ATOM   3048   CA ASN P 645      -2.304   5.920  47.700  0.00  0.00      PROA  
ATOM   3049   HA ASN P 645      -2.119   5.489  46.727  0.00  0.00      PROA  
ATOM   3050   CB ASN P 645      -1.890   4.805  48.725  0.00  0.00      PROA  
ATOM   3051  HB1 ASN P 645      -2.397   3.833  48.540  0.00  0.00      PROA  
ATOM   3052  HB2 ASN P 645      -2.059   5.100  49.782  0.00  0.00      PROA  
ATOM   3053   CG ASN P 645      -0.337   4.521  48.654  0.00  0.00      PROA  
ATOM   3054  OD1 ASN P 645       0.176   4.028  47.656  0.00  0.00      PROA  
ATOM   3055  ND2 ASN P 645       0.415   4.775  49.724  0.00  0.00      PROA  
ATOM   3056 HD21 ASN P 645       1.346   4.410  49.758  0.00  0.00      PROA  
ATOM   3057 HD22 ASN P 645       0.018   5.332  50.453  0.00  0.00      PROA  
ATOM   3058    C ASN P 645      -3.753   6.241  47.760  0.00  0.00      PROA  
ATOM   3059    O ASN P 645      -4.501   5.691  48.565  0.00  0.00      PROA  
ATOM   3060    N ASN P 646      -4.226   7.118  46.876  0.00  0.00      PROA  
ATOM   3061   HN ASN P 646      -3.682   7.313  46.063  0.00  0.00      PROA  
ATOM   3062   CA ASN P 646      -5.574   7.517  46.839  0.00  0.00      PROA  
ATOM   3063   HA ASN P 646      -6.030   7.256  47.783  0.00  0.00      PROA  
ATOM   3064   CB ASN P 646      -5.723   9.020  46.452  0.00  0.00      PROA  
ATOM   3065  HB1 ASN P 646      -6.826   9.140  46.410  0.00  0.00      PROA  
ATOM   3066  HB2 ASN P 646      -5.310   9.237  45.443  0.00  0.00      PROA  
ATOM   3067   CG ASN P 646      -5.112  10.020  47.386  0.00  0.00      PROA  
ATOM   3068  OD1 ASN P 646      -4.511  11.094  47.058  0.00  0.00      PROA  
ATOM   3069  ND2 ASN P 646      -5.259   9.799  48.708  0.00  0.00      PROA  
ATOM   3070 HD21 ASN P 646      -4.705  10.316  49.361  0.00  0.00      PROA  
ATOM   3071 HD22 ASN P 646      -5.644   8.934  49.029  0.00  0.00      PROA  
ATOM   3072    C ASN P 646      -6.476   6.690  45.860  0.00  0.00      PROA  
ATOM   3073    O ASN P 646      -7.031   5.636  46.101  0.00  0.00      PROA  
ATOM   3074    N HSD P 647      -6.680   7.257  44.666  0.00  0.00      PROA  
ATOM   3075   HN HSD P 647      -6.365   8.188  44.500  0.00  0.00      PROA  
ATOM   3076   CA HSD P 647      -7.281   6.539  43.489  0.00  0.00      PROA  
ATOM   3077   HA HSD P 647      -8.266   6.215  43.792  0.00  0.00      PROA  
ATOM   3078   CB HSD P 647      -7.582   7.483  42.277  0.00  0.00      PROA  
ATOM   3079  HB1 HSD P 647      -8.204   8.254  42.779  0.00  0.00      PROA  
ATOM   3080  HB2 HSD P 647      -8.269   6.936  41.596  0.00  0.00      PROA  
ATOM   3081  ND1 HSD P 647      -5.614   7.363  40.695  0.00  0.00      PROA  
ATOM   3082  HD1 HSD P 647      -5.905   6.489  40.305  0.00  0.00      PROA  
ATOM   3083   CG HSD P 647      -6.388   8.080  41.548  0.00  0.00      PROA  
ATOM   3084  CE1 HSD P 647      -4.582   8.116  40.306  0.00  0.00      PROA  
ATOM   3085  HE1 HSD P 647      -3.751   7.795  39.679  0.00  0.00      PROA  
ATOM   3086  NE2 HSD P 647      -4.663   9.302  40.859  0.00  0.00      PROA  
ATOM   3087  CD2 HSD P 647      -5.794   9.291  41.575  0.00  0.00      PROA  
ATOM   3088  HD2 HSD P 647      -6.012  10.254  42.019  0.00  0.00      PROA  
ATOM   3089    C HSD P 647      -6.517   5.299  43.052  0.00  0.00      PROA  
ATOM   3090    O HSD P 647      -7.091   4.296  42.642  0.00  0.00      PROA  
ATOM   3091    N THR P 648      -5.160   5.311  43.183  0.00  0.00      PROA  
ATOM   3092   HN THR P 648      -4.640   6.116  43.457  0.00  0.00      PROA  
ATOM   3093   CA THR P 648      -4.211   4.148  42.936  0.00  0.00      PROA  
ATOM   3094   HA THR P 648      -4.328   3.756  41.936  0.00  0.00      PROA  
ATOM   3095   CB THR P 648      -2.738   4.462  42.962  0.00  0.00      PROA  
ATOM   3096   HB THR P 648      -2.103   3.560  42.827  0.00  0.00      PROA  
ATOM   3097  OG1 THR P 648      -2.404   5.198  44.128  0.00  0.00      PROA  
ATOM   3098  HG1 THR P 648      -1.521   4.920  44.385  0.00  0.00      PROA  
ATOM   3099  CG2 THR P 648      -2.568   5.369  41.725  0.00  0.00      PROA  
ATOM   3100 HG21 THR P 648      -2.896   4.783  40.840  0.00  0.00      PROA  
ATOM   3101 HG22 THR P 648      -1.483   5.571  41.593  0.00  0.00      PROA  
ATOM   3102 HG23 THR P 648      -3.125   6.329  41.755  0.00  0.00      PROA  
ATOM   3103    C THR P 648      -4.518   2.939  43.764  0.00  0.00      PROA  
ATOM   3104    O THR P 648      -4.455   1.809  43.270  0.00  0.00      PROA  
ATOM   3105    N LEU P 649      -4.920   3.126  45.089  0.00  0.00      PROA  
ATOM   3106   HN LEU P 649      -5.086   4.062  45.390  0.00  0.00      PROA  
ATOM   3107   CA LEU P 649      -5.248   1.971  45.952  0.00  0.00      PROA  
ATOM   3108   HA LEU P 649      -4.438   1.286  45.748  0.00  0.00      PROA  
ATOM   3109   CB LEU P 649      -5.275   2.372  47.438  0.00  0.00      PROA  
ATOM   3110  HB1 LEU P 649      -5.866   3.311  47.496  0.00  0.00      PROA  
ATOM   3111  HB2 LEU P 649      -4.255   2.680  47.751  0.00  0.00      PROA  
ATOM   3112   CG LEU P 649      -5.705   1.271  48.417  0.00  0.00      PROA  
ATOM   3113   HG LEU P 649      -6.713   0.890  48.147  0.00  0.00      PROA  
ATOM   3114  CD1 LEU P 649      -4.793   0.010  48.348  0.00  0.00      PROA  
ATOM   3115 HD11 LEU P 649      -3.784   0.267  48.736  0.00  0.00      PROA  
ATOM   3116 HD12 LEU P 649      -4.686  -0.457  47.345  0.00  0.00      PROA  
ATOM   3117 HD13 LEU P 649      -5.248  -0.747  49.021  0.00  0.00      PROA  
ATOM   3118  CD2 LEU P 649      -5.708   1.834  49.812  0.00  0.00      PROA  
ATOM   3119 HD21 LEU P 649      -6.241   2.804  49.721  0.00  0.00      PROA  
ATOM   3120 HD22 LEU P 649      -4.666   2.010  50.156  0.00  0.00      PROA  
ATOM   3121 HD23 LEU P 649      -6.152   1.125  50.542  0.00  0.00      PROA  
ATOM   3122    C LEU P 649      -6.538   1.365  45.453  0.00  0.00      PROA  
ATOM   3123    O LEU P 649      -6.613   0.191  45.384  0.00  0.00      PROA  
ATOM   3124    N GLN P 650      -7.471   2.228  44.994  0.00  0.00      PROA  
ATOM   3125   HN GLN P 650      -7.213   3.189  45.064  0.00  0.00      PROA  
ATOM   3126   CA GLN P 650      -8.729   1.745  44.416  0.00  0.00      PROA  
ATOM   3127   HA GLN P 650      -9.178   1.211  45.240  0.00  0.00      PROA  
ATOM   3128   CB GLN P 650      -9.705   2.990  44.181  0.00  0.00      PROA  
ATOM   3129  HB1 GLN P 650     -10.661   2.546  43.828  0.00  0.00      PROA  
ATOM   3130  HB2 GLN P 650      -9.285   3.606  43.358  0.00  0.00      PROA  
ATOM   3131   CG GLN P 650     -10.035   3.830  45.456  0.00  0.00      PROA  
ATOM   3132  HG1 GLN P 650     -11.009   4.307  45.213  0.00  0.00      PROA  
ATOM   3133  HG2 GLN P 650      -9.216   4.566  45.604  0.00  0.00      PROA  
ATOM   3134   CD GLN P 650     -10.255   3.103  46.732  0.00  0.00      PROA  
ATOM   3135  OE1 GLN P 650      -9.462   3.087  47.714  0.00  0.00      PROA  
ATOM   3136  NE2 GLN P 650     -11.334   2.335  46.869  0.00  0.00      PROA  
ATOM   3137 HE21 GLN P 650     -11.439   1.911  47.769  0.00  0.00      PROA  
ATOM   3138 HE22 GLN P 650     -11.979   2.140  46.130  0.00  0.00      PROA  
ATOM   3139    C GLN P 650      -8.511   0.862  43.149  0.00  0.00      PROA  
ATOM   3140    O GLN P 650      -9.179  -0.140  43.039  0.00  0.00      PROA  
ATOM   3141    N TYR P 651      -7.570   1.252  42.239  0.00  0.00      PROA  
ATOM   3142   HN TYR P 651      -7.133   2.141  42.356  0.00  0.00      PROA  
ATOM   3143   CA TYR P 651      -7.041   0.531  41.180  0.00  0.00      PROA  
ATOM   3144   HA TYR P 651      -7.913   0.290  40.591  0.00  0.00      PROA  
ATOM   3145   CB TYR P 651      -6.003   1.364  40.381  0.00  0.00      PROA  
ATOM   3146  HB1 TYR P 651      -5.336   1.913  41.079  0.00  0.00      PROA  
ATOM   3147  HB2 TYR P 651      -6.470   2.154  39.754  0.00  0.00      PROA  
ATOM   3148   CG TYR P 651      -5.056   0.579  39.390  0.00  0.00      PROA  
ATOM   3149  CD1 TYR P 651      -5.418   0.639  37.982  0.00  0.00      PROA  
ATOM   3150  HD1 TYR P 651      -6.386   1.010  37.679  0.00  0.00      PROA  
ATOM   3151  CE1 TYR P 651      -4.583   0.121  36.958  0.00  0.00      PROA  
ATOM   3152  HE1 TYR P 651      -5.029   0.083  35.975  0.00  0.00      PROA  
ATOM   3153   CZ TYR P 651      -3.366  -0.369  37.357  0.00  0.00      PROA  
ATOM   3154   OH TYR P 651      -2.805  -1.287  36.462  0.00  0.00      PROA  
ATOM   3155   HH TYR P 651      -1.935  -1.512  36.801  0.00  0.00      PROA  
ATOM   3156  CD2 TYR P 651      -3.790   0.217  39.724  0.00  0.00      PROA  
ATOM   3157  HD2 TYR P 651      -3.444   0.246  40.747  0.00  0.00      PROA  
ATOM   3158  CE2 TYR P 651      -2.886  -0.274  38.704  0.00  0.00      PROA  
ATOM   3159  HE2 TYR P 651      -1.988  -0.792  39.007  0.00  0.00      PROA  
ATOM   3160    C TYR P 651      -6.467  -0.830  41.594  0.00  0.00      PROA  
ATOM   3161    O TYR P 651      -6.884  -1.846  41.031  0.00  0.00      PROA  
ATOM   3162    N TRP P 652      -5.622  -0.880  42.610  0.00  0.00      PROA  
ATOM   3163   HN TRP P 652      -5.422  -0.040  43.108  0.00  0.00      PROA  
ATOM   3164   CA TRP P 652      -4.928  -1.980  43.125  0.00  0.00      PROA  
ATOM   3165   HA TRP P 652      -4.494  -2.512  42.291  0.00  0.00      PROA  
ATOM   3166   CB TRP P 652      -3.897  -1.473  44.157  0.00  0.00      PROA  
ATOM   3167  HB1 TRP P 652      -4.356  -0.782  44.896  0.00  0.00      PROA  
ATOM   3168  HB2 TRP P 652      -3.199  -0.690  43.792  0.00  0.00      PROA  
ATOM   3169   CG TRP P 652      -3.112  -2.462  44.959  0.00  0.00      PROA  
ATOM   3170  CD1 TRP P 652      -1.731  -2.576  44.802  0.00  0.00      PROA  
ATOM   3171  HD1 TRP P 652      -1.125  -2.085  44.055  0.00  0.00      PROA  
ATOM   3172  NE1 TRP P 652      -1.274  -3.551  45.639  0.00  0.00      PROA  
ATOM   3173  HE1 TRP P 652      -0.351  -3.825  45.797  0.00  0.00      PROA  
ATOM   3174  CE2 TRP P 652      -2.296  -3.952  46.509  0.00  0.00      PROA  
ATOM   3175  CD2 TRP P 652      -3.416  -3.289  46.098  0.00  0.00      PROA  
ATOM   3176  CE3 TRP P 652      -4.569  -3.419  46.968  0.00  0.00      PROA  
ATOM   3177  HE3 TRP P 652      -5.552  -3.079  46.680  0.00  0.00      PROA  
ATOM   3178  CZ3 TRP P 652      -4.500  -4.274  48.096  0.00  0.00      PROA  
ATOM   3179  HZ3 TRP P 652      -5.370  -4.440  48.715  0.00  0.00      PROA  
ATOM   3180  CZ2 TRP P 652      -2.303  -4.812  47.589  0.00  0.00      PROA  
ATOM   3181  HZ2 TRP P 652      -1.343  -5.299  47.671  0.00  0.00      PROA  
ATOM   3182  CH2 TRP P 652      -3.395  -4.939  48.395  0.00  0.00      PROA  
ATOM   3183  HH2 TRP P 652      -3.445  -5.594  49.253  0.00  0.00      PROA  
ATOM   3184    C TRP P 652      -5.875  -3.038  43.702  0.00  0.00      PROA  
ATOM   3185    O TRP P 652      -5.769  -4.244  43.564  0.00  0.00      PROA  
ATOM   3186    N LYS P 653      -6.956  -2.531  44.339  0.00  0.00      PROA  
ATOM   3187   HN LYS P 653      -6.828  -1.586  44.630  0.00  0.00      PROA  
ATOM   3188   CA LYS P 653      -8.118  -3.226  44.800  0.00  0.00      PROA  
ATOM   3189   HA LYS P 653      -7.724  -4.043  45.386  0.00  0.00      PROA  
ATOM   3190   CB LYS P 653      -9.055  -2.455  45.817  0.00  0.00      PROA  
ATOM   3191  HB1 LYS P 653      -9.928  -3.114  46.015  0.00  0.00      PROA  
ATOM   3192  HB2 LYS P 653      -9.448  -1.491  45.430  0.00  0.00      PROA  
ATOM   3193   CG LYS P 653      -8.259  -2.099  47.116  0.00  0.00      PROA  
ATOM   3194  HG1 LYS P 653      -7.366  -1.508  46.819  0.00  0.00      PROA  
ATOM   3195  HG2 LYS P 653      -8.165  -3.050  47.682  0.00  0.00      PROA  
ATOM   3196   CD LYS P 653      -9.162  -1.290  48.075  0.00  0.00      PROA  
ATOM   3197  HD1 LYS P 653     -10.227  -1.584  47.958  0.00  0.00      PROA  
ATOM   3198  HD2 LYS P 653      -9.057  -0.232  47.755  0.00  0.00      PROA  
ATOM   3199   CE LYS P 653      -8.739  -1.402  49.506  0.00  0.00      PROA  
ATOM   3200  HE1 LYS P 653      -7.687  -1.045  49.479  0.00  0.00      PROA  
ATOM   3201  HE2 LYS P 653      -8.643  -2.449  49.864  0.00  0.00      PROA  
ATOM   3202   NZ LYS P 653      -9.548  -0.603  50.474  0.00  0.00      PROA  
ATOM   3203  HZ1 LYS P 653      -9.615   0.387  50.163  0.00  0.00      PROA  
ATOM   3204  HZ2 LYS P 653      -9.105  -0.634  51.414  0.00  0.00      PROA  
ATOM   3205  HZ3 LYS P 653     -10.458  -1.101  50.538  0.00  0.00      PROA  
ATOM   3206    C LYS P 653      -8.925  -3.869  43.688  0.00  0.00      PROA  
ATOM   3207    O LYS P 653      -9.091  -5.087  43.696  0.00  0.00      PROA  
ATOM   3208    N GLU P 654      -9.224  -3.046  42.697  0.00  0.00      PROA  
ATOM   3209   HN GLU P 654      -9.048  -2.067  42.633  0.00  0.00      PROA  
ATOM   3210   CA GLU P 654     -10.005  -3.437  41.529  0.00  0.00      PROA  
ATOM   3211   HA GLU P 654     -10.981  -3.798  41.817  0.00  0.00      PROA  
ATOM   3212   CB GLU P 654     -10.302  -2.160  40.629  0.00  0.00      PROA  
ATOM   3213  HB1 GLU P 654      -9.346  -1.854  40.154  0.00  0.00      PROA  
ATOM   3214  HB2 GLU P 654     -10.708  -1.327  41.242  0.00  0.00      PROA  
ATOM   3215   CG GLU P 654     -11.293  -2.350  39.506  0.00  0.00      PROA  
ATOM   3216  HG1 GLU P 654     -12.209  -2.852  39.886  0.00  0.00      PROA  
ATOM   3217  HG2 GLU P 654     -10.962  -3.073  38.731  0.00  0.00      PROA  
ATOM   3218   CD GLU P 654     -11.606  -0.982  38.845  0.00  0.00      PROA  
ATOM   3219  OE1 GLU P 654     -12.057   0.029  39.534  0.00  0.00      PROA  
ATOM   3220  OE2 GLU P 654     -11.452  -0.913  37.546  0.00  0.00      PROA  
ATOM   3221    C GLU P 654      -9.441  -4.511  40.630  0.00  0.00      PROA  
ATOM   3222    O GLU P 654     -10.196  -5.322  40.064  0.00  0.00      PROA  
ATOM   3223    N HSD P 655      -8.088  -4.631  40.505  0.00  0.00      PROA  
ATOM   3224   HN HSD P 655      -7.481  -3.914  40.841  0.00  0.00      PROA  
ATOM   3225   CA HSD P 655      -7.379  -5.693  39.770  0.00  0.00      PROA  
ATOM   3226   HA HSD P 655      -7.986  -6.334  39.148  0.00  0.00      PROA  
ATOM   3227   CB HSD P 655      -6.332  -5.222  38.757  0.00  0.00      PROA  
ATOM   3228  HB1 HSD P 655      -6.032  -6.144  38.216  0.00  0.00      PROA  
ATOM   3229  HB2 HSD P 655      -5.335  -4.899  39.125  0.00  0.00      PROA  
ATOM   3230  ND1 HSD P 655      -7.928  -4.511  36.921  0.00  0.00      PROA  
ATOM   3231  HD1 HSD P 655      -8.276  -5.444  36.829  0.00  0.00      PROA  
ATOM   3232   CG HSD P 655      -6.920  -4.198  37.795  0.00  0.00      PROA  
ATOM   3233  CE1 HSD P 655      -8.272  -3.366  36.236  0.00  0.00      PROA  
ATOM   3234  HE1 HSD P 655      -9.193  -3.396  35.653  0.00  0.00      PROA  
ATOM   3235  NE2 HSD P 655      -7.588  -2.360  36.594  0.00  0.00      PROA  
ATOM   3236  CD2 HSD P 655      -6.762  -2.872  37.606  0.00  0.00      PROA  
ATOM   3237  HD2 HSD P 655      -5.989  -2.240  38.025  0.00  0.00      PROA  
ATOM   3238    C HSD P 655      -6.707  -6.674  40.748  0.00  0.00      PROA  
ATOM   3239    O HSD P 655      -5.933  -7.547  40.286  0.00  0.00      PROA  
ATOM   3240    N SER P 656      -6.829  -6.600  42.077  0.00  0.00      PROA  
ATOM   3241   HN SER P 656      -7.452  -5.942  42.491  0.00  0.00      PROA  
ATOM   3242   CA SER P 656      -6.482  -7.616  43.078  0.00  0.00      PROA  
ATOM   3243   HA SER P 656      -6.792  -7.188  44.020  0.00  0.00      PROA  
ATOM   3244   CB SER P 656      -7.255  -8.982  42.893  0.00  0.00      PROA  
ATOM   3245  HB1 SER P 656      -6.813  -9.901  43.334  0.00  0.00      PROA  
ATOM   3246  HB2 SER P 656      -7.283  -9.233  41.812  0.00  0.00      PROA  
ATOM   3247   OG SER P 656      -8.613  -9.008  43.284  0.00  0.00      PROA  
ATOM   3248  HG1 SER P 656      -9.021  -9.397  42.508  0.00  0.00      PROA  
ATOM   3249    C SER P 656      -5.013  -7.815  43.234  0.00  0.00      PROA  
ATOM   3250    O SER P 656      -4.492  -8.897  43.464  0.00  0.00      PROA  
ATOM   3251    N ILE P 657      -4.261  -6.728  42.933  0.00  0.00      PROA  
ATOM   3252   HN ILE P 657      -4.629  -5.803  42.982  0.00  0.00      PROA  
ATOM   3253   CA ILE P 657      -2.832  -6.786  42.845  0.00  0.00      PROA  
ATOM   3254   HA ILE P 657      -2.549  -7.367  41.980  0.00  0.00      PROA  
ATOM   3255   CB ILE P 657      -2.331  -5.347  42.644  0.00  0.00      PROA  
ATOM   3256   HB ILE P 657      -2.646  -4.809  43.563  0.00  0.00      PROA  
ATOM   3257  CG2 ILE P 657      -0.791  -5.179  42.545  0.00  0.00      PROA  
ATOM   3258 HG21 ILE P 657      -0.573  -4.095  42.439  0.00  0.00      PROA  
ATOM   3259 HG22 ILE P 657      -0.371  -5.688  41.650  0.00  0.00      PROA  
ATOM   3260 HG23 ILE P 657      -0.275  -5.570  43.448  0.00  0.00      PROA  
ATOM   3261  CG1 ILE P 657      -3.032  -4.655  41.439  0.00  0.00      PROA  
ATOM   3262 HG11 ILE P 657      -2.616  -3.625  41.474  0.00  0.00      PROA  
ATOM   3263 HG12 ILE P 657      -4.098  -4.467  41.689  0.00  0.00      PROA  
ATOM   3264   CD ILE P 657      -2.728  -5.273  40.086  0.00  0.00      PROA  
ATOM   3265  HD1 ILE P 657      -3.245  -6.240  39.911  0.00  0.00      PROA  
ATOM   3266  HD2 ILE P 657      -1.667  -5.600  40.126  0.00  0.00      PROA  
ATOM   3267  HD3 ILE P 657      -3.096  -4.551  39.326  0.00  0.00      PROA  
ATOM   3268    C ILE P 657      -2.084  -7.441  43.999  0.00  0.00      PROA  
ATOM   3269    O ILE P 657      -2.522  -7.117  45.125  0.00  0.00      PROA  
ATOM   3270    N PRO P 658      -1.054  -8.336  43.829  0.00  0.00      PROA  
ATOM   3271   CD PRO P 658      -0.675  -8.911  42.499  0.00  0.00      PROA  
ATOM   3272  HD1 PRO P 658      -0.178  -8.133  41.882  0.00  0.00      PROA  
ATOM   3273  HD2 PRO P 658      -1.574  -9.284  41.963  0.00  0.00      PROA  
ATOM   3274   CA PRO P 658      -0.224  -8.857  44.874  0.00  0.00      PROA  
ATOM   3275   HA PRO P 658      -0.799  -9.588  45.424  0.00  0.00      PROA  
ATOM   3276   CB PRO P 658       0.981  -9.422  44.057  0.00  0.00      PROA  
ATOM   3277  HB1 PRO P 658       1.546 -10.137  44.693  0.00  0.00      PROA  
ATOM   3278  HB2 PRO P 658       1.727  -8.660  43.749  0.00  0.00      PROA  
ATOM   3279   CG PRO P 658       0.418  -9.977  42.836  0.00  0.00      PROA  
ATOM   3280  HG1 PRO P 658       1.130 -10.021  41.985  0.00  0.00      PROA  
ATOM   3281  HG2 PRO P 658      -0.033 -10.986  42.946  0.00  0.00      PROA  
ATOM   3282    C PRO P 658       0.222  -7.954  46.023  0.00  0.00      PROA  
ATOM   3283    O PRO P 658       0.344  -6.722  45.837  0.00  0.00      PROA  
ATOM   3284    N THR P 659       0.559  -8.551  47.181  0.00  0.00      PROA  
ATOM   3285   HN THR P 659       0.504  -9.541  47.279  0.00  0.00      PROA  
ATOM   3286   CA THR P 659       1.101  -7.969  48.356  0.00  0.00      PROA  
ATOM   3287   HA THR P 659       0.332  -7.292  48.698  0.00  0.00      PROA  
ATOM   3288   CB THR P 659       1.443  -9.051  49.464  0.00  0.00      PROA  
ATOM   3289   HB THR P 659       1.785  -8.508  50.371  0.00  0.00      PROA  
ATOM   3290  OG1 THR P 659       2.451  -9.997  49.003  0.00  0.00      PROA  
ATOM   3291  HG1 THR P 659       2.792 -10.314  49.843  0.00  0.00      PROA  
ATOM   3292  CG2 THR P 659       0.162  -9.808  49.802  0.00  0.00      PROA  
ATOM   3293 HG21 THR P 659       0.276 -10.441  50.708  0.00  0.00      PROA  
ATOM   3294 HG22 THR P 659      -0.387 -10.293  48.967  0.00  0.00      PROA  
ATOM   3295 HG23 THR P 659      -0.482  -8.946  50.078  0.00  0.00      PROA  
ATOM   3296    C THR P 659       2.391  -7.220  48.071  0.00  0.00      PROA  
ATOM   3297    O THR P 659       3.118  -7.315  47.024  0.00  0.00      PROA  
ATOM   3298    N ALA P 660       2.672  -6.302  48.976  0.00  0.00      PROA  
ATOM   3299   HN ALA P 660       2.043  -6.214  49.745  0.00  0.00      PROA  
ATOM   3300   CA ALA P 660       3.783  -5.391  48.999  0.00  0.00      PROA  
ATOM   3301   HA ALA P 660       3.751  -4.785  48.106  0.00  0.00      PROA  
ATOM   3302   CB ALA P 660       3.632  -4.400  50.198  0.00  0.00      PROA  
ATOM   3303  HB1 ALA P 660       4.470  -3.679  50.301  0.00  0.00      PROA  
ATOM   3304  HB2 ALA P 660       3.482  -4.949  51.152  0.00  0.00      PROA  
ATOM   3305  HB3 ALA P 660       2.752  -3.748  50.010  0.00  0.00      PROA  
ATOM   3306    C ALA P 660       5.118  -6.094  49.172  0.00  0.00      PROA  
ATOM   3307    O ALA P 660       6.200  -5.631  48.769  0.00  0.00      PROA  
ATOM   3308    N ASP P 661       5.089  -7.387  49.611  0.00  0.00      PROA  
ATOM   3309   HN ASP P 661       4.256  -7.631  50.102  0.00  0.00      PROA  
ATOM   3310   CA ASP P 661       6.296  -8.242  49.819  0.00  0.00      PROA  
ATOM   3311   HA ASP P 661       6.801  -7.871  50.698  0.00  0.00      PROA  
ATOM   3312   CB ASP P 661       5.614  -9.637  50.100  0.00  0.00      PROA  
ATOM   3313  HB1 ASP P 661       6.358 -10.454  50.210  0.00  0.00      PROA  
ATOM   3314  HB2 ASP P 661       5.097  -9.954  49.169  0.00  0.00      PROA  
ATOM   3315   CG ASP P 661       4.505  -9.659  51.201  0.00  0.00      PROA  
ATOM   3316  OD1 ASP P 661       4.283  -8.609  51.790  0.00  0.00      PROA  
ATOM   3317  OD2 ASP P 661       4.018 -10.798  51.424  0.00  0.00      PROA  
ATOM   3318    C ASP P 661       7.221  -8.402  48.602  0.00  0.00      PROA  
ATOM   3319    O ASP P 661       8.463  -8.285  48.584  0.00  0.00      PROA  
ATOM   3320    N VAL P 662       6.650  -8.615  47.454  0.00  0.00      PROA  
ATOM   3321   HN VAL P 662       5.654  -8.606  47.456  0.00  0.00      PROA  
ATOM   3322   CA VAL P 662       7.265  -8.814  46.146  0.00  0.00      PROA  
ATOM   3323   HA VAL P 662       8.199  -9.354  46.181  0.00  0.00      PROA  
ATOM   3324   CB VAL P 662       6.421  -9.685  45.216  0.00  0.00      PROA  
ATOM   3325   HB VAL P 662       6.962  -9.826  44.256  0.00  0.00      PROA  
ATOM   3326  CG1 VAL P 662       6.295 -11.071  45.887  0.00  0.00      PROA  
ATOM   3327 HG11 VAL P 662       5.785 -11.888  45.333  0.00  0.00      PROA  
ATOM   3328 HG12 VAL P 662       5.769 -10.865  46.843  0.00  0.00      PROA  
ATOM   3329 HG13 VAL P 662       7.337 -11.425  46.038  0.00  0.00      PROA  
ATOM   3330  CG2 VAL P 662       5.064  -9.052  45.069  0.00  0.00      PROA  
ATOM   3331 HG21 VAL P 662       5.116  -8.061  44.570  0.00  0.00      PROA  
ATOM   3332 HG22 VAL P 662       4.341  -9.099  45.911  0.00  0.00      PROA  
ATOM   3333 HG23 VAL P 662       4.616  -9.591  44.207  0.00  0.00      PROA  
ATOM   3334    C VAL P 662       7.708  -7.497  45.528  0.00  0.00      PROA  
ATOM   3335    O VAL P 662       8.533  -7.445  44.651  0.00  0.00      PROA  
ATOM   3336    N ASN P 663       7.090  -6.391  46.070  0.00  0.00      PROA  
ATOM   3337   HN ASN P 663       6.320  -6.506  46.693  0.00  0.00      PROA  
ATOM   3338   CA ASN P 663       7.495  -5.049  45.796  0.00  0.00      PROA  
ATOM   3339   HA ASN P 663       7.804  -5.013  44.762  0.00  0.00      PROA  
ATOM   3340   CB ASN P 663       6.451  -3.870  46.026  0.00  0.00      PROA  
ATOM   3341  HB1 ASN P 663       6.980  -2.917  45.813  0.00  0.00      PROA  
ATOM   3342  HB2 ASN P 663       6.240  -3.880  47.116  0.00  0.00      PROA  
ATOM   3343   CG ASN P 663       5.312  -3.950  45.021  0.00  0.00      PROA  
ATOM   3344  OD1 ASN P 663       5.231  -3.019  44.192  0.00  0.00      PROA  
ATOM   3345  ND2 ASN P 663       4.428  -5.001  44.927  0.00  0.00      PROA  
ATOM   3346 HD21 ASN P 663       3.668  -4.824  44.301  0.00  0.00      PROA  
ATOM   3347 HD22 ASN P 663       4.396  -5.745  45.594  0.00  0.00      PROA  
ATOM   3348    C ASN P 663       8.798  -4.829  46.623  0.00  0.00      PROA  
ATOM   3349    O ASN P 663       9.774  -4.267  46.125  0.00  0.00      PROA  
ATOM   3350    N TRP P 664       8.857  -5.323  47.891  0.00  0.00      PROA  
ATOM   3351   HN TRP P 664       8.100  -5.660  48.445  0.00  0.00      PROA  
ATOM   3352   CA TRP P 664      10.081  -5.263  48.669  0.00  0.00      PROA  
ATOM   3353   HA TRP P 664      10.557  -4.299  48.565  0.00  0.00      PROA  
ATOM   3354   CB TRP P 664       9.724  -5.308  50.149  0.00  0.00      PROA  
ATOM   3355  HB1 TRP P 664      10.605  -5.606  50.755  0.00  0.00      PROA  
ATOM   3356  HB2 TRP P 664       9.022  -6.159  50.279  0.00  0.00      PROA  
ATOM   3357   CG TRP P 664       9.098  -4.112  50.748  0.00  0.00      PROA  
ATOM   3358  CD1 TRP P 664       9.513  -2.815  50.732  0.00  0.00      PROA  
ATOM   3359  HD1 TRP P 664      10.495  -2.527  50.387  0.00  0.00      PROA  
ATOM   3360  NE1 TRP P 664       8.637  -1.985  51.387  0.00  0.00      PROA  
ATOM   3361  HE1 TRP P 664       8.378  -1.051  51.274  0.00  0.00      PROA  
ATOM   3362  CE2 TRP P 664       7.739  -2.761  52.022  0.00  0.00      PROA  
ATOM   3363  CD2 TRP P 664       7.991  -4.083  51.732  0.00  0.00      PROA  
ATOM   3364  CE3 TRP P 664       7.191  -5.114  52.298  0.00  0.00      PROA  
ATOM   3365  HE3 TRP P 664       7.436  -6.154  52.135  0.00  0.00      PROA  
ATOM   3366  CZ3 TRP P 664       6.073  -4.745  52.980  0.00  0.00      PROA  
ATOM   3367  HZ3 TRP P 664       5.399  -5.517  53.319  0.00  0.00      PROA  
ATOM   3368  CZ2 TRP P 664       6.653  -2.436  52.838  0.00  0.00      PROA  
ATOM   3369  HZ2 TRP P 664       6.583  -1.389  53.094  0.00  0.00      PROA  
ATOM   3370  CH2 TRP P 664       5.852  -3.383  53.308  0.00  0.00      PROA  
ATOM   3371  HH2 TRP P 664       4.969  -3.162  53.888  0.00  0.00      PROA  
ATOM   3372    C TRP P 664      11.118  -6.360  48.361  0.00  0.00      PROA  
ATOM   3373    O TRP P 664      12.213  -6.359  48.963  0.00  0.00      PROA  
ATOM   3374    N ALA P 665      10.823  -7.314  47.460  0.00  0.00      PROA  
ATOM   3375   HN ALA P 665       9.843  -7.408  47.301  0.00  0.00      PROA  
ATOM   3376   CA ALA P 665      11.670  -8.215  46.810  0.00  0.00      PROA  
ATOM   3377   HA ALA P 665      12.632  -8.106  47.289  0.00  0.00      PROA  
ATOM   3378   CB ALA P 665      11.195  -9.698  46.755  0.00  0.00      PROA  
ATOM   3379  HB1 ALA P 665      11.962 -10.360  46.300  0.00  0.00      PROA  
ATOM   3380  HB2 ALA P 665      10.397  -9.836  45.995  0.00  0.00      PROA  
ATOM   3381  HB3 ALA P 665      10.846 -10.070  47.742  0.00  0.00      PROA  
ATOM   3382    C ALA P 665      12.004  -7.643  45.423  0.00  0.00      PROA  
ATOM   3383    O ALA P 665      12.806  -8.233  44.659  0.00  0.00      PROA  
ATOM   3384    N ASN P 666      11.388  -6.504  45.010  0.00  0.00      PROA  
ATOM   3385   HN ASN P 666      10.818  -5.967  45.627  0.00  0.00      PROA  
ATOM   3386   CA ASN P 666      11.623  -5.909  43.727  0.00  0.00      PROA  
ATOM   3387   HA ASN P 666      10.951  -5.087  43.927  0.00  0.00      PROA  
ATOM   3388   CB ASN P 666      13.010  -5.236  43.508  0.00  0.00      PROA  
ATOM   3389  HB1 ASN P 666      13.004  -4.365  42.819  0.00  0.00      PROA  
ATOM   3390  HB2 ASN P 666      13.657  -6.034  43.084  0.00  0.00      PROA  
ATOM   3391   CG ASN P 666      13.634  -4.858  44.866  0.00  0.00      PROA  
ATOM   3392  OD1 ASN P 666      14.550  -5.471  45.357  0.00  0.00      PROA  
ATOM   3393  ND2 ASN P 666      13.034  -3.816  45.384  0.00  0.00      PROA  
ATOM   3394 HD21 ASN P 666      13.437  -3.401  46.200  0.00  0.00      PROA  
ATOM   3395 HD22 ASN P 666      12.076  -3.589  45.210  0.00  0.00      PROA  
ATOM   3396    C ASN P 666      10.868  -6.535  42.454  0.00  0.00      PROA  
ATOM   3397    O ASN P 666      11.025  -7.690  42.118  0.00  0.00      PROA  
ATOM   3398    N LEU P 667      10.054  -5.618  41.787  0.00  0.00      PROA  
ATOM   3399   HN LEU P 667      10.032  -4.661  42.069  0.00  0.00      PROA  
ATOM   3400   CA LEU P 667       9.418  -6.020  40.514  0.00  0.00      PROA  
ATOM   3401   HA LEU P 667       9.139  -7.048  40.694  0.00  0.00      PROA  
ATOM   3402   CB LEU P 667       8.165  -5.128  40.120  0.00  0.00      PROA  
ATOM   3403  HB1 LEU P 667       7.712  -5.485  39.171  0.00  0.00      PROA  
ATOM   3404  HB2 LEU P 667       8.527  -4.085  39.990  0.00  0.00      PROA  
ATOM   3405   CG LEU P 667       7.091  -5.023  41.197  0.00  0.00      PROA  
ATOM   3406   HG LEU P 667       7.492  -4.581  42.134  0.00  0.00      PROA  
ATOM   3407  CD1 LEU P 667       5.976  -4.108  40.813  0.00  0.00      PROA  
ATOM   3408 HD11 LEU P 667       5.199  -3.906  41.582  0.00  0.00      PROA  
ATOM   3409 HD12 LEU P 667       5.371  -4.571  40.004  0.00  0.00      PROA  
ATOM   3410 HD13 LEU P 667       6.354  -3.099  40.545  0.00  0.00      PROA  
ATOM   3411  CD2 LEU P 667       6.432  -6.312  41.686  0.00  0.00      PROA  
ATOM   3412 HD21 LEU P 667       5.724  -5.948  42.461  0.00  0.00      PROA  
ATOM   3413 HD22 LEU P 667       7.165  -6.998  42.163  0.00  0.00      PROA  
ATOM   3414 HD23 LEU P 667       5.872  -6.740  40.827  0.00  0.00      PROA  
ATOM   3415    C LEU P 667      10.355  -6.095  39.281  0.00  0.00      PROA  
ATOM   3416    O LEU P 667      11.426  -5.413  39.039  0.00  0.00      PROA  
ATOM   3417    N THR P 668      10.004  -6.985  38.308  0.00  0.00      PROA  
ATOM   3418   HN THR P 668       9.263  -7.627  38.487  0.00  0.00      PROA  
ATOM   3419   CA THR P 668      10.403  -6.946  36.890  0.00  0.00      PROA  
ATOM   3420   HA THR P 668      11.466  -6.757  36.899  0.00  0.00      PROA  
ATOM   3421   CB THR P 668      10.003  -8.209  36.109  0.00  0.00      PROA  
ATOM   3422   HB THR P 668      10.492  -8.140  35.114  0.00  0.00      PROA  
ATOM   3423  OG1 THR P 668       8.602  -8.391  36.085  0.00  0.00      PROA  
ATOM   3424  HG1 THR P 668       8.416  -8.573  37.009  0.00  0.00      PROA  
ATOM   3425  CG2 THR P 668      10.658  -9.481  36.761  0.00  0.00      PROA  
ATOM   3426 HG21 THR P 668      11.764  -9.494  36.650  0.00  0.00      PROA  
ATOM   3427 HG22 THR P 668      10.168 -10.388  36.347  0.00  0.00      PROA  
ATOM   3428 HG23 THR P 668      10.544  -9.629  37.856  0.00  0.00      PROA  
ATOM   3429    C THR P 668       9.724  -5.727  36.177  0.00  0.00      PROA  
ATOM   3430    O THR P 668       8.773  -5.084  36.538  0.00  0.00      PROA  
ATOM   3431    N VAL P 669      10.206  -5.283  35.018  0.00  0.00      PROA  
ATOM   3432   HN VAL P 669      10.852  -5.851  34.514  0.00  0.00      PROA  
ATOM   3433   CA VAL P 669       9.746  -4.111  34.207  0.00  0.00      PROA  
ATOM   3434   HA VAL P 669       9.915  -3.366  34.971  0.00  0.00      PROA  
ATOM   3435   CB VAL P 669      10.605  -3.684  32.979  0.00  0.00      PROA  
ATOM   3436   HB VAL P 669      10.567  -4.524  32.253  0.00  0.00      PROA  
ATOM   3437  CG1 VAL P 669       9.975  -2.416  32.288  0.00  0.00      PROA  
ATOM   3438 HG11 VAL P 669       9.676  -1.563  32.933  0.00  0.00      PROA  
ATOM   3439 HG12 VAL P 669       9.049  -2.753  31.773  0.00  0.00      PROA  
ATOM   3440 HG13 VAL P 669      10.679  -2.138  31.475  0.00  0.00      PROA  
ATOM   3441  CG2 VAL P 669      12.096  -3.463  33.405  0.00  0.00      PROA  
ATOM   3442 HG21 VAL P 669      12.747  -3.171  32.553  0.00  0.00      PROA  
ATOM   3443 HG22 VAL P 669      12.524  -4.357  33.906  0.00  0.00      PROA  
ATOM   3444 HG23 VAL P 669      12.086  -2.622  34.131  0.00  0.00      PROA  
ATOM   3445    C VAL P 669       8.333  -4.077  33.874  0.00  0.00      PROA  
ATOM   3446    O VAL P 669       7.591  -3.229  34.353  0.00  0.00      PROA  
ATOM   3447    N SER P 670       7.850  -5.113  33.235  0.00  0.00      PROA  
ATOM   3448   HN SER P 670       8.558  -5.730  32.901  0.00  0.00      PROA  
ATOM   3449   CA SER P 670       6.432  -5.346  32.936  0.00  0.00      PROA  
ATOM   3450   HA SER P 670       6.234  -4.584  32.197  0.00  0.00      PROA  
ATOM   3451   CB SER P 670       6.318  -6.664  32.130  0.00  0.00      PROA  
ATOM   3452  HB1 SER P 670       6.575  -7.561  32.733  0.00  0.00      PROA  
ATOM   3453  HB2 SER P 670       6.923  -6.711  31.200  0.00  0.00      PROA  
ATOM   3454   OG SER P 670       4.954  -6.769  31.768  0.00  0.00      PROA  
ATOM   3455  HG1 SER P 670       4.918  -6.245  30.965  0.00  0.00      PROA  
ATOM   3456    C SER P 670       5.452  -5.345  34.171  0.00  0.00      PROA  
ATOM   3457    O SER P 670       4.306  -4.891  34.123  0.00  0.00      PROA  
ATOM   3458    N GLU P 671       5.919  -5.923  35.392  0.00  0.00      PROA  
ATOM   3459   HN GLU P 671       6.738  -6.489  35.346  0.00  0.00      PROA  
ATOM   3460   CA GLU P 671       5.199  -5.899  36.619  0.00  0.00      PROA  
ATOM   3461   HA GLU P 671       4.149  -6.019  36.397  0.00  0.00      PROA  
ATOM   3462   CB GLU P 671       5.712  -6.860  37.746  0.00  0.00      PROA  
ATOM   3463  HB1 GLU P 671       5.133  -6.760  38.689  0.00  0.00      PROA  
ATOM   3464  HB2 GLU P 671       6.771  -6.564  37.902  0.00  0.00      PROA  
ATOM   3465   CG GLU P 671       5.717  -8.310  37.334  0.00  0.00      PROA  
ATOM   3466  HG1 GLU P 671       6.123  -8.436  36.308  0.00  0.00      PROA  
ATOM   3467  HG2 GLU P 671       4.726  -8.790  37.191  0.00  0.00      PROA  
ATOM   3468   CD GLU P 671       6.543  -9.079  38.354  0.00  0.00      PROA  
ATOM   3469  OE1 GLU P 671       7.764  -8.975  38.427  0.00  0.00      PROA  
ATOM   3470  OE2 GLU P 671       5.998  -9.911  39.179  0.00  0.00      PROA  
ATOM   3471    C GLU P 671       5.261  -4.496  37.279  0.00  0.00      PROA  
ATOM   3472    O GLU P 671       4.310  -4.019  37.849  0.00  0.00      PROA  
ATOM   3473    N CYS P 672       6.407  -3.848  37.071  0.00  0.00      PROA  
ATOM   3474   HN CYS P 672       7.222  -4.305  36.723  0.00  0.00      PROA  
ATOM   3475   CA CYS P 672       6.715  -2.503  37.480  0.00  0.00      PROA  
ATOM   3476   HA CYS P 672       6.622  -2.355  38.546  0.00  0.00      PROA  
ATOM   3477   CB CYS P 672       8.207  -2.128  37.225  0.00  0.00      PROA  
ATOM   3478  HB1 CYS P 672       8.440  -2.128  36.139  0.00  0.00      PROA  
ATOM   3479  HB2 CYS P 672       8.718  -2.873  37.871  0.00  0.00      PROA  
ATOM   3480   SG CYS P 672       8.810  -0.494  37.781  0.00  0.00      PROA  
ATOM   3481    C CYS P 672       5.703  -1.477  36.853  0.00  0.00      PROA  
ATOM   3482    O CYS P 672       5.288  -0.534  37.518  0.00  0.00      PROA  
ATOM   3483    N GLN P 673       5.335  -1.697  35.568  0.00  0.00      PROA  
ATOM   3484   HN GLN P 673       5.697  -2.510  35.119  0.00  0.00      PROA  
ATOM   3485   CA GLN P 673       4.291  -0.979  34.923  0.00  0.00      PROA  
ATOM   3486   HA GLN P 673       4.443   0.007  35.336  0.00  0.00      PROA  
ATOM   3487   CB GLN P 673       4.420  -0.958  33.396  0.00  0.00      PROA  
ATOM   3488  HB1 GLN P 673       3.636  -0.247  33.059  0.00  0.00      PROA  
ATOM   3489  HB2 GLN P 673       4.268  -1.925  32.871  0.00  0.00      PROA  
ATOM   3490   CG GLN P 673       5.659  -0.250  32.783  0.00  0.00      PROA  
ATOM   3491  HG1 GLN P 673       5.387   0.134  31.777  0.00  0.00      PROA  
ATOM   3492  HG2 GLN P 673       6.412  -1.041  32.581  0.00  0.00      PROA  
ATOM   3493   CD GLN P 673       6.191   0.833  33.681  0.00  0.00      PROA  
ATOM   3494  OE1 GLN P 673       5.523   1.872  33.977  0.00  0.00      PROA  
ATOM   3495  NE2 GLN P 673       7.349   0.658  34.322  0.00  0.00      PROA  
ATOM   3496 HE21 GLN P 673       7.657   1.461  34.832  0.00  0.00      PROA  
ATOM   3497 HE22 GLN P 673       7.844  -0.204  34.218  0.00  0.00      PROA  
ATOM   3498    C GLN P 673       2.846  -1.348  35.327  0.00  0.00      PROA  
ATOM   3499    O GLN P 673       2.029  -0.482  35.626  0.00  0.00      PROA  
ATOM   3500    N GLU P 674       2.407  -2.616  35.261  0.00  0.00      PROA  
ATOM   3501   HN GLU P 674       3.004  -3.360  34.971  0.00  0.00      PROA  
ATOM   3502   CA GLU P 674       1.042  -2.828  35.670  0.00  0.00      PROA  
ATOM   3503   HA GLU P 674       0.340  -2.280  35.059  0.00  0.00      PROA  
ATOM   3504   CB GLU P 674       0.701  -4.347  35.450  0.00  0.00      PROA  
ATOM   3505  HB1 GLU P 674       1.471  -5.107  35.705  0.00  0.00      PROA  
ATOM   3506  HB2 GLU P 674       0.648  -4.463  34.347  0.00  0.00      PROA  
ATOM   3507   CG GLU P 674      -0.617  -4.861  36.116  0.00  0.00      PROA  
ATOM   3508  HG1 GLU P 674      -1.515  -4.291  35.794  0.00  0.00      PROA  
ATOM   3509  HG2 GLU P 674      -0.555  -4.861  37.225  0.00  0.00      PROA  
ATOM   3510   CD GLU P 674      -0.914  -6.285  35.623  0.00  0.00      PROA  
ATOM   3511  OE1 GLU P 674      -1.578  -6.380  34.542  0.00  0.00      PROA  
ATOM   3512  OE2 GLU P 674      -0.531  -7.215  36.364  0.00  0.00      PROA  
ATOM   3513    C GLU P 674       0.597  -2.514  37.108  0.00  0.00      PROA  
ATOM   3514    O GLU P 674      -0.479  -1.965  37.323  0.00  0.00      PROA  
ATOM   3515    N MET P 675       1.497  -2.722  38.128  0.00  0.00      PROA  
ATOM   3516   HN MET P 675       2.194  -3.418  37.973  0.00  0.00      PROA  
ATOM   3517   CA MET P 675       1.239  -2.334  39.529  0.00  0.00      PROA  
ATOM   3518   HA MET P 675       0.175  -2.515  39.568  0.00  0.00      PROA  
ATOM   3519   CB MET P 675       1.891  -3.310  40.572  0.00  0.00      PROA  
ATOM   3520  HB1 MET P 675       1.347  -3.182  41.532  0.00  0.00      PROA  
ATOM   3521  HB2 MET P 675       2.980  -3.094  40.572  0.00  0.00      PROA  
ATOM   3522   CG MET P 675       1.973  -4.791  40.208  0.00  0.00      PROA  
ATOM   3523  HG1 MET P 675       2.604  -4.979  39.313  0.00  0.00      PROA  
ATOM   3524  HG2 MET P 675       0.927  -5.057  39.945  0.00  0.00      PROA  
ATOM   3525   SD MET P 675       2.404  -5.903  41.584  0.00  0.00      PROA  
ATOM   3526   CE MET P 675       2.419  -7.457  40.644  0.00  0.00      PROA  
ATOM   3527  HE1 MET P 675       2.939  -8.302  41.143  0.00  0.00      PROA  
ATOM   3528  HE2 MET P 675       2.930  -7.235  39.683  0.00  0.00      PROA  
ATOM   3529  HE3 MET P 675       1.381  -7.817  40.480  0.00  0.00      PROA  
ATOM   3530    C MET P 675       1.529  -0.877  39.896  0.00  0.00      PROA  
ATOM   3531    O MET P 675       0.944  -0.358  40.850  0.00  0.00      PROA  
ATOM   3532    N HSD P 676       2.333  -0.221  39.038  0.00  0.00      PROA  
ATOM   3533   HN HSD P 676       2.689  -0.812  38.318  0.00  0.00      PROA  
ATOM   3534   CA HSD P 676       2.810   1.120  39.067  0.00  0.00      PROA  
ATOM   3535   HA HSD P 676       3.367   1.174  38.143  0.00  0.00      PROA  
ATOM   3536   CB HSD P 676       1.774   2.283  39.166  0.00  0.00      PROA  
ATOM   3537  HB1 HSD P 676       2.364   3.224  39.143  0.00  0.00      PROA  
ATOM   3538  HB2 HSD P 676       1.312   2.315  40.176  0.00  0.00      PROA  
ATOM   3539  ND1 HSD P 676       0.499   1.408  37.136  0.00  0.00      PROA  
ATOM   3540  HD1 HSD P 676       1.050   0.647  36.793  0.00  0.00      PROA  
ATOM   3541   CG HSD P 676       0.655   2.289  38.148  0.00  0.00      PROA  
ATOM   3542  CE1 HSD P 676      -0.707   1.645  36.574  0.00  0.00      PROA  
ATOM   3543  HE1 HSD P 676      -1.094   1.166  35.675  0.00  0.00      PROA  
ATOM   3544  NE2 HSD P 676      -1.296   2.662  37.230  0.00  0.00      PROA  
ATOM   3545  CD2 HSD P 676      -0.387   3.130  38.196  0.00  0.00      PROA  
ATOM   3546  HD2 HSD P 676      -0.729   3.776  38.995  0.00  0.00      PROA  
ATOM   3547    C HSD P 676       3.891   1.364  40.180  0.00  0.00      PROA  
ATOM   3548    O HSD P 676       3.705   2.035  41.168  0.00  0.00      PROA  
ATOM   3549    N GLY P 677       5.004   0.733  40.045  0.00  0.00      PROA  
ATOM   3550   HN GLY P 677       5.266   0.150  39.280  0.00  0.00      PROA  
ATOM   3551   CA GLY P 677       5.991   0.703  41.080  0.00  0.00      PROA  
ATOM   3552  HA1 GLY P 677       6.418  -0.273  40.904  0.00  0.00      PROA  
ATOM   3553  HA2 GLY P 677       5.675   0.731  42.112  0.00  0.00      PROA  
ATOM   3554    C GLY P 677       7.008   1.781  40.811  0.00  0.00      PROA  
ATOM   3555    O GLY P 677       7.018   2.361  39.791  0.00  0.00      PROA  
ATOM   3556    N GLU P 678       7.991   1.879  41.733  0.00  0.00      PROA  
ATOM   3557   HN GLU P 678       7.909   1.330  42.561  0.00  0.00      PROA  
ATOM   3558   CA GLU P 678       9.012   2.930  41.737  0.00  0.00      PROA  
ATOM   3559   HA GLU P 678       8.781   3.576  40.904  0.00  0.00      PROA  
ATOM   3560   CB GLU P 678       8.906   4.009  42.958  0.00  0.00      PROA  
ATOM   3561  HB1 GLU P 678       9.808   4.652  43.034  0.00  0.00      PROA  
ATOM   3562  HB2 GLU P 678       8.695   3.468  43.905  0.00  0.00      PROA  
ATOM   3563   CG GLU P 678       7.624   4.910  42.727  0.00  0.00      PROA  
ATOM   3564  HG1 GLU P 678       6.699   4.453  43.140  0.00  0.00      PROA  
ATOM   3565  HG2 GLU P 678       7.491   5.051  41.633  0.00  0.00      PROA  
ATOM   3566   CD GLU P 678       7.728   6.311  43.326  0.00  0.00      PROA  
ATOM   3567  OE1 GLU P 678       8.364   7.217  42.700  0.00  0.00      PROA  
ATOM   3568  OE2 GLU P 678       7.469   6.435  44.541  0.00  0.00      PROA  
ATOM   3569    C GLU P 678      10.334   2.486  41.395  0.00  0.00      PROA  
ATOM   3570    O GLU P 678      10.901   1.643  42.111  0.00  0.00      PROA  
ATOM   3571    N PHE P 679      10.907   2.959  40.227  0.00  0.00      PROA  
ATOM   3572   HN PHE P 679      10.415   3.541  39.584  0.00  0.00      PROA  
ATOM   3573   CA PHE P 679      12.308   2.847  39.977  0.00  0.00      PROA  
ATOM   3574   HA PHE P 679      12.515   1.787  39.954  0.00  0.00      PROA  
ATOM   3575   CB PHE P 679      12.655   3.531  38.605  0.00  0.00      PROA  
ATOM   3576  HB1 PHE P 679      13.759   3.653  38.594  0.00  0.00      PROA  
ATOM   3577  HB2 PHE P 679      12.110   4.497  38.532  0.00  0.00      PROA  
ATOM   3578   CG PHE P 679      12.156   2.598  37.459  0.00  0.00      PROA  
ATOM   3579  CD1 PHE P 679      12.378   1.231  37.358  0.00  0.00      PROA  
ATOM   3580  HD1 PHE P 679      12.957   0.764  38.140  0.00  0.00      PROA  
ATOM   3581  CE1 PHE P 679      11.914   0.536  36.277  0.00  0.00      PROA  
ATOM   3582  HE1 PHE P 679      12.052  -0.534  36.220  0.00  0.00      PROA  
ATOM   3583   CZ PHE P 679      11.044   1.125  35.390  0.00  0.00      PROA  
ATOM   3584   HZ PHE P 679      10.671   0.585  34.533  0.00  0.00      PROA  
ATOM   3585  CD2 PHE P 679      11.332   3.216  36.487  0.00  0.00      PROA  
ATOM   3586  HD2 PHE P 679      11.201   4.280  36.623  0.00  0.00      PROA  
ATOM   3587  CE2 PHE P 679      10.785   2.522  35.401  0.00  0.00      PROA  
ATOM   3588  HE2 PHE P 679      10.046   2.929  34.726  0.00  0.00      PROA  
ATOM   3589    C PHE P 679      13.178   3.438  41.078  0.00  0.00      PROA  
ATOM   3590    O PHE P 679      13.184   4.640  41.496  0.00  0.00      PROA  
ATOM   3591    N ILE P 680      14.045   2.565  41.585  0.00  0.00      PROA  
ATOM   3592   HN ILE P 680      13.803   1.608  41.446  0.00  0.00      PROA  
ATOM   3593   CA ILE P 680      15.104   2.984  42.436  0.00  0.00      PROA  
ATOM   3594   HA ILE P 680      15.291   4.039  42.299  0.00  0.00      PROA  
ATOM   3595   CB ILE P 680      14.694   2.721  43.953  0.00  0.00      PROA  
ATOM   3596   HB ILE P 680      13.684   3.076  44.250  0.00  0.00      PROA  
ATOM   3597  CG2 ILE P 680      14.730   1.163  44.083  0.00  0.00      PROA  
ATOM   3598 HG21 ILE P 680      14.530   0.842  45.128  0.00  0.00      PROA  
ATOM   3599 HG22 ILE P 680      15.757   0.820  43.833  0.00  0.00      PROA  
ATOM   3600 HG23 ILE P 680      13.966   0.781  43.373  0.00  0.00      PROA  
ATOM   3601  CG1 ILE P 680      15.616   3.358  45.031  0.00  0.00      PROA  
ATOM   3602 HG11 ILE P 680      16.698   3.231  44.810  0.00  0.00      PROA  
ATOM   3603 HG12 ILE P 680      15.313   2.968  46.026  0.00  0.00      PROA  
ATOM   3604   CD ILE P 680      15.542   4.926  45.131  0.00  0.00      PROA  
ATOM   3605  HD1 ILE P 680      14.487   5.275  45.140  0.00  0.00      PROA  
ATOM   3606  HD2 ILE P 680      16.019   5.517  44.320  0.00  0.00      PROA  
ATOM   3607  HD3 ILE P 680      15.952   5.315  46.088  0.00  0.00      PROA  
ATOM   3608    C ILE P 680      16.414   2.375  41.986  0.00  0.00      PROA  
ATOM   3609    O ILE P 680      16.423   1.442  41.189  0.00  0.00      PROA  
ATOM   3610    N GLY P 681      17.576   2.971  42.460  0.00  0.00      PROA  
ATOM   3611   HN GLY P 681      17.588   3.672  43.168  0.00  0.00      PROA  
ATOM   3612   CA GLY P 681      18.928   2.626  41.858  0.00  0.00      PROA  
ATOM   3613  HA1 GLY P 681      18.833   1.630  41.451  0.00  0.00      PROA  
ATOM   3614  HA2 GLY P 681      19.735   2.686  42.575  0.00  0.00      PROA  
ATOM   3615    C GLY P 681      19.132   3.627  40.754  0.00  0.00      PROA  
ATOM   3616    O GLY P 681      18.170   4.211  40.232  0.00  0.00      PROA  
ATOM   3617    N SER P 682      20.419   3.852  40.280  0.00  0.00      PROA  
ATOM   3618   HN SER P 682      21.139   3.221  40.557  0.00  0.00      PROA  
ATOM   3619   CA SER P 682      20.851   4.895  39.384  0.00  0.00      PROA  
ATOM   3620   HA SER P 682      20.104   5.650  39.189  0.00  0.00      PROA  
ATOM   3621   CB SER P 682      22.132   5.636  39.858  0.00  0.00      PROA  
ATOM   3622  HB1 SER P 682      22.143   6.611  39.325  0.00  0.00      PROA  
ATOM   3623  HB2 SER P 682      22.956   4.974  39.517  0.00  0.00      PROA  
ATOM   3624   OG SER P 682      22.095   5.844  41.299  0.00  0.00      PROA  
ATOM   3625  HG1 SER P 682      21.893   5.000  41.710  0.00  0.00      PROA  
ATOM   3626    C SER P 682      21.223   4.408  37.986  0.00  0.00      PROA  
ATOM   3627    O SER P 682      21.866   5.127  37.256  0.00  0.00      PROA  
ATOM   3628    N ALA P 683      20.771   3.266  37.510  0.00  0.00      PROA  
ATOM   3629   HN ALA P 683      20.157   2.697  38.051  0.00  0.00      PROA  
ATOM   3630   CA ALA P 683      21.020   2.748  36.148  0.00  0.00      PROA  
ATOM   3631   HA ALA P 683      21.776   3.287  35.596  0.00  0.00      PROA  
ATOM   3632   CB ALA P 683      21.621   1.315  36.444  0.00  0.00      PROA  
ATOM   3633  HB1 ALA P 683      22.458   1.300  37.175  0.00  0.00      PROA  
ATOM   3634  HB2 ALA P 683      22.015   0.825  35.528  0.00  0.00      PROA  
ATOM   3635  HB3 ALA P 683      20.864   0.574  36.781  0.00  0.00      PROA  
ATOM   3636    C ALA P 683      19.744   2.616  35.327  0.00  0.00      PROA  
ATOM   3637    O ALA P 683      19.802   2.163  34.197  0.00  0.00      PROA  
ATOM   3638    N CYS P 684      18.569   3.054  35.850  0.00  0.00      PROA  
ATOM   3639   HN CYS P 684      18.548   3.447  36.766  0.00  0.00      PROA  
ATOM   3640   CA CYS P 684      17.272   2.692  35.329  0.00  0.00      PROA  
ATOM   3641   HA CYS P 684      17.250   1.654  35.028  0.00  0.00      PROA  
ATOM   3642   CB CYS P 684      16.035   2.996  36.275  0.00  0.00      PROA  
ATOM   3643  HB1 CYS P 684      16.067   4.085  36.496  0.00  0.00      PROA  
ATOM   3644  HB2 CYS P 684      15.080   2.733  35.772  0.00  0.00      PROA  
ATOM   3645   SG CYS P 684      16.079   2.095  37.800  0.00  0.00      PROA  
ATOM   3646    C CYS P 684      16.889   3.340  33.968  0.00  0.00      PROA  
ATOM   3647    O CYS P 684      16.341   2.743  33.028  0.00  0.00      PROA  
ATOM   3648    N GLY P 685      17.158   4.668  33.862  0.00  0.00      PROA  
ATOM   3649   HN GLY P 685      17.769   5.055  34.549  0.00  0.00      PROA  
ATOM   3650   CA GLY P 685      16.467   5.651  32.943  0.00  0.00      PROA  
ATOM   3651  HA1 GLY P 685      16.475   5.265  31.934  0.00  0.00      PROA  
ATOM   3652  HA2 GLY P 685      16.933   6.601  33.159  0.00  0.00      PROA  
ATOM   3653    C GLY P 685      14.927   5.819  33.139  0.00  0.00      PROA  
ATOM   3654    O GLY P 685      14.336   5.125  33.902  0.00  0.00      PROA  
ATOM   3655    N HSD P 686      14.352   6.755  32.421  0.00  0.00      PROA  
ATOM   3656   HN HSD P 686      14.774   7.382  31.770  0.00  0.00      PROA  
ATOM   3657   CA HSD P 686      12.975   7.209  32.736  0.00  0.00      PROA  
ATOM   3658   HA HSD P 686      12.832   7.280  33.804  0.00  0.00      PROA  
ATOM   3659   CB HSD P 686      12.737   8.530  32.006  0.00  0.00      PROA  
ATOM   3660  HB1 HSD P 686      12.859   8.338  30.919  0.00  0.00      PROA  
ATOM   3661  HB2 HSD P 686      13.532   9.245  32.310  0.00  0.00      PROA  
ATOM   3662  ND1 HSD P 686      10.875  10.229  31.605  0.00  0.00      PROA  
ATOM   3663  HD1 HSD P 686      11.328  10.667  30.828  0.00  0.00      PROA  
ATOM   3664   CG HSD P 686      11.501   9.264  32.396  0.00  0.00      PROA  
ATOM   3665  CE1 HSD P 686       9.731  10.515  32.207  0.00  0.00      PROA  
ATOM   3666  HE1 HSD P 686       9.017  11.236  31.809  0.00  0.00      PROA  
ATOM   3667  NE2 HSD P 686       9.540   9.788  33.350  0.00  0.00      PROA  
ATOM   3668  CD2 HSD P 686      10.675   9.001  33.423  0.00  0.00      PROA  
ATOM   3669  HD2 HSD P 686      10.700   8.411  34.331  0.00  0.00      PROA  
ATOM   3670    C HSD P 686      11.864   6.220  32.374  0.00  0.00      PROA  
ATOM   3671    O HSD P 686      10.895   6.055  33.175  0.00  0.00      PROA  
ATOM   3672    N HSD P 687      11.948   5.473  31.282  0.00  0.00      PROA  
ATOM   3673   HN HSD P 687      12.526   5.861  30.568  0.00  0.00      PROA  
ATOM   3674   CA HSD P 687      10.931   4.459  30.911  0.00  0.00      PROA  
ATOM   3675   HA HSD P 687      10.024   4.651  31.464  0.00  0.00      PROA  
ATOM   3676   CB HSD P 687      10.782   4.528  29.403  0.00  0.00      PROA  
ATOM   3677  HB1 HSD P 687       9.944   3.886  29.055  0.00  0.00      PROA  
ATOM   3678  HB2 HSD P 687      11.767   4.168  29.037  0.00  0.00      PROA  
ATOM   3679  ND1 HSD P 687       9.595   6.817  29.439  0.00  0.00      PROA  
ATOM   3680  HD1 HSD P 687       9.032   6.772  30.264  0.00  0.00      PROA  
ATOM   3681   CG HSD P 687      10.587   5.976  28.981  0.00  0.00      PROA  
ATOM   3682  CE1 HSD P 687       9.583   7.884  28.616  0.00  0.00      PROA  
ATOM   3683  HE1 HSD P 687       9.123   8.845  28.849  0.00  0.00      PROA  
ATOM   3684  NE2 HSD P 687      10.565   7.817  27.724  0.00  0.00      PROA  
ATOM   3685  CD2 HSD P 687      11.188   6.583  27.981  0.00  0.00      PROA  
ATOM   3686  HD2 HSD P 687      12.118   6.365  27.470  0.00  0.00      PROA  
ATOM   3687    C HSD P 687      11.394   3.079  31.301  0.00  0.00      PROA  
ATOM   3688    O HSD P 687      10.768   2.013  31.137  0.00  0.00      PROA  
ATOM   3689    N GLY P 688      12.504   3.024  32.046  0.00  0.00      PROA  
ATOM   3690   HN GLY P 688      13.023   3.869  32.151  0.00  0.00      PROA  
ATOM   3691   CA GLY P 688      13.058   1.736  32.507  0.00  0.00      PROA  
ATOM   3692  HA1 GLY P 688      12.265   1.007  32.423  0.00  0.00      PROA  
ATOM   3693  HA2 GLY P 688      13.398   1.960  33.507  0.00  0.00      PROA  
ATOM   3694    C GLY P 688      14.149   1.120  31.629  0.00  0.00      PROA  
ATOM   3695    O GLY P 688      14.331   1.610  30.500  0.00  0.00      PROA  
ATOM   3696    N PRO P 689      14.853   0.070  32.097  0.00  0.00      PROA  
ATOM   3697   CD PRO P 689      14.582  -0.589  33.417  0.00  0.00      PROA  
ATOM   3698  HD1 PRO P 689      13.626  -1.155  33.407  0.00  0.00      PROA  
ATOM   3699  HD2 PRO P 689      14.585   0.268  34.124  0.00  0.00      PROA  
ATOM   3700   CA PRO P 689      16.085  -0.392  31.533  0.00  0.00      PROA  
ATOM   3701   HA PRO P 689      16.821   0.337  31.842  0.00  0.00      PROA  
ATOM   3702   CB PRO P 689      16.245  -1.724  32.171  0.00  0.00      PROA  
ATOM   3703  HB1 PRO P 689      17.296  -2.049  32.017  0.00  0.00      PROA  
ATOM   3704  HB2 PRO P 689      15.641  -2.462  31.602  0.00  0.00      PROA  
ATOM   3705   CG PRO P 689      15.704  -1.593  33.623  0.00  0.00      PROA  
ATOM   3706  HG1 PRO P 689      15.404  -2.606  33.968  0.00  0.00      PROA  
ATOM   3707  HG2 PRO P 689      16.572  -1.188  34.186  0.00  0.00      PROA  
ATOM   3708    C PRO P 689      16.345  -0.436  30.067  0.00  0.00      PROA  
ATOM   3709    O PRO P 689      15.552  -0.883  29.223  0.00  0.00      PROA  
ATOM   3710    N TYR P 690      17.549   0.000  29.599  0.00  0.00      PROA  
ATOM   3711   HN TYR P 690      18.223   0.383  30.226  0.00  0.00      PROA  
ATOM   3712   CA TYR P 690      17.907   0.287  28.250  0.00  0.00      PROA  
ATOM   3713   HA TYR P 690      17.112   0.852  27.786  0.00  0.00      PROA  
ATOM   3714   CB TYR P 690      19.210   1.169  28.149  0.00  0.00      PROA  
ATOM   3715  HB1 TYR P 690      19.530   1.492  27.135  0.00  0.00      PROA  
ATOM   3716  HB2 TYR P 690      20.096   0.684  28.613  0.00  0.00      PROA  
ATOM   3717   CG TYR P 690      19.027   2.491  28.925  0.00  0.00      PROA  
ATOM   3718  CD1 TYR P 690      18.372   3.530  28.261  0.00  0.00      PROA  
ATOM   3719  HD1 TYR P 690      17.959   3.433  27.268  0.00  0.00      PROA  
ATOM   3720  CE1 TYR P 690      18.450   4.784  28.872  0.00  0.00      PROA  
ATOM   3721  HE1 TYR P 690      18.047   5.625  28.327  0.00  0.00      PROA  
ATOM   3722   CZ TYR P 690      18.824   4.927  30.264  0.00  0.00      PROA  
ATOM   3723   OH TYR P 690      18.818   6.171  30.910  0.00  0.00      PROA  
ATOM   3724   HH TYR P 690      19.413   5.913  31.618  0.00  0.00      PROA  
ATOM   3725  CD2 TYR P 690      19.337   2.594  30.304  0.00  0.00      PROA  
ATOM   3726  HD2 TYR P 690      19.813   1.801  30.861  0.00  0.00      PROA  
ATOM   3727  CE2 TYR P 690      19.194   3.826  30.973  0.00  0.00      PROA  
ATOM   3728  HE2 TYR P 690      19.548   4.011  31.976  0.00  0.00      PROA  
ATOM   3729    C TYR P 690      18.011  -0.990  27.379  0.00  0.00      PROA  
ATOM   3730    O TYR P 690      18.259  -2.100  27.882  0.00  0.00      PROA  
ATOM   3731    N THR P 691      17.935  -0.898  26.092  0.00  0.00      PROA  
ATOM   3732   HN THR P 691      17.457  -0.104  25.723  0.00  0.00      PROA  
ATOM   3733   CA THR P 691      18.377  -1.958  25.243  0.00  0.00      PROA  
ATOM   3734   HA THR P 691      19.093  -2.620  25.707  0.00  0.00      PROA  
ATOM   3735   CB THR P 691      17.153  -2.781  24.707  0.00  0.00      PROA  
ATOM   3736   HB THR P 691      16.614  -2.253  23.891  0.00  0.00      PROA  
ATOM   3737  OG1 THR P 691      16.273  -3.324  25.650  0.00  0.00      PROA  
ATOM   3738  HG1 THR P 691      16.731  -4.015  26.134  0.00  0.00      PROA  
ATOM   3739  CG2 THR P 691      17.775  -4.077  23.994  0.00  0.00      PROA  
ATOM   3740 HG21 THR P 691      18.700  -3.823  23.433  0.00  0.00      PROA  
ATOM   3741 HG22 THR P 691      17.044  -4.466  23.253  0.00  0.00      PROA  
ATOM   3742 HG23 THR P 691      18.073  -4.903  24.675  0.00  0.00      PROA  
ATOM   3743    C THR P 691      19.066  -1.240  24.021  0.00  0.00      PROA  
ATOM   3744    O THR P 691      18.420  -1.046  23.037  0.00  0.00      PROA  
ATOM   3745    N PRO P 692      20.346  -0.804  23.950  0.00  0.00      PROA  
ATOM   3746   CD PRO P 692      21.183  -0.520  25.149  0.00  0.00      PROA  
ATOM   3747  HD1 PRO P 692      21.380  -1.423  25.766  0.00  0.00      PROA  
ATOM   3748  HD2 PRO P 692      20.637   0.194  25.802  0.00  0.00      PROA  
ATOM   3749   CA PRO P 692      20.817  -0.081  22.689  0.00  0.00      PROA  
ATOM   3750   HA PRO P 692      19.971   0.408  22.230  0.00  0.00      PROA  
ATOM   3751   CB PRO P 692      21.814   0.924  23.314  0.00  0.00      PROA  
ATOM   3752  HB1 PRO P 692      21.437   1.864  23.770  0.00  0.00      PROA  
ATOM   3753  HB2 PRO P 692      22.602   1.288  22.621  0.00  0.00      PROA  
ATOM   3754   CG PRO P 692      22.385   0.245  24.562  0.00  0.00      PROA  
ATOM   3755  HG1 PRO P 692      23.215  -0.452  24.315  0.00  0.00      PROA  
ATOM   3756  HG2 PRO P 692      22.709   1.018  25.293  0.00  0.00      PROA  
ATOM   3757    C PRO P 692      21.489  -0.965  21.650  0.00  0.00      PROA  
ATOM   3758    O PRO P 692      21.716  -0.529  20.542  0.00  0.00      PROA  
ATOM   3759    N ASP P 693      21.841  -2.205  22.021  0.00  0.00      PROA  
ATOM   3760   HN ASP P 693      21.676  -2.494  22.961  0.00  0.00      PROA  
ATOM   3761   CA ASP P 693      22.354  -3.138  20.996  0.00  0.00      PROA  
ATOM   3762   HA ASP P 693      23.245  -2.627  20.662  0.00  0.00      PROA  
ATOM   3763   CB ASP P 693      22.998  -4.291  21.716  0.00  0.00      PROA  
ATOM   3764  HB1 ASP P 693      23.831  -3.909  22.343  0.00  0.00      PROA  
ATOM   3765  HB2 ASP P 693      23.516  -5.030  21.068  0.00  0.00      PROA  
ATOM   3766   CG ASP P 693      22.053  -5.170  22.529  0.00  0.00      PROA  
ATOM   3767  OD1 ASP P 693      22.427  -6.399  22.686  0.00  0.00      PROA  
ATOM   3768  OD2 ASP P 693      21.111  -4.675  23.146  0.00  0.00      PROA  
ATOM   3769    C ASP P 693      21.266  -3.574  19.925  0.00  0.00      PROA  
ATOM   3770    O ASP P 693      21.539  -3.633  18.743  0.00  0.00      PROA  
ATOM   3771    N VAL P 694      20.011  -3.799  20.372  0.00  0.00      PROA  
ATOM   3772   HN VAL P 694      19.884  -3.960  21.348  0.00  0.00      PROA  
ATOM   3773   CA VAL P 694      18.874  -3.805  19.438  0.00  0.00      PROA  
ATOM   3774   HA VAL P 694      19.074  -4.515  18.649  0.00  0.00      PROA  
ATOM   3775   CB VAL P 694      17.660  -4.155  20.231  0.00  0.00      PROA  
ATOM   3776   HB VAL P 694      17.449  -3.413  21.031  0.00  0.00      PROA  
ATOM   3777  CG1 VAL P 694      16.519  -4.219  19.206  0.00  0.00      PROA  
ATOM   3778 HG11 VAL P 694      16.125  -3.184  19.118  0.00  0.00      PROA  
ATOM   3779 HG12 VAL P 694      15.682  -4.813  19.632  0.00  0.00      PROA  
ATOM   3780 HG13 VAL P 694      16.724  -4.654  18.204  0.00  0.00      PROA  
ATOM   3781  CG2 VAL P 694      17.847  -5.524  20.865  0.00  0.00      PROA  
ATOM   3782 HG21 VAL P 694      18.277  -5.386  21.881  0.00  0.00      PROA  
ATOM   3783 HG22 VAL P 694      18.547  -6.242  20.387  0.00  0.00      PROA  
ATOM   3784 HG23 VAL P 694      16.895  -6.055  21.081  0.00  0.00      PROA  
ATOM   3785    C VAL P 694      18.630  -2.507  18.723  0.00  0.00      PROA  
ATOM   3786    O VAL P 694      18.410  -2.472  17.495  0.00  0.00      PROA  
ATOM   3787    N LEU P 695      18.650  -1.289  19.376  0.00  0.00      PROA  
ATOM   3788   HN LEU P 695      18.605  -1.270  20.372  0.00  0.00      PROA  
ATOM   3789   CA LEU P 695      18.422   0.056  18.688  0.00  0.00      PROA  
ATOM   3790   HA LEU P 695      17.448   0.084  18.222  0.00  0.00      PROA  
ATOM   3791   CB LEU P 695      18.411   1.176  19.784  0.00  0.00      PROA  
ATOM   3792  HB1 LEU P 695      19.364   1.108  20.351  0.00  0.00      PROA  
ATOM   3793  HB2 LEU P 695      17.550   1.020  20.468  0.00  0.00      PROA  
ATOM   3794   CG LEU P 695      18.525   2.695  19.254  0.00  0.00      PROA  
ATOM   3795   HG LEU P 695      19.330   2.758  18.490  0.00  0.00      PROA  
ATOM   3796  CD1 LEU P 695      17.256   3.002  18.488  0.00  0.00      PROA  
ATOM   3797 HD11 LEU P 695      17.395   3.980  17.980  0.00  0.00      PROA  
ATOM   3798 HD12 LEU P 695      16.284   3.025  19.026  0.00  0.00      PROA  
ATOM   3799 HD13 LEU P 695      17.237   2.263  17.659  0.00  0.00      PROA  
ATOM   3800  CD2 LEU P 695      18.802   3.756  20.367  0.00  0.00      PROA  
ATOM   3801 HD21 LEU P 695      18.046   3.814  21.179  0.00  0.00      PROA  
ATOM   3802 HD22 LEU P 695      18.894   4.772  19.928  0.00  0.00      PROA  
ATOM   3803 HD23 LEU P 695      19.773   3.532  20.858  0.00  0.00      PROA  
ATOM   3804    C LEU P 695      19.371   0.347  17.530  0.00  0.00      PROA  
ATOM   3805    O LEU P 695      18.934   0.664  16.391  0.00  0.00      PROA  
ATOM   3806    N PHE P 696      20.714   0.180  17.736  0.00  0.00      PROA  
ATOM   3807   HN PHE P 696      21.120   0.075  18.641  0.00  0.00      PROA  
ATOM   3808   CA PHE P 696      21.595   0.381  16.647  0.00  0.00      PROA  
ATOM   3809   HA PHE P 696      21.327   1.269  16.094  0.00  0.00      PROA  
ATOM   3810   CB PHE P 696      23.033   0.599  17.200  0.00  0.00      PROA  
ATOM   3811  HB1 PHE P 696      23.760   0.653  16.362  0.00  0.00      PROA  
ATOM   3812  HB2 PHE P 696      23.310  -0.277  17.824  0.00  0.00      PROA  
ATOM   3813   CG PHE P 696      23.182   1.874  18.049  0.00  0.00      PROA  
ATOM   3814  CD1 PHE P 696      23.092   3.097  17.427  0.00  0.00      PROA  
ATOM   3815  HD1 PHE P 696      22.919   3.153  16.362  0.00  0.00      PROA  
ATOM   3816  CE1 PHE P 696      23.502   4.293  18.073  0.00  0.00      PROA  
ATOM   3817  HE1 PHE P 696      23.426   5.243  17.565  0.00  0.00      PROA  
ATOM   3818   CZ PHE P 696      23.755   4.224  19.466  0.00  0.00      PROA  
ATOM   3819   HZ PHE P 696      24.133   5.125  19.927  0.00  0.00      PROA  
ATOM   3820  CD2 PHE P 696      23.539   1.781  19.419  0.00  0.00      PROA  
ATOM   3821  HD2 PHE P 696      23.701   0.843  19.930  0.00  0.00      PROA  
ATOM   3822  CE2 PHE P 696      23.871   2.966  20.114  0.00  0.00      PROA  
ATOM   3823  HE2 PHE P 696      24.153   2.993  21.156  0.00  0.00      PROA  
ATOM   3824    C PHE P 696      21.629  -0.753  15.603  0.00  0.00      PROA  
ATOM   3825    O PHE P 696      21.601  -0.476  14.428  0.00  0.00      PROA  
ATOM   3826    N TRP P 697      21.491  -2.073  15.862  0.00  0.00      PROA  
ATOM   3827   HN TRP P 697      21.759  -2.434  16.752  0.00  0.00      PROA  
ATOM   3828   CA TRP P 697      21.270  -3.144  15.003  0.00  0.00      PROA  
ATOM   3829   HA TRP P 697      22.123  -3.168  14.341  0.00  0.00      PROA  
ATOM   3830   CB TRP P 697      21.298  -4.464  15.885  0.00  0.00      PROA  
ATOM   3831  HB1 TRP P 697      20.635  -4.482  16.776  0.00  0.00      PROA  
ATOM   3832  HB2 TRP P 697      22.281  -4.428  16.401  0.00  0.00      PROA  
ATOM   3833   CG TRP P 697      21.166  -5.717  15.120  0.00  0.00      PROA  
ATOM   3834  CD1 TRP P 697      20.475  -6.864  15.572  0.00  0.00      PROA  
ATOM   3835  HD1 TRP P 697      20.054  -6.922  16.565  0.00  0.00      PROA  
ATOM   3836  NE1 TRP P 697      20.657  -7.850  14.627  0.00  0.00      PROA  
ATOM   3837  HE1 TRP P 697      20.097  -8.624  14.425  0.00  0.00      PROA  
ATOM   3838  CE2 TRP P 697      21.429  -7.426  13.577  0.00  0.00      PROA  
ATOM   3839  CD2 TRP P 697      21.886  -6.147  13.888  0.00  0.00      PROA  
ATOM   3840  CE3 TRP P 697      22.768  -5.537  12.961  0.00  0.00      PROA  
ATOM   3841  HE3 TRP P 697      23.171  -4.556  13.164  0.00  0.00      PROA  
ATOM   3842  CZ3 TRP P 697      23.158  -6.305  11.845  0.00  0.00      PROA  
ATOM   3843  HZ3 TRP P 697      23.898  -5.903  11.170  0.00  0.00      PROA  
ATOM   3844  CZ2 TRP P 697      21.642  -8.051  12.406  0.00  0.00      PROA  
ATOM   3845  HZ2 TRP P 697      21.233  -9.049  12.349  0.00  0.00      PROA  
ATOM   3846  CH2 TRP P 697      22.509  -7.478  11.536  0.00  0.00      PROA  
ATOM   3847  HH2 TRP P 697      22.807  -7.929  10.601  0.00  0.00      PROA  
ATOM   3848    C TRP P 697      20.100  -3.152  14.129  0.00  0.00      PROA  
ATOM   3849    O TRP P 697      20.267  -3.282  12.906  0.00  0.00      PROA  
ATOM   3850    N SER P 698      18.918  -2.874  14.704  0.00  0.00      PROA  
ATOM   3851   HN SER P 698      18.929  -2.861  15.701  0.00  0.00      PROA  
ATOM   3852   CA SER P 698      17.610  -2.631  13.985  0.00  0.00      PROA  
ATOM   3853   HA SER P 698      17.369  -3.579  13.527  0.00  0.00      PROA  
ATOM   3854   CB SER P 698      16.445  -2.358  15.026  0.00  0.00      PROA  
ATOM   3855  HB1 SER P 698      16.726  -1.496  15.668  0.00  0.00      PROA  
ATOM   3856  HB2 SER P 698      16.354  -3.250  15.682  0.00  0.00      PROA  
ATOM   3857   OG SER P 698      15.154  -2.093  14.592  0.00  0.00      PROA  
ATOM   3858  HG1 SER P 698      15.059  -1.171  14.340  0.00  0.00      PROA  
ATOM   3859    C SER P 698      17.630  -1.536  13.019  0.00  0.00      PROA  
ATOM   3860    O SER P 698      17.310  -1.702  11.855  0.00  0.00      PROA  
ATOM   3861    N CYS P 699      18.245  -0.400  13.459  0.00  0.00      PROA  
ATOM   3862   HN CYS P 699      18.333  -0.172  14.425  0.00  0.00      PROA  
ATOM   3863   CA CYS P 699      18.434   0.713  12.488  0.00  0.00      PROA  
ATOM   3864   HA CYS P 699      17.437   0.827  12.087  0.00  0.00      PROA  
ATOM   3865   CB CYS P 699      18.954   1.934  13.236  0.00  0.00      PROA  
ATOM   3866  HB1 CYS P 699      19.222   2.761  12.546  0.00  0.00      PROA  
ATOM   3867  HB2 CYS P 699      19.841   1.741  13.877  0.00  0.00      PROA  
ATOM   3868   SG CYS P 699      17.680   2.616  14.433  0.00  0.00      PROA  
ATOM   3869  HG1 CYS P 699      17.882   1.668  15.336  0.00  0.00      PROA  
ATOM   3870    C CYS P 699      19.438   0.418  11.355  0.00  0.00      PROA  
ATOM   3871    O CYS P 699      19.185   0.772  10.194  0.00  0.00      PROA  
ATOM   3872    N ILE P 700      20.516  -0.362  11.681  0.00  0.00      PROA  
ATOM   3873   HN ILE P 700      20.711  -0.635  12.620  0.00  0.00      PROA  
ATOM   3874   CA ILE P 700      21.467  -0.964  10.687  0.00  0.00      PROA  
ATOM   3875   HA ILE P 700      21.958  -0.201  10.101  0.00  0.00      PROA  
ATOM   3876   CB ILE P 700      22.611  -1.644  11.381  0.00  0.00      PROA  
ATOM   3877   HB ILE P 700      22.278  -2.149  12.313  0.00  0.00      PROA  
ATOM   3878  CG2 ILE P 700      23.301  -2.719  10.469  0.00  0.00      PROA  
ATOM   3879 HG21 ILE P 700      23.466  -2.174   9.516  0.00  0.00      PROA  
ATOM   3880 HG22 ILE P 700      22.598  -3.568  10.333  0.00  0.00      PROA  
ATOM   3881 HG23 ILE P 700      24.208  -3.105  10.982  0.00  0.00      PROA  
ATOM   3882  CG1 ILE P 700      23.550  -0.534  11.908  0.00  0.00      PROA  
ATOM   3883 HG11 ILE P 700      22.993   0.185  12.547  0.00  0.00      PROA  
ATOM   3884 HG12 ILE P 700      23.968   0.043  11.055  0.00  0.00      PROA  
ATOM   3885   CD ILE P 700      24.605  -1.037  12.861  0.00  0.00      PROA  
ATOM   3886  HD1 ILE P 700      25.353  -1.432  12.140  0.00  0.00      PROA  
ATOM   3887  HD2 ILE P 700      24.214  -1.950  13.357  0.00  0.00      PROA  
ATOM   3888  HD3 ILE P 700      24.983  -0.306  13.608  0.00  0.00      PROA  
ATOM   3889    C ILE P 700      20.750  -1.852   9.644  0.00  0.00      PROA  
ATOM   3890    O ILE P 700      20.871  -1.688   8.415  0.00  0.00      PROA  
ATOM   3891    N LEU P 701      19.952  -2.776  10.097  0.00  0.00      PROA  
ATOM   3892   HN LEU P 701      19.887  -2.938  11.078  0.00  0.00      PROA  
ATOM   3893   CA LEU P 701      19.121  -3.597   9.231  0.00  0.00      PROA  
ATOM   3894   HA LEU P 701      19.778  -4.275   8.707  0.00  0.00      PROA  
ATOM   3895   CB LEU P 701      18.232  -4.502  10.146  0.00  0.00      PROA  
ATOM   3896  HB1 LEU P 701      17.377  -4.973   9.615  0.00  0.00      PROA  
ATOM   3897  HB2 LEU P 701      17.646  -3.809  10.788  0.00  0.00      PROA  
ATOM   3898   CG LEU P 701      18.924  -5.619  10.890  0.00  0.00      PROA  
ATOM   3899   HG LEU P 701      19.800  -5.239  11.457  0.00  0.00      PROA  
ATOM   3900  CD1 LEU P 701      18.021  -6.262  11.986  0.00  0.00      PROA  
ATOM   3901 HD11 LEU P 701      17.335  -5.504  12.420  0.00  0.00      PROA  
ATOM   3902 HD12 LEU P 701      18.685  -6.621  12.801  0.00  0.00      PROA  
ATOM   3903 HD13 LEU P 701      17.387  -7.082  11.586  0.00  0.00      PROA  
ATOM   3904  CD2 LEU P 701      19.406  -6.747  10.077  0.00  0.00      PROA  
ATOM   3905 HD21 LEU P 701      18.671  -6.905   9.258  0.00  0.00      PROA  
ATOM   3906 HD22 LEU P 701      19.321  -7.692  10.656  0.00  0.00      PROA  
ATOM   3907 HD23 LEU P 701      20.464  -6.484   9.864  0.00  0.00      PROA  
ATOM   3908    C LEU P 701      18.185  -2.917   8.302  0.00  0.00      PROA  
ATOM   3909    O LEU P 701      18.049  -3.307   7.177  0.00  0.00      PROA  
ATOM   3910    N PHE P 702      17.476  -1.836   8.722  0.00  0.00      PROA  
ATOM   3911   HN PHE P 702      17.439  -1.605   9.691  0.00  0.00      PROA  
ATOM   3912   CA PHE P 702      16.579  -1.062   7.955  0.00  0.00      PROA  
ATOM   3913   HA PHE P 702      15.800  -1.710   7.582  0.00  0.00      PROA  
ATOM   3914   CB PHE P 702      15.989   0.108   8.885  0.00  0.00      PROA  
ATOM   3915  HB1 PHE P 702      16.813   0.686   9.355  0.00  0.00      PROA  
ATOM   3916  HB2 PHE P 702      15.334  -0.224   9.719  0.00  0.00      PROA  
ATOM   3917   CG PHE P 702      15.208   1.142   8.205  0.00  0.00      PROA  
ATOM   3918  CD1 PHE P 702      13.859   0.783   7.924  0.00  0.00      PROA  
ATOM   3919  HD1 PHE P 702      13.462  -0.170   8.241  0.00  0.00      PROA  
ATOM   3920  CE1 PHE P 702      13.023   1.725   7.247  0.00  0.00      PROA  
ATOM   3921  HE1 PHE P 702      11.972   1.573   7.055  0.00  0.00      PROA  
ATOM   3922   CZ PHE P 702      13.549   3.016   6.991  0.00  0.00      PROA  
ATOM   3923   HZ PHE P 702      12.820   3.647   6.504  0.00  0.00      PROA  
ATOM   3924  CD2 PHE P 702      15.735   2.450   7.926  0.00  0.00      PROA  
ATOM   3925  HD2 PHE P 702      16.751   2.710   8.184  0.00  0.00      PROA  
ATOM   3926  CE2 PHE P 702      14.878   3.391   7.353  0.00  0.00      PROA  
ATOM   3927  HE2 PHE P 702      15.164   4.423   7.214  0.00  0.00      PROA  
ATOM   3928    C PHE P 702      17.328  -0.481   6.791  0.00  0.00      PROA  
ATOM   3929    O PHE P 702      16.868  -0.454   5.658  0.00  0.00      PROA  
ATOM   3930    N PHE P 703      18.550   0.063   7.104  0.00  0.00      PROA  
ATOM   3931   HN PHE P 703      18.865   0.069   8.050  0.00  0.00      PROA  
ATOM   3932   CA PHE P 703      19.312   0.684   6.029  0.00  0.00      PROA  
ATOM   3933   HA PHE P 703      18.546   1.123   5.407  0.00  0.00      PROA  
ATOM   3934   CB PHE P 703      20.346   1.729   6.492  0.00  0.00      PROA  
ATOM   3935  HB1 PHE P 703      20.843   2.058   5.555  0.00  0.00      PROA  
ATOM   3936  HB2 PHE P 703      21.127   1.363   7.193  0.00  0.00      PROA  
ATOM   3937   CG PHE P 703      19.569   2.932   7.013  0.00  0.00      PROA  
ATOM   3938  CD1 PHE P 703      18.777   3.794   6.254  0.00  0.00      PROA  
ATOM   3939  HD1 PHE P 703      18.601   3.465   5.241  0.00  0.00      PROA  
ATOM   3940  CE1 PHE P 703      18.084   4.976   6.773  0.00  0.00      PROA  
ATOM   3941  HE1 PHE P 703      17.414   5.504   6.110  0.00  0.00      PROA  
ATOM   3942   CZ PHE P 703      18.456   5.410   8.073  0.00  0.00      PROA  
ATOM   3943   HZ PHE P 703      17.983   6.250   8.561  0.00  0.00      PROA  
ATOM   3944  CD2 PHE P 703      19.879   3.436   8.337  0.00  0.00      PROA  
ATOM   3945  HD2 PHE P 703      20.551   2.856   8.952  0.00  0.00      PROA  
ATOM   3946  CE2 PHE P 703      19.285   4.532   8.823  0.00  0.00      PROA  
ATOM   3947  HE2 PHE P 703      19.620   4.898   9.782  0.00  0.00      PROA  
ATOM   3948    C PHE P 703      19.900  -0.356   5.153  0.00  0.00      PROA  
ATOM   3949    O PHE P 703      19.720  -0.279   3.902  0.00  0.00      PROA  
ATOM   3950    N ALA P 704      20.341  -1.449   5.831  0.00  0.00      PROA  
ATOM   3951   HN ALA P 704      20.390  -1.415   6.826  0.00  0.00      PROA  
ATOM   3952   CA ALA P 704      20.873  -2.656   5.124  0.00  0.00      PROA  
ATOM   3953   HA ALA P 704      21.742  -2.332   4.571  0.00  0.00      PROA  
ATOM   3954   CB ALA P 704      21.348  -3.666   6.110  0.00  0.00      PROA  
ATOM   3955  HB1 ALA P 704      22.256  -3.206   6.555  0.00  0.00      PROA  
ATOM   3956  HB2 ALA P 704      21.728  -4.516   5.504  0.00  0.00      PROA  
ATOM   3957  HB3 ALA P 704      20.620  -3.966   6.894  0.00  0.00      PROA  
ATOM   3958    C ALA P 704      19.918  -3.285   4.174  0.00  0.00      PROA  
ATOM   3959    O ALA P 704      20.350  -3.644   3.090  0.00  0.00      PROA  
ATOM   3960    N THR P 705      18.651  -3.432   4.579  0.00  0.00      PROA  
ATOM   3961   HN THR P 705      18.414  -3.189   5.517  0.00  0.00      PROA  
ATOM   3962   CA THR P 705      17.510  -3.917   3.825  0.00  0.00      PROA  
ATOM   3963   HA THR P 705      17.840  -4.872   3.445  0.00  0.00      PROA  
ATOM   3964   CB THR P 705      16.286  -4.019   4.654  0.00  0.00      PROA  
ATOM   3965   HB THR P 705      16.266  -2.973   5.029  0.00  0.00      PROA  
ATOM   3966  OG1 THR P 705      16.505  -4.970   5.708  0.00  0.00      PROA  
ATOM   3967  HG1 THR P 705      16.896  -4.445   6.410  0.00  0.00      PROA  
ATOM   3968  CG2 THR P 705      15.133  -4.450   3.769  0.00  0.00      PROA  
ATOM   3969 HG21 THR P 705      15.440  -5.055   2.890  0.00  0.00      PROA  
ATOM   3970 HG22 THR P 705      14.728  -3.543   3.272  0.00  0.00      PROA  
ATOM   3971 HG23 THR P 705      14.310  -4.942   4.330  0.00  0.00      PROA  
ATOM   3972    C THR P 705      17.254  -3.101   2.591  0.00  0.00      PROA  
ATOM   3973    O THR P 705      17.106  -3.806   1.554  0.00  0.00      PROA  
ATOM   3974    N PHE P 706      17.245  -1.726   2.588  0.00  0.00      PROA  
ATOM   3975   HN PHE P 706      17.463  -1.148   3.371  0.00  0.00      PROA  
ATOM   3976   CA PHE P 706      16.839  -1.029   1.444  0.00  0.00      PROA  
ATOM   3977   HA PHE P 706      16.018  -1.527   0.948  0.00  0.00      PROA  
ATOM   3978   CB PHE P 706      16.344   0.293   1.992  0.00  0.00      PROA  
ATOM   3979  HB1 PHE P 706      16.957   0.793   2.772  0.00  0.00      PROA  
ATOM   3980  HB2 PHE P 706      15.336   0.102   2.418  0.00  0.00      PROA  
ATOM   3981   CG PHE P 706      16.232   1.295   0.908  0.00  0.00      PROA  
ATOM   3982  CD1 PHE P 706      15.126   1.188   0.049  0.00  0.00      PROA  
ATOM   3983  HD1 PHE P 706      14.399   0.409   0.226  0.00  0.00      PROA  
ATOM   3984  CE1 PHE P 706      14.909   2.104  -1.020  0.00  0.00      PROA  
ATOM   3985  HE1 PHE P 706      13.949   2.092  -1.514  0.00  0.00      PROA  
ATOM   3986   CZ PHE P 706      15.739   3.186  -1.199  0.00  0.00      PROA  
ATOM   3987   HZ PHE P 706      15.511   3.840  -2.028  0.00  0.00      PROA  
ATOM   3988  CD2 PHE P 706      17.100   2.415   0.681  0.00  0.00      PROA  
ATOM   3989  HD2 PHE P 706      17.934   2.541   1.355  0.00  0.00      PROA  
ATOM   3990  CE2 PHE P 706      16.886   3.333  -0.375  0.00  0.00      PROA  
ATOM   3991  HE2 PHE P 706      17.510   4.214  -0.404  0.00  0.00      PROA  
ATOM   3992    C PHE P 706      17.971  -0.906   0.377  0.00  0.00      PROA  
ATOM   3993    O PHE P 706      17.675  -0.982  -0.817  0.00  0.00      PROA  
ATOM   3994    N ILE P 707      19.262  -0.761   0.774  0.00  0.00      PROA  
ATOM   3995   HN ILE P 707      19.471  -0.539   1.723  0.00  0.00      PROA  
ATOM   3996   CA ILE P 707      20.322  -0.599  -0.233  0.00  0.00      PROA  
ATOM   3997   HA ILE P 707      19.879   0.038  -0.984  0.00  0.00      PROA  
ATOM   3998   CB ILE P 707      21.585   0.139   0.262  0.00  0.00      PROA  
ATOM   3999   HB ILE P 707      21.157   1.124   0.544  0.00  0.00      PROA  
ATOM   4000  CG2 ILE P 707      22.243  -0.527   1.454  0.00  0.00      PROA  
ATOM   4001 HG21 ILE P 707      22.573  -1.506   1.046  0.00  0.00      PROA  
ATOM   4002 HG22 ILE P 707      21.602  -0.734   2.338  0.00  0.00      PROA  
ATOM   4003 HG23 ILE P 707      23.107   0.058   1.834  0.00  0.00      PROA  
ATOM   4004  CG1 ILE P 707      22.484   0.511  -0.877  0.00  0.00      PROA  
ATOM   4005 HG11 ILE P 707      21.942   0.828  -1.794  0.00  0.00      PROA  
ATOM   4006 HG12 ILE P 707      23.020  -0.424  -1.146  0.00  0.00      PROA  
ATOM   4007   CD ILE P 707      23.546   1.608  -0.519  0.00  0.00      PROA  
ATOM   4008  HD1 ILE P 707      22.967   2.534  -0.317  0.00  0.00      PROA  
ATOM   4009  HD2 ILE P 707      24.294   1.879  -1.295  0.00  0.00      PROA  
ATOM   4010  HD3 ILE P 707      24.131   1.363   0.393  0.00  0.00      PROA  
ATOM   4011    C ILE P 707      20.657  -1.895  -0.941  0.00  0.00      PROA  
ATOM   4012    O ILE P 707      20.680  -1.924  -2.174  0.00  0.00      PROA  
ATOM   4013    N VAL P 708      20.648  -3.002  -0.184  0.00  0.00      PROA  
ATOM   4014   HN VAL P 708      20.522  -2.911   0.800  0.00  0.00      PROA  
ATOM   4015   CA VAL P 708      20.824  -4.311  -0.785  0.00  0.00      PROA  
ATOM   4016   HA VAL P 708      21.646  -4.119  -1.458  0.00  0.00      PROA  
ATOM   4017   CB VAL P 708      21.168  -5.360   0.199  0.00  0.00      PROA  
ATOM   4018   HB VAL P 708      20.413  -5.441   1.009  0.00  0.00      PROA  
ATOM   4019  CG1 VAL P 708      21.331  -6.798  -0.497  0.00  0.00      PROA  
ATOM   4020 HG11 VAL P 708      20.408  -7.278  -0.886  0.00  0.00      PROA  
ATOM   4021 HG12 VAL P 708      21.816  -7.410   0.293  0.00  0.00      PROA  
ATOM   4022 HG13 VAL P 708      22.119  -6.780  -1.281  0.00  0.00      PROA  
ATOM   4023  CG2 VAL P 708      22.538  -5.015   0.795  0.00  0.00      PROA  
ATOM   4024 HG21 VAL P 708      23.330  -5.086   0.019  0.00  0.00      PROA  
ATOM   4025 HG22 VAL P 708      22.804  -5.732   1.601  0.00  0.00      PROA  
ATOM   4026 HG23 VAL P 708      22.550  -4.024   1.296  0.00  0.00      PROA  
ATOM   4027    C VAL P 708      19.689  -4.877  -1.670  0.00  0.00      PROA  
ATOM   4028    O VAL P 708      19.969  -5.275  -2.803  0.00  0.00      PROA  
ATOM   4029    N SER P 709      18.438  -4.720  -1.235  0.00  0.00      PROA  
ATOM   4030   HN SER P 709      18.270  -4.473  -0.284  0.00  0.00      PROA  
ATOM   4031   CA SER P 709      17.298  -5.113  -2.097  0.00  0.00      PROA  
ATOM   4032   HA SER P 709      17.478  -6.103  -2.489  0.00  0.00      PROA  
ATOM   4033   CB SER P 709      16.021  -5.213  -1.354  0.00  0.00      PROA  
ATOM   4034  HB1 SER P 709      16.132  -5.866  -0.462  0.00  0.00      PROA  
ATOM   4035  HB2 SER P 709      15.184  -5.643  -1.945  0.00  0.00      PROA  
ATOM   4036   OG SER P 709      15.587  -3.964  -0.805  0.00  0.00      PROA  
ATOM   4037  HG1 SER P 709      16.146  -3.711  -0.066  0.00  0.00      PROA  
ATOM   4038    C SER P 709      17.101  -4.253  -3.400  0.00  0.00      PROA  
ATOM   4039    O SER P 709      16.978  -4.813  -4.487  0.00  0.00      PROA  
ATOM   4040    N SER P 710      17.364  -2.952  -3.389  0.00  0.00      PROA  
ATOM   4041   HN SER P 710      17.516  -2.454  -2.538  0.00  0.00      PROA  
ATOM   4042   CA SER P 710      17.618  -2.192  -4.621  0.00  0.00      PROA  
ATOM   4043   HA SER P 710      16.860  -2.291  -5.384  0.00  0.00      PROA  
ATOM   4044   CB SER P 710      17.537  -0.649  -4.244  0.00  0.00      PROA  
ATOM   4045  HB1 SER P 710      18.432  -0.317  -3.675  0.00  0.00      PROA  
ATOM   4046  HB2 SER P 710      16.681  -0.427  -3.573  0.00  0.00      PROA  
ATOM   4047   OG SER P 710      17.341   0.223  -5.392  0.00  0.00      PROA  
ATOM   4048  HG1 SER P 710      16.912   0.993  -5.012  0.00  0.00      PROA  
ATOM   4049    C SER P 710      18.821  -2.542  -5.426  0.00  0.00      PROA  
ATOM   4050    O SER P 710      18.688  -2.690  -6.641  0.00  0.00      PROA  
ATOM   4051    N THR P 711      19.983  -2.786  -4.800  0.00  0.00      PROA  
ATOM   4052   HN THR P 711      20.104  -2.507  -3.850  0.00  0.00      PROA  
ATOM   4053   CA THR P 711      21.137  -3.320  -5.502  0.00  0.00      PROA  
ATOM   4054   HA THR P 711      21.445  -2.598  -6.245  0.00  0.00      PROA  
ATOM   4055   CB THR P 711      22.402  -3.344  -4.632  0.00  0.00      PROA  
ATOM   4056   HB THR P 711      22.244  -4.143  -3.877  0.00  0.00      PROA  
ATOM   4057  OG1 THR P 711      22.708  -2.090  -4.056  0.00  0.00      PROA  
ATOM   4058  HG1 THR P 711      21.949  -1.904  -3.499  0.00  0.00      PROA  
ATOM   4059  CG2 THR P 711      23.650  -3.642  -5.450  0.00  0.00      PROA  
ATOM   4060 HG21 THR P 711      23.668  -4.699  -5.792  0.00  0.00      PROA  
ATOM   4061 HG22 THR P 711      24.656  -3.357  -5.075  0.00  0.00      PROA  
ATOM   4062 HG23 THR P 711      23.702  -3.067  -6.399  0.00  0.00      PROA  
ATOM   4063    C THR P 711      21.020  -4.623  -6.187  0.00  0.00      PROA  
ATOM   4064    O THR P 711      21.562  -4.774  -7.267  0.00  0.00      PROA  
ATOM   4065    N LEU P 712      20.288  -5.576  -5.656  0.00  0.00      PROA  
ATOM   4066   HN LEU P 712      20.049  -5.562  -4.688  0.00  0.00      PROA  
ATOM   4067   CA LEU P 712      19.882  -6.747  -6.447  0.00  0.00      PROA  
ATOM   4068   HA LEU P 712      20.785  -7.158  -6.874  0.00  0.00      PROA  
ATOM   4069   CB LEU P 712      19.254  -7.884  -5.498  0.00  0.00      PROA  
ATOM   4070  HB1 LEU P 712      19.051  -8.786  -6.113  0.00  0.00      PROA  
ATOM   4071  HB2 LEU P 712      18.368  -7.538  -4.923  0.00  0.00      PROA  
ATOM   4072   CG LEU P 712      20.268  -8.367  -4.468  0.00  0.00      PROA  
ATOM   4073   HG LEU P 712      20.487  -7.518  -3.784  0.00  0.00      PROA  
ATOM   4074  CD1 LEU P 712      19.651  -9.553  -3.662  0.00  0.00      PROA  
ATOM   4075 HD11 LEU P 712      18.672  -9.319  -3.191  0.00  0.00      PROA  
ATOM   4076 HD12 LEU P 712      20.301  -9.815  -2.800  0.00  0.00      PROA  
ATOM   4077 HD13 LEU P 712      19.681 -10.480  -4.275  0.00  0.00      PROA  
ATOM   4078  CD2 LEU P 712      21.627  -8.914  -5.043  0.00  0.00      PROA  
ATOM   4079 HD21 LEU P 712      22.209  -8.133  -5.576  0.00  0.00      PROA  
ATOM   4080 HD22 LEU P 712      21.486  -9.729  -5.784  0.00  0.00      PROA  
ATOM   4081 HD23 LEU P 712      22.148  -9.287  -4.135  0.00  0.00      PROA  
ATOM   4082    C LEU P 712      19.047  -6.528  -7.685  0.00  0.00      PROA  
ATOM   4083    O LEU P 712      19.267  -7.119  -8.750  0.00  0.00      PROA  
ATOM   4084    N LYS P 713      18.034  -5.654  -7.586  0.00  0.00      PROA  
ATOM   4085   HN LYS P 713      17.933  -5.161  -6.726  0.00  0.00      PROA  
ATOM   4086   CA LYS P 713      17.272  -5.134  -8.728  0.00  0.00      PROA  
ATOM   4087   HA LYS P 713      16.727  -5.933  -9.208  0.00  0.00      PROA  
ATOM   4088   CB LYS P 713      16.215  -4.196  -8.255  0.00  0.00      PROA  
ATOM   4089  HB1 LYS P 713      15.688  -3.762  -9.132  0.00  0.00      PROA  
ATOM   4090  HB2 LYS P 713      16.695  -3.358  -7.707  0.00  0.00      PROA  
ATOM   4091   CG LYS P 713      15.096  -4.879  -7.367  0.00  0.00      PROA  
ATOM   4092  HG1 LYS P 713      14.475  -4.036  -6.997  0.00  0.00      PROA  
ATOM   4093  HG2 LYS P 713      15.731  -5.240  -6.530  0.00  0.00      PROA  
ATOM   4094   CD LYS P 713      14.175  -6.019  -7.927  0.00  0.00      PROA  
ATOM   4095  HD1 LYS P 713      13.383  -6.228  -7.177  0.00  0.00      PROA  
ATOM   4096  HD2 LYS P 713      14.801  -6.923  -8.089  0.00  0.00      PROA  
ATOM   4097   CE LYS P 713      13.478  -5.652  -9.306  0.00  0.00      PROA  
ATOM   4098  HE1 LYS P 713      14.174  -5.281 -10.090  0.00  0.00      PROA  
ATOM   4099  HE2 LYS P 713      12.740  -4.844  -9.113  0.00  0.00      PROA  
ATOM   4100   NZ LYS P 713      12.902  -6.812  -9.947  0.00  0.00      PROA  
ATOM   4101  HZ1 LYS P 713      13.210  -7.687  -9.476  0.00  0.00      PROA  
ATOM   4102  HZ2 LYS P 713      13.078  -6.908 -10.968  0.00  0.00      PROA  
ATOM   4103  HZ3 LYS P 713      11.872  -6.674  -9.907  0.00  0.00      PROA  
ATOM   4104    C LYS P 713      18.102  -4.394  -9.738  0.00  0.00      PROA  
ATOM   4105    O LYS P 713      17.808  -4.500 -10.948  0.00  0.00      PROA  
ATOM   4106    N THR P 714      19.117  -3.522  -9.310  0.00  0.00      PROA  
ATOM   4107   HN THR P 714      19.349  -3.437  -8.344  0.00  0.00      PROA  
ATOM   4108   CA THR P 714      19.901  -2.704 -10.241  0.00  0.00      PROA  
ATOM   4109   HA THR P 714      19.281  -2.599 -11.119  0.00  0.00      PROA  
ATOM   4110   CB THR P 714      20.133  -1.299  -9.790  0.00  0.00      PROA  
ATOM   4111   HB THR P 714      19.241  -1.002  -9.198  0.00  0.00      PROA  
ATOM   4112  OG1 THR P 714      20.247  -0.309 -10.818  0.00  0.00      PROA  
ATOM   4113  HG1 THR P 714      20.330  -0.890 -11.577  0.00  0.00      PROA  
ATOM   4114  CG2 THR P 714      21.388  -1.179  -8.872  0.00  0.00      PROA  
ATOM   4115 HG21 THR P 714      21.391  -0.177  -8.394  0.00  0.00      PROA  
ATOM   4116 HG22 THR P 714      22.389  -1.303  -9.339  0.00  0.00      PROA  
ATOM   4117 HG23 THR P 714      21.390  -1.893  -8.021  0.00  0.00      PROA  
ATOM   4118    C THR P 714      21.140  -3.439 -10.787  0.00  0.00      PROA  
ATOM   4119    O THR P 714      21.901  -2.954 -11.566  0.00  0.00      PROA  
ATOM   4120    N PHE P 715      21.238  -4.788 -10.458  0.00  0.00      PROA  
ATOM   4121   HN PHE P 715      20.540  -5.133  -9.836  0.00  0.00      PROA  
ATOM   4122   CA PHE P 715      22.396  -5.635 -10.885  0.00  0.00      PROA  
ATOM   4123   HA PHE P 715      23.260  -4.992 -10.967  0.00  0.00      PROA  
ATOM   4124   CB PHE P 715      22.640  -6.729  -9.826  0.00  0.00      PROA  
ATOM   4125  HB1 PHE P 715      21.690  -7.286  -9.674  0.00  0.00      PROA  
ATOM   4126  HB2 PHE P 715      22.897  -6.274  -8.845  0.00  0.00      PROA  
ATOM   4127   CG PHE P 715      23.822  -7.692 -10.218  0.00  0.00      PROA  
ATOM   4128  CD1 PHE P 715      25.122  -7.359  -9.876  0.00  0.00      PROA  
ATOM   4129  HD1 PHE P 715      25.295  -6.544  -9.188  0.00  0.00      PROA  
ATOM   4130  CE1 PHE P 715      26.172  -8.152 -10.437  0.00  0.00      PROA  
ATOM   4131  HE1 PHE P 715      27.190  -7.853 -10.232  0.00  0.00      PROA  
ATOM   4132   CZ PHE P 715      25.842  -9.251 -11.222  0.00  0.00      PROA  
ATOM   4133   HZ PHE P 715      26.576  -9.931 -11.627  0.00  0.00      PROA  
ATOM   4134  CD2 PHE P 715      23.552  -8.885 -10.923  0.00  0.00      PROA  
ATOM   4135  HD2 PHE P 715      22.534  -9.160 -11.158  0.00  0.00      PROA  
ATOM   4136  CE2 PHE P 715      24.565  -9.730 -11.376  0.00  0.00      PROA  
ATOM   4137  HE2 PHE P 715      24.354 -10.515 -12.086  0.00  0.00      PROA  
ATOM   4138    C PHE P 715      22.181  -6.140 -12.291  0.00  0.00      PROA  
ATOM   4139    O PHE P 715      23.151  -6.474 -12.953  0.00  0.00      PROA  
ATOM   4140    N LYS P 716      20.920  -6.332 -12.924  0.00  0.00      PROA  
ATOM   4141   HN LYS P 716      20.052  -6.241 -12.442  0.00  0.00      PROA  
ATOM   4142   CA LYS P 716      20.627  -6.675 -14.269  0.00  0.00      PROA  
ATOM   4143   HA LYS P 716      20.762  -7.743 -14.349  0.00  0.00      PROA  
ATOM   4144   CB LYS P 716      19.125  -6.654 -14.572  0.00  0.00      PROA  
ATOM   4145  HB1 LYS P 716      18.742  -5.647 -14.301  0.00  0.00      PROA  
ATOM   4146  HB2 LYS P 716      18.712  -7.422 -13.883  0.00  0.00      PROA  
ATOM   4147   CG LYS P 716      18.780  -6.961 -16.049  0.00  0.00      PROA  
ATOM   4148  HG1 LYS P 716      19.158  -7.982 -16.269  0.00  0.00      PROA  
ATOM   4149  HG2 LYS P 716      19.301  -6.262 -16.738  0.00  0.00      PROA  
ATOM   4150   CD LYS P 716      17.284  -6.865 -16.446  0.00  0.00      PROA  
ATOM   4151  HD1 LYS P 716      17.145  -6.766 -17.544  0.00  0.00      PROA  
ATOM   4152  HD2 LYS P 716      16.943  -5.871 -16.086  0.00  0.00      PROA  
ATOM   4153   CE LYS P 716      16.437  -7.989 -15.965  0.00  0.00      PROA  
ATOM   4154  HE1 LYS P 716      16.423  -8.137 -14.864  0.00  0.00      PROA  
ATOM   4155  HE2 LYS P 716      16.820  -8.939 -16.396  0.00  0.00      PROA  
ATOM   4156   NZ LYS P 716      15.037  -7.943 -16.333  0.00  0.00      PROA  
ATOM   4157  HZ1 LYS P 716      14.614  -8.781 -15.884  0.00  0.00      PROA  
ATOM   4158  HZ2 LYS P 716      14.905  -7.908 -17.364  0.00  0.00      PROA  
ATOM   4159  HZ3 LYS P 716      14.595  -7.117 -15.882  0.00  0.00      PROA  
ATOM   4160    C LYS P 716      21.476  -6.133 -15.362  0.00  0.00      PROA  
ATOM   4161    O LYS P 716      21.746  -6.783 -16.352  0.00  0.00      PROA  
ATOM   4162    N THR P 717      22.047  -4.885 -15.202  0.00  0.00      PROA  
ATOM   4163   HN THR P 717      21.803  -4.390 -14.371  0.00  0.00      PROA  
ATOM   4164   CA THR P 717      22.831  -4.148 -16.179  0.00  0.00      PROA  
ATOM   4165   HA THR P 717      22.674  -4.572 -17.160  0.00  0.00      PROA  
ATOM   4166   CB THR P 717      22.287  -2.752 -16.139  0.00  0.00      PROA  
ATOM   4167   HB THR P 717      22.951  -2.062 -16.702  0.00  0.00      PROA  
ATOM   4168  OG1 THR P 717      22.034  -2.262 -14.806  0.00  0.00      PROA  
ATOM   4169  HG1 THR P 717      22.488  -1.417 -14.773  0.00  0.00      PROA  
ATOM   4170  CG2 THR P 717      20.983  -2.801 -16.996  0.00  0.00      PROA  
ATOM   4171 HG21 THR P 717      20.233  -3.402 -16.438  0.00  0.00      PROA  
ATOM   4172 HG22 THR P 717      21.236  -3.327 -17.941  0.00  0.00      PROA  
ATOM   4173 HG23 THR P 717      20.598  -1.773 -17.164  0.00  0.00      PROA  
ATOM   4174    C THR P 717      24.308  -4.262 -15.823  0.00  0.00      PROA  
ATOM   4175    O THR P 717      25.192  -3.617 -16.470  0.00  0.00      PROA  
ATOM   4176    N SER P 718      24.756  -5.129 -14.885  0.00  0.00      PROA  
ATOM   4177   HN SER P 718      24.180  -5.690 -14.296  0.00  0.00      PROA  
ATOM   4178   CA SER P 718      26.120  -5.297 -14.572  0.00  0.00      PROA  
ATOM   4179   HA SER P 718      26.728  -4.568 -15.086  0.00  0.00      PROA  
ATOM   4180   CB SER P 718      26.349  -5.281 -13.047  0.00  0.00      PROA  
ATOM   4181  HB1 SER P 718      26.004  -6.226 -12.576  0.00  0.00      PROA  
ATOM   4182  HB2 SER P 718      25.722  -4.537 -12.511  0.00  0.00      PROA  
ATOM   4183   OG SER P 718      27.715  -5.073 -12.599  0.00  0.00      PROA  
ATOM   4184  HG1 SER P 718      28.049  -4.303 -13.067  0.00  0.00      PROA  
ATOM   4185    C SER P 718      26.579  -6.663 -15.072  0.00  0.00      PROA  
ATOM   4186    O SER P 718      25.892  -7.672 -14.717  0.00  0.00      PROA  
ATOM   4187    N ARG P 719      27.588  -6.722 -15.960  0.00  0.00      PROA  
ATOM   4188   HN ARG P 719      28.160  -5.937 -16.186  0.00  0.00      PROA  
ATOM   4189   CA ARG P 719      27.851  -7.985 -16.687  0.00  0.00      PROA  
ATOM   4190   HA ARG P 719      26.960  -8.579 -16.546  0.00  0.00      PROA  
ATOM   4191   CB ARG P 719      28.059  -7.852 -18.264  0.00  0.00      PROA  
ATOM   4192  HB1 ARG P 719      27.135  -7.314 -18.568  0.00  0.00      PROA  
ATOM   4193  HB2 ARG P 719      27.942  -8.900 -18.616  0.00  0.00      PROA  
ATOM   4194   CG ARG P 719      29.185  -7.045 -18.847  0.00  0.00      PROA  
ATOM   4195  HG1 ARG P 719      29.013  -6.018 -18.458  0.00  0.00      PROA  
ATOM   4196  HG2 ARG P 719      29.090  -6.916 -19.947  0.00  0.00      PROA  
ATOM   4197   CD ARG P 719      30.570  -7.442 -18.504  0.00  0.00      PROA  
ATOM   4198  HD1 ARG P 719      30.806  -8.489 -18.794  0.00  0.00      PROA  
ATOM   4199  HD2 ARG P 719      30.932  -7.420 -17.454  0.00  0.00      PROA  
ATOM   4200   NE ARG P 719      31.544  -6.524 -19.234  0.00  0.00      PROA  
ATOM   4201   HE ARG P 719      32.007  -6.892 -20.040  0.00  0.00      PROA  
ATOM   4202   CZ ARG P 719      31.875  -5.239 -19.013  0.00  0.00      PROA  
ATOM   4203  NH1 ARG P 719      31.514  -4.623 -17.924  0.00  0.00      PROA  
ATOM   4204 HH11 ARG P 719      30.922  -5.085 -17.264  0.00  0.00      PROA  
ATOM   4205 HH12 ARG P 719      31.750  -3.657 -17.816  0.00  0.00      PROA  
ATOM   4206  NH2 ARG P 719      32.581  -4.576 -19.900  0.00  0.00      PROA  
ATOM   4207 HH21 ARG P 719      32.968  -5.035 -20.700  0.00  0.00      PROA  
ATOM   4208 HH22 ARG P 719      32.984  -3.695 -19.655  0.00  0.00      PROA  
ATOM   4209    C ARG P 719      28.881  -8.933 -16.172  0.00  0.00      PROA  
ATOM   4210    O ARG P 719      29.405  -9.875 -16.829  0.00  0.00      PROA  
ATOM   4211    N TYR P 720      29.158  -8.835 -14.895  0.00  0.00      PROA  
ATOM   4212   HN TYR P 720      28.879  -8.099 -14.283  0.00  0.00      PROA  
ATOM   4213   CA TYR P 720      29.726  -9.973 -14.188  0.00  0.00      PROA  
ATOM   4214   HA TYR P 720      30.743  -9.938 -14.551  0.00  0.00      PROA  
ATOM   4215   CB TYR P 720      29.727  -9.594 -12.671  0.00  0.00      PROA  
ATOM   4216  HB1 TYR P 720      30.114 -10.532 -12.218  0.00  0.00      PROA  
ATOM   4217  HB2 TYR P 720      28.763  -9.301 -12.203  0.00  0.00      PROA  
ATOM   4218   CG TYR P 720      30.702  -8.476 -12.423  0.00  0.00      PROA  
ATOM   4219  CD1 TYR P 720      30.193  -7.175 -12.463  0.00  0.00      PROA  
ATOM   4220  HD1 TYR P 720      29.168  -7.023 -12.765  0.00  0.00      PROA  
ATOM   4221  CE1 TYR P 720      31.094  -6.057 -12.342  0.00  0.00      PROA  
ATOM   4222  HE1 TYR P 720      30.693  -5.065 -12.483  0.00  0.00      PROA  
ATOM   4223   CZ TYR P 720      32.440  -6.290 -12.139  0.00  0.00      PROA  
ATOM   4224   OH TYR P 720      33.351  -5.218 -12.045  0.00  0.00      PROA  
ATOM   4225   HH TYR P 720      32.785  -4.448 -12.135  0.00  0.00      PROA  
ATOM   4226  CD2 TYR P 720      32.055  -8.647 -12.183  0.00  0.00      PROA  
ATOM   4227  HD2 TYR P 720      32.369  -9.677 -12.266  0.00  0.00      PROA  
ATOM   4228  CE2 TYR P 720      32.970  -7.607 -12.021  0.00  0.00      PROA  
ATOM   4229  HE2 TYR P 720      34.006  -7.838 -11.822  0.00  0.00      PROA  
ATOM   4230    C TYR P 720      29.127 -11.409 -14.366  0.00  0.00      PROA  
ATOM   4231    O TYR P 720      29.958 -12.310 -14.409  0.00  0.00      PROA  
ATOM   4232    N PHE P 721      27.789 -11.632 -14.315  0.00  0.00      PROA  
ATOM   4233   HN PHE P 721      27.173 -10.916 -13.994  0.00  0.00      PROA  
ATOM   4234   CA PHE P 721      27.217 -12.925 -14.454  0.00  0.00      PROA  
ATOM   4235   HA PHE P 721      28.019 -13.643 -14.537  0.00  0.00      PROA  
ATOM   4236   CB PHE P 721      26.349 -13.356 -13.226  0.00  0.00      PROA  
ATOM   4237  HB1 PHE P 721      25.853 -14.344 -13.327  0.00  0.00      PROA  
ATOM   4238  HB2 PHE P 721      25.538 -12.601 -13.143  0.00  0.00      PROA  
ATOM   4239   CG PHE P 721      27.070 -13.413 -11.879  0.00  0.00      PROA  
ATOM   4240  CD1 PHE P 721      26.332 -13.144 -10.744  0.00  0.00      PROA  
ATOM   4241  HD1 PHE P 721      25.293 -12.856 -10.811  0.00  0.00      PROA  
ATOM   4242  CE1 PHE P 721      26.885 -13.309  -9.491  0.00  0.00      PROA  
ATOM   4243  HE1 PHE P 721      26.188 -13.158  -8.679  0.00  0.00      PROA  
ATOM   4244   CZ PHE P 721      28.266 -13.545  -9.349  0.00  0.00      PROA  
ATOM   4245   HZ PHE P 721      28.681 -13.477  -8.354  0.00  0.00      PROA  
ATOM   4246  CD2 PHE P 721      28.370 -13.771 -11.757  0.00  0.00      PROA  
ATOM   4247  HD2 PHE P 721      28.970 -13.968 -12.633  0.00  0.00      PROA  
ATOM   4248  CE2 PHE P 721      29.010 -13.776 -10.515  0.00  0.00      PROA  
ATOM   4249  HE2 PHE P 721      30.071 -13.977 -10.520  0.00  0.00      PROA  
ATOM   4250    C PHE P 721      26.475 -13.125 -15.763  0.00  0.00      PROA  
ATOM   4251    O PHE P 721      25.964 -12.165 -16.327  0.00  0.00      PROA  
ATOM   4252    N PRO P 722      26.226 -14.337 -16.306  0.00  0.00      PROA  
ATOM   4253   CD PRO P 722      26.928 -15.556 -15.874  0.00  0.00      PROA  
ATOM   4254  HD1 PRO P 722      26.478 -16.122 -15.031  0.00  0.00      PROA  
ATOM   4255  HD2 PRO P 722      27.959 -15.395 -15.493  0.00  0.00      PROA  
ATOM   4256   CA PRO P 722      25.556 -14.595 -17.540  0.00  0.00      PROA  
ATOM   4257   HA PRO P 722      26.125 -14.387 -18.434  0.00  0.00      PROA  
ATOM   4258   CB PRO P 722      25.432 -16.145 -17.523  0.00  0.00      PROA  
ATOM   4259  HB1 PRO P 722      25.185 -16.711 -18.446  0.00  0.00      PROA  
ATOM   4260  HB2 PRO P 722      24.618 -16.514 -16.863  0.00  0.00      PROA  
ATOM   4261   CG PRO P 722      26.827 -16.563 -16.980  0.00  0.00      PROA  
ATOM   4262  HG1 PRO P 722      26.832 -17.600 -16.583  0.00  0.00      PROA  
ATOM   4263  HG2 PRO P 722      27.654 -16.270 -17.661  0.00  0.00      PROA  
ATOM   4264    C PRO P 722      24.253 -13.899 -17.675  0.00  0.00      PROA  
ATOM   4265    O PRO P 722      23.576 -13.642 -16.662  0.00  0.00      PROA  
ATOM   4266    N THR P 723      23.782 -13.550 -18.854  0.00  0.00      PROA  
ATOM   4267   HN THR P 723      24.156 -13.956 -19.684  0.00  0.00      PROA  
ATOM   4268   CA THR P 723      22.665 -12.568 -19.025  0.00  0.00      PROA  
ATOM   4269   HA THR P 723      23.038 -11.627 -18.649  0.00  0.00      PROA  
ATOM   4270   CB THR P 723      22.309 -12.329 -20.474  0.00  0.00      PROA  
ATOM   4271   HB THR P 723      21.479 -11.603 -20.609  0.00  0.00      PROA  
ATOM   4272  OG1 THR P 723      22.103 -13.518 -21.172  0.00  0.00      PROA  
ATOM   4273  HG1 THR P 723      21.194 -13.784 -21.014  0.00  0.00      PROA  
ATOM   4274  CG2 THR P 723      23.449 -11.695 -21.189  0.00  0.00      PROA  
ATOM   4275 HG21 THR P 723      24.373 -12.312 -21.158  0.00  0.00      PROA  
ATOM   4276 HG22 THR P 723      23.814 -10.712 -20.823  0.00  0.00      PROA  
ATOM   4277 HG23 THR P 723      23.337 -11.514 -22.280  0.00  0.00      PROA  
ATOM   4278    C THR P 723      21.374 -13.015 -18.404  0.00  0.00      PROA  
ATOM   4279    O THR P 723      20.731 -12.227 -17.766  0.00  0.00      PROA  
ATOM   4280    N ARG P 724      20.908 -14.246 -18.535  0.00  0.00      PROA  
ATOM   4281   HN ARG P 724      21.367 -14.928 -19.099  0.00  0.00      PROA  
ATOM   4282   CA ARG P 724      19.808 -14.843 -17.785  0.00  0.00      PROA  
ATOM   4283   HA ARG P 724      18.886 -14.350 -18.057  0.00  0.00      PROA  
ATOM   4284   CB ARG P 724      19.492 -16.313 -18.321  0.00  0.00      PROA  
ATOM   4285  HB1 ARG P 724      18.783 -16.145 -19.161  0.00  0.00      PROA  
ATOM   4286  HB2 ARG P 724      18.789 -16.849 -17.649  0.00  0.00      PROA  
ATOM   4287   CG ARG P 724      20.652 -17.265 -18.802  0.00  0.00      PROA  
ATOM   4288  HG1 ARG P 724      21.307 -17.388 -17.914  0.00  0.00      PROA  
ATOM   4289  HG2 ARG P 724      21.275 -16.893 -19.644  0.00  0.00      PROA  
ATOM   4290   CD ARG P 724      20.150 -18.592 -19.266  0.00  0.00      PROA  
ATOM   4291  HD1 ARG P 724      19.376 -18.598 -20.063  0.00  0.00      PROA  
ATOM   4292  HD2 ARG P 724      19.591 -19.068 -18.432  0.00  0.00      PROA  
ATOM   4293   NE ARG P 724      21.333 -19.521 -19.517  0.00  0.00      PROA  
ATOM   4294   HE ARG P 724      21.502 -19.832 -20.452  0.00  0.00      PROA  
ATOM   4295   CZ ARG P 724      22.233 -19.847 -18.620  0.00  0.00      PROA  
ATOM   4296  NH1 ARG P 724      22.075 -19.605 -17.331  0.00  0.00      PROA  
ATOM   4297 HH11 ARG P 724      21.248 -19.135 -17.023  0.00  0.00      PROA  
ATOM   4298 HH12 ARG P 724      22.650 -20.084 -16.668  0.00  0.00      PROA  
ATOM   4299  NH2 ARG P 724      23.259 -20.594 -18.904  0.00  0.00      PROA  
ATOM   4300 HH21 ARG P 724      23.431 -20.812 -19.865  0.00  0.00      PROA  
ATOM   4301 HH22 ARG P 724      23.902 -20.736 -18.151  0.00  0.00      PROA  
ATOM   4302    C ARG P 724      19.979 -14.758 -16.301  0.00  0.00      PROA  
ATOM   4303    O ARG P 724      19.117 -14.381 -15.541  0.00  0.00      PROA  
ATOM   4304    N VAL P 725      21.208 -15.033 -15.849  0.00  0.00      PROA  
ATOM   4305   HN VAL P 725      21.904 -15.263 -16.525  0.00  0.00      PROA  
ATOM   4306   CA VAL P 725      21.680 -15.092 -14.449  0.00  0.00      PROA  
ATOM   4307   HA VAL P 725      20.935 -15.616 -13.869  0.00  0.00      PROA  
ATOM   4308   CB VAL P 725      23.033 -15.741 -14.096  0.00  0.00      PROA  
ATOM   4309   HB VAL P 725      23.786 -15.184 -14.694  0.00  0.00      PROA  
ATOM   4310  CG1 VAL P 725      23.390 -15.515 -12.623  0.00  0.00      PROA  
ATOM   4311 HG11 VAL P 725      22.546 -15.507 -11.900  0.00  0.00      PROA  
ATOM   4312 HG12 VAL P 725      23.908 -14.543 -12.477  0.00  0.00      PROA  
ATOM   4313 HG13 VAL P 725      24.083 -16.357 -12.413  0.00  0.00      PROA  
ATOM   4314  CG2 VAL P 725      23.070 -17.177 -14.661  0.00  0.00      PROA  
ATOM   4315 HG21 VAL P 725      22.558 -17.950 -14.049  0.00  0.00      PROA  
ATOM   4316 HG22 VAL P 725      24.116 -17.552 -14.647  0.00  0.00      PROA  
ATOM   4317 HG23 VAL P 725      22.605 -17.403 -15.644  0.00  0.00      PROA  
ATOM   4318    C VAL P 725      21.538 -13.758 -13.811  0.00  0.00      PROA  
ATOM   4319    O VAL P 725      21.074 -13.601 -12.679  0.00  0.00      PROA  
ATOM   4320    N ARG P 726      21.882 -12.611 -14.525  0.00  0.00      PROA  
ATOM   4321   HN ARG P 726      22.453 -12.735 -15.333  0.00  0.00      PROA  
ATOM   4322   CA ARG P 726      21.651 -11.246 -14.048  0.00  0.00      PROA  
ATOM   4323   HA ARG P 726      21.857 -11.310 -12.989  0.00  0.00      PROA  
ATOM   4324   CB ARG P 726      22.689 -10.283 -14.594  0.00  0.00      PROA  
ATOM   4325  HB1 ARG P 726      23.632 -10.726 -14.208  0.00  0.00      PROA  
ATOM   4326  HB2 ARG P 726      22.594  -9.239 -14.225  0.00  0.00      PROA  
ATOM   4327   CG ARG P 726      22.936 -10.180 -16.062  0.00  0.00      PROA  
ATOM   4328  HG1 ARG P 726      22.051  -9.696 -16.529  0.00  0.00      PROA  
ATOM   4329  HG2 ARG P 726      23.123 -11.127 -16.612  0.00  0.00      PROA  
ATOM   4330   CD ARG P 726      24.002  -9.110 -16.346  0.00  0.00      PROA  
ATOM   4331  HD1 ARG P 726      24.820  -9.406 -15.654  0.00  0.00      PROA  
ATOM   4332  HD2 ARG P 726      23.828  -8.081 -15.966  0.00  0.00      PROA  
ATOM   4333   NE ARG P 726      24.368  -9.163 -17.780  0.00  0.00      PROA  
ATOM   4334   HE ARG P 726      25.059  -9.819 -18.082  0.00  0.00      PROA  
ATOM   4335   CZ ARG P 726      24.199  -8.158 -18.672  0.00  0.00      PROA  
ATOM   4336  NH1 ARG P 726      24.973  -8.207 -19.733  0.00  0.00      PROA  
ATOM   4337 HH11 ARG P 726      25.531  -8.983 -20.026  0.00  0.00      PROA  
ATOM   4338 HH12 ARG P 726      25.062  -7.388 -20.300  0.00  0.00      PROA  
ATOM   4339  NH2 ARG P 726      23.477  -7.115 -18.491  0.00  0.00      PROA  
ATOM   4340 HH21 ARG P 726      22.813  -7.242 -17.754  0.00  0.00      PROA  
ATOM   4341 HH22 ARG P 726      23.444  -6.299 -19.068  0.00  0.00      PROA  
ATOM   4342    C ARG P 726      20.205 -10.732 -14.070  0.00  0.00      PROA  
ATOM   4343    O ARG P 726      19.715  -9.996 -13.239  0.00  0.00      PROA  
ATOM   4344    N SER P 727      19.426 -11.288 -15.008  0.00  0.00      PROA  
ATOM   4345   HN SER P 727      19.880 -11.844 -15.700  0.00  0.00      PROA  
ATOM   4346   CA SER P 727      18.034 -11.075 -15.139  0.00  0.00      PROA  
ATOM   4347   HA SER P 727      17.917 -10.006 -15.031  0.00  0.00      PROA  
ATOM   4348   CB SER P 727      17.505 -11.541 -16.534  0.00  0.00      PROA  
ATOM   4349  HB1 SER P 727      17.755 -12.600 -16.756  0.00  0.00      PROA  
ATOM   4350  HB2 SER P 727      18.195 -10.946 -17.171  0.00  0.00      PROA  
ATOM   4351   OG SER P 727      16.138 -11.251 -16.853  0.00  0.00      PROA  
ATOM   4352  HG1 SER P 727      15.513 -11.790 -16.364  0.00  0.00      PROA  
ATOM   4353    C SER P 727      17.168 -11.799 -14.000  0.00  0.00      PROA  
ATOM   4354    O SER P 727      16.332 -11.248 -13.294  0.00  0.00      PROA  
ATOM   4355    N THR P 728      17.476 -13.045 -13.797  0.00  0.00      PROA  
ATOM   4356   HN THR P 728      18.214 -13.487 -14.301  0.00  0.00      PROA  
ATOM   4357   CA THR P 728      16.887 -13.798 -12.677  0.00  0.00      PROA  
ATOM   4358   HA THR P 728      15.809 -13.778 -12.737  0.00  0.00      PROA  
ATOM   4359   CB THR P 728      17.261 -15.236 -12.819  0.00  0.00      PROA  
ATOM   4360   HB THR P 728      18.310 -15.481 -13.093  0.00  0.00      PROA  
ATOM   4361  OG1 THR P 728      16.345 -15.826 -13.746  0.00  0.00      PROA  
ATOM   4362  HG1 THR P 728      16.514 -15.432 -14.605  0.00  0.00      PROA  
ATOM   4363  CG2 THR P 728      17.024 -16.078 -11.578  0.00  0.00      PROA  
ATOM   4364 HG21 THR P 728      17.619 -15.694 -10.722  0.00  0.00      PROA  
ATOM   4365 HG22 THR P 728      17.282 -17.153 -11.685  0.00  0.00      PROA  
ATOM   4366 HG23 THR P 728      15.975 -15.991 -11.223  0.00  0.00      PROA  
ATOM   4367    C THR P 728      17.237 -13.233 -11.340  0.00  0.00      PROA  
ATOM   4368    O THR P 728      16.445 -13.115 -10.392  0.00  0.00      PROA  
ATOM   4369    N VAL P 729      18.475 -12.724 -11.173  0.00  0.00      PROA  
ATOM   4370   HN VAL P 729      19.162 -12.707 -11.895  0.00  0.00      PROA  
ATOM   4371   CA VAL P 729      18.807 -12.144  -9.902  0.00  0.00      PROA  
ATOM   4372   HA VAL P 729      18.491 -12.863  -9.161  0.00  0.00      PROA  
ATOM   4373   CB VAL P 729      20.273 -11.933  -9.811  0.00  0.00      PROA  
ATOM   4374   HB VAL P 729      20.619 -11.507 -10.777  0.00  0.00      PROA  
ATOM   4375  CG1 VAL P 729      20.891 -10.938  -8.866  0.00  0.00      PROA  
ATOM   4376 HG11 VAL P 729      20.487  -9.963  -9.213  0.00  0.00      PROA  
ATOM   4377 HG12 VAL P 729      22.001 -10.898  -8.889  0.00  0.00      PROA  
ATOM   4378 HG13 VAL P 729      20.600 -11.053  -7.800  0.00  0.00      PROA  
ATOM   4379  CG2 VAL P 729      20.904 -13.321  -9.744  0.00  0.00      PROA  
ATOM   4380 HG21 VAL P 729      21.966 -13.244 -10.061  0.00  0.00      PROA  
ATOM   4381 HG22 VAL P 729      20.381 -14.030 -10.419  0.00  0.00      PROA  
ATOM   4382 HG23 VAL P 729      20.746 -13.849  -8.779  0.00  0.00      PROA  
ATOM   4383    C VAL P 729      17.994 -10.874  -9.560  0.00  0.00      PROA  
ATOM   4384    O VAL P 729      17.511 -10.735  -8.440  0.00  0.00      PROA  
ATOM   4385    N SER P 730      17.716 -10.045 -10.599  0.00  0.00      PROA  
ATOM   4386   HN SER P 730      18.116 -10.180 -11.502  0.00  0.00      PROA  
ATOM   4387   CA SER P 730      16.689  -9.016 -10.425  0.00  0.00      PROA  
ATOM   4388   HA SER P 730      16.970  -8.518  -9.508  0.00  0.00      PROA  
ATOM   4389   CB SER P 730      16.645  -8.006 -11.668  0.00  0.00      PROA  
ATOM   4390  HB1 SER P 730      16.335  -8.557 -12.582  0.00  0.00      PROA  
ATOM   4391  HB2 SER P 730      17.636  -7.521 -11.791  0.00  0.00      PROA  
ATOM   4392   OG SER P 730      15.487  -7.106 -11.567  0.00  0.00      PROA  
ATOM   4393  HG1 SER P 730      15.466  -6.535 -12.338  0.00  0.00      PROA  
ATOM   4394    C SER P 730      15.268  -9.570 -10.071  0.00  0.00      PROA  
ATOM   4395    O SER P 730      14.556  -9.022  -9.244  0.00  0.00      PROA  
ATOM   4396    N ASP P 731      14.822 -10.652 -10.743  0.00  0.00      PROA  
ATOM   4397   HN ASP P 731      15.397 -11.005 -11.477  0.00  0.00      PROA  
ATOM   4398   CA ASP P 731      13.508 -11.368 -10.489  0.00  0.00      PROA  
ATOM   4399   HA ASP P 731      12.654 -10.734 -10.676  0.00  0.00      PROA  
ATOM   4400   CB ASP P 731      13.378 -12.617 -11.437  0.00  0.00      PROA  
ATOM   4401  HB1 ASP P 731      12.577 -13.270 -11.029  0.00  0.00      PROA  
ATOM   4402  HB2 ASP P 731      14.353 -13.150 -11.462  0.00  0.00      PROA  
ATOM   4403   CG ASP P 731      12.944 -12.373 -12.877  0.00  0.00      PROA  
ATOM   4404  OD1 ASP P 731      12.955 -13.301 -13.741  0.00  0.00      PROA  
ATOM   4405  OD2 ASP P 731      12.617 -11.224 -13.134  0.00  0.00      PROA  
ATOM   4406    C ASP P 731      13.520 -11.795  -9.013  0.00  0.00      PROA  
ATOM   4407    O ASP P 731      12.599 -11.437  -8.288  0.00  0.00      PROA  
ATOM   4408    N PHE P 732      14.471 -12.511  -8.452  0.00  0.00      PROA  
ATOM   4409   HN PHE P 732      15.302 -12.864  -8.876  0.00  0.00      PROA  
ATOM   4410   CA PHE P 732      14.343 -12.947  -7.012  0.00  0.00      PROA  
ATOM   4411   HA PHE P 732      13.325 -12.769  -6.697  0.00  0.00      PROA  
ATOM   4412   CB PHE P 732      14.810 -14.431  -6.882  0.00  0.00      PROA  
ATOM   4413  HB1 PHE P 732      14.870 -14.748  -5.819  0.00  0.00      PROA  
ATOM   4414  HB2 PHE P 732      15.860 -14.574  -7.216  0.00  0.00      PROA  
ATOM   4415   CG PHE P 732      13.914 -15.499  -7.563  0.00  0.00      PROA  
ATOM   4416  CD1 PHE P 732      13.277 -16.462  -6.850  0.00  0.00      PROA  
ATOM   4417  HD1 PHE P 732      13.354 -16.357  -5.778  0.00  0.00      PROA  
ATOM   4418  CE1 PHE P 732      12.626 -17.546  -7.500  0.00  0.00      PROA  
ATOM   4419  HE1 PHE P 732      12.057 -18.263  -6.927  0.00  0.00      PROA  
ATOM   4420   CZ PHE P 732      12.799 -17.719  -8.859  0.00  0.00      PROA  
ATOM   4421   HZ PHE P 732      12.344 -18.617  -9.251  0.00  0.00      PROA  
ATOM   4422  CD2 PHE P 732      13.945 -15.653  -9.000  0.00  0.00      PROA  
ATOM   4423  HD2 PHE P 732      14.601 -15.031  -9.590  0.00  0.00      PROA  
ATOM   4424  CE2 PHE P 732      13.395 -16.757  -9.662  0.00  0.00      PROA  
ATOM   4425  HE2 PHE P 732      13.600 -16.880 -10.715  0.00  0.00      PROA  
ATOM   4426    C PHE P 732      14.938 -12.055  -5.957  0.00  0.00      PROA  
ATOM   4427    O PHE P 732      14.880 -12.380  -4.775  0.00  0.00      PROA  
ATOM   4428    N ALA P 733      15.562 -10.943  -6.423  0.00  0.00      PROA  
ATOM   4429   HN ALA P 733      15.655 -10.849  -7.411  0.00  0.00      PROA  
ATOM   4430   CA ALA P 733      16.288  -9.935  -5.571  0.00  0.00      PROA  
ATOM   4431   HA ALA P 733      17.349 -10.118  -5.476  0.00  0.00      PROA  
ATOM   4432   CB ALA P 733      16.070  -8.601  -6.313  0.00  0.00      PROA  
ATOM   4433  HB1 ALA P 733      14.987  -8.376  -6.412  0.00  0.00      PROA  
ATOM   4434  HB2 ALA P 733      16.367  -8.656  -7.382  0.00  0.00      PROA  
ATOM   4435  HB3 ALA P 733      16.605  -7.801  -5.758  0.00  0.00      PROA  
ATOM   4436    C ALA P 733      15.773  -9.645  -4.156  0.00  0.00      PROA  
ATOM   4437    O ALA P 733      16.405  -9.708  -3.138  0.00  0.00      PROA  
ATOM   4438    N VAL P 734      14.454  -9.326  -4.055  0.00  0.00      PROA  
ATOM   4439   HN VAL P 734      13.822  -9.355  -4.825  0.00  0.00      PROA  
ATOM   4440   CA VAL P 734      13.995  -8.801  -2.774  0.00  0.00      PROA  
ATOM   4441   HA VAL P 734      14.790  -8.179  -2.391  0.00  0.00      PROA  
ATOM   4442   CB VAL P 734      12.742  -7.907  -2.979  0.00  0.00      PROA  
ATOM   4443   HB VAL P 734      11.923  -8.520  -3.415  0.00  0.00      PROA  
ATOM   4444  CG1 VAL P 734      12.337  -7.271  -1.589  0.00  0.00      PROA  
ATOM   4445 HG11 VAL P 734      13.200  -6.994  -0.946  0.00  0.00      PROA  
ATOM   4446 HG12 VAL P 734      11.656  -7.927  -1.006  0.00  0.00      PROA  
ATOM   4447 HG13 VAL P 734      11.829  -6.325  -1.875  0.00  0.00      PROA  
ATOM   4448  CG2 VAL P 734      13.011  -6.769  -4.002  0.00  0.00      PROA  
ATOM   4449 HG21 VAL P 734      13.933  -6.223  -3.707  0.00  0.00      PROA  
ATOM   4450 HG22 VAL P 734      12.099  -6.143  -4.103  0.00  0.00      PROA  
ATOM   4451 HG23 VAL P 734      13.220  -7.072  -5.050  0.00  0.00      PROA  
ATOM   4452    C VAL P 734      13.749  -9.911  -1.819  0.00  0.00      PROA  
ATOM   4453    O VAL P 734      14.100  -9.947  -0.676  0.00  0.00      PROA  
ATOM   4454    N PHE P 735      13.093 -11.042  -2.325  0.00  0.00      PROA  
ATOM   4455   HN PHE P 735      12.646 -11.076  -3.216  0.00  0.00      PROA  
ATOM   4456   CA PHE P 735      12.951 -12.238  -1.559  0.00  0.00      PROA  
ATOM   4457   HA PHE P 735      12.432 -11.989  -0.644  0.00  0.00      PROA  
ATOM   4458   CB PHE P 735      12.145 -13.299  -2.462  0.00  0.00      PROA  
ATOM   4459  HB1 PHE P 735      12.488 -13.062  -3.492  0.00  0.00      PROA  
ATOM   4460  HB2 PHE P 735      11.045 -13.223  -2.328  0.00  0.00      PROA  
ATOM   4461   CG PHE P 735      12.417 -14.709  -2.168  0.00  0.00      PROA  
ATOM   4462  CD1 PHE P 735      12.502 -15.279  -0.870  0.00  0.00      PROA  
ATOM   4463  HD1 PHE P 735      12.212 -14.710   0.001  0.00  0.00      PROA  
ATOM   4464  CE1 PHE P 735      12.929 -16.587  -0.696  0.00  0.00      PROA  
ATOM   4465  HE1 PHE P 735      12.980 -16.989   0.305  0.00  0.00      PROA  
ATOM   4466   CZ PHE P 735      13.232 -17.334  -1.832  0.00  0.00      PROA  
ATOM   4467   HZ PHE P 735      13.609 -18.334  -1.675  0.00  0.00      PROA  
ATOM   4468  CD2 PHE P 735      12.844 -15.503  -3.221  0.00  0.00      PROA  
ATOM   4469  HD2 PHE P 735      13.028 -15.071  -4.193  0.00  0.00      PROA  
ATOM   4470  CE2 PHE P 735      13.346 -16.790  -3.153  0.00  0.00      PROA  
ATOM   4471  HE2 PHE P 735      13.813 -17.372  -3.934  0.00  0.00      PROA  
ATOM   4472    C PHE P 735      14.286 -12.748  -1.031  0.00  0.00      PROA  
ATOM   4473    O PHE P 735      14.322 -13.087   0.160  0.00  0.00      PROA  
ATOM   4474    N LEU P 736      15.292 -12.757  -1.860  0.00  0.00      PROA  
ATOM   4475   HN LEU P 736      15.015 -12.497  -2.782  0.00  0.00      PROA  
ATOM   4476   CA LEU P 736      16.651 -13.058  -1.528  0.00  0.00      PROA  
ATOM   4477   HA LEU P 736      16.696 -14.071  -1.157  0.00  0.00      PROA  
ATOM   4478   CB LEU P 736      17.524 -12.909  -2.809  0.00  0.00      PROA  
ATOM   4479  HB1 LEU P 736      18.626 -12.895  -2.664  0.00  0.00      PROA  
ATOM   4480  HB2 LEU P 736      17.287 -12.034  -3.450  0.00  0.00      PROA  
ATOM   4481   CG LEU P 736      17.319 -14.126  -3.852  0.00  0.00      PROA  
ATOM   4482   HG LEU P 736      16.236 -14.136  -4.096  0.00  0.00      PROA  
ATOM   4483  CD1 LEU P 736      18.111 -13.758  -5.112  0.00  0.00      PROA  
ATOM   4484 HD11 LEU P 736      17.780 -12.829  -5.624  0.00  0.00      PROA  
ATOM   4485 HD12 LEU P 736      17.857 -14.541  -5.858  0.00  0.00      PROA  
ATOM   4486 HD13 LEU P 736      19.190 -13.685  -4.857  0.00  0.00      PROA  
ATOM   4487  CD2 LEU P 736      17.793 -15.453  -3.345  0.00  0.00      PROA  
ATOM   4488 HD21 LEU P 736      17.148 -15.786  -2.504  0.00  0.00      PROA  
ATOM   4489 HD22 LEU P 736      18.862 -15.253  -3.115  0.00  0.00      PROA  
ATOM   4490 HD23 LEU P 736      17.693 -16.209  -4.153  0.00  0.00      PROA  
ATOM   4491    C LEU P 736      17.191 -12.161  -0.367  0.00  0.00      PROA  
ATOM   4492    O LEU P 736      17.780 -12.707   0.603  0.00  0.00      PROA  
ATOM   4493    N THR P 737      16.907 -10.835  -0.397  0.00  0.00      PROA  
ATOM   4494   HN THR P 737      16.374 -10.488  -1.165  0.00  0.00      PROA  
ATOM   4495   CA THR P 737      17.249  -9.907   0.712  0.00  0.00      PROA  
ATOM   4496   HA THR P 737      18.289 -10.084   0.943  0.00  0.00      PROA  
ATOM   4497   CB THR P 737      17.088  -8.437   0.370  0.00  0.00      PROA  
ATOM   4498   HB THR P 737      16.051  -8.053   0.266  0.00  0.00      PROA  
ATOM   4499  OG1 THR P 737      17.694  -8.064  -0.861  0.00  0.00      PROA  
ATOM   4500  HG1 THR P 737      17.610  -8.707  -1.569  0.00  0.00      PROA  
ATOM   4501  CG2 THR P 737      17.686  -7.607   1.524  0.00  0.00      PROA  
ATOM   4502 HG21 THR P 737      18.740  -7.950   1.601  0.00  0.00      PROA  
ATOM   4503 HG22 THR P 737      17.059  -7.877   2.400  0.00  0.00      PROA  
ATOM   4504 HG23 THR P 737      17.565  -6.528   1.288  0.00  0.00      PROA  
ATOM   4505    C THR P 737      16.540 -10.180   2.011  0.00  0.00      PROA  
ATOM   4506    O THR P 737      17.246 -10.262   3.040  0.00  0.00      PROA  
ATOM   4507    N ILE P 738      15.161 -10.398   1.935  0.00  0.00      PROA  
ATOM   4508   HN ILE P 738      14.693 -10.446   1.056  0.00  0.00      PROA  
ATOM   4509   CA ILE P 738      14.404 -10.767   3.161  0.00  0.00      PROA  
ATOM   4510   HA ILE P 738      14.566  -9.987   3.891  0.00  0.00      PROA  
ATOM   4511   CB ILE P 738      12.914 -10.980   2.792  0.00  0.00      PROA  
ATOM   4512   HB ILE P 738      12.854 -11.684   1.934  0.00  0.00      PROA  
ATOM   4513  CG2 ILE P 738      12.180 -11.850   3.921  0.00  0.00      PROA  
ATOM   4514 HG21 ILE P 738      11.074 -11.914   3.835  0.00  0.00      PROA  
ATOM   4515 HG22 ILE P 738      12.436 -11.552   4.960  0.00  0.00      PROA  
ATOM   4516 HG23 ILE P 738      12.487 -12.916   3.864  0.00  0.00      PROA  
ATOM   4517  CG1 ILE P 738      11.990  -9.751   2.454  0.00  0.00      PROA  
ATOM   4518 HG11 ILE P 738      12.645  -8.899   2.171  0.00  0.00      PROA  
ATOM   4519 HG12 ILE P 738      11.526  -9.401   3.400  0.00  0.00      PROA  
ATOM   4520   CD ILE P 738      11.197  -9.916   1.177  0.00  0.00      PROA  
ATOM   4521  HD1 ILE P 738      10.700  -8.973   0.864  0.00  0.00      PROA  
ATOM   4522  HD2 ILE P 738      10.468 -10.749   1.275  0.00  0.00      PROA  
ATOM   4523  HD3 ILE P 738      11.906 -10.238   0.384  0.00  0.00      PROA  
ATOM   4524    C ILE P 738      14.899 -12.056   3.786  0.00  0.00      PROA  
ATOM   4525    O ILE P 738      15.120 -12.000   5.012  0.00  0.00      PROA  
ATOM   4526    N PHE P 739      15.157 -13.165   3.023  0.00  0.00      PROA  
ATOM   4527   HN PHE P 739      14.946 -13.142   2.049  0.00  0.00      PROA  
ATOM   4528   CA PHE P 739      15.645 -14.403   3.553  0.00  0.00      PROA  
ATOM   4529   HA PHE P 739      15.035 -14.801   4.350  0.00  0.00      PROA  
ATOM   4530   CB PHE P 739      15.558 -15.459   2.484  0.00  0.00      PROA  
ATOM   4531  HB1 PHE P 739      16.159 -15.088   1.627  0.00  0.00      PROA  
ATOM   4532  HB2 PHE P 739      14.499 -15.617   2.187  0.00  0.00      PROA  
ATOM   4533   CG PHE P 739      16.188 -16.767   2.969  0.00  0.00      PROA  
ATOM   4534  CD1 PHE P 739      15.330 -17.661   3.725  0.00  0.00      PROA  
ATOM   4535  HD1 PHE P 739      14.297 -17.408   3.911  0.00  0.00      PROA  
ATOM   4536  CE1 PHE P 739      15.772 -18.959   3.962  0.00  0.00      PROA  
ATOM   4537  HE1 PHE P 739      15.178 -19.694   4.485  0.00  0.00      PROA  
ATOM   4538   CZ PHE P 739      17.108 -19.260   3.758  0.00  0.00      PROA  
ATOM   4539   HZ PHE P 739      17.510 -20.241   3.962  0.00  0.00      PROA  
ATOM   4540  CD2 PHE P 739      17.527 -17.088   2.640  0.00  0.00      PROA  
ATOM   4541  HD2 PHE P 739      18.135 -16.363   2.119  0.00  0.00      PROA  
ATOM   4542  CE2 PHE P 739      17.998 -18.326   3.173  0.00  0.00      PROA  
ATOM   4543  HE2 PHE P 739      19.047 -18.535   3.024  0.00  0.00      PROA  
ATOM   4544    C PHE P 739      17.094 -14.138   4.115  0.00  0.00      PROA  
ATOM   4545    O PHE P 739      17.540 -14.751   5.098  0.00  0.00      PROA  
ATOM   4546    N THR P 740      17.905 -13.262   3.437  0.00  0.00      PROA  
ATOM   4547   HN THR P 740      17.568 -12.826   2.606  0.00  0.00      PROA  
ATOM   4548   CA THR P 740      19.276 -12.956   3.892  0.00  0.00      PROA  
ATOM   4549   HA THR P 740      19.806 -13.890   4.002  0.00  0.00      PROA  
ATOM   4550   CB THR P 740      20.020 -12.067   2.897  0.00  0.00      PROA  
ATOM   4551   HB THR P 740      19.505 -11.108   2.673  0.00  0.00      PROA  
ATOM   4552  OG1 THR P 740      20.230 -12.758   1.682  0.00  0.00      PROA  
ATOM   4553  HG1 THR P 740      19.351 -13.029   1.407  0.00  0.00      PROA  
ATOM   4554  CG2 THR P 740      21.421 -11.788   3.367  0.00  0.00      PROA  
ATOM   4555 HG21 THR P 740      21.458 -11.086   4.228  0.00  0.00      PROA  
ATOM   4556 HG22 THR P 740      22.066 -11.394   2.553  0.00  0.00      PROA  
ATOM   4557 HG23 THR P 740      21.850 -12.739   3.748  0.00  0.00      PROA  
ATOM   4558    C THR P 740      19.284 -12.269   5.226  0.00  0.00      PROA  
ATOM   4559    O THR P 740      20.077 -12.626   6.080  0.00  0.00      PROA  
ATOM   4560    N MET P 741      18.421 -11.217   5.444  0.00  0.00      PROA  
ATOM   4561   HN MET P 741      17.929 -10.653   4.786  0.00  0.00      PROA  
ATOM   4562   CA MET P 741      18.166 -10.783   6.793  0.00  0.00      PROA  
ATOM   4563   HA MET P 741      19.135 -10.505   7.180  0.00  0.00      PROA  
ATOM   4564   CB MET P 741      17.599  -9.271   6.845  0.00  0.00      PROA  
ATOM   4565  HB1 MET P 741      17.500  -8.944   7.901  0.00  0.00      PROA  
ATOM   4566  HB2 MET P 741      16.564  -9.311   6.443  0.00  0.00      PROA  
ATOM   4567   CG MET P 741      18.603  -8.237   6.331  0.00  0.00      PROA  
ATOM   4568  HG1 MET P 741      19.543  -8.253   6.925  0.00  0.00      PROA  
ATOM   4569  HG2 MET P 741      18.137  -7.265   6.598  0.00  0.00      PROA  
ATOM   4570   SD MET P 741      19.017  -8.394   4.488  0.00  0.00      PROA  
ATOM   4571   CE MET P 741      20.379  -7.146   4.707  0.00  0.00      PROA  
ATOM   4572  HE1 MET P 741      21.046  -7.270   5.587  0.00  0.00      PROA  
ATOM   4573  HE2 MET P 741      19.769  -6.220   4.782  0.00  0.00      PROA  
ATOM   4574  HE3 MET P 741      21.011  -6.937   3.818  0.00  0.00      PROA  
ATOM   4575    C MET P 741      17.658 -11.758   7.795  0.00  0.00      PROA  
ATOM   4576    O MET P 741      17.942 -11.691   9.010  0.00  0.00      PROA  
ATOM   4577    N VAL P 742      16.768 -12.680   7.342  0.00  0.00      PROA  
ATOM   4578   HN VAL P 742      16.347 -12.712   6.439  0.00  0.00      PROA  
ATOM   4579   CA VAL P 742      16.212 -13.663   8.256  0.00  0.00      PROA  
ATOM   4580   HA VAL P 742      15.802 -13.171   9.126  0.00  0.00      PROA  
ATOM   4581   CB VAL P 742      15.063 -14.364   7.556  0.00  0.00      PROA  
ATOM   4582   HB VAL P 742      15.040 -14.262   6.450  0.00  0.00      PROA  
ATOM   4583  CG1 VAL P 742      14.836 -15.889   7.972  0.00  0.00      PROA  
ATOM   4584 HG11 VAL P 742      14.685 -16.119   9.048  0.00  0.00      PROA  
ATOM   4585 HG12 VAL P 742      15.767 -16.350   7.577  0.00  0.00      PROA  
ATOM   4586 HG13 VAL P 742      14.003 -16.119   7.273  0.00  0.00      PROA  
ATOM   4587  CG2 VAL P 742      13.781 -13.619   8.009  0.00  0.00      PROA  
ATOM   4588 HG21 VAL P 742      12.948 -14.129   7.480  0.00  0.00      PROA  
ATOM   4589 HG22 VAL P 742      13.706 -12.542   7.746  0.00  0.00      PROA  
ATOM   4590 HG23 VAL P 742      13.557 -13.745   9.090  0.00  0.00      PROA  
ATOM   4591    C VAL P 742      17.316 -14.576   8.780  0.00  0.00      PROA  
ATOM   4592    O VAL P 742      17.281 -14.884   9.985  0.00  0.00      PROA  
ATOM   4593    N ILE P 743      18.159 -15.128   7.896  0.00  0.00      PROA  
ATOM   4594   HN ILE P 743      17.925 -14.960   6.942  0.00  0.00      PROA  
ATOM   4595   CA ILE P 743      19.326 -15.947   8.171  0.00  0.00      PROA  
ATOM   4596   HA ILE P 743      19.031 -16.750   8.830  0.00  0.00      PROA  
ATOM   4597   CB ILE P 743      19.931 -16.673   6.910  0.00  0.00      PROA  
ATOM   4598   HB ILE P 743      19.947 -15.891   6.122  0.00  0.00      PROA  
ATOM   4599  CG2 ILE P 743      21.412 -17.207   7.223  0.00  0.00      PROA  
ATOM   4600 HG21 ILE P 743      21.779 -17.891   6.428  0.00  0.00      PROA  
ATOM   4601 HG22 ILE P 743      21.440 -17.774   8.178  0.00  0.00      PROA  
ATOM   4602 HG23 ILE P 743      22.131 -16.364   7.135  0.00  0.00      PROA  
ATOM   4603  CG1 ILE P 743      19.051 -17.822   6.375  0.00  0.00      PROA  
ATOM   4604 HG11 ILE P 743      19.497 -18.329   5.492  0.00  0.00      PROA  
ATOM   4605 HG12 ILE P 743      18.075 -17.378   6.084  0.00  0.00      PROA  
ATOM   4606   CD ILE P 743      18.705 -18.905   7.415  0.00  0.00      PROA  
ATOM   4607  HD1 ILE P 743      19.594 -19.448   7.799  0.00  0.00      PROA  
ATOM   4608  HD2 ILE P 743      18.039 -19.602   6.864  0.00  0.00      PROA  
ATOM   4609  HD3 ILE P 743      18.233 -18.447   8.310  0.00  0.00      PROA  
ATOM   4610    C ILE P 743      20.334 -15.192   8.988  0.00  0.00      PROA  
ATOM   4611    O ILE P 743      20.818 -15.693   9.967  0.00  0.00      PROA  
ATOM   4612    N LEU P 744      20.612 -13.915   8.712  0.00  0.00      PROA  
ATOM   4613   HN LEU P 744      20.333 -13.510   7.845  0.00  0.00      PROA  
ATOM   4614   CA LEU P 744      21.480 -13.056   9.542  0.00  0.00      PROA  
ATOM   4615   HA LEU P 744      22.443 -13.535   9.635  0.00  0.00      PROA  
ATOM   4616   CB LEU P 744      21.707 -11.625   8.964  0.00  0.00      PROA  
ATOM   4617  HB1 LEU P 744      22.112 -11.063   9.833  0.00  0.00      PROA  
ATOM   4618  HB2 LEU P 744      20.791 -11.116   8.597  0.00  0.00      PROA  
ATOM   4619   CG LEU P 744      22.708 -11.533   7.757  0.00  0.00      PROA  
ATOM   4620   HG LEU P 744      22.520 -12.364   7.045  0.00  0.00      PROA  
ATOM   4621  CD1 LEU P 744      22.502 -10.184   7.126  0.00  0.00      PROA  
ATOM   4622 HD11 LEU P 744      21.654 -10.056   6.420  0.00  0.00      PROA  
ATOM   4623 HD12 LEU P 744      23.367  -9.994   6.454  0.00  0.00      PROA  
ATOM   4624 HD13 LEU P 744      22.427  -9.387   7.896  0.00  0.00      PROA  
ATOM   4625  CD2 LEU P 744      24.176 -11.688   8.305  0.00  0.00      PROA  
ATOM   4626 HD21 LEU P 744      24.885 -11.476   7.477  0.00  0.00      PROA  
ATOM   4627 HD22 LEU P 744      24.590 -12.673   8.610  0.00  0.00      PROA  
ATOM   4628 HD23 LEU P 744      24.377 -10.887   9.048  0.00  0.00      PROA  
ATOM   4629    C LEU P 744      20.851 -13.016  10.971  0.00  0.00      PROA  
ATOM   4630    O LEU P 744      21.560 -13.242  11.937  0.00  0.00      PROA  
ATOM   4631    N ASP P 745      19.538 -12.629  11.054  0.00  0.00      PROA  
ATOM   4632   HN ASP P 745      19.018 -12.377  10.242  0.00  0.00      PROA  
ATOM   4633   CA ASP P 745      18.774 -12.627  12.299  0.00  0.00      PROA  
ATOM   4634   HA ASP P 745      19.199 -11.890  12.965  0.00  0.00      PROA  
ATOM   4635   CB ASP P 745      17.321 -12.074  12.200  0.00  0.00      PROA  
ATOM   4636  HB1 ASP P 745      16.865 -12.782  11.475  0.00  0.00      PROA  
ATOM   4637  HB2 ASP P 745      17.430 -11.120  11.641  0.00  0.00      PROA  
ATOM   4638   CG ASP P 745      16.657 -11.919  13.517  0.00  0.00      PROA  
ATOM   4639  OD1 ASP P 745      16.323 -10.781  13.822  0.00  0.00      PROA  
ATOM   4640  OD2 ASP P 745      16.288 -12.883  14.265  0.00  0.00      PROA  
ATOM   4641    C ASP P 745      18.943 -13.980  13.106  0.00  0.00      PROA  
ATOM   4642    O ASP P 745      19.406 -13.909  14.253  0.00  0.00      PROA  
ATOM   4643    N PHE P 746      18.737 -15.143  12.466  0.00  0.00      PROA  
ATOM   4644   HN PHE P 746      18.491 -15.255  11.507  0.00  0.00      PROA  
ATOM   4645   CA PHE P 746      18.930 -16.434  13.092  0.00  0.00      PROA  
ATOM   4646   HA PHE P 746      18.332 -16.399  13.991  0.00  0.00      PROA  
ATOM   4647   CB PHE P 746      18.250 -17.537  12.131  0.00  0.00      PROA  
ATOM   4648  HB1 PHE P 746      18.327 -17.141  11.096  0.00  0.00      PROA  
ATOM   4649  HB2 PHE P 746      17.158 -17.617  12.320  0.00  0.00      PROA  
ATOM   4650   CG PHE P 746      18.777 -18.935  12.178  0.00  0.00      PROA  
ATOM   4651  CD1 PHE P 746      18.320 -19.723  13.198  0.00  0.00      PROA  
ATOM   4652  HD1 PHE P 746      17.497 -19.391  13.813  0.00  0.00      PROA  
ATOM   4653  CE1 PHE P 746      18.835 -21.047  13.383  0.00  0.00      PROA  
ATOM   4654  HE1 PHE P 746      18.217 -21.781  13.879  0.00  0.00      PROA  
ATOM   4655   CZ PHE P 746      19.774 -21.498  12.475  0.00  0.00      PROA  
ATOM   4656   HZ PHE P 746      20.104 -22.518  12.600  0.00  0.00      PROA  
ATOM   4657  CD2 PHE P 746      19.804 -19.375  11.301  0.00  0.00      PROA  
ATOM   4658  HD2 PHE P 746      20.155 -18.767  10.480  0.00  0.00      PROA  
ATOM   4659  CE2 PHE P 746      20.320 -20.663  11.471  0.00  0.00      PROA  
ATOM   4660  HE2 PHE P 746      21.116 -21.017  10.832  0.00  0.00      PROA  
ATOM   4661    C PHE P 746      20.381 -16.727  13.647  0.00  0.00      PROA  
ATOM   4662    O PHE P 746      20.484 -17.508  14.591  0.00  0.00      PROA  
ATOM   4663    N LEU P 747      21.432 -16.178  12.973  0.00  0.00      PROA  
ATOM   4664   HN LEU P 747      21.295 -15.625  12.155  0.00  0.00      PROA  
ATOM   4665   CA LEU P 747      22.793 -16.307  13.489  0.00  0.00      PROA  
ATOM   4666   HA LEU P 747      22.851 -17.274  13.965  0.00  0.00      PROA  
ATOM   4667   CB LEU P 747      23.731 -16.262  12.210  0.00  0.00      PROA  
ATOM   4668  HB1 LEU P 747      24.792 -16.245  12.538  0.00  0.00      PROA  
ATOM   4669  HB2 LEU P 747      23.537 -15.325  11.646  0.00  0.00      PROA  
ATOM   4670   CG LEU P 747      23.653 -17.463  11.267  0.00  0.00      PROA  
ATOM   4671   HG LEU P 747      22.625 -17.872  11.161  0.00  0.00      PROA  
ATOM   4672  CD1 LEU P 747      24.236 -17.118   9.795  0.00  0.00      PROA  
ATOM   4673 HD11 LEU P 747      24.195 -18.098   9.273  0.00  0.00      PROA  
ATOM   4674 HD12 LEU P 747      25.279 -16.735   9.794  0.00  0.00      PROA  
ATOM   4675 HD13 LEU P 747      23.553 -16.468   9.209  0.00  0.00      PROA  
ATOM   4676  CD2 LEU P 747      24.486 -18.663  11.747  0.00  0.00      PROA  
ATOM   4677 HD21 LEU P 747      24.456 -19.612  11.170  0.00  0.00      PROA  
ATOM   4678 HD22 LEU P 747      24.196 -18.870  12.799  0.00  0.00      PROA  
ATOM   4679 HD23 LEU P 747      25.550 -18.388  11.910  0.00  0.00      PROA  
ATOM   4680    C LEU P 747      23.191 -15.182  14.435  0.00  0.00      PROA  
ATOM   4681    O LEU P 747      23.846 -15.397  15.422  0.00  0.00      PROA  
ATOM   4682    N ILE P 748      22.783 -13.892  14.150  0.00  0.00      PROA  
ATOM   4683   HN ILE P 748      22.199 -13.708  13.364  0.00  0.00      PROA  
ATOM   4684   CA ILE P 748      23.101 -12.800  15.110  0.00  0.00      PROA  
ATOM   4685   HA ILE P 748      24.156 -12.903  15.314  0.00  0.00      PROA  
ATOM   4686   CB ILE P 748      22.960 -11.388  14.561  0.00  0.00      PROA  
ATOM   4687   HB ILE P 748      21.938 -11.133  14.208  0.00  0.00      PROA  
ATOM   4688  CG2 ILE P 748      23.414 -10.381  15.670  0.00  0.00      PROA  
ATOM   4689 HG21 ILE P 748      23.420  -9.406  15.138  0.00  0.00      PROA  
ATOM   4690 HG22 ILE P 748      24.457 -10.618  15.972  0.00  0.00      PROA  
ATOM   4691 HG23 ILE P 748      22.762 -10.218  16.555  0.00  0.00      PROA  
ATOM   4692  CG1 ILE P 748      23.851 -11.325  13.273  0.00  0.00      PROA  
ATOM   4693 HG11 ILE P 748      23.780 -10.276  12.913  0.00  0.00      PROA  
ATOM   4694 HG12 ILE P 748      23.418 -11.948  12.461  0.00  0.00      PROA  
ATOM   4695   CD ILE P 748      25.330 -11.783  13.326  0.00  0.00      PROA  
ATOM   4696  HD1 ILE P 748      25.927 -11.280  12.536  0.00  0.00      PROA  
ATOM   4697  HD2 ILE P 748      25.459 -12.887  13.340  0.00  0.00      PROA  
ATOM   4698  HD3 ILE P 748      25.817 -11.432  14.260  0.00  0.00      PROA  
ATOM   4699    C ILE P 748      22.299 -12.959  16.419  0.00  0.00      PROA  
ATOM   4700    O ILE P 748      21.074 -12.985  16.467  0.00  0.00      PROA  
ATOM   4701    N GLY P 749      22.986 -12.984  17.590  0.00  0.00      PROA  
ATOM   4702   HN GLY P 749      23.954 -12.745  17.615  0.00  0.00      PROA  
ATOM   4703   CA GLY P 749      22.333 -13.195  18.916  0.00  0.00      PROA  
ATOM   4704  HA1 GLY P 749      23.116 -13.211  19.660  0.00  0.00      PROA  
ATOM   4705  HA2 GLY P 749      21.622 -14.009  18.920  0.00  0.00      PROA  
ATOM   4706    C GLY P 749      21.456 -12.074  19.407  0.00  0.00      PROA  
ATOM   4707    O GLY P 749      20.446 -12.391  20.035  0.00  0.00      PROA  
ATOM   4708    N VAL P 750      21.745 -10.785  19.043  0.00  0.00      PROA  
ATOM   4709   HN VAL P 750      22.548 -10.624  18.475  0.00  0.00      PROA  
ATOM   4710   CA VAL P 750      20.943  -9.648  19.361  0.00  0.00      PROA  
ATOM   4711   HA VAL P 750      20.776  -9.532  20.422  0.00  0.00      PROA  
ATOM   4712   CB VAL P 750      21.655  -8.398  18.865  0.00  0.00      PROA  
ATOM   4713   HB VAL P 750      21.822  -8.313  17.770  0.00  0.00      PROA  
ATOM   4714  CG1 VAL P 750      20.903  -7.038  19.179  0.00  0.00      PROA  
ATOM   4715 HG11 VAL P 750      19.807  -7.067  18.996  0.00  0.00      PROA  
ATOM   4716 HG12 VAL P 750      21.314  -6.168  18.623  0.00  0.00      PROA  
ATOM   4717 HG13 VAL P 750      20.969  -6.823  20.267  0.00  0.00      PROA  
ATOM   4718  CG2 VAL P 750      23.039  -8.265  19.525  0.00  0.00      PROA  
ATOM   4719 HG21 VAL P 750      22.983  -8.624  20.575  0.00  0.00      PROA  
ATOM   4720 HG22 VAL P 750      23.384  -7.209  19.509  0.00  0.00      PROA  
ATOM   4721 HG23 VAL P 750      23.752  -8.924  18.986  0.00  0.00      PROA  
ATOM   4722    C VAL P 750      19.645  -9.657  18.686  0.00  0.00      PROA  
ATOM   4723    O VAL P 750      19.575  -9.637  17.436  0.00  0.00      PROA  
ATOM   4724    N PRO P 751      18.456  -9.758  19.399  0.00  0.00      PROA  
ATOM   4725   CD PRO P 751      18.373  -9.929  20.847  0.00  0.00      PROA  
ATOM   4726  HD1 PRO P 751      18.607  -9.009  21.425  0.00  0.00      PROA  
ATOM   4727  HD2 PRO P 751      19.077 -10.749  21.105  0.00  0.00      PROA  
ATOM   4728   CA PRO P 751      17.198  -9.922  18.689  0.00  0.00      PROA  
ATOM   4729   HA PRO P 751      17.305 -10.453  17.755  0.00  0.00      PROA  
ATOM   4730   CB PRO P 751      16.427 -10.829  19.662  0.00  0.00      PROA  
ATOM   4731  HB1 PRO P 751      16.808 -11.866  19.543  0.00  0.00      PROA  
ATOM   4732  HB2 PRO P 751      15.323 -10.782  19.773  0.00  0.00      PROA  
ATOM   4733   CG PRO P 751      16.922 -10.488  21.096  0.00  0.00      PROA  
ATOM   4734  HG1 PRO P 751      16.200  -9.727  21.460  0.00  0.00      PROA  
ATOM   4735  HG2 PRO P 751      16.898 -11.186  21.961  0.00  0.00      PROA  
ATOM   4736    C PRO P 751      16.486  -8.585  18.357  0.00  0.00      PROA  
ATOM   4737    O PRO P 751      16.048  -7.877  19.259  0.00  0.00      PROA  
ATOM   4738    N SER P 752      16.349  -8.253  17.082  0.00  0.00      PROA  
ATOM   4739   HN SER P 752      16.881  -8.771  16.416  0.00  0.00      PROA  
ATOM   4740   CA SER P 752      15.402  -7.305  16.606  0.00  0.00      PROA  
ATOM   4741   HA SER P 752      15.666  -6.327  16.981  0.00  0.00      PROA  
ATOM   4742   CB SER P 752      15.528  -7.155  15.060  0.00  0.00      PROA  
ATOM   4743  HB1 SER P 752      14.849  -6.370  14.664  0.00  0.00      PROA  
ATOM   4744  HB2 SER P 752      15.276  -8.075  14.492  0.00  0.00      PROA  
ATOM   4745   OG SER P 752      16.875  -6.828  14.712  0.00  0.00      PROA  
ATOM   4746  HG1 SER P 752      17.419  -7.607  14.849  0.00  0.00      PROA  
ATOM   4747    C SER P 752      13.943  -7.816  16.790  0.00  0.00      PROA  
ATOM   4748    O SER P 752      13.742  -8.996  16.681  0.00  0.00      PROA  
ATOM   4749    N PRO P 753      12.939  -6.946  17.009  0.00  0.00      PROA  
ATOM   4750   CD PRO P 753      13.140  -5.539  17.057  0.00  0.00      PROA  
ATOM   4751  HD1 PRO P 753      13.312  -5.123  16.041  0.00  0.00      PROA  
ATOM   4752  HD2 PRO P 753      14.032  -5.292  17.672  0.00  0.00      PROA  
ATOM   4753   CA PRO P 753      11.464  -7.186  17.087  0.00  0.00      PROA  
ATOM   4754   HA PRO P 753      11.342  -7.791  17.974  0.00  0.00      PROA  
ATOM   4755   CB PRO P 753      10.741  -5.820  17.117  0.00  0.00      PROA  
ATOM   4756  HB1 PRO P 753       9.828  -5.672  17.733  0.00  0.00      PROA  
ATOM   4757  HB2 PRO P 753      10.529  -5.560  16.058  0.00  0.00      PROA  
ATOM   4758   CG PRO P 753      11.816  -4.910  17.624  0.00  0.00      PROA  
ATOM   4759  HG1 PRO P 753      11.693  -3.845  17.334  0.00  0.00      PROA  
ATOM   4760  HG2 PRO P 753      11.852  -4.834  18.732  0.00  0.00      PROA  
ATOM   4761    C PRO P 753      10.983  -8.089  15.967  0.00  0.00      PROA  
ATOM   4762    O PRO P 753      11.330  -7.881  14.808  0.00  0.00      PROA  
ATOM   4763    N LYS P 754      10.127  -9.088  16.380  0.00  0.00      PROA  
ATOM   4764   HN LYS P 754       9.863  -9.182  17.337  0.00  0.00      PROA  
ATOM   4765   CA LYS P 754       9.522 -10.077  15.424  0.00  0.00      PROA  
ATOM   4766   HA LYS P 754      10.042 -10.028  14.478  0.00  0.00      PROA  
ATOM   4767   CB LYS P 754       9.769 -11.608  16.033  0.00  0.00      PROA  
ATOM   4768  HB1 LYS P 754       9.176 -12.358  15.467  0.00  0.00      PROA  
ATOM   4769  HB2 LYS P 754       9.516 -11.648  17.114  0.00  0.00      PROA  
ATOM   4770   CG LYS P 754      11.286 -11.961  15.915  0.00  0.00      PROA  
ATOM   4771  HG1 LYS P 754      11.294 -13.004  16.298  0.00  0.00      PROA  
ATOM   4772  HG2 LYS P 754      11.910 -11.372  16.621  0.00  0.00      PROA  
ATOM   4773   CD LYS P 754      11.828 -11.883  14.505  0.00  0.00      PROA  
ATOM   4774  HD1 LYS P 754      11.885 -10.807  14.234  0.00  0.00      PROA  
ATOM   4775  HD2 LYS P 754      11.281 -12.438  13.713  0.00  0.00      PROA  
ATOM   4776   CE LYS P 754      13.225 -12.507  14.394  0.00  0.00      PROA  
ATOM   4777  HE1 LYS P 754      13.492 -12.309  13.334  0.00  0.00      PROA  
ATOM   4778  HE2 LYS P 754      13.216 -13.594  14.623  0.00  0.00      PROA  
ATOM   4779   NZ LYS P 754      14.072 -11.882  15.370  0.00  0.00      PROA  
ATOM   4780  HZ1 LYS P 754      14.996 -11.977  14.901  0.00  0.00      PROA  
ATOM   4781  HZ2 LYS P 754      14.100 -12.418  16.261  0.00  0.00      PROA  
ATOM   4782  HZ3 LYS P 754      13.939 -10.855  15.468  0.00  0.00      PROA  
ATOM   4783    C LYS P 754       8.028  -9.896  15.019  0.00  0.00      PROA  
ATOM   4784    O LYS P 754       7.327  -9.292  15.789  0.00  0.00      PROA  
ATOM   4785    N LEU P 755       7.598 -10.480  13.909  0.00  0.00      PROA  
ATOM   4786   HN LEU P 755       8.238 -11.013  13.361  0.00  0.00      PROA  
ATOM   4787   CA LEU P 755       6.182 -10.568  13.609  0.00  0.00      PROA  
ATOM   4788   HA LEU P 755       5.756  -9.595  13.805  0.00  0.00      PROA  
ATOM   4789   CB LEU P 755       6.204 -10.754  12.109  0.00  0.00      PROA  
ATOM   4790  HB1 LEU P 755       6.621 -11.773  11.962  0.00  0.00      PROA  
ATOM   4791  HB2 LEU P 755       6.856  -9.967  11.673  0.00  0.00      PROA  
ATOM   4792   CG LEU P 755       4.745 -10.691  11.449  0.00  0.00      PROA  
ATOM   4793   HG LEU P 755       4.160 -11.585  11.752  0.00  0.00      PROA  
ATOM   4794  CD1 LEU P 755       3.770  -9.560  11.817  0.00  0.00      PROA  
ATOM   4795 HD11 LEU P 755       2.841  -9.662  11.217  0.00  0.00      PROA  
ATOM   4796 HD12 LEU P 755       4.285  -8.625  11.510  0.00  0.00      PROA  
ATOM   4797 HD13 LEU P 755       3.404  -9.654  12.862  0.00  0.00      PROA  
ATOM   4798  CD2 LEU P 755       4.797 -10.873   9.946  0.00  0.00      PROA  
ATOM   4799 HD21 LEU P 755       4.887 -11.922   9.591  0.00  0.00      PROA  
ATOM   4800 HD22 LEU P 755       5.728 -10.368   9.613  0.00  0.00      PROA  
ATOM   4801 HD23 LEU P 755       3.971 -10.412   9.364  0.00  0.00      PROA  
ATOM   4802    C LEU P 755       5.364 -11.574  14.379  0.00  0.00      PROA  
ATOM   4803    O LEU P 755       5.771 -12.719  14.524  0.00  0.00      PROA  
ATOM   4804    N GLN P 756       4.177 -11.204  14.919  0.00  0.00      PROA  
ATOM   4805   HN GLN P 756       3.875 -10.255  14.982  0.00  0.00      PROA  
ATOM   4806   CA GLN P 756       3.353 -12.143  15.587  0.00  0.00      PROA  
ATOM   4807   HA GLN P 756       3.852 -13.061  15.861  0.00  0.00      PROA  
ATOM   4808   CB GLN P 756       2.883 -11.553  16.956  0.00  0.00      PROA  
ATOM   4809  HB1 GLN P 756       2.299 -12.232  17.614  0.00  0.00      PROA  
ATOM   4810  HB2 GLN P 756       2.306 -10.626  16.749  0.00  0.00      PROA  
ATOM   4811   CG GLN P 756       3.986 -11.077  17.967  0.00  0.00      PROA  
ATOM   4812  HG1 GLN P 756       3.575 -10.650  18.907  0.00  0.00      PROA  
ATOM   4813  HG2 GLN P 756       4.687 -10.415  17.415  0.00  0.00      PROA  
ATOM   4814   CD GLN P 756       4.816 -12.261  18.441  0.00  0.00      PROA  
ATOM   4815  OE1 GLN P 756       4.394 -13.399  18.504  0.00  0.00      PROA  
ATOM   4816  NE2 GLN P 756       5.957 -11.934  19.004  0.00  0.00      PROA  
ATOM   4817 HE21 GLN P 756       6.674 -12.591  19.240  0.00  0.00      PROA  
ATOM   4818 HE22 GLN P 756       6.260 -10.984  18.938  0.00  0.00      PROA  
ATOM   4819    C GLN P 756       2.009 -12.537  14.914  0.00  0.00      PROA  
ATOM   4820    O GLN P 756       1.148 -11.698  14.570  0.00  0.00      PROA  
ATOM   4821    N VAL P 757       1.866 -13.844  14.775  0.00  0.00      PROA  
ATOM   4822   HN VAL P 757       2.551 -14.404  15.236  0.00  0.00      PROA  
ATOM   4823   CA VAL P 757       0.802 -14.475  14.089  0.00  0.00      PROA  
ATOM   4824   HA VAL P 757       0.515 -13.921  13.207  0.00  0.00      PROA  
ATOM   4825   CB VAL P 757       1.299 -15.872  13.667  0.00  0.00      PROA  
ATOM   4826   HB VAL P 757       1.452 -16.484  14.582  0.00  0.00      PROA  
ATOM   4827  CG1 VAL P 757       0.193 -16.502  12.697  0.00  0.00      PROA  
ATOM   4828 HG11 VAL P 757      -0.739 -16.539  13.300  0.00  0.00      PROA  
ATOM   4829 HG12 VAL P 757       0.452 -17.575  12.576  0.00  0.00      PROA  
ATOM   4830 HG13 VAL P 757      -0.037 -16.019  11.723  0.00  0.00      PROA  
ATOM   4831  CG2 VAL P 757       2.697 -15.722  12.985  0.00  0.00      PROA  
ATOM   4832 HG21 VAL P 757       2.956 -16.707  12.543  0.00  0.00      PROA  
ATOM   4833 HG22 VAL P 757       3.624 -15.497  13.555  0.00  0.00      PROA  
ATOM   4834 HG23 VAL P 757       2.645 -15.001  12.142  0.00  0.00      PROA  
ATOM   4835    C VAL P 757      -0.363 -14.701  15.095  0.00  0.00      PROA  
ATOM   4836    O VAL P 757      -0.115 -15.385  16.061  0.00  0.00      PROA  
ATOM   4837    N PRO P 758      -1.632 -14.359  14.904  0.00  0.00      PROA  
ATOM   4838   CD PRO P 758      -2.104 -13.594  13.787  0.00  0.00      PROA  
ATOM   4839  HD1 PRO P 758      -2.023 -14.175  12.844  0.00  0.00      PROA  
ATOM   4840  HD2 PRO P 758      -1.404 -12.736  13.695  0.00  0.00      PROA  
ATOM   4841   CA PRO P 758      -2.715 -14.762  15.737  0.00  0.00      PROA  
ATOM   4842   HA PRO P 758      -2.503 -14.368  16.720  0.00  0.00      PROA  
ATOM   4843   CB PRO P 758      -3.966 -14.117  15.175  0.00  0.00      PROA  
ATOM   4844  HB1 PRO P 758      -4.656 -13.662  15.917  0.00  0.00      PROA  
ATOM   4845  HB2 PRO P 758      -4.633 -14.829  14.642  0.00  0.00      PROA  
ATOM   4846   CG PRO P 758      -3.447 -13.096  14.108  0.00  0.00      PROA  
ATOM   4847  HG1 PRO P 758      -3.973 -12.887  13.152  0.00  0.00      PROA  
ATOM   4848  HG2 PRO P 758      -3.331 -12.098  14.581  0.00  0.00      PROA  
ATOM   4849    C PRO P 758      -2.910 -16.251  16.046  0.00  0.00      PROA  
ATOM   4850    O PRO P 758      -2.491 -17.038  15.213  0.00  0.00      PROA  
ATOM   4851    N SER P 759      -3.476 -16.638  17.180  0.00  0.00      PROA  
ATOM   4852   HN SER P 759      -3.737 -15.923  17.824  0.00  0.00      PROA  
ATOM   4853   CA SER P 759      -3.628 -17.998  17.584  0.00  0.00      PROA  
ATOM   4854   HA SER P 759      -3.289 -18.650  16.793  0.00  0.00      PROA  
ATOM   4855   CB SER P 759      -2.997 -18.353  18.954  0.00  0.00      PROA  
ATOM   4856  HB1 SER P 759      -3.570 -17.873  19.776  0.00  0.00      PROA  
ATOM   4857  HB2 SER P 759      -1.945 -18.003  18.891  0.00  0.00      PROA  
ATOM   4858   OG SER P 759      -2.871 -19.772  19.104  0.00  0.00      PROA  
ATOM   4859  HG1 SER P 759      -3.330 -19.910  19.936  0.00  0.00      PROA  
ATOM   4860    C SER P 759      -5.180 -18.183  17.679  0.00  0.00      PROA  
ATOM   4861    O SER P 759      -5.920 -17.335  18.141  0.00  0.00      PROA  
ATOM   4862    N VAL P 760      -5.663 -19.347  17.196  0.00  0.00      PROA  
ATOM   4863   HN VAL P 760      -4.978 -19.977  16.837  0.00  0.00      PROA  
ATOM   4864   CA VAL P 760      -7.062 -19.664  17.051  0.00  0.00      PROA  
ATOM   4865   HA VAL P 760      -7.110 -20.672  16.667  0.00  0.00      PROA  
ATOM   4866   CB VAL P 760      -7.977 -19.612  18.369  0.00  0.00      PROA  
ATOM   4867   HB VAL P 760      -7.756 -18.708  18.975  0.00  0.00      PROA  
ATOM   4868  CG1 VAL P 760      -9.448 -19.640  18.036  0.00  0.00      PROA  
ATOM   4869 HG11 VAL P 760     -10.039 -19.668  18.976  0.00  0.00      PROA  
ATOM   4870 HG12 VAL P 760      -9.725 -20.568  17.492  0.00  0.00      PROA  
ATOM   4871 HG13 VAL P 760      -9.723 -18.669  17.572  0.00  0.00      PROA  
ATOM   4872  CG2 VAL P 760      -7.564 -20.788  19.257  0.00  0.00      PROA  
ATOM   4873 HG21 VAL P 760      -6.462 -20.905  19.347  0.00  0.00      PROA  
ATOM   4874 HG22 VAL P 760      -7.877 -21.715  18.731  0.00  0.00      PROA  
ATOM   4875 HG23 VAL P 760      -8.106 -20.869  20.224  0.00  0.00      PROA  
ATOM   4876    C VAL P 760      -7.853 -18.977  16.009  0.00  0.00      PROA  
ATOM   4877    O VAL P 760      -7.956 -17.743  15.856  0.00  0.00      PROA  
ATOM   4878    N PHE P 761      -8.532 -19.777  15.196  0.00  0.00      PROA  
ATOM   4879   HN PHE P 761      -8.423 -20.757  15.340  0.00  0.00      PROA  
ATOM   4880   CA PHE P 761      -9.456 -19.377  14.155  0.00  0.00      PROA  
ATOM   4881   HA PHE P 761      -9.167 -18.402  13.792  0.00  0.00      PROA  
ATOM   4882   CB PHE P 761      -9.284 -20.279  12.852  0.00  0.00      PROA  
ATOM   4883  HB1 PHE P 761      -9.313 -21.372  13.049  0.00  0.00      PROA  
ATOM   4884  HB2 PHE P 761      -8.295 -20.128  12.370  0.00  0.00      PROA  
ATOM   4885   CG PHE P 761     -10.352 -19.989  11.794  0.00  0.00      PROA  
ATOM   4886  CD1 PHE P 761     -11.488 -20.898  11.709  0.00  0.00      PROA  
ATOM   4887  HD1 PHE P 761     -11.658 -21.662  12.454  0.00  0.00      PROA  
ATOM   4888  CE1 PHE P 761     -12.319 -20.841  10.611  0.00  0.00      PROA  
ATOM   4889  HE1 PHE P 761     -13.183 -21.479  10.507  0.00  0.00      PROA  
ATOM   4890   CZ PHE P 761     -12.151 -19.817   9.628  0.00  0.00      PROA  
ATOM   4891   HZ PHE P 761     -12.740 -19.740   8.725  0.00  0.00      PROA  
ATOM   4892  CD2 PHE P 761     -10.184 -19.056  10.739  0.00  0.00      PROA  
ATOM   4893  HD2 PHE P 761      -9.300 -18.439  10.796  0.00  0.00      PROA  
ATOM   4894  CE2 PHE P 761     -11.020 -18.979   9.625  0.00  0.00      PROA  
ATOM   4895  HE2 PHE P 761     -10.890 -18.297   8.797  0.00  0.00      PROA  
ATOM   4896    C PHE P 761     -10.869 -19.108  14.680  0.00  0.00      PROA  
ATOM   4897    O PHE P 761     -11.735 -19.911  14.565  0.00  0.00      PROA  
ATOM   4898    N LYS P 762     -11.097 -17.983  15.421  0.00  0.00      PROA  
ATOM   4899   HN LYS P 762     -10.385 -17.345  15.705  0.00  0.00      PROA  
ATOM   4900   CA LYS P 762     -12.359 -17.562  16.005  0.00  0.00      PROA  
ATOM   4901   HA LYS P 762     -13.094 -17.927  15.302  0.00  0.00      PROA  
ATOM   4902   CB LYS P 762     -12.533 -18.060  17.540  0.00  0.00      PROA  
ATOM   4903  HB1 LYS P 762     -13.326 -17.517  18.099  0.00  0.00      PROA  
ATOM   4904  HB2 LYS P 762     -11.550 -17.830  18.003  0.00  0.00      PROA  
ATOM   4905   CG LYS P 762     -12.758 -19.587  17.616  0.00  0.00      PROA  
ATOM   4906  HG1 LYS P 762     -12.920 -19.893  18.672  0.00  0.00      PROA  
ATOM   4907  HG2 LYS P 762     -11.877 -20.131  17.213  0.00  0.00      PROA  
ATOM   4908   CD LYS P 762     -14.004 -20.198  16.794  0.00  0.00      PROA  
ATOM   4909  HD1 LYS P 762     -13.888 -21.303  16.783  0.00  0.00      PROA  
ATOM   4910  HD2 LYS P 762     -13.947 -19.820  15.751  0.00  0.00      PROA  
ATOM   4911   CE LYS P 762     -15.454 -19.999  17.445  0.00  0.00      PROA  
ATOM   4912  HE1 LYS P 762     -15.766 -18.942  17.590  0.00  0.00      PROA  
ATOM   4913  HE2 LYS P 762     -15.454 -20.477  18.447  0.00  0.00      PROA  
ATOM   4914   NZ LYS P 762     -16.516 -20.668  16.687  0.00  0.00      PROA  
ATOM   4915  HZ1 LYS P 762     -16.210 -21.593  16.324  0.00  0.00      PROA  
ATOM   4916  HZ2 LYS P 762     -16.870 -20.087  15.901  0.00  0.00      PROA  
ATOM   4917  HZ3 LYS P 762     -17.324 -20.932  17.286  0.00  0.00      PROA  
ATOM   4918    C LYS P 762     -12.311 -16.127  16.007  0.00  0.00      PROA  
ATOM   4919    O LYS P 762     -11.214 -15.558  15.927  0.00  0.00      PROA  
ATOM   4920    N PRO P 763     -13.436 -15.457  16.045  0.00  0.00      PROA  
ATOM   4921   CD PRO P 763     -14.824 -16.055  15.848  0.00  0.00      PROA  
ATOM   4922  HD1 PRO P 763     -14.880 -17.066  16.304  0.00  0.00      PROA  
ATOM   4923  HD2 PRO P 763     -15.050 -16.126  14.763  0.00  0.00      PROA  
ATOM   4924   CA PRO P 763     -13.582 -14.004  16.331  0.00  0.00      PROA  
ATOM   4925   HA PRO P 763     -13.038 -13.579  15.501  0.00  0.00      PROA  
ATOM   4926   CB PRO P 763     -15.095 -13.721  16.149  0.00  0.00      PROA  
ATOM   4927  HB1 PRO P 763     -15.361 -13.369  15.129  0.00  0.00      PROA  
ATOM   4928  HB2 PRO P 763     -15.525 -12.988  16.865  0.00  0.00      PROA  
ATOM   4929   CG PRO P 763     -15.719 -15.038  16.396  0.00  0.00      PROA  
ATOM   4930  HG1 PRO P 763     -15.679 -15.206  17.494  0.00  0.00      PROA  
ATOM   4931  HG2 PRO P 763     -16.767 -15.165  16.050  0.00  0.00      PROA  
ATOM   4932    C PRO P 763     -12.991 -13.759  17.681  0.00  0.00      PROA  
ATOM   4933    O PRO P 763     -13.159 -14.543  18.592  0.00  0.00      PROA  
ATOM   4934    N THR P 764     -12.436 -12.630  17.997  0.00  0.00      PROA  
ATOM   4935   HN THR P 764     -12.456 -11.917  17.301  0.00  0.00      PROA  
ATOM   4936   CA THR P 764     -12.196 -12.109  19.388  0.00  0.00      PROA  
ATOM   4937   HA THR P 764     -11.674 -12.913  19.884  0.00  0.00      PROA  
ATOM   4938   CB THR P 764     -11.406 -10.736  19.446  0.00  0.00      PROA  
ATOM   4939   HB THR P 764     -11.263 -10.516  20.525  0.00  0.00      PROA  
ATOM   4940  OG1 THR P 764     -12.120  -9.639  18.732  0.00  0.00      PROA  
ATOM   4941  HG1 THR P 764     -12.239  -9.985  17.845  0.00  0.00      PROA  
ATOM   4942  CG2 THR P 764      -9.991 -10.879  18.900  0.00  0.00      PROA  
ATOM   4943 HG21 THR P 764     -10.076 -11.220  17.846  0.00  0.00      PROA  
ATOM   4944 HG22 THR P 764      -9.365 -11.595  19.474  0.00  0.00      PROA  
ATOM   4945 HG23 THR P 764      -9.387  -9.947  18.940  0.00  0.00      PROA  
ATOM   4946    C THR P 764     -13.347 -11.986  20.376  0.00  0.00      PROA  
ATOM   4947    O THR P 764     -14.521 -12.124  19.995  0.00  0.00      PROA  
ATOM   4948    N ARG P 765     -13.051 -11.941  21.660  0.00  0.00      PROA  
ATOM   4949   HN ARG P 765     -12.158 -12.057  22.089  0.00  0.00      PROA  
ATOM   4950   CA ARG P 765     -13.992 -11.568  22.695  0.00  0.00      PROA  
ATOM   4951   HA ARG P 765     -13.372 -11.527  23.578  0.00  0.00      PROA  
ATOM   4952   CB ARG P 765     -14.747 -10.235  22.527  0.00  0.00      PROA  
ATOM   4953  HB1 ARG P 765     -15.533 -10.067  23.294  0.00  0.00      PROA  
ATOM   4954  HB2 ARG P 765     -15.302 -10.262  21.565  0.00  0.00      PROA  
ATOM   4955   CG ARG P 765     -13.882  -8.957  22.532  0.00  0.00      PROA  
ATOM   4956  HG1 ARG P 765     -12.944  -9.134  21.963  0.00  0.00      PROA  
ATOM   4957  HG2 ARG P 765     -13.677  -8.695  23.591  0.00  0.00      PROA  
ATOM   4958   CD ARG P 765     -14.496  -7.753  21.903  0.00  0.00      PROA  
ATOM   4959  HD1 ARG P 765     -14.678  -7.859  20.812  0.00  0.00      PROA  
ATOM   4960  HD2 ARG P 765     -13.879  -6.845  22.073  0.00  0.00      PROA  
ATOM   4961   NE ARG P 765     -15.801  -7.539  22.630  0.00  0.00      PROA  
ATOM   4962   HE ARG P 765     -16.510  -8.240  22.553  0.00  0.00      PROA  
ATOM   4963   CZ ARG P 765     -16.186  -6.462  23.326  0.00  0.00      PROA  
ATOM   4964  NH1 ARG P 765     -17.356  -6.344  23.909  0.00  0.00      PROA  
ATOM   4965 HH11 ARG P 765     -17.923  -7.165  23.964  0.00  0.00      PROA  
ATOM   4966 HH12 ARG P 765     -17.531  -5.539  24.476  0.00  0.00      PROA  
ATOM   4967  NH2 ARG P 765     -15.417  -5.378  23.295  0.00  0.00      PROA  
ATOM   4968 HH21 ARG P 765     -14.670  -5.199  22.655  0.00  0.00      PROA  
ATOM   4969 HH22 ARG P 765     -15.669  -4.644  23.925  0.00  0.00      PROA  
ATOM   4970    C ARG P 765     -15.074 -12.652  23.062  0.00  0.00      PROA  
ATOM   4971    O ARG P 765     -15.730 -12.628  24.132  0.00  0.00      PROA  
ATOM   4972    N ASP P 766     -15.332 -13.694  22.200  0.00  0.00      PROA  
ATOM   4973   HN ASP P 766     -14.767 -13.886  21.402  0.00  0.00      PROA  
ATOM   4974   CA ASP P 766     -16.416 -14.683  22.223  0.00  0.00      PROA  
ATOM   4975   HA ASP P 766     -16.257 -15.195  21.286  0.00  0.00      PROA  
ATOM   4976   CB ASP P 766     -16.226 -15.739  23.342  0.00  0.00      PROA  
ATOM   4977  HB1 ASP P 766     -16.983 -16.552  23.304  0.00  0.00      PROA  
ATOM   4978  HB2 ASP P 766     -16.270 -15.118  24.262  0.00  0.00      PROA  
ATOM   4979   CG ASP P 766     -14.860 -16.386  23.192  0.00  0.00      PROA  
ATOM   4980  OD1 ASP P 766     -14.270 -16.390  22.113  0.00  0.00      PROA  
ATOM   4981  OD2 ASP P 766     -14.352 -16.884  24.204  0.00  0.00      PROA  
ATOM   4982    C ASP P 766     -17.879 -14.126  22.219  0.00  0.00      PROA  
ATOM   4983    O ASP P 766     -18.849 -14.838  22.273  0.00  0.00      PROA  
ATOM   4984    N ASP P 767     -18.076 -12.779  22.067  0.00  0.00      PROA  
ATOM   4985   HN ASP P 767     -17.197 -12.309  22.090  0.00  0.00      PROA  
ATOM   4986   CA ASP P 767     -19.289 -12.035  22.106  0.00  0.00      PROA  
ATOM   4987   HA ASP P 767     -20.057 -12.784  22.233  0.00  0.00      PROA  
ATOM   4988   CB ASP P 767     -19.173 -11.084  23.372  0.00  0.00      PROA  
ATOM   4989  HB1 ASP P 767     -18.548 -11.634  24.107  0.00  0.00      PROA  
ATOM   4990  HB2 ASP P 767     -20.216 -10.961  23.734  0.00  0.00      PROA  
ATOM   4991   CG ASP P 767     -18.554  -9.763  23.154  0.00  0.00      PROA  
ATOM   4992  OD1 ASP P 767     -17.661  -9.686  22.269  0.00  0.00      PROA  
ATOM   4993  OD2 ASP P 767     -18.794  -8.787  23.880  0.00  0.00      PROA  
ATOM   4994    C ASP P 767     -19.599 -11.266  20.816  0.00  0.00      PROA  
ATOM   4995    O ASP P 767     -20.697 -10.662  20.765  0.00  0.00      PROA  
ATOM   4996    N ARG P 768     -18.788 -11.414  19.762  0.00  0.00      PROA  
ATOM   4997   HN ARG P 768     -18.001 -12.013  19.882  0.00  0.00      PROA  
ATOM   4998   CA ARG P 768     -19.038 -10.839  18.428  0.00  0.00      PROA  
ATOM   4999   HA ARG P 768     -19.990 -10.329  18.414  0.00  0.00      PROA  
ATOM   5000   CB ARG P 768     -17.995  -9.713  18.044  0.00  0.00      PROA  
ATOM   5001  HB1 ARG P 768     -18.072  -8.822  18.704  0.00  0.00      PROA  
ATOM   5002  HB2 ARG P 768     -18.285  -9.333  17.041  0.00  0.00      PROA  
ATOM   5003   CG ARG P 768     -16.584 -10.300  18.008  0.00  0.00      PROA  
ATOM   5004  HG1 ARG P 768     -16.488 -11.402  17.911  0.00  0.00      PROA  
ATOM   5005  HG2 ARG P 768     -16.045 -10.104  18.959  0.00  0.00      PROA  
ATOM   5006   CD ARG P 768     -15.603  -9.574  17.109  0.00  0.00      PROA  
ATOM   5007  HD1 ARG P 768     -14.696 -10.202  17.240  0.00  0.00      PROA  
ATOM   5008  HD2 ARG P 768     -15.447  -8.481  17.232  0.00  0.00      PROA  
ATOM   5009   NE ARG P 768     -16.152  -9.975  15.765  0.00  0.00      PROA  
ATOM   5010   HE ARG P 768     -16.525 -10.894  15.636  0.00  0.00      PROA  
ATOM   5011   CZ ARG P 768     -16.186  -9.279  14.685  0.00  0.00      PROA  
ATOM   5012  NH1 ARG P 768     -16.572  -9.969  13.558  0.00  0.00      PROA  
ATOM   5013 HH11 ARG P 768     -17.166 -10.768  13.649  0.00  0.00      PROA  
ATOM   5014 HH12 ARG P 768     -16.541  -9.452  12.702  0.00  0.00      PROA  
ATOM   5015  NH2 ARG P 768     -15.731  -8.080  14.499  0.00  0.00      PROA  
ATOM   5016 HH21 ARG P 768     -15.280  -7.631  15.271  0.00  0.00      PROA  
ATOM   5017 HH22 ARG P 768     -15.590  -7.684  13.591  0.00  0.00      PROA  
ATOM   5018    C ARG P 768     -19.096 -11.866  17.259  0.00  0.00      PROA  
ATOM   5019    O ARG P 768     -18.414 -12.873  17.335  0.00  0.00      PROA  
ATOM   5020    N GLY P 769     -19.940 -11.575  16.287  0.00  0.00      PROA  
ATOM   5021   HN GLY P 769     -20.280 -10.637  16.277  0.00  0.00      PROA  
ATOM   5022   CA GLY P 769     -20.196 -12.467  15.159  0.00  0.00      PROA  
ATOM   5023  HA1 GLY P 769     -20.806 -11.905  14.468  0.00  0.00      PROA  
ATOM   5024  HA2 GLY P 769     -20.675 -13.363  15.526  0.00  0.00      PROA  
ATOM   5025    C GLY P 769     -19.010 -12.854  14.277  0.00  0.00      PROA  
ATOM   5026    O GLY P 769     -17.938 -12.207  14.447  0.00  0.00      PROA  
ATOM   5027    N TRP P 770     -19.237 -13.767  13.288  0.00  0.00      PROA  
ATOM   5028   HN TRP P 770     -20.163 -14.099  13.123  0.00  0.00      PROA  
ATOM   5029   CA TRP P 770     -18.161 -14.311  12.457  0.00  0.00      PROA  
ATOM   5030   HA TRP P 770     -17.436 -13.511  12.416  0.00  0.00      PROA  
ATOM   5031   CB TRP P 770     -17.595 -15.588  13.098  0.00  0.00      PROA  
ATOM   5032  HB1 TRP P 770     -18.489 -16.225  13.267  0.00  0.00      PROA  
ATOM   5033  HB2 TRP P 770     -17.168 -15.670  14.121  0.00  0.00      PROA  
ATOM   5034   CG TRP P 770     -16.458 -16.237  12.333  0.00  0.00      PROA  
ATOM   5035  CD1 TRP P 770     -16.420 -17.435  11.711  0.00  0.00      PROA  
ATOM   5036  HD1 TRP P 770     -17.347 -17.942  11.488  0.00  0.00      PROA  
ATOM   5037  NE1 TRP P 770     -15.124 -17.788  11.469  0.00  0.00      PROA  
ATOM   5038  HE1 TRP P 770     -14.816 -18.614  11.050  0.00  0.00      PROA  
ATOM   5039  CE2 TRP P 770     -14.270 -16.807  11.742  0.00  0.00      PROA  
ATOM   5040  CD2 TRP P 770     -15.153 -15.677  12.082  0.00  0.00      PROA  
ATOM   5041  CE3 TRP P 770     -14.583 -14.423  12.385  0.00  0.00      PROA  
ATOM   5042  HE3 TRP P 770     -15.131 -13.589  12.797  0.00  0.00      PROA  
ATOM   5043  CZ3 TRP P 770     -13.158 -14.351  12.270  0.00  0.00      PROA  
ATOM   5044  HZ3 TRP P 770     -12.742 -13.377  12.483  0.00  0.00      PROA  
ATOM   5045  CZ2 TRP P 770     -12.917 -16.704  11.671  0.00  0.00      PROA  
ATOM   5046  HZ2 TRP P 770     -12.195 -17.468  11.423  0.00  0.00      PROA  
ATOM   5047  CH2 TRP P 770     -12.347 -15.450  11.951  0.00  0.00      PROA  
ATOM   5048  HH2 TRP P 770     -11.271 -15.353  11.978  0.00  0.00      PROA  
ATOM   5049    C TRP P 770     -18.849 -14.472  11.088  0.00  0.00      PROA  
ATOM   5050    O TRP P 770     -18.339 -13.867  10.186  0.00  0.00      PROA  
ATOM   5051    N PHE P 771     -19.899 -15.313  10.996  0.00  0.00      PROA  
ATOM   5052   HN PHE P 771     -20.231 -15.774  11.814  0.00  0.00      PROA  
ATOM   5053   CA PHE P 771     -20.664 -15.551   9.738  0.00  0.00      PROA  
ATOM   5054   HA PHE P 771     -20.102 -15.402   8.828  0.00  0.00      PROA  
ATOM   5055   CB PHE P 771     -21.176 -17.049   9.780  0.00  0.00      PROA  
ATOM   5056  HB1 PHE P 771     -21.934 -17.239   8.990  0.00  0.00      PROA  
ATOM   5057  HB2 PHE P 771     -21.785 -17.167  10.702  0.00  0.00      PROA  
ATOM   5058   CG PHE P 771     -20.036 -18.029   9.735  0.00  0.00      PROA  
ATOM   5059  CD1 PHE P 771     -19.916 -19.084  10.696  0.00  0.00      PROA  
ATOM   5060  HD1 PHE P 771     -20.754 -19.098  11.377  0.00  0.00      PROA  
ATOM   5061  CE1 PHE P 771     -18.788 -19.861  10.778  0.00  0.00      PROA  
ATOM   5062  HE1 PHE P 771     -18.645 -20.622  11.531  0.00  0.00      PROA
[truncated: 11,898,669 more chars]
