# Supplementary material for: Cryo-EM structure of the sodium-driven chloride/bicarbonate exchanger NDCBE
Source: Nat Commun. 2021 Sep 28;12:5690. doi: 10.1038/s41467-021-25998-2 (PMC8478935; doi:10.1038/s41467-021-25998-2)
Supplement: Supplementary file 7 — Supplementary Data 1 [file 41467_2021_25998_MOESM7_ESM.zip › MD_structures/NDCBE_300ns_HCO3_last_MD_step.pdb]

CRYST1  109.747  109.747  126.330  90.00  90.00  90.00 P 1           1
ATOM      1    N LEU P 451     -30.415  -3.428 -16.739  0.00  0.00      PROA  
ATOM      2  HT1 LEU P 451     -30.000  -2.777 -17.436  0.00  0.00      PROA  
ATOM      3  HT2 LEU P 451     -31.437  -3.234 -16.713  0.00  0.00      PROA  
ATOM      4  HT3 LEU P 451     -30.250  -4.375 -17.134  0.00  0.00      PROA  
ATOM      5   CA LEU P 451     -29.770  -3.151 -15.489  0.00  0.00      PROA  
ATOM      6   HA LEU P 451     -30.166  -2.199 -15.167  0.00  0.00      PROA  
ATOM      7   CB LEU P 451     -30.230  -4.206 -14.441  0.00  0.00      PROA  
ATOM      8  HB1 LEU P 451     -30.174  -5.245 -14.833  0.00  0.00      PROA  
ATOM      9  HB2 LEU P 451     -31.338  -4.128 -14.411  0.00  0.00      PROA  
ATOM     10   CG LEU P 451     -29.632  -4.149 -13.024  0.00  0.00      PROA  
ATOM     11   HG LEU P 451     -28.524  -4.185 -13.091  0.00  0.00      PROA  
ATOM     12  CD1 LEU P 451     -29.902  -2.835 -12.323  0.00  0.00      PROA  
ATOM     13 HD11 LEU P 451     -29.275  -2.693 -11.418  0.00  0.00      PROA  
ATOM     14 HD12 LEU P 451     -30.958  -2.651 -12.032  0.00  0.00      PROA  
ATOM     15 HD13 LEU P 451     -29.538  -2.058 -13.028  0.00  0.00      PROA  
ATOM     16  CD2 LEU P 451     -30.069  -5.406 -12.251  0.00  0.00      PROA  
ATOM     17 HD21 LEU P 451     -31.175  -5.371 -12.155  0.00  0.00      PROA  
ATOM     18 HD22 LEU P 451     -29.740  -5.517 -11.196  0.00  0.00      PROA  
ATOM     19 HD23 LEU P 451     -29.847  -6.277 -12.904  0.00  0.00      PROA  
ATOM     20    C LEU P 451     -28.238  -3.017 -15.539  0.00  0.00      PROA  
ATOM     21    O LEU P 451     -27.685  -2.020 -15.161  0.00  0.00      PROA  
ATOM     22    N PHE P 452     -27.458  -3.941 -16.119  0.00  0.00      PROA  
ATOM     23   HN PHE P 452     -27.829  -4.803 -16.455  0.00  0.00      PROA  
ATOM     24   CA PHE P 452     -25.968  -3.855 -16.141  0.00  0.00      PROA  
ATOM     25   HA PHE P 452     -25.583  -2.933 -15.732  0.00  0.00      PROA  
ATOM     26   CB PHE P 452     -25.367  -4.966 -15.253  0.00  0.00      PROA  
ATOM     27  HB1 PHE P 452     -24.259  -4.905 -15.194  0.00  0.00      PROA  
ATOM     28  HB2 PHE P 452     -25.763  -5.940 -15.611  0.00  0.00      PROA  
ATOM     29   CG PHE P 452     -25.728  -4.805 -13.779  0.00  0.00      PROA  
ATOM     30  CD1 PHE P 452     -26.250  -5.962 -13.102  0.00  0.00      PROA  
ATOM     31  HD1 PHE P 452     -26.226  -6.959 -13.516  0.00  0.00      PROA  
ATOM     32  CE1 PHE P 452     -26.639  -5.758 -11.755  0.00  0.00      PROA  
ATOM     33  HE1 PHE P 452     -27.146  -6.537 -11.205  0.00  0.00      PROA  
ATOM     34   CZ PHE P 452     -26.482  -4.518 -11.047  0.00  0.00      PROA  
ATOM     35   HZ PHE P 452     -26.949  -4.401 -10.080  0.00  0.00      PROA  
ATOM     36  CD2 PHE P 452     -25.467  -3.644 -13.034  0.00  0.00      PROA  
ATOM     37  HD2 PHE P 452     -25.164  -2.713 -13.491  0.00  0.00      PROA  
ATOM     38  CE2 PHE P 452     -25.835  -3.484 -11.705  0.00  0.00      PROA  
ATOM     39  HE2 PHE P 452     -25.608  -2.537 -11.239  0.00  0.00      PROA  
ATOM     40    C PHE P 452     -25.332  -3.899 -17.517  0.00  0.00      PROA  
ATOM     41    O PHE P 452     -24.143  -4.197 -17.656  0.00  0.00      PROA  
ATOM     42    N GLY P 453     -26.057  -3.537 -18.508  0.00  0.00      PROA  
ATOM     43   HN GLY P 453     -26.884  -2.989 -18.403  0.00  0.00      PROA  
ATOM     44   CA GLY P 453     -25.642  -3.518 -19.951  0.00  0.00      PROA  
ATOM     45  HA1 GLY P 453     -25.075  -2.599 -19.950  0.00  0.00      PROA  
ATOM     46  HA2 GLY P 453     -26.531  -3.474 -20.563  0.00  0.00      PROA  
ATOM     47    C GLY P 453     -24.731  -4.677 -20.413  0.00  0.00      PROA  
ATOM     48    O GLY P 453     -23.896  -4.424 -21.270  0.00  0.00      PROA  
ATOM     49    N GLY P 454     -24.884  -5.963 -19.976  0.00  0.00      PROA  
ATOM     50   HN GLY P 454     -25.689  -6.192 -19.434  0.00  0.00      PROA  
ATOM     51   CA GLY P 454     -24.074  -7.073 -20.511  0.00  0.00      PROA  
ATOM     52  HA1 GLY P 454     -23.869  -6.931 -21.562  0.00  0.00      PROA  
ATOM     53  HA2 GLY P 454     -24.705  -7.940 -20.385  0.00  0.00      PROA  
ATOM     54    C GLY P 454     -22.854  -7.398 -19.717  0.00  0.00      PROA  
ATOM     55    O GLY P 454     -21.864  -7.969 -20.190  0.00  0.00      PROA  
ATOM     56    N LEU P 455     -22.769  -6.964 -18.406  0.00  0.00      PROA  
ATOM     57   HN LEU P 455     -23.409  -6.303 -18.022  0.00  0.00      PROA  
ATOM     58   CA LEU P 455     -21.722  -7.337 -17.554  0.00  0.00      PROA  
ATOM     59   HA LEU P 455     -20.853  -6.951 -18.065  0.00  0.00      PROA  
ATOM     60   CB LEU P 455     -22.023  -6.639 -16.195  0.00  0.00      PROA  
ATOM     61  HB1 LEU P 455     -23.072  -6.864 -15.905  0.00  0.00      PROA  
ATOM     62  HB2 LEU P 455     -22.073  -5.554 -16.427  0.00  0.00      PROA  
ATOM     63   CG LEU P 455     -21.079  -6.790 -15.007  0.00  0.00      PROA  
ATOM     64   HG LEU P 455     -20.083  -7.002 -15.453  0.00  0.00      PROA  
ATOM     65  CD1 LEU P 455     -21.041  -5.523 -14.099  0.00  0.00      PROA  
ATOM     66 HD11 LEU P 455     -20.705  -4.585 -14.591  0.00  0.00      PROA  
ATOM     67 HD12 LEU P 455     -20.395  -5.710 -13.215  0.00  0.00      PROA  
ATOM     68 HD13 LEU P 455     -22.081  -5.337 -13.756  0.00  0.00      PROA  
ATOM     69  CD2 LEU P 455     -21.460  -8.004 -14.113  0.00  0.00      PROA  
ATOM     70 HD21 LEU P 455     -22.552  -7.965 -13.909  0.00  0.00      PROA  
ATOM     71 HD22 LEU P 455     -20.815  -7.836 -13.224  0.00  0.00      PROA  
ATOM     72 HD23 LEU P 455     -21.246  -8.991 -14.576  0.00  0.00      PROA  
ATOM     73    C LEU P 455     -21.574  -8.789 -17.281  0.00  0.00      PROA  
ATOM     74    O LEU P 455     -20.484  -9.304 -17.569  0.00  0.00      PROA  
ATOM     75    N VAL P 456     -22.607  -9.484 -16.904  0.00  0.00      PROA  
ATOM     76   HN VAL P 456     -23.429  -8.955 -17.097  0.00  0.00      PROA  
ATOM     77   CA VAL P 456     -22.573 -10.927 -16.531  0.00  0.00      PROA  
ATOM     78   HA VAL P 456     -21.833 -11.024 -15.749  0.00  0.00      PROA  
ATOM     79   CB VAL P 456     -23.931 -11.354 -15.935  0.00  0.00      PROA  
ATOM     80   HB VAL P 456     -24.633 -10.963 -16.702  0.00  0.00      PROA  
ATOM     81  CG1 VAL P 456     -23.945 -12.925 -15.919  0.00  0.00      PROA  
ATOM     82 HG11 VAL P 456     -24.929 -13.349 -15.627  0.00  0.00      PROA  
ATOM     83 HG12 VAL P 456     -23.144 -13.412 -15.323  0.00  0.00      PROA  
ATOM     84 HG13 VAL P 456     -23.834 -13.321 -16.951  0.00  0.00      PROA  
ATOM     85  CG2 VAL P 456     -24.482 -10.768 -14.605  0.00  0.00      PROA  
ATOM     86 HG21 VAL P 456     -24.266  -9.678 -14.607  0.00  0.00      PROA  
ATOM     87 HG22 VAL P 456     -23.919 -11.234 -13.768  0.00  0.00      PROA  
ATOM     88 HG23 VAL P 456     -25.545 -11.074 -14.494  0.00  0.00      PROA  
ATOM     89    C VAL P 456     -22.094 -11.734 -17.798  0.00  0.00      PROA  
ATOM     90    O VAL P 456     -21.308 -12.728 -17.678  0.00  0.00      PROA  
ATOM     91    N LEU P 457     -22.651 -11.336 -18.985  0.00  0.00      PROA  
ATOM     92   HN LEU P 457     -23.478 -10.781 -18.998  0.00  0.00      PROA  
ATOM     93   CA LEU P 457     -22.322 -11.928 -20.234  0.00  0.00      PROA  
ATOM     94   HA LEU P 457     -22.449 -12.981 -20.031  0.00  0.00      PROA  
ATOM     95   CB LEU P 457     -23.357 -11.381 -21.287  0.00  0.00      PROA  
ATOM     96  HB1 LEU P 457     -23.080 -10.316 -21.434  0.00  0.00      PROA  
ATOM     97  HB2 LEU P 457     -24.420 -11.365 -20.963  0.00  0.00      PROA  
ATOM     98   CG LEU P 457     -23.218 -11.915 -22.802  0.00  0.00      PROA  
ATOM     99   HG LEU P 457     -22.126 -11.989 -22.992  0.00  0.00      PROA  
ATOM    100  CD1 LEU P 457     -23.815 -13.307 -22.902  0.00  0.00      PROA  
ATOM    101 HD11 LEU P 457     -23.195 -14.106 -22.442  0.00  0.00      PROA  
ATOM    102 HD12 LEU P 457     -23.871 -13.586 -23.976  0.00  0.00      PROA  
ATOM    103 HD13 LEU P 457     -24.849 -13.405 -22.507  0.00  0.00      PROA  
ATOM    104  CD2 LEU P 457     -23.639 -10.841 -23.826  0.00  0.00      PROA  
ATOM    105 HD21 LEU P 457     -24.742 -10.708 -23.850  0.00  0.00      PROA  
ATOM    106 HD22 LEU P 457     -23.375 -11.087 -24.877  0.00  0.00      PROA  
ATOM    107 HD23 LEU P 457     -23.144  -9.861 -23.652  0.00  0.00      PROA  
ATOM    108    C LEU P 457     -20.851 -11.867 -20.661  0.00  0.00      PROA  
ATOM    109    O LEU P 457     -20.244 -12.760 -21.253  0.00  0.00      PROA  
ATOM    110    N ASP P 458     -20.207 -10.735 -20.359  0.00  0.00      PROA  
ATOM    111   HN ASP P 458     -20.799 -10.011 -20.014  0.00  0.00      PROA  
ATOM    112   CA ASP P 458     -18.780 -10.447 -20.384  0.00  0.00      PROA  
ATOM    113   HA ASP P 458     -18.414 -10.790 -21.341  0.00  0.00      PROA  
ATOM    114   CB ASP P 458     -18.567  -8.876 -20.516  0.00  0.00      PROA  
ATOM    115  HB1 ASP P 458     -19.148  -8.274 -19.785  0.00  0.00      PROA  
ATOM    116  HB2 ASP P 458     -19.078  -8.655 -21.477  0.00  0.00      PROA  
ATOM    117   CG ASP P 458     -17.175  -8.413 -20.634  0.00  0.00      PROA  
ATOM    118  OD1 ASP P 458     -16.325  -9.105 -21.239  0.00  0.00      PROA  
ATOM    119  OD2 ASP P 458     -16.916  -7.262 -20.175  0.00  0.00      PROA  
ATOM    120    C ASP P 458     -18.002 -11.298 -19.225  0.00  0.00      PROA  
ATOM    121    O ASP P 458     -16.874 -11.696 -19.521  0.00  0.00      PROA  
ATOM    122    N VAL P 459     -18.539 -11.535 -18.013  0.00  0.00      PROA  
ATOM    123   HN VAL P 459     -19.446 -11.205 -17.764  0.00  0.00      PROA  
ATOM    124   CA VAL P 459     -17.867 -12.491 -17.110  0.00  0.00      PROA  
ATOM    125   HA VAL P 459     -16.865 -12.287 -16.764  0.00  0.00      PROA  
ATOM    126   CB VAL P 459     -18.567 -12.689 -15.761  0.00  0.00      PROA  
ATOM    127   HB VAL P 459     -19.570 -13.115 -15.977  0.00  0.00      PROA  
ATOM    128  CG1 VAL P 459     -17.940 -13.653 -14.746  0.00  0.00      PROA  
ATOM    129 HG11 VAL P 459     -16.938 -13.223 -14.531  0.00  0.00      PROA  
ATOM    130 HG12 VAL P 459     -17.740 -14.634 -15.228  0.00  0.00      PROA  
ATOM    131 HG13 VAL P 459     -18.511 -13.717 -13.795  0.00  0.00      PROA  
ATOM    132  CG2 VAL P 459     -18.646 -11.273 -15.093  0.00  0.00      PROA  
ATOM    133 HG21 VAL P 459     -19.372 -10.615 -15.616  0.00  0.00      PROA  
ATOM    134 HG22 VAL P 459     -17.658 -10.768 -15.146  0.00  0.00      PROA  
ATOM    135 HG23 VAL P 459     -19.085 -11.347 -14.075  0.00  0.00      PROA  
ATOM    136    C VAL P 459     -17.730 -13.913 -17.726  0.00  0.00      PROA  
ATOM    137    O VAL P 459     -16.678 -14.519 -17.828  0.00  0.00      PROA  
ATOM    138    N LYS P 460     -18.866 -14.380 -18.328  0.00  0.00      PROA  
ATOM    139   HN LYS P 460     -19.740 -13.903 -18.283  0.00  0.00      PROA  
ATOM    140   CA LYS P 460     -18.960 -15.751 -18.812  0.00  0.00      PROA  
ATOM    141   HA LYS P 460     -18.717 -16.475 -18.049  0.00  0.00      PROA  
ATOM    142   CB LYS P 460     -20.425 -15.974 -19.181  0.00  0.00      PROA  
ATOM    143  HB1 LYS P 460     -20.539 -16.720 -19.997  0.00  0.00      PROA  
ATOM    144  HB2 LYS P 460     -20.836 -15.066 -19.672  0.00  0.00      PROA  
ATOM    145   CG LYS P 460     -21.338 -16.296 -17.970  0.00  0.00      PROA  
ATOM    146  HG1 LYS P 460     -20.843 -15.794 -17.111  0.00  0.00      PROA  
ATOM    147  HG2 LYS P 460     -21.207 -17.378 -17.755  0.00  0.00      PROA  
ATOM    148   CD LYS P 460     -22.785 -15.879 -18.251  0.00  0.00      PROA  
ATOM    149  HD1 LYS P 460     -22.846 -14.774 -18.352  0.00  0.00      PROA  
ATOM    150  HD2 LYS P 460     -23.350 -16.282 -17.384  0.00  0.00      PROA  
ATOM    151   CE LYS P 460     -23.391 -16.461 -19.614  0.00  0.00      PROA  
ATOM    152  HE1 LYS P 460     -22.892 -15.872 -20.413  0.00  0.00      PROA  
ATOM    153  HE2 LYS P 460     -24.471 -16.206 -19.654  0.00  0.00      PROA  
ATOM    154   NZ LYS P 460     -23.303 -17.893 -19.916  0.00  0.00      PROA  
ATOM    155  HZ1 LYS P 460     -23.825 -18.271 -20.732  0.00  0.00      PROA  
ATOM    156  HZ2 LYS P 460     -23.630 -18.439 -19.094  0.00  0.00      PROA  
ATOM    157  HZ3 LYS P 460     -22.305 -18.125 -20.096  0.00  0.00      PROA  
ATOM    158    C LYS P 460     -17.939 -15.910 -19.980  0.00  0.00      PROA  
ATOM    159    O LYS P 460     -17.380 -16.935 -20.231  0.00  0.00      PROA  
ATOM    160    N ARG P 461     -17.784 -14.846 -20.821  0.00  0.00      PROA  
ATOM    161   HN ARG P 461     -18.527 -14.182 -20.780  0.00  0.00      PROA  
ATOM    162   CA ARG P 461     -16.847 -14.778 -22.011  0.00  0.00      PROA  
ATOM    163   HA ARG P 461     -17.042 -15.669 -22.589  0.00  0.00      PROA  
ATOM    164   CB ARG P 461     -17.292 -13.641 -22.925  0.00  0.00      PROA  
ATOM    165  HB1 ARG P 461     -16.560 -13.490 -23.748  0.00  0.00      PROA  
ATOM    166  HB2 ARG P 461     -17.304 -12.680 -22.369  0.00  0.00      PROA  
ATOM    167   CG ARG P 461     -18.588 -13.936 -23.681  0.00  0.00      PROA  
ATOM    168  HG1 ARG P 461     -19.277 -14.442 -22.971  0.00  0.00      PROA  
ATOM    169  HG2 ARG P 461     -18.218 -14.684 -24.413  0.00  0.00      PROA  
ATOM    170   CD ARG P 461     -19.215 -12.671 -24.346  0.00  0.00      PROA  
ATOM    171  HD1 ARG P 461     -18.496 -12.060 -24.933  0.00  0.00      PROA  
ATOM    172  HD2 ARG P 461     -19.598 -12.004 -23.545  0.00  0.00      PROA  
ATOM    173   NE ARG P 461     -20.231 -13.123 -25.398  0.00  0.00      PROA  
ATOM    174   HE ARG P 461     -20.437 -14.062 -25.672  0.00  0.00      PROA  
ATOM    175   CZ ARG P 461     -20.821 -12.212 -26.139  0.00  0.00      PROA  
ATOM    176  NH1 ARG P 461     -20.547 -10.922 -26.140  0.00  0.00      PROA  
ATOM    177 HH11 ARG P 461     -20.188 -10.466 -25.326  0.00  0.00      PROA  
ATOM    178 HH12 ARG P 461     -21.187 -10.495 -26.778  0.00  0.00      PROA  
ATOM    179  NH2 ARG P 461     -21.739 -12.670 -27.012  0.00  0.00      PROA  
ATOM    180 HH21 ARG P 461     -21.817 -13.667 -27.021  0.00  0.00      PROA  
ATOM    181 HH22 ARG P 461     -22.019 -11.953 -27.650  0.00  0.00      PROA  
ATOM    182    C ARG P 461     -15.369 -14.769 -21.727  0.00  0.00      PROA  
ATOM    183    O ARG P 461     -14.588 -15.315 -22.472  0.00  0.00      PROA  
ATOM    184    N LYS P 462     -15.002 -14.082 -20.619  0.00  0.00      PROA  
ATOM    185   HN LYS P 462     -15.599 -13.451 -20.129  0.00  0.00      PROA  
ATOM    186   CA LYS P 462     -13.622 -13.878 -20.218  0.00  0.00      PROA  
ATOM    187   HA LYS P 462     -13.060 -13.785 -21.136  0.00  0.00      PROA  
ATOM    188   CB LYS P 462     -13.551 -12.518 -19.405  0.00  0.00      PROA  
ATOM    189  HB1 LYS P 462     -12.493 -12.543 -19.067  0.00  0.00      PROA  
ATOM    190  HB2 LYS P 462     -14.222 -12.511 -18.520  0.00  0.00      PROA  
ATOM    191   CG LYS P 462     -13.791 -11.164 -20.158  0.00  0.00      PROA  
ATOM    192  HG1 LYS P 462     -13.514 -10.389 -19.412  0.00  0.00      PROA  
ATOM    193  HG2 LYS P 462     -14.838 -10.938 -20.452  0.00  0.00      PROA  
ATOM    194   CD LYS P 462     -12.887 -10.936 -21.359  0.00  0.00      PROA  
ATOM    195  HD1 LYS P 462     -12.948 -11.857 -21.977  0.00  0.00      PROA  
ATOM    196  HD2 LYS P 462     -11.794 -10.890 -21.161  0.00  0.00      PROA  
ATOM    197   CE LYS P 462     -13.275  -9.793 -22.338  0.00  0.00      PROA  
ATOM    198  HE1 LYS P 462     -14.217 -10.188 -22.774  0.00  0.00      PROA  
ATOM    199  HE2 LYS P 462     -12.371  -9.569 -22.944  0.00  0.00      PROA  
ATOM    200   NZ LYS P 462     -13.631  -8.671 -21.526  0.00  0.00      PROA  
ATOM    201  HZ1 LYS P 462     -13.041  -8.460 -20.696  0.00  0.00      PROA  
ATOM    202  HZ2 LYS P 462     -14.605  -8.832 -21.199  0.00  0.00      PROA  
ATOM    203  HZ3 LYS P 462     -13.683  -7.816 -22.117  0.00  0.00      PROA  
ATOM    204    C LYS P 462     -13.146 -15.086 -19.415  0.00  0.00      PROA  
ATOM    205    O LYS P 462     -12.007 -15.359 -19.373  0.00  0.00      PROA  
ATOM    206    N ALA P 463     -14.077 -15.936 -18.888  0.00  0.00      PROA  
ATOM    207   HN ALA P 463     -14.996 -15.562 -18.790  0.00  0.00      PROA  
ATOM    208   CA ALA P 463     -13.759 -17.228 -18.372  0.00  0.00      PROA  
ATOM    209   HA ALA P 463     -13.472 -17.067 -17.343  0.00  0.00      PROA  
ATOM    210   CB ALA P 463     -14.967 -18.182 -18.309  0.00  0.00      PROA  
ATOM    211  HB1 ALA P 463     -15.321 -18.501 -19.313  0.00  0.00      PROA  
ATOM    212  HB2 ALA P 463     -15.802 -17.727 -17.735  0.00  0.00      PROA  
ATOM    213  HB3 ALA P 463     -14.818 -19.230 -17.971  0.00  0.00      PROA  
ATOM    214    C ALA P 463     -12.561 -18.051 -18.974  0.00  0.00      PROA  
ATOM    215    O ALA P 463     -11.825 -18.586 -18.101  0.00  0.00      PROA  
ATOM    216    N PRO P 464     -12.354 -18.384 -20.300  0.00  0.00      PROA  
ATOM    217   CD PRO P 464     -13.250 -18.089 -21.378  0.00  0.00      PROA  
ATOM    218  HD1 PRO P 464     -13.418 -16.995 -21.279  0.00  0.00      PROA  
ATOM    219  HD2 PRO P 464     -14.226 -18.605 -21.255  0.00  0.00      PROA  
ATOM    220   CA PRO P 464     -11.313 -19.226 -20.773  0.00  0.00      PROA  
ATOM    221   HA PRO P 464     -11.138 -20.071 -20.124  0.00  0.00      PROA  
ATOM    222   CB PRO P 464     -11.739 -19.618 -22.208  0.00  0.00      PROA  
ATOM    223  HB1 PRO P 464     -12.377 -20.517 -22.350  0.00  0.00      PROA  
ATOM    224  HB2 PRO P 464     -10.942 -20.011 -22.875  0.00  0.00      PROA  
ATOM    225   CG PRO P 464     -12.518 -18.393 -22.618  0.00  0.00      PROA  
ATOM    226  HG1 PRO P 464     -11.827 -17.540 -22.788  0.00  0.00      PROA  
ATOM    227  HG2 PRO P 464     -13.223 -18.480 -23.473  0.00  0.00      PROA  
ATOM    228    C PRO P 464      -9.992 -18.517 -20.735  0.00  0.00      PROA  
ATOM    229    O PRO P 464      -8.989 -19.177 -20.481  0.00  0.00      PROA  
ATOM    230    N TRP P 465      -9.964 -17.215 -20.907  0.00  0.00      PROA  
ATOM    231   HN TRP P 465     -10.739 -16.759 -21.338  0.00  0.00      PROA  
ATOM    232   CA TRP P 465      -8.851 -16.369 -20.645  0.00  0.00      PROA  
ATOM    233   HA TRP P 465      -8.059 -16.714 -21.293  0.00  0.00      PROA  
ATOM    234   CB TRP P 465      -9.071 -14.880 -21.032  0.00  0.00      PROA  
ATOM    235  HB1 TRP P 465      -8.220 -14.204 -20.798  0.00  0.00      PROA  
ATOM    236  HB2 TRP P 465      -9.979 -14.470 -20.539  0.00  0.00      PROA  
ATOM    237   CG TRP P 465      -9.209 -14.780 -22.571  0.00  0.00      PROA  
ATOM    238  CD1 TRP P 465     -10.292 -14.322 -23.273  0.00  0.00      PROA  
ATOM    239  HD1 TRP P 465     -11.085 -13.873 -22.694  0.00  0.00      PROA  
ATOM    240  NE1 TRP P 465     -10.067 -14.338 -24.614  0.00  0.00      PROA  
ATOM    241  HE1 TRP P 465     -10.745 -13.894 -25.158  0.00  0.00      PROA  
ATOM    242  CE2 TRP P 465      -8.768 -14.863 -24.813  0.00  0.00      PROA  
ATOM    243  CD2 TRP P 465      -8.196 -15.112 -23.555  0.00  0.00      PROA  
ATOM    244  CE3 TRP P 465      -6.904 -15.509 -23.480  0.00  0.00      PROA  
ATOM    245  HE3 TRP P 465      -6.519 -15.632 -22.478  0.00  0.00      PROA  
ATOM    246  CZ3 TRP P 465      -6.030 -15.540 -24.579  0.00  0.00      PROA  
ATOM    247  HZ3 TRP P 465      -5.022 -15.912 -24.471  0.00  0.00      PROA  
ATOM    248  CZ2 TRP P 465      -7.964 -14.891 -26.010  0.00  0.00      PROA  
ATOM    249  HZ2 TRP P 465      -8.471 -14.582 -26.912  0.00  0.00      PROA  
ATOM    250  CH2 TRP P 465      -6.586 -15.274 -25.833  0.00  0.00      PROA  
ATOM    251  HH2 TRP P 465      -5.877 -15.293 -26.648  0.00  0.00      PROA  
ATOM    252    C TRP P 465      -8.475 -16.379 -19.159  0.00  0.00      PROA  
ATOM    253    O TRP P 465      -7.281 -16.440 -18.869  0.00  0.00      PROA  
ATOM    254    N TYR P 466      -9.383 -16.255 -18.205  0.00  0.00      PROA  
ATOM    255   HN TYR P 466     -10.317 -16.127 -18.528  0.00  0.00      PROA  
ATOM    256   CA TYR P 466      -9.167 -16.323 -16.786  0.00  0.00      PROA  
ATOM    257   HA TYR P 466      -8.517 -15.481 -16.603  0.00  0.00      PROA  
ATOM    258   CB TYR P 466     -10.454 -16.012 -15.911  0.00  0.00      PROA  
ATOM    259  HB1 TYR P 466     -10.126 -16.182 -14.863  0.00  0.00      PROA  
ATOM    260  HB2 TYR P 466     -11.188 -16.799 -16.187  0.00  0.00      PROA  
ATOM    261   CG TYR P 466     -11.159 -14.674 -16.045  0.00  0.00      PROA  
ATOM    262  CD1 TYR P 466     -10.355 -13.553 -16.032  0.00  0.00      PROA  
ATOM    263  HD1 TYR P 466      -9.277 -13.529 -16.097  0.00  0.00      PROA  
ATOM    264  CE1 TYR P 466     -10.960 -12.245 -16.069  0.00  0.00      PROA  
ATOM    265  HE1 TYR P 466     -10.370 -11.345 -16.162  0.00  0.00      PROA  
ATOM    266   CZ TYR P 466     -12.318 -12.092 -16.015  0.00  0.00      PROA  
ATOM    267   OH TYR P 466     -12.869 -10.735 -16.021  0.00  0.00      PROA  
ATOM    268   HH TYR P 466     -12.148 -10.122 -15.862  0.00  0.00      PROA  
ATOM    269  CD2 TYR P 466     -12.588 -14.486 -15.962  0.00  0.00      PROA  
ATOM    270  HD2 TYR P 466     -13.150 -15.392 -16.135  0.00  0.00      PROA  
ATOM    271  CE2 TYR P 466     -13.141 -13.243 -15.956  0.00  0.00      PROA  
ATOM    272  HE2 TYR P 466     -14.191 -12.990 -15.960  0.00  0.00      PROA  
ATOM    273    C TYR P 466      -8.486 -17.621 -16.322  0.00  0.00      PROA  
ATOM    274    O TYR P 466      -7.427 -17.487 -15.704  0.00  0.00      PROA  
ATOM    275    N TRP P 467      -8.998 -18.837 -16.793  0.00  0.00      PROA  
ATOM    276   HN TRP P 467      -9.863 -18.803 -17.286  0.00  0.00      PROA  
ATOM    277   CA TRP P 467      -8.286 -20.147 -16.737  0.00  0.00      PROA  
ATOM    278   HA TRP P 467      -8.241 -20.440 -15.698  0.00  0.00      PROA  
ATOM    279   CB TRP P 467      -9.276 -21.254 -17.263  0.00  0.00      PROA  
ATOM    280  HB1 TRP P 467      -9.923 -20.840 -18.065  0.00  0.00      PROA  
ATOM    281  HB2 TRP P 467     -10.070 -21.425 -16.505  0.00  0.00      PROA  
ATOM    282   CG TRP P 467      -8.668 -22.568 -17.648  0.00  0.00      PROA  
ATOM    283  CD1 TRP P 467      -8.584 -23.154 -18.835  0.00  0.00      PROA  
ATOM    284  HD1 TRP P 467      -9.070 -22.767 -19.718  0.00  0.00      PROA  
ATOM    285  NE1 TRP P 467      -7.897 -24.392 -18.723  0.00  0.00      PROA  
ATOM    286  HE1 TRP P 467      -7.704 -25.006 -19.457  0.00  0.00      PROA  
ATOM    287  CE2 TRP P 467      -7.448 -24.497 -17.449  0.00  0.00      PROA  
ATOM    288  CD2 TRP P 467      -7.940 -23.397 -16.702  0.00  0.00      PROA  
ATOM    289  CE3 TRP P 467      -7.682 -23.230 -15.313  0.00  0.00      PROA  
ATOM    290  HE3 TRP P 467      -8.032 -22.380 -14.746  0.00  0.00      PROA  
ATOM    291  CZ3 TRP P 467      -6.834 -24.211 -14.684  0.00  0.00      PROA  
ATOM    292  HZ3 TRP P 467      -6.598 -24.236 -13.631  0.00  0.00      PROA  
ATOM    293  CZ2 TRP P 467      -6.839 -25.508 -16.750  0.00  0.00      PROA  
ATOM    294  HZ2 TRP P 467      -6.514 -26.467 -17.125  0.00  0.00      PROA  
ATOM    295  CH2 TRP P 467      -6.496 -25.259 -15.417  0.00  0.00      PROA  
ATOM    296  HH2 TRP P 467      -6.002 -26.077 -14.913  0.00  0.00      PROA  
ATOM    297    C TRP P 467      -6.824 -20.177 -17.266  0.00  0.00      PROA  
ATOM    298    O TRP P 467      -5.872 -20.709 -16.751  0.00  0.00      PROA  
ATOM    299    N SER P 468      -6.698 -19.463 -18.406  0.00  0.00      PROA  
ATOM    300   HN SER P 468      -7.483 -18.995 -18.805  0.00  0.00      PROA  
ATOM    301   CA SER P 468      -5.379 -19.244 -18.987  0.00  0.00      PROA  
ATOM    302   HA SER P 468      -4.882 -20.195 -19.113  0.00  0.00      PROA  
ATOM    303   CB SER P 468      -5.369 -18.591 -20.359  0.00  0.00      PROA  
ATOM    304  HB1 SER P 468      -4.327 -18.393 -20.690  0.00  0.00      PROA  
ATOM    305  HB2 SER P 468      -5.949 -17.643 -20.357  0.00  0.00      PROA  
ATOM    306   OG SER P 468      -6.111 -19.357 -21.275  0.00  0.00      PROA  
ATOM    307  HG1 SER P 468      -6.893 -19.624 -20.786  0.00  0.00      PROA  
ATOM    308    C SER P 468      -4.384 -18.508 -18.084  0.00  0.00      PROA  
ATOM    309    O SER P 468      -3.218 -18.856 -18.030  0.00  0.00      PROA  
ATOM    310    N ASP P 469      -4.862 -17.477 -17.350  0.00  0.00      PROA  
ATOM    311   HN ASP P 469      -5.822 -17.217 -17.427  0.00  0.00      PROA  
ATOM    312   CA ASP P 469      -3.972 -16.807 -16.392  0.00  0.00      PROA  
ATOM    313   HA ASP P 469      -3.136 -16.294 -16.844  0.00  0.00      PROA  
ATOM    314   CB ASP P 469      -4.865 -15.661 -15.749  0.00  0.00      PROA  
ATOM    315  HB1 ASP P 469      -4.255 -15.073 -15.030  0.00  0.00      PROA  
ATOM    316  HB2 ASP P 469      -5.641 -16.234 -15.198  0.00  0.00      PROA  
ATOM    317   CG ASP P 469      -5.486 -14.733 -16.802  0.00  0.00      PROA  
ATOM    318  OD1 ASP P 469      -6.542 -14.127 -16.522  0.00  0.00      PROA  
ATOM    319  OD2 ASP P 469      -4.764 -14.493 -17.807  0.00  0.00      PROA  
ATOM    320    C ASP P 469      -3.370 -17.817 -15.340  0.00  0.00      PROA  
ATOM    321    O ASP P 469      -2.183 -17.697 -15.096  0.00  0.00      PROA  
ATOM    322    N TYR P 470      -4.211 -18.724 -14.814  0.00  0.00      PROA  
ATOM    323   HN TYR P 470      -5.194 -18.777 -14.969  0.00  0.00      PROA  
ATOM    324   CA TYR P 470      -3.760 -19.753 -13.913  0.00  0.00      PROA  
ATOM    325   HA TYR P 470      -3.342 -19.250 -13.053  0.00  0.00      PROA  
ATOM    326   CB TYR P 470      -4.937 -20.616 -13.323  0.00  0.00      PROA  
ATOM    327  HB1 TYR P 470      -4.530 -21.362 -12.608  0.00  0.00      PROA  
ATOM    328  HB2 TYR P 470      -5.410 -21.035 -14.237  0.00  0.00      PROA  
ATOM    329   CG TYR P 470      -5.948 -19.846 -12.483  0.00  0.00      PROA  
ATOM    330  CD1 TYR P 470      -7.191 -19.350 -12.973  0.00  0.00      PROA  
ATOM    331  HD1 TYR P 470      -7.363 -19.489 -14.030  0.00  0.00      PROA  
ATOM    332  CE1 TYR P 470      -7.945 -18.481 -12.168  0.00  0.00      PROA  
ATOM    333  HE1 TYR P 470      -8.866 -18.097 -12.581  0.00  0.00      PROA  
ATOM    334   CZ TYR P 470      -7.582 -18.250 -10.857  0.00  0.00      PROA  
ATOM    335   OH TYR P 470      -8.465 -17.450 -10.110  0.00  0.00      PROA  
ATOM    336   HH TYR P 470      -8.976 -16.950 -10.750  0.00  0.00      PROA  
ATOM    337  CD2 TYR P 470      -5.582 -19.515 -11.158  0.00  0.00      PROA  
ATOM    338  HD2 TYR P 470      -4.600 -19.807 -10.818  0.00  0.00      PROA  
ATOM    339  CE2 TYR P 470      -6.412 -18.752 -10.357  0.00  0.00      PROA  
ATOM    340  HE2 TYR P 470      -6.155 -18.458  -9.350  0.00  0.00      PROA  
ATOM    341    C TYR P 470      -2.707 -20.697 -14.469  0.00  0.00      PROA  
ATOM    342    O TYR P 470      -1.661 -20.848 -13.840  0.00  0.00      PROA  
ATOM    343    N ARG P 471      -2.921 -21.207 -15.726  0.00  0.00      PROA  
ATOM    344   HN ARG P 471      -3.686 -20.842 -16.252  0.00  0.00      PROA  
ATOM    345   CA ARG P 471      -1.935 -22.014 -16.398  0.00  0.00      PROA  
ATOM    346   HA ARG P 471      -1.535 -22.809 -15.785  0.00  0.00      PROA  
ATOM    347   CB ARG P 471      -2.469 -22.591 -17.691  0.00  0.00      PROA  
ATOM    348  HB1 ARG P 471      -1.670 -23.221 -18.137  0.00  0.00      PROA  
ATOM    349  HB2 ARG P 471      -2.617 -21.772 -18.427  0.00  0.00      PROA  
ATOM    350   CG ARG P 471      -3.625 -23.619 -17.674  0.00  0.00      PROA  
ATOM    351  HG1 ARG P 471      -4.484 -23.065 -17.237  0.00  0.00      PROA  
ATOM    352  HG2 ARG P 471      -3.336 -24.359 -16.897  0.00  0.00      PROA  
ATOM    353   CD ARG P 471      -3.909 -24.287 -18.919  0.00  0.00      PROA  
ATOM    354  HD1 ARG P 471      -4.776 -24.972 -18.802  0.00  0.00      PROA  
ATOM    355  HD2 ARG P 471      -2.998 -24.703 -19.401  0.00  0.00      PROA  
ATOM    356   NE ARG P 471      -4.357 -23.299 -19.919  0.00  0.00      PROA  
ATOM    357   HE ARG P 471      -3.971 -22.378 -19.861  0.00  0.00      PROA  
ATOM    358   CZ ARG P 471      -5.138 -23.475 -20.936  0.00  0.00      PROA  
ATOM    359  NH1 ARG P 471      -5.279 -22.419 -21.691  0.00  0.00      PROA  
ATOM    360 HH11 ARG P 471      -4.811 -21.574 -21.433  0.00  0.00      PROA  
ATOM    361 HH12 ARG P 471      -6.035 -22.427 -22.346  0.00  0.00      PROA  
ATOM    362  NH2 ARG P 471      -5.751 -24.546 -21.284  0.00  0.00      PROA  
ATOM    363 HH21 ARG P 471      -6.077 -24.597 -22.228  0.00  0.00      PROA  
ATOM    364 HH22 ARG P 471      -5.650 -25.369 -20.725  0.00  0.00      PROA  
ATOM    365    C ARG P 471      -0.674 -21.169 -16.835  0.00  0.00      PROA  
ATOM    366    O ARG P 471       0.497 -21.600 -16.758  0.00  0.00      PROA  
ATOM    367    N ASP P 472      -0.847 -19.858 -17.223  0.00  0.00      PROA  
ATOM    368   HN ASP P 472      -1.787 -19.528 -17.266  0.00  0.00      PROA  
ATOM    369   CA ASP P 472       0.312 -19.078 -17.754  0.00  0.00      PROA  
ATOM    370   HA ASP P 472       1.083 -19.677 -18.217  0.00  0.00      PROA  
ATOM    371   CB ASP P 472      -0.314 -18.120 -18.814  0.00  0.00      PROA  
ATOM    372  HB1 ASP P 472       0.520 -17.580 -19.311  0.00  0.00      PROA  
ATOM    373  HB2 ASP P 472      -1.142 -17.510 -18.395  0.00  0.00      PROA  
ATOM    374   CG ASP P 472      -0.911 -18.777 -20.020  0.00  0.00      PROA  
ATOM    375  OD1 ASP P 472      -1.896 -18.369 -20.653  0.00  0.00      PROA  
ATOM    376  OD2 ASP P 472      -0.158 -19.706 -20.483  0.00  0.00      PROA  
ATOM    377    C ASP P 472       1.024 -18.306 -16.743  0.00  0.00      PROA  
ATOM    378    O ASP P 472       1.962 -17.599 -17.051  0.00  0.00      PROA  
ATOM    379    N ALA P 473       0.689 -18.389 -15.460  0.00  0.00      PROA  
ATOM    380   HN ALA P 473      -0.145 -18.908 -15.289  0.00  0.00      PROA  
ATOM    381   CA ALA P 473       1.446 -17.801 -14.341  0.00  0.00      PROA  
ATOM    382   HA ALA P 473       1.573 -16.767 -14.627  0.00  0.00      PROA  
ATOM    383   CB ALA P 473       0.676 -17.951 -12.990  0.00  0.00      PROA  
ATOM    384  HB1 ALA P 473       1.175 -17.489 -12.111  0.00  0.00      PROA  
ATOM    385  HB2 ALA P 473       0.558 -19.054 -12.927  0.00  0.00      PROA  
ATOM    386  HB3 ALA P 473      -0.316 -17.478 -13.157  0.00  0.00      PROA  
ATOM    387    C ALA P 473       2.883 -18.377 -14.152  0.00  0.00      PROA  
ATOM    388    O ALA P 473       2.937 -19.556 -14.368  0.00  0.00      PROA  
ATOM    389    N LEU P 474       3.815 -17.547 -13.818  0.00  0.00      PROA  
ATOM    390   HN LEU P 474       3.543 -16.636 -13.520  0.00  0.00      PROA  
ATOM    391   CA LEU P 474       5.281 -17.805 -13.794  0.00  0.00      PROA  
ATOM    392   HA LEU P 474       5.463 -18.681 -14.399  0.00  0.00      PROA  
ATOM    393   CB LEU P 474       6.163 -16.637 -14.257  0.00  0.00      PROA  
ATOM    394  HB1 LEU P 474       7.241 -16.800 -14.043  0.00  0.00      PROA  
ATOM    395  HB2 LEU P 474       5.774 -15.695 -13.816  0.00  0.00      PROA  
ATOM    396   CG LEU P 474       6.092 -16.312 -15.711  0.00  0.00      PROA  
ATOM    397   HG LEU P 474       5.054 -16.446 -16.084  0.00  0.00      PROA  
ATOM    398  CD1 LEU P 474       6.532 -14.923 -16.012  0.00  0.00      PROA  
ATOM    399 HD11 LEU P 474       5.749 -14.303 -15.527  0.00  0.00      PROA  
ATOM    400 HD12 LEU P 474       6.744 -14.804 -17.097  0.00  0.00      PROA  
ATOM    401 HD13 LEU P 474       7.487 -14.697 -15.490  0.00  0.00      PROA  
ATOM    402  CD2 LEU P 474       6.829 -17.383 -16.518  0.00  0.00      PROA  
ATOM    403 HD21 LEU P 474       6.789 -17.337 -17.627  0.00  0.00      PROA  
ATOM    404 HD22 LEU P 474       6.280 -18.297 -16.205  0.00  0.00      PROA  
ATOM    405 HD23 LEU P 474       7.906 -17.353 -16.247  0.00  0.00      PROA  
ATOM    406    C LEU P 474       5.519 -17.994 -12.294  0.00  0.00      PROA  
ATOM    407    O LEU P 474       5.315 -17.106 -11.532  0.00  0.00      PROA  
ATOM    408    N SER P 475       6.002 -19.228 -11.900  0.00  0.00      PROA  
ATOM    409   HN SER P 475       6.017 -19.949 -12.588  0.00  0.00      PROA  
ATOM    410   CA SER P 475       6.500 -19.720 -10.557  0.00  0.00      PROA  
ATOM    411   HA SER P 475       5.604 -19.703  -9.954  0.00  0.00      PROA  
ATOM    412   CB SER P 475       7.106 -21.161 -10.618  0.00  0.00      PROA  
ATOM    413  HB1 SER P 475       7.253 -21.508  -9.572  0.00  0.00      PROA  
ATOM    414  HB2 SER P 475       7.998 -21.117 -11.280  0.00  0.00      PROA  
ATOM    415   OG SER P 475       6.174 -21.988 -11.292  0.00  0.00      PROA  
ATOM    416  HG1 SER P 475       6.596 -22.719 -11.750  0.00  0.00      PROA  
ATOM    417    C SER P 475       7.444 -18.811  -9.817  0.00  0.00      PROA  
ATOM    418    O SER P 475       7.104 -18.445  -8.707  0.00  0.00      PROA  
ATOM    419    N LEU P 476       8.632 -18.529 -10.405  0.00  0.00      PROA  
ATOM    420   HN LEU P 476       8.904 -18.976 -11.253  0.00  0.00      PROA  
ATOM    421   CA LEU P 476       9.652 -17.800  -9.636  0.00  0.00      PROA  
ATOM    422   HA LEU P 476       9.747 -18.214  -8.643  0.00  0.00      PROA  
ATOM    423   CB LEU P 476      10.954 -17.947 -10.248  0.00  0.00      PROA  
ATOM    424  HB1 LEU P 476      10.966 -17.714 -11.334  0.00  0.00      PROA  
ATOM    425  HB2 LEU P 476      11.134 -19.041 -10.316  0.00  0.00      PROA  
ATOM    426   CG LEU P 476      12.127 -17.169  -9.650  0.00  0.00      PROA  
ATOM    427   HG LEU P 476      11.857 -16.104  -9.488  0.00  0.00      PROA  
ATOM    428  CD1 LEU P 476      12.547 -17.560  -8.234  0.00  0.00      PROA  
ATOM    429 HD11 LEU P 476      13.067 -18.539  -8.316  0.00  0.00      PROA  
ATOM    430 HD12 LEU P 476      11.710 -17.562  -7.504  0.00  0.00      PROA  
ATOM    431 HD13 LEU P 476      13.396 -16.960  -7.843  0.00  0.00      PROA  
ATOM    432  CD2 LEU P 476      13.386 -17.237 -10.552  0.00  0.00      PROA  
ATOM    433 HD21 LEU P 476      13.772 -18.271 -10.682  0.00  0.00      PROA  
ATOM    434 HD22 LEU P 476      14.232 -16.691 -10.084  0.00  0.00      PROA  
ATOM    435 HD23 LEU P 476      13.067 -16.837 -11.538  0.00  0.00      PROA  
ATOM    436    C LEU P 476       9.119 -16.310  -9.434  0.00  0.00      PROA  
ATOM    437    O LEU P 476       9.229 -15.699  -8.383  0.00  0.00      PROA  
ATOM    438    N GLN P 477       8.411 -15.732 -10.493  0.00  0.00      PROA  
ATOM    439   HN GLN P 477       8.436 -16.232 -11.355  0.00  0.00      PROA  
ATOM    440   CA GLN P 477       7.787 -14.417 -10.472  0.00  0.00      PROA  
ATOM    441   HA GLN P 477       8.574 -13.701 -10.286  0.00  0.00      PROA  
ATOM    442   CB GLN P 477       7.291 -13.951 -11.855  0.00  0.00      PROA  
ATOM    443  HB1 GLN P 477       7.085 -12.860 -11.828  0.00  0.00      PROA  
ATOM    444  HB2 GLN P 477       6.347 -14.451 -12.159  0.00  0.00      PROA  
ATOM    445   CG GLN P 477       8.330 -14.012 -12.974  0.00  0.00      PROA  
ATOM    446  HG1 GLN P 477       8.032 -13.279 -13.753  0.00  0.00      PROA  
ATOM    447  HG2 GLN P 477       8.433 -15.008 -13.455  0.00  0.00      PROA  
ATOM    448   CD GLN P 477       9.704 -13.639 -12.466  0.00  0.00      PROA  
ATOM    449  OE1 GLN P 477      10.745 -14.281 -12.573  0.00  0.00      PROA  
ATOM    450  NE2 GLN P 477       9.837 -12.341 -11.959  0.00  0.00      PROA  
ATOM    451 HE21 GLN P 477      10.748 -12.052 -11.665  0.00  0.00      PROA  
ATOM    452 HE22 GLN P 477       8.996 -11.803 -12.002  0.00  0.00      PROA  
ATOM    453    C GLN P 477       6.674 -14.193  -9.437  0.00  0.00      PROA  
ATOM    454    O GLN P 477       6.633 -13.155  -8.814  0.00  0.00      PROA  
ATOM    455    N CYS P 478       5.848 -15.211  -9.203  0.00  0.00      PROA  
ATOM    456   HN CYS P 478       5.806 -15.975  -9.842  0.00  0.00      PROA  
ATOM    457   CA CYS P 478       4.910 -15.253  -8.109  0.00  0.00      PROA  
ATOM    458   HA CYS P 478       4.332 -14.342  -8.163  0.00  0.00      PROA  
ATOM    459   CB CYS P 478       3.917 -16.502  -8.080  0.00  0.00      PROA  
ATOM    460  HB1 CYS P 478       3.191 -16.489  -7.239  0.00  0.00      PROA  
ATOM    461  HB2 CYS P 478       4.432 -17.484  -8.022  0.00  0.00      PROA  
ATOM    462   SG CYS P 478       2.803 -16.677  -9.504  0.00  0.00      PROA  
ATOM    463  HG1 CYS P 478       3.634 -16.012 -10.293  0.00  0.00      PROA  
ATOM    464    C CYS P 478       5.544 -15.314  -6.784  0.00  0.00      PROA  
ATOM    465    O CYS P 478       5.151 -14.578  -5.896  0.00  0.00      PROA  
ATOM    466    N LEU P 479       6.559 -16.174  -6.649  0.00  0.00      PROA  
ATOM    467   HN LEU P 479       6.685 -16.850  -7.372  0.00  0.00      PROA  
ATOM    468   CA LEU P 479       7.343 -16.244  -5.444  0.00  0.00      PROA  
ATOM    469   HA LEU P 479       6.667 -16.367  -4.611  0.00  0.00      PROA  
ATOM    470   CB LEU P 479       8.407 -17.315  -5.598  0.00  0.00      PROA  
ATOM    471  HB1 LEU P 479       8.943 -17.077  -6.542  0.00  0.00      PROA  
ATOM    472  HB2 LEU P 479       7.987 -18.323  -5.805  0.00  0.00      PROA  
ATOM    473   CG LEU P 479       9.435 -17.471  -4.427  0.00  0.00      PROA  
ATOM    474   HG LEU P 479       9.938 -16.508  -4.195  0.00  0.00      PROA  
ATOM    475  CD1 LEU P 479       8.812 -17.899  -3.109  0.00  0.00      PROA  
ATOM    476 HD11 LEU P 479       8.036 -17.200  -2.731  0.00  0.00      PROA  
ATOM    477 HD12 LEU P 479       9.631 -17.865  -2.358  0.00  0.00      PROA  
ATOM    478 HD13 LEU P 479       8.442 -18.942  -3.203  0.00  0.00      PROA  
ATOM    479  CD2 LEU P 479      10.563 -18.427  -4.799  0.00  0.00      PROA  
ATOM    480 HD21 LEU P 479      10.069 -19.418  -4.894  0.00  0.00      PROA  
ATOM    481 HD22 LEU P 479      11.361 -18.554  -4.037  0.00  0.00      PROA  
ATOM    482 HD23 LEU P 479      11.062 -18.092  -5.733  0.00  0.00      PROA  
ATOM    483    C LEU P 479       7.978 -14.856  -5.065  0.00  0.00      PROA  
ATOM    484    O LEU P 479       7.832 -14.375  -3.936  0.00  0.00      PROA  
ATOM    485    N ALA P 480       8.728 -14.118  -5.955  0.00  0.00      PROA  
ATOM    486   HN ALA P 480       8.785 -14.555  -6.849  0.00  0.00      PROA  
ATOM    487   CA ALA P 480       9.386 -12.803  -5.726  0.00  0.00      PROA  
ATOM    488   HA ALA P 480      10.078 -13.153  -4.974  0.00  0.00      PROA  
ATOM    489   CB ALA P 480      10.091 -12.351  -6.980  0.00  0.00      PROA  
ATOM    490  HB1 ALA P 480      10.523 -11.331  -6.892  0.00  0.00      PROA  
ATOM    491  HB2 ALA P 480       9.328 -12.365  -7.787  0.00  0.00      PROA  
ATOM    492  HB3 ALA P 480      10.946 -13.020  -7.217  0.00  0.00      PROA  
ATOM    493    C ALA P 480       8.397 -11.751  -5.188  0.00  0.00      PROA  
ATOM    494    O ALA P 480       8.618 -11.111  -4.176  0.00  0.00      PROA  
ATOM    495    N SER P 481       7.179 -11.640  -5.872  0.00  0.00      PROA  
ATOM    496   HN SER P 481       6.941 -12.317  -6.564  0.00  0.00      PROA  
ATOM    497   CA SER P 481       6.180 -10.727  -5.521  0.00  0.00      PROA  
ATOM    498   HA SER P 481       6.733  -9.836  -5.264  0.00  0.00      PROA  
ATOM    499   CB SER P 481       5.150 -10.316  -6.681  0.00  0.00      PROA  
ATOM    500  HB1 SER P 481       4.481 -11.184  -6.862  0.00  0.00      PROA  
ATOM    501  HB2 SER P 481       5.668 -10.077  -7.634  0.00  0.00      PROA  
ATOM    502   OG SER P 481       4.332  -9.248  -6.224  0.00  0.00      PROA  
ATOM    503  HG1 SER P 481       4.905  -8.496  -6.056  0.00  0.00      PROA  
ATOM    504    C SER P 481       5.545 -11.085  -4.218  0.00  0.00      PROA  
ATOM    505    O SER P 481       5.262 -10.184  -3.404  0.00  0.00      PROA  
ATOM    506    N PHE P 482       5.324 -12.344  -3.999  0.00  0.00      PROA  
ATOM    507   HN PHE P 482       5.462 -13.061  -4.677  0.00  0.00      PROA  
ATOM    508   CA PHE P 482       4.766 -12.880  -2.788  0.00  0.00      PROA  
ATOM    509   HA PHE P 482       3.859 -12.305  -2.670  0.00  0.00      PROA  
ATOM    510   CB PHE P 482       4.598 -14.419  -2.779  0.00  0.00      PROA  
ATOM    511  HB1 PHE P 482       5.553 -14.978  -2.874  0.00  0.00      PROA  
ATOM    512  HB2 PHE P 482       3.981 -14.781  -3.629  0.00  0.00      PROA  
ATOM    513   CG PHE P 482       4.004 -14.989  -1.577  0.00  0.00      PROA  
ATOM    514  CD1 PHE P 482       4.779 -15.276  -0.416  0.00  0.00      PROA  
ATOM    515  HD1 PHE P 482       5.842 -15.098  -0.489  0.00  0.00      PROA  
ATOM    516  CE1 PHE P 482       4.231 -15.835   0.805  0.00  0.00      PROA  
ATOM    517  HE1 PHE P 482       4.941 -16.092   1.577  0.00  0.00      PROA  
ATOM    518   CZ PHE P 482       2.875 -16.123   0.747  0.00  0.00      PROA  
ATOM    519   HZ PHE P 482       2.492 -16.615   1.629  0.00  0.00      PROA  
ATOM    520  CD2 PHE P 482       2.620 -15.227  -1.506  0.00  0.00      PROA  
ATOM    521  HD2 PHE P 482       2.030 -15.016  -2.386  0.00  0.00      PROA  
ATOM    522  CE2 PHE P 482       2.023 -15.776  -0.367  0.00  0.00      PROA  
ATOM    523  HE2 PHE P 482       0.956 -15.942  -0.380  0.00  0.00      PROA  
ATOM    524    C PHE P 482       5.556 -12.544  -1.583  0.00  0.00      PROA  
ATOM    525    O PHE P 482       5.037 -12.112  -0.537  0.00  0.00      PROA  
ATOM    526    N LEU P 483       6.862 -12.662  -1.656  0.00  0.00      PROA  
ATOM    527   HN LEU P 483       7.224 -13.194  -2.417  0.00  0.00      PROA  
ATOM    528   CA LEU P 483       7.777 -12.244  -0.530  0.00  0.00      PROA  
ATOM    529   HA LEU P 483       7.575 -12.874   0.324  0.00  0.00      PROA  
ATOM    530   CB LEU P 483       9.294 -12.401  -0.803  0.00  0.00      PROA  
ATOM    531  HB1 LEU P 483       9.782 -12.172   0.168  0.00  0.00      PROA  
ATOM    532  HB2 LEU P 483       9.603 -11.761  -1.657  0.00  0.00      PROA  
ATOM    533   CG LEU P 483       9.767 -13.896  -1.022  0.00  0.00      PROA  
ATOM    534   HG LEU P 483       9.026 -14.317  -1.734  0.00  0.00      PROA  
ATOM    535  CD1 LEU P 483      11.103 -13.892  -1.738  0.00  0.00      PROA  
ATOM    536 HD11 LEU P 483      12.028 -13.777  -1.133  0.00  0.00      PROA  
ATOM    537 HD12 LEU P 483      11.130 -13.045  -2.457  0.00  0.00      PROA  
ATOM    538 HD13 LEU P 483      11.250 -14.852  -2.277  0.00  0.00      PROA  
ATOM    539  CD2 LEU P 483       9.796 -14.751   0.269  0.00  0.00      PROA  
ATOM    540 HD21 LEU P 483       8.766 -14.849   0.676  0.00  0.00      PROA  
ATOM    541 HD22 LEU P 483      10.352 -14.153   1.023  0.00  0.00      PROA  
ATOM    542 HD23 LEU P 483      10.188 -15.772   0.077  0.00  0.00      PROA  
ATOM    543    C LEU P 483       7.598 -10.760  -0.263  0.00  0.00      PROA  
ATOM    544    O LEU P 483       7.423 -10.321   0.885  0.00  0.00      PROA  
ATOM    545    N PHE P 484       7.570  -9.887  -1.319  0.00  0.00      PROA  
ATOM    546   HN PHE P 484       7.806 -10.155  -2.250  0.00  0.00      PROA  
ATOM    547   CA PHE P 484       7.247  -8.512  -1.112  0.00  0.00      PROA  
ATOM    548   HA PHE P 484       7.937  -8.034  -0.432  0.00  0.00      PROA  
ATOM    549   CB PHE P 484       7.434  -7.727  -2.436  0.00  0.00      PROA  
ATOM    550  HB1 PHE P 484       6.700  -6.894  -2.477  0.00  0.00      PROA  
ATOM    551  HB2 PHE P 484       7.162  -8.386  -3.288  0.00  0.00      PROA  
ATOM    552   CG PHE P 484       8.773  -7.227  -2.680  0.00  0.00      PROA  
ATOM    553  CD1 PHE P 484       9.014  -5.858  -2.485  0.00  0.00      PROA  
ATOM    554  HD1 PHE P 484       8.296  -5.263  -1.940  0.00  0.00      PROA  
ATOM    555  CE1 PHE P 484      10.252  -5.346  -2.740  0.00  0.00      PROA  
ATOM    556  HE1 PHE P 484      10.413  -4.283  -2.643  0.00  0.00      PROA  
ATOM    557   CZ PHE P 484      11.163  -6.100  -3.506  0.00  0.00      PROA  
ATOM    558   HZ PHE P 484      12.087  -5.583  -3.719  0.00  0.00      PROA  
ATOM    559  CD2 PHE P 484       9.750  -8.030  -3.286  0.00  0.00      PROA  
ATOM    560  HD2 PHE P 484       9.563  -9.083  -3.433  0.00  0.00      PROA  
ATOM    561  CE2 PHE P 484      10.942  -7.443  -3.748  0.00  0.00      PROA  
ATOM    562  HE2 PHE P 484      11.747  -8.029  -4.166  0.00  0.00      PROA  
ATOM    563    C PHE P 484       5.900  -8.238  -0.478  0.00  0.00      PROA  
ATOM    564    O PHE P 484       5.841  -7.487   0.517  0.00  0.00      PROA  
ATOM    565    N LEU P 485       4.768  -8.833  -0.987  0.00  0.00      PROA  
ATOM    566   HN LEU P 485       4.839  -9.365  -1.827  0.00  0.00      PROA  
ATOM    567   CA LEU P 485       3.413  -8.800  -0.453  0.00  0.00      PROA  
ATOM    568   HA LEU P 485       3.034  -7.793  -0.364  0.00  0.00      PROA  
ATOM    569   CB LEU P 485       2.429  -9.582  -1.311  0.00  0.00      PROA  
ATOM    570  HB1 LEU P 485       1.461  -9.603  -0.765  0.00  0.00      PROA  
ATOM    571  HB2 LEU P 485       2.869 -10.599  -1.381  0.00  0.00      PROA  
ATOM    572   CG LEU P 485       2.125  -8.918  -2.692  0.00  0.00      PROA  
ATOM    573   HG LEU P 485       3.054  -8.521  -3.155  0.00  0.00      PROA  
ATOM    574  CD1 LEU P 485       1.473  -9.882  -3.690  0.00  0.00      PROA  
ATOM    575 HD11 LEU P 485       2.112 -10.790  -3.720  0.00  0.00      PROA  
ATOM    576 HD12 LEU P 485       1.520  -9.433  -4.705  0.00  0.00      PROA  
ATOM    577 HD13 LEU P 485       0.458 -10.143  -3.321  0.00  0.00      PROA  
ATOM    578  CD2 LEU P 485       1.337  -7.664  -2.696  0.00  0.00      PROA  
ATOM    579 HD21 LEU P 485       0.317  -7.654  -2.255  0.00  0.00      PROA  
ATOM    580 HD22 LEU P 485       1.255  -7.223  -3.712  0.00  0.00      PROA  
ATOM    581 HD23 LEU P 485       1.849  -6.869  -2.112  0.00  0.00      PROA  
ATOM    582    C LEU P 485       3.277  -9.309   0.916  0.00  0.00      PROA  
ATOM    583    O LEU P 485       2.546  -8.663   1.651  0.00  0.00      PROA  
ATOM    584    N TYR P 486       3.861 -10.453   1.357  0.00  0.00      PROA  
ATOM    585   HN TYR P 486       4.380 -10.981   0.690  0.00  0.00      PROA  
ATOM    586   CA TYR P 486       3.897 -10.768   2.757  0.00  0.00      PROA  
ATOM    587   HA TYR P 486       2.895 -10.989   3.093  0.00  0.00      PROA  
ATOM    588   CB TYR P 486       4.705 -12.154   2.880  0.00  0.00      PROA  
ATOM    589  HB1 TYR P 486       5.742 -12.039   2.500  0.00  0.00      PROA  
ATOM    590  HB2 TYR P 486       4.204 -13.017   2.390  0.00  0.00      PROA  
ATOM    591   CG TYR P 486       4.844 -12.687   4.346  0.00  0.00      PROA  
ATOM    592  CD1 TYR P 486       3.608 -12.903   4.943  0.00  0.00      PROA  
ATOM    593  HD1 TYR P 486       2.666 -12.568   4.534  0.00  0.00      PROA  
ATOM    594  CE1 TYR P 486       3.636 -13.445   6.252  0.00  0.00      PROA  
ATOM    595  HE1 TYR P 486       2.734 -13.708   6.785  0.00  0.00      PROA  
ATOM    596   CZ TYR P 486       4.834 -13.796   6.817  0.00  0.00      PROA  
ATOM    597   OH TYR P 486       4.850 -14.482   8.016  0.00  0.00      PROA  
ATOM    598   HH TYR P 486       4.014 -14.541   8.483  0.00  0.00      PROA  
ATOM    599  CD2 TYR P 486       6.016 -13.212   4.860  0.00  0.00      PROA  
ATOM    600  HD2 TYR P 486       7.007 -13.178   4.431  0.00  0.00      PROA  
ATOM    601  CE2 TYR P 486       5.999 -13.815   6.080  0.00  0.00      PROA  
ATOM    602  HE2 TYR P 486       6.880 -14.314   6.455  0.00  0.00      PROA  
ATOM    603    C TYR P 486       4.459  -9.677   3.705  0.00  0.00      PROA  
ATOM    604    O TYR P 486       3.792  -9.243   4.670  0.00  0.00      PROA  
ATOM    605    N CYS P 487       5.702  -9.136   3.387  0.00  0.00      PROA  
ATOM    606   HN CYS P 487       6.132  -9.403   2.529  0.00  0.00      PROA  
ATOM    607   CA CYS P 487       6.161  -7.953   4.030  0.00  0.00      PROA  
ATOM    608   HA CYS P 487       6.313  -8.136   5.083  0.00  0.00      PROA  
ATOM    609   CB CYS P 487       7.438  -7.534   3.359  0.00  0.00      PROA  
ATOM    610  HB1 CYS P 487       7.800  -6.554   3.737  0.00  0.00      PROA  
ATOM    611  HB2 CYS P 487       7.242  -7.382   2.276  0.00  0.00      PROA  
ATOM    612   SG CYS P 487       8.770  -8.728   3.636  0.00  0.00      PROA  
ATOM    613  HG1 CYS P 487       8.308  -9.487   2.653  0.00  0.00      PROA  
ATOM    614    C CYS P 487       5.259  -6.707   3.898  0.00  0.00      PROA  
ATOM    615    O CYS P 487       5.104  -5.933   4.862  0.00  0.00      PROA  
ATOM    616    N ALA P 488       4.647  -6.421   2.682  0.00  0.00      PROA  
ATOM    617   HN ALA P 488       4.846  -6.986   1.886  0.00  0.00      PROA  
ATOM    618   CA ALA P 488       3.867  -5.237   2.360  0.00  0.00      PROA  
ATOM    619   HA ALA P 488       4.477  -4.395   2.650  0.00  0.00      PROA  
ATOM    620   CB ALA P 488       3.657  -5.167   0.810  0.00  0.00      PROA  
ATOM    621  HB1 ALA P 488       3.313  -6.097   0.309  0.00  0.00      PROA  
ATOM    622  HB2 ALA P 488       4.626  -4.959   0.307  0.00  0.00      PROA  
ATOM    623  HB3 ALA P 488       3.119  -4.235   0.536  0.00  0.00      PROA  
ATOM    624    C ALA P 488       2.534  -5.087   3.085  0.00  0.00      PROA  
ATOM    625    O ALA P 488       2.335  -4.114   3.792  0.00  0.00      PROA  
ATOM    626    N CYS P 489       1.617  -6.060   2.970  0.00  0.00      PROA  
ATOM    627   HN CYS P 489       1.853  -6.903   2.494  0.00  0.00      PROA  
ATOM    628   CA CYS P 489       0.140  -5.796   3.180  0.00  0.00      PROA  
ATOM    629   HA CYS P 489      -0.051  -4.737   3.095  0.00  0.00      PROA  
ATOM    630   CB CYS P 489      -0.685  -6.521   2.157  0.00  0.00      PROA  
ATOM    631  HB1 CYS P 489      -1.718  -6.209   2.422  0.00  0.00      PROA  
ATOM    632  HB2 CYS P 489      -0.636  -7.625   2.271  0.00  0.00      PROA  
ATOM    633   SG CYS P 489      -0.221  -5.956   0.512  0.00  0.00      PROA  
ATOM    634  HG1 CYS P 489      -1.015  -4.896   0.576  0.00  0.00      PROA  
ATOM    635    C CYS P 489      -0.399  -6.216   4.478  0.00  0.00      PROA  
ATOM    636    O CYS P 489      -1.482  -5.745   4.971  0.00  0.00      PROA  
ATOM    637    N MET P 490       0.364  -7.022   5.313  0.00  0.00      PROA  
ATOM    638   HN MET P 490       1.238  -7.455   5.109  0.00  0.00      PROA  
ATOM    639   CA MET P 490      -0.062  -7.425   6.614  0.00  0.00      PROA  
ATOM    640   HA MET P 490      -1.035  -7.889   6.543  0.00  0.00      PROA  
ATOM    641   CB MET P 490       0.836  -8.602   7.156  0.00  0.00      PROA  
ATOM    642  HB1 MET P 490       0.592  -8.728   8.233  0.00  0.00      PROA  
ATOM    643  HB2 MET P 490       1.828  -8.103   7.109  0.00  0.00      PROA  
ATOM    644   CG MET P 490       0.907  -9.866   6.364  0.00  0.00      PROA  
ATOM    645  HG1 MET P 490       1.685  -9.777   5.576  0.00  0.00      PROA  
ATOM    646  HG2 MET P 490       0.011 -10.048   5.733  0.00  0.00      PROA  
ATOM    647   SD MET P 490       1.335 -11.363   7.251  0.00  0.00      PROA  
ATOM    648   CE MET P 490      -0.316 -11.595   8.063  0.00  0.00      PROA  
ATOM    649  HE1 MET P 490      -0.047 -11.389   9.121  0.00  0.00      PROA  
ATOM    650  HE2 MET P 490      -0.718 -12.626   8.159  0.00  0.00      PROA  
ATOM    651  HE3 MET P 490      -1.072 -10.914   7.617  0.00  0.00      PROA  
ATOM    652    C MET P 490      -0.215  -6.340   7.729  0.00  0.00      PROA  
ATOM    653    O MET P 490      -1.349  -6.267   8.150  0.00  0.00      PROA  
ATOM    654    N SER P 491       0.784  -5.528   8.022  0.00  0.00      PROA  
ATOM    655   HN SER P 491       1.600  -5.490   7.452  0.00  0.00      PROA  
ATOM    656   CA SER P 491       0.612  -4.475   9.000  0.00  0.00      PROA  
ATOM    657   HA SER P 491       0.234  -4.991   9.870  0.00  0.00      PROA  
ATOM    658   CB SER P 491       1.942  -3.746   9.322  0.00  0.00      PROA  
ATOM    659  HB1 SER P 491       2.334  -3.297   8.384  0.00  0.00      PROA  
ATOM    660  HB2 SER P 491       2.696  -4.450   9.735  0.00  0.00      PROA  
ATOM    661   OG SER P 491       1.809  -2.740  10.330  0.00  0.00      PROA  
ATOM    662  HG1 SER P 491       1.537  -3.141  11.159  0.00  0.00      PROA  
ATOM    663    C SER P 491      -0.398  -3.378   8.556  0.00  0.00      PROA  
ATOM    664    O SER P 491      -1.146  -2.998   9.453  0.00  0.00      PROA  
ATOM    665    N PRO P 492      -0.533  -2.748   7.361  0.00  0.00      PROA  
ATOM    666   CD PRO P 492       0.498  -2.743   6.323  0.00  0.00      PROA  
ATOM    667  HD1 PRO P 492       0.763  -3.766   5.981  0.00  0.00      PROA  
ATOM    668  HD2 PRO P 492       1.412  -2.227   6.688  0.00  0.00      PROA  
ATOM    669   CA PRO P 492      -1.698  -2.002   6.895  0.00  0.00      PROA  
ATOM    670   HA PRO P 492      -1.643  -1.023   7.348  0.00  0.00      PROA  
ATOM    671   CB PRO P 492      -1.447  -1.813   5.401  0.00  0.00      PROA  
ATOM    672  HB1 PRO P 492      -1.782  -0.802   5.085  0.00  0.00      PROA  
ATOM    673  HB2 PRO P 492      -1.763  -2.661   4.757  0.00  0.00      PROA  
ATOM    674   CG PRO P 492       0.041  -1.847   5.172  0.00  0.00      PROA  
ATOM    675  HG1 PRO P 492       0.324  -2.238   4.172  0.00  0.00      PROA  
ATOM    676  HG2 PRO P 492       0.379  -0.801   5.335  0.00  0.00      PROA  
ATOM    677    C PRO P 492      -3.078  -2.438   7.157  0.00  0.00      PROA  
ATOM    678    O PRO P 492      -3.902  -1.686   7.581  0.00  0.00      PROA  
ATOM    679    N VAL P 493      -3.384  -3.744   6.791  0.00  0.00      PROA  
ATOM    680   HN VAL P 493      -2.618  -4.325   6.525  0.00  0.00      PROA  
ATOM    681   CA VAL P 493      -4.619  -4.383   6.980  0.00  0.00      PROA  
ATOM    682   HA VAL P 493      -5.409  -3.716   6.667  0.00  0.00      PROA  
ATOM    683   CB VAL P 493      -4.713  -5.643   6.260  0.00  0.00      PROA  
ATOM    684   HB VAL P 493      -3.766  -6.205   6.404  0.00  0.00      PROA  
ATOM    685  CG1 VAL P 493      -5.852  -6.558   6.758  0.00  0.00      PROA  
ATOM    686 HG11 VAL P 493      -5.929  -7.528   6.221  0.00  0.00      PROA  
ATOM    687 HG12 VAL P 493      -6.840  -6.055   6.678  0.00  0.00      PROA  
ATOM    688 HG13 VAL P 493      -5.596  -7.012   7.739  0.00  0.00      PROA  
ATOM    689  CG2 VAL P 493      -4.806  -5.424   4.750  0.00  0.00      PROA  
ATOM    690 HG21 VAL P 493      -5.303  -6.332   4.345  0.00  0.00      PROA  
ATOM    691 HG22 VAL P 493      -3.782  -5.348   4.327  0.00  0.00      PROA  
ATOM    692 HG23 VAL P 493      -5.451  -4.539   4.562  0.00  0.00      PROA  
ATOM    693    C VAL P 493      -4.937  -4.583   8.488  0.00  0.00      PROA  
ATOM    694    O VAL P 493      -6.014  -4.179   8.908  0.00  0.00      PROA  
ATOM    695    N ILE P 494      -3.985  -4.995   9.270  0.00  0.00      PROA  
ATOM    696   HN ILE P 494      -3.181  -5.453   8.899  0.00  0.00      PROA  
ATOM    697   CA ILE P 494      -4.076  -4.947  10.731  0.00  0.00      PROA  
ATOM    698   HA ILE P 494      -5.013  -5.359  11.077  0.00  0.00      PROA  
ATOM    699   CB ILE P 494      -2.938  -5.689  11.334  0.00  0.00      PROA  
ATOM    700   HB ILE P 494      -2.036  -5.252  10.854  0.00  0.00      PROA  
ATOM    701  CG2 ILE P 494      -2.843  -5.515  12.834  0.00  0.00      PROA  
ATOM    702 HG21 ILE P 494      -2.454  -4.508  13.096  0.00  0.00      PROA  
ATOM    703 HG22 ILE P 494      -2.226  -6.265  13.374  0.00  0.00      PROA  
ATOM    704 HG23 ILE P 494      -3.791  -5.451  13.410  0.00  0.00      PROA  
ATOM    705  CG1 ILE P 494      -2.982  -7.166  10.936  0.00  0.00      PROA  
ATOM    706 HG11 ILE P 494      -3.550  -7.290   9.989  0.00  0.00      PROA  
ATOM    707 HG12 ILE P 494      -3.603  -7.684  11.698  0.00  0.00      PROA  
ATOM    708   CD ILE P 494      -1.590  -7.794  10.997  0.00  0.00      PROA  
ATOM    709  HD1 ILE P 494      -1.084  -7.674  10.016  0.00  0.00      PROA  
ATOM    710  HD2 ILE P 494      -1.670  -8.901  11.046  0.00  0.00      PROA  
ATOM    711  HD3 ILE P 494      -0.932  -7.452  11.824  0.00  0.00      PROA  
ATOM    712    C ILE P 494      -4.165  -3.554  11.353  0.00  0.00      PROA  
ATOM    713    O ILE P 494      -4.862  -3.265  12.326  0.00  0.00      PROA  
ATOM    714    N THR P 495      -3.345  -2.604  10.782  0.00  0.00      PROA  
ATOM    715   HN THR P 495      -2.701  -2.806  10.048  0.00  0.00      PROA  
ATOM    716   CA THR P 495      -3.221  -1.281  11.446  0.00  0.00      PROA  
ATOM    717   HA THR P 495      -2.978  -1.357  12.496  0.00  0.00      PROA  
ATOM    718   CB THR P 495      -2.192  -0.495  10.656  0.00  0.00      PROA  
ATOM    719   HB THR P 495      -2.326  -0.880   9.622  0.00  0.00      PROA  
ATOM    720  OG1 THR P 495      -0.889  -0.735  11.186  0.00  0.00      PROA  
ATOM    721  HG1 THR P 495      -0.634  -1.616  10.903  0.00  0.00      PROA  
ATOM    722  CG2 THR P 495      -2.388   1.037  10.691  0.00  0.00      PROA  
ATOM    723 HG21 THR P 495      -1.452   1.511  10.327  0.00  0.00      PROA  
ATOM    724 HG22 THR P 495      -2.488   1.289  11.769  0.00  0.00      PROA  
ATOM    725 HG23 THR P 495      -3.188   1.446  10.037  0.00  0.00      PROA  
ATOM    726    C THR P 495      -4.542  -0.539  11.473  0.00  0.00      PROA  
ATOM    727    O THR P 495      -5.036  -0.030  12.467  0.00  0.00      PROA  
ATOM    728    N PHE P 496      -5.179  -0.751  10.290  0.00  0.00      PROA  
ATOM    729   HN PHE P 496      -4.835  -1.416   9.633  0.00  0.00      PROA  
ATOM    730   CA PHE P 496      -6.491  -0.111   9.981  0.00  0.00      PROA  
ATOM    731   HA PHE P 496      -6.317   0.936  10.178  0.00  0.00      PROA  
ATOM    732   CB PHE P 496      -6.937  -0.501   8.525  0.00  0.00      PROA  
ATOM    733  HB1 PHE P 496      -7.237  -1.570   8.476  0.00  0.00      PROA  
ATOM    734  HB2 PHE P 496      -6.085  -0.176   7.890  0.00  0.00      PROA  
ATOM    735   CG PHE P 496      -8.046   0.290   7.962  0.00  0.00      PROA  
ATOM    736  CD1 PHE P 496      -9.255  -0.311   7.547  0.00  0.00      PROA  
ATOM    737  HD1 PHE P 496      -9.408  -1.358   7.767  0.00  0.00      PROA  
ATOM    738  CE1 PHE P 496     -10.357   0.416   7.052  0.00  0.00      PROA  
ATOM    739  HE1 PHE P 496     -11.314  -0.018   6.803  0.00  0.00      PROA  
ATOM    740   CZ PHE P 496     -10.167   1.771   6.826  0.00  0.00      PROA  
ATOM    741   HZ PHE P 496     -10.957   2.373   6.402  0.00  0.00      PROA  
ATOM    742  CD2 PHE P 496      -7.914   1.644   7.821  0.00  0.00      PROA  
ATOM    743  HD2 PHE P 496      -7.048   2.164   8.203  0.00  0.00      PROA  
ATOM    744  CE2 PHE P 496      -8.947   2.401   7.148  0.00  0.00      PROA  
ATOM    745  HE2 PHE P 496      -8.820   3.444   6.900  0.00  0.00      PROA  
ATOM    746    C PHE P 496      -7.602  -0.518  10.909  0.00  0.00      PROA  
ATOM    747    O PHE P 496      -8.329   0.318  11.508  0.00  0.00      PROA  
ATOM    748    N GLY P 497      -7.696  -1.849  11.160  0.00  0.00      PROA  
ATOM    749   HN GLY P 497      -7.136  -2.525  10.687  0.00  0.00      PROA  
ATOM    750   CA GLY P 497      -8.609  -2.319  12.195  0.00  0.00      PROA  
ATOM    751  HA1 GLY P 497      -8.451  -3.386  12.239  0.00  0.00      PROA  
ATOM    752  HA2 GLY P 497      -9.651  -2.123  11.986  0.00  0.00      PROA  
ATOM    753    C GLY P 497      -8.375  -1.816  13.664  0.00  0.00      PROA  
ATOM    754    O GLY P 497      -9.274  -1.368  14.318  0.00  0.00      PROA  
ATOM    755    N GLY P 498      -7.113  -1.819  14.121  0.00  0.00      PROA  
ATOM    756   HN GLY P 498      -6.406  -2.135  13.493  0.00  0.00      PROA  
ATOM    757   CA GLY P 498      -6.727  -1.225  15.409  0.00  0.00      PROA  
ATOM    758  HA1 GLY P 498      -5.658  -1.361  15.340  0.00  0.00      PROA  
ATOM    759  HA2 GLY P 498      -7.191  -1.690  16.266  0.00  0.00      PROA  
ATOM    760    C GLY P 498      -6.955   0.280  15.520  0.00  0.00      PROA  
ATOM    761    O GLY P 498      -7.483   0.745  16.501  0.00  0.00      PROA  
ATOM    762    N LEU P 499      -6.600   0.995  14.508  0.00  0.00      PROA  
ATOM    763   HN LEU P 499      -6.079   0.569  13.773  0.00  0.00      PROA  
ATOM    764   CA LEU P 499      -6.992   2.358  14.241  0.00  0.00      PROA  
ATOM    765   HA LEU P 499      -6.643   2.873  15.123  0.00  0.00      PROA  
ATOM    766   CB LEU P 499      -6.312   3.038  13.066  0.00  0.00      PROA  
ATOM    767  HB1 LEU P 499      -6.631   4.102  13.040  0.00  0.00      PROA  
ATOM    768  HB2 LEU P 499      -6.465   2.496  12.109  0.00  0.00      PROA  
ATOM    769   CG LEU P 499      -4.735   3.104  13.204  0.00  0.00      PROA  
ATOM    770   HG LEU P 499      -4.371   2.056  13.140  0.00  0.00      PROA  
ATOM    771  CD1 LEU P 499      -4.223   4.002  12.008  0.00  0.00      PROA  
ATOM    772 HD11 LEU P 499      -4.631   4.995  12.295  0.00  0.00      PROA  
ATOM    773 HD12 LEU P 499      -4.739   3.540  11.140  0.00  0.00      PROA  
ATOM    774 HD13 LEU P 499      -3.124   3.958  11.853  0.00  0.00      PROA  
ATOM    775  CD2 LEU P 499      -4.143   3.684  14.540  0.00  0.00      PROA  
ATOM    776 HD21 LEU P 499      -4.437   4.742  14.708  0.00  0.00      PROA  
ATOM    777 HD22 LEU P 499      -3.032   3.666  14.542  0.00  0.00      PROA  
ATOM    778 HD23 LEU P 499      -4.497   3.166  15.457  0.00  0.00      PROA  
ATOM    779    C LEU P 499      -8.476   2.601  14.345  0.00  0.00      PROA  
ATOM    780    O LEU P 499      -8.862   3.434  15.118  0.00  0.00      PROA  
ATOM    781    N LEU P 500      -9.332   1.855  13.539  0.00  0.00      PROA  
ATOM    782   HN LEU P 500      -8.988   1.202  12.869  0.00  0.00      PROA  
ATOM    783   CA LEU P 500     -10.761   2.097  13.586  0.00  0.00      PROA  
ATOM    784   HA LEU P 500     -10.982   3.142  13.423  0.00  0.00      PROA  
ATOM    785   CB LEU P 500     -11.551   1.269  12.500  0.00  0.00      PROA  
ATOM    786  HB1 LEU P 500     -11.414   0.174  12.632  0.00  0.00      PROA  
ATOM    787  HB2 LEU P 500     -10.985   1.572  11.593  0.00  0.00      PROA  
ATOM    788   CG LEU P 500     -13.124   1.507  12.496  0.00  0.00      PROA  
ATOM    789   HG LEU P 500     -13.398   1.193  13.526  0.00  0.00      PROA  
ATOM    790  CD1 LEU P 500     -13.587   2.997  12.491  0.00  0.00      PROA  
ATOM    791 HD11 LEU P 500     -13.736   3.355  11.450  0.00  0.00      PROA  
ATOM    792 HD12 LEU P 500     -13.104   3.696  13.208  0.00  0.00      PROA  
ATOM    793 HD13 LEU P 500     -14.633   2.879  12.848  0.00  0.00      PROA  
ATOM    794  CD2 LEU P 500     -13.926   0.670  11.443  0.00  0.00      PROA  
ATOM    795 HD21 LEU P 500     -13.968  -0.409  11.707  0.00  0.00      PROA  
ATOM    796 HD22 LEU P 500     -13.462   0.762  10.438  0.00  0.00      PROA  
ATOM    797 HD23 LEU P 500     -14.991   0.970  11.347  0.00  0.00      PROA  
ATOM    798    C LEU P 500     -11.287   1.794  15.045  0.00  0.00      PROA  
ATOM    799    O LEU P 500     -11.982   2.624  15.643  0.00  0.00      PROA  
ATOM    800    N GLY P 501     -10.855   0.701  15.702  0.00  0.00      PROA  
ATOM    801   HN GLY P 501     -10.199   0.065  15.302  0.00  0.00      PROA  
ATOM    802   CA GLY P 501     -11.114   0.330  17.041  0.00  0.00      PROA  
ATOM    803  HA1 GLY P 501     -10.593  -0.569  17.337  0.00  0.00      PROA  
ATOM    804  HA2 GLY P 501     -12.182   0.181  17.096  0.00  0.00      PROA  
ATOM    805    C GLY P 501     -10.680   1.353  18.068  0.00  0.00      PROA  
ATOM    806    O GLY P 501     -11.412   1.689  18.953  0.00  0.00      PROA  
ATOM    807    N GLU P 502      -9.443   1.939  17.961  0.00  0.00      PROA  
ATOM    808   HN GLU P 502      -8.879   1.655  17.189  0.00  0.00      PROA  
ATOM    809   CA GLU P 502      -8.869   3.003  18.765  0.00  0.00      PROA  
ATOM    810   HA GLU P 502      -8.907   2.646  19.783  0.00  0.00      PROA  
ATOM    811   CB GLU P 502      -7.435   3.458  18.409  0.00  0.00      PROA  
ATOM    812  HB1 GLU P 502      -7.243   4.412  18.944  0.00  0.00      PROA  
ATOM    813  HB2 GLU P 502      -7.302   3.513  17.307  0.00  0.00      PROA  
ATOM    814   CG GLU P 502      -6.367   2.489  19.040  0.00  0.00      PROA  
ATOM    815  HG1 GLU P 502      -6.213   1.563  18.447  0.00  0.00      PROA  
ATOM    816  HG2 GLU P 502      -6.725   2.241  20.062  0.00  0.00      PROA  
ATOM    817   CD GLU P 502      -4.995   3.064  19.144  0.00  0.00      PROA  
ATOM    818  OE1 GLU P 502      -4.323   2.358  19.914  0.00  0.00      PROA  
ATOM    819  OE2 GLU P 502      -4.560   4.073  18.513  0.00  0.00      PROA  
ATOM    820    C GLU P 502      -9.788   4.256  18.747  0.00  0.00      PROA  
ATOM    821    O GLU P 502     -10.143   4.828  19.777  0.00  0.00      PROA  
ATOM    822    N ALA P 503     -10.247   4.608  17.544  0.00  0.00      PROA  
ATOM    823   HN ALA P 503      -9.959   4.109  16.730  0.00  0.00      PROA  
ATOM    824   CA ALA P 503     -11.073   5.726  17.247  0.00  0.00      PROA  
ATOM    825   HA ALA P 503     -10.694   6.582  17.787  0.00  0.00      PROA  
ATOM    826   CB ALA P 503     -11.056   6.055  15.738  0.00  0.00      PROA  
ATOM    827  HB1 ALA P 503     -11.599   5.234  15.223  0.00  0.00      PROA  
ATOM    828  HB2 ALA P 503      -9.992   6.054  15.420  0.00  0.00      PROA  
ATOM    829  HB3 ALA P 503     -11.585   7.010  15.533  0.00  0.00      PROA  
ATOM    830    C ALA P 503     -12.494   5.494  17.817  0.00  0.00      PROA  
ATOM    831    O ALA P 503     -13.126   6.401  18.295  0.00  0.00      PROA  
ATOM    832    N THR P 504     -12.927   4.239  17.819  0.00  0.00      PROA  
ATOM    833   HN THR P 504     -12.377   3.511  17.419  0.00  0.00      PROA  
ATOM    834   CA THR P 504     -14.314   3.897  18.236  0.00  0.00      PROA  
ATOM    835   HA THR P 504     -14.869   4.824  18.235  0.00  0.00      PROA  
ATOM    836   CB THR P 504     -15.027   3.004  17.280  0.00  0.00      PROA  
ATOM    837   HB THR P 504     -16.043   2.782  17.669  0.00  0.00      PROA  
ATOM    838  OG1 THR P 504     -14.200   1.853  16.980  0.00  0.00      PROA  
ATOM    839  HG1 THR P 504     -13.500   2.273  16.474  0.00  0.00      PROA  
ATOM    840  CG2 THR P 504     -15.104   3.592  15.887  0.00  0.00      PROA  
ATOM    841 HG21 THR P 504     -14.137   3.924  15.455  0.00  0.00      PROA  
ATOM    842 HG22 THR P 504     -15.807   4.429  16.086  0.00  0.00      PROA  
ATOM    843 HG23 THR P 504     -15.591   2.941  15.129  0.00  0.00      PROA  
ATOM    844    C THR P 504     -14.450   3.337  19.705  0.00  0.00      PROA  
ATOM    845    O THR P 504     -15.528   2.835  20.078  0.00  0.00      PROA  
ATOM    846    N GLU P 505     -13.359   3.378  20.448  0.00  0.00      PROA  
ATOM    847   HN GLU P 505     -12.539   3.831  20.108  0.00  0.00      PROA  
ATOM    848   CA GLU P 505     -13.344   3.099  21.838  0.00  0.00      PROA  
ATOM    849   HA GLU P 505     -12.436   3.511  22.252  0.00  0.00      PROA  
ATOM    850   CB GLU P 505     -14.340   3.863  22.679  0.00  0.00      PROA  
ATOM    851  HB1 GLU P 505     -14.360   3.694  23.777  0.00  0.00      PROA  
ATOM    852  HB2 GLU P 505     -15.365   3.509  22.438  0.00  0.00      PROA  
ATOM    853   CG GLU P 505     -14.297   5.426  22.535  0.00  0.00      PROA  
ATOM    854  HG1 GLU P 505     -14.539   5.797  21.516  0.00  0.00      PROA  
ATOM    855  HG2 GLU P 505     -13.247   5.746  22.708  0.00  0.00      PROA  
ATOM    856   CD GLU P 505     -15.317   6.189  23.389  0.00  0.00      PROA  
ATOM    857  OE1 GLU P 505     -16.070   5.566  24.237  0.00  0.00      PROA  
ATOM    858  OE2 GLU P 505     -15.499   7.435  23.140  0.00  0.00      PROA  
ATOM    859    C GLU P 505     -13.350   1.656  22.198  0.00  0.00      PROA  
ATOM    860    O GLU P 505     -13.729   1.167  23.262  0.00  0.00      PROA  
ATOM    861    N GLY P 506     -12.749   0.943  21.245  0.00  0.00      PROA  
ATOM    862   HN GLY P 506     -12.357   1.401  20.451  0.00  0.00      PROA  
ATOM    863   CA GLY P 506     -12.389  -0.534  21.267  0.00  0.00      PROA  
ATOM    864  HA1 GLY P 506     -12.125  -0.735  22.295  0.00  0.00      PROA  
ATOM    865  HA2 GLY P 506     -11.573  -0.810  20.615  0.00  0.00      PROA  
ATOM    866    C GLY P 506     -13.495  -1.405  20.846  0.00  0.00      PROA  
ATOM    867    O GLY P 506     -13.555  -2.565  21.119  0.00  0.00      PROA  
ATOM    868    N ARG P 507     -14.465  -0.917  20.037  0.00  0.00      PROA  
ATOM    869   HN ARG P 507     -14.543   0.046  19.792  0.00  0.00      PROA  
ATOM    870   CA ARG P 507     -15.641  -1.733  19.598  0.00  0.00      PROA  
ATOM    871   HA ARG P 507     -15.953  -2.422  20.368  0.00  0.00      PROA  
ATOM    872   CB ARG P 507     -16.834  -0.725  19.454  0.00  0.00      PROA  
ATOM    873  HB1 ARG P 507     -16.549   0.205  18.917  0.00  0.00      PROA  
ATOM    874  HB2 ARG P 507     -17.121  -0.349  20.459  0.00  0.00      PROA  
ATOM    875   CG ARG P 507     -18.114  -1.330  18.805  0.00  0.00      PROA  
ATOM    876  HG1 ARG P 507     -17.929  -1.771  17.803  0.00  0.00      PROA  
ATOM    877  HG2 ARG P 507     -18.776  -0.497  18.487  0.00  0.00      PROA  
ATOM    878   CD ARG P 507     -18.943  -2.258  19.671  0.00  0.00      PROA  
ATOM    879  HD1 ARG P 507     -19.902  -2.374  19.123  0.00  0.00      PROA  
ATOM    880  HD2 ARG P 507     -19.156  -1.798  20.659  0.00  0.00      PROA  
ATOM    881   NE ARG P 507     -18.427  -3.667  19.647  0.00  0.00      PROA  
ATOM    882   HE ARG P 507     -17.611  -3.790  19.083  0.00  0.00      PROA  
ATOM    883   CZ ARG P 507     -19.155  -4.752  19.956  0.00  0.00      PROA  
ATOM    884  NH1 ARG P 507     -18.602  -5.918  19.743  0.00  0.00      PROA  
ATOM    885 HH11 ARG P 507     -17.713  -5.871  19.287  0.00  0.00      PROA  
ATOM    886 HH12 ARG P 507     -19.025  -6.639  20.292  0.00  0.00      PROA  
ATOM    887  NH2 ARG P 507     -20.379  -4.713  20.416  0.00  0.00      PROA  
ATOM    888 HH21 ARG P 507     -20.793  -3.848  20.699  0.00  0.00      PROA  
ATOM    889 HH22 ARG P 507     -20.780  -5.589  20.684  0.00  0.00      PROA  
ATOM    890    C ARG P 507     -15.387  -2.423  18.301  0.00  0.00      PROA  
ATOM    891    O ARG P 507     -15.959  -3.486  17.912  0.00  0.00      PROA  
ATOM    892    N ILE P 508     -14.438  -1.918  17.534  0.00  0.00      PROA  
ATOM    893   HN ILE P 508     -13.853  -1.203  17.907  0.00  0.00      PROA  
ATOM    894   CA ILE P 508     -13.969  -2.622  16.317  0.00  0.00      PROA  
ATOM    895   HA ILE P 508     -14.552  -3.510  16.120  0.00  0.00      PROA  
ATOM    896   CB ILE P 508     -14.047  -1.609  15.173  0.00  0.00      PROA  
ATOM    897   HB ILE P 508     -13.296  -0.861  15.506  0.00  0.00      PROA  
ATOM    898  CG2 ILE P 508     -13.570  -2.257  13.908  0.00  0.00      PROA  
ATOM    899 HG21 ILE P 508     -12.474  -2.437  13.942  0.00  0.00      PROA  
ATOM    900 HG22 ILE P 508     -13.834  -1.528  13.112  0.00  0.00      PROA  
ATOM    901 HG23 ILE P 508     -14.237  -3.133  13.762  0.00  0.00      PROA  
ATOM    902  CG1 ILE P 508     -15.358  -0.909  15.099  0.00  0.00      PROA  
ATOM    903 HG11 ILE P 508     -15.135  -0.155  14.314  0.00  0.00      PROA  
ATOM    904 HG12 ILE P 508     -15.612  -0.323  16.009  0.00  0.00      PROA  
ATOM    905   CD ILE P 508     -16.527  -1.732  14.582  0.00  0.00      PROA  
ATOM    906  HD1 ILE P 508     -17.475  -1.197  14.803  0.00  0.00      PROA  
ATOM    907  HD2 ILE P 508     -16.541  -2.750  15.025  0.00  0.00      PROA  
ATOM    908  HD3 ILE P 508     -16.527  -1.899  13.483  0.00  0.00      PROA  
ATOM    909    C ILE P 508     -12.568  -3.261  16.554  0.00  0.00      PROA  
ATOM    910    O ILE P 508     -11.921  -2.842  17.526  0.00  0.00      PROA  
ATOM    911    N SER P 509     -12.040  -4.292  15.816  0.00  0.00      PROA  
ATOM    912   HN SER P 509     -12.476  -4.709  15.023  0.00  0.00      PROA  
ATOM    913   CA SER P 509     -10.714  -4.953  16.124  0.00  0.00      PROA  
ATOM    914   HA SER P 509      -9.995  -4.237  16.493  0.00  0.00      PROA  
ATOM    915   CB SER P 509     -10.691  -6.083  17.161  0.00  0.00      PROA  
ATOM    916  HB1 SER P 509     -11.192  -5.682  18.067  0.00  0.00      PROA  
ATOM    917  HB2 SER P 509      -9.650  -6.440  17.317  0.00  0.00      PROA  
ATOM    918   OG SER P 509     -11.417  -7.230  16.862  0.00  0.00      PROA  
ATOM    919  HG1 SER P 509     -12.336  -6.961  16.786  0.00  0.00      PROA  
ATOM    920    C SER P 509     -10.000  -5.423  14.856  0.00  0.00      PROA  
ATOM    921    O SER P 509     -10.647  -5.882  13.889  0.00  0.00      PROA  
ATOM    922    N ALA P 510      -8.636  -5.376  14.833  0.00  0.00      PROA  
ATOM    923   HN ALA P 510      -8.282  -4.997  15.685  0.00  0.00      PROA  
ATOM    924   CA ALA P 510      -7.829  -5.947  13.861  0.00  0.00      PROA  
ATOM    925   HA ALA P 510      -8.007  -5.482  12.902  0.00  0.00      PROA  
ATOM    926   CB ALA P 510      -6.454  -5.717  14.377  0.00  0.00      PROA  
ATOM    927  HB1 ALA P 510      -5.650  -6.024  13.675  0.00  0.00      PROA  
ATOM    928  HB2 ALA P 510      -6.228  -6.299  15.296  0.00  0.00      PROA  
ATOM    929  HB3 ALA P 510      -6.300  -4.659  14.679  0.00  0.00      PROA  
ATOM    930    C ALA P 510      -8.104  -7.403  13.490  0.00  0.00      PROA  
ATOM    931    O ALA P 510      -8.013  -7.725  12.246  0.00  0.00      PROA  
ATOM    932    N ILE P 511      -8.469  -8.353  14.431  0.00  0.00      PROA  
ATOM    933   HN ILE P 511      -8.526  -8.143  15.404  0.00  0.00      PROA  
ATOM    934   CA ILE P 511      -8.897  -9.670  14.039  0.00  0.00      PROA  
ATOM    935   HA ILE P 511      -8.094  -9.952  13.374  0.00  0.00      PROA  
ATOM    936   CB ILE P 511      -9.034 -10.719  15.247  0.00  0.00      PROA  
ATOM    937   HB ILE P 511      -9.458 -11.698  14.936  0.00  0.00      PROA  
ATOM    938  CG2 ILE P 511      -7.622 -11.095  15.673  0.00  0.00      PROA  
ATOM    939 HG21 ILE P 511      -7.621 -11.726  16.587  0.00  0.00      PROA  
ATOM    940 HG22 ILE P 511      -7.064 -10.144  15.814  0.00  0.00      PROA  
ATOM    941 HG23 ILE P 511      -7.025 -11.550  14.853  0.00  0.00      PROA  
ATOM    942  CG1 ILE P 511      -9.940 -10.131  16.311  0.00  0.00      PROA  
ATOM    943 HG11 ILE P 511     -10.896  -9.880  15.802  0.00  0.00      PROA  
ATOM    944 HG12 ILE P 511      -9.563  -9.278  16.915  0.00  0.00      PROA  
ATOM    945   CD ILE P 511     -10.389 -11.250  17.361  0.00  0.00      PROA  
ATOM    946  HD1 ILE P 511      -9.495 -11.379  18.009  0.00  0.00      PROA  
ATOM    947  HD2 ILE P 511     -10.753 -12.194  16.903  0.00  0.00      PROA  
ATOM    948  HD3 ILE P 511     -11.228 -10.787  17.923  0.00  0.00      PROA  
ATOM    949    C ILE P 511     -10.206  -9.717  13.201  0.00  0.00      PROA  
ATOM    950    O ILE P 511     -10.393 -10.464  12.195  0.00  0.00      PROA  
ATOM    951    N GLU P 512     -11.219  -8.869  13.583  0.00  0.00      PROA  
ATOM    952   HN GLU P 512     -11.125  -8.246  14.355  0.00  0.00      PROA  
ATOM    953   CA GLU P 512     -12.491  -8.680  12.776  0.00  0.00      PROA  
ATOM    954   HA GLU P 512     -12.918  -9.644  12.539  0.00  0.00      PROA  
ATOM    955   CB GLU P 512     -13.519  -7.825  13.444  0.00  0.00      PROA  
ATOM    956  HB1 GLU P 512     -14.364  -7.779  12.724  0.00  0.00      PROA  
ATOM    957  HB2 GLU P 512     -13.182  -6.820  13.775  0.00  0.00      PROA  
ATOM    958   CG GLU P 512     -14.063  -8.553  14.731  0.00  0.00      PROA  
ATOM    959  HG1 GLU P 512     -13.238  -9.000  15.325  0.00  0.00      PROA  
ATOM    960  HG2 GLU P 512     -14.629  -9.451  14.404  0.00  0.00      PROA  
ATOM    961   CD GLU P 512     -14.917  -7.690  15.725  0.00  0.00      PROA  
ATOM    962  OE1 GLU P 512     -14.387  -7.400  16.839  0.00  0.00      PROA  
ATOM    963  OE2 GLU P 512     -15.999  -7.114  15.335  0.00  0.00      PROA  
ATOM    964    C GLU P 512     -12.115  -8.052  11.417  0.00  0.00      PROA  
ATOM    965    O GLU P 512     -12.518  -8.395  10.321  0.00  0.00      PROA  
ATOM    966    N SER P 513     -11.265  -7.013  11.381  0.00  0.00      PROA  
ATOM    967   HN SER P 513     -11.027  -6.602  12.258  0.00  0.00      PROA  
ATOM    968   CA SER P 513     -10.768  -6.374  10.122  0.00  0.00      PROA  
ATOM    969   HA SER P 513     -11.631  -5.925   9.652  0.00  0.00      PROA  
ATOM    970   CB SER P 513      -9.912  -5.191  10.546  0.00  0.00      PROA  
ATOM    971  HB1 SER P 513      -9.082  -5.479  11.226  0.00  0.00      PROA  
ATOM    972  HB2 SER P 513     -10.467  -4.509  11.226  0.00  0.00      PROA  
ATOM    973   OG SER P 513      -9.342  -4.396   9.498  0.00  0.00      PROA  
ATOM    974  HG1 SER P 513      -8.658  -4.858   9.008  0.00  0.00      PROA  
ATOM    975    C SER P 513     -10.086  -7.339   9.164  0.00  0.00      PROA  
ATOM    976    O SER P 513     -10.300  -7.285   7.946  0.00  0.00      PROA  
ATOM    977    N LEU P 514      -9.135  -8.155   9.728  0.00  0.00      PROA  
ATOM    978   HN LEU P 514      -8.963  -8.028  10.702  0.00  0.00      PROA  
ATOM    979   CA LEU P 514      -8.102  -8.985   9.047  0.00  0.00      PROA  
ATOM    980   HA LEU P 514      -7.759  -8.298   8.288  0.00  0.00      PROA  
ATOM    981   CB LEU P 514      -6.964  -9.581   9.976  0.00  0.00      PROA  
ATOM    982  HB1 LEU P 514      -7.468 -10.035  10.856  0.00  0.00      PROA  
ATOM    983  HB2 LEU P 514      -6.354  -8.735  10.360  0.00  0.00      PROA  
ATOM    984   CG LEU P 514      -6.054 -10.524   9.327  0.00  0.00      PROA  
ATOM    985   HG LEU P 514      -6.621 -11.428   9.017  0.00  0.00      PROA  
ATOM    986  CD1 LEU P 514      -5.386  -9.886   8.094  0.00  0.00      PROA  
ATOM    987 HD11 LEU P 514      -4.888  -8.980   8.501  0.00  0.00      PROA  
ATOM    988 HD12 LEU P 514      -6.149  -9.574   7.349  0.00  0.00      PROA  
ATOM    989 HD13 LEU P 514      -4.621 -10.538   7.621  0.00  0.00      PROA  
ATOM    990  CD2 LEU P 514      -4.884 -10.983  10.174  0.00  0.00      PROA  
ATOM    991 HD21 LEU P 514      -4.379 -10.052  10.509  0.00  0.00      PROA  
ATOM    992 HD22 LEU P 514      -4.162 -11.608   9.605  0.00  0.00      PROA  
ATOM    993 HD23 LEU P 514      -5.147 -11.523  11.108  0.00  0.00      PROA  
ATOM    994    C LEU P 514      -8.878 -10.104   8.320  0.00  0.00      PROA  
ATOM    995    O LEU P 514      -8.713 -10.389   7.139  0.00  0.00      PROA  
ATOM    996    N PHE P 515      -9.857 -10.719   9.031  0.00  0.00      PROA  
ATOM    997   HN PHE P 515     -10.022 -10.292   9.917  0.00  0.00      PROA  
ATOM    998   CA PHE P 515     -10.800 -11.741   8.605  0.00  0.00      PROA  
ATOM    999   HA PHE P 515     -10.244 -12.516   8.098  0.00  0.00      PROA  
ATOM   1000   CB PHE P 515     -11.724 -12.323   9.746  0.00  0.00      PROA  
ATOM   1001  HB1 PHE P 515     -12.170 -11.483  10.322  0.00  0.00      PROA  
ATOM   1002  HB2 PHE P 515     -11.232 -12.894  10.562  0.00  0.00      PROA  
ATOM   1003   CG PHE P 515     -12.921 -13.108   9.257  0.00  0.00      PROA  
ATOM   1004  CD1 PHE P 515     -14.251 -12.807   9.643  0.00  0.00      PROA  
ATOM   1005  HD1 PHE P 515     -14.520 -11.982  10.286  0.00  0.00      PROA  
ATOM   1006  CE1 PHE P 515     -15.317 -13.464   9.079  0.00  0.00      PROA  
ATOM   1007  HE1 PHE P 515     -16.368 -13.345   9.295  0.00  0.00      PROA  
ATOM   1008   CZ PHE P 515     -15.020 -14.470   8.092  0.00  0.00      PROA  
ATOM   1009   HZ PHE P 515     -15.788 -14.849   7.433  0.00  0.00      PROA  
ATOM   1010  CD2 PHE P 515     -12.636 -14.152   8.335  0.00  0.00      PROA  
ATOM   1011  HD2 PHE P 515     -11.636 -14.368   7.990  0.00  0.00      PROA  
ATOM   1012  CE2 PHE P 515     -13.687 -14.783   7.744  0.00  0.00      PROA  
ATOM   1013  HE2 PHE P 515     -13.655 -15.462   6.905  0.00  0.00      PROA  
ATOM   1014    C PHE P 515     -11.634 -11.176   7.473  0.00  0.00      PROA  
ATOM   1015    O PHE P 515     -11.841 -11.760   6.375  0.00  0.00      PROA  
ATOM   1016    N GLY P 516     -12.011  -9.925   7.690  0.00  0.00      PROA  
ATOM   1017   HN GLY P 516     -11.796  -9.513   8.572  0.00  0.00      PROA  
ATOM   1018   CA GLY P 516     -12.831  -9.212   6.698  0.00  0.00      PROA  
ATOM   1019  HA1 GLY P 516     -13.086  -8.218   7.034  0.00  0.00      PROA  
ATOM   1020  HA2 GLY P 516     -13.682  -9.781   6.352  0.00  0.00      PROA  
ATOM   1021    C GLY P 516     -12.132  -8.920   5.388  0.00  0.00      PROA  
ATOM   1022    O GLY P 516     -12.744  -9.167   4.357  0.00  0.00      PROA  
ATOM   1023    N ALA P 517     -10.908  -8.360   5.395  0.00  0.00      PROA  
ATOM   1024   HN ALA P 517     -10.632  -7.992   6.280  0.00  0.00      PROA  
ATOM   1025   CA ALA P 517     -10.144  -8.172   4.221  0.00  0.00      PROA  
ATOM   1026   HA ALA P 517     -10.654  -7.439   3.613  0.00  0.00      PROA  
ATOM   1027   CB ALA P 517      -8.749  -7.759   4.780  0.00  0.00      PROA  
ATOM   1028  HB1 ALA P 517      -8.885  -6.882   5.449  0.00  0.00      PROA  
ATOM   1029  HB2 ALA P 517      -8.179  -7.541   3.851  0.00  0.00      PROA  
ATOM   1030  HB3 ALA P 517      -8.276  -8.543   5.409  0.00  0.00      PROA  
ATOM   1031    C ALA P 517      -9.824  -9.480   3.447  0.00  0.00      PROA  
ATOM   1032    O ALA P 517      -9.974  -9.559   2.259  0.00  0.00      PROA  
ATOM   1033    N SER P 518      -9.573 -10.547   4.204  0.00  0.00      PROA  
ATOM   1034   HN SER P 518      -9.457 -10.472   5.192  0.00  0.00      PROA  
ATOM   1035   CA SER P 518      -9.423 -11.917   3.650  0.00  0.00      PROA  
ATOM   1036   HA SER P 518      -8.654 -11.831   2.897  0.00  0.00      PROA  
ATOM   1037   CB SER P 518      -9.021 -12.914   4.832  0.00  0.00      PROA  
ATOM   1038  HB1 SER P 518      -9.631 -12.805   5.754  0.00  0.00      PROA  
ATOM   1039  HB2 SER P 518      -8.005 -12.659   5.202  0.00  0.00      PROA  
ATOM   1040   OG SER P 518      -8.832 -14.307   4.543  0.00  0.00      PROA  
ATOM   1041  HG1 SER P 518      -8.174 -14.447   3.858  0.00  0.00      PROA  
ATOM   1042    C SER P 518     -10.619 -12.544   2.901  0.00  0.00      PROA  
ATOM   1043    O SER P 518     -10.495 -13.029   1.801  0.00  0.00      PROA  
ATOM   1044    N MET P 519     -11.813 -12.484   3.515  0.00  0.00      PROA  
ATOM   1045   HN MET P 519     -11.914 -12.188   4.462  0.00  0.00      PROA  
ATOM   1046   CA MET P 519     -13.003 -12.784   2.780  0.00  0.00      PROA  
ATOM   1047   HA MET P 519     -12.994 -13.801   2.415  0.00  0.00      PROA  
ATOM   1048   CB MET P 519     -14.176 -12.882   3.830  0.00  0.00      PROA  
ATOM   1049  HB1 MET P 519     -14.074 -12.012   4.514  0.00  0.00      PROA  
ATOM   1050  HB2 MET P 519     -14.126 -13.781   4.481  0.00  0.00      PROA  
ATOM   1051   CG MET P 519     -15.581 -12.828   3.254  0.00  0.00      PROA  
ATOM   1052  HG1 MET P 519     -15.766 -13.718   2.615  0.00  0.00      PROA  
ATOM   1053  HG2 MET P 519     -15.695 -11.965   2.564  0.00  0.00      PROA  
ATOM   1054   SD MET P 519     -16.954 -12.745   4.520  0.00  0.00      PROA  
ATOM   1055   CE MET P 519     -16.927 -11.062   5.193  0.00  0.00      PROA  
ATOM   1056  HE1 MET P 519     -17.502 -10.869   6.124  0.00  0.00      PROA  
ATOM   1057  HE2 MET P 519     -17.297 -10.367   4.410  0.00  0.00      PROA  
ATOM   1058  HE3 MET P 519     -15.911 -10.770   5.537  0.00  0.00      PROA  
ATOM   1059    C MET P 519     -13.290 -11.831   1.600  0.00  0.00      PROA  
ATOM   1060    O MET P 519     -13.564 -12.217   0.485  0.00  0.00      PROA  
ATOM   1061    N THR P 520     -13.122 -10.507   1.782  0.00  0.00      PROA  
ATOM   1062   HN THR P 520     -12.925 -10.282   2.733  0.00  0.00      PROA  
ATOM   1063   CA THR P 520     -13.247  -9.470   0.762  0.00  0.00      PROA  
ATOM   1064   HA THR P 520     -14.270  -9.441   0.417  0.00  0.00      PROA  
ATOM   1065   CB THR P 520     -13.088  -7.964   1.216  0.00  0.00      PROA  
ATOM   1066   HB THR P 520     -12.048  -7.777   1.561  0.00  0.00      PROA  
ATOM   1067  OG1 THR P 520     -13.981  -7.700   2.226  0.00  0.00      PROA  
ATOM   1068  HG1 THR P 520     -13.692  -8.239   2.966  0.00  0.00      PROA  
ATOM   1069  CG2 THR P 520     -13.421  -6.958   0.144  0.00  0.00      PROA  
ATOM   1070 HG21 THR P 520     -13.335  -5.955   0.614  0.00  0.00      PROA  
ATOM   1071 HG22 THR P 520     -14.404  -7.097  -0.354  0.00  0.00      PROA  
ATOM   1072 HG23 THR P 520     -12.652  -7.013  -0.656  0.00  0.00      PROA  
ATOM   1073    C THR P 520     -12.359  -9.715  -0.423  0.00  0.00      PROA  
ATOM   1074    O THR P 520     -12.903  -9.695  -1.542  0.00  0.00      PROA  
ATOM   1075    N GLY P 521     -11.026  -9.963  -0.219  0.00  0.00      PROA  
ATOM   1076   HN GLY P 521     -10.684  -9.796   0.703  0.00  0.00      PROA  
ATOM   1077   CA GLY P 521      -9.974 -10.312  -1.155  0.00  0.00      PROA  
ATOM   1078  HA1 GLY P 521      -9.050 -10.470  -0.619  0.00  0.00      PROA  
ATOM   1079  HA2 GLY P 521      -9.861  -9.570  -1.932  0.00  0.00      PROA  
ATOM   1080    C GLY P 521     -10.121 -11.624  -1.851  0.00  0.00      PROA  
ATOM   1081    O GLY P 521      -9.956 -11.590  -3.048  0.00  0.00      PROA  
ATOM   1082    N ILE P 522     -10.487 -12.673  -1.209  0.00  0.00      PROA  
ATOM   1083   HN ILE P 522     -10.556 -12.790  -0.222  0.00  0.00      PROA  
ATOM   1084   CA ILE P 522     -10.889 -13.922  -1.837  0.00  0.00      PROA  
ATOM   1085   HA ILE P 522     -10.016 -14.175  -2.420  0.00  0.00      PROA  
ATOM   1086   CB ILE P 522     -11.175 -15.124  -0.930  0.00  0.00      PROA  
ATOM   1087   HB ILE P 522     -11.995 -14.934  -0.205  0.00  0.00      PROA  
ATOM   1088  CG2 ILE P 522     -11.678 -16.348  -1.810  0.00  0.00      PROA  
ATOM   1089 HG21 ILE P 522     -11.723 -17.285  -1.214  0.00  0.00      PROA  
ATOM   1090 HG22 ILE P 522     -10.998 -16.278  -2.686  0.00  0.00      PROA  
ATOM   1091 HG23 ILE P 522     -12.708 -16.126  -2.162  0.00  0.00      PROA  
ATOM   1092  CG1 ILE P 522      -9.894 -15.564  -0.207  0.00  0.00      PROA  
ATOM   1093 HG11 ILE P 522      -9.348 -14.706   0.240  0.00  0.00      PROA  
ATOM   1094 HG12 ILE P 522      -9.197 -16.107  -0.880  0.00  0.00      PROA  
ATOM   1095   CD ILE P 522     -10.112 -16.302   1.126  0.00  0.00      PROA  
ATOM   1096  HD1 ILE P 522     -10.409 -17.351   0.912  0.00  0.00      PROA  
ATOM   1097  HD2 ILE P 522     -10.808 -15.726   1.773  0.00  0.00      PROA  
ATOM   1098  HD3 ILE P 522      -9.157 -16.265   1.693  0.00  0.00      PROA  
ATOM   1099    C ILE P 522     -12.050 -13.718  -2.842  0.00  0.00      PROA  
ATOM   1100    O ILE P 522     -12.004 -14.204  -3.952  0.00  0.00      PROA  
ATOM   1101    N ALA P 523     -13.081 -12.958  -2.509  0.00  0.00      PROA  
ATOM   1102   HN ALA P 523     -13.273 -12.619  -1.592  0.00  0.00      PROA  
ATOM   1103   CA ALA P 523     -14.160 -12.711  -3.384  0.00  0.00      PROA  
ATOM   1104   HA ALA P 523     -14.548 -13.649  -3.752  0.00  0.00      PROA  
ATOM   1105   CB ALA P 523     -15.245 -12.007  -2.584  0.00  0.00      PROA  
ATOM   1106  HB1 ALA P 523     -15.659 -12.716  -1.835  0.00  0.00      PROA  
ATOM   1107  HB2 ALA P 523     -16.092 -11.616  -3.187  0.00  0.00      PROA  
ATOM   1108  HB3 ALA P 523     -14.838 -11.068  -2.154  0.00  0.00      PROA  
ATOM   1109    C ALA P 523     -13.732 -11.854  -4.617  0.00  0.00      PROA  
ATOM   1110    O ALA P 523     -13.915 -12.278  -5.755  0.00  0.00      PROA  
ATOM   1111    N TYR P 524     -12.972 -10.757  -4.338  0.00  0.00      PROA  
ATOM   1112   HN TYR P 524     -12.880 -10.476  -3.386  0.00  0.00      PROA  
ATOM   1113   CA TYR P 524     -12.305  -9.834  -5.205  0.00  0.00      PROA  
ATOM   1114   HA TYR P 524     -13.156  -9.460  -5.756  0.00  0.00      PROA  
ATOM   1115   CB TYR P 524     -11.722  -8.636  -4.456  0.00  0.00      PROA  
ATOM   1116  HB1 TYR P 524     -10.972  -8.985  -3.714  0.00  0.00      PROA  
ATOM   1117  HB2 TYR P 524     -12.577  -8.275  -3.845  0.00  0.00      PROA  
ATOM   1118   CG TYR P 524     -11.122  -7.574  -5.363  0.00  0.00      PROA  
ATOM   1119  CD1 TYR P 524     -12.031  -6.726  -5.995  0.00  0.00      PROA  
ATOM   1120  HD1 TYR P 524     -13.069  -6.804  -5.707  0.00  0.00      PROA  
ATOM   1121  CE1 TYR P 524     -11.557  -5.676  -6.847  0.00  0.00      PROA  
ATOM   1122  HE1 TYR P 524     -12.258  -4.992  -7.302  0.00  0.00      PROA  
ATOM   1123   CZ TYR P 524     -10.231  -5.512  -7.097  0.00  0.00      PROA  
ATOM   1124   OH TYR P 524      -9.787  -4.516  -8.006  0.00  0.00      PROA  
ATOM   1125   HH TYR P 524      -8.848  -4.642  -8.160  0.00  0.00      PROA  
ATOM   1126  CD2 TYR P 524      -9.760  -7.392  -5.499  0.00  0.00      PROA  
ATOM   1127  HD2 TYR P 524      -9.005  -7.932  -4.947  0.00  0.00      PROA  
ATOM   1128  CE2 TYR P 524      -9.294  -6.361  -6.369  0.00  0.00      PROA  
ATOM   1129  HE2 TYR P 524      -8.241  -6.191  -6.538  0.00  0.00      PROA  
ATOM   1130    C TYR P 524     -11.320 -10.476  -6.247  0.00  0.00      PROA  
ATOM   1131    O TYR P 524     -11.448 -10.350  -7.437  0.00  0.00      PROA  
ATOM   1132    N SER P 525     -10.368 -11.276  -5.774  0.00  0.00      PROA  
ATOM   1133   HN SER P 525     -10.275 -11.571  -4.826  0.00  0.00      PROA  
ATOM   1134   CA SER P 525      -9.321 -11.895  -6.576  0.00  0.00      PROA  
ATOM   1135   HA SER P 525      -8.838 -11.217  -7.264  0.00  0.00      PROA  
ATOM   1136   CB SER P 525      -7.990 -12.298  -5.764  0.00  0.00      PROA  
ATOM   1137  HB1 SER P 525      -7.452 -13.061  -6.367  0.00  0.00      PROA  
ATOM   1138  HB2 SER P 525      -8.251 -12.690  -4.757  0.00  0.00      PROA  
ATOM   1139   OG SER P 525      -7.095 -11.188  -5.525  0.00  0.00      PROA  
ATOM   1140  HG1 SER P 525      -7.141 -10.602  -6.283  0.00  0.00      PROA  
ATOM   1141    C SER P 525      -9.798 -13.075  -7.435  0.00  0.00      PROA  
ATOM   1142    O SER P 525      -9.204 -13.475  -8.444  0.00  0.00      PROA  
ATOM   1143    N LEU P 526     -11.041 -13.625  -7.167  0.00  0.00      PROA  
ATOM   1144   HN LEU P 526     -11.463 -13.369  -6.301  0.00  0.00      PROA  
ATOM   1145   CA LEU P 526     -11.602 -14.664  -7.919  0.00  0.00      PROA  
ATOM   1146   HA LEU P 526     -10.745 -15.051  -8.449  0.00  0.00      PROA  
ATOM   1147   CB LEU P 526     -11.928 -15.863  -6.939  0.00  0.00      PROA  
ATOM   1148  HB1 LEU P 526     -12.694 -15.423  -6.266  0.00  0.00      PROA  
ATOM   1149  HB2 LEU P 526     -11.072 -16.049  -6.256  0.00  0.00      PROA  
ATOM   1150   CG LEU P 526     -12.583 -17.173  -7.480  0.00  0.00      PROA  
ATOM   1151   HG LEU P 526     -13.568 -16.817  -7.851  0.00  0.00      PROA  
ATOM   1152  CD1 LEU P 526     -11.867 -17.817  -8.692  0.00  0.00      PROA  
ATOM   1153 HD11 LEU P 526     -12.464 -18.611  -9.191  0.00  0.00      PROA  
ATOM   1154 HD12 LEU P 526     -10.909 -18.189  -8.270  0.00  0.00      PROA  
ATOM   1155 HD13 LEU P 526     -11.545 -17.085  -9.463  0.00  0.00      PROA  
ATOM   1156  CD2 LEU P 526     -12.604 -18.219  -6.336  0.00  0.00      PROA  
ATOM   1157 HD21 LEU P 526     -12.890 -19.216  -6.736  0.00  0.00      PROA  
ATOM   1158 HD22 LEU P 526     -13.227 -17.844  -5.496  0.00  0.00      PROA  
ATOM   1159 HD23 LEU P 526     -11.537 -18.386  -6.079  0.00  0.00      PROA  
ATOM   1160    C LEU P 526     -12.673 -14.172  -8.779  0.00  0.00      PROA  
ATOM   1161    O LEU P 526     -12.549 -14.345 -10.011  0.00  0.00      PROA  
ATOM   1162    N PHE P 527     -13.774 -13.632  -8.226  0.00  0.00      PROA  
ATOM   1163   HN PHE P 527     -13.885 -13.532  -7.240  0.00  0.00      PROA  
ATOM   1164   CA PHE P 527     -14.928 -13.241  -9.026  0.00  0.00      PROA  
ATOM   1165   HA PHE P 527     -15.123 -13.908  -9.853  0.00  0.00      PROA  
ATOM   1166   CB PHE P 527     -16.273 -13.367  -8.262  0.00  0.00      PROA  
ATOM   1167  HB1 PHE P 527     -17.178 -13.294  -8.904  0.00  0.00      PROA  
ATOM   1168  HB2 PHE P 527     -16.280 -12.646  -7.416  0.00  0.00      PROA  
ATOM   1169   CG PHE P 527     -16.424 -14.755  -7.681  0.00  0.00      PROA  
ATOM   1170  CD1 PHE P 527     -17.033 -15.817  -8.407  0.00  0.00      PROA  
ATOM   1171  HD1 PHE P 527     -17.446 -15.680  -9.396  0.00  0.00      PROA  
ATOM   1172  CE1 PHE P 527     -16.973 -17.162  -7.943  0.00  0.00      PROA  
ATOM   1173  HE1 PHE P 527     -17.433 -17.949  -8.522  0.00  0.00      PROA  
ATOM   1174   CZ PHE P 527     -16.421 -17.460  -6.664  0.00  0.00      PROA  
ATOM   1175   HZ PHE P 527     -16.425 -18.491  -6.344  0.00  0.00      PROA  
ATOM   1176  CD2 PHE P 527     -16.090 -15.050  -6.365  0.00  0.00      PROA  
ATOM   1177  HD2 PHE P 527     -15.651 -14.308  -5.715  0.00  0.00      PROA  
ATOM   1178  CE2 PHE P 527     -16.117 -16.327  -5.894  0.00  0.00      PROA  
ATOM   1179  HE2 PHE P 527     -15.732 -16.536  -4.907  0.00  0.00      PROA  
ATOM   1180    C PHE P 527     -14.979 -11.784  -9.542  0.00  0.00      PROA  
ATOM   1181    O PHE P 527     -15.847 -11.487 -10.366  0.00  0.00      PROA  
ATOM   1182    N ALA P 528     -13.994 -10.891  -9.256  0.00  0.00      PROA  
ATOM   1183   HN ALA P 528     -13.277 -11.138  -8.609  0.00  0.00      PROA  
ATOM   1184   CA ALA P 528     -13.689  -9.707  -9.982  0.00  0.00      PROA  
ATOM   1185   HA ALA P 528     -14.512  -9.538 -10.660  0.00  0.00      PROA  
ATOM   1186   CB ALA P 528     -13.395  -8.404  -9.089  0.00  0.00      PROA  
ATOM   1187  HB1 ALA P 528     -12.618  -8.615  -8.324  0.00  0.00      PROA  
ATOM   1188  HB2 ALA P 528     -14.248  -8.108  -8.441  0.00  0.00      PROA  
ATOM   1189  HB3 ALA P 528     -13.238  -7.524  -9.748  0.00  0.00      PROA  
ATOM   1190    C ALA P 528     -12.503  -9.949 -10.943  0.00  0.00      PROA  
ATOM   1191    O ALA P 528     -11.744 -10.932 -10.951  0.00  0.00      PROA  
ATOM   1192    N GLY P 529     -12.512  -9.076 -11.933  0.00  0.00      PROA  
ATOM   1193   HN GLY P 529     -13.146  -8.308 -11.879  0.00  0.00      PROA  
ATOM   1194   CA GLY P 529     -11.507  -8.997 -12.976  0.00  0.00      PROA  
ATOM   1195  HA1 GLY P 529     -11.903  -8.299 -13.699  0.00  0.00      PROA  
ATOM   1196  HA2 GLY P 529     -11.307  -9.991 -13.348  0.00  0.00      PROA  
ATOM   1197    C GLY P 529     -10.236  -8.358 -12.510  0.00  0.00      PROA  
ATOM   1198    O GLY P 529     -10.029  -8.320 -11.315  0.00  0.00      PROA  
ATOM   1199    N GLN P 530      -9.473  -7.881 -13.494  0.00  0.00      PROA  
ATOM   1200   HN GLN P 530      -9.686  -8.131 -14.435  0.00  0.00      PROA  
ATOM   1201   CA GLN P 530      -8.103  -7.349 -13.511  0.00  0.00      PROA  
ATOM   1202   HA GLN P 530      -7.585  -7.926 -14.263  0.00  0.00      PROA  
ATOM   1203   CB GLN P 530      -8.135  -5.871 -13.963  0.00  0.00      PROA  
ATOM   1204  HB1 GLN P 530      -8.729  -5.284 -13.230  0.00  0.00      PROA  
ATOM   1205  HB2 GLN P 530      -8.597  -5.878 -14.974  0.00  0.00      PROA  
ATOM   1206   CG GLN P 530      -6.783  -5.135 -14.141  0.00  0.00      PROA  
ATOM   1207  HG1 GLN P 530      -6.418  -4.750 -13.165  0.00  0.00      PROA  
ATOM   1208  HG2 GLN P 530      -6.903  -4.245 -14.795  0.00  0.00      PROA  
ATOM   1209   CD GLN P 530      -5.675  -6.041 -14.748  0.00  0.00      PROA  
ATOM   1210  OE1 GLN P 530      -4.955  -6.658 -13.936  0.00  0.00      PROA  
ATOM   1211  NE2 GLN P 530      -5.648  -6.227 -16.057  0.00  0.00      PROA  
ATOM   1212 HE21 GLN P 530      -5.131  -6.927 -16.548  0.00  0.00      PROA  
ATOM   1213 HE22 GLN P 530      -6.260  -5.622 -16.566  0.00  0.00      PROA  
ATOM   1214    C GLN P 530      -7.257  -7.456 -12.248  0.00  0.00      PROA  
ATOM   1215    O GLN P 530      -7.175  -6.526 -11.424  0.00  0.00      PROA  
ATOM   1216    N PRO P 531      -6.563  -8.583 -12.078  0.00  0.00      PROA  
ATOM   1217   CD PRO P 531      -6.394  -9.588 -13.099  0.00  0.00      PROA  
ATOM   1218  HD1 PRO P 531      -5.915  -9.158 -14.005  0.00  0.00      PROA  
ATOM   1219  HD2 PRO P 531      -7.380 -10.075 -13.259  0.00  0.00      PROA  
ATOM   1220   CA PRO P 531      -5.922  -8.954 -10.858  0.00  0.00      PROA  
ATOM   1221   HA PRO P 531      -6.572  -8.783 -10.013  0.00  0.00      PROA  
ATOM   1222   CB PRO P 531      -5.780 -10.423 -11.035  0.00  0.00      PROA  
ATOM   1223  HB1 PRO P 531      -6.764 -10.923 -10.911  0.00  0.00      PROA  
ATOM   1224  HB2 PRO P 531      -4.972 -10.923 -10.459  0.00  0.00      PROA  
ATOM   1225   CG PRO P 531      -5.457 -10.598 -12.503  0.00  0.00      PROA  
ATOM   1226  HG1 PRO P 531      -4.390 -10.341 -12.674  0.00  0.00      PROA  
ATOM   1227  HG2 PRO P 531      -5.701 -11.638 -12.809  0.00  0.00      PROA  
ATOM   1228    C PRO P 531      -4.568  -8.315 -10.408  0.00  0.00      PROA  
ATOM   1229    O PRO P 531      -3.954  -8.833  -9.499  0.00  0.00      PROA  
ATOM   1230    N LEU P 532      -4.040  -7.269 -11.122  0.00  0.00      PROA  
ATOM   1231   HN LEU P 532      -4.533  -6.968 -11.935  0.00  0.00      PROA  
ATOM   1232   CA LEU P 532      -2.789  -6.637 -10.805  0.00  0.00      PROA  
ATOM   1233   HA LEU P 532      -2.074  -7.344 -10.411  0.00  0.00      PROA  
ATOM   1234   CB LEU P 532      -2.099  -6.146 -12.133  0.00  0.00      PROA  
ATOM   1235  HB1 LEU P 532      -1.207  -5.579 -11.791  0.00  0.00      PROA  
ATOM   1236  HB2 LEU P 532      -2.846  -5.536 -12.685  0.00  0.00      PROA  
ATOM   1237   CG LEU P 532      -1.498  -7.173 -13.223  0.00  0.00      PROA  
ATOM   1238   HG LEU P 532      -2.331  -7.760 -13.666  0.00  0.00      PROA  
ATOM   1239  CD1 LEU P 532      -0.900  -6.324 -14.426  0.00  0.00      PROA  
ATOM   1240 HD11 LEU P 532      -0.557  -7.038 -15.205  0.00  0.00      PROA  
ATOM   1241 HD12 LEU P 532      -0.166  -5.604 -14.005  0.00  0.00      PROA  
ATOM   1242 HD13 LEU P 532      -1.730  -5.704 -14.826  0.00  0.00      PROA  
ATOM   1243  CD2 LEU P 532      -0.443  -8.190 -12.633  0.00  0.00      PROA  
ATOM   1244 HD21 LEU P 532       0.013  -8.835 -13.414  0.00  0.00      PROA  
ATOM   1245 HD22 LEU P 532      -0.925  -8.870 -11.898  0.00  0.00      PROA  
ATOM   1246 HD23 LEU P 532       0.385  -7.652 -12.124  0.00  0.00      PROA  
ATOM   1247    C LEU P 532      -3.017  -5.621  -9.751  0.00  0.00      PROA  
ATOM   1248    O LEU P 532      -2.154  -5.148  -9.067  0.00  0.00      PROA  
ATOM   1249    N THR P 533      -4.377  -5.327  -9.589  0.00  0.00      PROA  
ATOM   1250   HN THR P 533      -5.029  -5.769 -10.199  0.00  0.00      PROA  
ATOM   1251   CA THR P 533      -4.934  -4.729  -8.451  0.00  0.00      PROA  
ATOM   1252   HA THR P 533      -4.433  -3.780  -8.332  0.00  0.00      PROA  
ATOM   1253   CB THR P 533      -6.343  -4.193  -8.683  0.00  0.00      PROA  
ATOM   1254   HB THR P 533      -6.551  -3.535  -7.812  0.00  0.00      PROA  
ATOM   1255  OG1 THR P 533      -7.385  -5.192  -8.837  0.00  0.00      PROA  
ATOM   1256  HG1 THR P 533      -7.274  -5.663  -9.666  0.00  0.00      PROA  
ATOM   1257  CG2 THR P 533      -6.418  -3.297  -9.945  0.00  0.00      PROA  
ATOM   1258 HG21 THR P 533      -6.611  -3.906 -10.854  0.00  0.00      PROA  
ATOM   1259 HG22 THR P 533      -5.443  -2.764  -9.971  0.00  0.00      PROA  
ATOM   1260 HG23 THR P 533      -7.236  -2.551  -9.850  0.00  0.00      PROA  
ATOM   1261    C THR P 533      -4.915  -5.526  -7.145  0.00  0.00      PROA  
ATOM   1262    O THR P 533      -5.380  -6.701  -7.068  0.00  0.00      PROA  
ATOM   1263    N ILE P 534      -4.595  -4.866  -6.041  0.00  0.00      PROA  
ATOM   1264   HN ILE P 534      -4.250  -3.931  -6.009  0.00  0.00      PROA  
ATOM   1265   CA ILE P 534      -4.654  -5.325  -4.724  0.00  0.00      PROA  
ATOM   1266   HA ILE P 534      -5.055  -6.327  -4.681  0.00  0.00      PROA  
ATOM   1267   CB ILE P 534      -3.284  -5.361  -4.104  0.00  0.00      PROA  
ATOM   1268   HB ILE P 534      -2.844  -4.350  -3.970  0.00  0.00      PROA  
ATOM   1269  CG2 ILE P 534      -3.371  -5.716  -2.532  0.00  0.00      PROA  
ATOM   1270 HG21 ILE P 534      -3.975  -6.630  -2.349  0.00  0.00      PROA  
ATOM   1271 HG22 ILE P 534      -3.831  -4.868  -1.980  0.00  0.00      PROA  
ATOM   1272 HG23 ILE P 534      -2.361  -5.955  -2.136  0.00  0.00      PROA  
ATOM   1273  CG1 ILE P 534      -2.288  -6.345  -4.795  0.00  0.00      PROA  
ATOM   1274 HG11 ILE P 534      -1.391  -6.295  -4.142  0.00  0.00      PROA  
ATOM   1275 HG12 ILE P 534      -2.099  -5.921  -5.805  0.00  0.00      PROA  
ATOM   1276   CD ILE P 534      -2.789  -7.845  -4.777  0.00  0.00      PROA  
ATOM   1277  HD1 ILE P 534      -2.855  -8.272  -3.753  0.00  0.00      PROA  
ATOM   1278  HD2 ILE P 534      -2.013  -8.451  -5.290  0.00  0.00      PROA  
ATOM   1279  HD3 ILE P 534      -3.799  -8.005  -5.212  0.00  0.00      PROA  
ATOM   1280    C ILE P 534      -5.536  -4.429  -3.900  0.00  0.00      PROA  
ATOM   1281    O ILE P 534      -5.440  -3.200  -3.890  0.00  0.00      PROA  
ATOM   1282    N LEU P 535      -6.437  -5.098  -3.163  0.00  0.00      PROA  
ATOM   1283   HN LEU P 535      -6.316  -6.088  -3.182  0.00  0.00      PROA  
ATOM   1284   CA LEU P 535      -7.439  -4.540  -2.272  0.00  0.00      PROA  
ATOM   1285   HA LEU P 535      -7.666  -3.548  -2.634  0.00  0.00      PROA  
ATOM   1286   CB LEU P 535      -8.783  -5.320  -2.371  0.00  0.00      PROA  
ATOM   1287  HB1 LEU P 535      -8.455  -6.370  -2.526  0.00  0.00      PROA  
ATOM   1288  HB2 LEU P 535      -9.267  -4.945  -3.298  0.00  0.00      PROA  
ATOM   1289   CG LEU P 535      -9.745  -5.262  -1.196  0.00  0.00      PROA  
ATOM   1290   HG LEU P 535      -9.502  -4.359  -0.597  0.00  0.00      PROA  
ATOM   1291  CD1 LEU P 535     -11.167  -5.050  -1.711  0.00  0.00      PROA  
ATOM   1292 HD11 LEU P 535     -11.569  -5.989  -2.149  0.00  0.00      PROA  
ATOM   1293 HD12 LEU P 535     -11.173  -4.239  -2.470  0.00  0.00      PROA  
ATOM   1294 HD13 LEU P 535     -11.779  -4.652  -0.873  0.00  0.00      PROA  
ATOM   1295  CD2 LEU P 535      -9.597  -6.477  -0.262  0.00  0.00      PROA  
ATOM   1296 HD21 LEU P 535      -8.538  -6.723  -0.031  0.00  0.00      PROA  
ATOM   1297 HD22 LEU P 535     -10.049  -7.420  -0.638  0.00  0.00      PROA  
ATOM   1298 HD23 LEU P 535     -10.079  -6.157   0.686  0.00  0.00      PROA  
ATOM   1299    C LEU P 535      -6.945  -4.409  -0.877  0.00  0.00      PROA  
ATOM   1300    O LEU P 535      -6.411  -5.376  -0.334  0.00  0.00      PROA  
ATOM   1301    N GLY P 536      -6.976  -3.159  -0.361  0.00  0.00      PROA  
ATOM   1302   HN GLY P 536      -7.483  -2.419  -0.796  0.00  0.00      PROA  
ATOM   1303   CA GLY P 536      -6.606  -2.879   1.062  0.00  0.00      PROA  
ATOM   1304  HA1 GLY P 536      -5.604  -2.476   1.071  0.00  0.00      PROA  
ATOM   1305  HA2 GLY P 536      -6.727  -3.796   1.619  0.00  0.00      PROA  
ATOM   1306    C GLY P 536      -7.480  -1.850   1.597  0.00  0.00      PROA  
ATOM   1307    O GLY P 536      -8.662  -1.753   1.449  0.00  0.00      PROA  
ATOM   1308    N SER P 537      -6.902  -1.023   2.480  0.00  0.00      PROA  
ATOM   1309   HN SER P 537      -5.935  -1.215   2.633  0.00  0.00      PROA  
ATOM   1310   CA SER P 537      -7.658  -0.000   3.177  0.00  0.00      PROA  
ATOM   1311   HA SER P 537      -8.725  -0.163   3.196  0.00  0.00      PROA  
ATOM   1312   CB SER P 537      -7.215  -0.004   4.692  0.00  0.00      PROA  
ATOM   1313  HB1 SER P 537      -7.339  -1.018   5.129  0.00  0.00      PROA  
ATOM   1314  HB2 SER P 537      -7.733   0.716   5.361  0.00  0.00      PROA  
ATOM   1315   OG SER P 537      -5.787   0.171   4.837  0.00  0.00      PROA  
ATOM   1316  HG1 SER P 537      -5.709   1.124   4.925  0.00  0.00      PROA  
ATOM   1317    C SER P 537      -7.444   1.393   2.625  0.00  0.00      PROA  
ATOM   1318    O SER P 537      -6.480   1.650   1.928  0.00  0.00      PROA  
ATOM   1319    N THR P 538      -8.409   2.294   2.833  0.00  0.00      PROA  
ATOM   1320   HN THR P 538      -9.240   1.899   3.216  0.00  0.00      PROA  
ATOM   1321   CA THR P 538      -8.349   3.695   2.563  0.00  0.00      PROA  
ATOM   1322   HA THR P 538      -7.302   3.949   2.488  0.00  0.00      PROA  
ATOM   1323   CB THR P 538      -8.918   4.045   1.191  0.00  0.00      PROA  
ATOM   1324   HB THR P 538      -8.731   3.238   0.452  0.00  0.00      PROA  
ATOM   1325  OG1 THR P 538      -8.337   5.250   0.830  0.00  0.00      PROA  
ATOM   1326  HG1 THR P 538      -8.610   5.358  -0.084  0.00  0.00      PROA  
ATOM   1327  CG2 THR P 538     -10.458   4.244   1.247  0.00  0.00      PROA  
ATOM   1328 HG21 THR P 538     -10.829   4.639   0.277  0.00  0.00      PROA  
ATOM   1329 HG22 THR P 538     -10.584   5.039   2.013  0.00  0.00      PROA  
ATOM   1330 HG23 THR P 538     -11.056   3.345   1.507  0.00  0.00      PROA  
ATOM   1331    C THR P 538      -8.808   4.537   3.758  0.00  0.00      PROA  
ATOM   1332    O THR P 538      -9.815   4.302   4.447  0.00  0.00      PROA  
ATOM   1333    N GLY P 539      -7.969   5.522   4.138  0.00  0.00      PROA  
ATOM   1334   HN GLY P 539      -7.091   5.659   3.686  0.00  0.00      PROA  
ATOM   1335   CA GLY P 539      -8.290   6.475   5.166  0.00  0.00      PROA  
ATOM   1336  HA1 GLY P 539      -7.401   7.075   5.294  0.00  0.00      PROA  
ATOM   1337  HA2 GLY P 539      -8.376   5.954   6.108  0.00  0.00      PROA  
ATOM   1338    C GLY P 539      -9.428   7.425   5.118  0.00  0.00      PROA  
ATOM   1339    O GLY P 539      -9.845   7.858   6.184  0.00  0.00      PROA  
ATOM   1340    N PRO P 540      -9.954   7.854   4.020  0.00  0.00      PROA  
ATOM   1341   CD PRO P 540      -9.220   8.002   2.735  0.00  0.00      PROA  
ATOM   1342  HD1 PRO P 540      -9.420   7.158   2.041  0.00  0.00      PROA  
ATOM   1343  HD2 PRO P 540      -8.135   8.159   2.917  0.00  0.00      PROA  
ATOM   1344   CA PRO P 540     -10.955   8.893   4.077  0.00  0.00      PROA  
ATOM   1345   HA PRO P 540     -10.569   9.651   4.743  0.00  0.00      PROA  
ATOM   1346   CB PRO P 540     -11.057   9.507   2.681  0.00  0.00      PROA  
ATOM   1347  HB1 PRO P 540     -11.286  10.593   2.717  0.00  0.00      PROA  
ATOM   1348  HB2 PRO P 540     -11.809   9.073   1.987  0.00  0.00      PROA  
ATOM   1349   CG PRO P 540      -9.638   9.362   2.188  0.00  0.00      PROA  
ATOM   1350  HG1 PRO P 540      -9.558   9.283   1.083  0.00  0.00      PROA  
ATOM   1351  HG2 PRO P 540      -8.922  10.124   2.565  0.00  0.00      PROA  
ATOM   1352    C PRO P 540     -12.341   8.353   4.506  0.00  0.00      PROA  
ATOM   1353    O PRO P 540     -13.150   9.057   5.091  0.00  0.00      PROA  
ATOM   1354    N VAL P 541     -12.543   7.085   4.190  0.00  0.00      PROA  
ATOM   1355   HN VAL P 541     -11.861   6.588   3.659  0.00  0.00      PROA  
ATOM   1356   CA VAL P 541     -13.572   6.269   4.774  0.00  0.00      PROA  
ATOM   1357   HA VAL P 541     -14.525   6.747   4.600  0.00  0.00      PROA  
ATOM   1358   CB VAL P 541     -13.712   4.870   4.137  0.00  0.00      PROA  
ATOM   1359   HB VAL P 541     -12.771   4.281   4.189  0.00  0.00      PROA  
ATOM   1360  CG1 VAL P 541     -14.792   3.933   4.768  0.00  0.00      PROA  
ATOM   1361 HG11 VAL P 541     -14.668   3.756   5.857  0.00  0.00      PROA  
ATOM   1362 HG12 VAL P 541     -14.879   2.941   4.274  0.00  0.00      PROA  
ATOM   1363 HG13 VAL P 541     -15.777   4.420   4.604  0.00  0.00      PROA  
ATOM   1364  CG2 VAL P 541     -13.999   5.215   2.658  0.00  0.00      PROA  
ATOM   1365 HG21 VAL P 541     -14.814   5.968   2.681  0.00  0.00      PROA  
ATOM   1366 HG22 VAL P 541     -14.413   4.330   2.129  0.00  0.00      PROA  
ATOM   1367 HG23 VAL P 541     -13.158   5.766   2.184  0.00  0.00      PROA  
ATOM   1368    C VAL P 541     -13.444   6.054   6.301  0.00  0.00      PROA  
ATOM   1369    O VAL P 541     -14.458   6.095   7.027  0.00  0.00      PROA  
ATOM   1370    N LEU P 542     -12.173   5.832   6.843  0.00  0.00      PROA  
ATOM   1371   HN LEU P 542     -11.375   5.828   6.245  0.00  0.00      PROA  
ATOM   1372   CA LEU P 542     -11.804   6.003   8.236  0.00  0.00      PROA  
ATOM   1373   HA LEU P 542     -12.400   5.385   8.890  0.00  0.00      PROA  
ATOM   1374   CB LEU P 542     -10.282   5.750   8.585  0.00  0.00      PROA  
ATOM   1375  HB1 LEU P 542      -9.760   6.401   7.851  0.00  0.00      PROA  
ATOM   1376  HB2 LEU P 542     -10.021   4.721   8.258  0.00  0.00      PROA  
ATOM   1377   CG LEU P 542      -9.786   5.974  10.047  0.00  0.00      PROA  
ATOM   1378   HG LEU P 542      -9.921   7.068  10.182  0.00  0.00      PROA  
ATOM   1379  CD1 LEU P 542     -10.672   5.169  11.008  0.00  0.00      PROA  
ATOM   1380 HD11 LEU P 542     -10.529   5.430  12.078  0.00  0.00      PROA  
ATOM   1381 HD12 LEU P 542     -10.518   4.078  10.863  0.00  0.00      PROA  
ATOM   1382 HD13 LEU P 542     -11.755   5.263  10.778  0.00  0.00      PROA  
ATOM   1383  CD2 LEU P 542      -8.292   5.698  10.211  0.00  0.00      PROA  
ATOM   1384 HD21 LEU P 542      -7.922   6.294  11.073  0.00  0.00      PROA  
ATOM   1385 HD22 LEU P 542      -7.623   6.072   9.406  0.00  0.00      PROA  
ATOM   1386 HD23 LEU P 542      -8.104   4.614  10.365  0.00  0.00      PROA  
ATOM   1387    C LEU P 542     -12.193   7.328   8.796  0.00  0.00      PROA  
ATOM   1388    O LEU P 542     -12.839   7.346   9.826  0.00  0.00      PROA  
ATOM   1389    N VAL P 543     -11.854   8.438   8.170  0.00  0.00      PROA  
ATOM   1390   HN VAL P 543     -11.219   8.357   7.406  0.00  0.00      PROA  
ATOM   1391   CA VAL P 543     -12.177   9.837   8.581  0.00  0.00      PROA  
ATOM   1392   HA VAL P 543     -11.764   9.996   9.566  0.00  0.00      PROA  
ATOM   1393   CB VAL P 543     -11.483  10.803   7.672  0.00  0.00      PROA  
ATOM   1394   HB VAL P 543     -11.855  10.590   6.647  0.00  0.00      PROA  
ATOM   1395  CG1 VAL P 543     -11.955  12.248   8.011  0.00  0.00      PROA  
ATOM   1396 HG11 VAL P 543     -13.018  12.388   7.721  0.00  0.00      PROA  
ATOM   1397 HG12 VAL P 543     -11.260  12.904   7.445  0.00  0.00      PROA  
ATOM   1398 HG13 VAL P 543     -11.848  12.546   9.076  0.00  0.00      PROA  
ATOM   1399  CG2 VAL P 543      -9.939  10.854   7.776  0.00  0.00      PROA  
ATOM   1400 HG21 VAL P 543      -9.491   9.899   7.427  0.00  0.00      PROA  
ATOM   1401 HG22 VAL P 543      -9.627  11.010   8.830  0.00  0.00      PROA  
ATOM   1402 HG23 VAL P 543      -9.359  11.643   7.251  0.00  0.00      PROA  
ATOM   1403    C VAL P 543     -13.718  10.065   8.603  0.00  0.00      PROA  
ATOM   1404    O VAL P 543     -14.279  10.671   9.528  0.00  0.00      PROA  
ATOM   1405    N PHE P 544     -14.447   9.531   7.593  0.00  0.00      PROA  
ATOM   1406   HN PHE P 544     -13.903   9.087   6.885  0.00  0.00      PROA  
ATOM   1407   CA PHE P 544     -15.839   9.319   7.571  0.00  0.00      PROA  
ATOM   1408   HA PHE P 544     -16.227  10.314   7.732  0.00  0.00      PROA  
ATOM   1409   CB PHE P 544     -16.219   8.833   6.150  0.00  0.00      PROA  
ATOM   1410  HB1 PHE P 544     -15.485   8.073   5.807  0.00  0.00      PROA  
ATOM   1411  HB2 PHE P 544     -16.230   9.669   5.419  0.00  0.00      PROA  
ATOM   1412   CG PHE P 544     -17.638   8.232   6.139  0.00  0.00      PROA  
ATOM   1413  CD1 PHE P 544     -18.752   9.105   6.167  0.00  0.00      PROA  
ATOM   1414  HD1 PHE P 544     -18.669  10.162   5.960  0.00  0.00      PROA  
ATOM   1415  CE1 PHE P 544     -20.016   8.629   6.472  0.00  0.00      PROA  
ATOM   1416  HE1 PHE P 544     -20.817   9.352   6.508  0.00  0.00      PROA  
ATOM   1417   CZ PHE P 544     -20.270   7.224   6.582  0.00  0.00      PROA  
ATOM   1418   HZ PHE P 544     -21.269   6.896   6.827  0.00  0.00      PROA  
ATOM   1419  CD2 PHE P 544     -17.906   6.829   6.361  0.00  0.00      PROA  
ATOM   1420  HD2 PHE P 544     -17.094   6.123   6.454  0.00  0.00      PROA  
ATOM   1421  CE2 PHE P 544     -19.200   6.371   6.723  0.00  0.00      PROA  
ATOM   1422  HE2 PHE P 544     -19.406   5.311   6.706  0.00  0.00      PROA  
ATOM   1423    C PHE P 544     -16.401   8.578   8.789  0.00  0.00      PROA  
ATOM   1424    O PHE P 544     -17.184   9.150   9.528  0.00  0.00      PROA  
ATOM   1425    N GLU P 545     -15.849   7.370   9.111  0.00  0.00      PROA  
ATOM   1426   HN GLU P 545     -15.304   6.917   8.410  0.00  0.00      PROA  
ATOM   1427   CA GLU P 545     -16.430   6.602  10.287  0.00  0.00      PROA  
ATOM   1428   HA GLU P 545     -17.484   6.724  10.089  0.00  0.00      PROA  
ATOM   1429   CB GLU P 545     -16.004   5.114  10.268  0.00  0.00      PROA  
ATOM   1430  HB1 GLU P 545     -16.329   4.634  11.216  0.00  0.00      PROA  
ATOM   1431  HB2 GLU P 545     -14.902   4.977  10.302  0.00  0.00      PROA  
ATOM   1432   CG GLU P 545     -16.755   4.393   9.201  0.00  0.00      PROA  
ATOM   1433  HG1 GLU P 545     -16.258   4.464   8.210  0.00  0.00      PROA  
ATOM   1434  HG2 GLU P 545     -17.795   4.748   9.038  0.00  0.00      PROA  
ATOM   1435   CD GLU P 545     -16.795   2.935   9.463  0.00  0.00      PROA  
ATOM   1436  OE1 GLU P 545     -17.594   2.551  10.321  0.00  0.00      PROA  
ATOM   1437  OE2 GLU P 545     -16.127   2.106   8.772  0.00  0.00      PROA  
ATOM   1438    C GLU P 545     -16.105   7.246  11.609  0.00  0.00      PROA  
ATOM   1439    O GLU P 545     -16.805   7.038  12.564  0.00  0.00      PROA  
ATOM   1440    N LYS P 546     -14.930   7.994  11.737  0.00  0.00      PROA  
ATOM   1441   HN LYS P 546     -14.463   8.022  10.856  0.00  0.00      PROA  
ATOM   1442   CA LYS P 546     -14.556   8.909  12.903  0.00  0.00      PROA  
ATOM   1443   HA LYS P 546     -14.419   8.353  13.819  0.00  0.00      PROA  
ATOM   1444   CB LYS P 546     -13.165   9.621  12.785  0.00  0.00      PROA  
ATOM   1445  HB1 LYS P 546     -12.927  10.447  13.489  0.00  0.00      PROA  
ATOM   1446  HB2 LYS P 546     -13.022  10.085  11.786  0.00  0.00      PROA  
ATOM   1447   CG LYS P 546     -12.064   8.607  12.815  0.00  0.00      PROA  
ATOM   1448  HG1 LYS P 546     -12.220   7.775  12.096  0.00  0.00      PROA  
ATOM   1449  HG2 LYS P 546     -12.015   8.108  13.806  0.00  0.00      PROA  
ATOM   1450   CD LYS P 546     -10.696   9.071  12.504  0.00  0.00      PROA  
ATOM   1451  HD1 LYS P 546     -10.514  10.027  13.040  0.00  0.00      PROA  
ATOM   1452  HD2 LYS P 546     -10.497   9.453  11.480  0.00  0.00      PROA  
ATOM   1453   CE LYS P 546      -9.572   8.140  13.088  0.00  0.00      PROA  
ATOM   1454  HE1 LYS P 546      -9.644   7.189  12.519  0.00  0.00      PROA  
ATOM   1455  HE2 LYS P 546      -9.777   7.757  14.111  0.00  0.00      PROA  
ATOM   1456   NZ LYS P 546      -8.260   8.686  13.004  0.00  0.00      PROA  
ATOM   1457  HZ1 LYS P 546      -8.221   9.379  13.778  0.00  0.00      PROA  
ATOM   1458  HZ2 LYS P 546      -8.064   9.085  12.064  0.00  0.00      PROA  
ATOM   1459  HZ3 LYS P 546      -7.493   8.019  13.223  0.00  0.00      PROA  
ATOM   1460    C LYS P 546     -15.493  10.052  13.118  0.00  0.00      PROA  
ATOM   1461    O LYS P 546     -15.777  10.381  14.258  0.00  0.00      PROA  
ATOM   1462    N ILE P 547     -15.941  10.800  12.066  0.00  0.00      PROA  
ATOM   1463   HN ILE P 547     -15.406  10.651  11.238  0.00  0.00      PROA  
ATOM   1464   CA ILE P 547     -17.000  11.813  12.055  0.00  0.00      PROA  
ATOM   1465   HA ILE P 547     -16.654  12.414  12.883  0.00  0.00      PROA  
ATOM   1466   CB ILE P 547     -16.960  12.643  10.785  0.00  0.00      PROA  
ATOM   1467   HB ILE P 547     -16.888  11.918   9.946  0.00  0.00      PROA  
ATOM   1468  CG2 ILE P 547     -18.349  13.439  10.625  0.00  0.00      PROA  
ATOM   1469 HG21 ILE P 547     -18.371  14.314  11.309  0.00  0.00      PROA  
ATOM   1470 HG22 ILE P 547     -19.241  12.780  10.687  0.00  0.00      PROA  
ATOM   1471 HG23 ILE P 547     -18.555  13.818   9.601  0.00  0.00      PROA  
ATOM   1472  CG1 ILE P 547     -15.814  13.660  10.803  0.00  0.00      PROA  
ATOM   1473 HG11 ILE P 547     -14.858  13.249  11.191  0.00  0.00      PROA  
ATOM   1474 HG12 ILE P 547     -15.936  14.556  11.449  0.00  0.00      PROA  
ATOM   1475   CD ILE P 547     -15.559  14.307   9.421  0.00  0.00      PROA  
ATOM   1476  HD1 ILE P 547     -16.423  14.901   9.052  0.00  0.00      PROA  
ATOM   1477  HD2 ILE P 547     -15.256  13.452   8.780  0.00  0.00      PROA  
ATOM   1478  HD3 ILE P 547     -14.688  14.994   9.348  0.00  0.00      PROA  
ATOM   1479    C ILE P 547     -18.363  11.247  12.382  0.00  0.00      PROA  
ATOM   1480    O ILE P 547     -19.090  11.789  13.217  0.00  0.00      PROA  
ATOM   1481    N LEU P 548     -18.699  10.105  11.775  0.00  0.00      PROA  
ATOM   1482   HN LEU P 548     -18.156   9.881  10.969  0.00  0.00      PROA  
ATOM   1483   CA LEU P 548     -19.880   9.380  12.096  0.00  0.00      PROA  
ATOM   1484   HA LEU P 548     -20.673  10.112  12.075  0.00  0.00      PROA  
ATOM   1485   CB LEU P 548     -20.034   8.186  11.086  0.00  0.00      PROA  
ATOM   1486  HB1 LEU P 548     -19.105   7.578  11.139  0.00  0.00      PROA  
ATOM   1487  HB2 LEU P 548     -20.111   8.568  10.046  0.00  0.00      PROA  
ATOM   1488   CG LEU P 548     -21.214   7.185  11.232  0.00  0.00      PROA  
ATOM   1489   HG LEU P 548     -21.292   6.646  12.201  0.00  0.00      PROA  
ATOM   1490  CD1 LEU P 548     -22.535   7.834  11.097  0.00  0.00      PROA  
ATOM   1491 HD11 LEU P 548     -22.813   8.471  11.963  0.00  0.00      PROA  
ATOM   1492 HD12 LEU P 548     -23.300   7.029  11.056  0.00  0.00      PROA  
ATOM   1493 HD13 LEU P 548     -22.686   8.328  10.113  0.00  0.00      PROA  
ATOM   1494  CD2 LEU P 548     -21.061   6.076  10.224  0.00  0.00      PROA  
ATOM   1495 HD21 LEU P 548     -20.970   6.479   9.193  0.00  0.00      PROA  
ATOM   1496 HD22 LEU P 548     -21.848   5.303  10.362  0.00  0.00      PROA  
ATOM   1497 HD23 LEU P 548     -20.118   5.503  10.351  0.00  0.00      PROA  
ATOM   1498    C LEU P 548     -19.920   8.850  13.565  0.00  0.00      PROA  
ATOM   1499    O LEU P 548     -20.957   9.031  14.214  0.00  0.00      PROA  
ATOM   1500    N PHE P 549     -18.828   8.277  14.074  0.00  0.00      PROA  
ATOM   1501   HN PHE P 549     -18.053   8.136  13.462  0.00  0.00      PROA  
ATOM   1502   CA PHE P 549     -18.720   7.798  15.444  0.00  0.00      PROA  
ATOM   1503   HA PHE P 549     -19.535   7.096  15.533  0.00  0.00      PROA  
ATOM   1504   CB PHE P 549     -17.464   6.906  15.812  0.00  0.00      PROA  
ATOM   1505  HB1 PHE P 549     -16.590   7.593  15.835  0.00  0.00      PROA  
ATOM   1506  HB2 PHE P 549     -17.319   6.223  14.948  0.00  0.00      PROA  
ATOM   1507   CG PHE P 549     -17.552   6.092  17.011  0.00  0.00      PROA  
ATOM   1508  CD1 PHE P 549     -16.906   6.625  18.167  0.00  0.00      PROA  
ATOM   1509  HD1 PHE P 549     -16.155   7.395  18.074  0.00  0.00      PROA  
ATOM   1510  CE1 PHE P 549     -17.107   6.049  19.452  0.00  0.00      PROA  
ATOM   1511  HE1 PHE P 549     -16.613   6.440  20.329  0.00  0.00      PROA  
ATOM   1512   CZ PHE P 549     -17.839   4.866  19.518  0.00  0.00      PROA  
ATOM   1513   HZ PHE P 549     -17.995   4.347  20.452  0.00  0.00      PROA  
ATOM   1514  CD2 PHE P 549     -18.408   4.938  17.133  0.00  0.00      PROA  
ATOM   1515  HD2 PHE P 549     -18.963   4.463  16.337  0.00  0.00      PROA  
ATOM   1516  CE2 PHE P 549     -18.496   4.308  18.442  0.00  0.00      PROA  
ATOM   1517  HE2 PHE P 549     -19.059   3.421  18.694  0.00  0.00      PROA  
ATOM   1518    C PHE P 549     -18.854   8.955  16.417  0.00  0.00      PROA  
ATOM   1519    O PHE P 549     -19.518   8.853  17.460  0.00  0.00      PROA  
ATOM   1520    N LYS P 550     -18.189  10.139  16.080  0.00  0.00      PROA  
ATOM   1521   HN LYS P 550     -17.570  10.133  15.298  0.00  0.00      PROA  
ATOM   1522   CA LYS P 550     -18.291  11.202  16.987  0.00  0.00      PROA  
ATOM   1523   HA LYS P 550     -18.155  10.806  17.983  0.00  0.00      PROA  
ATOM   1524   CB LYS P 550     -17.235  12.308  16.782  0.00  0.00      PROA  
ATOM   1525  HB1 LYS P 550     -17.184  12.729  15.755  0.00  0.00      PROA  
ATOM   1526  HB2 LYS P 550     -16.246  11.850  16.995  0.00  0.00      PROA  
ATOM   1527   CG LYS P 550     -17.312  13.585  17.591  0.00  0.00      PROA  
ATOM   1528  HG1 LYS P 550     -18.275  14.125  17.469  0.00  0.00      PROA  
ATOM   1529  HG2 LYS P 550     -16.487  14.244  17.246  0.00  0.00      PROA  
ATOM   1530   CD LYS P 550     -17.145  13.488  19.083  0.00  0.00      PROA  
ATOM   1531  HD1 LYS P 550     -16.331  12.753  19.264  0.00  0.00      PROA  
ATOM   1532  HD2 LYS P 550     -18.084  13.167  19.582  0.00  0.00      PROA  
ATOM   1533   CE LYS P 550     -16.754  14.785  19.828  0.00  0.00      PROA  
ATOM   1534  HE1 LYS P 550     -15.758  15.132  19.479  0.00  0.00      PROA  
ATOM   1535  HE2 LYS P 550     -16.694  14.651  20.929  0.00  0.00      PROA  
ATOM   1536   NZ LYS P 550     -17.805  15.713  19.585  0.00  0.00      PROA  
ATOM   1537  HZ1 LYS P 550     -18.706  15.214  19.730  0.00  0.00      PROA  
ATOM   1538  HZ2 LYS P 550     -17.744  16.113  18.627  0.00  0.00      PROA  
ATOM   1539  HZ3 LYS P 550     -17.722  16.526  20.228  0.00  0.00      PROA  
ATOM   1540    C LYS P 550     -19.694  11.794  17.106  0.00  0.00      PROA  
ATOM   1541    O LYS P 550     -20.159  12.072  18.235  0.00  0.00      PROA  
ATOM   1542    N PHE P 551     -20.393  11.880  15.929  0.00  0.00      PROA  
ATOM   1543   HN PHE P 551     -19.977  11.697  15.041  0.00  0.00      PROA  
ATOM   1544   CA PHE P 551     -21.767  12.368  15.763  0.00  0.00      PROA  
ATOM   1545   HA PHE P 551     -21.870  13.382  16.120  0.00  0.00      PROA  
ATOM   1546   CB PHE P 551     -22.108  12.333  14.277  0.00  0.00      PROA  
ATOM   1547  HB1 PHE P 551     -22.020  11.287  13.913  0.00  0.00      PROA  
ATOM   1548  HB2 PHE P 551     -21.361  12.874  13.658  0.00  0.00      PROA  
ATOM   1549   CG PHE P 551     -23.385  12.996  13.954  0.00  0.00      PROA  
ATOM   1550  CD1 PHE P 551     -23.530  14.383  14.048  0.00  0.00      PROA  
ATOM   1551  HD1 PHE P 551     -22.617  14.958  14.092  0.00  0.00      PROA  
ATOM   1552  CE1 PHE P 551     -24.763  14.992  13.715  0.00  0.00      PROA  
ATOM   1553  HE1 PHE P 551     -24.881  16.057  13.853  0.00  0.00      PROA  
ATOM   1554   CZ PHE P 551     -25.958  14.236  13.616  0.00  0.00      PROA  
ATOM   1555   HZ PHE P 551     -26.840  14.859  13.605  0.00  0.00      PROA  
ATOM   1556  CD2 PHE P 551     -24.586  12.256  13.583  0.00  0.00      PROA  
ATOM   1557  HD2 PHE P 551     -24.421  11.195  13.470  0.00  0.00      PROA  
ATOM   1558  CE2 PHE P 551     -25.862  12.857  13.476  0.00  0.00      PROA  
ATOM   1559  HE2 PHE P 551     -26.792  12.339  13.295  0.00  0.00      PROA  
ATOM   1560    C PHE P 551     -22.840  11.536  16.447  0.00  0.00      PROA  
ATOM   1561    O PHE P 551     -23.843  12.022  16.936  0.00  0.00      PROA  
ATOM   1562    N CYS P 552     -22.600  10.239  16.413  0.00  0.00      PROA  
ATOM   1563   HN CYS P 552     -21.821   9.921  15.877  0.00  0.00      PROA  
ATOM   1564   CA CYS P 552     -23.380   9.265  17.088  0.00  0.00      PROA  
ATOM   1565   HA CYS P 552     -24.394   9.396  16.738  0.00  0.00      PROA  
ATOM   1566   CB CYS P 552     -22.953   7.843  16.693  0.00  0.00      PROA  
ATOM   1567  HB1 CYS P 552     -23.397   7.002  17.268  0.00  0.00      PROA  
ATOM   1568  HB2 CYS P 552     -21.860   7.797  16.886  0.00  0.00      PROA  
ATOM   1569   SG CYS P 552     -23.296   7.373  14.976  0.00  0.00      PROA  
ATOM   1570  HG1 CYS P 552     -22.175   7.854  14.459  0.00  0.00      PROA  
ATOM   1571    C CYS P 552     -23.354   9.415  18.659  0.00  0.00      PROA  
ATOM   1572    O CYS P 552     -24.402   9.325  19.297  0.00  0.00      PROA  
ATOM   1573    N LYS P 553     -22.123   9.749  19.253  0.00  0.00      PROA  
ATOM   1574   HN LYS P 553     -21.241   9.605  18.811  0.00  0.00      PROA  
ATOM   1575   CA LYS P 553     -21.980  10.210  20.634  0.00  0.00      PROA  
ATOM   1576   HA LYS P 553     -22.453   9.521  21.318  0.00  0.00      PROA  
ATOM   1577   CB LYS P 553     -20.384  10.182  20.924  0.00  0.00      PROA  
ATOM   1578  HB1 LYS P 553     -20.089  10.714  21.854  0.00  0.00      PROA  
ATOM   1579  HB2 LYS P 553     -19.836  10.692  20.102  0.00  0.00      PROA  
ATOM   1580   CG LYS P 553     -19.716   8.802  21.073  0.00  0.00      PROA  
ATOM   1581  HG1 LYS P 553     -19.560   8.280  20.105  0.00  0.00      PROA  
ATOM   1582  HG2 LYS P 553     -20.293   8.189  21.797  0.00  0.00      PROA  
ATOM   1583   CD LYS P 553     -18.317   8.927  21.783  0.00  0.00      PROA  
ATOM   1584  HD1 LYS P 553     -17.855   7.954  22.056  0.00  0.00      PROA  
ATOM   1585  HD2 LYS P 553     -18.400   9.422  22.774  0.00  0.00      PROA  
ATOM   1586   CE LYS P 553     -17.294   9.678  20.959  0.00  0.00      PROA  
ATOM   1587  HE1 LYS P 553     -17.556  10.754  20.878  0.00  0.00      PROA  
ATOM   1588  HE2 LYS P 553     -17.249   9.243  19.938  0.00  0.00      PROA  
ATOM   1589   NZ LYS P 553     -16.030   9.799  21.633  0.00  0.00      PROA  
ATOM   1590  HZ1 LYS P 553     -15.917  10.630  22.248  0.00  0.00      PROA  
ATOM   1591  HZ2 LYS P 553     -15.478   9.837  20.753  0.00  0.00      PROA  
ATOM   1592  HZ3 LYS P 553     -15.779   8.897  22.087  0.00  0.00      PROA  
ATOM   1593    C LYS P 553     -22.483  11.545  21.011  0.00  0.00      PROA  
ATOM   1594    O LYS P 553     -23.153  11.687  22.041  0.00  0.00      PROA  
ATOM   1595    N ASP P 554     -22.292  12.508  20.106  0.00  0.00      PROA  
ATOM   1596   HN ASP P 554     -21.679  12.351  19.335  0.00  0.00      PROA  
ATOM   1597   CA ASP P 554     -22.909  13.761  20.258  0.00  0.00      PROA  
ATOM   1598   HA ASP P 554     -22.582  14.172  21.202  0.00  0.00      PROA  
ATOM   1599   CB ASP P 554     -22.437  14.697  19.118  0.00  0.00      PROA  
ATOM   1600  HB1 ASP P 554     -23.090  15.595  19.159  0.00  0.00      PROA  
ATOM   1601  HB2 ASP P 554     -22.541  14.098  18.188  0.00  0.00      PROA  
ATOM   1602   CG ASP P 554     -21.027  15.300  19.204  0.00  0.00      PROA  
ATOM   1603  OD1 ASP P 554     -20.596  15.728  20.336  0.00  0.00      PROA  
ATOM   1604  OD2 ASP P 554     -20.450  15.646  18.101  0.00  0.00      PROA  
ATOM   1605    C ASP P 554     -24.423  13.718  20.324  0.00  0.00      PROA  
ATOM   1606    O ASP P 554     -25.076  14.390  21.178  0.00  0.00      PROA  
ATOM   1607    N TYR P 555     -25.053  13.009  19.423  0.00  0.00      PROA  
ATOM   1608   HN TYR P 555     -24.463  12.670  18.695  0.00  0.00      PROA  
ATOM   1609   CA TYR P 555     -26.487  13.161  19.252  0.00  0.00      PROA  
ATOM   1610   HA TYR P 555     -26.925  13.863  19.946  0.00  0.00      PROA  
ATOM   1611   CB TYR P 555     -26.916  13.755  17.893  0.00  0.00      PROA  
ATOM   1612  HB1 TYR P 555     -28.017  13.786  17.743  0.00  0.00      PROA  
ATOM   1613  HB2 TYR P 555     -26.490  13.047  17.149  0.00  0.00      PROA  
ATOM   1614   CG TYR P 555     -26.298  15.056  17.678  0.00  0.00      PROA  
ATOM   1615  CD1 TYR P 555     -26.879  16.236  18.225  0.00  0.00      PROA  
ATOM   1616  HD1 TYR P 555     -27.844  16.171  18.706  0.00  0.00      PROA  
ATOM   1617  CE1 TYR P 555     -26.137  17.403  18.069  0.00  0.00      PROA  
ATOM   1618  HE1 TYR P 555     -26.464  18.369  18.426  0.00  0.00      PROA  
ATOM   1619   CZ TYR P 555     -24.904  17.473  17.487  0.00  0.00      PROA  
ATOM   1620   OH TYR P 555     -24.434  18.835  17.329  0.00  0.00      PROA  
ATOM   1621   HH TYR P 555     -23.560  18.783  16.935  0.00  0.00      PROA  
ATOM   1622  CD2 TYR P 555     -25.056  15.152  16.949  0.00  0.00      PROA  
ATOM   1623  HD2 TYR P 555     -24.640  14.270  16.486  0.00  0.00      PROA  
ATOM   1624  CE2 TYR P 555     -24.362  16.358  16.891  0.00  0.00      PROA  
ATOM   1625  HE2 TYR P 555     -23.443  16.423  16.327  0.00  0.00      PROA  
ATOM   1626    C TYR P 555     -27.200  11.843  19.640  0.00  0.00      PROA  
ATOM   1627    O TYR P 555     -28.335  11.582  19.194  0.00  0.00      PROA  
ATOM   1628    N ALA P 556     -26.581  10.964  20.423  0.00  0.00      PROA  
ATOM   1629   HN ALA P 556     -25.629  11.047  20.706  0.00  0.00      PROA  
ATOM   1630   CA ALA P 556     -27.190   9.847  21.092  0.00  0.00      PROA  
ATOM   1631   HA ALA P 556     -26.334   9.373  21.550  0.00  0.00      PROA  
ATOM   1632   CB ALA P 556     -28.106  10.183  22.269  0.00  0.00      PROA  
ATOM   1633  HB1 ALA P 556     -29.085  10.554  21.898  0.00  0.00      PROA  
ATOM   1634  HB2 ALA P 556     -27.516  10.851  22.932  0.00  0.00      PROA  
ATOM   1635  HB3 ALA P 556     -28.391   9.282  22.854  0.00  0.00      PROA  
ATOM   1636    C ALA P 556     -27.697   8.639  20.281  0.00  0.00      PROA  
ATOM   1637    O ALA P 556     -28.489   7.839  20.768  0.00  0.00      PROA  
ATOM   1638    N LEU P 557     -27.211   8.584  19.006  0.00  0.00      PROA  
ATOM   1639   HN LEU P 557     -26.391   9.124  18.836  0.00  0.00      PROA  
ATOM   1640   CA LEU P 557     -27.656   7.581  18.076  0.00  0.00      PROA  
ATOM   1641   HA LEU P 557     -28.703   7.341  18.185  0.00  0.00      PROA  
ATOM   1642   CB LEU P 557     -27.491   8.171  16.611  0.00  0.00      PROA  
ATOM   1643  HB1 LEU P 557     -27.768   7.405  15.856  0.00  0.00      PROA  
ATOM   1644  HB2 LEU P 557     -26.401   8.366  16.527  0.00  0.00      PROA  
ATOM   1645   CG LEU P 557     -28.374   9.410  16.275  0.00  0.00      PROA  
ATOM   1646   HG LEU P 557     -28.492   9.967  17.229  0.00  0.00      PROA  
ATOM   1647  CD1 LEU P 557     -27.773  10.358  15.287  0.00  0.00      PROA  
ATOM   1648 HD11 LEU P 557     -26.957  10.992  15.695  0.00  0.00      PROA  
ATOM   1649 HD12 LEU P 557     -28.579  11.101  15.106  0.00  0.00      PROA  
ATOM   1650 HD13 LEU P 557     -27.376   9.791  14.419  0.00  0.00      PROA  
ATOM   1651  CD2 LEU P 557     -29.753   8.774  15.932  0.00  0.00      PROA  
ATOM   1652 HD21 LEU P 557     -30.605   9.487  15.939  0.00  0.00      PROA  
ATOM   1653 HD22 LEU P 557     -30.053   8.063  16.731  0.00  0.00      PROA  
ATOM   1654 HD23 LEU P 557     -29.663   8.254  14.954  0.00  0.00      PROA  
ATOM   1655    C LEU P 557     -26.849   6.336  18.212  0.00  0.00      PROA  
ATOM   1656    O LEU P 557     -25.817   6.271  18.858  0.00  0.00      PROA  
ATOM   1657    N SER P 558     -27.415   5.217  17.746  0.00  0.00      PROA  
ATOM   1658   HN SER P 558     -28.167   5.176  17.093  0.00  0.00      PROA  
ATOM   1659   CA SER P 558     -26.886   3.835  17.901  0.00  0.00      PROA  
ATOM   1660   HA SER P 558     -26.274   3.850  18.791  0.00  0.00      PROA  
ATOM   1661   CB SER P 558     -27.985   2.794  18.119  0.00  0.00      PROA  
ATOM   1662  HB1 SER P 558     -28.221   2.280  17.164  0.00  0.00      PROA  
ATOM   1663  HB2 SER P 558     -28.835   3.434  18.439  0.00  0.00      PROA  
ATOM   1664   OG SER P 558     -27.716   1.831  19.135  0.00  0.00      PROA  
ATOM   1665  HG1 SER P 558     -28.426   1.193  19.038  0.00  0.00      PROA  
ATOM   1666    C SER P 558     -26.059   3.504  16.711  0.00  0.00      PROA  
ATOM   1667    O SER P 558     -26.560   3.526  15.579  0.00  0.00      PROA  
ATOM   1668    N TYR P 559     -24.699   3.210  16.865  0.00  0.00      PROA  
ATOM   1669   HN TYR P 559     -24.354   3.066  17.789  0.00  0.00      PROA  
ATOM   1670   CA TYR P 559     -23.686   3.125  15.748  0.00  0.00      PROA  
ATOM   1671   HA TYR P 559     -24.012   3.928  15.103  0.00  0.00      PROA  
ATOM   1672   CB TYR P 559     -22.200   3.291  16.365  0.00  0.00      PROA  
ATOM   1673  HB1 TYR P 559     -22.166   2.499  17.144  0.00  0.00      PROA  
ATOM   1674  HB2 TYR P 559     -22.125   4.329  16.754  0.00  0.00      PROA  
ATOM   1675   CG TYR P 559     -21.100   3.037  15.446  0.00  0.00      PROA  
ATOM   1676  CD1 TYR P 559     -21.110   3.545  14.151  0.00  0.00      PROA  
ATOM   1677  HD1 TYR P 559     -21.897   4.196  13.800  0.00  0.00      PROA  
ATOM   1678  CE1 TYR P 559     -19.903   3.412  13.385  0.00  0.00      PROA  
ATOM   1679  HE1 TYR P 559     -19.982   3.852  12.402  0.00  0.00      PROA  
ATOM   1680   CZ TYR P 559     -18.837   2.639  13.813  0.00  0.00      PROA  
ATOM   1681   OH TYR P 559     -17.677   2.422  13.045  0.00  0.00      PROA  
ATOM   1682   HH TYR P 559     -17.880   2.446  12.107  0.00  0.00      PROA  
ATOM   1683  CD2 TYR P 559     -20.030   2.253  15.875  0.00  0.00      PROA  
ATOM   1684  HD2 TYR P 559     -20.082   1.854  16.878  0.00  0.00      PROA  
ATOM   1685  CE2 TYR P 559     -18.865   2.042  15.073  0.00  0.00      PROA  
ATOM   1686  HE2 TYR P 559     -18.055   1.438  15.455  0.00  0.00      PROA  
ATOM   1687    C TYR P 559     -23.765   1.863  14.897  0.00  0.00      PROA  
ATOM   1688    O TYR P 559     -23.721   1.924  13.679  0.00  0.00      PROA  
ATOM   1689    N LEU P 560     -23.843   0.664  15.440  0.00  0.00      PROA  
ATOM   1690   HN LEU P 560     -23.725   0.514  16.418  0.00  0.00      PROA  
ATOM   1691   CA LEU P 560     -23.731  -0.571  14.670  0.00  0.00      PROA  
ATOM   1692   HA LEU P 560     -22.904  -0.421  13.992  0.00  0.00      PROA  
ATOM   1693   CB LEU P 560     -23.471  -1.847  15.561  0.00  0.00      PROA  
ATOM   1694  HB1 LEU P 560     -23.458  -2.681  14.827  0.00  0.00      PROA  
ATOM   1695  HB2 LEU P 560     -24.362  -2.009  16.204  0.00  0.00      PROA  
ATOM   1696   CG LEU P 560     -22.236  -1.698  16.441  0.00  0.00      PROA  
ATOM   1697   HG LEU P 560     -22.462  -1.063  17.324  0.00  0.00      PROA  
ATOM   1698  CD1 LEU P 560     -21.878  -3.081  16.964  0.00  0.00      PROA  
ATOM   1699 HD11 LEU P 560     -22.666  -3.449  17.656  0.00  0.00      PROA  
ATOM   1700 HD12 LEU P 560     -20.893  -3.126  17.477  0.00  0.00      PROA  
ATOM   1701 HD13 LEU P 560     -21.817  -3.860  16.174  0.00  0.00      PROA  
ATOM   1702  CD2 LEU P 560     -21.078  -1.204  15.593  0.00  0.00      PROA  
ATOM   1703 HD21 LEU P 560     -21.046  -1.972  14.790  0.00  0.00      PROA  
ATOM   1704 HD22 LEU P 560     -20.187  -1.101  16.250  0.00  0.00      PROA  
ATOM   1705 HD23 LEU P 560     -21.196  -0.199  15.136  0.00  0.00      PROA  
ATOM   1706    C LEU P 560     -24.977  -0.829  13.782  0.00  0.00      PROA  
ATOM   1707    O LEU P 560     -24.812  -1.152  12.588  0.00  0.00      PROA  
ATOM   1708    N SER P 561     -26.215  -0.593  14.302  0.00  0.00      PROA  
ATOM   1709   HN SER P 561     -26.371  -0.258  15.228  0.00  0.00      PROA  
ATOM   1710   CA SER P 561     -27.428  -0.520  13.504  0.00  0.00      PROA  
ATOM   1711   HA SER P 561     -27.586  -1.374  12.862  0.00  0.00      PROA  
ATOM   1712   CB SER P 561     -28.664  -0.435  14.419  0.00  0.00      PROA  
ATOM   1713  HB1 SER P 561     -28.717  -1.406  14.958  0.00  0.00      PROA  
ATOM   1714  HB2 SER P 561     -29.596  -0.347  13.820  0.00  0.00      PROA  
ATOM   1715   OG SER P 561     -28.580   0.650  15.395  0.00  0.00      PROA  
ATOM   1716  HG1 SER P 561     -29.421   0.646  15.858  0.00  0.00      PROA  
ATOM   1717    C SER P 561     -27.352   0.687  12.468  0.00  0.00      PROA  
ATOM   1718    O SER P 561     -27.677   0.420  11.317  0.00  0.00      PROA  
ATOM   1719    N LEU P 562     -26.816   1.899  12.789  0.00  0.00      PROA  
ATOM   1720   HN LEU P 562     -26.590   1.988  13.756  0.00  0.00      PROA  
ATOM   1721   CA LEU P 562     -26.615   2.982  11.871  0.00  0.00      PROA  
ATOM   1722   HA LEU P 562     -27.556   3.131  11.363  0.00  0.00      PROA  
ATOM   1723   CB LEU P 562     -26.329   4.334  12.623  0.00  0.00      PROA  
ATOM   1724  HB1 LEU P 562     -25.443   4.225  13.284  0.00  0.00      PROA  
ATOM   1725  HB2 LEU P 562     -27.117   4.646  13.340  0.00  0.00      PROA  
ATOM   1726   CG LEU P 562     -26.244   5.621  11.693  0.00  0.00      PROA  
ATOM   1727   HG LEU P 562     -25.336   5.511  11.062  0.00  0.00      PROA  
ATOM   1728  CD1 LEU P 562     -27.483   5.754  10.707  0.00  0.00      PROA  
ATOM   1729 HD11 LEU P 562     -27.465   4.921   9.972  0.00  0.00      PROA  
ATOM   1730 HD12 LEU P 562     -27.554   6.790  10.311  0.00  0.00      PROA  
ATOM   1731 HD13 LEU P 562     -28.424   5.568  11.267  0.00  0.00      PROA  
ATOM   1732  CD2 LEU P 562     -26.210   6.781  12.607  0.00  0.00      PROA  
ATOM   1733 HD21 LEU P 562     -27.000   6.762  13.388  0.00  0.00      PROA  
ATOM   1734 HD22 LEU P 562     -26.198   7.763  12.088  0.00  0.00      PROA  
ATOM   1735 HD23 LEU P 562     -25.309   6.804  13.256  0.00  0.00      PROA  
ATOM   1736    C LEU P 562     -25.682   2.615  10.744  0.00  0.00      PROA  
ATOM   1737    O LEU P 562     -25.971   2.792   9.547  0.00  0.00      PROA  
ATOM   1738    N ARG P 563     -24.468   2.049  11.116  0.00  0.00      PROA  
ATOM   1739   HN ARG P 563     -24.099   2.064  12.042  0.00  0.00      PROA  
ATOM   1740   CA ARG P 563     -23.381   1.666  10.214  0.00  0.00      PROA  
ATOM   1741   HA ARG P 563     -22.956   2.496   9.670  0.00  0.00      PROA  
ATOM   1742   CB ARG P 563     -22.243   1.074  11.045  0.00  0.00      PROA  
ATOM   1743  HB1 ARG P 563     -22.688   0.197  11.563  0.00  0.00      PROA  
ATOM   1744  HB2 ARG P 563     -21.881   1.820  11.784  0.00  0.00      PROA  
ATOM   1745   CG ARG P 563     -21.051   0.678  10.205  0.00  0.00      PROA  
ATOM   1746  HG1 ARG P 563     -20.618   1.630   9.829  0.00  0.00      PROA  
ATOM   1747  HG2 ARG P 563     -21.314   0.078   9.308  0.00  0.00      PROA  
ATOM   1748   CD ARG P 563     -19.996  -0.080  11.028  0.00  0.00      PROA  
ATOM   1749  HD1 ARG P 563     -20.257  -1.117  11.330  0.00  0.00      PROA  
ATOM   1750  HD2 ARG P 563     -19.763   0.589  11.884  0.00  0.00      PROA  
ATOM   1751   NE ARG P 563     -18.752  -0.021  10.251  0.00  0.00      PROA  
ATOM   1752   HE ARG P 563     -18.200   0.803  10.126  0.00  0.00      PROA  
ATOM   1753   CZ ARG P 563     -18.391  -0.829   9.326  0.00  0.00      PROA  
ATOM   1754  NH1 ARG P 563     -18.965  -1.906   9.006  0.00  0.00      PROA  
ATOM   1755 HH11 ARG P 563     -19.800  -2.134   9.505  0.00  0.00      PROA  
ATOM   1756 HH12 ARG P 563     -18.608  -2.555   8.334  0.00  0.00      PROA  
ATOM   1757  NH2 ARG P 563     -17.322  -0.584   8.582  0.00  0.00      PROA  
ATOM   1758 HH21 ARG P 563     -16.912   0.328   8.586  0.00  0.00      PROA  
ATOM   1759 HH22 ARG P 563     -17.235  -1.273   7.862  0.00  0.00      PROA  
ATOM   1760    C ARG P 563     -23.820   0.616   9.168  0.00  0.00      PROA  
ATOM   1761    O ARG P 563     -23.556   0.648   7.971  0.00  0.00      PROA  
ATOM   1762    N ALA P 564     -24.622  -0.368   9.647  0.00  0.00      PROA  
ATOM   1763   HN ALA P 564     -24.948  -0.212  10.577  0.00  0.00      PROA  
ATOM   1764   CA ALA P 564     -25.319  -1.265   8.769  0.00  0.00      PROA  
ATOM   1765   HA ALA P 564     -24.625  -1.874   8.210  0.00  0.00      PROA  
ATOM   1766   CB ALA P 564     -26.112  -2.272   9.626  0.00  0.00      PROA  
ATOM   1767  HB1 ALA P 564     -25.397  -2.709  10.355  0.00  0.00      PROA  
ATOM   1768  HB2 ALA P 564     -26.426  -3.173   9.057  0.00  0.00      PROA  
ATOM   1769  HB3 ALA P 564     -26.945  -1.777  10.170  0.00  0.00      PROA  
ATOM   1770    C ALA P 564     -26.233  -0.624   7.798  0.00  0.00      PROA  
ATOM   1771    O ALA P 564     -26.307  -1.027   6.643  0.00  0.00      PROA  
ATOM   1772    N CYS P 565     -27.069   0.322   8.281  0.00  0.00      PROA  
ATOM   1773   HN CYS P 565     -26.858   0.531   9.233  0.00  0.00      PROA  
ATOM   1774   CA CYS P 565     -28.128   0.926   7.546  0.00  0.00      PROA  
ATOM   1775   HA CYS P 565     -28.604   0.135   6.987  0.00  0.00      PROA  
ATOM   1776   CB CYS P 565     -29.017   1.796   8.443  0.00  0.00      PROA  
ATOM   1777  HB1 CYS P 565     -28.357   2.517   8.971  0.00  0.00      PROA  
ATOM   1778  HB2 CYS P 565     -29.388   1.066   9.194  0.00  0.00      PROA  
ATOM   1779   SG CYS P 565     -30.377   2.842   7.817  0.00  0.00      PROA  
ATOM   1780  HG1 CYS P 565     -29.662   3.629   7.026  0.00  0.00      PROA  
ATOM   1781    C CYS P 565     -27.506   1.913   6.497  0.00  0.00      PROA  
ATOM   1782    O CYS P 565     -27.869   1.991   5.323  0.00  0.00      PROA  
ATOM   1783    N ILE P 566     -26.419   2.659   6.796  0.00  0.00      PROA  
ATOM   1784   HN ILE P 566     -26.163   2.603   7.758  0.00  0.00      PROA  
ATOM   1785   CA ILE P 566     -25.563   3.342   5.845  0.00  0.00      PROA  
ATOM   1786   HA ILE P 566     -26.207   4.082   5.392  0.00  0.00      PROA  
ATOM   1787   CB ILE P 566     -24.479   4.195   6.551  0.00  0.00      PROA  
ATOM   1788   HB ILE P 566     -24.163   3.671   7.479  0.00  0.00      PROA  
ATOM   1789  CG2 ILE P 566     -23.145   4.443   5.697  0.00  0.00      PROA  
ATOM   1790 HG21 ILE P 566     -23.385   4.639   4.630  0.00  0.00      PROA  
ATOM   1791 HG22 ILE P 566     -22.725   3.415   5.758  0.00  0.00      PROA  
ATOM   1792 HG23 ILE P 566     -22.573   5.279   6.152  0.00  0.00      PROA  
ATOM   1793  CG1 ILE P 566     -25.085   5.569   7.066  0.00  0.00      PROA  
ATOM   1794 HG11 ILE P 566     -26.039   5.288   7.561  0.00  0.00      PROA  
ATOM   1795 HG12 ILE P 566     -25.339   6.197   6.185  0.00  0.00      PROA  
ATOM   1796   CD ILE P 566     -24.351   6.378   8.055  0.00  0.00      PROA  
ATOM   1797  HD1 ILE P 566     -23.756   5.742   8.744  0.00  0.00      PROA  
ATOM   1798  HD2 ILE P 566     -24.983   7.037   8.688  0.00  0.00      PROA  
ATOM   1799  HD3 ILE P 566     -23.478   6.897   7.605  0.00  0.00      PROA  
ATOM   1800    C ILE P 566     -24.962   2.433   4.900  0.00  0.00      PROA  
ATOM   1801    O ILE P 566     -24.887   2.678   3.690  0.00  0.00      PROA  
ATOM   1802    N GLY P 567     -24.449   1.272   5.286  0.00  0.00      PROA  
ATOM   1803   HN GLY P 567     -24.504   1.053   6.257  0.00  0.00      PROA  
ATOM   1804   CA GLY P 567     -23.892   0.268   4.366  0.00  0.00      PROA  
ATOM   1805  HA1 GLY P 567     -23.433  -0.458   5.021  0.00  0.00      PROA  
ATOM   1806  HA2 GLY P 567     -23.100   0.707   3.777  0.00  0.00      PROA  
ATOM   1807    C GLY P 567     -24.768  -0.385   3.335  0.00  0.00      PROA  
ATOM   1808    O GLY P 567     -24.494  -0.472   2.164  0.00  0.00      PROA  
ATOM   1809    N LEU P 568     -25.956  -0.817   3.784  0.00  0.00      PROA  
ATOM   1810   HN LEU P 568     -26.195  -0.786   4.751  0.00  0.00      PROA  
ATOM   1811   CA LEU P 568     -26.939  -1.305   2.704  0.00  0.00      PROA  
ATOM   1812   HA LEU P 568     -26.565  -2.056   2.024  0.00  0.00      PROA  
ATOM   1813   CB LEU P 568     -28.165  -1.943   3.435  0.00  0.00      PROA  
ATOM   1814  HB1 LEU P 568     -28.874  -2.306   2.661  0.00  0.00      PROA  
ATOM   1815  HB2 LEU P 568     -28.656  -1.123   4.001  0.00  0.00      PROA  
ATOM   1816   CG LEU P 568     -27.909  -3.266   4.247  0.00  0.00      PROA  
ATOM   1817   HG LEU P 568     -27.296  -2.948   5.117  0.00  0.00      PROA  
ATOM   1818  CD1 LEU P 568     -29.343  -3.794   4.605  0.00  0.00      PROA  
ATOM   1819 HD11 LEU P 568     -29.385  -4.785   5.105  0.00  0.00      PROA  
ATOM   1820 HD12 LEU P 568     -29.861  -3.876   3.626  0.00  0.00      PROA  
ATOM   1821 HD13 LEU P 568     -29.974  -3.142   5.247  0.00  0.00      PROA  
ATOM   1822  CD2 LEU P 568     -27.216  -4.267   3.358  0.00  0.00      PROA  
ATOM   1823 HD21 LEU P 568     -27.104  -5.288   3.782  0.00  0.00      PROA  
ATOM   1824 HD22 LEU P 568     -26.235  -3.874   3.016  0.00  0.00      PROA  
ATOM   1825 HD23 LEU P 568     -27.873  -4.253   2.462  0.00  0.00      PROA  
ATOM   1826    C LEU P 568     -27.433  -0.261   1.733  0.00  0.00      PROA  
ATOM   1827    O LEU P 568     -27.644  -0.458   0.554  0.00  0.00      PROA  
ATOM   1828    N TRP P 569     -27.634   0.971   2.296  0.00  0.00      PROA  
ATOM   1829   HN TRP P 569     -27.664   0.917   3.291  0.00  0.00      PROA  
ATOM   1830   CA TRP P 569     -27.839   2.159   1.422  0.00  0.00      PROA  
ATOM   1831   HA TRP P 569     -28.689   1.977   0.781  0.00  0.00      PROA  
ATOM   1832   CB TRP P 569     -28.226   3.384   2.212  0.00  0.00      PROA  
ATOM   1833  HB1 TRP P 569     -27.920   4.278   1.627  0.00  0.00      PROA  
ATOM   1834  HB2 TRP P 569     -27.684   3.455   3.179  0.00  0.00      PROA  
ATOM   1835   CG TRP P 569     -29.752   3.386   2.562  0.00  0.00      PROA  
ATOM   1836  CD1 TRP P 569     -30.369   3.191   3.779  0.00  0.00      PROA  
ATOM   1837  HD1 TRP P 569     -29.787   3.473   4.644  0.00  0.00      PROA  
ATOM   1838  NE1 TRP P 569     -31.702   3.069   3.643  0.00  0.00      PROA  
ATOM   1839  HE1 TRP P 569     -32.370   3.325   4.306  0.00  0.00      PROA  
ATOM   1840  CE2 TRP P 569     -32.044   3.265   2.364  0.00  0.00      PROA  
ATOM   1841  CD2 TRP P 569     -30.830   3.416   1.639  0.00  0.00      PROA  
ATOM   1842  CE3 TRP P 569     -30.927   3.501   0.217  0.00  0.00      PROA  
ATOM   1843  HE3 TRP P 569     -30.044   3.794  -0.333  0.00  0.00      PROA  
ATOM   1844  CZ3 TRP P 569     -32.187   3.644  -0.334  0.00  0.00      PROA  
ATOM   1845  HZ3 TRP P 569     -32.194   3.882  -1.388  0.00  0.00      PROA  
ATOM   1846  CZ2 TRP P 569     -33.286   3.225   1.720  0.00  0.00      PROA  
ATOM   1847  HZ2 TRP P 569     -34.147   3.019   2.339  0.00  0.00      PROA  
ATOM   1848  CH2 TRP P 569     -33.363   3.400   0.413  0.00  0.00      PROA  
ATOM   1849  HH2 TRP P 569     -34.338   3.377  -0.050  0.00  0.00      PROA  
ATOM   1850    C TRP P 569     -26.712   2.395   0.453  0.00  0.00      PROA  
ATOM   1851    O TRP P 569     -26.871   2.832  -0.663  0.00  0.00      PROA  
ATOM   1852    N THR P 570     -25.451   2.281   0.941  0.00  0.00      PROA  
ATOM   1853   HN THR P 570     -25.353   2.041   1.904  0.00  0.00      PROA  
ATOM   1854   CA THR P 570     -24.224   2.619   0.153  0.00  0.00      PROA  
ATOM   1855   HA THR P 570     -24.309   3.611  -0.267  0.00  0.00      PROA  
ATOM   1856   CB THR P 570     -23.003   2.480   1.097  0.00  0.00      PROA  
ATOM   1857   HB THR P 570     -23.186   1.499   1.585  0.00  0.00      PROA  
ATOM   1858  OG1 THR P 570     -23.074   3.529   2.023  0.00  0.00      PROA  
ATOM   1859  HG1 THR P 570     -23.850   3.374   2.566  0.00  0.00      PROA  
ATOM   1860  CG2 THR P 570     -21.555   2.453   0.547  0.00  0.00      PROA  
ATOM   1861 HG21 THR P 570     -20.846   2.313   1.391  0.00  0.00      PROA  
ATOM   1862 HG22 THR P 570     -21.390   3.387  -0.031  0.00  0.00      PROA  
ATOM   1863 HG23 THR P 570     -21.438   1.777  -0.327  0.00  0.00      PROA  
ATOM   1864    C THR P 570     -24.033   1.659  -0.990  0.00  0.00      PROA  
ATOM   1865    O THR P 570     -23.640   2.027  -2.081  0.00  0.00      PROA  
ATOM   1866    N ALA P 571     -24.194   0.368  -0.663  0.00  0.00      PROA  
ATOM   1867   HN ALA P 571     -24.369   0.139   0.291  0.00  0.00      PROA  
ATOM   1868   CA ALA P 571     -24.014  -0.745  -1.619  0.00  0.00      PROA  
ATOM   1869   HA ALA P 571     -22.998  -0.726  -1.984  0.00  0.00      PROA  
ATOM   1870   CB ALA P 571     -24.191  -2.042  -0.815  0.00  0.00      PROA  
ATOM   1871  HB1 ALA P 571     -24.235  -2.927  -1.485  0.00  0.00      PROA  
ATOM   1872  HB2 ALA P 571     -25.189  -2.013  -0.327  0.00  0.00      PROA  
ATOM   1873  HB3 ALA P 571     -23.405  -2.150  -0.038  0.00  0.00      PROA  
ATOM   1874    C ALA P 571     -24.957  -0.626  -2.832  0.00  0.00      PROA  
ATOM   1875    O ALA P 571     -24.536  -0.906  -3.978  0.00  0.00      PROA  
ATOM   1876    N PHE P 572     -26.234  -0.250  -2.524  0.00  0.00      PROA  
ATOM   1877   HN PHE P 572     -26.471  -0.238  -1.555  0.00  0.00      PROA  
ATOM   1878   CA PHE P 572     -27.275   0.184  -3.444  0.00  0.00      PROA  
ATOM   1879   HA PHE P 572     -27.600  -0.607  -4.105  0.00  0.00      PROA  
ATOM   1880   CB PHE P 572     -28.566   0.595  -2.695  0.00  0.00      PROA  
ATOM   1881  HB1 PHE P 572     -28.309   1.402  -1.975  0.00  0.00      PROA  
ATOM   1882  HB2 PHE P 572     -28.891  -0.271  -2.079  0.00  0.00      PROA  
ATOM   1883   CG PHE P 572     -29.737   1.068  -3.463  0.00  0.00      PROA  
ATOM   1884  CD1 PHE P 572     -30.036   2.429  -3.477  0.00  0.00      PROA  
ATOM   1885  HD1 PHE P 572     -29.359   3.092  -2.958  0.00  0.00      PROA  
ATOM   1886  CE1 PHE P 572     -31.045   2.930  -4.306  0.00  0.00      PROA  
ATOM   1887  HE1 PHE P 572     -31.138   4.005  -4.361  0.00  0.00      PROA  
ATOM   1888   CZ PHE P 572     -31.941   1.929  -4.851  0.00  0.00      PROA  
ATOM   1889   HZ PHE P 572     -32.763   2.197  -5.499  0.00  0.00      PROA  
ATOM   1890  CD2 PHE P 572     -30.638   0.134  -4.115  0.00  0.00      PROA  
ATOM   1891  HD2 PHE P 572     -30.408  -0.920  -4.069  0.00  0.00      PROA  
ATOM   1892  CE2 PHE P 572     -31.722   0.547  -4.727  0.00  0.00      PROA  
ATOM   1893  HE2 PHE P 572     -32.214  -0.233  -5.289  0.00  0.00      PROA  
ATOM   1894    C PHE P 572     -26.836   1.351  -4.330  0.00  0.00      PROA  
ATOM   1895    O PHE P 572     -26.899   1.371  -5.584  0.00  0.00      PROA  
ATOM   1896    N LEU P 573     -26.392   2.438  -3.665  0.00  0.00      PROA  
ATOM   1897   HN LEU P 573     -26.317   2.418  -2.671  0.00  0.00      PROA  
ATOM   1898   CA LEU P 573     -25.907   3.602  -4.320  0.00  0.00      PROA  
ATOM   1899   HA LEU P 573     -26.686   3.960  -4.976  0.00  0.00      PROA  
ATOM   1900   CB LEU P 573     -25.537   4.667  -3.323  0.00  0.00      PROA  
ATOM   1901  HB1 LEU P 573     -24.903   5.519  -3.650  0.00  0.00      PROA  
ATOM   1902  HB2 LEU P 573     -25.104   4.168  -2.430  0.00  0.00      PROA  
ATOM   1903   CG LEU P 573     -26.687   5.489  -2.595  0.00  0.00      PROA  
ATOM   1904   HG LEU P 573     -27.475   4.715  -2.468  0.00  0.00      PROA  
ATOM   1905  CD1 LEU P 573     -26.412   6.092  -1.252  0.00  0.00      PROA  
ATOM   1906 HD11 LEU P 573     -25.941   5.310  -0.618  0.00  0.00      PROA  
ATOM   1907 HD12 LEU P 573     -27.385   6.424  -0.832  0.00  0.00      PROA  
ATOM   1908 HD13 LEU P 573     -25.659   6.905  -1.332  0.00  0.00      PROA  
ATOM   1909  CD2 LEU P 573     -27.340   6.570  -3.466  0.00  0.00      PROA  
ATOM   1910 HD21 LEU P 573     -27.683   6.114  -4.419  0.00  0.00      PROA  
ATOM   1911 HD22 LEU P 573     -26.629   7.400  -3.664  0.00  0.00      PROA  
ATOM   1912 HD23 LEU P 573     -28.169   7.149  -3.008  0.00  0.00      PROA  
ATOM   1913    C LEU P 573     -24.671   3.440  -5.175  0.00  0.00      PROA  
ATOM   1914    O LEU P 573     -24.578   3.856  -6.370  0.00  0.00      PROA  
ATOM   1915    N CYS P 574     -23.588   2.720  -4.700  0.00  0.00      PROA  
ATOM   1916   HN CYS P 574     -23.574   2.444  -3.742  0.00  0.00      PROA  
ATOM   1917   CA CYS P 574     -22.550   2.205  -5.537  0.00  0.00      PROA  
ATOM   1918   HA CYS P 574     -21.935   3.020  -5.888  0.00  0.00      PROA  
ATOM   1919   CB CYS P 574     -21.603   1.253  -4.695  0.00  0.00      PROA  
ATOM   1920  HB1 CYS P 574     -20.733   0.906  -5.293  0.00  0.00      PROA  
ATOM   1921  HB2 CYS P 574     -22.197   0.354  -4.426  0.00  0.00      PROA  
ATOM   1922   SG CYS P 574     -20.838   2.053  -3.201  0.00  0.00      PROA  
ATOM   1923  HG1 CYS P 574     -21.962   2.640  -2.819  0.00  0.00      PROA  
ATOM   1924    C CYS P 574     -22.958   1.356  -6.742  0.00  0.00      PROA  
ATOM   1925    O CYS P 574     -22.467   1.506  -7.837  0.00  0.00      PROA  
ATOM   1926    N ILE P 575     -23.973   0.489  -6.617  0.00  0.00      PROA  
ATOM   1927   HN ILE P 575     -24.325   0.324  -5.698  0.00  0.00      PROA  
ATOM   1928   CA ILE P 575     -24.646  -0.280  -7.637  0.00  0.00      PROA  
ATOM   1929   HA ILE P 575     -23.921  -0.787  -8.256  0.00  0.00      PROA  
ATOM   1930   CB ILE P 575     -25.607  -1.268  -6.992  0.00  0.00      PROA  
ATOM   1931   HB ILE P 575     -26.167  -0.739  -6.191  0.00  0.00      PROA  
ATOM   1932  CG2 ILE P 575     -26.603  -1.946  -8.026  0.00  0.00      PROA  
ATOM   1933 HG21 ILE P 575     -26.024  -2.463  -8.821  0.00  0.00      PROA  
ATOM   1934 HG22 ILE P 575     -27.205  -1.166  -8.539  0.00  0.00      PROA  
ATOM   1935 HG23 ILE P 575     -27.353  -2.583  -7.511  0.00  0.00      PROA  
ATOM   1936  CG1 ILE P 575     -24.758  -2.412  -6.446  0.00  0.00      PROA  
ATOM   1937 HG11 ILE P 575     -23.858  -1.984  -5.955  0.00  0.00      PROA  
ATOM   1938 HG12 ILE P 575     -24.239  -2.864  -7.318  0.00  0.00      PROA  
ATOM   1939   CD ILE P 575     -25.364  -3.518  -5.700  0.00  0.00      PROA  
ATOM   1940  HD1 ILE P 575     -26.366  -3.845  -6.052  0.00  0.00      PROA  
ATOM   1941  HD2 ILE P 575     -25.589  -3.224  -4.653  0.00  0.00      PROA  
ATOM   1942  HD3 ILE P 575     -24.710  -4.416  -5.692  0.00  0.00      PROA  
ATOM   1943    C ILE P 575     -25.313   0.722  -8.599  0.00  0.00      PROA  
ATOM   1944    O ILE P 575     -25.266   0.502  -9.805  0.00  0.00      PROA  
ATOM   1945    N VAL P 576     -25.908   1.858  -8.138  0.00  0.00      PROA  
ATOM   1946   HN VAL P 576     -26.056   1.955  -7.157  0.00  0.00      PROA  
ATOM   1947   CA VAL P 576     -26.569   2.720  -9.018  0.00  0.00      PROA  
ATOM   1948   HA VAL P 576     -27.255   2.219  -9.685  0.00  0.00      PROA  
ATOM   1949   CB VAL P 576     -27.389   3.738  -8.237  0.00  0.00      PROA  
ATOM   1950   HB VAL P 576     -26.787   4.144  -7.396  0.00  0.00      PROA  
ATOM   1951  CG1 VAL P 576     -27.877   4.934  -9.082  0.00  0.00      PROA  
ATOM   1952 HG11 VAL P 576     -28.644   5.581  -8.606  0.00  0.00      PROA  
ATOM   1953 HG12 VAL P 576     -28.143   4.571 -10.098  0.00  0.00      PROA  
ATOM   1954 HG13 VAL P 576     -26.969   5.544  -9.277  0.00  0.00      PROA  
ATOM   1955  CG2 VAL P 576     -28.607   3.057  -7.679  0.00  0.00      PROA  
ATOM   1956 HG21 VAL P 576     -28.588   2.113  -7.093  0.00  0.00      PROA  
ATOM   1957 HG22 VAL P 576     -29.237   2.681  -8.513  0.00  0.00      PROA  
ATOM   1958 HG23 VAL P 576     -29.091   3.772  -6.979  0.00  0.00      PROA  
ATOM   1959    C VAL P 576     -25.505   3.461  -9.891  0.00  0.00      PROA  
ATOM   1960    O VAL P 576     -25.647   3.462 -11.078  0.00  0.00      PROA  
ATOM   1961    N LEU P 577     -24.392   3.911  -9.359  0.00  0.00      PROA  
ATOM   1962   HN LEU P 577     -24.212   3.702  -8.401  0.00  0.00      PROA  
ATOM   1963   CA LEU P 577     -23.185   4.384 -10.194  0.00  0.00      PROA  
ATOM   1964   HA LEU P 577     -23.679   5.170 -10.746  0.00  0.00      PROA  
ATOM   1965   CB LEU P 577     -21.986   5.005  -9.416  0.00  0.00      PROA  
ATOM   1966  HB1 LEU P 577     -21.329   5.609 -10.076  0.00  0.00      PROA  
ATOM   1967  HB2 LEU P 577     -21.342   4.178  -9.045  0.00  0.00      PROA  
ATOM   1968   CG LEU P 577     -22.304   5.693  -8.063  0.00  0.00      PROA  
ATOM   1969   HG LEU P 577     -22.617   4.892  -7.359  0.00  0.00      PROA  
ATOM   1970  CD1 LEU P 577     -20.962   6.250  -7.479  0.00  0.00      PROA  
ATOM   1971 HD11 LEU P 577     -21.306   6.935  -6.674  0.00  0.00      PROA  
ATOM   1972 HD12 LEU P 577     -20.479   6.886  -8.251  0.00  0.00      PROA  
ATOM   1973 HD13 LEU P 577     -20.270   5.456  -7.127  0.00  0.00      PROA  
ATOM   1974  CD2 LEU P 577     -23.302   6.875  -8.129  0.00  0.00      PROA  
ATOM   1975 HD21 LEU P 577     -22.776   7.664  -8.709  0.00  0.00      PROA  
ATOM   1976 HD22 LEU P 577     -23.523   7.145  -7.074  0.00  0.00      PROA  
ATOM   1977 HD23 LEU P 577     -24.255   6.534  -8.586  0.00  0.00      PROA  
ATOM   1978    C LEU P 577     -22.642   3.380 -11.156  0.00  0.00      PROA  
ATOM   1979    O LEU P 577     -22.367   3.735 -12.331  0.00  0.00      PROA  
ATOM   1980    N VAL P 578     -22.531   2.029 -10.826  0.00  0.00      PROA  
ATOM   1981   HN VAL P 578     -22.893   1.743  -9.942  0.00  0.00      PROA  
ATOM   1982   CA VAL P 578     -22.266   0.894 -11.750  0.00  0.00      PROA  
ATOM   1983   HA VAL P 578     -21.356   1.111 -12.288  0.00  0.00      PROA  
ATOM   1984   CB VAL P 578     -22.251  -0.492 -11.111  0.00  0.00      PROA  
ATOM   1985   HB VAL P 578     -23.032  -0.674 -10.342  0.00  0.00      PROA  
ATOM   1986  CG1 VAL P 578     -22.330  -1.607 -12.147  0.00  0.00      PROA  
ATOM   1987 HG11 VAL P 578     -21.514  -1.448 -12.884  0.00  0.00      PROA  
ATOM   1988 HG12 VAL P 578     -23.357  -1.697 -12.562  0.00  0.00      PROA  
ATOM   1989 HG13 VAL P 578     -22.102  -2.602 -11.708  0.00  0.00      PROA  
ATOM   1990  CG2 VAL P 578     -20.879  -0.436 -10.354  0.00  0.00      PROA  
ATOM   1991 HG21 VAL P 578     -20.945   0.313  -9.536  0.00  0.00      PROA  
ATOM   1992 HG22 VAL P 578     -20.083  -0.032 -11.017  0.00  0.00      PROA  
ATOM   1993 HG23 VAL P 578     -20.582  -1.394  -9.876  0.00  0.00      PROA  
ATOM   1994    C VAL P 578     -23.251   0.895 -12.832  0.00  0.00      PROA  
ATOM   1995    O VAL P 578     -22.874   1.001 -14.032  0.00  0.00      PROA  
ATOM   1996    N ALA P 579     -24.551   0.826 -12.449  0.00  0.00      PROA  
ATOM   1997   HN ALA P 579     -24.702   0.906 -11.467  0.00  0.00      PROA  
ATOM   1998   CA ALA P 579     -25.610   0.678 -13.434  0.00  0.00      PROA  
ATOM   1999   HA ALA P 579     -25.415  -0.140 -14.112  0.00  0.00      PROA  
ATOM   2000   CB ALA P 579     -26.862   0.291 -12.621  0.00  0.00      PROA  
ATOM   2001  HB1 ALA P 579     -26.608  -0.583 -11.985  0.00  0.00      PROA  
ATOM   2002  HB2 ALA P 579     -27.719   0.112 -13.305  0.00  0.00      PROA  
ATOM   2003  HB3 ALA P 579     -27.196   0.985 -11.820  0.00  0.00      PROA  
ATOM   2004    C ALA P 579     -25.779   1.899 -14.303  0.00  0.00      PROA  
ATOM   2005    O ALA P 579     -26.083   1.750 -15.473  0.00  0.00      PROA  
ATOM   2006    N THR P 580     -25.606   3.184 -13.869  0.00  0.00      PROA  
ATOM   2007   HN THR P 580     -25.553   3.435 -12.905  0.00  0.00      PROA  
ATOM   2008   CA THR P 580     -25.833   4.409 -14.756  0.00  0.00      PROA  
ATOM   2009   HA THR P 580     -26.675   4.298 -15.422  0.00  0.00      PROA  
ATOM   2010   CB THR P 580     -26.176   5.621 -13.894  0.00  0.00      PROA  
ATOM   2011   HB THR P 580     -26.109   6.527 -14.533  0.00  0.00      PROA  
ATOM   2012  OG1 THR P 580     -25.275   5.853 -12.796  0.00  0.00      PROA  
ATOM   2013  HG1 THR P 580     -25.545   5.249 -12.099  0.00  0.00      PROA  
ATOM   2014  CG2 THR P 580     -27.635   5.607 -13.374  0.00  0.00      PROA  
ATOM   2015 HG21 THR P 580     -27.896   4.651 -12.872  0.00  0.00      PROA  
ATOM   2016 HG22 THR P 580     -28.172   5.507 -14.342  0.00  0.00      PROA  
ATOM   2017 HG23 THR P 580     -27.985   6.549 -12.900  0.00  0.00      PROA  
ATOM   2018    C THR P 580     -24.671   4.799 -15.649  0.00  0.00      PROA  
ATOM   2019    O THR P 580     -24.839   5.627 -16.551  0.00  0.00      PROA  
ATOM   2020    N ASP P 581     -23.564   4.026 -15.597  0.00  0.00      PROA  
ATOM   2021   HN ASP P 581     -23.513   3.179 -15.073  0.00  0.00      PROA  
ATOM   2022   CA ASP P 581     -22.350   4.153 -16.311  0.00  0.00      PROA  
ATOM   2023   HA ASP P 581     -21.751   3.272 -16.138  0.00  0.00      PROA  
ATOM   2024   CB ASP P 581     -22.592   4.208 -17.883  0.00  0.00      PROA  
ATOM   2025  HB1 ASP P 581     -21.550   4.182 -18.266  0.00  0.00      PROA  
ATOM   2026  HB2 ASP P 581     -23.060   5.137 -18.272  0.00  0.00      PROA  
ATOM   2027   CG ASP P 581     -23.235   3.072 -18.593  0.00  0.00      PROA  
ATOM   2028  OD1 ASP P 581     -23.392   1.950 -18.015  0.00  0.00      PROA  
ATOM   2029  OD2 ASP P 581     -23.383   3.276 -19.867  0.00  0.00      PROA  
ATOM   2030    C ASP P 581     -21.509   5.409 -15.783  0.00  0.00      PROA  
ATOM   2031    O ASP P 581     -20.829   6.055 -16.590  0.00  0.00      PROA  
ATOM   2032    N ALA P 582     -21.625   5.741 -14.493  0.00  0.00      PROA  
ATOM   2033   HN ALA P 582     -22.163   5.222 -13.833  0.00  0.00      PROA  
ATOM   2034   CA ALA P 582     -21.033   6.923 -13.982  0.00  0.00      PROA  
ATOM   2035   HA ALA P 582     -21.149   7.681 -14.742  0.00  0.00      PROA  
ATOM   2036   CB ALA P 582     -21.781   7.381 -12.598  0.00  0.00      PROA  
ATOM   2037  HB1 ALA P 582     -21.684   6.536 -11.883  0.00  0.00      PROA  
ATOM   2038  HB2 ALA P 582     -22.854   7.658 -12.678  0.00  0.00      PROA  
ATOM   2039  HB3 ALA P 582     -21.234   8.268 -12.215  0.00  0.00      PROA  
ATOM   2040    C ALA P 582     -19.514   6.834 -13.663  0.00  0.00      PROA  
ATOM   2041    O ALA P 582     -18.839   7.857 -13.550  0.00  0.00      PROA  
ATOM   2042    N SER P 583     -18.934   5.615 -13.784  0.00  0.00      PROA  
ATOM   2043   HN SER P 583     -19.488   4.790 -13.875  0.00  0.00      PROA  
ATOM   2044   CA SER P 583     -17.562   5.295 -13.772  0.00  0.00      PROA  
ATOM   2045   HA SER P 583     -17.083   5.734 -12.909  0.00  0.00      PROA  
ATOM   2046   CB SER P 583     -17.127   3.819 -13.661  0.00  0.00      PROA  
ATOM   2047  HB1 SER P 583     -16.035   3.743 -13.472  0.00  0.00      PROA  
ATOM   2048  HB2 SER P 583     -17.308   3.206 -14.570  0.00  0.00      PROA  
ATOM   2049   OG SER P 583     -17.827   3.116 -12.593  0.00  0.00      PROA  
ATOM   2050  HG1 SER P 583     -18.625   2.819 -13.035  0.00  0.00      PROA  
ATOM   2051    C SER P 583     -16.776   5.698 -14.978  0.00  0.00      PROA  
ATOM   2052    O SER P 583     -15.605   5.990 -14.969  0.00  0.00      PROA  
ATOM   2053    N SER P 584     -17.470   5.919 -16.121  0.00  0.00      PROA  
ATOM   2054   HN SER P 584     -18.463   5.924 -16.028  0.00  0.00      PROA  
ATOM   2055   CA SER P 584     -16.839   6.396 -17.325  0.00  0.00      PROA  
ATOM   2056   HA SER P 584     -16.076   5.706 -17.656  0.00  0.00      PROA  
ATOM   2057   CB SER P 584     -17.894   6.446 -18.542  0.00  0.00      PROA  
ATOM   2058  HB1 SER P 584     -18.281   5.423 -18.734  0.00  0.00      PROA  
ATOM   2059  HB2 SER P 584     -17.377   6.824 -19.450  0.00  0.00      PROA  
ATOM   2060   OG SER P 584     -19.018   7.284 -18.283  0.00  0.00      PROA  
ATOM   2061  HG1 SER P 584     -19.650   6.794 -17.753  0.00  0.00      PROA  
ATOM   2062    C SER P 584     -16.114   7.808 -17.150  0.00  0.00      PROA  
ATOM   2063    O SER P 584     -14.955   7.998 -17.451  0.00  0.00      PROA  
ATOM   2064    N LEU P 585     -16.805   8.749 -16.486  0.00  0.00      PROA  
ATOM   2065   HN LEU P 585     -17.739   8.483 -16.261  0.00  0.00      PROA  
ATOM   2066   CA LEU P 585     -16.382  10.035 -15.986  0.00  0.00      PROA  
ATOM   2067   HA LEU P 585     -16.235  10.625 -16.879  0.00  0.00      PROA  
ATOM   2068   CB LEU P 585     -17.399  10.739 -15.068  0.00  0.00      PROA  
ATOM   2069  HB1 LEU P 585     -17.011  11.775 -14.961  0.00  0.00      PROA  
ATOM   2070  HB2 LEU P 585     -17.473  10.253 -14.071  0.00  0.00      PROA  
ATOM   2071   CG LEU P 585     -18.867  10.704 -15.663  0.00  0.00      PROA  
ATOM   2072   HG LEU P 585     -19.103   9.735 -16.152  0.00  0.00      PROA  
ATOM   2073  CD1 LEU P 585     -19.893  10.969 -14.601  0.00  0.00      PROA  
ATOM   2074 HD11 LEU P 585     -20.888  11.052 -15.088  0.00  0.00      PROA  
ATOM   2075 HD12 LEU P 585     -19.631  11.953 -14.156  0.00  0.00      PROA  
ATOM   2076 HD13 LEU P 585     -19.931  10.250 -13.755  0.00  0.00      PROA  
ATOM   2077  CD2 LEU P 585     -18.980  11.710 -16.834  0.00  0.00      PROA  
ATOM   2078 HD21 LEU P 585     -18.549  12.686 -16.524  0.00  0.00      PROA  
ATOM   2079 HD22 LEU P 585     -20.003  11.770 -17.263  0.00  0.00      PROA  
ATOM   2080 HD23 LEU P 585     -18.330  11.303 -17.638  0.00  0.00      PROA  
ATOM   2081    C LEU P 585     -15.097   9.999 -15.208  0.00  0.00      PROA  
ATOM   2082    O LEU P 585     -14.146  10.755 -15.476  0.00  0.00      PROA  
ATOM   2083    N VAL P 586     -14.943   9.010 -14.266  0.00  0.00      PROA  
ATOM   2084   HN VAL P 586     -15.780   8.480 -14.154  0.00  0.00      PROA  
ATOM   2085   CA VAL P 586     -13.753   8.865 -13.461  0.00  0.00      PROA  
ATOM   2086   HA VAL P 586     -13.418   9.884 -13.341  0.00  0.00      PROA  
ATOM   2087   CB VAL P 586     -14.032   8.369 -12.030  0.00  0.00      PROA  
ATOM   2088   HB VAL P 586     -14.835   8.934 -11.511  0.00  0.00      PROA  
ATOM   2089  CG1 VAL P 586     -14.625   6.895 -12.215  0.00  0.00      PROA  
ATOM   2090 HG11 VAL P 586     -13.907   6.216 -12.724  0.00  0.00      PROA  
ATOM   2091 HG12 VAL P 586     -15.517   7.045 -12.861  0.00  0.00      PROA  
ATOM   2092 HG13 VAL P 586     -14.812   6.414 -11.231  0.00  0.00      PROA  
ATOM   2093  CG2 VAL P 586     -12.844   8.418 -11.076  0.00  0.00      PROA  
ATOM   2094 HG21 VAL P 586     -12.033   7.703 -11.331  0.00  0.00      PROA  
ATOM   2095 HG22 VAL P 586     -13.057   8.321  -9.990  0.00  0.00      PROA  
ATOM   2096 HG23 VAL P 586     -12.382   9.422 -11.193  0.00  0.00      PROA  
ATOM   2097    C VAL P 586     -12.673   8.014 -14.185  0.00  0.00      PROA  
ATOM   2098    O VAL P 586     -11.517   8.051 -13.748  0.00  0.00      PROA  
ATOM   2099    N CYS P 587     -12.941   7.248 -15.214  0.00  0.00      PROA  
ATOM   2100   HN CYS P 587     -13.866   7.138 -15.568  0.00  0.00      PROA  
ATOM   2101   CA CYS P 587     -11.980   6.465 -15.995  0.00  0.00      PROA  
ATOM   2102   HA CYS P 587     -11.114   6.142 -15.437  0.00  0.00      PROA  
ATOM   2103   CB CYS P 587     -12.805   5.271 -16.534  0.00  0.00      PROA  
ATOM   2104  HB1 CYS P 587     -12.464   4.664 -17.399  0.00  0.00      PROA  
ATOM   2105  HB2 CYS P 587     -13.844   5.562 -16.800  0.00  0.00      PROA  
ATOM   2106   SG CYS P 587     -13.020   4.140 -15.090  0.00  0.00      PROA  
ATOM   2107  HG1 CYS P 587     -13.827   4.954 -14.425  0.00  0.00      PROA  
ATOM   2108    C CYS P 587     -11.285   7.322 -17.111  0.00  0.00      PROA  
ATOM   2109    O CYS P 587     -10.180   7.024 -17.587  0.00  0.00      PROA  
ATOM   2110    N TYR P 588     -11.898   8.440 -17.438  0.00  0.00      PROA  
ATOM   2111   HN TYR P 588     -12.770   8.604 -16.982  0.00  0.00      PROA  
ATOM   2112   CA TYR P 588     -11.570   9.356 -18.546  0.00  0.00      PROA  
ATOM   2113   HA TYR P 588     -10.975   8.793 -19.250  0.00  0.00      PROA  
ATOM   2114   CB TYR P 588     -12.891   9.725 -19.359  0.00  0.00      PROA  
ATOM   2115  HB1 TYR P 588     -13.575  10.217 -18.635  0.00  0.00      PROA  
ATOM   2116  HB2 TYR P 588     -13.302   8.708 -19.534  0.00  0.00      PROA  
ATOM   2117   CG TYR P 588     -12.575  10.591 -20.560  0.00  0.00      PROA  
ATOM   2118  CD1 TYR P 588     -13.244  11.826 -20.677  0.00  0.00      PROA  
ATOM   2119  HD1 TYR P 588     -14.015  12.079 -19.965  0.00  0.00      PROA  
ATOM   2120  CE1 TYR P 588     -12.981  12.642 -21.758  0.00  0.00      PROA  
ATOM   2121  HE1 TYR P 588     -13.345  13.659 -21.758  0.00  0.00      PROA  
ATOM   2122   CZ TYR P 588     -12.087  12.199 -22.755  0.00  0.00      PROA  
ATOM   2123   OH TYR P 588     -11.712  12.915 -23.863  0.00  0.00      PROA  
ATOM   2124   HH TYR P 588     -12.337  13.642 -23.813  0.00  0.00      PROA  
ATOM   2125  CD2 TYR P 588     -11.642  10.155 -21.532  0.00  0.00      PROA  
ATOM   2126  HD2 TYR P 588     -11.103   9.219 -21.540  0.00  0.00      PROA  
ATOM   2127  CE2 TYR P 588     -11.474  10.876 -22.688  0.00  0.00      PROA  
ATOM   2128  HE2 TYR P 588     -10.660  10.626 -23.352  0.00  0.00      PROA  
ATOM   2129    C TYR P 588     -10.817  10.591 -18.126  0.00  0.00      PROA  
ATOM   2130    O TYR P 588     -10.669  11.593 -18.789  0.00  0.00      PROA  
ATOM   2131    N ILE P 589     -10.283  10.627 -16.891  0.00  0.00      PROA  
ATOM   2132   HN ILE P 589     -10.533   9.852 -16.317  0.00  0.00      PROA  
ATOM   2133   CA ILE P 589      -9.370  11.646 -16.403  0.00  0.00      PROA  
ATOM   2134   HA ILE P 589      -9.921  12.569 -16.296  0.00  0.00      PROA  
ATOM   2135   CB ILE P 589      -8.884  11.394 -14.958  0.00  0.00      PROA  
ATOM   2136   HB ILE P 589      -8.203  12.172 -14.551  0.00  0.00      PROA  
ATOM   2137  CG2 ILE P 589     -10.200  11.421 -14.100  0.00  0.00      PROA  
ATOM   2138 HG21 ILE P 589     -10.755  12.367 -14.276  0.00  0.00      PROA  
ATOM   2139 HG22 ILE P 589      -9.881  11.427 -13.035  0.00  0.00      PROA  
ATOM   2140 HG23 ILE P 589     -10.828  10.527 -14.303  0.00  0.00      PROA  
ATOM   2141  CG1 ILE P 589      -8.159  10.048 -14.842  0.00  0.00      PROA  
ATOM   2142 HG11 ILE P 589      -7.414   9.929 -15.657  0.00  0.00      PROA  
ATOM   2143 HG12 ILE P 589      -8.984   9.316 -14.977  0.00  0.00      PROA  
ATOM   2144   CD ILE P 589      -7.320   9.830 -13.635  0.00  0.00      PROA  
ATOM   2145  HD1 ILE P 589      -7.973   9.680 -12.748  0.00  0.00      PROA  
ATOM   2146  HD2 ILE P 589      -6.539  10.564 -13.344  0.00  0.00      PROA  
ATOM   2147  HD3 ILE P 589      -6.872   8.814 -13.603  0.00  0.00      PROA  
ATOM   2148    C ILE P 589      -8.242  12.020 -17.366  0.00  0.00      PROA  
ATOM   2149    O ILE P 589      -7.866  11.373 -18.330  0.00  0.00      PROA  
ATOM   2150    N THR P 590      -7.586  13.245 -17.226  0.00  0.00      PROA  
ATOM   2151   HN THR P 590      -7.843  13.886 -16.507  0.00  0.00      PROA  
ATOM   2152   CA THR P 590      -6.399  13.560 -17.966  0.00  0.00      PROA  
ATOM   2153   HA THR P 590      -6.551  13.158 -18.957  0.00  0.00      PROA  
ATOM   2154   CB THR P 590      -6.117  15.094 -18.095  0.00  0.00      PROA  
ATOM   2155   HB THR P 590      -5.162  15.434 -18.549  0.00  0.00      PROA  
ATOM   2156  OG1 THR P 590      -5.891  15.756 -16.810  0.00  0.00      PROA  
ATOM   2157  HG1 THR P 590      -6.740  15.952 -16.407  0.00  0.00      PROA  
ATOM   2158  CG2 THR P 590      -7.345  15.802 -18.818  0.00  0.00      PROA  
ATOM   2159 HG21 THR P 590      -7.089  16.884 -18.824  0.00  0.00      PROA  
ATOM   2160 HG22 THR P 590      -8.259  15.662 -18.202  0.00  0.00      PROA  
ATOM   2161 HG23 THR P 590      -7.423  15.414 -19.856  0.00  0.00      PROA  
ATOM   2162    C THR P 590      -5.115  12.984 -17.407  0.00  0.00      PROA  
ATOM   2163    O THR P 590      -5.036  12.676 -16.245  0.00  0.00      PROA  
ATOM   2164    N ARG P 591      -4.036  12.778 -18.245  0.00  0.00      PROA  
ATOM   2165   HN ARG P 591      -4.195  12.998 -19.205  0.00  0.00      PROA  
ATOM   2166   CA ARG P 591      -2.743  12.389 -17.711  0.00  0.00      PROA  
ATOM   2167   HA ARG P 591      -2.940  11.430 -17.254  0.00  0.00      PROA  
ATOM   2168   CB ARG P 591      -1.792  12.147 -18.970  0.00  0.00      PROA  
ATOM   2169  HB1 ARG P 591      -1.631  13.182 -19.340  0.00  0.00      PROA  
ATOM   2170  HB2 ARG P 591      -2.350  11.490 -19.671  0.00  0.00      PROA  
ATOM   2171   CG ARG P 591      -0.337  11.626 -18.639  0.00  0.00      PROA  
ATOM   2172  HG1 ARG P 591       0.172  12.348 -17.964  0.00  0.00      PROA  
ATOM   2173  HG2 ARG P 591       0.098  11.691 -19.659  0.00  0.00      PROA  
ATOM   2174   CD ARG P 591      -0.215  10.213 -18.103  0.00  0.00      PROA  
ATOM   2175  HD1 ARG P 591      -0.619   9.538 -18.887  0.00  0.00      PROA  
ATOM   2176  HD2 ARG P 591      -0.762  10.139 -17.138  0.00  0.00      PROA  
ATOM   2177   NE ARG P 591       1.193   9.911 -17.821  0.00  0.00      PROA  
ATOM   2178   HE ARG P 591       1.774  10.413 -17.181  0.00  0.00      PROA  
ATOM   2179   CZ ARG P 591       1.690   8.722 -17.909  0.00  0.00      PROA  
ATOM   2180  NH1 ARG P 591       1.314   7.813 -18.793  0.00  0.00      PROA  
ATOM   2181 HH11 ARG P 591       0.611   8.038 -19.468  0.00  0.00      PROA  
ATOM   2182 HH12 ARG P 591       1.759   6.928 -18.653  0.00  0.00      PROA  
ATOM   2183  NH2 ARG P 591       2.789   8.495 -17.209  0.00  0.00      PROA  
ATOM   2184 HH21 ARG P 591       3.042   9.139 -16.487  0.00  0.00      PROA  
ATOM   2185 HH22 ARG P 591       3.260   7.647 -17.455  0.00  0.00      PROA  
ATOM   2186    C ARG P 591      -2.004  13.264 -16.705  0.00  0.00      PROA  
ATOM   2187    O ARG P 591      -1.277  12.804 -15.859  0.00  0.00      PROA  
ATOM   2188    N PHE P 592      -2.269  14.573 -16.626  0.00  0.00      PROA  
ATOM   2189   HN PHE P 592      -2.829  14.953 -17.358  0.00  0.00      PROA  
ATOM   2190   CA PHE P 592      -1.818  15.455 -15.542  0.00  0.00      PROA  
ATOM   2191   HA PHE P 592      -0.779  15.312 -15.284  0.00  0.00      PROA  
ATOM   2192   CB PHE P 592      -1.998  16.892 -16.031  0.00  0.00      PROA  
ATOM   2193  HB1 PHE P 592      -2.861  17.057 -16.710  0.00  0.00      PROA  
ATOM   2194  HB2 PHE P 592      -1.127  17.100 -16.688  0.00  0.00      PROA  
ATOM   2195   CG PHE P 592      -2.226  17.964 -15.032  0.00  0.00      PROA  
ATOM   2196  CD1 PHE P 592      -1.120  18.789 -14.625  0.00  0.00      PROA  
ATOM   2197  HD1 PHE P 592      -0.148  18.532 -15.019  0.00  0.00      PROA  
ATOM   2198  CE1 PHE P 592      -1.158  19.885 -13.779  0.00  0.00      PROA  
ATOM   2199  HE1 PHE P 592      -0.268  20.493 -13.705  0.00  0.00      PROA  
ATOM   2200   CZ PHE P 592      -2.407  20.192 -13.263  0.00  0.00      PROA  
ATOM   2201   HZ PHE P 592      -2.470  20.944 -12.491  0.00  0.00      PROA  
ATOM   2202  CD2 PHE P 592      -3.444  18.339 -14.452  0.00  0.00      PROA  
ATOM   2203  HD2 PHE P 592      -4.309  17.785 -14.785  0.00  0.00      PROA  
ATOM   2204  CE2 PHE P 592      -3.553  19.356 -13.546  0.00  0.00      PROA  
ATOM   2205  HE2 PHE P 592      -4.464  19.529 -12.992  0.00  0.00      PROA  
ATOM   2206    C PHE P 592      -2.582  15.099 -14.234  0.00  0.00      PROA  
ATOM   2207    O PHE P 592      -2.066  14.884 -13.155  0.00  0.00      PROA  
ATOM   2208    N THR P 593      -3.937  14.871 -14.302  0.00  0.00      PROA  
ATOM   2209   HN THR P 593      -4.439  14.966 -15.159  0.00  0.00      PROA  
ATOM   2210   CA THR P 593      -4.728  14.450 -13.189  0.00  0.00      PROA  
ATOM   2211   HA THR P 593      -4.624  15.100 -12.333  0.00  0.00      PROA  
ATOM   2212   CB THR P 593      -6.215  14.624 -13.493  0.00  0.00      PROA  
ATOM   2213   HB THR P 593      -6.517  14.164 -14.458  0.00  0.00      PROA  
ATOM   2214  OG1 THR P 593      -6.566  16.020 -13.514  0.00  0.00      PROA  
ATOM   2215  HG1 THR P 593      -7.484  16.208 -13.720  0.00  0.00      PROA  
ATOM   2216  CG2 THR P 593      -7.040  14.014 -12.429  0.00  0.00      PROA  
ATOM   2217 HG21 THR P 593      -8.110  14.295 -12.537  0.00  0.00      PROA  
ATOM   2218 HG22 THR P 593      -6.718  14.451 -11.460  0.00  0.00      PROA  
ATOM   2219 HG23 THR P 593      -6.997  12.904 -12.455  0.00  0.00      PROA  
ATOM   2220    C THR P 593      -4.347  12.999 -12.726  0.00  0.00      PROA  
ATOM   2221    O THR P 593      -4.206  12.641 -11.568  0.00  0.00      PROA  
ATOM   2222    N GLU P 594      -4.072  12.072 -13.690  0.00  0.00      PROA  
ATOM   2223   HN GLU P 594      -4.255  12.262 -14.651  0.00  0.00      PROA  
ATOM   2224   CA GLU P 594      -3.641  10.683 -13.404  0.00  0.00      PROA  
ATOM   2225   HA GLU P 594      -4.364  10.201 -12.764  0.00  0.00      PROA  
ATOM   2226   CB GLU P 594      -3.758   9.724 -14.651  0.00  0.00      PROA  
ATOM   2227  HB1 GLU P 594      -3.795  10.322 -15.586  0.00  0.00      PROA  
ATOM   2228  HB2 GLU P 594      -4.753   9.230 -14.667  0.00  0.00      PROA  
ATOM   2229   CG GLU P 594      -2.612   8.693 -14.853  0.00  0.00      PROA  
ATOM   2230  HG1 GLU P 594      -2.534   7.993 -13.995  0.00  0.00      PROA  
ATOM   2231  HG2 GLU P 594      -1.588   9.093 -15.016  0.00  0.00      PROA  
ATOM   2232   CD GLU P 594      -2.799   7.830 -16.082  0.00  0.00      PROA  
ATOM   2233  OE1 GLU P 594      -3.064   8.378 -17.220  0.00  0.00      PROA  
ATOM   2234  OE2 GLU P 594      -2.709   6.536 -16.054  0.00  0.00      PROA  
ATOM   2235    C GLU P 594      -2.344  10.629 -12.690  0.00  0.00      PROA  
ATOM   2236    O GLU P 594      -2.059   9.842 -11.835  0.00  0.00      PROA  
ATOM   2237    N GLU P 595      -1.386  11.504 -12.958  0.00  0.00      PROA  
ATOM   2238   HN GLU P 595      -1.632  12.166 -13.661  0.00  0.00      PROA  
ATOM   2239   CA GLU P 595      -0.084  11.475 -12.273  0.00  0.00      PROA  
ATOM   2240   HA GLU P 595       0.177  10.498 -11.893  0.00  0.00      PROA  
ATOM   2241   CB GLU P 595       1.015  11.857 -13.310  0.00  0.00      PROA  
ATOM   2242  HB1 GLU P 595       1.921  12.142 -12.734  0.00  0.00      PROA  
ATOM   2243  HB2 GLU P 595       0.667  12.700 -13.945  0.00  0.00      PROA  
ATOM   2244   CG GLU P 595       1.318  10.600 -14.161  0.00  0.00      PROA  
ATOM   2245  HG1 GLU P 595       0.425  10.504 -14.816  0.00  0.00      PROA  
ATOM   2246  HG2 GLU P 595       1.409   9.737 -13.468  0.00  0.00      PROA  
ATOM   2247   CD GLU P 595       2.614  10.676 -14.957  0.00  0.00      PROA  
ATOM   2248  OE1 GLU P 595       3.507   9.817 -14.727  0.00  0.00      PROA  
ATOM   2249  OE2 GLU P 595       2.691  11.499 -15.881  0.00  0.00      PROA  
ATOM   2250    C GLU P 595      -0.211  12.271 -11.016  0.00  0.00      PROA  
ATOM   2251    O GLU P 595       0.570  12.062 -10.108  0.00  0.00      PROA  
ATOM   2252    N ALA P 596      -1.116  13.263 -10.999  0.00  0.00      PROA  
ATOM   2253   HN ALA P 596      -1.659  13.550 -11.785  0.00  0.00      PROA  
ATOM   2254   CA ALA P 596      -1.350  13.945  -9.764  0.00  0.00      PROA  
ATOM   2255   HA ALA P 596      -0.454  14.490  -9.504  0.00  0.00      PROA  
ATOM   2256   CB ALA P 596      -2.381  14.994  -9.784  0.00  0.00      PROA  
ATOM   2257  HB1 ALA P 596      -2.370  15.481  -8.786  0.00  0.00      PROA  
ATOM   2258  HB2 ALA P 596      -3.374  14.702 -10.187  0.00  0.00      PROA  
ATOM   2259  HB3 ALA P 596      -2.040  15.665 -10.601  0.00  0.00      PROA  
ATOM   2260    C ALA P 596      -1.754  12.985  -8.641  0.00  0.00      PROA  
ATOM   2261    O ALA P 596      -1.168  13.010  -7.533  0.00  0.00      PROA  
ATOM   2262    N PHE P 597      -2.863  12.176  -8.891  0.00  0.00      PROA  
ATOM   2263   HN PHE P 597      -3.428  12.197  -9.713  0.00  0.00      PROA  
ATOM   2264   CA PHE P 597      -3.427  11.262  -7.943  0.00  0.00      PROA  
ATOM   2265   HA PHE P 597      -3.718  11.757  -7.028  0.00  0.00      PROA  
ATOM   2266   CB PHE P 597      -4.533  10.336  -8.628  0.00  0.00      PROA  
ATOM   2267  HB1 PHE P 597      -4.705   9.484  -7.937  0.00  0.00      PROA  
ATOM   2268  HB2 PHE P 597      -4.427   9.865  -9.628  0.00  0.00      PROA  
ATOM   2269   CG PHE P 597      -5.865  11.134  -8.657  0.00  0.00      PROA  
ATOM   2270  CD1 PHE P 597      -6.459  11.234  -9.896  0.00  0.00      PROA  
ATOM   2271  HD1 PHE P 597      -5.871  10.899 -10.737  0.00  0.00      PROA  
ATOM   2272  CE1 PHE P 597      -7.714  11.818 -10.090  0.00  0.00      PROA  
ATOM   2273  HE1 PHE P 597      -8.192  11.828 -11.059  0.00  0.00      PROA  
ATOM   2274   CZ PHE P 597      -8.444  12.275  -8.940  0.00  0.00      PROA  
ATOM   2275   HZ PHE P 597      -9.487  12.537  -9.047  0.00  0.00      PROA  
ATOM   2276  CD2 PHE P 597      -6.568  11.668  -7.585  0.00  0.00      PROA  
ATOM   2277  HD2 PHE P 597      -6.117  11.665  -6.603  0.00  0.00      PROA  
ATOM   2278  CE2 PHE P 597      -7.821  12.282  -7.653  0.00  0.00      PROA  
ATOM   2279  HE2 PHE P 597      -8.354  12.444  -6.728  0.00  0.00      PROA  
ATOM   2280    C PHE P 597      -2.347  10.251  -7.498  0.00  0.00      PROA  
ATOM   2281    O PHE P 597      -2.233  10.007  -6.292  0.00  0.00      PROA  
ATOM   2282    N ALA P 598      -1.523   9.795  -8.438  0.00  0.00      PROA  
ATOM   2283   HN ALA P 598      -1.528  10.058  -9.400  0.00  0.00      PROA  
ATOM   2284   CA ALA P 598      -0.585   8.750  -8.216  0.00  0.00      PROA  
ATOM   2285   HA ALA P 598      -1.008   8.006  -7.557  0.00  0.00      PROA  
ATOM   2286   CB ALA P 598      -0.052   8.159  -9.494  0.00  0.00      PROA  
ATOM   2287  HB1 ALA P 598       0.464   7.218  -9.207  0.00  0.00      PROA  
ATOM   2288  HB2 ALA P 598       0.664   8.839 -10.003  0.00  0.00      PROA  
ATOM   2289  HB3 ALA P 598      -0.887   7.919 -10.188  0.00  0.00      PROA  
ATOM   2290    C ALA P 598       0.617   9.299  -7.401  0.00  0.00      PROA  
ATOM   2291    O ALA P 598       1.162   8.659  -6.500  0.00  0.00      PROA  
ATOM   2292    N SER P 599       1.051  10.472  -7.696  0.00  0.00      PROA  
ATOM   2293   HN SER P 599       0.581  10.879  -8.476  0.00  0.00      PROA  
ATOM   2294   CA SER P 599       2.073  11.220  -6.957  0.00  0.00      PROA  
ATOM   2295   HA SER P 599       3.017  10.716  -7.100  0.00  0.00      PROA  
ATOM   2296   CB SER P 599       2.242  12.637  -7.507  0.00  0.00      PROA  
ATOM   2297  HB1 SER P 599       2.938  13.246  -6.890  0.00  0.00      PROA  
ATOM   2298  HB2 SER P 599       1.303  13.228  -7.537  0.00  0.00      PROA  
ATOM   2299   OG SER P 599       2.717  12.596  -8.836  0.00  0.00      PROA  
ATOM   2300  HG1 SER P 599       1.997  12.389  -9.437  0.00  0.00      PROA  
ATOM   2301    C SER P 599       1.804  11.424  -5.474  0.00  0.00      PROA  
ATOM   2302    O SER P 599       2.625  11.192  -4.563  0.00  0.00      PROA  
ATOM   2303    N LEU P 600       0.600  11.883  -5.266  0.00  0.00      PROA  
ATOM   2304   HN LEU P 600      -0.022  12.084  -6.020  0.00  0.00      PROA  
ATOM   2305   CA LEU P 600       0.004  12.108  -3.920  0.00  0.00      PROA  
ATOM   2306   HA LEU P 600       0.698  12.735  -3.379  0.00  0.00      PROA  
ATOM   2307   CB LEU P 600      -1.349  12.909  -4.059  0.00  0.00      PROA  
ATOM   2308  HB1 LEU P 600      -2.017  12.444  -4.815  0.00  0.00      PROA  
ATOM   2309  HB2 LEU P 600      -1.108  13.936  -4.407  0.00  0.00      PROA  
ATOM   2310   CG LEU P 600      -2.116  13.199  -2.762  0.00  0.00      PROA  
ATOM   2311   HG LEU P 600      -2.372  12.248  -2.248  0.00  0.00      PROA  
ATOM   2312  CD1 LEU P 600      -1.302  14.104  -1.794  0.00  0.00      PROA  
ATOM   2313 HD11 LEU P 600      -0.384  13.572  -1.464  0.00  0.00      PROA  
ATOM   2314 HD12 LEU P 600      -1.739  14.334  -0.799  0.00  0.00      PROA  
ATOM   2315 HD13 LEU P 600      -1.046  15.023  -2.364  0.00  0.00      PROA  
ATOM   2316  CD2 LEU P 600      -3.363  13.903  -3.137  0.00  0.00      PROA  
ATOM   2317 HD21 LEU P 600      -3.906  14.286  -2.247  0.00  0.00      PROA  
ATOM   2318 HD22 LEU P 600      -4.050  13.245  -3.711  0.00  0.00      PROA  
ATOM   2319 HD23 LEU P 600      -3.192  14.819  -3.742  0.00  0.00      PROA  
ATOM   2320    C LEU P 600      -0.210  10.832  -3.165  0.00  0.00      PROA  
ATOM   2321    O LEU P 600       0.130  10.794  -2.042  0.00  0.00      PROA  
ATOM   2322    N ILE P 601      -0.754   9.710  -3.731  0.00  0.00      PROA  
ATOM   2323   HN ILE P 601      -1.072   9.652  -4.675  0.00  0.00      PROA  
ATOM   2324   CA ILE P 601      -0.934   8.434  -3.021  0.00  0.00      PROA  
ATOM   2325   HA ILE P 601      -1.443   8.608  -2.084  0.00  0.00      PROA  
ATOM   2326   CB ILE P 601      -2.001   7.614  -3.699  0.00  0.00      PROA  
ATOM   2327   HB ILE P 601      -2.924   8.200  -3.895  0.00  0.00      PROA  
ATOM   2328  CG2 ILE P 601      -1.590   6.902  -4.979  0.00  0.00      PROA  
ATOM   2329 HG21 ILE P 601      -1.161   7.602  -5.727  0.00  0.00      PROA  
ATOM   2330 HG22 ILE P 601      -2.477   6.355  -5.365  0.00  0.00      PROA  
ATOM   2331 HG23 ILE P 601      -0.815   6.152  -4.713  0.00  0.00      PROA  
ATOM   2332  CG1 ILE P 601      -2.431   6.531  -2.825  0.00  0.00      PROA  
ATOM   2333 HG11 ILE P 601      -1.710   5.731  -2.551  0.00  0.00      PROA  
ATOM   2334 HG12 ILE P 601      -3.098   5.922  -3.471  0.00  0.00      PROA  
ATOM   2335   CD ILE P 601      -3.162   6.909  -1.531  0.00  0.00      PROA  
ATOM   2336  HD1 ILE P 601      -3.783   6.144  -1.019  0.00  0.00      PROA  
ATOM   2337  HD2 ILE P 601      -3.811   7.751  -1.856  0.00  0.00      PROA  
ATOM   2338  HD3 ILE P 601      -2.477   7.462  -0.854  0.00  0.00      PROA  
ATOM   2339    C ILE P 601       0.458   7.886  -2.614  0.00  0.00      PROA  
ATOM   2340    O ILE P 601       0.604   7.394  -1.484  0.00  0.00      PROA  
ATOM   2341    N CYS P 602       1.469   8.005  -3.544  0.00  0.00      PROA  
ATOM   2342   HN CYS P 602       1.386   8.290  -4.496  0.00  0.00      PROA  
ATOM   2343   CA CYS P 602       2.771   7.546  -3.145  0.00  0.00      PROA  
ATOM   2344   HA CYS P 602       2.746   6.559  -2.707  0.00  0.00      PROA  
ATOM   2345   CB CYS P 602       3.711   7.407  -4.365  0.00  0.00      PROA  
ATOM   2346  HB1 CYS P 602       4.710   7.004  -4.091  0.00  0.00      PROA  
ATOM   2347  HB2 CYS P 602       3.836   8.401  -4.845  0.00  0.00      PROA  
ATOM   2348   SG CYS P 602       2.949   6.294  -5.610  0.00  0.00      PROA  
ATOM   2349  HG1 CYS P 602       2.125   7.174  -6.160  0.00  0.00      PROA  
ATOM   2350    C CYS P 602       3.389   8.339  -2.012  0.00  0.00      PROA  
ATOM   2351    O CYS P 602       3.930   7.834  -1.052  0.00  0.00      PROA  
ATOM   2352    N ILE P 603       3.341   9.687  -2.059  0.00  0.00      PROA  
ATOM   2353   HN ILE P 603       2.976  10.174  -2.849  0.00  0.00      PROA  
ATOM   2354   CA ILE P 603       3.721  10.538  -0.973  0.00  0.00      PROA  
ATOM   2355   HA ILE P 603       4.773  10.398  -0.775  0.00  0.00      PROA  
ATOM   2356   CB ILE P 603       3.763  12.053  -1.428  0.00  0.00      PROA  
ATOM   2357   HB ILE P 603       2.834  12.252  -2.005  0.00  0.00      PROA  
ATOM   2358  CG2 ILE P 603       3.910  13.098  -0.279  0.00  0.00      PROA  
ATOM   2359 HG21 ILE P 603       4.622  12.795   0.518  0.00  0.00      PROA  
ATOM   2360 HG22 ILE P 603       2.954  13.021   0.283  0.00  0.00      PROA  
ATOM   2361 HG23 ILE P 603       3.947  14.155  -0.619  0.00  0.00      PROA  
ATOM   2362  CG1 ILE P 603       4.989  12.104  -2.395  0.00  0.00      PROA  
ATOM   2363 HG11 ILE P 603       4.826  11.436  -3.268  0.00  0.00      PROA  
ATOM   2364 HG12 ILE P 603       5.940  11.817  -1.898  0.00  0.00      PROA  
ATOM   2365   CD ILE P 603       5.207  13.530  -3.023  0.00  0.00      PROA  
ATOM   2366  HD1 ILE P 603       4.195  13.850  -3.352  0.00  0.00      PROA  
ATOM   2367  HD2 ILE P 603       6.002  13.461  -3.796  0.00  0.00      PROA  
ATOM   2368  HD3 ILE P 603       5.541  14.077  -2.116  0.00  0.00      PROA  
ATOM   2369    C ILE P 603       3.088  10.415   0.396  0.00  0.00      PROA  
ATOM   2370    O ILE P 603       3.793  10.529   1.402  0.00  0.00      PROA  
ATOM   2371    N ILE P 604       1.766  10.203   0.508  0.00  0.00      PROA  
ATOM   2372   HN ILE P 604       1.186  10.304  -0.296  0.00  0.00      PROA  
ATOM   2373   CA ILE P 604       1.061   9.852   1.740  0.00  0.00      PROA  
ATOM   2374   HA ILE P 604       1.299  10.529   2.547  0.00  0.00      PROA  
ATOM   2375   CB ILE P 604      -0.453   9.826   1.598  0.00  0.00      PROA  
ATOM   2376   HB ILE P 604      -0.590   9.088   0.779  0.00  0.00      PROA  
ATOM   2377  CG2 ILE P 604      -1.243   9.165   2.796  0.00  0.00      PROA  
ATOM   2378 HG21 ILE P 604      -2.330   9.265   2.591  0.00  0.00      PROA  
ATOM   2379 HG22 ILE P 604      -1.025   9.766   3.705  0.00  0.00      PROA  
ATOM   2380 HG23 ILE P 604      -0.959   8.101   2.942  0.00  0.00      PROA  
ATOM   2381  CG1 ILE P 604      -0.964  11.163   0.986  0.00  0.00      PROA  
ATOM   2382 HG11 ILE P 604      -1.973  11.192   0.523  0.00  0.00      PROA  
ATOM   2383 HG12 ILE P 604      -0.280  11.504   0.180  0.00  0.00      PROA  
ATOM   2384   CD ILE P 604      -0.964  12.230   2.145  0.00  0.00      PROA  
ATOM   2385  HD1 ILE P 604      -1.558  13.124   1.858  0.00  0.00      PROA  
ATOM   2386  HD2 ILE P 604       0.097  12.532   2.281  0.00  0.00      PROA  
ATOM   2387  HD3 ILE P 604      -1.376  11.874   3.113  0.00  0.00      PROA  
ATOM   2388    C ILE P 604       1.424   8.420   2.252  0.00  0.00      PROA  
ATOM   2389    O ILE P 604       1.494   8.283   3.469  0.00  0.00      PROA  
ATOM   2390    N PHE P 605       1.712   7.417   1.394  0.00  0.00      PROA  
ATOM   2391   HN PHE P 605       1.676   7.502   0.401  0.00  0.00      PROA  
ATOM   2392   CA PHE P 605       2.419   6.224   1.755  0.00  0.00      PROA  
ATOM   2393   HA PHE P 605       1.771   5.772   2.491  0.00  0.00      PROA  
ATOM   2394   CB PHE P 605       2.544   5.206   0.527  0.00  0.00      PROA  
ATOM   2395  HB1 PHE P 605       3.405   5.386  -0.151  0.00  0.00      PROA  
ATOM   2396  HB2 PHE P 605       1.601   5.241  -0.059  0.00  0.00      PROA  
ATOM   2397   CG PHE P 605       2.788   3.780   0.893  0.00  0.00      PROA  
ATOM   2398  CD1 PHE P 605       1.721   2.858   0.922  0.00  0.00      PROA  
ATOM   2399  HD1 PHE P 605       0.688   3.162   0.831  0.00  0.00      PROA  
ATOM   2400  CE1 PHE P 605       1.888   1.513   1.226  0.00  0.00      PROA  
ATOM   2401  HE1 PHE P 605       1.004   0.896   1.295  0.00  0.00      PROA  
ATOM   2402   CZ PHE P 605       3.131   1.079   1.611  0.00  0.00      PROA  
ATOM   2403   HZ PHE P 605       3.284   0.035   1.843  0.00  0.00      PROA  
ATOM   2404  CD2 PHE P 605       4.045   3.292   1.264  0.00  0.00      PROA  
ATOM   2405  HD2 PHE P 605       4.882   3.973   1.201  0.00  0.00      PROA  
ATOM   2406  CE2 PHE P 605       4.220   1.923   1.632  0.00  0.00      PROA  
ATOM   2407  HE2 PHE P 605       5.218   1.566   1.839  0.00  0.00      PROA  
ATOM   2408    C PHE P 605       3.830   6.408   2.403  0.00  0.00      PROA  
ATOM   2409    O PHE P 605       4.158   5.803   3.471  0.00  0.00      PROA  
ATOM   2410    N ILE P 606       4.715   7.221   1.812  0.00  0.00      PROA  
ATOM   2411   HN ILE P 606       4.660   7.598   0.891  0.00  0.00      PROA  
ATOM   2412   CA ILE P 606       6.046   7.433   2.509  0.00  0.00      PROA  
ATOM   2413   HA ILE P 606       6.295   6.437   2.846  0.00  0.00      PROA  
ATOM   2414   CB ILE P 606       7.119   7.918   1.653  0.00  0.00      PROA  
ATOM   2415   HB ILE P 606       8.021   7.919   2.301  0.00  0.00      PROA  
ATOM   2416  CG2 ILE P 606       7.476   6.832   0.548  0.00  0.00      PROA  
ATOM   2417 HG21 ILE P 606       8.386   7.050  -0.051  0.00  0.00      PROA  
ATOM   2418 HG22 ILE P 606       6.644   6.748  -0.184  0.00  0.00      PROA  
ATOM   2419 HG23 ILE P 606       7.616   5.817   0.977  0.00  0.00      PROA  
ATOM   2420  CG1 ILE P 606       6.732   9.311   1.048  0.00  0.00      PROA  
ATOM   2421 HG11 ILE P 606       6.412  10.060   1.805  0.00  0.00      PROA  
ATOM   2422 HG12 ILE P 606       5.864   9.054   0.405  0.00  0.00      PROA  
ATOM   2423   CD ILE P 606       7.879   9.962   0.261  0.00  0.00      PROA  
ATOM   2424  HD1 ILE P 606       7.452  10.855  -0.243  0.00  0.00      PROA  
ATOM   2425  HD2 ILE P 606       8.369   9.382  -0.549  0.00  0.00      PROA  
ATOM   2426  HD3 ILE P 606       8.706  10.310   0.916  0.00  0.00      PROA  
ATOM   2427    C ILE P 606       5.930   8.236   3.783  0.00  0.00      PROA  
ATOM   2428    O ILE P 606       6.694   8.097   4.820  0.00  0.00      PROA  
ATOM   2429    N TYR P 607       4.863   9.090   3.806  0.00  0.00      PROA  
ATOM   2430   HN TYR P 607       4.288   9.147   2.993  0.00  0.00      PROA  
ATOM   2431   CA TYR P 607       4.619   9.760   5.116  0.00  0.00      PROA  
ATOM   2432   HA TYR P 607       5.495  10.271   5.487  0.00  0.00      PROA  
ATOM   2433   CB TYR P 607       3.434  10.883   4.940  0.00  0.00      PROA  
ATOM   2434  HB1 TYR P 607       2.596  10.443   4.358  0.00  0.00      PROA  
ATOM   2435  HB2 TYR P 607       3.965  11.647   4.333  0.00  0.00      PROA  
ATOM   2436   CG TYR P 607       2.744  11.512   6.207  0.00  0.00      PROA  
ATOM   2437  CD1 TYR P 607       3.565  11.952   7.247  0.00  0.00      PROA  
ATOM   2438  HD1 TYR P 607       4.615  11.702   7.282  0.00  0.00      PROA  
ATOM   2439  CE1 TYR P 607       3.098  12.790   8.219  0.00  0.00      PROA  
ATOM   2440  HE1 TYR P 607       3.702  12.973   9.096  0.00  0.00      PROA  
ATOM   2441   CZ TYR P 607       1.853  13.345   8.156  0.00  0.00      PROA  
ATOM   2442   OH TYR P 607       1.470  14.306   9.043  0.00  0.00      PROA  
ATOM   2443   HH TYR P 607       2.161  14.634   9.622  0.00  0.00      PROA  
ATOM   2444  CD2 TYR P 607       1.463  12.167   6.082  0.00  0.00      PROA  
ATOM   2445  HD2 TYR P 607       0.788  11.836   5.307  0.00  0.00      PROA  
ATOM   2446  CE2 TYR P 607       1.064  13.120   7.031  0.00  0.00      PROA  
ATOM   2447  HE2 TYR P 607       0.171  13.715   6.906  0.00  0.00      PROA  
ATOM   2448    C TYR P 607       4.175   8.888   6.319  0.00  0.00      PROA  
ATOM   2449    O TYR P 607       4.630   9.020   7.445  0.00  0.00      PROA  
ATOM   2450    N GLU P 608       3.446   7.803   6.014  0.00  0.00      PROA  
ATOM   2451   HN GLU P 608       3.267   7.673   5.042  0.00  0.00      PROA  
ATOM   2452   CA GLU P 608       3.026   6.771   6.934  0.00  0.00      PROA  
ATOM   2453   HA GLU P 608       2.535   7.289   7.745  0.00  0.00      PROA  
ATOM   2454   CB GLU P 608       1.963   5.926   6.182  0.00  0.00      PROA  
ATOM   2455  HB1 GLU P 608       2.316   5.831   5.132  0.00  0.00      PROA  
ATOM   2456  HB2 GLU P 608       1.192   6.724   6.147  0.00  0.00      PROA  
ATOM   2457   CG GLU P 608       1.538   4.567   6.842  0.00  0.00      PROA  
ATOM   2458  HG1 GLU P 608       1.275   4.740   7.907  0.00  0.00      PROA  
ATOM   2459  HG2 GLU P 608       2.308   3.766   6.864  0.00  0.00      PROA  
ATOM   2460   CD GLU P 608       0.288   4.027   6.230  0.00  0.00      PROA  
ATOM   2461  OE1 GLU P 608       0.262   3.776   4.971  0.00  0.00      PROA  
ATOM   2462  OE2 GLU P 608      -0.760   3.881   6.961  0.00  0.00      PROA  
ATOM   2463    C GLU P 608       4.155   5.917   7.541  0.00  0.00      PROA  
ATOM   2464    O GLU P 608       4.093   5.604   8.724  0.00  0.00      PROA  
ATOM   2465    N ALA P 609       5.152   5.554   6.734  0.00  0.00      PROA  
ATOM   2466   HN ALA P 609       5.272   5.970   5.836  0.00  0.00      PROA  
ATOM   2467   CA ALA P 609       6.322   4.905   7.255  0.00  0.00      PROA  
ATOM   2468   HA ALA P 609       5.908   4.044   7.759  0.00  0.00      PROA  
ATOM   2469   CB ALA P 609       7.278   4.491   6.085  0.00  0.00      PROA  
ATOM   2470  HB1 ALA P 609       8.002   3.715   6.412  0.00  0.00      PROA  
ATOM   2471  HB2 ALA P 609       7.728   5.345   5.536  0.00  0.00      PROA  
ATOM   2472  HB3 ALA P 609       6.750   3.929   5.285  0.00  0.00      PROA  
ATOM   2473    C ALA P 609       7.132   5.776   8.238  0.00  0.00      PROA  
ATOM   2474    O ALA P 609       7.504   5.291   9.310  0.00  0.00      PROA  
ATOM   2475    N ILE P 610       7.335   7.118   7.908  0.00  0.00      PROA  
ATOM   2476   HN ILE P 610       6.920   7.348   7.031  0.00  0.00      PROA  
ATOM   2477   CA ILE P 610       7.926   8.156   8.769  0.00  0.00      PROA  
ATOM   2478   HA ILE P 610       8.814   7.641   9.106  0.00  0.00      PROA  
ATOM   2479   CB ILE P 610       8.434   9.381   7.964  0.00  0.00      PROA  
ATOM   2480   HB ILE P 610       7.566   9.693   7.344  0.00  0.00      PROA  
ATOM   2481  CG2 ILE P 610       8.843  10.594   8.806  0.00  0.00      PROA  
ATOM   2482 HG21 ILE P 610       9.537  10.158   9.556  0.00  0.00      PROA  
ATOM   2483 HG22 ILE P 610       8.039  11.101   9.381  0.00  0.00      PROA  
ATOM   2484 HG23 ILE P 610       9.431  11.281   8.160  0.00  0.00      PROA  
ATOM   2485  CG1 ILE P 610       9.586   8.980   6.994  0.00  0.00      PROA  
ATOM   2486 HG11 ILE P 610       9.452   7.928   6.663  0.00  0.00      PROA  
ATOM   2487 HG12 ILE P 610      10.557   8.997   7.534  0.00  0.00      PROA  
ATOM   2488   CD ILE P 610       9.663   9.860   5.693  0.00  0.00      PROA  
ATOM   2489  HD1 ILE P 610       9.912  10.939   5.786  0.00  0.00      PROA  
ATOM   2490  HD2 ILE P 610       8.658   9.696   5.250  0.00  0.00      PROA  
ATOM   2491  HD3 ILE P 610      10.432   9.378   5.054  0.00  0.00      PROA  
ATOM   2492    C ILE P 610       7.194   8.578   9.996  0.00  0.00      PROA  
ATOM   2493    O ILE P 610       7.693   8.694  11.116  0.00  0.00      PROA  
ATOM   2494    N GLU P 611       5.871   8.814   9.861  0.00  0.00      PROA  
ATOM   2495   HN GLU P 611       5.479   8.694   8.952  0.00  0.00      PROA  
ATOM   2496   CA GLU P 611       4.924   8.947  10.959  0.00  0.00      PROA  
ATOM   2497   HA GLU P 611       5.313   9.759  11.554  0.00  0.00      PROA  
ATOM   2498   CB GLU P 611       3.512   9.359  10.377  0.00  0.00      PROA  
ATOM   2499  HB1 GLU P 611       3.232   8.757   9.486  0.00  0.00      PROA  
ATOM   2500  HB2 GLU P 611       3.768  10.421  10.177  0.00  0.00      PROA  
ATOM   2501   CG GLU P 611       2.414   9.165  11.461  0.00  0.00      PROA  
ATOM   2502  HG1 GLU P 611       2.800   9.422  12.470  0.00  0.00      PROA  
ATOM   2503  HG2 GLU P 611       1.994   8.137  11.463  0.00  0.00      PROA  
ATOM   2504   CD GLU P 611       1.217  10.036  11.044  0.00  0.00      PROA  
ATOM   2505  OE1 GLU P 611       1.236  11.241  11.473  0.00  0.00      PROA  
ATOM   2506  OE2 GLU P 611       0.277   9.496  10.407  0.00  0.00      PROA  
ATOM   2507    C GLU P 611       4.860   7.768  11.838  0.00  0.00      PROA  
ATOM   2508    O GLU P 611       4.631   7.962  13.039  0.00  0.00      PROA  
ATOM   2509    N LYS P 612       4.990   6.482  11.343  0.00  0.00      PROA  
ATOM   2510   HN LYS P 612       4.918   6.291  10.367  0.00  0.00      PROA  
ATOM   2511   CA LYS P 612       5.137   5.309  12.219  0.00  0.00      PROA  
ATOM   2512   HA LYS P 612       4.308   5.483  12.888  0.00  0.00      PROA  
ATOM   2513   CB LYS P 612       4.962   3.959  11.465  0.00  0.00      PROA  
ATOM   2514  HB1 LYS P 612       5.457   3.147  12.039  0.00  0.00      PROA  
ATOM   2515  HB2 LYS P 612       5.423   4.018  10.455  0.00  0.00      PROA  
ATOM   2516   CG LYS P 612       3.522   3.529  11.165  0.00  0.00      PROA  
ATOM   2517  HG1 LYS P 612       3.127   4.312  10.482  0.00  0.00      PROA  
ATOM   2518  HG2 LYS P 612       3.010   3.648  12.143  0.00  0.00      PROA  
ATOM   2519   CD LYS P 612       3.383   2.050  10.774  0.00  0.00      PROA  
ATOM   2520  HD1 LYS P 612       4.118   1.342  11.214  0.00  0.00      PROA  
ATOM   2521  HD2 LYS P 612       3.566   2.131   9.681  0.00  0.00      PROA  
ATOM   2522   CE LYS P 612       1.959   1.542  11.019  0.00  0.00      PROA  
ATOM   2523  HE1 LYS P 612       1.390   2.013  10.189  0.00  0.00      PROA  
ATOM   2524  HE2 LYS P 612       1.656   1.840  12.045  0.00  0.00      PROA  
ATOM   2525   NZ LYS P 612       1.825   0.112  10.916  0.00  0.00      PROA  
ATOM   2526  HZ1 LYS P 612       2.560  -0.471  11.364  0.00  0.00      PROA  
ATOM   2527  HZ2 LYS P 612       1.766  -0.169   9.917  0.00  0.00      PROA  
ATOM   2528  HZ3 LYS P 612       0.864  -0.155  11.212  0.00  0.00      PROA  
ATOM   2529    C LYS P 612       6.442   5.277  12.967  0.00  0.00      PROA  
ATOM   2530    O LYS P 612       6.543   4.945  14.128  0.00  0.00      PROA  
ATOM   2531    N LEU P 613       7.553   5.722  12.322  0.00  0.00      PROA  
ATOM   2532   HN LEU P 613       7.409   6.063  11.397  0.00  0.00      PROA  
ATOM   2533   CA LEU P 613       8.786   5.925  13.059  0.00  0.00      PROA  
ATOM   2534   HA LEU P 613       9.031   5.017  13.589  0.00  0.00      PROA  
ATOM   2535   CB LEU P 613       9.974   6.095  12.117  0.00  0.00      PROA  
ATOM   2536  HB1 LEU P 613       9.830   6.994  11.481  0.00  0.00      PROA  
ATOM   2537  HB2 LEU P 613      10.022   5.218  11.436  0.00  0.00      PROA  
ATOM   2538   CG LEU P 613      11.304   6.374  12.820  0.00  0.00      PROA  
ATOM   2539   HG LEU P 613      11.271   7.313  13.413  0.00  0.00      PROA  
ATOM   2540  CD1 LEU P 613      11.785   5.203  13.642  0.00  0.00      PROA  
ATOM   2541 HD11 LEU P 613      11.542   5.238  14.726  0.00  0.00      PROA  
ATOM   2542 HD12 LEU P 613      12.895   5.197  13.596  0.00  0.00      PROA  
ATOM   2543 HD13 LEU P 613      11.349   4.249  13.278  0.00  0.00      PROA  
ATOM   2544  CD2 LEU P 613      12.443   6.734  11.777  0.00  0.00      PROA  
ATOM   2545 HD21 LEU P 613      12.727   5.826  11.203  0.00  0.00      PROA  
ATOM   2546 HD22 LEU P 613      13.339   7.186  12.254  0.00  0.00      PROA  
ATOM   2547 HD23 LEU P 613      12.064   7.578  11.162  0.00  0.00      PROA  
ATOM   2548    C LEU P 613       8.658   7.129  14.125  0.00  0.00      PROA  
ATOM   2549    O LEU P 613       9.125   6.941  15.258  0.00  0.00      PROA  
ATOM   2550    N ILE P 614       8.042   8.289  13.821  0.00  0.00      PROA  
ATOM   2551   HN ILE P 614       7.823   8.629  12.909  0.00  0.00      PROA  
ATOM   2552   CA ILE P 614       7.675   9.201  14.910  0.00  0.00      PROA  
ATOM   2553   HA ILE P 614       8.548   9.628  15.383  0.00  0.00      PROA  
ATOM   2554   CB ILE P 614       6.929  10.372  14.202  0.00  0.00      PROA  
ATOM   2555   HB ILE P 614       6.117   9.983  13.552  0.00  0.00      PROA  
ATOM   2556  CG2 ILE P 614       6.367  11.368  15.229  0.00  0.00      PROA  
ATOM   2557 HG21 ILE P 614       5.844  12.286  14.885  0.00  0.00      PROA  
ATOM   2558 HG22 ILE P 614       7.240  11.663  15.849  0.00  0.00      PROA  
ATOM   2559 HG23 ILE P 614       5.593  10.933  15.896  0.00  0.00      PROA  
ATOM   2560  CG1 ILE P 614       7.969  11.092  13.248  0.00  0.00      PROA  
ATOM   2561 HG11 ILE P 614       8.514  10.395  12.576  0.00  0.00      PROA  
ATOM   2562 HG12 ILE P 614       8.777  11.507  13.888  0.00  0.00      PROA  
ATOM   2563   CD ILE P 614       7.286  12.253  12.424  0.00  0.00      PROA  
ATOM   2564  HD1 ILE P 614       6.377  11.829  11.946  0.00  0.00      PROA  
ATOM   2565  HD2 ILE P 614       8.011  12.619  11.666  0.00  0.00      PROA  
ATOM   2566  HD3 ILE P 614       7.014  13.095  13.096  0.00  0.00      PROA  
ATOM   2567    C ILE P 614       6.789   8.533  15.977  0.00  0.00      PROA  
ATOM   2568    O ILE P 614       7.098   8.796  17.083  0.00  0.00      PROA  
ATOM   2569    N HSD P 615       5.766   7.683  15.702  0.00  0.00      PROA  
ATOM   2570   HN HSD P 615       5.626   7.564  14.722  0.00  0.00      PROA  
ATOM   2571   CA HSD P 615       5.073   6.915  16.673  0.00  0.00      PROA  
ATOM   2572   HA HSD P 615       4.766   7.641  17.412  0.00  0.00      PROA  
ATOM   2573   CB HSD P 615       3.851   6.194  16.071  0.00  0.00      PROA  
ATOM   2574  HB1 HSD P 615       3.485   5.506  16.864  0.00  0.00      PROA  
ATOM   2575  HB2 HSD P 615       4.222   5.580  15.223  0.00  0.00      PROA  
ATOM   2576  ND1 HSD P 615       2.237   8.135  16.382  0.00  0.00      PROA  
ATOM   2577  HD1 HSD P 615       2.589   8.599  17.195  0.00  0.00      PROA  
ATOM   2578   CG HSD P 615       2.701   7.119  15.653  0.00  0.00      PROA  
ATOM   2579  CE1 HSD P 615       1.098   8.565  15.736  0.00  0.00      PROA  
ATOM   2580  HE1 HSD P 615       0.472   9.347  16.166  0.00  0.00      PROA  
ATOM   2581  NE2 HSD P 615       0.799   7.819  14.679  0.00  0.00      PROA  
ATOM   2582  CD2 HSD P 615       1.793   6.849  14.633  0.00  0.00      PROA  
ATOM   2583  HD2 HSD P 615       1.648   6.055  13.911  0.00  0.00      PROA  
ATOM   2584    C HSD P 615       5.907   5.867  17.408  0.00  0.00      PROA  
ATOM   2585    O HSD P 615       5.600   5.619  18.554  0.00  0.00      PROA  
ATOM   2586    N LEU P 616       6.957   5.286  16.868  0.00  0.00      PROA  
ATOM   2587   HN LEU P 616       7.114   5.466  15.900  0.00  0.00      PROA  
ATOM   2588   CA LEU P 616       7.871   4.339  17.511  0.00  0.00      PROA  
ATOM   2589   HA LEU P 616       7.286   3.649  18.100  0.00  0.00      PROA  
ATOM   2590   CB LEU P 616       8.860   3.624  16.557  0.00  0.00      PROA  
ATOM   2591  HB1 LEU P 616       9.216   4.339  15.784  0.00  0.00      PROA  
ATOM   2592  HB2 LEU P 616       8.217   2.846  16.092  0.00  0.00      PROA  
ATOM   2593   CG LEU P 616      10.097   2.774  17.140  0.00  0.00      PROA  
ATOM   2594   HG LEU P 616      10.589   3.401  17.914  0.00  0.00      PROA  
ATOM   2595  CD1 LEU P 616       9.545   1.529  17.836  0.00  0.00      PROA  
ATOM   2596 HD11 LEU P 616       9.075   0.925  17.031  0.00  0.00      PROA  
ATOM   2597 HD12 LEU P 616       8.790   1.766  18.615  0.00  0.00      PROA  
ATOM   2598 HD13 LEU P 616      10.411   1.005  18.296  0.00  0.00      PROA  
ATOM   2599  CD2 LEU P 616      11.176   2.323  16.003  0.00  0.00      PROA  
ATOM   2600 HD21 LEU P 616      10.750   1.773  15.136  0.00  0.00      PROA  
ATOM   2601 HD22 LEU P 616      11.896   1.562  16.372  0.00  0.00      PROA  
ATOM   2602 HD23 LEU P 616      11.685   3.265  15.707  0.00  0.00      PROA  
ATOM   2603    C LEU P 616       8.594   5.103  18.609  0.00  0.00      PROA  
ATOM   2604    O LEU P 616       8.603   4.723  19.816  0.00  0.00      PROA  
ATOM   2605    N ALA P 617       9.107   6.305  18.220  0.00  0.00      PROA  
ATOM   2606   HN ALA P 617       9.040   6.597  17.269  0.00  0.00      PROA  
ATOM   2607   CA ALA P 617       9.820   7.258  19.020  0.00  0.00      PROA  
ATOM   2608   HA ALA P 617      10.672   6.756  19.453  0.00  0.00      PROA  
ATOM   2609   CB ALA P 617      10.343   8.408  18.115  0.00  0.00      PROA  
ATOM   2610  HB1 ALA P 617       9.517   8.613  17.401  0.00  0.00      PROA  
ATOM   2611  HB2 ALA P 617      11.223   8.086  17.518  0.00  0.00      PROA  
ATOM   2612  HB3 ALA P 617      10.678   9.337  18.624  0.00  0.00      PROA  
ATOM   2613    C ALA P 617       8.941   7.914  20.125  0.00  0.00      PROA  
ATOM   2614    O ALA P 617       9.457   8.077  21.256  0.00  0.00      PROA  
ATOM   2615    N GLU P 618       7.618   8.140  19.845  0.00  0.00      PROA  
ATOM   2616   HN GLU P 618       7.336   8.057  18.892  0.00  0.00      PROA  
ATOM   2617   CA GLU P 618       6.556   8.425  20.779  0.00  0.00      PROA  
ATOM   2618   HA GLU P 618       6.797   9.334  21.309  0.00  0.00      PROA  
ATOM   2619   CB GLU P 618       5.113   8.683  20.184  0.00  0.00      PROA  
ATOM   2620  HB1 GLU P 618       4.487   8.867  21.084  0.00  0.00      PROA  
ATOM   2621  HB2 GLU P 618       4.736   7.753  19.708  0.00  0.00      PROA  
ATOM   2622   CG GLU P 618       4.998   9.956  19.365  0.00  0.00      PROA  
ATOM   2623  HG1 GLU P 618       5.675   9.812  18.495  0.00  0.00      PROA  
ATOM   2624  HG2 GLU P 618       5.299  10.843  19.963  0.00  0.00      PROA  
ATOM   2625   CD GLU P 618       3.573  10.136  18.743  0.00  0.00      PROA  
ATOM   2626  OE1 GLU P 618       3.485  10.725  17.572  0.00  0.00      PROA  
ATOM   2627  OE2 GLU P 618       2.598   9.760  19.447  0.00  0.00      PROA  
ATOM   2628    C GLU P 618       6.401   7.390  21.912  0.00  0.00      PROA  
ATOM   2629    O GLU P 618       6.248   7.856  23.037  0.00  0.00      PROA  
ATOM   2630    N THR P 619       6.362   6.091  21.621  0.00  0.00      PROA  
ATOM   2631   HN THR P 619       6.565   5.756  20.704  0.00  0.00      PROA  
ATOM   2632   CA THR P 619       6.186   5.107  22.660  0.00  0.00      PROA  
ATOM   2633   HA THR P 619       5.259   5.352  23.157  0.00  0.00      PROA  
ATOM   2634   CB THR P 619       5.838   3.822  21.957  0.00  0.00      PROA  
ATOM   2635   HB THR P 619       6.373   3.691  20.992  0.00  0.00      PROA  
ATOM   2636  OG1 THR P 619       4.422   3.614  21.748  0.00  0.00      PROA  
ATOM   2637  HG1 THR P 619       3.988   4.450  21.559  0.00  0.00      PROA  
ATOM   2638  CG2 THR P 619       6.102   2.581  22.908  0.00  0.00      PROA  
ATOM   2639 HG21 THR P 619       5.753   1.633  22.446  0.00  0.00      PROA  
ATOM   2640 HG22 THR P 619       5.666   2.830  23.899  0.00  0.00      PROA  
ATOM   2641 HG23 THR P 619       7.205   2.501  23.017  0.00  0.00      PROA  
ATOM   2642    C THR P 619       7.394   5.043  23.685  0.00  0.00      PROA  
ATOM   2643    O THR P 619       7.311   4.977  24.876  0.00  0.00      PROA  
ATOM   2644    N TYR P 620       8.585   5.169  23.049  0.00  0.00      PROA  
ATOM   2645   HN TYR P 620       8.649   5.291  22.062  0.00  0.00      PROA  
ATOM   2646   CA TYR P 620       9.742   5.280  23.779  0.00  0.00      PROA  
ATOM   2647   HA TYR P 620       9.778   4.448  24.467  0.00  0.00      PROA  
ATOM   2648   CB TYR P 620      11.002   5.352  22.886  0.00  0.00      PROA  
ATOM   2649  HB1 TYR P 620      11.735   6.165  23.076  0.00  0.00      PROA  
ATOM   2650  HB2 TYR P 620      10.640   5.661  21.882  0.00  0.00      PROA  
ATOM   2651   CG TYR P 620      11.727   4.007  22.672  0.00  0.00      PROA  
ATOM   2652  CD1 TYR P 620      11.143   2.951  21.883  0.00  0.00      PROA  
ATOM   2653  HD1 TYR P 620      10.158   3.130  21.477  0.00  0.00      PROA  
ATOM   2654  CE1 TYR P 620      11.770   1.739  21.884  0.00  0.00      PROA  
ATOM   2655  HE1 TYR P 620      11.293   0.879  21.436  0.00  0.00      PROA  
ATOM   2656   CZ TYR P 620      13.008   1.564  22.509  0.00  0.00      PROA  
ATOM   2657   OH TYR P 620      13.480   0.291  22.413  0.00  0.00      PROA  
ATOM   2658   HH TYR P 620      14.029   0.135  23.184  0.00  0.00      PROA  
ATOM   2659  CD2 TYR P 620      12.926   3.750  23.331  0.00  0.00      PROA  
ATOM   2660  HD2 TYR P 620      13.369   4.520  23.945  0.00  0.00      PROA  
ATOM   2661  CE2 TYR P 620      13.595   2.553  23.269  0.00  0.00      PROA  
ATOM   2662  HE2 TYR P 620      14.587   2.488  23.691  0.00  0.00      PROA  
ATOM   2663    C TYR P 620       9.886   6.463  24.777  0.00  0.00      PROA  
ATOM   2664    O TYR P 620       9.707   7.539  24.189  0.00  0.00      PROA  
ATOM   2665    N PRO P 621      10.164   6.443  26.063  0.00  0.00      PROA  
ATOM   2666   CD PRO P 621      10.800   5.288  26.715  0.00  0.00      PROA  
ATOM   2667  HD1 PRO P 621      11.744   5.070  26.172  0.00  0.00      PROA  
ATOM   2668  HD2 PRO P 621      10.078   4.451  26.594  0.00  0.00      PROA  
ATOM   2669   CA PRO P 621       9.848   7.536  26.989  0.00  0.00      PROA  
ATOM   2670   HA PRO P 621       8.912   8.028  26.769  0.00  0.00      PROA  
ATOM   2671   CB PRO P 621       9.829   6.779  28.406  0.00  0.00      PROA  
ATOM   2672  HB1 PRO P 621       8.812   6.393  28.631  0.00  0.00      PROA  
ATOM   2673  HB2 PRO P 621      10.178   7.470  29.202  0.00  0.00      PROA  
ATOM   2674   CG PRO P 621      10.855   5.622  28.245  0.00  0.00      PROA  
ATOM   2675  HG1 PRO P 621      11.836   6.124  28.385  0.00  0.00      PROA  
ATOM   2676  HG2 PRO P 621      10.565   4.879  29.017  0.00  0.00      PROA  
ATOM   2677    C PRO P 621      11.019   8.600  27.070  0.00  0.00      PROA  
ATOM   2678    O PRO P 621      11.379   9.175  28.083  0.00  0.00      PROA  
ATOM   2679    N ILE P 622      11.448   9.119  25.962  0.00  0.00      PROA  
ATOM   2680   HN ILE P 622      10.891   8.756  25.219  0.00  0.00      PROA  
ATOM   2681   CA ILE P 622      12.578   9.994  25.763  0.00  0.00      PROA  
ATOM   2682   HA ILE P 622      13.511   9.481  25.945  0.00  0.00      PROA  
ATOM   2683   CB ILE P 622      12.565  10.356  24.296  0.00  0.00      PROA  
ATOM   2684   HB ILE P 622      11.557  10.765  24.069  0.00  0.00      PROA  
ATOM   2685  CG2 ILE P 622      13.635  11.484  24.086  0.00  0.00      PROA  
ATOM   2686 HG21 ILE P 622      13.451  12.394  24.695  0.00  0.00      PROA  
ATOM   2687 HG22 ILE P 622      13.638  11.825  23.028  0.00  0.00      PROA  
ATOM   2688 HG23 ILE P 622      14.548  11.037  24.533  0.00  0.00      PROA  
ATOM   2689  CG1 ILE P 622      12.760   9.140  23.319  0.00  0.00      PROA  
ATOM   2690 HG11 ILE P 622      12.892   9.589  22.311  0.00  0.00      PROA  
ATOM   2691 HG12 ILE P 622      11.822   8.544  23.302  0.00  0.00      PROA  
ATOM   2692   CD ILE P 622      14.015   8.302  23.561  0.00  0.00      PROA  
ATOM   2693  HD1 ILE P 622      14.213   7.847  24.555  0.00  0.00      PROA  
ATOM   2694  HD2 ILE P 622      14.927   8.909  23.373  0.00  0.00      PROA  
ATOM   2695  HD3 ILE P 622      14.048   7.577  22.721  0.00  0.00      PROA  
ATOM   2696    C ILE P 622      12.454  11.220  26.627  0.00  0.00      PROA  
ATOM   2697    O ILE P 622      13.391  11.753  27.240  0.00  0.00      PROA  
ATOM   2698    N HSD P 623      11.206  11.835  26.618  0.00  0.00      PROA  
ATOM   2699   HN HSD P 623      10.403  11.505  26.127  0.00  0.00      PROA  
ATOM   2700   CA HSD P 623      11.034  13.167  27.201  0.00  0.00      PROA  
ATOM   2701   HA HSD P 623      11.976  13.694  27.156  0.00  0.00      PROA  
ATOM   2702   CB HSD P 623      10.028  14.078  26.476  0.00  0.00      PROA  
ATOM   2703  HB1 HSD P 623       9.947  15.073  26.962  0.00  0.00      PROA  
ATOM   2704  HB2 HSD P 623       8.990  13.683  26.462  0.00  0.00      PROA  
ATOM   2705  ND1 HSD P 623      11.694  14.721  24.657  0.00  0.00      PROA  
ATOM   2706  HD1 HSD P 623      12.302  15.236  25.261  0.00  0.00      PROA  
ATOM   2707   CG HSD P 623      10.485  14.178  25.062  0.00  0.00      PROA  
ATOM   2708  CE1 HSD P 623      11.686  14.559  23.330  0.00  0.00      PROA  
ATOM   2709  HE1 HSD P 623      12.574  14.886  22.788  0.00  0.00      PROA  
ATOM   2710  NE2 HSD P 623      10.629  13.975  22.787  0.00  0.00      PROA  
ATOM   2711  CD2 HSD P 623       9.857  13.701  23.957  0.00  0.00      PROA  
ATOM   2712  HD2 HSD P 623       8.943  13.131  23.843  0.00  0.00      PROA  
ATOM   2713    C HSD P 623      10.450  13.148  28.637  0.00  0.00      PROA  
ATOM   2714    O HSD P 623      10.235  14.134  29.335  0.00  0.00      PROA  
ATOM   2715    N MET P 624      10.098  11.973  29.192  0.00  0.00      PROA  
ATOM   2716   HN MET P 624      10.425  11.198  28.657  0.00  0.00      PROA  
ATOM   2717   CA MET P 624       9.609  11.790  30.532  0.00  0.00      PROA  
ATOM   2718   HA MET P 624       8.839  12.544  30.606  0.00  0.00      PROA  
ATOM   2719   CB MET P 624       9.058  10.325  30.912  0.00  0.00      PROA  
ATOM   2720  HB1 MET P 624       8.778  10.130  31.970  0.00  0.00      PROA  
ATOM   2721  HB2 MET P 624       9.881   9.670  30.555  0.00  0.00      PROA  
ATOM   2722   CG MET P 624       7.716  10.060  30.170  0.00  0.00      PROA  
ATOM   2723  HG1 MET P 624       7.578   8.964  30.288  0.00  0.00      PROA  
ATOM   2724  HG2 MET P 624       7.916  10.233  29.091  0.00  0.00      PROA  
ATOM   2725   SD MET P 624       6.297  11.098  30.825  0.00  0.00      PROA  
ATOM   2726   CE MET P 624       5.768  11.315  29.145  0.00  0.00      PROA  
ATOM   2727  HE1 MET P 624       6.599  11.843  28.630  0.00  0.00      PROA  
ATOM   2728  HE2 MET P 624       4.828  11.907  29.162  0.00  0.00      PROA  
ATOM   2729  HE3 MET P 624       5.682  10.390  28.535  0.00  0.00      PROA  
ATOM   2730    C MET P 624      10.624  12.173  31.619  0.00  0.00      PROA  
ATOM   2731    O MET P 624      11.813  11.869  31.505  0.00  0.00      PROA  
ATOM   2732    N HSD P 625      10.215  12.671  32.755  0.00  0.00      PROA  
ATOM   2733   HN HSD P 625       9.246  12.897  32.819  0.00  0.00      PROA  
ATOM   2734   CA HSD P 625      10.894  12.738  34.063  0.00  0.00      PROA  
ATOM   2735   HA HSD P 625      11.901  12.403  33.862  0.00  0.00      PROA  
ATOM   2736   CB HSD P 625      10.916  14.230  34.603  0.00  0.00      PROA  
ATOM   2737  HB1 HSD P 625      11.190  14.878  33.744  0.00  0.00      PROA  
ATOM   2738  HB2 HSD P 625      11.729  14.282  35.359  0.00  0.00      PROA  
ATOM   2739  ND1 HSD P 625       9.323  14.581  36.599  0.00  0.00      PROA  
ATOM   2740  HD1 HSD P 625       9.856  13.977  37.191  0.00  0.00      PROA  
ATOM   2741   CG HSD P 625       9.638  14.783  35.255  0.00  0.00      PROA  
ATOM   2742  CE1 HSD P 625       8.172  15.138  36.894  0.00  0.00      PROA  
ATOM   2743  HE1 HSD P 625       7.799  15.169  37.917  0.00  0.00      PROA  
ATOM   2744  NE2 HSD P 625       7.708  15.811  35.790  0.00  0.00      PROA  
ATOM   2745  CD2 HSD P 625       8.668  15.610  34.759  0.00  0.00      PROA  
ATOM   2746  HD2 HSD P 625       8.672  16.011  33.753  0.00  0.00      PROA  
ATOM   2747    C HSD P 625      10.260  11.756  35.020  0.00  0.00      PROA  
ATOM   2748    O HSD P 625       9.107  11.268  34.849  0.00  0.00      PROA  
ATOM   2749    N SER P 626      11.137  11.320  35.932  0.00  0.00      PROA  
ATOM   2750   HN SER P 626      12.031  11.745  36.050  0.00  0.00      PROA  
ATOM   2751   CA SER P 626      10.610  10.530  37.040  0.00  0.00      PROA  
ATOM   2752   HA SER P 626      10.299   9.610  36.567  0.00  0.00      PROA  
ATOM   2753   CB SER P 626      11.888  10.050  37.944  0.00  0.00      PROA  
ATOM   2754  HB1 SER P 626      12.349  10.883  38.517  0.00  0.00      PROA  
ATOM   2755  HB2 SER P 626      12.670   9.788  37.199  0.00  0.00      PROA  
ATOM   2756   OG SER P 626      11.473   8.995  38.771  0.00  0.00      PROA  
ATOM   2757  HG1 SER P 626      12.234   8.757  39.304  0.00  0.00      PROA  
ATOM   2758    C SER P 626       9.549  11.124  37.863  0.00  0.00      PROA  
ATOM   2759    O SER P 626       9.623  12.241  38.379  0.00  0.00      PROA  
ATOM   2760    N GLN P 627       8.485  10.286  38.132  0.00  0.00      PROA  
ATOM   2761   HN GLN P 627       8.221   9.431  37.691  0.00  0.00      PROA  
ATOM   2762   CA GLN P 627       7.330  10.786  38.883  0.00  0.00      PROA  
ATOM   2763   HA GLN P 627       7.196  11.856  38.828  0.00  0.00      PROA  
ATOM   2764   CB GLN P 627       6.075  10.191  38.181  0.00  0.00      PROA  
ATOM   2765  HB1 GLN P 627       5.160  10.371  38.784  0.00  0.00      PROA  
ATOM   2766  HB2 GLN P 627       6.159   9.083  38.191  0.00  0.00      PROA  
ATOM   2767   CG GLN P 627       5.825  10.628  36.674  0.00  0.00      PROA  
ATOM   2768  HG1 GLN P 627       4.822  10.287  36.339  0.00  0.00      PROA  
ATOM   2769  HG2 GLN P 627       6.576  10.165  35.999  0.00  0.00      PROA  
ATOM   2770   CD GLN P 627       5.888  12.176  36.578  0.00  0.00      PROA  
ATOM   2771  OE1 GLN P 627       5.193  12.850  37.320  0.00  0.00      PROA  
ATOM   2772  NE2 GLN P 627       6.752  12.669  35.704  0.00  0.00      PROA  
ATOM   2773 HE21 GLN P 627       6.934  13.649  35.620  0.00  0.00      PROA  
ATOM   2774 HE22 GLN P 627       7.434  12.058  35.303  0.00  0.00      PROA  
ATOM   2775    C GLN P 627       7.428  10.396  40.320  0.00  0.00      PROA  
ATOM   2776    O GLN P 627       6.465  10.485  41.078  0.00  0.00      PROA  
ATOM   2777    N LEU P 628       8.539   9.805  40.721  0.00  0.00      PROA  
ATOM   2778   HN LEU P 628       9.345   9.851  40.136  0.00  0.00      PROA  
ATOM   2779   CA LEU P 628       8.874   9.087  41.921  0.00  0.00      PROA  
ATOM   2780   HA LEU P 628       7.941   8.957  42.449  0.00  0.00      PROA  
ATOM   2781   CB LEU P 628       9.409   7.698  41.678  0.00  0.00      PROA  
ATOM   2782  HB1 LEU P 628       9.717   7.112  42.570  0.00  0.00      PROA  
ATOM   2783  HB2 LEU P 628      10.272   7.888  41.006  0.00  0.00      PROA  
ATOM   2784   CG LEU P 628       8.634   6.618  40.889  0.00  0.00      PROA  
ATOM   2785   HG LEU P 628       8.397   7.122  39.927  0.00  0.00      PROA  
ATOM   2786  CD1 LEU P 628       9.572   5.466  40.739  0.00  0.00      PROA  
ATOM   2787 HD11 LEU P 628       9.155   4.807  39.948  0.00  0.00      PROA  
ATOM   2788 HD12 LEU P 628       9.728   4.938  41.704  0.00  0.00      PROA  
ATOM   2789 HD13 LEU P 628      10.615   5.748  40.482  0.00  0.00      PROA  
ATOM   2790  CD2 LEU P 628       7.352   6.209  41.516  0.00  0.00      PROA  
ATOM   2791 HD21 LEU P 628       6.859   7.058  42.036  0.00  0.00      PROA  
ATOM   2792 HD22 LEU P 628       7.629   5.522  42.344  0.00  0.00      PROA  
ATOM   2793 HD23 LEU P 628       6.637   5.783  40.780  0.00  0.00      PROA  
ATOM   2794    C LEU P 628       9.828   9.915  42.815  0.00  0.00      PROA  
ATOM   2795    O LEU P 628      10.652  10.581  42.268  0.00  0.00      PROA  
ATOM   2796    N ASP P 629       9.784   9.877  44.169  0.00  0.00      PROA  
ATOM   2797   HN ASP P 629       8.963   9.578  44.650  0.00  0.00      PROA  
ATOM   2798   CA ASP P 629      10.965  10.153  45.010  0.00  0.00      PROA  
ATOM   2799   HA ASP P 629      11.265  11.166  44.786  0.00  0.00      PROA  
ATOM   2800   CB ASP P 629      10.492   9.997  46.444  0.00  0.00      PROA  
ATOM   2801  HB1 ASP P 629      10.403   8.919  46.701  0.00  0.00      PROA  
ATOM   2802  HB2 ASP P 629       9.514  10.510  46.564  0.00  0.00      PROA  
ATOM   2803   CG ASP P 629      11.486  10.725  47.390  0.00  0.00      PROA  
ATOM   2804  OD1 ASP P 629      11.843  10.102  48.415  0.00  0.00      PROA  
ATOM   2805  OD2 ASP P 629      11.876  11.868  47.110  0.00  0.00      PROA  
ATOM   2806    C ASP P 629      12.209   9.252  44.704  0.00  0.00      PROA  
ATOM   2807    O ASP P 629      12.141   7.986  44.809  0.00  0.00      PROA  
ATOM   2808    N HSD P 630      13.376   9.868  44.377  0.00  0.00      PROA  
ATOM   2809   HN HSD P 630      13.255  10.855  44.304  0.00  0.00      PROA  
ATOM   2810   CA HSD P 630      14.721   9.358  44.340  0.00  0.00      PROA  
ATOM   2811   HA HSD P 630      15.320  10.242  44.172  0.00  0.00      PROA  
ATOM   2812   CB HSD P 630      15.111   8.656  45.774  0.00  0.00      PROA  
ATOM   2813  HB1 HSD P 630      14.562   7.712  45.980  0.00  0.00      PROA  
ATOM   2814  HB2 HSD P 630      14.695   9.416  46.469  0.00  0.00      PROA  
ATOM   2815  ND1 HSD P 630      17.505   9.168  45.286  0.00  0.00      PROA  
ATOM   2816  HD1 HSD P 630      17.284  10.099  44.996  0.00  0.00      PROA  
ATOM   2817   CG HSD P 630      16.601   8.293  45.826  0.00  0.00      PROA  
ATOM   2818  CE1 HSD P 630      18.701   8.521  45.312  0.00  0.00      PROA  
ATOM   2819  HE1 HSD P 630      19.642   8.964  44.988  0.00  0.00      PROA  
ATOM   2820  NE2 HSD P 630      18.600   7.335  45.839  0.00  0.00      PROA  
ATOM   2821  CD2 HSD P 630      17.259   7.132  46.087  0.00  0.00      PROA  
ATOM   2822  HD2 HSD P 630      16.884   6.230  46.554  0.00  0.00      PROA  
ATOM   2823    C HSD P 630      15.024   8.501  43.247  0.00  0.00      PROA  
ATOM   2824    O HSD P 630      15.979   8.749  42.499  0.00  0.00      PROA  
ATOM   2825    N LEU P 631      14.243   7.438  43.098  0.00  0.00      PROA  
ATOM   2826   HN LEU P 631      13.425   7.335  43.659  0.00  0.00      PROA  
ATOM   2827   CA LEU P 631      14.269   6.337  42.125  0.00  0.00      PROA  
ATOM   2828   HA LEU P 631      15.198   5.787  42.101  0.00  0.00      PROA  
ATOM   2829   CB LEU P 631      12.998   5.393  42.298  0.00  0.00      PROA  
ATOM   2830  HB1 LEU P 631      12.864   4.791  41.374  0.00  0.00      PROA  
ATOM   2831  HB2 LEU P 631      12.128   6.081  42.356  0.00  0.00      PROA  
ATOM   2832   CG LEU P 631      13.097   4.433  43.541  0.00  0.00      PROA  
ATOM   2833   HG LEU P 631      13.117   5.105  44.425  0.00  0.00      PROA  
ATOM   2834  CD1 LEU P 631      11.786   3.529  43.617  0.00  0.00      PROA  
ATOM   2835 HD11 LEU P 631      11.900   2.722  44.372  0.00  0.00      PROA  
ATOM   2836 HD12 LEU P 631      11.522   3.010  42.671  0.00  0.00      PROA  
ATOM   2837 HD13 LEU P 631      10.962   4.203  43.933  0.00  0.00      PROA  
ATOM   2838  CD2 LEU P 631      14.427   3.650  43.453  0.00  0.00      PROA  
ATOM   2839 HD21 LEU P 631      14.608   3.322  42.408  0.00  0.00      PROA  
ATOM   2840 HD22 LEU P 631      14.332   2.802  44.164  0.00  0.00      PROA  
ATOM   2841 HD23 LEU P 631      15.342   4.190  43.779  0.00  0.00      PROA  
ATOM   2842    C LEU P 631      14.274   6.976  40.702  0.00  0.00      PROA  
ATOM   2843    O LEU P 631      13.579   7.918  40.400  0.00  0.00      PROA  
ATOM   2844    N SER P 632      15.137   6.374  39.833  0.00  0.00      PROA  
ATOM   2845   HN SER P 632      15.746   5.609  40.028  0.00  0.00      PROA  
ATOM   2846   CA SER P 632      15.308   6.802  38.476  0.00  0.00      PROA  
ATOM   2847   HA SER P 632      15.396   7.878  38.507  0.00  0.00      PROA  
ATOM   2848   CB SER P 632      16.605   6.106  37.909  0.00  0.00      PROA  
ATOM   2849  HB1 SER P 632      16.459   5.011  38.019  0.00  0.00      PROA  
ATOM   2850  HB2 SER P 632      17.444   6.255  38.622  0.00  0.00      PROA  
ATOM   2851   OG SER P 632      16.942   6.295  36.549  0.00  0.00      PROA  
ATOM   2852  HG1 SER P 632      17.570   7.021  36.578  0.00  0.00      PROA  
ATOM   2853    C SER P 632      14.133   6.543  37.582  0.00  0.00      PROA  
ATOM   2854    O SER P 632      13.297   5.726  37.917  0.00  0.00      PROA  
ATOM   2855    N LEU P 633      14.025   7.199  36.390  0.00  0.00      PROA  
ATOM   2856   HN LEU P 633      14.710   7.869  36.117  0.00  0.00      PROA  
ATOM   2857   CA LEU P 633      13.116   6.746  35.419  0.00  0.00      PROA  
ATOM   2858   HA LEU P 633      12.158   6.739  35.916  0.00  0.00      PROA  
ATOM   2859   CB LEU P 633      13.181   7.818  34.256  0.00  0.00      PROA  
ATOM   2860  HB1 LEU P 633      14.196   8.148  33.950  0.00  0.00      PROA  
ATOM   2861  HB2 LEU P 633      12.703   8.676  34.776  0.00  0.00      PROA  
ATOM   2862   CG LEU P 633      12.278   7.399  32.993  0.00  0.00      PROA  
ATOM   2863   HG LEU P 633      12.812   6.573  32.477  0.00  0.00      PROA  
ATOM   2864  CD1 LEU P 633      10.863   6.996  33.365  0.00  0.00      PROA  
ATOM   2865 HD11 LEU P 633      10.394   7.923  33.758  0.00  0.00      PROA  
ATOM   2866 HD12 LEU P 633      10.785   6.231  34.167  0.00  0.00      PROA  
ATOM   2867 HD13 LEU P 633      10.377   6.705  32.409  0.00  0.00      PROA  
ATOM   2868  CD2 LEU P 633      12.275   8.478  31.943  0.00  0.00      PROA  
ATOM   2869 HD21 LEU P 633      11.736   8.117  31.041  0.00  0.00      PROA  
ATOM   2870 HD22 LEU P 633      13.318   8.813  31.756  0.00  0.00      PROA  
ATOM   2871 HD23 LEU P 633      11.772   9.415  32.264  0.00  0.00      PROA  
ATOM   2872    C LEU P 633      13.355   5.341  34.941  0.00  0.00      PROA  
ATOM   2873    O LEU P 633      12.470   4.519  34.863  0.00  0.00      PROA  
ATOM   2874    N TYR P 634      14.654   5.019  34.697  0.00  0.00      PROA  
ATOM   2875   HN TYR P 634      15.317   5.762  34.663  0.00  0.00      PROA  
ATOM   2876   CA TYR P 634      15.146   3.725  34.218  0.00  0.00      PROA  
ATOM   2877   HA TYR P 634      14.341   3.240  33.687  0.00  0.00      PROA  
ATOM   2878   CB TYR P 634      16.448   4.061  33.471  0.00  0.00      PROA  
ATOM   2879  HB1 TYR P 634      17.138   3.198  33.353  0.00  0.00      PROA  
ATOM   2880  HB2 TYR P 634      17.123   4.754  34.016  0.00  0.00      PROA  
ATOM   2881   CG TYR P 634      16.098   4.645  32.203  0.00  0.00      PROA  
ATOM   2882  CD1 TYR P 634      16.053   6.042  32.089  0.00  0.00      PROA  
ATOM   2883  HD1 TYR P 634      16.321   6.660  32.933  0.00  0.00      PROA  
ATOM   2884  CE1 TYR P 634      15.453   6.677  30.957  0.00  0.00      PROA  
ATOM   2885  HE1 TYR P 634      15.240   7.732  30.872  0.00  0.00      PROA  
ATOM   2886   CZ TYR P 634      14.975   5.875  29.895  0.00  0.00      PROA  
ATOM   2887   OH TYR P 634      14.394   6.445  28.784  0.00  0.00      PROA  
ATOM   2888   HH TYR P 634      14.141   5.705  28.226  0.00  0.00      PROA  
ATOM   2889  CD2 TYR P 634      15.614   3.901  31.171  0.00  0.00      PROA  
ATOM   2890  HD2 TYR P 634      15.443   2.835  31.203  0.00  0.00      PROA  
ATOM   2891  CE2 TYR P 634      14.940   4.545  30.055  0.00  0.00      PROA  
ATOM   2892  HE2 TYR P 634      14.542   3.907  29.280  0.00  0.00      PROA  
ATOM   2893    C TYR P 634      15.404   2.762  35.363  0.00  0.00      PROA  
ATOM   2894    O TYR P 634      16.187   1.824  35.175  0.00  0.00      PROA  
ATOM   2895    N TYR P 635      14.804   2.939  36.489  0.00  0.00      PROA  
ATOM   2896   HN TYR P 635      14.165   3.684  36.663  0.00  0.00      PROA  
ATOM   2897   CA TYR P 635      14.679   1.903  37.540  0.00  0.00      PROA  
ATOM   2898   HA TYR P 635      15.617   1.367  37.504  0.00  0.00      PROA  
ATOM   2899   CB TYR P 635      14.589   2.538  38.900  0.00  0.00      PROA  
ATOM   2900  HB1 TYR P 635      13.654   3.115  39.069  0.00  0.00      PROA  
ATOM   2901  HB2 TYR P 635      15.424   3.247  39.082  0.00  0.00      PROA  
ATOM   2902   CG TYR P 635      14.576   1.504  39.984  0.00  0.00      PROA  
ATOM   2903  CD1 TYR P 635      15.747   0.943  40.526  0.00  0.00      PROA  
ATOM   2904  HD1 TYR P 635      16.659   1.321  40.088  0.00  0.00      PROA  
ATOM   2905  CE1 TYR P 635      15.705  -0.189  41.275  0.00  0.00      PROA  
ATOM   2906  HE1 TYR P 635      16.632  -0.717  41.438  0.00  0.00      PROA  
ATOM   2907   CZ TYR P 635      14.482  -0.593  41.894  0.00  0.00      PROA  
ATOM   2908   OH TYR P 635      14.483  -1.672  42.787  0.00  0.00      PROA  
ATOM   2909   HH TYR P 635      13.775  -1.418  43.382  0.00  0.00      PROA  
ATOM   2910  CD2 TYR P 635      13.348   1.125  40.627  0.00  0.00      PROA  
ATOM   2911  HD2 TYR P 635      12.443   1.649  40.357  0.00  0.00      PROA  
ATOM   2912  CE2 TYR P 635      13.278   0.108  41.607  0.00  0.00      PROA  
ATOM   2913  HE2 TYR P 635      12.332  -0.096  42.087  0.00  0.00      PROA  
ATOM   2914    C TYR P 635      13.571   0.809  37.191  0.00  0.00      PROA  
ATOM   2915    O TYR P 635      12.428   1.178  36.912  0.00  0.00      PROA  
ATOM   2916    N CYS P 636      13.964  -0.526  37.127  0.00  0.00      PROA  
ATOM   2917   HN CYS P 636      14.879  -0.776  37.433  0.00  0.00      PROA  
ATOM   2918   CA CYS P 636      13.056  -1.661  36.883  0.00  0.00      PROA  
ATOM   2919   HA CYS P 636      12.041  -1.390  37.134  0.00  0.00      PROA  
ATOM   2920   CB CYS P 636      12.977  -2.075  35.397  0.00  0.00      PROA  
ATOM   2921  HB1 CYS P 636      12.430  -1.259  34.879  0.00  0.00      PROA  
ATOM   2922  HB2 CYS P 636      12.312  -2.933  35.162  0.00  0.00      PROA  
ATOM   2923   SG CYS P 636      14.607  -2.197  34.649  0.00  0.00      PROA  
ATOM   2924    C CYS P 636      13.357  -2.935  37.679  0.00  0.00      PROA  
ATOM   2925    O CYS P 636      14.453  -3.302  37.905  0.00  0.00      PROA  
ATOM   2926    N ARG P 637      12.281  -3.572  38.117  0.00  0.00      PROA  
ATOM   2927   HN ARG P 637      11.334  -3.343  37.905  0.00  0.00      PROA  
ATOM   2928   CA ARG P 637      12.519  -4.594  39.163  0.00  0.00      PROA  
ATOM   2929   HA ARG P 637      13.440  -5.121  38.965  0.00  0.00      PROA  
ATOM   2930   CB ARG P 637      12.629  -3.893  40.591  0.00  0.00      PROA  
ATOM   2931  HB1 ARG P 637      13.467  -3.172  40.471  0.00  0.00      PROA  
ATOM   2932  HB2 ARG P 637      12.936  -4.718  41.269  0.00  0.00      PROA  
ATOM   2933   CG ARG P 637      11.310  -3.151  40.989  0.00  0.00      PROA  
ATOM   2934  HG1 ARG P 637      10.462  -3.753  40.600  0.00  0.00      PROA  
ATOM   2935  HG2 ARG P 637      11.304  -2.186  40.439  0.00  0.00      PROA  
ATOM   2936   CD ARG P 637      11.044  -2.883  42.498  0.00  0.00      PROA  
ATOM   2937  HD1 ARG P 637      11.866  -2.228  42.857  0.00  0.00      PROA  
ATOM   2938  HD2 ARG P 637      11.125  -3.806  43.111  0.00  0.00      PROA  
ATOM   2939   NE ARG P 637       9.725  -2.202  42.720  0.00  0.00      PROA  
ATOM   2940   HE ARG P 637       9.666  -1.212  42.595  0.00  0.00      PROA  
ATOM   2941   CZ ARG P 637       8.744  -2.619  43.439  0.00  0.00      PROA  
ATOM   2942  NH1 ARG P 637       7.753  -1.853  43.776  0.00  0.00      PROA  
ATOM   2943 HH11 ARG P 637       7.762  -0.864  43.628  0.00  0.00      PROA  
ATOM   2944 HH12 ARG P 637       7.191  -2.205  44.525  0.00  0.00      PROA  
ATOM   2945  NH2 ARG P 637       8.722  -3.851  44.000  0.00  0.00      PROA  
ATOM   2946 HH21 ARG P 637       9.563  -4.360  43.816  0.00  0.00      PROA  
ATOM   2947 HH22 ARG P 637       8.007  -4.100  44.653  0.00  0.00      PROA  
ATOM   2948    C ARG P 637      11.435  -5.645  39.167  0.00  0.00      PROA  
ATOM   2949    O ARG P 637      10.430  -5.418  38.490  0.00  0.00      PROA  
ATOM   2950    N CYS P 638      11.710  -6.785  39.796  0.00  0.00      PROA  
ATOM   2951   HN CYS P 638      12.633  -6.934  40.142  0.00  0.00      PROA  
ATOM   2952   CA CYS P 638      10.632  -7.772  40.018  0.00  0.00      PROA  
ATOM   2953   HA CYS P 638       9.900  -7.805  39.225  0.00  0.00      PROA  
ATOM   2954   CB CYS P 638      11.255  -9.167  40.006  0.00  0.00      PROA  
ATOM   2955  HB1 CYS P 638      11.847  -9.345  40.929  0.00  0.00      PROA  
ATOM   2956  HB2 CYS P 638      11.919  -9.187  39.116  0.00  0.00      PROA  
ATOM   2957   SG CYS P 638      10.078 -10.604  39.831  0.00  0.00      PROA  
ATOM   2958    C CYS P 638       9.908  -7.629  41.372  0.00  0.00      PROA  
ATOM   2959    O CYS P 638      10.515  -7.809  42.435  0.00  0.00      PROA  
ATOM   2960    N ALA P 639       8.584  -7.316  41.319  0.00  0.00      PROA  
ATOM   2961   HN ALA P 639       8.225  -7.279  40.389  0.00  0.00      PROA  
ATOM   2962   CA ALA P 639       7.740  -7.314  42.534  0.00  0.00      PROA  
ATOM   2963   HA ALA P 639       8.401  -7.001  43.328  0.00  0.00      PROA  
ATOM   2964   CB ALA P 639       6.545  -6.346  42.320  0.00  0.00      PROA  
ATOM   2965  HB1 ALA P 639       5.884  -6.264  43.210  0.00  0.00      PROA  
ATOM   2966  HB2 ALA P 639       6.128  -6.547  41.310  0.00  0.00      PROA  
ATOM   2967  HB3 ALA P 639       6.863  -5.283  42.256  0.00  0.00      PROA  
ATOM   2968    C ALA P 639       7.212  -8.711  42.993  0.00  0.00      PROA  
ATOM   2969    O ALA P 639       6.293  -9.326  42.435  0.00  0.00      PROA  
ATOM   2970    N LEU P 640       7.760  -9.294  44.130  0.00  0.00      PROA  
ATOM   2971   HN LEU P 640       8.258  -8.651  44.708  0.00  0.00      PROA  
ATOM   2972   CA LEU P 640       7.468 -10.663  44.626  0.00  0.00      PROA  
ATOM   2973   HA LEU P 640       6.633 -11.000  44.030  0.00  0.00      PROA  
ATOM   2974   CB LEU P 640       8.671 -11.708  44.399  0.00  0.00      PROA  
ATOM   2975  HB1 LEU P 640       8.418 -12.606  45.001  0.00  0.00      PROA  
ATOM   2976  HB2 LEU P 640       9.571 -11.265  44.877  0.00  0.00      PROA  
ATOM   2977   CG LEU P 640       8.895 -12.173  42.991  0.00  0.00      PROA  
ATOM   2978   HG LEU P 640       8.541 -11.366  42.315  0.00  0.00      PROA  
ATOM   2979  CD1 LEU P 640      10.431 -12.406  42.729  0.00  0.00      PROA  
ATOM   2980 HD11 LEU P 640      10.926 -13.235  43.278  0.00  0.00      PROA  
ATOM   2981 HD12 LEU P 640      11.071 -11.507  42.857  0.00  0.00      PROA  
ATOM   2982 HD13 LEU P 640      10.611 -12.562  41.644  0.00  0.00      PROA  
ATOM   2983  CD2 LEU P 640       8.070 -13.355  42.505  0.00  0.00      PROA  
ATOM   2984 HD21 LEU P 640       8.272 -13.528  41.427  0.00  0.00      PROA  
ATOM   2985 HD22 LEU P 640       6.974 -13.190  42.586  0.00  0.00      PROA  
ATOM   2986 HD23 LEU P 640       8.431 -14.200  43.129  0.00  0.00      PROA  
ATOM   2987    C LEU P 640       7.077 -10.618  46.096  0.00  0.00      PROA  
ATOM   2988    O LEU P 640       7.558  -9.711  46.788  0.00  0.00      PROA  
ATOM   2989    N PRO P 641       6.261 -11.591  46.603  0.00  0.00      PROA  
ATOM   2990   CD PRO P 641       5.533 -12.531  45.785  0.00  0.00      PROA  
ATOM   2991  HD1 PRO P 641       6.270 -13.290  45.447  0.00  0.00      PROA  
ATOM   2992  HD2 PRO P 641       5.029 -12.027  44.933  0.00  0.00      PROA  
ATOM   2993   CA PRO P 641       5.860 -11.689  47.984  0.00  0.00      PROA  
ATOM   2994   HA PRO P 641       5.051 -10.976  48.047  0.00  0.00      PROA  
ATOM   2995   CB PRO P 641       5.282 -13.070  48.044  0.00  0.00      PROA  
ATOM   2996  HB1 PRO P 641       4.591 -13.187  48.907  0.00  0.00      PROA  
ATOM   2997  HB2 PRO P 641       6.178 -13.726  48.060  0.00  0.00      PROA  
ATOM   2998   CG PRO P 641       4.618 -13.287  46.711  0.00  0.00      PROA  
ATOM   2999  HG1 PRO P 641       4.417 -14.295  46.290  0.00  0.00      PROA  
ATOM   3000  HG2 PRO P 641       3.625 -12.792  46.762  0.00  0.00      PROA  
ATOM   3001    C PRO P 641       6.846 -11.299  49.107  0.00  0.00      PROA  
ATOM   3002    O PRO P 641       7.879 -11.966  49.276  0.00  0.00      PROA  
ATOM   3003    N GLU P 642       6.466 -10.257  49.781  0.00  0.00      PROA  
ATOM   3004   HN GLU P 642       5.592  -9.827  49.566  0.00  0.00      PROA  
ATOM   3005   CA GLU P 642       7.233  -9.521  50.817  0.00  0.00      PROA  
ATOM   3006   HA GLU P 642       8.290  -9.738  50.809  0.00  0.00      PROA  
ATOM   3007   CB GLU P 642       6.921  -7.983  50.711  0.00  0.00      PROA  
ATOM   3008  HB1 GLU P 642       7.240  -7.465  51.640  0.00  0.00      PROA  
ATOM   3009  HB2 GLU P 642       5.810  -7.956  50.719  0.00  0.00      PROA  
ATOM   3010   CG GLU P 642       7.643  -7.382  49.498  0.00  0.00      PROA  
ATOM   3011  HG1 GLU P 642       7.713  -8.148  48.697  0.00  0.00      PROA  
ATOM   3012  HG2 GLU P 642       8.692  -7.256  49.843  0.00  0.00      PROA  
ATOM   3013   CD GLU P 642       6.996  -6.107  49.078  0.00  0.00      PROA  
ATOM   3014  OE1 GLU P 642       7.235  -5.087  49.657  0.00  0.00      PROA  
ATOM   3015  OE2 GLU P 642       6.117  -6.266  48.186  0.00  0.00      PROA  
ATOM   3016    C GLU P 642       6.702  -9.924  52.220  0.00  0.00      PROA  
ATOM   3017    O GLU P 642       7.265  -9.568  53.267  0.00  0.00      PROA  
ATOM   3018    N ASN P 643       5.653 -10.781  52.302  0.00  0.00      PROA  
ATOM   3019   HN ASN P 643       5.238 -11.013  51.426  0.00  0.00      PROA  
ATOM   3020   CA ASN P 643       5.134 -11.524  53.464  0.00  0.00      PROA  
ATOM   3021   HA ASN P 643       4.630 -10.754  54.029  0.00  0.00      PROA  
ATOM   3022   CB ASN P 643       4.110 -12.636  52.881  0.00  0.00      PROA  
ATOM   3023  HB1 ASN P 643       3.873 -13.362  53.688  0.00  0.00      PROA  
ATOM   3024  HB2 ASN P 643       4.584 -13.097  51.988  0.00  0.00      PROA  
ATOM   3025   CG ASN P 643       2.835 -12.000  52.481  0.00  0.00      PROA  
ATOM   3026  OD1 ASN P 643       2.580 -10.811  52.682  0.00  0.00      PROA  
ATOM   3027  ND2 ASN P 643       1.785 -12.850  52.079  0.00  0.00      PROA  
ATOM   3028 HD21 ASN P 643       0.939 -12.377  51.835  0.00  0.00      PROA  
ATOM   3029 HD22 ASN P 643       1.846 -13.838  51.938  0.00  0.00      PROA  
ATOM   3030    C ASN P 643       6.142 -12.057  54.426  0.00  0.00      PROA  
ATOM   3031    O ASN P 643       7.227 -12.540  54.004  0.00  0.00      PROA  
ATOM   3032    N PRO P 644       5.981 -11.925  55.721  0.00  0.00      PROA  
ATOM   3033   CD PRO P 644       4.683 -11.791  56.399  0.00  0.00      PROA  
ATOM   3034  HD1 PRO P 644       3.953 -12.519  55.984  0.00  0.00      PROA  
ATOM   3035  HD2 PRO P 644       4.288 -10.765  56.241  0.00  0.00      PROA  
ATOM   3036   CA PRO P 644       7.080 -11.873  56.669  0.00  0.00      PROA  
ATOM   3037   HA PRO P 644       7.960 -11.283  56.458  0.00  0.00      PROA  
ATOM   3038   CB PRO P 644       6.430 -11.422  57.933  0.00  0.00      PROA  
ATOM   3039  HB1 PRO P 644       6.224 -10.340  57.789  0.00  0.00      PROA  
ATOM   3040  HB2 PRO P 644       6.901 -11.727  58.893  0.00  0.00      PROA  
ATOM   3041   CG PRO P 644       5.047 -12.060  57.845  0.00  0.00      PROA  
ATOM   3042  HG1 PRO P 644       5.171 -13.141  58.069  0.00  0.00      PROA  
ATOM   3043  HG2 PRO P 644       4.474 -11.630  58.694  0.00  0.00      PROA  
ATOM   3044    C PRO P 644       7.774 -13.170  56.847  0.00  0.00      PROA  
ATOM   3045    O PRO P 644       8.758 -13.254  57.559  0.00  0.00      PROA  
ATOM   3046    N ASN P 645       7.155 -14.249  56.351  0.00  0.00      PROA  
ATOM   3047   HN ASN P 645       6.517 -14.137  55.593  0.00  0.00      PROA  
ATOM   3048   CA ASN P 645       7.692 -15.584  56.554  0.00  0.00      PROA  
ATOM   3049   HA ASN P 645       8.018 -15.645  57.582  0.00  0.00      PROA  
ATOM   3050   CB ASN P 645       6.486 -16.609  56.483  0.00  0.00      PROA  
ATOM   3051  HB1 ASN P 645       6.781 -17.623  56.828  0.00  0.00      PROA  
ATOM   3052  HB2 ASN P 645       6.060 -16.642  55.458  0.00  0.00      PROA  
ATOM   3053   CG ASN P 645       5.327 -16.248  57.396  0.00  0.00      PROA  
ATOM   3054  OD1 ASN P 645       4.263 -15.844  56.986  0.00  0.00      PROA  
ATOM   3055  ND2 ASN P 645       5.459 -16.551  58.692  0.00  0.00      PROA  
ATOM   3056 HD21 ASN P 645       4.648 -16.350  59.242  0.00  0.00      PROA  
ATOM   3057 HD22 ASN P 645       6.262 -17.025  59.054  0.00  0.00      PROA  
ATOM   3058    C ASN P 645       8.831 -15.927  55.656  0.00  0.00      PROA  
ATOM   3059    O ASN P 645       9.728 -16.690  56.105  0.00  0.00      PROA  
ATOM   3060    N ASN P 646       8.913 -15.381  54.413  0.00  0.00      PROA  
ATOM   3061   HN ASN P 646       8.073 -14.929  54.124  0.00  0.00      PROA  
ATOM   3062   CA ASN P 646       9.962 -15.375  53.437  0.00  0.00      PROA  
ATOM   3063   HA ASN P 646       9.731 -14.660  52.661  0.00  0.00      PROA  
ATOM   3064   CB ASN P 646      11.435 -15.159  53.992  0.00  0.00      PROA  
ATOM   3065  HB1 ASN P 646      12.199 -14.818  53.261  0.00  0.00      PROA  
ATOM   3066  HB2 ASN P 646      11.957 -16.020  54.460  0.00  0.00      PROA  
ATOM   3067   CG ASN P 646      11.452 -14.014  55.046  0.00  0.00      PROA  
ATOM   3068  OD1 ASN P 646      11.427 -12.822  54.624  0.00  0.00      PROA  
ATOM   3069  ND2 ASN P 646      11.623 -14.335  56.317  0.00  0.00      PROA  
ATOM   3070 HD21 ASN P 646      11.686 -15.295  56.592  0.00  0.00      PROA  
ATOM   3071 HD22 ASN P 646      11.521 -13.637  57.026  0.00  0.00      PROA  
ATOM   3072    C ASN P 646       9.904 -16.671  52.626  0.00  0.00      PROA  
ATOM   3073    O ASN P 646      10.889 -17.162  52.099  0.00  0.00      PROA  
ATOM   3074    N HSD P 647       8.731 -17.351  52.388  0.00  0.00      PROA  
ATOM   3075   HN HSD P 647       7.849 -17.052  52.742  0.00  0.00      PROA  
ATOM   3076   CA HSD P 647       8.745 -18.611  51.741  0.00  0.00      PROA  
ATOM   3077   HA HSD P 647       9.474 -19.256  52.209  0.00  0.00      PROA  
ATOM   3078   CB HSD P 647       7.498 -19.361  52.003  0.00  0.00      PROA  
ATOM   3079  HB1 HSD P 647       7.457 -20.403  51.621  0.00  0.00      PROA  
ATOM   3080  HB2 HSD P 647       6.587 -18.800  51.706  0.00  0.00      PROA  
ATOM   3081  ND1 HSD P 647       6.126 -19.298  54.236  0.00  0.00      PROA  
ATOM   3082  HD1 HSD P 647       5.276 -18.872  53.926  0.00  0.00      PROA  
ATOM   3083   CG HSD P 647       7.327 -19.414  53.536  0.00  0.00      PROA  
ATOM   3084  CE1 HSD P 647       6.291 -19.711  55.496  0.00  0.00      PROA  
ATOM   3085  HE1 HSD P 647       5.575 -19.600  56.310  0.00  0.00      PROA  
ATOM   3086  NE2 HSD P 647       7.550 -20.058  55.680  0.00  0.00      PROA  
ATOM   3087  CD2 HSD P 647       8.201 -19.840  54.532  0.00  0.00      PROA  
ATOM   3088  HD2 HSD P 647       9.257 -19.992  54.348  0.00  0.00      PROA  
ATOM   3089    C HSD P 647       9.035 -18.576  50.258  0.00  0.00      PROA  
ATOM   3090    O HSD P 647       9.474 -19.580  49.674  0.00  0.00      PROA  
ATOM   3091    N THR P 648       8.686 -17.428  49.611  0.00  0.00      PROA  
ATOM   3092   HN THR P 648       8.164 -16.736  50.102  0.00  0.00      PROA  
ATOM   3093   CA THR P 648       8.870 -17.319  48.123  0.00  0.00      PROA  
ATOM   3094   HA THR P 648       8.748 -18.309  47.708  0.00  0.00      PROA  
ATOM   3095   CB THR P 648       7.963 -16.329  47.414  0.00  0.00      PROA  
ATOM   3096   HB THR P 648       8.106 -15.280  47.752  0.00  0.00      PROA  
ATOM   3097  OG1 THR P 648       6.611 -16.709  47.499  0.00  0.00      PROA  
ATOM   3098  HG1 THR P 648       6.580 -17.497  46.952  0.00  0.00      PROA  
ATOM   3099  CG2 THR P 648       8.224 -16.186  45.891  0.00  0.00      PROA  
ATOM   3100 HG21 THR P 648       8.370 -17.121  45.309  0.00  0.00      PROA  
ATOM   3101 HG22 THR P 648       9.133 -15.592  45.657  0.00  0.00      PROA  
ATOM   3102 HG23 THR P 648       7.350 -15.709  45.399  0.00  0.00      PROA  
ATOM   3103    C THR P 648      10.326 -17.009  47.751  0.00  0.00      PROA  
ATOM   3104    O THR P 648      10.877 -17.319  46.706  0.00  0.00      PROA  
ATOM   3105    N LEU P 649      11.024 -16.492  48.776  0.00  0.00      PROA  
ATOM   3106   HN LEU P 649      10.494 -16.092  49.520  0.00  0.00      PROA  
ATOM   3107   CA LEU P 649      12.510 -16.433  48.797  0.00  0.00      PROA  
ATOM   3108   HA LEU P 649      12.849 -16.048  47.846  0.00  0.00      PROA  
ATOM   3109   CB LEU P 649      12.763 -15.513  49.975  0.00  0.00      PROA  
ATOM   3110  HB1 LEU P 649      12.502 -15.946  50.964  0.00  0.00      PROA  
ATOM   3111  HB2 LEU P 649      12.081 -14.637  49.946  0.00  0.00      PROA  
ATOM   3112   CG LEU P 649      14.275 -15.063  50.090  0.00  0.00      PROA  
ATOM   3113   HG LEU P 649      14.844 -15.957  49.755  0.00  0.00      PROA  
ATOM   3114  CD1 LEU P 649      14.593 -13.895  49.025  0.00  0.00      PROA  
ATOM   3115 HD11 LEU P 649      14.429 -14.368  48.033  0.00  0.00      PROA  
ATOM   3116 HD12 LEU P 649      15.659 -13.634  49.200  0.00  0.00      PROA  
ATOM   3117 HD13 LEU P 649      13.986 -12.986  49.226  0.00  0.00      PROA  
ATOM   3118  CD2 LEU P 649      14.792 -14.572  51.409  0.00  0.00      PROA  
ATOM   3119 HD21 LEU P 649      14.444 -13.526  51.546  0.00  0.00      PROA  
ATOM   3120 HD22 LEU P 649      15.901 -14.539  51.464  0.00  0.00      PROA  
ATOM   3121 HD23 LEU P 649      14.399 -15.147  52.274  0.00  0.00      PROA  
ATOM   3122    C LEU P 649      13.172 -17.824  48.897  0.00  0.00      PROA  
ATOM   3123    O LEU P 649      14.283 -18.149  48.468  0.00  0.00      PROA  
ATOM   3124    N GLN P 650      12.437 -18.757  49.497  0.00  0.00      PROA  
ATOM   3125   HN GLN P 650      11.547 -18.708  49.945  0.00  0.00      PROA  
ATOM   3126   CA GLN P 650      13.052 -20.087  49.597  0.00  0.00      PROA  
ATOM   3127   HA GLN P 650      14.111 -19.977  49.780  0.00  0.00      PROA  
ATOM   3128   CB GLN P 650      12.398 -20.904  50.665  0.00  0.00      PROA  
ATOM   3129  HB1 GLN P 650      12.994 -21.840  50.729  0.00  0.00      PROA  
ATOM   3130  HB2 GLN P 650      11.346 -21.147  50.405  0.00  0.00      PROA  
ATOM   3131   CG GLN P 650      12.394 -20.235  52.116  0.00  0.00      PROA  
ATOM   3132  HG1 GLN P 650      12.147 -21.017  52.864  0.00  0.00      PROA  
ATOM   3133  HG2 GLN P 650      11.583 -19.477  52.169  0.00  0.00      PROA  
ATOM   3134   CD GLN P 650      13.674 -19.587  52.634  0.00  0.00      PROA  
ATOM   3135  OE1 GLN P 650      14.754 -20.173  52.543  0.00  0.00      PROA  
ATOM   3136  NE2 GLN P 650      13.544 -18.301  53.063  0.00  0.00      PROA  
ATOM   3137 HE21 GLN P 650      14.434 -17.855  53.161  0.00  0.00      PROA  
ATOM   3138 HE22 GLN P 650      12.680 -17.843  52.852  0.00  0.00      PROA  
ATOM   3139    C GLN P 650      12.911 -20.836  48.288  0.00  0.00      PROA  
ATOM   3140    O GLN P 650      13.825 -21.508  47.855  0.00  0.00      PROA  
ATOM   3141    N TYR P 651      11.778 -20.669  47.571  0.00  0.00      PROA  
ATOM   3142   HN TYR P 651      11.040 -20.144  47.988  0.00  0.00      PROA  
ATOM   3143   CA TYR P 651      11.472 -21.202  46.287  0.00  0.00      PROA  
ATOM   3144   HA TYR P 651      11.546 -22.279  46.309  0.00  0.00      PROA  
ATOM   3145   CB TYR P 651      10.036 -20.773  45.812  0.00  0.00      PROA  
ATOM   3146  HB1 TYR P 651       9.851 -19.704  46.051  0.00  0.00      PROA  
ATOM   3147  HB2 TYR P 651       9.357 -21.334  46.490  0.00  0.00      PROA  
ATOM   3148   CG TYR P 651       9.781 -20.983  44.401  0.00  0.00      PROA  
ATOM   3149  CD1 TYR P 651       9.834 -22.208  43.781  0.00  0.00      PROA  
ATOM   3150  HD1 TYR P 651      10.221 -23.051  44.333  0.00  0.00      PROA  
ATOM   3151  CE1 TYR P 651       9.411 -22.338  42.497  0.00  0.00      PROA  
ATOM   3152  HE1 TYR P 651       9.368 -23.306  42.021  0.00  0.00      PROA  
ATOM   3153   CZ TYR P 651       8.938 -21.214  41.789  0.00  0.00      PROA  
ATOM   3154   OH TYR P 651       8.216 -21.367  40.660  0.00  0.00      PROA  
ATOM   3155   HH TYR P 651       7.723 -22.190  40.689  0.00  0.00      PROA  
ATOM   3156  CD2 TYR P 651       9.374 -19.857  43.671  0.00  0.00      PROA  
ATOM   3157  HD2 TYR P 651       9.388 -18.900  44.171  0.00  0.00      PROA  
ATOM   3158  CE2 TYR P 651       8.967 -19.968  42.383  0.00  0.00      PROA  
ATOM   3159  HE2 TYR P 651       8.617 -19.100  41.844  0.00  0.00      PROA  
ATOM   3160    C TYR P 651      12.529 -20.740  45.322  0.00  0.00      PROA  
ATOM   3161    O TYR P 651      13.143 -21.549  44.685  0.00  0.00      PROA  
ATOM   3162    N TRP P 652      12.772 -19.449  45.254  0.00  0.00      PROA  
ATOM   3163   HN TRP P 652      12.306 -18.818  45.870  0.00  0.00      PROA  
ATOM   3164   CA TRP P 652      13.739 -18.767  44.406  0.00  0.00      PROA  
ATOM   3165   HA TRP P 652      13.492 -19.106  43.411  0.00  0.00      PROA  
ATOM   3166   CB TRP P 652      13.430 -17.207  44.465  0.00  0.00      PROA  
ATOM   3167  HB1 TRP P 652      13.316 -17.001  45.551  0.00  0.00      PROA  
ATOM   3168  HB2 TRP P 652      12.526 -16.919  43.888  0.00  0.00      PROA  
ATOM   3169   CG TRP P 652      14.525 -16.242  43.974  0.00  0.00      PROA  
ATOM   3170  CD1 TRP P 652      14.860 -16.105  42.668  0.00  0.00      PROA  
ATOM   3171  HD1 TRP P 652      14.331 -16.430  41.784  0.00  0.00      PROA  
ATOM   3172  NE1 TRP P 652      15.949 -15.311  42.578  0.00  0.00      PROA  
ATOM   3173  HE1 TRP P 652      16.640 -15.122  41.915  0.00  0.00      PROA  
ATOM   3174  CE2 TRP P 652      16.325 -14.891  43.747  0.00  0.00      PROA  
ATOM   3175  CD2 TRP P 652      15.495 -15.485  44.746  0.00  0.00      PROA  
ATOM   3176  CE3 TRP P 652      15.891 -15.385  46.061  0.00  0.00      PROA  
ATOM   3177  HE3 TRP P 652      15.262 -15.914  46.761  0.00  0.00      PROA  
ATOM   3178  CZ3 TRP P 652      16.797 -14.435  46.431  0.00  0.00      PROA  
ATOM   3179  HZ3 TRP P 652      16.896 -14.057  47.438  0.00  0.00      PROA  
ATOM   3180  CZ2 TRP P 652      17.422 -14.082  44.094  0.00  0.00      PROA  
ATOM   3181  HZ2 TRP P 652      18.123 -13.706  43.364  0.00  0.00      PROA  
ATOM   3182  CH2 TRP P 652      17.644 -13.964  45.477  0.00  0.00      PROA  
ATOM   3183  HH2 TRP P 652      18.533 -13.445  45.803  0.00  0.00      PROA  
ATOM   3184    C TRP P 652      15.220 -19.177  44.543  0.00  0.00      PROA  
ATOM   3185    O TRP P 652      15.974 -19.382  43.561  0.00  0.00      PROA  
ATOM   3186    N LYS P 653      15.572 -19.455  45.791  0.00  0.00      PROA  
ATOM   3187   HN LYS P 653      14.928 -19.099  46.463  0.00  0.00      PROA  
ATOM   3188   CA LYS P 653      16.876 -19.908  46.143  0.00  0.00      PROA  
ATOM   3189   HA LYS P 653      17.589 -19.275  45.635  0.00  0.00      PROA  
ATOM   3190   CB LYS P 653      17.058 -19.614  47.589  0.00  0.00      PROA  
ATOM   3191  HB1 LYS P 653      18.060 -20.014  47.853  0.00  0.00      PROA  
ATOM   3192  HB2 LYS P 653      16.308 -20.224  48.137  0.00  0.00      PROA  
ATOM   3193   CG LYS P 653      17.327 -18.171  48.020  0.00  0.00      PROA  
ATOM   3194  HG1 LYS P 653      16.487 -17.518  47.700  0.00  0.00      PROA  
ATOM   3195  HG2 LYS P 653      18.263 -17.864  47.507  0.00  0.00      PROA  
ATOM   3196   CD LYS P 653      17.687 -17.952  49.499  0.00  0.00      PROA  
ATOM   3197  HD1 LYS P 653      18.246 -18.838  49.867  0.00  0.00      PROA  
ATOM   3198  HD2 LYS P 653      16.745 -17.996  50.086  0.00  0.00      PROA  
ATOM   3199   CE LYS P 653      18.402 -16.614  49.902  0.00  0.00      PROA  
ATOM   3200  HE1 LYS P 653      17.738 -15.723  49.917  0.00  0.00      PROA  
ATOM   3201  HE2 LYS P 653      19.255 -16.501  49.199  0.00  0.00      PROA  
ATOM   3202   NZ LYS P 653      19.004 -16.939  51.238  0.00  0.00      PROA  
ATOM   3203  HZ1 LYS P 653      18.260 -17.017  51.961  0.00  0.00      PROA  
ATOM   3204  HZ2 LYS P 653      19.554 -16.119  51.564  0.00  0.00      PROA  
ATOM   3205  HZ3 LYS P 653      19.603 -17.789  51.270  0.00  0.00      PROA  
ATOM   3206    C LYS P 653      17.215 -21.417  45.937  0.00  0.00      PROA  
ATOM   3207    O LYS P 653      18.322 -21.942  45.956  0.00  0.00      PROA  
ATOM   3208    N GLU P 654      16.131 -22.182  45.635  0.00  0.00      PROA  
ATOM   3209   HN GLU P 654      15.198 -21.853  45.758  0.00  0.00      PROA  
ATOM   3210   CA GLU P 654      16.248 -23.507  45.058  0.00  0.00      PROA  
ATOM   3211   HA GLU P 654      17.116 -23.986  45.487  0.00  0.00      PROA  
ATOM   3212   CB GLU P 654      15.089 -24.436  45.575  0.00  0.00      PROA  
ATOM   3213  HB1 GLU P 654      14.115 -24.077  45.179  0.00  0.00      PROA  
ATOM   3214  HB2 GLU P 654      15.056 -24.461  46.685  0.00  0.00      PROA  
ATOM   3215   CG GLU P 654      15.383 -25.872  45.080  0.00  0.00      PROA  
ATOM   3216  HG1 GLU P 654      16.412 -26.119  45.418  0.00  0.00      PROA  
ATOM   3217  HG2 GLU P 654      15.394 -25.839  43.969  0.00  0.00      PROA  
ATOM   3218   CD GLU P 654      14.463 -26.899  45.672  0.00  0.00      PROA  
ATOM   3219  OE1 GLU P 654      14.806 -28.113  45.663  0.00  0.00      PROA  
ATOM   3220  OE2 GLU P 654      13.321 -26.559  46.130  0.00  0.00      PROA  
ATOM   3221    C GLU P 654      16.551 -23.500  43.572  0.00  0.00      PROA  
ATOM   3222    O GLU P 654      17.117 -24.498  43.051  0.00  0.00      PROA  
ATOM   3223    N HSD P 655      16.267 -22.383  42.858  0.00  0.00      PROA  
ATOM   3224   HN HSD P 655      15.870 -21.685  43.450  0.00  0.00      PROA  
ATOM   3225   CA HSD P 655      16.350 -22.091  41.401  0.00  0.00      PROA  
ATOM   3226   HA HSD P 655      16.530 -23.020  40.881  0.00  0.00      PROA  
ATOM   3227   CB HSD P 655      15.047 -21.560  40.943  0.00  0.00      PROA  
ATOM   3228  HB1 HSD P 655      15.305 -21.227  39.914  0.00  0.00      PROA  
ATOM   3229  HB2 HSD P 655      14.617 -20.708  41.512  0.00  0.00      PROA  
ATOM   3230  ND1 HSD P 655      13.452 -23.164  42.286  0.00  0.00      PROA  
ATOM   3231  HD1 HSD P 655      13.490 -22.711  43.177  0.00  0.00      PROA  
ATOM   3232   CG HSD P 655      14.149 -22.761  41.136  0.00  0.00      PROA  
ATOM   3233  CE1 HSD P 655      12.673 -24.146  41.921  0.00  0.00      PROA  
ATOM   3234  HE1 HSD P 655      11.968 -24.633  42.595  0.00  0.00      PROA  
ATOM   3235  NE2 HSD P 655      12.745 -24.499  40.608  0.00  0.00      PROA  
ATOM   3236  CD2 HSD P 655      13.621 -23.487  40.128  0.00  0.00      PROA  
ATOM   3237  HD2 HSD P 655      13.704 -23.323  39.061  0.00  0.00      PROA  
ATOM   3238    C HSD P 655      17.476 -21.128  41.061  0.00  0.00      PROA  
ATOM   3239    O HSD P 655      17.591 -20.685  39.967  0.00  0.00      PROA  
ATOM   3240    N SER P 656      18.417 -20.846  41.960  0.00  0.00      PROA  
ATOM   3241   HN SER P 656      18.432 -21.217  42.885  0.00  0.00      PROA  
ATOM   3242   CA SER P 656      19.407 -19.777  41.698  0.00  0.00      PROA  
ATOM   3243   HA SER P 656      19.888 -20.038  40.767  0.00  0.00      PROA  
ATOM   3244   CB SER P 656      18.826 -18.354  41.761  0.00  0.00      PROA  
ATOM   3245  HB1 SER P 656      18.427 -18.118  42.770  0.00  0.00      PROA  
ATOM   3246  HB2 SER P 656      17.922 -18.376  41.116  0.00  0.00      PROA  
ATOM   3247   OG SER P 656      19.670 -17.376  41.237  0.00  0.00      PROA  
ATOM   3248  HG1 SER P 656      19.642 -17.429  40.279  0.00  0.00      PROA  
ATOM   3249    C SER P 656      20.422 -19.941  42.810  0.00  0.00      PROA  
ATOM   3250    O SER P 656      20.589 -21.059  43.334  0.00  0.00      PROA  
ATOM   3251    N ILE P 657      21.011 -18.781  43.251  0.00  0.00      PROA  
ATOM   3252   HN ILE P 657      20.937 -17.912  42.767  0.00  0.00      PROA  
ATOM   3253   CA ILE P 657      22.020 -18.684  44.319  0.00  0.00      PROA  
ATOM   3254   HA ILE P 657      22.543 -19.628  44.282  0.00  0.00      PROA  
ATOM   3255   CB ILE P 657      23.007 -17.627  43.906  0.00  0.00      PROA  
ATOM   3256   HB ILE P 657      22.498 -16.674  44.166  0.00  0.00      PROA  
ATOM   3257  CG2 ILE P 657      24.201 -17.780  44.870  0.00  0.00      PROA  
ATOM   3258 HG21 ILE P 657      25.023 -17.043  44.746  0.00  0.00      PROA  
ATOM   3259 HG22 ILE P 657      24.704 -18.757  44.707  0.00  0.00      PROA  
ATOM   3260 HG23 ILE P 657      23.990 -17.746  45.961  0.00  0.00      PROA  
ATOM   3261  CG1 ILE P 657      23.344 -17.610  42.400  0.00  0.00      PROA  
ATOM   3262 HG11 ILE P 657      22.478 -17.190  41.846  0.00  0.00      PROA  
ATOM   3263 HG12 ILE P 657      23.537 -18.596  41.926  0.00  0.00      PROA  
ATOM   3264   CD ILE P 657      24.533 -16.615  42.021  0.00  0.00      PROA  
ATOM   3265  HD1 ILE P 657      24.158 -15.584  42.199  0.00  0.00      PROA  
ATOM   3266  HD2 ILE P 657      24.650 -16.664  40.917  0.00  0.00      PROA  
ATOM   3267  HD3 ILE P 657      25.511 -16.831  42.501  0.00  0.00      PROA  
ATOM   3268    C ILE P 657      21.327 -18.670  45.667  0.00  0.00      PROA  
ATOM   3269    O ILE P 657      20.498 -17.796  45.797  0.00  0.00      PROA  
ATOM   3270    N PRO P 658      21.611 -19.488  46.621  0.00  0.00      PROA  
ATOM   3271   CD PRO P 658      22.524 -20.686  46.610  0.00  0.00      PROA  
ATOM   3272  HD1 PRO P 658      23.561 -20.286  46.587  0.00  0.00      PROA  
ATOM   3273  HD2 PRO P 658      22.395 -21.303  45.695  0.00  0.00      PROA  
ATOM   3274   CA PRO P 658      20.858 -19.411  47.868  0.00  0.00      PROA  
ATOM   3275   HA PRO P 658      19.886 -18.986  47.665  0.00  0.00      PROA  
ATOM   3276   CB PRO P 658      20.780 -20.914  48.217  0.00  0.00      PROA  
ATOM   3277  HB1 PRO P 658      20.020 -21.456  47.614  0.00  0.00      PROA  
ATOM   3278  HB2 PRO P 658      20.528 -21.066  49.288  0.00  0.00      PROA  
ATOM   3279   CG PRO P 658      22.097 -21.442  47.842  0.00  0.00      PROA  
ATOM   3280  HG1 PRO P 658      22.856 -21.140  48.595  0.00  0.00      PROA  
ATOM   3281  HG2 PRO P 658      22.156 -22.541  47.693  0.00  0.00      PROA  
ATOM   3282    C PRO P 658      21.589 -18.607  48.925  0.00  0.00      PROA  
ATOM   3283    O PRO P 658      21.081 -18.467  50.057  0.00  0.00      PROA  
ATOM   3284    N THR P 659      22.708 -18.011  48.489  0.00  0.00      PROA  
ATOM   3285   HN THR P 659      23.143 -18.400  47.680  0.00  0.00      PROA  
ATOM   3286   CA THR P 659      23.315 -17.023  49.280  0.00  0.00      PROA  
ATOM   3287   HA THR P 659      23.208 -17.302  50.318  0.00  0.00      PROA  
ATOM   3288   CB THR P 659      24.826 -16.904  49.112  0.00  0.00      PROA  
ATOM   3289   HB THR P 659      25.333 -16.035  49.583  0.00  0.00      PROA  
ATOM   3290  OG1 THR P 659      25.247 -17.086  47.767  0.00  0.00      PROA  
ATOM   3291  HG1 THR P 659      25.423 -16.213  47.409  0.00  0.00      PROA  
ATOM   3292  CG2 THR P 659      25.349 -18.208  49.847  0.00  0.00      PROA  
ATOM   3293 HG21 THR P 659      25.022 -19.037  49.183  0.00  0.00      PROA  
ATOM   3294 HG22 THR P 659      25.014 -18.355  50.896  0.00  0.00      PROA  
ATOM   3295 HG23 THR P 659      26.460 -18.177  49.847  0.00  0.00      PROA  
ATOM   3296    C THR P 659      22.741 -15.645  49.073  0.00  0.00      PROA  
ATOM   3297    O THR P 659      22.904 -15.113  47.991  0.00  0.00      PROA  
ATOM   3298    N ALA P 660      22.095 -15.106  50.062  0.00  0.00      PROA  
ATOM   3299   HN ALA P 660      22.032 -15.618  50.915  0.00  0.00      PROA  
ATOM   3300   CA ALA P 660      21.681 -13.698  50.101  0.00  0.00      PROA  
ATOM   3301   HA ALA P 660      21.256 -13.617  51.090  0.00  0.00      PROA  
ATOM   3302   CB ALA P 660      22.981 -12.884  50.237  0.00  0.00      PROA  
ATOM   3303  HB1 ALA P 660      23.405 -13.189  51.218  0.00  0.00      PROA  
ATOM   3304  HB2 ALA P 660      22.804 -11.789  50.175  0.00  0.00      PROA  
ATOM   3305  HB3 ALA P 660      23.683 -13.120  49.409  0.00  0.00      PROA  
ATOM   3306    C ALA P 660      20.676 -13.237  49.043  0.00  0.00      PROA  
ATOM   3307    O ALA P 660      20.275 -14.014  48.202  0.00  0.00      PROA  
ATOM   3308    N ASP P 661      20.072 -12.042  49.279  0.00  0.00      PROA  
ATOM   3309   HN ASP P 661      20.495 -11.482  49.988  0.00  0.00      PROA  
ATOM   3310   CA ASP P 661      18.824 -11.617  48.698  0.00  0.00      PROA  
ATOM   3311   HA ASP P 661      18.385 -12.421  48.126  0.00  0.00      PROA  
ATOM   3312   CB ASP P 661      17.868 -11.307  49.843  0.00  0.00      PROA  
ATOM   3313  HB1 ASP P 661      17.749 -12.199  50.494  0.00  0.00      PROA  
ATOM   3314  HB2 ASP P 661      16.845 -11.026  49.513  0.00  0.00      PROA  
ATOM   3315   CG ASP P 661      18.147 -10.264  50.914  0.00  0.00      PROA  
ATOM   3316  OD1 ASP P 661      19.275  -9.617  50.864  0.00  0.00      PROA  
ATOM   3317  OD2 ASP P 661      17.253 -10.098  51.843  0.00  0.00      PROA  
ATOM   3318    C ASP P 661      19.095 -10.453  47.814  0.00  0.00      PROA  
ATOM   3319    O ASP P 661      18.196  -9.792  47.468  0.00  0.00      PROA  
ATOM   3320    N VAL P 662      20.339 -10.313  47.326  0.00  0.00      PROA  
ATOM   3321   HN VAL P 662      21.030 -10.980  47.593  0.00  0.00      PROA  
ATOM   3322   CA VAL P 662      20.726  -9.180  46.591  0.00  0.00      PROA  
ATOM   3323   HA VAL P 662      20.410  -8.220  46.971  0.00  0.00      PROA  
ATOM   3324   CB VAL P 662      22.191  -8.908  46.690  0.00  0.00      PROA  
ATOM   3325   HB VAL P 662      22.498  -8.080  46.016  0.00  0.00      PROA  
ATOM   3326  CG1 VAL P 662      22.587  -8.428  48.108  0.00  0.00      PROA  
ATOM   3327 HG11 VAL P 662      22.159  -7.418  48.281  0.00  0.00      PROA  
ATOM   3328 HG12 VAL P 662      23.697  -8.388  48.104  0.00  0.00      PROA  
ATOM   3329 HG13 VAL P 662      22.100  -9.156  48.792  0.00  0.00      PROA  
ATOM   3330  CG2 VAL P 662      22.955 -10.161  46.354  0.00  0.00      PROA  
ATOM   3331 HG21 VAL P 662      22.743 -10.402  45.290  0.00  0.00      PROA  
ATOM   3332 HG22 VAL P 662      22.609 -10.927  47.081  0.00  0.00      PROA  
ATOM   3333 HG23 VAL P 662      24.047  -9.979  46.441  0.00  0.00      PROA  
ATOM   3334    C VAL P 662      20.266  -9.108  45.184  0.00  0.00      PROA  
ATOM   3335    O VAL P 662      20.091  -8.041  44.625  0.00  0.00      PROA  
ATOM   3336    N ASN P 663      19.982 -10.250  44.494  0.00  0.00      PROA  
ATOM   3337   HN ASN P 663      20.270 -11.124  44.877  0.00  0.00      PROA  
ATOM   3338   CA ASN P 663      19.410 -10.186  43.185  0.00  0.00      PROA  
ATOM   3339   HA ASN P 663      19.692  -9.266  42.694  0.00  0.00      PROA  
ATOM   3340   CB ASN P 663      20.091 -11.254  42.257  0.00  0.00      PROA  
ATOM   3341  HB1 ASN P 663      19.529 -11.423  41.314  0.00  0.00      PROA  
ATOM   3342  HB2 ASN P 663      20.001 -12.225  42.790  0.00  0.00      PROA  
ATOM   3343   CG ASN P 663      21.486 -10.991  41.837  0.00  0.00      PROA  
ATOM   3344  OD1 ASN P 663      22.130 -10.004  42.182  0.00  0.00      PROA  
ATOM   3345  ND2 ASN P 663      22.050 -11.818  40.963  0.00  0.00      PROA  
ATOM   3346 HD21 ASN P 663      22.936 -11.637  40.536  0.00  0.00      PROA  
ATOM   3347 HD22 ASN P 663      21.600 -12.702  40.833  0.00  0.00      PROA  
ATOM   3348    C ASN P 663      17.947 -10.325  43.084  0.00  0.00      PROA  
ATOM   3349    O ASN P 663      17.374 -10.479  42.017  0.00  0.00      PROA  
ATOM   3350    N TRP P 664      17.209 -10.261  44.314  0.00  0.00      PROA  
ATOM   3351   HN TRP P 664      17.681 -10.050  45.166  0.00  0.00      PROA  
ATOM   3352   CA TRP P 664      15.797 -10.563  44.561  0.00  0.00      PROA  
ATOM   3353   HA TRP P 664      15.511 -11.541  44.202  0.00  0.00      PROA  
ATOM   3354   CB TRP P 664      15.405 -10.379  46.075  0.00  0.00      PROA  
ATOM   3355  HB1 TRP P 664      15.794  -9.387  46.390  0.00  0.00      PROA  
ATOM   3356  HB2 TRP P 664      15.960 -11.187  46.598  0.00  0.00      PROA  
ATOM   3357   CG TRP P 664      13.957 -10.494  46.514  0.00  0.00      PROA  
ATOM   3358  CD1 TRP P 664      13.466  -9.586  47.448  0.00  0.00      PROA  
ATOM   3359  HD1 TRP P 664      14.003  -8.698  47.746  0.00  0.00      PROA  
ATOM   3360  NE1 TRP P 664      12.280 -10.097  47.933  0.00  0.00      PROA  
ATOM   3361  HE1 TRP P 664      11.724  -9.782  48.671  0.00  0.00      PROA  
ATOM   3362  CE2 TRP P 664      11.994 -11.275  47.293  0.00  0.00      PROA  
ATOM   3363  CD2 TRP P 664      13.003 -11.584  46.408  0.00  0.00      PROA  
ATOM   3364  CE3 TRP P 664      12.961 -12.804  45.666  0.00  0.00      PROA  
ATOM   3365  HE3 TRP P 664      13.826 -13.087  45.086  0.00  0.00      PROA  
ATOM   3366  CZ3 TRP P 664      11.909 -13.662  45.820  0.00  0.00      PROA  
ATOM   3367  HZ3 TRP P 664      11.825 -14.650  45.392  0.00  0.00      PROA  
ATOM   3368  CZ2 TRP P 664      10.939 -12.097  47.371  0.00  0.00      PROA  
ATOM   3369  HZ2 TRP P 664      10.049 -11.755  47.879  0.00  0.00      PROA  
ATOM   3370  CH2 TRP P 664      10.891 -13.385  46.740  0.00  0.00      PROA  
ATOM   3371  HH2 TRP P 664      10.069 -14.065  46.908  0.00  0.00      PROA  
ATOM   3372    C TRP P 664      14.843  -9.716  43.685  0.00  0.00      PROA  
ATOM   3373    O TRP P 664      13.860 -10.220  43.130  0.00  0.00      PROA  
ATOM   3374    N ALA P 665      15.163  -8.396  43.579  0.00  0.00      PROA  
ATOM   3375   HN ALA P 665      15.951  -7.998  44.043  0.00  0.00      PROA  
ATOM   3376   CA ALA P 665      14.429  -7.461  42.718  0.00  0.00      PROA  
ATOM   3377   HA ALA P 665      13.396  -7.767  42.637  0.00  0.00      PROA  
ATOM   3378   CB ALA P 665      14.399  -6.075  43.444  0.00  0.00      PROA  
ATOM   3379  HB1 ALA P 665      13.680  -5.415  42.912  0.00  0.00      PROA  
ATOM   3380  HB2 ALA P 665      15.466  -5.771  43.504  0.00  0.00      PROA  
ATOM   3381  HB3 ALA P 665      14.056  -6.405  44.447  0.00  0.00      PROA  
ATOM   3382    C ALA P 665      15.016  -7.403  41.306  0.00  0.00      PROA  
ATOM   3383    O ALA P 665      14.503  -6.680  40.440  0.00  0.00      PROA  
ATOM   3384    N ASN P 666      16.133  -8.135  41.093  0.00  0.00      PROA  
ATOM   3385   HN ASN P 666      16.469  -8.779  41.776  0.00  0.00      PROA  
ATOM   3386   CA ASN P 666      16.947  -7.897  39.878  0.00  0.00      PROA  
ATOM   3387   HA ASN P 666      16.635  -6.995  39.373  0.00  0.00      PROA  
ATOM   3388   CB ASN P 666      18.451  -7.874  40.228  0.00  0.00      PROA  
ATOM   3389  HB1 ASN P 666      19.195  -7.954  39.407  0.00  0.00      PROA  
ATOM   3390  HB2 ASN P 666      18.686  -8.647  40.992  0.00  0.00      PROA  
ATOM   3391   CG ASN P 666      18.881  -6.642  40.991  0.00  0.00      PROA  
ATOM   3392  OD1 ASN P 666      19.500  -6.806  42.071  0.00  0.00      PROA  
ATOM   3393  ND2 ASN P 666      18.768  -5.498  40.355  0.00  0.00      PROA  
ATOM   3394 HD21 ASN P 666      19.211  -4.669  40.695  0.00  0.00      PROA  
ATOM   3395 HD22 ASN P 666      18.276  -5.463  39.485  0.00  0.00      PROA  
ATOM   3396    C ASN P 666      16.819  -8.948  38.792  0.00  0.00      PROA  
ATOM   3397    O ASN P 666      17.714  -9.109  37.977  0.00  0.00      PROA  
ATOM   3398    N LEU P 667      15.734  -9.701  38.822  0.00  0.00      PROA  
ATOM   3399   HN LEU P 667      15.127  -9.585  39.603  0.00  0.00      PROA  
ATOM   3400   CA LEU P 667      15.425 -10.654  37.905  0.00  0.00      PROA  
ATOM   3401   HA LEU P 667      16.251 -11.348  37.848  0.00  0.00      PROA  
ATOM   3402   CB LEU P 667      14.287 -11.641  38.397  0.00  0.00      PROA  
ATOM   3403  HB1 LEU P 667      13.902 -12.194  37.514  0.00  0.00      PROA  
ATOM   3404  HB2 LEU P 667      13.347 -11.150  38.726  0.00  0.00      PROA  
ATOM   3405   CG LEU P 667      14.768 -12.706  39.396  0.00  0.00      PROA  
ATOM   3406   HG LEU P 667      15.799 -13.026  39.134  0.00  0.00      PROA  
ATOM   3407  CD1 LEU P 667      14.733 -12.098  40.844  0.00  0.00      PROA  
ATOM   3408 HD11 LEU P 667      15.497 -11.300  40.964  0.00  0.00      PROA  
ATOM   3409 HD12 LEU P 667      15.177 -12.809  41.572  0.00  0.00      PROA  
ATOM   3410 HD13 LEU P 667      13.734 -11.791  41.222  0.00  0.00      PROA  
ATOM   3411  CD2 LEU P 667      13.911 -13.950  39.472  0.00  0.00      PROA  
ATOM   3412 HD21 LEU P 667      12.927 -13.635  39.881  0.00  0.00      PROA  
ATOM   3413 HD22 LEU P 667      14.273 -14.742  40.162  0.00  0.00      PROA  
ATOM   3414 HD23 LEU P 667      13.736 -14.387  38.466  0.00  0.00      PROA  
ATOM   3415    C LEU P 667      15.102 -10.188  36.479  0.00  0.00      PROA  
ATOM   3416    O LEU P 667      14.315  -9.242  36.390  0.00  0.00      PROA  
ATOM   3417    N THR P 668      15.543 -10.845  35.392  0.00  0.00      PROA  
ATOM   3418   HN THR P 668      16.277 -11.519  35.405  0.00  0.00      PROA  
ATOM   3419   CA THR P 668      15.104 -10.558  33.981  0.00  0.00      PROA  
ATOM   3420   HA THR P 668      15.292  -9.497  33.910  0.00  0.00      PROA  
ATOM   3421   CB THR P 668      15.906 -11.354  32.944  0.00  0.00      PROA  
ATOM   3422   HB THR P 668      15.554 -11.065  31.931  0.00  0.00      PROA  
ATOM   3423  OG1 THR P 668      15.801 -12.757  33.101  0.00  0.00      PROA  
ATOM   3424  HG1 THR P 668      16.297 -12.950  33.900  0.00  0.00      PROA  
ATOM   3425  CG2 THR P 668      17.363 -10.886  32.982  0.00  0.00      PROA  
ATOM   3426 HG21 THR P 668      17.846 -11.141  32.015  0.00  0.00      PROA  
ATOM   3427 HG22 THR P 668      18.038 -11.247  33.787  0.00  0.00      PROA  
ATOM   3428 HG23 THR P 668      17.439  -9.783  33.096  0.00  0.00      PROA  
ATOM   3429    C THR P 668      13.591 -10.832  33.772  0.00  0.00      PROA  
ATOM   3430    O THR P 668      12.881 -11.452  34.523  0.00  0.00      PROA  
ATOM   3431    N VAL P 669      12.987 -10.373  32.635  0.00  0.00      PROA  
ATOM   3432   HN VAL P 669      13.538  -9.871  31.974  0.00  0.00      PROA  
ATOM   3433   CA VAL P 669      11.595 -10.628  32.331  0.00  0.00      PROA  
ATOM   3434   HA VAL P 669      11.119 -10.137  33.167  0.00  0.00      PROA  
ATOM   3435   CB VAL P 669      10.941  -9.921  31.134  0.00  0.00      PROA  
ATOM   3436   HB VAL P 669      11.599 -10.183  30.278  0.00  0.00      PROA  
ATOM   3437  CG1 VAL P 669       9.478 -10.281  30.901  0.00  0.00      PROA  
ATOM   3438 HG11 VAL P 669       8.952  -9.639  30.162  0.00  0.00      PROA  
ATOM   3439 HG12 VAL P 669       8.909 -10.214  31.853  0.00  0.00      PROA  
ATOM   3440 HG13 VAL P 669       9.369 -11.333  30.562  0.00  0.00      PROA  
ATOM   3441  CG2 VAL P 669      11.012  -8.441  31.302  0.00  0.00      PROA  
ATOM   3442 HG21 VAL P 669      12.026  -8.056  31.544  0.00  0.00      PROA  
ATOM   3443 HG22 VAL P 669      10.413  -8.138  32.187  0.00  0.00      PROA  
ATOM   3444 HG23 VAL P 669      10.585  -7.896  30.433  0.00  0.00      PROA  
ATOM   3445    C VAL P 669      11.233 -12.092  32.327  0.00  0.00      PROA  
ATOM   3446    O VAL P 669      10.241 -12.461  32.906  0.00  0.00      PROA  
ATOM   3447    N SER P 670      12.007 -12.962  31.608  0.00  0.00      PROA  
ATOM   3448   HN SER P 670      12.857 -12.724  31.145  0.00  0.00      PROA  
ATOM   3449   CA SER P 670      11.599 -14.389  31.523  0.00  0.00      PROA  
ATOM   3450   HA SER P 670      10.572 -14.510  31.212  0.00  0.00      PROA  
ATOM   3451   CB SER P 670      12.622 -15.018  30.468  0.00  0.00      PROA  
ATOM   3452  HB1 SER P 670      13.632 -14.788  30.869  0.00  0.00      PROA  
ATOM   3453  HB2 SER P 670      12.585 -14.341  29.588  0.00  0.00      PROA  
ATOM   3454   OG SER P 670      12.406 -16.335  30.141  0.00  0.00      PROA  
ATOM   3455  HG1 SER P 670      11.472 -16.276  29.927  0.00  0.00      PROA  
ATOM   3456    C SER P 670      11.805 -15.050  32.871  0.00  0.00      PROA  
ATOM   3457    O SER P 670      11.092 -15.991  33.182  0.00  0.00      PROA  
ATOM   3458    N GLU P 671      12.806 -14.702  33.659  0.00  0.00      PROA  
ATOM   3459   HN GLU P 671      13.554 -14.166  33.276  0.00  0.00      PROA  
ATOM   3460   CA GLU P 671      13.027 -15.139  35.013  0.00  0.00      PROA  
ATOM   3461   HA GLU P 671      13.092 -16.217  34.999  0.00  0.00      PROA  
ATOM   3462   CB GLU P 671      14.447 -14.689  35.552  0.00  0.00      PROA  
ATOM   3463  HB1 GLU P 671      14.572 -14.931  36.629  0.00  0.00      PROA  
ATOM   3464  HB2 GLU P 671      14.581 -13.586  35.519  0.00  0.00      PROA  
ATOM   3465   CG GLU P 671      15.586 -15.368  34.842  0.00  0.00      PROA  
ATOM   3466  HG1 GLU P 671      15.608 -15.244  33.738  0.00  0.00      PROA  
ATOM   3467  HG2 GLU P 671      15.457 -16.453  35.040  0.00  0.00      PROA  
ATOM   3468   CD GLU P 671      16.939 -14.789  35.311  0.00  0.00      PROA  
ATOM   3469  OE1 GLU P 671      17.167 -13.523  35.215  0.00  0.00      PROA  
ATOM   3470  OE2 GLU P 671      17.731 -15.625  35.712  0.00  0.00      PROA  
ATOM   3471    C GLU P 671      12.078 -14.635  36.078  0.00  0.00      PROA  
ATOM   3472    O GLU P 671      11.767 -15.352  37.060  0.00  0.00      PROA  
ATOM   3473    N CYS P 672      11.471 -13.433  35.980  0.00  0.00      PROA  
ATOM   3474   HN CYS P 672      11.614 -12.940  35.125  0.00  0.00      PROA  
ATOM   3475   CA CYS P 672      10.582 -12.775  36.896  0.00  0.00      PROA  
ATOM   3476   HA CYS P 672      10.881 -13.242  37.823  0.00  0.00      PROA  
ATOM   3477   CB CYS P 672      10.596 -11.239  36.858  0.00  0.00      PROA  
ATOM   3478  HB1 CYS P 672      10.609 -10.957  35.783  0.00  0.00      PROA  
ATOM   3479  HB2 CYS P 672      11.570 -11.062  37.362  0.00  0.00      PROA  
ATOM   3480   SG CYS P 672       9.289 -10.433  37.931  0.00  0.00      PROA  
ATOM   3481    C CYS P 672       9.123 -13.315  36.679  0.00  0.00      PROA  
ATOM   3482    O CYS P 672       8.375 -13.754  37.559  0.00  0.00      PROA  
ATOM   3483    N GLN P 673       8.840 -13.632  35.358  0.00  0.00      PROA  
ATOM   3484   HN GLN P 673       9.481 -13.369  34.640  0.00  0.00      PROA  
ATOM   3485   CA GLN P 673       7.652 -14.435  35.002  0.00  0.00      PROA  
ATOM   3486   HA GLN P 673       6.780 -13.932  35.393  0.00  0.00      PROA  
ATOM   3487   CB GLN P 673       7.554 -14.461  33.552  0.00  0.00      PROA  
ATOM   3488  HB1 GLN P 673       6.777 -15.160  33.176  0.00  0.00      PROA  
ATOM   3489  HB2 GLN P 673       8.550 -14.730  33.140  0.00  0.00      PROA  
ATOM   3490   CG GLN P 673       7.158 -13.093  32.955  0.00  0.00      PROA  
ATOM   3491  HG1 GLN P 673       7.625 -12.114  33.197  0.00  0.00      PROA  
ATOM   3492  HG2 GLN P 673       6.159 -12.892  33.398  0.00  0.00      PROA  
ATOM   3493   CD GLN P 673       6.960 -13.278  31.444  0.00  0.00      PROA  
ATOM   3494  OE1 GLN P 673       7.321 -14.168  30.717  0.00  0.00      PROA  
ATOM   3495  NE2 GLN P 673       6.522 -12.107  30.901  0.00  0.00      PROA  
ATOM   3496 HE21 GLN P 673       6.593 -12.057  29.905  0.00  0.00      PROA  
ATOM   3497 HE22 GLN P 673       6.399 -11.408  31.605  0.00  0.00      PROA  
ATOM   3498    C GLN P 673       7.672 -15.824  35.508  0.00  0.00      PROA  
ATOM   3499    O GLN P 673       6.727 -16.349  36.093  0.00  0.00      PROA  
ATOM   3500    N GLU P 674       8.784 -16.523  35.212  0.00  0.00      PROA  
ATOM   3501   HN GLU P 674       9.484 -16.149  34.608  0.00  0.00      PROA  
ATOM   3502   CA GLU P 674       8.942 -17.914  35.723  0.00  0.00      PROA  
ATOM   3503   HA GLU P 674       8.122 -18.414  35.230  0.00  0.00      PROA  
ATOM   3504   CB GLU P 674      10.310 -18.507  35.121  0.00  0.00      PROA  
ATOM   3505  HB1 GLU P 674      10.997 -17.663  35.347  0.00  0.00      PROA  
ATOM   3506  HB2 GLU P 674      10.090 -18.390  34.038  0.00  0.00      PROA  
ATOM   3507   CG GLU P 674      10.871 -19.871  35.523  0.00  0.00      PROA  
ATOM   3508  HG1 GLU P 674      11.038 -19.928  36.620  0.00  0.00      PROA  
ATOM   3509  HG2 GLU P 674      11.913 -19.909  35.138  0.00  0.00      PROA  
ATOM   3510   CD GLU P 674      10.156 -21.152  35.076  0.00  0.00      PROA  
ATOM   3511  OE1 GLU P 674      10.769 -21.845  34.209  0.00  0.00      PROA  
ATOM   3512  OE2 GLU P 674       9.006 -21.524  35.482  0.00  0.00      PROA  
ATOM   3513    C GLU P 674       8.864 -18.177  37.253  0.00  0.00      PROA  
ATOM   3514    O GLU P 674       8.520 -19.326  37.707  0.00  0.00      PROA  
ATOM   3515    N MET P 675       9.189 -17.214  38.077  0.00  0.00      PROA  
ATOM   3516   HN MET P 675       9.467 -16.331  37.707  0.00  0.00      PROA  
ATOM   3517   CA MET P 675       9.161 -17.296  39.520  0.00  0.00      PROA  
ATOM   3518   HA MET P 675       9.189 -18.298  39.923  0.00  0.00      PROA  
ATOM   3519   CB MET P 675      10.330 -16.479  40.111  0.00  0.00      PROA  
ATOM   3520  HB1 MET P 675      10.260 -16.602  41.213  0.00  0.00      PROA  
ATOM   3521  HB2 MET P 675      10.234 -15.412  39.818  0.00  0.00      PROA  
ATOM   3522   CG MET P 675      11.726 -16.997  39.773  0.00  0.00      PROA  
ATOM   3523  HG1 MET P 675      12.483 -16.201  39.939  0.00  0.00      PROA  
ATOM   3524  HG2 MET P 675      11.869 -17.238  38.698  0.00  0.00      PROA  
ATOM   3525   SD MET P 675      12.234 -18.387  40.798  0.00  0.00      PROA  
ATOM   3526   CE MET P 675      12.087 -19.598  39.470  0.00  0.00      PROA  
ATOM   3527  HE1 MET P 675      11.271 -19.243  38.805  0.00  0.00      PROA  
ATOM   3528  HE2 MET P 675      11.859 -20.613  39.860  0.00  0.00      PROA  
ATOM   3529  HE3 MET P 675      13.067 -19.789  38.983  0.00  0.00      PROA  
ATOM   3530    C MET P 675       7.816 -16.714  40.016  0.00  0.00      PROA  
ATOM   3531    O MET P 675       7.629 -16.498  41.203  0.00  0.00      PROA  
ATOM   3532    N HSD P 676       6.896 -16.418  39.107  0.00  0.00      PROA  
ATOM   3533   HN HSD P 676       7.241 -16.403  38.172  0.00  0.00      PROA  
ATOM   3534   CA HSD P 676       5.508 -16.017  39.393  0.00  0.00      PROA  
ATOM   3535   HA HSD P 676       5.131 -15.935  38.384  0.00  0.00      PROA  
ATOM   3536   CB HSD P 676       4.664 -17.026  40.116  0.00  0.00      PROA  
ATOM   3537  HB1 HSD P 676       3.588 -16.749  40.109  0.00  0.00      PROA  
ATOM   3538  HB2 HSD P 676       4.920 -17.170  41.187  0.00  0.00      PROA  
ATOM   3539  ND1 HSD P 676       5.507 -19.456  39.994  0.00  0.00      PROA  
ATOM   3540  HD1 HSD P 676       6.154 -19.355  40.750  0.00  0.00      PROA  
ATOM   3541   CG HSD P 676       4.693 -18.390  39.465  0.00  0.00      PROA  
ATOM   3542  CE1 HSD P 676       5.131 -20.582  39.377  0.00  0.00      PROA  
ATOM   3543  HE1 HSD P 676       5.462 -21.604  39.561  0.00  0.00      PROA  
ATOM   3544  NE2 HSD P 676       4.152 -20.330  38.543  0.00  0.00      PROA  
ATOM   3545  CD2 HSD P 676       3.865 -18.974  38.613  0.00  0.00      PROA  
ATOM   3546  HD2 HSD P 676       3.109 -18.553  37.962  0.00  0.00      PROA  
ATOM   3547    C HSD P 676       5.315 -14.647  40.044  0.00  0.00      PROA  
ATOM   3548    O HSD P 676       4.499 -14.510  40.971  0.00  0.00      PROA  
ATOM   3549    N GLY P 677       6.290 -13.790  39.723  0.00  0.00      PROA  
ATOM   3550   HN GLY P 677       6.929 -14.129  39.038  0.00  0.00      PROA  
ATOM   3551   CA GLY P 677       6.261 -12.362  40.026  0.00  0.00      PROA  
ATOM   3552  HA1 GLY P 677       7.259 -11.980  40.187  0.00  0.00      PROA  
ATOM   3553  HA2 GLY P 677       5.645 -12.112  40.877  0.00  0.00      PROA  
ATOM   3554    C GLY P 677       5.778 -11.526  38.920  0.00  0.00      PROA  
ATOM   3555    O GLY P 677       5.545 -12.052  37.840  0.00  0.00      PROA  
ATOM   3556    N GLU P 678       5.803 -10.257  39.051  0.00  0.00      PROA  
ATOM   3557   HN GLU P 678       6.104  -9.877  39.922  0.00  0.00      PROA  
ATOM   3558   CA GLU P 678       5.439  -9.342  38.063  0.00  0.00      PROA  
ATOM   3559   HA GLU P 678       5.358  -9.801  37.089  0.00  0.00      PROA  
ATOM   3560   CB GLU P 678       4.097  -8.655  38.516  0.00  0.00      PROA  
ATOM   3561  HB1 GLU P 678       3.846  -7.829  37.816  0.00  0.00      PROA  
ATOM   3562  HB2 GLU P 678       4.207  -8.211  39.528  0.00  0.00      PROA  
ATOM   3563   CG GLU P 678       2.854  -9.574  38.448  0.00  0.00      PROA  
ATOM   3564  HG1 GLU P 678       3.039 -10.432  39.129  0.00  0.00      PROA  
ATOM   3565  HG2 GLU P 678       2.596 -10.161  37.540  0.00  0.00      PROA  
ATOM   3566   CD GLU P 678       1.650  -8.945  39.075  0.00  0.00      PROA  
ATOM   3567  OE1 GLU P 678       1.583  -8.960  40.308  0.00  0.00      PROA  
ATOM   3568  OE2 GLU P 678       0.803  -8.346  38.399  0.00  0.00      PROA  
ATOM   3569    C GLU P 678       6.464  -8.269  37.897  0.00  0.00      PROA  
ATOM   3570    O GLU P 678       7.155  -7.970  38.844  0.00  0.00      PROA  
ATOM   3571    N PHE P 679       6.634  -7.715  36.668  0.00  0.00      PROA  
ATOM   3572   HN PHE P 679       5.872  -7.712  36.025  0.00  0.00      PROA  
ATOM   3573   CA PHE P 679       7.748  -6.900  36.401  0.00  0.00      PROA  
ATOM   3574   HA PHE P 679       8.444  -7.130  37.195  0.00  0.00      PROA  
ATOM   3575   CB PHE P 679       8.460  -7.472  35.117  0.00  0.00      PROA  
ATOM   3576  HB1 PHE P 679       7.835  -7.291  34.217  0.00  0.00      PROA  
ATOM   3577  HB2 PHE P 679       8.689  -8.518  35.412  0.00  0.00      PROA  
ATOM   3578   CG PHE P 679       9.716  -6.722  34.837  0.00  0.00      PROA  
ATOM   3579  CD1 PHE P 679       9.760  -5.541  33.969  0.00  0.00      PROA  
ATOM   3580  HD1 PHE P 679       8.874  -5.141  33.498  0.00  0.00      PROA  
ATOM   3581  CE1 PHE P 679      10.977  -4.972  33.732  0.00  0.00      PROA  
ATOM   3582  HE1 PHE P 679      11.025  -4.253  32.928  0.00  0.00      PROA  
ATOM   3583   CZ PHE P 679      12.147  -5.448  34.347  0.00  0.00      PROA  
ATOM   3584   HZ PHE P 679      13.064  -4.895  34.214  0.00  0.00      PROA  
ATOM   3585  CD2 PHE P 679      10.892  -7.199  35.385  0.00  0.00      PROA  
ATOM   3586  HD2 PHE P 679      10.852  -8.078  36.011  0.00  0.00      PROA  
ATOM   3587  CE2 PHE P 679      12.079  -6.564  35.189  0.00  0.00      PROA  
ATOM   3588  HE2 PHE P 679      12.948  -6.905  35.732  0.00  0.00      PROA  
ATOM   3589    C PHE P 679       7.398  -5.442  36.382  0.00  0.00      PROA  
ATOM   3590    O PHE P 679       6.445  -5.093  35.687  0.00  0.00      PROA  
ATOM   3591    N ILE P 680       8.187  -4.643  37.056  0.00  0.00      PROA  
ATOM   3592   HN ILE P 680       9.034  -4.982  37.458  0.00  0.00      PROA  
ATOM   3593   CA ILE P 680       7.828  -3.279  37.444  0.00  0.00      PROA  
ATOM   3594   HA ILE P 680       6.840  -3.096  37.048  0.00  0.00      PROA  
ATOM   3595   CB ILE P 680       7.898  -3.133  38.974  0.00  0.00      PROA  
ATOM   3596   HB ILE P 680       8.960  -3.315  39.246  0.00  0.00      PROA  
ATOM   3597  CG2 ILE P 680       7.572  -1.666  39.335  0.00  0.00      PROA  
ATOM   3598 HG21 ILE P 680       7.802  -1.483  40.406  0.00  0.00      PROA  
ATOM   3599 HG22 ILE P 680       6.490  -1.489  39.149  0.00  0.00      PROA  
ATOM   3600 HG23 ILE P 680       8.161  -0.946  38.726  0.00  0.00      PROA  
ATOM   3601  CG1 ILE P 680       6.992  -4.147  39.723  0.00  0.00      PROA  
ATOM   3602 HG11 ILE P 680       7.351  -4.122  40.775  0.00  0.00      PROA  
ATOM   3603 HG12 ILE P 680       7.094  -5.188  39.348  0.00  0.00      PROA  
ATOM   3604   CD ILE P 680       5.518  -3.709  39.718  0.00  0.00      PROA  
ATOM   3605  HD1 ILE P 680       4.930  -4.607  40.003  0.00  0.00      PROA  
ATOM   3606  HD2 ILE P 680       5.165  -3.394  38.713  0.00  0.00      PROA  
ATOM   3607  HD3 ILE P 680       5.200  -2.914  40.426  0.00  0.00      PROA  
ATOM   3608    C ILE P 680       8.760  -2.353  36.708  0.00  0.00      PROA  
ATOM   3609    O ILE P 680       9.989  -2.610  36.554  0.00  0.00      PROA  
ATOM   3610    N GLY P 681       8.233  -1.151  36.247  0.00  0.00      PROA  
ATOM   3611   HN GLY P 681       7.270  -0.897  36.283  0.00  0.00      PROA  
ATOM   3612   CA GLY P 681       9.020  -0.215  35.451  0.00  0.00      PROA  
ATOM   3613  HA1 GLY P 681      10.023  -0.497  35.167  0.00  0.00      PROA  
ATOM   3614  HA2 GLY P 681       8.974   0.719  35.992  0.00  0.00      PROA  
ATOM   3615    C GLY P 681       8.346   0.241  34.139  0.00  0.00      PROA  
ATOM   3616    O GLY P 681       7.937  -0.543  33.291  0.00  0.00      PROA  
ATOM   3617    N SER P 682       8.331   1.502  33.900  0.00  0.00      PROA  
ATOM   3618   HN SER P 682       8.706   2.111  34.594  0.00  0.00      PROA  
ATOM   3619   CA SER P 682       7.857   2.240  32.737  0.00  0.00      PROA  
ATOM   3620   HA SER P 682       7.073   1.647  32.291  0.00  0.00      PROA  
ATOM   3621   CB SER P 682       7.369   3.552  33.249  0.00  0.00      PROA  
ATOM   3622  HB1 SER P 682       6.564   3.355  33.988  0.00  0.00      PROA  
ATOM   3623  HB2 SER P 682       6.909   4.118  32.411  0.00  0.00      PROA  
ATOM   3624   OG SER P 682       8.505   4.308  33.741  0.00  0.00      PROA  
ATOM   3625  HG1 SER P 682       8.522   4.173  34.692  0.00  0.00      PROA  
ATOM   3626    C SER P 682       8.923   2.481  31.652  0.00  0.00      PROA  
ATOM   3627    O SER P 682       8.584   2.784  30.482  0.00  0.00      PROA  
ATOM   3628    N ALA P 683      10.154   2.466  32.006  0.00  0.00      PROA  
ATOM   3629   HN ALA P 683      10.415   2.195  32.929  0.00  0.00      PROA  
ATOM   3630   CA ALA P 683      11.267   2.777  31.154  0.00  0.00      PROA  
ATOM   3631   HA ALA P 683      10.883   3.088  30.193  0.00  0.00      PROA  
ATOM   3632   CB ALA P 683      12.026   4.065  31.713  0.00  0.00      PROA  
ATOM   3633  HB1 ALA P 683      11.286   4.548  32.386  0.00  0.00      PROA  
ATOM   3634  HB2 ALA P 683      12.350   4.658  30.830  0.00  0.00      PROA  
ATOM   3635  HB3 ALA P 683      12.844   3.772  32.405  0.00  0.00      PROA  
ATOM   3636    C ALA P 683      12.259   1.591  30.897  0.00  0.00      PROA  
ATOM   3637    O ALA P 683      13.398   1.787  30.456  0.00  0.00      PROA  
ATOM   3638    N CYS P 684      11.886   0.356  31.158  0.00  0.00      PROA  
ATOM   3639   HN CYS P 684      10.913   0.264  31.352  0.00  0.00      PROA  
ATOM   3640   CA CYS P 684      12.685  -0.791  30.993  0.00  0.00      PROA  
ATOM   3641   HA CYS P 684      13.193  -0.625  30.054  0.00  0.00      PROA  
ATOM   3642   CB CYS P 684      13.556  -1.107  32.225  0.00  0.00      PROA  
ATOM   3643  HB1 CYS P 684      14.242  -0.296  32.549  0.00  0.00      PROA  
ATOM   3644  HB2 CYS P 684      12.816  -0.785  32.988  0.00  0.00      PROA  
ATOM   3645   SG CYS P 684      14.235  -2.711  32.734  0.00  0.00      PROA  
ATOM   3646    C CYS P 684      11.673  -1.923  30.816  0.00  0.00      PROA  
ATOM   3647    O CYS P 684      10.642  -1.900  31.451  0.00  0.00      PROA  
ATOM   3648    N GLY P 685      12.042  -2.944  30.065  0.00  0.00      PROA  
ATOM   3649   HN GLY P 685      12.851  -2.875  29.487  0.00  0.00      PROA  
ATOM   3650   CA GLY P 685      11.196  -4.095  29.793  0.00  0.00      PROA  
ATOM   3651  HA1 GLY P 685      10.333  -3.707  29.272  0.00  0.00      PROA  
ATOM   3652  HA2 GLY P 685      10.917  -4.546  30.734  0.00  0.00      PROA  
ATOM   3653    C GLY P 685      11.885  -5.158  29.033  0.00  0.00      PROA  
ATOM   3654    O GLY P 685      13.120  -5.354  29.152  0.00  0.00      PROA  
ATOM   3655    N HSD P 686      11.178  -5.894  28.231  0.00  0.00      PROA  
ATOM   3656   HN HSD P 686      10.182  -5.882  28.272  0.00  0.00      PROA  
ATOM   3657   CA HSD P 686      11.749  -6.977  27.486  0.00  0.00      PROA  
ATOM   3658   HA HSD P 686      12.225  -7.620  28.212  0.00  0.00      PROA  
ATOM   3659   CB HSD P 686      10.626  -7.640  26.592  0.00  0.00      PROA  
ATOM   3660  HB1 HSD P 686      10.261  -6.861  25.888  0.00  0.00      PROA  
ATOM   3661  HB2 HSD P 686       9.834  -8.359  26.893  0.00  0.00      PROA  
ATOM   3662  ND1 HSD P 686      11.346  -9.941  25.735  0.00  0.00      PROA  
ATOM   3663  HD1 HSD P 686      11.472 -10.484  26.566  0.00  0.00      PROA  
ATOM   3664   CG HSD P 686      11.099  -8.627  25.487  0.00  0.00      PROA  
ATOM   3665  CE1 HSD P 686      11.467 -10.512  24.538  0.00  0.00      PROA  
ATOM   3666  HE1 HSD P 686      11.748 -11.546  24.336  0.00  0.00      PROA  
ATOM   3667  NE2 HSD P 686      11.429  -9.644  23.526  0.00  0.00      PROA  
ATOM   3668  CD2 HSD P 686      11.190  -8.415  24.118  0.00  0.00      PROA  
ATOM   3669  HD2 HSD P 686      11.233  -7.541  23.479  0.00  0.00      PROA  
ATOM   3670    C HSD P 686      12.927  -6.582  26.593  0.00  0.00      PROA  
ATOM   3671    O HSD P 686      14.020  -7.117  26.693  0.00  0.00      PROA  
ATOM   3672    N HSD P 687      12.836  -5.517  25.814  0.00  0.00      PROA  
ATOM   3673   HN HSD P 687      11.998  -4.986  25.717  0.00  0.00      PROA  
ATOM   3674   CA HSD P 687      14.067  -5.051  25.122  0.00  0.00      PROA  
ATOM   3675   HA HSD P 687      14.638  -5.897  24.768  0.00  0.00      PROA  
ATOM   3676   CB HSD P 687      13.573  -4.342  23.761  0.00  0.00      PROA  
ATOM   3677  HB1 HSD P 687      14.460  -4.024  23.173  0.00  0.00      PROA  
ATOM   3678  HB2 HSD P 687      12.979  -3.410  23.878  0.00  0.00      PROA  
ATOM   3679  ND1 HSD P 687      13.524  -6.285  22.083  0.00  0.00      PROA  
ATOM   3680  HD1 HSD P 687      14.447  -6.656  22.183  0.00  0.00      PROA  
ATOM   3681   CG HSD P 687      12.895  -5.318  22.786  0.00  0.00      PROA  
ATOM   3682  CE1 HSD P 687      12.639  -6.703  21.154  0.00  0.00      PROA  
ATOM   3683  HE1 HSD P 687      12.818  -7.531  20.469  0.00  0.00      PROA  
ATOM   3684  NE2 HSD P 687      11.530  -6.052  21.160  0.00  0.00      PROA  
ATOM   3685  CD2 HSD P 687      11.668  -5.157  22.222  0.00  0.00      PROA  
ATOM   3686  HD2 HSD P 687      10.902  -4.451  22.520  0.00  0.00      PROA  
ATOM   3687    C HSD P 687      15.052  -4.149  25.950  0.00  0.00      PROA  
ATOM   3688    O HSD P 687      15.765  -3.255  25.447  0.00  0.00      PROA  
ATOM   3689    N GLY P 688      15.174  -4.549  27.239  0.00  0.00      PROA  
ATOM   3690   HN GLY P 688      14.550  -5.276  27.516  0.00  0.00      PROA  
ATOM   3691   CA GLY P 688      15.989  -3.906  28.210  0.00  0.00      PROA  
ATOM   3692  HA1 GLY P 688      16.965  -3.678  27.807  0.00  0.00      PROA  
ATOM   3693  HA2 GLY P 688      15.947  -4.551  29.076  0.00  0.00      PROA  
ATOM   3694    C GLY P 688      15.475  -2.517  28.479  0.00  0.00      PROA  
ATOM   3695    O GLY P 688      14.275  -2.242  28.206  0.00  0.00      PROA  
ATOM   3696    N PRO P 689      16.242  -1.704  29.157  0.00  0.00      PROA  
ATOM   3697   CD PRO P 689      17.538  -2.134  29.780  0.00  0.00      PROA  
ATOM   3698  HD1 PRO P 689      18.216  -2.257  28.909  0.00  0.00      PROA  
ATOM   3699  HD2 PRO P 689      17.677  -3.006  30.454  0.00  0.00      PROA  
ATOM   3700   CA PRO P 689      15.950  -0.305  29.343  0.00  0.00      PROA  
ATOM   3701   HA PRO P 689      15.104  -0.302  30.015  0.00  0.00      PROA  
ATOM   3702   CB PRO P 689      17.181   0.234  30.007  0.00  0.00      PROA  
ATOM   3703  HB1 PRO P 689      17.114   1.050  30.758  0.00  0.00      PROA  
ATOM   3704  HB2 PRO P 689      17.988   0.507  29.295  0.00  0.00      PROA  
ATOM   3705   CG PRO P 689      17.812  -0.993  30.745  0.00  0.00      PROA  
ATOM   3706  HG1 PRO P 689      18.892  -1.051  31.002  0.00  0.00      PROA  
ATOM   3707  HG2 PRO P 689      17.324  -1.169  31.727  0.00  0.00      PROA  
ATOM   3708    C PRO P 689      15.585   0.344  27.981  0.00  0.00      PROA  
ATOM   3709    O PRO P 689      16.249   0.091  26.971  0.00  0.00      PROA  
ATOM   3710    N TYR P 690      14.618   1.163  27.965  0.00  0.00      PROA  
ATOM   3711   HN TYR P 690      14.190   1.507  28.798  0.00  0.00      PROA  
ATOM   3712   CA TYR P 690      14.257   1.963  26.851  0.00  0.00      PROA  
ATOM   3713   HA TYR P 690      14.364   1.439  25.913  0.00  0.00      PROA  
ATOM   3714   CB TYR P 690      12.726   2.286  27.017  0.00  0.00      PROA  
ATOM   3715  HB1 TYR P 690      12.359   2.781  26.093  0.00  0.00      PROA  
ATOM   3716  HB2 TYR P 690      12.648   2.958  27.898  0.00  0.00      PROA  
ATOM   3717   CG TYR P 690      11.791   1.141  27.433  0.00  0.00      PROA  
ATOM   3718  CD1 TYR P 690      12.049  -0.171  27.100  0.00  0.00      PROA  
ATOM   3719  HD1 TYR P 690      12.977  -0.422  26.609  0.00  0.00      PROA  
ATOM   3720  CE1 TYR P 690      11.081  -1.149  27.397  0.00  0.00      PROA  
ATOM   3721  HE1 TYR P 690      11.361  -2.130  27.041  0.00  0.00      PROA  
ATOM   3722   CZ TYR P 690       9.941  -0.802  27.991  0.00  0.00      PROA  
ATOM   3723   OH TYR P 690       8.901  -1.793  28.079  0.00  0.00      PROA  
ATOM   3724   HH TYR P 690       8.236  -1.519  28.715  0.00  0.00      PROA  
ATOM   3725  CD2 TYR P 690      10.536   1.581  28.038  0.00  0.00      PROA  
ATOM   3726  HD2 TYR P 690      10.285   2.611  28.245  0.00  0.00      PROA  
ATOM   3727  CE2 TYR P 690       9.662   0.488  28.467  0.00  0.00      PROA  
ATOM   3728  HE2 TYR P 690       8.718   0.772  28.910  0.00  0.00      PROA  
ATOM   3729    C TYR P 690      14.972   3.220  26.715  0.00  0.00      PROA  
ATOM   3730    O TYR P 690      14.379   4.308  26.656  0.00  0.00      PROA  
ATOM   3731    N THR P 691      16.268   3.219  26.781  0.00  0.00      PROA  
ATOM   3732   HN THR P 691      16.839   2.406  26.863  0.00  0.00      PROA  
ATOM   3733   CA THR P 691      17.148   4.370  26.523  0.00  0.00      PROA  
ATOM   3734   HA THR P 691      16.832   5.181  27.163  0.00  0.00      PROA  
ATOM   3735   CB THR P 691      18.599   4.181  26.952  0.00  0.00      PROA  
ATOM   3736   HB THR P 691      19.231   5.083  26.811  0.00  0.00      PROA  
ATOM   3737  OG1 THR P 691      19.172   3.059  26.344  0.00  0.00      PROA  
ATOM   3738  HG1 THR P 691      20.108   3.066  26.555  0.00  0.00      PROA  
ATOM   3739  CG2 THR P 691      18.568   3.965  28.499  0.00  0.00      PROA  
ATOM   3740 HG21 THR P 691      19.399   3.300  28.818  0.00  0.00      PROA  
ATOM   3741 HG22 THR P 691      17.655   3.373  28.725  0.00  0.00      PROA  
ATOM   3742 HG23 THR P 691      18.514   4.936  29.037  0.00  0.00      PROA  
ATOM   3743    C THR P 691      17.012   5.062  25.110  0.00  0.00      PROA  
ATOM   3744    O THR P 691      16.741   4.436  24.133  0.00  0.00      PROA  
ATOM   3745    N PRO P 692      17.233   6.378  24.978  0.00  0.00      PROA  
ATOM   3746   CD PRO P 692      17.287   7.351  26.086  0.00  0.00      PROA  
ATOM   3747  HD1 PRO P 692      18.255   7.168  26.601  0.00  0.00      PROA  
ATOM   3748  HD2 PRO P 692      16.437   7.098  26.755  0.00  0.00      PROA  
ATOM   3749   CA PRO P 692      17.276   7.074  23.647  0.00  0.00      PROA  
ATOM   3750   HA PRO P 692      16.378   6.878  23.080  0.00  0.00      PROA  
ATOM   3751   CB PRO P 692      17.572   8.519  24.047  0.00  0.00      PROA  
ATOM   3752  HB1 PRO P 692      17.082   9.168  23.291  0.00  0.00      PROA  
ATOM   3753  HB2 PRO P 692      18.663   8.724  24.003  0.00  0.00      PROA  
ATOM   3754   CG PRO P 692      17.170   8.769  25.489  0.00  0.00      PROA  
ATOM   3755  HG1 PRO P 692      17.905   9.478  25.927  0.00  0.00      PROA  
ATOM   3756  HG2 PRO P 692      16.113   9.109  25.518  0.00  0.00      PROA  
ATOM   3757    C PRO P 692      18.293   6.618  22.720  0.00  0.00      PROA  
ATOM   3758    O PRO P 692      18.162   6.847  21.530  0.00  0.00      PROA  
ATOM   3759    N ASP P 693      19.428   5.934  23.246  0.00  0.00      PROA  
ATOM   3760   HN ASP P 693      19.515   5.669  24.203  0.00  0.00      PROA  
ATOM   3761   CA ASP P 693      20.441   5.235  22.377  0.00  0.00      PROA  
ATOM   3762   HA ASP P 693      20.849   5.892  21.623  0.00  0.00      PROA  
ATOM   3763   CB ASP P 693      21.609   4.726  23.283  0.00  0.00      PROA  
ATOM   3764  HB1 ASP P 693      22.409   4.234  22.689  0.00  0.00      PROA  
ATOM   3765  HB2 ASP P 693      21.076   4.154  24.072  0.00  0.00      PROA  
ATOM   3766   CG ASP P 693      22.395   5.892  23.740  0.00  0.00      PROA  
ATOM   3767  OD1 ASP P 693      22.898   5.944  24.876  0.00  0.00      PROA  
ATOM   3768  OD2 ASP P 693      22.611   6.843  22.909  0.00  0.00      PROA  
ATOM   3769    C ASP P 693      19.791   4.113  21.558  0.00  0.00      PROA  
ATOM   3770    O ASP P 693      20.207   3.752  20.450  0.00  0.00      PROA  
ATOM   3771    N VAL P 694      18.792   3.398  22.067  0.00  0.00      PROA  
ATOM   3772   HN VAL P 694      18.420   3.486  22.988  0.00  0.00      PROA  
ATOM   3773   CA VAL P 694      18.178   2.317  21.279  0.00  0.00      PROA  
ATOM   3774   HA VAL P 694      18.946   1.751  20.773  0.00  0.00      PROA  
ATOM   3775   CB VAL P 694      17.385   1.352  22.133  0.00  0.00      PROA  
ATOM   3776   HB VAL P 694      16.372   1.745  22.369  0.00  0.00      PROA  
ATOM   3777  CG1 VAL P 694      17.188   0.037  21.210  0.00  0.00      PROA  
ATOM   3778 HG11 VAL P 694      18.122  -0.561  21.283  0.00  0.00      PROA  
ATOM   3779 HG12 VAL P 694      16.931   0.248  20.151  0.00  0.00      PROA  
ATOM   3780 HG13 VAL P 694      16.359  -0.617  21.555  0.00  0.00      PROA  
ATOM   3781  CG2 VAL P 694      18.263   1.046  23.383  0.00  0.00      PROA  
ATOM   3782 HG21 VAL P 694      17.609   0.282  23.854  0.00  0.00      PROA  
ATOM   3783 HG22 VAL P 694      18.363   1.813  24.180  0.00  0.00      PROA  
ATOM   3784 HG23 VAL P 694      19.145   0.424  23.119  0.00  0.00      PROA  
ATOM   3785    C VAL P 694      17.289   2.911  20.184  0.00  0.00      PROA  
ATOM   3786    O VAL P 694      17.254   2.410  19.063  0.00  0.00      PROA  
ATOM   3787    N LEU P 695      16.521   3.967  20.410  0.00  0.00      PROA  
ATOM   3788   HN LEU P 695      16.595   4.349  21.328  0.00  0.00      PROA  
ATOM   3789   CA LEU P 695      15.762   4.696  19.381  0.00  0.00      PROA  
ATOM   3790   HA LEU P 695      15.051   3.981  18.994  0.00  0.00      PROA  
ATOM   3791   CB LEU P 695      15.008   5.865  20.090  0.00  0.00      PROA  
ATOM   3792  HB1 LEU P 695      15.772   6.481  20.612  0.00  0.00      PROA  
ATOM   3793  HB2 LEU P 695      14.376   5.523  20.937  0.00  0.00      PROA  
ATOM   3794   CG LEU P 695      14.195   6.760  19.163  0.00  0.00      PROA  
ATOM   3795   HG LEU P 695      14.922   7.146  18.417  0.00  0.00      PROA  
ATOM   3796  CD1 LEU P 695      13.242   5.971  18.196  0.00  0.00      PROA  
ATOM   3797 HD11 LEU P 695      12.665   5.326  18.892  0.00  0.00      PROA  
ATOM   3798 HD12 LEU P 695      13.804   5.428  17.407  0.00  0.00      PROA  
ATOM   3799 HD13 LEU P 695      12.674   6.735  17.621  0.00  0.00      PROA  
ATOM   3800  CD2 LEU P 695      13.448   7.864  19.801  0.00  0.00      PROA  
ATOM   3801 HD21 LEU P 695      13.049   8.560  19.033  0.00  0.00      PROA  
ATOM   3802 HD22 LEU P 695      14.199   8.426  20.397  0.00  0.00      PROA  
ATOM   3803 HD23 LEU P 695      12.590   7.675  20.481  0.00  0.00      PROA  
ATOM   3804    C LEU P 695      16.650   5.365  18.318  0.00  0.00      PROA  
ATOM   3805    O LEU P 695      16.421   5.329  17.076  0.00  0.00      PROA  
ATOM   3806    N PHE P 696      17.793   5.992  18.712  0.00  0.00      PROA  
ATOM   3807   HN PHE P 696      18.070   5.996  19.670  0.00  0.00      PROA  
ATOM   3808   CA PHE P 696      18.874   6.467  17.872  0.00  0.00      PROA  
ATOM   3809   HA PHE P 696      18.446   7.146  17.150  0.00  0.00      PROA  
ATOM   3810   CB PHE P 696      20.017   7.122  18.802  0.00  0.00      PROA  
ATOM   3811  HB1 PHE P 696      20.428   6.304  19.432  0.00  0.00      PROA  
ATOM   3812  HB2 PHE P 696      19.480   7.845  19.453  0.00  0.00      PROA  
ATOM   3813   CG PHE P 696      21.221   7.766  18.166  0.00  0.00      PROA  
ATOM   3814  CD1 PHE P 696      22.171   8.379  19.006  0.00  0.00      PROA  
ATOM   3815  HD1 PHE P 696      22.109   8.408  20.084  0.00  0.00      PROA  
ATOM   3816  CE1 PHE P 696      23.139   9.187  18.440  0.00  0.00      PROA  
ATOM   3817  HE1 PHE P 696      23.884   9.697  19.034  0.00  0.00      PROA  
ATOM   3818   CZ PHE P 696      23.367   9.211  17.047  0.00  0.00      PROA  
ATOM   3819   HZ PHE P 696      24.190   9.806  16.681  0.00  0.00      PROA  
ATOM   3820  CD2 PHE P 696      21.392   7.866  16.738  0.00  0.00      PROA  
ATOM   3821  HD2 PHE P 696      20.628   7.430  16.112  0.00  0.00      PROA  
ATOM   3822  CE2 PHE P 696      22.484   8.553  16.204  0.00  0.00      PROA  
ATOM   3823  HE2 PHE P 696      22.513   8.655  15.129  0.00  0.00      PROA  
ATOM   3824    C PHE P 696      19.296   5.317  16.928  0.00  0.00      PROA  
ATOM   3825    O PHE P 696      19.350   5.508  15.750  0.00  0.00      PROA  
ATOM   3826    N TRP P 697      19.519   4.097  17.453  0.00  0.00      PROA  
ATOM   3827   HN TRP P 697      19.527   3.913  18.433  0.00  0.00      PROA  
ATOM   3828   CA TRP P 697      19.822   2.870  16.662  0.00  0.00      PROA  
ATOM   3829   HA TRP P 697      20.683   3.123  16.062  0.00  0.00      PROA  
ATOM   3830   CB TRP P 697      20.302   1.705  17.670  0.00  0.00      PROA  
ATOM   3831  HB1 TRP P 697      19.590   1.587  18.515  0.00  0.00      PROA  
ATOM   3832  HB2 TRP P 697      21.256   2.022  18.143  0.00  0.00      PROA  
ATOM   3833   CG TRP P 697      20.532   0.337  17.065  0.00  0.00      PROA  
ATOM   3834  CD1 TRP P 697      19.784  -0.774  17.345  0.00  0.00      PROA  
ATOM   3835  HD1 TRP P 697      18.873  -0.781  17.924  0.00  0.00      PROA  
ATOM   3836  NE1 TRP P 697      20.355  -1.865  16.858  0.00  0.00      PROA  
ATOM   3837  HE1 TRP P 697      20.115  -2.775  17.118  0.00  0.00      PROA  
ATOM   3838  CE2 TRP P 697      21.507  -1.461  16.258  0.00  0.00      PROA  
ATOM   3839  CD2 TRP P 697      21.652  -0.094  16.235  0.00  0.00      PROA  
ATOM   3840  CE3 TRP P 697      22.737   0.517  15.632  0.00  0.00      PROA  
ATOM   3841  HE3 TRP P 697      22.908   1.582  15.696  0.00  0.00      PROA  
ATOM   3842  CZ3 TRP P 697      23.716  -0.246  15.007  0.00  0.00      PROA  
ATOM   3843  HZ3 TRP P 697      24.515   0.302  14.530  0.00  0.00      PROA  
ATOM   3844  CZ2 TRP P 697      22.468  -2.254  15.567  0.00  0.00      PROA  
ATOM   3845  HZ2 TRP P 697      22.489  -3.334  15.565  0.00  0.00      PROA  
ATOM   3846  CH2 TRP P 697      23.669  -1.645  15.025  0.00  0.00      PROA  
ATOM   3847  HH2 TRP P 697      24.522  -2.188  14.645  0.00  0.00      PROA  
ATOM   3848    C TRP P 697      18.703   2.482  15.740  0.00  0.00      PROA  
ATOM   3849    O TRP P 697      18.992   2.096  14.612  0.00  0.00      PROA  
ATOM   3850    N SER P 698      17.475   2.554  16.181  0.00  0.00      PROA  
ATOM   3851   HN SER P 698      17.260   2.783  17.127  0.00  0.00      PROA  
ATOM   3852   CA SER P 698      16.426   2.211  15.327  0.00  0.00      PROA  
ATOM   3853   HA SER P 698      16.684   1.245  14.920  0.00  0.00      PROA  
ATOM   3854   CB SER P 698      15.051   2.225  16.059  0.00  0.00      PROA  
ATOM   3855  HB1 SER P 698      14.280   1.884  15.336  0.00  0.00      PROA  
ATOM   3856  HB2 SER P 698      14.790   3.255  16.384  0.00  0.00      PROA  
ATOM   3857   OG SER P 698      15.036   1.294  17.144  0.00  0.00      PROA  
ATOM   3858  HG1 SER P 698      15.518   1.588  17.920  0.00  0.00      PROA  
ATOM   3859    C SER P 698      16.344   3.157  14.115  0.00  0.00      PROA  
ATOM   3860    O SER P 698      16.114   2.692  13.004  0.00  0.00      PROA  
ATOM   3861    N CYS P 699      16.531   4.478  14.350  0.00  0.00      PROA  
ATOM   3862   HN CYS P 699      16.688   4.730  15.302  0.00  0.00      PROA  
ATOM   3863   CA CYS P 699      16.695   5.499  13.232  0.00  0.00      PROA  
ATOM   3864   HA CYS P 699      15.773   5.439  12.673  0.00  0.00      PROA  
ATOM   3865   CB CYS P 699      17.023   6.939  13.775  0.00  0.00      PROA  
ATOM   3866  HB1 CYS P 699      17.049   7.622  12.899  0.00  0.00      PROA  
ATOM   3867  HB2 CYS P 699      17.981   7.047  14.326  0.00  0.00      PROA  
ATOM   3868   SG CYS P 699      15.708   7.574  14.854  0.00  0.00      PROA  
ATOM   3869  HG1 CYS P 699      15.495   6.405  15.441  0.00  0.00      PROA  
ATOM   3870    C CYS P 699      17.848   5.143  12.362  0.00  0.00      PROA  
ATOM   3871    O CYS P 699      17.746   5.121  11.140  0.00  0.00      PROA  
ATOM   3872    N ILE P 700      19.030   4.696  12.972  0.00  0.00      PROA  
ATOM   3873   HN ILE P 700      19.125   4.605  13.960  0.00  0.00      PROA  
ATOM   3874   CA ILE P 700      20.112   4.185  12.073  0.00  0.00      PROA  
ATOM   3875   HA ILE P 700      20.210   4.954  11.321  0.00  0.00      PROA  
ATOM   3876   CB ILE P 700      21.409   4.105  12.854  0.00  0.00      PROA  
ATOM   3877   HB ILE P 700      21.012   3.583  13.750  0.00  0.00      PROA  
ATOM   3878  CG2 ILE P 700      22.440   3.081  12.288  0.00  0.00      PROA  
ATOM   3879 HG21 ILE P 700      23.131   2.965  13.150  0.00  0.00      PROA  
ATOM   3880 HG22 ILE P 700      23.079   3.388  11.433  0.00  0.00      PROA  
ATOM   3881 HG23 ILE P 700      22.055   2.102  11.929  0.00  0.00      PROA  
ATOM   3882  CG1 ILE P 700      21.874   5.520  13.152  0.00  0.00      PROA  
ATOM   3883 HG11 ILE P 700      21.107   6.014  13.785  0.00  0.00      PROA  
ATOM   3884 HG12 ILE P 700      21.870   6.168  12.249  0.00  0.00      PROA  
ATOM   3885   CD ILE P 700      23.259   5.581  13.726  0.00  0.00      PROA  
ATOM   3886  HD1 ILE P 700      23.525   6.597  14.087  0.00  0.00      PROA  
ATOM   3887  HD2 ILE P 700      23.955   5.475  12.866  0.00  0.00      PROA  
ATOM   3888  HD3 ILE P 700      23.344   4.782  14.493  0.00  0.00      PROA  
ATOM   3889    C ILE P 700      19.762   2.941  11.198  0.00  0.00      PROA  
ATOM   3890    O ILE P 700      19.985   2.964  10.025  0.00  0.00      PROA  
ATOM   3891    N LEU P 701      19.029   1.964  11.751  0.00  0.00      PROA  
ATOM   3892   HN LEU P 701      18.959   2.131  12.731  0.00  0.00      PROA  
ATOM   3893   CA LEU P 701      18.540   0.768  11.012  0.00  0.00      PROA  
ATOM   3894   HA LEU P 701      19.383   0.407  10.441  0.00  0.00      PROA  
ATOM   3895   CB LEU P 701      18.007  -0.366  11.896  0.00  0.00      PROA  
ATOM   3896  HB1 LEU P 701      17.751  -1.184  11.189  0.00  0.00      PROA  
ATOM   3897  HB2 LEU P 701      17.133  -0.075  12.516  0.00  0.00      PROA  
ATOM   3898   CG LEU P 701      18.905  -0.993  12.990  0.00  0.00      PROA  
ATOM   3899   HG LEU P 701      19.384  -0.192  13.593  0.00  0.00      PROA  
ATOM   3900  CD1 LEU P 701      18.126  -2.060  13.723  0.00  0.00      PROA  
ATOM   3901 HD11 LEU P 701      17.373  -2.599  13.110  0.00  0.00      PROA  
ATOM   3902 HD12 LEU P 701      17.681  -1.597  14.630  0.00  0.00      PROA  
ATOM   3903 HD13 LEU P 701      18.828  -2.840  14.088  0.00  0.00      PROA  
ATOM   3904  CD2 LEU P 701      20.096  -1.615  12.291  0.00  0.00      PROA  
ATOM   3905 HD21 LEU P 701      20.740  -2.066  13.076  0.00  0.00      PROA  
ATOM   3906 HD22 LEU P 701      20.822  -0.857  11.926  0.00  0.00      PROA  
ATOM   3907 HD23 LEU P 701      19.805  -2.366  11.525  0.00  0.00      PROA  
ATOM   3908    C LEU P 701      17.506   1.142   9.935  0.00  0.00      PROA  
ATOM   3909    O LEU P 701      17.500   0.658   8.806  0.00  0.00      PROA  
ATOM   3910    N PHE P 702      16.533   2.028  10.268  0.00  0.00      PROA  
ATOM   3911   HN PHE P 702      16.395   2.298  11.217  0.00  0.00      PROA  
ATOM   3912   CA PHE P 702      15.566   2.531   9.334  0.00  0.00      PROA  
ATOM   3913   HA PHE P 702      15.125   1.636   8.920  0.00  0.00      PROA  
ATOM   3914   CB PHE P 702      14.684   3.574  10.106  0.00  0.00      PROA  
ATOM   3915  HB1 PHE P 702      15.245   4.243  10.794  0.00  0.00      PROA  
ATOM   3916  HB2 PHE P 702      14.044   2.993  10.804  0.00  0.00      PROA  
ATOM   3917   CG PHE P 702      13.833   4.379   9.232  0.00  0.00      PROA  
ATOM   3918  CD1 PHE P 702      12.590   3.830   8.613  0.00  0.00      PROA  
ATOM   3919  HD1 PHE P 702      12.315   2.811   8.842  0.00  0.00      PROA  
ATOM   3920  CE1 PHE P 702      11.797   4.722   7.960  0.00  0.00      PROA  
ATOM   3921  HE1 PHE P 702      10.903   4.404   7.446  0.00  0.00      PROA  
ATOM   3922   CZ PHE P 702      12.186   6.095   7.756  0.00  0.00      PROA  
ATOM   3923   HZ PHE P 702      11.593   6.807   7.200  0.00  0.00      PROA  
ATOM   3924  CD2 PHE P 702      14.195   5.713   9.026  0.00  0.00      PROA  
ATOM   3925  HD2 PHE P 702      15.056   6.060   9.577  0.00  0.00      PROA  
ATOM   3926  CE2 PHE P 702      13.432   6.543   8.264  0.00  0.00      PROA  
ATOM   3927  HE2 PHE P 702      13.719   7.582   8.199  0.00  0.00      PROA  
ATOM   3928    C PHE P 702      16.228   2.971   8.029  0.00  0.00      PROA  
ATOM   3929    O PHE P 702      15.856   2.494   6.937  0.00  0.00      PROA  
ATOM   3930    N PHE P 703      17.192   3.977   8.117  0.00  0.00      PROA  
ATOM   3931   HN PHE P 703      17.358   4.355   9.024  0.00  0.00      PROA  
ATOM   3932   CA PHE P 703      17.978   4.477   7.057  0.00  0.00      PROA  
ATOM   3933   HA PHE P 703      17.333   4.851   6.275  0.00  0.00      PROA  
ATOM   3934   CB PHE P 703      18.876   5.690   7.572  0.00  0.00      PROA  
ATOM   3935  HB1 PHE P 703      19.631   5.926   6.792  0.00  0.00      PROA  
ATOM   3936  HB2 PHE P 703      19.297   5.396   8.557  0.00  0.00      PROA  
ATOM   3937   CG PHE P 703      17.920   6.886   7.709  0.00  0.00      PROA  
ATOM   3938  CD1 PHE P 703      17.221   7.441   6.620  0.00  0.00      PROA  
ATOM   3939  HD1 PHE P 703      17.283   6.893   5.692  0.00  0.00      PROA  
ATOM   3940  CE1 PHE P 703      16.360   8.499   6.824  0.00  0.00      PROA  
ATOM   3941  HE1 PHE P 703      15.846   8.966   5.997  0.00  0.00      PROA  
ATOM   3942   CZ PHE P 703      16.112   9.068   8.081  0.00  0.00      PROA  
ATOM   3943   HZ PHE P 703      15.334   9.817   8.084  0.00  0.00      PROA  
ATOM   3944  CD2 PHE P 703      17.679   7.494   9.005  0.00  0.00      PROA  
ATOM   3945  HD2 PHE P 703      18.212   7.097   9.857  0.00  0.00      PROA  
ATOM   3946  CE2 PHE P 703      16.724   8.509   9.205  0.00  0.00      PROA  
ATOM   3947  HE2 PHE P 703      16.589   9.005  10.155  0.00  0.00      PROA  
ATOM   3948    C PHE P 703      18.864   3.389   6.382  0.00  0.00      PROA  
ATOM   3949    O PHE P 703      18.991   3.488   5.206  0.00  0.00      PROA  
ATOM   3950    N ALA P 704      19.544   2.510   7.171  0.00  0.00      PROA  
ATOM   3951   HN ALA P 704      19.524   2.566   8.166  0.00  0.00      PROA  
ATOM   3952   CA ALA P 704      20.347   1.443   6.676  0.00  0.00      PROA  
ATOM   3953   HA ALA P 704      21.005   1.906   5.956  0.00  0.00      PROA  
ATOM   3954   CB ALA P 704      21.278   0.759   7.770  0.00  0.00      PROA  
ATOM   3955  HB1 ALA P 704      21.883   1.598   8.175  0.00  0.00      PROA  
ATOM   3956  HB2 ALA P 704      21.982  -0.014   7.394  0.00  0.00      PROA  
ATOM   3957  HB3 ALA P 704      20.613   0.327   8.548  0.00  0.00      PROA  
ATOM   3958    C ALA P 704      19.632   0.433   5.816  0.00  0.00      PROA  
ATOM   3959    O ALA P 704      20.177   0.003   4.820  0.00  0.00      PROA  
ATOM   3960    N THR P 705      18.400   0.098   6.198  0.00  0.00      PROA  
ATOM   3961   HN THR P 705      18.143   0.295   7.140  0.00  0.00      PROA  
ATOM   3962   CA THR P 705      17.544  -0.636   5.328  0.00  0.00      PROA  
ATOM   3963   HA THR P 705      17.987  -1.606   5.159  0.00  0.00      PROA  
ATOM   3964   CB THR P 705      16.218  -1.000   5.946  0.00  0.00      PROA  
ATOM   3965   HB THR P 705      15.656  -0.065   6.155  0.00  0.00      PROA  
ATOM   3966  OG1 THR P 705      16.495  -1.673   7.131  0.00  0.00      PROA  
ATOM   3967  HG1 THR P 705      16.975  -1.012   7.636  0.00  0.00      PROA  
ATOM   3968  CG2 THR P 705      15.350  -2.035   5.174  0.00  0.00      PROA  
ATOM   3969 HG21 THR P 705      15.959  -2.958   5.070  0.00  0.00      PROA  
ATOM   3970 HG22 THR P 705      15.054  -1.669   4.168  0.00  0.00      PROA  
ATOM   3971 HG23 THR P 705      14.373  -2.169   5.687  0.00  0.00      PROA  
ATOM   3972    C THR P 705      17.283  -0.113   3.942  0.00  0.00      PROA  
ATOM   3973    O THR P 705      17.359  -0.836   2.979  0.00  0.00      PROA  
ATOM   3974    N PHE P 706      17.021   1.167   3.846  0.00  0.00      PROA  
ATOM   3975   HN PHE P 706      17.032   1.744   4.658  0.00  0.00      PROA  
ATOM   3976   CA PHE P 706      16.813   1.877   2.588  0.00  0.00      PROA  
ATOM   3977   HA PHE P 706      16.080   1.362   1.985  0.00  0.00      PROA  
ATOM   3978   CB PHE P 706      16.221   3.257   2.771  0.00  0.00      PROA  
ATOM   3979  HB1 PHE P 706      16.805   3.897   3.467  0.00  0.00      PROA  
ATOM   3980  HB2 PHE P 706      15.223   3.286   3.260  0.00  0.00      PROA  
ATOM   3981   CG PHE P 706      16.027   4.196   1.591  0.00  0.00      PROA  
ATOM   3982  CD1 PHE P 706      14.868   4.000   0.910  0.00  0.00      PROA  
ATOM   3983  HD1 PHE P 706      14.225   3.161   1.130  0.00  0.00      PROA  
ATOM   3984  CE1 PHE P 706      14.526   4.863  -0.153  0.00  0.00      PROA  
ATOM   3985  HE1 PHE P 706      13.561   4.774  -0.631  0.00  0.00      PROA  
ATOM   3986   CZ PHE P 706      15.391   5.908  -0.571  0.00  0.00      PROA  
ATOM   3987   HZ PHE P 706      15.174   6.591  -1.378  0.00  0.00      PROA  
ATOM   3988  CD2 PHE P 706      16.912   5.246   1.240  0.00  0.00      PROA  
ATOM   3989  HD2 PHE P 706      17.798   5.427   1.832  0.00  0.00      PROA  
ATOM   3990  CE2 PHE P 706      16.602   6.080   0.129  0.00  0.00      PROA  
ATOM   3991  HE2 PHE P 706      17.312   6.817  -0.215  0.00  0.00      PROA  
ATOM   3992    C PHE P 706      18.137   1.955   1.818  0.00  0.00      PROA  
ATOM   3993    O PHE P 706      18.140   1.642   0.632  0.00  0.00      PROA  
ATOM   3994    N ILE P 707      19.280   2.353   2.504  0.00  0.00      PROA  
ATOM   3995   HN ILE P 707      19.124   2.549   3.469  0.00  0.00      PROA  
ATOM   3996   CA ILE P 707      20.619   2.393   1.919  0.00  0.00      PROA  
ATOM   3997   HA ILE P 707      20.565   3.092   1.097  0.00  0.00      PROA  
ATOM   3998   CB ILE P 707      21.596   3.120   2.884  0.00  0.00      PROA  
ATOM   3999   HB ILE P 707      21.550   2.668   3.898  0.00  0.00      PROA  
ATOM   4000  CG2 ILE P 707      23.065   2.892   2.580  0.00  0.00      PROA  
ATOM   4001 HG21 ILE P 707      23.346   2.908   1.505  0.00  0.00      PROA  
ATOM   4002 HG22 ILE P 707      23.577   1.921   2.750  0.00  0.00      PROA  
ATOM   4003 HG23 ILE P 707      23.667   3.628   3.155  0.00  0.00      PROA  
ATOM   4004  CG1 ILE P 707      21.196   4.623   2.950  0.00  0.00      PROA  
ATOM   4005 HG11 ILE P 707      20.117   4.657   2.686  0.00  0.00      PROA  
ATOM   4006 HG12 ILE P 707      21.730   5.123   2.113  0.00  0.00      PROA  
ATOM   4007   CD ILE P 707      21.418   5.244   4.309  0.00  0.00      PROA  
ATOM   4008  HD1 ILE P 707      20.942   6.243   4.212  0.00  0.00      PROA  
ATOM   4009  HD2 ILE P 707      22.511   5.338   4.483  0.00  0.00      PROA  
ATOM   4010  HD3 ILE P 707      20.983   4.792   5.225  0.00  0.00      PROA  
ATOM   4011    C ILE P 707      21.106   1.151   1.334  0.00  0.00      PROA  
ATOM   4012    O ILE P 707      21.570   1.161   0.216  0.00  0.00      PROA  
ATOM   4013    N VAL P 708      20.948  -0.046   2.026  0.00  0.00      PROA  
ATOM   4014   HN VAL P 708      20.493  -0.123   2.910  0.00  0.00      PROA  
ATOM   4015   CA VAL P 708      21.650  -1.261   1.639  0.00  0.00      PROA  
ATOM   4016   HA VAL P 708      22.676  -1.055   1.370  0.00  0.00      PROA  
ATOM   4017   CB VAL P 708      21.748  -2.253   2.807  0.00  0.00      PROA  
ATOM   4018   HB VAL P 708      20.752  -2.472   3.246  0.00  0.00      PROA  
ATOM   4019  CG1 VAL P 708      22.379  -3.589   2.331  0.00  0.00      PROA  
ATOM   4020 HG11 VAL P 708      23.356  -3.356   1.858  0.00  0.00      PROA  
ATOM   4021 HG12 VAL P 708      21.794  -4.243   1.650  0.00  0.00      PROA  
ATOM   4022 HG13 VAL P 708      22.568  -4.152   3.270  0.00  0.00      PROA  
ATOM   4023  CG2 VAL P 708      22.712  -1.578   3.852  0.00  0.00      PROA  
ATOM   4024 HG21 VAL P 708      22.455  -0.529   4.114  0.00  0.00      PROA  
ATOM   4025 HG22 VAL P 708      23.741  -1.572   3.434  0.00  0.00      PROA  
ATOM   4026 HG23 VAL P 708      22.718  -2.091   4.838  0.00  0.00      PROA  
ATOM   4027    C VAL P 708      20.897  -1.813   0.505  0.00  0.00      PROA  
ATOM   4028    O VAL P 708      21.472  -2.221  -0.514  0.00  0.00      PROA  
ATOM   4029    N SER P 709      19.569  -1.780   0.544  0.00  0.00      PROA  
ATOM   4030   HN SER P 709      19.008  -1.520   1.325  0.00  0.00      PROA  
ATOM   4031   CA SER P 709      18.669  -2.312  -0.561  0.00  0.00      PROA  
ATOM   4032   HA SER P 709      19.163  -3.217  -0.881  0.00  0.00      PROA  
ATOM   4033   CB SER P 709      17.268  -2.553  -0.095  0.00  0.00      PROA  
ATOM   4034  HB1 SER P 709      17.312  -3.340   0.688  0.00  0.00      PROA  
ATOM   4035  HB2 SER P 709      16.614  -2.813  -0.955  0.00  0.00      PROA  
ATOM   4036   OG SER P 709      16.663  -1.438   0.532  0.00  0.00      PROA  
ATOM   4037  HG1 SER P 709      16.982  -1.303   1.428  0.00  0.00      PROA  
ATOM   4038    C SER P 709      18.772  -1.464  -1.829  0.00  0.00      PROA  
ATOM   4039    O SER P 709      18.865  -2.094  -2.869  0.00  0.00      PROA  
ATOM   4040    N SER P 710      18.982  -0.103  -1.731  0.00  0.00      PROA  
ATOM   4041   HN SER P 710      18.769   0.414  -0.906  0.00  0.00      PROA  
ATOM   4042   CA SER P 710      19.354   0.749  -2.886  0.00  0.00      PROA  
ATOM   4043   HA SER P 710      18.577   0.564  -3.613  0.00  0.00      PROA  
ATOM   4044   CB SER P 710      19.366   2.292  -2.577  0.00  0.00      PROA  
ATOM   4045  HB1 SER P 710      19.761   2.822  -3.470  0.00  0.00      PROA  
ATOM   4046  HB2 SER P 710      20.080   2.470  -1.745  0.00  0.00      PROA  
ATOM   4047   OG SER P 710      18.038   2.716  -2.170  0.00  0.00      PROA  
ATOM   4048  HG1 SER P 710      17.996   2.843  -1.219  0.00  0.00      PROA  
ATOM   4049    C SER P 710      20.646   0.392  -3.556  0.00  0.00      PROA  
ATOM   4050    O SER P 710      20.676   0.353  -4.759  0.00  0.00      PROA  
ATOM   4051    N THR P 711      21.584   0.088  -2.690  0.00  0.00      PROA  
ATOM   4052   HN THR P 711      21.506  -0.032  -1.704  0.00  0.00      PROA  
ATOM   4053   CA THR P 711      22.957  -0.198  -3.075  0.00  0.00      PROA  
ATOM   4054   HA THR P 711      23.269   0.644  -3.675  0.00  0.00      PROA  
ATOM   4055   CB THR P 711      23.890  -0.311  -1.854  0.00  0.00      PROA  
ATOM   4056   HB THR P 711      23.452  -1.094  -1.199  0.00  0.00      PROA  
ATOM   4057  OG1 THR P 711      24.068   0.892  -1.219  0.00  0.00      PROA  
ATOM   4058  HG1 THR P 711      23.201   1.115  -0.874  0.00  0.00      PROA  
ATOM   4059  CG2 THR P 711      25.362  -0.770  -2.182  0.00  0.00      PROA  
ATOM   4060 HG21 THR P 711      25.836  -0.120  -2.948  0.00  0.00      PROA  
ATOM   4061 HG22 THR P 711      25.485  -1.816  -2.536  0.00  0.00      PROA  
ATOM   4062 HG23 THR P 711      25.974  -0.650  -1.263  0.00  0.00      PROA  
ATOM   4063    C THR P 711      23.033  -1.523  -3.860  0.00  0.00      PROA  
ATOM   4064    O THR P 711      23.842  -1.704  -4.772  0.00  0.00      PROA  
ATOM   4065    N LEU P 712      22.231  -2.535  -3.466  0.00  0.00      PROA  
ATOM   4066   HN LEU P 712      21.889  -2.626  -2.534  0.00  0.00      PROA  
ATOM   4067   CA LEU P 712      22.192  -3.879  -4.070  0.00  0.00      PROA  
ATOM   4068   HA LEU P 712      23.216  -4.181  -4.236  0.00  0.00      PROA  
ATOM   4069   CB LEU P 712      21.415  -4.916  -3.110  0.00  0.00      PROA  
ATOM   4070  HB1 LEU P 712      21.363  -5.899  -3.625  0.00  0.00      PROA  
ATOM   4071  HB2 LEU P 712      20.387  -4.509  -2.998  0.00  0.00      PROA  
ATOM   4072   CG LEU P 712      22.076  -5.346  -1.779  0.00  0.00      PROA  
ATOM   4073   HG LEU P 712      22.265  -4.401  -1.226  0.00  0.00      PROA  
ATOM   4074  CD1 LEU P 712      21.020  -5.978  -0.872  0.00  0.00      PROA  
ATOM   4075 HD11 LEU P 712      20.276  -5.226  -0.532  0.00  0.00      PROA  
ATOM   4076 HD12 LEU P 712      21.422  -6.399   0.075  0.00  0.00      PROA  
ATOM   4077 HD13 LEU P 712      20.582  -6.822  -1.445  0.00  0.00      PROA  
ATOM   4078  CD2 LEU P 712      23.347  -6.185  -2.003  0.00  0.00      PROA  
ATOM   4079 HD21 LEU P 712      23.153  -7.265  -2.175  0.00  0.00      PROA  
ATOM   4080 HD22 LEU P 712      23.984  -6.125  -1.095  0.00  0.00      PROA  
ATOM   4081 HD23 LEU P 712      23.923  -5.736  -2.841  0.00  0.00      PROA  
ATOM   4082    C LEU P 712      21.619  -3.860  -5.487  0.00  0.00      PROA  
ATOM   4083    O LEU P 712      22.045  -4.447  -6.459  0.00  0.00      PROA  
ATOM   4084    N LYS P 713      20.651  -2.986  -5.581  0.00  0.00      PROA  
ATOM   4085   HN LYS P 713      20.266  -2.587  -4.753  0.00  0.00      PROA  
ATOM   4086   CA LYS P 713      20.040  -2.523  -6.787  0.00  0.00      PROA  
ATOM   4087   HA LYS P 713      19.635  -3.355  -7.344  0.00  0.00      PROA  
ATOM   4088   CB LYS P 713      18.778  -1.717  -6.540  0.00  0.00      PROA  
ATOM   4089  HB1 LYS P 713      18.368  -1.325  -7.495  0.00  0.00      PROA  
ATOM   4090  HB2 LYS P 713      19.015  -0.926  -5.796  0.00  0.00      PROA  
ATOM   4091   CG LYS P 713      17.670  -2.518  -5.836  0.00  0.00      PROA  
ATOM   4092  HG1 LYS P 713      16.862  -1.772  -5.680  0.00  0.00      PROA  
ATOM   4093  HG2 LYS P 713      18.049  -2.988  -4.904  0.00  0.00      PROA  
ATOM   4094   CD LYS P 713      17.066  -3.713  -6.582  0.00  0.00      PROA  
ATOM   4095  HD1 LYS P 713      16.273  -4.074  -5.892  0.00  0.00      PROA  
ATOM   4096  HD2 LYS P 713      17.887  -4.456  -6.664  0.00  0.00      PROA  
ATOM   4097   CE LYS P 713      16.617  -3.432  -8.058  0.00  0.00      PROA  
ATOM   4098  HE1 LYS P 713      17.488  -3.223  -8.715  0.00  0.00      PROA  
ATOM   4099  HE2 LYS P 713      15.939  -2.552  -8.091  0.00  0.00      PROA  
ATOM   4100   NZ LYS P 713      15.940  -4.595  -8.547  0.00  0.00      PROA  
ATOM   4101  HZ1 LYS P 713      16.607  -5.290  -8.939  0.00  0.00      PROA  
ATOM   4102  HZ2 LYS P 713      15.277  -4.279  -9.283  0.00  0.00      PROA  
ATOM   4103  HZ3 LYS P 713      15.361  -5.049  -7.812  0.00  0.00      PROA  
ATOM   4104    C LYS P 713      20.972  -1.763  -7.749  0.00  0.00      PROA  
ATOM   4105    O LYS P 713      20.823  -1.660  -9.000  0.00  0.00      PROA  
ATOM   4106    N THR P 714      22.006  -1.165  -7.187  0.00  0.00      PROA  
ATOM   4107   HN THR P 714      22.195  -1.244  -6.211  0.00  0.00      PROA  
ATOM   4108   CA THR P 714      22.970  -0.322  -7.905  0.00  0.00      PROA  
ATOM   4109   HA THR P 714      22.431   0.246  -8.648  0.00  0.00      PROA  
ATOM   4110   CB THR P 714      23.635   0.726  -6.981  0.00  0.00      PROA  
ATOM   4111   HB THR P 714      24.356   0.209  -6.312  0.00  0.00      PROA  
ATOM   4112  OG1 THR P 714      22.826   1.633  -6.238  0.00  0.00      PROA  
ATOM   4113  HG1 THR P 714      22.184   1.122  -5.739  0.00  0.00      PROA  
ATOM   4114  CG2 THR P 714      24.582   1.654  -7.786  0.00  0.00      PROA  
ATOM   4115 HG21 THR P 714      25.570   1.174  -7.949  0.00  0.00      PROA  
ATOM   4116 HG22 THR P 714      24.830   2.585  -7.233  0.00  0.00      PROA  
ATOM   4117 HG23 THR P 714      24.214   1.847  -8.816  0.00  0.00      PROA  
ATOM   4118    C THR P 714      23.947  -1.189  -8.698  0.00  0.00      PROA  
ATOM   4119    O THR P 714      24.540  -0.587  -9.614  0.00  0.00      PROA  
ATOM   4120    N PHE P 715      24.130  -2.522  -8.448  0.00  0.00      PROA  
ATOM   4121   HN PHE P 715      23.682  -2.929  -7.656  0.00  0.00      PROA  
ATOM   4122   CA PHE P 715      24.967  -3.404  -9.146  0.00  0.00      PROA  
ATOM   4123   HA PHE P 715      25.743  -2.902  -9.704  0.00  0.00      PROA  
ATOM   4124   CB PHE P 715      25.802  -4.418  -8.341  0.00  0.00      PROA  
ATOM   4125  HB1 PHE P 715      26.542  -4.935  -8.989  0.00  0.00      PROA  
ATOM   4126  HB2 PHE P 715      25.007  -5.039  -7.876  0.00  0.00      PROA  
ATOM   4127   CG PHE P 715      26.729  -3.603  -7.245  0.00  0.00      PROA  
ATOM   4128  CD1 PHE P 715      26.601  -3.962  -5.907  0.00  0.00      PROA  
ATOM   4129  HD1 PHE P 715      25.851  -4.629  -5.508  0.00  0.00      PROA  
ATOM   4130  CE1 PHE P 715      27.396  -3.358  -4.962  0.00  0.00      PROA  
ATOM   4131  HE1 PHE P 715      27.307  -3.700  -3.942  0.00  0.00      PROA  
ATOM   4132   CZ PHE P 715      28.536  -2.624  -5.304  0.00  0.00      PROA  
ATOM   4133   HZ PHE P 715      29.380  -2.279  -4.725  0.00  0.00      PROA  
ATOM   4134  CD2 PHE P 715      27.769  -2.710  -7.593  0.00  0.00      PROA  
ATOM   4135  HD2 PHE P 715      27.800  -2.461  -8.644  0.00  0.00      PROA  
ATOM   4136  CE2 PHE P 715      28.666  -2.231  -6.658  0.00  0.00      PROA  
ATOM   4137  HE2 PHE P 715      29.567  -1.688  -6.904  0.00  0.00      PROA  
ATOM   4138    C PHE P 715      24.174  -4.160 -10.275  0.00  0.00      PROA  
ATOM   4139    O PHE P 715      24.737  -5.012 -10.959  0.00  0.00      PROA  
ATOM   4140    N LYS P 716      22.938  -3.785 -10.475  0.00  0.00      PROA  
ATOM   4141   HN LYS P 716      22.526  -3.137  -9.839  0.00  0.00      PROA  
ATOM   4142   CA LYS P 716      22.043  -4.390 -11.474  0.00  0.00      PROA  
ATOM   4143   HA LYS P 716      21.784  -5.321 -10.993  0.00  0.00      PROA  
ATOM   4144   CB LYS P 716      20.752  -3.570 -11.664  0.00  0.00      PROA  
ATOM   4145  HB1 LYS P 716      21.114  -2.613 -12.097  0.00  0.00      PROA  
ATOM   4146  HB2 LYS P 716      20.242  -3.528 -10.678  0.00  0.00      PROA  
ATOM   4147   CG LYS P 716      19.805  -4.125 -12.741  0.00  0.00      PROA  
ATOM   4148  HG1 LYS P 716      18.728  -4.007 -12.494  0.00  0.00      PROA  
ATOM   4149  HG2 LYS P 716      20.051  -5.185 -12.965  0.00  0.00      PROA  
ATOM   4150   CD LYS P 716      19.865  -3.402 -14.141  0.00  0.00      PROA  
ATOM   4151  HD1 LYS P 716      20.761  -3.790 -14.671  0.00  0.00      PROA  
ATOM   4152  HD2 LYS P 716      19.987  -2.304 -14.019  0.00  0.00      PROA  
ATOM   4153   CE LYS P 716      18.755  -3.650 -15.177  0.00  0.00      PROA  
ATOM   4154  HE1 LYS P 716      18.843  -4.739 -15.381  0.00  0.00      PROA  
ATOM   4155  HE2 LYS P 716      19.030  -3.227 -16.167  0.00  0.00      PROA  
ATOM   4156   NZ LYS P 716      17.451  -3.135 -14.726  0.00  0.00      PROA  
ATOM   4157  HZ1 LYS P 716      17.219  -2.360 -15.378  0.00  0.00      PROA  
ATOM   4158  HZ2 LYS P 716      17.663  -2.834 -13.753  0.00  0.00      PROA  
ATOM   4159  HZ3 LYS P 716      16.621  -3.729 -14.523  0.00  0.00      PROA  
ATOM   4160    C LYS P 716      22.617  -4.617 -12.889  0.00  0.00      PROA  
ATOM   4161    O LYS P 716      22.455  -5.725 -13.448  0.00  0.00      PROA  
ATOM   4162    N THR P 717      23.260  -3.601 -13.409  0.00  0.00      PROA  
ATOM   4163   HN THR P 717      23.381  -2.702 -12.995  0.00  0.00      PROA  
ATOM   4164   CA THR P 717      23.903  -3.601 -14.724  0.00  0.00      PROA  
ATOM   4165   HA THR P 717      23.601  -4.520 -15.205  0.00  0.00      PROA  
ATOM   4166   CB THR P 717      23.488  -2.458 -15.693  0.00  0.00      PROA  
ATOM   4167   HB THR P 717      24.259  -1.896 -16.262  0.00  0.00      PROA  
ATOM   4168  OG1 THR P 717      22.604  -1.498 -15.111  0.00  0.00      PROA  
ATOM   4169  HG1 THR P 717      23.096  -1.116 -14.381  0.00  0.00      PROA  
ATOM   4170  CG2 THR P 717      22.786  -3.255 -16.894  0.00  0.00      PROA  
ATOM   4171 HG21 THR P 717      22.511  -2.600 -17.749  0.00  0.00      PROA  
ATOM   4172 HG22 THR P 717      21.833  -3.601 -16.438  0.00  0.00      PROA  
ATOM   4173 HG23 THR P 717      23.445  -4.017 -17.362  0.00  0.00      PROA  
ATOM   4174    C THR P 717      25.368  -3.704 -14.617  0.00  0.00      PROA  
ATOM   4175    O THR P 717      26.058  -3.541 -15.647  0.00  0.00      PROA  
ATOM   4176    N SER P 718      25.914  -3.979 -13.456  0.00  0.00      PROA  
ATOM   4177   HN SER P 718      25.418  -4.091 -12.598  0.00  0.00      PROA  
ATOM   4178   CA SER P 718      27.379  -4.029 -13.241  0.00  0.00      PROA  
ATOM   4179   HA SER P 718      27.640  -3.012 -13.496  0.00  0.00      PROA  
ATOM   4180   CB SER P 718      27.779  -4.278 -11.811  0.00  0.00      PROA  
ATOM   4181  HB1 SER P 718      27.264  -5.179 -11.412  0.00  0.00      PROA  
ATOM   4182  HB2 SER P 718      27.433  -3.402 -11.222  0.00  0.00      PROA  
ATOM   4183   OG SER P 718      29.165  -4.333 -11.524  0.00  0.00      PROA  
ATOM   4184  HG1 SER P 718      29.399  -3.444 -11.247  0.00  0.00      PROA  
ATOM   4185    C SER P 718      28.143  -5.020 -14.059  0.00  0.00      PROA  
ATOM   4186    O SER P 718      27.726  -6.228 -14.010  0.00  0.00      PROA  
ATOM   4187    N ARG P 719      29.257  -4.623 -14.734  0.00  0.00      PROA  
ATOM   4188   HN ARG P 719      29.567  -3.675 -14.717  0.00  0.00      PROA  
ATOM   4189   CA ARG P 719      30.092  -5.524 -15.516  0.00  0.00      PROA  
ATOM   4190   HA ARG P 719      29.513  -6.273 -16.036  0.00  0.00      PROA  
ATOM   4191   CB ARG P 719      30.701  -4.599 -16.659  0.00  0.00      PROA  
ATOM   4192  HB1 ARG P 719      29.785  -4.045 -16.956  0.00  0.00      PROA  
ATOM   4193  HB2 ARG P 719      31.048  -5.258 -17.483  0.00  0.00      PROA  
ATOM   4194   CG ARG P 719      31.840  -3.665 -16.294  0.00  0.00      PROA  
ATOM   4195  HG1 ARG P 719      31.530  -3.121 -15.376  0.00  0.00      PROA  
ATOM   4196  HG2 ARG P 719      31.818  -2.844 -17.043  0.00  0.00      PROA  
ATOM   4197   CD ARG P 719      33.198  -4.404 -16.281  0.00  0.00      PROA  
ATOM   4198  HD1 ARG P 719      33.250  -5.170 -17.084  0.00  0.00      PROA  
ATOM   4199  HD2 ARG P 719      33.537  -4.825 -15.310  0.00  0.00      PROA  
ATOM   4200   NE ARG P 719      34.159  -3.369 -16.623  0.00  0.00      PROA  
ATOM   4201   HE ARG P 719      33.838  -2.424 -16.689  0.00  0.00      PROA  
ATOM   4202   CZ ARG P 719      35.407  -3.616 -16.997  0.00  0.00      PROA  
ATOM   4203  NH1 ARG P 719      35.883  -4.835 -16.899  0.00  0.00      PROA  
ATOM   4204 HH11 ARG P 719      35.315  -5.492 -16.405  0.00  0.00      PROA  
ATOM   4205 HH12 ARG P 719      36.875  -4.860 -16.778  0.00  0.00      PROA  
ATOM   4206  NH2 ARG P 719      36.266  -2.650 -17.276  0.00  0.00      PROA  
ATOM   4207 HH21 ARG P 719      35.877  -1.733 -17.193  0.00  0.00      PROA  
ATOM   4208 HH22 ARG P 719      37.160  -2.936 -17.622  0.00  0.00      PROA  
ATOM   4209    C ARG P 719      31.111  -6.151 -14.591  0.00  0.00      PROA  
ATOM   4210    O ARG P 719      31.995  -6.987 -14.960  0.00  0.00      PROA  
ATOM   4211    N TYR P 720      31.027  -5.900 -13.340  0.00  0.00      PROA  
ATOM   4212   HN TYR P 720      30.383  -5.260 -12.927  0.00  0.00      PROA  
ATOM   4213   CA TYR P 720      32.005  -6.490 -12.423  0.00  0.00      PROA  
ATOM   4214   HA TYR P 720      32.921  -6.847 -12.869  0.00  0.00      PROA  
ATOM   4215   CB TYR P 720      32.501  -5.459 -11.471  0.00  0.00      PROA  
ATOM   4216  HB1 TYR P 720      33.071  -5.901 -10.627  0.00  0.00      PROA  
ATOM   4217  HB2 TYR P 720      31.637  -4.947 -10.996  0.00  0.00      PROA  
ATOM   4218   CG TYR P 720      33.432  -4.471 -12.041  0.00  0.00      PROA  
ATOM   4219  CD1 TYR P 720      32.976  -3.175 -12.168  0.00  0.00      PROA  
ATOM   4220  HD1 TYR P 720      32.044  -2.917 -11.687  0.00  0.00      PROA  
ATOM   4221  CE1 TYR P 720      33.860  -2.191 -12.708  0.00  0.00      PROA  
ATOM   4222  HE1 TYR P 720      33.563  -1.165 -12.869  0.00  0.00      PROA  
ATOM   4223   CZ TYR P 720      35.039  -2.566 -13.368  0.00  0.00      PROA  
ATOM   4224   OH TYR P 720      35.792  -1.701 -14.130  0.00  0.00      PROA  
ATOM   4225   HH TYR P 720      35.258  -0.948 -14.394  0.00  0.00      PROA  
ATOM   4226  CD2 TYR P 720      34.666  -4.800 -12.601  0.00  0.00      PROA  
ATOM   4227  HD2 TYR P 720      35.036  -5.814 -12.623  0.00  0.00      PROA  
ATOM   4228  CE2 TYR P 720      35.440  -3.881 -13.345  0.00  0.00      PROA  
ATOM   4229  HE2 TYR P 720      36.256  -4.163 -13.994  0.00  0.00      PROA  
ATOM   4230    C TYR P 720      31.417  -7.710 -11.667  0.00  0.00      PROA  
ATOM   4231    O TYR P 720      32.156  -8.692 -11.434  0.00  0.00      PROA  
ATOM   4232    N PHE P 721      30.088  -7.647 -11.403  0.00  0.00      PROA  
ATOM   4233   HN PHE P 721      29.553  -6.862 -11.706  0.00  0.00      PROA  
ATOM   4234   CA PHE P 721      29.388  -8.805 -10.724  0.00  0.00      PROA  
ATOM   4235   HA PHE P 721      30.017  -9.230  -9.955  0.00  0.00      PROA  
ATOM   4236   CB PHE P 721      28.095  -8.246 -10.106  0.00  0.00      PROA  
ATOM   4237  HB1 PHE P 721      27.319  -9.029  -9.972  0.00  0.00      PROA  
ATOM   4238  HB2 PHE P 721      27.745  -7.494 -10.845  0.00  0.00      PROA  
ATOM   4239   CG PHE P 721      28.225  -7.541  -8.818  0.00  0.00      PROA  
ATOM   4240  CD1 PHE P 721      29.293  -6.683  -8.542  0.00  0.00      PROA  
ATOM   4241  HD1 PHE P 721      29.941  -6.330  -9.331  0.00  0.00      PROA  
ATOM   4242  CE1 PHE P 721      29.453  -6.202  -7.230  0.00  0.00      PROA  
ATOM   4243  HE1 PHE P 721      30.261  -5.492  -7.132  0.00  0.00      PROA  
ATOM   4244   CZ PHE P 721      28.610  -6.581  -6.166  0.00  0.00      PROA  
ATOM   4245   HZ PHE P 721      28.744  -6.090  -5.213  0.00  0.00      PROA  
ATOM   4246  CD2 PHE P 721      27.315  -7.866  -7.757  0.00  0.00      PROA  
ATOM   4247  HD2 PHE P 721      26.535  -8.559  -8.035  0.00  0.00      PROA  
ATOM   4248  CE2 PHE P 721      27.488  -7.309  -6.495  0.00  0.00      PROA  
ATOM   4249  HE2 PHE P 721      26.745  -7.407  -5.718  0.00  0.00      PROA  
ATOM   4250    C PHE P 721      28.878  -9.884 -11.683  0.00  0.00      PROA  
ATOM   4251    O PHE P 721      28.283  -9.486 -12.684  0.00  0.00      PROA  
ATOM   4252    N PRO P 722      28.934 -11.174 -11.449  0.00  0.00      PROA  
ATOM   4253   CD PRO P 722      29.816 -11.836 -10.455  0.00  0.00      PROA  
ATOM   4254  HD1 PRO P 722      29.400 -11.754  -9.428  0.00  0.00      PROA  
ATOM   4255  HD2 PRO P 722      30.795 -11.326 -10.334  0.00  0.00      PROA  
ATOM   4256   CA PRO P 722      28.318 -12.204 -12.246  0.00  0.00      PROA  
ATOM   4257   HA PRO P 722      28.907 -12.292 -13.147  0.00  0.00      PROA  
ATOM   4258   CB PRO P 722      28.590 -13.538 -11.553  0.00  0.00      PROA  
ATOM   4259  HB1 PRO P 722      28.476 -14.395 -12.251  0.00  0.00      PROA  
ATOM   4260  HB2 PRO P 722      27.774 -13.697 -10.816  0.00  0.00      PROA  
ATOM   4261   CG PRO P 722      29.883 -13.306 -10.828  0.00  0.00      PROA  
ATOM   4262  HG1 PRO P 722      30.110 -14.033 -10.019  0.00  0.00      PROA  
ATOM   4263  HG2 PRO P 722      30.698 -13.426 -11.573  0.00  0.00      PROA  
ATOM   4264    C PRO P 722      26.924 -12.012 -12.906  0.00  0.00      PROA  
ATOM   4265    O PRO P 722      26.029 -11.712 -12.131  0.00  0.00      PROA  
ATOM   4266    N THR P 723      26.658 -12.250 -14.221  0.00  0.00      PROA  
ATOM   4267   HN THR P 723      27.426 -12.722 -14.647  0.00  0.00      PROA  
ATOM   4268   CA THR P 723      25.365 -12.159 -14.850  0.00  0.00      PROA  
ATOM   4269   HA THR P 723      25.051 -11.126 -14.836  0.00  0.00      PROA  
ATOM   4270   CB THR P 723      25.409 -12.589 -16.261  0.00  0.00      PROA  
ATOM   4271   HB THR P 723      24.414 -12.689 -16.745  0.00  0.00      PROA  
ATOM   4272  OG1 THR P 723      26.155 -13.821 -16.425  0.00  0.00      PROA  
ATOM   4273  HG1 THR P 723      26.100 -14.439 -15.693  0.00  0.00      PROA  
ATOM   4274  CG2 THR P 723      26.162 -11.484 -17.031  0.00  0.00      PROA  
ATOM   4275 HG21 THR P 723      25.921 -11.683 -18.097  0.00  0.00      PROA  
ATOM   4276 HG22 THR P 723      27.259 -11.550 -16.870  0.00  0.00      PROA  
ATOM   4277 HG23 THR P 723      25.801 -10.440 -16.909  0.00  0.00      PROA  
ATOM   4278    C THR P 723      24.054 -12.769 -14.194  0.00  0.00      PROA  
ATOM   4279    O THR P 723      23.074 -12.044 -14.020  0.00  0.00      PROA  
ATOM   4280    N ARG P 724      24.072 -14.067 -13.805  0.00  0.00      PROA  
ATOM   4281   HN ARG P 724      24.881 -14.577 -14.085  0.00  0.00      PROA  
ATOM   4282   CA ARG P 724      23.018 -14.566 -12.911  0.00  0.00      PROA  
ATOM   4283   HA ARG P 724      22.044 -14.306 -13.300  0.00  0.00      PROA  
ATOM   4284   CB ARG P 724      23.144 -16.117 -12.854  0.00  0.00      PROA  
ATOM   4285  HB1 ARG P 724      22.431 -16.466 -12.076  0.00  0.00      PROA  
ATOM   4286  HB2 ARG P 724      24.190 -16.279 -12.516  0.00  0.00      PROA  
ATOM   4287   CG ARG P 724      22.923 -16.900 -14.168  0.00  0.00      PROA  
ATOM   4288  HG1 ARG P 724      23.230 -17.948 -13.963  0.00  0.00      PROA  
ATOM   4289  HG2 ARG P 724      23.517 -16.485 -15.010  0.00  0.00      PROA  
ATOM   4290   CD ARG P 724      21.405 -17.042 -14.576  0.00  0.00      PROA  
ATOM   4291  HD1 ARG P 724      20.933 -16.040 -14.670  0.00  0.00      PROA  
ATOM   4292  HD2 ARG P 724      20.863 -17.689 -13.854  0.00  0.00      PROA  
ATOM   4293   NE ARG P 724      21.365 -17.879 -15.794  0.00  0.00      PROA  
ATOM   4294   HE ARG P 724      22.252 -18.236 -16.090  0.00  0.00      PROA  
ATOM   4295   CZ ARG P 724      20.348 -18.393 -16.483  0.00  0.00      PROA  
ATOM   4296  NH1 ARG P 724      19.124 -18.006 -16.220  0.00  0.00      PROA  
ATOM   4297 HH11 ARG P 724      18.964 -17.133 -15.759  0.00  0.00      PROA  
ATOM   4298 HH12 ARG P 724      18.382 -18.429 -16.739  0.00  0.00      PROA  
ATOM   4299  NH2 ARG P 724      20.500 -19.304 -17.403  0.00  0.00      PROA  
ATOM   4300 HH21 ARG P 724      21.330 -19.816 -17.625  0.00  0.00      PROA  
ATOM   4301 HH22 ARG P 724      19.804 -19.508 -18.090  0.00  0.00      PROA  
ATOM   4302    C ARG P 724      23.067 -13.864 -11.465  0.00  0.00      PROA  
ATOM   4303    O ARG P 724      22.047 -13.457 -10.927  0.00  0.00      PROA  
ATOM   4304    N VAL P 725      24.280 -13.749 -10.818  0.00  0.00      PROA  
ATOM   4305   HN VAL P 725      25.128 -13.992 -11.283  0.00  0.00      PROA  
ATOM   4306   CA VAL P 725      24.415 -13.215  -9.448  0.00  0.00      PROA  
ATOM   4307   HA VAL P 725      23.719 -13.811  -8.875  0.00  0.00      PROA  
ATOM   4308   CB VAL P 725      25.773 -13.271  -8.725  0.00  0.00      PROA  
ATOM   4309   HB VAL P 725      26.557 -12.736  -9.303  0.00  0.00      PROA  
ATOM   4310  CG1 VAL P 725      25.660 -12.615  -7.357  0.00  0.00      PROA  
ATOM   4311 HG11 VAL P 725      26.576 -12.785  -6.751  0.00  0.00      PROA  
ATOM   4312 HG12 VAL P 725      24.766 -12.966  -6.799  0.00  0.00      PROA  
ATOM   4313 HG13 VAL P 725      25.409 -11.537  -7.456  0.00  0.00      PROA  
ATOM   4314  CG2 VAL P 725      26.124 -14.708  -8.368  0.00  0.00      PROA  
ATOM   4315 HG21 VAL P 725      25.235 -15.144  -7.865  0.00  0.00      PROA  
ATOM   4316 HG22 VAL P 725      26.995 -14.749  -7.679  0.00  0.00      PROA  
ATOM   4317 HG23 VAL P 725      26.484 -15.375  -9.181  0.00  0.00      PROA  
ATOM   4318    C VAL P 725      23.860 -11.796  -9.337  0.00  0.00      PROA  
ATOM   4319    O VAL P 725      23.128 -11.356  -8.446  0.00  0.00      PROA  
ATOM   4320    N ARG P 726      24.216 -10.859 -10.230  0.00  0.00      PROA  
ATOM   4321   HN ARG P 726      24.915 -11.141 -10.882  0.00  0.00      PROA  
ATOM   4322   CA ARG P 726      23.921  -9.432 -10.237  0.00  0.00      PROA  
ATOM   4323   HA ARG P 726      24.237  -9.114  -9.254  0.00  0.00      PROA  
ATOM   4324   CB ARG P 726      24.770  -8.730 -11.322  0.00  0.00      PROA  
ATOM   4325  HB1 ARG P 726      25.811  -9.076 -11.503  0.00  0.00      PROA  
ATOM   4326  HB2 ARG P 726      24.820  -7.649 -11.072  0.00  0.00      PROA  
ATOM   4327   CG ARG P 726      24.245  -8.887 -12.774  0.00  0.00      PROA  
ATOM   4328  HG1 ARG P 726      23.304  -8.318 -12.932  0.00  0.00      PROA  
ATOM   4329  HG2 ARG P 726      24.181  -9.977 -12.981  0.00  0.00      PROA  
ATOM   4330   CD ARG P 726      25.089  -8.164 -13.883  0.00  0.00      PROA  
ATOM   4331  HD1 ARG P 726      26.091  -8.639 -13.954  0.00  0.00      PROA  
ATOM   4332  HD2 ARG P 726      25.166  -7.085 -13.628  0.00  0.00      PROA  
ATOM   4333   NE ARG P 726      24.372  -8.150 -15.194  0.00  0.00      PROA  
ATOM   4334   HE ARG P 726      23.524  -8.679 -15.197  0.00  0.00      PROA  
ATOM   4335   CZ ARG P 726      24.757  -7.390 -16.236  0.00  0.00      PROA  
ATOM   4336  NH1 ARG P 726      24.136  -7.335 -17.397  0.00  0.00      PROA  
ATOM   4337 HH11 ARG P 726      23.348  -7.921 -17.581  0.00  0.00      PROA  
ATOM   4338 HH12 ARG P 726      24.412  -6.629 -18.050  0.00  0.00      PROA  
ATOM   4339  NH2 ARG P 726      25.795  -6.588 -16.237  0.00  0.00      PROA  
ATOM   4340 HH21 ARG P 726      26.481  -6.653 -15.512  0.00  0.00      PROA  
ATOM   4341 HH22 ARG P 726      26.102  -6.122 -17.066  0.00  0.00      PROA  
ATOM   4342    C ARG P 726      22.455  -9.165 -10.420  0.00  0.00      PROA  
ATOM   4343    O ARG P 726      21.866  -8.338  -9.781  0.00  0.00      PROA  
ATOM   4344    N SER P 727      21.789 -10.041 -11.266  0.00  0.00      PROA  
ATOM   4345   HN SER P 727      22.339 -10.662 -11.818  0.00  0.00      PROA  
ATOM   4346   CA SER P 727      20.317 -10.275 -11.330  0.00  0.00      PROA  
ATOM   4347   HA SER P 727      19.844  -9.327 -11.538  0.00  0.00      PROA  
ATOM   4348   CB SER P 727      19.868 -11.272 -12.493  0.00  0.00      PROA  
ATOM   4349  HB1 SER P 727      18.978 -11.871 -12.203  0.00  0.00      PROA  
ATOM   4350  HB2 SER P 727      20.689 -11.964 -12.777  0.00  0.00      PROA  
ATOM   4351   OG SER P 727      19.594 -10.427 -13.615  0.00  0.00      PROA  
ATOM   4352  HG1 SER P 727      18.717 -10.063 -13.471  0.00  0.00      PROA  
ATOM   4353    C SER P 727      19.648 -10.678  -9.955  0.00  0.00      PROA  
ATOM   4354    O SER P 727      18.718 -10.084  -9.549  0.00  0.00      PROA  
ATOM   4355    N THR P 728      20.183 -11.688  -9.244  0.00  0.00      PROA  
ATOM   4356   HN THR P 728      21.060 -12.063  -9.536  0.00  0.00      PROA  
ATOM   4357   CA THR P 728      19.597 -12.240  -8.021  0.00  0.00      PROA  
ATOM   4358   HA THR P 728      18.531 -12.372  -8.138  0.00  0.00      PROA  
ATOM   4359   CB THR P 728      20.158 -13.622  -7.603  0.00  0.00      PROA  
ATOM   4360   HB THR P 728      21.256 -13.586  -7.762  0.00  0.00      PROA  
ATOM   4361  OG1 THR P 728      19.661 -14.580  -8.459  0.00  0.00      PROA  
ATOM   4362  HG1 THR P 728      19.527 -14.213  -9.336  0.00  0.00      PROA  
ATOM   4363  CG2 THR P 728      19.927 -14.001  -6.206  0.00  0.00      PROA  
ATOM   4364 HG21 THR P 728      18.832 -13.898  -6.047  0.00  0.00      PROA  
ATOM   4365 HG22 THR P 728      20.434 -13.418  -5.408  0.00  0.00      PROA  
ATOM   4366 HG23 THR P 728      20.175 -15.060  -5.978  0.00  0.00      PROA  
ATOM   4367    C THR P 728      19.833 -11.249  -6.909  0.00  0.00      PROA  
ATOM   4368    O THR P 728      19.018 -10.934  -6.065  0.00  0.00      PROA  
ATOM   4369    N VAL P 729      21.029 -10.568  -6.891  0.00  0.00      PROA  
ATOM   4370   HN VAL P 729      21.798 -10.811  -7.477  0.00  0.00      PROA  
ATOM   4371   CA VAL P 729      21.263  -9.332  -6.081  0.00  0.00      PROA  
ATOM   4372   HA VAL P 729      20.979  -9.565  -5.066  0.00  0.00      PROA  
ATOM   4373   CB VAL P 729      22.769  -8.919  -6.203  0.00  0.00      PROA  
ATOM   4374   HB VAL P 729      22.934  -9.146  -7.278  0.00  0.00      PROA  
ATOM   4375  CG1 VAL P 729      23.034  -7.438  -6.032  0.00  0.00      PROA  
ATOM   4376 HG11 VAL P 729      24.121  -7.214  -6.073  0.00  0.00      PROA  
ATOM   4377 HG12 VAL P 729      22.821  -6.993  -5.036  0.00  0.00      PROA  
ATOM   4378 HG13 VAL P 729      22.607  -6.887  -6.897  0.00  0.00      PROA  
ATOM   4379  CG2 VAL P 729      23.636  -9.788  -5.299  0.00  0.00      PROA  
ATOM   4380 HG21 VAL P 729      23.757  -9.287  -4.314  0.00  0.00      PROA  
ATOM   4381 HG22 VAL P 729      24.637 -10.058  -5.697  0.00  0.00      PROA  
ATOM   4382 HG23 VAL P 729      23.254 -10.825  -5.186  0.00  0.00      PROA  
ATOM   4383    C VAL P 729      20.330  -8.213  -6.319  0.00  0.00      PROA  
ATOM   4384    O VAL P 729      19.793  -7.724  -5.326  0.00  0.00      PROA  
ATOM   4385    N SER P 730      20.073  -7.772  -7.601  0.00  0.00      PROA  
ATOM   4386   HN SER P 730      20.654  -7.976  -8.385  0.00  0.00      PROA  
ATOM   4387   CA SER P 730      18.959  -6.875  -7.988  0.00  0.00      PROA  
ATOM   4388   HA SER P 730      19.113  -5.951  -7.450  0.00  0.00      PROA  
ATOM   4389   CB SER P 730      19.022  -6.461  -9.435  0.00  0.00      PROA  
ATOM   4390  HB1 SER P 730      18.931  -7.360 -10.081  0.00  0.00      PROA  
ATOM   4391  HB2 SER P 730      19.979  -6.046  -9.818  0.00  0.00      PROA  
ATOM   4392   OG SER P 730      18.001  -5.577  -9.886  0.00  0.00      PROA  
ATOM   4393  HG1 SER P 730      17.939  -5.811 -10.815  0.00  0.00      PROA  
ATOM   4394    C SER P 730      17.586  -7.390  -7.526  0.00  0.00      PROA  
ATOM   4395    O SER P 730      16.887  -6.783  -6.688  0.00  0.00      PROA  
ATOM   4396    N ASP P 731      17.085  -8.574  -8.000  0.00  0.00      PROA  
ATOM   4397   HN ASP P 731      17.632  -9.116  -8.633  0.00  0.00      PROA  
ATOM   4398   CA ASP P 731      15.806  -9.145  -7.667  0.00  0.00      PROA  
ATOM   4399   HA ASP P 731      15.135  -8.409  -8.085  0.00  0.00      PROA  
ATOM   4400   CB ASP P 731      15.584 -10.591  -8.357  0.00  0.00      PROA  
ATOM   4401  HB1 ASP P 731      14.647 -11.021  -7.944  0.00  0.00      PROA  
ATOM   4402  HB2 ASP P 731      16.341 -11.349  -8.061  0.00  0.00      PROA  
ATOM   4403   CG ASP P 731      15.453 -10.461  -9.871  0.00  0.00      PROA  
ATOM   4404  OD1 ASP P 731      15.309 -11.487 -10.558  0.00  0.00      PROA  
ATOM   4405  OD2 ASP P 731      15.323  -9.296 -10.440  0.00  0.00      PROA  
ATOM   4406    C ASP P 731      15.516  -9.296  -6.177  0.00  0.00      PROA  
ATOM   4407    O ASP P 731      14.488  -8.955  -5.671  0.00  0.00      PROA  
ATOM   4408    N PHE P 732      16.478  -9.869  -5.391  0.00  0.00      PROA  
ATOM   4409   HN PHE P 732      17.293 -10.227  -5.840  0.00  0.00      PROA  
ATOM   4410   CA PHE P 732      16.221 -10.183  -3.987  0.00  0.00      PROA  
ATOM   4411   HA PHE P 732      15.165 -10.271  -3.779  0.00  0.00      PROA  
ATOM   4412   CB PHE P 732      16.695 -11.620  -3.622  0.00  0.00      PROA  
ATOM   4413  HB1 PHE P 732      16.457 -11.809  -2.553  0.00  0.00      PROA  
ATOM   4414  HB2 PHE P 732      17.770 -11.765  -3.861  0.00  0.00      PROA  
ATOM   4415   CG PHE P 732      15.830 -12.619  -4.351  0.00  0.00      PROA  
ATOM   4416  CD1 PHE P 732      16.148 -13.031  -5.621  0.00  0.00      PROA  
ATOM   4417  HD1 PHE P 732      17.083 -12.627  -5.980  0.00  0.00      PROA  
ATOM   4418  CE1 PHE P 732      15.231 -13.790  -6.387  0.00  0.00      PROA  
ATOM   4419  HE1 PHE P 732      15.512 -14.121  -7.376  0.00  0.00      PROA  
ATOM   4420   CZ PHE P 732      13.955 -14.045  -5.934  0.00  0.00      PROA  
ATOM   4421   HZ PHE P 732      13.238 -14.592  -6.529  0.00  0.00      PROA  
ATOM   4422  CD2 PHE P 732      14.625 -13.064  -3.815  0.00  0.00      PROA  
ATOM   4423  HD2 PHE P 732      14.341 -12.710  -2.834  0.00  0.00      PROA  
ATOM   4424  CE2 PHE P 732      13.650 -13.697  -4.628  0.00  0.00      PROA  
ATOM   4425  HE2 PHE P 732      12.692 -13.847  -4.153  0.00  0.00      PROA  
ATOM   4426    C PHE P 732      16.725  -9.186  -3.016  0.00  0.00      PROA  
ATOM   4427    O PHE P 732      17.066  -9.491  -1.839  0.00  0.00      PROA  
ATOM   4428    N ALA P 733      16.968  -7.927  -3.382  0.00  0.00      PROA  
ATOM   4429   HN ALA P 733      16.722  -7.744  -4.331  0.00  0.00      PROA  
ATOM   4430   CA ALA P 733      17.641  -6.937  -2.560  0.00  0.00      PROA  
ATOM   4431   HA ALA P 733      18.683  -7.222  -2.568  0.00  0.00      PROA  
ATOM   4432   CB ALA P 733      17.684  -5.629  -3.305  0.00  0.00      PROA  
ATOM   4433  HB1 ALA P 733      18.321  -5.675  -4.214  0.00  0.00      PROA  
ATOM   4434  HB2 ALA P 733      18.051  -4.794  -2.671  0.00  0.00      PROA  
ATOM   4435  HB3 ALA P 733      16.628  -5.419  -3.579  0.00  0.00      PROA  
ATOM   4436    C ALA P 733      17.074  -6.638  -1.157  0.00  0.00      PROA  
ATOM   4437    O ALA P 733      17.790  -6.700  -0.163  0.00  0.00      PROA  
ATOM   4438    N VAL P 734      15.749  -6.545  -1.153  0.00  0.00      PROA  
ATOM   4439   HN VAL P 734      15.311  -6.501  -2.048  0.00  0.00      PROA  
ATOM   4440   CA VAL P 734      14.992  -6.545   0.114  0.00  0.00      PROA  
ATOM   4441   HA VAL P 734      15.260  -5.610   0.582  0.00  0.00      PROA  
ATOM   4442   CB VAL P 734      13.486  -6.528  -0.202  0.00  0.00      PROA  
ATOM   4443   HB VAL P 734      13.322  -7.255  -1.026  0.00  0.00      PROA  
ATOM   4444  CG1 VAL P 734      12.524  -6.754   1.032  0.00  0.00      PROA  
ATOM   4445 HG11 VAL P 734      12.794  -6.065   1.861  0.00  0.00      PROA  
ATOM   4446 HG12 VAL P 734      12.581  -7.834   1.289  0.00  0.00      PROA  
ATOM   4447 HG13 VAL P 734      11.467  -6.543   0.763  0.00  0.00      PROA  
ATOM   4448  CG2 VAL P 734      13.157  -5.087  -0.719  0.00  0.00      PROA  
ATOM   4449 HG21 VAL P 734      12.100  -5.162  -1.052  0.00  0.00      PROA  
ATOM   4450 HG22 VAL P 734      13.866  -4.721  -1.492  0.00  0.00      PROA  
ATOM   4451 HG23 VAL P 734      13.214  -4.433   0.178  0.00  0.00      PROA  
ATOM   4452    C VAL P 734      15.358  -7.717   0.988  0.00  0.00      PROA  
ATOM   4453    O VAL P 734      15.699  -7.476   2.133  0.00  0.00      PROA  
ATOM   4454    N PHE P 735      15.221  -8.974   0.531  0.00  0.00      PROA  
ATOM   4455   HN PHE P 735      14.947  -9.063  -0.423  0.00  0.00      PROA  
ATOM   4456   CA PHE P 735      15.448 -10.188   1.268  0.00  0.00      PROA  
ATOM   4457   HA PHE P 735      14.778 -10.089   2.110  0.00  0.00      PROA  
ATOM   4458   CB PHE P 735      14.983 -11.489   0.510  0.00  0.00      PROA  
ATOM   4459  HB1 PHE P 735      15.044 -12.358   1.199  0.00  0.00      PROA  
ATOM   4460  HB2 PHE P 735      15.581 -11.708  -0.400  0.00  0.00      PROA  
ATOM   4461   CG PHE P 735      13.558 -11.181   0.195  0.00  0.00      PROA  
ATOM   4462  CD1 PHE P 735      13.263 -10.643  -1.125  0.00  0.00      PROA  
ATOM   4463  HD1 PHE P 735      13.996 -10.488  -1.902  0.00  0.00      PROA  
ATOM   4464  CE1 PHE P 735      12.028  -9.940  -1.243  0.00  0.00      PROA  
ATOM   4465  HE1 PHE P 735      11.974  -9.348  -2.144  0.00  0.00      PROA  
ATOM   4466   CZ PHE P 735      11.269  -9.684  -0.123  0.00  0.00      PROA  
ATOM   4467   HZ PHE P 735      10.485  -8.951  -0.240  0.00  0.00      PROA  
ATOM   4468  CD2 PHE P 735      12.649 -11.172   1.234  0.00  0.00      PROA  
ATOM   4469  HD2 PHE P 735      12.937 -11.576   2.193  0.00  0.00      PROA  
ATOM   4470  CE2 PHE P 735      11.460 -10.348   1.061  0.00  0.00      PROA  
ATOM   4471  HE2 PHE P 735      10.716 -10.334   1.844  0.00  0.00      PROA  
ATOM   4472    C PHE P 735      16.876 -10.427   1.746  0.00  0.00      PROA  
ATOM   4473    O PHE P 735      17.101 -10.916   2.850  0.00  0.00      PROA  
ATOM   4474    N LEU P 736      17.882 -10.087   0.834  0.00  0.00      PROA  
ATOM   4475   HN LEU P 736      17.583  -9.798  -0.073  0.00  0.00      PROA  
ATOM   4476   CA LEU P 736      19.302 -10.083   1.263  0.00  0.00      PROA  
ATOM   4477   HA LEU P 736      19.565 -11.070   1.615  0.00  0.00      PROA  
ATOM   4478   CB LEU P 736      20.252 -10.002   0.048  0.00  0.00      PROA  
ATOM   4479  HB1 LEU P 736      21.274 -10.021   0.484  0.00  0.00      PROA  
ATOM   4480  HB2 LEU P 736      19.996  -9.033  -0.432  0.00  0.00      PROA  
ATOM   4481   CG LEU P 736      20.050 -11.172  -1.008  0.00  0.00      PROA  
ATOM   4482   HG LEU P 736      18.978 -11.211  -1.300  0.00  0.00      PROA  
ATOM   4483  CD1 LEU P 736      20.834 -10.855  -2.324  0.00  0.00      PROA  
ATOM   4484 HD11 LEU P 736      20.520  -9.833  -2.627  0.00  0.00      PROA  
ATOM   4485 HD12 LEU P 736      20.597 -11.464  -3.222  0.00  0.00      PROA  
ATOM   4486 HD13 LEU P 736      21.911 -10.855  -2.053  0.00  0.00      PROA  
ATOM   4487  CD2 LEU P 736      20.481 -12.495  -0.377  0.00  0.00      PROA  
ATOM   4488 HD21 LEU P 736      21.564 -12.467  -0.131  0.00  0.00      PROA  
ATOM   4489 HD22 LEU P 736      20.251 -13.342  -1.059  0.00  0.00      PROA  
ATOM   4490 HD23 LEU P 736      19.997 -12.703   0.601  0.00  0.00      PROA  
ATOM   4491    C LEU P 736      19.525  -8.989   2.386  0.00  0.00      PROA  
ATOM   4492    O LEU P 736      20.117  -9.283   3.402  0.00  0.00      PROA  
ATOM   4493    N THR P 737      18.902  -7.754   2.254  0.00  0.00      PROA  
ATOM   4494   HN THR P 737      18.335  -7.534   1.464  0.00  0.00      PROA  
ATOM   4495   CA THR P 737      18.824  -6.720   3.297  0.00  0.00      PROA  
ATOM   4496   HA THR P 737      19.856  -6.469   3.490  0.00  0.00      PROA  
ATOM   4497   CB THR P 737      18.234  -5.440   2.833  0.00  0.00      PROA  
ATOM   4498   HB THR P 737      17.174  -5.475   2.500  0.00  0.00      PROA  
ATOM   4499  OG1 THR P 737      18.987  -4.976   1.664  0.00  0.00      PROA  
ATOM   4500  HG1 THR P 737      18.667  -5.477   0.911  0.00  0.00      PROA  
ATOM   4501  CG2 THR P 737      18.319  -4.264   3.887  0.00  0.00      PROA  
ATOM   4502 HG21 THR P 737      19.392  -4.027   4.054  0.00  0.00      PROA  
ATOM   4503 HG22 THR P 737      17.737  -4.410   4.822  0.00  0.00      PROA  
ATOM   4504 HG23 THR P 737      17.943  -3.307   3.465  0.00  0.00      PROA  
ATOM   4505    C THR P 737      18.241  -7.138   4.673  0.00  0.00      PROA  
ATOM   4506    O THR P 737      18.887  -6.917   5.699  0.00  0.00      PROA  
ATOM   4507    N ILE P 738      17.193  -7.868   4.652  0.00  0.00      PROA  
ATOM   4508   HN ILE P 738      16.760  -8.100   3.784  0.00  0.00      PROA  
ATOM   4509   CA ILE P 738      16.660  -8.356   5.916  0.00  0.00      PROA  
ATOM   4510   HA ILE P 738      16.652  -7.611   6.697  0.00  0.00      PROA  
ATOM   4511   CB ILE P 738      15.183  -8.883   5.704  0.00  0.00      PROA  
ATOM   4512   HB ILE P 738      15.267  -9.743   5.006  0.00  0.00      PROA  
ATOM   4513  CG2 ILE P 738      14.606  -9.328   7.075  0.00  0.00      PROA  
ATOM   4514 HG21 ILE P 738      14.970 -10.281   7.515  0.00  0.00      PROA  
ATOM   4515 HG22 ILE P 738      13.514  -9.488   6.955  0.00  0.00      PROA  
ATOM   4516 HG23 ILE P 738      14.872  -8.519   7.789  0.00  0.00      PROA  
ATOM   4517  CG1 ILE P 738      14.225  -7.751   5.146  0.00  0.00      PROA  
ATOM   4518 HG11 ILE P 738      14.696  -7.064   4.410  0.00  0.00      PROA  
ATOM   4519 HG12 ILE P 738      14.025  -6.998   5.939  0.00  0.00      PROA  
ATOM   4520   CD ILE P 738      12.929  -8.186   4.470  0.00  0.00      PROA  
ATOM   4521  HD1 ILE P 738      13.115  -9.062   3.811  0.00  0.00      PROA  
ATOM   4522  HD2 ILE P 738      12.531  -7.297   3.936  0.00  0.00      PROA  
ATOM   4523  HD3 ILE P 738      12.173  -8.531   5.207  0.00  0.00      PROA  
ATOM   4524    C ILE P 738      17.605  -9.415   6.536  0.00  0.00      PROA  
ATOM   4525    O ILE P 738      17.754  -9.463   7.732  0.00  0.00      PROA  
ATOM   4526    N PHE P 739      18.299 -10.272   5.775  0.00  0.00      PROA  
ATOM   4527   HN PHE P 739      18.256 -10.164   4.785  0.00  0.00      PROA  
ATOM   4528   CA PHE P 739      19.230 -11.255   6.242  0.00  0.00      PROA  
ATOM   4529   HA PHE P 739      18.738 -11.776   7.050  0.00  0.00      PROA  
ATOM   4530   CB PHE P 739      19.542 -12.186   5.023  0.00  0.00      PROA  
ATOM   4531  HB1 PHE P 739      19.535 -11.519   4.134  0.00  0.00      PROA  
ATOM   4532  HB2 PHE P 739      18.661 -12.838   4.844  0.00  0.00      PROA  
ATOM   4533   CG PHE P 739      20.838 -12.922   5.012  0.00  0.00      PROA  
ATOM   4534  CD1 PHE P 739      21.916 -12.562   4.179  0.00  0.00      PROA  
ATOM   4535  HD1 PHE P 739      21.957 -11.540   3.833  0.00  0.00      PROA  
ATOM   4536  CE1 PHE P 739      23.030 -13.350   4.143  0.00  0.00      PROA  
ATOM   4537  HE1 PHE P 739      23.850 -13.076   3.494  0.00  0.00      PROA  
ATOM   4538   CZ PHE P 739      23.058 -14.587   4.781  0.00  0.00      PROA  
ATOM   4539   HZ PHE P 739      23.812 -15.350   4.656  0.00  0.00      PROA  
ATOM   4540  CD2 PHE P 739      20.852 -14.135   5.637  0.00  0.00      PROA  
ATOM   4541  HD2 PHE P 739      20.003 -14.396   6.253  0.00  0.00      PROA  
ATOM   4542  CE2 PHE P 739      21.915 -15.000   5.578  0.00  0.00      PROA  
ATOM   4543  HE2 PHE P 739      21.957 -15.977   6.036  0.00  0.00      PROA  
ATOM   4544    C PHE P 739      20.472 -10.574   6.878  0.00  0.00      PROA  
ATOM   4545    O PHE P 739      20.778 -10.889   8.012  0.00  0.00      PROA  
ATOM   4546    N THR P 740      21.015  -9.548   6.224  0.00  0.00      PROA  
ATOM   4547   HN THR P 740      20.695  -9.327   5.306  0.00  0.00      PROA  
ATOM   4548   CA THR P 740      22.178  -8.806   6.745  0.00  0.00      PROA  
ATOM   4549   HA THR P 740      22.989  -9.520   6.754  0.00  0.00      PROA  
ATOM   4550   CB THR P 740      22.502  -7.659   5.817  0.00  0.00      PROA  
ATOM   4551   HB THR P 740      21.625  -6.994   5.666  0.00  0.00      PROA  
ATOM   4552  OG1 THR P 740      22.936  -8.165   4.524  0.00  0.00      PROA  
ATOM   4553  HG1 THR P 740      22.204  -8.689   4.189  0.00  0.00      PROA  
ATOM   4554  CG2 THR P 740      23.743  -6.874   6.326  0.00  0.00      PROA  
ATOM   4555 HG21 THR P 740      24.536  -7.613   6.568  0.00  0.00      PROA  
ATOM   4556 HG22 THR P 740      23.589  -6.324   7.279  0.00  0.00      PROA  
ATOM   4557 HG23 THR P 740      24.238  -6.222   5.574  0.00  0.00      PROA  
ATOM   4558    C THR P 740      21.913  -8.197   8.099  0.00  0.00      PROA  
ATOM   4559    O THR P 740      22.706  -8.232   9.007  0.00  0.00      PROA  
ATOM   4560    N MET P 741      20.710  -7.596   8.285  0.00  0.00      PROA  
ATOM   4561   HN MET P 741      20.068  -7.425   7.542  0.00  0.00      PROA  
ATOM   4562   CA MET P 741      20.159  -7.118   9.559  0.00  0.00      PROA  
ATOM   4563   HA MET P 741      20.919  -6.473   9.976  0.00  0.00      PROA  
ATOM   4564   CB MET P 741      18.820  -6.327   9.473  0.00  0.00      PROA  
ATOM   4565  HB1 MET P 741      18.496  -6.016  10.490  0.00  0.00      PROA  
ATOM   4566  HB2 MET P 741      17.981  -7.010   9.223  0.00  0.00      PROA  
ATOM   4567   CG MET P 741      19.007  -5.096   8.600  0.00  0.00      PROA  
ATOM   4568  HG1 MET P 741      18.064  -4.562   8.358  0.00  0.00      PROA  
ATOM   4569  HG2 MET P 741      19.371  -5.482   7.624  0.00  0.00      PROA  
ATOM   4570   SD MET P 741      20.097  -3.805   9.085  0.00  0.00      PROA  
ATOM   4571   CE MET P 741      19.916  -3.051   7.476  0.00  0.00      PROA  
ATOM   4572  HE1 MET P 741      18.925  -2.554   7.402  0.00  0.00      PROA  
ATOM   4573  HE2 MET P 741      19.915  -3.745   6.609  0.00  0.00      PROA  
ATOM   4574  HE3 MET P 741      20.697  -2.269   7.374  0.00  0.00      PROA  
ATOM   4575    C MET P 741      19.991  -8.184  10.666  0.00  0.00      PROA  
ATOM   4576    O MET P 741      20.375  -7.890  11.799  0.00  0.00      PROA  
ATOM   4577    N VAL P 742      19.466  -9.344  10.309  0.00  0.00      PROA  
ATOM   4578   HN VAL P 742      19.080  -9.543   9.411  0.00  0.00      PROA  
ATOM   4579   CA VAL P 742      19.306 -10.452  11.206  0.00  0.00      PROA  
ATOM   4580   HA VAL P 742      18.837 -10.044  12.089  0.00  0.00      PROA  
ATOM   4581   CB VAL P 742      18.520 -11.564  10.590  0.00  0.00      PROA  
ATOM   4582   HB VAL P 742      18.765 -11.511   9.508  0.00  0.00      PROA  
ATOM   4583  CG1 VAL P 742      18.583 -12.978  11.137  0.00  0.00      PROA  
ATOM   4584 HG11 VAL P 742      18.632 -12.954  12.246  0.00  0.00      PROA  
ATOM   4585 HG12 VAL P 742      19.529 -13.434  10.775  0.00  0.00      PROA  
ATOM   4586 HG13 VAL P 742      17.854 -13.733  10.770  0.00  0.00      PROA  
ATOM   4587  CG2 VAL P 742      17.151 -11.039  10.599  0.00  0.00      PROA  
ATOM   4588 HG21 VAL P 742      16.450 -11.777  10.154  0.00  0.00      PROA  
ATOM   4589 HG22 VAL P 742      17.036 -10.128   9.974  0.00  0.00      PROA  
ATOM   4590 HG23 VAL P 742      16.867 -10.612  11.585  0.00  0.00      PROA  
ATOM   4591    C VAL P 742      20.624 -10.955  11.797  0.00  0.00      PROA  
ATOM   4592    O VAL P 742      20.933 -11.082  12.977  0.00  0.00      PROA  
ATOM   4593    N ILE P 743      21.606 -11.101  10.902  0.00  0.00      PROA  
ATOM   4594   HN ILE P 743      21.356 -10.972   9.945  0.00  0.00      PROA  
ATOM   4595   CA ILE P 743      23.027 -11.256  11.135  0.00  0.00      PROA  
ATOM   4596   HA ILE P 743      23.177 -12.158  11.710  0.00  0.00      PROA  
ATOM   4597   CB ILE P 743      23.783 -11.722   9.873  0.00  0.00      PROA  
ATOM   4598   HB ILE P 743      23.643 -10.909   9.129  0.00  0.00      PROA  
ATOM   4599  CG2 ILE P 743      25.275 -11.751  10.250  0.00  0.00      PROA  
ATOM   4600 HG21 ILE P 743      25.772 -12.139   9.336  0.00  0.00      PROA  
ATOM   4601 HG22 ILE P 743      25.506 -12.471  11.064  0.00  0.00      PROA  
ATOM   4602 HG23 ILE P 743      25.672 -10.724  10.398  0.00  0.00      PROA  
ATOM   4603  CG1 ILE P 743      23.289 -13.077   9.374  0.00  0.00      PROA  
ATOM   4604 HG11 ILE P 743      22.183 -13.082   9.479  0.00  0.00      PROA  
ATOM   4605 HG12 ILE P 743      23.755 -13.929   9.913  0.00  0.00      PROA  
ATOM   4606   CD ILE P 743      23.621 -13.422   7.954  0.00  0.00      PROA  
ATOM   4607  HD1 ILE P 743      23.191 -14.399   7.646  0.00  0.00      PROA  
ATOM   4608  HD2 ILE P 743      24.718 -13.384   7.780  0.00  0.00      PROA  
ATOM   4609  HD3 ILE P 743      23.011 -12.803   7.263  0.00  0.00      PROA  
ATOM   4610    C ILE P 743      23.650 -10.113  12.013  0.00  0.00      PROA  
ATOM   4611    O ILE P 743      24.422 -10.350  12.971  0.00  0.00      PROA  
ATOM   4612    N LEU P 744      23.446  -8.786  11.669  0.00  0.00      PROA  
ATOM   4613   HN LEU P 744      22.991  -8.663  10.791  0.00  0.00      PROA  
ATOM   4614   CA LEU P 744      23.870  -7.663  12.495  0.00  0.00      PROA  
ATOM   4615   HA LEU P 744      24.921  -7.847  12.661  0.00  0.00      PROA  
ATOM   4616   CB LEU P 744      23.734  -6.297  11.776  0.00  0.00      PROA  
ATOM   4617  HB1 LEU P 744      22.655  -6.121  11.583  0.00  0.00      PROA  
ATOM   4618  HB2 LEU P 744      24.225  -6.361  10.782  0.00  0.00      PROA  
ATOM   4619   CG LEU P 744      24.291  -5.043  12.499  0.00  0.00      PROA  
ATOM   4620   HG LEU P 744      23.945  -4.991  13.554  0.00  0.00      PROA  
ATOM   4621  CD1 LEU P 744      25.824  -4.985  12.493  0.00  0.00      PROA  
ATOM   4622 HD11 LEU P 744      26.158  -5.550  13.390  0.00  0.00      PROA  
ATOM   4623 HD12 LEU P 744      26.231  -3.958  12.603  0.00  0.00      PROA  
ATOM   4624 HD13 LEU P 744      26.205  -5.425  11.547  0.00  0.00      PROA  
ATOM   4625  CD2 LEU P 744      23.611  -3.844  11.829  0.00  0.00      PROA  
ATOM   4626 HD21 LEU P 744      22.544  -4.152  11.852  0.00  0.00      PROA  
ATOM   4627 HD22 LEU P 744      24.010  -3.747  10.796  0.00  0.00      PROA  
ATOM   4628 HD23 LEU P 744      23.751  -2.840  12.283  0.00  0.00      PROA  
ATOM   4629    C LEU P 744      23.311  -7.562  13.871  0.00  0.00      PROA  
ATOM   4630    O LEU P 744      24.082  -7.535  14.849  0.00  0.00      PROA  
ATOM   4631    N ASP P 745      22.001  -7.762  13.983  0.00  0.00      PROA  
ATOM   4632   HN ASP P 745      21.434  -7.883  13.171  0.00  0.00      PROA  
ATOM   4633   CA ASP P 745      21.300  -7.738  15.231  0.00  0.00      PROA  
ATOM   4634   HA ASP P 745      21.422  -6.784  15.723  0.00  0.00      PROA  
ATOM   4635   CB ASP P 745      19.780  -7.946  14.991  0.00  0.00      PROA  
ATOM   4636  HB1 ASP P 745      19.667  -9.005  14.675  0.00  0.00      PROA  
ATOM   4637  HB2 ASP P 745      19.349  -7.367  14.146  0.00  0.00      PROA  
ATOM   4638   CG ASP P 745      18.900  -7.780  16.201  0.00  0.00      PROA  
ATOM   4639  OD1 ASP P 745      17.710  -8.059  16.170  0.00  0.00      PROA  
ATOM   4640  OD2 ASP P 745      19.388  -7.228  17.260  0.00  0.00      PROA  
ATOM   4641    C ASP P 745      21.843  -8.813  16.260  0.00  0.00      PROA  
ATOM   4642    O ASP P 745      21.988  -8.622  17.475  0.00  0.00      PROA  
ATOM   4643    N PHE P 746      22.161 -10.049  15.783  0.00  0.00      PROA  
ATOM   4644   HN PHE P 746      22.023 -10.303  14.829  0.00  0.00      PROA  
ATOM   4645   CA PHE P 746      22.694 -11.080  16.635  0.00  0.00      PROA  
ATOM   4646   HA PHE P 746      22.014 -11.212  17.464  0.00  0.00      PROA  
ATOM   4647   CB PHE P 746      22.748 -12.477  15.879  0.00  0.00      PROA  
ATOM   4648  HB1 PHE P 746      23.295 -12.291  14.930  0.00  0.00      PROA  
ATOM   4649  HB2 PHE P 746      21.705 -12.721  15.588  0.00  0.00      PROA  
ATOM   4650   CG PHE P 746      23.335 -13.563  16.701  0.00  0.00      PROA  
ATOM   4651  CD1 PHE P 746      24.558 -14.125  16.420  0.00  0.00      PROA  
ATOM   4652  HD1 PHE P 746      25.050 -13.706  15.554  0.00  0.00      PROA  
ATOM   4653  CE1 PHE P 746      25.141 -15.081  17.241  0.00  0.00      PROA  
ATOM   4654  HE1 PHE P 746      26.082 -15.522  16.949  0.00  0.00      PROA  
ATOM   4655   CZ PHE P 746      24.426 -15.480  18.342  0.00  0.00      PROA  
ATOM   4656   HZ PHE P 746      24.943 -16.057  19.095  0.00  0.00      PROA  
ATOM   4657  CD2 PHE P 746      22.567 -13.997  17.787  0.00  0.00      PROA  
ATOM   4658  HD2 PHE P 746      21.584 -13.616  18.022  0.00  0.00      PROA  
ATOM   4659  CE2 PHE P 746      23.132 -14.986  18.612  0.00  0.00      PROA  
ATOM   4660  HE2 PHE P 746      22.499 -15.440  19.360  0.00  0.00      PROA  
ATOM   4661    C PHE P 746      24.009 -10.787  17.280  0.00  0.00      PROA  
ATOM   4662    O PHE P 746      24.198 -11.178  18.434  0.00  0.00      PROA  
ATOM   4663    N LEU P 747      24.896 -10.079  16.606  0.00  0.00      PROA  
ATOM   4664   HN LEU P 747      24.650  -9.649  15.741  0.00  0.00      PROA  
ATOM   4665   CA LEU P 747      26.251  -9.728  17.028  0.00  0.00      PROA  
ATOM   4666   HA LEU P 747      26.517 -10.468  17.768  0.00  0.00      PROA  
ATOM   4667   CB LEU P 747      27.151  -9.747  15.791  0.00  0.00      PROA  
ATOM   4668  HB1 LEU P 747      28.155  -9.445  16.159  0.00  0.00      PROA  
ATOM   4669  HB2 LEU P 747      26.875  -9.101  14.930  0.00  0.00      PROA  
ATOM   4670   CG LEU P 747      27.309 -11.187  15.144  0.00  0.00      PROA  
ATOM   4671   HG LEU P 747      26.315 -11.670  15.031  0.00  0.00      PROA  
ATOM   4672  CD1 LEU P 747      27.909 -11.141  13.728  0.00  0.00      PROA  
ATOM   4673 HD11 LEU P 747      28.807 -10.502  13.586  0.00  0.00      PROA  
ATOM   4674 HD12 LEU P 747      27.232 -10.757  12.934  0.00  0.00      PROA  
ATOM   4675 HD13 LEU P 747      28.208 -12.173  13.446  0.00  0.00      PROA  
ATOM   4676  CD2 LEU P 747      28.171 -12.199  15.913  0.00  0.00      PROA  
ATOM   4677 HD21 LEU P 747      28.246 -13.102  15.270  0.00  0.00      PROA  
ATOM   4678 HD22 LEU P 747      27.710 -12.455  16.891  0.00  0.00      PROA  
ATOM   4679 HD23 LEU P 747      29.185 -11.821  16.163  0.00  0.00      PROA  
ATOM   4680    C LEU P 747      26.277  -8.443  17.799  0.00  0.00      PROA  
ATOM   4681    O LEU P 747      27.130  -8.267  18.621  0.00  0.00      PROA  
ATOM   4682    N ILE P 748      25.276  -7.560  17.596  0.00  0.00      PROA  
ATOM   4683   HN ILE P 748      24.605  -7.875  16.929  0.00  0.00      PROA  
ATOM   4684   CA ILE P 748      25.237  -6.227  18.121  0.00  0.00      PROA  
ATOM   4685   HA ILE P 748      26.241  -5.947  18.404  0.00  0.00      PROA  
ATOM   4686   CB ILE P 748      24.953  -5.101  17.161  0.00  0.00      PROA  
ATOM   4687   HB ILE P 748      23.972  -5.347  16.702  0.00  0.00      PROA  
ATOM   4688  CG2 ILE P 748      24.867  -3.791  17.981  0.00  0.00      PROA  
ATOM   4689 HG21 ILE P 748      23.888  -3.771  18.506  0.00  0.00      PROA  
ATOM   4690 HG22 ILE P 748      24.812  -2.937  17.273  0.00  0.00      PROA  
ATOM   4691 HG23 ILE P 748      25.691  -3.747  18.725  0.00  0.00      PROA  
ATOM   4692  CG1 ILE P 748      26.068  -4.844  16.114  0.00  0.00      PROA  
ATOM   4693 HG11 ILE P 748      25.571  -4.402  15.225  0.00  0.00      PROA  
ATOM   4694 HG12 ILE P 748      26.327  -5.847  15.713  0.00  0.00      PROA  
ATOM   4695   CD ILE P 748      27.245  -3.974  16.599  0.00  0.00      PROA  
ATOM   4696  HD1 ILE P 748      26.974  -2.938  16.896  0.00  0.00      PROA  
ATOM   4697  HD2 ILE P 748      28.078  -3.857  15.874  0.00  0.00      PROA  
ATOM   4698  HD3 ILE P 748      27.762  -4.557  17.391  0.00  0.00      PROA  
ATOM   4699    C ILE P 748      24.439  -6.192  19.370  0.00  0.00      PROA  
ATOM   4700    O ILE P 748      23.256  -6.555  19.382  0.00  0.00      PROA  
ATOM   4701    N GLY P 749      25.071  -5.731  20.507  0.00  0.00      PROA  
ATOM   4702   HN GLY P 749      26.025  -5.440  20.520  0.00  0.00      PROA  
ATOM   4703   CA GLY P 749      24.380  -5.729  21.872  0.00  0.00      PROA  
ATOM   4704  HA1 GLY P 749      25.079  -5.208  22.509  0.00  0.00      PROA  
ATOM   4705  HA2 GLY P 749      24.276  -6.767  22.148  0.00  0.00      PROA  
ATOM   4706    C GLY P 749      23.082  -5.060  22.023  0.00  0.00      PROA  
ATOM   4707    O GLY P 749      22.172  -5.570  22.643  0.00  0.00      PROA  
ATOM   4708    N VAL P 750      22.965  -3.860  21.456  0.00  0.00      PROA  
ATOM   4709   HN VAL P 750      23.681  -3.483  20.874  0.00  0.00      PROA  
ATOM   4710   CA VAL P 750      21.747  -3.019  21.572  0.00  0.00      PROA  
ATOM   4711   HA VAL P 750      21.491  -2.937  22.618  0.00  0.00      PROA  
ATOM   4712   CB VAL P 750      21.946  -1.535  21.222  0.00  0.00      PROA  
ATOM   4713   HB VAL P 750      20.942  -1.059  21.190  0.00  0.00      PROA  
ATOM   4714  CG1 VAL P 750      22.929  -0.909  22.272  0.00  0.00      PROA  
ATOM   4715 HG11 VAL P 750      22.462  -0.996  23.276  0.00  0.00      PROA  
ATOM   4716 HG12 VAL P 750      23.095   0.167  22.048  0.00  0.00      PROA  
ATOM   4717 HG13 VAL P 750      23.859  -1.514  22.318  0.00  0.00      PROA  
ATOM   4718  CG2 VAL P 750      22.470  -1.385  19.836  0.00  0.00      PROA  
ATOM   4719 HG21 VAL P 750      22.624  -0.299  19.660  0.00  0.00      PROA  
ATOM   4720 HG22 VAL P 750      21.723  -1.778  19.114  0.00  0.00      PROA  
ATOM   4721 HG23 VAL P 750      23.396  -1.930  19.556  0.00  0.00      PROA  
ATOM   4722    C VAL P 750      20.540  -3.638  20.830  0.00  0.00      PROA  
ATOM   4723    O VAL P 750      20.660  -4.077  19.665  0.00  0.00      PROA  
ATOM   4724    N PRO P 751      19.361  -3.775  21.377  0.00  0.00      PROA  
ATOM   4725   CD PRO P 751      19.089  -3.641  22.727  0.00  0.00      PROA  
ATOM   4726  HD1 PRO P 751      18.845  -2.560  22.812  0.00  0.00      PROA  
ATOM   4727  HD2 PRO P 751      19.923  -3.871  23.423  0.00  0.00      PROA  
ATOM   4728   CA PRO P 751      18.239  -4.324  20.717  0.00  0.00      PROA  
ATOM   4729   HA PRO P 751      18.541  -5.331  20.469  0.00  0.00      PROA  
ATOM   4730   CB PRO P 751      17.080  -4.352  21.689  0.00  0.00      PROA  
ATOM   4731  HB1 PRO P 751      16.303  -5.095  21.408  0.00  0.00      PROA  
ATOM   4732  HB2 PRO P 751      16.567  -3.366  21.668  0.00  0.00      PROA  
ATOM   4733   CG PRO P 751      17.800  -4.436  23.016  0.00  0.00      PROA  
ATOM   4734  HG1 PRO P 751      17.411  -3.731  23.781  0.00  0.00      PROA  
ATOM   4735  HG2 PRO P 751      18.096  -5.476  23.276  0.00  0.00      PROA  
ATOM   4736    C PRO P 751      17.761  -3.641  19.475  0.00  0.00      PROA  
ATOM   4737    O PRO P 751      17.810  -2.429  19.391  0.00  0.00      PROA  
ATOM   4738    N SER P 752      17.123  -4.392  18.607  0.00  0.00      PROA  
ATOM   4739   HN SER P 752      17.110  -5.376  18.767  0.00  0.00      PROA  
ATOM   4740   CA SER P 752      16.334  -3.933  17.529  0.00  0.00      PROA  
ATOM   4741   HA SER P 752      16.518  -2.903  17.261  0.00  0.00      PROA  
ATOM   4742   CB SER P 752      16.571  -4.677  16.171  0.00  0.00      PROA  
ATOM   4743  HB1 SER P 752      16.573  -5.788  16.176  0.00  0.00      PROA  
ATOM   4744  HB2 SER P 752      17.627  -4.393  15.977  0.00  0.00      PROA  
ATOM   4745   OG SER P 752      15.822  -4.092  15.120  0.00  0.00      PROA  
ATOM   4746  HG1 SER P 752      16.298  -4.086  14.286  0.00  0.00      PROA  
ATOM   4747    C SER P 752      14.871  -4.190  17.902  0.00  0.00      PROA  
ATOM   4748    O SER P 752      14.483  -5.397  18.000  0.00  0.00      PROA  
ATOM   4749    N PRO P 753      13.989  -3.186  18.256  0.00  0.00      PROA  
ATOM   4750   CD PRO P 753      14.512  -1.918  18.859  0.00  0.00      PROA  
ATOM   4751  HD1 PRO P 753      15.025  -1.218  18.164  0.00  0.00      PROA  
ATOM   4752  HD2 PRO P 753      15.308  -2.191  19.585  0.00  0.00      PROA  
ATOM   4753   CA PRO P 753      12.579  -3.348  18.586  0.00  0.00      PROA  
ATOM   4754   HA PRO P 753      12.599  -3.813  19.560  0.00  0.00      PROA  
ATOM   4755   CB PRO P 753      12.142  -1.887  18.586  0.00  0.00      PROA  
ATOM   4756  HB1 PRO P 753      11.131  -1.747  19.023  0.00  0.00      PROA  
ATOM   4757  HB2 PRO P 753      12.067  -1.501  17.546  0.00  0.00      PROA  
ATOM   4758   CG PRO P 753      13.248  -1.186  19.421  0.00  0.00      PROA  
ATOM   4759  HG1 PRO P 753      13.185  -0.091  19.240  0.00  0.00      PROA  
ATOM   4760  HG2 PRO P 753      13.241  -1.380  20.515  0.00  0.00      PROA  
ATOM   4761    C PRO P 753      11.777  -4.290  17.722  0.00  0.00      PROA  
ATOM   4762    O PRO P 753      11.680  -4.008  16.504  0.00  0.00      PROA  
ATOM   4763    N LYS P 754      11.065  -5.250  18.298  0.00  0.00      PROA  
ATOM   4764   HN LYS P 754      11.039  -5.255  19.295  0.00  0.00      PROA  
ATOM   4765   CA LYS P 754      10.382  -6.333  17.642  0.00  0.00      PROA  
ATOM   4766   HA LYS P 754      10.675  -6.329  16.603  0.00  0.00      PROA  
ATOM   4767   CB LYS P 754      10.886  -7.743  18.241  0.00  0.00      PROA  
ATOM   4768  HB1 LYS P 754      10.372  -8.576  17.716  0.00  0.00      PROA  
ATOM   4769  HB2 LYS P 754      10.592  -7.818  19.310  0.00  0.00      PROA  
ATOM   4770   CG LYS P 754      12.401  -7.913  18.084  0.00  0.00      PROA  
ATOM   4771  HG1 LYS P 754      12.533  -8.931  18.509  0.00  0.00      PROA  
ATOM   4772  HG2 LYS P 754      12.951  -7.168  18.697  0.00  0.00      PROA  
ATOM   4773   CD LYS P 754      12.902  -7.753  16.619  0.00  0.00      PROA  
ATOM   4774  HD1 LYS P 754      13.120  -6.691  16.379  0.00  0.00      PROA  
ATOM   4775  HD2 LYS P 754      11.985  -7.935  16.019  0.00  0.00      PROA  
ATOM   4776   CE LYS P 754      14.081  -8.553  16.371  0.00  0.00      PROA  
ATOM   4777  HE1 LYS P 754      14.461  -8.580  15.327  0.00  0.00      PROA  
ATOM   4778  HE2 LYS P 754      13.942  -9.621  16.645  0.00  0.00      PROA  
ATOM   4779   NZ LYS P 754      15.217  -8.036  17.214  0.00  0.00      PROA  
ATOM   4780  HZ1 LYS P 754      15.221  -8.449  18.169  0.00  0.00      PROA  
ATOM   4781  HZ2 LYS P 754      14.952  -7.054  17.428  0.00  0.00      PROA  
ATOM   4782  HZ3 LYS P 754      16.167  -8.060  16.790  0.00  0.00      PROA  
ATOM   4783    C LYS P 754       8.878  -5.973  17.800  0.00  0.00      PROA  
ATOM   4784    O LYS P 754       8.469  -5.354  18.792  0.00  0.00      PROA  
ATOM   4785    N LEU P 755       8.078  -6.252  16.735  0.00  0.00      PROA  
ATOM   4786   HN LEU P 755       8.591  -6.759  16.046  0.00  0.00      PROA  
ATOM   4787   CA LEU P 755       6.784  -5.709  16.415  0.00  0.00      PROA  
ATOM   4788   HA LEU P 755       6.958  -4.650  16.301  0.00  0.00      PROA  
ATOM   4789   CB LEU P 755       6.287  -6.258  15.015  0.00  0.00      PROA  
ATOM   4790  HB1 LEU P 755       6.145  -7.358  15.088  0.00  0.00      PROA  
ATOM   4791  HB2 LEU P 755       7.121  -6.061  14.308  0.00  0.00      PROA  
ATOM   4792   CG LEU P 755       4.925  -5.790  14.390  0.00  0.00      PROA  
ATOM   4793   HG LEU P 755       4.091  -6.125  15.043  0.00  0.00      PROA  
ATOM   4794  CD1 LEU P 755       4.871  -4.265  14.222  0.00  0.00      PROA  
ATOM   4795 HD11 LEU P 755       5.163  -3.828  15.201  0.00  0.00      PROA  
ATOM   4796 HD12 LEU P 755       3.925  -3.748  13.953  0.00  0.00      PROA  
ATOM   4797 HD13 LEU P 755       5.514  -3.837  13.424  0.00  0.00      PROA  
ATOM   4798  CD2 LEU P 755       4.570  -6.505  13.085  0.00  0.00      PROA  
ATOM   4799 HD21 LEU P 755       5.407  -6.371  12.366  0.00  0.00      PROA  
ATOM   4800 HD22 LEU P 755       3.690  -6.078  12.559  0.00  0.00      PROA  
ATOM   4801 HD23 LEU P 755       4.553  -7.607  13.230  0.00  0.00      PROA  
ATOM   4802    C LEU P 755       5.628  -5.816  17.443  0.00  0.00      PROA  
ATOM   4803    O LEU P 755       5.436  -6.868  18.106  0.00  0.00      PROA  
ATOM   4804    N GLN P 756       4.925  -4.692  17.672  0.00  0.00      PROA  
ATOM   4805   HN GLN P 756       5.099  -3.846  17.174  0.00  0.00      PROA  
ATOM   4806   CA GLN P 756       3.883  -4.624  18.640  0.00  0.00      PROA  
ATOM   4807   HA GLN P 756       4.340  -4.820  19.599  0.00  0.00      PROA  
ATOM   4808   CB GLN P 756       3.260  -3.189  18.880  0.00  0.00      PROA  
ATOM   4809  HB1 GLN P 756       2.474  -3.165  19.664  0.00  0.00      PROA  
ATOM   4810  HB2 GLN P 756       2.854  -2.888  17.890  0.00  0.00      PROA  
ATOM   4811   CG GLN P 756       4.338  -2.131  19.250  0.00  0.00      PROA  
ATOM   4812  HG1 GLN P 756       5.173  -2.128  18.516  0.00  0.00      PROA  
ATOM   4813  HG2 GLN P 756       4.817  -2.283  20.241  0.00  0.00      PROA  
ATOM   4814   CD GLN P 756       3.623  -0.738  19.348  0.00  0.00      PROA  
ATOM   4815  OE1 GLN P 756       2.432  -0.428  19.221  0.00  0.00      PROA  
ATOM   4816  NE2 GLN P 756       4.540   0.257  19.551  0.00  0.00      PROA  
ATOM   4817 HE21 GLN P 756       4.124   1.163  19.629  0.00  0.00      PROA  
ATOM   4818 HE22 GLN P 756       5.451  -0.034  19.843  0.00  0.00      PROA  
ATOM   4819    C GLN P 756       2.788  -5.604  18.361  0.00  0.00      PROA  
ATOM   4820    O GLN P 756       2.658  -6.232  17.271  0.00  0.00      PROA  
ATOM   4821    N VAL P 757       1.905  -5.891  19.334  0.00  0.00      PROA  
ATOM   4822   HN VAL P 757       2.123  -5.538  20.240  0.00  0.00      PROA  
ATOM   4823   CA VAL P 757       0.811  -6.853  19.439  0.00  0.00      PROA  
ATOM   4824   HA VAL P 757       0.830  -7.521  18.591  0.00  0.00      PROA  
ATOM   4825   CB VAL P 757       1.116  -7.847  20.580  0.00  0.00      PROA  
ATOM   4826   HB VAL P 757       1.375  -7.308  21.516  0.00  0.00      PROA  
ATOM   4827  CG1 VAL P 757      -0.055  -8.808  20.942  0.00  0.00      PROA  
ATOM   4828 HG11 VAL P 757      -0.467  -9.257  20.013  0.00  0.00      PROA  
ATOM   4829 HG12 VAL P 757      -0.943  -8.352  21.431  0.00  0.00      PROA  
ATOM   4830 HG13 VAL P 757       0.227  -9.595  21.673  0.00  0.00      PROA  
ATOM   4831  CG2 VAL P 757       2.398  -8.643  20.111  0.00  0.00      PROA  
ATOM   4832 HG21 VAL P 757       2.246  -9.042  19.085  0.00  0.00      PROA  
ATOM   4833 HG22 VAL P 757       2.718  -9.455  20.799  0.00  0.00      PROA  
ATOM   4834 HG23 VAL P 757       3.245  -7.926  20.077  0.00  0.00      PROA  
ATOM   4835    C VAL P 757      -0.632  -6.184  19.475  0.00  0.00      PROA  
ATOM   4836    O VAL P 757      -0.947  -5.423  20.385  0.00  0.00      PROA  
ATOM   4837    N PRO P 758      -1.545  -6.413  18.524  0.00  0.00      PROA  
ATOM   4838   CD PRO P 758      -1.277  -7.218  17.282  0.00  0.00      PROA  
ATOM   4839  HD1 PRO P 758      -1.392  -8.262  17.644  0.00  0.00      PROA  
ATOM   4840  HD2 PRO P 758      -0.271  -7.117  16.822  0.00  0.00      PROA  
ATOM   4841   CA PRO P 758      -3.021  -6.093  18.514  0.00  0.00      PROA  
ATOM   4842   HA PRO P 758      -2.874  -5.043  18.305  0.00  0.00      PROA  
ATOM   4843   CB PRO P 758      -3.630  -6.776  17.217  0.00  0.00      PROA  
ATOM   4844  HB1 PRO P 758      -4.486  -6.160  16.867  0.00  0.00      PROA  
ATOM   4845  HB2 PRO P 758      -3.988  -7.777  17.540  0.00  0.00      PROA  
ATOM   4846   CG PRO P 758      -2.353  -6.859  16.309  0.00  0.00      PROA  
ATOM   4847  HG1 PRO P 758      -2.343  -7.504  15.405  0.00  0.00      PROA  
ATOM   4848  HG2 PRO P 758      -2.060  -5.856  15.931  0.00  0.00      PROA  
ATOM   4849    C PRO P 758      -3.850  -6.200  19.736  0.00  0.00      PROA  
ATOM   4850    O PRO P 758      -3.683  -7.112  20.542  0.00  0.00      PROA  
ATOM   4851    N SER P 759      -4.860  -5.247  19.966  0.00  0.00      PROA  
ATOM   4852   HN SER P 759      -4.999  -4.555  19.262  0.00  0.00      PROA  
ATOM   4853   CA SER P 759      -5.868  -5.342  21.036  0.00  0.00      PROA  
ATOM   4854   HA SER P 759      -5.442  -5.896  21.859  0.00  0.00      PROA  
ATOM   4855   CB SER P 759      -6.470  -3.969  21.525  0.00  0.00      PROA  
ATOM   4856  HB1 SER P 759      -7.092  -3.437  20.774  0.00  0.00      PROA  
ATOM   4857  HB2 SER P 759      -5.572  -3.342  21.716  0.00  0.00      PROA  
ATOM   4858   OG SER P 759      -7.267  -4.102  22.673  0.00  0.00      PROA  
ATOM   4859  HG1 SER P 759      -7.584  -3.216  22.861  0.00  0.00      PROA  
ATOM   4860    C SER P 759      -6.931  -6.393  20.616  0.00  0.00      PROA  
ATOM   4861    O SER P 759      -7.217  -6.482  19.425  0.00  0.00      PROA  
ATOM   4862    N VAL P 760      -7.491  -7.127  21.529  0.00  0.00      PROA  
ATOM   4863   HN VAL P 760      -7.195  -6.956  22.466  0.00  0.00      PROA  
ATOM   4864   CA VAL P 760      -8.608  -8.007  21.260  0.00  0.00      PROA  
ATOM   4865   HA VAL P 760      -8.865  -8.445  22.214  0.00  0.00      PROA  
ATOM   4866   CB VAL P 760      -9.855  -7.356  20.686  0.00  0.00      PROA  
ATOM   4867   HB VAL P 760      -9.666  -6.671  19.832  0.00  0.00      PROA  
ATOM   4868  CG1 VAL P 760     -10.820  -8.443  20.110  0.00  0.00      PROA  
ATOM   4869 HG11 VAL P 760     -11.888  -8.154  20.001  0.00  0.00      PROA  
ATOM   4870 HG12 VAL P 760     -10.814  -9.230  20.893  0.00  0.00      PROA  
ATOM   4871 HG13 VAL P 760     -10.469  -8.917  19.168  0.00  0.00      PROA  
ATOM   4872  CG2 VAL P 760     -10.543  -6.534  21.815  0.00  0.00      PROA  
ATOM   4873 HG21 VAL P 760     -10.698  -7.154  22.724  0.00  0.00      PROA  
ATOM   4874 HG22 VAL P 760     -11.454  -6.047  21.406  0.00  0.00      PROA  
ATOM   4875 HG23 VAL P 760      -9.987  -5.586  21.976  0.00  0.00      PROA  
ATOM   4876    C VAL P 760      -8.155  -9.342  20.514  0.00  0.00      PROA  
ATOM   4877    O VAL P 760      -7.466  -9.307  19.519  0.00  0.00      PROA  
ATOM   4878    N PHE P 761      -8.434 -10.520  21.162  0.00  0.00      PROA  
ATOM   4879   HN PHE P 761      -8.870 -10.517  22.059  0.00  0.00      PROA  
ATOM   4880   CA PHE P 761      -7.891 -11.790  20.676  0.00  0.00      PROA  
ATOM   4881   HA PHE P 761      -7.435 -11.667  19.705  0.00  0.00      PROA  
ATOM   4882   CB PHE P 761      -6.877 -12.454  21.626  0.00  0.00      PROA  
ATOM   4883  HB1 PHE P 761      -6.105 -11.665  21.750  0.00  0.00      PROA  
ATOM   4884  HB2 PHE P 761      -6.438 -13.289  21.040  0.00  0.00      PROA  
ATOM   4885   CG PHE P 761      -7.436 -12.714  22.994  0.00  0.00      PROA  
ATOM   4886  CD1 PHE P 761      -7.468 -11.754  23.995  0.00  0.00      PROA  
ATOM   4887  HD1 PHE P 761      -7.173 -10.752  23.722  0.00  0.00      PROA  
ATOM   4888  CE1 PHE P 761      -7.798 -12.043  25.275  0.00  0.00      PROA  
ATOM   4889  HE1 PHE P 761      -7.803 -11.284  26.044  0.00  0.00      PROA  
ATOM   4890   CZ PHE P 761      -8.338 -13.269  25.574  0.00  0.00      PROA  
ATOM   4891   HZ PHE P 761      -8.697 -13.510  26.564  0.00  0.00      PROA  
ATOM   4892  CD2 PHE P 761      -7.982 -13.985  23.313  0.00  0.00      PROA  
ATOM   4893  HD2 PHE P 761      -8.066 -14.821  22.634  0.00  0.00      PROA  
ATOM   4894  CE2 PHE P 761      -8.397 -14.257  24.600  0.00  0.00      PROA  
ATOM   4895  HE2 PHE P 761      -8.924 -15.135  24.942  0.00  0.00      PROA  
ATOM   4896    C PHE P 761      -9.029 -12.763  20.409  0.00  0.00      PROA  
ATOM   4897    O PHE P 761      -8.828 -13.818  19.750  0.00  0.00      PROA  
ATOM   4898    N LYS P 762     -10.274 -12.432  20.759  0.00  0.00      PROA  
ATOM   4899   HN LYS P 762     -10.420 -11.582  21.259  0.00  0.00      PROA  
ATOM   4900   CA LYS P 762     -11.480 -13.044  20.266  0.00  0.00      PROA  
ATOM   4901   HA LYS P 762     -11.188 -13.678  19.442  0.00  0.00      PROA  
ATOM   4902   CB LYS P 762     -12.052 -14.090  21.288  0.00  0.00      PROA  
ATOM   4903  HB1 LYS P 762     -11.313 -14.918  21.219  0.00  0.00      PROA  
ATOM   4904  HB2 LYS P 762     -13.010 -14.545  20.956  0.00  0.00      PROA  
ATOM   4905   CG LYS P 762     -12.076 -13.544  22.678  0.00  0.00      PROA  
ATOM   4906  HG1 LYS P 762     -12.668 -12.604  22.655  0.00  0.00      PROA  
ATOM   4907  HG2 LYS P 762     -11.067 -13.203  22.994  0.00  0.00      PROA  
ATOM   4908   CD LYS P 762     -12.607 -14.517  23.691  0.00  0.00      PROA  
ATOM   4909  HD1 LYS P 762     -12.315 -15.564  23.463  0.00  0.00      PROA  
ATOM   4910  HD2 LYS P 762     -13.709 -14.389  23.732  0.00  0.00      PROA  
ATOM   4911   CE LYS P 762     -12.196 -14.118  25.195  0.00  0.00      PROA  
ATOM   4912  HE1 LYS P 762     -11.104 -13.956  25.321  0.00  0.00      PROA  
ATOM   4913  HE2 LYS P 762     -12.560 -14.882  25.914  0.00  0.00      PROA  
ATOM   4914   NZ LYS P 762     -12.758 -12.772  25.585  0.00  0.00      PROA  
ATOM   4915  HZ1 LYS P 762     -12.159 -11.948  25.374  0.00  0.00      PROA  
ATOM   4916  HZ2 LYS P 762     -12.927 -12.777  26.611  0.00  0.00      PROA  
ATOM   4917  HZ3 LYS P 762     -13.699 -12.668  25.155  0.00  0.00      PROA  
ATOM   4918    C LYS P 762     -12.545 -12.003  19.861  0.00  0.00      PROA  
ATOM   4919    O LYS P 762     -12.662 -11.066  20.688  0.00  0.00      PROA  
ATOM   4920    N PRO P 763     -13.374 -12.112  18.851  0.00  0.00      PROA  
ATOM   4921   CD PRO P 763     -13.449 -13.297  18.003  0.00  0.00      PROA  
ATOM   4922  HD1 PRO P 763     -13.877 -14.089  18.654  0.00  0.00      PROA  
ATOM   4923  HD2 PRO P 763     -12.463 -13.615  17.601  0.00  0.00      PROA  
ATOM   4924   CA PRO P 763     -14.267 -11.069  18.348  0.00  0.00      PROA  
ATOM   4925   HA PRO P 763     -13.697 -10.345  17.784  0.00  0.00      PROA  
ATOM   4926   CB PRO P 763     -15.241 -11.797  17.382  0.00  0.00      PROA  
ATOM   4927  HB1 PRO P 763     -15.670 -11.108  16.623  0.00  0.00      PROA  
ATOM   4928  HB2 PRO P 763     -16.062 -12.289  17.946  0.00  0.00      PROA  
ATOM   4929   CG PRO P 763     -14.343 -13.007  16.781  0.00  0.00      PROA  
ATOM   4930  HG1 PRO P 763     -14.877 -13.859  16.308  0.00  0.00      PROA  
ATOM   4931  HG2 PRO P 763     -13.718 -12.508  16.010  0.00  0.00      PROA  
ATOM   4932    C PRO P 763     -15.065 -10.260  19.384  0.00  0.00      PROA  
ATOM   4933    O PRO P 763     -15.627 -10.831  20.299  0.00  0.00      PROA  
ATOM   4934    N THR P 764     -14.944  -8.868  19.181  0.00  0.00      PROA  
ATOM   4935   HN THR P 764     -14.550  -8.542  18.326  0.00  0.00      PROA  
ATOM   4936   CA THR P 764     -15.178  -7.868  20.261  0.00  0.00      PROA  
ATOM   4937   HA THR P 764     -14.271  -7.935  20.845  0.00  0.00      PROA  
ATOM   4938   CB THR P 764     -15.296  -6.378  19.880  0.00  0.00      PROA  
ATOM   4939   HB THR P 764     -15.763  -5.771  20.686  0.00  0.00      PROA  
ATOM   4940  OG1 THR P 764     -16.073  -6.193  18.741  0.00  0.00      PROA  
ATOM   4941  HG1 THR P 764     -15.583  -6.598  18.022  0.00  0.00      PROA  
ATOM   4942  CG2 THR P 764     -13.884  -5.871  19.681  0.00  0.00      PROA  
ATOM   4943 HG21 THR P 764     -13.458  -6.618  18.977  0.00  0.00      PROA  
ATOM   4944 HG22 THR P 764     -13.307  -5.869  20.630  0.00  0.00      PROA  
ATOM   4945 HG23 THR P 764     -13.829  -4.834  19.286  0.00  0.00      PROA  
ATOM   4946    C THR P 764     -16.237  -8.264  21.346  0.00  0.00      PROA  
ATOM   4947    O THR P 764     -17.396  -8.595  21.098  0.00  0.00      PROA  
ATOM   4948    N ARG P 765     -15.907  -8.013  22.608  0.00  0.00      PROA  
ATOM   4949   HN ARG P 765     -14.997  -7.642  22.778  0.00  0.00      PROA  
ATOM   4950   CA ARG P 765     -16.754  -8.057  23.760  0.00  0.00      PROA  
ATOM   4951   HA ARG P 765     -16.187  -7.691  24.604  0.00  0.00      PROA  
ATOM   4952   CB ARG P 765     -18.037  -7.147  23.759  0.00  0.00      PROA  
ATOM   4953  HB1 ARG P 765     -18.627  -7.277  24.692  0.00  0.00      PROA  
ATOM   4954  HB2 ARG P 765     -18.648  -7.492  22.898  0.00  0.00      PROA  
ATOM   4955   CG ARG P 765     -17.796  -5.593  23.697  0.00  0.00      PROA  
ATOM   4956  HG1 ARG P 765     -17.052  -5.406  22.894  0.00  0.00      PROA  
ATOM   4957  HG2 ARG P 765     -17.322  -5.367  24.676  0.00  0.00      PROA  
ATOM   4958   CD ARG P 765     -19.145  -4.895  23.651  0.00  0.00      PROA  
ATOM   4959  HD1 ARG P 765     -19.729  -5.143  24.562  0.00  0.00      PROA  
ATOM   4960  HD2 ARG P 765     -19.774  -5.175  22.779  0.00  0.00      PROA  
ATOM   4961   NE ARG P 765     -18.786  -3.445  23.595  0.00  0.00      PROA  
ATOM   4962   HE ARG P 765     -17.821  -3.230  23.446  0.00  0.00      PROA  
ATOM   4963   CZ ARG P 765     -19.610  -2.439  23.698  0.00  0.00      PROA  
ATOM   4964  NH1 ARG P 765     -19.229  -1.189  23.599  0.00  0.00      PROA  
ATOM   4965 HH11 ARG P 765     -18.341  -0.954  23.203  0.00  0.00      PROA  
ATOM   4966 HH12 ARG P 765     -19.917  -0.497  23.819  0.00  0.00      PROA  
ATOM   4967  NH2 ARG P 765     -20.872  -2.582  24.014  0.00  0.00      PROA  
ATOM   4968 HH21 ARG P 765     -21.239  -3.495  24.189  0.00  0.00      PROA  
ATOM   4969 HH22 ARG P 765     -21.431  -1.758  24.107  0.00  0.00      PROA  
ATOM   4970    C ARG P 765     -17.233  -9.453  24.170  0.00  0.00      PROA  
ATOM   4971    O ARG P 765     -17.511  -9.703  25.316  0.00  0.00      PROA  
ATOM   4972    N ASP P 766     -17.161 -10.431  23.269  0.00  0.00      PROA  
ATOM   4973   HN ASP P 766     -16.765 -10.084  22.423  0.00  0.00      PROA  
ATOM   4974   CA ASP P 766     -17.768 -11.708  23.441  0.00  0.00      PROA  
ATOM   4975   HA ASP P 766     -17.438 -12.357  22.644  0.00  0.00      PROA  
ATOM   4976   CB ASP P 766     -17.366 -12.487  24.799  0.00  0.00      PROA  
ATOM   4977  HB1 ASP P 766     -17.783 -13.517  24.824  0.00  0.00      PROA  
ATOM   4978  HB2 ASP P 766     -17.855 -11.996  25.667  0.00  0.00      PROA  
ATOM   4979   CG ASP P 766     -15.936 -12.517  24.957  0.00  0.00      PROA  
ATOM   4980  OD1 ASP P 766     -15.192 -12.589  24.000  0.00  0.00      PROA  
ATOM   4981  OD2 ASP P 766     -15.462 -12.763  26.124  0.00  0.00      PROA  
ATOM   4982    C ASP P 766     -19.293 -11.656  23.135  0.00  0.00      PROA  
ATOM   4983    O ASP P 766     -19.944 -12.596  23.504  0.00  0.00      PROA  
ATOM   4984    N ASP P 767     -19.844 -10.573  22.514  0.00  0.00      PROA  
ATOM   4985   HN ASP P 767     -19.257  -9.778  22.378  0.00  0.00      PROA  
ATOM   4986   CA ASP P 767     -21.195 -10.349  22.245  0.00  0.00      PROA  
ATOM   4987   HA ASP P 767     -21.792 -11.022  22.842  0.00  0.00      PROA  
ATOM   4988   CB ASP P 767     -21.592  -8.878  22.801  0.00  0.00      PROA  
ATOM   4989  HB1 ASP P 767     -21.110  -8.744  23.792  0.00  0.00      PROA  
ATOM   4990  HB2 ASP P 767     -22.687  -8.872  22.991  0.00  0.00      PROA  
ATOM   4991   CG ASP P 767     -21.287  -7.734  21.912  0.00  0.00      PROA  
ATOM   4992  OD1 ASP P 767     -21.916  -6.552  22.096  0.00  0.00      PROA  
ATOM   4993  OD2 ASP P 767     -20.429  -7.838  21.008  0.00  0.00      PROA  
ATOM   4994    C ASP P 767     -21.442 -10.581  20.741  0.00  0.00      PROA  
ATOM   4995    O ASP P 767     -22.499 -10.469  20.180  0.00  0.00      PROA  
ATOM   4996    N ARG P 768     -20.360 -10.911  20.063  0.00  0.00      PROA  
ATOM   4997   HN ARG P 768     -19.441 -10.965  20.446  0.00  0.00      PROA  
ATOM   4998   CA ARG P 768     -20.429 -11.189  18.625  0.00  0.00      PROA  
ATOM   4999   HA ARG P 768     -21.441 -11.432  18.336  0.00  0.00      PROA  
ATOM   5000   CB ARG P 768     -20.052  -9.954  17.711  0.00  0.00      PROA  
ATOM   5001  HB1 ARG P 768     -20.802  -9.148  17.855  0.00  0.00      PROA  
ATOM   5002  HB2 ARG P 768     -20.141 -10.278  16.652  0.00  0.00      PROA  
ATOM   5003   CG ARG P 768     -18.569  -9.428  17.998  0.00  0.00      PROA  
ATOM   5004  HG1 ARG P 768     -17.929 -10.326  18.130  0.00  0.00      PROA  
ATOM   5005  HG2 ARG P 768     -18.587  -8.873  18.960  0.00  0.00      PROA  
ATOM   5006   CD ARG P 768     -18.019  -8.584  16.851  0.00  0.00      PROA  
ATOM   5007  HD1 ARG P 768     -17.042  -8.172  17.182  0.00  0.00      PROA  
ATOM   5008  HD2 ARG P 768     -18.788  -7.793  16.722  0.00  0.00      PROA  
ATOM   5009   NE ARG P 768     -17.713  -9.410  15.659  0.00  0.00      PROA  
ATOM   5010   HE ARG P 768     -17.619 -10.391  15.824  0.00  0.00      PROA  
ATOM   5011   CZ ARG P 768     -18.276  -9.194  14.456  0.00  0.00      PROA  
ATOM   5012  NH1 ARG P 768     -18.565 -10.233  13.692  0.00  0.00      PROA  
ATOM   5013 HH11 ARG P 768     -18.345 -11.157  14.004  0.00  0.00      PROA  
ATOM   5014 HH12 ARG P 768     -19.028 -10.125  12.812  0.00  0.00      PROA  
ATOM   5015  NH2 ARG P 768     -18.545  -7.979  14.039  0.00  0.00      PROA  
ATOM   5016 HH21 ARG P 768     -18.021  -7.367  14.631  0.00  0.00      PROA  
ATOM   5017 HH22 ARG P 768     -18.822  -7.821  13.091  0.00  0.00      PROA  
ATOM   5018    C ARG P 768     -19.554 -12.373  18.363  0.00  0.00      PROA  
ATOM   5019    O ARG P 768     -18.836 -12.792  19.277  0.00  0.00      PROA  
ATOM   5020    N GLY P 769     -19.642 -13.005  17.114  0.00  0.00      PROA  
ATOM   5021   HN GLY P 769     -20.377 -12.710  16.508  0.00  0.00      PROA  
ATOM   5022   CA GLY P 769     -18.701 -14.065  16.721  0.00  0.00      PROA  
ATOM   5023  HA1 GLY P 769     -19.251 -14.921  16.360  0.00  0.00      PROA  
ATOM   5024  HA2 GLY P 769     -18.075 -14.299  17.569  0.00  0.00      PROA  
ATOM   5025    C GLY P 769     -17.891 -13.535  15.617  0.00  0.00      PROA  
ATOM   5026    O GLY P 769     -17.700 -12.367  15.480  0.00  0.00      PROA  
ATOM   5027    N TRP P 770     -17.314 -14.433  14.693  0.00  0.00      PROA  
ATOM   5028   HN TRP P 770     -17.271 -15.386  14.983  0.00  0.00      PROA  
ATOM   5029   CA TRP P 770     -16.616 -14.081  13.481  0.00  0.00      PROA  
ATOM   5030   HA TRP P 770     -15.963 -13.250  13.707  0.00  0.00      PROA  
ATOM   5031   CB TRP P 770     -15.911 -15.309  12.982  0.00  0.00      PROA  
ATOM   5032  HB1 TRP P 770     -15.423 -15.132  12.000  0.00  0.00      PROA  
ATOM   5033  HB2 TRP P 770     -16.672 -16.079  12.730  0.00  0.00      PROA  
ATOM   5034   CG TRP P 770     -14.952 -15.829  13.931  0.00  0.00      PROA  
ATOM   5035  CD1 TRP P 770     -14.840 -16.936  14.640  0.00  0.00      PROA  
ATOM   5036  HD1 TRP P 770     -15.694 -17.552  14.881  0.00  0.00      PROA  
ATOM   5037  NE1 TRP P 770     -13.612 -16.985  15.224  0.00  0.00      PROA  
ATOM   5038  HE1 TRP P 770     -13.223 -17.586  15.887  0.00  0.00      PROA  
ATOM   5039  CE2 TRP P 770     -12.805 -15.949  14.855  0.00  0.00      PROA  
ATOM   5040  CD2 TRP P 770     -13.619 -15.218  14.017  0.00  0.00      PROA  
ATOM   5041  CE3 TRP P 770     -13.062 -14.052  13.448  0.00  0.00      PROA  
ATOM   5042  HE3 TRP P 770     -13.768 -13.485  12.859  0.00  0.00      PROA  
ATOM   5043  CZ3 TRP P 770     -11.731 -13.612  13.756  0.00  0.00      PROA  
ATOM   5044  HZ3 TRP P 770     -11.386 -12.693  13.304  0.00  0.00      PROA  
ATOM   5045  CZ2 TRP P 770     -11.488 -15.645  15.196  0.00  0.00      PROA  
ATOM   5046  HZ2 TRP P 770     -10.777 -16.165  15.821  0.00  0.00      PROA  
ATOM   5047  CH2 TRP P 770     -10.972 -14.408  14.612  0.00  0.00      PROA  
ATOM   5048  HH2 TRP P 770      -9.961 -14.086  14.812  0.00  0.00      PROA  
ATOM   5049    C TRP P 770     -17.483 -13.496  12.404  0.00  0.00      PROA  
ATOM   5050    O TRP P 770     -17.108 -12.490  11.835  0.00  0.00      PROA  
ATOM   5051    N PHE P 771     -18.701 -14.039  12.200  0.00  0.00      PROA  
ATOM   5052   HN PHE P 771     -19.003 -14.729  12.853  0.00  0.00      PROA  
ATOM   5053   CA PHE P 771     -19.657 -13.614  11.210  0.00  0.00      PROA  
ATOM   5054   HA PHE P 771     -19.224 -13.025  10.415  0.00  0.00      PROA  
ATOM   5055   CB PHE P 771     -20.423 -14.910  10.733  0.00  0.00      PROA  
ATOM   5056  HB1 PHE P 771     -21.222 -14.571  10.040  0.00  0.00      PROA  
ATOM   5057  HB2 PHE P 771     -20.901 -15.474  11.562  0.00  0.00      PROA  
ATOM   5058   CG PHE P 771     -19.456 -15.750   9.901  0.00  0.00      PROA  
ATOM   5059  CD1 PHE P 771     -18.693 -16.781  10.462  0.00  0.00      PROA  
ATOM   5060  HD1 PHE P 771     -18.827 -16.964  11.518  0.00  0.00      PROA  
ATOM   5061  CE1 PHE P 771     -17.736 -17.484   9.654  0.00  0.00      PROA  
ATOM   5062  HE1 PHE P 771     -17.058 -18.211  10.077  0.00  0.00      PROA
[truncated: 11,898,669 more chars]
