# Supplementary material for: Cryo-EM structure of the sodium-driven chloride/bicarbonate exchanger NDCBE
Source: Nat Commun. 2021 Sep 28;12:5690. doi: 10.1038/s41467-021-25998-2 (PMC8478935; doi:10.1038/s41467-021-25998-2)
Supplement: Supplementary file 7 — Supplementary Data 1 [file 41467_2021_25998_MOESM7_ESM.zip › MD_structures/NDCBE_300ns_CO3_first_MD_step.pdb]

CRYST1  110.606  110.606  124.481  90.00  90.00  90.00 P 1           1
ATOM      1    N LEU P 451     -28.146   3.596 -20.225  0.00  0.00      PROA  
ATOM      2  HT1 LEU P 451     -27.273   3.135 -19.896  0.00  0.00      PROA  
ATOM      3  HT2 LEU P 451     -28.398   4.364 -19.570  0.00  0.00      PROA  
ATOM      4  HT3 LEU P 451     -27.871   3.922 -21.173  0.00  0.00      PROA  
ATOM      5   CA LEU P 451     -29.278   2.636 -20.406  0.00  0.00      PROA  
ATOM      6   HA LEU P 451     -29.971   2.826 -19.600  0.00  0.00      PROA  
ATOM      7   CB LEU P 451     -29.989   2.946 -21.735  0.00  0.00      PROA  
ATOM      8  HB1 LEU P 451     -29.356   2.790 -22.634  0.00  0.00      PROA  
ATOM      9  HB2 LEU P 451     -30.260   4.021 -21.658  0.00  0.00      PROA  
ATOM     10   CG LEU P 451     -31.243   2.013 -22.084  0.00  0.00      PROA  
ATOM     11   HG LEU P 451     -30.857   0.971 -22.124  0.00  0.00      PROA  
ATOM     12  CD1 LEU P 451     -32.252   2.116 -20.913  0.00  0.00      PROA  
ATOM     13 HD11 LEU P 451     -33.075   1.423 -21.191  0.00  0.00      PROA  
ATOM     14 HD12 LEU P 451     -32.700   3.127 -20.807  0.00  0.00      PROA  
ATOM     15 HD13 LEU P 451     -31.950   1.794 -19.894  0.00  0.00      PROA  
ATOM     16  CD2 LEU P 451     -31.792   2.339 -23.499  0.00  0.00      PROA  
ATOM     17 HD21 LEU P 451     -31.007   2.361 -24.285  0.00  0.00      PROA  
ATOM     18 HD22 LEU P 451     -32.266   3.341 -23.438  0.00  0.00      PROA  
ATOM     19 HD23 LEU P 451     -32.562   1.613 -23.839  0.00  0.00      PROA  
ATOM     20    C LEU P 451     -28.873   1.147 -20.158  0.00  0.00      PROA  
ATOM     21    O LEU P 451     -29.056   0.579 -19.066  0.00  0.00      PROA  
ATOM     22    N PHE P 452     -28.319   0.473 -21.208  0.00  0.00      PROA  
ATOM     23   HN PHE P 452     -28.022   0.927 -22.044  0.00  0.00      PROA  
ATOM     24   CA PHE P 452     -28.059  -0.992 -21.107  0.00  0.00      PROA  
ATOM     25   HA PHE P 452     -28.885  -1.625 -20.821  0.00  0.00      PROA  
ATOM     26   CB PHE P 452     -27.879  -1.513 -22.547  0.00  0.00      PROA  
ATOM     27  HB1 PHE P 452     -27.750  -2.614 -22.616  0.00  0.00      PROA  
ATOM     28  HB2 PHE P 452     -26.948  -1.181 -23.054  0.00  0.00      PROA  
ATOM     29   CG PHE P 452     -29.040  -1.176 -23.429  0.00  0.00      PROA  
ATOM     30  CD1 PHE P 452     -28.924  -0.357 -24.600  0.00  0.00      PROA  
ATOM     31  HD1 PHE P 452     -28.009   0.124 -24.912  0.00  0.00      PROA  
ATOM     32  CE1 PHE P 452     -30.031  -0.091 -25.393  0.00  0.00      PROA  
ATOM     33  HE1 PHE P 452     -29.895   0.457 -26.313  0.00  0.00      PROA  
ATOM     34   CZ PHE P 452     -31.350  -0.532 -25.134  0.00  0.00      PROA  
ATOM     35   HZ PHE P 452     -32.115  -0.252 -25.843  0.00  0.00      PROA  
ATOM     36  CD2 PHE P 452     -30.368  -1.653 -23.174  0.00  0.00      PROA  
ATOM     37  HD2 PHE P 452     -30.613  -2.248 -22.306  0.00  0.00      PROA  
ATOM     38  CE2 PHE P 452     -31.528  -1.224 -23.933  0.00  0.00      PROA  
ATOM     39  HE2 PHE P 452     -32.522  -1.464 -23.584  0.00  0.00      PROA  
ATOM     40    C PHE P 452     -26.953  -1.356 -20.101  0.00  0.00      PROA  
ATOM     41    O PHE P 452     -26.827  -2.477 -19.491  0.00  0.00      PROA  
ATOM     42    N GLY P 453     -26.048  -0.368 -19.874  0.00  0.00      PROA  
ATOM     43   HN GLY P 453     -26.084   0.494 -20.373  0.00  0.00      PROA  
ATOM     44   CA GLY P 453     -25.091  -0.291 -18.795  0.00  0.00      PROA  
ATOM     45  HA1 GLY P 453     -25.263  -1.077 -18.074  0.00  0.00      PROA  
ATOM     46  HA2 GLY P 453     -25.038   0.694 -18.356  0.00  0.00      PROA  
ATOM     47    C GLY P 453     -23.720  -0.693 -19.183  0.00  0.00      PROA  
ATOM     48    O GLY P 453     -23.433  -1.414 -20.146  0.00  0.00      PROA  
ATOM     49    N GLY P 454     -22.779  -0.154 -18.412  0.00  0.00      PROA  
ATOM     50   HN GLY P 454     -23.086   0.675 -17.951  0.00  0.00      PROA  
ATOM     51   CA GLY P 454     -21.363  -0.505 -18.435  0.00  0.00      PROA  
ATOM     52  HA1 GLY P 454     -20.868   0.198 -17.781  0.00  0.00      PROA  
ATOM     53  HA2 GLY P 454     -20.993  -0.496 -19.449  0.00  0.00      PROA  
ATOM     54    C GLY P 454     -20.967  -1.915 -17.980  0.00  0.00      PROA  
ATOM     55    O GLY P 454     -20.212  -2.620 -18.660  0.00  0.00      PROA  
ATOM     56    N LEU P 455     -21.611  -2.411 -17.001  0.00  0.00      PROA  
ATOM     57   HN LEU P 455     -22.228  -1.910 -16.398  0.00  0.00      PROA  
ATOM     58   CA LEU P 455     -21.407  -3.727 -16.418  0.00  0.00      PROA  
ATOM     59   HA LEU P 455     -20.372  -3.835 -16.129  0.00  0.00      PROA  
ATOM     60   CB LEU P 455     -22.344  -3.927 -15.221  0.00  0.00      PROA  
ATOM     61  HB1 LEU P 455     -23.369  -3.787 -15.627  0.00  0.00      PROA  
ATOM     62  HB2 LEU P 455     -22.229  -3.040 -14.562  0.00  0.00      PROA  
ATOM     63   CG LEU P 455     -22.168  -5.160 -14.416  0.00  0.00      PROA  
ATOM     64   HG LEU P 455     -22.478  -5.909 -15.175  0.00  0.00      PROA  
ATOM     65  CD1 LEU P 455     -20.719  -5.444 -13.905  0.00  0.00      PROA  
ATOM     66 HD11 LEU P 455     -20.696  -6.261 -13.151  0.00  0.00      PROA  
ATOM     67 HD12 LEU P 455     -20.366  -4.527 -13.387  0.00  0.00      PROA  
ATOM     68 HD13 LEU P 455     -20.043  -5.684 -14.753  0.00  0.00      PROA  
ATOM     69  CD2 LEU P 455     -23.078  -5.226 -13.165  0.00  0.00      PROA  
ATOM     70 HD21 LEU P 455     -24.133  -4.990 -13.421  0.00  0.00      PROA  
ATOM     71 HD22 LEU P 455     -22.604  -4.564 -12.409  0.00  0.00      PROA  
ATOM     72 HD23 LEU P 455     -23.183  -6.281 -12.834  0.00  0.00      PROA  
ATOM     73    C LEU P 455     -21.509  -4.870 -17.373  0.00  0.00      PROA  
ATOM     74    O LEU P 455     -20.660  -5.724 -17.365  0.00  0.00      PROA  
ATOM     75    N VAL P 456     -22.487  -4.963 -18.332  0.00  0.00      PROA  
ATOM     76   HN VAL P 456     -23.240  -4.310 -18.334  0.00  0.00      PROA  
ATOM     77   CA VAL P 456     -22.632  -6.082 -19.358  0.00  0.00      PROA  
ATOM     78   HA VAL P 456     -22.603  -7.016 -18.816  0.00  0.00      PROA  
ATOM     79   CB VAL P 456     -24.006  -6.127 -20.010  0.00  0.00      PROA  
ATOM     80   HB VAL P 456     -24.764  -6.129 -19.198  0.00  0.00      PROA  
ATOM     81  CG1 VAL P 456     -24.289  -5.003 -20.944  0.00  0.00      PROA  
ATOM     82 HG11 VAL P 456     -24.100  -4.031 -20.441  0.00  0.00      PROA  
ATOM     83 HG12 VAL P 456     -25.323  -4.961 -21.347  0.00  0.00      PROA  
ATOM     84 HG13 VAL P 456     -23.635  -5.002 -21.842  0.00  0.00      PROA  
ATOM     85  CG2 VAL P 456     -24.186  -7.375 -20.815  0.00  0.00      PROA  
ATOM     86 HG21 VAL P 456     -23.462  -7.475 -21.652  0.00  0.00      PROA  
ATOM     87 HG22 VAL P 456     -25.240  -7.334 -21.163  0.00  0.00      PROA  
ATOM     88 HG23 VAL P 456     -24.116  -8.169 -20.041  0.00  0.00      PROA  
ATOM     89    C VAL P 456     -21.468  -6.067 -20.342  0.00  0.00      PROA  
ATOM     90    O VAL P 456     -20.934  -7.130 -20.666  0.00  0.00      PROA  
ATOM     91    N LEU P 457     -20.998  -4.872 -20.749  0.00  0.00      PROA  
ATOM     92   HN LEU P 457     -21.466  -4.087 -20.350  0.00  0.00      PROA  
ATOM     93   CA LEU P 457     -19.852  -4.792 -21.645  0.00  0.00      PROA  
ATOM     94   HA LEU P 457     -19.883  -5.540 -22.423  0.00  0.00      PROA  
ATOM     95   CB LEU P 457     -19.676  -3.378 -22.228  0.00  0.00      PROA  
ATOM     96  HB1 LEU P 457     -18.766  -3.294 -22.860  0.00  0.00      PROA  
ATOM     97  HB2 LEU P 457     -19.374  -2.685 -21.413  0.00  0.00      PROA  
ATOM     98   CG LEU P 457     -20.933  -2.921 -23.028  0.00  0.00      PROA  
ATOM     99   HG LEU P 457     -21.725  -2.702 -22.280  0.00  0.00      PROA  
ATOM    100  CD1 LEU P 457     -20.631  -1.585 -23.805  0.00  0.00      PROA  
ATOM    101 HD11 LEU P 457     -21.523  -0.967 -24.042  0.00  0.00      PROA  
ATOM    102 HD12 LEU P 457     -20.181  -2.004 -24.730  0.00  0.00      PROA  
ATOM    103 HD13 LEU P 457     -19.910  -0.991 -23.204  0.00  0.00      PROA  
ATOM    104  CD2 LEU P 457     -21.503  -3.971 -24.062  0.00  0.00      PROA  
ATOM    105 HD21 LEU P 457     -20.608  -4.125 -24.702  0.00  0.00      PROA  
ATOM    106 HD22 LEU P 457     -22.276  -3.496 -24.703  0.00  0.00      PROA  
ATOM    107 HD23 LEU P 457     -21.861  -4.916 -23.601  0.00  0.00      PROA  
ATOM    108    C LEU P 457     -18.602  -5.147 -20.914  0.00  0.00      PROA  
ATOM    109    O LEU P 457     -17.692  -5.739 -21.379  0.00  0.00      PROA  
ATOM    110    N ASP P 458     -18.480  -4.648 -19.665  0.00  0.00      PROA  
ATOM    111   HN ASP P 458     -19.195  -4.024 -19.360  0.00  0.00      PROA  
ATOM    112   CA ASP P 458     -17.379  -4.918 -18.818  0.00  0.00      PROA  
ATOM    113   HA ASP P 458     -16.433  -4.614 -19.240  0.00  0.00      PROA  
ATOM    114   CB ASP P 458     -17.336  -4.205 -17.473  0.00  0.00      PROA  
ATOM    115  HB1 ASP P 458     -16.441  -4.622 -16.964  0.00  0.00      PROA  
ATOM    116  HB2 ASP P 458     -18.254  -4.420 -16.887  0.00  0.00      PROA  
ATOM    117   CG ASP P 458     -17.102  -2.766 -17.556  0.00  0.00      PROA  
ATOM    118  OD1 ASP P 458     -16.615  -2.163 -16.583  0.00  0.00      PROA  
ATOM    119  OD2 ASP P 458     -17.256  -2.147 -18.656  0.00  0.00      PROA  
ATOM    120    C ASP P 458     -17.137  -6.428 -18.585  0.00  0.00      PROA  
ATOM    121    O ASP P 458     -16.007  -6.933 -18.575  0.00  0.00      PROA  
ATOM    122    N VAL P 459     -18.150  -7.235 -18.435  0.00  0.00      PROA  
ATOM    123   HN VAL P 459     -19.084  -6.890 -18.476  0.00  0.00      PROA  
ATOM    124   CA VAL P 459     -18.080  -8.682 -18.441  0.00  0.00      PROA  
ATOM    125   HA VAL P 459     -17.291  -8.970 -17.762  0.00  0.00      PROA  
ATOM    126   CB VAL P 459     -19.377  -9.248 -17.994  0.00  0.00      PROA  
ATOM    127   HB VAL P 459     -20.228  -8.785 -18.539  0.00  0.00      PROA  
ATOM    128  CG1 VAL P 459     -19.443 -10.769 -18.251  0.00  0.00      PROA  
ATOM    129 HG11 VAL P 459     -20.063 -11.289 -17.489  0.00  0.00      PROA  
ATOM    130 HG12 VAL P 459     -18.435 -11.228 -18.170  0.00  0.00      PROA  
ATOM    131 HG13 VAL P 459     -19.825 -11.042 -19.258  0.00  0.00      PROA  
ATOM    132  CG2 VAL P 459     -19.642  -8.832 -16.547  0.00  0.00      PROA  
ATOM    133 HG21 VAL P 459     -20.560  -9.258 -16.089  0.00  0.00      PROA  
ATOM    134 HG22 VAL P 459     -19.653  -7.723 -16.492  0.00  0.00      PROA  
ATOM    135 HG23 VAL P 459     -18.871  -9.129 -15.804  0.00  0.00      PROA  
ATOM    136    C VAL P 459     -17.637  -9.213 -19.853  0.00  0.00      PROA  
ATOM    137    O VAL P 459     -16.760 -10.071 -19.946  0.00  0.00      PROA  
ATOM    138    N LYS P 460     -18.200  -8.707 -20.957  0.00  0.00      PROA  
ATOM    139   HN LYS P 460     -19.021  -8.142 -20.933  0.00  0.00      PROA  
ATOM    140   CA LYS P 460     -17.859  -8.947 -22.372  0.00  0.00      PROA  
ATOM    141   HA LYS P 460     -18.019 -10.004 -22.521  0.00  0.00      PROA  
ATOM    142   CB LYS P 460     -18.814  -8.274 -23.319  0.00  0.00      PROA  
ATOM    143  HB1 LYS P 460     -18.357  -8.294 -24.331  0.00  0.00      PROA  
ATOM    144  HB2 LYS P 460     -18.992  -7.217 -23.029  0.00  0.00      PROA  
ATOM    145   CG LYS P 460     -20.153  -9.016 -23.255  0.00  0.00      PROA  
ATOM    146  HG1 LYS P 460     -20.501  -9.128 -22.206  0.00  0.00      PROA  
ATOM    147  HG2 LYS P 460     -20.091 -10.050 -23.655  0.00  0.00      PROA  
ATOM    148   CD LYS P 460     -21.287  -8.211 -24.058  0.00  0.00      PROA  
ATOM    149  HD1 LYS P 460     -21.552  -7.341 -23.420  0.00  0.00      PROA  
ATOM    150  HD2 LYS P 460     -22.188  -8.858 -23.992  0.00  0.00      PROA  
ATOM    151   CE LYS P 460     -21.099  -7.920 -25.547  0.00  0.00      PROA  
ATOM    152  HE1 LYS P 460     -20.704  -8.881 -25.940  0.00  0.00      PROA  
ATOM    153  HE2 LYS P 460     -20.401  -7.078 -25.741  0.00  0.00      PROA  
ATOM    154   NZ LYS P 460     -22.273  -7.507 -26.329  0.00  0.00      PROA  
ATOM    155  HZ1 LYS P 460     -21.948  -7.106 -27.232  0.00  0.00      PROA  
ATOM    156  HZ2 LYS P 460     -22.733  -6.774 -25.752  0.00  0.00      PROA  
ATOM    157  HZ3 LYS P 460     -23.010  -8.214 -26.527  0.00  0.00      PROA  
ATOM    158    C LYS P 460     -16.495  -8.645 -22.830  0.00  0.00      PROA  
ATOM    159    O LYS P 460     -15.959  -9.336 -23.619  0.00  0.00      PROA  
ATOM    160    N ARG P 461     -15.882  -7.553 -22.400  0.00  0.00      PROA  
ATOM    161   HN ARG P 461     -16.435  -6.821 -22.008  0.00  0.00      PROA  
ATOM    162   CA ARG P 461     -14.415  -7.341 -22.691  0.00  0.00      PROA  
ATOM    163   HA ARG P 461     -14.398  -7.416 -23.769  0.00  0.00      PROA  
ATOM    164   CB ARG P 461     -13.980  -5.903 -22.366  0.00  0.00      PROA  
ATOM    165  HB1 ARG P 461     -12.920  -5.844 -22.693  0.00  0.00      PROA  
ATOM    166  HB2 ARG P 461     -13.873  -5.582 -21.308  0.00  0.00      PROA  
ATOM    167   CG ARG P 461     -14.629  -4.889 -23.305  0.00  0.00      PROA  
ATOM    168  HG1 ARG P 461     -15.716  -4.818 -23.087  0.00  0.00      PROA  
ATOM    169  HG2 ARG P 461     -14.762  -5.458 -24.250  0.00  0.00      PROA  
ATOM    170   CD ARG P 461     -13.990  -3.500 -23.486  0.00  0.00      PROA  
ATOM    171  HD1 ARG P 461     -14.553  -2.898 -24.231  0.00  0.00      PROA  
ATOM    172  HD2 ARG P 461     -12.973  -3.772 -23.843  0.00  0.00      PROA  
ATOM    173   NE ARG P 461     -13.843  -2.934 -22.149  0.00  0.00      PROA  
ATOM    174   HE ARG P 461     -12.951  -3.071 -21.719  0.00  0.00      PROA  
ATOM    175   CZ ARG P 461     -14.852  -2.490 -21.419  0.00  0.00      PROA  
ATOM    176  NH1 ARG P 461     -16.095  -2.186 -21.800  0.00  0.00      PROA  
ATOM    177 HH11 ARG P 461     -16.337  -2.302 -22.764  0.00  0.00      PROA  
ATOM    178 HH12 ARG P 461     -16.640  -1.644 -21.160  0.00  0.00      PROA  
ATOM    179  NH2 ARG P 461     -14.588  -2.165 -20.177  0.00  0.00      PROA  
ATOM    180 HH21 ARG P 461     -13.818  -2.657 -19.769  0.00  0.00      PROA  
ATOM    181 HH22 ARG P 461     -15.428  -1.931 -19.687  0.00  0.00      PROA  
ATOM    182    C ARG P 461     -13.553  -8.401 -22.100  0.00  0.00      PROA  
ATOM    183    O ARG P 461     -12.687  -8.946 -22.781  0.00  0.00      PROA  
ATOM    184    N LYS P 462     -13.706  -8.835 -20.866  0.00  0.00      PROA  
ATOM    185   HN LYS P 462     -14.405  -8.487 -20.246  0.00  0.00      PROA  
ATOM    186   CA LYS P 462     -12.991  -9.873 -20.161  0.00  0.00      PROA  
ATOM    187   HA LYS P 462     -11.936  -9.772 -20.365  0.00  0.00      PROA  
ATOM    188   CB LYS P 462     -13.003  -9.698 -18.579  0.00  0.00      PROA  
ATOM    189  HB1 LYS P 462     -12.792 -10.673 -18.090  0.00  0.00      PROA  
ATOM    190  HB2 LYS P 462     -14.040  -9.479 -18.246  0.00  0.00      PROA  
ATOM    191   CG LYS P 462     -12.059  -8.680 -18.057  0.00  0.00      PROA  
ATOM    192  HG1 LYS P 462     -12.069  -8.567 -16.952  0.00  0.00      PROA  
ATOM    193  HG2 LYS P 462     -12.477  -7.692 -18.346  0.00  0.00      PROA  
ATOM    194   CD LYS P 462     -10.599  -8.846 -18.526  0.00  0.00      PROA  
ATOM    195  HD1 LYS P 462      -9.977  -8.181 -17.889  0.00  0.00      PROA  
ATOM    196  HD2 LYS P 462     -10.395  -8.536 -19.574  0.00  0.00      PROA  
ATOM    197   CE LYS P 462     -10.082 -10.311 -18.261  0.00  0.00      PROA  
ATOM    198  HE1 LYS P 462     -10.495 -11.028 -19.003  0.00  0.00      PROA  
ATOM    199  HE2 LYS P 462     -10.345 -10.683 -17.248  0.00  0.00      PROA  
ATOM    200   NZ LYS P 462      -8.605 -10.213 -18.490  0.00  0.00      PROA  
ATOM    201  HZ1 LYS P 462      -8.126 -11.135 -18.441  0.00  0.00      PROA  
ATOM    202  HZ2 LYS P 462      -8.177  -9.434 -17.949  0.00  0.00      PROA  
ATOM    203  HZ3 LYS P 462      -8.474  -9.911 -19.476  0.00  0.00      PROA  
ATOM    204    C LYS P 462     -13.392 -11.243 -20.598  0.00  0.00      PROA  
ATOM    205    O LYS P 462     -12.646 -12.228 -20.476  0.00  0.00      PROA  
ATOM    206    N ALA P 463     -14.614 -11.427 -21.242  0.00  0.00      PROA  
ATOM    207   HN ALA P 463     -15.244 -10.654 -21.213  0.00  0.00      PROA  
ATOM    208   CA ALA P 463     -15.166 -12.693 -21.661  0.00  0.00      PROA  
ATOM    209   HA ALA P 463     -15.185 -13.319 -20.781  0.00  0.00      PROA  
ATOM    210   CB ALA P 463     -16.501 -12.418 -22.353  0.00  0.00      PROA  
ATOM    211  HB1 ALA P 463     -16.408 -11.983 -23.371  0.00  0.00      PROA  
ATOM    212  HB2 ALA P 463     -17.029 -11.740 -21.649  0.00  0.00      PROA  
ATOM    213  HB3 ALA P 463     -16.954 -13.426 -22.460  0.00  0.00      PROA  
ATOM    214    C ALA P 463     -14.282 -13.564 -22.570  0.00  0.00      PROA  
ATOM    215    O ALA P 463     -14.251 -14.748 -22.215  0.00  0.00      PROA  
ATOM    216    N PRO P 464     -13.585 -13.138 -23.684  0.00  0.00      PROA  
ATOM    217   CD PRO P 464     -13.429 -11.796 -24.149  0.00  0.00      PROA  
ATOM    218  HD1 PRO P 464     -12.825 -11.183 -23.446  0.00  0.00      PROA  
ATOM    219  HD2 PRO P 464     -14.465 -11.422 -24.297  0.00  0.00      PROA  
ATOM    220   CA PRO P 464     -12.748 -14.051 -24.471  0.00  0.00      PROA  
ATOM    221   HA PRO P 464     -13.193 -15.034 -24.452  0.00  0.00      PROA  
ATOM    222   CB PRO P 464     -12.594 -13.312 -25.824  0.00  0.00      PROA  
ATOM    223  HB1 PRO P 464     -13.569 -13.431 -26.343  0.00  0.00      PROA  
ATOM    224  HB2 PRO P 464     -11.717 -13.463 -26.488  0.00  0.00      PROA  
ATOM    225   CG PRO P 464     -12.579 -11.821 -25.408  0.00  0.00      PROA  
ATOM    226  HG1 PRO P 464     -11.523 -11.584 -25.158  0.00  0.00      PROA  
ATOM    227  HG2 PRO P 464     -12.906 -11.097 -26.184  0.00  0.00      PROA  
ATOM    228    C PRO P 464     -11.346 -14.193 -23.908  0.00  0.00      PROA  
ATOM    229    O PRO P 464     -10.540 -14.893 -24.550  0.00  0.00      PROA  
ATOM    230    N TRP P 465     -11.091 -13.601 -22.783  0.00  0.00      PROA  
ATOM    231   HN TRP P 465     -11.850 -13.241 -22.245  0.00  0.00      PROA  
ATOM    232   CA TRP P 465      -9.775 -13.598 -22.143  0.00  0.00      PROA  
ATOM    233   HA TRP P 465      -9.057 -14.057 -22.805  0.00  0.00      PROA  
ATOM    234   CB TRP P 465      -9.321 -12.167 -21.823  0.00  0.00      PROA  
ATOM    235  HB1 TRP P 465      -8.523 -12.176 -21.050  0.00  0.00      PROA  
ATOM    236  HB2 TRP P 465     -10.205 -11.666 -21.375  0.00  0.00      PROA  
ATOM    237   CG TRP P 465      -8.810 -11.333 -22.999  0.00  0.00      PROA  
ATOM    238  CD1 TRP P 465      -9.404 -10.328 -23.700  0.00  0.00      PROA  
ATOM    239  HD1 TRP P 465     -10.372  -9.926 -23.441  0.00  0.00      PROA  
ATOM    240  NE1 TRP P 465      -8.493  -9.806 -24.686  0.00  0.00      PROA  
ATOM    241  HE1 TRP P 465      -8.499  -8.878 -24.987  0.00  0.00      PROA  
ATOM    242  CE2 TRP P 465      -7.385 -10.504 -24.629  0.00  0.00      PROA  
ATOM    243  CD2 TRP P 465      -7.549 -11.525 -23.638  0.00  0.00      PROA  
ATOM    244  CE3 TRP P 465      -6.534 -12.517 -23.520  0.00  0.00      PROA  
ATOM    245  HE3 TRP P 465      -6.743 -13.276 -22.780  0.00  0.00      PROA  
ATOM    246  CZ3 TRP P 465      -5.320 -12.290 -24.192  0.00  0.00      PROA  
ATOM    247  HZ3 TRP P 465      -4.516 -12.991 -24.024  0.00  0.00      PROA  
ATOM    248  CZ2 TRP P 465      -6.205 -10.343 -25.319  0.00  0.00      PROA  
ATOM    249  HZ2 TRP P 465      -5.913  -9.635 -26.081  0.00  0.00      PROA  
ATOM    250  CH2 TRP P 465      -5.229 -11.319 -25.167  0.00  0.00      PROA  
ATOM    251  HH2 TRP P 465      -4.254 -11.130 -25.592  0.00  0.00      PROA  
ATOM    252    C TRP P 465      -9.807 -14.349 -20.873  0.00  0.00      PROA  
ATOM    253    O TRP P 465      -8.813 -14.540 -20.189  0.00  0.00      PROA  
ATOM    254    N TYR P 466     -10.978 -14.898 -20.444  0.00  0.00      PROA  
ATOM    255   HN TYR P 466     -11.744 -14.930 -21.082  0.00  0.00      PROA  
ATOM    256   CA TYR P 466     -11.173 -15.481 -19.099  0.00  0.00      PROA  
ATOM    257   HA TYR P 466     -10.641 -14.837 -18.413  0.00  0.00      PROA  
ATOM    258   CB TYR P 466     -12.662 -15.479 -18.666  0.00  0.00      PROA  
ATOM    259  HB1 TYR P 466     -13.253 -15.978 -19.463  0.00  0.00      PROA  
ATOM    260  HB2 TYR P 466     -13.047 -14.437 -18.642  0.00  0.00      PROA  
ATOM    261   CG TYR P 466     -12.957 -16.158 -17.382  0.00  0.00      PROA  
ATOM    262  CD1 TYR P 466     -13.309 -17.488 -17.269  0.00  0.00      PROA  
ATOM    263  HD1 TYR P 466     -13.343 -18.223 -18.060  0.00  0.00      PROA  
ATOM    264  CE1 TYR P 466     -13.372 -18.158 -15.993  0.00  0.00      PROA  
ATOM    265  HE1 TYR P 466     -13.549 -19.220 -16.084  0.00  0.00      PROA  
ATOM    266   CZ TYR P 466     -13.133 -17.473 -14.765  0.00  0.00      PROA  
ATOM    267   OH TYR P 466     -13.067 -18.035 -13.473  0.00  0.00      PROA  
ATOM    268   HH TYR P 466     -13.168 -18.988 -13.514  0.00  0.00      PROA  
ATOM    269  CD2 TYR P 466     -12.867 -15.420 -16.116  0.00  0.00      PROA  
ATOM    270  HD2 TYR P 466     -12.494 -14.408 -16.063  0.00  0.00      PROA  
ATOM    271  CE2 TYR P 466     -13.074 -16.039 -14.848  0.00  0.00      PROA  
ATOM    272  HE2 TYR P 466     -12.828 -15.523 -13.932  0.00  0.00      PROA  
ATOM    273    C TYR P 466     -10.415 -16.743 -18.820  0.00  0.00      PROA  
ATOM    274    O TYR P 466      -9.789 -16.863 -17.797  0.00  0.00      PROA  
ATOM    275    N TRP P 467     -10.384 -17.672 -19.780  0.00  0.00      PROA  
ATOM    276   HN TRP P 467     -11.012 -17.553 -20.545  0.00  0.00      PROA  
ATOM    277   CA TRP P 467      -9.424 -18.732 -19.830  0.00  0.00      PROA  
ATOM    278   HA TRP P 467      -9.550 -19.305 -18.923  0.00  0.00      PROA  
ATOM    279   CB TRP P 467      -9.896 -19.690 -20.964  0.00  0.00      PROA  
ATOM    280  HB1 TRP P 467     -10.022 -19.144 -21.923  0.00  0.00      PROA  
ATOM    281  HB2 TRP P 467     -10.951 -20.033 -20.894  0.00  0.00      PROA  
ATOM    282   CG TRP P 467      -9.211 -21.000 -21.136  0.00  0.00      PROA  
ATOM    283  CD1 TRP P 467      -8.351 -21.360 -22.190  0.00  0.00      PROA  
ATOM    284  HD1 TRP P 467      -8.138 -20.645 -22.971  0.00  0.00      PROA  
ATOM    285  NE1 TRP P 467      -7.531 -22.437 -22.033  0.00  0.00      PROA  
ATOM    286  HE1 TRP P 467      -6.759 -22.537 -22.622  0.00  0.00      PROA  
ATOM    287  CE2 TRP P 467      -7.752 -23.024 -20.807  0.00  0.00      PROA  
ATOM    288  CD2 TRP P 467      -9.051 -21.994 -20.068  0.00  0.00      PROA  
ATOM    289  CE3 TRP P 467      -9.543 -22.209 -18.198  0.00  0.00      PROA  
ATOM    290  HE3 TRP P 467     -10.281 -21.577 -17.727  0.00  0.00      PROA  
ATOM    291  CZ3 TRP P 467      -8.627 -23.450 -17.197  0.00  0.00      PROA  
ATOM    292  HZ3 TRP P 467      -8.934 -23.468 -16.161  0.00  0.00      PROA  
ATOM    293  CZ2 TRP P 467      -6.853 -24.356 -19.638  0.00  0.00      PROA  
ATOM    294  HZ2 TRP P 467      -5.974 -24.825 -20.055  0.00  0.00      PROA  
ATOM    295  CH2 TRP P 467      -7.325 -24.513 -17.864  0.00  0.00      PROA  
ATOM    296  HH2 TRP P 467      -6.714 -25.165 -17.257  0.00  0.00      PROA  
ATOM    297    C TRP P 467      -7.954 -18.296 -19.940  0.00  0.00      PROA  
ATOM    298    O TRP P 467      -7.090 -18.695 -19.178  0.00  0.00      PROA  
ATOM    299    N SER P 468      -7.595 -17.350 -20.845  0.00  0.00      PROA  
ATOM    300   HN SER P 468      -8.386 -17.139 -21.414  0.00  0.00      PROA  
ATOM    301   CA SER P 468      -6.274 -16.759 -21.068  0.00  0.00      PROA  
ATOM    302   HA SER P 468      -5.596 -17.547 -21.360  0.00  0.00      PROA  
ATOM    303   CB SER P 468      -6.314 -15.846 -22.346  0.00  0.00      PROA  
ATOM    304  HB1 SER P 468      -5.401 -15.270 -22.609  0.00  0.00      PROA  
ATOM    305  HB2 SER P 468      -7.111 -15.133 -22.047  0.00  0.00      PROA  
ATOM    306   OG SER P 468      -6.616 -16.665 -23.510  0.00  0.00      PROA  
ATOM    307  HG1 SER P 468      -7.571 -16.729 -23.437  0.00  0.00      PROA  
ATOM    308    C SER P 468      -5.599 -16.002 -19.999  0.00  0.00      PROA  
ATOM    309    O SER P 468      -4.392 -16.113 -19.936  0.00  0.00      PROA  
ATOM    310    N ASP P 469      -6.258 -15.212 -19.230  0.00  0.00      PROA  
ATOM    311   HN ASP P 469      -7.185 -14.899 -19.421  0.00  0.00      PROA  
ATOM    312   CA ASP P 469      -5.766 -14.835 -17.856  0.00  0.00      PROA  
ATOM    313   HA ASP P 469      -5.130 -13.981 -18.035  0.00  0.00      PROA  
ATOM    314   CB ASP P 469      -6.976 -14.452 -16.926  0.00  0.00      PROA  
ATOM    315  HB1 ASP P 469      -6.558 -14.263 -15.914  0.00  0.00      PROA  
ATOM    316  HB2 ASP P 469      -7.711 -15.260 -16.725  0.00  0.00      PROA  
ATOM    317   CG ASP P 469      -7.839 -13.276 -17.287  0.00  0.00      PROA  
ATOM    318  OD1 ASP P 469      -8.937 -13.106 -16.613  0.00  0.00      PROA  
ATOM    319  OD2 ASP P 469      -7.447 -12.443 -18.137  0.00  0.00      PROA  
ATOM    320    C ASP P 469      -4.980 -15.931 -17.096  0.00  0.00      PROA  
ATOM    321    O ASP P 469      -3.799 -15.804 -16.866  0.00  0.00      PROA  
ATOM    322    N TYR P 470      -5.602 -17.092 -16.836  0.00  0.00      PROA  
ATOM    323   HN TYR P 470      -6.589 -17.157 -16.967  0.00  0.00      PROA  
ATOM    324   CA TYR P 470      -4.979 -18.223 -16.125  0.00  0.00      PROA  
ATOM    325   HA TYR P 470      -4.628 -17.868 -15.168  0.00  0.00      PROA  
ATOM    326   CB TYR P 470      -5.945 -19.311 -15.909  0.00  0.00      PROA  
ATOM    327  HB1 TYR P 470      -5.484 -20.207 -15.441  0.00  0.00      PROA  
ATOM    328  HB2 TYR P 470      -6.427 -19.617 -16.863  0.00  0.00      PROA  
ATOM    329   CG TYR P 470      -7.010 -18.881 -15.002  0.00  0.00      PROA  
ATOM    330  CD1 TYR P 470      -6.695 -18.549 -13.658  0.00  0.00      PROA  
ATOM    331  HD1 TYR P 470      -5.693 -18.500 -13.260  0.00  0.00      PROA  
ATOM    332  CE1 TYR P 470      -7.718 -18.209 -12.825  0.00  0.00      PROA  
ATOM    333  HE1 TYR P 470      -7.413 -18.059 -11.799  0.00  0.00      PROA  
ATOM    334   CZ TYR P 470      -9.108 -18.176 -13.233  0.00  0.00      PROA  
ATOM    335   OH TYR P 470     -10.001 -17.782 -12.184  0.00  0.00      PROA  
ATOM    336   HH TYR P 470     -10.844 -17.954 -12.610  0.00  0.00      PROA  
ATOM    337  CD2 TYR P 470      -8.392 -18.910 -15.444  0.00  0.00      PROA  
ATOM    338  HD2 TYR P 470      -8.647 -19.080 -16.479  0.00  0.00      PROA  
ATOM    339  CE2 TYR P 470      -9.469 -18.517 -14.609  0.00  0.00      PROA  
ATOM    340  HE2 TYR P 470     -10.445 -18.393 -15.056  0.00  0.00      PROA  
ATOM    341    C TYR P 470      -3.756 -18.807 -16.827  0.00  0.00      PROA  
ATOM    342    O TYR P 470      -2.742 -19.185 -16.225  0.00  0.00      PROA  
ATOM    343    N ARG P 471      -3.784 -18.917 -18.177  0.00  0.00      PROA  
ATOM    344   HN ARG P 471      -4.546 -18.538 -18.697  0.00  0.00      PROA  
ATOM    345   CA ARG P 471      -2.705 -19.295 -18.990  0.00  0.00      PROA  
ATOM    346   HA ARG P 471      -2.286 -20.224 -18.631  0.00  0.00      PROA  
ATOM    347   CB ARG P 471      -3.213 -19.910 -20.344  0.00  0.00      PROA  
ATOM    348  HB1 ARG P 471      -2.244 -19.983 -20.883  0.00  0.00      PROA  
ATOM    349  HB2 ARG P 471      -3.840 -19.179 -20.898  0.00  0.00      PROA  
ATOM    350   CG ARG P 471      -3.787 -21.324 -20.226  0.00  0.00      PROA  
ATOM    351  HG1 ARG P 471      -3.906 -21.618 -21.291  0.00  0.00      PROA  
ATOM    352  HG2 ARG P 471      -4.763 -21.223 -19.704  0.00  0.00      PROA  
ATOM    353   CD ARG P 471      -3.017 -22.403 -19.523  0.00  0.00      PROA  
ATOM    354  HD1 ARG P 471      -3.510 -23.384 -19.692  0.00  0.00      PROA  
ATOM    355  HD2 ARG P 471      -2.966 -22.302 -18.418  0.00  0.00      PROA  
ATOM    356   NE ARG P 471      -1.712 -22.460 -20.117  0.00  0.00      PROA  
ATOM    357   HE ARG P 471      -1.407 -21.800 -20.804  0.00  0.00      PROA  
ATOM    358   CZ ARG P 471      -0.845 -23.458 -19.941  0.00  0.00      PROA  
ATOM    359  NH1 ARG P 471       0.229 -23.375 -20.610  0.00  0.00      PROA  
ATOM    360 HH11 ARG P 471       0.262 -22.756 -21.394  0.00  0.00      PROA  
ATOM    361 HH12 ARG P 471       0.826 -24.177 -20.603  0.00  0.00      PROA  
ATOM    362  NH2 ARG P 471      -1.011 -24.509 -19.181  0.00  0.00      PROA  
ATOM    363 HH21 ARG P 471      -0.280 -25.188 -19.255  0.00  0.00      PROA  
ATOM    364 HH22 ARG P 471      -1.844 -24.774 -18.696  0.00  0.00      PROA  
ATOM    365    C ARG P 471      -1.448 -18.434 -18.979  0.00  0.00      PROA  
ATOM    366    O ARG P 471      -0.443 -18.860 -19.544  0.00  0.00      PROA  
ATOM    367    N ASP P 472      -1.382 -17.170 -18.340  0.00  0.00      PROA  
ATOM    368   HN ASP P 472      -2.251 -16.721 -18.146  0.00  0.00      PROA  
ATOM    369   CA ASP P 472      -0.284 -16.249 -18.184  0.00  0.00      PROA  
ATOM    370   HA ASP P 472       0.354 -16.594 -18.983  0.00  0.00      PROA  
ATOM    371   CB ASP P 472      -0.807 -14.879 -18.544  0.00  0.00      PROA  
ATOM    372  HB1 ASP P 472      -0.249 -14.028 -18.099  0.00  0.00      PROA  
ATOM    373  HB2 ASP P 472      -1.851 -14.744 -18.187  0.00  0.00      PROA  
ATOM    374   CG ASP P 472      -0.866 -14.566 -20.018  0.00  0.00      PROA  
ATOM    375  OD1 ASP P 472      -0.504 -15.510 -20.776  0.00  0.00      PROA  
ATOM    376  OD2 ASP P 472      -1.257 -13.534 -20.501  0.00  0.00      PROA  
ATOM    377    C ASP P 472       0.526 -16.354 -16.887  0.00  0.00      PROA  
ATOM    378    O ASP P 472       1.470 -15.626 -16.694  0.00  0.00      PROA  
ATOM    379    N ALA P 473       0.209 -17.299 -15.878  0.00  0.00      PROA  
ATOM    380   HN ALA P 473      -0.559 -17.930 -15.953  0.00  0.00      PROA  
ATOM    381   CA ALA P 473       1.050 -17.572 -14.699  0.00  0.00      PROA  
ATOM    382   HA ALA P 473       1.945 -16.968 -14.727  0.00  0.00      PROA  
ATOM    383   CB ALA P 473       0.276 -17.251 -13.484  0.00  0.00      PROA  
ATOM    384  HB1 ALA P 473       0.780 -17.517 -12.530  0.00  0.00      PROA  
ATOM    385  HB2 ALA P 473      -0.718 -17.739 -13.396  0.00  0.00      PROA  
ATOM    386  HB3 ALA P 473      -0.029 -16.190 -13.365  0.00  0.00      PROA  
ATOM    387    C ALA P 473       1.440 -19.007 -14.712  0.00  0.00      PROA  
ATOM    388    O ALA P 473       0.738 -19.958 -14.285  0.00  0.00      PROA  
ATOM    389    N LEU P 474       2.700 -19.229 -15.217  0.00  0.00      PROA  
ATOM    390   HN LEU P 474       3.132 -18.495 -15.734  0.00  0.00      PROA  
ATOM    391   CA LEU P 474       3.346 -20.449 -15.544  0.00  0.00      PROA  
ATOM    392   HA LEU P 474       2.744 -21.246 -15.134  0.00  0.00      PROA  
ATOM    393   CB LEU P 474       3.369 -20.666 -17.096  0.00  0.00      PROA  
ATOM    394  HB1 LEU P 474       3.841 -21.635 -17.364  0.00  0.00      PROA  
ATOM    395  HB2 LEU P 474       3.993 -19.829 -17.476  0.00  0.00      PROA  
ATOM    396   CG LEU P 474       2.009 -20.642 -17.858  0.00  0.00      PROA  
ATOM    397   HG LEU P 474       1.668 -19.593 -17.721  0.00  0.00      PROA  
ATOM    398  CD1 LEU P 474       2.287 -20.978 -19.348  0.00  0.00      PROA  
ATOM    399 HD11 LEU P 474       3.194 -20.528 -19.807  0.00  0.00      PROA  
ATOM    400 HD12 LEU P 474       1.403 -20.719 -19.969  0.00  0.00      PROA  
ATOM    401 HD13 LEU P 474       2.424 -22.080 -19.323  0.00  0.00      PROA  
ATOM    402  CD2 LEU P 474       0.860 -21.511 -17.347  0.00  0.00      PROA  
ATOM    403 HD21 LEU P 474      -0.117 -21.345 -17.849  0.00  0.00      PROA  
ATOM    404 HD22 LEU P 474       0.806 -21.466 -16.238  0.00  0.00      PROA  
ATOM    405 HD23 LEU P 474       1.023 -22.571 -17.636  0.00  0.00      PROA  
ATOM    406    C LEU P 474       4.750 -20.630 -15.009  0.00  0.00      PROA  
ATOM    407    O LEU P 474       5.228 -21.758 -15.066  0.00  0.00      PROA  
ATOM    408    N SER P 475       5.427 -19.582 -14.424  0.00  0.00      PROA  
ATOM    409   HN SER P 475       5.077 -18.674 -14.206  0.00  0.00      PROA  
ATOM    410   CA SER P 475       6.900 -19.682 -14.299  0.00  0.00      PROA  
ATOM    411   HA SER P 475       7.219 -20.621 -13.872  0.00  0.00      PROA  
ATOM    412   CB SER P 475       7.490 -19.481 -15.753  0.00  0.00      PROA  
ATOM    413  HB1 SER P 475       7.282 -18.459 -16.137  0.00  0.00      PROA  
ATOM    414  HB2 SER P 475       7.005 -20.244 -16.399  0.00  0.00      PROA  
ATOM    415   OG SER P 475       8.847 -19.677 -15.815  0.00  0.00      PROA  
ATOM    416  HG1 SER P 475       9.029 -20.619 -15.852  0.00  0.00      PROA  
ATOM    417    C SER P 475       7.402 -18.712 -13.229  0.00  0.00      PROA  
ATOM    418    O SER P 475       6.725 -18.202 -12.332  0.00  0.00      PROA  
ATOM    419    N LEU P 476       8.737 -18.561 -13.320  0.00  0.00      PROA  
ATOM    420   HN LEU P 476       9.169 -18.938 -14.136  0.00  0.00      PROA  
ATOM    421   CA LEU P 476       9.612 -17.934 -12.325  0.00  0.00      PROA  
ATOM    422   HA LEU P 476       9.728 -18.547 -11.444  0.00  0.00      PROA  
ATOM    423   CB LEU P 476      11.010 -17.806 -12.976  0.00  0.00      PROA  
ATOM    424  HB1 LEU P 476      11.685 -17.399 -12.193  0.00  0.00      PROA  
ATOM    425  HB2 LEU P 476      10.989 -17.156 -13.877  0.00  0.00      PROA  
ATOM    426   CG LEU P 476      11.676 -19.148 -13.315  0.00  0.00      PROA  
ATOM    427   HG LEU P 476      11.077 -19.593 -14.138  0.00  0.00      PROA  
ATOM    428  CD1 LEU P 476      13.058 -18.718 -13.874  0.00  0.00      PROA  
ATOM    429 HD11 LEU P 476      13.704 -18.196 -13.136  0.00  0.00      PROA  
ATOM    430 HD12 LEU P 476      13.044 -18.071 -14.777  0.00  0.00      PROA  
ATOM    431 HD13 LEU P 476      13.608 -19.616 -14.228  0.00  0.00      PROA  
ATOM    432  CD2 LEU P 476      11.700 -20.155 -12.174  0.00  0.00      PROA  
ATOM    433 HD21 LEU P 476      12.193 -21.028 -12.654  0.00  0.00      PROA  
ATOM    434 HD22 LEU P 476      10.738 -20.498 -11.735  0.00  0.00      PROA  
ATOM    435 HD23 LEU P 476      12.359 -19.808 -11.350  0.00  0.00      PROA  
ATOM    436    C LEU P 476       9.257 -16.592 -11.713  0.00  0.00      PROA  
ATOM    437    O LEU P 476       9.027 -16.536 -10.514  0.00  0.00      PROA  
ATOM    438    N GLN P 477       8.977 -15.567 -12.473  0.00  0.00      PROA  
ATOM    439   HN GLN P 477       9.135 -15.824 -13.423  0.00  0.00      PROA  
ATOM    440   CA GLN P 477       8.480 -14.260 -12.079  0.00  0.00      PROA  
ATOM    441   HA GLN P 477       9.181 -13.924 -11.329  0.00  0.00      PROA  
ATOM    442   CB GLN P 477       8.310 -13.365 -13.307  0.00  0.00      PROA  
ATOM    443  HB1 GLN P 477       7.873 -13.932 -14.157  0.00  0.00      PROA  
ATOM    444  HB2 GLN P 477       9.312 -13.160 -13.742  0.00  0.00      PROA  
ATOM    445   CG GLN P 477       7.362 -12.180 -13.220  0.00  0.00      PROA  
ATOM    446  HG1 GLN P 477       7.557 -11.522 -12.345  0.00  0.00      PROA  
ATOM    447  HG2 GLN P 477       6.300 -12.497 -13.137  0.00  0.00      PROA  
ATOM    448   CD GLN P 477       7.417 -11.373 -14.546  0.00  0.00      PROA  
ATOM    449  OE1 GLN P 477       6.688 -11.535 -15.531  0.00  0.00      PROA  
ATOM    450  NE2 GLN P 477       8.383 -10.359 -14.407  0.00  0.00      PROA  
ATOM    451 HE21 GLN P 477       8.600  -9.696 -15.123  0.00  0.00      PROA  
ATOM    452 HE22 GLN P 477       9.000 -10.370 -13.620  0.00  0.00      PROA  
ATOM    453    C GLN P 477       7.083 -14.214 -11.357  0.00  0.00      PROA  
ATOM    454    O GLN P 477       7.008 -13.554 -10.327  0.00  0.00      PROA  
ATOM    455    N CYS P 478       6.104 -14.984 -11.803  0.00  0.00      PROA  
ATOM    456   HN CYS P 478       6.237 -15.638 -12.544  0.00  0.00      PROA  
ATOM    457   CA CYS P 478       4.792 -14.980 -11.051  0.00  0.00      PROA  
ATOM    458   HA CYS P 478       4.413 -13.975 -10.941  0.00  0.00      PROA  
ATOM    459   CB CYS P 478       3.784 -15.691 -11.842  0.00  0.00      PROA  
ATOM    460  HB1 CYS P 478       2.831 -15.881 -11.303  0.00  0.00      PROA  
ATOM    461  HB2 CYS P 478       4.213 -16.663 -12.165  0.00  0.00      PROA  
ATOM    462   SG CYS P 478       3.347 -14.714 -13.284  0.00  0.00      PROA  
ATOM    463  HG1 CYS P 478       4.436 -14.671 -14.037  0.00  0.00      PROA  
ATOM    464    C CYS P 478       4.892 -15.583  -9.657  0.00  0.00      PROA  
ATOM    465    O CYS P 478       4.413 -15.100  -8.656  0.00  0.00      PROA  
ATOM    466    N LEU P 479       5.583 -16.739  -9.523  0.00  0.00      PROA  
ATOM    467   HN LEU P 479       5.910 -17.116 -10.386  0.00  0.00      PROA  
ATOM    468   CA LEU P 479       5.997 -17.227  -8.246  0.00  0.00      PROA  
ATOM    469   HA LEU P 479       5.131 -17.489  -7.656  0.00  0.00      PROA  
ATOM    470   CB LEU P 479       6.734 -18.540  -8.660  0.00  0.00      PROA  
ATOM    471  HB1 LEU P 479       7.434 -18.441  -9.518  0.00  0.00      PROA  
ATOM    472  HB2 LEU P 479       5.982 -19.273  -9.023  0.00  0.00      PROA  
ATOM    473   CG LEU P 479       7.625 -19.240  -7.538  0.00  0.00      PROA  
ATOM    474   HG LEU P 479       8.363 -18.497  -7.167  0.00  0.00      PROA  
ATOM    475  CD1 LEU P 479       6.756 -19.546  -6.260  0.00  0.00      PROA  
ATOM    476 HD11 LEU P 479       5.846 -20.168  -6.398  0.00  0.00      PROA  
ATOM    477 HD12 LEU P 479       6.448 -18.573  -5.820  0.00  0.00      PROA  
ATOM    478 HD13 LEU P 479       7.462 -19.922  -5.489  0.00  0.00      PROA  
ATOM    479  CD2 LEU P 479       8.345 -20.490  -8.062  0.00  0.00      PROA  
ATOM    480 HD21 LEU P 479       8.793 -21.047  -7.212  0.00  0.00      PROA  
ATOM    481 HD22 LEU P 479       9.048 -20.187  -8.868  0.00  0.00      PROA  
ATOM    482 HD23 LEU P 479       7.568 -21.163  -8.483  0.00  0.00      PROA  
ATOM    483    C LEU P 479       6.833 -16.287  -7.363  0.00  0.00      PROA  
ATOM    484    O LEU P 479       6.501 -16.030  -6.199  0.00  0.00      PROA  
ATOM    485    N ALA P 480       8.007 -15.702  -7.913  0.00  0.00      PROA  
ATOM    486   HN ALA P 480       8.298 -15.833  -8.858  0.00  0.00      PROA  
ATOM    487   CA ALA P 480       8.795 -14.738  -7.187  0.00  0.00      PROA  
ATOM    488   HA ALA P 480       9.033 -15.269  -6.278  0.00  0.00      PROA  
ATOM    489   CB ALA P 480      10.059 -14.374  -7.974  0.00  0.00      PROA  
ATOM    490  HB1 ALA P 480      10.654 -15.301  -7.829  0.00  0.00      PROA  
ATOM    491  HB2 ALA P 480      10.484 -13.451  -7.526  0.00  0.00      PROA  
ATOM    492  HB3 ALA P 480       9.779 -14.151  -9.026  0.00  0.00      PROA  
ATOM    493    C ALA P 480       8.090 -13.531  -6.660  0.00  0.00      PROA  
ATOM    494    O ALA P 480       8.269 -13.191  -5.522  0.00  0.00      PROA  
ATOM    495    N SER P 481       7.178 -12.943  -7.427  0.00  0.00      PROA  
ATOM    496   HN SER P 481       7.274 -13.345  -8.335  0.00  0.00      PROA  
ATOM    497   CA SER P 481       6.172 -11.852  -7.211  0.00  0.00      PROA  
ATOM    498   HA SER P 481       6.561 -10.925  -6.815  0.00  0.00      PROA  
ATOM    499   CB SER P 481       5.307 -11.661  -8.443  0.00  0.00      PROA  
ATOM    500  HB1 SER P 481       4.854 -12.631  -8.741  0.00  0.00      PROA  
ATOM    501  HB2 SER P 481       6.024 -11.416  -9.256  0.00  0.00      PROA  
ATOM    502   OG SER P 481       4.402 -10.517  -8.175  0.00  0.00      PROA  
ATOM    503  HG1 SER P 481       4.146 -10.593  -7.253  0.00  0.00      PROA  
ATOM    504    C SER P 481       5.175 -12.221  -6.087  0.00  0.00      PROA  
ATOM    505    O SER P 481       4.787 -11.408  -5.211  0.00  0.00      PROA  
ATOM    506    N PHE P 482       4.778 -13.454  -6.098  0.00  0.00      PROA  
ATOM    507   HN PHE P 482       5.048 -14.169  -6.738  0.00  0.00      PROA  
ATOM    508   CA PHE P 482       3.986 -13.976  -4.944  0.00  0.00      PROA  
ATOM    509   HA PHE P 482       3.256 -13.224  -4.683  0.00  0.00      PROA  
ATOM    510   CB PHE P 482       3.113 -15.193  -5.382  0.00  0.00      PROA  
ATOM    511  HB1 PHE P 482       3.627 -15.719  -6.215  0.00  0.00      PROA  
ATOM    512  HB2 PHE P 482       2.073 -14.988  -5.714  0.00  0.00      PROA  
ATOM    513   CG PHE P 482       2.878 -16.148  -4.300  0.00  0.00      PROA  
ATOM    514  CD1 PHE P 482       2.057 -15.836  -3.153  0.00  0.00      PROA  
ATOM    515  HD1 PHE P 482       1.654 -14.836  -3.085  0.00  0.00      PROA  
ATOM    516  CE1 PHE P 482       1.984 -16.834  -2.198  0.00  0.00      PROA  
ATOM    517  HE1 PHE P 482       1.394 -16.735  -1.299  0.00  0.00      PROA  
ATOM    518   CZ PHE P 482       2.672 -18.117  -2.400  0.00  0.00      PROA  
ATOM    519   HZ PHE P 482       2.538 -18.912  -1.682  0.00  0.00      PROA  
ATOM    520  CD2 PHE P 482       3.409 -17.400  -4.532  0.00  0.00      PROA  
ATOM    521  HD2 PHE P 482       3.914 -17.608  -5.464  0.00  0.00      PROA  
ATOM    522  CE2 PHE P 482       3.338 -18.469  -3.596  0.00  0.00      PROA  
ATOM    523  HE2 PHE P 482       3.765 -19.455  -3.707  0.00  0.00      PROA  
ATOM    524    C PHE P 482       4.702 -14.058  -3.600  0.00  0.00      PROA  
ATOM    525    O PHE P 482       4.301 -13.616  -2.541  0.00  0.00      PROA  
ATOM    526    N LEU P 483       6.042 -14.591  -3.705  0.00  0.00      PROA  
ATOM    527   HN LEU P 483       6.328 -15.041  -4.547  0.00  0.00      PROA  
ATOM    528   CA LEU P 483       6.752 -14.721  -2.499  0.00  0.00      PROA  
ATOM    529   HA LEU P 483       6.136 -15.381  -1.906  0.00  0.00      PROA  
ATOM    530   CB LEU P 483       8.200 -15.339  -2.719  0.00  0.00      PROA  
ATOM    531  HB1 LEU P 483       8.643 -15.304  -1.701  0.00  0.00      PROA  
ATOM    532  HB2 LEU P 483       8.747 -14.676  -3.422  0.00  0.00      PROA  
ATOM    533   CG LEU P 483       8.186 -16.745  -3.369  0.00  0.00      PROA  
ATOM    534   HG LEU P 483       7.962 -16.579  -4.444  0.00  0.00      PROA  
ATOM    535  CD1 LEU P 483       9.647 -17.312  -3.298  0.00  0.00      PROA  
ATOM    536 HD11 LEU P 483      10.341 -16.691  -3.904  0.00  0.00      PROA  
ATOM    537 HD12 LEU P 483       9.785 -18.313  -3.760  0.00  0.00      PROA  
ATOM    538 HD13 LEU P 483      10.031 -17.304  -2.256  0.00  0.00      PROA  
ATOM    539  CD2 LEU P 483       7.282 -17.772  -2.603  0.00  0.00      PROA  
ATOM    540 HD21 LEU P 483       7.356 -18.777  -3.070  0.00  0.00      PROA  
ATOM    541 HD22 LEU P 483       6.231 -17.426  -2.702  0.00  0.00      PROA  
ATOM    542 HD23 LEU P 483       7.644 -17.579  -1.570  0.00  0.00      PROA  
ATOM    543    C LEU P 483       7.011 -13.357  -1.768  0.00  0.00      PROA  
ATOM    544    O LEU P 483       6.885 -13.233  -0.584  0.00  0.00      PROA  
ATOM    545    N PHE P 484       7.393 -12.368  -2.562  0.00  0.00      PROA  
ATOM    546   HN PHE P 484       7.517 -12.653  -3.509  0.00  0.00      PROA  
ATOM    547   CA PHE P 484       7.517 -10.950  -2.184  0.00  0.00      PROA  
ATOM    548   HA PHE P 484       8.135 -10.965  -1.299  0.00  0.00      PROA  
ATOM    549   CB PHE P 484       8.237 -10.282  -3.452  0.00  0.00      PROA  
ATOM    550  HB1 PHE P 484       7.916 -10.978  -4.257  0.00  0.00      PROA  
ATOM    551  HB2 PHE P 484       9.316 -10.540  -3.402  0.00  0.00      PROA  
ATOM    552   CG PHE P 484       7.926  -8.853  -3.795  0.00  0.00      PROA  
ATOM    553  CD1 PHE P 484       8.287  -7.895  -2.844  0.00  0.00      PROA  
ATOM    554  HD1 PHE P 484       8.573  -8.067  -1.817  0.00  0.00      PROA  
ATOM    555  CE1 PHE P 484       7.867  -6.533  -3.074  0.00  0.00      PROA  
ATOM    556  HE1 PHE P 484       8.063  -5.732  -2.376  0.00  0.00      PROA  
ATOM    557   CZ PHE P 484       7.162  -6.216  -4.212  0.00  0.00      PROA  
ATOM    558   HZ PHE P 484       6.648  -5.280  -4.376  0.00  0.00      PROA  
ATOM    559  CD2 PHE P 484       7.344  -8.507  -4.964  0.00  0.00      PROA  
ATOM    560  HD2 PHE P 484       7.161  -9.319  -5.652  0.00  0.00      PROA  
ATOM    561  CE2 PHE P 484       6.929  -7.176  -5.206  0.00  0.00      PROA  
ATOM    562  HE2 PHE P 484       6.501  -6.915  -6.163  0.00  0.00      PROA  
ATOM    563    C PHE P 484       6.300 -10.095  -1.780  0.00  0.00      PROA  
ATOM    564    O PHE P 484       6.375  -9.369  -0.783  0.00  0.00      PROA  
ATOM    565    N LEU P 485       5.178 -10.188  -2.515  0.00  0.00      PROA  
ATOM    566   HN LEU P 485       5.113 -10.682  -3.379  0.00  0.00      PROA  
ATOM    567   CA LEU P 485       3.982  -9.535  -2.068  0.00  0.00      PROA  
ATOM    568   HA LEU P 485       4.280  -8.531  -1.805  0.00  0.00      PROA  
ATOM    569   CB LEU P 485       2.976  -9.490  -3.203  0.00  0.00      PROA  
ATOM    570  HB1 LEU P 485       1.975  -9.122  -2.892  0.00  0.00      PROA  
ATOM    571  HB2 LEU P 485       2.865 -10.508  -3.634  0.00  0.00      PROA  
ATOM    572   CG LEU P 485       3.478  -8.616  -4.419  0.00  0.00      PROA  
ATOM    573   HG LEU P 485       4.564  -8.821  -4.528  0.00  0.00      PROA  
ATOM    574  CD1 LEU P 485       2.787  -9.007  -5.695  0.00  0.00      PROA  
ATOM    575 HD11 LEU P 485       1.697  -8.799  -5.743  0.00  0.00      PROA  
ATOM    576 HD12 LEU P 485       2.750 -10.091  -5.935  0.00  0.00      PROA  
ATOM    577 HD13 LEU P 485       3.295  -8.557  -6.575  0.00  0.00      PROA  
ATOM    578  CD2 LEU P 485       3.286  -7.101  -4.110  0.00  0.00      PROA  
ATOM    579 HD21 LEU P 485       2.222  -6.793  -4.199  0.00  0.00      PROA  
ATOM    580 HD22 LEU P 485       3.868  -6.523  -4.859  0.00  0.00      PROA  
ATOM    581 HD23 LEU P 485       3.573  -6.757  -3.093  0.00  0.00      PROA  
ATOM    582    C LEU P 485       3.299 -10.115  -0.884  0.00  0.00      PROA  
ATOM    583    O LEU P 485       2.467  -9.547  -0.152  0.00  0.00      PROA  
ATOM    584    N TYR P 486       3.615 -11.388  -0.591  0.00  0.00      PROA  
ATOM    585   HN TYR P 486       4.238 -11.826  -1.233  0.00  0.00      PROA  
ATOM    586   CA TYR P 486       3.196 -12.027   0.659  0.00  0.00      PROA  
ATOM    587   HA TYR P 486       2.156 -11.802   0.844  0.00  0.00      PROA  
ATOM    588   CB TYR P 486       3.424 -13.591   0.577  0.00  0.00      PROA  
ATOM    589  HB1 TYR P 486       4.472 -13.861   0.327  0.00  0.00      PROA  
ATOM    590  HB2 TYR P 486       2.832 -14.018  -0.261  0.00  0.00      PROA  
ATOM    591   CG TYR P 486       2.987 -14.328   1.859  0.00  0.00      PROA  
ATOM    592  CD1 TYR P 486       1.820 -14.057   2.545  0.00  0.00      PROA  
ATOM    593  HD1 TYR P 486       1.284 -13.194   2.179  0.00  0.00      PROA  
ATOM    594  CE1 TYR P 486       1.599 -14.623   3.782  0.00  0.00      PROA  
ATOM    595  HE1 TYR P 486       0.764 -14.285   4.378  0.00  0.00      PROA  
ATOM    596   CZ TYR P 486       2.467 -15.664   4.303  0.00  0.00      PROA  
ATOM    597   OH TYR P 486       2.159 -16.327   5.454  0.00  0.00      PROA  
ATOM    598   HH TYR P 486       1.458 -15.910   5.960  0.00  0.00      PROA  
ATOM    599  CD2 TYR P 486       3.719 -15.503   2.215  0.00  0.00      PROA  
ATOM    600  HD2 TYR P 486       4.657 -15.729   1.731  0.00  0.00      PROA  
ATOM    601  CE2 TYR P 486       3.445 -16.132   3.428  0.00  0.00      PROA  
ATOM    602  HE2 TYR P 486       4.137 -16.924   3.672  0.00  0.00      PROA  
ATOM    603    C TYR P 486       3.769 -11.430   1.917  0.00  0.00      PROA  
ATOM    604    O TYR P 486       3.040 -10.868   2.759  0.00  0.00      PROA  
ATOM    605    N CYS P 487       5.052 -11.220   1.857  0.00  0.00      PROA  
ATOM    606   HN CYS P 487       5.513 -11.789   1.182  0.00  0.00      PROA  
ATOM    607   CA CYS P 487       5.813 -10.412   2.675  0.00  0.00      PROA  
ATOM    608   HA CYS P 487       5.842 -10.794   3.685  0.00  0.00      PROA  
ATOM    609   CB CYS P 487       7.288 -10.339   2.206  0.00  0.00      PROA  
ATOM    610  HB1 CYS P 487       7.852  -9.791   2.991  0.00  0.00      PROA  
ATOM    611  HB2 CYS P 487       7.501  -9.674   1.342  0.00  0.00      PROA  
ATOM    612   SG CYS P 487       7.978 -12.065   1.903  0.00  0.00      PROA  
ATOM    613  HG1 CYS P 487       7.295 -12.258   0.784  0.00  0.00      PROA  
ATOM    614    C CYS P 487       5.389  -8.909   2.747  0.00  0.00      PROA  
ATOM    615    O CYS P 487       5.226  -8.305   3.824  0.00  0.00      PROA  
ATOM    616    N ALA P 488       5.055  -8.323   1.599  0.00  0.00      PROA  
ATOM    617   HN ALA P 488       5.149  -8.835   0.749  0.00  0.00      PROA  
ATOM    618   CA ALA P 488       4.552  -6.981   1.530  0.00  0.00      PROA  
ATOM    619   HA ALA P 488       5.229  -6.335   2.069  0.00  0.00      PROA  
ATOM    620   CB ALA P 488       4.563  -6.458   0.033  0.00  0.00      PROA  
ATOM    621  HB1 ALA P 488       4.297  -5.380   0.007  0.00  0.00      PROA  
ATOM    622  HB2 ALA P 488       3.756  -6.958  -0.543  0.00  0.00      PROA  
ATOM    623  HB3 ALA P 488       5.535  -6.622  -0.480  0.00  0.00      PROA  
ATOM    624    C ALA P 488       3.180  -6.686   2.175  0.00  0.00      PROA  
ATOM    625    O ALA P 488       3.107  -5.599   2.780  0.00  0.00      PROA  
ATOM    626    N CYS P 489       2.211  -7.636   2.038  0.00  0.00      PROA  
ATOM    627   HN CYS P 489       2.458  -8.552   1.731  0.00  0.00      PROA  
ATOM    628   CA CYS P 489       0.832  -7.396   2.377  0.00  0.00      PROA  
ATOM    629   HA CYS P 489       0.699  -6.327   2.456  0.00  0.00      PROA  
ATOM    630   CB CYS P 489      -0.083  -8.000   1.231  0.00  0.00      PROA  
ATOM    631  HB1 CYS P 489      -1.084  -7.635   1.545  0.00  0.00      PROA  
ATOM    632  HB2 CYS P 489      -0.052  -9.110   1.208  0.00  0.00      PROA  
ATOM    633   SG CYS P 489       0.296  -7.213  -0.328  0.00  0.00      PROA  
ATOM    634  HG1 CYS P 489       1.505  -7.743  -0.441  0.00  0.00      PROA  
ATOM    635    C CYS P 489       0.299  -8.012   3.676  0.00  0.00      PROA  
ATOM    636    O CYS P 489      -0.616  -7.557   4.360  0.00  0.00      PROA  
ATOM    637    N MET P 490       1.083  -9.107   4.078  0.00  0.00      PROA  
ATOM    638   HN MET P 490       1.846  -9.331   3.476  0.00  0.00      PROA  
ATOM    639   CA MET P 490       0.824  -9.650   5.288  0.00  0.00      PROA  
ATOM    640   HA MET P 490      -0.226  -9.897   5.230  0.00  0.00      PROA  
ATOM    641   CB MET P 490       1.626 -11.029   5.462  0.00  0.00      PROA  
ATOM    642  HB1 MET P 490       2.682 -10.694   5.382  0.00  0.00      PROA  
ATOM    643  HB2 MET P 490       1.479 -11.727   4.610  0.00  0.00      PROA  
ATOM    644   CG MET P 490       1.550 -11.660   6.854  0.00  0.00      PROA  
ATOM    645  HG1 MET P 490       2.197 -11.070   7.538  0.00  0.00      PROA  
ATOM    646  HG2 MET P 490       2.064 -12.629   6.681  0.00  0.00      PROA  
ATOM    647   SD MET P 490      -0.168 -11.929   7.463  0.00  0.00      PROA  
ATOM    648   CE MET P 490       0.518 -12.457   9.067  0.00  0.00      PROA  
ATOM    649  HE1 MET P 490      -0.186 -13.066   9.674  0.00  0.00      PROA  
ATOM    650  HE2 MET P 490       0.803 -11.495   9.544  0.00  0.00      PROA  
ATOM    651  HE3 MET P 490       1.431 -13.087   9.012  0.00  0.00      PROA  
ATOM    652    C MET P 490       0.987  -8.754   6.523  0.00  0.00      PROA  
ATOM    653    O MET P 490       0.049  -8.647   7.320  0.00  0.00      PROA  
ATOM    654    N SER P 491       2.114  -8.108   6.722  0.00  0.00      PROA  
ATOM    655   HN SER P 491       2.867  -8.113   6.068  0.00  0.00      PROA  
ATOM    656   CA SER P 491       2.390  -7.253   7.921  0.00  0.00      PROA  
ATOM    657   HA SER P 491       2.197  -7.818   8.821  0.00  0.00      PROA  
ATOM    658   CB SER P 491       3.919  -6.931   8.125  0.00  0.00      PROA  
ATOM    659  HB1 SER P 491       4.380  -6.522   7.200  0.00  0.00      PROA  
ATOM    660  HB2 SER P 491       4.459  -7.889   8.286  0.00  0.00      PROA  
ATOM    661   OG SER P 491       4.236  -6.009   9.216  0.00  0.00      PROA  
ATOM    662  HG1 SER P 491       4.457  -6.552   9.976  0.00  0.00      PROA  
ATOM    663    C SER P 491       1.406  -6.091   7.986  0.00  0.00      PROA  
ATOM    664    O SER P 491       0.878  -5.848   9.084  0.00  0.00      PROA  
ATOM    665    N PRO P 492       1.103  -5.311   6.913  0.00  0.00      PROA  
ATOM    666   CD PRO P 492       2.027  -5.119   5.808  0.00  0.00      PROA  
ATOM    667  HD1 PRO P 492       1.882  -5.964   5.102  0.00  0.00      PROA  
ATOM    668  HD2 PRO P 492       3.022  -5.182   6.297  0.00  0.00      PROA  
ATOM    669   CA PRO P 492       0.250  -4.153   7.104  0.00  0.00      PROA  
ATOM    670   HA PRO P 492       0.767  -3.661   7.915  0.00  0.00      PROA  
ATOM    671   CB PRO P 492       0.343  -3.471   5.795  0.00  0.00      PROA  
ATOM    672  HB1 PRO P 492       0.134  -2.387   5.918  0.00  0.00      PROA  
ATOM    673  HB2 PRO P 492      -0.517  -3.937   5.268  0.00  0.00      PROA  
ATOM    674   CG PRO P 492       1.738  -3.673   5.237  0.00  0.00      PROA  
ATOM    675  HG1 PRO P 492       1.819  -3.704   4.129  0.00  0.00      PROA  
ATOM    676  HG2 PRO P 492       2.504  -2.988   5.658  0.00  0.00      PROA  
ATOM    677    C PRO P 492      -1.116  -4.473   7.715  0.00  0.00      PROA  
ATOM    678    O PRO P 492      -1.725  -3.758   8.501  0.00  0.00      PROA  
ATOM    679    N VAL P 493      -1.666  -5.700   7.401  0.00  0.00      PROA  
ATOM    680   HN VAL P 493      -1.130  -6.305   6.816  0.00  0.00      PROA  
ATOM    681   CA VAL P 493      -2.968  -6.163   7.914  0.00  0.00      PROA  
ATOM    682   HA VAL P 493      -3.707  -5.406   7.695  0.00  0.00      PROA  
ATOM    683   CB VAL P 493      -3.472  -7.416   7.159  0.00  0.00      PROA  
ATOM    684   HB VAL P 493      -2.633  -8.133   7.031  0.00  0.00      PROA  
ATOM    685  CG1 VAL P 493      -4.721  -8.044   7.717  0.00  0.00      PROA  
ATOM    686 HG11 VAL P 493      -5.543  -7.318   7.895  0.00  0.00      PROA  
ATOM    687 HG12 VAL P 493      -4.648  -8.485   8.734  0.00  0.00      PROA  
ATOM    688 HG13 VAL P 493      -4.999  -8.787   6.940  0.00  0.00      PROA  
ATOM    689  CG2 VAL P 493      -3.696  -6.845   5.660  0.00  0.00      PROA  
ATOM    690 HG21 VAL P 493      -2.754  -6.438   5.232  0.00  0.00      PROA  
ATOM    691 HG22 VAL P 493      -4.352  -5.954   5.748  0.00  0.00      PROA  
ATOM    692 HG23 VAL P 493      -4.087  -7.704   5.073  0.00  0.00      PROA  
ATOM    693    C VAL P 493      -2.993  -6.451   9.434  0.00  0.00      PROA  
ATOM    694    O VAL P 493      -3.958  -6.214  10.072  0.00  0.00      PROA  
ATOM    695    N ILE P 494      -1.893  -6.898  10.057  0.00  0.00      PROA  
ATOM    696   HN ILE P 494      -1.057  -6.933   9.514  0.00  0.00      PROA  
ATOM    697   CA ILE P 494      -1.779  -7.131  11.508  0.00  0.00      PROA  
ATOM    698   HA ILE P 494      -2.706  -7.596  11.809  0.00  0.00      PROA  
ATOM    699   CB ILE P 494      -0.648  -8.080  11.802  0.00  0.00      PROA  
ATOM    700   HB ILE P 494       0.325  -7.668  11.456  0.00  0.00      PROA  
ATOM    701  CG2 ILE P 494      -0.552  -8.508  13.231  0.00  0.00      PROA  
ATOM    702 HG21 ILE P 494      -1.448  -9.087  13.541  0.00  0.00      PROA  
ATOM    703 HG22 ILE P 494      -0.430  -7.782  14.063  0.00  0.00      PROA  
ATOM    704 HG23 ILE P 494       0.368  -9.129  13.286  0.00  0.00      PROA  
ATOM    705  CG1 ILE P 494      -0.626  -9.423  10.906  0.00  0.00      PROA  
ATOM    706 HG11 ILE P 494       0.144 -10.137  11.267  0.00  0.00      PROA  
ATOM    707 HG12 ILE P 494      -0.518  -9.162   9.831  0.00  0.00      PROA  
ATOM    708   CD ILE P 494      -2.033 -10.080  10.933  0.00  0.00      PROA  
ATOM    709  HD1 ILE P 494      -2.580  -9.534  10.135  0.00  0.00      PROA  
ATOM    710  HD2 ILE P 494      -2.582  -9.998  11.895  0.00  0.00      PROA  
ATOM    711  HD3 ILE P 494      -2.002 -11.084  10.458  0.00  0.00      PROA  
ATOM    712    C ILE P 494      -1.523  -5.715  12.192  0.00  0.00      PROA  
ATOM    713    O ILE P 494      -2.021  -5.529  13.288  0.00  0.00      PROA  
ATOM    714    N THR P 495      -0.808  -4.756  11.590  0.00  0.00      PROA  
ATOM    715   HN THR P 495      -0.526  -4.873  10.641  0.00  0.00      PROA  
ATOM    716   CA THR P 495      -0.589  -3.451  12.135  0.00  0.00      PROA  
ATOM    717   HA THR P 495      -0.515  -3.631  13.198  0.00  0.00      PROA  
ATOM    718   CB THR P 495       0.661  -2.918  11.608  0.00  0.00      PROA  
ATOM    719   HB THR P 495       0.878  -1.865  11.890  0.00  0.00      PROA  
ATOM    720  OG1 THR P 495       0.582  -2.888  10.244  0.00  0.00      PROA  
ATOM    721  HG1 THR P 495       1.402  -3.348  10.051  0.00  0.00      PROA  
ATOM    722  CG2 THR P 495       1.784  -3.782  12.077  0.00  0.00      PROA  
ATOM    723 HG21 THR P 495       2.096  -4.647  11.453  0.00  0.00      PROA  
ATOM    724 HG22 THR P 495       1.705  -4.214  13.097  0.00  0.00      PROA  
ATOM    725 HG23 THR P 495       2.691  -3.140  12.057  0.00  0.00      PROA  
ATOM    726    C THR P 495      -1.786  -2.508  12.127  0.00  0.00      PROA  
ATOM    727    O THR P 495      -2.072  -1.859  13.162  0.00  0.00      PROA  
ATOM    728    N PHE P 496      -2.475  -2.416  11.034  0.00  0.00      PROA  
ATOM    729   HN PHE P 496      -2.046  -2.732  10.192  0.00  0.00      PROA  
ATOM    730   CA PHE P 496      -3.735  -1.647  11.025  0.00  0.00      PROA  
ATOM    731   HA PHE P 496      -3.726  -0.597  11.279  0.00  0.00      PROA  
ATOM    732   CB PHE P 496      -4.293  -1.741   9.568  0.00  0.00      PROA  
ATOM    733  HB1 PHE P 496      -4.511  -2.792   9.282  0.00  0.00      PROA  
ATOM    734  HB2 PHE P 496      -3.465  -1.400   8.911  0.00  0.00      PROA  
ATOM    735   CG PHE P 496      -5.426  -0.771   9.279  0.00  0.00      PROA  
ATOM    736  CD1 PHE P 496      -5.215   0.459   8.595  0.00  0.00      PROA  
ATOM    737  HD1 PHE P 496      -4.228   0.858   8.409  0.00  0.00      PROA  
ATOM    738  CE1 PHE P 496      -6.249   1.246   8.233  0.00  0.00      PROA  
ATOM    739  HE1 PHE P 496      -6.053   2.250   7.886  0.00  0.00      PROA  
ATOM    740   CZ PHE P 496      -7.576   0.825   8.501  0.00  0.00      PROA  
ATOM    741   HZ PHE P 496      -8.429   1.432   8.237  0.00  0.00      PROA  
ATOM    742  CD2 PHE P 496      -6.757  -1.207   9.445  0.00  0.00      PROA  
ATOM    743  HD2 PHE P 496      -6.810  -2.200   9.865  0.00  0.00      PROA  
ATOM    744  CE2 PHE P 496      -7.857  -0.453   9.089  0.00  0.00      PROA  
ATOM    745  HE2 PHE P 496      -8.879  -0.700   9.332  0.00  0.00      PROA  
ATOM    746    C PHE P 496      -4.835  -2.370  11.956  0.00  0.00      PROA  
ATOM    747    O PHE P 496      -5.486  -1.734  12.775  0.00  0.00      PROA  
ATOM    748    N GLY P 497      -4.885  -3.689  11.865  0.00  0.00      PROA  
ATOM    749   HN GLY P 497      -4.536  -4.112  11.033  0.00  0.00      PROA  
ATOM    750   CA GLY P 497      -5.573  -4.551  12.867  0.00  0.00      PROA  
ATOM    751  HA1 GLY P 497      -5.245  -5.530  12.550  0.00  0.00      PROA  
ATOM    752  HA2 GLY P 497      -6.601  -4.253  12.728  0.00  0.00      PROA  
ATOM    753    C GLY P 497      -5.261  -4.207  14.296  0.00  0.00      PROA  
ATOM    754    O GLY P 497      -6.023  -4.381  15.217  0.00  0.00      PROA  
ATOM    755    N GLY P 498      -4.114  -3.626  14.576  0.00  0.00      PROA  
ATOM    756   HN GLY P 498      -3.347  -3.577  13.942  0.00  0.00      PROA  
ATOM    757   CA GLY P 498      -3.796  -3.181  15.869  0.00  0.00      PROA  
ATOM    758  HA1 GLY P 498      -2.717  -3.137  15.915  0.00  0.00      PROA  
ATOM    759  HA2 GLY P 498      -4.253  -3.729  16.680  0.00  0.00      PROA  
ATOM    760    C GLY P 498      -4.134  -1.713  16.174  0.00  0.00      PROA  
ATOM    761    O GLY P 498      -4.308  -1.380  17.347  0.00  0.00      PROA  
ATOM    762    N LEU P 499      -4.358  -0.848  15.171  0.00  0.00      PROA  
ATOM    763   HN LEU P 499      -4.400  -1.160  14.225  0.00  0.00      PROA  
ATOM    764   CA LEU P 499      -4.762   0.518  15.352  0.00  0.00      PROA  
ATOM    765   HA LEU P 499      -4.328   0.967  16.233  0.00  0.00      PROA  
ATOM    766   CB LEU P 499      -4.255   1.408  14.215  0.00  0.00      PROA  
ATOM    767  HB1 LEU P 499      -4.695   2.414  14.381  0.00  0.00      PROA  
ATOM    768  HB2 LEU P 499      -4.620   1.075  13.220  0.00  0.00      PROA  
ATOM    769   CG LEU P 499      -2.772   1.499  14.092  0.00  0.00      PROA  
ATOM    770   HG LEU P 499      -2.350   0.472  14.120  0.00  0.00      PROA  
ATOM    771  CD1 LEU P 499      -2.418   2.208  12.765  0.00  0.00      PROA  
ATOM    772 HD11 LEU P 499      -1.313   2.162  12.658  0.00  0.00      PROA  
ATOM    773 HD12 LEU P 499      -2.699   3.278  12.859  0.00  0.00      PROA  
ATOM    774 HD13 LEU P 499      -2.936   1.692  11.929  0.00  0.00      PROA  
ATOM    775  CD2 LEU P 499      -2.198   2.416  15.222  0.00  0.00      PROA  
ATOM    776 HD21 LEU P 499      -2.644   3.433  15.173  0.00  0.00      PROA  
ATOM    777 HD22 LEU P 499      -1.105   2.580  15.117  0.00  0.00      PROA  
ATOM    778 HD23 LEU P 499      -2.307   1.943  16.221  0.00  0.00      PROA  
ATOM    779    C LEU P 499      -6.288   0.566  15.406  0.00  0.00      PROA  
ATOM    780    O LEU P 499      -6.838   1.212  16.318  0.00  0.00      PROA  
ATOM    781    N LEU P 500      -6.941  -0.257  14.522  0.00  0.00      PROA  
ATOM    782   HN LEU P 500      -6.476  -0.869  13.887  0.00  0.00      PROA  
ATOM    783   CA LEU P 500      -8.349  -0.639  14.641  0.00  0.00      PROA  
ATOM    784   HA LEU P 500      -8.900   0.287  14.564  0.00  0.00      PROA  
ATOM    785   CB LEU P 500      -8.771  -1.487  13.474  0.00  0.00      PROA  
ATOM    786  HB1 LEU P 500      -8.238  -2.459  13.543  0.00  0.00      PROA  
ATOM    787  HB2 LEU P 500      -8.442  -0.955  12.556  0.00  0.00      PROA  
ATOM    788   CG LEU P 500     -10.330  -1.745  13.358  0.00  0.00      PROA  
ATOM    789   HG LEU P 500     -10.679  -2.429  14.161  0.00  0.00      PROA  
ATOM    790  CD1 LEU P 500     -11.122  -0.443  13.449  0.00  0.00      PROA  
ATOM    791 HD11 LEU P 500     -11.140   0.086  12.472  0.00  0.00      PROA  
ATOM    792 HD12 LEU P 500     -10.881   0.113  14.380  0.00  0.00      PROA  
ATOM    793 HD13 LEU P 500     -12.155  -0.811  13.629  0.00  0.00      PROA  
ATOM    794  CD2 LEU P 500     -10.643  -2.488  12.035  0.00  0.00      PROA  
ATOM    795 HD21 LEU P 500     -10.210  -1.869  11.221  0.00  0.00      PROA  
ATOM    796 HD22 LEU P 500     -11.748  -2.586  11.980  0.00  0.00      PROA  
ATOM    797 HD23 LEU P 500     -10.026  -3.411  11.986  0.00  0.00      PROA  
ATOM    798    C LEU P 500      -8.678  -1.311  15.959  0.00  0.00      PROA  
ATOM    799    O LEU P 500      -9.751  -1.083  16.541  0.00  0.00      PROA  
ATOM    800    N GLY P 501      -7.737  -2.152  16.422  0.00  0.00      PROA  
ATOM    801   HN GLY P 501      -6.971  -2.393  15.831  0.00  0.00      PROA  
ATOM    802   CA GLY P 501      -7.797  -2.925  17.607  0.00  0.00      PROA  
ATOM    803  HA1 GLY P 501      -7.020  -3.675  17.598  0.00  0.00      PROA  
ATOM    804  HA2 GLY P 501      -8.742  -3.438  17.507  0.00  0.00      PROA  
ATOM    805    C GLY P 501      -7.770  -2.126  18.837  0.00  0.00      PROA  
ATOM    806    O GLY P 501      -8.558  -2.349  19.817  0.00  0.00      PROA  
ATOM    807    N GLU P 502      -6.940  -1.072  18.877  0.00  0.00      PROA  
ATOM    808   HN GLU P 502      -6.128  -1.093  18.299  0.00  0.00      PROA  
ATOM    809   CA GLU P 502      -6.919  -0.003  19.878  0.00  0.00      PROA  
ATOM    810   HA GLU P 502      -6.692  -0.548  20.783  0.00  0.00      PROA  
ATOM    811   CB GLU P 502      -5.845   1.032  19.491  0.00  0.00      PROA  
ATOM    812  HB1 GLU P 502      -5.928   1.245  18.403  0.00  0.00      PROA  
ATOM    813  HB2 GLU P 502      -4.897   0.455  19.546  0.00  0.00      PROA  
ATOM    814   CG GLU P 502      -5.832   2.389  20.228  0.00  0.00      PROA  
ATOM    815  HG1 GLU P 502      -5.775   2.285  21.333  0.00  0.00      PROA  
ATOM    816  HG2 GLU P 502      -6.733   2.965  19.928  0.00  0.00      PROA  
ATOM    817   CD GLU P 502      -4.717   3.315  19.708  0.00  0.00      PROA  
ATOM    818  OE1 GLU P 502      -5.030   4.307  18.995  0.00  0.00      PROA  
ATOM    819  OE2 GLU P 502      -3.602   3.014  20.157  0.00  0.00      PROA  
ATOM    820    C GLU P 502      -8.213   0.836  19.953  0.00  0.00      PROA  
ATOM    821    O GLU P 502      -8.805   0.739  20.990  0.00  0.00      PROA  
ATOM    822    N ALA P 503      -8.572   1.406  18.767  0.00  0.00      PROA  
ATOM    823   HN ALA P 503      -8.012   1.157  17.980  0.00  0.00      PROA  
ATOM    824   CA ALA P 503      -9.806   2.193  18.525  0.00  0.00      PROA  
ATOM    825   HA ALA P 503      -9.700   3.191  18.923  0.00  0.00      PROA  
ATOM    826   CB ALA P 503     -10.080   2.418  16.971  0.00  0.00      PROA  
ATOM    827  HB1 ALA P 503     -10.073   1.455  16.418  0.00  0.00      PROA  
ATOM    828  HB2 ALA P 503      -9.313   2.999  16.416  0.00  0.00      PROA  
ATOM    829  HB3 ALA P 503     -11.033   2.981  16.875  0.00  0.00      PROA  
ATOM    830    C ALA P 503     -11.061   1.486  19.014  0.00  0.00      PROA  
ATOM    831    O ALA P 503     -11.920   2.034  19.714  0.00  0.00      PROA  
ATOM    832    N THR P 504     -11.250   0.164  18.755  0.00  0.00      PROA  
ATOM    833   HN THR P 504     -10.423  -0.294  18.440  0.00  0.00      PROA  
ATOM    834   CA THR P 504     -12.493  -0.589  18.859  0.00  0.00      PROA  
ATOM    835   HA THR P 504     -13.263   0.169  18.864  0.00  0.00      PROA  
ATOM    836   CB THR P 504     -12.883  -1.484  17.670  0.00  0.00      PROA  
ATOM    837   HB THR P 504     -13.922  -1.814  17.882  0.00  0.00      PROA  
ATOM    838  OG1 THR P 504     -11.939  -2.536  17.529  0.00  0.00      PROA  
ATOM    839  HG1 THR P 504     -11.398  -2.208  16.807  0.00  0.00      PROA  
ATOM    840  CG2 THR P 504     -12.948  -0.566  16.414  0.00  0.00      PROA  
ATOM    841 HG21 THR P 504     -13.122  -1.205  15.522  0.00  0.00      PROA  
ATOM    842 HG22 THR P 504     -11.983  -0.048  16.227  0.00  0.00      PROA  
ATOM    843 HG23 THR P 504     -13.757   0.190  16.506  0.00  0.00      PROA  
ATOM    844    C THR P 504     -12.598  -1.406  20.132  0.00  0.00      PROA  
ATOM    845    O THR P 504     -13.482  -2.274  20.245  0.00  0.00      PROA  
ATOM    846    N GLU P 505     -11.722  -1.182  21.085  0.00  0.00      PROA  
ATOM    847   HN GLU P 505     -11.084  -0.421  20.991  0.00  0.00      PROA  
ATOM    848   CA GLU P 505     -11.663  -2.044  22.291  0.00  0.00      PROA  
ATOM    849   HA GLU P 505     -10.746  -1.758  22.786  0.00  0.00      PROA  
ATOM    850   CB GLU P 505     -12.883  -1.732  23.264  0.00  0.00      PROA  
ATOM    851  HB1 GLU P 505     -12.996  -2.547  24.011  0.00  0.00      PROA  
ATOM    852  HB2 GLU P 505     -13.785  -1.768  22.616  0.00  0.00      PROA  
ATOM    853   CG GLU P 505     -12.742  -0.308  23.936  0.00  0.00      PROA  
ATOM    854  HG1 GLU P 505     -12.606   0.410  23.099  0.00  0.00      PROA  
ATOM    855  HG2 GLU P 505     -11.779  -0.214  24.483  0.00  0.00      PROA  
ATOM    856   CD GLU P 505     -13.950   0.052  24.749  0.00  0.00      PROA  
ATOM    857  OE1 GLU P 505     -14.961  -0.660  24.853  0.00  0.00      PROA  
ATOM    858  OE2 GLU P 505     -13.871   1.159  25.310  0.00  0.00      PROA  
ATOM    859    C GLU P 505     -11.444  -3.529  22.072  0.00  0.00      PROA  
ATOM    860    O GLU P 505     -11.773  -4.377  22.888  0.00  0.00      PROA  
ATOM    861    N GLY P 506     -10.805  -3.840  20.964  0.00  0.00      PROA  
ATOM    862   HN GLY P 506     -10.342  -3.104  20.476  0.00  0.00      PROA  
ATOM    863   CA GLY P 506     -10.642  -5.141  20.308  0.00  0.00      PROA  
ATOM    864  HA1 GLY P 506     -10.272  -5.913  20.967  0.00  0.00      PROA  
ATOM    865  HA2 GLY P 506      -9.991  -4.956  19.466  0.00  0.00      PROA  
ATOM    866    C GLY P 506     -11.999  -5.808  19.955  0.00  0.00      PROA  
ATOM    867    O GLY P 506     -11.982  -6.982  19.906  0.00  0.00      PROA  
ATOM    868    N ARG P 507     -13.110  -5.094  19.660  0.00  0.00      PROA  
ATOM    869   HN ARG P 507     -13.065  -4.110  19.813  0.00  0.00      PROA  
ATOM    870   CA ARG P 507     -14.258  -5.617  18.932  0.00  0.00      PROA  
ATOM    871   HA ARG P 507     -14.661  -6.478  19.444  0.00  0.00      PROA  
ATOM    872   CB ARG P 507     -15.425  -4.486  18.787  0.00  0.00      PROA  
ATOM    873  HB1 ARG P 507     -16.205  -4.814  18.068  0.00  0.00      PROA  
ATOM    874  HB2 ARG P 507     -14.902  -3.565  18.450  0.00  0.00      PROA  
ATOM    875   CG ARG P 507     -16.181  -4.213  20.114  0.00  0.00      PROA  
ATOM    876  HG1 ARG P 507     -17.124  -3.649  19.947  0.00  0.00      PROA  
ATOM    877  HG2 ARG P 507     -15.703  -3.534  20.853  0.00  0.00      PROA  
ATOM    878   CD ARG P 507     -16.559  -5.495  20.855  0.00  0.00      PROA  
ATOM    879  HD1 ARG P 507     -15.591  -5.927  21.187  0.00  0.00      PROA  
ATOM    880  HD2 ARG P 507     -17.091  -6.168  20.149  0.00  0.00      PROA  
ATOM    881   NE ARG P 507     -17.382  -5.139  22.049  0.00  0.00      PROA  
ATOM    882   HE ARG P 507     -17.721  -4.225  22.272  0.00  0.00      PROA  
ATOM    883   CZ ARG P 507     -17.649  -6.067  22.970  0.00  0.00      PROA  
ATOM    884  NH1 ARG P 507     -18.298  -5.661  24.050  0.00  0.00      PROA  
ATOM    885 HH11 ARG P 507     -18.931  -4.901  23.902  0.00  0.00      PROA  
ATOM    886 HH12 ARG P 507     -18.509  -6.243  24.835  0.00  0.00      PROA  
ATOM    887  NH2 ARG P 507     -17.259  -7.333  22.789  0.00  0.00      PROA  
ATOM    888 HH21 ARG P 507     -16.637  -7.608  22.056  0.00  0.00      PROA  
ATOM    889 HH22 ARG P 507     -17.579  -7.999  23.463  0.00  0.00      PROA  
ATOM    890    C ARG P 507     -13.902  -6.194  17.525  0.00  0.00      PROA  
ATOM    891    O ARG P 507     -14.419  -7.240  17.078  0.00  0.00      PROA  
ATOM    892    N ILE P 508     -12.979  -5.523  16.786  0.00  0.00      PROA  
ATOM    893   HN ILE P 508     -12.488  -4.693  17.038  0.00  0.00      PROA  
ATOM    894   CA ILE P 508     -12.479  -5.929  15.505  0.00  0.00      PROA  
ATOM    895   HA ILE P 508     -12.575  -7.001  15.417  0.00  0.00      PROA  
ATOM    896   CB ILE P 508     -13.005  -5.141  14.331  0.00  0.00      PROA  
ATOM    897   HB ILE P 508     -12.773  -4.068  14.496  0.00  0.00      PROA  
ATOM    898  CG2 ILE P 508     -12.428  -5.623  12.979  0.00  0.00      PROA  
ATOM    899 HG21 ILE P 508     -12.472  -4.786  12.250  0.00  0.00      PROA  
ATOM    900 HG22 ILE P 508     -12.935  -6.487  12.500  0.00  0.00      PROA  
ATOM    901 HG23 ILE P 508     -11.350  -5.880  13.059  0.00  0.00      PROA  
ATOM    902  CG1 ILE P 508     -14.611  -5.198  14.324  0.00  0.00      PROA  
ATOM    903 HG11 ILE P 508     -14.932  -4.812  15.315  0.00  0.00      PROA  
ATOM    904 HG12 ILE P 508     -14.884  -6.275  14.319  0.00  0.00      PROA  
ATOM    905   CD ILE P 508     -15.241  -4.397  13.144  0.00  0.00      PROA  
ATOM    906  HD1 ILE P 508     -14.976  -3.319  13.178  0.00  0.00      PROA  
ATOM    907  HD2 ILE P 508     -16.348  -4.317  13.206  0.00  0.00      PROA  
ATOM    908  HD3 ILE P 508     -14.842  -4.883  12.228  0.00  0.00      PROA  
ATOM    909    C ILE P 508     -10.994  -5.774  15.564  0.00  0.00      PROA  
ATOM    910    O ILE P 508     -10.504  -4.662  15.598  0.00  0.00      PROA  
ATOM    911    N SER P 509     -10.228  -6.916  15.566  0.00  0.00      PROA  
ATOM    912   HN SER P 509     -10.536  -7.836  15.336  0.00  0.00      PROA  
ATOM    913   CA SER P 509      -8.758  -6.860  15.603  0.00  0.00      PROA  
ATOM    914   HA SER P 509      -8.513  -5.815  15.485  0.00  0.00      PROA  
ATOM    915   CB SER P 509      -8.357  -7.136  17.042  0.00  0.00      PROA  
ATOM    916  HB1 SER P 509      -9.082  -6.743  17.787  0.00  0.00      PROA  
ATOM    917  HB2 SER P 509      -7.418  -6.627  17.348  0.00  0.00      PROA  
ATOM    918   OG SER P 509      -8.099  -8.573  17.239  0.00  0.00      PROA  
ATOM    919  HG1 SER P 509      -8.913  -8.919  16.865  0.00  0.00      PROA  
ATOM    920    C SER P 509      -7.950  -7.584  14.467  0.00  0.00      PROA  
ATOM    921    O SER P 509      -8.397  -7.661  13.298  0.00  0.00      PROA  
ATOM    922    N ALA P 510      -6.732  -8.086  14.759  0.00  0.00      PROA  
ATOM    923   HN ALA P 510      -6.360  -7.964  15.677  0.00  0.00      PROA  
ATOM    924   CA ALA P 510      -5.816  -8.569  13.699  0.00  0.00      PROA  
ATOM    925   HA ALA P 510      -5.598  -7.723  13.064  0.00  0.00      PROA  
ATOM    926   CB ALA P 510      -4.456  -8.821  14.283  0.00  0.00      PROA  
ATOM    927  HB1 ALA P 510      -3.729  -9.093  13.488  0.00  0.00      PROA  
ATOM    928  HB2 ALA P 510      -4.458  -9.626  15.048  0.00  0.00      PROA  
ATOM    929  HB3 ALA P 510      -4.135  -7.851  14.720  0.00  0.00      PROA  
ATOM    930    C ALA P 510      -6.304  -9.840  12.983  0.00  0.00      PROA  
ATOM    931    O ALA P 510      -6.270  -9.776  11.789  0.00  0.00      PROA  
ATOM    932    N ILE P 511      -6.838 -10.921  13.693  0.00  0.00      PROA  
ATOM    933   HN ILE P 511      -6.788 -10.944  14.689  0.00  0.00      PROA  
ATOM    934   CA ILE P 511      -7.503 -12.117  13.167  0.00  0.00      PROA  
ATOM    935   HA ILE P 511      -6.792 -12.544  12.475  0.00  0.00      PROA  
ATOM    936   CB ILE P 511      -7.824 -13.166  14.322  0.00  0.00      PROA  
ATOM    937   HB ILE P 511      -6.898 -13.280  14.924  0.00  0.00      PROA  
ATOM    938  CG2 ILE P 511      -8.823 -12.618  15.277  0.00  0.00      PROA  
ATOM    939 HG21 ILE P 511      -8.540 -11.629  15.697  0.00  0.00      PROA  
ATOM    940 HG22 ILE P 511      -9.163 -13.172  16.179  0.00  0.00      PROA  
ATOM    941 HG23 ILE P 511      -9.722 -12.395  14.664  0.00  0.00      PROA  
ATOM    942  CG1 ILE P 511      -8.262 -14.535  13.820  0.00  0.00      PROA  
ATOM    943 HG11 ILE P 511      -9.278 -14.420  13.386  0.00  0.00      PROA  
ATOM    944 HG12 ILE P 511      -8.200 -15.253  14.666  0.00  0.00      PROA  
ATOM    945   CD ILE P 511      -7.327 -15.038  12.747  0.00  0.00      PROA  
ATOM    946  HD1 ILE P 511      -6.273 -14.755  12.954  0.00  0.00      PROA  
ATOM    947  HD2 ILE P 511      -7.586 -14.674  11.730  0.00  0.00      PROA  
ATOM    948  HD3 ILE P 511      -7.388 -16.147  12.738  0.00  0.00      PROA  
ATOM    949    C ILE P 511      -8.699 -11.824  12.315  0.00  0.00      PROA  
ATOM    950    O ILE P 511      -8.851 -12.285  11.212  0.00  0.00      PROA  
ATOM    951    N GLU P 512      -9.493 -10.838  12.774  0.00  0.00      PROA  
ATOM    952   HN GLU P 512      -9.324 -10.452  13.678  0.00  0.00      PROA  
ATOM    953   CA GLU P 512     -10.628 -10.298  12.063  0.00  0.00      PROA  
ATOM    954   HA GLU P 512     -11.221 -11.145  11.751  0.00  0.00      PROA  
ATOM    955   CB GLU P 512     -11.432  -9.452  13.081  0.00  0.00      PROA  
ATOM    956  HB1 GLU P 512     -12.307  -9.099  12.495  0.00  0.00      PROA  
ATOM    957  HB2 GLU P 512     -10.899  -8.514  13.350  0.00  0.00      PROA  
ATOM    958   CG GLU P 512     -11.983 -10.090  14.401  0.00  0.00      PROA  
ATOM    959  HG1 GLU P 512     -12.275 -11.146  14.215  0.00  0.00      PROA  
ATOM    960  HG2 GLU P 512     -12.876  -9.516  14.728  0.00  0.00      PROA  
ATOM    961   CD GLU P 512     -11.021 -10.123  15.563  0.00  0.00      PROA  
ATOM    962  OE1 GLU P 512     -11.571 -10.454  16.691  0.00  0.00      PROA  
ATOM    963  OE2 GLU P 512      -9.856  -9.753  15.413  0.00  0.00      PROA  
ATOM    964    C GLU P 512     -10.281  -9.532  10.753  0.00  0.00      PROA  
ATOM    965    O GLU P 512     -10.914  -9.625   9.701  0.00  0.00      PROA  
ATOM    966    N SER P 513      -9.218  -8.646  10.818  0.00  0.00      PROA  
ATOM    967   HN SER P 513      -8.883  -8.516  11.748  0.00  0.00      PROA  
ATOM    968   CA SER P 513      -8.525  -8.017   9.661  0.00  0.00      PROA  
ATOM    969   HA SER P 513      -9.247  -7.467   9.075  0.00  0.00      PROA  
ATOM    970   CB SER P 513      -7.423  -6.989  10.129  0.00  0.00      PROA  
ATOM    971  HB1 SER P 513      -7.143  -6.431   9.210  0.00  0.00      PROA  
ATOM    972  HB2 SER P 513      -6.601  -7.653  10.471  0.00  0.00      PROA  
ATOM    973   OG SER P 513      -7.888  -6.136  11.207  0.00  0.00      PROA  
ATOM    974  HG1 SER P 513      -7.964  -6.700  11.980  0.00  0.00      PROA  
ATOM    975    C SER P 513      -7.883  -9.045   8.674  0.00  0.00      PROA  
ATOM    976    O SER P 513      -7.889  -8.818   7.480  0.00  0.00      PROA  
ATOM    977    N LEU P 514      -7.210 -10.050   9.254  0.00  0.00      PROA  
ATOM    978   HN LEU P 514      -7.111 -10.036  10.246  0.00  0.00      PROA  
ATOM    979   CA LEU P 514      -6.549 -11.069   8.520  0.00  0.00      PROA  
ATOM    980   HA LEU P 514      -5.917 -10.615   7.771  0.00  0.00      PROA  
ATOM    981   CB LEU P 514      -5.402 -11.613   9.376  0.00  0.00      PROA  
ATOM    982  HB1 LEU P 514      -5.819 -11.989  10.335  0.00  0.00      PROA  
ATOM    983  HB2 LEU P 514      -4.738 -10.771   9.665  0.00  0.00      PROA  
ATOM    984   CG LEU P 514      -4.750 -12.888   8.763  0.00  0.00      PROA  
ATOM    985   HG LEU P 514      -5.500 -13.565   8.300  0.00  0.00      PROA  
ATOM    986  CD1 LEU P 514      -3.799 -12.363   7.684  0.00  0.00      PROA  
ATOM    987 HD11 LEU P 514      -3.114 -13.103   7.218  0.00  0.00      PROA  
ATOM    988 HD12 LEU P 514      -3.099 -11.781   8.321  0.00  0.00      PROA  
ATOM    989 HD13 LEU P 514      -4.280 -11.604   7.031  0.00  0.00      PROA  
ATOM    990  CD2 LEU P 514      -3.970 -13.756   9.764  0.00  0.00      PROA  
ATOM    991 HD21 LEU P 514      -3.198 -13.131  10.262  0.00  0.00      PROA  
ATOM    992 HD22 LEU P 514      -3.461 -14.528   9.149  0.00  0.00      PROA  
ATOM    993 HD23 LEU P 514      -4.675 -14.271  10.451  0.00  0.00      PROA  
ATOM    994    C LEU P 514      -7.507 -12.008   7.800  0.00  0.00      PROA  
ATOM    995    O LEU P 514      -7.447 -12.213   6.561  0.00  0.00      PROA  
ATOM    996    N PHE P 515      -8.579 -12.457   8.428  0.00  0.00      PROA  
ATOM    997   HN PHE P 515      -8.731 -12.403   9.412  0.00  0.00      PROA  
ATOM    998   CA PHE P 515      -9.754 -13.023   7.754  0.00  0.00      PROA  
ATOM    999   HA PHE P 515      -9.370 -13.842   7.163  0.00  0.00      PROA  
ATOM   1000   CB PHE P 515     -10.866 -13.415   8.746  0.00  0.00      PROA  
ATOM   1001  HB1 PHE P 515     -11.275 -12.502   9.228  0.00  0.00      PROA  
ATOM   1002  HB2 PHE P 515     -10.265 -14.070   9.412  0.00  0.00      PROA  
ATOM   1003   CG PHE P 515     -12.047 -14.162   8.199  0.00  0.00      PROA  
ATOM   1004  CD1 PHE P 515     -11.843 -15.315   7.379  0.00  0.00      PROA  
ATOM   1005  HD1 PHE P 515     -10.872 -15.577   6.983  0.00  0.00      PROA  
ATOM   1006  CE1 PHE P 515     -12.956 -16.064   6.945  0.00  0.00      PROA  
ATOM   1007  HE1 PHE P 515     -12.840 -16.844   6.206  0.00  0.00      PROA  
ATOM   1008   CZ PHE P 515     -14.247 -15.807   7.294  0.00  0.00      PROA  
ATOM   1009   HZ PHE P 515     -15.154 -16.345   7.060  0.00  0.00      PROA  
ATOM   1010  CD2 PHE P 515     -13.347 -13.852   8.483  0.00  0.00      PROA  
ATOM   1011  HD2 PHE P 515     -13.508 -12.957   9.066  0.00  0.00      PROA  
ATOM   1012  CE2 PHE P 515     -14.425 -14.614   7.988  0.00  0.00      PROA  
ATOM   1013  HE2 PHE P 515     -15.352 -14.283   8.433  0.00  0.00      PROA  
ATOM   1014    C PHE P 515     -10.380 -12.094   6.666  0.00  0.00      PROA  
ATOM   1015    O PHE P 515     -10.488 -12.478   5.490  0.00  0.00      PROA  
ATOM   1016    N GLY P 516     -10.749 -10.769   6.953  0.00  0.00      PROA  
ATOM   1017   HN GLY P 516     -10.789 -10.621   7.938  0.00  0.00      PROA  
ATOM   1018   CA GLY P 516     -11.374  -9.925   5.975  0.00  0.00      PROA  
ATOM   1019  HA1 GLY P 516     -11.515  -8.959   6.438  0.00  0.00      PROA  
ATOM   1020  HA2 GLY P 516     -12.300 -10.367   5.638  0.00  0.00      PROA  
ATOM   1021    C GLY P 516     -10.499  -9.697   4.757  0.00  0.00      PROA  
ATOM   1022    O GLY P 516     -10.994  -9.893   3.619  0.00  0.00      PROA  
ATOM   1023    N ALA P 517      -9.248  -9.400   4.956  0.00  0.00      PROA  
ATOM   1024   HN ALA P 517      -8.956  -9.405   5.909  0.00  0.00      PROA  
ATOM   1025   CA ALA P 517      -8.340  -9.359   3.834  0.00  0.00      PROA  
ATOM   1026   HA ALA P 517      -8.738  -8.717   3.063  0.00  0.00      PROA  
ATOM   1027   CB ALA P 517      -6.932  -8.772   4.129  0.00  0.00      PROA  
ATOM   1028  HB1 ALA P 517      -7.030  -7.762   4.580  0.00  0.00      PROA  
ATOM   1029  HB2 ALA P 517      -6.410  -8.491   3.189  0.00  0.00      PROA  
ATOM   1030  HB3 ALA P 517      -6.331  -9.384   4.835  0.00  0.00      PROA  
ATOM   1031    C ALA P 517      -8.083 -10.586   3.057  0.00  0.00      PROA  
ATOM   1032    O ALA P 517      -8.017 -10.568   1.905  0.00  0.00      PROA  
ATOM   1033    N SER P 518      -8.093 -11.734   3.788  0.00  0.00      PROA  
ATOM   1034   HN SER P 518      -7.993 -11.657   4.777  0.00  0.00      PROA  
ATOM   1035   CA SER P 518      -8.174 -13.040   3.176  0.00  0.00      PROA  
ATOM   1036   HA SER P 518      -7.316 -13.054   2.520  0.00  0.00      PROA  
ATOM   1037   CB SER P 518      -7.899 -14.192   4.152  0.00  0.00      PROA  
ATOM   1038  HB1 SER P 518      -7.986 -15.170   3.631  0.00  0.00      PROA  
ATOM   1039  HB2 SER P 518      -8.732 -14.250   4.885  0.00  0.00      PROA  
ATOM   1040   OG SER P 518      -6.612 -14.117   4.790  0.00  0.00      PROA  
ATOM   1041  HG1 SER P 518      -6.675 -13.453   5.480  0.00  0.00      PROA  
ATOM   1042    C SER P 518      -9.416 -13.394   2.323  0.00  0.00      PROA  
ATOM   1043    O SER P 518      -9.185 -13.617   1.187  0.00  0.00      PROA  
ATOM   1044    N MET P 519     -10.620 -13.169   2.785  0.00  0.00      PROA  
ATOM   1045   HN MET P 519     -10.700 -12.779   3.699  0.00  0.00      PROA  
ATOM   1046   CA MET P 519     -11.862 -13.358   2.084  0.00  0.00      PROA  
ATOM   1047   HA MET P 519     -11.918 -14.342   1.641  0.00  0.00      PROA  
ATOM   1048   CB MET P 519     -13.031 -13.087   3.206  0.00  0.00      PROA  
ATOM   1049  HB1 MET P 519     -14.019 -12.975   2.711  0.00  0.00      PROA  
ATOM   1050  HB2 MET P 519     -12.766 -12.174   3.781  0.00  0.00      PROA  
ATOM   1051   CG MET P 519     -13.286 -14.301   4.122  0.00  0.00      PROA  
ATOM   1052  HG1 MET P 519     -13.926 -13.930   4.951  0.00  0.00      PROA  
ATOM   1053  HG2 MET P 519     -12.284 -14.632   4.470  0.00  0.00      PROA  
ATOM   1054   SD MET P 519     -14.033 -15.752   3.373  0.00  0.00      PROA  
ATOM   1055   CE MET P 519     -15.739 -14.998   3.375  0.00  0.00      PROA  
ATOM   1056  HE1 MET P 519     -15.915 -14.419   2.443  0.00  0.00      PROA  
ATOM   1057  HE2 MET P 519     -15.821 -14.304   4.240  0.00  0.00      PROA  
ATOM   1058  HE3 MET P 519     -16.561 -15.735   3.498  0.00  0.00      PROA  
ATOM   1059    C MET P 519     -12.012 -12.360   0.863  0.00  0.00      PROA  
ATOM   1060    O MET P 519     -12.331 -12.833  -0.232  0.00  0.00      PROA  
ATOM   1061    N THR P 520     -11.710 -11.046   1.076  0.00  0.00      PROA  
ATOM   1062   HN THR P 520     -11.457 -10.736   1.989  0.00  0.00      PROA  
ATOM   1063   CA THR P 520     -11.666 -10.009   0.066  0.00  0.00      PROA  
ATOM   1064   HA THR P 520     -12.653  -9.942  -0.368  0.00  0.00      PROA  
ATOM   1065   CB THR P 520     -11.315  -8.657   0.707  0.00  0.00      PROA  
ATOM   1066   HB THR P 520     -10.341  -8.681   1.240  0.00  0.00      PROA  
ATOM   1067  OG1 THR P 520     -12.225  -8.293   1.773  0.00  0.00      PROA  
ATOM   1068  HG1 THR P 520     -12.062  -8.827   2.555  0.00  0.00      PROA  
ATOM   1069  CG2 THR P 520     -11.385  -7.468  -0.300  0.00  0.00      PROA  
ATOM   1070 HG21 THR P 520     -10.635  -7.594  -1.110  0.00  0.00      PROA  
ATOM   1071 HG22 THR P 520     -11.178  -6.519   0.239  0.00  0.00      PROA  
ATOM   1072 HG23 THR P 520     -12.394  -7.460  -0.765  0.00  0.00      PROA  
ATOM   1073    C THR P 520     -10.705 -10.253  -1.044  0.00  0.00      PROA  
ATOM   1074    O THR P 520     -11.038 -10.048  -2.251  0.00  0.00      PROA  
ATOM   1075    N GLY P 521      -9.475 -10.692  -0.655  0.00  0.00      PROA  
ATOM   1076   HN GLY P 521      -9.303 -10.969   0.287  0.00  0.00      PROA  
ATOM   1077   CA GLY P 521      -8.444 -10.791  -1.654  0.00  0.00      PROA  
ATOM   1078  HA1 GLY P 521      -7.566 -10.989  -1.057  0.00  0.00      PROA  
ATOM   1079  HA2 GLY P 521      -8.338  -9.828  -2.132  0.00  0.00      PROA  
ATOM   1080    C GLY P 521      -8.671 -11.881  -2.648  0.00  0.00      PROA  
ATOM   1081    O GLY P 521      -8.443 -11.781  -3.863  0.00  0.00      PROA  
ATOM   1082    N ILE P 522      -9.062 -13.040  -2.041  0.00  0.00      PROA  
ATOM   1083   HN ILE P 522      -9.148 -13.184  -1.058  0.00  0.00      PROA  
ATOM   1084   CA ILE P 522      -9.429 -14.133  -3.018  0.00  0.00      PROA  
ATOM   1085   HA ILE P 522      -8.569 -14.434  -3.599  0.00  0.00      PROA  
ATOM   1086   CB ILE P 522      -9.767 -15.358  -2.156  0.00  0.00      PROA  
ATOM   1087   HB ILE P 522     -10.705 -14.940  -1.732  0.00  0.00      PROA  
ATOM   1088  CG2 ILE P 522     -10.253 -16.482  -3.081  0.00  0.00      PROA  
ATOM   1089 HG21 ILE P 522      -9.469 -16.876  -3.763  0.00  0.00      PROA  
ATOM   1090 HG22 ILE P 522     -11.127 -16.140  -3.674  0.00  0.00      PROA  
ATOM   1091 HG23 ILE P 522     -10.490 -17.347  -2.425  0.00  0.00      PROA  
ATOM   1092  CG1 ILE P 522      -8.741 -15.920  -1.063  0.00  0.00      PROA  
ATOM   1093 HG11 ILE P 522      -9.172 -16.736  -0.445  0.00  0.00      PROA  
ATOM   1094 HG12 ILE P 522      -8.358 -15.112  -0.403  0.00  0.00      PROA  
ATOM   1095   CD ILE P 522      -7.539 -16.571  -1.806  0.00  0.00      PROA  
ATOM   1096  HD1 ILE P 522      -7.593 -17.577  -2.275  0.00  0.00      PROA  
ATOM   1097  HD2 ILE P 522      -6.721 -16.838  -1.103  0.00  0.00      PROA  
ATOM   1098  HD3 ILE P 522      -7.105 -15.912  -2.587  0.00  0.00      PROA  
ATOM   1099    C ILE P 522     -10.575 -13.803  -4.022  0.00  0.00      PROA  
ATOM   1100    O ILE P 522     -10.447 -14.105  -5.186  0.00  0.00      PROA  
ATOM   1101    N ALA P 523     -11.706 -13.257  -3.511  0.00  0.00      PROA  
ATOM   1102   HN ALA P 523     -11.869 -13.004  -2.561  0.00  0.00      PROA  
ATOM   1103   CA ALA P 523     -12.872 -13.061  -4.346  0.00  0.00      PROA  
ATOM   1104   HA ALA P 523     -13.153 -14.003  -4.793  0.00  0.00      PROA  
ATOM   1105   CB ALA P 523     -14.049 -12.632  -3.468  0.00  0.00      PROA  
ATOM   1106  HB1 ALA P 523     -14.984 -12.467  -4.045  0.00  0.00      PROA  
ATOM   1107  HB2 ALA P 523     -13.794 -11.685  -2.946  0.00  0.00      PROA  
ATOM   1108  HB3 ALA P 523     -14.327 -13.423  -2.739  0.00  0.00      PROA  
ATOM   1109    C ALA P 523     -12.562 -11.928  -5.417  0.00  0.00      PROA  
ATOM   1110    O ALA P 523     -12.990 -11.992  -6.549  0.00  0.00      PROA  
ATOM   1111    N TYR P 524     -11.947 -10.833  -4.984  0.00  0.00      PROA  
ATOM   1112   HN TYR P 524     -11.854 -10.683  -4.003  0.00  0.00      PROA  
ATOM   1113   CA TYR P 524     -11.409  -9.841  -5.882  0.00  0.00      PROA  
ATOM   1114   HA TYR P 524     -12.273  -9.375  -6.333  0.00  0.00      PROA  
ATOM   1115   CB TYR P 524     -10.609  -8.730  -5.142  0.00  0.00      PROA  
ATOM   1116  HB1 TYR P 524      -9.635  -9.141  -4.800  0.00  0.00      PROA  
ATOM   1117  HB2 TYR P 524     -11.145  -8.310  -4.264  0.00  0.00      PROA  
ATOM   1118   CG TYR P 524     -10.370  -7.616  -6.117  0.00  0.00      PROA  
ATOM   1119  CD1 TYR P 524     -11.245  -6.527  -6.080  0.00  0.00      PROA  
ATOM   1120  HD1 TYR P 524     -11.952  -6.477  -5.264  0.00  0.00      PROA  
ATOM   1121  CE1 TYR P 524     -11.172  -5.586  -7.113  0.00  0.00      PROA  
ATOM   1122  HE1 TYR P 524     -11.883  -4.781  -7.224  0.00  0.00      PROA  
ATOM   1123   CZ TYR P 524     -10.115  -5.608  -7.990  0.00  0.00      PROA  
ATOM   1124   OH TYR P 524      -9.986  -4.611  -9.023  0.00  0.00      PROA  
ATOM   1125   HH TYR P 524      -9.066  -4.767  -9.251  0.00  0.00      PROA  
ATOM   1126  CD2 TYR P 524      -9.261  -7.605  -7.025  0.00  0.00      PROA  
ATOM   1127  HD2 TYR P 524      -8.540  -8.404  -6.933  0.00  0.00      PROA  
ATOM   1128  CE2 TYR P 524      -9.154  -6.566  -7.906  0.00  0.00      PROA  
ATOM   1129  HE2 TYR P 524      -8.234  -6.447  -8.459  0.00  0.00      PROA  
ATOM   1130    C TYR P 524     -10.476 -10.400  -7.013  0.00  0.00      PROA  
ATOM   1131    O TYR P 524     -10.779 -10.311  -8.215  0.00  0.00      PROA  
ATOM   1132    N SER P 525      -9.363 -11.069  -6.687  0.00  0.00      PROA  
ATOM   1133   HN SER P 525      -9.193 -11.253  -5.722  0.00  0.00      PROA  
ATOM   1134   CA SER P 525      -8.597 -11.747  -7.690  0.00  0.00      PROA  
ATOM   1135   HA SER P 525      -8.132 -10.996  -8.311  0.00  0.00      PROA  
ATOM   1136   CB SER P 525      -7.314 -12.549  -7.132  0.00  0.00      PROA  
ATOM   1137  HB1 SER P 525      -6.672 -11.708  -6.792  0.00  0.00      PROA  
ATOM   1138  HB2 SER P 525      -6.689 -13.068  -7.889  0.00  0.00      PROA  
ATOM   1139   OG SER P 525      -7.736 -13.399  -6.089  0.00  0.00      PROA  
ATOM   1140  HG1 SER P 525      -8.181 -12.899  -5.402  0.00  0.00      PROA  
ATOM   1141    C SER P 525      -9.267 -12.720  -8.601  0.00  0.00      PROA  
ATOM   1142    O SER P 525      -9.172 -12.608  -9.829  0.00  0.00      PROA  
ATOM   1143    N LEU P 526     -10.016 -13.590  -8.083  0.00  0.00      PROA  
ATOM   1144   HN LEU P 526      -9.955 -13.818  -7.114  0.00  0.00      PROA  
ATOM   1145   CA LEU P 526     -11.034 -14.397  -8.800  0.00  0.00      PROA  
ATOM   1146   HA LEU P 526     -10.447 -15.022  -9.456  0.00  0.00      PROA  
ATOM   1147   CB LEU P 526     -11.893 -15.273  -7.757  0.00  0.00      PROA  
ATOM   1148  HB1 LEU P 526     -12.895 -15.467  -8.196  0.00  0.00      PROA  
ATOM   1149  HB2 LEU P 526     -12.024 -14.560  -6.915  0.00  0.00      PROA  
ATOM   1150   CG LEU P 526     -11.268 -16.611  -7.416  0.00  0.00      PROA  
ATOM   1151   HG LEU P 526     -10.314 -16.416  -6.882  0.00  0.00      PROA  
ATOM   1152  CD1 LEU P 526     -12.329 -17.311  -6.372  0.00  0.00      PROA  
ATOM   1153 HD11 LEU P 526     -13.336 -17.554  -6.774  0.00  0.00      PROA  
ATOM   1154 HD12 LEU P 526     -12.382 -16.637  -5.490  0.00  0.00      PROA  
ATOM   1155 HD13 LEU P 526     -11.857 -18.278  -6.095  0.00  0.00      PROA  
ATOM   1156  CD2 LEU P 526     -11.073 -17.551  -8.619  0.00  0.00      PROA  
ATOM   1157 HD21 LEU P 526     -10.419 -18.405  -8.342  0.00  0.00      PROA  
ATOM   1158 HD22 LEU P 526     -10.567 -17.153  -9.525  0.00  0.00      PROA  
ATOM   1159 HD23 LEU P 526     -12.044 -17.990  -8.934  0.00  0.00      PROA  
ATOM   1160    C LEU P 526     -12.060 -13.666  -9.706  0.00  0.00      PROA  
ATOM   1161    O LEU P 526     -12.304 -14.104 -10.850  0.00  0.00      PROA  
ATOM   1162    N PHE P 527     -12.728 -12.629  -9.292  0.00  0.00      PROA  
ATOM   1163   HN PHE P 527     -12.511 -12.328  -8.366  0.00  0.00      PROA  
ATOM   1164   CA PHE P 527     -13.893 -12.172  -9.973  0.00  0.00      PROA  
ATOM   1165   HA PHE P 527     -14.076 -12.781 -10.846  0.00  0.00      PROA  
ATOM   1166   CB PHE P 527     -15.239 -12.373  -9.083  0.00  0.00      PROA  
ATOM   1167  HB1 PHE P 527     -16.105 -11.973  -9.653  0.00  0.00      PROA  
ATOM   1168  HB2 PHE P 527     -15.156 -11.696  -8.205  0.00  0.00      PROA  
ATOM   1169   CG PHE P 527     -15.478 -13.837  -8.659  0.00  0.00      PROA  
ATOM   1170  CD1 PHE P 527     -15.943 -14.768  -9.643  0.00  0.00      PROA  
ATOM   1171  HD1 PHE P 527     -16.203 -14.516 -10.661  0.00  0.00      PROA  
ATOM   1172  CE1 PHE P 527     -16.202 -16.084  -9.228  0.00  0.00      PROA  
ATOM   1173  HE1 PHE P 527     -16.445 -16.798 -10.001  0.00  0.00      PROA  
ATOM   1174   CZ PHE P 527     -16.085 -16.421  -7.842  0.00  0.00      PROA  
ATOM   1175   HZ PHE P 527     -16.385 -17.373  -7.429  0.00  0.00      PROA  
ATOM   1176  CD2 PHE P 527     -15.377 -14.178  -7.371  0.00  0.00      PROA  
ATOM   1177  HD2 PHE P 527     -15.005 -13.409  -6.711  0.00  0.00      PROA  
ATOM   1178  CE2 PHE P 527     -15.618 -15.495  -6.934  0.00  0.00      PROA  
ATOM   1179  HE2 PHE P 527     -15.723 -15.744  -5.889  0.00  0.00      PROA  
ATOM   1180    C PHE P 527     -13.983 -10.695 -10.416  0.00  0.00      PROA  
ATOM   1181    O PHE P 527     -14.976 -10.399 -11.058  0.00  0.00      PROA  
ATOM   1182    N ALA P 528     -12.943  -9.796 -10.212  0.00  0.00      PROA  
ATOM   1183   HN ALA P 528     -12.101 -10.129  -9.795  0.00  0.00      PROA  
ATOM   1184   CA ALA P 528     -12.832  -8.413 -10.705  0.00  0.00      PROA  
ATOM   1185   HA ALA P 528     -13.726  -7.824 -10.564  0.00  0.00      PROA  
ATOM   1186   CB ALA P 528     -11.643  -7.708  -9.968  0.00  0.00      PROA  
ATOM   1187  HB1 ALA P 528     -10.762  -8.377 -10.072  0.00  0.00      PROA  
ATOM   1188  HB2 ALA P 528     -11.783  -7.675  -8.866  0.00  0.00      PROA  
ATOM   1189  HB3 ALA P 528     -11.477  -6.641 -10.230  0.00  0.00      PROA  
ATOM   1190    C ALA P 528     -12.483  -8.533 -12.240  0.00  0.00      PROA  
ATOM   1191    O ALA P 528     -12.062  -9.579 -12.663  0.00  0.00      PROA  
ATOM   1192    N GLY P 529     -12.613  -7.371 -12.966  0.00  0.00      PROA  
ATOM   1193   HN GLY P 529     -13.014  -6.641 -12.417  0.00  0.00      PROA  
ATOM   1194   CA GLY P 529     -12.127  -7.157 -14.326  0.00  0.00      PROA  
ATOM   1195  HA1 GLY P 529     -12.435  -6.171 -14.641  0.00  0.00      PROA  
ATOM   1196  HA2 GLY P 529     -12.557  -8.000 -14.847  0.00  0.00      PROA  
ATOM   1197    C GLY P 529     -10.667  -7.156 -14.457  0.00  0.00      PROA  
ATOM   1198    O GLY P 529     -10.077  -7.857 -15.306  0.00  0.00      PROA  
ATOM   1199    N GLN P 530     -10.073  -6.279 -13.543  0.00  0.00      PROA  
ATOM   1200   HN GLN P 530     -10.658  -5.805 -12.889  0.00  0.00      PROA  
ATOM   1201   CA GLN P 530      -8.682  -5.988 -13.547  0.00  0.00      PROA  
ATOM   1202   HA GLN P 530      -8.186  -6.465 -14.380  0.00  0.00      PROA  
ATOM   1203   CB GLN P 530      -8.454  -4.496 -13.753  0.00  0.00      PROA  
ATOM   1204  HB1 GLN P 530      -9.033  -3.909 -13.009  0.00  0.00      PROA  
ATOM   1205  HB2 GLN P 530      -8.863  -4.366 -14.778  0.00  0.00      PROA  
ATOM   1206   CG GLN P 530      -6.999  -3.990 -13.723  0.00  0.00      PROA  
ATOM   1207  HG1 GLN P 530      -6.684  -4.014 -12.658  0.00  0.00      PROA  
ATOM   1208  HG2 GLN P 530      -7.039  -2.912 -13.985  0.00  0.00      PROA  
ATOM   1209   CD GLN P 530      -5.974  -4.801 -14.455  0.00  0.00      PROA  
ATOM   1210  OE1 GLN P 530      -5.341  -5.656 -13.804  0.00  0.00      PROA  
ATOM   1211  NE2 GLN P 530      -5.672  -4.506 -15.713  0.00  0.00      PROA  
ATOM   1212 HE21 GLN P 530      -5.161  -5.200 -16.221  0.00  0.00      PROA  
ATOM   1213 HE22 GLN P 530      -6.099  -3.735 -16.185  0.00  0.00      PROA  
ATOM   1214    C GLN P 530      -8.080  -6.495 -12.329  0.00  0.00      PROA  
ATOM   1215    O GLN P 530      -8.243  -5.934 -11.231  0.00  0.00      PROA  
ATOM   1216    N PRO P 531      -7.351  -7.636 -12.426  0.00  0.00      PROA  
ATOM   1217   CD PRO P 531      -7.328  -8.521 -13.581  0.00  0.00      PROA  
ATOM   1218  HD1 PRO P 531      -6.834  -7.897 -14.357  0.00  0.00      PROA  
ATOM   1219  HD2 PRO P 531      -8.326  -8.876 -13.915  0.00  0.00      PROA  
ATOM   1220   CA PRO P 531      -6.971  -8.335 -11.197  0.00  0.00      PROA  
ATOM   1221   HA PRO P 531      -7.732  -8.233 -10.439  0.00  0.00      PROA  
ATOM   1222   CB PRO P 531      -6.777  -9.786 -11.648  0.00  0.00      PROA  
ATOM   1223  HB1 PRO P 531      -7.762 -10.300 -11.649  0.00  0.00      PROA  
ATOM   1224  HB2 PRO P 531      -5.999 -10.307 -11.050  0.00  0.00      PROA  
ATOM   1225   CG PRO P 531      -6.453  -9.652 -13.127  0.00  0.00      PROA  
ATOM   1226  HG1 PRO P 531      -5.385  -9.345 -13.135  0.00  0.00      PROA  
ATOM   1227  HG2 PRO P 531      -6.495 -10.599 -13.706  0.00  0.00      PROA  
ATOM   1228    C PRO P 531      -5.688  -7.780 -10.588  0.00  0.00      PROA  
ATOM   1229    O PRO P 531      -5.293  -8.295  -9.559  0.00  0.00      PROA  
ATOM   1230    N LEU P 532      -5.015  -6.769 -11.215  0.00  0.00      PROA  
ATOM   1231   HN LEU P 532      -5.308  -6.511 -12.132  0.00  0.00      PROA  
ATOM   1232   CA LEU P 532      -3.675  -6.311 -10.576  0.00  0.00      PROA  
ATOM   1233   HA LEU P 532      -3.250  -7.201 -10.135  0.00  0.00      PROA  
ATOM   1234   CB LEU P 532      -2.809  -5.714 -11.773  0.00  0.00      PROA  
ATOM   1235  HB1 LEU P 532      -1.816  -5.346 -11.437  0.00  0.00      PROA  
ATOM   1236  HB2 LEU P 532      -3.466  -4.997 -12.310  0.00  0.00      PROA  
ATOM   1237   CG LEU P 532      -2.421  -6.871 -12.826  0.00  0.00      PROA  
ATOM   1238   HG LEU P 532      -3.344  -7.465 -12.999  0.00  0.00      PROA  
ATOM   1239  CD1 LEU P 532      -1.774  -6.427 -14.140  0.00  0.00      PROA  
ATOM   1240 HD11 LEU P 532      -1.364  -7.357 -14.589  0.00  0.00      PROA  
ATOM   1241 HD12 LEU P 532      -1.005  -5.632 -14.041  0.00  0.00      PROA  
ATOM   1242 HD13 LEU P 532      -2.573  -5.986 -14.773  0.00  0.00      PROA  
ATOM   1243  CD2 LEU P 532      -1.501  -7.921 -12.186  0.00  0.00      PROA  
ATOM   1244 HD21 LEU P 532      -1.278  -8.796 -12.834  0.00  0.00      PROA  
ATOM   1245 HD22 LEU P 532      -1.911  -8.298 -11.225  0.00  0.00      PROA  
ATOM   1246 HD23 LEU P 532      -0.512  -7.428 -12.075  0.00  0.00      PROA  
ATOM   1247    C LEU P 532      -3.674  -5.361  -9.410  0.00  0.00      PROA  
ATOM   1248    O LEU P 532      -2.558  -4.963  -9.007  0.00  0.00      PROA  
ATOM   1249    N THR P 533      -4.812  -4.985  -8.877  0.00  0.00      PROA  
ATOM   1250   HN THR P 533      -5.700  -5.219  -9.265  0.00  0.00      PROA  
ATOM   1251   CA THR P 533      -4.893  -4.027  -7.750  0.00  0.00      PROA  
ATOM   1252   HA THR P 533      -4.108  -3.285  -7.752  0.00  0.00      PROA  
ATOM   1253   CB THR P 533      -6.224  -3.190  -7.709  0.00  0.00      PROA  
ATOM   1254   HB THR P 533      -6.297  -2.585  -6.780  0.00  0.00      PROA  
ATOM   1255  OG1 THR P 533      -7.394  -4.009  -7.937  0.00  0.00      PROA  
ATOM   1256  HG1 THR P 533      -7.227  -4.742  -7.339  0.00  0.00      PROA  
ATOM   1257  CG2 THR P 533      -6.025  -2.168  -8.779  0.00  0.00      PROA  
ATOM   1258 HG21 THR P 533      -6.119  -2.576  -9.808  0.00  0.00      PROA  
ATOM   1259 HG22 THR P 533      -5.113  -1.535  -8.729  0.00  0.00      PROA  
ATOM   1260 HG23 THR P 533      -6.888  -1.488  -8.614  0.00  0.00      PROA  
ATOM   1261    C THR P 533      -4.767  -4.718  -6.439  0.00  0.00      PROA  
ATOM   1262    O THR P 533      -5.538  -5.645  -6.233  0.00  0.00      PROA  
ATOM   1263    N ILE P 534      -3.923  -4.311  -5.513  0.00  0.00      PROA  
ATOM   1264   HN ILE P 534      -3.397  -3.465  -5.515  0.00  0.00      PROA  
ATOM   1265   CA ILE P 534      -3.949  -4.964  -4.228  0.00  0.00      PROA  
ATOM   1266   HA ILE P 534      -4.402  -5.942  -4.281  0.00  0.00      PROA  
ATOM   1267   CB ILE P 534      -2.575  -5.022  -3.461  0.00  0.00      PROA  
ATOM   1268   HB ILE P 534      -2.181  -3.986  -3.539  0.00  0.00      PROA  
ATOM   1269  CG2 ILE P 534      -2.622  -5.332  -1.944  0.00  0.00      PROA  
ATOM   1270 HG21 ILE P 534      -3.266  -6.204  -1.701  0.00  0.00      PROA  
ATOM   1271 HG22 ILE P 534      -3.038  -4.422  -1.463  0.00  0.00      PROA  
ATOM   1272 HG23 ILE P 534      -1.587  -5.520  -1.587  0.00  0.00      PROA  
ATOM   1273  CG1 ILE P 534      -1.649  -6.011  -4.200  0.00  0.00      PROA  
ATOM   1274 HG11 ILE P 534      -0.715  -5.909  -3.608  0.00  0.00      PROA  
ATOM   1275 HG12 ILE P 534      -1.421  -5.791  -5.265  0.00  0.00      PROA  
ATOM   1276   CD ILE P 534      -2.173  -7.439  -4.162  0.00  0.00      PROA  
ATOM   1277  HD1 ILE P 534      -2.996  -7.498  -4.907  0.00  0.00      PROA  
ATOM   1278  HD2 ILE P 534      -2.421  -7.850  -3.160  0.00  0.00      PROA  
ATOM   1279  HD3 ILE P 534      -1.355  -8.029  -4.627  0.00  0.00      PROA  
ATOM   1280    C ILE P 534      -4.865  -4.124  -3.390  0.00  0.00      PROA  
ATOM   1281    O ILE P 534      -5.085  -2.909  -3.510  0.00  0.00      PROA  
ATOM   1282    N LEU P 535      -5.561  -4.763  -2.448  0.00  0.00      PROA  
ATOM   1283   HN LEU P 535      -5.466  -5.755  -2.423  0.00  0.00      PROA  
ATOM   1284   CA LEU P 535      -6.537  -4.165  -1.576  0.00  0.00      PROA  
ATOM   1285   HA LEU P 535      -6.471  -3.099  -1.735  0.00  0.00      PROA  
ATOM   1286   CB LEU P 535      -7.824  -4.832  -1.806  0.00  0.00      PROA  
ATOM   1287  HB1 LEU P 535      -8.364  -4.929  -0.840  0.00  0.00      PROA  
ATOM   1288  HB2 LEU P 535      -7.691  -5.858  -2.211  0.00  0.00      PROA  
ATOM   1289   CG LEU P 535      -8.778  -4.170  -2.888  0.00  0.00      PROA  
ATOM   1290   HG LEU P 535      -8.535  -3.089  -2.962  0.00  0.00      PROA  
ATOM   1291  CD1 LEU P 535      -8.722  -4.671  -4.337  0.00  0.00      PROA  
ATOM   1292 HD11 LEU P 535      -9.338  -4.019  -4.993  0.00  0.00      PROA  
ATOM   1293 HD12 LEU P 535      -9.129  -5.702  -4.409  0.00  0.00      PROA  
ATOM   1294 HD13 LEU P 535      -7.694  -4.755  -4.751  0.00  0.00      PROA  
ATOM   1295  CD2 LEU P 535     -10.259  -4.210  -2.336  0.00  0.00      PROA  
ATOM   1296 HD21 LEU P 535     -10.688  -5.234  -2.287  0.00  0.00      PROA  
ATOM   1297 HD22 LEU P 535     -10.889  -3.660  -3.067  0.00  0.00      PROA  
ATOM   1298 HD23 LEU P 535     -10.375  -3.914  -1.272  0.00  0.00      PROA  
ATOM   1299    C LEU P 535      -6.069  -4.310  -0.144  0.00  0.00      PROA  
ATOM   1300    O LEU P 535      -5.756  -5.407   0.313  0.00  0.00      PROA  
ATOM   1301    N GLY P 536      -5.954  -3.148   0.571  0.00  0.00      PROA  
ATOM   1302   HN GLY P 536      -6.289  -2.309   0.149  0.00  0.00      PROA  
ATOM   1303   CA GLY P 536      -5.662  -2.996   1.990  0.00  0.00      PROA  
ATOM   1304  HA1 GLY P 536      -4.681  -2.553   2.079  0.00  0.00      PROA  
ATOM   1305  HA2 GLY P 536      -5.643  -3.999   2.389  0.00  0.00      PROA  
ATOM   1306    C GLY P 536      -6.670  -2.132   2.582  0.00  0.00      PROA  
ATOM   1307    O GLY P 536      -7.797  -1.939   2.138  0.00  0.00      PROA  
ATOM   1308    N SER P 537      -6.264  -1.568   3.769  0.00  0.00      PROA  
ATOM   1309   HN SER P 537      -5.443  -1.779   4.292  0.00  0.00      PROA  
ATOM   1310   CA SER P 537      -7.149  -0.573   4.320  0.00  0.00      PROA  
ATOM   1311   HA SER P 537      -7.933  -0.189   3.683  0.00  0.00      PROA  
ATOM   1312   CB SER P 537      -7.755  -1.132   5.653  0.00  0.00      PROA  
ATOM   1313  HB1 SER P 537      -6.945  -1.271   6.400  0.00  0.00      PROA  
ATOM   1314  HB2 SER P 537      -8.185  -2.125   5.401  0.00  0.00      PROA  
ATOM   1315   OG SER P 537      -8.842  -0.391   6.091  0.00  0.00      PROA  
ATOM   1316  HG1 SER P 537      -9.665  -0.880   6.018  0.00  0.00      PROA  
ATOM   1317    C SER P 537      -6.352   0.654   4.699  0.00  0.00      PROA  
ATOM   1318    O SER P 537      -5.137   0.670   4.699  0.00  0.00      PROA  
ATOM   1319    N THR P 538      -6.999   1.791   4.972  0.00  0.00      PROA  
ATOM   1320   HN THR P 538      -7.984   1.836   5.120  0.00  0.00      PROA  
ATOM   1321   CA THR P 538      -6.328   3.063   4.819  0.00  0.00      PROA  
ATOM   1322   HA THR P 538      -5.305   2.856   5.095  0.00  0.00      PROA  
ATOM   1323   CB THR P 538      -6.380   3.582   3.361  0.00  0.00      PROA  
ATOM   1324   HB THR P 538      -5.960   2.794   2.700  0.00  0.00      PROA  
ATOM   1325  OG1 THR P 538      -5.507   4.634   3.090  0.00  0.00      PROA  
ATOM   1326  HG1 THR P 538      -4.692   4.551   3.591  0.00  0.00      PROA  
ATOM   1327  CG2 THR P 538      -7.852   3.878   2.912  0.00  0.00      PROA  
ATOM   1328 HG21 THR P 538      -8.407   4.505   3.642  0.00  0.00      PROA  
ATOM   1329 HG22 THR P 538      -8.400   2.911   2.891  0.00  0.00      PROA  
ATOM   1330 HG23 THR P 538      -7.887   4.280   1.877  0.00  0.00      PROA  
ATOM   1331    C THR P 538      -6.922   4.043   5.822  0.00  0.00      PROA  
ATOM   1332    O THR P 538      -8.101   3.980   6.224  0.00  0.00      PROA  
ATOM   1333    N GLY P 539      -6.133   5.039   6.147  0.00  0.00      PROA  
ATOM   1334   HN GLY P 539      -5.197   5.141   5.818  0.00  0.00      PROA  
ATOM   1335   CA GLY P 539      -6.515   6.007   7.152  0.00  0.00      PROA  
ATOM   1336  HA1 GLY P 539      -5.730   6.749   7.134  0.00  0.00      PROA  
ATOM   1337  HA2 GLY P 539      -6.609   5.375   8.023  0.00  0.00      PROA  
ATOM   1338    C GLY P 539      -7.899   6.662   7.079  0.00  0.00      PROA  
ATOM   1339    O GLY P 539      -8.549   6.674   8.143  0.00  0.00      PROA  
ATOM   1340    N PRO P 540      -8.494   7.114   5.986  0.00  0.00      PROA  
ATOM   1341   CD PRO P 540      -7.924   7.397   4.692  0.00  0.00      PROA  
ATOM   1342  HD1 PRO P 540      -7.345   6.529   4.309  0.00  0.00      PROA  
ATOM   1343  HD2 PRO P 540      -7.222   8.258   4.707  0.00  0.00      PROA  
ATOM   1344   CA PRO P 540      -9.740   7.835   6.092  0.00  0.00      PROA  
ATOM   1345   HA PRO P 540      -9.700   8.588   6.865  0.00  0.00      PROA  
ATOM   1346   CB PRO P 540      -9.944   8.585   4.765  0.00  0.00      PROA  
ATOM   1347  HB1 PRO P 540      -9.427   9.569   4.775  0.00  0.00      PROA  
ATOM   1348  HB2 PRO P 540     -11.007   8.784   4.513  0.00  0.00      PROA  
ATOM   1349   CG PRO P 540      -9.135   7.758   3.763  0.00  0.00      PROA  
ATOM   1350  HG1 PRO P 540      -9.671   6.823   3.491  0.00  0.00      PROA  
ATOM   1351  HG2 PRO P 540      -8.839   8.281   2.829  0.00  0.00      PROA  
ATOM   1352    C PRO P 540     -10.786   6.855   6.450  0.00  0.00      PROA  
ATOM   1353    O PRO P 540     -11.873   7.293   6.852  0.00  0.00      PROA  
ATOM   1354    N VAL P 541     -10.659   5.549   6.234  0.00  0.00      PROA  
ATOM   1355   HN VAL P 541      -9.762   5.210   5.959  0.00  0.00      PROA  
ATOM   1356   CA VAL P 541     -11.488   4.489   6.688  0.00  0.00      PROA  
ATOM   1357   HA VAL P 541     -12.526   4.753   6.546  0.00  0.00      PROA  
ATOM   1358   CB VAL P 541     -11.251   3.128   6.047  0.00  0.00      PROA  
ATOM   1359   HB VAL P 541     -10.146   3.011   6.050  0.00  0.00      PROA  
ATOM   1360  CG1 VAL P 541     -11.829   1.975   6.831  0.00  0.00      PROA  
ATOM   1361 HG11 VAL P 541     -11.848   1.089   6.161  0.00  0.00      PROA  
ATOM   1362 HG12 VAL P 541     -12.905   2.091   7.080  0.00  0.00      PROA  
ATOM   1363 HG13 VAL P 541     -11.370   1.710   7.808  0.00  0.00      PROA  
ATOM   1364  CG2 VAL P 541     -11.796   3.143   4.613  0.00  0.00      PROA  
ATOM   1365 HG21 VAL P 541     -12.892   3.006   4.733  0.00  0.00      PROA  
ATOM   1366 HG22 VAL P 541     -11.380   2.294   4.030  0.00  0.00      PROA  
ATOM   1367 HG23 VAL P 541     -11.505   4.087   4.104  0.00  0.00      PROA  
ATOM   1368    C VAL P 541     -11.348   4.355   8.182  0.00  0.00      PROA  
ATOM   1369    O VAL P 541     -12.336   4.296   8.886  0.00  0.00      PROA  
ATOM   1370    N LEU P 542     -10.142   4.377   8.738  0.00  0.00      PROA  
ATOM   1371   HN LEU P 542      -9.399   4.473   8.080  0.00  0.00      PROA  
ATOM   1372   CA LEU P 542      -9.735   4.206  10.146  0.00  0.00      PROA  
ATOM   1373   HA LEU P 542     -10.094   3.241  10.470  0.00  0.00      PROA  
ATOM   1374   CB LEU P 542      -8.228   4.254  10.332  0.00  0.00      PROA  
ATOM   1375  HB1 LEU P 542      -7.738   5.160   9.917  0.00  0.00      PROA  
ATOM   1376  HB2 LEU P 542      -7.920   3.403   9.689  0.00  0.00      PROA  
ATOM   1377   CG LEU P 542      -7.523   3.988  11.682  0.00  0.00      PROA  
ATOM   1378   HG LEU P 542      -7.507   4.892  12.327  0.00  0.00      PROA  
ATOM   1379  CD1 LEU P 542      -8.226   2.916  12.524  0.00  0.00      PROA  
ATOM   1380 HD11 LEU P 542      -8.132   1.936  12.008  0.00  0.00      PROA  
ATOM   1381 HD12 LEU P 542      -9.325   3.061  12.593  0.00  0.00      PROA  
ATOM   1382 HD13 LEU P 542      -7.735   2.839  13.517  0.00  0.00      PROA  
ATOM   1383  CD2 LEU P 542      -6.012   3.644  11.474  0.00  0.00      PROA  
ATOM   1384 HD21 LEU P 542      -5.544   3.558  12.478  0.00  0.00      PROA  
ATOM   1385 HD22 LEU P 542      -5.468   4.463  10.958  0.00  0.00      PROA  
ATOM   1386 HD23 LEU P 542      -5.924   2.653  10.978  0.00  0.00      PROA  
ATOM   1387    C LEU P 542     -10.301   5.313  11.016  0.00  0.00      PROA  
ATOM   1388    O LEU P 542     -10.955   5.163  12.064  0.00  0.00      PROA  
ATOM   1389    N VAL P 543     -10.152   6.586  10.448  0.00  0.00      PROA  
ATOM   1390   HN VAL P 543      -9.563   6.797   9.672  0.00  0.00      PROA  
ATOM   1391   CA VAL P 543     -10.763   7.703  11.100  0.00  0.00      PROA  
ATOM   1392   HA VAL P 543     -10.408   7.719  12.120  0.00  0.00      PROA  
ATOM   1393   CB VAL P 543     -10.294   8.957  10.354  0.00  0.00      PROA  
ATOM   1394   HB VAL P 543     -10.586   8.741   9.304  0.00  0.00      PROA  
ATOM   1395  CG1 VAL P 543     -11.076  10.166  10.845  0.00  0.00      PROA  
ATOM   1396 HG11 VAL P 543     -12.121  10.039  10.490  0.00  0.00      PROA  
ATOM   1397 HG12 VAL P 543     -10.626  11.091  10.426  0.00  0.00      PROA  
ATOM   1398 HG13 VAL P 543     -10.976  10.401  11.927  0.00  0.00      PROA  
ATOM   1399  CG2 VAL P 543      -8.799   9.159  10.515  0.00  0.00      PROA  
ATOM   1400 HG21 VAL P 543      -8.100   8.453  10.019  0.00  0.00      PROA  
ATOM   1401 HG22 VAL P 543      -8.611   9.354  11.593  0.00  0.00      PROA  
ATOM   1402 HG23 VAL P 543      -8.493  10.107  10.022  0.00  0.00      PROA  
ATOM   1403    C VAL P 543     -12.262   7.626  11.278  0.00  0.00      PROA  
ATOM   1404    O VAL P 543     -12.798   7.875  12.283  0.00  0.00      PROA  
ATOM   1405    N PHE P 544     -12.917   7.136  10.212  0.00  0.00      PROA  
ATOM   1406   HN PHE P 544     -12.385   6.865   9.413  0.00  0.00      PROA  
ATOM   1407   CA PHE P 544     -14.308   6.915  10.097  0.00  0.00      PROA  
ATOM   1408   HA PHE P 544     -14.733   7.881  10.326  0.00  0.00      PROA  
ATOM   1409   CB PHE P 544     -14.779   6.662   8.561  0.00  0.00      PROA  
ATOM   1410  HB1 PHE P 544     -14.219   5.744   8.281  0.00  0.00      PROA  
ATOM   1411  HB2 PHE P 544     -14.416   7.541   7.987  0.00  0.00      PROA  
ATOM   1412   CG PHE P 544     -16.278   6.609   8.391  0.00  0.00      PROA  
ATOM   1413  CD1 PHE P 544     -17.111   7.712   8.708  0.00  0.00      PROA  
ATOM   1414  HD1 PHE P 544     -16.646   8.667   8.903  0.00  0.00      PROA  
ATOM   1415  CE1 PHE P 544     -18.484   7.626   8.654  0.00  0.00      PROA  
ATOM   1416  HE1 PHE P 544     -18.961   8.587   8.773  0.00  0.00      PROA  
ATOM   1417   CZ PHE P 544     -19.145   6.410   8.417  0.00  0.00      PROA  
ATOM   1418   HZ PHE P 544     -20.200   6.181   8.465  0.00  0.00      PROA  
ATOM   1419  CD2 PHE P 544     -16.943   5.368   8.123  0.00  0.00      PROA  
ATOM   1420  HD2 PHE P 544     -16.323   4.507   7.921  0.00  0.00      PROA  
ATOM   1421  CE2 PHE P 544     -18.335   5.247   8.152  0.00  0.00      PROA  
ATOM   1422  HE2 PHE P 544     -18.753   4.260   8.019  0.00  0.00      PROA  
ATOM   1423    C PHE P 544     -14.838   5.776  11.033  0.00  0.00      PROA  
ATOM   1424    O PHE P 544     -15.830   5.950  11.719  0.00  0.00      PROA  
ATOM   1425    N GLU P 545     -14.142   4.667  11.187  0.00  0.00      PROA  
ATOM   1426   HN GLU P 545     -13.349   4.469  10.616  0.00  0.00      PROA  
ATOM   1427   CA GLU P 545     -14.377   3.620  12.151  0.00  0.00      PROA  
ATOM   1428   HA GLU P 545     -15.403   3.283  12.119  0.00  0.00      PROA  
ATOM   1429   CB GLU P 545     -13.341   2.445  11.954  0.00  0.00      PROA  
ATOM   1430  HB1 GLU P 545     -13.296   1.731  12.803  0.00  0.00      PROA  
ATOM   1431  HB2 GLU P 545     -12.367   2.967  12.073  0.00  0.00      PROA  
ATOM   1432   CG GLU P 545     -13.353   1.648  10.620  0.00  0.00      PROA  
ATOM   1433  HG1 GLU P 545     -12.374   1.183  10.374  0.00  0.00      PROA  
ATOM   1434  HG2 GLU P 545     -13.404   2.375   9.782  0.00  0.00      PROA  
ATOM   1435   CD GLU P 545     -14.348   0.473  10.513  0.00  0.00      PROA  
ATOM   1436  OE1 GLU P 545     -14.122  -0.420   9.648  0.00  0.00      PROA  
ATOM   1437  OE2 GLU P 545     -15.358   0.449  11.272  0.00  0.00      PROA  
ATOM   1438    C GLU P 545     -14.257   4.080  13.625  0.00  0.00      PROA  
ATOM   1439    O GLU P 545     -15.065   3.736  14.525  0.00  0.00      PROA  
ATOM   1440    N LYS P 546     -13.231   4.873  13.895  0.00  0.00      PROA  
ATOM   1441   HN LYS P 546     -12.492   4.960  13.232  0.00  0.00      PROA  
ATOM   1442   CA LYS P 546     -12.924   5.486  15.233  0.00  0.00      PROA  
ATOM   1443   HA LYS P 546     -12.824   4.627  15.881  0.00  0.00      PROA  
ATOM   1444   CB LYS P 546     -11.561   6.353  15.298  0.00  0.00      PROA  
ATOM   1445  HB1 LYS P 546     -11.568   6.838  16.298  0.00  0.00      PROA  
ATOM   1446  HB2 LYS P 546     -11.633   7.120  14.498  0.00  0.00      PROA  
ATOM   1447   CG LYS P 546     -10.194   5.549  15.234  0.00  0.00      PROA  
ATOM   1448  HG1 LYS P 546     -10.134   5.041  14.248  0.00  0.00      PROA  
ATOM   1449  HG2 LYS P 546     -10.251   4.782  16.035  0.00  0.00      PROA  
ATOM   1450   CD LYS P 546      -9.072   6.482  15.558  0.00  0.00      PROA  
ATOM   1451  HD1 LYS P 546      -8.160   5.847  15.552  0.00  0.00      PROA  
ATOM   1452  HD2 LYS P 546      -9.325   6.910  16.551  0.00  0.00      PROA  
ATOM   1453   CE LYS P 546      -8.811   7.566  14.573  0.00  0.00      PROA  
ATOM   1454  HE1 LYS P 546      -9.509   8.419  14.707  0.00  0.00      PROA  
ATOM   1455  HE2 LYS P 546      -8.695   7.169  13.542  0.00  0.00      PROA  
ATOM   1456   NZ LYS P 546      -7.432   8.183  14.902  0.00  0.00      PROA  
ATOM   1457  HZ1 LYS P 546      -7.337   8.301  15.931  0.00  0.00      PROA  
ATOM   1458  HZ2 LYS P 546      -7.370   9.133  14.484  0.00  0.00      PROA  
ATOM   1459  HZ3 LYS P 546      -6.617   7.601  14.619  0.00  0.00      PROA  
ATOM   1460    C LYS P 546     -14.064   6.450  15.753  0.00  0.00      PROA  
ATOM   1461    O LYS P 546     -14.397   6.460  16.929  0.00  0.00      PROA  
ATOM   1462    N ILE P 547     -14.469   7.402  14.940  0.00  0.00      PROA  
ATOM   1463   HN ILE P 547     -14.075   7.349  14.026  0.00  0.00      PROA  
ATOM   1464   CA ILE P 547     -15.504   8.322  15.147  0.00  0.00      PROA  
ATOM   1465   HA ILE P 547     -15.427   8.728  16.144  0.00  0.00      PROA  
ATOM   1466   CB ILE P 547     -15.502   9.570  14.247  0.00  0.00      PROA  
ATOM   1467   HB ILE P 547     -15.812   9.214  13.241  0.00  0.00      PROA  
ATOM   1468  CG2 ILE P 547     -16.544  10.590  14.817  0.00  0.00      PROA  
ATOM   1469 HG21 ILE P 547     -16.477  10.623  15.926  0.00  0.00      PROA  
ATOM   1470 HG22 ILE P 547     -17.552  10.246  14.503  0.00  0.00      PROA  
ATOM   1471 HG23 ILE P 547     -16.396  11.608  14.398  0.00  0.00      PROA  
ATOM   1472  CG1 ILE P 547     -14.081  10.240  14.201  0.00  0.00      PROA  
ATOM   1473 HG11 ILE P 547     -13.281   9.495  14.004  0.00  0.00      PROA  
ATOM   1474 HG12 ILE P 547     -13.985  10.553  15.263  0.00  0.00      PROA  
ATOM   1475   CD ILE P 547     -13.946  11.348  13.197  0.00  0.00      PROA  
ATOM   1476  HD1 ILE P 547     -14.594  12.223  13.417  0.00  0.00      PROA  
ATOM   1477  HD2 ILE P 547     -14.028  11.018  12.139  0.00  0.00      PROA  
ATOM   1478  HD3 ILE P 547     -12.903  11.722  13.276  0.00  0.00      PROA  
ATOM   1479    C ILE P 547     -16.869   7.638  15.243  0.00  0.00      PROA  
ATOM   1480    O ILE P 547     -17.672   7.973  16.083  0.00  0.00      PROA  
ATOM   1481    N LEU P 548     -17.166   6.588  14.394  0.00  0.00      PROA  
ATOM   1482   HN LEU P 548     -16.555   6.432  13.622  0.00  0.00      PROA  
ATOM   1483   CA LEU P 548     -18.354   5.666  14.585  0.00  0.00      PROA  
ATOM   1484   HA LEU P 548     -19.240   6.281  14.516  0.00  0.00      PROA  
ATOM   1485   CB LEU P 548     -18.403   4.622  13.537  0.00  0.00      PROA  
ATOM   1486  HB1 LEU P 548     -17.514   3.959  13.469  0.00  0.00      PROA  
ATOM   1487  HB2 LEU P 548     -18.235   5.222  12.617  0.00  0.00      PROA  
ATOM   1488   CG LEU P 548     -19.670   3.767  13.442  0.00  0.00      PROA  
ATOM   1489   HG LEU P 548     -19.791   3.074  14.302  0.00  0.00      PROA  
ATOM   1490  CD1 LEU P 548     -20.881   4.691  13.308  0.00  0.00      PROA  
ATOM   1491 HD11 LEU P 548     -20.871   5.446  12.494  0.00  0.00      PROA  
ATOM   1492 HD12 LEU P 548     -21.007   5.154  14.310  0.00  0.00      PROA  
ATOM   1493 HD13 LEU P 548     -21.826   4.114  13.213  0.00  0.00      PROA  
ATOM   1494  CD2 LEU P 548     -19.487   2.796  12.251  0.00  0.00      PROA  
ATOM   1495 HD21 LEU P 548     -18.631   2.108  12.417  0.00  0.00      PROA  
ATOM   1496 HD22 LEU P 548     -19.249   3.341  11.313  0.00  0.00      PROA  
ATOM   1497 HD23 LEU P 548     -20.377   2.170  12.023  0.00  0.00      PROA  
ATOM   1498    C LEU P 548     -18.357   4.919  15.906  0.00  0.00      PROA  
ATOM   1499    O LEU P 548     -19.442   4.981  16.542  0.00  0.00      PROA  
ATOM   1500    N PHE P 549     -17.208   4.304  16.334  0.00  0.00      PROA  
ATOM   1501   HN PHE P 549     -16.451   4.264  15.686  0.00  0.00      PROA  
ATOM   1502   CA PHE P 549     -17.021   3.669  17.653  0.00  0.00      PROA  
ATOM   1503   HA PHE P 549     -17.765   2.911  17.849  0.00  0.00      PROA  
ATOM   1504   CB PHE P 549     -15.602   3.003  17.708  0.00  0.00      PROA  
ATOM   1505  HB1 PHE P 549     -14.787   3.741  17.871  0.00  0.00      PROA  
ATOM   1506  HB2 PHE P 549     -15.452   2.507  16.725  0.00  0.00      PROA  
ATOM   1507   CG PHE P 549     -15.564   2.006  18.973  0.00  0.00      PROA  
ATOM   1508  CD1 PHE P 549     -15.989   0.696  18.785  0.00  0.00      PROA  
ATOM   1509  HD1 PHE P 549     -16.358   0.421  17.808  0.00  0.00      PROA  
ATOM   1510  CE1 PHE P 549     -15.975  -0.181  19.864  0.00  0.00      PROA  
ATOM   1511  HE1 PHE P 549     -16.190  -1.216  19.643  0.00  0.00      PROA  
ATOM   1512   CZ PHE P 549     -15.515   0.272  21.119  0.00  0.00      PROA  
ATOM   1513   HZ PHE P 549     -15.496  -0.400  21.965  0.00  0.00      PROA  
ATOM   1514  CD2 PHE P 549     -15.047   2.453  20.194  0.00  0.00      PROA  
ATOM   1515  HD2 PHE P 549     -14.785   3.484  20.377  0.00  0.00      PROA  
ATOM   1516  CE2 PHE P 549     -15.046   1.593  21.263  0.00  0.00      PROA  
ATOM   1517  HE2 PHE P 549     -14.776   1.957  22.243  0.00  0.00      PROA  
ATOM   1518    C PHE P 549     -17.232   4.609  18.855  0.00  0.00      PROA  
ATOM   1519    O PHE P 549     -17.929   4.297  19.790  0.00  0.00      PROA  
ATOM   1520    N LYS P 550     -16.663   5.813  18.792  0.00  0.00      PROA  
ATOM   1521   HN LYS P 550     -16.012   5.957  18.050  0.00  0.00      PROA  
ATOM   1522   CA LYS P 550     -16.877   6.892  19.719  0.00  0.00      PROA  
ATOM   1523   HA LYS P 550     -16.572   6.525  20.688  0.00  0.00      PROA  
ATOM   1524   CB LYS P 550     -15.957   8.108  19.322  0.00  0.00      PROA  
ATOM   1525  HB1 LYS P 550     -16.157   8.160  18.230  0.00  0.00      PROA  
ATOM   1526  HB2 LYS P 550     -14.932   7.719  19.503  0.00  0.00      PROA  
ATOM   1527   CG LYS P 550     -16.127   9.461  19.947  0.00  0.00      PROA  
ATOM   1528  HG1 LYS P 550     -16.955   9.970  19.409  0.00  0.00      PROA  
ATOM   1529  HG2 LYS P 550     -15.291  10.118  19.623  0.00  0.00      PROA  
ATOM   1530   CD LYS P 550     -16.091   9.476  21.544  0.00  0.00      PROA  
ATOM   1531  HD1 LYS P 550     -15.270   8.775  21.805  0.00  0.00      PROA  
ATOM   1532  HD2 LYS P 550     -17.042   9.037  21.914  0.00  0.00      PROA  
ATOM   1533   CE LYS P 550     -15.952  10.800  22.236  0.00  0.00      PROA  
ATOM   1534  HE1 LYS P 550     -15.076  11.413  21.934  0.00  0.00      PROA  
ATOM   1535  HE2 LYS P 550     -15.856  10.604  23.325  0.00  0.00      PROA  
ATOM   1536   NZ LYS P 550     -17.176  11.620  21.959  0.00  0.00      PROA  
ATOM   1537  HZ1 LYS P 550     -17.494  12.279  22.698  0.00  0.00      PROA  
ATOM   1538  HZ2 LYS P 550     -17.945  10.947  21.770  0.00  0.00      PROA  
ATOM   1539  HZ3 LYS P 550     -16.995  12.262  21.161  0.00  0.00      PROA  
ATOM   1540    C LYS P 550     -18.352   7.341  19.829  0.00  0.00      PROA  
ATOM   1541    O LYS P 550     -18.888   7.402  20.931  0.00  0.00      PROA  
ATOM   1542    N PHE P 551     -19.014   7.442  18.689  0.00  0.00      PROA  
ATOM   1543   HN PHE P 551     -18.532   7.131  17.873  0.00  0.00      PROA  
ATOM   1544   CA PHE P 551     -20.442   7.741  18.496  0.00  0.00      PROA  
ATOM   1545   HA PHE P 551     -20.636   8.663  19.024  0.00  0.00      PROA  
ATOM   1546   CB PHE P 551     -20.721   8.017  17.004  0.00  0.00      PROA  
ATOM   1547  HB1 PHE P 551     -20.446   7.086  16.463  0.00  0.00      PROA  
ATOM   1548  HB2 PHE P 551     -20.072   8.837  16.628  0.00  0.00      PROA  
ATOM   1549   CG PHE P 551     -22.096   8.230  16.598  0.00  0.00      PROA  
ATOM   1550  CD1 PHE P 551     -22.911   9.150  17.201  0.00  0.00      PROA  
ATOM   1551  HD1 PHE P 551     -22.497   9.769  17.983  0.00  0.00      PROA  
ATOM   1552  CE1 PHE P 551     -24.267   9.230  16.841  0.00  0.00      PROA  
ATOM   1553  HE1 PHE P 551     -24.873   9.889  17.444  0.00  0.00      PROA  
ATOM   1554   CZ PHE P 551     -24.867   8.301  15.988  0.00  0.00      PROA  
ATOM   1555   HZ PHE P 551     -25.929   8.107  15.966  0.00  0.00      PROA  
ATOM   1556  CD2 PHE P 551     -22.744   7.317  15.694  0.00  0.00      PROA  
ATOM   1557  HD2 PHE P 551     -22.162   6.572  15.172  0.00  0.00      PROA  
ATOM   1558  CE2 PHE P 551     -24.101   7.280  15.507  0.00  0.00      PROA  
ATOM   1559  HE2 PHE P 551     -24.576   6.636  14.781  0.00  0.00      PROA  
ATOM   1560    C PHE P 551     -21.287   6.782  19.181  0.00  0.00      PROA  
ATOM   1561    O PHE P 551     -22.333   7.094  19.711  0.00  0.00      PROA  
ATOM   1562    N CYS P 552     -20.946   5.448  19.170  0.00  0.00      PROA  
ATOM   1563   HN CYS P 552     -20.160   5.218  18.603  0.00  0.00      PROA  
ATOM   1564   CA CYS P 552     -21.646   4.294  19.712  0.00  0.00      PROA  
ATOM   1565   HA CYS P 552     -22.706   4.500  19.721  0.00  0.00      PROA  
ATOM   1566   CB CYS P 552     -21.346   2.976  18.828  0.00  0.00      PROA  
ATOM   1567  HB1 CYS P 552     -21.725   1.999  19.196  0.00  0.00      PROA  
ATOM   1568  HB2 CYS P 552     -20.240   2.907  18.904  0.00  0.00      PROA  
ATOM   1569   SG CYS P 552     -21.976   3.162  17.185  0.00  0.00      PROA  
ATOM   1570  HG1 CYS P 552     -20.929   3.824  16.715  0.00  0.00      PROA  
ATOM   1571    C CYS P 552     -21.278   3.905  21.116  0.00  0.00      PROA  
ATOM   1572    O CYS P 552     -21.794   2.889  21.585  0.00  0.00      PROA  
ATOM   1573    N LYS P 553     -20.420   4.628  21.850  0.00  0.00      PROA  
ATOM   1574   HN LYS P 553     -19.982   5.405  21.405  0.00  0.00      PROA  
ATOM   1575   CA LYS P 553     -20.314   4.414  23.274  0.00  0.00      PROA  
ATOM   1576   HA LYS P 553     -20.608   3.410  23.541  0.00  0.00      PROA  
ATOM   1577   CB LYS P 553     -18.930   4.545  23.934  0.00  0.00      PROA  
ATOM   1578  HB1 LYS P 553     -18.389   3.630  23.612  0.00  0.00      PROA  
ATOM   1579  HB2 LYS P 553     -18.952   4.468  25.042  0.00  0.00      PROA  
ATOM   1580   CG LYS P 553     -18.203   5.819  23.451  0.00  0.00      PROA  
ATOM   1581  HG1 LYS P 553     -18.803   6.748  23.565  0.00  0.00      PROA  
ATOM   1582  HG2 LYS P 553     -18.020   5.741  22.358  0.00  0.00      PROA  
ATOM   1583   CD LYS P 553     -16.757   5.712  23.993  0.00  0.00      PROA  
ATOM   1584  HD1 LYS P 553     -16.269   6.629  23.598  0.00  0.00      PROA  
ATOM   1585  HD2 LYS P 553     -16.195   4.863  23.547  0.00  0.00      PROA  
ATOM   1586   CE LYS P 553     -16.584   5.521  25.506  0.00  0.00      PROA  
ATOM   1587  HE1 LYS P 553     -15.540   5.714  25.833  0.00  0.00      PROA  
ATOM   1588  HE2 LYS P 553     -16.863   4.497  25.837  0.00  0.00      PROA  
ATOM   1589   NZ LYS P 553     -17.299   6.616  26.130  0.00  0.00      PROA  
ATOM   1590  HZ1 LYS P 553     -18.111   6.956  25.576  0.00  0.00      PROA  
ATOM   1591  HZ2 LYS P 553     -16.728   7.464  26.320  0.00  0.00      PROA  
ATOM   1592  HZ3 LYS P 553     -17.617   6.323  27.076  0.00  0.00      PROA  
ATOM   1593    C LYS P 553     -21.271   5.419  24.005  0.00  0.00      PROA  
ATOM   1594    O LYS P 553     -21.405   5.444  25.253  0.00  0.00      PROA  
ATOM   1595    N ASP P 554     -22.029   6.252  23.202  0.00  0.00      PROA  
ATOM   1596   HN ASP P 554     -21.702   6.156  22.265  0.00  0.00      PROA  
ATOM   1597   CA ASP P 554     -23.045   7.235  23.630  0.00  0.00      PROA  
ATOM   1598   HA ASP P 554     -23.144   7.166  24.704  0.00  0.00      PROA  
ATOM   1599   CB ASP P 554     -22.739   8.613  23.150  0.00  0.00      PROA  
ATOM   1600  HB1 ASP P 554     -23.694   9.168  23.273  0.00  0.00      PROA  
ATOM   1601  HB2 ASP P 554     -22.546   8.638  22.056  0.00  0.00      PROA  
ATOM   1602   CG ASP P 554     -21.683   9.338  23.905  0.00  0.00      PROA  
ATOM   1603  OD1 ASP P 554     -21.352   8.959  25.027  0.00  0.00      PROA  
ATOM   1604  OD2 ASP P 554     -21.244  10.434  23.502  0.00  0.00      PROA  
ATOM   1605    C ASP P 554     -24.375   6.657  23.069  0.00  0.00      PROA  
ATOM   1606    O ASP P 554     -24.477   5.791  22.221  0.00  0.00      PROA  
ATOM   1607    N TYR P 555     -25.439   7.244  23.611  0.00  0.00      PROA  
ATOM   1608   HN TYR P 555     -25.498   7.952  24.311  0.00  0.00      PROA  
ATOM   1609   CA TYR P 555     -26.840   6.993  23.142  0.00  0.00      PROA  
ATOM   1610   HA TYR P 555     -27.518   7.629  23.692  0.00  0.00      PROA  
ATOM   1611   CB TYR P 555     -27.145   7.553  21.671  0.00  0.00      PROA  
ATOM   1612  HB1 TYR P 555     -28.237   7.645  21.489  0.00  0.00      PROA  
ATOM   1613  HB2 TYR P 555     -26.952   6.808  20.870  0.00  0.00      PROA  
ATOM   1614   CG TYR P 555     -26.449   8.807  21.349  0.00  0.00      PROA  
ATOM   1615  CD1 TYR P 555     -26.854  10.049  21.880  0.00  0.00      PROA  
ATOM   1616  HD1 TYR P 555     -27.701   9.981  22.547  0.00  0.00      PROA  
ATOM   1617  CE1 TYR P 555     -26.184  11.266  21.654  0.00  0.00      PROA  
ATOM   1618  HE1 TYR P 555     -26.583  12.237  21.909  0.00  0.00      PROA  
ATOM   1619   CZ TYR P 555     -24.919  11.160  21.058  0.00  0.00      PROA  
ATOM   1620   OH TYR P 555     -24.319  12.356  20.694  0.00  0.00      PROA  
ATOM   1621   HH TYR P 555     -23.416  12.072  20.529  0.00  0.00      PROA  
ATOM   1622  CD2 TYR P 555     -25.150   8.771  20.629  0.00  0.00      PROA  
ATOM   1623  HD2 TYR P 555     -24.655   7.883  20.264  0.00  0.00      PROA  
ATOM   1624  CE2 TYR P 555     -24.431   9.962  20.536  0.00  0.00      PROA  
ATOM   1625  HE2 TYR P 555     -23.466   9.953  20.051  0.00  0.00      PROA  
ATOM   1626    C TYR P 555     -27.417   5.542  23.348  0.00  0.00      PROA  
ATOM   1627    O TYR P 555     -28.593   5.399  23.107  0.00  0.00      PROA  
ATOM   1628    N ALA P 556     -26.656   4.528  23.851  0.00  0.00      PROA  
ATOM   1629   HN ALA P 556     -25.766   4.728  24.253  0.00  0.00      PROA  
ATOM   1630   CA ALA P 556     -27.048   3.153  24.189  0.00  0.00      PROA  
ATOM   1631   HA ALA P 556     -26.155   2.868  24.726  0.00  0.00      PROA  
ATOM   1632   CB ALA P 556     -28.161   3.008  25.210  0.00  0.00      PROA  
ATOM   1633  HB1 ALA P 556     -29.013   3.658  24.915  0.00  0.00      PROA  
ATOM   1634  HB2 ALA P 556     -27.698   3.408  26.137  0.00  0.00      PROA  
ATOM   1635  HB3 ALA P 556     -28.559   1.971  25.240  0.00  0.00      PROA  
ATOM   1636    C ALA P 556     -27.105   2.253  22.934  0.00  0.00      PROA  
ATOM   1637    O ALA P 556     -27.721   1.205  22.990  0.00  0.00      PROA  
ATOM   1638    N LEU P 557     -26.399   2.651  21.870  0.00  0.00      PROA  
ATOM   1639   HN LEU P 557     -25.873   3.492  21.971  0.00  0.00      PROA  
ATOM   1640   CA LEU P 557     -26.332   1.911  20.557  0.00  0.00      PROA  
ATOM   1641   HA LEU P 557     -27.311   1.660  20.178  0.00  0.00      PROA  
ATOM   1642   CB LEU P 557     -25.689   2.958  19.572  0.00  0.00      PROA  
ATOM   1643  HB1 LEU P 557     -25.683   2.544  18.541  0.00  0.00      PROA  
ATOM   1644  HB2 LEU P 557     -24.633   3.063  19.901  0.00  0.00      PROA  
ATOM   1645   CG LEU P 557     -26.286   4.420  19.496  0.00  0.00      PROA  
ATOM   1646   HG LEU P 557     -26.007   4.940  20.437  0.00  0.00      PROA  
ATOM   1647  CD1 LEU P 557     -25.554   5.240  18.407  0.00  0.00      PROA  
ATOM   1648 HD11 LEU P 557     -24.468   5.013  18.463  0.00  0.00      PROA  
ATOM   1649 HD12 LEU P 557     -25.672   6.344  18.406  0.00  0.00      PROA  
ATOM   1650 HD13 LEU P 557     -26.024   4.824  17.490  0.00  0.00      PROA  
ATOM   1651  CD2 LEU P 557     -27.763   4.473  19.424  0.00  0.00      PROA  
ATOM   1652 HD21 LEU P 557     -28.174   4.043  20.363  0.00  0.00      PROA  
ATOM   1653 HD22 LEU P 557     -28.197   3.838  18.622  0.00  0.00      PROA  
ATOM   1654 HD23 LEU P 557     -28.183   5.498  19.514  0.00  0.00      PROA  
ATOM   1655    C LEU P 557     -25.291   0.708  20.590  0.00  0.00      PROA  
ATOM   1656    O LEU P 557     -24.274   0.719  21.272  0.00  0.00      PROA  
ATOM   1657    N SER P 558     -25.438  -0.266  19.630  0.00  0.00      PROA  
ATOM   1658   HN SER P 558     -26.182  -0.270  18.966  0.00  0.00      PROA  
ATOM   1659   CA SER P 558     -24.537  -1.422  19.441  0.00  0.00      PROA  
ATOM   1660   HA SER P 558     -23.944  -1.553  20.333  0.00  0.00      PROA  
ATOM   1661   CB SER P 558     -25.336  -2.729  19.334  0.00  0.00      PROA  
ATOM   1662  HB1 SER P 558     -25.801  -2.812  18.328  0.00  0.00      PROA  
ATOM   1663  HB2 SER P 558     -26.022  -2.770  20.207  0.00  0.00      PROA  
ATOM   1664   OG SER P 558     -24.418  -3.773  19.476  0.00  0.00      PROA  
ATOM   1665  HG1 SER P 558     -24.910  -4.597  19.443  0.00  0.00      PROA  
ATOM   1666    C SER P 558     -23.666  -1.154  18.217  0.00  0.00      PROA  
ATOM   1667    O SER P 558     -24.138  -0.924  17.137  0.00  0.00      PROA  
ATOM   1668    N TYR P 559     -22.326  -1.285  18.364  0.00  0.00      PROA  
ATOM   1669   HN TYR P 559     -21.880  -1.342  19.254  0.00  0.00      PROA  
ATOM   1670   CA TYR P 559     -21.372  -0.944  17.298  0.00  0.00      PROA  
ATOM   1671   HA TYR P 559     -21.615   0.007  16.847  0.00  0.00      PROA  
ATOM   1672   CB TYR P 559     -19.900  -0.643  17.710  0.00  0.00      PROA  
ATOM   1673  HB1 TYR P 559     -19.675  -1.460  18.428  0.00  0.00      PROA  
ATOM   1674  HB2 TYR P 559     -19.831   0.334  18.235  0.00  0.00      PROA  
ATOM   1675   CG TYR P 559     -18.879  -0.528  16.563  0.00  0.00      PROA  
ATOM   1676  CD1 TYR P 559     -18.543   0.781  16.019  0.00  0.00      PROA  
ATOM   1677  HD1 TYR P 559     -19.087   1.676  16.281  0.00  0.00      PROA  
ATOM   1678  CE1 TYR P 559     -17.516   0.845  15.047  0.00  0.00      PROA  
ATOM   1679  HE1 TYR P 559     -17.210   1.680  14.435  0.00  0.00      PROA  
ATOM   1680   CZ TYR P 559     -16.728  -0.316  14.846  0.00  0.00      PROA  
ATOM   1681   OH TYR P 559     -15.595  -0.298  14.014  0.00  0.00      PROA  
ATOM   1682   HH TYR P 559     -15.807   0.103  13.168  0.00  0.00      PROA  
ATOM   1683  CD2 TYR P 559     -18.134  -1.708  16.233  0.00  0.00      PROA  
ATOM   1684  HD2 TYR P 559     -18.198  -2.591  16.851  0.00  0.00      PROA  
ATOM   1685  CE2 TYR P 559     -17.016  -1.617  15.331  0.00  0.00      PROA  
ATOM   1686  HE2 TYR P 559     -16.423  -2.508  15.182  0.00  0.00      PROA  
ATOM   1687    C TYR P 559     -21.493  -1.879  16.142  0.00  0.00      PROA  
ATOM   1688    O TYR P 559     -21.851  -1.409  15.062  0.00  0.00      PROA  
ATOM   1689    N LEU P 560     -21.260  -3.191  16.332  0.00  0.00      PROA  
ATOM   1690   HN LEU P 560     -21.004  -3.521  17.237  0.00  0.00      PROA  
ATOM   1691   CA LEU P 560     -21.333  -4.217  15.258  0.00  0.00      PROA  
ATOM   1692   HA LEU P 560     -20.642  -3.841  14.518  0.00  0.00      PROA  
ATOM   1693   CB LEU P 560     -20.892  -5.592  15.816  0.00  0.00      PROA  
ATOM   1694  HB1 LEU P 560     -21.013  -6.345  15.008  0.00  0.00      PROA  
ATOM   1695  HB2 LEU P 560     -21.574  -5.801  16.667  0.00  0.00      PROA  
ATOM   1696   CG LEU P 560     -19.373  -5.626  16.154  0.00  0.00      PROA  
ATOM   1697   HG LEU P 560     -19.188  -4.829  16.905  0.00  0.00      PROA  
ATOM   1698  CD1 LEU P 560     -19.036  -6.983  16.708  0.00  0.00      PROA  
ATOM   1699 HD11 LEU P 560     -18.117  -6.865  17.321  0.00  0.00      PROA  
ATOM   1700 HD12 LEU P 560     -18.955  -7.727  15.886  0.00  0.00      PROA  
ATOM   1701 HD13 LEU P 560     -19.861  -7.286  17.388  0.00  0.00      PROA  
ATOM   1702  CD2 LEU P 560     -18.435  -5.251  15.019  0.00  0.00      PROA  
ATOM   1703 HD21 LEU P 560     -17.391  -5.338  15.388  0.00  0.00      PROA  
ATOM   1704 HD22 LEU P 560     -18.640  -4.281  14.518  0.00  0.00      PROA  
ATOM   1705 HD23 LEU P 560     -18.598  -5.991  14.206  0.00  0.00      PROA  
ATOM   1706    C LEU P 560     -22.830  -4.329  14.548  0.00  0.00      PROA  
ATOM   1707    O LEU P 560     -23.030  -4.517  13.349  0.00  0.00      PROA  
ATOM   1708    N SER P 561     -23.933  -4.129  15.241  0.00  0.00      PROA  
ATOM   1709   HN SER P 561     -23.980  -4.256  16.228  0.00  0.00      PROA  
ATOM   1710   CA SER P 561     -25.210  -3.837  14.595  0.00  0.00      PROA  
ATOM   1711   HA SER P 561     -25.504  -4.689  13.999  0.00  0.00      PROA  
ATOM   1712   CB SER P 561     -26.344  -3.646  15.604  0.00  0.00      PROA  
ATOM   1713  HB1 SER P 561     -27.291  -3.523  15.035  0.00  0.00      PROA  
ATOM   1714  HB2 SER P 561     -26.194  -2.714  16.189  0.00  0.00      PROA  
ATOM   1715   OG SER P 561     -26.489  -4.843  16.407  0.00  0.00      PROA  
ATOM   1716  HG1 SER P 561     -26.583  -5.577  15.795  0.00  0.00      PROA  
ATOM   1717    C SER P 561     -25.256  -2.601  13.674  0.00  0.00      PROA  
ATOM   1718    O SER P 561     -25.586  -2.746  12.496  0.00  0.00      PROA  
ATOM   1719    N LEU P 562     -24.874  -1.420  14.249  0.00  0.00      PROA  
ATOM   1720   HN LEU P 562     -24.616  -1.349  15.210  0.00  0.00      PROA  
ATOM   1721   CA LEU P 562     -24.968  -0.201  13.507  0.00  0.00      PROA  
ATOM   1722   HA LEU P 562     -25.948  -0.192  13.052  0.00  0.00      PROA  
ATOM   1723   CB LEU P 562     -24.738   0.956  14.512  0.00  0.00      PROA  
ATOM   1724  HB1 LEU P 562     -23.678   0.859  14.831  0.00  0.00      PROA  
ATOM   1725  HB2 LEU P 562     -25.329   0.860  15.448  0.00  0.00      PROA  
ATOM   1726   CG LEU P 562     -25.103   2.327  14.017  0.00  0.00      PROA  
ATOM   1727   HG LEU P 562     -24.252   2.618  13.365  0.00  0.00      PROA  
ATOM   1728  CD1 LEU P 562     -26.469   2.341  13.284  0.00  0.00      PROA  
ATOM   1729 HD11 LEU P 562     -26.426   1.956  12.242  0.00  0.00      PROA  
ATOM   1730 HD12 LEU P 562     -26.819   3.394  13.224  0.00  0.00      PROA  
ATOM   1731 HD13 LEU P 562     -27.201   1.716  13.838  0.00  0.00      PROA  
ATOM   1732  CD2 LEU P 562     -25.168   3.298  15.180  0.00  0.00      PROA  
ATOM   1733 HD21 LEU P 562     -25.937   2.992  15.921  0.00  0.00      PROA  
ATOM   1734 HD22 LEU P 562     -25.380   4.376  15.016  0.00  0.00      PROA  
ATOM   1735 HD23 LEU P 562     -24.188   3.341  15.702  0.00  0.00      PROA  
ATOM   1736    C LEU P 562     -24.018  -0.193  12.349  0.00  0.00      PROA  
ATOM   1737    O LEU P 562     -24.446   0.118  11.221  0.00  0.00      PROA  
ATOM   1738    N ARG P 563     -22.824  -0.682  12.532  0.00  0.00      PROA  
ATOM   1739   HN ARG P 563     -22.537  -0.890  13.464  0.00  0.00      PROA  
ATOM   1740   CA ARG P 563     -21.740  -0.877  11.586  0.00  0.00      PROA  
ATOM   1741   HA ARG P 563     -21.583   0.062  11.075  0.00  0.00      PROA  
ATOM   1742   CB ARG P 563     -20.409  -1.356  12.119  0.00  0.00      PROA  
ATOM   1743  HB1 ARG P 563     -20.524  -2.336  12.629  0.00  0.00      PROA  
ATOM   1744  HB2 ARG P 563     -20.157  -0.600  12.892  0.00  0.00      PROA  
ATOM   1745   CG ARG P 563     -19.222  -1.445  11.060  0.00  0.00      PROA  
ATOM   1746  HG1 ARG P 563     -19.262  -0.471  10.528  0.00  0.00      PROA  
ATOM   1747  HG2 ARG P 563     -19.548  -2.196  10.309  0.00  0.00      PROA  
ATOM   1748   CD ARG P 563     -17.937  -1.823  11.747  0.00  0.00      PROA  
ATOM   1749  HD1 ARG P 563     -18.030  -2.837  12.191  0.00  0.00      PROA  
ATOM   1750  HD2 ARG P 563     -17.725  -1.182  12.630  0.00  0.00      PROA  
ATOM   1751   NE ARG P 563     -16.844  -1.782  10.816  0.00  0.00      PROA  
ATOM   1752   HE ARG P 563     -16.155  -1.057  10.805  0.00  0.00      PROA  
ATOM   1753   CZ ARG P 563     -16.660  -2.646   9.843  0.00  0.00      PROA  
ATOM   1754  NH1 ARG P 563     -17.422  -3.733   9.640  0.00  0.00      PROA  
ATOM   1755 HH11 ARG P 563     -18.075  -3.927  10.372  0.00  0.00      PROA  
ATOM   1756 HH12 ARG P 563     -17.058  -4.452   9.047  0.00  0.00      PROA  
ATOM   1757  NH2 ARG P 563     -15.683  -2.467   8.999  0.00  0.00      PROA  
ATOM   1758 HH21 ARG P 563     -15.899  -2.602   8.032  0.00  0.00      PROA  
ATOM   1759 HH22 ARG P 563     -15.150  -1.642   9.187  0.00  0.00      PROA  
ATOM   1760    C ARG P 563     -22.175  -1.775  10.489  0.00  0.00      PROA  
ATOM   1761    O ARG P 563     -22.072  -1.418   9.319  0.00  0.00      PROA  
ATOM   1762    N ALA P 564     -22.870  -2.942  10.801  0.00  0.00      PROA  
ATOM   1763   HN ALA P 564     -23.171  -3.076  11.742  0.00  0.00      PROA  
ATOM   1764   CA ALA P 564     -23.299  -3.903   9.836  0.00  0.00      PROA  
ATOM   1765   HA ALA P 564     -22.512  -4.095   9.122  0.00  0.00      PROA  
ATOM   1766   CB ALA P 564     -23.691  -5.248  10.564  0.00  0.00      PROA  
ATOM   1767  HB1 ALA P 564     -24.108  -6.017   9.878  0.00  0.00      PROA  
ATOM   1768  HB2 ALA P 564     -24.495  -5.228  11.331  0.00  0.00      PROA  
ATOM   1769  HB3 ALA P 564     -22.754  -5.690  10.965  0.00  0.00      PROA  
ATOM   1770    C ALA P 564     -24.398  -3.372   8.945  0.00  0.00      PROA  
ATOM   1771    O ALA P 564     -24.482  -3.641   7.806  0.00  0.00      PROA  
ATOM   1772    N CYS P 565     -25.303  -2.487   9.469  0.00  0.00      PROA  
ATOM   1773   HN CYS P 565     -25.302  -2.311  10.451  0.00  0.00      PROA  
ATOM   1774   CA CYS P 565     -26.374  -1.824   8.663  0.00  0.00      PROA  
ATOM   1775   HA CYS P 565     -26.717  -2.595   7.990  0.00  0.00      PROA  
ATOM   1776   CB CYS P 565     -27.540  -1.323   9.458  0.00  0.00      PROA  
ATOM   1777  HB1 CYS P 565     -28.471  -0.958   8.973  0.00  0.00      PROA  
ATOM   1778  HB2 CYS P 565     -27.110  -0.618  10.201  0.00  0.00      PROA  
ATOM   1779   SG CYS P 565     -28.155  -2.818  10.381  0.00  0.00      PROA  
ATOM   1780  HG1 CYS P 565     -27.178  -2.441  11.192  0.00  0.00      PROA  
ATOM   1781    C CYS P 565     -25.760  -0.750   7.807  0.00  0.00      PROA  
ATOM   1782    O CYS P 565     -26.077  -0.682   6.645  0.00  0.00      PROA  
ATOM   1783    N ILE P 566     -24.860   0.077   8.317  0.00  0.00      PROA  
ATOM   1784   HN ILE P 566     -24.604  -0.062   9.271  0.00  0.00      PROA  
ATOM   1785   CA ILE P 566     -24.141   1.234   7.705  0.00  0.00      PROA  
ATOM   1786   HA ILE P 566     -24.891   1.856   7.239  0.00  0.00      PROA  
ATOM   1787   CB ILE P 566     -23.224   2.114   8.630  0.00  0.00      PROA  
ATOM   1788   HB ILE P 566     -22.669   1.451   9.327  0.00  0.00      PROA  
ATOM   1789  CG2 ILE P 566     -22.126   2.892   7.844  0.00  0.00      PROA  
ATOM   1790 HG21 ILE P 566     -21.395   2.198   7.377  0.00  0.00      PROA  
ATOM   1791 HG22 ILE P 566     -21.558   3.501   8.581  0.00  0.00      PROA  
ATOM   1792 HG23 ILE P 566     -22.485   3.579   7.049  0.00  0.00      PROA  
ATOM   1793  CG1 ILE P 566     -24.144   3.022   9.475  0.00  0.00      PROA  
ATOM   1794 HG11 ILE P 566     -24.976   2.395   9.861  0.00  0.00      PROA  
ATOM   1795 HG12 ILE P 566     -24.666   3.811   8.893  0.00  0.00      PROA  
ATOM   1796   CD ILE P 566     -23.462   3.577  10.624  0.00  0.00      PROA  
ATOM   1797  HD1 ILE P 566     -22.690   4.264  10.216  0.00  0.00      PROA  
ATOM   1798  HD2 ILE P 566     -23.166   2.700  11.238  0.00  0.00      PROA  
ATOM   1799  HD3 ILE P 566     -24.135   4.168  11.282  0.00  0.00      PROA  
ATOM   1800    C ILE P 566     -23.372   0.615   6.535  0.00  0.00      PROA  
ATOM   1801    O ILE P 566     -23.466   1.189   5.439  0.00  0.00      PROA  
ATOM   1802    N GLY P 567     -22.642  -0.522   6.682  0.00  0.00      PROA  
ATOM   1803   HN GLY P 567     -22.658  -0.963   7.576  0.00  0.00      PROA  
ATOM   1804   CA GLY P 567     -21.861  -1.072   5.635  0.00  0.00      PROA  
ATOM   1805  HA1 GLY P 567     -21.422  -1.906   6.163  0.00  0.00      PROA  
ATOM   1806  HA2 GLY P 567     -21.319  -0.227   5.237  0.00  0.00      PROA  
ATOM   1807    C GLY P 567     -22.675  -1.776   4.517  0.00  0.00      PROA  
ATOM   1808    O GLY P 567     -22.362  -1.641   3.338  0.00  0.00      PROA  
ATOM   1809    N LEU P 568     -23.772  -2.549   4.793  0.00  0.00      PROA  
ATOM   1810   HN LEU P 568     -24.084  -2.729   5.723  0.00  0.00      PROA  
ATOM   1811   CA LEU P 568     -24.701  -3.023   3.809  0.00  0.00      PROA  
ATOM   1812   HA LEU P 568     -24.171  -3.589   3.057  0.00  0.00      PROA  
ATOM   1813   CB LEU P 568     -25.752  -3.961   4.465  0.00  0.00      PROA  
ATOM   1814  HB1 LEU P 568     -26.430  -4.143   3.603  0.00  0.00      PROA  
ATOM   1815  HB2 LEU P 568     -26.220  -3.295   5.221  0.00  0.00      PROA  
ATOM   1816   CG LEU P 568     -25.318  -5.333   5.058  0.00  0.00      PROA  
ATOM   1817   HG LEU P 568     -24.763  -5.331   6.021  0.00  0.00      PROA  
ATOM   1818  CD1 LEU P 568     -26.617  -5.997   5.305  0.00  0.00      PROA  
ATOM   1819 HD11 LEU P 568     -26.414  -6.920   5.888  0.00  0.00      PROA  
ATOM   1820 HD12 LEU P 568     -27.306  -6.184   4.454  0.00  0.00      PROA  
ATOM   1821 HD13 LEU P 568     -27.246  -5.430   6.024  0.00  0.00      PROA  
ATOM   1822  CD2 LEU P 568     -24.485  -6.192   4.048  0.00  0.00      PROA  
ATOM   1823 HD21 LEU P 568     -25.045  -6.192   3.088  0.00  0.00      PROA  
ATOM   1824 HD22 LEU P 568     -24.283  -7.190   4.491  0.00  0.00      PROA  
ATOM   1825 HD23 LEU P 568     -23.500  -5.746   3.792  0.00  0.00      PROA  
ATOM   1826    C LEU P 568     -25.288  -1.908   3.089  0.00  0.00      PROA  
ATOM   1827    O LEU P 568     -25.468  -1.980   1.914  0.00  0.00      PROA  
ATOM   1828    N TRP P 569     -25.684  -0.703   3.657  0.00  0.00      PROA  
ATOM   1829   HN TRP P 569     -25.610  -0.691   4.651  0.00  0.00      PROA  
ATOM   1830   CA TRP P 569     -26.263   0.314   2.759  0.00  0.00      PROA  
ATOM   1831   HA TRP P 569     -26.969   0.009   2.000  0.00  0.00      PROA  
ATOM   1832   CB TRP P 569     -26.905   1.442   3.633  0.00  0.00      PROA  
ATOM   1833  HB1 TRP P 569     -26.140   1.975   4.238  0.00  0.00      PROA  
ATOM   1834  HB2 TRP P 569     -27.483   0.876   4.394  0.00  0.00      PROA  
ATOM   1835   CG TRP P 569     -27.863   2.380   2.951  0.00  0.00      PROA  
ATOM   1836  CD1 TRP P 569     -27.646   3.377   2.022  0.00  0.00      PROA  
ATOM   1837  HD1 TRP P 569     -26.645   3.556   1.659  0.00  0.00      PROA  
ATOM   1838  NE1 TRP P 569     -28.897   3.793   1.469  0.00  0.00      PROA  
ATOM   1839  HE1 TRP P 569     -28.959   4.392   0.701  0.00  0.00      PROA  
ATOM   1840  CE2 TRP P 569     -29.894   3.144   2.127  0.00  0.00      PROA  
ATOM   1841  CD2 TRP P 569     -29.314   2.175   2.989  0.00  0.00      PROA  
ATOM   1842  CE3 TRP P 569     -30.179   1.363   3.723  0.00  0.00      PROA  
ATOM   1843  HE3 TRP P 569     -29.731   0.736   4.480  0.00  0.00      PROA  
ATOM   1844  CZ3 TRP P 569     -31.524   1.522   3.594  0.00  0.00      PROA  
ATOM   1845  HZ3 TRP P 569     -32.140   0.903   4.230  0.00  0.00      PROA  
ATOM   1846  CZ2 TRP P 569     -31.318   3.263   1.950  0.00  0.00      PROA  
ATOM   1847  HZ2 TRP P 569     -31.730   3.902   1.183  0.00  0.00      PROA  
ATOM   1848  CH2 TRP P 569     -32.100   2.417   2.691  0.00  0.00      PROA  
ATOM   1849  HH2 TRP P 569     -33.178   2.374   2.630  0.00  0.00      PROA  
ATOM   1850    C TRP P 569     -25.186   1.063   1.961  0.00  0.00      PROA  
ATOM   1851    O TRP P 569     -25.464   1.512   0.852  0.00  0.00      PROA  
ATOM   1852    N THR P 570     -23.878   1.096   2.472  0.00  0.00      PROA  
ATOM   1853   HN THR P 570     -23.766   0.839   3.429  0.00  0.00      PROA  
ATOM   1854   CA THR P 570     -22.615   1.590   1.800  0.00  0.00      PROA  
ATOM   1855   HA THR P 570     -22.829   2.605   1.499  0.00  0.00      PROA  
ATOM   1856   CB THR P 570     -21.396   1.547   2.675  0.00  0.00      PROA  
ATOM   1857   HB THR P 570     -21.190   0.492   2.955  0.00  0.00      PROA  
ATOM   1858  OG1 THR P 570     -21.651   2.269   3.901  0.00  0.00      PROA  
ATOM   1859  HG1 THR P 570     -22.330   1.868   4.448  0.00  0.00      PROA  
ATOM   1860  CG2 THR P 570     -20.248   2.283   2.016  0.00  0.00      PROA  
ATOM   1861 HG21 THR P 570     -20.670   3.302   1.881  0.00  0.00      PROA  
ATOM   1862 HG22 THR P 570     -20.099   1.748   1.054  0.00  0.00      PROA  
ATOM   1863 HG23 THR P 570     -19.381   2.291   2.710  0.00  0.00      PROA  
ATOM   1864    C THR P 570     -22.381   0.698   0.545  0.00  0.00      PROA  
ATOM   1865    O THR P 570     -22.145   1.205  -0.609  0.00  0.00      PROA  
ATOM   1866    N ALA P 571     -22.559  -0.594   0.726  0.00  0.00      PROA  
ATOM   1867   HN ALA P 571     -22.789  -0.919   1.641  0.00  0.00      PROA  
ATOM   1868   CA ALA P 571     -22.593  -1.536  -0.381  0.00  0.00      PROA  
ATOM   1869   HA ALA P 571     -21.606  -1.410  -0.801  0.00  0.00      PROA  
ATOM   1870   CB ALA P 571     -22.793  -2.974   0.112  0.00  0.00      PROA  
ATOM   1871  HB1 ALA P 571     -22.092  -3.211   0.940  0.00  0.00      PROA  
ATOM   1872  HB2 ALA P 571     -22.502  -3.655  -0.716  0.00  0.00      PROA  
ATOM   1873  HB3 ALA P 571     -23.773  -3.136   0.611  0.00  0.00      PROA  
ATOM   1874    C ALA P 571     -23.640  -1.178  -1.534  0.00  0.00      PROA  
ATOM   1875    O ALA P 571     -23.320  -1.227  -2.715  0.00  0.00      PROA  
ATOM   1876    N PHE P 572     -24.881  -0.828  -1.112  0.00  0.00      PROA  
ATOM   1877   HN PHE P 572     -25.047  -0.881  -0.131  0.00  0.00      PROA  
ATOM   1878   CA PHE P 572     -25.958  -0.491  -2.045  0.00  0.00      PROA  
ATOM   1879   HA PHE P 572     -26.063  -1.393  -2.629  0.00  0.00      PROA  
ATOM   1880   CB PHE P 572     -27.339  -0.343  -1.390  0.00  0.00      PROA  
ATOM   1881  HB1 PHE P 572     -27.187   0.403  -0.580  0.00  0.00      PROA  
ATOM   1882  HB2 PHE P 572     -27.509  -1.311  -0.872  0.00  0.00      PROA  
ATOM   1883   CG PHE P 572     -28.593   0.081  -2.093  0.00  0.00      PROA  
ATOM   1884  CD1 PHE P 572     -28.828  -0.315  -3.444  0.00  0.00      PROA  
ATOM   1885  HD1 PHE P 572     -28.077  -0.841  -4.015  0.00  0.00      PROA  
ATOM   1886  CE1 PHE P 572     -30.001   0.084  -4.128  0.00  0.00      PROA  
ATOM   1887  HE1 PHE P 572     -30.232  -0.024  -5.177  0.00  0.00      PROA  
ATOM   1888   CZ PHE P 572     -30.989   0.855  -3.436  0.00  0.00      PROA  
ATOM   1889   HZ PHE P 572     -31.915   1.122  -3.921  0.00  0.00      PROA  
ATOM   1890  CD2 PHE P 572     -29.572   0.836  -1.485  0.00  0.00      PROA  
ATOM   1891  HD2 PHE P 572     -29.405   1.211  -0.486  0.00  0.00      PROA  
ATOM   1892  CE2 PHE P 572     -30.738   1.225  -2.086  0.00  0.00      PROA  
ATOM   1893  HE2 PHE P 572     -31.364   1.963  -1.606  0.00  0.00      PROA  
ATOM   1894    C PHE P 572     -25.715   0.770  -2.877  0.00  0.00      PROA  
ATOM   1895    O PHE P 572     -25.837   0.740  -4.094  0.00  0.00      PROA  
ATOM   1896    N LEU P 573     -25.250   1.875  -2.261  0.00  0.00      PROA  
ATOM   1897   HN LEU P 573     -25.031   1.845  -1.289  0.00  0.00      PROA  
ATOM   1898   CA LEU P 573     -24.784   3.060  -2.823  0.00  0.00      PROA  
ATOM   1899   HA LEU P 573     -25.556   3.435  -3.479  0.00  0.00      PROA  
ATOM   1900   CB LEU P 573     -24.360   3.968  -1.635  0.00  0.00      PROA  
ATOM   1901  HB1 LEU P 573     -23.841   4.876  -2.011  0.00  0.00      PROA  
ATOM   1902  HB2 LEU P 573     -23.623   3.412  -1.017  0.00  0.00      PROA  
ATOM   1903   CG LEU P 573     -25.540   4.501  -0.780  0.00  0.00      PROA  
ATOM   1904   HG LEU P 573     -25.931   3.641  -0.195  0.00  0.00      PROA  
ATOM   1905  CD1 LEU P 573     -25.047   5.516   0.183  0.00  0.00      PROA  
ATOM   1906 HD11 LEU P 573     -24.712   6.365  -0.451  0.00  0.00      PROA  
ATOM   1907 HD12 LEU P 573     -24.276   5.134   0.886  0.00  0.00      PROA  
ATOM   1908 HD13 LEU P 573     -25.894   5.873   0.807  0.00  0.00      PROA  
ATOM   1909  CD2 LEU P 573     -26.811   5.063  -1.501  0.00  0.00      PROA  
ATOM   1910 HD21 LEU P 573     -26.469   5.888  -2.162  0.00  0.00      PROA  
ATOM   1911 HD22 LEU P 573     -27.504   5.520  -0.763  0.00  0.00      PROA  
ATOM   1912 HD23 LEU P 573     -27.350   4.308  -2.112  0.00  0.00      PROA  
ATOM   1913    C LEU P 573     -23.595   2.922  -3.826  0.00  0.00      PROA  
ATOM   1914    O LEU P 573     -23.632   3.487  -4.941  0.00  0.00      PROA  
ATOM   1915    N CYS P 574     -22.616   1.994  -3.513  0.00  0.00      PROA  
ATOM   1916   HN CYS P 574     -22.492   1.406  -2.718  0.00  0.00      PROA  
ATOM   1917   CA CYS P 574     -21.637   1.604  -4.552  0.00  0.00      PROA  
ATOM   1918   HA CYS P 574     -21.200   2.467  -5.032  0.00  0.00      PROA  
ATOM   1919   CB CYS P 574     -20.528   0.639  -3.950  0.00  0.00      PROA  
ATOM   1920  HB1 CYS P 574     -19.802   0.341  -4.737  0.00  0.00      PROA  
ATOM   1921  HB2 CYS P 574     -21.046  -0.304  -3.674  0.00  0.00      PROA  
ATOM   1922   SG CYS P 574     -19.598   1.309  -2.561  0.00  0.00      PROA  
ATOM   1923  HG1 CYS P 574     -20.672   1.410  -1.791  0.00  0.00      PROA  
ATOM   1924    C CYS P 574     -22.298   0.708  -5.686  0.00  0.00      PROA  
ATOM   1925    O CYS P 574     -21.808   0.670  -6.801  0.00  0.00      PROA  
ATOM   1926    N ILE P 575     -23.359  -0.060  -5.446  0.00  0.00      PROA  
ATOM   1927   HN ILE P 575     -23.649  -0.084  -4.492  0.00  0.00      PROA  
ATOM   1928   CA ILE P 575     -24.074  -0.944  -6.435  0.00  0.00      PROA  
ATOM   1929   HA ILE P 575     -23.357  -1.627  -6.865  0.00  0.00      PROA  
ATOM   1930   CB ILE P 575     -25.006  -2.006  -5.801  0.00  0.00      PROA  
ATOM   1931   HB ILE P 575     -25.432  -1.532  -4.890  0.00  0.00      PROA  
ATOM   1932  CG2 ILE P 575     -26.126  -2.416  -6.721  0.00  0.00      PROA  
ATOM   1933 HG21 ILE P 575     -25.786  -2.937  -7.642  0.00  0.00      PROA  
ATOM   1934 HG22 ILE P 575     -26.691  -1.533  -7.088  0.00  0.00      PROA  
ATOM   1935 HG23 ILE P 575     -26.878  -3.093  -6.262  0.00  0.00      PROA  
ATOM   1936  CG1 ILE P 575     -24.143  -3.236  -5.382  0.00  0.00      PROA  
ATOM   1937 HG11 ILE P 575     -23.192  -2.754  -5.070  0.00  0.00      PROA  
ATOM   1938 HG12 ILE P 575     -23.976  -3.747  -6.355  0.00  0.00      PROA  
ATOM   1939   CD ILE P 575     -24.797  -3.991  -4.269  0.00  0.00      PROA  
ATOM   1940  HD1 ILE P 575     -25.841  -4.194  -4.589  0.00  0.00      PROA  
ATOM   1941  HD2 ILE P 575     -24.623  -3.496  -3.289  0.00  0.00      PROA  
ATOM   1942  HD3 ILE P 575     -24.280  -4.974  -4.240  0.00  0.00      PROA  
ATOM   1943    C ILE P 575     -24.878  -0.069  -7.505  0.00  0.00      PROA  
ATOM   1944    O ILE P 575     -24.957  -0.360  -8.674  0.00  0.00      PROA  
ATOM   1945    N VAL P 576     -25.427   1.078  -7.068  0.00  0.00      PROA  
ATOM   1946   HN VAL P 576     -25.592   1.286  -6.107  0.00  0.00      PROA  
ATOM   1947   CA VAL P 576     -26.095   2.019  -7.973  0.00  0.00      PROA  
ATOM   1948   HA VAL P 576     -26.531   1.496  -8.812  0.00  0.00      PROA  
ATOM   1949   CB VAL P 576     -27.303   2.732  -7.268  0.00  0.00      PROA  
ATOM   1950   HB VAL P 576     -27.528   3.508  -8.031  0.00  0.00      PROA  
ATOM   1951  CG1 VAL P 576     -28.424   1.779  -6.838  0.00  0.00      PROA  
ATOM   1952 HG11 VAL P 576     -29.284   2.319  -6.388  0.00  0.00      PROA  
ATOM   1953 HG12 VAL P 576     -27.976   0.898  -6.331  0.00  0.00      PROA  
ATOM   1954 HG13 VAL P 576     -28.877   1.461  -7.801  0.00  0.00      PROA  
ATOM   1955  CG2 VAL P 576     -26.883   3.578  -5.993  0.00  0.00      PROA  
ATOM   1956 HG21 VAL P 576     -27.768   4.079  -5.546  0.00  0.00      PROA  
ATOM   1957 HG22 VAL P 576     -26.086   4.285  -6.309  0.00  0.00      PROA  
ATOM   1958 HG23 VAL P 576     -26.410   2.982  -5.182  0.00  0.00      PROA  
ATOM   1959    C VAL P 576     -25.045   2.863  -8.721  0.00  0.00      PROA  
ATOM   1960    O VAL P 576     -25.243   3.300  -9.820  0.00  0.00      PROA  
ATOM   1961    N LEU P 577     -23.856   3.120  -8.019  0.00  0.00      PROA  
ATOM   1962   HN LEU P 577     -23.565   2.686  -7.170  0.00  0.00      PROA  
ATOM   1963   CA LEU P 577     -22.751   3.681  -8.755  0.00  0.00      PROA  
ATOM   1964   HA LEU P 577     -23.091   4.485  -9.391  0.00  0.00      PROA  
ATOM   1965   CB LEU P 577     -21.606   4.255  -7.764  0.00  0.00      PROA  
ATOM   1966  HB1 LEU P 577     -20.761   4.496  -8.445  0.00  0.00      PROA  
ATOM   1967  HB2 LEU P 577     -21.399   3.529  -6.948  0.00  0.00      PROA  
ATOM   1968   CG LEU P 577     -21.960   5.572  -7.014  0.00  0.00      PROA  
ATOM   1969   HG LEU P 577     -22.679   5.266  -6.225  0.00  0.00      PROA  
ATOM   1970  CD1 LEU P 577     -20.760   6.191  -6.299  0.00  0.00      PROA  
ATOM   1971 HD11 LEU P 577     -20.031   5.428  -5.952  0.00  0.00      PROA  
ATOM   1972 HD12 LEU P 577     -21.109   6.859  -5.483  0.00  0.00      PROA  
ATOM   1973 HD13 LEU P 577     -20.168   6.865  -6.955  0.00  0.00      PROA  
ATOM   1974  CD2 LEU P 577     -22.745   6.574  -7.842  0.00  0.00      PROA  
ATOM   1975 HD21 LEU P 577     -22.233   6.789  -8.804  0.00  0.00      PROA  
ATOM   1976 HD22 LEU P 577     -23.005   7.536  -7.351  0.00  0.00      PROA  
ATOM   1977 HD23 LEU P 577     -23.752   6.217  -8.145  0.00  0.00      PROA  
ATOM   1978    C LEU P 577     -22.158   2.706  -9.817  0.00  0.00      PROA  
ATOM   1979    O LEU P 577     -21.795   3.144 -10.909  0.00  0.00      PROA  
ATOM   1980    N VAL P 578     -22.157   1.375  -9.684  0.00  0.00      PROA  
ATOM   1981   HN VAL P 578     -22.420   0.970  -8.812  0.00  0.00      PROA  
ATOM   1982   CA VAL P 578     -21.816   0.435 -10.755  0.00  0.00      PROA  
ATOM   1983   HA VAL P 578     -20.784   0.554 -11.049  0.00  0.00      PROA  
ATOM   1984   CB VAL P 578     -21.757  -1.051 -10.405  0.00  0.00      PROA  
ATOM   1985   HB VAL P 578     -22.769  -1.358 -10.063  0.00  0.00      PROA  
ATOM   1986  CG1 VAL P 578     -21.420  -2.017 -11.624  0.00  0.00      PROA  
ATOM   1987 HG11 VAL P 578     -20.558  -1.491 -12.086  0.00  0.00      PROA  
ATOM   1988 HG12 VAL P 578     -22.225  -2.107 -12.385  0.00  0.00      PROA  
ATOM   1989 HG13 VAL P 578     -21.034  -2.984 -11.235  0.00  0.00      PROA  
ATOM   1990  CG2 VAL P 578     -20.796  -1.423  -9.231  0.00  0.00      PROA  
ATOM   1991 HG21 VAL P 578     -19.703  -1.416  -9.429  0.00  0.00      PROA  
ATOM   1992 HG22 VAL P 578     -20.955  -2.500  -9.009  0.00  0.00      PROA  
ATOM   1993 HG23 VAL P 578     -20.945  -0.727  -8.378  0.00  0.00      PROA  
ATOM   1994    C VAL P 578     -22.825   0.620 -11.814  0.00  0.00      PROA  
ATOM   1995    O VAL P 578     -22.532   0.855 -12.977  0.00  0.00      PROA  
ATOM   1996    N ALA P 579     -24.087   0.544 -11.492  0.00  0.00      PROA  
ATOM   1997   HN ALA P 579     -24.378   0.313 -10.567  0.00  0.00      PROA  
ATOM   1998   CA ALA P 579     -25.138   0.398 -12.453  0.00  0.00      PROA  
ATOM   1999   HA ALA P 579     -24.625   0.037 -13.331  0.00  0.00      PROA  
ATOM   2000   CB ALA P 579     -26.135  -0.566 -11.855  0.00  0.00      PROA  
ATOM   2001  HB1 ALA P 579     -26.643  -0.225 -10.928  0.00  0.00      PROA  
ATOM   2002  HB2 ALA P 579     -25.776  -1.606 -11.700  0.00  0.00      PROA  
ATOM   2003  HB3 ALA P 579     -26.963  -0.648 -12.592  0.00  0.00      PROA  
ATOM   2004    C ALA P 579     -25.824   1.731 -12.853  0.00  0.00      PROA  
ATOM   2005    O ALA P 579     -26.946   1.835 -13.373  0.00  0.00      PROA  
ATOM   2006    N THR P 580     -25.176   2.876 -12.583  0.00  0.00      PROA  
ATOM   2007   HN THR P 580     -24.533   2.906 -11.822  0.00  0.00      PROA  
ATOM   2008   CA THR P 580     -25.485   4.114 -13.319  0.00  0.00      PROA  
ATOM   2009   HA THR P 580     -26.173   3.912 -14.127  0.00  0.00      PROA  
ATOM   2010   CB THR P 580     -25.917   5.257 -12.474  0.00  0.00      PROA  
ATOM   2011   HB THR P 580     -26.468   4.866 -11.592  0.00  0.00      PROA  
ATOM   2012  OG1 THR P 580     -26.704   6.216 -13.194  0.00  0.00      PROA  
ATOM   2013  HG1 THR P 580     -27.446   5.671 -13.465  0.00  0.00      PROA  
ATOM   2014  CG2 THR P 580     -24.763   6.043 -11.881  0.00  0.00      PROA  
ATOM   2015 HG21 THR P 580     -23.966   5.397 -11.457  0.00  0.00      PROA  
ATOM   2016 HG22 THR P 580     -25.171   6.793 -11.170  0.00  0.00      PROA  
ATOM   2017 HG23 THR P 580     -24.168   6.701 -12.550  0.00  0.00      PROA  
ATOM   2018    C THR P 580     -24.285   4.453 -14.152  0.00  0.00      PROA  
ATOM   2019    O THR P 580     -24.388   5.414 -14.881  0.00  0.00      PROA  
ATOM   2020    N ASP P 581     -23.140   3.613 -14.103  0.00  0.00      PROA  
ATOM   2021   HN ASP P 581     -23.142   2.778 -13.558  0.00  0.00      PROA  
ATOM   2022   CA ASP P 581     -22.020   3.635 -14.952  0.00  0.00      PROA  
ATOM   2023   HA ASP P 581     -21.495   2.705 -14.795  0.00  0.00      PROA  
ATOM   2024   CB ASP P 581     -22.315   3.673 -16.505  0.00  0.00      PROA  
ATOM   2025  HB1 ASP P 581     -21.373   3.418 -17.037  0.00  0.00      PROA  
ATOM   2026  HB2 ASP P 581     -22.500   4.736 -16.769  0.00  0.00      PROA  
ATOM   2027   CG ASP P 581     -23.427   2.845 -17.029  0.00  0.00      PROA  
ATOM   2028  OD1 ASP P 581     -23.984   3.410 -18.018  0.00  0.00      PROA  
ATOM   2029  OD2 ASP P 581     -23.736   1.718 -16.624  0.00  0.00      PROA  
ATOM   2030    C ASP P 581     -21.145   4.760 -14.448  0.00  0.00      PROA  
ATOM   2031    O ASP P 581     -20.917   5.663 -15.133  0.00  0.00      PROA  
ATOM   2032    N ALA P 582     -20.771   4.771 -13.225  0.00  0.00      PROA  
ATOM   2033   HN ALA P 582     -21.122   4.096 -12.581  0.00  0.00      PROA  
ATOM   2034   CA ALA P 582     -19.981   5.807 -12.634  0.00  0.00      PROA  
ATOM   2035   HA ALA P 582     -20.217   6.778 -13.043  0.00  0.00      PROA  
ATOM   2036   CB ALA P 582     -20.456   5.824 -11.113  0.00  0.00      PROA  
ATOM   2037  HB1 ALA P 582     -20.074   6.778 -10.691  0.00  0.00      PROA  
ATOM   2038  HB2 ALA P 582     -20.044   4.891 -10.673  0.00  0.00      PROA  
ATOM   2039  HB3 ALA P 582     -21.564   5.869 -11.039  0.00  0.00      PROA  
ATOM   2040    C ALA P 582     -18.482   5.578 -12.694  0.00  0.00      PROA  
ATOM   2041    O ALA P 582     -17.629   6.403 -12.457  0.00  0.00      PROA  
ATOM   2042    N SER P 583     -18.059   4.428 -13.072  0.00  0.00      PROA  
ATOM   2043   HN SER P 583     -18.771   3.766 -13.295  0.00  0.00      PROA  
ATOM   2044   CA SER P 583     -16.773   3.939 -12.688  0.00  0.00      PROA  
ATOM   2045   HA SER P 583     -16.435   4.586 -11.892  0.00  0.00      PROA  
ATOM   2046   CB SER P 583     -16.767   2.555 -12.038  0.00  0.00      PROA  
ATOM   2047  HB1 SER P 583     -17.142   2.613 -10.994  0.00  0.00      PROA  
ATOM   2048  HB2 SER P 583     -15.746   2.115 -12.042  0.00  0.00      PROA  
ATOM   2049   OG SER P 583     -17.662   1.750 -12.776  0.00  0.00      PROA  
ATOM   2050  HG1 SER P 583     -17.461   1.820 -13.712  0.00  0.00      PROA  
ATOM   2051    C SER P 583     -15.742   4.123 -13.785  0.00  0.00      PROA  
ATOM   2052    O SER P 583     -14.553   3.864 -13.600  0.00  0.00      PROA  
ATOM   2053    N SER P 584     -16.207   4.684 -14.958  0.00  0.00      PROA  
ATOM   2054   HN SER P 584     -17.198   4.776 -14.893  0.00  0.00      PROA  
ATOM   2055   CA SER P 584     -15.319   5.080 -16.032  0.00  0.00      PROA  
ATOM   2056   HA SER P 584     -14.382   4.543 -16.010  0.00  0.00      PROA  
ATOM   2057   CB SER P 584     -15.949   4.707 -17.367  0.00  0.00      PROA  
ATOM   2058  HB1 SER P 584     -16.966   5.121 -17.535  0.00  0.00      PROA  
ATOM   2059  HB2 SER P 584     -16.105   3.611 -17.276  0.00  0.00      PROA  
ATOM   2060   OG SER P 584     -15.071   4.945 -18.543  0.00  0.00      PROA  
ATOM   2061  HG1 SER P 584     -14.635   5.788 -18.396  0.00  0.00      PROA  
ATOM   2062    C SER P 584     -15.062   6.547 -16.021  0.00  0.00      PROA  
ATOM   2063    O SER P 584     -14.279   7.053 -16.834  0.00  0.00      PROA  
ATOM   2064    N LEU P 585     -15.647   7.341 -15.060  0.00  0.00      PROA  
ATOM   2065   HN LEU P 585     -16.341   7.077 -14.394  0.00  0.00      PROA  
ATOM   2066   CA LEU P 585     -15.437   8.776 -14.803  0.00  0.00      PROA  
ATOM   2067   HA LEU P 585     -15.828   9.258 -15.687  0.00  0.00      PROA  
ATOM   2068   CB LEU P 585     -16.284   9.077 -13.498  0.00  0.00      PROA  
ATOM   2069  HB1 LEU P 585     -15.971   8.381 -12.690  0.00  0.00      PROA  
ATOM   2070  HB2 LEU P 585     -17.362   8.929 -13.719  0.00  0.00      PROA  
ATOM   2071   CG LEU P 585     -16.080  10.490 -12.829  0.00  0.00      PROA  
ATOM   2072   HG LEU P 585     -15.009  10.774 -12.750  0.00  0.00      PROA  
ATOM   2073  CD1 LEU P 585     -16.758  11.440 -13.788  0.00  0.00      PROA  
ATOM   2074 HD11 LEU P 585     -16.061  11.714 -14.610  0.00  0.00      PROA  
ATOM   2075 HD12 LEU P 585     -16.880  12.430 -13.298  0.00  0.00      PROA  
ATOM   2076 HD13 LEU P 585     -17.649  10.935 -14.218  0.00  0.00      PROA  
ATOM   2077  CD2 LEU P 585     -16.608  10.518 -11.344  0.00  0.00      PROA  
ATOM   2078 HD21 LEU P 585     -16.670  11.543 -10.920  0.00  0.00      PROA  
ATOM   2079 HD22 LEU P 585     -15.873   9.988 -10.702  0.00  0.00      PROA  
ATOM   2080 HD23 LEU P 585     -17.660  10.167 -11.280  0.00  0.00      PROA  
ATOM   2081    C LEU P 585     -13.928   9.085 -14.616  0.00  0.00      PROA  
ATOM   2082    O LEU P 585     -13.430  10.159 -14.966  0.00  0.00      PROA  
ATOM   2083    N VAL P 586     -13.281   8.070 -14.144  0.00  0.00      PROA  
ATOM   2084   HN VAL P 586     -13.820   7.281 -13.859  0.00  0.00      PROA  
ATOM   2085   CA VAL P 586     -11.867   8.166 -13.960  0.00  0.00      PROA  
ATOM   2086   HA VAL P 586     -11.702   9.133 -13.507  0.00  0.00      PROA  
ATOM   2087   CB VAL P 586     -11.486   7.006 -13.007  0.00  0.00      PROA  
ATOM   2088   HB VAL P 586     -12.321   7.059 -12.277  0.00  0.00      PROA  
ATOM   2089  CG1 VAL P 586     -11.467   5.652 -13.775  0.00  0.00      PROA  
ATOM   2090 HG11 VAL P 586     -10.626   5.695 -14.500  0.00  0.00      PROA  
ATOM   2091 HG12 VAL P 586     -12.450   5.490 -14.265  0.00  0.00      PROA  
ATOM   2092 HG13 VAL P 586     -11.298   4.901 -12.974  0.00  0.00      PROA  
ATOM   2093  CG2 VAL P 586     -10.223   7.397 -12.286  0.00  0.00      PROA  
ATOM   2094 HG21 VAL P 586      -9.838   6.638 -11.573  0.00  0.00      PROA  
ATOM   2095 HG22 VAL P 586     -10.452   8.328 -11.726  0.00  0.00      PROA  
ATOM   2096 HG23 VAL P 586      -9.312   7.665 -12.865  0.00  0.00      PROA  
ATOM   2097    C VAL P 586     -11.079   8.135 -15.246  0.00  0.00      PROA  
ATOM   2098    O VAL P 586      -9.904   8.554 -15.066  0.00  0.00      PROA  
ATOM   2099    N CYS P 587     -11.596   7.803 -16.431  0.00  0.00      PROA  
ATOM   2100   HN CYS P 587     -12.546   7.548 -16.593  0.00  0.00      PROA  
ATOM   2101   CA CYS P 587     -10.816   7.716 -17.594  0.00  0.00      PROA  
ATOM   2102   HA CYS P 587      -9.770   7.516 -17.416  0.00  0.00      PROA  
ATOM   2103   CB CYS P 587     -11.468   6.831 -18.691  0.00  0.00      PROA  
ATOM   2104  HB1 CYS P 587     -10.745   6.791 -19.533  0.00  0.00      PROA  
ATOM   2105  HB2 CYS P 587     -12.395   7.299 -19.086  0.00  0.00      PROA  
ATOM   2106   SG CYS P 587     -11.975   5.153 -18.165  0.00  0.00      PROA  
ATOM   2107  HG1 CYS P 587     -12.650   5.781 -17.213  0.00  0.00      PROA  
ATOM   2108    C CYS P 587     -10.663   9.175 -18.183  0.00  0.00      PROA  
ATOM   2109    O CYS P 587      -9.911   9.363 -19.142  0.00  0.00      PROA  
ATOM   2110    N TYR P 588     -11.370  10.198 -17.606  0.00  0.00      PROA  
ATOM   2111   HN TYR P 588     -12.032   9.929 -16.911  0.00  0.00      PROA  
ATOM   2112   CA TYR P 588     -11.353  11.620 -18.041  0.00  0.00      PROA  
ATOM   2113   HA TYR P 588     -10.916  11.736 -19.021  0.00  0.00      PROA  
ATOM   2114   CB TYR P 588     -12.804  12.147 -17.953  0.00  0.00      PROA  
ATOM   2115  HB1 TYR P 588     -12.904  13.096 -18.521  0.00  0.00      PROA  
ATOM   2116  HB2 TYR P 588     -13.144  12.182 -16.896  0.00  0.00      PROA  
ATOM   2117   CG TYR P 588     -13.685  11.239 -18.755  0.00  0.00      PROA  
ATOM   2118  CD1 TYR P 588     -14.883  10.838 -18.110  0.00  0.00      PROA  
ATOM   2119  HD1 TYR P 588     -15.053  11.100 -17.076  0.00  0.00      PROA  
ATOM   2120  CE1 TYR P 588     -15.816  10.099 -18.843  0.00  0.00      PROA  
ATOM   2121  HE1 TYR P 588     -16.750   9.811 -18.383  0.00  0.00      PROA  
ATOM   2122   CZ TYR P 588     -15.467   9.607 -20.076  0.00  0.00      PROA  
ATOM   2123   OH TYR P 588     -16.357   8.670 -20.723  0.00  0.00      PROA  
ATOM   2124   HH TYR P 588     -17.172   8.584 -20.224  0.00  0.00      PROA  
ATOM   2125  CD2 TYR P 588     -13.497  10.968 -20.122  0.00  0.00      PROA  
ATOM   2126  HD2 TYR P 588     -12.587  11.335 -20.575  0.00  0.00      PROA  
ATOM   2127  CE2 TYR P 588     -14.262  10.044 -20.740  0.00  0.00      PROA  
ATOM   2128  HE2 TYR P 588     -13.947   9.692 -21.711  0.00  0.00      PROA  
ATOM   2129    C TYR P 588     -10.655  12.517 -17.079  0.00  0.00      PROA  
ATOM   2130    O TYR P 588     -10.613  13.763 -17.311  0.00  0.00      PROA  
ATOM   2131    N ILE P 589      -9.945  11.974 -16.030  0.00  0.00      PROA  
ATOM   2132   HN ILE P 589      -9.960  10.980 -15.949  0.00  0.00      PROA  
ATOM   2133   CA ILE P 589      -8.901  12.735 -15.432  0.00  0.00      PROA  
ATOM   2134   HA ILE P 589      -9.200  13.764 -15.296  0.00  0.00      PROA  
ATOM   2135   CB ILE P 589      -8.465  12.348 -13.962  0.00  0.00      PROA  
ATOM   2136   HB ILE P 589      -7.845  13.235 -13.711  0.00  0.00      PROA  
ATOM   2137  CG2 ILE P 589      -9.686  12.363 -13.018  0.00  0.00      PROA  
ATOM   2138 HG21 ILE P 589      -9.490  12.000 -11.986  0.00  0.00      PROA  
ATOM   2139 HG22 ILE P 589     -10.333  11.658 -13.582  0.00  0.00      PROA  
ATOM   2140 HG23 ILE P 589     -10.107  13.389 -13.079  0.00  0.00      PROA  
ATOM   2141  CG1 ILE P 589      -7.756  10.964 -13.775  0.00  0.00      PROA  
ATOM   2142 HG11 ILE P 589      -7.000  10.949 -14.590  0.00  0.00      PROA  
ATOM   2143 HG12 ILE P 589      -8.483  10.157 -14.011  0.00  0.00      PROA  
ATOM   2144   CD ILE P 589      -7.045  10.752 -12.433  0.00  0.00      PROA  
ATOM   2145  HD1 ILE P 589      -7.802  10.358 -11.721  0.00  0.00      PROA  
ATOM   2146  HD2 ILE P 589      -6.744  11.713 -11.963  0.00  0.00      PROA  
ATOM   2147  HD3 ILE P 589      -6.311   9.937 -12.608  0.00  0.00      PROA  
ATOM   2148    C ILE P 589      -7.644  12.915 -16.334  0.00  0.00      PROA  
ATOM   2149    O ILE P 589      -7.215  12.043 -17.154  0.00  0.00      PROA  
ATOM   2150    N THR P 590      -6.914  14.067 -16.126  0.00  0.00      PROA  
ATOM   2151   HN THR P 590      -7.096  14.636 -15.328  0.00  0.00      PROA  
ATOM   2152   CA THR P 590      -5.719  14.435 -16.918  0.00  0.00      PROA  
ATOM   2153   HA THR P 590      -5.866  14.002 -17.896  0.00  0.00      PROA  
ATOM   2154   CB THR P 590      -5.525  15.914 -17.139  0.00  0.00      PROA  
ATOM   2155   HB THR P 590      -4.748  16.066 -17.918  0.00  0.00      PROA  
ATOM   2156  OG1 THR P 590      -5.154  16.554 -15.904  0.00  0.00      PROA  
ATOM   2157  HG1 THR P 590      -4.522  17.205 -16.217  0.00  0.00      PROA  
ATOM   2158  CG2 THR P 590      -6.815  16.580 -17.574  0.00  0.00      PROA  
ATOM   2159 HG21 THR P 590      -6.610  17.661 -17.726  0.00  0.00      PROA  
ATOM   2160 HG22 THR P 590      -7.539  16.625 -16.732  0.00  0.00      PROA  
ATOM   2161 HG23 THR P 590      -7.207  16.247 -18.559  0.00  0.00      PROA  
ATOM   2162    C THR P 590      -4.483  13.758 -16.316  0.00  0.00      PROA  
ATOM   2163    O THR P 590      -4.612  13.232 -15.169  0.00  0.00      PROA  
ATOM   2164    N ARG P 591      -3.249  13.767 -16.936  0.00  0.00      PROA  
ATOM   2165   HN ARG P 591      -3.057  14.179 -17.824  0.00  0.00      PROA  
ATOM   2166   CA ARG P 591      -2.039  13.275 -16.254  0.00  0.00      PROA  
ATOM   2167   HA ARG P 591      -2.269  12.316 -15.814  0.00  0.00      PROA  
ATOM   2168   CB ARG P 591      -0.900  13.035 -17.333  0.00  0.00      PROA  
ATOM   2169  HB1 ARG P 591      -0.810  14.007 -17.864  0.00  0.00      PROA  
ATOM   2170  HB2 ARG P 591      -1.355  12.377 -18.104  0.00  0.00      PROA  
ATOM   2171   CG ARG P 591       0.368  12.393 -16.760  0.00  0.00      PROA  
ATOM   2172  HG1 ARG P 591       0.015  11.469 -16.255  0.00  0.00      PROA  
ATOM   2173  HG2 ARG P 591       0.941  13.103 -16.126  0.00  0.00      PROA  
ATOM   2174   CD ARG P 591       1.389  11.994 -17.882  0.00  0.00      PROA  
ATOM   2175  HD1 ARG P 591       1.701  12.936 -18.381  0.00  0.00      PROA  
ATOM   2176  HD2 ARG P 591       0.946  11.420 -18.724  0.00  0.00      PROA  
ATOM   2177   NE ARG P 591       2.583  11.361 -17.231  0.00  0.00      PROA  
ATOM   2178   HE ARG P 591       2.492  11.213 -16.247  0.00  0.00      PROA  
ATOM   2179   CZ ARG P 591       3.507  10.659 -17.821  0.00  0.00      PROA  
ATOM   2180  NH1 ARG P 591       3.754  10.602 -19.078  0.00  0.00      PROA  
ATOM   2181 HH11 ARG P 591       3.179  11.094 -19.731  0.00  0.00      PROA  
ATOM   2182 HH12 ARG P 591       4.713  10.476 -19.330  0.00  0.00      PROA  
ATOM   2183  NH2 ARG P 591       4.402  10.168 -16.991  0.00  0.00      PROA  
ATOM   2184 HH21 ARG P 591       4.303  10.553 -16.074  0.00  0.00      PROA  
ATOM   2185 HH22 ARG P 591       5.169   9.618 -17.323  0.00  0.00      PROA  
ATOM   2186    C ARG P 591      -1.585  14.080 -15.058  0.00  0.00      PROA  
ATOM   2187    O ARG P 591      -1.030  13.588 -14.141  0.00  0.00      PROA  
ATOM   2188    N PHE P 592      -1.873  15.396 -15.023  0.00  0.00      PROA  
ATOM   2189   HN PHE P 592      -2.155  15.754 -15.909  0.00  0.00      PROA  
ATOM   2190   CA PHE P 592      -1.554  16.295 -13.889  0.00  0.00      PROA  
ATOM   2191   HA PHE P 592      -0.504  16.174 -13.668  0.00  0.00      PROA  
ATOM   2192   CB PHE P 592      -1.956  17.742 -14.249  0.00  0.00      PROA  
ATOM   2193  HB1 PHE P 592      -2.961  17.621 -14.707  0.00  0.00      PROA  
ATOM   2194  HB2 PHE P 592      -1.237  18.070 -15.030  0.00  0.00      PROA  
ATOM   2195   CG PHE P 592      -1.974  18.809 -13.146  0.00  0.00      PROA  
ATOM   2196  CD1 PHE P 592      -0.839  19.616 -12.904  0.00  0.00      PROA  
ATOM   2197  HD1 PHE P 592       0.065  19.388 -13.448  0.00  0.00      PROA  
ATOM   2198  CE1 PHE P 592      -0.789  20.503 -11.802  0.00  0.00      PROA  
ATOM   2199  HE1 PHE P 592       0.033  21.185 -11.644  0.00  0.00      PROA  
ATOM   2200   CZ PHE P 592      -1.953  20.604 -10.961  0.00  0.00      PROA  
ATOM   2201   HZ PHE P 592      -1.859  21.260 -10.108  0.00  0.00      PROA  
ATOM   2202  CD2 PHE P 592      -3.043  18.868 -12.227  0.00  0.00      PROA  
ATOM   2203  HD2 PHE P 592      -3.888  18.214 -12.384  0.00  0.00      PROA  
ATOM   2204  CE2 PHE P 592      -3.043  19.739 -11.096  0.00  0.00      PROA  
ATOM   2205  HE2 PHE P 592      -3.936  19.782 -10.491  0.00  0.00      PROA  
ATOM   2206    C PHE P 592      -2.277  15.739 -12.662  0.00  0.00      PROA  
ATOM   2207    O PHE P 592      -1.752  15.480 -11.560  0.00  0.00      PROA  
ATOM   2208    N THR P 593      -3.575  15.437 -12.982  0.00  0.00      PROA  
ATOM   2209   HN THR P 593      -3.860  15.457 -13.937  0.00  0.00      PROA  
ATOM   2210   CA THR P 593      -4.606  15.031 -11.900  0.00  0.00      PROA  
ATOM   2211   HA THR P 593      -4.690  15.915 -11.286  0.00  0.00      PROA  
ATOM   2212   CB THR P 593      -6.053  14.750 -12.451  0.00  0.00      PROA  
ATOM   2213   HB THR P 593      -5.907  13.741 -12.893  0.00  0.00      PROA  
ATOM   2214  OG1 THR P 593      -6.568  15.670 -13.395  0.00  0.00      PROA  
ATOM   2215  HG1 THR P 593      -5.891  16.027 -13.975  0.00  0.00      PROA  
ATOM   2216  CG2 THR P 593      -7.044  14.780 -11.243  0.00  0.00      PROA  
ATOM   2217 HG21 THR P 593      -6.804  15.561 -10.490  0.00  0.00      PROA  
ATOM   2218 HG22 THR P 593      -6.947  13.893 -10.581  0.00  0.00      PROA  
ATOM   2219 HG23 THR P 593      -8.060  14.899 -11.675  0.00  0.00      PROA  
ATOM   2220    C THR P 593      -4.102  13.783 -11.213  0.00  0.00      PROA  
ATOM   2221    O THR P 593      -4.105  13.630 -10.015  0.00  0.00      PROA  
ATOM   2222    N GLU P 594      -3.626  12.812 -12.016  0.00  0.00      PROA  
ATOM   2223   HN GLU P 594      -3.693  12.803 -13.011  0.00  0.00      PROA  
ATOM   2224   CA GLU P 594      -3.088  11.607 -11.551  0.00  0.00      PROA  
ATOM   2225   HA GLU P 594      -3.925  11.111 -11.083  0.00  0.00      PROA  
ATOM   2226   CB GLU P 594      -2.846  10.739 -12.883  0.00  0.00      PROA  
ATOM   2227  HB1 GLU P 594      -2.024  11.268 -13.411  0.00  0.00      PROA  
ATOM   2228  HB2 GLU P 594      -3.673  10.793 -13.623  0.00  0.00      PROA  
ATOM   2229   CG GLU P 594      -2.573   9.249 -12.700  0.00  0.00      PROA  
ATOM   2230  HG1 GLU P 594      -3.431   8.568 -12.517  0.00  0.00      PROA  
ATOM   2231  HG2 GLU P 594      -1.797   9.055 -11.928  0.00  0.00      PROA  
ATOM   2232   CD GLU P 594      -1.862   8.744 -13.917  0.00  0.00      PROA  
ATOM   2233  OE1 GLU P 594      -2.479   7.991 -14.690  0.00  0.00      PROA  
ATOM   2234  OE2 GLU P 594      -0.631   8.962 -14.055  0.00  0.00      PROA  
ATOM   2235    C GLU P 594      -1.857  11.552 -10.652  0.00  0.00      PROA  
ATOM   2236    O GLU P 594      -1.951  11.082  -9.559  0.00  0.00      PROA  
ATOM   2237    N GLU P 595      -0.785  12.081 -11.188  0.00  0.00      PROA  
ATOM   2238   HN GLU P 595      -0.788  12.569 -12.058  0.00  0.00      PROA  
ATOM   2239   CA GLU P 595       0.575  12.036 -10.635  0.00  0.00      PROA  
ATOM   2240   HA GLU P 595       0.767  10.995 -10.423  0.00  0.00      PROA  
ATOM   2241   CB GLU P 595       1.568  12.489 -11.676  0.00  0.00      PROA  
ATOM   2242  HB1 GLU P 595       2.540  12.714 -11.187  0.00  0.00      PROA  
ATOM   2243  HB2 GLU P 595       1.154  13.436 -12.084  0.00  0.00      PROA  
ATOM   2244   CG GLU P 595       1.738  11.526 -12.887  0.00  0.00      PROA  
ATOM   2245  HG1 GLU P 595       0.820  11.626 -13.505  0.00  0.00      PROA  
ATOM   2246  HG2 GLU P 595       1.908  10.503 -12.488  0.00  0.00      PROA  
ATOM   2247   CD GLU P 595       3.023  11.971 -13.659  0.00  0.00      PROA  
ATOM   2248  OE1 GLU P 595       3.446  11.041 -14.373  0.00  0.00      PROA  
ATOM   2249  OE2 GLU P 595       3.549  13.110 -13.534  0.00  0.00      PROA  
ATOM   2250    C GLU P 595       0.789  12.788  -9.325  0.00  0.00      PROA  
ATOM   2251    O GLU P 595       1.603  12.413  -8.467  0.00  0.00      PROA  
ATOM   2252    N ALA P 596       0.013  13.865  -9.093  0.00  0.00      PROA  
ATOM   2253   HN ALA P 596      -0.676  14.271  -9.689  0.00  0.00      PROA  
ATOM   2254   CA ALA P 596       0.079  14.614  -7.807  0.00  0.00      PROA  
ATOM   2255   HA ALA P 596       1.144  14.733  -7.675  0.00  0.00      PROA  
ATOM   2256   CB ALA P 596      -0.569  16.008  -7.970  0.00  0.00      PROA  
ATOM   2257  HB1 ALA P 596      -1.637  15.922  -8.266  0.00  0.00      PROA  
ATOM   2258  HB2 ALA P 596      -0.047  16.473  -8.834  0.00  0.00      PROA  
ATOM   2259  HB3 ALA P 596      -0.476  16.647  -7.066  0.00  0.00      PROA  
ATOM   2260    C ALA P 596      -0.509  13.747  -6.750  0.00  0.00      PROA  
ATOM   2261    O ALA P 596       0.107  13.637  -5.744  0.00  0.00      PROA  
ATOM   2262    N PHE P 597      -1.572  13.056  -6.968  0.00  0.00      PROA  
ATOM   2263   HN PHE P 597      -2.113  13.095  -7.805  0.00  0.00      PROA  
ATOM   2264   CA PHE P 597      -2.307  12.160  -5.983  0.00  0.00      PROA  
ATOM   2265   HA PHE P 597      -2.150  12.671  -5.044  0.00  0.00      PROA  
ATOM   2266   CB PHE P 597      -3.783  11.973  -6.423  0.00  0.00      PROA  
ATOM   2267  HB1 PHE P 597      -4.018  10.931  -6.728  0.00  0.00      PROA  
ATOM   2268  HB2 PHE P 597      -3.958  12.608  -7.317  0.00  0.00      PROA  
ATOM   2269   CG PHE P 597      -4.705  12.370  -5.311  0.00  0.00      PROA  
ATOM   2270  CD1 PHE P 597      -5.254  13.653  -5.282  0.00  0.00      PROA  
ATOM   2271  HD1 PHE P 597      -4.833  14.389  -5.951  0.00  0.00      PROA  
ATOM   2272  CE1 PHE P 597      -6.048  14.089  -4.230  0.00  0.00      PROA  
ATOM   2273  HE1 PHE P 597      -6.302  15.138  -4.220  0.00  0.00      PROA  
ATOM   2274   CZ PHE P 597      -6.385  13.230  -3.152  0.00  0.00      PROA  
ATOM   2275   HZ PHE P 597      -6.819  13.575  -2.225  0.00  0.00      PROA  
ATOM   2276  CD2 PHE P 597      -5.088  11.459  -4.340  0.00  0.00      PROA  
ATOM   2277  HD2 PHE P 597      -4.666  10.469  -4.242  0.00  0.00      PROA  
ATOM   2278  CE2 PHE P 597      -5.876  11.926  -3.268  0.00  0.00      PROA  
ATOM   2279  HE2 PHE P 597      -5.952  11.349  -2.358  0.00  0.00      PROA  
ATOM   2280    C PHE P 597      -1.585  10.845  -5.836  0.00  0.00      PROA  
ATOM   2281    O PHE P 597      -1.596  10.229  -4.781  0.00  0.00      PROA  
ATOM   2282    N ALA P 598      -1.013  10.295  -6.948  0.00  0.00      PROA  
ATOM   2283   HN ALA P 598      -1.210  10.655  -7.856  0.00  0.00      PROA  
ATOM   2284   CA ALA P 598      -0.209   9.047  -6.890  0.00  0.00      PROA  
ATOM   2285   HA ALA P 598      -0.796   8.268  -6.426  0.00  0.00      PROA  
ATOM   2286   CB ALA P 598       0.133   8.580  -8.361  0.00  0.00      PROA  
ATOM   2287  HB1 ALA P 598       0.484   7.526  -8.342  0.00  0.00      PROA  
ATOM   2288  HB2 ALA P 598       0.927   9.153  -8.887  0.00  0.00      PROA  
ATOM   2289  HB3 ALA P 598      -0.743   8.575  -9.045  0.00  0.00      PROA  
ATOM   2290    C ALA P 598       1.098   9.179  -6.096  0.00  0.00      PROA  
ATOM   2291    O ALA P 598       1.457   8.351  -5.273  0.00  0.00      PROA  
ATOM   2292    N SER P 599       1.789  10.371  -6.215  0.00  0.00      PROA  
ATOM   2293   HN SER P 599       1.583  11.029  -6.935  0.00  0.00      PROA  
ATOM   2294   CA SER P 599       3.097  10.710  -5.565  0.00  0.00      PROA  
ATOM   2295   HA SER P 599       3.810   9.930  -5.790  0.00  0.00      PROA  
ATOM   2296   CB SER P 599       3.685  12.107  -6.131  0.00  0.00      PROA  
ATOM   2297  HB1 SER P 599       4.550  12.421  -5.508  0.00  0.00      PROA  
ATOM   2298  HB2 SER P 599       2.850  12.840  -6.125  0.00  0.00      PROA  
ATOM   2299   OG SER P 599       4.015  12.032  -7.517  0.00  0.00      PROA  
ATOM   2300  HG1 SER P 599       3.269  12.334  -8.040  0.00  0.00      PROA  
ATOM   2301    C SER P 599       2.980  10.824  -4.078  0.00  0.00      PROA  
ATOM   2302    O SER P 599       3.910  10.365  -3.430  0.00  0.00      PROA  
ATOM   2303    N LEU P 600       1.917  11.440  -3.533  0.00  0.00      PROA  
ATOM   2304   HN LEU P 600       1.165  11.651  -4.152  0.00  0.00      PROA  
ATOM   2305   CA LEU P 600       1.651  11.635  -2.181  0.00  0.00      PROA  
ATOM   2306   HA LEU P 600       2.464  12.228  -1.787  0.00  0.00      PROA  
ATOM   2307   CB LEU P 600       0.412  12.624  -2.099  0.00  0.00      PROA  
ATOM   2308  HB1 LEU P 600      -0.538  12.135  -2.402  0.00  0.00      PROA  
ATOM   2309  HB2 LEU P 600       0.580  13.432  -2.843  0.00  0.00      PROA  
ATOM   2310   CG LEU P 600       0.280  13.330  -0.791  0.00  0.00      PROA  
ATOM   2311   HG LEU P 600       0.407  12.593   0.031  0.00  0.00      PROA  
ATOM   2312  CD1 LEU P 600       1.145  14.543  -0.654  0.00  0.00      PROA  
ATOM   2313 HD11 LEU P 600       1.170  14.989   0.363  0.00  0.00      PROA  
ATOM   2314 HD12 LEU P 600       0.860  15.332  -1.382  0.00  0.00      PROA  
ATOM   2315 HD13 LEU P 600       2.217  14.300  -0.816  0.00  0.00      PROA  
ATOM   2316  CD2 LEU P 600      -1.236  13.741  -0.715  0.00  0.00      PROA  
ATOM   2317 HD21 LEU P 600      -1.679  14.465  -1.432  0.00  0.00      PROA  
ATOM   2318 HD22 LEU P 600      -1.413  14.255   0.253  0.00  0.00      PROA  
ATOM   2319 HD23 LEU P 600      -1.807  12.789  -0.650  0.00  0.00      PROA  
ATOM   2320    C LEU P 600       1.438  10.376  -1.413  0.00  0.00      PROA  
ATOM   2321    O LEU P 600       2.037  10.259  -0.343  0.00  0.00      PROA  
ATOM   2322    N ILE P 601       0.750   9.417  -2.027  0.00  0.00      PROA  
ATOM   2323   HN ILE P 601       0.453   9.544  -2.970  0.00  0.00      PROA  
ATOM   2324   CA ILE P 601       0.751   8.137  -1.431  0.00  0.00      PROA  
ATOM   2325   HA ILE P 601       0.540   8.350  -0.393  0.00  0.00      PROA  
ATOM   2326   CB ILE P 601      -0.420   7.248  -1.821  0.00  0.00      PROA  
ATOM   2327   HB ILE P 601      -0.365   6.987  -2.899  0.00  0.00      PROA  
ATOM   2328  CG2 ILE P 601      -0.422   5.928  -0.970  0.00  0.00      PROA  
ATOM   2329 HG21 ILE P 601       0.528   5.371  -1.119  0.00  0.00      PROA  
ATOM   2330 HG22 ILE P 601      -1.214   5.192  -1.222  0.00  0.00      PROA  
ATOM   2331 HG23 ILE P 601      -0.489   6.115   0.123  0.00  0.00      PROA  
ATOM   2332  CG1 ILE P 601      -1.814   7.997  -1.614  0.00  0.00      PROA  
ATOM   2333 HG11 ILE P 601      -2.600   7.249  -1.855  0.00  0.00      PROA  
ATOM   2334 HG12 ILE P 601      -1.838   8.904  -2.256  0.00  0.00      PROA  
ATOM   2335   CD ILE P 601      -2.165   8.443  -0.214  0.00  0.00      PROA  
ATOM   2336  HD1 ILE P 601      -1.981   7.621   0.510  0.00  0.00      PROA  
ATOM   2337  HD2 ILE P 601      -3.210   8.810  -0.120  0.00  0.00      PROA  
ATOM   2338  HD3 ILE P 601      -1.433   9.212   0.112  0.00  0.00      PROA  
ATOM   2339    C ILE P 601       2.089   7.366  -1.442  0.00  0.00      PROA  
ATOM   2340    O ILE P 601       2.476   6.835  -0.383  0.00  0.00      PROA  
ATOM   2341    N CYS P 602       2.874   7.489  -2.455  0.00  0.00      PROA  
ATOM   2342   HN CYS P 602       2.528   8.149  -3.117  0.00  0.00      PROA  
ATOM   2343   CA CYS P 602       4.273   7.021  -2.372  0.00  0.00      PROA  
ATOM   2344   HA CYS P 602       4.201   5.998  -2.034  0.00  0.00      PROA  
ATOM   2345   CB CYS P 602       5.063   7.035  -3.723  0.00  0.00      PROA  
ATOM   2346  HB1 CYS P 602       6.069   6.574  -3.623  0.00  0.00      PROA  
ATOM   2347  HB2 CYS P 602       5.169   8.082  -4.077  0.00  0.00      PROA  
ATOM   2348   SG CYS P 602       4.174   6.015  -4.949  0.00  0.00      PROA  
ATOM   2349  HG1 CYS P 602       3.273   6.962  -5.169  0.00  0.00      PROA  
ATOM   2350    C CYS P 602       5.192   7.750  -1.386  0.00  0.00      PROA  
ATOM   2351    O CYS P 602       5.972   7.188  -0.563  0.00  0.00      PROA  
ATOM   2352    N ILE P 603       5.021   9.075  -1.231  0.00  0.00      PROA  
ATOM   2353   HN ILE P 603       4.378   9.527  -1.845  0.00  0.00      PROA  
ATOM   2354   CA ILE P 603       5.755  10.011  -0.325  0.00  0.00      PROA  
ATOM   2355   HA ILE P 603       6.814   9.801  -0.318  0.00  0.00      PROA  
ATOM   2356   CB ILE P 603       5.495  11.431  -0.813  0.00  0.00      PROA  
ATOM   2357   HB ILE P 603       4.420  11.517  -1.080  0.00  0.00      PROA  
ATOM   2358  CG2 ILE P 603       5.879  12.399   0.306  0.00  0.00      PROA  
ATOM   2359 HG21 ILE P 603       6.954  12.274   0.560  0.00  0.00      PROA  
ATOM   2360 HG22 ILE P 603       5.302  12.208   1.236  0.00  0.00      PROA  
ATOM   2361 HG23 ILE P 603       5.680  13.481   0.156  0.00  0.00      PROA  
ATOM   2362  CG1 ILE P 603       6.313  11.788  -2.055  0.00  0.00      PROA  
ATOM   2363 HG11 ILE P 603       6.086  10.951  -2.749  0.00  0.00      PROA  
ATOM   2364 HG12 ILE P 603       7.384  11.582  -1.842  0.00  0.00      PROA  
ATOM   2365   CD ILE P 603       5.991  13.048  -2.775  0.00  0.00      PROA  
ATOM   2366  HD1 ILE P 603       6.549  13.826  -2.213  0.00  0.00      PROA  
ATOM   2367  HD2 ILE P 603       4.943  13.388  -2.630  0.00  0.00      PROA  
ATOM   2368  HD3 ILE P 603       6.424  13.097  -3.797  0.00  0.00      PROA  
ATOM   2369    C ILE P 603       5.396   9.606   1.102  0.00  0.00      PROA  
ATOM   2370    O ILE P 603       6.284   9.557   1.938  0.00  0.00      PROA  
ATOM   2371    N ILE P 604       4.057   9.440   1.379  0.00  0.00      PROA  
ATOM   2372   HN ILE P 604       3.351   9.647   0.706  0.00  0.00      PROA  
ATOM   2373   CA ILE P 604       3.616   8.914   2.659  0.00  0.00      PROA  
ATOM   2374   HA ILE P 604       3.915   9.590   3.446  0.00  0.00      PROA  
ATOM   2375   CB ILE P 604       2.147   8.952   2.710  0.00  0.00      PROA  
ATOM   2376   HB ILE P 604       1.635   8.742   1.747  0.00  0.00      PROA  
ATOM   2377  CG2 ILE P 604       1.542   8.011   3.777  0.00  0.00      PROA  
ATOM   2378 HG21 ILE P 604       0.473   8.232   3.986  0.00  0.00      PROA  
ATOM   2379 HG22 ILE P 604       2.086   8.146   4.736  0.00  0.00      PROA  
ATOM   2380 HG23 ILE P 604       1.573   6.946   3.463  0.00  0.00      PROA  
ATOM   2381  CG1 ILE P 604       1.709  10.426   2.994  0.00  0.00      PROA  
ATOM   2382 HG11 ILE P 604       2.235  11.003   2.203  0.00  0.00      PROA  
ATOM   2383 HG12 ILE P 604       1.836  10.781   4.039  0.00  0.00      PROA  
ATOM   2384   CD ILE P 604       0.238  10.639   2.620  0.00  0.00      PROA  
ATOM   2385  HD1 ILE P 604       0.188  10.486   1.521  0.00  0.00      PROA  
ATOM   2386  HD2 ILE P 604      -0.142  11.667   2.805  0.00  0.00      PROA  
ATOM   2387  HD3 ILE P 604      -0.340   9.855   3.154  0.00  0.00      PROA  
ATOM   2388    C ILE P 604       4.121   7.536   3.058  0.00  0.00      PROA  
ATOM   2389    O ILE P 604       4.607   7.390   4.192  0.00  0.00      PROA  
ATOM   2390    N PHE P 605       4.181   6.590   2.121  0.00  0.00      PROA  
ATOM   2391   HN PHE P 605       3.845   6.629   1.183  0.00  0.00      PROA  
ATOM   2392   CA PHE P 605       4.726   5.279   2.394  0.00  0.00      PROA  
ATOM   2393   HA PHE P 605       4.209   4.906   3.266  0.00  0.00      PROA  
ATOM   2394   CB PHE P 605       4.484   4.340   1.209  0.00  0.00      PROA  
ATOM   2395  HB1 PHE P 605       5.192   4.551   0.379  0.00  0.00      PROA  
ATOM   2396  HB2 PHE P 605       3.478   4.637   0.843  0.00  0.00      PROA  
ATOM   2397   CG PHE P 605       4.559   2.802   1.632  0.00  0.00      PROA  
ATOM   2398  CD1 PHE P 605       3.417   2.302   2.264  0.00  0.00      PROA  
ATOM   2399  HD1 PHE P 605       2.534   2.917   2.360  0.00  0.00      PROA  
ATOM   2400  CE1 PHE P 605       3.302   0.934   2.518  0.00  0.00      PROA  
ATOM   2401  HE1 PHE P 605       2.301   0.639   2.797  0.00  0.00      PROA  
ATOM   2402   CZ PHE P 605       4.313   0.070   2.269  0.00  0.00      PROA  
ATOM   2403   HZ PHE P 605       4.261  -0.995   2.437  0.00  0.00      PROA  
ATOM   2404  CD2 PHE P 605       5.582   1.910   1.212  0.00  0.00      PROA  
ATOM   2405  HD2 PHE P 605       6.531   2.164   0.763  0.00  0.00      PROA  
ATOM   2406  CE2 PHE P 605       5.518   0.616   1.679  0.00  0.00      PROA  
ATOM   2407  HE2 PHE P 605       6.356  -0.035   1.479  0.00  0.00      PROA  
ATOM   2408    C PHE P 605       6.207   5.330   2.800  0.00  0.00      PROA  
ATOM   2409    O PHE P 605       6.789   4.546   3.568  0.00  0.00      PROA  
ATOM   2410    N ILE P 606       6.910   6.288   2.183  0.00  0.00      PROA  
ATOM   2411   HN ILE P 606       6.492   6.968   1.586  0.00  0.00      PROA  
ATOM   2412   CA ILE P 606       8.254   6.628   2.523  0.00  0.00      PROA  
ATOM   2413   HA ILE P 606       8.857   5.737   2.613  0.00  0.00      PROA  
ATOM   2414   CB ILE P 606       8.955   7.454   1.416  0.00  0.00      PROA  
ATOM   2415   HB ILE P 606       8.252   8.292   1.220  0.00  0.00      PROA  
ATOM   2416  CG2 ILE P 606      10.333   7.984   1.908  0.00  0.00      PROA  
ATOM   2417 HG21 ILE P 606      11.148   7.236   1.804  0.00  0.00      PROA  
ATOM   2418 HG22 ILE P 606      10.296   8.374   2.948  0.00  0.00      PROA  
ATOM   2419 HG23 ILE P 606      10.623   8.780   1.189  0.00  0.00      PROA  
ATOM   2420  CG1 ILE P 606       9.085   6.793   0.002  0.00  0.00      PROA  
ATOM   2421 HG11 ILE P 606       8.209   6.164  -0.267  0.00  0.00      PROA  
ATOM   2422 HG12 ILE P 606       9.901   6.042  -0.054  0.00  0.00      PROA  
ATOM   2423   CD ILE P 606       9.311   7.864  -1.112  0.00  0.00      PROA  
ATOM   2424  HD1 ILE P 606       9.575   7.367  -2.070  0.00  0.00      PROA  
ATOM   2425  HD2 ILE P 606      10.026   8.702  -0.964  0.00  0.00      PROA  
ATOM   2426  HD3 ILE P 606       8.329   8.363  -1.256  0.00  0.00      PROA  
ATOM   2427    C ILE P 606       8.367   7.131   3.941  0.00  0.00      PROA  
ATOM   2428    O ILE P 606       9.112   6.533   4.735  0.00  0.00      PROA  
ATOM   2429    N TYR P 607       7.670   8.208   4.239  0.00  0.00      PROA  
ATOM   2430   HN TYR P 607       7.223   8.752   3.532  0.00  0.00      PROA  
ATOM   2431   CA TYR P 607       7.684   8.783   5.569  0.00  0.00      PROA  
ATOM   2432   HA TYR P 607       8.737   9.023   5.564  0.00  0.00      PROA  
ATOM   2433   CB TYR P 607       6.846  10.118   5.537  0.00  0.00      PROA  
ATOM   2434  HB1 TYR P 607       5.800   9.757   5.434  0.00  0.00      PROA  
ATOM   2435  HB2 TYR P 607       7.195  10.724   4.674  0.00  0.00      PROA  
ATOM   2436   CG TYR P 607       7.011  10.830   6.895  0.00  0.00      PROA  
ATOM   2437  CD1 TYR P 607       8.054  11.699   7.039  0.00  0.00      PROA  
ATOM   2438  HD1 TYR P 607       8.726  11.790   6.199  0.00  0.00      PROA  
ATOM   2439  CE1 TYR P 607       8.366  12.361   8.255  0.00  0.00      PROA  
ATOM   2440  HE1 TYR P 607       9.260  12.955   8.377  0.00  0.00      PROA  
ATOM   2441   CZ TYR P 607       7.497  12.173   9.363  0.00  0.00      PROA  
ATOM   2442   OH TYR P 607       7.754  12.806  10.657  0.00  0.00      PROA  
ATOM   2443   HH TYR P 607       8.575  13.302  10.682  0.00  0.00      PROA  
ATOM   2444  CD2 TYR P 607       6.087  10.652   7.997  0.00  0.00      PROA  
ATOM   2445  HD2 TYR P 607       5.223  10.012   7.900  0.00  0.00      PROA  
ATOM   2446  CE2 TYR P 607       6.416  11.228   9.239  0.00  0.00      PROA  
ATOM   2447  HE2 TYR P 607       5.866  10.994  10.139  0.00  0.00      PROA  
ATOM   2448    C TYR P 607       7.258   7.807   6.735  0.00  0.00      PROA  
ATOM   2449    O TYR P 607       7.981   7.553   7.707  0.00  0.00      PROA  
ATOM   2450    N GLU P 608       6.159   7.043   6.584  0.00  0.00      PROA  
ATOM   2451   HN GLU P 608       5.644   7.184   5.742  0.00  0.00      PROA  
ATOM   2452   CA GLU P 608       5.939   5.825   7.454  0.00  0.00      PROA  
ATOM   2453   HA GLU P 608       5.526   6.159   8.394  0.00  0.00      PROA  
ATOM   2454   CB GLU P 608       4.767   4.979   6.830  0.00  0.00      PROA  
ATOM   2455  HB1 GLU P 608       4.781   3.949   7.245  0.00  0.00      PROA  
ATOM   2456  HB2 GLU P 608       4.851   5.002   5.723  0.00  0.00      PROA  
ATOM   2457   CG GLU P 608       3.410   5.634   7.214  0.00  0.00      PROA  
ATOM   2458  HG1 GLU P 608       2.678   5.134   6.545  0.00  0.00      PROA  
ATOM   2459  HG2 GLU P 608       3.447   6.717   6.969  0.00  0.00      PROA  
ATOM   2460   CD GLU P 608       2.990   5.441   8.675  0.00  0.00      PROA  
ATOM   2461  OE1 GLU P 608       2.821   6.354   9.532  0.00  0.00      PROA  
ATOM   2462  OE2 GLU P 608       2.855   4.202   9.053  0.00  0.00      PROA  
ATOM   2463    C GLU P 608       7.041   4.905   7.775  0.00  0.00      PROA  
ATOM   2464    O GLU P 608       7.152   4.389   8.880  0.00  0.00      PROA  
ATOM   2465    N ALA P 609       7.788   4.373   6.774  0.00  0.00      PROA  
ATOM   2466   HN ALA P 609       7.694   4.687   5.833  0.00  0.00      PROA  
ATOM   2467   CA ALA P 609       8.918   3.399   6.992  0.00  0.00      PROA  
ATOM   2468   HA ALA P 609       8.527   2.519   7.482  0.00  0.00      PROA  
ATOM   2469   CB ALA P 609       9.418   2.844   5.636  0.00  0.00      PROA  
ATOM   2470  HB1 ALA P 609      10.083   1.984   5.867  0.00  0.00      PROA  
ATOM   2471  HB2 ALA P 609      10.102   3.596   5.188  0.00  0.00      PROA  
ATOM   2472  HB3 ALA P 609       8.567   2.666   4.944  0.00  0.00      PROA  
ATOM   2473    C ALA P 609      10.060   3.958   7.833  0.00  0.00      PROA  
ATOM   2474    O ALA P 609      10.555   3.283   8.712  0.00  0.00      PROA  
ATOM   2475    N ILE P 610      10.496   5.182   7.472  0.00  0.00      PROA  
ATOM   2476   HN ILE P 610      10.046   5.642   6.711  0.00  0.00      PROA  
ATOM   2477   CA ILE P 610      11.328   6.037   8.276  0.00  0.00      PROA  
ATOM   2478   HA ILE P 610      12.319   5.623   8.381  0.00  0.00      PROA  
ATOM   2479   CB ILE P 610      11.508   7.355   7.458  0.00  0.00      PROA  
ATOM   2480   HB ILE P 610      10.538   7.733   7.070  0.00  0.00      PROA  
ATOM   2481  CG2 ILE P 610      12.185   8.464   8.259  0.00  0.00      PROA  
ATOM   2482 HG21 ILE P 610      12.244   9.439   7.730  0.00  0.00      PROA  
ATOM   2483 HG22 ILE P 610      13.199   8.179   8.613  0.00  0.00      PROA  
ATOM   2484 HG23 ILE P 610      11.578   8.746   9.146  0.00  0.00      PROA  
ATOM   2485  CG1 ILE P 610      12.209   7.129   6.079  0.00  0.00      PROA  
ATOM   2486 HG11 ILE P 610      11.632   6.345   5.543  0.00  0.00      PROA  
ATOM   2487 HG12 ILE P 610      13.222   6.710   6.256  0.00  0.00      PROA  
ATOM   2488   CD ILE P 610      12.465   8.302   5.126  0.00  0.00      PROA  
ATOM   2489  HD1 ILE P 610      13.393   8.776   5.512  0.00  0.00      PROA  
ATOM   2490  HD2 ILE P 610      11.591   8.987   5.086  0.00  0.00      PROA  
ATOM   2491  HD3 ILE P 610      12.798   7.979   4.116  0.00  0.00      PROA  
ATOM   2492    C ILE P 610      10.844   6.420   9.598  0.00  0.00      PROA  
ATOM   2493    O ILE P 610      11.609   6.312  10.611  0.00  0.00      PROA  
ATOM   2494    N GLU P 611       9.553   6.775   9.840  0.00  0.00      PROA  
ATOM   2495   HN GLU P 611       8.979   7.039   9.069  0.00  0.00      PROA  
ATOM   2496   CA GLU P 611       9.041   7.047  11.157  0.00  0.00      PROA  
ATOM   2497   HA GLU P 611       9.726   7.800  11.517  0.00  0.00      PROA  
ATOM   2498   CB GLU P 611       7.579   7.652  11.177  0.00  0.00      PROA  
ATOM   2499  HB1 GLU P 611       6.940   7.053  10.494  0.00  0.00      PROA  
ATOM   2500  HB2 GLU P 611       7.771   8.597  10.624  0.00  0.00      PROA  
ATOM   2501   CG GLU P 611       6.804   7.751  12.486  0.00  0.00      PROA  
ATOM   2502  HG1 GLU P 611       7.556   8.283  13.108  0.00  0.00      PROA  
ATOM   2503  HG2 GLU P 611       6.679   6.720  12.880  0.00  0.00      PROA  
ATOM   2504   CD GLU P 611       5.495   8.480  12.543  0.00  0.00      PROA  
ATOM   2505  OE1 GLU P 611       4.437   7.746  12.373  0.00  0.00      PROA  
ATOM   2506  OE2 GLU P 611       5.461   9.666  12.849  0.00  0.00      PROA  
ATOM   2507    C GLU P 611       9.238   5.936  12.110  0.00  0.00      PROA  
ATOM   2508    O GLU P 611       9.634   5.997  13.243  0.00  0.00      PROA  
ATOM   2509    N LYS P 612       8.979   4.685  11.666  0.00  0.00      PROA  
ATOM   2510   HN LYS P 612       8.683   4.538  10.725  0.00  0.00      PROA  
ATOM   2511   CA LYS P 612       9.137   3.440  12.449  0.00  0.00      PROA  
ATOM   2512   HA LYS P 612       8.501   3.660  13.294  0.00  0.00      PROA  
ATOM   2513   CB LYS P 612       8.414   2.215  11.872  0.00  0.00      PROA  
ATOM   2514  HB1 LYS P 612       8.777   1.272  12.336  0.00  0.00      PROA  
ATOM   2515  HB2 LYS P 612       8.667   2.208  10.790  0.00  0.00      PROA  
ATOM   2516   CG LYS P 612       6.959   2.433  11.977  0.00  0.00      PROA  
ATOM   2517  HG1 LYS P 612       6.834   3.364  11.384  0.00  0.00      PROA  
ATOM   2518  HG2 LYS P 612       6.632   2.741  12.993  0.00  0.00      PROA  
ATOM   2519   CD LYS P 612       6.107   1.301  11.405  0.00  0.00      PROA  
ATOM   2520  HD1 LYS P 612       5.913   0.715  12.329  0.00  0.00      PROA  
ATOM   2521  HD2 LYS P 612       6.563   0.664  10.617  0.00  0.00      PROA  
ATOM   2522   CE LYS P 612       4.730   1.797  10.963  0.00  0.00      PROA  
ATOM   2523  HE1 LYS P 612       4.315   2.444  11.765  0.00  0.00      PROA  
ATOM   2524  HE2 LYS P 612       3.951   1.014  10.842  0.00  0.00      PROA  
ATOM   2525   NZ LYS P 612       4.815   2.611   9.740  0.00  0.00      PROA  
ATOM   2526  HZ1 LYS P 612       3.979   3.230   9.762  0.00  0.00      PROA  
ATOM   2527  HZ2 LYS P 612       4.778   2.059   8.860  0.00  0.00      PROA  
ATOM   2528  HZ3 LYS P 612       5.682   3.185   9.767  0.00  0.00      PROA  
ATOM   2529    C LYS P 612      10.543   3.230  13.091  0.00  0.00      PROA  
ATOM   2530    O LYS P 612      10.728   2.916  14.272  0.00  0.00      PROA  
ATOM   2531    N LEU P 613      11.594   3.567  12.313  0.00  0.00      PROA  
ATOM   2532   HN LEU P 613      11.480   3.767  11.343  0.00  0.00      PROA  
ATOM   2533   CA LEU P 613      12.949   3.737  12.914  0.00  0.00      PROA  
ATOM   2534   HA LEU P 613      13.189   2.838  13.461  0.00  0.00      PROA  
ATOM   2535   CB LEU P 613      13.902   3.726  11.826  0.00  0.00      PROA  
ATOM   2536  HB1 LEU P 613      13.602   4.486  11.073  0.00  0.00      PROA  
ATOM   2537  HB2 LEU P 613      13.880   2.764  11.272  0.00  0.00      PROA  
ATOM   2538   CG LEU P 613      15.341   3.956  12.225  0.00  0.00      PROA  
ATOM   2539   HG LEU P 613      15.443   4.960  12.689  0.00  0.00      PROA  
ATOM   2540  CD1 LEU P 613      15.908   2.772  13.092  0.00  0.00      PROA  
ATOM   2541 HD11 LEU P 613      16.999   2.925  13.234  0.00  0.00      PROA  
ATOM   2542 HD12 LEU P 613      15.655   1.778  12.664  0.00  0.00      PROA  
ATOM   2543 HD13 LEU P 613      15.446   2.701  14.100  0.00  0.00      PROA  
ATOM   2544  CD2 LEU P 613      16.212   4.067  10.942  0.00  0.00      PROA  
ATOM   2545 HD21 LEU P 613      15.730   4.765  10.225  0.00  0.00      PROA  
ATOM   2546 HD22 LEU P 613      16.396   3.055  10.522  0.00  0.00      PROA  
ATOM   2547 HD23 LEU P 613      17.228   4.446  11.186  0.00  0.00      PROA  
ATOM   2548    C LEU P 613      13.142   4.911  13.941  0.00  0.00      PROA  
ATOM   2549    O LEU P 613      13.851   4.724  14.946  0.00  0.00      PROA  
ATOM   2550    N ILE P 614      12.552   6.099  13.731  0.00  0.00      PROA  
ATOM   2551   HN ILE P 614      12.116   6.181  12.838  0.00  0.00      PROA  
ATOM   2552   CA ILE P 614      12.498   7.166  14.738  0.00  0.00      PROA  
ATOM   2553   HA ILE P 614      13.486   7.422  15.092  0.00  0.00      PROA  
ATOM   2554   CB ILE P 614      11.764   8.350  14.227  0.00  0.00      PROA  
ATOM   2555   HB ILE P 614      10.668   8.180  14.167  0.00  0.00      PROA  
ATOM   2556  CG2 ILE P 614      12.063   9.470  15.256  0.00  0.00      PROA  
ATOM   2557 HG21 ILE P 614      11.429  10.368  15.097  0.00  0.00      PROA  
ATOM   2558 HG22 ILE P 614      13.098   9.833  15.079  0.00  0.00      PROA  
ATOM   2559 HG23 ILE P 614      11.873   9.174  16.310  0.00  0.00      PROA  
ATOM   2560  CG1 ILE P 614      12.258   8.777  12.807  0.00  0.00      PROA  
ATOM   2561 HG11 ILE P 614      12.074   7.937  12.103  0.00  0.00      PROA  
ATOM   2562 HG12 ILE P 614      13.359   8.926  12.797  0.00  0.00      PROA  
ATOM   2563   CD ILE P 614      11.546   9.996  12.115  0.00  0.00      PROA  
ATOM   2564  HD1 ILE P 614      10.441  10.071  12.200  0.00  0.00      PROA  
ATOM   2565  HD2 ILE P 614      11.778   9.871  11.035  0.00  0.00      PROA  
ATOM   2566  HD3 ILE P 614      11.970  10.988  12.378  0.00  0.00      PROA  
ATOM   2567    C ILE P 614      11.810   6.580  16.047  0.00  0.00      PROA  
ATOM   2568    O ILE P 614      12.289   6.817  17.193  0.00  0.00      PROA  
ATOM   2569    N HSD P 615      10.734   5.837  15.883  0.00  0.00      PROA  
ATOM   2570   HN HSD P 615      10.399   5.771  14.946  0.00  0.00      PROA  
ATOM   2571   CA HSD P 615      10.073   5.071  16.985  0.00  0.00      PROA  
ATOM   2572   HA HSD P 615       9.741   5.754  17.753  0.00  0.00      PROA  
ATOM   2573   CB HSD P 615       8.765   4.576  16.387  0.00  0.00      PROA  
ATOM   2574  HB1 HSD P 615       8.893   4.323  15.313  0.00  0.00      PROA  
ATOM   2575  HB2 HSD P 615       8.041   5.413  16.283  0.00  0.00      PROA  
ATOM   2576  ND1 HSD P 615       7.755   3.224  18.302  0.00  0.00      PROA  
ATOM   2577  HD1 HSD P 615       7.339   4.021  18.739  0.00  0.00      PROA  
ATOM   2578   CG HSD P 615       8.099   3.354  16.987  0.00  0.00      PROA  
ATOM   2579  CE1 HSD P 615       7.371   1.971  18.474  0.00  0.00      PROA  
ATOM   2580  HE1 HSD P 615       7.014   1.604  19.436  0.00  0.00      PROA  
ATOM   2581  NE2 HSD P 615       7.473   1.232  17.337  0.00  0.00      PROA  
ATOM   2582  CD2 HSD P 615       7.927   2.141  16.390  0.00  0.00      PROA  
ATOM   2583  HD2 HSD P 615       8.240   1.720  15.442  0.00  0.00      PROA  
ATOM   2584    C HSD P 615      11.003   3.963  17.692  0.00  0.00      PROA  
ATOM   2585    O HSD P 615      10.848   3.730  18.863  0.00  0.00      PROA  
ATOM   2586    N LEU P 616      11.985   3.333  17.040  0.00  0.00      PROA  
ATOM   2587   HN LEU P 616      12.100   3.484  16.061  0.00  0.00      PROA  
ATOM   2588   CA LEU P 616      12.946   2.536  17.720  0.00  0.00      PROA  
ATOM   2589   HA LEU P 616      12.500   1.763  18.329  0.00  0.00      PROA  
ATOM   2590   CB LEU P 616      13.748   1.737  16.630  0.00  0.00      PROA  
ATOM   2591  HB1 LEU P 616      14.708   1.232  16.873  0.00  0.00      PROA  
ATOM   2592  HB2 LEU P 616      14.075   2.391  15.793  0.00  0.00      PROA  
ATOM   2593   CG LEU P 616      12.870   0.550  16.031  0.00  0.00      PROA  
ATOM   2594   HG LEU P 616      11.877   0.989  15.792  0.00  0.00      PROA  
ATOM   2595  CD1 LEU P 616      13.689   0.022  14.887  0.00  0.00      PROA  
ATOM   2596 HD11 LEU P 616      13.960   0.820  14.163  0.00  0.00      PROA  
ATOM   2597 HD12 LEU P 616      13.210  -0.732  14.226  0.00  0.00      PROA  
ATOM   2598 HD13 LEU P 616      14.664  -0.360  15.259  0.00  0.00      PROA  
ATOM   2599  CD2 LEU P 616      12.548  -0.619  17.064  0.00  0.00      PROA  
ATOM   2600 HD21 LEU P 616      11.908  -1.332  16.501  0.00  0.00      PROA  
ATOM   2601 HD22 LEU P 616      11.877  -0.309  17.894  0.00  0.00      PROA  
ATOM   2602 HD23 LEU P 616      13.483  -1.096  17.428  0.00  0.00      PROA  
ATOM   2603    C LEU P 616      13.889   3.301  18.701  0.00  0.00      PROA  
ATOM   2604    O LEU P 616      14.200   2.847  19.802  0.00  0.00      PROA  
ATOM   2605    N ALA P 617      14.318   4.550  18.334  0.00  0.00      PROA  
ATOM   2606   HN ALA P 617      14.093   4.913  17.433  0.00  0.00      PROA  
ATOM   2607   CA ALA P 617      15.013   5.481  19.235  0.00  0.00      PROA  
ATOM   2608   HA ALA P 617      15.863   4.918  19.590  0.00  0.00      PROA  
ATOM   2609   CB ALA P 617      15.750   6.521  18.292  0.00  0.00      PROA  
ATOM   2610  HB1 ALA P 617      16.189   5.977  17.429  0.00  0.00      PROA  
ATOM   2611  HB2 ALA P 617      16.478   7.122  18.878  0.00  0.00      PROA  
ATOM   2612  HB3 ALA P 617      14.898   7.110  17.890  0.00  0.00      PROA  
ATOM   2613    C ALA P 617      14.241   5.955  20.450  0.00  0.00      PROA  
ATOM   2614    O ALA P 617      14.871   6.543  21.359  0.00  0.00      PROA  
ATOM   2615    N GLU P 618      12.905   5.861  20.425  0.00  0.00      PROA  
ATOM   2616   HN GLU P 618      12.474   5.430  19.636  0.00  0.00      PROA  
ATOM   2617   CA GLU P 618      12.012   6.145  21.509  0.00  0.00      PROA  
ATOM   2618   HA GLU P 618      12.518   6.731  22.262  0.00  0.00      PROA  
ATOM   2619   CB GLU P 618      10.703   6.797  21.133  0.00  0.00      PROA  
ATOM   2620  HB1 GLU P 618       9.992   6.888  21.982  0.00  0.00      PROA  
ATOM   2621  HB2 GLU P 618      10.250   6.153  20.349  0.00  0.00      PROA  
ATOM   2622   CG GLU P 618      10.853   8.280  20.504  0.00  0.00      PROA  
ATOM   2623  HG1 GLU P 618      11.435   8.325  19.559  0.00  0.00      PROA  
ATOM   2624  HG2 GLU P 618      11.387   8.870  21.279  0.00  0.00      PROA  
ATOM   2625   CD GLU P 618       9.536   9.019  20.280  0.00  0.00      PROA  
ATOM   2626  OE1 GLU P 618       9.508  10.204  19.875  0.00  0.00      PROA  
ATOM   2627  OE2 GLU P 618       8.489   8.322  20.428  0.00  0.00      PROA  
ATOM   2628    C GLU P 618      11.505   4.907  22.263  0.00  0.00      PROA  
ATOM   2629    O GLU P 618      10.761   4.947  23.261  0.00  0.00      PROA  
ATOM   2630    N THR P 619      11.914   3.673  21.868  0.00  0.00      PROA  
ATOM   2631   HN THR P 619      12.425   3.739  21.014  0.00  0.00      PROA  
ATOM   2632   CA THR P 619      11.516   2.410  22.532  0.00  0.00      PROA  
ATOM   2633   HA THR P 619      10.996   2.605  23.458  0.00  0.00      PROA  
ATOM   2634   CB THR P 619      10.670   1.516  21.696  0.00  0.00      PROA  
ATOM   2635   HB THR P 619      10.554   0.495  22.119  0.00  0.00      PROA  
ATOM   2636  OG1 THR P 619      10.937   1.509  20.263  0.00  0.00      PROA  
ATOM   2637  HG1 THR P 619      10.841   2.412  19.952  0.00  0.00      PROA  
ATOM   2638  CG2 THR P 619       9.175   2.095  21.733  0.00  0.00      PROA  
ATOM   2639 HG21 THR P 619       8.782   2.133  22.771  0.00  0.00      PROA  
ATOM   2640 HG22 THR P 619       8.508   1.474  21.098  0.00  0.00      PROA  
ATOM   2641 HG23 THR P 619       9.289   3.079  21.229  0.00  0.00      PROA  
ATOM   2642    C THR P 619      12.711   1.542  22.886  0.00  0.00      PROA  
ATOM   2643    O THR P 619      12.680   0.649  23.740  0.00  0.00      PROA  
ATOM   2644    N TYR P 620      13.885   1.794  22.267  0.00  0.00      PROA  
ATOM   2645   HN TYR P 620      13.921   2.177  21.347  0.00  0.00      PROA  
ATOM   2646   CA TYR P 620      15.085   1.173  22.613  0.00  0.00      PROA  
ATOM   2647   HA TYR P 620      15.034   0.618  23.538  0.00  0.00      PROA  
ATOM   2648   CB TYR P 620      15.503   0.124  21.638  0.00  0.00      PROA  
ATOM   2649  HB1 TYR P 620      16.532  -0.269  21.782  0.00  0.00      PROA  
ATOM   2650  HB2 TYR P 620      15.441   0.448  20.577  0.00  0.00      PROA  
ATOM   2651   CG TYR P 620      14.479  -1.038  21.577  0.00  0.00      PROA  
ATOM   2652  CD1 TYR P 620      14.829  -2.240  22.195  0.00  0.00      PROA  
ATOM   2653  HD1 TYR P 620      15.767  -2.420  22.700  0.00  0.00      PROA  
ATOM   2654  CE1 TYR P 620      13.962  -3.395  21.976  0.00  0.00      PROA  
ATOM   2655  HE1 TYR P 620      14.103  -4.339  22.481  0.00  0.00      PROA  
ATOM   2656   CZ TYR P 620      12.958  -3.334  21.028  0.00  0.00      PROA  
ATOM   2657   OH TYR P 620      12.169  -4.413  20.689  0.00  0.00      PROA  
ATOM   2658   HH TYR P 620      12.661  -5.212  20.892  0.00  0.00      PROA  
ATOM   2659  CD2 TYR P 620      13.427  -0.941  20.735  0.00  0.00      PROA  
ATOM   2660  HD2 TYR P 620      13.100  -0.039  20.238  0.00  0.00      PROA  
ATOM   2661  CE2 TYR P 620      12.714  -2.086  20.409  0.00  0.00      PROA  
ATOM   2662  HE2 TYR P 620      11.850  -2.052  19.760  0.00  0.00      PROA  
ATOM   2663    C TYR P 620      16.058   2.370  22.677  0.00  0.00      PROA  
ATOM   2664    O TYR P 620      16.956   2.452  21.836  0.00  0.00      PROA  
ATOM   2665    N PRO P 621      15.949   3.232  23.669  0.00  0.00      PROA  
ATOM   2666   CD PRO P 621      15.235   2.808  24.852  0.00  0.00      PROA  
ATOM   2667  HD1 PRO P 621      15.649   1.857  25.251  0.00  0.00      PROA  
ATOM   2668  HD2 PRO P 621      14.129   2.766  24.763  0.00  0.00      PROA  
ATOM   2669   CA PRO P 621      16.681   4.504  23.785  0.00  0.00      PROA  
ATOM   2670   HA PRO P 621      16.473   5.182  22.971  0.00  0.00      PROA  
ATOM   2671   CB PRO P 621      16.065   5.037  25.069  0.00  0.00      PROA  
ATOM   2672  HB1 PRO P 621      15.109   5.583  24.921  0.00  0.00      PROA  
ATOM   2673  HB2 PRO P 621      16.624   5.841  25.594  0.00  0.00      PROA  
ATOM   2674   CG PRO P 621      15.643   3.875  25.885  0.00  0.00      PROA  
ATOM   2675  HG1 PRO P 621      16.581   3.569  26.395  0.00  0.00      PROA  
ATOM   2676  HG2 PRO P 621      14.848   4.019  26.648  0.00  0.00      PROA  
ATOM   2677    C PRO P 621      18.174   4.281  23.857  0.00  0.00      PROA  
ATOM   2678    O PRO P 621      18.612   3.361  24.573  0.00  0.00      PROA  
ATOM   2679    N ILE P 622      18.979   5.143  23.214  0.00  0.00      PROA  
ATOM   2680   HN ILE P 622      18.623   5.932  22.718  0.00  0.00      PROA  
ATOM   2681   CA ILE P 622      20.442   5.056  23.263  0.00  0.00      PROA  
ATOM   2682   HA ILE P 622      20.649   4.051  23.602  0.00  0.00      PROA  
ATOM   2683   CB ILE P 622      21.140   5.244  21.887  0.00  0.00      PROA  
ATOM   2684   HB ILE P 622      20.972   4.264  21.391  0.00  0.00      PROA  
ATOM   2685  CG2 ILE P 622      20.375   6.331  21.180  0.00  0.00      PROA  
ATOM   2686 HG21 ILE P 622      20.335   7.320  21.685  0.00  0.00      PROA  
ATOM   2687 HG22 ILE P 622      19.335   6.067  20.892  0.00  0.00      PROA  
ATOM   2688 HG23 ILE P 622      20.845   6.362  20.173  0.00  0.00      PROA  
ATOM   2689  CG1 ILE P 622      22.708   5.475  21.948  0.00  0.00      PROA  
ATOM   2690 HG11 ILE P 622      23.207   4.901  22.759  0.00  0.00      PROA  
ATOM   2691 HG12 ILE P 622      22.931   6.547  22.135  0.00  0.00      PROA  
ATOM   2692   CD ILE P 622      23.373   5.049  20.634  0.00  0.00      PROA  
ATOM   2693  HD1 ILE P 622      22.830   5.486  19.768  0.00  0.00      PROA  
ATOM   2694  HD2 ILE P 622      23.328   3.943  20.548  0.00  0.00      PROA  
ATOM   2695  HD3 ILE P 622      24.392   5.481  20.539  0.00  0.00      PROA  
ATOM   2696    C ILE P 622      21.039   6.021  24.209  0.00  0.00      PROA  
ATOM   2697    O ILE P 622      20.558   7.187  24.347  0.00  0.00      PROA  
ATOM   2698    N HSD P 623      22.032   5.510  25.060  0.00  0.00      PROA  
ATOM   2699   HN HSD P 623      22.454   4.667  24.736  0.00  0.00      PROA  
ATOM   2700   CA HSD P 623      22.756   6.230  26.115  0.00  0.00      PROA  
ATOM   2701   HA HSD P 623      22.082   6.666  26.837  0.00  0.00      PROA  
ATOM   2702   CB HSD P 623      23.562   5.228  27.003  0.00  0.00      PROA  
ATOM   2703  HB1 HSD P 623      22.717   4.767  27.559  0.00  0.00      PROA  
ATOM   2704  HB2 HSD P 623      24.215   5.753  27.732  0.00  0.00      PROA  
ATOM   2705  ND1 HSD P 623      25.033   4.187  25.231  0.00  0.00      PROA  
ATOM   2706  HD1 HSD P 623      25.285   5.042  24.779  0.00  0.00      PROA  
ATOM   2707   CG HSD P 623      24.203   4.077  26.331  0.00  0.00      PROA  
ATOM   2708  CE1 HSD P 623      25.531   2.996  25.011  0.00  0.00      PROA  
ATOM   2709  HE1 HSD P 623      26.303   2.859  24.253  0.00  0.00      PROA  
ATOM   2710  NE2 HSD P 623      25.092   2.122  25.921  0.00  0.00      PROA  
ATOM   2711  CD2 HSD P 623      24.228   2.792  26.746  0.00  0.00      PROA  
ATOM   2712  HD2 HSD P 623      23.839   2.304  27.631  0.00  0.00      PROA  
ATOM   2713    C HSD P 623      23.699   7.321  25.646  0.00  0.00      PROA  
ATOM   2714    O HSD P 623      24.755   7.075  25.085  0.00  0.00      PROA  
ATOM   2715    N MET P 624      23.384   8.551  25.863  0.00  0.00      PROA  
ATOM   2716   HN MET P 624      22.540   8.736  26.360  0.00  0.00      PROA  
ATOM   2717   CA MET P 624      24.198   9.698  25.298  0.00  0.00      PROA  
ATOM   2718   HA MET P 624      24.935   9.320  24.604  0.00  0.00      PROA  
ATOM   2719   CB MET P 624      23.271  10.729  24.609  0.00  0.00      PROA  
ATOM   2720  HB1 MET P 624      23.870  11.586  24.234  0.00  0.00      PROA  
ATOM   2721  HB2 MET P 624      22.540  11.132  25.342  0.00  0.00      PROA  
ATOM   2722   CG MET P 624      22.549  10.251  23.333  0.00  0.00      PROA  
ATOM   2723  HG1 MET P 624      22.081  11.072  22.750  0.00  0.00      PROA  
ATOM   2724  HG2 MET P 624      21.768   9.566  23.728  0.00  0.00      PROA  
ATOM   2725   SD MET P 624      23.514   9.220  22.165  0.00  0.00      PROA  
ATOM   2726   CE MET P 624      22.587   9.481  20.561  0.00  0.00      PROA  
ATOM   2727  HE1 MET P 624      22.633  10.545  20.246  0.00  0.00      PROA  
ATOM   2728  HE2 MET P 624      21.553   9.105  20.720  0.00  0.00      PROA  
ATOM   2729  HE3 MET P 624      22.992   8.947  19.676  0.00  0.00      PROA  
ATOM   2730    C MET P 624      25.125  10.325  26.338  0.00  0.00      PROA  
ATOM   2731    O MET P 624      25.807  11.315  26.007  0.00  0.00      PROA  
ATOM   2732    N HSD P 625      25.185   9.798  27.587  0.00  0.00      PROA  
ATOM   2733   HN HSD P 625      24.608   9.017  27.814  0.00  0.00      PROA  
ATOM   2734   CA HSD P 625      26.112  10.247  28.626  0.00  0.00      PROA  
ATOM   2735   HA HSD P 625      26.650  11.106  28.252  0.00  0.00      PROA  
ATOM   2736   CB HSD P 625      25.403  10.514  30.008  0.00  0.00      PROA  
ATOM   2737  HB1 HSD P 625      24.675  11.319  29.773  0.00  0.00      PROA  
ATOM   2738  HB2 HSD P 625      26.153  10.928  30.715  0.00  0.00      PROA  
ATOM   2739  ND1 HSD P 625      24.837   8.354  31.416  0.00  0.00      PROA  
ATOM   2740  HD1 HSD P 625      25.618   8.315  32.038  0.00  0.00      PROA  
ATOM   2741   CG HSD P 625      24.508   9.442  30.630  0.00  0.00      PROA  
ATOM   2742  CE1 HSD P 625      23.708   7.740  31.803  0.00  0.00      PROA  
ATOM   2743  HE1 HSD P 625      23.666   6.965  32.569  0.00  0.00      PROA  
ATOM   2744  NE2 HSD P 625      22.642   8.464  31.446  0.00  0.00      PROA  
ATOM   2745  CD2 HSD P 625      23.151   9.530  30.696  0.00  0.00      PROA  
ATOM   2746  HD2 HSD P 625      22.493  10.276  30.267  0.00  0.00      PROA  
ATOM   2747    C HSD P 625      27.204   9.212  28.863  0.00  0.00      PROA  
ATOM   2748    O HSD P 625      28.001   9.372  29.785  0.00  0.00      PROA  
ATOM   2749    N SER P 626      27.257   8.232  27.958  0.00  0.00      PROA  
ATOM   2750   HN SER P 626      26.761   8.272  27.095  0.00  0.00      PROA  
ATOM   2751   CA SER P 626      27.992   6.998  28.026  0.00  0.00      PROA  
ATOM   2752   HA SER P 626      27.634   6.410  28.858  0.00  0.00      PROA  
ATOM   2753   CB SER P 626      27.609   5.983  26.901  0.00  0.00      PROA  
ATOM   2754  HB1 SER P 626      26.556   5.648  27.018  0.00  0.00      PROA  
ATOM   2755  HB2 SER P 626      28.303   5.116  26.893  0.00  0.00      PROA  
ATOM   2756   OG SER P 626      27.775   6.669  25.620  0.00  0.00      PROA  
ATOM   2757  HG1 SER P 626      27.629   5.972  24.976  0.00  0.00      PROA  
ATOM   2758    C SER P 626      29.506   6.988  28.237  0.00  0.00      PROA  
ATOM   2759    O SER P 626      30.302   7.492  27.434  0.00  0.00      PROA  
ATOM   2760    N GLN P 627      29.869   6.421  29.407  0.00  0.00      PROA  
ATOM   2761   HN GLN P 627      29.189   6.102  30.063  0.00  0.00      PROA  
ATOM   2762   CA GLN P 627      31.315   6.229  29.699  0.00  0.00      PROA  
ATOM   2763   HA GLN P 627      31.986   6.449  28.882  0.00  0.00      PROA  
ATOM   2764   CB GLN P 627      31.638   7.130  30.928  0.00  0.00      PROA  
ATOM   2765  HB1 GLN P 627      32.686   6.997  31.272  0.00  0.00      PROA  
ATOM   2766  HB2 GLN P 627      30.914   6.915  31.742  0.00  0.00      PROA  
ATOM   2767   CG GLN P 627      31.487   8.682  30.723  0.00  0.00      PROA  
ATOM   2768  HG1 GLN P 627      31.673   9.265  31.650  0.00  0.00      PROA  
ATOM   2769  HG2 GLN P 627      30.433   8.899  30.448  0.00  0.00      PROA  
ATOM   2770   CD GLN P 627      32.452   9.201  29.645  0.00  0.00      PROA  
ATOM   2771  OE1 GLN P 627      32.043   9.668  28.606  0.00  0.00      PROA  
ATOM   2772  NE2 GLN P 627      33.779   9.105  29.951  0.00  0.00      PROA  
ATOM   2773 HE21 GLN P 627      34.432   9.243  29.206  0.00  0.00      PROA  
ATOM   2774 HE22 GLN P 627      34.104   8.657  30.784  0.00  0.00      PROA  
ATOM   2775    C GLN P 627      31.469   4.780  29.996  0.00  0.00      PROA  
ATOM   2776    O GLN P 627      30.881   4.230  30.953  0.00  0.00      PROA  
ATOM   2777    N LEU P 628      32.271   4.047  29.207  0.00  0.00      PROA  
ATOM   2778   HN LEU P 628      32.888   4.510  28.575  0.00  0.00      PROA  
ATOM   2779   CA LEU P 628      32.261   2.571  29.254  0.00  0.00      PROA  
ATOM   2780   HA LEU P 628      31.259   2.276  28.978  0.00  0.00      PROA  
ATOM   2781   CB LEU P 628      33.336   2.052  28.213  0.00  0.00      PROA  
ATOM   2782  HB1 LEU P 628      34.319   2.235  28.697  0.00  0.00      PROA  
ATOM   2783  HB2 LEU P 628      33.315   2.662  27.284  0.00  0.00      PROA  
ATOM   2784   CG LEU P 628      33.235   0.546  27.996  0.00  0.00      PROA  
ATOM   2785   HG LEU P 628      32.226   0.172  28.274  0.00  0.00      PROA  
ATOM   2786  CD1 LEU P 628      33.295   0.364  26.451  0.00  0.00      PROA  
ATOM   2787 HD11 LEU P 628      33.485  -0.708  26.229  0.00  0.00      PROA  
ATOM   2788 HD12 LEU P 628      34.176   0.925  26.072  0.00  0.00      PROA  
ATOM   2789 HD13 LEU P 628      32.343   0.748  26.027  0.00  0.00      PROA  
ATOM   2790  CD2 LEU P 628      34.291  -0.288  28.717  0.00  0.00      PROA  
ATOM   2791 HD21 LEU P 628      33.979  -1.346  28.589  0.00  0.00      PROA  
ATOM   2792 HD22 LEU P 628      34.395  -0.327  29.823  0.00  0.00      PROA  
ATOM   2793 HD23 LEU P 628      35.269  -0.311  28.190  0.00  0.00      PROA  
ATOM   2794    C LEU P 628      32.596   1.996  30.617  0.00  0.00      PROA  
ATOM   2795    O LEU P 628      32.093   0.939  31.013  0.00  0.00      PROA  
ATOM   2796    N ASP P 629      33.582   2.577  31.321  0.00  0.00      PROA  
ATOM   2797   HN ASP P 629      34.308   3.110  30.893  0.00  0.00      PROA  
ATOM   2798   CA ASP P 629      34.107   2.016  32.555  0.00  0.00      PROA  
ATOM   2799   HA ASP P 629      34.038   0.939  32.519  0.00  0.00      PROA  
ATOM   2800   CB ASP P 629      35.616   2.392  32.768  0.00  0.00      PROA  
ATOM   2801  HB1 ASP P 629      35.906   1.986  33.761  0.00  0.00      PROA  
ATOM   2802  HB2 ASP P 629      35.848   3.477  32.708  0.00  0.00      PROA  
ATOM   2803   CG ASP P 629      36.491   1.618  31.769  0.00  0.00      PROA  
ATOM   2804  OD1 ASP P 629      36.259   0.382  31.741  0.00  0.00      PROA  
ATOM   2805  OD2 ASP P 629      37.484   2.228  31.197  0.00  0.00      PROA  
ATOM   2806    C ASP P 629      33.220   2.455  33.759  0.00  0.00      PROA  
ATOM   2807    O ASP P 629      33.327   1.923  34.883  0.00  0.00      PROA  
ATOM   2808    N HSD P 630      32.403   3.457  33.577  0.00  0.00      PROA  
ATOM   2809   HN HSD P 630      32.360   3.738  32.621  0.00  0.00      PROA  
ATOM   2810   CA HSD P 630      31.458   3.919  34.601  0.00  0.00      PROA  
ATOM   2811   HA HSD P 630      31.948   3.714  35.542  0.00  0.00      PROA  
ATOM   2812   CB HSD P 630      31.173   5.404  34.468  0.00  0.00      PROA  
ATOM   2813  HB1 HSD P 630      30.527   5.755  35.301  0.00  0.00      PROA  
ATOM   2814  HB2 HSD P 630      30.646   5.559  33.501  0.00  0.00      PROA  
ATOM   2815  ND1 HSD P 630      33.440   6.097  35.463  0.00  0.00      PROA  
ATOM   2816  HD1 HSD P 630      33.674   5.283  35.995  0.00  0.00      PROA  
ATOM   2817   CG HSD P 630      32.426   6.318  34.576  0.00  0.00      PROA  
ATOM   2818  CE1 HSD P 630      34.300   7.125  35.348  0.00  0.00      PROA  
ATOM   2819  HE1 HSD P 630      35.192   7.132  35.975  0.00  0.00      PROA  
ATOM   2820  NE2 HSD P 630      33.905   8.030  34.484  0.00  0.00      PROA  
ATOM   2821  CD2 HSD P 630      32.705   7.519  34.051  0.00  0.00      PROA  
ATOM   2822  HD2 HSD P 630      32.214   8.164  33.333  0.00  0.00      PROA  
ATOM   2823    C HSD P 630      30.164   3.145  34.557  0.00  0.00      PROA  
ATOM   2824    O HSD P 630      29.219   3.630  35.190  0.00  0.00      PROA  
ATOM   2825    N LEU P 631      29.966   1.939  33.972  0.00  0.00      PROA  
ATOM   2826   HN LEU P 631      30.704   1.579  33.407  0.00  0.00      PROA  
ATOM   2827   CA LEU P 631      28.730   1.177  34.021  0.00  0.00      PROA  
ATOM   2828   HA LEU P 631      27.980   1.883  33.694  0.00  0.00      PROA  
ATOM   2829   CB LEU P 631      28.504  -0.048  33.099  0.00  0.00      PROA  
ATOM   2830  HB1 LEU P 631      27.448  -0.342  33.280  0.00  0.00      PROA  
ATOM   2831  HB2 LEU P 631      29.071  -0.955  33.401  0.00  0.00      PROA  
ATOM   2832   CG LEU P 631      28.742   0.301  31.620  0.00  0.00      PROA  
ATOM   2833   HG LEU P 631      29.837   0.289  31.431  0.00  0.00      PROA  
ATOM   2834  CD1 LEU P 631      28.046  -0.831  30.721  0.00  0.00      PROA  
ATOM   2835 HD11 LEU P 631      26.946  -0.712  30.817  0.00  0.00      PROA  
ATOM   2836 HD12 LEU P 631      28.419  -1.838  31.007  0.00  0.00      PROA  
ATOM   2837 HD13 LEU P 631      28.321  -0.717  29.651  0.00  0.00      PROA  
ATOM   2838  CD2 LEU P 631      28.167   1.688  31.242  0.00  0.00      PROA  
ATOM   2839 HD21 LEU P 631      28.721   2.510  31.745  0.00  0.00      PROA  
ATOM   2840 HD22 LEU P 631      27.110   1.696  31.582  0.00  0.00      PROA  
ATOM   2841 HD23 LEU P 631      28.152   1.913  30.154  0.00  0.00      PROA  
ATOM   2842    C LEU P 631      28.339   0.736  35.498  0.00  0.00      PROA  
ATOM   2843    O LEU P 631      27.160   0.601  35.839  0.00  0.00      PROA  
ATOM   2844    N SER P 632      29.295   0.463  36.384  0.00  0.00      PROA  
ATOM   2845   HN SER P 632      30.179   0.167  36.032  0.00  0.00      PROA  
ATOM   2846   CA SER P 632      29.051   0.142  37.759  0.00  0.00      PROA  
ATOM   2847   HA SER P 632      28.198  -0.502  37.915  0.00  0.00      PROA  
ATOM   2848   CB SER P 632      30.307  -0.549  38.332  0.00  0.00      PROA  
ATOM   2849  HB1 SER P 632      30.298  -0.698  39.433  0.00  0.00      PROA  
ATOM   2850  HB2 SER P 632      31.161   0.113  38.076  0.00  0.00      PROA  
ATOM   2851   OG SER P 632      30.490  -1.794  37.692  0.00  0.00      PROA  
ATOM   2852  HG1 SER P 632      30.853  -1.671  36.812  0.00  0.00      PROA  
ATOM   2853    C SER P 632      28.852   1.377  38.622  0.00  0.00      PROA  
ATOM   2854    O SER P 632      28.809   1.248  39.837  0.00  0.00      PROA  
ATOM   2855    N LEU P 633      28.704   2.635  38.091  0.00  0.00      PROA  
ATOM   2856   HN LEU P 633      28.875   2.799  37.123  0.00  0.00      PROA  
ATOM   2857   CA LEU P 633      28.194   3.734  38.893  0.00  0.00      PROA  
ATOM   2858   HA LEU P 633      28.610   3.633  39.884  0.00  0.00      PROA  
ATOM   2859   CB LEU P 633      28.849   5.017  38.244  0.00  0.00      PROA  
ATOM   2860  HB1 LEU P 633      28.487   5.968  38.690  0.00  0.00      PROA  
ATOM   2861  HB2 LEU P 633      28.680   4.988  37.147  0.00  0.00      PROA  
ATOM   2862   CG LEU P 633      30.372   5.116  38.475  0.00  0.00      PROA  
ATOM   2863   HG LEU P 633      30.803   4.332  37.815  0.00  0.00      PROA  
ATOM   2864  CD1 LEU P 633      30.829   6.543  38.115  0.00  0.00      PROA  
ATOM   2865 HD11 LEU P 633      31.923   6.586  38.309  0.00  0.00      PROA  
ATOM   2866 HD12 LEU P 633      30.288   7.242  38.789  0.00  0.00      PROA  
ATOM   2867 HD13 LEU P 633      30.547   6.870  37.092  0.00  0.00      PROA  
ATOM   2868  CD2 LEU P 633      30.779   4.907  39.945  0.00  0.00      PROA  
ATOM   2869 HD21 LEU P 633      30.741   3.835  40.234  0.00  0.00      PROA  
ATOM   2870 HD22 LEU P 633      30.126   5.536  40.587  0.00  0.00      PROA  
ATOM   2871 HD23 LEU P 633      31.847   5.169  40.104  0.00  0.00      PROA  
ATOM   2872    C LEU P 633      26.661   4.010  38.919  0.00  0.00      PROA  
ATOM   2873    O LEU P 633      26.145   4.484  39.916  0.00  0.00      PROA  
ATOM   2874    N TYR P 634      25.966   3.688  37.871  0.00  0.00      PROA  
ATOM   2875   HN TYR P 634      26.402   3.272  37.077  0.00  0.00      PROA  
ATOM   2876   CA TYR P 634      24.537   3.903  37.663  0.00  0.00      PROA  
ATOM   2877   HA TYR P 634      24.037   3.977  38.618  0.00  0.00      PROA  
ATOM   2878   CB TYR P 634      24.283   5.364  37.236  0.00  0.00      PROA  
ATOM   2879  HB1 TYR P 634      24.501   6.018  38.107  0.00  0.00      PROA  
ATOM   2880  HB2 TYR P 634      23.215   5.597  37.035  0.00  0.00      PROA  
ATOM   2881   CG TYR P 634      25.088   5.873  36.070  0.00  0.00      PROA  
ATOM   2882  CD1 TYR P 634      25.829   7.048  36.174  0.00  0.00      PROA  
ATOM   2883  HD1 TYR P 634      25.986   7.628  37.072  0.00  0.00      PROA  
ATOM   2884  CE1 TYR P 634      26.514   7.537  35.007  0.00  0.00      PROA  
ATOM   2885  HE1 TYR P 634      27.145   8.407  35.114  0.00  0.00      PROA  
ATOM   2886   CZ TYR P 634      26.509   6.818  33.874  0.00  0.00      PROA  
ATOM   2887   OH TYR P 634      27.390   7.272  32.824  0.00  0.00      PROA  
ATOM   2888   HH TYR P 634      27.408   6.630  32.109  0.00  0.00      PROA  
ATOM   2889  CD2 TYR P 634      24.963   5.279  34.816  0.00  0.00      PROA  
ATOM   2890  HD2 TYR P 634      24.308   4.429  34.691  0.00  0.00      PROA  
ATOM   2891  CE2 TYR P 634      25.638   5.713  33.716  0.00  0.00      PROA  
ATOM   2892  HE2 TYR P 634      25.732   5.047  32.871  0.00  0.00      PROA  
ATOM   2893    C TYR P 634      23.737   2.771  36.917  0.00  0.00      PROA  
ATOM   2894    O TYR P 634      24.319   2.079  36.154  0.00  0.00      PROA  
ATOM   2895    N TYR P 635      22.438   2.627  37.153  0.00  0.00      PROA  
ATOM   2896   HN TYR P 635      21.993   3.205  37.832  0.00  0.00      PROA  
ATOM   2897   CA TYR P 635      21.573   1.560  36.683  0.00  0.00      PROA  
ATOM   2898   HA TYR P 635      22.065   1.419  35.732  0.00  0.00      PROA  
ATOM   2899   CB TYR P 635      21.613   0.119  37.427  0.00  0.00      PROA  
ATOM   2900  HB1 TYR P 635      22.676  -0.199  37.366  0.00  0.00      PROA  
ATOM   2901  HB2 TYR P 635      20.839  -0.519  36.949  0.00  0.00      PROA  
ATOM   2902   CG TYR P 635      21.142   0.237  38.884  0.00  0.00      PROA  
ATOM   2903  CD1 TYR P 635      22.012   0.305  39.993  0.00  0.00      PROA  
ATOM   2904  HD1 TYR P 635      23.067   0.207  39.781  0.00  0.00      PROA  
ATOM   2905  CE1 TYR P 635      21.540   0.301  41.353  0.00  0.00      PROA  
ATOM   2906  HE1 TYR P 635      22.230   0.400  42.178  0.00  0.00      PROA  
ATOM   2907   CZ TYR P 635      20.124   0.193  41.546  0.00  0.00      PROA  
ATOM   2908   OH TYR P 635      19.652   0.189  42.888  0.00  0.00      PROA  
ATOM   2909   HH TYR P 635      18.750  -0.130  42.973  0.00  0.00      PROA  
ATOM   2910  CD2 TYR P 635      19.770   0.077  39.144  0.00  0.00      PROA  
ATOM   2911  HD2 TYR P 635      19.015   0.083  38.372  0.00  0.00      PROA  
ATOM   2912  CE2 TYR P 635      19.314   0.059  40.419  0.00  0.00      PROA  
ATOM   2913  HE2 TYR P 635      18.247  -0.004  40.573  0.00  0.00      PROA  
ATOM   2914    C TYR P 635      20.118   2.036  36.313  0.00  0.00      PROA  
ATOM   2915    O TYR P 635      19.635   3.127  36.555  0.00  0.00      PROA  
ATOM   2916    N CYS P 636      19.354   1.122  35.680  0.00  0.00      PROA  
ATOM   2917   HN CYS P 636      19.737   0.229  35.458  0.00  0.00      PROA  
ATOM   2918   CA CYS P 636      17.902   1.326  35.489  0.00  0.00      PROA  
ATOM   2919   HA CYS P 636      17.526   1.876  36.339  0.00  0.00      PROA  
ATOM   2920   CB CYS P 636      17.486   2.174  34.298  0.00  0.00      PROA  
ATOM   2921  HB1 CYS P 636      17.662   1.592  33.368  0.00  0.00      PROA  
ATOM   2922  HB2 CYS P 636      18.063   3.122  34.253  0.00  0.00      PROA  
ATOM   2923   SG CYS P 636      15.795   2.657  34.446  0.00  0.00      PROA  
ATOM   2924    C CYS P 636      17.262  -0.029  35.561  0.00  0.00      PROA  
ATOM   2925    O CYS P 636      17.698  -1.073  34.973  0.00  0.00      PROA  
ATOM   2926    N ARG P 637      16.126  -0.094  36.308  0.00  0.00      PROA  
ATOM   2927   HN ARG P 637      15.721   0.641  36.845  0.00  0.00      PROA  
ATOM   2928   CA ARG P 637      15.464  -1.367  36.454  0.00  0.00      PROA  
ATOM   2929   HA ARG P 637      15.339  -1.916  35.532  0.00  0.00      PROA  
ATOM   2930   CB ARG P 637      16.298  -2.268  37.357  0.00  0.00      PROA  
ATOM   2931  HB1 ARG P 637      17.290  -2.568  36.956  0.00  0.00      PROA  
ATOM   2932  HB2 ARG P 637      15.844  -3.279  37.441  0.00  0.00      PROA  
ATOM   2933   CG ARG P 637      16.559  -1.758  38.831  0.00  0.00      PROA  
ATOM   2934  HG1 ARG P 637      15.520  -1.654  39.211  0.00  0.00      PROA  
ATOM   2935  HG2 ARG P 637      16.849  -0.686  38.828  0.00  0.00      PROA  
ATOM   2936   CD ARG P 637      17.385  -2.640  39.695  0.00  0.00      PROA  
ATOM   2937  HD1 ARG P 637      16.827  -3.600  39.738  0.00  0.00      PROA  
ATOM   2938  HD2 ARG P 637      17.461  -2.326  40.758  0.00  0.00      PROA  
ATOM   2939   NE ARG P 637      18.737  -2.918  39.101  0.00  0.00      PROA  
ATOM   2940   HE ARG P 637      18.944  -2.648  38.161  0.00  0.00      PROA  
ATOM   2941   CZ ARG P 637      19.574  -3.830  39.625  0.00  0.00      PROA  
ATOM   2942  NH1 ARG P 637      20.645  -4.011  38.908  0.00  0.00      PROA  
ATOM   2943 HH11 ARG P 637      20.885  -3.563  38.047  0.00  0.00      PROA  
ATOM   2944 HH12 ARG P 637      21.327  -4.711  39.122  0.00  0.00      PROA  
ATOM   2945  NH2 ARG P 637      19.417  -4.337  40.809  0.00  0.00      PROA  
ATOM   2946 HH21 ARG P 637      18.690  -4.086  41.448  0.00  0.00      PROA  
ATOM   2947 HH22 ARG P 637      20.267  -4.652  41.231  0.00  0.00      PROA  
ATOM   2948    C ARG P 637      13.997  -1.203  36.946  0.00  0.00      PROA  
ATOM   2949    O ARG P 637      13.763  -0.114  37.500  0.00  0.00      PROA  
ATOM   2950    N CYS P 638      13.173  -2.198  36.708  0.00  0.00      PROA  
ATOM   2951   HN CYS P 638      13.455  -3.019  36.218  0.00  0.00      PROA  
ATOM   2952   CA CYS P 638      11.787  -2.151  37.088  0.00  0.00      PROA  
ATOM   2953   HA CYS P 638      11.375  -1.210  36.756  0.00  0.00      PROA  
ATOM   2954   CB CYS P 638      10.985  -3.298  36.450  0.00  0.00      PROA  
ATOM   2955  HB1 CYS P 638      11.346  -4.232  36.932  0.00  0.00      PROA  
ATOM   2956  HB2 CYS P 638      11.269  -3.348  35.378  0.00  0.00      PROA  
ATOM   2957   SG CYS P 638       9.193  -3.180  36.818  0.00  0.00      PROA  
ATOM   2958    C CYS P 638      11.662  -2.091  38.634  0.00  0.00      PROA  
ATOM   2959    O CYS P 638      12.441  -2.739  39.343  0.00  0.00      PROA  
ATOM   2960    N ALA P 639      10.696  -1.323  39.095  0.00  0.00      PROA  
ATOM   2961   HN ALA P 639      10.107  -0.785  38.497  0.00  0.00      PROA  
ATOM   2962   CA ALA P 639      10.420  -1.218  40.462  0.00  0.00      PROA  
ATOM   2963   HA ALA P 639      10.578  -2.176  40.935  0.00  0.00      PROA  
ATOM   2964   CB ALA P 639      11.426  -0.205  41.120  0.00  0.00      PROA  
ATOM   2965  HB1 ALA P 639      12.423  -0.660  40.937  0.00  0.00      PROA  
ATOM   2966  HB2 ALA P 639      11.292  -0.189  42.223  0.00  0.00      PROA  
ATOM   2967  HB3 ALA P 639      11.341   0.848  40.777  0.00  0.00      PROA  
ATOM   2968    C ALA P 639       9.009  -0.899  40.853  0.00  0.00      PROA  
ATOM   2969    O ALA P 639       8.189  -0.605  40.021  0.00  0.00      PROA  
ATOM   2970    N LEU P 640       8.668  -1.184  42.116  0.00  0.00      PROA  
ATOM   2971   HN LEU P 640       9.486  -1.394  42.645  0.00  0.00      PROA  
ATOM   2972   CA LEU P 640       7.454  -0.919  42.851  0.00  0.00      PROA  
ATOM   2973   HA LEU P 640       6.635  -1.427  42.365  0.00  0.00      PROA  
ATOM   2974   CB LEU P 640       7.621  -1.508  44.285  0.00  0.00      PROA  
ATOM   2975  HB1 LEU P 640       8.327  -0.930  44.919  0.00  0.00      PROA  
ATOM   2976  HB2 LEU P 640       7.959  -2.563  44.201  0.00  0.00      PROA  
ATOM   2977   CG LEU P 640       6.365  -1.563  45.142  0.00  0.00      PROA  
ATOM   2978   HG LEU P 640       6.080  -0.498  45.280  0.00  0.00      PROA  
ATOM   2979  CD1 LEU P 640       5.265  -2.352  44.412  0.00  0.00      PROA  
ATOM   2980 HD11 LEU P 640       4.333  -2.320  45.016  0.00  0.00      PROA  
ATOM   2981 HD12 LEU P 640       5.454  -3.425  44.199  0.00  0.00      PROA  
ATOM   2982 HD13 LEU P 640       5.029  -1.921  43.415  0.00  0.00      PROA  
ATOM   2983  CD2 LEU P 640       6.677  -2.135  46.534  0.00  0.00      PROA  
ATOM   2984 HD21 LEU P 640       7.148  -1.414  47.236  0.00  0.00      PROA  
ATOM   2985 HD22 LEU P 640       7.524  -2.849  46.620  0.00  0.00      PROA  
ATOM   2986 HD23 LEU P 640       5.802  -2.434  47.150  0.00  0.00      PROA  
ATOM   2987    C LEU P 640       7.260   0.576  42.984  0.00  0.00      PROA  
ATOM   2988    O LEU P 640       8.213   1.313  43.345  0.00  0.00      PROA  
ATOM   2989    N PRO P 641       6.108   1.206  42.704  0.00  0.00      PROA  
ATOM   2990   CD PRO P 641       5.023   0.632  41.981  0.00  0.00      PROA  
ATOM   2991  HD1 PRO P 641       4.331   0.028  42.605  0.00  0.00      PROA  
ATOM   2992  HD2 PRO P 641       5.354   0.049  41.094  0.00  0.00      PROA  
ATOM   2993   CA PRO P 641       5.688   2.515  43.188  0.00  0.00      PROA  
ATOM   2994   HA PRO P 641       6.448   3.218  42.881  0.00  0.00      PROA  
ATOM   2995   CB PRO P 641       4.282   2.757  42.580  0.00  0.00      PROA  
ATOM   2996  HB1 PRO P 641       4.235   3.836  42.322  0.00  0.00      PROA  
ATOM   2997  HB2 PRO P 641       3.368   2.673  43.207  0.00  0.00      PROA  
ATOM   2998   CG PRO P 641       4.189   1.732  41.425  0.00  0.00      PROA  
ATOM   2999  HG1 PRO P 641       3.115   1.460  41.345  0.00  0.00      PROA  
ATOM   3000  HG2 PRO P 641       4.419   2.219  40.453  0.00  0.00      PROA  
ATOM   3001    C PRO P 641       5.768   2.714  44.731  0.00  0.00      PROA  
ATOM   3002    O PRO P 641       5.375   1.866  45.467  0.00  0.00      PROA  
ATOM   3003    N GLU P 642       6.449   3.814  45.169  0.00  0.00      PROA  
ATOM   3004   HN GLU P 642       6.805   4.447  44.486  0.00  0.00      PROA  
ATOM   3005   CA GLU P 642       6.604   4.115  46.598  0.00  0.00      PROA  
ATOM   3006   HA GLU P 642       6.580   3.202  47.174  0.00  0.00      PROA  
ATOM   3007   CB GLU P 642       7.963   4.974  46.780  0.00  0.00      PROA  
ATOM   3008  HB1 GLU P 642       7.937   5.324  47.834  0.00  0.00      PROA  
ATOM   3009  HB2 GLU P 642       7.984   5.895  46.160  0.00  0.00      PROA  
ATOM   3010   CG GLU P 642       9.232   4.257  46.317  0.00  0.00      PROA  
ATOM   3011  HG1 GLU P 642      10.048   5.011  46.319  0.00  0.00      PROA  
ATOM   3012  HG2 GLU P 642       9.067   3.903  45.277  0.00  0.00      PROA  
ATOM   3013   CD GLU P 642       9.766   3.040  47.203  0.00  0.00      PROA  
ATOM   3014  OE1 GLU P 642      10.842   2.492  46.797  0.00  0.00      PROA  
ATOM   3015  OE2 GLU P 642       9.290   2.677  48.300  0.00  0.00      PROA  
ATOM   3016    C GLU P 642       5.376   4.850  47.077  0.00  0.00      PROA  
ATOM   3017    O GLU P 642       4.717   4.456  48.046  0.00  0.00      PROA  
ATOM   3018    N ASN P 643       5.093   5.991  46.397  0.00  0.00      PROA  
ATOM   3019   HN ASN P 643       5.701   6.272  45.658  0.00  0.00      PROA  
ATOM   3020   CA ASN P 643       3.955   6.873  46.626  0.00  0.00      PROA  
ATOM   3021   HA ASN P 643       4.119   7.255  47.623  0.00  0.00      PROA  
ATOM   3022   CB ASN P 643       4.017   7.940  45.504  0.00  0.00      PROA  
ATOM   3023  HB1 ASN P 643       3.118   8.587  45.598  0.00  0.00      PROA  
ATOM   3024  HB2 ASN P 643       3.955   7.478  44.496  0.00  0.00      PROA  
ATOM   3025   CG ASN P 643       5.274   8.935  45.626  0.00  0.00      PROA  
ATOM   3026  OD1 ASN P 643       5.954   8.999  46.597  0.00  0.00      PROA  
ATOM   3027  ND2 ASN P 643       5.482   9.697  44.497  0.00  0.00      PROA  
ATOM   3028 HD21 ASN P 643       6.212  10.369  44.620  0.00  0.00      PROA  
ATOM   3029 HD22 ASN P 643       4.881   9.626  43.701  0.00  0.00      PROA  
ATOM   3030    C ASN P 643       2.576   6.170  46.771  0.00  0.00      PROA  
ATOM   3031    O ASN P 643       2.371   5.204  46.038  0.00  0.00      PROA  
ATOM   3032    N PRO P 644       1.620   6.520  47.589  0.00  0.00      PROA  
ATOM   3033   CD PRO P 644       1.755   7.498  48.632  0.00  0.00      PROA  
ATOM   3034  HD1 PRO P 644       1.831   8.488  48.133  0.00  0.00      PROA  
ATOM   3035  HD2 PRO P 644       2.744   7.400  49.129  0.00  0.00      PROA  
ATOM   3036   CA PRO P 644       0.341   5.799  47.734  0.00  0.00      PROA  
ATOM   3037   HA PRO P 644       0.604   4.752  47.753  0.00  0.00      PROA  
ATOM   3038   CB PRO P 644      -0.283   6.458  48.971  0.00  0.00      PROA  
ATOM   3039  HB1 PRO P 644      -0.711   5.680  49.638  0.00  0.00      PROA  
ATOM   3040  HB2 PRO P 644      -1.062   7.218  48.748  0.00  0.00      PROA  
ATOM   3041   CG PRO P 644       0.847   7.193  49.755  0.00  0.00      PROA  
ATOM   3042  HG1 PRO P 644       0.331   8.030  50.272  0.00  0.00      PROA  
ATOM   3043  HG2 PRO P 644       1.413   6.508  50.422  0.00  0.00      PROA  
ATOM   3044    C PRO P 644      -0.433   5.998  46.441  0.00  0.00      PROA  
ATOM   3045    O PRO P 644      -0.365   7.082  45.946  0.00  0.00      PROA  
ATOM   3046    N ASN P 645      -1.109   4.986  45.887  0.00  0.00      PROA  
ATOM   3047   HN ASN P 645      -1.248   4.117  46.357  0.00  0.00      PROA  
ATOM   3048   CA ASN P 645      -1.756   5.082  44.595  0.00  0.00      PROA  
ATOM   3049   HA ASN P 645      -1.495   5.985  44.061  0.00  0.00      PROA  
ATOM   3050   CB ASN P 645      -1.373   3.910  43.692  0.00  0.00      PROA  
ATOM   3051  HB1 ASN P 645      -1.748   4.125  42.668  0.00  0.00      PROA  
ATOM   3052  HB2 ASN P 645      -1.825   2.995  44.133  0.00  0.00      PROA  
ATOM   3053   CG ASN P 645       0.094   3.587  43.641  0.00  0.00      PROA  
ATOM   3054  OD1 ASN P 645       0.507   2.442  43.730  0.00  0.00      PROA  
ATOM   3055  ND2 ASN P 645       0.971   4.612  43.505  0.00  0.00      PROA  
ATOM   3056 HD21 ASN P 645       1.952   4.417  43.527  0.00  0.00      PROA  
ATOM   3057 HD22 ASN P 645       0.621   5.524  43.290  0.00  0.00      PROA  
ATOM   3058    C ASN P 645      -3.189   5.006  44.824  0.00  0.00      PROA  
ATOM   3059    O ASN P 645      -3.639   4.448  45.842  0.00  0.00      PROA  
ATOM   3060    N ASN P 646      -4.020   5.552  43.853  0.00  0.00      PROA  
ATOM   3061   HN ASN P 646      -3.504   6.076  43.180  0.00  0.00      PROA  
ATOM   3062   CA ASN P 646      -5.506   5.334  43.808  0.00  0.00      PROA  
ATOM   3063   HA ASN P 646      -5.827   4.792  44.685  0.00  0.00      PROA  
ATOM   3064   CB ASN P 646      -6.137   6.756  43.748  0.00  0.00      PROA  
ATOM   3065  HB1 ASN P 646      -7.211   6.650  43.486  0.00  0.00      PROA  
ATOM   3066  HB2 ASN P 646      -5.750   7.452  42.974  0.00  0.00      PROA  
ATOM   3067   CG ASN P 646      -6.040   7.499  45.103  0.00  0.00      PROA  
ATOM   3068  OD1 ASN P 646      -5.686   6.889  46.099  0.00  0.00      PROA  
ATOM   3069  ND2 ASN P 646      -6.214   8.814  45.147  0.00  0.00      PROA  
ATOM   3070 HD21 ASN P 646      -6.009   9.205  46.045  0.00  0.00      PROA  
ATOM   3071 HD22 ASN P 646      -6.335   9.375  44.328  0.00  0.00      PROA  
ATOM   3072    C ASN P 646      -5.880   4.538  42.601  0.00  0.00      PROA  
ATOM   3073    O ASN P 646      -5.883   3.294  42.733  0.00  0.00      PROA  
ATOM   3074    N HSD P 647      -6.257   5.224  41.482  0.00  0.00      PROA  
ATOM   3075   HN HSD P 647      -6.192   6.206  41.324  0.00  0.00      PROA  
ATOM   3076   CA HSD P 647      -6.784   4.699  40.176  0.00  0.00      PROA  
ATOM   3077   HA HSD P 647      -7.794   4.340  40.306  0.00  0.00      PROA  
ATOM   3078   CB HSD P 647      -6.812   5.804  39.172  0.00  0.00      PROA  
ATOM   3079  HB1 HSD P 647      -7.658   6.492  39.390  0.00  0.00      PROA  
ATOM   3080  HB2 HSD P 647      -7.032   5.571  38.109  0.00  0.00      PROA  
ATOM   3081  ND1 HSD P 647      -4.643   6.746  38.105  0.00  0.00      PROA  
ATOM   3082  HD1 HSD P 647      -4.615   6.022  37.416  0.00  0.00      PROA  
ATOM   3083   CG HSD P 647      -5.637   6.794  39.075  0.00  0.00      PROA  
ATOM   3084  CE1 HSD P 647      -4.044   7.948  38.061  0.00  0.00      PROA  
ATOM   3085  HE1 HSD P 647      -3.232   8.035  37.339  0.00  0.00      PROA  
ATOM   3086  NE2 HSD P 647      -4.616   8.801  38.955  0.00  0.00      PROA  
ATOM   3087  CD2 HSD P 647      -5.583   8.086  39.573  0.00  0.00      PROA  
ATOM   3088  HD2 HSD P 647      -6.209   8.632  40.269  0.00  0.00      PROA  
ATOM   3089    C HSD P 647      -5.903   3.563  39.596  0.00  0.00      PROA  
ATOM   3090    O HSD P 647      -6.407   2.565  39.075  0.00  0.00      PROA  
ATOM   3091    N THR P 648      -4.550   3.647  39.688  0.00  0.00      PROA  
ATOM   3092   HN THR P 648      -4.071   4.386  40.154  0.00  0.00      PROA  
ATOM   3093   CA THR P 648      -3.729   2.534  39.211  0.00  0.00      PROA  
ATOM   3094   HA THR P 648      -4.047   2.272  38.213  0.00  0.00      PROA  
ATOM   3095   CB THR P 648      -2.224   2.794  39.020  0.00  0.00      PROA  
ATOM   3096   HB THR P 648      -1.734   1.873  38.637  0.00  0.00      PROA  
ATOM   3097  OG1 THR P 648      -1.610   3.320  40.227  0.00  0.00      PROA  
ATOM   3098  HG1 THR P 648      -0.714   3.521  39.947  0.00  0.00      PROA  
ATOM   3099  CG2 THR P 648      -1.987   3.768  37.904  0.00  0.00      PROA  
ATOM   3100 HG21 THR P 648      -2.650   4.652  38.017  0.00  0.00      PROA  
ATOM   3101 HG22 THR P 648      -2.232   3.453  36.866  0.00  0.00      PROA  
ATOM   3102 HG23 THR P 648      -0.955   4.179  37.900  0.00  0.00      PROA  
ATOM   3103    C THR P 648      -3.929   1.337  40.132  0.00  0.00      PROA  
ATOM   3104    O THR P 648      -3.880   0.225  39.672  0.00  0.00      PROA  
ATOM   3105    N LEU P 649      -4.166   1.468  41.458  0.00  0.00      PROA  
ATOM   3106   HN LEU P 649      -4.157   2.419  41.757  0.00  0.00      PROA  
ATOM   3107   CA LEU P 649      -4.249   0.363  42.350  0.00  0.00      PROA  
ATOM   3108   HA LEU P 649      -3.551  -0.403  42.046  0.00  0.00      PROA  
ATOM   3109   CB LEU P 649      -3.769   0.890  43.738  0.00  0.00      PROA  
ATOM   3110  HB1 LEU P 649      -4.187   1.881  44.018  0.00  0.00      PROA  
ATOM   3111  HB2 LEU P 649      -2.693   1.112  43.574  0.00  0.00      PROA  
ATOM   3112   CG LEU P 649      -3.855  -0.103  44.872  0.00  0.00      PROA  
ATOM   3113   HG LEU P 649      -4.891  -0.484  44.998  0.00  0.00      PROA  
ATOM   3114  CD1 LEU P 649      -2.957  -1.337  44.578  0.00  0.00      PROA  
ATOM   3115 HD11 LEU P 649      -1.935  -0.999  44.302  0.00  0.00      PROA  
ATOM   3116 HD12 LEU P 649      -3.260  -2.132  43.864  0.00  0.00      PROA  
ATOM   3117 HD13 LEU P 649      -2.911  -1.865  45.555  0.00  0.00      PROA  
ATOM   3118  CD2 LEU P 649      -3.438   0.574  46.174  0.00  0.00      PROA  
ATOM   3119 HD21 LEU P 649      -3.517  -0.164  47.001  0.00  0.00      PROA  
ATOM   3120 HD22 LEU P 649      -3.840   1.580  46.420  0.00  0.00      PROA  
ATOM   3121 HD23 LEU P 649      -2.333   0.624  46.066  0.00  0.00      PROA  
ATOM   3122    C LEU P 649      -5.646  -0.293  42.377  0.00  0.00      PROA  
ATOM   3123    O LEU P 649      -5.844  -1.506  42.717  0.00  0.00      PROA  
ATOM   3124    N GLN P 650      -6.669   0.522  42.065  0.00  0.00      PROA  
ATOM   3125   HN GLN P 650      -6.590   1.513  42.136  0.00  0.00      PROA  
ATOM   3126   CA GLN P 650      -7.982   0.100  41.637  0.00  0.00      PROA  
ATOM   3127   HA GLN P 650      -8.519  -0.427  42.412  0.00  0.00      PROA  
ATOM   3128   CB GLN P 650      -8.865   1.297  41.217  0.00  0.00      PROA  
ATOM   3129  HB1 GLN P 650      -9.686   0.885  40.592  0.00  0.00      PROA  
ATOM   3130  HB2 GLN P 650      -8.399   2.000  40.494  0.00  0.00      PROA  
ATOM   3131   CG GLN P 650      -9.504   2.131  42.358  0.00  0.00      PROA  
ATOM   3132  HG1 GLN P 650     -10.413   2.614  41.940  0.00  0.00      PROA  
ATOM   3133  HG2 GLN P 650      -8.865   2.981  42.679  0.00  0.00      PROA  
ATOM   3134   CD GLN P 650      -9.940   1.377  43.592  0.00  0.00      PROA  
ATOM   3135  OE1 GLN P 650     -10.988   0.732  43.595  0.00  0.00      PROA  
ATOM   3136  NE2 GLN P 650      -9.054   1.242  44.582  0.00  0.00      PROA  
ATOM   3137 HE21 GLN P 650      -9.340   0.649  45.335  0.00  0.00      PROA  
ATOM   3138 HE22 GLN P 650      -8.213   1.775  44.681  0.00  0.00      PROA  
ATOM   3139    C GLN P 650      -7.867  -0.828  40.454  0.00  0.00      PROA  
ATOM   3140    O GLN P 650      -8.435  -1.949  40.371  0.00  0.00      PROA  
ATOM   3141    N TYR P 651      -7.166  -0.349  39.406  0.00  0.00      PROA  
ATOM   3142   HN TYR P 651      -6.845   0.594  39.379  0.00  0.00      PROA  
ATOM   3143   CA TYR P 651      -6.726  -1.080  38.229  0.00  0.00      PROA  
ATOM   3144   HA TYR P 651      -7.669  -1.496  37.908  0.00  0.00      PROA  
ATOM   3145   CB TYR P 651      -6.172  -0.071  37.213  0.00  0.00      PROA  
ATOM   3146  HB1 TYR P 651      -5.574   0.725  37.705  0.00  0.00      PROA  
ATOM   3147  HB2 TYR P 651      -6.994   0.546  36.789  0.00  0.00      PROA  
ATOM   3148   CG TYR P 651      -5.311  -0.693  36.076  0.00  0.00      PROA  
ATOM   3149  CD1 TYR P 651      -5.824  -1.204  34.901  0.00  0.00      PROA  
ATOM   3150  HD1 TYR P 651      -6.827  -1.262  34.505  0.00  0.00      PROA  
ATOM   3151  CE1 TYR P 651      -5.039  -2.056  34.058  0.00  0.00      PROA  
ATOM   3152  HE1 TYR P 651      -5.520  -2.514  33.207  0.00  0.00      PROA  
ATOM   3153   CZ TYR P 651      -3.688  -2.262  34.315  0.00  0.00      PROA  
ATOM   3154   OH TYR P 651      -2.885  -2.968  33.340  0.00  0.00      PROA  
ATOM   3155   HH TYR P 651      -1.963  -2.835  33.573  0.00  0.00      PROA  
ATOM   3156  CD2 TYR P 651      -4.002  -0.850  36.295  0.00  0.00      PROA  
ATOM   3157  HD2 TYR P 651      -3.552  -0.595  37.243  0.00  0.00      PROA  
ATOM   3158  CE2 TYR P 651      -3.155  -1.685  35.494  0.00  0.00      PROA  
ATOM   3159  HE2 TYR P 651      -2.102  -1.762  35.722  0.00  0.00      PROA  
ATOM   3160    C TYR P 651      -5.857  -2.335  38.444  0.00  0.00      PROA  
ATOM   3161    O TYR P 651      -6.149  -3.380  37.882  0.00  0.00      PROA  
ATOM   3162    N TRP P 652      -4.782  -2.203  39.375  0.00  0.00      PROA  
ATOM   3163   HN TRP P 652      -4.613  -1.295  39.751  0.00  0.00      PROA  
ATOM   3164   CA TRP P 652      -3.895  -3.341  39.750  0.00  0.00      PROA  
ATOM   3165   HA TRP P 652      -3.467  -3.775  38.858  0.00  0.00      PROA  
ATOM   3166   CB TRP P 652      -2.738  -2.886  40.800  0.00  0.00      PROA  
ATOM   3167  HB1 TRP P 652      -3.092  -2.288  41.667  0.00  0.00      PROA  
ATOM   3168  HB2 TRP P 652      -2.085  -2.105  40.354  0.00  0.00      PROA  
ATOM   3169   CG TRP P 652      -1.790  -3.916  41.365  0.00  0.00      PROA  
ATOM   3170  CD1 TRP P 652      -0.422  -3.862  41.145  0.00  0.00      PROA  
ATOM   3171  HD1 TRP P 652      -0.020  -3.363  40.276  0.00  0.00      PROA  
ATOM   3172  NE1 TRP P 652       0.203  -4.914  41.810  0.00  0.00      PROA  
ATOM   3173  HE1 TRP P 652       0.939  -5.364  41.354  0.00  0.00      PROA  
ATOM   3174  CE2 TRP P 652      -0.681  -5.424  42.700  0.00  0.00      PROA  
ATOM   3175  CD2 TRP P 652      -1.942  -4.814  42.454  0.00  0.00      PROA  
ATOM   3176  CE3 TRP P 652      -3.054  -5.187  43.323  0.00  0.00      PROA  
ATOM   3177  HE3 TRP P 652      -4.002  -4.705  43.130  0.00  0.00      PROA  
ATOM   3178  CZ3 TRP P 652      -2.780  -5.977  44.400  0.00  0.00      PROA  
ATOM   3179  HZ3 TRP P 652      -3.533  -6.381  45.060  0.00  0.00      PROA  
ATOM   3180  CZ2 TRP P 652      -0.452  -6.344  43.692  0.00  0.00      PROA  
ATOM   3181  HZ2 TRP P 652       0.519  -6.776  43.885  0.00  0.00      PROA  
ATOM   3182  CH2 TRP P 652      -1.525  -6.573  44.584  0.00  0.00      PROA  
ATOM   3183  HH2 TRP P 652      -1.387  -7.298  45.371  0.00  0.00      PROA  
ATOM   3184    C TRP P 652      -4.698  -4.512  40.289  0.00  0.00      PROA  
ATOM   3185    O TRP P 652      -4.444  -5.699  40.080  0.00  0.00      PROA  
ATOM   3186    N LYS P 653      -5.624  -4.193  41.202  0.00  0.00      PROA  
ATOM   3187   HN LYS P 653      -5.876  -3.260  41.447  0.00  0.00      PROA  
ATOM   3188   CA LYS P 653      -6.386  -5.304  41.913  0.00  0.00      PROA  
ATOM   3189   HA LYS P 653      -5.728  -6.027  42.373  0.00  0.00      PROA  
ATOM   3190   CB LYS P 653      -7.269  -4.782  43.088  0.00  0.00      PROA  
ATOM   3191  HB1 LYS P 653      -8.016  -5.511  43.470  0.00  0.00      PROA  
ATOM   3192  HB2 LYS P 653      -7.925  -3.972  42.703  0.00  0.00      PROA  
ATOM   3193   CG LYS P 653      -6.506  -4.171  44.336  0.00  0.00      PROA  
ATOM   3194  HG1 LYS P 653      -5.694  -3.481  44.026  0.00  0.00      PROA  
ATOM   3195  HG2 LYS P 653      -5.904  -4.989  44.787  0.00  0.00      PROA  
ATOM   3196   CD LYS P 653      -7.532  -3.467  45.229  0.00  0.00      PROA  
ATOM   3197  HD1 LYS P 653      -8.295  -4.219  45.521  0.00  0.00      PROA  
ATOM   3198  HD2 LYS P 653      -8.071  -2.688  44.649  0.00  0.00      PROA  
ATOM   3199   CE LYS P 653      -7.062  -2.886  46.624  0.00  0.00      PROA  
ATOM   3200  HE1 LYS P 653      -7.839  -2.467  47.298  0.00  0.00      PROA  
ATOM   3201  HE2 LYS P 653      -6.274  -2.109  46.528  0.00  0.00      PROA  
ATOM   3202   NZ LYS P 653      -6.473  -3.921  47.502  0.00  0.00      PROA  
ATOM   3203  HZ1 LYS P 653      -6.186  -3.471  48.394  0.00  0.00      PROA  
ATOM   3204  HZ2 LYS P 653      -5.790  -4.559  47.047  0.00  0.00      PROA  
ATOM   3205  HZ3 LYS P 653      -7.262  -4.502  47.851  0.00  0.00      PROA  
ATOM   3206    C LYS P 653      -7.196  -6.195  40.956  0.00  0.00      PROA  
ATOM   3207    O LYS P 653      -7.165  -7.433  41.034  0.00  0.00      PROA  
ATOM   3208    N GLU P 654      -8.008  -5.504  40.125  0.00  0.00      PROA  
ATOM   3209   HN GLU P 654      -7.945  -4.511  40.070  0.00  0.00      PROA  
ATOM   3210   CA GLU P 654      -9.093  -6.187  39.396  0.00  0.00      PROA  
ATOM   3211   HA GLU P 654      -9.299  -7.155  39.829  0.00  0.00      PROA  
ATOM   3212   CB GLU P 654     -10.452  -5.408  39.468  0.00  0.00      PROA  
ATOM   3213  HB1 GLU P 654     -11.241  -5.922  38.879  0.00  0.00      PROA  
ATOM   3214  HB2 GLU P 654     -10.259  -4.387  39.074  0.00  0.00      PROA  
ATOM   3215   CG GLU P 654     -10.987  -5.256  40.942  0.00  0.00      PROA  
ATOM   3216  HG1 GLU P 654     -10.301  -4.652  41.574  0.00  0.00      PROA  
ATOM   3217  HG2 GLU P 654     -11.091  -6.297  41.314  0.00  0.00      PROA  
ATOM   3218   CD GLU P 654     -12.331  -4.562  40.880  0.00  0.00      PROA  
ATOM   3219  OE1 GLU P 654     -12.375  -3.398  40.419  0.00  0.00      PROA  
ATOM   3220  OE2 GLU P 654     -13.394  -5.097  41.295  0.00  0.00      PROA  
ATOM   3221    C GLU P 654      -8.741  -6.620  38.006  0.00  0.00      PROA  
ATOM   3222    O GLU P 654      -9.549  -7.121  37.229  0.00  0.00      PROA  
ATOM   3223    N HSD P 655      -7.530  -6.453  37.575  0.00  0.00      PROA  
ATOM   3224   HN HSD P 655      -6.852  -5.883  38.032  0.00  0.00      PROA  
ATOM   3225   CA HSD P 655      -7.075  -6.940  36.308  0.00  0.00      PROA  
ATOM   3226   HA HSD P 655      -7.820  -7.610  35.905  0.00  0.00      PROA  
ATOM   3227   CB HSD P 655      -6.632  -5.800  35.350  0.00  0.00      PROA  
ATOM   3228  HB1 HSD P 655      -6.200  -6.153  34.389  0.00  0.00      PROA  
ATOM   3229  HB2 HSD P 655      -5.815  -5.221  35.830  0.00  0.00      PROA  
ATOM   3230  ND1 HSD P 655      -7.911  -3.708  35.766  0.00  0.00      PROA  
ATOM   3231  HD1 HSD P 655      -7.374  -3.470  36.575  0.00  0.00      PROA  
ATOM   3232   CG HSD P 655      -7.738  -4.849  35.028  0.00  0.00      PROA  
ATOM   3233  CE1 HSD P 655      -8.779  -2.931  35.111  0.00  0.00      PROA  
ATOM   3234  HE1 HSD P 655      -9.162  -1.969  35.450  0.00  0.00      PROA  
ATOM   3235  NE2 HSD P 655      -9.167  -3.506  33.966  0.00  0.00      PROA  
ATOM   3236  CD2 HSD P 655      -8.547  -4.694  33.902  0.00  0.00      PROA  
ATOM   3237  HD2 HSD P 655      -8.789  -5.390  33.108  0.00  0.00      PROA  
ATOM   3238    C HSD P 655      -5.917  -7.855  36.786  0.00  0.00      PROA  
ATOM   3239    O HSD P 655      -5.163  -8.427  35.963  0.00  0.00      PROA  
ATOM   3240    N SER P 656      -5.709  -8.134  38.143  0.00  0.00      PROA  
ATOM   3241   HN SER P 656      -6.233  -7.765  38.906  0.00  0.00      PROA  
ATOM   3242   CA SER P 656      -4.813  -9.180  38.674  0.00  0.00      PROA  
ATOM   3243   HA SER P 656      -5.042  -9.163  39.729  0.00  0.00      PROA  
ATOM   3244   CB SER P 656      -5.403 -10.644  38.430  0.00  0.00      PROA  
ATOM   3245  HB1 SER P 656      -4.633 -11.439  38.530  0.00  0.00      PROA  
ATOM   3246  HB2 SER P 656      -5.859 -10.710  37.419  0.00  0.00      PROA  
ATOM   3247   OG SER P 656      -6.517 -10.934  39.223  0.00  0.00      PROA  
ATOM   3248  HG1 SER P 656      -7.151 -10.260  38.965  0.00  0.00      PROA  
ATOM   3249    C SER P 656      -3.449  -8.936  38.435  0.00  0.00      PROA  
ATOM   3250    O SER P 656      -2.667  -9.862  38.077  0.00  0.00      PROA  
ATOM   3251    N ILE P 657      -3.017  -7.667  38.459  0.00  0.00      PROA  
ATOM   3252   HN ILE P 657      -3.606  -6.913  38.740  0.00  0.00      PROA  
ATOM   3253   CA ILE P 657      -1.669  -7.380  38.219  0.00  0.00      PROA  
ATOM   3254   HA ILE P 657      -1.539  -7.752  37.213  0.00  0.00      PROA  
ATOM   3255   CB ILE P 657      -1.558  -5.864  38.099  0.00  0.00      PROA  
ATOM   3256   HB ILE P 657      -1.884  -5.365  39.037  0.00  0.00      PROA  
ATOM   3257  CG2 ILE P 657      -0.156  -5.452  37.905  0.00  0.00      PROA  
ATOM   3258 HG21 ILE P 657       0.535  -5.620  38.759  0.00  0.00      PROA  
ATOM   3259 HG22 ILE P 657      -0.153  -4.357  37.719  0.00  0.00      PROA  
ATOM   3260 HG23 ILE P 657       0.238  -5.909  36.972  0.00  0.00      PROA  
ATOM   3261  CG1 ILE P 657      -2.489  -5.256  37.029  0.00  0.00      PROA  
ATOM   3262 HG11 ILE P 657      -2.121  -4.208  36.982  0.00  0.00      PROA  
ATOM   3263 HG12 ILE P 657      -3.559  -5.128  37.296  0.00  0.00      PROA  
ATOM   3264   CD ILE P 657      -2.451  -5.721  35.599  0.00  0.00      PROA  
ATOM   3265  HD1 ILE P 657      -1.400  -5.650  35.246  0.00  0.00      PROA  
ATOM   3266  HD2 ILE P 657      -3.060  -5.089  34.918  0.00  0.00      PROA  
ATOM   3267  HD3 ILE P 657      -2.781  -6.778  35.507  0.00  0.00      PROA  
ATOM   3268    C ILE P 657      -0.668  -7.992  39.247  0.00  0.00      PROA  
ATOM   3269    O ILE P 657      -0.963  -8.038  40.489  0.00  0.00      PROA  
ATOM   3270    N PRO P 658       0.480  -8.661  38.880  0.00  0.00      PROA  
ATOM   3271   CD PRO P 658       0.593  -9.110  37.493  0.00  0.00      PROA  
ATOM   3272  HD1 PRO P 658       0.646  -8.263  36.775  0.00  0.00      PROA  
ATOM   3273  HD2 PRO P 658      -0.313  -9.710  37.264  0.00  0.00      PROA  
ATOM   3274   CA PRO P 658       1.627  -9.101  39.614  0.00  0.00      PROA  
ATOM   3275   HA PRO P 658       1.222  -9.981  40.091  0.00  0.00      PROA  
ATOM   3276   CB PRO P 658       2.658  -9.374  38.495  0.00  0.00      PROA  
ATOM   3277  HB1 PRO P 658       3.438 -10.104  38.800  0.00  0.00      PROA  
ATOM   3278  HB2 PRO P 658       3.127  -8.405  38.221  0.00  0.00      PROA  
ATOM   3279   CG PRO P 658       1.868  -9.892  37.345  0.00  0.00      PROA  
ATOM   3280  HG1 PRO P 658       2.494  -9.666  36.456  0.00  0.00      PROA  
ATOM   3281  HG2 PRO P 658       1.841 -10.977  37.584  0.00  0.00      PROA  
ATOM   3282    C PRO P 658       2.141  -8.300  40.698  0.00  0.00      PROA  
ATOM   3283    O PRO P 658       1.913  -7.061  40.830  0.00  0.00      PROA  
ATOM   3284    N THR P 659       2.757  -8.992  41.630  0.00  0.00      PROA  
ATOM   3285   HN THR P 659       2.815  -9.975  41.472  0.00  0.00      PROA  
ATOM   3286   CA THR P 659       3.192  -8.468  42.923  0.00  0.00      PROA  
ATOM   3287   HA THR P 659       2.625  -7.568  43.111  0.00  0.00      PROA  
ATOM   3288   CB THR P 659       2.940  -9.352  44.178  0.00  0.00      PROA  
ATOM   3289   HB THR P 659       3.209  -8.721  45.052  0.00  0.00      PROA  
ATOM   3290  OG1 THR P 659       3.708 -10.501  43.984  0.00  0.00      PROA  
ATOM   3291  HG1 THR P 659       3.923 -10.648  44.908  0.00  0.00      PROA  
ATOM   3292  CG2 THR P 659       1.444  -9.688  44.362  0.00  0.00      PROA  
ATOM   3293 HG21 THR P 659       0.815  -8.790  44.541  0.00  0.00      PROA  
ATOM   3294 HG22 THR P 659       1.363 -10.349  45.251  0.00  0.00      PROA  
ATOM   3295 HG23 THR P 659       1.125 -10.271  43.471  0.00  0.00      PROA  
ATOM   3296    C THR P 659       4.588  -7.870  42.872  0.00  0.00      PROA  
ATOM   3297    O THR P 659       5.440  -8.090  41.980  0.00  0.00      PROA  
ATOM   3298    N ALA P 660       4.949  -7.220  44.065  0.00  0.00      PROA  
ATOM   3299   HN ALA P 660       4.303  -7.047  44.805  0.00  0.00      PROA  
ATOM   3300   CA ALA P 660       6.250  -6.614  44.300  0.00  0.00      PROA  
ATOM   3301   HA ALA P 660       6.435  -5.859  43.550  0.00  0.00      PROA  
ATOM   3302   CB ALA P 660       6.292  -5.854  45.703  0.00  0.00      PROA  
ATOM   3303  HB1 ALA P 660       5.920  -6.613  46.424  0.00  0.00      PROA  
ATOM   3304  HB2 ALA P 660       5.610  -4.977  45.711  0.00  0.00      PROA  
ATOM   3305  HB3 ALA P 660       7.326  -5.492  45.886  0.00  0.00      PROA  
ATOM   3306    C ALA P 660       7.491  -7.491  44.161  0.00  0.00      PROA  
ATOM   3307    O ALA P 660       8.501  -7.098  43.599  0.00  0.00      PROA  
ATOM   3308    N ASP P 661       7.384  -8.739  44.630  0.00  0.00      PROA  
ATOM   3309   HN ASP P 661       6.571  -9.155  45.029  0.00  0.00      PROA  
ATOM   3310   CA ASP P 661       8.346  -9.810  44.275  0.00  0.00      PROA  
ATOM   3311   HA ASP P 661       9.274  -9.411  44.658  0.00  0.00      PROA  
ATOM   3312   CB ASP P 661       7.844 -11.142  44.954  0.00  0.00      PROA  
ATOM   3313  HB1 ASP P 661       8.355 -12.064  44.603  0.00  0.00      PROA  
ATOM   3314  HB2 ASP P 661       6.779 -11.306  44.684  0.00  0.00      PROA  
ATOM   3315   CG ASP P 661       8.074 -11.238  46.445  0.00  0.00      PROA  
ATOM   3316  OD1 ASP P 661       9.206 -11.341  46.982  0.00  0.00      PROA  
ATOM   3317  OD2 ASP P 661       7.103 -11.465  47.203  0.00  0.00      PROA  
ATOM   3318    C ASP P 661       8.584  -9.967  42.769  0.00  0.00      PROA  
ATOM   3319    O ASP P 661       9.675 -10.039  42.277  0.00  0.00      PROA  
ATOM   3320    N VAL P 662       7.481  -9.926  41.957  0.00  0.00      PROA  
ATOM   3321   HN VAL P 662       6.579  -9.641  42.273  0.00  0.00      PROA  
ATOM   3322   CA VAL P 662       7.599  -9.938  40.476  0.00  0.00      PROA  
ATOM   3323   HA VAL P 662       8.287 -10.752  40.301  0.00  0.00      PROA  
ATOM   3324   CB VAL P 662       6.242 -10.311  39.800  0.00  0.00      PROA  
ATOM   3325   HB VAL P 662       5.599  -9.407  39.847  0.00  0.00      PROA  
ATOM   3326  CG1 VAL P 662       6.329 -10.746  38.322  0.00  0.00      PROA  
ATOM   3327 HG11 VAL P 662       6.897 -10.021  37.701  0.00  0.00      PROA  
ATOM   3328 HG12 VAL P 662       5.317 -11.008  37.946  0.00  0.00      PROA  
ATOM   3329 HG13 VAL P 662       6.886 -11.705  38.391  0.00  0.00      PROA  
ATOM   3330  CG2 VAL P 662       5.413 -11.361  40.609  0.00  0.00      PROA  
ATOM   3331 HG21 VAL P 662       5.711 -12.410  40.394  0.00  0.00      PROA  
ATOM   3332 HG22 VAL P 662       4.388 -11.338  40.182  0.00  0.00      PROA  
ATOM   3333 HG23 VAL P 662       5.319 -11.115  41.688  0.00  0.00      PROA  
ATOM   3334    C VAL P 662       8.273  -8.808  39.851  0.00  0.00      PROA  
ATOM   3335    O VAL P 662       9.077  -8.996  38.909  0.00  0.00      PROA  
ATOM   3336    N ASN P 663       8.078  -7.650  40.503  0.00  0.00      PROA  
ATOM   3337   HN ASN P 663       7.505  -7.542  41.312  0.00  0.00      PROA  
ATOM   3338   CA ASN P 663       8.764  -6.408  40.162  0.00  0.00      PROA  
ATOM   3339   HA ASN P 663       8.594  -6.211  39.113  0.00  0.00      PROA  
ATOM   3340   CB ASN P 663       8.355  -5.134  40.946  0.00  0.00      PROA  
ATOM   3341  HB1 ASN P 663       8.887  -4.198  40.669  0.00  0.00      PROA  
ATOM   3342  HB2 ASN P 663       8.478  -5.247  42.044  0.00  0.00      PROA  
ATOM   3343   CG ASN P 663       6.852  -4.897  40.676  0.00  0.00      PROA  
ATOM   3344  OD1 ASN P 663       6.168  -5.671  39.965  0.00  0.00      PROA  
ATOM   3345  ND2 ASN P 663       6.279  -3.820  41.273  0.00  0.00      PROA  
ATOM   3346 HD21 ASN P 663       5.305  -3.592  41.281  0.00  0.00      PROA  
ATOM   3347 HD22 ASN P 663       6.920  -3.137  41.624  0.00  0.00      PROA  
ATOM   3348    C ASN P 663      10.242  -6.532  40.254  0.00  0.00      PROA  
ATOM   3349    O ASN P 663      11.035  -6.044  39.397  0.00  0.00      PROA  
ATOM   3350    N TRP P 664      10.635  -7.203  41.319  0.00  0.00      PROA  
ATOM   3351   HN TRP P 664      10.000  -7.512  42.022  0.00  0.00      PROA  
ATOM   3352   CA TRP P 664      12.063  -7.294  41.619  0.00  0.00      PROA  
ATOM   3353   HA TRP P 664      12.498  -6.511  41.016  0.00  0.00      PROA  
ATOM   3354   CB TRP P 664      12.234  -6.942  43.087  0.00  0.00      PROA  
ATOM   3355  HB1 TRP P 664      13.330  -6.933  43.269  0.00  0.00      PROA  
ATOM   3356  HB2 TRP P 664      11.772  -7.736  43.712  0.00  0.00      PROA  
ATOM   3357   CG TRP P 664      11.658  -5.571  43.532  0.00  0.00      PROA  
ATOM   3358  CD1 TRP P 664      11.799  -4.334  42.961  0.00  0.00      PROA  
ATOM   3359  HD1 TRP P 664      12.554  -4.146  42.213  0.00  0.00      PROA  
ATOM   3360  NE1 TRP P 664      11.295  -3.318  43.777  0.00  0.00      PROA  
ATOM   3361  HE1 TRP P 664      11.663  -2.415  43.828  0.00  0.00      PROA  
ATOM   3362  CE2 TRP P 664      10.785  -3.943  44.915  0.00  0.00      PROA  
ATOM   3363  CD2 TRP P 664      11.047  -5.378  44.821  0.00  0.00      PROA  
ATOM   3364  CE3 TRP P 664      10.694  -6.221  45.816  0.00  0.00      PROA  
ATOM   3365  HE3 TRP P 664      10.716  -7.283  45.619  0.00  0.00      PROA  
ATOM   3366  CZ3 TRP P 664      10.154  -5.614  46.952  0.00  0.00      PROA  
ATOM   3367  HZ3 TRP P 664       9.825  -6.288  47.729  0.00  0.00      PROA  
ATOM   3368  CZ2 TRP P 664      10.115  -3.424  46.027  0.00  0.00      PROA  
ATOM   3369  HZ2 TRP P 664       9.882  -2.370  46.010  0.00  0.00      PROA  
ATOM   3370  CH2 TRP P 664       9.748  -4.280  47.015  0.00  0.00      PROA  
ATOM   3371  HH2 TRP P 664       9.293  -3.812  47.876  0.00  0.00      PROA  
ATOM   3372    C TRP P 664      12.739  -8.565  41.162  0.00  0.00      PROA  
ATOM   3373    O TRP P 664      13.968  -8.650  41.212  0.00  0.00      PROA  
ATOM   3374    N ALA P 665      11.933  -9.487  40.485  0.00  0.00      PROA  
ATOM   3375   HN ALA P 665      10.938  -9.471  40.540  0.00  0.00      PROA  
ATOM   3376   CA ALA P 665      12.411 -10.561  39.573  0.00  0.00      PROA  
ATOM   3377   HA ALA P 665      13.370 -10.916  39.919  0.00  0.00      PROA  
ATOM   3378   CB ALA P 665      11.313 -11.685  39.586  0.00  0.00      PROA  
ATOM   3379  HB1 ALA P 665      11.450 -12.271  40.520  0.00  0.00      PROA  
ATOM   3380  HB2 ALA P 665      11.665 -12.405  38.816  0.00  0.00      PROA  
ATOM   3381  HB3 ALA P 665      10.264 -11.393  39.370  0.00  0.00      PROA  
ATOM   3382    C ALA P 665      12.534  -9.965  38.110  0.00  0.00      PROA  
ATOM   3383    O ALA P 665      13.076 -10.591  37.241  0.00  0.00      PROA  
ATOM   3384    N ASN P 666      12.077  -8.705  37.981  0.00  0.00      PROA  
ATOM   3385   HN ASN P 666      11.569  -8.359  38.766  0.00  0.00      PROA  
ATOM   3386   CA ASN P 666      12.173  -7.854  36.826  0.00  0.00      PROA  
ATOM   3387   HA ASN P 666      11.727  -6.918  37.126  0.00  0.00      PROA  
ATOM   3388   CB ASN P 666      13.594  -7.633  36.389  0.00  0.00      PROA  
ATOM   3389  HB1 ASN P 666      13.697  -7.150  35.393  0.00  0.00      PROA  
ATOM   3390  HB2 ASN P 666      14.108  -8.601  36.203  0.00  0.00      PROA  
ATOM   3391   CG ASN P 666      14.382  -6.895  37.451  0.00  0.00      PROA  
ATOM   3392  OD1 ASN P 666      15.074  -7.447  38.269  0.00  0.00      PROA  
ATOM   3393  ND2 ASN P 666      14.187  -5.570  37.500  0.00  0.00      PROA  
ATOM   3394 HD21 ASN P 666      14.466  -5.080  38.325  0.00  0.00      PROA  
ATOM   3395 HD22 ASN P 666      13.810  -5.100  36.702  0.00  0.00      PROA  
ATOM   3396    C ASN P 666      11.370  -8.304  35.655  0.00  0.00      PROA  
ATOM   3397    O ASN P 666      11.689  -9.273  34.912  0.00  0.00      PROA  
ATOM   3398    N LEU P 667      10.167  -7.751  35.502  0.00  0.00      PROA  
ATOM   3399   HN LEU P 667       9.676  -7.292  36.238  0.00  0.00      PROA  
ATOM   3400   CA LEU P 667       9.565  -7.571  34.225  0.00  0.00      PROA  
ATOM   3401   HA LEU P 667       9.269  -8.556  33.894  0.00  0.00      PROA  
ATOM   3402   CB LEU P 667       8.260  -6.753  34.394  0.00  0.00      PROA  
ATOM   3403  HB1 LEU P 667       7.724  -6.758  33.420  0.00  0.00      PROA  
ATOM   3404  HB2 LEU P 667       8.506  -5.685  34.575  0.00  0.00      PROA  
ATOM   3405   CG LEU P 667       7.294  -7.354  35.529  0.00  0.00      PROA  
ATOM   3406   HG LEU P 667       7.860  -8.046  36.188  0.00  0.00      PROA  
ATOM   3407  CD1 LEU P 667       6.584  -6.217  36.359  0.00  0.00      PROA  
ATOM   3408 HD11 LEU P 667       5.704  -5.856  35.786  0.00  0.00      PROA  
ATOM   3409 HD12 LEU P 667       7.244  -5.368  36.639  0.00  0.00      PROA  
ATOM   3410 HD13 LEU P 667       6.320  -6.757  37.294  0.00  0.00      PROA  
ATOM   3411  CD2 LEU P 667       6.291  -8.308  34.857  0.00  0.00      PROA  
ATOM   3412 HD21 LEU P 667       5.383  -7.821  34.442  0.00  0.00      PROA  
ATOM   3413 HD22 LEU P 667       5.824  -8.991  35.600  0.00  0.00      PROA  
ATOM   3414 HD23 LEU P 667       6.733  -8.975  34.087  0.00  0.00      PROA  
ATOM   3415    C LEU P 667      10.358  -6.846  33.114  0.00  0.00      PROA  
ATOM   3416    O LEU P 667      11.204  -5.990  33.312  0.00  0.00      PROA  
ATOM   3417    N THR P 668       9.964  -7.094  31.801  0.00  0.00      PROA  
ATOM   3418   HN THR P 668       9.250  -7.773  31.644  0.00  0.00      PROA  
ATOM   3419   CA THR P 668      10.444  -6.289  30.691  0.00  0.00      PROA  
ATOM   3420   HA THR P 668      11.515  -6.170  30.757  0.00  0.00      PROA  
ATOM   3421   CB THR P 668      10.378  -6.955  29.296  0.00  0.00      PROA  
ATOM   3422   HB THR P 668      10.816  -6.265  28.544  0.00  0.00      PROA  
ATOM   3423  OG1 THR P 668       9.035  -7.168  28.870  0.00  0.00      PROA  
ATOM   3424  HG1 THR P 668       8.642  -7.773  29.503  0.00  0.00      PROA  
ATOM   3425  CG2 THR P 668      11.063  -8.302  29.316  0.00  0.00      PROA  
ATOM   3426 HG21 THR P 668      10.707  -8.975  30.125  0.00  0.00      PROA  
ATOM   3427 HG22 THR P 668      12.161  -8.246  29.479  0.00  0.00      PROA  
ATOM   3428 HG23 THR P 668      10.930  -8.856  28.363  0.00  0.00      PROA  
ATOM   3429    C THR P 668       9.809  -4.940  30.636  0.00  0.00      PROA  
ATOM   3430    O THR P 668       8.838  -4.603  31.358  0.00  0.00      PROA  
ATOM   3431    N VAL P 669      10.374  -3.987  29.838  0.00  0.00      PROA  
ATOM   3432   HN VAL P 669      11.126  -4.240  29.235  0.00  0.00      PROA  
ATOM   3433   CA VAL P 669      10.161  -2.558  29.992  0.00  0.00      PROA  
ATOM   3434   HA VAL P 669      10.337  -2.293  31.024  0.00  0.00      PROA  
ATOM   3435   CB VAL P 669      11.113  -1.801  29.192  0.00  0.00      PROA  
ATOM   3436   HB VAL P 669      10.938  -2.024  28.118  0.00  0.00      PROA  
ATOM   3437  CG1 VAL P 669      10.875  -0.274  29.379  0.00  0.00      PROA  
ATOM   3438 HG11 VAL P 669      11.794   0.328  29.212  0.00  0.00      PROA  
ATOM   3439 HG12 VAL P 669      10.544  -0.209  30.438  0.00  0.00      PROA  
ATOM   3440 HG13 VAL P 669      10.042   0.173  28.796  0.00  0.00      PROA  
ATOM   3441  CG2 VAL P 669      12.526  -2.178  29.653  0.00  0.00      PROA  
ATOM   3442 HG21 VAL P 669      13.179  -1.595  28.970  0.00  0.00      PROA  
ATOM   3443 HG22 VAL P 669      12.676  -3.278  29.613  0.00  0.00      PROA  
ATOM   3444 HG23 VAL P 669      12.857  -1.884  30.672  0.00  0.00      PROA  
ATOM   3445    C VAL P 669       8.728  -2.215  29.747  0.00  0.00      PROA  
ATOM   3446    O VAL P 669       8.123  -1.466  30.516  0.00  0.00      PROA  
ATOM   3447    N SER P 670       8.115  -2.822  28.708  0.00  0.00      PROA  
ATOM   3448   HN SER P 670       8.601  -3.538  28.211  0.00  0.00      PROA  
ATOM   3449   CA SER P 670       6.755  -2.683  28.320  0.00  0.00      PROA  
ATOM   3450   HA SER P 670       6.679  -1.608  28.252  0.00  0.00      PROA  
ATOM   3451   CB SER P 670       6.465  -3.504  27.131  0.00  0.00      PROA  
ATOM   3452  HB1 SER P 670       6.841  -3.033  26.198  0.00  0.00      PROA  
ATOM   3453  HB2 SER P 670       5.379  -3.551  26.901  0.00  0.00      PROA  
ATOM   3454   OG SER P 670       7.035  -4.880  27.222  0.00  0.00      PROA  
ATOM   3455  HG1 SER P 670       7.846  -4.900  26.709  0.00  0.00      PROA  
ATOM   3456    C SER P 670       5.759  -3.152  29.354  0.00  0.00      PROA  
ATOM   3457    O SER P 670       4.860  -2.360  29.670  0.00  0.00      PROA  
ATOM   3458    N GLU P 671       5.989  -4.402  29.911  0.00  0.00      PROA  
ATOM   3459   HN GLU P 671       6.777  -4.941  29.622  0.00  0.00      PROA  
ATOM   3460   CA GLU P 671       5.155  -5.009  30.902  0.00  0.00      PROA  
ATOM   3461   HA GLU P 671       4.135  -5.105  30.558  0.00  0.00      PROA  
ATOM   3462   CB GLU P 671       5.706  -6.424  31.168  0.00  0.00      PROA  
ATOM   3463  HB1 GLU P 671       5.071  -6.860  31.969  0.00  0.00      PROA  
ATOM   3464  HB2 GLU P 671       6.697  -6.412  31.669  0.00  0.00      PROA  
ATOM   3465   CG GLU P 671       5.706  -7.422  30.055  0.00  0.00      PROA  
ATOM   3466  HG1 GLU P 671       6.099  -6.927  29.141  0.00  0.00      PROA  
ATOM   3467  HG2 GLU P 671       4.659  -7.655  29.767  0.00  0.00      PROA  
ATOM   3468   CD GLU P 671       6.365  -8.742  30.454  0.00  0.00      PROA  
ATOM   3469  OE1 GLU P 671       7.600  -8.737  30.491  0.00  0.00      PROA  
ATOM   3470  OE2 GLU P 671       5.730  -9.726  30.799  0.00  0.00      PROA  
ATOM   3471    C GLU P 671       5.152  -4.173  32.166  0.00  0.00      PROA  
ATOM   3472    O GLU P 671       4.151  -3.965  32.844  0.00  0.00      PROA  
ATOM   3473    N CYS P 672       6.382  -3.618  32.540  0.00  0.00      PROA  
ATOM   3474   HN CYS P 672       7.092  -3.908  31.903  0.00  0.00      PROA  
ATOM   3475   CA CYS P 672       6.644  -2.802  33.665  0.00  0.00      PROA  
ATOM   3476   HA CYS P 672       6.285  -3.362  34.515  0.00  0.00      PROA  
ATOM   3477   CB CYS P 672       8.197  -2.594  34.007  0.00  0.00      PROA  
ATOM   3478  HB1 CYS P 672       8.629  -2.116  33.102  0.00  0.00      PROA  
ATOM   3479  HB2 CYS P 672       8.688  -3.589  33.961  0.00  0.00      PROA  
ATOM   3480   SG CYS P 672       8.619  -1.751  35.518  0.00  0.00      PROA  
ATOM   3481    C CYS P 672       5.850  -1.566  33.756  0.00  0.00      PROA  
ATOM   3482    O CYS P 672       5.095  -1.393  34.712  0.00  0.00      PROA  
ATOM   3483    N GLN P 673       5.865  -0.813  32.600  0.00  0.00      PROA  
ATOM   3484   HN GLN P 673       6.695  -1.006  32.082  0.00  0.00      PROA  
ATOM   3485   CA GLN P 673       5.076   0.345  32.330  0.00  0.00      PROA  
ATOM   3486   HA GLN P 673       5.334   1.090  33.068  0.00  0.00      PROA  
ATOM   3487   CB GLN P 673       5.438   1.039  30.944  0.00  0.00      PROA  
ATOM   3488  HB1 GLN P 673       4.611   1.683  30.576  0.00  0.00      PROA  
ATOM   3489  HB2 GLN P 673       5.527   0.203  30.218  0.00  0.00      PROA  
ATOM   3490   CG GLN P 673       6.776   1.776  31.148  0.00  0.00      PROA  
ATOM   3491  HG1 GLN P 673       7.557   1.094  31.546  0.00  0.00      PROA  
ATOM   3492  HG2 GLN P 673       6.704   2.727  31.718  0.00  0.00      PROA  
ATOM   3493   CD GLN P 673       7.253   2.277  29.812  0.00  0.00      PROA  
ATOM   3494  OE1 GLN P 673       7.358   3.520  29.654  0.00  0.00      PROA  
ATOM   3495  NE2 GLN P 673       7.507   1.357  28.878  0.00  0.00      PROA  
ATOM   3496 HE21 GLN P 673       7.953   1.629  28.025  0.00  0.00      PROA  
ATOM   3497 HE22 GLN P 673       7.482   0.398  29.161  0.00  0.00      PROA  
ATOM   3498    C GLN P 673       3.570   0.033  32.350  0.00  0.00      PROA  
ATOM   3499    O GLN P 673       2.667   0.683  32.862  0.00  0.00      PROA  
ATOM   3500    N GLU P 674       3.219  -1.098  31.698  0.00  0.00      PROA  
ATOM   3501   HN GLU P 674       3.844  -1.714  31.225  0.00  0.00      PROA  
ATOM   3502   CA GLU P 674       1.781  -1.321  31.546  0.00  0.00      PROA  
ATOM   3503   HA GLU P 674       1.229  -0.439  31.256  0.00  0.00      PROA  
ATOM   3504   CB GLU P 674       1.445  -2.466  30.452  0.00  0.00      PROA  
ATOM   3505  HB1 GLU P 674       2.370  -3.049  30.256  0.00  0.00      PROA  
ATOM   3506  HB2 GLU P 674       1.366  -1.911  29.493  0.00  0.00      PROA  
ATOM   3507   CG GLU P 674       0.255  -3.384  30.723  0.00  0.00      PROA  
ATOM   3508  HG1 GLU P 674      -0.660  -2.809  30.980  0.00  0.00      PROA  
ATOM   3509  HG2 GLU P 674       0.461  -4.065  31.577  0.00  0.00      PROA  
ATOM   3510   CD GLU P 674      -0.071  -4.399  29.596  0.00  0.00      PROA  
ATOM   3511  OE1 GLU P 674       0.614  -4.312  28.568  0.00  0.00      PROA  
ATOM   3512  OE2 GLU P 674      -1.058  -5.103  29.744  0.00  0.00      PROA  
ATOM   3513    C GLU P 674       1.161  -1.785  32.841  0.00  0.00      PROA  
ATOM   3514    O GLU P 674      -0.037  -1.554  33.052  0.00  0.00      PROA  
ATOM   3515    N MET P 675       1.937  -2.368  33.792  0.00  0.00      PROA  
ATOM   3516   HN MET P 675       2.919  -2.441  33.637  0.00  0.00      PROA  
ATOM   3517   CA MET P 675       1.462  -2.769  35.079  0.00  0.00      PROA  
ATOM   3518   HA MET P 675       0.414  -3.006  34.965  0.00  0.00      PROA  
ATOM   3519   CB MET P 675       2.392  -3.884  35.557  0.00  0.00      PROA  
ATOM   3520  HB1 MET P 675       2.345  -3.994  36.662  0.00  0.00      PROA  
ATOM   3521  HB2 MET P 675       3.425  -3.593  35.272  0.00  0.00      PROA  
ATOM   3522   CG MET P 675       1.976  -5.142  34.781  0.00  0.00      PROA  
ATOM   3523  HG1 MET P 675       2.191  -5.060  33.694  0.00  0.00      PROA  
ATOM   3524  HG2 MET P 675       0.919  -5.376  35.029  0.00  0.00      PROA  
ATOM   3525   SD MET P 675       2.946  -6.512  35.291  0.00  0.00      PROA  
ATOM   3526   CE MET P 675       2.156  -7.694  34.206  0.00  0.00      PROA  
ATOM   3527  HE1 MET P 675       2.200  -8.700  34.676  0.00  0.00      PROA  
ATOM   3528  HE2 MET P 675       2.680  -7.809  33.233  0.00  0.00      PROA  
ATOM   3529  HE3 MET P 675       1.082  -7.465  34.040  0.00  0.00      PROA  
ATOM   3530    C MET P 675       1.521  -1.547  35.966  0.00  0.00      PROA  
ATOM   3531    O MET P 675       1.214  -1.496  37.128  0.00  0.00      PROA  
ATOM   3532    N HSD P 676       2.089  -0.351  35.490  0.00  0.00      PROA  
ATOM   3533   HN HSD P 676       2.283  -0.401  34.513  0.00  0.00      PROA  
ATOM   3534   CA HSD P 676       2.123   0.947  36.196  0.00  0.00      PROA  
ATOM   3535   HA HSD P 676       2.445   1.692  35.484  0.00  0.00      PROA  
ATOM   3536   CB HSD P 676       0.701   1.445  36.653  0.00  0.00      PROA  
ATOM   3537  HB1 HSD P 676       0.903   2.363  37.245  0.00  0.00      PROA  
ATOM   3538  HB2 HSD P 676       0.090   0.755  37.274  0.00  0.00      PROA  
ATOM   3539  ND1 HSD P 676       0.193   2.928  34.611  0.00  0.00      PROA  
ATOM   3540  HD1 HSD P 676       0.940   3.592  34.638  0.00  0.00      PROA  
ATOM   3541   CG HSD P 676      -0.100   1.882  35.448  0.00  0.00      PROA  
ATOM   3542  CE1 HSD P 676      -0.695   2.846  33.570  0.00  0.00      PROA  
ATOM   3543  HE1 HSD P 676      -0.632   3.451  32.665  0.00  0.00      PROA  
ATOM   3544  NE2 HSD P 676      -1.535   1.815  33.685  0.00  0.00      PROA  
ATOM   3545  CD2 HSD P 676      -1.150   1.243  34.932  0.00  0.00      PROA  
ATOM   3546  HD2 HSD P 676      -1.661   0.340  35.243  0.00  0.00      PROA  
ATOM   3547    C HSD P 676       3.192   0.997  37.229  0.00  0.00      PROA  
ATOM   3548    O HSD P 676       3.181   1.869  38.108  0.00  0.00      PROA  
ATOM   3549    N GLY P 677       4.277   0.224  37.011  0.00  0.00      PROA  
ATOM   3550   HN GLY P 677       4.248  -0.412  36.244  0.00  0.00      PROA  
ATOM   3551   CA GLY P 677       5.503   0.227  37.785  0.00  0.00      PROA  
ATOM   3552  HA1 GLY P 677       6.112  -0.617  37.496  0.00  0.00      PROA  
ATOM   3553  HA2 GLY P 677       5.177   0.423  38.796  0.00  0.00      PROA  
ATOM   3554    C GLY P 677       6.224   1.481  37.554  0.00  0.00      PROA  
ATOM   3555    O GLY P 677       5.876   2.412  36.885  0.00  0.00      PROA  
ATOM   3556    N GLU P 678       7.383   1.591  38.262  0.00  0.00      PROA  
ATOM   3557   HN GLU P 678       7.696   0.830  38.825  0.00  0.00      PROA  
ATOM   3558   CA GLU P 678       8.288   2.681  38.191  0.00  0.00      PROA  
ATOM   3559   HA GLU P 678       8.043   3.492  37.521  0.00  0.00      PROA  
ATOM   3560   CB GLU P 678       8.541   3.333  39.562  0.00  0.00      PROA  
ATOM   3561  HB1 GLU P 678       9.444   3.963  39.412  0.00  0.00      PROA  
ATOM   3562  HB2 GLU P 678       8.820   2.550  40.299  0.00  0.00      PROA  
ATOM   3563   CG GLU P 678       7.300   4.137  40.083  0.00  0.00      PROA  
ATOM   3564  HG1 GLU P 678       7.500   4.300  41.163  0.00  0.00      PROA  
ATOM   3565  HG2 GLU P 678       6.323   3.613  40.145  0.00  0.00      PROA  
ATOM   3566   CD GLU P 678       7.130   5.475  39.500  0.00  0.00      PROA  
ATOM   3567  OE1 GLU P 678       5.915   5.882  39.352  0.00  0.00      PROA  
ATOM   3568  OE2 GLU P 678       8.167   6.152  39.271  0.00  0.00      PROA  
ATOM   3569    C GLU P 678       9.616   2.068  37.666  0.00  0.00      PROA  
ATOM   3570    O GLU P 678       9.877   0.848  37.641  0.00  0.00      PROA  
ATOM   3571    N PHE P 679      10.514   2.990  37.365  0.00  0.00      PROA  
ATOM   3572   HN PHE P 679      10.256   3.949  37.270  0.00  0.00      PROA  
ATOM   3573   CA PHE P 679      11.877   2.582  37.012  0.00  0.00      PROA  
ATOM   3574   HA PHE P 679      12.001   1.510  36.970  0.00  0.00      PROA  
ATOM   3575   CB PHE P 679      12.348   3.090  35.620  0.00  0.00      PROA  
ATOM   3576  HB1 PHE P 679      13.420   2.816  35.518  0.00  0.00      PROA  
ATOM   3577  HB2 PHE P 679      12.299   4.194  35.512  0.00  0.00      PROA  
ATOM   3578   CG PHE P 679      11.505   2.320  34.619  0.00  0.00      PROA  
ATOM   3579  CD1 PHE P 679      11.740   0.960  34.387  0.00  0.00      PROA  
ATOM   3580  HD1 PHE P 679      12.565   0.530  34.935  0.00  0.00      PROA  
ATOM   3581  CE1 PHE P 679      11.054   0.226  33.469  0.00  0.00      PROA  
ATOM   3582  HE1 PHE P 679      11.284  -0.821  33.340  0.00  0.00      PROA  
ATOM   3583   CZ PHE P 679      10.030   0.898  32.731  0.00  0.00      PROA  
ATOM   3584   HZ PHE P 679       9.438   0.332  32.027  0.00  0.00      PROA  
ATOM   3585  CD2 PHE P 679      10.530   2.920  33.839  0.00  0.00      PROA  
ATOM   3586  HD2 PHE P 679      10.499   3.997  33.917  0.00  0.00      PROA  
ATOM   3587  CE2 PHE P 679       9.753   2.205  32.916  0.00  0.00      PROA  
ATOM   3588  HE2 PHE P 679       8.908   2.658  32.420  0.00  0.00      PROA  
ATOM   3589    C PHE P 679      12.827   3.082  38.025  0.00  0.00      PROA  
ATOM   3590    O PHE P 679      12.850   4.261  38.199  0.00  0.00      PROA  
ATOM   3591    N ILE P 680      13.583   2.276  38.851  0.00  0.00      PROA  
ATOM   3592   HN ILE P 680      13.630   1.329  38.543  0.00  0.00      PROA  
ATOM   3593   CA ILE P 680      14.474   2.738  39.897  0.00  0.00      PROA  
ATOM   3594   HA ILE P 680      14.114   3.750  40.012  0.00  0.00      PROA  
ATOM   3595   CB ILE P 680      14.517   1.910  41.162  0.00  0.00      PROA  
ATOM   3596   HB ILE P 680      13.493   2.003  41.583  0.00  0.00      PROA  
ATOM   3597  CG2 ILE P 680      14.941   0.403  40.978  0.00  0.00      PROA  
ATOM   3598 HG21 ILE P 680      14.774  -0.093  41.958  0.00  0.00      PROA  
ATOM   3599 HG22 ILE P 680      15.982   0.321  40.600  0.00  0.00      PROA  
ATOM   3600 HG23 ILE P 680      14.368  -0.210  40.250  0.00  0.00      PROA  
ATOM   3601  CG1 ILE P 680      15.516   2.531  42.141  0.00  0.00      PROA  
ATOM   3602 HG11 ILE P 680      15.369   3.628  42.234  0.00  0.00      PROA  
ATOM   3603 HG12 ILE P 680      16.557   2.464  41.760  0.00  0.00      PROA  
ATOM   3604   CD ILE P 680      15.320   2.000  43.553  0.00  0.00      PROA  
ATOM   3605  HD1 ILE P 680      14.229   2.027  43.762  0.00  0.00      PROA  
ATOM   3606  HD2 ILE P 680      15.924   2.622  44.247  0.00  0.00      PROA  
ATOM   3607  HD3 ILE P 680      15.597   0.927  43.641  0.00  0.00      PROA  
ATOM   3608    C ILE P 680      15.880   2.849  39.234  0.00  0.00      PROA  
ATOM   3609    O ILE P 680      16.287   1.960  38.459  0.00  0.00      PROA  
ATOM   3610    N GLY P 681      16.712   3.872  39.585  0.00  0.00      PROA  
ATOM   3611   HN GLY P 681      16.622   4.595  40.265  0.00  0.00      PROA  
ATOM   3612   CA GLY P 681      18.075   3.944  39.057  0.00  0.00      PROA  
ATOM   3613  HA1 GLY P 681      18.376   3.177  38.359  0.00  0.00      PROA  
ATOM   3614  HA2 GLY P 681      18.746   3.950  39.903  0.00  0.00      PROA  
ATOM   3615    C GLY P 681      18.265   5.341  38.442  0.00  0.00      PROA  
ATOM   3616    O GLY P 681      17.362   6.059  38.123  0.00  0.00      PROA  
ATOM   3617    N SER P 682      19.561   5.704  38.224  0.00  0.00      PROA  
ATOM   3618   HN SER P 682      20.279   5.159  38.649  0.00  0.00      PROA  
ATOM   3619   CA SER P 682      19.918   7.092  37.735  0.00  0.00      PROA  
ATOM   3620   HA SER P 682      19.032   7.709  37.773  0.00  0.00      PROA  
ATOM   3621   CB SER P 682      20.985   7.591  38.686  0.00  0.00      PROA  
ATOM   3622  HB1 SER P 682      21.961   7.074  38.566  0.00  0.00      PROA  
ATOM   3623  HB2 SER P 682      20.676   7.396  39.735  0.00  0.00      PROA  
ATOM   3624   OG SER P 682      21.200   8.996  38.571  0.00  0.00      PROA  
ATOM   3625  HG1 SER P 682      20.437   9.523  38.819  0.00  0.00      PROA  
ATOM   3626    C SER P 682      20.538   6.987  36.307  0.00  0.00      PROA  
ATOM   3627    O SER P 682      21.238   7.876  35.873  0.00  0.00      PROA  
ATOM   3628    N ALA P 683      20.107   5.912  35.588  0.00  0.00      PROA  
ATOM   3629   HN ALA P 683      19.780   5.091  36.049  0.00  0.00      PROA  
ATOM   3630   CA ALA P 683      20.441   5.775  34.170  0.00  0.00      PROA  
ATOM   3631   HA ALA P 683      20.703   6.772  33.847  0.00  0.00      PROA  
ATOM   3632   CB ALA P 683      21.470   4.656  34.063  0.00  0.00      PROA  
ATOM   3633  HB1 ALA P 683      22.281   4.699  34.822  0.00  0.00      PROA  
ATOM   3634  HB2 ALA P 683      22.013   4.663  33.093  0.00  0.00      PROA  
ATOM   3635  HB3 ALA P 683      21.006   3.647  34.088  0.00  0.00      PROA  
ATOM   3636    C ALA P 683      19.175   5.429  33.380  0.00  0.00      PROA  
ATOM   3637    O ALA P 683      19.152   4.559  32.509  0.00  0.00      PROA  
ATOM   3638    N CYS P 684      18.049   6.078  33.755  0.00  0.00      PROA  
ATOM   3639   HN CYS P 684      17.924   6.845  34.380  0.00  0.00      PROA  
ATOM   3640   CA CYS P 684      16.760   5.584  33.162  0.00  0.00      PROA  
ATOM   3641   HA CYS P 684      16.827   4.581  32.766  0.00  0.00      PROA  
ATOM   3642   CB CYS P 684      15.683   5.635  34.344  0.00  0.00      PROA  
ATOM   3643  HB1 CYS P 684      15.775   6.620  34.850  0.00  0.00      PROA  
ATOM   3644  HB2 CYS P 684      14.667   5.572  33.899  0.00  0.00      PROA  
ATOM   3645   SG CYS P 684      15.903   4.288  35.598  0.00  0.00      PROA  
ATOM   3646    C CYS P 684      16.310   6.456  31.990  0.00  0.00      PROA  
ATOM   3647    O CYS P 684      15.315   6.125  31.360  0.00  0.00      PROA  
ATOM   3648    N GLY P 685      16.982   7.537  31.586  0.00  0.00      PROA  
ATOM   3649   HN GLY P 685      17.819   7.869  32.013  0.00  0.00      PROA  
ATOM   3650   CA GLY P 685      16.575   8.466  30.473  0.00  0.00      PROA  
ATOM   3651  HA1 GLY P 685      16.917   8.130  29.505  0.00  0.00      PROA  
ATOM   3652  HA2 GLY P 685      17.165   9.327  30.753  0.00  0.00      PROA  
ATOM   3653    C GLY P 685      15.178   8.977  30.434  0.00  0.00      PROA  
ATOM   3654    O GLY P 685      14.632   9.387  31.461  0.00  0.00      PROA  
ATOM   3655    N HSD P 686      14.644   9.090  29.184  0.00  0.00      PROA  
ATOM   3656   HN HSD P 686      15.072   8.803  28.330  0.00  0.00      PROA  
ATOM   3657   CA HSD P 686      13.343   9.567  28.931  0.00  0.00      PROA  
ATOM   3658   HA HSD P 686      12.993  10.063  29.824  0.00  0.00      PROA  
ATOM   3659   CB HSD P 686      13.279  10.578  27.910  0.00  0.00      PROA  
ATOM   3660  HB1 HSD P 686      13.747  10.200  26.976  0.00  0.00      PROA  
ATOM   3661  HB2 HSD P 686      13.920  11.445  28.178  0.00  0.00      PROA  
ATOM   3662  ND1 HSD P 686      11.098  10.708  26.511  0.00  0.00      PROA  
ATOM   3663  HD1 HSD P 686      11.216   9.928  25.896  0.00  0.00      PROA  
ATOM   3664   CG HSD P 686      11.957  11.147  27.548  0.00  0.00      PROA  
ATOM   3665  CE1 HSD P 686      10.035  11.545  26.453  0.00  0.00      PROA  
ATOM   3666  HE1 HSD P 686       9.153  11.458  25.819  0.00  0.00      PROA  
ATOM   3667  NE2 HSD P 686      10.100  12.515  27.291  0.00  0.00      PROA  
ATOM   3668  CD2 HSD P 686      11.290  12.291  27.965  0.00  0.00      PROA  
ATOM   3669  HD2 HSD P 686      11.491  13.019  28.741  0.00  0.00      PROA  
ATOM   3670    C HSD P 686      12.320   8.435  28.757  0.00  0.00      PROA  
ATOM   3671    O HSD P 686      11.155   8.671  28.599  0.00  0.00      PROA  
ATOM   3672    N HSD P 687      12.769   7.155  28.897  0.00  0.00      PROA  
ATOM   3673   HN HSD P 687      13.739   7.023  29.089  0.00  0.00      PROA  
ATOM   3674   CA HSD P 687      12.053   6.100  28.158  0.00  0.00      PROA  
ATOM   3675   HA HSD P 687      10.986   6.226  28.270  0.00  0.00      PROA  
ATOM   3676   CB HSD P 687      12.604   6.070  26.695  0.00  0.00      PROA  
ATOM   3677  HB1 HSD P 687      12.321   5.157  26.129  0.00  0.00      PROA  
ATOM   3678  HB2 HSD P 687      13.709   6.048  26.582  0.00  0.00      PROA  
ATOM   3679  ND1 HSD P 687      10.973   7.308  25.139  0.00  0.00      PROA  
ATOM   3680  HD1 HSD P 687      10.124   6.812  25.318  0.00  0.00      PROA  
ATOM   3681   CG HSD P 687      12.166   7.231  25.833  0.00  0.00      PROA  
ATOM   3682  CE1 HSD P 687      11.103   8.290  24.228  0.00  0.00      PROA  
ATOM   3683  HE1 HSD P 687      10.410   8.585  23.441  0.00  0.00      PROA  
ATOM   3684  NE2 HSD P 687      12.270   8.821  24.278  0.00  0.00      PROA  
ATOM   3685  CD2 HSD P 687      12.921   8.211  25.307  0.00  0.00      PROA  
ATOM   3686  HD2 HSD P 687      13.970   8.463  25.403  0.00  0.00      PROA  
ATOM   3687    C HSD P 687      12.501   4.846  28.876  0.00  0.00      PROA  
ATOM   3688    O HSD P 687      12.386   3.739  28.370  0.00  0.00      PROA  
ATOM   3689    N GLY P 688      12.999   4.934  30.125  0.00  0.00      PROA  
ATOM   3690   HN GLY P 688      13.016   5.754  30.693  0.00  0.00      PROA  
ATOM   3691   CA GLY P 688      13.454   3.754  30.903  0.00  0.00      PROA  
ATOM   3692  HA1 GLY P 688      12.712   2.969  30.900  0.00  0.00      PROA  
ATOM   3693  HA2 GLY P 688      13.765   4.021  31.902  0.00  0.00      PROA  
ATOM   3694    C GLY P 688      14.674   3.036  30.297  0.00  0.00      PROA  
ATOM   3695    O GLY P 688      15.321   3.631  29.428  0.00  0.00      PROA  
ATOM   3696    N PRO P 689      15.027   1.823  30.718  0.00  0.00      PROA  
ATOM   3697   CD PRO P 689      14.283   0.848  31.454  0.00  0.00      PROA  
ATOM   3698  HD1 PRO P 689      13.532   0.493  30.716  0.00  0.00      PROA  
ATOM   3699  HD2 PRO P 689      13.745   1.329  32.299  0.00  0.00      PROA  
ATOM   3700   CA PRO P 689      16.346   1.271  30.417  0.00  0.00      PROA  
ATOM   3701   HA PRO P 689      16.984   1.799  31.111  0.00  0.00      PROA  
ATOM   3702   CB PRO P 689      16.286  -0.209  30.808  0.00  0.00      PROA  
ATOM   3703  HB1 PRO P 689      17.301  -0.614  31.009  0.00  0.00      PROA  
ATOM   3704  HB2 PRO P 689      16.026  -0.880  29.962  0.00  0.00      PROA  
ATOM   3705   CG PRO P 689      15.277  -0.191  31.946  0.00  0.00      PROA  
ATOM   3706  HG1 PRO P 689      14.775  -1.147  32.207  0.00  0.00      PROA  
ATOM   3707  HG2 PRO P 689      15.717   0.219  32.880  0.00  0.00      PROA  
ATOM   3708    C PRO P 689      16.971   1.440  29.012  0.00  0.00      PROA  
ATOM   3709    O PRO P 689      16.283   1.092  28.065  0.00  0.00      PROA  
ATOM   3710    N TYR P 690      18.166   1.978  28.813  0.00  0.00      PROA  
ATOM   3711   HN TYR P 690      18.767   2.206  29.575  0.00  0.00      PROA  
ATOM   3712   CA TYR P 690      18.847   1.940  27.521  0.00  0.00      PROA  
ATOM   3713   HA TYR P 690      18.242   2.471  26.801  0.00  0.00      PROA  
ATOM   3714   CB TYR P 690      20.259   2.521  27.587  0.00  0.00      PROA  
ATOM   3715  HB1 TYR P 690      20.733   2.418  26.587  0.00  0.00      PROA  
ATOM   3716  HB2 TYR P 690      20.888   1.889  28.250  0.00  0.00      PROA  
ATOM   3717   CG TYR P 690      20.197   3.956  28.096  0.00  0.00      PROA  
ATOM   3718  CD1 TYR P 690      19.461   4.958  27.430  0.00  0.00      PROA  
ATOM   3719  HD1 TYR P 690      18.907   4.658  26.553  0.00  0.00      PROA  
ATOM   3720  CE1 TYR P 690      19.332   6.250  28.045  0.00  0.00      PROA  
ATOM   3721  HE1 TYR P 690      18.742   7.077  27.680  0.00  0.00      PROA  
ATOM   3722   CZ TYR P 690      19.959   6.547  29.251  0.00  0.00      PROA  
ATOM   3723   OH TYR P 690      19.763   7.801  29.832  0.00  0.00      PROA  
ATOM   3724   HH TYR P 690      20.095   7.735  30.731  0.00  0.00      PROA  
ATOM   3725  CD2 TYR P 690      20.779   4.261  29.348  0.00  0.00      PROA  
ATOM   3726  HD2 TYR P 690      21.304   3.544  29.961  0.00  0.00      PROA  
ATOM   3727  CE2 TYR P 690      20.616   5.522  29.899  0.00  0.00      PROA  
ATOM   3728  HE2 TYR P 690      21.104   5.742  30.837  0.00  0.00      PROA  
ATOM   3729    C TYR P 690      18.970   0.597  26.916  0.00  0.00      PROA  
ATOM   3730    O TYR P 690      19.185  -0.441  27.506  0.00  0.00      PROA  
ATOM   3731    N THR P 691      18.832   0.562  25.578  0.00  0.00      PROA  
ATOM   3732   HN THR P 691      18.612   1.428  25.136  0.00  0.00      PROA  
ATOM   3733   CA THR P 691      18.930  -0.637  24.727  0.00  0.00      PROA  
ATOM   3734   HA THR P 691      19.511  -1.359  25.282  0.00  0.00      PROA  
ATOM   3735   CB THR P 691      17.560  -1.282  24.491  0.00  0.00      PROA  
ATOM   3736   HB THR P 691      16.966  -0.864  23.650  0.00  0.00      PROA  
ATOM   3737  OG1 THR P 691      16.702  -1.086  25.613  0.00  0.00      PROA  
ATOM   3738  HG1 THR P 691      17.289  -0.871  26.342  0.00  0.00      PROA  
ATOM   3739  CG2 THR P 691      17.806  -2.773  24.266  0.00  0.00      PROA  
ATOM   3740 HG21 THR P 691      18.512  -3.092  25.062  0.00  0.00      PROA  
ATOM   3741 HG22 THR P 691      18.250  -2.926  23.259  0.00  0.00      PROA  
ATOM   3742 HG23 THR P 691      16.921  -3.412  24.477  0.00  0.00      PROA  
ATOM   3743    C THR P 691      19.548  -0.458  23.382  0.00  0.00      PROA  
ATOM   3744    O THR P 691      18.899  -0.643  22.346  0.00  0.00      PROA  
ATOM   3745    N PRO P 692      20.829  -0.051  23.126  0.00  0.00      PROA  
ATOM   3746   CD PRO P 692      21.719   0.473  24.108  0.00  0.00      PROA  
ATOM   3747  HD1 PRO P 692      21.920  -0.206  24.965  0.00  0.00      PROA  
ATOM   3748  HD2 PRO P 692      21.304   1.442  24.458  0.00  0.00      PROA  
ATOM   3749   CA PRO P 692      21.159   0.467  21.827  0.00  0.00      PROA  
ATOM   3750   HA PRO P 692      20.372   1.019  21.334  0.00  0.00      PROA  
ATOM   3751   CB PRO P 692      22.291   1.444  22.198  0.00  0.00      PROA  
ATOM   3752  HB1 PRO P 692      21.810   2.425  22.402  0.00  0.00      PROA  
ATOM   3753  HB2 PRO P 692      22.929   1.511  21.292  0.00  0.00      PROA  
ATOM   3754   CG PRO P 692      22.976   0.790  23.386  0.00  0.00      PROA  
ATOM   3755  HG1 PRO P 692      23.510  -0.146  23.116  0.00  0.00      PROA  
ATOM   3756  HG2 PRO P 692      23.527   1.567  23.958  0.00  0.00      PROA  
ATOM   3757    C PRO P 692      21.626  -0.711  20.983  0.00  0.00      PROA  
ATOM   3758    O PRO P 692      21.744  -0.500  19.784  0.00  0.00      PROA  
ATOM   3759    N ASP P 693      21.988  -1.916  21.436  0.00  0.00      PROA  
ATOM   3760   HN ASP P 693      21.523  -2.183  22.276  0.00  0.00      PROA  
ATOM   3761   CA ASP P 693      22.420  -3.066  20.672  0.00  0.00      PROA  
ATOM   3762   HA ASP P 693      23.227  -2.775  20.016  0.00  0.00      PROA  
ATOM   3763   CB ASP P 693      22.860  -4.291  21.428  0.00  0.00      PROA  
ATOM   3764  HB1 ASP P 693      23.739  -3.960  22.022  0.00  0.00      PROA  
ATOM   3765  HB2 ASP P 693      23.040  -5.198  20.813  0.00  0.00      PROA  
ATOM   3766   CG ASP P 693      21.811  -4.759  22.496  0.00  0.00      PROA  
ATOM   3767  OD1 ASP P 693      21.918  -5.866  23.075  0.00  0.00      PROA  
ATOM   3768  OD2 ASP P 693      20.963  -3.887  22.934  0.00  0.00      PROA  
ATOM   3769    C ASP P 693      21.332  -3.437  19.614  0.00  0.00      PROA  
ATOM   3770    O ASP P 693      21.507  -3.649  18.431  0.00  0.00      PROA  
ATOM   3771    N VAL P 694      20.029  -3.374  20.034  0.00  0.00      PROA  
ATOM   3772   HN VAL P 694      20.008  -3.313  21.029  0.00  0.00      PROA  
ATOM   3773   CA VAL P 694      18.792  -3.658  19.301  0.00  0.00      PROA  
ATOM   3774   HA VAL P 694      18.952  -4.598  18.792  0.00  0.00      PROA  
ATOM   3775   CB VAL P 694      17.587  -3.739  20.222  0.00  0.00      PROA  
ATOM   3776   HB VAL P 694      17.478  -2.871  20.907  0.00  0.00      PROA  
ATOM   3777  CG1 VAL P 694      16.201  -3.956  19.568  0.00  0.00      PROA  
ATOM   3778 HG11 VAL P 694      16.265  -4.697  18.743  0.00  0.00      PROA  
ATOM   3779 HG12 VAL P 694      15.695  -3.038  19.201  0.00  0.00      PROA  
ATOM   3780 HG13 VAL P 694      15.567  -4.451  20.335  0.00  0.00      PROA  
ATOM   3781  CG2 VAL P 694      17.842  -4.979  21.089  0.00  0.00      PROA  
ATOM   3782 HG21 VAL P 694      18.820  -4.887  21.607  0.00  0.00      PROA  
ATOM   3783 HG22 VAL P 694      17.641  -5.930  20.552  0.00  0.00      PROA  
ATOM   3784 HG23 VAL P 694      17.174  -4.957  21.977  0.00  0.00      PROA  
ATOM   3785    C VAL P 694      18.630  -2.543  18.218  0.00  0.00      PROA  
ATOM   3786    O VAL P 694      18.213  -2.874  17.138  0.00  0.00      PROA  
ATOM   3787    N LEU P 695      18.879  -1.218  18.531  0.00  0.00      PROA  
ATOM   3788   HN LEU P 695      18.873  -1.172  19.527  0.00  0.00      PROA  
ATOM   3789   CA LEU P 695      18.746  -0.030  17.708  0.00  0.00      PROA  
ATOM   3790   HA LEU P 695      17.723  -0.114  17.370  0.00  0.00      PROA  
ATOM   3791   CB LEU P 695      19.003   1.304  18.482  0.00  0.00      PROA  
ATOM   3792  HB1 LEU P 695      20.046   1.432  18.842  0.00  0.00      PROA  
ATOM   3793  HB2 LEU P 695      18.224   1.329  19.274  0.00  0.00      PROA  
ATOM   3794   CG LEU P 695      18.818   2.636  17.739  0.00  0.00      PROA  
ATOM   3795   HG LEU P 695      19.389   2.590  16.787  0.00  0.00      PROA  
ATOM   3796  CD1 LEU P 695      17.384   2.770  17.201  0.00  0.00      PROA  
ATOM   3797 HD11 LEU P 695      17.302   1.978  16.426  0.00  0.00      PROA  
ATOM   3798 HD12 LEU P 695      17.244   3.714  16.631  0.00  0.00      PROA  
ATOM   3799 HD13 LEU P 695      16.631   2.510  17.975  0.00  0.00      PROA  
ATOM   3800  CD2 LEU P 695      19.271   3.841  18.557  0.00  0.00      PROA  
ATOM   3801 HD21 LEU P 695      19.020   4.819  18.094  0.00  0.00      PROA  
ATOM   3802 HD22 LEU P 695      20.372   3.826  18.711  0.00  0.00      PROA  
ATOM   3803 HD23 LEU P 695      18.813   3.885  19.568  0.00  0.00      PROA  
ATOM   3804    C LEU P 695      19.830   0.009  16.517  0.00  0.00      PROA  
ATOM   3805    O LEU P 695      19.657   0.264  15.319  0.00  0.00      PROA  
ATOM   3806    N PHE P 696      21.024  -0.419  16.940  0.00  0.00      PROA  
ATOM   3807   HN PHE P 696      21.189  -0.602  17.906  0.00  0.00      PROA  
ATOM   3808   CA PHE P 696      22.128  -0.680  16.036  0.00  0.00      PROA  
ATOM   3809   HA PHE P 696      22.286   0.157  15.373  0.00  0.00      PROA  
ATOM   3810   CB PHE P 696      23.373  -0.797  16.878  0.00  0.00      PROA  
ATOM   3811  HB1 PHE P 696      24.180  -1.235  16.253  0.00  0.00      PROA  
ATOM   3812  HB2 PHE P 696      23.208  -1.574  17.654  0.00  0.00      PROA  
ATOM   3813   CG PHE P 696      23.998   0.483  17.502  0.00  0.00      PROA  
ATOM   3814  CD1 PHE P 696      23.371   1.755  17.501  0.00  0.00      PROA  
ATOM   3815  HD1 PHE P 696      22.368   1.914  17.134  0.00  0.00      PROA  
ATOM   3816  CE1 PHE P 696      24.017   2.932  17.946  0.00  0.00      PROA  
ATOM   3817  HE1 PHE P 696      23.525   3.893  17.917  0.00  0.00      PROA  
ATOM   3818   CZ PHE P 696      25.337   2.867  18.430  0.00  0.00      PROA  
ATOM   3819   HZ PHE P 696      25.911   3.720  18.762  0.00  0.00      PROA  
ATOM   3820  CD2 PHE P 696      25.265   0.480  17.971  0.00  0.00      PROA  
ATOM   3821  HD2 PHE P 696      25.885  -0.404  17.967  0.00  0.00      PROA  
ATOM   3822  CE2 PHE P 696      25.950   1.601  18.427  0.00  0.00      PROA  
ATOM   3823  HE2 PHE P 696      26.989   1.612  18.719  0.00  0.00      PROA  
ATOM   3824    C PHE P 696      21.744  -1.820  15.038  0.00  0.00      PROA  
ATOM   3825    O PHE P 696      21.785  -1.837  13.809  0.00  0.00      PROA  
ATOM   3826    N TRP P 697      21.252  -2.992  15.602  0.00  0.00      PROA  
ATOM   3827   HN TRP P 697      21.151  -3.127  16.585  0.00  0.00      PROA  
ATOM   3828   CA TRP P 697      20.916  -4.100  14.773  0.00  0.00      PROA  
ATOM   3829   HA TRP P 697      21.827  -4.304  14.230  0.00  0.00      PROA  
ATOM   3830   CB TRP P 697      20.604  -5.362  15.613  0.00  0.00      PROA  
ATOM   3831  HB1 TRP P 697      19.664  -5.227  16.188  0.00  0.00      PROA  
ATOM   3832  HB2 TRP P 697      21.431  -5.444  16.351  0.00  0.00      PROA  
ATOM   3833   CG TRP P 697      20.477  -6.680  14.928  0.00  0.00      PROA  
ATOM   3834  CD1 TRP P 697      19.579  -7.679  15.240  0.00  0.00      PROA  
ATOM   3835  HD1 TRP P 697      18.948  -7.605  16.113  0.00  0.00      PROA  
ATOM   3836  NE1 TRP P 697      19.793  -8.774  14.409  0.00  0.00      PROA  
ATOM   3837  HE1 TRP P 697      19.237  -9.576  14.393  0.00  0.00      PROA  
ATOM   3838  CE2 TRP P 697      20.723  -8.500  13.452  0.00  0.00      PROA  
ATOM   3839  CD2 TRP P 697      21.197  -7.162  13.744  0.00  0.00      PROA  
ATOM   3840  CE3 TRP P 697      22.138  -6.635  12.865  0.00  0.00      PROA  
ATOM   3841  HE3 TRP P 697      22.537  -5.638  12.977  0.00  0.00      PROA  
ATOM   3842  CZ3 TRP P 697      22.576  -7.409  11.728  0.00  0.00      PROA  
ATOM   3843  HZ3 TRP P 697      23.147  -7.062  10.880  0.00  0.00      PROA  
ATOM   3844  CZ2 TRP P 697      21.287  -9.314  12.404  0.00  0.00      PROA  
ATOM   3845  HZ2 TRP P 697      21.151 -10.382  12.495  0.00  0.00      PROA  
ATOM   3846  CH2 TRP P 697      22.141  -8.674  11.554  0.00  0.00      PROA  
ATOM   3847  HH2 TRP P 697      22.487  -9.170  10.659  0.00  0.00      PROA  
ATOM   3848    C TRP P 697      19.886  -3.761  13.725  0.00  0.00      PROA  
ATOM   3849    O TRP P 697      20.116  -3.919  12.486  0.00  0.00      PROA  
ATOM   3850    N SER P 698      18.819  -3.110  14.185  0.00  0.00      PROA  
ATOM   3851   HN SER P 698      18.708  -2.966  15.166  0.00  0.00      PROA  
ATOM   3852   CA SER P 698      17.839  -2.530  13.302  0.00  0.00      PROA  
ATOM   3853   HA SER P 698      17.334  -3.375  12.858  0.00  0.00      PROA  
ATOM   3854   CB SER P 698      16.715  -1.696  14.119  0.00  0.00      PROA  
ATOM   3855  HB1 SER P 698      17.207  -0.815  14.584  0.00  0.00      PROA  
ATOM   3856  HB2 SER P 698      16.386  -2.342  14.961  0.00  0.00      PROA  
ATOM   3857   OG SER P 698      15.701  -1.302  13.205  0.00  0.00      PROA  
ATOM   3858  HG1 SER P 698      15.937  -1.257  12.276  0.00  0.00      PROA  
ATOM   3859    C SER P 698      18.314  -1.537  12.345  0.00  0.00      PROA  
ATOM   3860    O SER P 698      17.960  -1.644  11.186  0.00  0.00      PROA  
ATOM   3861    N CYS P 699      19.135  -0.514  12.726  0.00  0.00      PROA  
ATOM   3862   HN CYS P 699      19.472  -0.361  13.651  0.00  0.00      PROA  
ATOM   3863   CA CYS P 699      19.573   0.530  11.811  0.00  0.00      PROA  
ATOM   3864   HA CYS P 699      18.771   0.954  11.224  0.00  0.00      PROA  
ATOM   3865   CB CYS P 699      20.317   1.725  12.511  0.00  0.00      PROA  
ATOM   3866  HB1 CYS P 699      21.055   1.327  13.240  0.00  0.00      PROA  
ATOM   3867  HB2 CYS P 699      19.456   2.284  12.936  0.00  0.00      PROA  
ATOM   3868   SG CYS P 699      21.103   2.858  11.469  0.00  0.00      PROA  
ATOM   3869  HG1 CYS P 699      22.256   2.220  11.604  0.00  0.00      PROA  
ATOM   3870    C CYS P 699      20.435  -0.150  10.787  0.00  0.00      PROA  
ATOM   3871    O CYS P 699      20.279  -0.009   9.610  0.00  0.00      PROA  
ATOM   3872    N ILE P 700      21.382  -1.084  11.156  0.00  0.00      PROA  
ATOM   3873   HN ILE P 700      21.515  -1.381  12.098  0.00  0.00      PROA  
ATOM   3874   CA ILE P 700      22.062  -1.914  10.184  0.00  0.00      PROA  
ATOM   3875   HA ILE P 700      22.592  -1.256   9.511  0.00  0.00      PROA  
ATOM   3876   CB ILE P 700      23.155  -2.813  10.827  0.00  0.00      PROA  
ATOM   3877   HB ILE P 700      22.569  -3.402  11.564  0.00  0.00      PROA  
ATOM   3878  CG2 ILE P 700      23.870  -3.720   9.831  0.00  0.00      PROA  
ATOM   3879 HG21 ILE P 700      24.612  -4.379  10.331  0.00  0.00      PROA  
ATOM   3880 HG22 ILE P 700      24.414  -3.066   9.116  0.00  0.00      PROA  
ATOM   3881 HG23 ILE P 700      23.170  -4.374   9.270  0.00  0.00      PROA  
ATOM   3882  CG1 ILE P 700      24.238  -1.978  11.515  0.00  0.00      PROA  
ATOM   3883 HG11 ILE P 700      23.740  -1.187  12.116  0.00  0.00      PROA  
ATOM   3884 HG12 ILE P 700      24.841  -1.499  10.714  0.00  0.00      PROA  
ATOM   3885   CD ILE P 700      25.162  -2.694  12.570  0.00  0.00      PROA  
ATOM   3886  HD1 ILE P 700      25.876  -3.324  11.997  0.00  0.00      PROA  
ATOM   3887  HD2 ILE P 700      24.529  -3.331  13.223  0.00  0.00      PROA  
ATOM   3888  HD3 ILE P 700      25.612  -1.922  13.231  0.00  0.00      PROA  
ATOM   3889    C ILE P 700      21.172  -2.766   9.209  0.00  0.00      PROA  
ATOM   3890    O ILE P 700      21.417  -2.713   7.995  0.00  0.00      PROA  
ATOM   3891    N LEU P 701      20.248  -3.561   9.785  0.00  0.00      PROA  
ATOM   3892   HN LEU P 701      20.142  -3.639  10.773  0.00  0.00      PROA  
ATOM   3893   CA LEU P 701      19.267  -4.426   9.005  0.00  0.00      PROA  
ATOM   3894   HA LEU P 701      19.818  -5.175   8.457  0.00  0.00      PROA  
ATOM   3895   CB LEU P 701      18.190  -5.150   9.922  0.00  0.00      PROA  
ATOM   3896  HB1 LEU P 701      17.329  -5.516   9.323  0.00  0.00      PROA  
ATOM   3897  HB2 LEU P 701      17.955  -4.345  10.650  0.00  0.00      PROA  
ATOM   3898   CG LEU P 701      18.731  -6.398  10.692  0.00  0.00      PROA  
ATOM   3899   HG LEU P 701      19.477  -6.136  11.473  0.00  0.00      PROA  
ATOM   3900  CD1 LEU P 701      17.636  -7.054  11.511  0.00  0.00      PROA  
ATOM   3901 HD11 LEU P 701      18.069  -8.015  11.862  0.00  0.00      PROA  
ATOM   3902 HD12 LEU P 701      16.830  -7.289  10.784  0.00  0.00      PROA  
ATOM   3903 HD13 LEU P 701      17.249  -6.518  12.404  0.00  0.00      PROA  
ATOM   3904  CD2 LEU P 701      19.353  -7.490   9.718  0.00  0.00      PROA  
ATOM   3905 HD21 LEU P 701      20.417  -7.282   9.476  0.00  0.00      PROA  
ATOM   3906 HD22 LEU P 701      18.817  -7.746   8.779  0.00  0.00      PROA  
ATOM   3907 HD23 LEU P 701      19.326  -8.458  10.261  0.00  0.00      PROA  
ATOM   3908    C LEU P 701      18.434  -3.676   7.968  0.00  0.00      PROA  
ATOM   3909    O LEU P 701      18.294  -4.051   6.795  0.00  0.00      PROA  
ATOM   3910    N PHE P 702      17.914  -2.494   8.361  0.00  0.00      PROA  
ATOM   3911   HN PHE P 702      17.930  -2.334   9.345  0.00  0.00      PROA  
ATOM   3912   CA PHE P 702      17.116  -1.544   7.609  0.00  0.00      PROA  
ATOM   3913   HA PHE P 702      16.255  -2.082   7.241  0.00  0.00      PROA  
ATOM   3914   CB PHE P 702      16.628  -0.403   8.533  0.00  0.00      PROA  
ATOM   3915  HB1 PHE P 702      17.424  -0.078   9.236  0.00  0.00      PROA  
ATOM   3916  HB2 PHE P 702      15.747  -0.702   9.141  0.00  0.00      PROA  
ATOM   3917   CG PHE P 702      16.104   0.837   7.756  0.00  0.00      PROA  
ATOM   3918  CD1 PHE P 702      14.864   0.809   7.172  0.00  0.00      PROA  
ATOM   3919  HD1 PHE P 702      14.286  -0.102   7.126  0.00  0.00      PROA  
ATOM   3920  CE1 PHE P 702      14.210   2.041   6.858  0.00  0.00      PROA  
ATOM   3921  HE1 PHE P 702      13.209   1.995   6.455  0.00  0.00      PROA  
ATOM   3922   CZ PHE P 702      14.850   3.235   7.050  0.00  0.00      PROA  
ATOM   3923   HZ PHE P 702      14.392   4.143   6.685  0.00  0.00      PROA  
ATOM   3924  CD2 PHE P 702      16.755   2.089   8.003  0.00  0.00      PROA  
ATOM   3925  HD2 PHE P 702      17.736   2.062   8.453  0.00  0.00      PROA  
ATOM   3926  CE2 PHE P 702      16.110   3.248   7.705  0.00  0.00      PROA  
ATOM   3927  HE2 PHE P 702      16.563   4.205   7.918  0.00  0.00      PROA  
ATOM   3928    C PHE P 702      17.911  -1.051   6.408  0.00  0.00      PROA  
ATOM   3929    O PHE P 702      17.620  -1.292   5.262  0.00  0.00      PROA  
ATOM   3930    N PHE P 703      19.074  -0.400   6.608  0.00  0.00      PROA  
ATOM   3931   HN PHE P 703      19.322  -0.196   7.551  0.00  0.00      PROA  
ATOM   3932   CA PHE P 703      19.970  -0.038   5.533  0.00  0.00      PROA  
ATOM   3933   HA PHE P 703      19.400   0.518   4.803  0.00  0.00      PROA  
ATOM   3934   CB PHE P 703      21.246   0.729   6.044  0.00  0.00      PROA  
ATOM   3935  HB1 PHE P 703      22.078   0.884   5.324  0.00  0.00      PROA  
ATOM   3936  HB2 PHE P 703      21.569   0.267   7.002  0.00  0.00      PROA  
ATOM   3937   CG PHE P 703      20.799   2.129   6.363  0.00  0.00      PROA  
ATOM   3938  CD1 PHE P 703      20.665   2.952   5.208  0.00  0.00      PROA  
ATOM   3939  HD1 PHE P 703      20.850   2.550   4.222  0.00  0.00      PROA  
ATOM   3940  CE1 PHE P 703      20.110   4.222   5.271  0.00  0.00      PROA  
ATOM   3941  HE1 PHE P 703      20.044   4.854   4.397  0.00  0.00      PROA  
ATOM   3942   CZ PHE P 703      19.929   4.741   6.583  0.00  0.00      PROA  
ATOM   3943   HZ PHE P 703      19.765   5.796   6.743  0.00  0.00      PROA  
ATOM   3944  CD2 PHE P 703      20.660   2.704   7.643  0.00  0.00      PROA  
ATOM   3945  HD2 PHE P 703      20.906   2.182   8.556  0.00  0.00      PROA  
ATOM   3946  CE2 PHE P 703      20.178   4.006   7.808  0.00  0.00      PROA  
ATOM   3947  HE2 PHE P 703      20.089   4.455   8.786  0.00  0.00      PROA  
ATOM   3948    C PHE P 703      20.449  -1.240   4.697  0.00  0.00      PROA  
ATOM   3949    O PHE P 703      20.342  -1.161   3.505  0.00  0.00      PROA  
ATOM   3950    N ALA P 704      20.953  -2.303   5.304  0.00  0.00      PROA  
ATOM   3951   HN ALA P 704      20.853  -2.419   6.289  0.00  0.00      PROA  
ATOM   3952   CA ALA P 704      21.477  -3.480   4.563  0.00  0.00      PROA  
ATOM   3953   HA ALA P 704      22.196  -3.071   3.869  0.00  0.00      PROA  
ATOM   3954   CB ALA P 704      22.122  -4.562   5.447  0.00  0.00      PROA  
ATOM   3955  HB1 ALA P 704      21.264  -5.007   5.993  0.00  0.00      PROA  
ATOM   3956  HB2 ALA P 704      22.702  -4.022   6.226  0.00  0.00      PROA  
ATOM   3957  HB3 ALA P 704      22.681  -5.362   4.916  0.00  0.00      PROA  
ATOM   3958    C ALA P 704      20.428  -4.131   3.689  0.00  0.00      PROA  
ATOM   3959    O ALA P 704      20.594  -4.355   2.531  0.00  0.00      PROA  
ATOM   3960    N THR P 705      19.122  -4.314   4.154  0.00  0.00      PROA  
ATOM   3961   HN THR P 705      18.848  -4.002   5.061  0.00  0.00      PROA  
ATOM   3962   CA THR P 705      18.042  -4.929   3.355  0.00  0.00      PROA  
ATOM   3963   HA THR P 705      18.607  -5.748   2.935  0.00  0.00      PROA  
ATOM   3964   CB THR P 705      16.888  -5.140   4.271  0.00  0.00      PROA  
ATOM   3965   HB THR P 705      16.565  -4.183   4.733  0.00  0.00      PROA  
ATOM   3966  OG1 THR P 705      17.253  -6.096   5.265  0.00  0.00      PROA  
ATOM   3967  HG1 THR P 705      17.591  -5.573   5.996  0.00  0.00      PROA  
ATOM   3968  CG2 THR P 705      15.796  -5.757   3.429  0.00  0.00      PROA  
ATOM   3969 HG21 THR P 705      15.975  -6.845   3.296  0.00  0.00      PROA  
ATOM   3970 HG22 THR P 705      15.503  -5.295   2.462  0.00  0.00      PROA  
ATOM   3971 HG23 THR P 705      14.852  -5.641   4.003  0.00  0.00      PROA  
ATOM   3972    C THR P 705      17.713  -4.007   2.162  0.00  0.00      PROA  
ATOM   3973    O THR P 705      17.412  -4.485   1.086  0.00  0.00      PROA  
ATOM   3974    N PHE P 706      17.678  -2.720   2.320  0.00  0.00      PROA  
ATOM   3975   HN PHE P 706      17.708  -2.219   3.181  0.00  0.00      PROA  
ATOM   3976   CA PHE P 706      17.427  -1.770   1.250  0.00  0.00      PROA  
ATOM   3977   HA PHE P 706      16.447  -1.843   0.803  0.00  0.00      PROA  
ATOM   3978   CB PHE P 706      17.411  -0.318   1.887  0.00  0.00      PROA  
ATOM   3979  HB1 PHE P 706      18.336   0.057   2.376  0.00  0.00      PROA  
ATOM   3980  HB2 PHE P 706      16.580  -0.383   2.622  0.00  0.00      PROA  
ATOM   3981   CG PHE P 706      17.154   0.740   0.797  0.00  0.00      PROA  
ATOM   3982  CD1 PHE P 706      15.821   1.290   0.614  0.00  0.00      PROA  
ATOM   3983  HD1 PHE P 706      15.000   0.966   1.236  0.00  0.00      PROA  
ATOM   3984  CE1 PHE P 706      15.563   2.414  -0.245  0.00  0.00      PROA  
ATOM   3985  HE1 PHE P 706      14.551   2.772  -0.366  0.00  0.00      PROA  
ATOM   3986   CZ PHE P 706      16.617   2.880  -1.011  0.00  0.00      PROA  
ATOM   3987   HZ PHE P 706      16.510   3.664  -1.746  0.00  0.00      PROA  
ATOM   3988  CD2 PHE P 706      18.168   1.337   0.074  0.00  0.00      PROA  
ATOM   3989  HD2 PHE P 706      19.195   1.218   0.388  0.00  0.00      PROA  
ATOM   3990  CE2 PHE P 706      17.915   2.313  -0.913  0.00  0.00      PROA  
ATOM   3991  HE2 PHE P 706      18.691   2.441  -1.652  0.00  0.00      PROA  
ATOM   3992    C PHE P 706      18.440  -1.813   0.138  0.00  0.00      PROA  
ATOM   3993    O PHE P 706      18.137  -2.119  -0.971  0.00  0.00      PROA  
ATOM   3994    N ILE P 707      19.749  -1.637   0.546  0.00  0.00      PROA  
ATOM   3995   HN ILE P 707      19.826  -1.426   1.518  0.00  0.00      PROA  
ATOM   3996   CA ILE P 707      20.908  -1.634  -0.274  0.00  0.00      PROA  
ATOM   3997   HA ILE P 707      20.829  -0.870  -1.034  0.00  0.00      PROA  
ATOM   3998   CB ILE P 707      22.205  -1.219   0.466  0.00  0.00      PROA  
ATOM   3999   HB ILE P 707      22.359  -1.811   1.394  0.00  0.00      PROA  
ATOM   4000  CG2 ILE P 707      23.492  -1.520  -0.251  0.00  0.00      PROA  
ATOM   4001 HG21 ILE P 707      24.360  -0.944   0.136  0.00  0.00      PROA  
ATOM   4002 HG22 ILE P 707      23.368  -1.227  -1.316  0.00  0.00      PROA  
ATOM   4003 HG23 ILE P 707      23.774  -2.583  -0.094  0.00  0.00      PROA  
ATOM   4004  CG1 ILE P 707      22.154   0.197   1.115  0.00  0.00      PROA  
ATOM   4005 HG11 ILE P 707      21.148   0.655   1.235  0.00  0.00      PROA  
ATOM   4006 HG12 ILE P 707      22.658   0.729   0.280  0.00  0.00      PROA  
ATOM   4007   CD ILE P 707      23.008   0.444   2.382  0.00  0.00      PROA  
ATOM   4008  HD1 ILE P 707      23.131   1.543   2.483  0.00  0.00      PROA  
ATOM   4009  HD2 ILE P 707      24.020  -0.004   2.289  0.00  0.00      PROA  
ATOM   4010  HD3 ILE P 707      22.543  -0.098   3.233  0.00  0.00      PROA  
ATOM   4011    C ILE P 707      21.090  -2.945  -0.881  0.00  0.00      PROA  
ATOM   4012    O ILE P 707      21.391  -2.988  -2.107  0.00  0.00      PROA  
ATOM   4013    N VAL P 708      20.906  -4.063  -0.255  0.00  0.00      PROA  
ATOM   4014   HN VAL P 708      20.674  -4.002   0.713  0.00  0.00      PROA  
ATOM   4015   CA VAL P 708      20.954  -5.418  -0.812  0.00  0.00      PROA  
ATOM   4016   HA VAL P 708      21.852  -5.521  -1.402  0.00  0.00      PROA  
ATOM   4017   CB VAL P 708      21.195  -6.456   0.234  0.00  0.00      PROA  
ATOM   4018   HB VAL P 708      20.373  -6.457   0.981  0.00  0.00      PROA  
ATOM   4019  CG1 VAL P 708      21.236  -7.908  -0.279  0.00  0.00      PROA  
ATOM   4020 HG11 VAL P 708      21.821  -7.894  -1.224  0.00  0.00      PROA  
ATOM   4021 HG12 VAL P 708      20.231  -8.285  -0.565  0.00  0.00      PROA  
ATOM   4022 HG13 VAL P 708      21.654  -8.701   0.377  0.00  0.00      PROA  
ATOM   4023  CG2 VAL P 708      22.556  -6.136   0.826  0.00  0.00      PROA  
ATOM   4024 HG21 VAL P 708      23.360  -6.355   0.091  0.00  0.00      PROA  
ATOM   4025 HG22 VAL P 708      22.716  -6.748   1.739  0.00  0.00      PROA  
ATOM   4026 HG23 VAL P 708      22.676  -5.087   1.171  0.00  0.00      PROA  
ATOM   4027    C VAL P 708      19.885  -5.759  -1.823  0.00  0.00      PROA  
ATOM   4028    O VAL P 708      20.193  -6.278  -2.925  0.00  0.00      PROA  
ATOM   4029    N SER P 709      18.603  -5.374  -1.517  0.00  0.00      PROA  
ATOM   4030   HN SER P 709      18.333  -4.873  -0.698  0.00  0.00      PROA  
ATOM   4031   CA SER P 709      17.491  -5.678  -2.429  0.00  0.00      PROA  
ATOM   4032   HA SER P 709      17.760  -6.651  -2.813  0.00  0.00      PROA  
ATOM   4033   CB SER P 709      16.081  -5.551  -1.885  0.00  0.00      PROA  
ATOM   4034  HB1 SER P 709      15.941  -5.947  -0.857  0.00  0.00      PROA  
ATOM   4035  HB2 SER P 709      15.315  -6.068  -2.503  0.00  0.00      PROA  
ATOM   4036   OG SER P 709      15.613  -4.252  -1.654  0.00  0.00      PROA  
ATOM   4037  HG1 SER P 709      15.999  -4.051  -0.798  0.00  0.00      PROA  
ATOM   4038    C SER P 709      17.515  -4.824  -3.771  0.00  0.00      PROA  
ATOM   4039    O SER P 709      17.377  -5.417  -4.798  0.00  0.00      PROA  
ATOM   4040    N SER P 710      17.875  -3.542  -3.680  0.00  0.00      PROA  
ATOM   4041   HN SER P 710      17.969  -3.067  -2.808  0.00  0.00      PROA  
ATOM   4042   CA SER P 710      18.182  -2.748  -4.747  0.00  0.00      PROA  
ATOM   4043   HA SER P 710      17.273  -2.746  -5.331  0.00  0.00      PROA  
ATOM   4044   CB SER P 710      18.359  -1.238  -4.348  0.00  0.00      PROA  
ATOM   4045  HB1 SER P 710      19.252  -0.866  -3.802  0.00  0.00      PROA  
ATOM   4046  HB2 SER P 710      17.427  -1.025  -3.781  0.00  0.00      PROA  
ATOM   4047   OG SER P 710      18.223  -0.482  -5.565  0.00  0.00      PROA  
ATOM   4048  HG1 SER P 710      18.197   0.443  -5.308  0.00  0.00      PROA  
ATOM   4049    C SER P 710      19.405  -3.160  -5.667  0.00  0.00      PROA  
ATOM   4050    O SER P 710      19.366  -3.079  -6.907  0.00  0.00      PROA  
ATOM   4051    N THR P 711      20.580  -3.576  -4.984  0.00  0.00      PROA  
ATOM   4052   HN THR P 711      20.632  -3.687  -3.995  0.00  0.00      PROA  
ATOM   4053   CA THR P 711      21.699  -4.214  -5.737  0.00  0.00      PROA  
ATOM   4054   HA THR P 711      22.062  -3.501  -6.461  0.00  0.00      PROA  
ATOM   4055   CB THR P 711      22.850  -4.523  -4.798  0.00  0.00      PROA  
ATOM   4056   HB THR P 711      22.556  -5.234  -3.996  0.00  0.00      PROA  
ATOM   4057  OG1 THR P 711      23.363  -3.386  -4.168  0.00  0.00      PROA  
ATOM   4058  HG1 THR P 711      22.772  -3.071  -3.479  0.00  0.00      PROA  
ATOM   4059  CG2 THR P 711      24.075  -5.093  -5.639  0.00  0.00      PROA  
ATOM   4060 HG21 THR P 711      25.079  -4.954  -5.186  0.00  0.00      PROA  
ATOM   4061 HG22 THR P 711      24.087  -4.613  -6.641  0.00  0.00      PROA  
ATOM   4062 HG23 THR P 711      23.918  -6.178  -5.819  0.00  0.00      PROA  
ATOM   4063    C THR P 711      21.408  -5.456  -6.526  0.00  0.00      PROA  
ATOM   4064    O THR P 711      21.752  -5.628  -7.696  0.00  0.00      PROA  
ATOM   4065    N LEU P 712      20.633  -6.341  -5.926  0.00  0.00      PROA  
ATOM   4066   HN LEU P 712      20.376  -6.263  -4.965  0.00  0.00      PROA  
ATOM   4067   CA LEU P 712      20.246  -7.594  -6.560  0.00  0.00      PROA  
ATOM   4068   HA LEU P 712      21.118  -7.987  -7.062  0.00  0.00      PROA  
ATOM   4069   CB LEU P 712      19.631  -8.563  -5.464  0.00  0.00      PROA  
ATOM   4070  HB1 LEU P 712      19.339  -9.471  -6.033  0.00  0.00      PROA  
ATOM   4071  HB2 LEU P 712      18.844  -8.082  -4.844  0.00  0.00      PROA  
ATOM   4072   CG LEU P 712      20.771  -9.140  -4.564  0.00  0.00      PROA  
ATOM   4073   HG LEU P 712      21.154  -8.248  -4.023  0.00  0.00      PROA  
ATOM   4074  CD1 LEU P 712      20.099 -10.076  -3.436  0.00  0.00      PROA  
ATOM   4075 HD11 LEU P 712      19.417 -10.868  -3.813  0.00  0.00      PROA  
ATOM   4076 HD12 LEU P 712      19.479  -9.414  -2.794  0.00  0.00      PROA  
ATOM   4077 HD13 LEU P 712      20.915 -10.525  -2.831  0.00  0.00      PROA  
ATOM   4078  CD2 LEU P 712      21.832  -9.947  -5.452  0.00  0.00      PROA  
ATOM   4079 HD21 LEU P 712      22.692 -10.339  -4.869  0.00  0.00      PROA  
ATOM   4080 HD22 LEU P 712      22.324  -9.365  -6.261  0.00  0.00      PROA  
ATOM   4081 HD23 LEU P 712      21.252 -10.796  -5.871  0.00  0.00      PROA  
ATOM   4082    C LEU P 712      19.242  -7.495  -7.650  0.00  0.00      PROA  
ATOM   4083    O LEU P 712      19.279  -8.332  -8.564  0.00  0.00      PROA  
ATOM   4084    N LYS P 713      18.435  -6.358  -7.639  0.00  0.00      PROA  
ATOM   4085   HN LYS P 713      18.456  -5.714  -6.878  0.00  0.00      PROA  
ATOM   4086   CA LYS P 713      17.628  -6.026  -8.784  0.00  0.00      PROA  
ATOM   4087   HA LYS P 713      17.184  -6.937  -9.157  0.00  0.00      PROA  
ATOM   4088   CB LYS P 713      16.528  -5.048  -8.486  0.00  0.00      PROA  
ATOM   4089  HB1 LYS P 713      16.142  -4.418  -9.316  0.00  0.00      PROA  
ATOM   4090  HB2 LYS P 713      16.942  -4.308  -7.768  0.00  0.00      PROA  
ATOM   4091   CG LYS P 713      15.306  -5.631  -7.779  0.00  0.00      PROA  
ATOM   4092  HG1 LYS P 713      14.661  -4.758  -7.539  0.00  0.00      PROA  
ATOM   4093  HG2 LYS P 713      15.486  -6.090  -6.783  0.00  0.00      PROA  
ATOM   4094   CD LYS P 713      14.525  -6.608  -8.643  0.00  0.00      PROA  
ATOM   4095  HD1 LYS P 713      15.181  -7.461  -8.917  0.00  0.00      PROA  
ATOM   4096  HD2 LYS P 713      14.298  -6.065  -9.585  0.00  0.00      PROA  
ATOM   4097   CE LYS P 713      13.184  -7.201  -8.105  0.00  0.00      PROA  
ATOM   4098  HE1 LYS P 713      12.539  -6.475  -7.566  0.00  0.00      PROA  
ATOM   4099  HE2 LYS P 713      13.611  -7.980  -7.439  0.00  0.00      PROA  
ATOM   4100   NZ LYS P 713      12.472  -7.928  -9.181  0.00  0.00      PROA  
ATOM   4101  HZ1 LYS P 713      13.022  -8.599  -9.753  0.00  0.00      PROA  
ATOM   4102  HZ2 LYS P 713      12.067  -7.191  -9.792  0.00  0.00      PROA  
ATOM   4103  HZ3 LYS P 713      11.673  -8.495  -8.832  0.00  0.00      PROA  
ATOM   4104    C LYS P 713      18.385  -5.625 -10.056  0.00  0.00      PROA  
ATOM   4105    O LYS P 713      17.847  -5.747 -11.188  0.00  0.00      PROA  
ATOM   4106    N THR P 714      19.568  -5.020  -9.928  0.00  0.00      PROA  
ATOM   4107   HN THR P 714      19.996  -4.777  -9.060  0.00  0.00      PROA  
ATOM   4108   CA THR P 714      20.346  -4.596 -11.127  0.00  0.00      PROA  
ATOM   4109   HA THR P 714      19.601  -4.562 -11.907  0.00  0.00      PROA  
ATOM   4110   CB THR P 714      20.942  -3.191 -10.960  0.00  0.00      PROA  
ATOM   4111   HB THR P 714      20.072  -2.638 -10.545  0.00  0.00      PROA  
ATOM   4112  OG1 THR P 714      21.238  -2.570 -12.206  0.00  0.00      PROA  
ATOM   4113  HG1 THR P 714      21.614  -3.282 -12.729  0.00  0.00      PROA  
ATOM   4114  CG2 THR P 714      22.126  -3.174  -9.976  0.00  0.00      PROA  
ATOM   4115 HG21 THR P 714      21.696  -3.323  -8.962  0.00  0.00      PROA  
ATOM   4116 HG22 THR P 714      22.507  -2.131 -10.013  0.00  0.00      PROA  
ATOM   4117 HG23 THR P 714      22.934  -3.868 -10.290  0.00  0.00      PROA  
ATOM   4118    C THR P 714      21.416  -5.646 -11.481  0.00  0.00      PROA  
ATOM   4119    O THR P 714      22.258  -5.427 -12.357  0.00  0.00      PROA  
ATOM   4120    N PHE P 715      21.390  -6.868 -10.840  0.00  0.00      PROA  
ATOM   4121   HN PHE P 715      20.722  -7.155 -10.159  0.00  0.00      PROA  
ATOM   4122   CA PHE P 715      22.454  -7.826 -11.068  0.00  0.00      PROA  
ATOM   4123   HA PHE P 715      23.449  -7.417 -10.973  0.00  0.00      PROA  
ATOM   4124   CB PHE P 715      22.301  -9.020 -10.034  0.00  0.00      PROA  
ATOM   4125  HB1 PHE P 715      21.396  -9.596 -10.323  0.00  0.00      PROA  
ATOM   4126  HB2 PHE P 715      22.145  -8.588  -9.022  0.00  0.00      PROA  
ATOM   4127   CG PHE P 715      23.534  -9.776  -9.759  0.00  0.00      PROA  
ATOM   4128  CD1 PHE P 715      24.549  -9.201  -8.927  0.00  0.00      PROA  
ATOM   4129  HD1 PHE P 715      24.295  -8.321  -8.354  0.00  0.00      PROA  
ATOM   4130  CE1 PHE P 715      25.768  -9.848  -8.748  0.00  0.00      PROA  
ATOM   4131  HE1 PHE P 715      26.533  -9.337  -8.181  0.00  0.00      PROA  
ATOM   4132   CZ PHE P 715      25.960 -11.086  -9.399  0.00  0.00      PROA  
ATOM   4133   HZ PHE P 715      26.891 -11.614  -9.257  0.00  0.00      PROA  
ATOM   4134  CD2 PHE P 715      23.761 -10.973 -10.381  0.00  0.00      PROA  
ATOM   4135  HD2 PHE P 715      22.946 -11.425 -10.926  0.00  0.00      PROA  
ATOM   4136  CE2 PHE P 715      25.042 -11.585 -10.276  0.00  0.00      PROA  
ATOM   4137  HE2 PHE P 715      25.343 -12.335 -10.992  0.00  0.00      PROA  
ATOM   4138    C PHE P 715      22.430  -8.432 -12.446  0.00  0.00      PROA  
ATOM   4139    O PHE P 715      23.451  -8.892 -12.997  0.00  0.00      PROA  
ATOM   4140    N LYS P 716      21.219  -8.487 -13.124  0.00  0.00      PROA  
ATOM   4141   HN LYS P 716      20.473  -8.034 -12.642  0.00  0.00      PROA  
ATOM   4142   CA LYS P 716      20.933  -8.945 -14.538  0.00  0.00      PROA  
ATOM   4143   HA LYS P 716      21.444  -9.874 -14.745  0.00  0.00      PROA  
ATOM   4144   CB LYS P 716      19.433  -9.160 -14.775  0.00  0.00      PROA  
ATOM   4145  HB1 LYS P 716      19.080  -9.681 -13.860  0.00  0.00      PROA  
ATOM   4146  HB2 LYS P 716      19.395  -9.872 -15.627  0.00  0.00      PROA  
ATOM   4147   CG LYS P 716      18.496  -7.959 -14.857  0.00  0.00      PROA  
ATOM   4148  HG1 LYS P 716      18.802  -7.220 -15.627  0.00  0.00      PROA  
ATOM   4149  HG2 LYS P 716      18.832  -7.469 -13.917  0.00  0.00      PROA  
ATOM   4150   CD LYS P 716      16.998  -8.278 -14.949  0.00  0.00      PROA  
ATOM   4151  HD1 LYS P 716      16.488  -7.294 -14.867  0.00  0.00      PROA  
ATOM   4152  HD2 LYS P 716      16.707  -8.933 -14.099  0.00  0.00      PROA  
ATOM   4153   CE LYS P 716      16.762  -8.967 -16.296  0.00  0.00      PROA  
ATOM   4154  HE1 LYS P 716      17.406  -9.787 -16.681  0.00  0.00      PROA  
ATOM   4155  HE2 LYS P 716      16.983  -8.134 -16.997  0.00  0.00      PROA  
ATOM   4156   NZ LYS P 716      15.403  -9.337 -16.518  0.00  0.00      PROA  
ATOM   4157  HZ1 LYS P 716      15.011 -10.055 -15.876  0.00  0.00      PROA  
ATOM   4158  HZ2 LYS P 716      15.294  -9.715 -17.480  0.00  0.00      PROA  
ATOM   4159  HZ3 LYS P 716      14.739  -8.536 -16.495  0.00  0.00      PROA  
ATOM   4160    C LYS P 716      21.522  -7.945 -15.606  0.00  0.00      PROA  
ATOM   4161    O LYS P 716      21.907  -8.333 -16.675  0.00  0.00      PROA  
ATOM   4162    N THR P 717      21.838  -6.754 -15.183  0.00  0.00      PROA  
ATOM   4163   HN THR P 717      21.748  -6.332 -14.284  0.00  0.00      PROA  
ATOM   4164   CA THR P 717      22.388  -5.748 -16.131  0.00  0.00      PROA  
ATOM   4165   HA THR P 717      22.162  -6.137 -17.113  0.00  0.00      PROA  
ATOM   4166   CB THR P 717      21.677  -4.410 -16.193  0.00  0.00      PROA  
ATOM   4167   HB THR P 717      22.185  -3.705 -16.884  0.00  0.00      PROA  
ATOM   4168  OG1 THR P 717      21.618  -3.786 -14.921  0.00  0.00      PROA  
ATOM   4169  HG1 THR P 717      21.741  -2.865 -15.160  0.00  0.00      PROA  
ATOM   4170  CG2 THR P 717      20.297  -4.549 -16.871  0.00  0.00      PROA  
ATOM   4171 HG21 THR P 717      19.671  -3.637 -16.772  0.00  0.00      PROA  
ATOM   4172 HG22 THR P 717      19.726  -5.459 -16.586  0.00  0.00      PROA  
ATOM   4173 HG23 THR P 717      20.530  -4.690 -17.948  0.00  0.00      PROA  
ATOM   4174    C THR P 717      23.875  -5.597 -16.032  0.00  0.00      PROA  
ATOM   4175    O THR P 717      24.406  -4.614 -16.409  0.00  0.00      PROA  
ATOM   4176    N SER P 718      24.468  -6.599 -15.416  0.00  0.00      PROA  
ATOM   4177   HN SER P 718      23.855  -7.349 -15.182  0.00  0.00      PROA  
ATOM   4178   CA SER P 718      25.852  -6.744 -15.196  0.00  0.00      PROA  
ATOM   4179   HA SER P 718      26.409  -5.993 -15.737  0.00  0.00      PROA  
ATOM   4180   CB SER P 718      26.235  -6.440 -13.708  0.00  0.00      PROA  
ATOM   4181  HB1 SER P 718      25.613  -6.958 -12.947  0.00  0.00      PROA  
ATOM   4182  HB2 SER P 718      26.024  -5.359 -13.562  0.00  0.00      PROA  
ATOM   4183   OG SER P 718      27.639  -6.677 -13.399  0.00  0.00      PROA  
ATOM   4184  HG1 SER P 718      27.709  -6.602 -12.444  0.00  0.00      PROA  
ATOM   4185    C SER P 718      26.322  -8.126 -15.629  0.00  0.00      PROA  
ATOM   4186    O SER P 718      25.515  -9.024 -15.628  0.00  0.00      PROA  
ATOM   4187    N ARG P 719      27.612  -8.394 -15.988  0.00  0.00      PROA  
ATOM   4188   HN ARG P 719      28.348  -7.726 -16.069  0.00  0.00      PROA  
ATOM   4189   CA ARG P 719      27.919  -9.783 -16.319  0.00  0.00      PROA  
ATOM   4190   HA ARG P 719      27.008 -10.356 -16.407  0.00  0.00      PROA  
ATOM   4191   CB ARG P 719      28.254  -9.880 -17.860  0.00  0.00      PROA  
ATOM   4192  HB1 ARG P 719      27.339  -9.998 -18.479  0.00  0.00      PROA  
ATOM   4193  HB2 ARG P 719      28.665 -10.897 -18.034  0.00  0.00      PROA  
ATOM   4194   CG ARG P 719      29.130  -8.774 -18.421  0.00  0.00      PROA  
ATOM   4195  HG1 ARG P 719      28.666  -7.766 -18.353  0.00  0.00      PROA  
ATOM   4196  HG2 ARG P 719      29.245  -9.041 -19.493  0.00  0.00      PROA  
ATOM   4197   CD ARG P 719      30.550  -8.592 -17.778  0.00  0.00      PROA  
ATOM   4198  HD1 ARG P 719      31.167  -9.495 -17.581  0.00  0.00      PROA  
ATOM   4199  HD2 ARG P 719      30.360  -8.023 -16.842  0.00  0.00      PROA  
ATOM   4200   NE ARG P 719      31.316  -7.715 -18.681  0.00  0.00      PROA  
ATOM   4201   HE ARG P 719      31.249  -7.905 -19.661  0.00  0.00      PROA  
ATOM   4202   CZ ARG P 719      32.553  -7.282 -18.347  0.00  0.00      PROA  
ATOM   4203  NH1 ARG P 719      33.087  -7.427 -17.185  0.00  0.00      PROA  
ATOM   4204 HH11 ARG P 719      32.673  -7.846 -16.377  0.00  0.00      PROA  
ATOM   4205 HH12 ARG P 719      34.045  -7.231 -16.976  0.00  0.00      PROA  
ATOM   4206  NH2 ARG P 719      33.253  -6.533 -19.232  0.00  0.00      PROA  
ATOM   4207 HH21 ARG P 719      32.813  -6.408 -20.121  0.00  0.00      PROA  
ATOM   4208 HH22 ARG P 719      34.169  -6.176 -19.050  0.00  0.00      PROA  
ATOM   4209    C ARG P 719      28.840 -10.564 -15.397  0.00  0.00      PROA  
ATOM   4210    O ARG P 719      29.982 -10.160 -15.258  0.00  0.00      PROA  
ATOM   4211    N TYR P 720      28.236 -11.586 -14.666  0.00  0.00      PROA  
ATOM   4212   HN TYR P 720      27.279 -11.782 -14.868  0.00  0.00      PROA  
ATOM   4213   CA TYR P 720      28.880 -12.519 -13.806  0.00  0.00      PROA  
ATOM   4214   HA TYR P 720      29.926 -12.366 -14.025  0.00  0.00      PROA  
ATOM   4215   CB TYR P 720      28.643 -12.157 -12.306  0.00  0.00      PROA  
ATOM   4216  HB1 TYR P 720      29.041 -12.815 -11.504  0.00  0.00      PROA  
ATOM   4217  HB2 TYR P 720      27.551 -12.014 -12.158  0.00  0.00      PROA  
ATOM   4218   CG TYR P 720      29.165 -10.774 -11.946  0.00  0.00      PROA  
ATOM   4219  CD1 TYR P 720      28.386  -9.584 -11.682  0.00  0.00      PROA  
ATOM   4220  HD1 TYR P 720      27.312  -9.637 -11.578  0.00  0.00      PROA  
ATOM   4221  CE1 TYR P 720      29.091  -8.410 -11.385  0.00  0.00      PROA  
ATOM   4222  HE1 TYR P 720      28.532  -7.605 -10.933  0.00  0.00      PROA  
ATOM   4223   CZ TYR P 720      30.460  -8.330 -11.370  0.00  0.00      PROA  
ATOM   4224   OH TYR P 720      30.935  -7.095 -10.974  0.00  0.00      PROA  
ATOM   4225   HH TYR P 720      31.894  -7.138 -10.987  0.00  0.00      PROA  
ATOM   4226  CD2 TYR P 720      30.590 -10.703 -11.878  0.00  0.00      PROA  
ATOM   4227  HD2 TYR P 720      31.085 -11.630 -12.127  0.00  0.00      PROA  
ATOM   4228  CE2 TYR P 720      31.246  -9.540 -11.541  0.00  0.00      PROA  
ATOM   4229  HE2 TYR P 720      32.316  -9.397 -11.524  0.00  0.00      PROA  
ATOM   4230    C TYR P 720      28.587 -13.977 -14.223  0.00  0.00      PROA  
ATOM   4231    O TYR P 720      29.160 -14.473 -15.171  0.00  0.00      PROA  
ATOM   4232    N PHE P 721      27.684 -14.638 -13.467  0.00  0.00      PROA  
ATOM   4233   HN PHE P 721      27.400 -14.183 -12.626  0.00  0.00      PROA  
ATOM   4234   CA PHE P 721      27.075 -15.923 -13.820  0.00  0.00      PROA  
ATOM   4235   HA PHE P 721      27.836 -16.686 -13.896  0.00  0.00      PROA  
ATOM   4236   CB PHE P 721      26.026 -16.400 -12.692  0.00  0.00      PROA  
ATOM   4237  HB1 PHE P 721      25.705 -17.461 -12.764  0.00  0.00      PROA  
ATOM   4238  HB2 PHE P 721      25.098 -15.831 -12.916  0.00  0.00      PROA  
ATOM   4239   CG PHE P 721      26.578 -16.331 -11.352  0.00  0.00      PROA  
ATOM   4240  CD1 PHE P 721      25.991 -15.499 -10.394  0.00  0.00      PROA  
ATOM   4241  HD1 PHE P 721      25.317 -14.698 -10.661  0.00  0.00      PROA  
ATOM   4242  CE1 PHE P 721      26.548 -15.434  -9.057  0.00  0.00      PROA  
ATOM   4243  HE1 PHE P 721      26.116 -14.745  -8.346  0.00  0.00      PROA  
ATOM   4244   CZ PHE P 721      27.566 -16.316  -8.710  0.00  0.00      PROA  
ATOM   4245   HZ PHE P 721      28.008 -16.207  -7.731  0.00  0.00      PROA  
ATOM   4246  CD2 PHE P 721      27.611 -17.181 -11.019  0.00  0.00      PROA  
ATOM   4247  HD2 PHE P 721      28.072 -17.905 -11.673  0.00  0.00      PROA  
ATOM   4248  CE2 PHE P 721      28.120 -17.209  -9.687  0.00  0.00      PROA  
ATOM   4249  HE2 PHE P 721      29.007 -17.749  -9.389  0.00  0.00      PROA  
ATOM   4250    C PHE P 721      26.301 -15.931 -15.122  0.00  0.00      PROA  
ATOM   4251    O PHE P 721      26.048 -14.839 -15.576  0.00  0.00      PROA  
ATOM   4252    N PRO P 722      26.062 -17.129 -15.779  0.00  0.00      PROA  
ATOM   4253   CD PRO P 722      26.721 -18.378 -15.405  0.00  0.00      PROA  
ATOM   4254  HD1 PRO P 722      26.430 -18.722 -14.389  0.00  0.00      PROA  
ATOM   4255  HD2 PRO P 722      27.832 -18.404 -15.411  0.00  0.00      PROA  
ATOM   4256   CA PRO P 722      25.174 -17.263 -16.903  0.00  0.00      PROA  
ATOM   4257   HA PRO P 722      25.731 -16.804 -17.706  0.00  0.00      PROA  
ATOM   4258   CB PRO P 722      25.025 -18.757 -17.160  0.00  0.00      PROA  
ATOM   4259  HB1 PRO P 722      24.929 -19.002 -18.239  0.00  0.00      PROA  
ATOM   4260  HB2 PRO P 722      24.083 -19.193 -16.763  0.00  0.00      PROA  
ATOM   4261   CG PRO P 722      26.216 -19.347 -16.505  0.00  0.00      PROA  
ATOM   4262  HG1 PRO P 722      26.083 -20.371 -16.097  0.00  0.00      PROA  
ATOM   4263  HG2 PRO P 722      27.020 -19.365 -17.272  0.00  0.00      PROA  
ATOM   4264    C PRO P 722      23.907 -16.454 -16.832  0.00  0.00      PROA  
ATOM   4265    O PRO P 722      23.331 -16.277 -15.803  0.00  0.00      PROA  
ATOM   4266    N THR P 723      23.452 -15.944 -17.967  0.00  0.00      PROA  
ATOM   4267   HN THR P 723      23.930 -16.141 -18.819  0.00  0.00      PROA  
ATOM   4268   CA THR P 723      22.321 -15.036 -18.101  0.00  0.00      PROA  
ATOM   4269   HA THR P 723      22.615 -14.077 -17.703  0.00  0.00      PROA  
ATOM   4270   CB THR P 723      21.904 -14.692 -19.574  0.00  0.00      PROA  
ATOM   4271   HB THR P 723      20.960 -14.118 -19.690  0.00  0.00      PROA  
ATOM   4272  OG1 THR P 723      21.594 -15.843 -20.410  0.00  0.00      PROA  
ATOM   4273  HG1 THR P 723      22.454 -16.269 -20.435  0.00  0.00      PROA  
ATOM   4274  CG2 THR P 723      23.080 -14.050 -20.312  0.00  0.00      PROA  
ATOM   4275 HG21 THR P 723      23.383 -13.219 -19.640  0.00  0.00      PROA  
ATOM   4276 HG22 THR P 723      22.711 -13.578 -21.248  0.00  0.00      PROA  
ATOM   4277 HG23 THR P 723      23.926 -14.720 -20.574  0.00  0.00      PROA  
ATOM   4278    C THR P 723      21.004 -15.312 -17.324  0.00  0.00      PROA  
ATOM   4279    O THR P 723      20.444 -14.499 -16.591  0.00  0.00      PROA  
ATOM   4280    N ARG P 724      20.470 -16.535 -17.481  0.00  0.00      PROA  
ATOM   4281   HN ARG P 724      20.894 -17.171 -18.121  0.00  0.00      PROA  
ATOM   4282   CA ARG P 724      19.336 -17.076 -16.811  0.00  0.00      PROA  
ATOM   4283   HA ARG P 724      18.513 -16.465 -17.150  0.00  0.00      PROA  
ATOM   4284   CB ARG P 724      19.167 -18.521 -17.301  0.00  0.00      PROA  
ATOM   4285  HB1 ARG P 724      18.969 -18.535 -18.394  0.00  0.00      PROA  
ATOM   4286  HB2 ARG P 724      18.308 -18.881 -16.695  0.00  0.00      PROA  
ATOM   4287   CG ARG P 724      20.444 -19.409 -17.108  0.00  0.00      PROA  
ATOM   4288  HG1 ARG P 724      20.648 -19.342 -16.018  0.00  0.00      PROA  
ATOM   4289  HG2 ARG P 724      21.291 -18.978 -17.683  0.00  0.00      PROA  
ATOM   4290   CD ARG P 724      20.315 -20.877 -17.639  0.00  0.00      PROA  
ATOM   4291  HD1 ARG P 724      20.168 -20.873 -18.741  0.00  0.00      PROA  
ATOM   4292  HD2 ARG P 724      19.482 -21.420 -17.145  0.00  0.00      PROA  
ATOM   4293   NE ARG P 724      21.614 -21.666 -17.478  0.00  0.00      PROA  
ATOM   4294   HE ARG P 724      22.293 -21.714 -18.210  0.00  0.00      PROA  
ATOM   4295   CZ ARG P 724      22.067 -22.040 -16.335  0.00  0.00      PROA  
ATOM   4296  NH1 ARG P 724      21.374 -22.195 -15.232  0.00  0.00      PROA  
ATOM   4297 HH11 ARG P 724      20.414 -22.458 -15.327  0.00  0.00      PROA  
ATOM   4298 HH12 ARG P 724      21.862 -22.445 -14.395  0.00  0.00      PROA  
ATOM   4299  NH2 ARG P 724      23.335 -22.206 -16.125  0.00  0.00      PROA  
ATOM   4300 HH21 ARG P 724      24.100 -22.213 -16.769  0.00  0.00      PROA  
ATOM   4301 HH22 ARG P 724      23.546 -22.315 -15.154  0.00  0.00      PROA  
ATOM   4302    C ARG P 724      19.471 -17.002 -15.304  0.00  0.00      PROA  
ATOM   4303    O ARG P 724      18.545 -16.551 -14.600  0.00  0.00      PROA  
ATOM   4304    N VAL P 725      20.718 -17.287 -14.786  0.00  0.00      PROA  
ATOM   4305   HN VAL P 725      21.428 -17.561 -15.430  0.00  0.00      PROA  
ATOM   4306   CA VAL P 725      20.996 -17.160 -13.446  0.00  0.00      PROA  
ATOM   4307   HA VAL P 725      20.348 -17.851 -12.926  0.00  0.00      PROA  
ATOM   4308   CB VAL P 725      22.472 -17.642 -13.067  0.00  0.00      PROA  
ATOM   4309   HB VAL P 725      23.208 -17.082 -13.683  0.00  0.00      PROA  
ATOM   4310  CG1 VAL P 725      22.870 -17.359 -11.594  0.00  0.00      PROA  
ATOM   4311 HG11 VAL P 725      22.130 -17.611 -10.805  0.00  0.00      PROA  
ATOM   4312 HG12 VAL P 725      23.111 -16.274 -11.577  0.00  0.00      PROA  
ATOM   4313 HG13 VAL P 725      23.822 -17.900 -11.409  0.00  0.00      PROA  
ATOM   4314  CG2 VAL P 725      22.592 -19.077 -13.352  0.00  0.00      PROA  
ATOM   4315 HG21 VAL P 725      22.312 -19.361 -14.390  0.00  0.00      PROA  
ATOM   4316 HG22 VAL P 725      22.007 -19.771 -12.711  0.00  0.00      PROA  
ATOM   4317 HG23 VAL P 725      23.657 -19.361 -13.212  0.00  0.00      PROA  
ATOM   4318    C VAL P 725      20.835 -15.786 -12.888  0.00  0.00      PROA  
ATOM   4319    O VAL P 725      20.230 -15.659 -11.808  0.00  0.00      PROA  
ATOM   4320    N ARG P 726      21.334 -14.719 -13.498  0.00  0.00      PROA  
ATOM   4321   HN ARG P 726      21.757 -14.859 -14.390  0.00  0.00      PROA  
ATOM   4322   CA ARG P 726      21.305 -13.326 -13.143  0.00  0.00      PROA  
ATOM   4323   HA ARG P 726      21.790 -13.231 -12.182  0.00  0.00      PROA  
ATOM   4324   CB ARG P 726      22.144 -12.392 -14.111  0.00  0.00      PROA  
ATOM   4325  HB1 ARG P 726      22.509 -11.536 -13.503  0.00  0.00      PROA  
ATOM   4326  HB2 ARG P 726      21.584 -11.949 -14.961  0.00  0.00      PROA  
ATOM   4327   CG ARG P 726      23.425 -13.005 -14.815  0.00  0.00      PROA  
ATOM   4328  HG1 ARG P 726      22.990 -13.661 -15.600  0.00  0.00      PROA  
ATOM   4329  HG2 ARG P 726      23.894 -13.590 -13.995  0.00  0.00      PROA  
ATOM   4330   CD ARG P 726      24.224 -11.911 -15.616  0.00  0.00      PROA  
ATOM   4331  HD1 ARG P 726      24.794 -11.324 -14.864  0.00  0.00      PROA  
ATOM   4332  HD2 ARG P 726      23.462 -11.228 -16.049  0.00  0.00      PROA  
ATOM   4333   NE ARG P 726      25.151 -12.527 -16.616  0.00  0.00      PROA  
ATOM   4334   HE ARG P 726      25.495 -13.439 -16.391  0.00  0.00      PROA  
ATOM   4335   CZ ARG P 726      25.427 -12.118 -17.859  0.00  0.00      PROA  
ATOM   4336  NH1 ARG P 726      26.337 -12.654 -18.592  0.00  0.00      PROA  
ATOM   4337 HH11 ARG P 726      26.903 -13.375 -18.193  0.00  0.00      PROA  
ATOM   4338 HH12 ARG P 726      26.644 -12.017 -19.299  0.00  0.00      PROA  
ATOM   4339  NH2 ARG P 726      24.883 -10.998 -18.373  0.00  0.00      PROA  
ATOM   4340 HH21 ARG P 726      24.098 -10.533 -17.964  0.00  0.00      PROA  
ATOM   4341 HH22 ARG P 726      25.157 -10.760 -19.305  0.00  0.00      PROA  
ATOM   4342    C ARG P 726      19.846 -12.842 -13.092  0.00  0.00      PROA  
ATOM   4343    O ARG P 726      19.376 -12.266 -12.132  0.00  0.00      PROA  
ATOM   4344    N SER P 727      19.072 -13.149 -14.095  0.00  0.00      PROA  
ATOM   4345   HN SER P 727      19.573 -13.543 -14.862  0.00  0.00      PROA  
ATOM   4346   CA SER P 727      17.623 -12.962 -14.268  0.00  0.00      PROA  
ATOM   4347   HA SER P 727      17.452 -11.897 -14.216  0.00  0.00      PROA  
ATOM   4348   CB SER P 727      16.921 -13.472 -15.536  0.00  0.00      PROA  
ATOM   4349  HB1 SER P 727      15.841 -13.256 -15.392  0.00  0.00      PROA  
ATOM   4350  HB2 SER P 727      17.088 -14.566 -15.626  0.00  0.00      PROA  
ATOM   4351   OG SER P 727      17.357 -12.826 -16.748  0.00  0.00      PROA  
ATOM   4352  HG1 SER P 727      17.450 -13.615 -17.286  0.00  0.00      PROA  
ATOM   4353    C SER P 727      16.876 -13.649 -13.077  0.00  0.00      PROA  
ATOM   4354    O SER P 727      15.978 -12.988 -12.521  0.00  0.00      PROA  
ATOM   4355    N THR P 728      17.314 -14.889 -12.669  0.00  0.00      PROA  
ATOM   4356   HN THR P 728      18.130 -15.269 -13.098  0.00  0.00      PROA  
ATOM   4357   CA THR P 728      16.812 -15.634 -11.556  0.00  0.00      PROA  
ATOM   4358   HA THR P 728      15.750 -15.450 -11.483  0.00  0.00      PROA  
ATOM   4359   CB THR P 728      16.956 -17.154 -11.638  0.00  0.00      PROA  
ATOM   4360   HB THR P 728      17.999 -17.465 -11.415  0.00  0.00      PROA  
ATOM   4361  OG1 THR P 728      16.526 -17.606 -12.936  0.00  0.00      PROA  
ATOM   4362  HG1 THR P 728      17.141 -17.168 -13.528  0.00  0.00      PROA  
ATOM   4363  CG2 THR P 728      16.022 -17.882 -10.641  0.00  0.00      PROA  
ATOM   4364 HG21 THR P 728      16.219 -18.975 -10.631  0.00  0.00      PROA  
ATOM   4365 HG22 THR P 728      14.951 -17.822 -10.931  0.00  0.00      PROA  
ATOM   4366 HG23 THR P 728      16.153 -17.543  -9.591  0.00  0.00      PROA  
ATOM   4367    C THR P 728      17.061 -15.023 -10.219  0.00  0.00      PROA  
ATOM   4368    O THR P 728      16.179 -14.906  -9.388  0.00  0.00      PROA  
ATOM   4369    N VAL P 729      18.293 -14.482 -10.144  0.00  0.00      PROA  
ATOM   4370   HN VAL P 729      18.943 -14.720 -10.861  0.00  0.00      PROA  
ATOM   4371   CA VAL P 729      18.764 -13.633  -9.097  0.00  0.00      PROA  
ATOM   4372   HA VAL P 729      18.770 -14.194  -8.174  0.00  0.00      PROA  
ATOM   4373   CB VAL P 729      20.242 -13.228  -9.217  0.00  0.00      PROA  
ATOM   4374   HB VAL P 729      20.457 -13.073 -10.296  0.00  0.00      PROA  
ATOM   4375  CG1 VAL P 729      20.868 -12.013  -8.376  0.00  0.00      PROA  
ATOM   4376 HG11 VAL P 729      20.253 -11.138  -8.674  0.00  0.00      PROA  
ATOM   4377 HG12 VAL P 729      21.921 -11.741  -8.602  0.00  0.00      PROA  
ATOM   4378 HG13 VAL P 729      20.785 -12.161  -7.278  0.00  0.00      PROA  
ATOM   4379  CG2 VAL P 729      21.125 -14.431  -8.832  0.00  0.00      PROA  
ATOM   4380 HG21 VAL P 729      20.936 -14.795  -7.799  0.00  0.00      PROA  
ATOM   4381 HG22 VAL P 729      22.189 -14.115  -8.868  0.00  0.00      PROA  
ATOM   4382 HG23 VAL P 729      20.988 -15.266  -9.551  0.00  0.00      PROA  
ATOM   4383    C VAL P 729      17.982 -12.377  -8.849  0.00  0.00      PROA  
ATOM   4384    O VAL P 729      17.615 -12.004  -7.763  0.00  0.00      PROA  
ATOM   4385    N SER P 730      17.685 -11.615  -9.945  0.00  0.00      PROA  
ATOM   4386   HN SER P 730      18.071 -11.747 -10.855  0.00  0.00      PROA  
ATOM   4387   CA SER P 730      16.799 -10.513  -9.831  0.00  0.00      PROA  
ATOM   4388   HA SER P 730      17.217  -9.981  -8.988  0.00  0.00      PROA  
ATOM   4389   CB SER P 730      16.945  -9.570 -10.976  0.00  0.00      PROA  
ATOM   4390  HB1 SER P 730      16.351  -8.636 -10.880  0.00  0.00      PROA  
ATOM   4391  HB2 SER P 730      16.526 -10.007 -11.907  0.00  0.00      PROA  
ATOM   4392   OG SER P 730      18.320  -9.059 -11.030  0.00  0.00      PROA  
ATOM   4393  HG1 SER P 730      18.805  -9.062 -10.202  0.00  0.00      PROA  
ATOM   4394    C SER P 730      15.331 -10.848  -9.598  0.00  0.00      PROA  
ATOM   4395    O SER P 730      14.701 -10.096  -8.927  0.00  0.00      PROA  
ATOM   4396    N ASP P 731      14.741 -11.916 -10.138  0.00  0.00      PROA  
ATOM   4397   HN ASP P 731      15.098 -12.502 -10.861  0.00  0.00      PROA  
ATOM   4398   CA ASP P 731      13.361 -12.154  -9.998  0.00  0.00      PROA  
ATOM   4399   HA ASP P 731      12.870 -11.204 -10.147  0.00  0.00      PROA  
ATOM   4400   CB ASP P 731      12.830 -13.143 -11.036  0.00  0.00      PROA  
ATOM   4401  HB1 ASP P 731      11.778 -13.367 -10.756  0.00  0.00      PROA  
ATOM   4402  HB2 ASP P 731      13.326 -14.136 -11.037  0.00  0.00      PROA  
ATOM   4403   CG ASP P 731      12.717 -12.488 -12.381  0.00  0.00      PROA  
ATOM   4404  OD1 ASP P 731      12.666 -13.097 -13.477  0.00  0.00      PROA  
ATOM   4405  OD2 ASP P 731      12.652 -11.257 -12.437  0.00  0.00      PROA  
ATOM   4406    C ASP P 731      12.894 -12.497  -8.533  0.00  0.00      PROA  
ATOM   4407    O ASP P 731      12.057 -11.843  -7.897  0.00  0.00      PROA  
ATOM   4408    N PHE P 732      13.790 -13.345  -7.903  0.00  0.00      PROA  
ATOM   4409   HN PHE P 732      14.569 -13.729  -8.393  0.00  0.00      PROA  
ATOM   4410   CA PHE P 732      13.647 -13.712  -6.524  0.00  0.00      PROA  
ATOM   4411   HA PHE P 732      12.618 -13.820  -6.215  0.00  0.00      PROA  
ATOM   4412   CB PHE P 732      14.160 -15.263  -6.264  0.00  0.00      PROA  
ATOM   4413  HB1 PHE P 732      14.155 -15.358  -5.158  0.00  0.00      PROA  
ATOM   4414  HB2 PHE P 732      15.206 -15.282  -6.637  0.00  0.00      PROA  
ATOM   4415   CG PHE P 732      13.366 -16.394  -6.909  0.00  0.00      PROA  
ATOM   4416  CD1 PHE P 732      12.277 -16.881  -6.212  0.00  0.00      PROA  
ATOM   4417  HD1 PHE P 732      11.922 -16.474  -5.277  0.00  0.00      PROA  
ATOM   4418  CE1 PHE P 732      11.556 -17.937  -6.756  0.00  0.00      PROA  
ATOM   4419  HE1 PHE P 732      10.714 -18.371  -6.236  0.00  0.00      PROA  
ATOM   4420   CZ PHE P 732      11.901 -18.524  -7.992  0.00  0.00      PROA  
ATOM   4421   HZ PHE P 732      11.234 -19.274  -8.390  0.00  0.00      PROA  
ATOM   4422  CD2 PHE P 732      13.806 -17.008  -8.071  0.00  0.00      PROA  
ATOM   4423  HD2 PHE P 732      14.590 -16.439  -8.548  0.00  0.00      PROA  
ATOM   4424  CE2 PHE P 732      13.042 -18.024  -8.650  0.00  0.00      PROA  
ATOM   4425  HE2 PHE P 732      13.237 -18.339  -9.664  0.00  0.00      PROA  
ATOM   4426    C PHE P 732      14.379 -12.761  -5.653  0.00  0.00      PROA  
ATOM   4427    O PHE P 732      14.533 -12.919  -4.499  0.00  0.00      PROA  
ATOM   4428    N ALA P 733      14.832 -11.508  -6.048  0.00  0.00      PROA  
ATOM   4429   HN ALA P 733      14.482 -11.149  -6.910  0.00  0.00      PROA  
ATOM   4430   CA ALA P 733      15.732 -10.590  -5.291  0.00  0.00      PROA  
ATOM   4431   HA ALA P 733      16.622 -11.136  -5.016  0.00  0.00      PROA  
ATOM   4432   CB ALA P 733      16.292  -9.415  -6.186  0.00  0.00      PROA  
ATOM   4433  HB1 ALA P 733      16.764  -9.787  -7.120  0.00  0.00      PROA  
ATOM   4434  HB2 ALA P 733      16.976  -8.705  -5.675  0.00  0.00      PROA  
ATOM   4435  HB3 ALA P 733      15.354  -8.911  -6.506  0.00  0.00      PROA  
ATOM   4436    C ALA P 733      15.161 -10.142  -3.959  0.00  0.00      PROA  
ATOM   4437    O ALA P 733      15.989 -10.182  -2.995  0.00  0.00      PROA  
ATOM   4438    N VAL P 734      13.923  -9.746  -3.771  0.00  0.00      PROA  
ATOM   4439   HN VAL P 734      13.341  -9.707  -4.580  0.00  0.00      PROA  
ATOM   4440   CA VAL P 734      13.280  -9.397  -2.517  0.00  0.00      PROA  
ATOM   4441   HA VAL P 734      13.885  -8.659  -2.011  0.00  0.00      PROA  
ATOM   4442   CB VAL P 734      11.968  -8.632  -2.619  0.00  0.00      PROA  
ATOM   4443   HB VAL P 734      11.315  -9.316  -3.202  0.00  0.00      PROA  
ATOM   4444  CG1 VAL P 734      11.403  -8.288  -1.245  0.00  0.00      PROA  
ATOM   4445 HG11 VAL P 734      11.962  -7.505  -0.691  0.00  0.00      PROA  
ATOM   4446 HG12 VAL P 734      11.202  -9.105  -0.519  0.00  0.00      PROA  
ATOM   4447 HG13 VAL P 734      10.430  -7.772  -1.389  0.00  0.00      PROA  
ATOM   4448  CG2 VAL P 734      12.420  -7.358  -3.433  0.00  0.00      PROA  
ATOM   4449 HG21 VAL P 734      13.111  -6.740  -2.821  0.00  0.00      PROA  
ATOM   4450 HG22 VAL P 734      11.554  -6.758  -3.787  0.00  0.00      PROA  
ATOM   4451 HG23 VAL P 734      12.924  -7.612  -4.390  0.00  0.00      PROA  
ATOM   4452    C VAL P 734      13.198 -10.568  -1.595  0.00  0.00      PROA  
ATOM   4453    O VAL P 734      13.622 -10.503  -0.394  0.00  0.00      PROA  
ATOM   4454    N PHE P 735      12.785 -11.751  -2.072  0.00  0.00      PROA  
ATOM   4455   HN PHE P 735      12.365 -11.781  -2.976  0.00  0.00      PROA  
ATOM   4456   CA PHE P 735      12.858 -12.924  -1.195  0.00  0.00      PROA  
ATOM   4457   HA PHE P 735      12.266 -12.765  -0.306  0.00  0.00      PROA  
ATOM   4458   CB PHE P 735      12.065 -14.109  -1.821  0.00  0.00      PROA  
ATOM   4459  HB1 PHE P 735      12.519 -14.390  -2.796  0.00  0.00      PROA  
ATOM   4460  HB2 PHE P 735      11.052 -13.787  -2.144  0.00  0.00      PROA  
ATOM   4461   CG PHE P 735      12.029 -15.223  -0.802  0.00  0.00      PROA  
ATOM   4462  CD1 PHE P 735      11.326 -15.006   0.422  0.00  0.00      PROA  
ATOM   4463  HD1 PHE P 735      10.856 -14.060   0.646  0.00  0.00      PROA  
ATOM   4464  CE1 PHE P 735      11.213 -16.037   1.390  0.00  0.00      PROA  
ATOM   4465  HE1 PHE P 735      10.588 -15.948   2.267  0.00  0.00      PROA  
ATOM   4466   CZ PHE P 735      11.798 -17.296   1.003  0.00  0.00      PROA  
ATOM   4467   HZ PHE P 735      11.638 -18.142   1.656  0.00  0.00      PROA  
ATOM   4468  CD2 PHE P 735      12.731 -16.375  -0.978  0.00  0.00      PROA  
ATOM   4469  HD2 PHE P 735      13.435 -16.507  -1.786  0.00  0.00      PROA  
ATOM   4470  CE2 PHE P 735      12.641 -17.447  -0.064  0.00  0.00      PROA  
ATOM   4471  HE2 PHE P 735      13.167 -18.374  -0.238  0.00  0.00      PROA  
ATOM   4472    C PHE P 735      14.324 -13.331  -0.803  0.00  0.00      PROA  
ATOM   4473    O PHE P 735      14.651 -13.609   0.322  0.00  0.00      PROA  
ATOM   4474    N LEU P 736      15.238 -13.445  -1.816  0.00  0.00      PROA  
ATOM   4475   HN LEU P 736      14.978 -13.071  -2.703  0.00  0.00      PROA  
ATOM   4476   CA LEU P 736      16.612 -13.789  -1.595  0.00  0.00      PROA  
ATOM   4477   HA LEU P 736      16.684 -14.767  -1.143  0.00  0.00      PROA  
ATOM   4478   CB LEU P 736      17.468 -13.705  -2.871  0.00  0.00      PROA  
ATOM   4479  HB1 LEU P 736      18.514 -13.600  -2.509  0.00  0.00      PROA  
ATOM   4480  HB2 LEU P 736      17.256 -12.774  -3.438  0.00  0.00      PROA  
ATOM   4481   CG LEU P 736      17.443 -14.862  -3.961  0.00  0.00      PROA  
ATOM   4482   HG LEU P 736      16.373 -15.047  -4.197  0.00  0.00      PROA  
ATOM   4483  CD1 LEU P 736      18.313 -14.499  -5.158  0.00  0.00      PROA  
ATOM   4484 HD11 LEU P 736      19.343 -14.496  -4.740  0.00  0.00      PROA  
ATOM   4485 HD12 LEU P 736      18.138 -13.479  -5.562  0.00  0.00      PROA  
ATOM   4486 HD13 LEU P 736      18.153 -15.289  -5.923  0.00  0.00      PROA  
ATOM   4487  CD2 LEU P 736      18.042 -16.018  -3.260  0.00  0.00      PROA  
ATOM   4488 HD21 LEU P 736      17.347 -16.270  -2.430  0.00  0.00      PROA  
ATOM   4489 HD22 LEU P 736      19.038 -15.786  -2.828  0.00  0.00      PROA  
ATOM   4490 HD23 LEU P 736      18.049 -16.924  -3.904  0.00  0.00      PROA  
ATOM   4491    C LEU P 736      17.251 -12.732  -0.657  0.00  0.00      PROA  
ATOM   4492    O LEU P 736      17.999 -13.173   0.201  0.00  0.00      PROA  
ATOM   4493    N THR P 737      16.848 -11.460  -0.623  0.00  0.00      PROA  
ATOM   4494   HN THR P 737      16.457 -11.135  -1.481  0.00  0.00      PROA  
ATOM   4495   CA THR P 737      17.300 -10.563   0.380  0.00  0.00      PROA  
ATOM   4496   HA THR P 737      18.365 -10.672   0.525  0.00  0.00      PROA  
ATOM   4497   CB THR P 737      17.197  -9.055   0.012  0.00  0.00      PROA  
ATOM   4498   HB THR P 737      16.146  -8.710  -0.096  0.00  0.00      PROA  
ATOM   4499  OG1 THR P 737      17.856  -8.808  -1.161  0.00  0.00      PROA  
ATOM   4500  HG1 THR P 737      17.450  -9.437  -1.762  0.00  0.00      PROA  
ATOM   4501  CG2 THR P 737      17.803  -8.211   1.090  0.00  0.00      PROA  
ATOM   4502 HG21 THR P 737      17.942  -7.168   0.732  0.00  0.00      PROA  
ATOM   4503 HG22 THR P 737      18.820  -8.553   1.375  0.00  0.00      PROA  
ATOM   4504 HG23 THR P 737      17.317  -8.279   2.087  0.00  0.00      PROA  
ATOM   4505    C THR P 737      16.798 -10.811   1.809  0.00  0.00      PROA  
ATOM   4506    O THR P 737      17.520 -10.933   2.750  0.00  0.00      PROA  
ATOM   4507    N ILE P 738      15.456 -11.051   1.957  0.00  0.00      PROA  
ATOM   4508   HN ILE P 738      14.888 -10.879   1.155  0.00  0.00      PROA  
ATOM   4509   CA ILE P 738      14.882 -11.509   3.280  0.00  0.00      PROA  
ATOM   4510   HA ILE P 738      15.241 -10.889   4.088  0.00  0.00      PROA  
ATOM   4511   CB ILE P 738      13.318 -11.438   3.313  0.00  0.00      PROA  
ATOM   4512   HB ILE P 738      12.956 -12.155   2.544  0.00  0.00      PROA  
ATOM   4513  CG2 ILE P 738      12.680 -11.834   4.667  0.00  0.00      PROA  
ATOM   4514 HG21 ILE P 738      12.712 -12.926   4.865  0.00  0.00      PROA  
ATOM   4515 HG22 ILE P 738      11.615 -11.537   4.775  0.00  0.00      PROA  
ATOM   4516 HG23 ILE P 738      13.344 -11.483   5.485  0.00  0.00      PROA  
ATOM   4517  CG1 ILE P 738      12.830 -10.023   2.916  0.00  0.00      PROA  
ATOM   4518 HG11 ILE P 738      13.217  -9.782   1.903  0.00  0.00      PROA  
ATOM   4519 HG12 ILE P 738      13.403  -9.330   3.569  0.00  0.00      PROA  
ATOM   4520   CD ILE P 738      11.312  -9.799   2.757  0.00  0.00      PROA  
ATOM   4521  HD1 ILE P 738      10.712 -10.026   3.664  0.00  0.00      PROA  
ATOM   4522  HD2 ILE P 738      11.033 -10.500   1.941  0.00  0.00      PROA  
ATOM   4523  HD3 ILE P 738      10.969  -8.767   2.531  0.00  0.00      PROA  
ATOM   4524    C ILE P 738      15.323 -12.880   3.735  0.00  0.00      PROA  
ATOM   4525    O ILE P 738      15.708 -12.997   4.911  0.00  0.00      PROA  
ATOM   4526    N PHE P 739      15.456 -13.912   2.853  0.00  0.00      PROA  
ATOM   4527   HN PHE P 739      15.225 -13.872   1.884  0.00  0.00      PROA  
ATOM   4528   CA PHE P 739      16.149 -15.161   3.204  0.00  0.00      PROA  
ATOM   4529   HA PHE P 739      15.679 -15.654   4.042  0.00  0.00      PROA  
ATOM   4530   CB PHE P 739      16.042 -16.014   1.946  0.00  0.00      PROA  
ATOM   4531  HB1 PHE P 739      16.633 -15.548   1.129  0.00  0.00      PROA  
ATOM   4532  HB2 PHE P 739      14.990 -16.052   1.593  0.00  0.00      PROA  
ATOM   4533   CG PHE P 739      16.572 -17.398   2.175  0.00  0.00      PROA  
ATOM   4534  CD1 PHE P 739      16.078 -18.118   3.303  0.00  0.00      PROA  
ATOM   4535  HD1 PHE P 739      15.378 -17.802   4.063  0.00  0.00      PROA  
ATOM   4536  CE1 PHE P 739      16.616 -19.329   3.583  0.00  0.00      PROA  
ATOM   4537  HE1 PHE P 739      16.290 -19.870   4.459  0.00  0.00      PROA  
ATOM   4538   CZ PHE P 739      17.738 -19.843   2.800  0.00  0.00      PROA  
ATOM   4539   HZ PHE P 739      18.115 -20.824   3.048  0.00  0.00      PROA  
ATOM   4540  CD2 PHE P 739      17.548 -18.014   1.337  0.00  0.00      PROA  
ATOM   4541  HD2 PHE P 739      17.817 -17.558   0.395  0.00  0.00      PROA  
ATOM   4542  CE2 PHE P 739      18.202 -19.203   1.716  0.00  0.00      PROA  
ATOM   4543  HE2 PHE P 739      18.882 -19.732   1.065  0.00  0.00      PROA  
ATOM   4544    C PHE P 739      17.586 -14.993   3.729  0.00  0.00      PROA  
ATOM   4545    O PHE P 739      17.916 -15.670   4.721  0.00  0.00      PROA  
ATOM   4546    N THR P 740      18.350 -14.084   3.138  0.00  0.00      PROA  
ATOM   4547   HN THR P 740      18.018 -13.541   2.370  0.00  0.00      PROA  
ATOM   4548   CA THR P 740      19.713 -13.730   3.586  0.00  0.00      PROA  
ATOM   4549   HA THR P 740      20.368 -14.588   3.574  0.00  0.00      PROA  
ATOM   4550   CB THR P 740      20.405 -12.846   2.679  0.00  0.00      PROA  
ATOM   4551   HB THR P 740      19.885 -11.867   2.604  0.00  0.00      PROA  
ATOM   4552  OG1 THR P 740      20.515 -13.430   1.401  0.00  0.00      PROA  
ATOM   4553  HG1 THR P 740      19.649 -13.426   0.986  0.00  0.00      PROA  
ATOM   4554  CG2 THR P 740      21.848 -12.554   3.166  0.00  0.00      PROA  
ATOM   4555 HG21 THR P 740      22.426 -13.498   3.264  0.00  0.00      PROA  
ATOM   4556 HG22 THR P 740      21.800 -12.072   4.166  0.00  0.00      PROA  
ATOM   4557 HG23 THR P 740      22.277 -11.878   2.396  0.00  0.00      PROA  
ATOM   4558    C THR P 740      19.717 -13.204   5.043  0.00  0.00      PROA  
ATOM   4559    O THR P 740      20.458 -13.622   5.850  0.00  0.00      PROA  
ATOM   4560    N MET P 741      18.801 -12.248   5.328  0.00  0.00      PROA  
ATOM   4561   HN MET P 741      18.362 -11.916   4.497  0.00  0.00      PROA  
ATOM   4562   CA MET P 741      18.800 -11.415   6.540  0.00  0.00      PROA  
ATOM   4563   HA MET P 741      19.829 -11.463   6.864  0.00  0.00      PROA  
ATOM   4564   CB MET P 741      18.204  -9.982   6.214  0.00  0.00      PROA  
ATOM   4565  HB1 MET P 741      18.108  -9.347   7.121  0.00  0.00      PROA  
ATOM   4566  HB2 MET P 741      17.207 -10.159   5.758  0.00  0.00      PROA  
ATOM   4567   CG MET P 741      18.959  -9.255   5.146  0.00  0.00      PROA  
ATOM   4568  HG1 MET P 741      18.505  -8.270   4.907  0.00  0.00      PROA  
ATOM   4569  HG2 MET P 741      18.933  -9.941   4.272  0.00  0.00      PROA  
ATOM   4570   SD MET P 741      20.757  -9.175   5.441  0.00  0.00      PROA  
ATOM   4571   CE MET P 741      21.308  -8.651   3.757  0.00  0.00      PROA  
ATOM   4572  HE1 MET P 741      20.395  -8.416   3.170  0.00  0.00      PROA  
ATOM   4573  HE2 MET P 741      21.955  -9.434   3.306  0.00  0.00      PROA  
ATOM   4574  HE3 MET P 741      21.784  -7.647   3.736  0.00  0.00      PROA  
ATOM   4575    C MET P 741      18.005 -12.190   7.656  0.00  0.00      PROA  
ATOM   4576    O MET P 741      18.256 -12.049   8.837  0.00  0.00      PROA  
ATOM   4577    N VAL P 742      17.085 -13.099   7.272  0.00  0.00      PROA  
ATOM   4578   HN VAL P 742      16.725 -13.162   6.344  0.00  0.00      PROA  
ATOM   4579   CA VAL P 742      16.382 -14.023   8.223  0.00  0.00      PROA  
ATOM   4580   HA VAL P 742      16.113 -13.458   9.103  0.00  0.00      PROA  
ATOM   4581   CB VAL P 742      15.111 -14.821   7.651  0.00  0.00      PROA  
ATOM   4582   HB VAL P 742      15.392 -15.217   6.652  0.00  0.00      PROA  
ATOM   4583  CG1 VAL P 742      14.764 -16.079   8.563  0.00  0.00      PROA  
ATOM   4584 HG11 VAL P 742      14.731 -15.764   9.628  0.00  0.00      PROA  
ATOM   4585 HG12 VAL P 742      15.560 -16.851   8.486  0.00  0.00      PROA  
ATOM   4586 HG13 VAL P 742      13.773 -16.474   8.255  0.00  0.00      PROA  
ATOM   4587  CG2 VAL P 742      13.948 -13.769   7.543  0.00  0.00      PROA  
ATOM   4588 HG21 VAL P 742      13.700 -13.303   8.521  0.00  0.00      PROA  
ATOM   4589 HG22 VAL P 742      12.986 -14.126   7.116  0.00  0.00      PROA  
ATOM   4590 HG23 VAL P 742      14.278 -12.995   6.818  0.00  0.00      PROA  
ATOM   4591    C VAL P 742      17.353 -14.985   8.848  0.00  0.00      PROA  
ATOM   4592    O VAL P 742      17.348 -15.209  10.081  0.00  0.00      PROA  
ATOM   4593    N ILE P 743      18.175 -15.679   7.984  0.00  0.00      PROA  
ATOM   4594   HN ILE P 743      18.174 -15.566   6.994  0.00  0.00      PROA  
ATOM   4595   CA ILE P 743      19.208 -16.588   8.512  0.00  0.00      PROA  
ATOM   4596   HA ILE P 743      18.772 -17.275   9.221  0.00  0.00      PROA  
ATOM   4597   CB ILE P 743      19.832 -17.583   7.517  0.00  0.00      PROA  
ATOM   4598   HB ILE P 743      20.339 -17.051   6.683  0.00  0.00      PROA  
ATOM   4599  CG2 ILE P 743      20.786 -18.546   8.228  0.00  0.00      PROA  
ATOM   4600 HG21 ILE P 743      20.423 -18.787   9.250  0.00  0.00      PROA  
ATOM   4601 HG22 ILE P 743      21.824 -18.225   8.458  0.00  0.00      PROA  
ATOM   4602 HG23 ILE P 743      20.837 -19.478   7.625  0.00  0.00      PROA  
ATOM   4603  CG1 ILE P 743      18.673 -18.320   6.774  0.00  0.00      PROA  
ATOM   4604 HG11 ILE P 743      19.203 -18.923   6.005  0.00  0.00      PROA  
ATOM   4605 HG12 ILE P 743      17.946 -17.641   6.279  0.00  0.00      PROA  
ATOM   4606   CD ILE P 743      17.952 -19.391   7.550  0.00  0.00      PROA  
ATOM   4607  HD1 ILE P 743      17.096 -19.699   6.913  0.00  0.00      PROA  
ATOM   4608  HD2 ILE P 743      17.558 -18.991   8.509  0.00  0.00      PROA  
ATOM   4609  HD3 ILE P 743      18.539 -20.329   7.646  0.00  0.00      PROA  
ATOM   4610    C ILE P 743      20.369 -15.868   9.357  0.00  0.00      PROA  
ATOM   4611    O ILE P 743      20.701 -16.313  10.480  0.00  0.00      PROA  
ATOM   4612    N LEU P 744      20.811 -14.644   8.822  0.00  0.00      PROA  
ATOM   4613   HN LEU P 744      20.586 -14.280   7.922  0.00  0.00      PROA  
ATOM   4614   CA LEU P 744      21.743 -13.751   9.613  0.00  0.00      PROA  
ATOM   4615   HA LEU P 744      22.647 -14.306   9.818  0.00  0.00      PROA  
ATOM   4616   CB LEU P 744      22.235 -12.481   8.845  0.00  0.00      PROA  
ATOM   4617  HB1 LEU P 744      22.774 -11.820   9.556  0.00  0.00      PROA  
ATOM   4618  HB2 LEU P 744      21.351 -11.920   8.472  0.00  0.00      PROA  
ATOM   4619   CG LEU P 744      23.177 -12.832   7.659  0.00  0.00      PROA  
ATOM   4620   HG LEU P 744      22.655 -13.666   7.142  0.00  0.00      PROA  
ATOM   4621  CD1 LEU P 744      23.392 -11.750   6.653  0.00  0.00      PROA  
ATOM   4622 HD11 LEU P 744      23.993 -10.995   7.203  0.00  0.00      PROA  
ATOM   4623 HD12 LEU P 744      22.447 -11.267   6.324  0.00  0.00      PROA  
ATOM   4624 HD13 LEU P 744      23.849 -12.043   5.683  0.00  0.00      PROA  
ATOM   4625  CD2 LEU P 744      24.580 -13.429   8.071  0.00  0.00      PROA  
ATOM   4626 HD21 LEU P 744      25.113 -12.671   8.685  0.00  0.00      PROA  
ATOM   4627 HD22 LEU P 744      25.171 -13.615   7.149  0.00  0.00      PROA  
ATOM   4628 HD23 LEU P 744      24.364 -14.346   8.660  0.00  0.00      PROA  
ATOM   4629    C LEU P 744      21.131 -13.439  10.930  0.00  0.00      PROA  
ATOM   4630    O LEU P 744      21.664 -13.598  12.040  0.00  0.00      PROA  
ATOM   4631    N ASP P 745      19.844 -12.998  10.959  0.00  0.00      PROA  
ATOM   4632   HN ASP P 745      19.332 -12.766  10.136  0.00  0.00      PROA  
ATOM   4633   CA ASP P 745      19.168 -12.802  12.283  0.00  0.00      PROA  
ATOM   4634   HA ASP P 745      19.809 -12.163  12.872  0.00  0.00      PROA  
ATOM   4635   CB ASP P 745      17.827 -12.032  12.119  0.00  0.00      PROA  
ATOM   4636  HB1 ASP P 745      17.089 -12.493  11.428  0.00  0.00      PROA  
ATOM   4637  HB2 ASP P 745      18.123 -11.106  11.583  0.00  0.00      PROA  
ATOM   4638   CG ASP P 745      17.228 -11.569  13.377  0.00  0.00      PROA  
ATOM   4639  OD1 ASP P 745      17.862 -10.833  14.156  0.00  0.00      PROA  
ATOM   4640  OD2 ASP P 745      16.081 -11.895  13.610  0.00  0.00      PROA  
ATOM   4641    C ASP P 745      19.093 -13.989  13.174  0.00  0.00      PROA  
ATOM   4642    O ASP P 745      19.133 -13.863  14.378  0.00  0.00      PROA  
ATOM   4643    N PHE P 746      18.877 -15.196  12.633  0.00  0.00      PROA  
ATOM   4644   HN PHE P 746      18.594 -15.085  11.683  0.00  0.00      PROA  
ATOM   4645   CA PHE P 746      18.791 -16.434  13.322  0.00  0.00      PROA  
ATOM   4646   HA PHE P 746      18.095 -16.310  14.139  0.00  0.00      PROA  
ATOM   4647   CB PHE P 746      18.209 -17.465  12.272  0.00  0.00      PROA  
ATOM   4648  HB1 PHE P 746      19.050 -17.417  11.548  0.00  0.00      PROA  
ATOM   4649  HB2 PHE P 746      17.262 -17.122  11.802  0.00  0.00      PROA  
ATOM   4650   CG PHE P 746      18.007 -18.890  12.755  0.00  0.00      PROA  
ATOM   4651  CD1 PHE P 746      16.800 -19.226  13.422  0.00  0.00      PROA  
ATOM   4652  HD1 PHE P 746      16.063 -18.440  13.502  0.00  0.00      PROA  
ATOM   4653  CE1 PHE P 746      16.523 -20.556  13.666  0.00  0.00      PROA  
ATOM   4654  HE1 PHE P 746      15.572 -20.878  14.066  0.00  0.00      PROA  
ATOM   4655   CZ PHE P 746      17.552 -21.500  13.591  0.00  0.00      PROA  
ATOM   4656   HZ PHE P 746      17.362 -22.504  13.939  0.00  0.00      PROA  
ATOM   4657  CD2 PHE P 746      19.017 -19.791  12.720  0.00  0.00      PROA  
ATOM   4658  HD2 PHE P 746      20.015 -19.544  12.390  0.00  0.00      PROA  
ATOM   4659  CE2 PHE P 746      18.834 -21.100  13.160  0.00  0.00      PROA  
ATOM   4660  HE2 PHE P 746      19.671 -21.756  12.970  0.00  0.00      PROA  
ATOM   4661    C PHE P 746      20.072 -16.818  14.001  0.00  0.00      PROA  
ATOM   4662    O PHE P 746      20.211 -17.307  15.083  0.00  0.00      PROA  
ATOM   4663    N LEU P 747      21.207 -16.535  13.327  0.00  0.00      PROA  
ATOM   4664   HN LEU P 747      21.169 -16.273  12.366  0.00  0.00      PROA  
ATOM   4665   CA LEU P 747      22.481 -16.619  13.951  0.00  0.00      PROA  
ATOM   4666   HA LEU P 747      22.559 -17.659  14.232  0.00  0.00      PROA  
ATOM   4667   CB LEU P 747      23.675 -16.432  12.883  0.00  0.00      PROA  
ATOM   4668  HB1 LEU P 747      23.582 -15.408  12.462  0.00  0.00      PROA  
ATOM   4669  HB2 LEU P 747      23.458 -17.206  12.116  0.00  0.00      PROA  
ATOM   4670   CG LEU P 747      25.103 -16.688  13.317  0.00  0.00      PROA  
ATOM   4671   HG LEU P 747      25.449 -16.135  14.216  0.00  0.00      PROA  
ATOM   4672  CD1 LEU P 747      25.282 -18.165  13.635  0.00  0.00      PROA  
ATOM   4673 HD11 LEU P 747      26.321 -18.224  14.024  0.00  0.00      PROA  
ATOM   4674 HD12 LEU P 747      25.150 -18.779  12.719  0.00  0.00      PROA  
ATOM   4675 HD13 LEU P 747      24.580 -18.592  14.383  0.00  0.00      PROA  
ATOM   4676  CD2 LEU P 747      26.118 -16.286  12.263  0.00  0.00      PROA  
ATOM   4677 HD21 LEU P 747      26.094 -15.180  12.162  0.00  0.00      PROA  
ATOM   4678 HD22 LEU P 747      25.715 -16.814  11.372  0.00  0.00      PROA  
ATOM   4679 HD23 LEU P 747      27.111 -16.659  12.594  0.00  0.00      PROA  
ATOM   4680    C LEU P 747      22.840 -15.655  15.133  0.00  0.00      PROA  
ATOM   4681    O LEU P 747      23.257 -16.054  16.195  0.00  0.00      PROA  
ATOM   4682    N ILE P 748      22.571 -14.329  14.914  0.00  0.00      PROA  
ATOM   4683   HN ILE P 748      22.161 -14.086  14.038  0.00  0.00      PROA  
ATOM   4684   CA ILE P 748      22.850 -13.153  15.735  0.00  0.00      PROA  
ATOM   4685   HA ILE P 748      23.853 -13.162  16.133  0.00  0.00      PROA  
ATOM   4686   CB ILE P 748      22.517 -11.828  14.942  0.00  0.00      PROA  
ATOM   4687   HB ILE P 748      21.474 -11.853  14.560  0.00  0.00      PROA  
ATOM   4688  CG2 ILE P 748      22.559 -10.630  15.915  0.00  0.00      PROA  
ATOM   4689 HG21 ILE P 748      23.473 -10.728  16.539  0.00  0.00      PROA  
ATOM   4690 HG22 ILE P 748      21.658 -10.703  16.560  0.00  0.00      PROA  
ATOM   4691 HG23 ILE P 748      22.451  -9.652  15.399  0.00  0.00      PROA  
ATOM   4692  CG1 ILE P 748      23.566 -11.554  13.855  0.00  0.00      PROA  
ATOM   4693 HG11 ILE P 748      23.612 -10.478  13.580  0.00  0.00      PROA  
ATOM   4694 HG12 ILE P 748      23.101 -12.022  12.962  0.00  0.00      PROA  
ATOM   4695   CD ILE P 748      25.000 -12.115  14.066  0.00  0.00      PROA  
ATOM   4696  HD1 ILE P 748      25.731 -11.673  13.356  0.00  0.00      PROA  
ATOM   4697  HD2 ILE P 748      25.116 -13.218  14.005  0.00  0.00      PROA  
ATOM   4698  HD3 ILE P 748      25.369 -11.825  15.073  0.00  0.00      PROA  
ATOM   4699    C ILE P 748      21.936 -13.289  16.931  0.00  0.00      PROA  
ATOM   4700    O ILE P 748      20.802 -13.751  16.866  0.00  0.00      PROA  
ATOM   4701    N GLY P 749      22.499 -13.046  18.144  0.00  0.00      PROA  
ATOM   4702   HN GLY P 749      23.341 -12.518  18.219  0.00  0.00      PROA  
ATOM   4703   CA GLY P 749      21.817 -13.143  19.400  0.00  0.00      PROA  
ATOM   4704  HA1 GLY P 749      22.510 -13.404  20.186  0.00  0.00      PROA  
ATOM   4705  HA2 GLY P 749      21.095 -13.923  19.206  0.00  0.00      PROA  
ATOM   4706    C GLY P 749      21.077 -11.884  19.804  0.00  0.00      PROA  
ATOM   4707    O GLY P 749      20.175 -11.849  20.697  0.00  0.00      PROA  
ATOM   4708    N VAL P 750      21.376 -10.722  19.177  0.00  0.00      PROA  
ATOM   4709   HN VAL P 750      22.142 -10.777  18.541  0.00  0.00      PROA  
ATOM   4710   CA VAL P 750      20.573  -9.508  19.398  0.00  0.00      PROA  
ATOM   4711   HA VAL P 750      20.643  -9.308  20.457  0.00  0.00      PROA  
ATOM   4712   CB VAL P 750      21.174  -8.318  18.676  0.00  0.00      PROA  
ATOM   4713   HB VAL P 750      21.435  -8.418  17.601  0.00  0.00      PROA  
ATOM   4714  CG1 VAL P 750      20.358  -7.029  18.852  0.00  0.00      PROA  
ATOM   4715 HG11 VAL P 750      20.784  -6.155  18.315  0.00  0.00      PROA  
ATOM   4716 HG12 VAL P 750      20.312  -6.886  19.953  0.00  0.00      PROA  
ATOM   4717 HG13 VAL P 750      19.296  -7.175  18.559  0.00  0.00      PROA  
ATOM   4718  CG2 VAL P 750      22.427  -7.971  19.432  0.00  0.00      PROA  
ATOM   4719 HG21 VAL P 750      22.898  -8.940  19.704  0.00  0.00      PROA  
ATOM   4720 HG22 VAL P 750      22.188  -7.376  20.340  0.00  0.00      PROA  
ATOM   4721 HG23 VAL P 750      23.056  -7.315  18.793  0.00  0.00      PROA  
ATOM   4722    C VAL P 750      19.069  -9.637  19.129  0.00  0.00      PROA  
ATOM   4723    O VAL P 750      18.745 -10.035  18.001  0.00  0.00      PROA  
ATOM   4724    N PRO P 751      18.130  -9.216  19.950  0.00  0.00      PROA  
ATOM   4725   CD PRO P 751      18.331  -9.013  21.388  0.00  0.00      PROA  
ATOM   4726  HD1 PRO P 751      18.938  -8.104  21.589  0.00  0.00      PROA  
ATOM   4727  HD2 PRO P 751      18.743  -9.917  21.885  0.00  0.00      PROA  
ATOM   4728   CA PRO P 751      16.722  -9.619  19.662  0.00  0.00      PROA  
ATOM   4729   HA PRO P 751      16.524 -10.600  19.256  0.00  0.00      PROA  
ATOM   4730   CB PRO P 751      16.090  -9.586  21.022  0.00  0.00      PROA  
ATOM   4731  HB1 PRO P 751      16.063 -10.581  21.515  0.00  0.00      PROA  
ATOM   4732  HB2 PRO P 751      15.084  -9.121  21.091  0.00  0.00      PROA  
ATOM   4733   CG PRO P 751      16.895  -8.658  21.924  0.00  0.00      PROA  
ATOM   4734  HG1 PRO P 751      16.601  -7.610  21.703  0.00  0.00      PROA  
ATOM   4735  HG2 PRO P 751      16.648  -8.931  22.972  0.00  0.00      PROA  
ATOM   4736    C PRO P 751      16.037  -8.615  18.758  0.00  0.00      PROA  
ATOM   4737    O PRO P 751      15.822  -7.465  19.225  0.00  0.00      PROA  
ATOM   4738    N SER P 752      15.903  -8.967  17.491  0.00  0.00      PROA  
ATOM   4739   HN SER P 752      16.083  -9.884  17.144  0.00  0.00      PROA  
ATOM   4740   CA SER P 752      15.309  -8.105  16.488  0.00  0.00      PROA  
ATOM   4741   HA SER P 752      15.639  -7.100  16.708  0.00  0.00      PROA  
ATOM   4742   CB SER P 752      15.842  -8.372  15.006  0.00  0.00      PROA  
ATOM   4743  HB1 SER P 752      15.416  -9.334  14.648  0.00  0.00      PROA  
ATOM   4744  HB2 SER P 752      16.948  -8.458  14.952  0.00  0.00      PROA  
ATOM   4745   OG SER P 752      15.417  -7.292  14.085  0.00  0.00      PROA  
ATOM   4746  HG1 SER P 752      16.083  -7.397  13.402  0.00  0.00      PROA  
ATOM   4747    C SER P 752      13.835  -8.184  16.449  0.00  0.00      PROA  
ATOM   4748    O SER P 752      13.347  -9.306  16.326  0.00  0.00      PROA  
ATOM   4749    N PRO P 753      13.014  -7.125  16.483  0.00  0.00      PROA  
ATOM   4750   CD PRO P 753      13.489  -5.796  16.763  0.00  0.00      PROA  
ATOM   4751  HD1 PRO P 753      14.090  -5.447  15.896  0.00  0.00      PROA  
ATOM   4752  HD2 PRO P 753      14.058  -5.779  17.717  0.00  0.00      PROA  
ATOM   4753   CA PRO P 753      11.518  -7.188  16.573  0.00  0.00      PROA  
ATOM   4754   HA PRO P 753      11.250  -7.657  17.508  0.00  0.00      PROA  
ATOM   4755   CB PRO P 753      11.112  -5.729  16.282  0.00  0.00      PROA  
ATOM   4756  HB1 PRO P 753      10.113  -5.549  16.733  0.00  0.00      PROA  
ATOM   4757  HB2 PRO P 753      11.098  -5.520  15.191  0.00  0.00      PROA  
ATOM   4758   CG PRO P 753      12.227  -4.900  16.892  0.00  0.00      PROA  
ATOM   4759  HG1 PRO P 753      12.360  -3.904  16.419  0.00  0.00      PROA  
ATOM   4760  HG2 PRO P 753      11.879  -4.809  17.944  0.00  0.00      PROA  
ATOM   4761    C PRO P 753      10.904  -8.132  15.517  0.00  0.00      PROA  
ATOM   4762    O PRO P 753      11.407  -8.144  14.401  0.00  0.00      PROA  
ATOM   4763    N LYS P 754       9.953  -8.934  15.871  0.00  0.00      PROA  
ATOM   4764   HN LYS P 754       9.586  -8.940  16.798  0.00  0.00      PROA  
ATOM   4765   CA LYS P 754       9.527 -10.021  15.068  0.00  0.00      PROA  
ATOM   4766   HA LYS P 754      10.116 -10.127  14.169  0.00  0.00      PROA  
ATOM   4767   CB LYS P 754       9.617 -11.425  15.658  0.00  0.00      PROA  
ATOM   4768  HB1 LYS P 754       9.124 -12.051  14.883  0.00  0.00      PROA  
ATOM   4769  HB2 LYS P 754       9.108 -11.652  16.619  0.00  0.00      PROA  
ATOM   4770   CG LYS P 754      10.991 -12.001  15.865  0.00  0.00      PROA  
ATOM   4771  HG1 LYS P 754      10.738 -13.029  16.202  0.00  0.00      PROA  
ATOM   4772  HG2 LYS P 754      11.418 -11.408  16.702  0.00  0.00      PROA  
ATOM   4773   CD LYS P 754      11.764 -12.036  14.562  0.00  0.00      PROA  
ATOM   4774  HD1 LYS P 754      11.981 -11.031  14.142  0.00  0.00      PROA  
ATOM   4775  HD2 LYS P 754      11.255 -12.444  13.663  0.00  0.00      PROA  
ATOM   4776   CE LYS P 754      13.084 -12.816  14.667  0.00  0.00      PROA  
ATOM   4777  HE1 LYS P 754      13.588 -12.742  13.679  0.00  0.00      PROA  
ATOM   4778  HE2 LYS P 754      12.983 -13.834  15.100  0.00  0.00      PROA  
ATOM   4779   NZ LYS P 754      14.102 -12.121  15.514  0.00  0.00      PROA  
ATOM   4780  HZ1 LYS P 754      14.990 -11.838  15.054  0.00  0.00      PROA  
ATOM   4781  HZ2 LYS P 754      14.383 -12.770  16.276  0.00  0.00      PROA  
ATOM   4782  HZ3 LYS P 754      13.746 -11.170  15.739  0.00  0.00      PROA  
ATOM   4783    C LYS P 754       8.092  -9.743  14.603  0.00  0.00      PROA  
ATOM   4784    O LYS P 754       7.262  -9.317  15.405  0.00  0.00      PROA  
ATOM   4785    N LEU P 755       7.867 -10.173  13.384  0.00  0.00      PROA  
ATOM   4786   HN LEU P 755       8.554 -10.685  12.873  0.00  0.00      PROA  
ATOM   4787   CA LEU P 755       6.535 -10.143  12.745  0.00  0.00      PROA  
ATOM   4788   HA LEU P 755       6.216  -9.111  12.770  0.00  0.00      PROA  
ATOM   4789   CB LEU P 755       6.538 -10.574  11.299  0.00  0.00      PROA  
ATOM   4790  HB1 LEU P 755       7.218 -11.453  11.297  0.00  0.00      PROA  
ATOM   4791  HB2 LEU P 755       7.048  -9.800  10.686  0.00  0.00      PROA  
ATOM   4792   CG LEU P 755       5.211 -10.820  10.522  0.00  0.00      PROA  
ATOM   4793   HG LEU P 755       4.826 -11.703  11.076  0.00  0.00      PROA  
ATOM   4794  CD1 LEU P 755       4.223  -9.578  10.522  0.00  0.00      PROA  
ATOM   4795 HD11 LEU P 755       4.725  -8.718  10.030  0.00  0.00      PROA  
ATOM   4796 HD12 LEU P 755       3.877  -9.331  11.549  0.00  0.00      PROA  
ATOM   4797 HD13 LEU P 755       3.387  -9.842   9.839  0.00  0.00      PROA  
ATOM   4798  CD2 LEU P 755       5.414 -11.199   9.066  0.00  0.00      PROA  
ATOM   4799 HD21 LEU P 755       4.427 -11.445   8.618  0.00  0.00      PROA  
ATOM   4800 HD22 LEU P 755       6.006 -12.132   8.957  0.00  0.00      PROA  
ATOM   4801 HD23 LEU P 755       5.892 -10.393   8.470  0.00  0.00      PROA  
ATOM   4802    C LEU P 755       5.410 -10.883  13.610  0.00  0.00      PROA  
ATOM   4803    O LEU P 755       5.582 -12.043  14.089  0.00  0.00      PROA  
ATOM   4804    N GLN P 756       4.362 -10.187  13.890  0.00  0.00      PROA  
ATOM   4805   HN GLN P 756       4.316  -9.226  13.630  0.00  0.00      PROA  
ATOM   4806   CA GLN P 756       3.164 -10.739  14.513  0.00  0.00      PROA  
ATOM   4807   HA GLN P 756       3.432 -11.333  15.375  0.00  0.00      PROA  
ATOM   4808   CB GLN P 756       2.314  -9.532  15.073  0.00  0.00      PROA  
ATOM   4809  HB1 GLN P 756       1.361  -9.986  15.417  0.00  0.00      PROA  
ATOM   4810  HB2 GLN P 756       2.001  -8.767  14.330  0.00  0.00      PROA  
ATOM   4811   CG GLN P 756       3.092  -8.727  16.168  0.00  0.00      PROA  
ATOM   4812  HG1 GLN P 756       2.350  -7.995  16.552  0.00  0.00      PROA  
ATOM   4813  HG2 GLN P 756       3.943  -8.126  15.780  0.00  0.00      PROA  
ATOM   4814   CD GLN P 756       3.665  -9.566  17.353  0.00  0.00      PROA  
ATOM   4815  OE1 GLN P 756       2.928 -10.067  18.224  0.00  0.00      PROA  
ATOM   4816  NE2 GLN P 756       4.954  -9.817  17.342  0.00  0.00      PROA  
ATOM   4817 HE21 GLN P 756       5.302 -10.445  18.039  0.00  0.00      PROA  
ATOM   4818 HE22 GLN P 756       5.564  -9.338  16.711  0.00  0.00      PROA  
ATOM   4819    C GLN P 756       2.293 -11.645  13.623  0.00  0.00      PROA  
ATOM   4820    O GLN P 756       1.978 -11.425  12.457  0.00  0.00      PROA  
ATOM   4821    N VAL P 757       1.857 -12.862  14.141  0.00  0.00      PROA  
ATOM   4822   HN VAL P 757       2.154 -13.041  15.076  0.00  0.00      PROA  
ATOM   4823   CA VAL P 757       0.999 -13.758  13.442  0.00  0.00      PROA  
ATOM   4824   HA VAL P 757       0.511 -13.193  12.662  0.00  0.00      PROA  
ATOM   4825   CB VAL P 757       1.662 -14.914  12.659  0.00  0.00      PROA  
ATOM   4826   HB VAL P 757       2.133 -15.618  13.378  0.00  0.00      PROA  
ATOM   4827  CG1 VAL P 757       0.520 -15.732  11.951  0.00  0.00      PROA  
ATOM   4828 HG11 VAL P 757      -0.026 -16.398  12.653  0.00  0.00      PROA  
ATOM   4829 HG12 VAL P 757       0.988 -16.363  11.166  0.00  0.00      PROA  
ATOM   4830 HG13 VAL P 757      -0.181 -15.047  11.426  0.00  0.00      PROA  
ATOM   4831  CG2 VAL P 757       2.719 -14.374  11.645  0.00  0.00      PROA  
ATOM   4832 HG21 VAL P 757       3.487 -13.716  12.104  0.00  0.00      PROA  
ATOM   4833 HG22 VAL P 757       2.166 -13.777  10.888  0.00  0.00      PROA  
ATOM   4834 HG23 VAL P 757       3.193 -15.205  11.081  0.00  0.00      PROA  
ATOM   4835    C VAL P 757      -0.015 -14.344  14.379  0.00  0.00      PROA  
ATOM   4836    O VAL P 757       0.454 -15.030  15.305  0.00  0.00      PROA  
ATOM   4837    N PRO P 758      -1.330 -13.974  14.331  0.00  0.00      PROA  
ATOM   4838   CD PRO P 758      -1.871 -13.118  13.322  0.00  0.00      PROA  
ATOM   4839  HD1 PRO P 758      -1.834 -13.615  12.329  0.00  0.00      PROA  
ATOM   4840  HD2 PRO P 758      -1.389 -12.117  13.322  0.00  0.00      PROA  
ATOM   4841   CA PRO P 758      -2.396 -14.542  15.155  0.00  0.00      PROA  
ATOM   4842   HA PRO P 758      -2.177 -14.091  16.111  0.00  0.00      PROA  
ATOM   4843   CB PRO P 758      -3.677 -14.138  14.424  0.00  0.00      PROA  
ATOM   4844  HB1 PRO P 758      -4.640 -14.119  14.978  0.00  0.00      PROA  
ATOM   4845  HB2 PRO P 758      -3.788 -14.884  13.607  0.00  0.00      PROA  
ATOM   4846   CG PRO P 758      -3.381 -12.857  13.714  0.00  0.00      PROA  
ATOM   4847  HG1 PRO P 758      -3.903 -12.652  12.755  0.00  0.00      PROA  
ATOM   4848  HG2 PRO P 758      -3.527 -11.936  14.319  0.00  0.00      PROA  
ATOM   4849    C PRO P 758      -2.175 -16.082  15.388  0.00  0.00      PROA  
ATOM   4850    O PRO P 758      -1.693 -16.754  14.467  0.00  0.00      PROA  
ATOM   4851    N SER P 759      -2.678 -16.644  16.518  0.00  0.00      PROA  
ATOM   4852   HN SER P 759      -2.959 -16.035  17.256  0.00  0.00      PROA  
ATOM   4853   CA SER P 759      -2.990 -18.051  16.687  0.00  0.00      PROA  
ATOM   4854   HA SER P 759      -2.836 -18.605  15.772  0.00  0.00      PROA  
ATOM   4855   CB SER P 759      -2.097 -18.631  17.857  0.00  0.00      PROA  
ATOM   4856  HB1 SER P 759      -2.221 -18.053  18.798  0.00  0.00      PROA  
ATOM   4857  HB2 SER P 759      -1.083 -18.379  17.479  0.00  0.00      PROA  
ATOM   4858   OG SER P 759      -2.227 -20.086  18.057  0.00  0.00      PROA  
ATOM   4859  HG1 SER P 759      -1.668 -20.515  17.405  0.00  0.00      PROA  
ATOM   4860    C SER P 759      -4.492 -18.164  17.130  0.00  0.00      PROA  
ATOM   4861    O SER P 759      -4.989 -17.229  17.757  0.00  0.00      PROA  
ATOM   4862    N VAL P 760      -5.166 -19.281  16.783  0.00  0.00      PROA  
ATOM   4863   HN VAL P 760      -4.599 -19.954  16.314  0.00  0.00      PROA  
ATOM   4864   CA VAL P 760      -6.546 -19.740  16.928  0.00  0.00      PROA  
ATOM   4865   HA VAL P 760      -6.459 -20.766  16.603  0.00  0.00      PROA  
ATOM   4866   CB VAL P 760      -7.097 -19.764  18.384  0.00  0.00      PROA  
ATOM   4867   HB VAL P 760      -6.946 -18.759  18.833  0.00  0.00      PROA  
ATOM   4868  CG1 VAL P 760      -8.583 -20.216  18.402  0.00  0.00      PROA  
ATOM   4869 HG11 VAL P 760      -8.796 -20.474  19.462  0.00  0.00      PROA  
ATOM   4870 HG12 VAL P 760      -8.817 -21.019  17.670  0.00  0.00      PROA  
ATOM   4871 HG13 VAL P 760      -9.241 -19.365  18.127  0.00  0.00      PROA  
ATOM   4872  CG2 VAL P 760      -6.212 -20.723  19.221  0.00  0.00      PROA  
ATOM   4873 HG21 VAL P 760      -6.374 -21.773  18.896  0.00  0.00      PROA  
ATOM   4874 HG22 VAL P 760      -6.337 -20.593  20.317  0.00  0.00      PROA  
ATOM   4875 HG23 VAL P 760      -5.147 -20.479  19.020  0.00  0.00      PROA  
ATOM   4876    C VAL P 760      -7.448 -18.918  15.930  0.00  0.00      PROA  
ATOM   4877    O VAL P 760      -7.529 -17.665  15.856  0.00  0.00      PROA  
ATOM   4878    N PHE P 761      -7.977 -19.601  14.930  0.00  0.00      PROA  
ATOM   4879   HN PHE P 761      -7.852 -20.590  14.918  0.00  0.00      PROA  
ATOM   4880   CA PHE P 761      -8.637 -19.051  13.738  0.00  0.00      PROA  
ATOM   4881   HA PHE P 761      -8.273 -18.049  13.566  0.00  0.00      PROA  
ATOM   4882   CB PHE P 761      -8.379 -19.931  12.492  0.00  0.00      PROA  
ATOM   4883  HB1 PHE P 761      -8.887 -20.887  12.740  0.00  0.00      PROA  
ATOM   4884  HB2 PHE P 761      -7.276 -20.045  12.421  0.00  0.00      PROA  
ATOM   4885   CG PHE P 761      -8.835 -19.415  11.167  0.00  0.00      PROA  
ATOM   4886  CD1 PHE P 761      -8.679 -20.355  10.138  0.00  0.00      PROA  
ATOM   4887  HD1 PHE P 761      -8.256 -21.330  10.330  0.00  0.00      PROA  
ATOM   4888  CE1 PHE P 761      -9.264 -20.162   8.854  0.00  0.00      PROA  
ATOM   4889  HE1 PHE P 761      -9.137 -20.985   8.167  0.00  0.00      PROA  
ATOM   4890   CZ PHE P 761      -9.867 -18.915   8.536  0.00  0.00      PROA  
ATOM   4891   HZ PHE P 761     -10.306 -18.749   7.563  0.00  0.00      PROA  
ATOM   4892  CD2 PHE P 761      -9.439 -18.215  10.863  0.00  0.00      PROA  
ATOM   4893  HD2 PHE P 761      -9.647 -17.541  11.680  0.00  0.00      PROA  
ATOM   4894  CE2 PHE P 761     -10.014 -17.924   9.529  0.00  0.00      PROA  
ATOM   4895  HE2 PHE P 761     -10.440 -16.966   9.268  0.00  0.00      PROA  
ATOM   4896    C PHE P 761     -10.106 -18.878  14.070  0.00  0.00      PROA  
ATOM   4897    O PHE P 761     -10.988 -19.521  13.492  0.00  0.00      PROA  
ATOM   4898    N LYS P 762     -10.334 -18.118  15.075  0.00  0.00      PROA  
ATOM   4899   HN LYS P 762      -9.541 -17.658  15.467  0.00  0.00      PROA  
ATOM   4900   CA LYS P 762     -11.555 -17.692  15.771  0.00  0.00      PROA  
ATOM   4901   HA LYS P 762     -12.388 -17.859  15.104  0.00  0.00      PROA  
ATOM   4902   CB LYS P 762     -11.839 -18.645  16.963  0.00  0.00      PROA  
ATOM   4903  HB1 LYS P 762     -12.785 -18.269  17.408  0.00  0.00      PROA  
ATOM   4904  HB2 LYS P 762     -11.073 -18.556  17.763  0.00  0.00      PROA  
ATOM   4905   CG LYS P 762     -11.998 -20.145  16.642  0.00  0.00      PROA  
ATOM   4906  HG1 LYS P 762     -11.933 -20.733  17.583  0.00  0.00      PROA  
ATOM   4907  HG2 LYS P 762     -11.185 -20.590  16.028  0.00  0.00      PROA  
ATOM   4908   CD LYS P 762     -13.409 -20.338  16.106  0.00  0.00      PROA  
ATOM   4909  HD1 LYS P 762     -13.569 -19.972  15.070  0.00  0.00      PROA  
ATOM   4910  HD2 LYS P 762     -14.053 -19.737  16.784  0.00  0.00      PROA  
ATOM   4911   CE LYS P 762     -13.862 -21.790  16.186  0.00  0.00      PROA  
ATOM   4912  HE1 LYS P 762     -14.908 -21.856  15.817  0.00  0.00      PROA  
ATOM   4913  HE2 LYS P 762     -13.830 -22.245  17.199  0.00  0.00      PROA  
ATOM   4914   NZ LYS P 762     -13.233 -22.753  15.231  0.00  0.00      PROA  
ATOM   4915  HZ1 LYS P 762     -12.233 -22.896  15.479  0.00  0.00      PROA  
ATOM   4916  HZ2 LYS P 762     -13.316 -22.414  14.252  0.00  0.00      PROA  
ATOM   4917  HZ3 LYS P 762     -13.793 -23.630  15.233  0.00  0.00      PROA  
ATOM   4918    C LYS P 762     -11.481 -16.248  16.231  0.00  0.00      PROA  
ATOM   4919    O LYS P 762     -10.381 -15.810  16.595  0.00  0.00      PROA  
ATOM   4920    N PRO P 763     -12.549 -15.435  16.173  0.00  0.00      PROA  
ATOM   4921   CD PRO P 763     -13.961 -15.904  16.117  0.00  0.00      PROA  
ATOM   4922  HD1 PRO P 763     -14.073 -16.943  16.495  0.00  0.00      PROA  
ATOM   4923  HD2 PRO P 763     -14.147 -15.854  15.023  0.00  0.00      PROA  
ATOM   4924   CA PRO P 763     -12.569 -14.018  16.467  0.00  0.00      PROA  
ATOM   4925   HA PRO P 763     -11.853 -13.492  15.853  0.00  0.00      PROA  
ATOM   4926   CB PRO P 763     -14.108 -13.569  16.288  0.00  0.00      PROA  
ATOM   4927  HB1 PRO P 763     -14.230 -13.515  15.185  0.00  0.00      PROA  
ATOM   4928  HB2 PRO P 763     -14.490 -12.631  16.746  0.00  0.00      PROA  
ATOM   4929   CG PRO P 763     -14.783 -14.862  16.806  0.00  0.00      PROA  
ATOM   4930  HG1 PRO P 763     -14.734 -14.825  17.915  0.00  0.00      PROA  
ATOM   4931  HG2 PRO P 763     -15.871 -14.841  16.578  0.00  0.00      PROA  
ATOM   4932    C PRO P 763     -12.070 -13.835  17.917  0.00  0.00      PROA  
ATOM   4933    O PRO P 763     -12.129 -14.761  18.742  0.00  0.00      PROA  
ATOM   4934    N THR P 764     -11.555 -12.613  18.245  0.00  0.00      PROA  
ATOM   4935   HN THR P 764     -11.629 -11.920  17.531  0.00  0.00      PROA  
ATOM   4936   CA THR P 764     -11.135 -12.259  19.598  0.00  0.00      PROA  
ATOM   4937   HA THR P 764     -10.451 -13.058  19.841  0.00  0.00      PROA  
ATOM   4938   CB THR P 764     -10.331 -11.038  19.697  0.00  0.00      PROA  
ATOM   4939   HB THR P 764     -10.139 -10.829  20.771  0.00  0.00      PROA  
ATOM   4940  OG1 THR P 764     -10.963  -9.904  19.054  0.00  0.00      PROA  
ATOM   4941  HG1 THR P 764     -11.009 -10.157  18.129  0.00  0.00      PROA  
ATOM   4942  CG2 THR P 764      -9.013 -11.318  18.880  0.00  0.00      PROA  
ATOM   4943 HG21 THR P 764      -8.621 -12.295  19.235  0.00  0.00      PROA  
ATOM   4944 HG22 THR P 764      -8.291 -10.549  19.230  0.00  0.00      PROA  
ATOM   4945 HG23 THR P 764      -8.942 -11.359  17.772  0.00  0.00      PROA  
ATOM   4946    C THR P 764     -12.295 -12.227  20.630  0.00  0.00      PROA  
ATOM   4947    O THR P 764     -13.442 -12.032  20.285  0.00  0.00      PROA  
ATOM   4948    N ARG P 765     -11.898 -12.326  21.916  0.00  0.00      PROA  
ATOM   4949   HN ARG P 765     -11.043 -12.830  22.012  0.00  0.00      PROA  
ATOM   4950   CA ARG P 765     -12.752 -12.093  23.057  0.00  0.00      PROA  
ATOM   4951   HA ARG P 765     -11.970 -12.008  23.797  0.00  0.00      PROA  
ATOM   4952   CB ARG P 765     -13.596 -10.825  23.040  0.00  0.00      PROA  
ATOM   4953  HB1 ARG P 765     -14.171 -10.700  23.982  0.00  0.00      PROA  
ATOM   4954  HB2 ARG P 765     -14.367 -10.824  22.240  0.00  0.00      PROA  
ATOM   4955   CG ARG P 765     -12.627  -9.635  22.911  0.00  0.00      PROA  
ATOM   4956  HG1 ARG P 765     -12.012  -9.537  21.991  0.00  0.00      PROA  
ATOM   4957  HG2 ARG P 765     -11.907  -9.665  23.757  0.00  0.00      PROA  
ATOM   4958   CD ARG P 765     -13.141  -8.186  22.993  0.00  0.00      PROA  
ATOM   4959  HD1 ARG P 765     -13.789  -8.117  22.093  0.00  0.00      PROA  
ATOM   4960  HD2 ARG P 765     -12.277  -7.493  22.906  0.00  0.00      PROA  
ATOM   4961   NE ARG P 765     -13.826  -7.969  24.340  0.00  0.00      PROA  
ATOM   4962   HE ARG P 765     -13.997  -8.668  25.034  0.00  0.00      PROA  
ATOM   4963   CZ ARG P 765     -14.524  -6.853  24.757  0.00  0.00      PROA  
ATOM   4964  NH1 ARG P 765     -15.468  -7.018  25.655  0.00  0.00      PROA  
ATOM   4965 HH11 ARG P 765     -15.770  -7.944  25.880  0.00  0.00      PROA  
ATOM   4966 HH12 ARG P 765     -15.848  -6.289  26.224  0.00  0.00      PROA  
ATOM   4967  NH2 ARG P 765     -14.399  -5.661  24.244  0.00  0.00      PROA  
ATOM   4968 HH21 ARG P 765     -13.833  -5.492  23.437  0.00  0.00      PROA  
ATOM   4969 HH22 ARG P 765     -15.046  -4.955  24.531  0.00  0.00      PROA  
ATOM   4970    C ARG P 765     -13.758 -13.224  23.398  0.00  0.00      PROA  
ATOM   4971    O ARG P 765     -14.266 -13.317  24.551  0.00  0.00      PROA  
ATOM   4972    N ASP P 766     -14.179 -13.949  22.274  0.00  0.00      PROA  
ATOM   4973   HN ASP P 766     -13.776 -13.672  21.406  0.00  0.00      PROA  
ATOM   4974   CA ASP P 766     -15.035 -15.076  22.338  0.00  0.00      PROA  
ATOM   4975   HA ASP P 766     -15.068 -15.432  21.318  0.00  0.00      PROA  
ATOM   4976   CB ASP P 766     -14.480 -16.260  23.246  0.00  0.00      PROA  
ATOM   4977  HB1 ASP P 766     -15.084 -17.189  23.319  0.00  0.00      PROA  
ATOM   4978  HB2 ASP P 766     -14.397 -15.758  24.233  0.00  0.00      PROA  
ATOM   4979   CG ASP P 766     -13.102 -16.777  22.901  0.00  0.00      PROA  
ATOM   4980  OD1 ASP P 766     -12.411 -17.205  23.885  0.00  0.00      PROA  
ATOM   4981  OD2 ASP P 766     -12.774 -16.772  21.698  0.00  0.00      PROA  
ATOM   4982    C ASP P 766     -16.422 -14.760  22.718  0.00  0.00      PROA  
ATOM   4983    O ASP P 766     -17.132 -15.722  23.076  0.00  0.00      PROA  
ATOM   4984    N ASP P 767     -16.919 -13.511  22.618  0.00  0.00      PROA  
ATOM   4985   HN ASP P 767     -16.342 -12.698  22.604  0.00  0.00      PROA  
ATOM   4986   CA ASP P 767     -18.282 -13.161  22.929  0.00  0.00      PROA  
ATOM   4987   HA ASP P 767     -18.691 -14.064  23.359  0.00  0.00      PROA  
ATOM   4988   CB ASP P 767     -18.393 -12.010  23.978  0.00  0.00      PROA  
ATOM   4989  HB1 ASP P 767     -17.915 -12.225  24.957  0.00  0.00      PROA  
ATOM   4990  HB2 ASP P 767     -19.440 -11.729  24.220  0.00  0.00      PROA  
ATOM   4991   CG ASP P 767     -17.727 -10.737  23.507  0.00  0.00      PROA  
ATOM   4992  OD1 ASP P 767     -17.012 -10.622  22.436  0.00  0.00      PROA  
ATOM   4993  OD2 ASP P 767     -17.978  -9.733  24.243  0.00  0.00      PROA  
ATOM   4994    C ASP P 767     -19.135 -12.931  21.690  0.00  0.00      PROA  
ATOM   4995    O ASP P 767     -20.156 -13.615  21.550  0.00  0.00      PROA  
ATOM   4996    N ARG P 768     -18.694 -12.056  20.776  0.00  0.00      PROA  
ATOM   4997   HN ARG P 768     -18.106 -11.393  21.234  0.00  0.00      PROA  
ATOM   4998   CA ARG P 768     -19.098 -11.860  19.420  0.00  0.00      PROA  
ATOM   4999   HA ARG P 768     -20.025 -11.309  19.478  0.00  0.00      PROA  
ATOM   5000   CB ARG P 768     -18.166 -10.762  18.741  0.00  0.00      PROA  
ATOM   5001  HB1 ARG P 768     -18.139  -9.880  19.415  0.00  0.00      PROA  
ATOM   5002  HB2 ARG P 768     -18.527 -10.449  17.738  0.00  0.00      PROA  
ATOM   5003   CG ARG P 768     -16.699 -11.203  18.580  0.00  0.00      PROA  
ATOM   5004  HG1 ARG P 768     -16.634 -12.182  18.059  0.00  0.00      PROA  
ATOM   5005  HG2 ARG P 768     -16.210 -11.217  19.577  0.00  0.00      PROA  
ATOM   5006   CD ARG P 768     -15.956 -10.283  17.575  0.00  0.00      PROA  
ATOM   5007  HD1 ARG P 768     -14.872 -10.518  17.515  0.00  0.00      PROA  
ATOM   5008  HD2 ARG P 768     -16.054  -9.203  17.818  0.00  0.00      PROA  
ATOM   5009   NE ARG P 768     -16.553 -10.569  16.246  0.00  0.00      PROA  
ATOM   5010   HE ARG P 768     -17.001 -11.462  16.212  0.00  0.00      PROA  
ATOM   5011   CZ ARG P 768     -16.357  -9.871  15.145  0.00  0.00      PROA  
ATOM   5012  NH1 ARG P 768     -16.951 -10.283  14.071  0.00  0.00      PROA  
ATOM   5013 HH11 ARG P 768     -17.699 -10.933  14.207  0.00  0.00      PROA  
ATOM   5014 HH12 ARG P 768     -16.909  -9.714  13.250  0.00  0.00      PROA  
ATOM   5015  NH2 ARG P 768     -15.590  -8.781  15.072  0.00  0.00      PROA  
ATOM   5016 HH21 ARG P 768     -15.194  -8.414  15.914  0.00  0.00      PROA  
ATOM   5017 HH22 ARG P 768     -15.488  -8.374  14.165  0.00  0.00      PROA  
ATOM   5018    C ARG P 768     -19.379 -13.032  18.493  0.00  0.00      PROA  
ATOM   5019    O ARG P 768     -18.925 -14.172  18.678  0.00  0.00      PROA  
ATOM   5020    N GLY P 769     -20.030 -12.787  17.380  0.00  0.00      PROA  
ATOM   5021   HN GLY P 769     -20.347 -11.854  17.228  0.00  0.00      PROA  
ATOM   5022   CA GLY P 769     -20.232 -13.668  16.203  0.00  0.00      PROA  
ATOM   5023  HA1 GLY P 769     -21.144 -13.417  15.682  0.00  0.00      PROA  
ATOM   5024  HA2 GLY P 769     -20.255 -14.678  16.586  0.00  0.00      PROA  
ATOM   5025    C GLY P 769     -19.094 -13.498  15.203  0.00  0.00      PROA  
ATOM   5026    O GLY P 769     -18.254 -12.592  15.387  0.00  0.00      PROA  
ATOM   5027    N TRP P 770     -18.940 -14.384  14.205  0.00  0.00      PROA  
ATOM   5028   HN TRP P 770     -19.538 -15.180  14.193  0.00  0.00      PROA  
ATOM   5029   CA TRP P 770     -17.869 -14.466  13.226  0.00  0.00      PROA  
ATOM   5030   HA TRP P 770     -17.295 -13.559  13.340  0.00  0.00      PROA  
ATOM   5031   CB TRP P 770     -17.200 -15.781  13.356  0.00  0.00      PROA  
ATOM   5032  HB1 TRP P 770     -17.889 -16.546  12.938  0.00  0.00      PROA  
ATOM   5033  HB2 TRP P 770     -17.137 -16.079  14.424  0.00  0.00      PROA  
ATOM   5034   CG TRP P 770     -15.918 -16.040  12.675  0.00  0.00      PROA  
ATOM   5035  CD1 TRP P 770     -15.479 -17.266  12.344  0.00  0.00      PROA  
ATOM   5036  HD1 TRP P 770     -16.124 -18.098  12.586  0.00  0.00      PROA  
ATOM   5037  NE1 TRP P 770     -14.171 -17.160  11.932  0.00  0.00      PROA  
ATOM   5038  HE1 TRP P 770     -13.703 -17.820  11.386  0.00  0.00      PROA  
ATOM   5039  CE2 TRP P 770     -13.767 -15.897  11.909  0.00  0.00      PROA  
ATOM   5040  CD2 TRP P 770     -14.820 -15.091  12.279  0.00  0.00      PROA  
ATOM   5041  CE3 TRP P 770     -14.675 -13.693  12.380  0.00  0.00      PROA  
ATOM   5042  HE3 TRP P 770     -15.567 -13.170  12.694  0.00  0.00      PROA  
ATOM   5043  CZ3 TRP P 770     -13.462 -13.085  12.172  0.00  0.00      PROA  
ATOM   5044  HZ3 TRP P 770     -13.361 -12.058  12.491  0.00  0.00      PROA  
ATOM   5045  CZ2 TRP P 770     -12.489 -15.308  11.706  0.00  0.00      PROA  
ATOM   5046  HZ2 TRP P 770     -11.661 -15.906  11.354  0.00  0.00      PROA  
ATOM   5047  CH2 TRP P 770     -12.338 -13.908  11.891  0.00  0.00      PROA  
ATOM   5048  HH2 TRP P 770     -11.412 -13.387  11.696  0.00  0.00      PROA  
ATOM   5049    C TRP P 770     -18.468 -14.399  11.790  0.00  0.00      PROA  
ATOM   5050    O TRP P 770     -18.124 -13.521  11.089  0.00  0.00      PROA  
ATOM   5051    N PHE P 771     -19.486 -15.248  11.538  0.00  0.00      PROA  
ATOM   5052   HN PHE P 771     -19.892 -15.726  12.314  0.00  0.00      PROA  
ATOM   5053   CA PHE P 771     -20.126 -15.275  10.296  0.00  0.00      PROA  
ATOM   5054   HA PHE P 771     -19.531 -15.145   9.404  0.00  0.00      PROA  
ATOM   5055   CB PHE P 771     -20.762 -16.698  10.143  0.00  0.00      PROA  
ATOM   5056  HB1 PHE P 771     -21.235 -16.836   9.147  0.00  0.00      PROA  
ATOM   5057  HB2 PHE P 771     -21.455 -16.896  10.988  0.00  0.00      PROA  
ATOM   5058   CG PHE P 771     -19.669 -17.731  10.105  0.00  0.00      PROA  
ATOM   5059  CD1 PHE P 771     -19.705 -18.909  10.895  0.00  0.00      PROA  
ATOM   5060  HD1 PHE P 771     -20.541 -19.102  11.551  0.00  0.00      PROA  
ATOM   5061  CE1 PHE P 771     -18.682 -19.891  10.788  0.00  0.00      PROA  
ATOM   5062  HE1 PHE P 771     -18.799 -20.751  11.431  0.00  0.00      PROA
[truncated: 11,892,349 more chars]
