# Supplementary material for: Cryo-EM structure of the sodium-driven chloride/bicarbonate exchanger NDCBE
Source: Nat Commun. 2021 Sep 28;12:5690. doi: 10.1038/s41467-021-25998-2 (PMC8478935; doi:10.1038/s41467-021-25998-2)
Supplement: Supplementary file 7 — Supplementary Data 1 [file 41467_2021_25998_MOESM7_ESM.zip › MD_structures/NDCBE_300ns_CO3_last_MD_step.pdb]

CRYST1  108.386  108.386  129.386  90.00  90.00  90.00 P 1           1
ATOM      1    N LEU P 451     -32.012  -8.803 -20.737  0.00  0.00      PROA  
ATOM      2  HT1 LEU P 451     -32.996  -8.611 -21.014  0.00  0.00      PROA  
ATOM      3  HT2 LEU P 451     -31.657  -9.349 -21.548  0.00  0.00      PROA  
ATOM      4  HT3 LEU P 451     -31.380  -7.977 -20.731  0.00  0.00      PROA  
ATOM      5   CA LEU P 451     -32.008  -9.595 -19.519  0.00  0.00      PROA  
ATOM      6   HA LEU P 451     -32.391  -8.988 -18.713  0.00  0.00      PROA  
ATOM      7   CB LEU P 451     -32.835 -10.868 -19.640  0.00  0.00      PROA  
ATOM      8  HB1 LEU P 451     -32.520 -11.466 -20.522  0.00  0.00      PROA  
ATOM      9  HB2 LEU P 451     -33.889 -10.604 -19.871  0.00  0.00      PROA  
ATOM     10   CG LEU P 451     -32.962 -11.841 -18.425  0.00  0.00      PROA  
ATOM     11   HG LEU P 451     -31.926 -12.199 -18.243  0.00  0.00      PROA  
ATOM     12  CD1 LEU P 451     -33.500 -11.069 -17.183  0.00  0.00      PROA  
ATOM     13 HD11 LEU P 451     -33.713 -11.752 -16.334  0.00  0.00      PROA  
ATOM     14 HD12 LEU P 451     -34.395 -10.420 -17.288  0.00  0.00      PROA  
ATOM     15 HD13 LEU P 451     -32.650 -10.443 -16.836  0.00  0.00      PROA  
ATOM     16  CD2 LEU P 451     -33.951 -12.957 -18.853  0.00  0.00      PROA  
ATOM     17 HD21 LEU P 451     -34.101 -13.609 -17.966  0.00  0.00      PROA  
ATOM     18 HD22 LEU P 451     -33.514 -13.578 -19.664  0.00  0.00      PROA  
ATOM     19 HD23 LEU P 451     -34.883 -12.592 -19.335  0.00  0.00      PROA  
ATOM     20    C LEU P 451     -30.610  -9.979 -19.070  0.00  0.00      PROA  
ATOM     21    O LEU P 451     -29.901  -9.279 -18.365  0.00  0.00      PROA  
ATOM     22    N PHE P 452     -30.103 -11.180 -19.452  0.00  0.00      PROA  
ATOM     23   HN PHE P 452     -30.669 -11.799 -19.990  0.00  0.00      PROA  
ATOM     24   CA PHE P 452     -28.761 -11.549 -19.113  0.00  0.00      PROA  
ATOM     25   HA PHE P 452     -28.177 -10.737 -18.705  0.00  0.00      PROA  
ATOM     26   CB PHE P 452     -28.693 -12.799 -18.219  0.00  0.00      PROA  
ATOM     27  HB1 PHE P 452     -27.604 -12.845 -18.000  0.00  0.00      PROA  
ATOM     28  HB2 PHE P 452     -29.021 -13.699 -18.782  0.00  0.00      PROA  
ATOM     29   CG PHE P 452     -29.529 -12.577 -16.957  0.00  0.00      PROA  
ATOM     30  CD1 PHE P 452     -30.495 -13.498 -16.561  0.00  0.00      PROA  
ATOM     31  HD1 PHE P 452     -30.838 -14.251 -17.255  0.00  0.00      PROA  
ATOM     32  CE1 PHE P 452     -31.185 -13.335 -15.325  0.00  0.00      PROA  
ATOM     33  HE1 PHE P 452     -32.065 -13.917 -15.096  0.00  0.00      PROA  
ATOM     34   CZ PHE P 452     -30.973 -12.211 -14.548  0.00  0.00      PROA  
ATOM     35   HZ PHE P 452     -31.668 -11.953 -13.763  0.00  0.00      PROA  
ATOM     36  CD2 PHE P 452     -29.233 -11.500 -16.098  0.00  0.00      PROA  
ATOM     37  HD2 PHE P 452     -28.343 -10.937 -16.336  0.00  0.00      PROA  
ATOM     38  CE2 PHE P 452     -29.939 -11.186 -14.909  0.00  0.00      PROA  
ATOM     39  HE2 PHE P 452     -29.695 -10.331 -14.296  0.00  0.00      PROA  
ATOM     40    C PHE P 452     -28.045 -11.871 -20.363  0.00  0.00      PROA  
ATOM     41    O PHE P 452     -27.011 -12.545 -20.377  0.00  0.00      PROA  
ATOM     42    N GLY P 453     -28.513 -11.256 -21.545  0.00  0.00      PROA  
ATOM     43   HN GLY P 453     -29.391 -10.807 -21.401  0.00  0.00      PROA  
ATOM     44   CA GLY P 453     -27.894 -11.418 -22.819  0.00  0.00      PROA  
ATOM     45  HA1 GLY P 453     -28.471 -11.002 -23.632  0.00  0.00      PROA  
ATOM     46  HA2 GLY P 453     -27.619 -12.442 -23.021  0.00  0.00      PROA  
ATOM     47    C GLY P 453     -26.564 -10.639 -22.880  0.00  0.00      PROA  
ATOM     48    O GLY P 453     -25.506 -11.070 -23.399  0.00  0.00      PROA  
ATOM     49    N GLY P 454     -26.490  -9.420 -22.288  0.00  0.00      PROA  
ATOM     50   HN GLY P 454     -27.308  -8.893 -22.070  0.00  0.00      PROA  
ATOM     51   CA GLY P 454     -25.284  -8.546 -22.160  0.00  0.00      PROA  
ATOM     52  HA1 GLY P 454     -25.679  -7.643 -21.719  0.00  0.00      PROA  
ATOM     53  HA2 GLY P 454     -24.756  -8.449 -23.097  0.00  0.00      PROA  
ATOM     54    C GLY P 454     -24.338  -9.126 -21.207  0.00  0.00      PROA  
ATOM     55    O GLY P 454     -23.128  -9.185 -21.486  0.00  0.00      PROA  
ATOM     56    N LEU P 455     -24.876  -9.787 -20.164  0.00  0.00      PROA  
ATOM     57   HN LEU P 455     -25.848  -9.797 -19.944  0.00  0.00      PROA  
ATOM     58   CA LEU P 455     -23.976 -10.470 -19.169  0.00  0.00      PROA  
ATOM     59   HA LEU P 455     -23.177  -9.761 -19.005  0.00  0.00      PROA  
ATOM     60   CB LEU P 455     -24.881 -10.786 -17.896  0.00  0.00      PROA  
ATOM     61  HB1 LEU P 455     -25.848 -11.176 -18.279  0.00  0.00      PROA  
ATOM     62  HB2 LEU P 455     -25.120  -9.809 -17.423  0.00  0.00      PROA  
ATOM     63   CG LEU P 455     -24.323 -11.780 -16.865  0.00  0.00      PROA  
ATOM     64   HG LEU P 455     -24.246 -12.792 -17.316  0.00  0.00      PROA  
ATOM     65  CD1 LEU P 455     -22.945 -11.520 -16.408  0.00  0.00      PROA  
ATOM     66 HD11 LEU P 455     -22.920 -10.599 -15.788  0.00  0.00      PROA  
ATOM     67 HD12 LEU P 455     -22.109 -11.429 -17.135  0.00  0.00      PROA  
ATOM     68 HD13 LEU P 455     -22.561 -12.256 -15.670  0.00  0.00      PROA  
ATOM     69  CD2 LEU P 455     -25.274 -11.895 -15.675  0.00  0.00      PROA  
ATOM     70 HD21 LEU P 455     -26.324 -11.816 -16.028  0.00  0.00      PROA  
ATOM     71 HD22 LEU P 455     -25.170 -10.976 -15.059  0.00  0.00      PROA  
ATOM     72 HD23 LEU P 455     -25.073 -12.780 -15.034  0.00  0.00      PROA  
ATOM     73    C LEU P 455     -23.328 -11.707 -19.821  0.00  0.00      PROA  
ATOM     74    O LEU P 455     -22.066 -11.833 -19.798  0.00  0.00      PROA  
ATOM     75    N VAL P 456     -24.145 -12.586 -20.494  0.00  0.00      PROA  
ATOM     76   HN VAL P 456     -25.128 -12.423 -20.461  0.00  0.00      PROA  
ATOM     77   CA VAL P 456     -23.539 -13.770 -21.171  0.00  0.00      PROA  
ATOM     78   HA VAL P 456     -22.963 -14.353 -20.467  0.00  0.00      PROA  
ATOM     79   CB VAL P 456     -24.770 -14.692 -21.675  0.00  0.00      PROA  
ATOM     80   HB VAL P 456     -25.507 -13.985 -22.112  0.00  0.00      PROA  
ATOM     81  CG1 VAL P 456     -24.411 -15.734 -22.739  0.00  0.00      PROA  
ATOM     82 HG11 VAL P 456     -23.532 -16.274 -22.327  0.00  0.00      PROA  
ATOM     83 HG12 VAL P 456     -24.130 -15.276 -23.711  0.00  0.00      PROA  
ATOM     84 HG13 VAL P 456     -25.352 -16.298 -22.915  0.00  0.00      PROA  
ATOM     85  CG2 VAL P 456     -25.395 -15.449 -20.437  0.00  0.00      PROA  
ATOM     86 HG21 VAL P 456     -24.572 -15.942 -19.876  0.00  0.00      PROA  
ATOM     87 HG22 VAL P 456     -26.154 -16.161 -20.825  0.00  0.00      PROA  
ATOM     88 HG23 VAL P 456     -25.828 -14.708 -19.731  0.00  0.00      PROA  
ATOM     89    C VAL P 456     -22.622 -13.461 -22.248  0.00  0.00      PROA  
ATOM     90    O VAL P 456     -21.588 -14.122 -22.345  0.00  0.00      PROA  
ATOM     91    N LEU P 457     -22.894 -12.481 -23.091  0.00  0.00      PROA  
ATOM     92   HN LEU P 457     -23.778 -12.050 -22.925  0.00  0.00      PROA  
ATOM     93   CA LEU P 457     -22.056 -11.934 -24.186  0.00  0.00      PROA  
ATOM     94   HA LEU P 457     -21.876 -12.690 -24.936  0.00  0.00      PROA  
ATOM     95   CB LEU P 457     -22.849 -10.853 -24.925  0.00  0.00      PROA  
ATOM     96  HB1 LEU P 457     -23.192 -10.064 -24.221  0.00  0.00      PROA  
ATOM     97  HB2 LEU P 457     -23.768 -11.412 -25.203  0.00  0.00      PROA  
ATOM     98   CG LEU P 457     -22.250 -10.308 -26.161  0.00  0.00      PROA  
ATOM     99   HG LEU P 457     -21.382  -9.701 -25.825  0.00  0.00      PROA  
ATOM    100  CD1 LEU P 457     -21.709 -11.473 -27.127  0.00  0.00      PROA  
ATOM    101 HD11 LEU P 457     -20.727 -11.845 -26.765  0.00  0.00      PROA  
ATOM    102 HD12 LEU P 457     -21.503 -11.030 -28.125  0.00  0.00      PROA  
ATOM    103 HD13 LEU P 457     -22.533 -12.209 -27.241  0.00  0.00      PROA  
ATOM    104  CD2 LEU P 457     -23.178  -9.397 -26.984  0.00  0.00      PROA  
ATOM    105 HD21 LEU P 457     -22.470  -8.968 -27.724  0.00  0.00      PROA  
ATOM    106 HD22 LEU P 457     -23.674  -8.595 -26.396  0.00  0.00      PROA  
ATOM    107 HD23 LEU P 457     -23.950  -9.914 -27.592  0.00  0.00      PROA  
ATOM    108    C LEU P 457     -20.700 -11.434 -23.710  0.00  0.00      PROA  
ATOM    109    O LEU P 457     -19.626 -11.793 -24.249  0.00  0.00      PROA  
ATOM    110    N ASP P 458     -20.598 -10.682 -22.614  0.00  0.00      PROA  
ATOM    111   HN ASP P 458     -21.410 -10.562 -22.048  0.00  0.00      PROA  
ATOM    112   CA ASP P 458     -19.310 -10.204 -22.102  0.00  0.00      PROA  
ATOM    113   HA ASP P 458     -18.734  -9.860 -22.948  0.00  0.00      PROA  
ATOM    114   CB ASP P 458     -19.558  -9.072 -21.131  0.00  0.00      PROA  
ATOM    115  HB1 ASP P 458     -20.043  -9.446 -20.204  0.00  0.00      PROA  
ATOM    116  HB2 ASP P 458     -20.235  -8.335 -21.614  0.00  0.00      PROA  
ATOM    117   CG ASP P 458     -18.263  -8.307 -20.845  0.00  0.00      PROA  
ATOM    118  OD1 ASP P 458     -17.577  -7.895 -21.855  0.00  0.00      PROA  
ATOM    119  OD2 ASP P 458     -17.946  -7.997 -19.637  0.00  0.00      PROA  
ATOM    120    C ASP P 458     -18.482 -11.271 -21.344  0.00  0.00      PROA  
ATOM    121    O ASP P 458     -17.278 -11.423 -21.525  0.00  0.00      PROA  
ATOM    122    N VAL P 459     -19.180 -12.057 -20.584  0.00  0.00      PROA  
ATOM    123   HN VAL P 459     -20.165 -11.908 -20.541  0.00  0.00      PROA  
ATOM    124   CA VAL P 459     -18.631 -13.295 -19.906  0.00  0.00      PROA  
ATOM    125   HA VAL P 459     -17.877 -13.104 -19.157  0.00  0.00      PROA  
ATOM    126   CB VAL P 459     -19.822 -13.993 -19.119  0.00  0.00      PROA  
ATOM    127   HB VAL P 459     -20.743 -13.777 -19.700  0.00  0.00      PROA  
ATOM    128  CG1 VAL P 459     -19.656 -15.507 -18.938  0.00  0.00      PROA  
ATOM    129 HG11 VAL P 459     -20.407 -15.997 -18.282  0.00  0.00      PROA  
ATOM    130 HG12 VAL P 459     -18.660 -15.757 -18.513  0.00  0.00      PROA  
ATOM    131 HG13 VAL P 459     -19.848 -15.974 -19.927  0.00  0.00      PROA  
ATOM    132  CG2 VAL P 459     -19.823 -13.343 -17.753  0.00  0.00      PROA  
ATOM    133 HG21 VAL P 459     -20.644 -13.717 -17.105  0.00  0.00      PROA  
ATOM    134 HG22 VAL P 459     -19.947 -12.242 -17.830  0.00  0.00      PROA  
ATOM    135 HG23 VAL P 459     -18.909 -13.482 -17.137  0.00  0.00      PROA  
ATOM    136    C VAL P 459     -17.972 -14.169 -20.843  0.00  0.00      PROA  
ATOM    137    O VAL P 459     -16.747 -14.455 -20.790  0.00  0.00      PROA  
ATOM    138    N LYS P 460     -18.647 -14.550 -21.926  0.00  0.00      PROA  
ATOM    139   HN LYS P 460     -19.613 -14.320 -21.846  0.00  0.00      PROA  
ATOM    140   CA LYS P 460     -18.096 -15.344 -23.086  0.00  0.00      PROA  
ATOM    141   HA LYS P 460     -17.729 -16.289 -22.715  0.00  0.00      PROA  
ATOM    142   CB LYS P 460     -19.191 -15.742 -24.105  0.00  0.00      PROA  
ATOM    143  HB1 LYS P 460     -18.751 -16.088 -25.065  0.00  0.00      PROA  
ATOM    144  HB2 LYS P 460     -19.760 -14.791 -24.180  0.00  0.00      PROA  
ATOM    145   CG LYS P 460     -20.143 -16.777 -23.591  0.00  0.00      PROA  
ATOM    146  HG1 LYS P 460     -20.366 -16.671 -22.508  0.00  0.00      PROA  
ATOM    147  HG2 LYS P 460     -19.653 -17.773 -23.525  0.00  0.00      PROA  
ATOM    148   CD LYS P 460     -21.547 -16.982 -24.265  0.00  0.00      PROA  
ATOM    149  HD1 LYS P 460     -22.155 -16.055 -24.197  0.00  0.00      PROA  
ATOM    150  HD2 LYS P 460     -22.124 -17.811 -23.804  0.00  0.00      PROA  
ATOM    151   CE LYS P 460     -21.544 -17.241 -25.813  0.00  0.00      PROA  
ATOM    152  HE1 LYS P 460     -21.203 -16.344 -26.373  0.00  0.00      PROA  
ATOM    153  HE2 LYS P 460     -22.615 -17.496 -25.960  0.00  0.00      PROA  
ATOM    154   NZ LYS P 460     -20.819 -18.434 -26.247  0.00  0.00      PROA  
ATOM    155  HZ1 LYS P 460     -21.139 -18.626 -27.217  0.00  0.00      PROA  
ATOM    156  HZ2 LYS P 460     -21.008 -19.182 -25.550  0.00  0.00      PROA  
ATOM    157  HZ3 LYS P 460     -19.785 -18.327 -26.262  0.00  0.00      PROA  
ATOM    158    C LYS P 460     -16.989 -14.605 -23.913  0.00  0.00      PROA  
ATOM    159    O LYS P 460     -16.001 -15.302 -24.353  0.00  0.00      PROA  
ATOM    160    N ARG P 461     -17.049 -13.305 -24.177  0.00  0.00      PROA  
ATOM    161   HN ARG P 461     -17.904 -12.858 -23.924  0.00  0.00      PROA  
ATOM    162   CA ARG P 461     -16.069 -12.470 -24.943  0.00  0.00      PROA  
ATOM    163   HA ARG P 461     -15.888 -13.023 -25.853  0.00  0.00      PROA  
ATOM    164   CB ARG P 461     -16.650 -11.098 -25.367  0.00  0.00      PROA  
ATOM    165  HB1 ARG P 461     -15.790 -10.469 -25.681  0.00  0.00      PROA  
ATOM    166  HB2 ARG P 461     -17.184 -10.510 -24.590  0.00  0.00      PROA  
ATOM    167   CG ARG P 461     -17.411 -11.355 -26.660  0.00  0.00      PROA  
ATOM    168  HG1 ARG P 461     -18.219 -12.105 -26.525  0.00  0.00      PROA  
ATOM    169  HG2 ARG P 461     -16.729 -11.822 -27.403  0.00  0.00      PROA  
ATOM    170   CD ARG P 461     -17.939 -10.060 -27.289  0.00  0.00      PROA  
ATOM    171  HD1 ARG P 461     -17.160  -9.288 -27.467  0.00  0.00      PROA  
ATOM    172  HD2 ARG P 461     -18.772  -9.695 -26.650  0.00  0.00      PROA  
ATOM    173   NE ARG P 461     -18.482 -10.481 -28.627  0.00  0.00      PROA  
ATOM    174   HE ARG P 461     -18.181 -11.274 -29.156  0.00  0.00      PROA  
ATOM    175   CZ ARG P 461     -19.195  -9.653 -29.356  0.00  0.00      PROA  
ATOM    176  NH1 ARG P 461     -19.680  -8.486 -28.983  0.00  0.00      PROA  
ATOM    177 HH11 ARG P 461     -19.896  -8.180 -28.056  0.00  0.00      PROA  
ATOM    178 HH12 ARG P 461     -20.072  -7.959 -29.737  0.00  0.00      PROA  
ATOM    179  NH2 ARG P 461     -19.440  -9.808 -30.612  0.00  0.00      PROA  
ATOM    180 HH21 ARG P 461     -18.964 -10.509 -31.142  0.00  0.00      PROA  
ATOM    181 HH22 ARG P 461     -19.732  -9.023 -31.158  0.00  0.00      PROA  
ATOM    182    C ARG P 461     -14.714 -12.433 -24.195  0.00  0.00      PROA  
ATOM    183    O ARG P 461     -13.646 -12.625 -24.750  0.00  0.00      PROA  
ATOM    184    N LYS P 462     -14.752 -12.289 -22.911  0.00  0.00      PROA  
ATOM    185   HN LYS P 462     -15.627 -12.187 -22.444  0.00  0.00      PROA  
ATOM    186   CA LYS P 462     -13.686 -12.403 -21.923  0.00  0.00      PROA  
ATOM    187   HA LYS P 462     -12.953 -11.658 -22.197  0.00  0.00      PROA  
ATOM    188   CB LYS P 462     -14.319 -12.071 -20.612  0.00  0.00      PROA  
ATOM    189  HB1 LYS P 462     -13.854 -12.438 -19.672  0.00  0.00      PROA  
ATOM    190  HB2 LYS P 462     -15.344 -12.494 -20.548  0.00  0.00      PROA  
ATOM    191   CG LYS P 462     -14.377 -10.599 -20.407  0.00  0.00      PROA  
ATOM    192  HG1 LYS P 462     -14.835 -10.127 -21.303  0.00  0.00      PROA  
ATOM    193  HG2 LYS P 462     -13.315 -10.275 -20.358  0.00  0.00      PROA  
ATOM    194   CD LYS P 462     -15.266 -10.072 -19.204  0.00  0.00      PROA  
ATOM    195  HD1 LYS P 462     -14.934 -10.750 -18.389  0.00  0.00      PROA  
ATOM    196  HD2 LYS P 462     -16.321 -10.345 -19.416  0.00  0.00      PROA  
ATOM    197   CE LYS P 462     -15.173  -8.611 -18.788  0.00  0.00      PROA  
ATOM    198  HE1 LYS P 462     -14.245  -8.388 -18.219  0.00  0.00      PROA  
ATOM    199  HE2 LYS P 462     -15.998  -8.409 -18.072  0.00  0.00      PROA  
ATOM    200   NZ LYS P 462     -15.337  -7.724 -19.891  0.00  0.00      PROA  
ATOM    201  HZ1 LYS P 462     -14.891  -8.054 -20.771  0.00  0.00      PROA  
ATOM    202  HZ2 LYS P 462     -14.996  -6.767 -19.670  0.00  0.00      PROA  
ATOM    203  HZ3 LYS P 462     -16.367  -7.695 -20.031  0.00  0.00      PROA  
ATOM    204    C LYS P 462     -12.910 -13.733 -21.933  0.00  0.00      PROA  
ATOM    205    O LYS P 462     -11.668 -13.806 -21.860  0.00  0.00      PROA  
ATOM    206    N ALA P 463     -13.643 -14.849 -22.138  0.00  0.00      PROA  
ATOM    207   HN ALA P 463     -14.589 -14.720 -22.424  0.00  0.00      PROA  
ATOM    208   CA ALA P 463     -13.159 -16.190 -21.852  0.00  0.00      PROA  
ATOM    209   HA ALA P 463     -12.820 -16.068 -20.834  0.00  0.00      PROA  
ATOM    210   CB ALA P 463     -14.280 -17.329 -21.977  0.00  0.00      PROA  
ATOM    211  HB1 ALA P 463     -15.119 -17.128 -21.276  0.00  0.00      PROA  
ATOM    212  HB2 ALA P 463     -13.981 -18.345 -21.641  0.00  0.00      PROA  
ATOM    213  HB3 ALA P 463     -14.678 -17.275 -23.012  0.00  0.00      PROA  
ATOM    214    C ALA P 463     -11.823 -16.663 -22.546  0.00  0.00      PROA  
ATOM    215    O ALA P 463     -11.057 -17.226 -21.814  0.00  0.00      PROA  
ATOM    216    N PRO P 464     -11.444 -16.486 -23.828  0.00  0.00      PROA  
ATOM    217   CD PRO P 464     -12.272 -16.016 -24.930  0.00  0.00      PROA  
ATOM    218  HD1 PRO P 464     -12.684 -14.985 -24.889  0.00  0.00      PROA  
ATOM    219  HD2 PRO P 464     -13.094 -16.742 -25.109  0.00  0.00      PROA  
ATOM    220   CA PRO P 464     -10.188 -17.117 -24.406  0.00  0.00      PROA  
ATOM    221   HA PRO P 464     -10.034 -18.138 -24.090  0.00  0.00      PROA  
ATOM    222   CB PRO P 464     -10.414 -17.251 -25.890  0.00  0.00      PROA  
ATOM    223  HB1 PRO P 464     -10.938 -18.213 -26.077  0.00  0.00      PROA  
ATOM    224  HB2 PRO P 464      -9.424 -17.300 -26.391  0.00  0.00      PROA  
ATOM    225   CG PRO P 464     -11.330 -16.083 -26.133  0.00  0.00      PROA  
ATOM    226  HG1 PRO P 464     -10.766 -15.127 -26.178  0.00  0.00      PROA  
ATOM    227  HG2 PRO P 464     -11.951 -16.237 -27.041  0.00  0.00      PROA  
ATOM    228    C PRO P 464      -9.033 -16.432 -23.952  0.00  0.00      PROA  
ATOM    229    O PRO P 464      -7.958 -17.039 -23.962  0.00  0.00      PROA  
ATOM    230    N TRP P 465      -9.072 -15.163 -23.599  0.00  0.00      PROA  
ATOM    231   HN TRP P 465      -9.919 -14.656 -23.736  0.00  0.00      PROA  
ATOM    232   CA TRP P 465      -7.963 -14.417 -23.045  0.00  0.00      PROA  
ATOM    233   HA TRP P 465      -7.115 -14.674 -23.663  0.00  0.00      PROA  
ATOM    234   CB TRP P 465      -8.283 -12.856 -23.042  0.00  0.00      PROA  
ATOM    235  HB1 TRP P 465      -7.409 -12.361 -22.567  0.00  0.00      PROA  
ATOM    236  HB2 TRP P 465      -9.116 -12.785 -22.311  0.00  0.00      PROA  
ATOM    237   CG TRP P 465      -8.712 -12.179 -24.283  0.00  0.00      PROA  
ATOM    238  CD1 TRP P 465      -9.963 -11.643 -24.583  0.00  0.00      PROA  
ATOM    239  HD1 TRP P 465     -10.776 -11.608 -23.873  0.00  0.00      PROA  
ATOM    240  NE1 TRP P 465      -9.963 -11.108 -25.832  0.00  0.00      PROA  
ATOM    241  HE1 TRP P 465     -10.674 -10.627 -26.298  0.00  0.00      PROA  
ATOM    242  CE2 TRP P 465      -8.717 -11.300 -26.408  0.00  0.00      PROA  
ATOM    243  CD2 TRP P 465      -7.963 -12.020 -25.445  0.00  0.00      PROA  
ATOM    244  CE3 TRP P 465      -6.693 -12.332 -25.712  0.00  0.00      PROA  
ATOM    245  HE3 TRP P 465      -6.050 -12.734 -24.943  0.00  0.00      PROA  
ATOM    246  CZ3 TRP P 465      -5.951 -11.669 -26.754  0.00  0.00      PROA  
ATOM    247  HZ3 TRP P 465      -4.899 -11.859 -26.909  0.00  0.00      PROA  
ATOM    248  CZ2 TRP P 465      -8.135 -10.762 -27.532  0.00  0.00      PROA  
ATOM    249  HZ2 TRP P 465      -8.712 -10.086 -28.146  0.00  0.00      PROA  
ATOM    250  CH2 TRP P 465      -6.756 -10.842 -27.592  0.00  0.00      PROA  
ATOM    251  HH2 TRP P 465      -6.311 -10.335 -28.435  0.00  0.00      PROA  
ATOM    252    C TRP P 465      -7.710 -14.927 -21.656  0.00  0.00      PROA  
ATOM    253    O TRP P 465      -6.557 -15.298 -21.321  0.00  0.00      PROA  
ATOM    254    N TYR P 466      -8.731 -15.151 -20.865  0.00  0.00      PROA  
ATOM    255   HN TYR P 466      -9.610 -14.897 -21.262  0.00  0.00      PROA  
ATOM    256   CA TYR P 466      -8.569 -15.716 -19.508  0.00  0.00      PROA  
ATOM    257   HA TYR P 466      -7.888 -15.058 -18.988  0.00  0.00      PROA  
ATOM    258   CB TYR P 466      -9.939 -15.720 -18.809  0.00  0.00      PROA  
ATOM    259  HB1 TYR P 466      -9.833 -16.296 -17.864  0.00  0.00      PROA  
ATOM    260  HB2 TYR P 466     -10.698 -16.201 -19.462  0.00  0.00      PROA  
ATOM    261   CG TYR P 466     -10.349 -14.312 -18.277  0.00  0.00      PROA  
ATOM    262  CD1 TYR P 466     -10.953 -14.222 -17.020  0.00  0.00      PROA  
ATOM    263  HD1 TYR P 466     -11.004 -15.137 -16.448  0.00  0.00      PROA  
ATOM    264  CE1 TYR P 466     -11.377 -12.973 -16.606  0.00  0.00      PROA  
ATOM    265  HE1 TYR P 466     -11.778 -12.882 -15.608  0.00  0.00      PROA  
ATOM    266   CZ TYR P 466     -11.459 -11.929 -17.482  0.00  0.00      PROA  
ATOM    267   OH TYR P 466     -12.241 -10.850 -17.000  0.00  0.00      PROA  
ATOM    268   HH TYR P 466     -12.238 -10.815 -16.041  0.00  0.00      PROA  
ATOM    269  CD2 TYR P 466     -10.294 -13.161 -19.139  0.00  0.00      PROA  
ATOM    270  HD2 TYR P 466      -9.821 -13.193 -20.110  0.00  0.00      PROA  
ATOM    271  CE2 TYR P 466     -10.894 -11.919 -18.771  0.00  0.00      PROA  
ATOM    272  HE2 TYR P 466     -10.923 -11.053 -19.417  0.00  0.00      PROA  
ATOM    273    C TYR P 466      -8.027 -17.157 -19.481  0.00  0.00      PROA  
ATOM    274    O TYR P 466      -7.191 -17.576 -18.667  0.00  0.00      PROA  
ATOM    275    N TRP P 467      -8.466 -18.014 -20.425  0.00  0.00      PROA  
ATOM    276   HN TRP P 467      -9.098 -17.672 -21.116  0.00  0.00      PROA  
ATOM    277   CA TRP P 467      -7.921 -19.332 -20.759  0.00  0.00      PROA  
ATOM    278   HA TRP P 467      -7.984 -19.895 -19.839  0.00  0.00      PROA  
ATOM    279   CB TRP P 467      -8.789 -20.068 -21.796  0.00  0.00      PROA  
ATOM    280  HB1 TRP P 467      -8.704 -19.430 -22.701  0.00  0.00      PROA  
ATOM    281  HB2 TRP P 467      -9.850 -20.054 -21.465  0.00  0.00      PROA  
ATOM    282   CG TRP P 467      -8.409 -21.488 -22.172  0.00  0.00      PROA  
ATOM    283  CD1 TRP P 467      -7.778 -21.820 -23.341  0.00  0.00      PROA  
ATOM    284  HD1 TRP P 467      -7.699 -21.078 -24.123  0.00  0.00      PROA  
ATOM    285  NE1 TRP P 467      -7.372 -23.147 -23.535  0.00  0.00      PROA  
ATOM    286  HE1 TRP P 467      -6.750 -23.521 -24.188  0.00  0.00      PROA  
ATOM    287  CE2 TRP P 467      -7.643 -23.879 -22.423  0.00  0.00      PROA  
ATOM    288  CD2 TRP P 467      -8.445 -22.661 -21.368  0.00  0.00      PROA  
ATOM    289  CE3 TRP P 467      -8.905 -23.141 -19.582  0.00  0.00      PROA  
ATOM    290  HE3 TRP P 467      -9.479 -22.497 -18.933  0.00  0.00      PROA  
ATOM    291  CZ3 TRP P 467      -8.532 -24.854 -19.031  0.00  0.00      PROA  
ATOM    292  HZ3 TRP P 467      -8.846 -25.111 -18.031  0.00  0.00      PROA  
ATOM    293  CZ2 TRP P 467      -7.337 -25.635 -21.745  0.00  0.00      PROA  
ATOM    294  HZ2 TRP P 467      -6.775 -26.323 -22.359  0.00  0.00      PROA  
ATOM    295  CH2 TRP P 467      -7.811 -26.050 -20.064  0.00  0.00      PROA  
ATOM    296  HH2 TRP P 467      -7.756 -27.079 -19.744  0.00  0.00      PROA  
ATOM    297    C TRP P 467      -6.470 -19.194 -21.103  0.00  0.00      PROA  
ATOM    298    O TRP P 467      -5.639 -19.891 -20.554  0.00  0.00      PROA  
ATOM    299    N SER P 468      -6.070 -18.217 -21.936  0.00  0.00      PROA  
ATOM    300   HN SER P 468      -6.720 -17.599 -22.371  0.00  0.00      PROA  
ATOM    301   CA SER P 468      -4.697 -17.985 -22.451  0.00  0.00      PROA  
ATOM    302   HA SER P 468      -4.266 -18.907 -22.811  0.00  0.00      PROA  
ATOM    303   CB SER P 468      -4.613 -16.935 -23.573  0.00  0.00      PROA  
ATOM    304  HB1 SER P 468      -3.579 -16.798 -23.954  0.00  0.00      PROA  
ATOM    305  HB2 SER P 468      -4.834 -15.904 -23.221  0.00  0.00      PROA  
ATOM    306   OG SER P 468      -5.495 -17.444 -24.618  0.00  0.00      PROA  
ATOM    307  HG1 SER P 468      -6.380 -17.244 -24.304  0.00  0.00      PROA  
ATOM    308    C SER P 468      -3.698 -17.591 -21.376  0.00  0.00      PROA  
ATOM    309    O SER P 468      -2.486 -17.937 -21.421  0.00  0.00      PROA  
ATOM    310    N ASP P 469      -4.173 -16.686 -20.411  0.00  0.00      PROA  
ATOM    311   HN ASP P 469      -5.061 -16.234 -20.445  0.00  0.00      PROA  
ATOM    312   CA ASP P 469      -3.436 -16.356 -19.266  0.00  0.00      PROA  
ATOM    313   HA ASP P 469      -2.425 -16.119 -19.563  0.00  0.00      PROA  
ATOM    314   CB ASP P 469      -4.185 -15.160 -18.504  0.00  0.00      PROA  
ATOM    315  HB1 ASP P 469      -3.594 -14.905 -17.598  0.00  0.00      PROA  
ATOM    316  HB2 ASP P 469      -5.168 -15.457 -18.081  0.00  0.00      PROA  
ATOM    317   CG ASP P 469      -4.410 -13.878 -19.384  0.00  0.00      PROA  
ATOM    318  OD1 ASP P 469      -3.656 -13.610 -20.316  0.00  0.00      PROA  
ATOM    319  OD2 ASP P 469      -5.303 -13.066 -18.972  0.00  0.00      PROA  
ATOM    320    C ASP P 469      -3.136 -17.530 -18.306  0.00  0.00      PROA  
ATOM    321    O ASP P 469      -2.007 -17.815 -17.900  0.00  0.00      PROA  
ATOM    322    N TYR P 470      -4.237 -18.272 -17.962  0.00  0.00      PROA  
ATOM    323   HN TYR P 470      -5.129 -18.141 -18.388  0.00  0.00      PROA  
ATOM    324   CA TYR P 470      -4.197 -19.412 -17.037  0.00  0.00      PROA  
ATOM    325   HA TYR P 470      -3.611 -19.095 -16.187  0.00  0.00      PROA  
ATOM    326   CB TYR P 470      -5.646 -19.734 -16.446  0.00  0.00      PROA  
ATOM    327  HB1 TYR P 470      -6.492 -19.658 -17.163  0.00  0.00      PROA  
ATOM    328  HB2 TYR P 470      -5.858 -18.940 -15.698  0.00  0.00      PROA  
ATOM    329   CG TYR P 470      -5.745 -21.155 -15.839  0.00  0.00      PROA  
ATOM    330  CD1 TYR P 470      -5.489 -21.461 -14.550  0.00  0.00      PROA  
ATOM    331  HD1 TYR P 470      -5.017 -20.778 -13.860  0.00  0.00      PROA  
ATOM    332  CE1 TYR P 470      -5.677 -22.782 -14.123  0.00  0.00      PROA  
ATOM    333  HE1 TYR P 470      -5.473 -23.077 -13.105  0.00  0.00      PROA  
ATOM    334   CZ TYR P 470      -6.413 -23.697 -14.971  0.00  0.00      PROA  
ATOM    335   OH TYR P 470      -6.706 -24.968 -14.466  0.00  0.00      PROA  
ATOM    336   HH TYR P 470      -7.237 -25.336 -15.176  0.00  0.00      PROA  
ATOM    337  CD2 TYR P 470      -6.290 -22.140 -16.715  0.00  0.00      PROA  
ATOM    338  HD2 TYR P 470      -6.418 -21.896 -17.759  0.00  0.00      PROA  
ATOM    339  CE2 TYR P 470      -6.589 -23.408 -16.253  0.00  0.00      PROA  
ATOM    340  HE2 TYR P 470      -6.992 -24.080 -16.996  0.00  0.00      PROA  
ATOM    341    C TYR P 470      -3.363 -20.605 -17.538  0.00  0.00      PROA  
ATOM    342    O TYR P 470      -2.743 -21.255 -16.710  0.00  0.00      PROA  
ATOM    343    N ARG P 471      -3.216 -20.961 -18.822  0.00  0.00      PROA  
ATOM    344   HN ARG P 471      -3.772 -20.577 -19.555  0.00  0.00      PROA  
ATOM    345   CA ARG P 471      -2.483 -22.125 -19.317  0.00  0.00      PROA  
ATOM    346   HA ARG P 471      -2.936 -22.938 -18.769  0.00  0.00      PROA  
ATOM    347   CB ARG P 471      -2.884 -22.439 -20.790  0.00  0.00      PROA  
ATOM    348  HB1 ARG P 471      -3.986 -22.548 -20.701  0.00  0.00      PROA  
ATOM    349  HB2 ARG P 471      -2.478 -23.410 -21.146  0.00  0.00      PROA  
ATOM    350   CG ARG P 471      -2.690 -21.298 -21.818  0.00  0.00      PROA  
ATOM    351  HG1 ARG P 471      -1.620 -20.999 -21.811  0.00  0.00      PROA  
ATOM    352  HG2 ARG P 471      -3.367 -20.474 -21.505  0.00  0.00      PROA  
ATOM    353   CD ARG P 471      -3.121 -21.881 -23.162  0.00  0.00      PROA  
ATOM    354  HD1 ARG P 471      -4.205 -22.077 -23.018  0.00  0.00      PROA  
ATOM    355  HD2 ARG P 471      -2.657 -22.856 -23.422  0.00  0.00      PROA  
ATOM    356   NE ARG P 471      -2.709 -20.955 -24.302  0.00  0.00      PROA  
ATOM    357   HE ARG P 471      -1.930 -20.365 -24.091  0.00  0.00      PROA  
ATOM    358   CZ ARG P 471      -3.423 -20.595 -25.341  0.00  0.00      PROA  
ATOM    359  NH1 ARG P 471      -3.105 -19.544 -26.050  0.00  0.00      PROA  
ATOM    360 HH11 ARG P 471      -2.196 -19.178 -25.848  0.00  0.00      PROA  
ATOM    361 HH12 ARG P 471      -3.575 -19.433 -26.925  0.00  0.00      PROA  
ATOM    362  NH2 ARG P 471      -4.438 -21.290 -25.726  0.00  0.00      PROA  
ATOM    363 HH21 ARG P 471      -4.882 -21.067 -26.594  0.00  0.00      PROA  
ATOM    364 HH22 ARG P 471      -4.621 -22.157 -25.263  0.00  0.00      PROA  
ATOM    365    C ARG P 471      -0.986 -22.275 -19.017  0.00  0.00      PROA  
ATOM    366    O ARG P 471      -0.398 -23.313 -18.725  0.00  0.00      PROA  
ATOM    367    N ASP P 472      -0.319 -21.137 -19.015  0.00  0.00      PROA  
ATOM    368   HN ASP P 472      -0.765 -20.312 -19.352  0.00  0.00      PROA  
ATOM    369   CA ASP P 472       1.115 -21.069 -18.771  0.00  0.00      PROA  
ATOM    370   HA ASP P 472       1.563 -22.043 -18.900  0.00  0.00      PROA  
ATOM    371   CB ASP P 472       1.726 -20.173 -19.870  0.00  0.00      PROA  
ATOM    372  HB1 ASP P 472       2.827 -20.130 -19.728  0.00  0.00      PROA  
ATOM    373  HB2 ASP P 472       1.296 -19.154 -19.764  0.00  0.00      PROA  
ATOM    374   CG ASP P 472       1.586 -20.701 -21.286  0.00  0.00      PROA  
ATOM    375  OD1 ASP P 472       1.655 -21.939 -21.424  0.00  0.00      PROA  
ATOM    376  OD2 ASP P 472       1.547 -19.921 -22.234  0.00  0.00      PROA  
ATOM    377    C ASP P 472       1.391 -20.421 -17.392  0.00  0.00      PROA  
ATOM    378    O ASP P 472       2.476 -19.889 -17.154  0.00  0.00      PROA  
ATOM    379    N ALA P 473       0.370 -20.524 -16.473  0.00  0.00      PROA  
ATOM    380   HN ALA P 473      -0.486 -20.995 -16.674  0.00  0.00      PROA  
ATOM    381   CA ALA P 473       0.355 -19.932 -15.167  0.00  0.00      PROA  
ATOM    382   HA ALA P 473       0.455 -18.864 -15.287  0.00  0.00      PROA  
ATOM    383   CB ALA P 473      -1.042 -20.220 -14.563  0.00  0.00      PROA  
ATOM    384  HB1 ALA P 473      -1.166 -21.313 -14.403  0.00  0.00      PROA  
ATOM    385  HB2 ALA P 473      -1.784 -19.722 -15.224  0.00  0.00      PROA  
ATOM    386  HB3 ALA P 473      -1.055 -19.604 -13.639  0.00  0.00      PROA  
ATOM    387    C ALA P 473       1.454 -20.374 -14.247  0.00  0.00      PROA  
ATOM    388    O ALA P 473       1.830 -19.564 -13.424  0.00  0.00      PROA  
ATOM    389    N LEU P 474       1.983 -21.599 -14.308  0.00  0.00      PROA  
ATOM    390   HN LEU P 474       1.614 -22.205 -15.008  0.00  0.00      PROA  
ATOM    391   CA LEU P 474       3.076 -22.119 -13.419  0.00  0.00      PROA  
ATOM    392   HA LEU P 474       2.912 -21.600 -12.487  0.00  0.00      PROA  
ATOM    393   CB LEU P 474       2.951 -23.669 -13.209  0.00  0.00      PROA  
ATOM    394  HB1 LEU P 474       3.175 -24.082 -14.215  0.00  0.00      PROA  
ATOM    395  HB2 LEU P 474       1.950 -24.104 -13.000  0.00  0.00      PROA  
ATOM    396   CG LEU P 474       3.894 -24.294 -12.158  0.00  0.00      PROA  
ATOM    397   HG LEU P 474       4.900 -23.932 -12.459  0.00  0.00      PROA  
ATOM    398  CD1 LEU P 474       3.450 -23.624 -10.783  0.00  0.00      PROA  
ATOM    399 HD11 LEU P 474       3.636 -22.531 -10.855  0.00  0.00      PROA  
ATOM    400 HD12 LEU P 474       4.093 -24.052  -9.985  0.00  0.00      PROA  
ATOM    401 HD13 LEU P 474       2.382 -23.838 -10.562  0.00  0.00      PROA  
ATOM    402  CD2 LEU P 474       3.881 -25.867 -12.158  0.00  0.00      PROA  
ATOM    403 HD21 LEU P 474       2.960 -26.270 -11.684  0.00  0.00      PROA  
ATOM    404 HD22 LEU P 474       4.769 -26.281 -11.634  0.00  0.00      PROA  
ATOM    405 HD23 LEU P 474       3.899 -26.217 -13.212  0.00  0.00      PROA  
ATOM    406    C LEU P 474       4.417 -21.604 -13.932  0.00  0.00      PROA  
ATOM    407    O LEU P 474       4.940 -21.899 -15.011  0.00  0.00      PROA  
ATOM    408    N SER P 475       5.065 -20.778 -13.056  0.00  0.00      PROA  
ATOM    409   HN SER P 475       4.701 -20.423 -12.199  0.00  0.00      PROA  
ATOM    410   CA SER P 475       6.412 -20.399 -13.292  0.00  0.00      PROA  
ATOM    411   HA SER P 475       6.864 -21.266 -13.751  0.00  0.00      PROA  
ATOM    412   CB SER P 475       6.644 -19.037 -13.977  0.00  0.00      PROA  
ATOM    413  HB1 SER P 475       6.111 -19.033 -14.952  0.00  0.00      PROA  
ATOM    414  HB2 SER P 475       7.724 -18.872 -14.178  0.00  0.00      PROA  
ATOM    415   OG SER P 475       6.200 -17.870 -13.269  0.00  0.00      PROA  
ATOM    416  HG1 SER P 475       5.292 -17.713 -13.537  0.00  0.00      PROA  
ATOM    417    C SER P 475       6.906 -20.253 -11.875  0.00  0.00      PROA  
ATOM    418    O SER P 475       6.201 -20.141 -10.852  0.00  0.00      PROA  
ATOM    419    N LEU P 476       8.216 -20.392 -11.590  0.00  0.00      PROA  
ATOM    420   HN LEU P 476       8.884 -20.438 -12.329  0.00  0.00      PROA  
ATOM    421   CA LEU P 476       8.850 -20.147 -10.283  0.00  0.00      PROA  
ATOM    422   HA LEU P 476       8.269 -20.708  -9.566  0.00  0.00      PROA  
ATOM    423   CB LEU P 476      10.353 -20.658 -10.242  0.00  0.00      PROA  
ATOM    424  HB1 LEU P 476      10.883 -20.249 -11.128  0.00  0.00      PROA  
ATOM    425  HB2 LEU P 476      10.245 -21.734 -10.497  0.00  0.00      PROA  
ATOM    426   CG LEU P 476      11.024 -20.451  -8.851  0.00  0.00      PROA  
ATOM    427   HG LEU P 476      11.049 -19.360  -8.645  0.00  0.00      PROA  
ATOM    428  CD1 LEU P 476      10.119 -21.035  -7.735  0.00  0.00      PROA  
ATOM    429 HD11 LEU P 476      10.551 -20.962  -6.714  0.00  0.00      PROA  
ATOM    430 HD12 LEU P 476       9.912 -22.121  -7.848  0.00  0.00      PROA  
ATOM    431 HD13 LEU P 476       9.184 -20.455  -7.573  0.00  0.00      PROA  
ATOM    432  CD2 LEU P 476      12.468 -20.980  -8.832  0.00  0.00      PROA  
ATOM    433 HD21 LEU P 476      12.938 -20.633  -7.887  0.00  0.00      PROA  
ATOM    434 HD22 LEU P 476      13.080 -20.615  -9.684  0.00  0.00      PROA  
ATOM    435 HD23 LEU P 476      12.508 -22.084  -8.944  0.00  0.00      PROA  
ATOM    436    C LEU P 476       8.615 -18.648  -9.850  0.00  0.00      PROA  
ATOM    437    O LEU P 476       8.471 -18.348  -8.658  0.00  0.00      PROA  
ATOM    438    N GLN P 477       8.623 -17.687 -10.767  0.00  0.00      PROA  
ATOM    439   HN GLN P 477       8.680 -17.938 -11.730  0.00  0.00      PROA  
ATOM    440   CA GLN P 477       8.343 -16.246 -10.503  0.00  0.00      PROA  
ATOM    441   HA GLN P 477       9.105 -15.845  -9.852  0.00  0.00      PROA  
ATOM    442   CB GLN P 477       8.565 -15.226 -11.679  0.00  0.00      PROA  
ATOM    443  HB1 GLN P 477       7.909 -15.688 -12.448  0.00  0.00      PROA  
ATOM    444  HB2 GLN P 477       9.570 -15.392 -12.124  0.00  0.00      PROA  
ATOM    445   CG GLN P 477       8.355 -13.733 -11.497  0.00  0.00      PROA  
ATOM    446  HG1 GLN P 477       7.283 -13.574 -11.253  0.00  0.00      PROA  
ATOM    447  HG2 GLN P 477       8.730 -13.205 -12.400  0.00  0.00      PROA  
ATOM    448   CD GLN P 477       9.206 -13.147 -10.268  0.00  0.00      PROA  
ATOM    449  OE1 GLN P 477       8.848 -13.180  -9.102  0.00  0.00      PROA  
ATOM    450  NE2 GLN P 477      10.334 -12.497 -10.578  0.00  0.00      PROA  
ATOM    451 HE21 GLN P 477      10.865 -12.294  -9.755  0.00  0.00      PROA  
ATOM    452 HE22 GLN P 477      10.574 -12.319 -11.532  0.00  0.00      PROA  
ATOM    453    C GLN P 477       6.892 -16.029  -9.885  0.00  0.00      PROA  
ATOM    454    O GLN P 477       6.624 -15.206  -9.036  0.00  0.00      PROA  
ATOM    455    N CYS P 478       5.919 -16.779 -10.497  0.00  0.00      PROA  
ATOM    456   HN CYS P 478       6.185 -17.394 -11.235  0.00  0.00      PROA  
ATOM    457   CA CYS P 478       4.510 -16.620 -10.051  0.00  0.00      PROA  
ATOM    458   HA CYS P 478       4.225 -15.578 -10.048  0.00  0.00      PROA  
ATOM    459   CB CYS P 478       3.586 -17.533 -10.886  0.00  0.00      PROA  
ATOM    460  HB1 CYS P 478       3.884 -18.576 -10.647  0.00  0.00      PROA  
ATOM    461  HB2 CYS P 478       3.781 -17.317 -11.958  0.00  0.00      PROA  
ATOM    462   SG CYS P 478       1.786 -17.272 -10.722  0.00  0.00      PROA  
ATOM    463  HG1 CYS P 478       1.919 -16.905  -9.456  0.00  0.00      PROA  
ATOM    464    C CYS P 478       4.350 -17.065  -8.597  0.00  0.00      PROA  
ATOM    465    O CYS P 478       3.617 -16.486  -7.793  0.00  0.00      PROA  
ATOM    466    N LEU P 479       5.086 -18.120  -8.195  0.00  0.00      PROA  
ATOM    467   HN LEU P 479       5.817 -18.512  -8.748  0.00  0.00      PROA  
ATOM    468   CA LEU P 479       5.112 -18.517  -6.804  0.00  0.00      PROA  
ATOM    469   HA LEU P 479       4.104 -18.525  -6.416  0.00  0.00      PROA  
ATOM    470   CB LEU P 479       5.747 -19.937  -6.652  0.00  0.00      PROA  
ATOM    471  HB1 LEU P 479       5.856 -20.152  -5.567  0.00  0.00      PROA  
ATOM    472  HB2 LEU P 479       6.789 -19.886  -7.033  0.00  0.00      PROA  
ATOM    473   CG LEU P 479       4.914 -21.073  -7.309  0.00  0.00      PROA  
ATOM    474   HG LEU P 479       4.675 -20.907  -8.381  0.00  0.00      PROA  
ATOM    475  CD1 LEU P 479       5.766 -22.360  -7.461  0.00  0.00      PROA  
ATOM    476 HD11 LEU P 479       6.165 -22.490  -8.490  0.00  0.00      PROA  
ATOM    477 HD12 LEU P 479       5.104 -23.250  -7.405  0.00  0.00      PROA  
ATOM    478 HD13 LEU P 479       6.541 -22.464  -6.672  0.00  0.00      PROA  
ATOM    479  CD2 LEU P 479       3.715 -21.290  -6.427  0.00  0.00      PROA  
ATOM    480 HD21 LEU P 479       4.089 -21.381  -5.384  0.00  0.00      PROA  
ATOM    481 HD22 LEU P 479       3.140 -22.176  -6.771  0.00  0.00      PROA  
ATOM    482 HD23 LEU P 479       3.034 -20.419  -6.535  0.00  0.00      PROA  
ATOM    483    C LEU P 479       5.752 -17.614  -5.859  0.00  0.00      PROA  
ATOM    484    O LEU P 479       5.317 -17.413  -4.732  0.00  0.00      PROA  
ATOM    485    N ALA P 480       6.946 -17.043  -6.213  0.00  0.00      PROA  
ATOM    486   HN ALA P 480       7.369 -17.172  -7.107  0.00  0.00      PROA  
ATOM    487   CA ALA P 480       7.628 -16.044  -5.399  0.00  0.00      PROA  
ATOM    488   HA ALA P 480       7.718 -16.561  -4.455  0.00  0.00      PROA  
ATOM    489   CB ALA P 480       9.035 -15.634  -5.947  0.00  0.00      PROA  
ATOM    490  HB1 ALA P 480       8.903 -15.107  -6.916  0.00  0.00      PROA  
ATOM    491  HB2 ALA P 480       9.730 -16.497  -6.017  0.00  0.00      PROA  
ATOM    492  HB3 ALA P 480       9.495 -14.897  -5.254  0.00  0.00      PROA  
ATOM    493    C ALA P 480       6.850 -14.798  -5.291  0.00  0.00      PROA  
ATOM    494    O ALA P 480       6.515 -14.298  -4.224  0.00  0.00      PROA  
ATOM    495    N SER P 481       6.369 -14.246  -6.396  0.00  0.00      PROA  
ATOM    496   HN SER P 481       6.643 -14.724  -7.226  0.00  0.00      PROA  
ATOM    497   CA SER P 481       5.498 -13.001  -6.462  0.00  0.00      PROA  
ATOM    498   HA SER P 481       6.058 -12.160  -6.081  0.00  0.00      PROA  
ATOM    499   CB SER P 481       4.867 -12.761  -7.903  0.00  0.00      PROA  
ATOM    500  HB1 SER P 481       4.057 -12.002  -7.864  0.00  0.00      PROA  
ATOM    501  HB2 SER P 481       4.375 -13.701  -8.229  0.00  0.00      PROA  
ATOM    502   OG SER P 481       5.864 -12.364  -8.793  0.00  0.00      PROA  
ATOM    503  HG1 SER P 481       6.382 -13.160  -8.937  0.00  0.00      PROA  
ATOM    504    C SER P 481       4.297 -13.085  -5.528  0.00  0.00      PROA  
ATOM    505    O SER P 481       4.237 -12.182  -4.739  0.00  0.00      PROA  
ATOM    506    N PHE P 482       3.487 -14.149  -5.529  0.00  0.00      PROA  
ATOM    507   HN PHE P 482       3.657 -14.887  -6.178  0.00  0.00      PROA  
ATOM    508   CA PHE P 482       2.358 -14.371  -4.607  0.00  0.00      PROA  
ATOM    509   HA PHE P 482       1.519 -13.743  -4.866  0.00  0.00      PROA  
ATOM    510   CB PHE P 482       1.984 -15.813  -4.992  0.00  0.00      PROA  
ATOM    511  HB1 PHE P 482       2.800 -16.337  -5.535  0.00  0.00      PROA  
ATOM    512  HB2 PHE P 482       1.097 -15.725  -5.656  0.00  0.00      PROA  
ATOM    513   CG PHE P 482       1.466 -16.685  -3.943  0.00  0.00      PROA  
ATOM    514  CD1 PHE P 482       0.565 -16.267  -2.965  0.00  0.00      PROA  
ATOM    515  HD1 PHE P 482       0.187 -15.257  -2.898  0.00  0.00      PROA  
ATOM    516  CE1 PHE P 482       0.085 -17.165  -1.974  0.00  0.00      PROA  
ATOM    517  HE1 PHE P 482      -0.608 -16.710  -1.282  0.00  0.00      PROA  
ATOM    518   CZ PHE P 482       0.429 -18.480  -1.975  0.00  0.00      PROA  
ATOM    519   HZ PHE P 482      -0.003 -19.276  -1.386  0.00  0.00      PROA  
ATOM    520  CD2 PHE P 482       1.746 -18.106  -4.046  0.00  0.00      PROA  
ATOM    521  HD2 PHE P 482       2.347 -18.576  -4.809  0.00  0.00      PROA  
ATOM    522  CE2 PHE P 482       1.233 -19.008  -3.029  0.00  0.00      PROA  
ATOM    523  HE2 PHE P 482       1.514 -20.050  -3.084  0.00  0.00      PROA  
ATOM    524    C PHE P 482       2.697 -14.247  -3.081  0.00  0.00      PROA  
ATOM    525    O PHE P 482       2.085 -13.495  -2.265  0.00  0.00      PROA  
ATOM    526    N LEU P 483       3.820 -14.841  -2.712  0.00  0.00      PROA  
ATOM    527   HN LEU P 483       4.266 -15.413  -3.396  0.00  0.00      PROA  
ATOM    528   CA LEU P 483       4.363 -14.934  -1.387  0.00  0.00      PROA  
ATOM    529   HA LEU P 483       3.487 -15.032  -0.763  0.00  0.00      PROA  
ATOM    530   CB LEU P 483       5.322 -16.065  -0.966  0.00  0.00      PROA  
ATOM    531  HB1 LEU P 483       5.688 -15.935   0.075  0.00  0.00      PROA  
ATOM    532  HB2 LEU P 483       6.217 -16.093  -1.624  0.00  0.00      PROA  
ATOM    533   CG LEU P 483       4.692 -17.433  -1.019  0.00  0.00      PROA  
ATOM    534   HG LEU P 483       4.090 -17.520  -1.948  0.00  0.00      PROA  
ATOM    535  CD1 LEU P 483       5.760 -18.597  -1.094  0.00  0.00      PROA  
ATOM    536 HD11 LEU P 483       6.305 -18.471  -2.054  0.00  0.00      PROA  
ATOM    537 HD12 LEU P 483       5.249 -19.578  -1.197  0.00  0.00      PROA  
ATOM    538 HD13 LEU P 483       6.375 -18.649  -0.170  0.00  0.00      PROA  
ATOM    539  CD2 LEU P 483       3.698 -17.647   0.159  0.00  0.00      PROA  
ATOM    540 HD21 LEU P 483       3.079 -16.727   0.089  0.00  0.00      PROA  
ATOM    541 HD22 LEU P 483       4.136 -17.601   1.179  0.00  0.00      PROA  
ATOM    542 HD23 LEU P 483       3.168 -18.598  -0.067  0.00  0.00      PROA  
ATOM    543    C LEU P 483       4.974 -13.613  -0.998  0.00  0.00      PROA  
ATOM    544    O LEU P 483       4.755 -13.083   0.129  0.00  0.00      PROA  
ATOM    545    N PHE P 484       5.643 -12.869  -1.922  0.00  0.00      PROA  
ATOM    546   HN PHE P 484       5.741 -13.128  -2.880  0.00  0.00      PROA  
ATOM    547   CA PHE P 484       6.035 -11.521  -1.626  0.00  0.00      PROA  
ATOM    548   HA PHE P 484       6.632 -11.439  -0.729  0.00  0.00      PROA  
ATOM    549   CB PHE P 484       6.926 -11.157  -2.873  0.00  0.00      PROA  
ATOM    550  HB1 PHE P 484       6.554 -11.694  -3.772  0.00  0.00      PROA  
ATOM    551  HB2 PHE P 484       7.930 -11.562  -2.626  0.00  0.00      PROA  
ATOM    552   CG PHE P 484       7.120  -9.696  -3.274  0.00  0.00      PROA  
ATOM    553  CD1 PHE P 484       8.059  -8.912  -2.540  0.00  0.00      PROA  
ATOM    554  HD1 PHE P 484       8.443  -9.428  -1.672  0.00  0.00      PROA  
ATOM    555  CE1 PHE P 484       8.298  -7.565  -2.878  0.00  0.00      PROA  
ATOM    556  HE1 PHE P 484       8.946  -7.010  -2.216  0.00  0.00      PROA  
ATOM    557   CZ PHE P 484       7.571  -6.904  -3.904  0.00  0.00      PROA  
ATOM    558   HZ PHE P 484       7.669  -5.843  -4.085  0.00  0.00      PROA  
ATOM    559  CD2 PHE P 484       6.469  -9.061  -4.376  0.00  0.00      PROA  
ATOM    560  HD2 PHE P 484       5.831  -9.649  -5.019  0.00  0.00      PROA  
ATOM    561  CE2 PHE P 484       6.589  -7.711  -4.563  0.00  0.00      PROA  
ATOM    562  HE2 PHE P 484       6.140  -7.186  -5.393  0.00  0.00      PROA  
ATOM    563    C PHE P 484       4.910 -10.519  -1.528  0.00  0.00      PROA  
ATOM    564    O PHE P 484       4.978  -9.584  -0.723  0.00  0.00      PROA  
ATOM    565    N LEU P 485       3.822 -10.662  -2.297  0.00  0.00      PROA  
ATOM    566   HN LEU P 485       3.914 -11.395  -2.967  0.00  0.00      PROA  
ATOM    567   CA LEU P 485       2.579  -9.922  -2.173  0.00  0.00      PROA  
ATOM    568   HA LEU P 485       2.924  -8.911  -2.014  0.00  0.00      PROA  
ATOM    569   CB LEU P 485       1.625 -10.028  -3.461  0.00  0.00      PROA  
ATOM    570  HB1 LEU P 485       0.665  -9.525  -3.212  0.00  0.00      PROA  
ATOM    571  HB2 LEU P 485       1.444 -11.114  -3.610  0.00  0.00      PROA  
ATOM    572   CG LEU P 485       2.202  -9.253  -4.610  0.00  0.00      PROA  
ATOM    573   HG LEU P 485       3.294  -9.450  -4.663  0.00  0.00      PROA  
ATOM    574  CD1 LEU P 485       1.533  -9.748  -5.926  0.00  0.00      PROA  
ATOM    575 HD11 LEU P 485       1.725  -8.920  -6.641  0.00  0.00      PROA  
ATOM    576 HD12 LEU P 485       0.458 -10.029  -5.893  0.00  0.00      PROA  
ATOM    577 HD13 LEU P 485       1.946 -10.659  -6.408  0.00  0.00      PROA  
ATOM    578  CD2 LEU P 485       1.967  -7.768  -4.447  0.00  0.00      PROA  
ATOM    579 HD21 LEU P 485       0.858  -7.743  -4.394  0.00  0.00      PROA  
ATOM    580 HD22 LEU P 485       2.393  -7.199  -5.301  0.00  0.00      PROA  
ATOM    581 HD23 LEU P 485       2.389  -7.347  -3.510  0.00  0.00      PROA  
ATOM    582    C LEU P 485       1.809 -10.149  -0.823  0.00  0.00      PROA  
ATOM    583    O LEU P 485       1.553  -9.177  -0.101  0.00  0.00      PROA  
ATOM    584    N TYR P 486       1.694 -11.421  -0.496  0.00  0.00      PROA  
ATOM    585   HN TYR P 486       1.981 -12.138  -1.126  0.00  0.00      PROA  
ATOM    586   CA TYR P 486       1.132 -11.876   0.728  0.00  0.00      PROA  
ATOM    587   HA TYR P 486       0.123 -11.494   0.672  0.00  0.00      PROA  
ATOM    588   CB TYR P 486       0.995 -13.467   0.736  0.00  0.00      PROA  
ATOM    589  HB1 TYR P 486       1.950 -13.899   0.369  0.00  0.00      PROA  
ATOM    590  HB2 TYR P 486       0.199 -13.854   0.065  0.00  0.00      PROA  
ATOM    591   CG TYR P 486       0.738 -14.178   2.134  0.00  0.00      PROA  
ATOM    592  CD1 TYR P 486      -0.533 -14.096   2.639  0.00  0.00      PROA  
ATOM    593  HD1 TYR P 486      -1.272 -13.605   2.022  0.00  0.00      PROA  
ATOM    594  CE1 TYR P 486      -0.829 -14.541   3.888  0.00  0.00      PROA  
ATOM    595  HE1 TYR P 486      -1.845 -14.474   4.247  0.00  0.00      PROA  
ATOM    596   CZ TYR P 486       0.155 -15.061   4.744  0.00  0.00      PROA  
ATOM    597   OH TYR P 486      -0.124 -15.502   6.050  0.00  0.00      PROA  
ATOM    598   HH TYR P 486      -1.055 -15.298   6.162  0.00  0.00      PROA  
ATOM    599  CD2 TYR P 486       1.757 -14.623   2.935  0.00  0.00      PROA  
ATOM    600  HD2 TYR P 486       2.802 -14.502   2.690  0.00  0.00      PROA  
ATOM    601  CE2 TYR P 486       1.499 -15.073   4.236  0.00  0.00      PROA  
ATOM    602  HE2 TYR P 486       2.317 -15.493   4.803  0.00  0.00      PROA  
ATOM    603    C TYR P 486       1.747 -11.239   1.988  0.00  0.00      PROA  
ATOM    604    O TYR P 486       1.044 -10.769   2.922  0.00  0.00      PROA  
ATOM    605    N CYS P 487       3.144 -11.208   2.163  0.00  0.00      PROA  
ATOM    606   HN CYS P 487       3.685 -11.598   1.422  0.00  0.00      PROA  
ATOM    607   CA CYS P 487       3.861 -10.533   3.193  0.00  0.00      PROA  
ATOM    608   HA CYS P 487       3.535 -10.779   4.193  0.00  0.00      PROA  
ATOM    609   CB CYS P 487       5.348 -10.781   3.223  0.00  0.00      PROA  
ATOM    610  HB1 CYS P 487       5.816 -10.200   4.047  0.00  0.00      PROA  
ATOM    611  HB2 CYS P 487       5.880 -10.448   2.306  0.00  0.00      PROA  
ATOM    612   SG CYS P 487       5.854 -12.513   3.384  0.00  0.00      PROA  
ATOM    613  HG1 CYS P 487       5.244 -12.762   2.235  0.00  0.00      PROA  
ATOM    614    C CYS P 487       3.568  -9.016   3.197  0.00  0.00      PROA  
ATOM    615    O CYS P 487       3.371  -8.414   4.228  0.00  0.00      PROA  
ATOM    616    N ALA P 488       3.531  -8.436   1.999  0.00  0.00      PROA  
ATOM    617   HN ALA P 488       3.766  -8.881   1.138  0.00  0.00      PROA  
ATOM    618   CA ALA P 488       3.282  -7.044   1.850  0.00  0.00      PROA  
ATOM    619   HA ALA P 488       3.889  -6.618   2.635  0.00  0.00      PROA  
ATOM    620   CB ALA P 488       3.739  -6.568   0.448  0.00  0.00      PROA  
ATOM    621  HB1 ALA P 488       4.825  -6.777   0.347  0.00  0.00      PROA  
ATOM    622  HB2 ALA P 488       3.548  -5.477   0.358  0.00  0.00      PROA  
ATOM    623  HB3 ALA P 488       3.248  -7.093  -0.399  0.00  0.00      PROA  
ATOM    624    C ALA P 488       1.815  -6.573   2.098  0.00  0.00      PROA  
ATOM    625    O ALA P 488       1.546  -5.380   2.453  0.00  0.00      PROA  
ATOM    626    N CYS P 489       0.915  -7.576   2.149  0.00  0.00      PROA  
ATOM    627   HN CYS P 489       1.146  -8.478   1.793  0.00  0.00      PROA  
ATOM    628   CA CYS P 489      -0.421  -7.157   2.501  0.00  0.00      PROA  
ATOM    629   HA CYS P 489      -0.482  -6.079   2.497  0.00  0.00      PROA  
ATOM    630   CB CYS P 489      -1.415  -7.842   1.481  0.00  0.00      PROA  
ATOM    631  HB1 CYS P 489      -2.412  -7.427   1.740  0.00  0.00      PROA  
ATOM    632  HB2 CYS P 489      -1.411  -8.928   1.717  0.00  0.00      PROA  
ATOM    633   SG CYS P 489      -1.067  -7.376  -0.257  0.00  0.00      PROA  
ATOM    634  HG1 CYS P 489      -0.120  -8.289  -0.418  0.00  0.00      PROA  
ATOM    635    C CYS P 489      -0.761  -7.632   3.882  0.00  0.00      PROA  
ATOM    636    O CYS P 489      -1.668  -7.080   4.493  0.00  0.00      PROA  
ATOM    637    N MET P 490      -0.107  -8.616   4.429  0.00  0.00      PROA  
ATOM    638   HN MET P 490       0.565  -9.056   3.838  0.00  0.00      PROA  
ATOM    639   CA MET P 490      -0.483  -9.215   5.722  0.00  0.00      PROA  
ATOM    640   HA MET P 490      -1.546  -9.328   5.875  0.00  0.00      PROA  
ATOM    641   CB MET P 490       0.241 -10.569   5.953  0.00  0.00      PROA  
ATOM    642  HB1 MET P 490       1.317 -10.503   5.685  0.00  0.00      PROA  
ATOM    643  HB2 MET P 490      -0.118 -11.136   5.067  0.00  0.00      PROA  
ATOM    644   CG MET P 490       0.003 -11.234   7.332  0.00  0.00      PROA  
ATOM    645  HG1 MET P 490      -0.522 -12.189   7.118  0.00  0.00      PROA  
ATOM    646  HG2 MET P 490      -0.627 -10.535   7.923  0.00  0.00      PROA  
ATOM    647   SD MET P 490       1.594 -11.524   8.220  0.00  0.00      PROA  
ATOM    648   CE MET P 490       2.489 -12.475   6.886  0.00  0.00      PROA  
ATOM    649  HE1 MET P 490       1.868 -12.683   5.990  0.00  0.00      PROA  
ATOM    650  HE2 MET P 490       2.771 -13.474   7.282  0.00  0.00      PROA  
ATOM    651  HE3 MET P 490       3.437 -11.946   6.649  0.00  0.00      PROA  
ATOM    652    C MET P 490      -0.223  -8.301   6.888  0.00  0.00      PROA  
ATOM    653    O MET P 490      -1.189  -7.975   7.603  0.00  0.00      PROA  
ATOM    654    N SER P 491       0.962  -7.693   6.964  0.00  0.00      PROA  
ATOM    655   HN SER P 491       1.537  -7.855   6.166  0.00  0.00      PROA  
ATOM    656   CA SER P 491       1.272  -6.824   8.092  0.00  0.00      PROA  
ATOM    657   HA SER P 491       0.738  -7.250   8.928  0.00  0.00      PROA  
ATOM    658   CB SER P 491       2.797  -6.751   8.276  0.00  0.00      PROA  
ATOM    659  HB1 SER P 491       3.141  -6.354   7.297  0.00  0.00      PROA  
ATOM    660  HB2 SER P 491       3.181  -7.768   8.501  0.00  0.00      PROA  
ATOM    661   OG SER P 491       3.289  -5.824   9.304  0.00  0.00      PROA  
ATOM    662  HG1 SER P 491       2.891  -6.169  10.107  0.00  0.00      PROA  
ATOM    663    C SER P 491       0.609  -5.495   7.995  0.00  0.00      PROA  
ATOM    664    O SER P 491       0.250  -4.999   9.051  0.00  0.00      PROA  
ATOM    665    N PRO P 492       0.266  -4.985   6.844  0.00  0.00      PROA  
ATOM    666   CD PRO P 492       1.203  -4.872   5.710  0.00  0.00      PROA  
ATOM    667  HD1 PRO P 492       1.142  -5.790   5.087  0.00  0.00      PROA  
ATOM    668  HD2 PRO P 492       2.239  -4.741   6.090  0.00  0.00      PROA  
ATOM    669   CA PRO P 492      -0.727  -3.810   6.734  0.00  0.00      PROA  
ATOM    670   HA PRO P 492      -0.392  -3.058   7.433  0.00  0.00      PROA  
ATOM    671   CB PRO P 492      -0.673  -3.230   5.267  0.00  0.00      PROA  
ATOM    672  HB1 PRO P 492      -0.922  -2.147   5.263  0.00  0.00      PROA  
ATOM    673  HB2 PRO P 492      -1.164  -3.870   4.503  0.00  0.00      PROA  
ATOM    674   CG PRO P 492       0.841  -3.564   4.933  0.00  0.00      PROA  
ATOM    675  HG1 PRO P 492       0.871  -3.602   3.824  0.00  0.00      PROA  
ATOM    676  HG2 PRO P 492       1.467  -2.683   5.195  0.00  0.00      PROA  
ATOM    677    C PRO P 492      -2.190  -4.179   7.152  0.00  0.00      PROA  
ATOM    678    O PRO P 492      -2.946  -3.436   7.780  0.00  0.00      PROA  
ATOM    679    N VAL P 493      -2.635  -5.403   6.759  0.00  0.00      PROA  
ATOM    680   HN VAL P 493      -2.090  -5.913   6.098  0.00  0.00      PROA  
ATOM    681   CA VAL P 493      -3.942  -5.872   7.097  0.00  0.00      PROA  
ATOM    682   HA VAL P 493      -4.629  -5.054   6.938  0.00  0.00      PROA  
ATOM    683   CB VAL P 493      -4.441  -7.026   6.229  0.00  0.00      PROA  
ATOM    684   HB VAL P 493      -3.713  -7.853   6.087  0.00  0.00      PROA  
ATOM    685  CG1 VAL P 493      -5.657  -7.797   6.755  0.00  0.00      PROA  
ATOM    686 HG11 VAL P 493      -6.449  -7.094   7.091  0.00  0.00      PROA  
ATOM    687 HG12 VAL P 493      -5.311  -8.415   7.611  0.00  0.00      PROA  
ATOM    688 HG13 VAL P 493      -6.074  -8.510   6.011  0.00  0.00      PROA  
ATOM    689  CG2 VAL P 493      -4.816  -6.450   4.876  0.00  0.00      PROA  
ATOM    690 HG21 VAL P 493      -4.012  -5.861   4.384  0.00  0.00      PROA  
ATOM    691 HG22 VAL P 493      -5.639  -5.726   5.054  0.00  0.00      PROA  
ATOM    692 HG23 VAL P 493      -5.142  -7.151   4.079  0.00  0.00      PROA  
ATOM    693    C VAL P 493      -4.165  -6.129   8.549  0.00  0.00      PROA  
ATOM    694    O VAL P 493      -5.170  -5.699   9.195  0.00  0.00      PROA  
ATOM    695    N ILE P 494      -3.146  -6.689   9.191  0.00  0.00      PROA  
ATOM    696   HN ILE P 494      -2.309  -6.953   8.718  0.00  0.00      PROA  
ATOM    697   CA ILE P 494      -3.051  -6.846  10.659  0.00  0.00      PROA  
ATOM    698   HA ILE P 494      -3.993  -7.301  10.928  0.00  0.00      PROA  
ATOM    699   CB ILE P 494      -2.036  -7.945  10.958  0.00  0.00      PROA  
ATOM    700   HB ILE P 494      -1.018  -7.765  10.552  0.00  0.00      PROA  
ATOM    701  CG2 ILE P 494      -1.586  -7.734  12.513  0.00  0.00      PROA  
ATOM    702 HG21 ILE P 494      -1.242  -6.679  12.573  0.00  0.00      PROA  
ATOM    703 HG22 ILE P 494      -0.762  -8.452  12.708  0.00  0.00      PROA  
ATOM    704 HG23 ILE P 494      -2.497  -7.879  13.133  0.00  0.00      PROA  
ATOM    705  CG1 ILE P 494      -2.485  -9.370  10.660  0.00  0.00      PROA  
ATOM    706 HG11 ILE P 494      -2.628  -9.520   9.568  0.00  0.00      PROA  
ATOM    707 HG12 ILE P 494      -3.523  -9.533  11.019  0.00  0.00      PROA  
ATOM    708   CD ILE P 494      -1.679 -10.455  11.260  0.00  0.00      PROA  
ATOM    709  HD1 ILE P 494      -1.653 -10.519  12.369  0.00  0.00      PROA  
ATOM    710  HD2 ILE P 494      -0.635 -10.440  10.881  0.00  0.00      PROA  
ATOM    711  HD3 ILE P 494      -1.904 -11.431  10.780  0.00  0.00      PROA  
ATOM    712    C ILE P 494      -2.919  -5.566  11.457  0.00  0.00      PROA  
ATOM    713    O ILE P 494      -3.525  -5.442  12.488  0.00  0.00      PROA  
ATOM    714    N THR P 495      -2.136  -4.554  10.949  0.00  0.00      PROA  
ATOM    715   HN THR P 495      -1.546  -4.749  10.169  0.00  0.00      PROA  
ATOM    716   CA THR P 495      -2.043  -3.192  11.553  0.00  0.00      PROA  
ATOM    717   HA THR P 495      -1.868  -3.333  12.610  0.00  0.00      PROA  
ATOM    718   CB THR P 495      -0.944  -2.261  10.972  0.00  0.00      PROA  
ATOM    719   HB THR P 495      -0.959  -2.309   9.862  0.00  0.00      PROA  
ATOM    720  OG1 THR P 495       0.334  -2.673  11.175  0.00  0.00      PROA  
ATOM    721  HG1 THR P 495       0.453  -2.876  12.106  0.00  0.00      PROA  
ATOM    722  CG2 THR P 495      -0.964  -0.785  11.361  0.00  0.00      PROA  
ATOM    723 HG21 THR P 495      -0.067  -0.198  11.067  0.00  0.00      PROA  
ATOM    724 HG22 THR P 495      -0.975  -0.703  12.469  0.00  0.00      PROA  
ATOM    725 HG23 THR P 495      -1.843  -0.203  11.010  0.00  0.00      PROA  
ATOM    726    C THR P 495      -3.374  -2.449  11.451  0.00  0.00      PROA  
ATOM    727    O THR P 495      -3.835  -1.872  12.450  0.00  0.00      PROA  
ATOM    728    N PHE P 496      -4.073  -2.521  10.334  0.00  0.00      PROA  
ATOM    729   HN PHE P 496      -3.578  -3.113   9.703  0.00  0.00      PROA  
ATOM    730   CA PHE P 496      -5.293  -1.851  10.097  0.00  0.00      PROA  
ATOM    731   HA PHE P 496      -5.095  -0.794  10.193  0.00  0.00      PROA  
ATOM    732   CB PHE P 496      -5.924  -2.178   8.724  0.00  0.00      PROA  
ATOM    733  HB1 PHE P 496      -5.910  -3.284   8.619  0.00  0.00      PROA  
ATOM    734  HB2 PHE P 496      -5.300  -1.787   7.892  0.00  0.00      PROA  
ATOM    735   CG PHE P 496      -7.181  -1.450   8.224  0.00  0.00      PROA  
ATOM    736  CD1 PHE P 496      -7.428  -0.050   8.317  0.00  0.00      PROA  
ATOM    737  HD1 PHE P 496      -6.686   0.521   8.856  0.00  0.00      PROA  
ATOM    738  CE1 PHE P 496      -8.472   0.572   7.663  0.00  0.00      PROA  
ATOM    739  HE1 PHE P 496      -8.571   1.645   7.731  0.00  0.00      PROA  
ATOM    740   CZ PHE P 496      -9.379  -0.270   6.966  0.00  0.00      PROA  
ATOM    741   HZ PHE P 496     -10.223   0.189   6.473  0.00  0.00      PROA  
ATOM    742  CD2 PHE P 496      -8.190  -2.228   7.548  0.00  0.00      PROA  
ATOM    743  HD2 PHE P 496      -8.085  -3.297   7.438  0.00  0.00      PROA  
ATOM    744  CE2 PHE P 496      -9.275  -1.663   6.917  0.00  0.00      PROA  
ATOM    745  HE2 PHE P 496      -9.998  -2.189   6.312  0.00  0.00      PROA  
ATOM    746    C PHE P 496      -6.356  -2.416  11.061  0.00  0.00      PROA  
ATOM    747    O PHE P 496      -7.264  -1.660  11.438  0.00  0.00      PROA  
ATOM    748    N GLY P 497      -6.180  -3.677  11.493  0.00  0.00      PROA  
ATOM    749   HN GLY P 497      -5.380  -4.223  11.259  0.00  0.00      PROA  
ATOM    750   CA GLY P 497      -7.099  -4.339  12.474  0.00  0.00      PROA  
ATOM    751  HA1 GLY P 497      -6.934  -5.405  12.524  0.00  0.00      PROA  
ATOM    752  HA2 GLY P 497      -8.134  -4.225  12.188  0.00  0.00      PROA  
ATOM    753    C GLY P 497      -6.994  -3.831  13.874  0.00  0.00      PROA  
ATOM    754    O GLY P 497      -7.952  -3.758  14.583  0.00  0.00      PROA  
ATOM    755    N GLY P 498      -5.798  -3.434  14.336  0.00  0.00      PROA  
ATOM    756   HN GLY P 498      -5.106  -3.232  13.647  0.00  0.00      PROA  
ATOM    757   CA GLY P 498      -5.718  -2.902  15.697  0.00  0.00      PROA  
ATOM    758  HA1 GLY P 498      -4.671  -2.890  15.964  0.00  0.00      PROA  
ATOM    759  HA2 GLY P 498      -6.162  -3.517  16.465  0.00  0.00      PROA  
ATOM    760    C GLY P 498      -6.071  -1.458  15.705  0.00  0.00      PROA  
ATOM    761    O GLY P 498      -6.627  -0.929  16.648  0.00  0.00      PROA  
ATOM    762    N LEU P 499      -5.724  -0.698  14.554  0.00  0.00      PROA  
ATOM    763   HN LEU P 499      -5.063  -0.938  13.848  0.00  0.00      PROA  
ATOM    764   CA LEU P 499      -6.235   0.646  14.476  0.00  0.00      PROA  
ATOM    765   HA LEU P 499      -5.947   1.095  15.415  0.00  0.00      PROA  
ATOM    766   CB LEU P 499      -5.477   1.314  13.384  0.00  0.00      PROA  
ATOM    767  HB1 LEU P 499      -5.888   2.332  13.209  0.00  0.00      PROA  
ATOM    768  HB2 LEU P 499      -5.613   0.703  12.466  0.00  0.00      PROA  
ATOM    769   CG LEU P 499      -3.939   1.483  13.625  0.00  0.00      PROA  
ATOM    770   HG LEU P 499      -3.436   0.494  13.582  0.00  0.00      PROA  
ATOM    771  CD1 LEU P 499      -3.306   2.310  12.473  0.00  0.00      PROA  
ATOM    772 HD11 LEU P 499      -3.383   1.663  11.573  0.00  0.00      PROA  
ATOM    773 HD12 LEU P 499      -2.235   2.407  12.755  0.00  0.00      PROA  
ATOM    774 HD13 LEU P 499      -3.843   3.278  12.388  0.00  0.00      PROA  
ATOM    775  CD2 LEU P 499      -3.706   2.122  15.000  0.00  0.00      PROA  
ATOM    776 HD21 LEU P 499      -4.511   2.864  15.186  0.00  0.00      PROA  
ATOM    777 HD22 LEU P 499      -2.690   2.572  15.002  0.00  0.00      PROA  
ATOM    778 HD23 LEU P 499      -3.622   1.296  15.738  0.00  0.00      PROA  
ATOM    779    C LEU P 499      -7.784   0.654  14.468  0.00  0.00      PROA  
ATOM    780    O LEU P 499      -8.326   1.483  15.232  0.00  0.00      PROA  
ATOM    781    N LEU P 500      -8.520  -0.206  13.834  0.00  0.00      PROA  
ATOM    782   HN LEU P 500      -8.129  -0.895  13.228  0.00  0.00      PROA  
ATOM    783   CA LEU P 500      -9.990  -0.270  13.969  0.00  0.00      PROA  
ATOM    784   HA LEU P 500     -10.301   0.763  14.008  0.00  0.00      PROA  
ATOM    785   CB LEU P 500     -10.630  -0.934  12.754  0.00  0.00      PROA  
ATOM    786  HB1 LEU P 500     -11.715  -1.128  12.891  0.00  0.00      PROA  
ATOM    787  HB2 LEU P 500     -10.079  -1.885  12.596  0.00  0.00      PROA  
ATOM    788   CG LEU P 500     -10.579  -0.124  11.431  0.00  0.00      PROA  
ATOM    789   HG LEU P 500      -9.572   0.281  11.192  0.00  0.00      PROA  
ATOM    790  CD1 LEU P 500     -10.876  -1.072  10.234  0.00  0.00      PROA  
ATOM    791 HD11 LEU P 500     -11.670  -1.799  10.510  0.00  0.00      PROA  
ATOM    792 HD12 LEU P 500      -9.960  -1.671  10.042  0.00  0.00      PROA  
ATOM    793 HD13 LEU P 500     -11.345  -0.536   9.381  0.00  0.00      PROA  
ATOM    794  CD2 LEU P 500     -11.528   0.995  11.347  0.00  0.00      PROA  
ATOM    795 HD21 LEU P 500     -11.603   1.397  10.314  0.00  0.00      PROA  
ATOM    796 HD22 LEU P 500     -11.159   1.825  11.988  0.00  0.00      PROA  
ATOM    797 HD23 LEU P 500     -12.535   0.711  11.720  0.00  0.00      PROA  
ATOM    798    C LEU P 500     -10.485  -0.910  15.346  0.00  0.00      PROA  
ATOM    799    O LEU P 500     -11.409  -0.495  16.002  0.00  0.00      PROA  
ATOM    800    N GLY P 501      -9.702  -1.860  15.775  0.00  0.00      PROA  
ATOM    801   HN GLY P 501      -8.876  -2.212  15.340  0.00  0.00      PROA  
ATOM    802   CA GLY P 501     -10.007  -2.506  17.072  0.00  0.00      PROA  
ATOM    803  HA1 GLY P 501      -9.192  -3.200  17.214  0.00  0.00      PROA  
ATOM    804  HA2 GLY P 501     -10.962  -3.008  17.018  0.00  0.00      PROA  
ATOM    805    C GLY P 501     -10.002  -1.584  18.230  0.00  0.00      PROA  
ATOM    806    O GLY P 501     -10.891  -1.666  19.061  0.00  0.00      PROA  
ATOM    807    N GLU P 502      -9.032  -0.635  18.375  0.00  0.00      PROA  
ATOM    808   HN GLU P 502      -8.306  -0.589  17.694  0.00  0.00      PROA  
ATOM    809   CA GLU P 502      -8.966   0.373  19.414  0.00  0.00      PROA  
ATOM    810   HA GLU P 502      -9.046  -0.092  20.386  0.00  0.00      PROA  
ATOM    811   CB GLU P 502      -7.490   1.065  19.479  0.00  0.00      PROA  
ATOM    812  HB1 GLU P 502      -7.456   1.906  20.204  0.00  0.00      PROA  
ATOM    813  HB2 GLU P 502      -7.299   1.421  18.444  0.00  0.00      PROA  
ATOM    814   CG GLU P 502      -6.478  -0.035  19.916  0.00  0.00      PROA  
ATOM    815  HG1 GLU P 502      -5.978  -0.424  19.004  0.00  0.00      PROA  
ATOM    816  HG2 GLU P 502      -7.021  -0.726  20.596  0.00  0.00      PROA  
ATOM    817   CD GLU P 502      -5.302   0.478  20.816  0.00  0.00      PROA  
ATOM    818  OE1 GLU P 502      -4.502  -0.370  21.232  0.00  0.00      PROA  
ATOM    819  OE2 GLU P 502      -5.330   1.662  21.199  0.00  0.00      PROA  
ATOM    820    C GLU P 502     -10.071   1.486  19.337  0.00  0.00      PROA  
ATOM    821    O GLU P 502     -10.827   1.846  20.245  0.00  0.00      PROA  
ATOM    822    N ALA P 503     -10.163   1.913  17.994  0.00  0.00      PROA  
ATOM    823   HN ALA P 503      -9.557   1.496  17.321  0.00  0.00      PROA  
ATOM    824   CA ALA P 503     -11.149   2.906  17.613  0.00  0.00      PROA  
ATOM    825   HA ALA P 503     -11.047   3.823  18.176  0.00  0.00      PROA  
ATOM    826   CB ALA P 503     -11.054   3.063  16.135  0.00  0.00      PROA  
ATOM    827  HB1 ALA P 503     -11.888   3.723  15.816  0.00  0.00      PROA  
ATOM    828  HB2 ALA P 503     -11.276   2.103  15.621  0.00  0.00      PROA  
ATOM    829  HB3 ALA P 503     -10.043   3.448  15.882  0.00  0.00      PROA  
ATOM    830    C ALA P 503     -12.595   2.508  17.877  0.00  0.00      PROA  
ATOM    831    O ALA P 503     -13.388   3.329  18.271  0.00  0.00      PROA  
ATOM    832    N THR P 504     -12.932   1.190  17.804  0.00  0.00      PROA  
ATOM    833   HN THR P 504     -12.154   0.602  17.596  0.00  0.00      PROA  
ATOM    834   CA THR P 504     -14.230   0.551  18.171  0.00  0.00      PROA  
ATOM    835   HA THR P 504     -14.919   1.363  17.990  0.00  0.00      PROA  
ATOM    836   CB THR P 504     -14.670  -0.610  17.300  0.00  0.00      PROA  
ATOM    837   HB THR P 504     -15.630  -1.089  17.589  0.00  0.00      PROA  
ATOM    838  OG1 THR P 504     -13.665  -1.632  17.295  0.00  0.00      PROA  
ATOM    839  HG1 THR P 504     -12.886  -1.213  16.921  0.00  0.00      PROA  
ATOM    840  CG2 THR P 504     -14.761  -0.004  15.890  0.00  0.00      PROA  
ATOM    841 HG21 THR P 504     -13.857   0.574  15.602  0.00  0.00      PROA  
ATOM    842 HG22 THR P 504     -15.641   0.673  15.829  0.00  0.00      PROA  
ATOM    843 HG23 THR P 504     -14.949  -0.849  15.194  0.00  0.00      PROA  
ATOM    844    C THR P 504     -14.214   0.120  19.595  0.00  0.00      PROA  
ATOM    845    O THR P 504     -15.199  -0.403  20.098  0.00  0.00      PROA  
ATOM    846    N GLU P 505     -13.219   0.312  20.430  0.00  0.00      PROA  
ATOM    847   HN GLU P 505     -12.458   0.893  20.154  0.00  0.00      PROA  
ATOM    848   CA GLU P 505     -13.220   0.147  21.863  0.00  0.00      PROA  
ATOM    849   HA GLU P 505     -12.236   0.512  22.119  0.00  0.00      PROA  
ATOM    850   CB GLU P 505     -14.154   1.043  22.649  0.00  0.00      PROA  
ATOM    851  HB1 GLU P 505     -14.164   0.677  23.698  0.00  0.00      PROA  
ATOM    852  HB2 GLU P 505     -15.173   0.979  22.210  0.00  0.00      PROA  
ATOM    853   CG GLU P 505     -13.707   2.520  22.685  0.00  0.00      PROA  
ATOM    854  HG1 GLU P 505     -13.672   2.971  21.670  0.00  0.00      PROA  
ATOM    855  HG2 GLU P 505     -12.640   2.520  22.994  0.00  0.00      PROA  
ATOM    856   CD GLU P 505     -14.334   3.392  23.761  0.00  0.00      PROA  
ATOM    857  OE1 GLU P 505     -13.592   3.812  24.751  0.00  0.00      PROA  
ATOM    858  OE2 GLU P 505     -15.619   3.652  23.767  0.00  0.00      PROA  
ATOM    859    C GLU P 505     -13.361  -1.388  22.256  0.00  0.00      PROA  
ATOM    860    O GLU P 505     -13.944  -1.599  23.337  0.00  0.00      PROA  
ATOM    861    N GLY P 506     -12.842  -2.290  21.405  0.00  0.00      PROA  
ATOM    862   HN GLY P 506     -12.549  -1.955  20.513  0.00  0.00      PROA  
ATOM    863   CA GLY P 506     -12.807  -3.708  21.638  0.00  0.00      PROA  
ATOM    864  HA1 GLY P 506     -13.233  -4.005  22.585  0.00  0.00      PROA  
ATOM    865  HA2 GLY P 506     -11.773  -4.017  21.621  0.00  0.00      PROA  
ATOM    866    C GLY P 506     -13.643  -4.613  20.756  0.00  0.00      PROA  
ATOM    867    O GLY P 506     -14.010  -5.756  21.148  0.00  0.00      PROA  
ATOM    868    N ARG P 507     -13.957  -4.220  19.544  0.00  0.00      PROA  
ATOM    869   HN ARG P 507     -13.688  -3.296  19.282  0.00  0.00      PROA  
ATOM    870   CA ARG P 507     -14.835  -4.948  18.614  0.00  0.00      PROA  
ATOM    871   HA ARG P 507     -15.210  -5.842  19.089  0.00  0.00      PROA  
ATOM    872   CB ARG P 507     -15.977  -4.051  17.956  0.00  0.00      PROA  
ATOM    873  HB1 ARG P 507     -16.561  -4.626  17.206  0.00  0.00      PROA  
ATOM    874  HB2 ARG P 507     -15.579  -3.245  17.304  0.00  0.00      PROA  
ATOM    875   CG ARG P 507     -16.962  -3.343  18.964  0.00  0.00      PROA  
ATOM    876  HG1 ARG P 507     -17.828  -2.848  18.474  0.00  0.00      PROA  
ATOM    877  HG2 ARG P 507     -16.275  -2.519  19.253  0.00  0.00      PROA  
ATOM    878   CD ARG P 507     -17.446  -4.200  20.088  0.00  0.00      PROA  
ATOM    879  HD1 ARG P 507     -16.669  -4.434  20.846  0.00  0.00      PROA  
ATOM    880  HD2 ARG P 507     -17.864  -5.193  19.816  0.00  0.00      PROA  
ATOM    881   NE ARG P 507     -18.490  -3.422  20.787  0.00  0.00      PROA  
ATOM    882   HE ARG P 507     -18.184  -2.945  21.612  0.00  0.00      PROA  
ATOM    883   CZ ARG P 507     -19.742  -3.254  20.401  0.00  0.00      PROA  
ATOM    884  NH1 ARG P 507     -20.562  -2.695  21.287  0.00  0.00      PROA  
ATOM    885 HH11 ARG P 507     -20.200  -2.377  22.163  0.00  0.00      PROA  
ATOM    886 HH12 ARG P 507     -21.460  -3.133  21.322  0.00  0.00      PROA  
ATOM    887  NH2 ARG P 507     -20.320  -3.893  19.437  0.00  0.00      PROA  
ATOM    888 HH21 ARG P 507     -19.850  -4.342  18.678  0.00  0.00      PROA  
ATOM    889 HH22 ARG P 507     -21.317  -3.815  19.417  0.00  0.00      PROA  
ATOM    890    C ARG P 507     -13.904  -5.567  17.651  0.00  0.00      PROA  
ATOM    891    O ARG P 507     -13.473  -6.709  17.725  0.00  0.00      PROA  
ATOM    892    N ILE P 508     -13.466  -4.791  16.673  0.00  0.00      PROA  
ATOM    893   HN ILE P 508     -13.932  -3.910  16.652  0.00  0.00      PROA  
ATOM    894   CA ILE P 508     -12.681  -5.142  15.512  0.00  0.00      PROA  
ATOM    895   HA ILE P 508     -13.170  -5.884  14.898  0.00  0.00      PROA  
ATOM    896   CB ILE P 508     -12.383  -3.989  14.492  0.00  0.00      PROA  
ATOM    897   HB ILE P 508     -12.089  -3.121  15.121  0.00  0.00      PROA  
ATOM    898  CG2 ILE P 508     -11.242  -4.263  13.495  0.00  0.00      PROA  
ATOM    899 HG21 ILE P 508     -11.421  -5.223  12.965  0.00  0.00      PROA  
ATOM    900 HG22 ILE P 508     -10.265  -4.474  13.981  0.00  0.00      PROA  
ATOM    901 HG23 ILE P 508     -11.123  -3.485  12.711  0.00  0.00      PROA  
ATOM    902  CG1 ILE P 508     -13.747  -3.573  13.778  0.00  0.00      PROA  
ATOM    903 HG11 ILE P 508     -13.542  -2.553  13.387  0.00  0.00      PROA  
ATOM    904 HG12 ILE P 508     -14.507  -3.455  14.580  0.00  0.00      PROA  
ATOM    905   CD ILE P 508     -14.210  -4.427  12.567  0.00  0.00      PROA  
ATOM    906  HD1 ILE P 508     -13.456  -4.265  11.767  0.00  0.00      PROA  
ATOM    907  HD2 ILE P 508     -15.169  -4.140  12.085  0.00  0.00      PROA  
ATOM    908  HD3 ILE P 508     -14.218  -5.524  12.744  0.00  0.00      PROA  
ATOM    909    C ILE P 508     -11.327  -5.899  15.814  0.00  0.00      PROA  
ATOM    910    O ILE P 508     -10.571  -5.532  16.744  0.00  0.00      PROA  
ATOM    911    N SER P 509     -11.039  -6.970  15.057  0.00  0.00      PROA  
ATOM    912   HN SER P 509     -11.729  -7.131  14.355  0.00  0.00      PROA  
ATOM    913   CA SER P 509      -9.902  -7.822  15.371  0.00  0.00      PROA  
ATOM    914   HA SER P 509      -9.296  -7.248  16.057  0.00  0.00      PROA  
ATOM    915   CB SER P 509     -10.366  -9.042  16.110  0.00  0.00      PROA  
ATOM    916  HB1 SER P 509     -10.927  -8.578  16.949  0.00  0.00      PROA  
ATOM    917  HB2 SER P 509      -9.649  -9.752  16.575  0.00  0.00      PROA  
ATOM    918   OG SER P 509     -11.280  -9.862  15.376  0.00  0.00      PROA  
ATOM    919  HG1 SER P 509     -12.151  -9.459  15.347  0.00  0.00      PROA  
ATOM    920    C SER P 509      -9.209  -8.245  14.162  0.00  0.00      PROA  
ATOM    921    O SER P 509      -9.797  -8.349  13.125  0.00  0.00      PROA  
ATOM    922    N ALA P 510      -7.854  -8.525  14.300  0.00  0.00      PROA  
ATOM    923   HN ALA P 510      -7.433  -8.614  15.199  0.00  0.00      PROA  
ATOM    924   CA ALA P 510      -6.928  -8.757  13.258  0.00  0.00      PROA  
ATOM    925   HA ALA P 510      -6.899  -7.909  12.591  0.00  0.00      PROA  
ATOM    926   CB ALA P 510      -5.556  -8.971  13.820  0.00  0.00      PROA  
ATOM    927  HB1 ALA P 510      -5.389  -9.850  14.479  0.00  0.00      PROA  
ATOM    928  HB2 ALA P 510      -5.436  -8.061  14.445  0.00  0.00      PROA  
ATOM    929  HB3 ALA P 510      -4.867  -8.910  12.950  0.00  0.00      PROA  
ATOM    930    C ALA P 510      -7.400  -9.958  12.493  0.00  0.00      PROA  
ATOM    931    O ALA P 510      -7.243 -10.027  11.246  0.00  0.00      PROA  
ATOM    932    N ILE P 511      -7.884 -11.029  13.153  0.00  0.00      PROA  
ATOM    933   HN ILE P 511      -7.761 -11.072  14.141  0.00  0.00      PROA  
ATOM    934   CA ILE P 511      -8.485 -12.197  12.436  0.00  0.00      PROA  
ATOM    935   HA ILE P 511      -7.763 -12.540  11.710  0.00  0.00      PROA  
ATOM    936   CB ILE P 511      -8.740 -13.406  13.312  0.00  0.00      PROA  
ATOM    937   HB ILE P 511      -9.296 -14.137  12.687  0.00  0.00      PROA  
ATOM    938  CG2 ILE P 511      -7.346 -13.980  13.615  0.00  0.00      PROA  
ATOM    939 HG21 ILE P 511      -6.714 -13.148  13.991  0.00  0.00      PROA  
ATOM    940 HG22 ILE P 511      -6.988 -14.487  12.693  0.00  0.00      PROA  
ATOM    941 HG23 ILE P 511      -7.514 -14.696  14.447  0.00  0.00      PROA  
ATOM    942  CG1 ILE P 511      -9.642 -13.115  14.576  0.00  0.00      PROA  
ATOM    943 HG11 ILE P 511      -9.881 -12.031  14.617  0.00  0.00      PROA  
ATOM    944 HG12 ILE P 511      -9.024 -13.401  15.454  0.00  0.00      PROA  
ATOM    945   CD ILE P 511     -10.891 -13.987  14.602  0.00  0.00      PROA  
ATOM    946  HD1 ILE P 511     -10.556 -15.046  14.563  0.00  0.00      PROA  
ATOM    947  HD2 ILE P 511     -11.740 -13.720  13.937  0.00  0.00      PROA  
ATOM    948  HD3 ILE P 511     -11.352 -13.788  15.593  0.00  0.00      PROA  
ATOM    949    C ILE P 511      -9.713 -11.884  11.586  0.00  0.00      PROA  
ATOM    950    O ILE P 511      -9.978 -12.511  10.544  0.00  0.00      PROA  
ATOM    951    N GLU P 512     -10.575 -10.961  11.968  0.00  0.00      PROA  
ATOM    952   HN GLU P 512     -10.357 -10.434  12.787  0.00  0.00      PROA  
ATOM    953   CA GLU P 512     -11.663 -10.460  11.077  0.00  0.00      PROA  
ATOM    954   HA GLU P 512     -12.194 -11.335  10.733  0.00  0.00      PROA  
ATOM    955   CB GLU P 512     -12.634  -9.590  11.925  0.00  0.00      PROA  
ATOM    956  HB1 GLU P 512     -13.250  -8.989  11.222  0.00  0.00      PROA  
ATOM    957  HB2 GLU P 512     -12.077  -8.845  12.532  0.00  0.00      PROA  
ATOM    958   CG GLU P 512     -13.509 -10.273  12.949  0.00  0.00      PROA  
ATOM    959  HG1 GLU P 512     -13.032 -11.126  13.478  0.00  0.00      PROA  
ATOM    960  HG2 GLU P 512     -14.351 -10.831  12.486  0.00  0.00      PROA  
ATOM    961   CD GLU P 512     -14.213  -9.371  13.993  0.00  0.00      PROA  
ATOM    962  OE1 GLU P 512     -15.425  -9.124  13.876  0.00  0.00      PROA  
ATOM    963  OE2 GLU P 512     -13.506  -8.929  14.838  0.00  0.00      PROA  
ATOM    964    C GLU P 512     -11.137  -9.733   9.902  0.00  0.00      PROA  
ATOM    965    O GLU P 512     -11.555  -9.962   8.778  0.00  0.00      PROA  
ATOM    966    N SER P 513     -10.098  -8.882  10.121  0.00  0.00      PROA  
ATOM    967   HN SER P 513      -9.747  -8.782  11.048  0.00  0.00      PROA  
ATOM    968   CA SER P 513      -9.320  -8.158   9.080  0.00  0.00      PROA  
ATOM    969   HA SER P 513      -9.992  -7.423   8.663  0.00  0.00      PROA  
ATOM    970   CB SER P 513      -8.124  -7.378   9.632  0.00  0.00      PROA  
ATOM    971  HB1 SER P 513      -7.188  -7.973   9.693  0.00  0.00      PROA  
ATOM    972  HB2 SER P 513      -8.486  -7.069  10.636  0.00  0.00      PROA  
ATOM    973   OG SER P 513      -7.882  -6.157   8.948  0.00  0.00      PROA  
ATOM    974  HG1 SER P 513      -7.011  -5.875   9.234  0.00  0.00      PROA  
ATOM    975    C SER P 513      -8.919  -9.113   7.993  0.00  0.00      PROA  
ATOM    976    O SER P 513      -9.313  -9.034   6.857  0.00  0.00      PROA  
ATOM    977    N LEU P 514      -8.183 -10.160   8.435  0.00  0.00      PROA  
ATOM    978   HN LEU P 514      -7.864 -10.401   9.348  0.00  0.00      PROA  
ATOM    979   CA LEU P 514      -7.804 -11.244   7.594  0.00  0.00      PROA  
ATOM    980   HA LEU P 514      -7.075 -10.893   6.878  0.00  0.00      PROA  
ATOM    981   CB LEU P 514      -7.083 -12.188   8.517  0.00  0.00      PROA  
ATOM    982  HB1 LEU P 514      -7.066 -13.255   8.208  0.00  0.00      PROA  
ATOM    983  HB2 LEU P 514      -7.745 -12.229   9.408  0.00  0.00      PROA  
ATOM    984   CG LEU P 514      -5.618 -11.707   8.863  0.00  0.00      PROA  
ATOM    985   HG LEU P 514      -5.816 -10.704   9.298  0.00  0.00      PROA  
ATOM    986  CD1 LEU P 514      -4.961 -12.638   9.912  0.00  0.00      PROA  
ATOM    987 HD11 LEU P 514      -5.446 -12.334  10.864  0.00  0.00      PROA  
ATOM    988 HD12 LEU P 514      -3.883 -12.390  10.023  0.00  0.00      PROA  
ATOM    989 HD13 LEU P 514      -5.046 -13.741   9.812  0.00  0.00      PROA  
ATOM    990  CD2 LEU P 514      -4.661 -11.515   7.678  0.00  0.00      PROA  
ATOM    991 HD21 LEU P 514      -3.630 -11.266   8.008  0.00  0.00      PROA  
ATOM    992 HD22 LEU P 514      -4.987 -10.862   6.841  0.00  0.00      PROA  
ATOM    993 HD23 LEU P 514      -4.437 -12.467   7.151  0.00  0.00      PROA  
ATOM    994    C LEU P 514      -8.889 -11.988   6.855  0.00  0.00      PROA  
ATOM    995    O LEU P 514      -8.806 -12.308   5.697  0.00  0.00      PROA  
ATOM    996    N PHE P 515      -9.975 -12.372   7.569  0.00  0.00      PROA  
ATOM    997   HN PHE P 515     -10.010 -12.306   8.563  0.00  0.00      PROA  
ATOM    998   CA PHE P 515     -11.153 -12.938   6.866  0.00  0.00      PROA  
ATOM    999   HA PHE P 515     -10.773 -13.746   6.258  0.00  0.00      PROA  
ATOM   1000   CB PHE P 515     -12.159 -13.336   8.066  0.00  0.00      PROA  
ATOM   1001  HB1 PHE P 515     -12.419 -12.429   8.654  0.00  0.00      PROA  
ATOM   1002  HB2 PHE P 515     -11.629 -14.011   8.770  0.00  0.00      PROA  
ATOM   1003   CG PHE P 515     -13.474 -13.958   7.726  0.00  0.00      PROA  
ATOM   1004  CD1 PHE P 515     -13.473 -14.952   6.748  0.00  0.00      PROA  
ATOM   1005  HD1 PHE P 515     -12.547 -15.096   6.211  0.00  0.00      PROA  
ATOM   1006  CE1 PHE P 515     -14.608 -15.673   6.414  0.00  0.00      PROA  
ATOM   1007  HE1 PHE P 515     -14.649 -16.511   5.734  0.00  0.00      PROA  
ATOM   1008   CZ PHE P 515     -15.766 -15.412   7.118  0.00  0.00      PROA  
ATOM   1009   HZ PHE P 515     -16.644 -15.953   6.796  0.00  0.00      PROA  
ATOM   1010  CD2 PHE P 515     -14.699 -13.640   8.394  0.00  0.00      PROA  
ATOM   1011  HD2 PHE P 515     -14.769 -12.876   9.154  0.00  0.00      PROA  
ATOM   1012  CE2 PHE P 515     -15.796 -14.368   8.035  0.00  0.00      PROA  
ATOM   1013  HE2 PHE P 515     -16.772 -14.153   8.444  0.00  0.00      PROA  
ATOM   1014    C PHE P 515     -11.860 -12.001   5.874  0.00  0.00      PROA  
ATOM   1015    O PHE P 515     -12.304 -12.458   4.789  0.00  0.00      PROA  
ATOM   1016    N GLY P 516     -12.054 -10.695   6.188  0.00  0.00      PROA  
ATOM   1017   HN GLY P 516     -11.861 -10.425   7.128  0.00  0.00      PROA  
ATOM   1018   CA GLY P 516     -12.567  -9.698   5.277  0.00  0.00      PROA  
ATOM   1019  HA1 GLY P 516     -12.461  -8.739   5.761  0.00  0.00      PROA  
ATOM   1020  HA2 GLY P 516     -13.544  -9.954   4.893  0.00  0.00      PROA  
ATOM   1021    C GLY P 516     -11.824  -9.580   4.016  0.00  0.00      PROA  
ATOM   1022    O GLY P 516     -12.299  -9.435   2.866  0.00  0.00      PROA  
ATOM   1023    N ALA P 517     -10.462  -9.502   4.085  0.00  0.00      PROA  
ATOM   1024   HN ALA P 517     -10.100  -9.502   5.015  0.00  0.00      PROA  
ATOM   1025   CA ALA P 517      -9.506  -9.450   3.040  0.00  0.00      PROA  
ATOM   1026   HA ALA P 517      -9.611  -8.513   2.514  0.00  0.00      PROA  
ATOM   1027   CB ALA P 517      -8.066  -9.257   3.695  0.00  0.00      PROA  
ATOM   1028  HB1 ALA P 517      -7.334  -8.943   2.920  0.00  0.00      PROA  
ATOM   1029  HB2 ALA P 517      -7.805 -10.132   4.328  0.00  0.00      PROA  
ATOM   1030  HB3 ALA P 517      -8.150  -8.419   4.420  0.00  0.00      PROA  
ATOM   1031    C ALA P 517      -9.537 -10.632   2.163  0.00  0.00      PROA  
ATOM   1032    O ALA P 517      -9.510 -10.540   0.973  0.00  0.00      PROA  
ATOM   1033    N SER P 518      -9.663 -11.816   2.750  0.00  0.00      PROA  
ATOM   1034   HN SER P 518      -9.667 -11.711   3.742  0.00  0.00      PROA  
ATOM   1035   CA SER P 518      -9.931 -13.059   1.998  0.00  0.00      PROA  
ATOM   1036   HA SER P 518      -9.000 -13.124   1.455  0.00  0.00      PROA  
ATOM   1037   CB SER P 518      -9.967 -14.228   2.978  0.00  0.00      PROA  
ATOM   1038  HB1 SER P 518     -10.771 -14.162   3.743  0.00  0.00      PROA  
ATOM   1039  HB2 SER P 518      -9.000 -14.293   3.520  0.00  0.00      PROA  
ATOM   1040   OG SER P 518     -10.116 -15.453   2.271  0.00  0.00      PROA  
ATOM   1041  HG1 SER P 518      -9.507 -15.415   1.530  0.00  0.00      PROA  
ATOM   1042    C SER P 518     -11.226 -12.948   1.018  0.00  0.00      PROA  
ATOM   1043    O SER P 518     -11.034 -13.086  -0.194  0.00  0.00      PROA  
ATOM   1044    N MET P 519     -12.452 -12.609   1.583  0.00  0.00      PROA  
ATOM   1045   HN MET P 519     -12.451 -12.373   2.552  0.00  0.00      PROA  
ATOM   1046   CA MET P 519     -13.664 -12.540   0.707  0.00  0.00      PROA  
ATOM   1047   HA MET P 519     -13.585 -13.482   0.185  0.00  0.00      PROA  
ATOM   1048   CB MET P 519     -14.976 -12.641   1.508  0.00  0.00      PROA  
ATOM   1049  HB1 MET P 519     -15.858 -12.476   0.853  0.00  0.00      PROA  
ATOM   1050  HB2 MET P 519     -15.026 -11.873   2.310  0.00  0.00      PROA  
ATOM   1051   CG MET P 519     -15.120 -13.944   2.275  0.00  0.00      PROA  
ATOM   1052  HG1 MET P 519     -14.262 -13.986   2.980  0.00  0.00      PROA  
ATOM   1053  HG2 MET P 519     -14.945 -14.820   1.613  0.00  0.00      PROA  
ATOM   1054   SD MET P 519     -16.633 -14.041   3.275  0.00  0.00      PROA  
ATOM   1055   CE MET P 519     -16.056 -12.943   4.564  0.00  0.00      PROA  
ATOM   1056  HE1 MET P 519     -15.127 -13.284   5.067  0.00  0.00      PROA  
ATOM   1057  HE2 MET P 519     -16.758 -12.664   5.379  0.00  0.00      PROA  
ATOM   1058  HE3 MET P 519     -15.753 -11.969   4.121  0.00  0.00      PROA  
ATOM   1059    C MET P 519     -13.658 -11.432  -0.225  0.00  0.00      PROA  
ATOM   1060    O MET P 519     -14.036 -11.577  -1.373  0.00  0.00      PROA  
ATOM   1061    N THR P 520     -13.240 -10.282   0.277  0.00  0.00      PROA  
ATOM   1062   HN THR P 520     -13.115 -10.037   1.236  0.00  0.00      PROA  
ATOM   1063   CA THR P 520     -13.157  -9.179  -0.610  0.00  0.00      PROA  
ATOM   1064   HA THR P 520     -14.117  -9.018  -1.078  0.00  0.00      PROA  
ATOM   1065   CB THR P 520     -12.713  -7.786  -0.017  0.00  0.00      PROA  
ATOM   1066   HB THR P 520     -12.477  -7.123  -0.877  0.00  0.00      PROA  
ATOM   1067  OG1 THR P 520     -11.584  -8.054   0.798  0.00  0.00      PROA  
ATOM   1068  HG1 THR P 520     -11.976  -8.542   1.525  0.00  0.00      PROA  
ATOM   1069  CG2 THR P 520     -13.745  -7.216   0.928  0.00  0.00      PROA  
ATOM   1070 HG21 THR P 520     -13.289  -6.401   1.530  0.00  0.00      PROA  
ATOM   1071 HG22 THR P 520     -14.240  -8.011   1.525  0.00  0.00      PROA  
ATOM   1072 HG23 THR P 520     -14.508  -6.648   0.354  0.00  0.00      PROA  
ATOM   1073    C THR P 520     -12.241  -9.365  -1.825  0.00  0.00      PROA  
ATOM   1074    O THR P 520     -12.607  -8.973  -2.923  0.00  0.00      PROA  
ATOM   1075    N GLY P 521     -11.035  -9.981  -1.602  0.00  0.00      PROA  
ATOM   1076   HN GLY P 521     -10.792 -10.380  -0.721  0.00  0.00      PROA  
ATOM   1077   CA GLY P 521      -9.995 -10.247  -2.595  0.00  0.00      PROA  
ATOM   1078  HA1 GLY P 521      -9.079 -10.477  -2.071  0.00  0.00      PROA  
ATOM   1079  HA2 GLY P 521      -9.722  -9.402  -3.210  0.00  0.00      PROA  
ATOM   1080    C GLY P 521     -10.271 -11.303  -3.617  0.00  0.00      PROA  
ATOM   1081    O GLY P 521     -10.114 -11.067  -4.826  0.00  0.00      PROA  
ATOM   1082    N ILE P 522     -10.699 -12.522  -3.215  0.00  0.00      PROA  
ATOM   1083   HN ILE P 522     -10.827 -12.595  -2.229  0.00  0.00      PROA  
ATOM   1084   CA ILE P 522     -10.990 -13.666  -4.125  0.00  0.00      PROA  
ATOM   1085   HA ILE P 522     -10.097 -13.847  -4.704  0.00  0.00      PROA  
ATOM   1086   CB ILE P 522     -11.307 -14.813  -3.200  0.00  0.00      PROA  
ATOM   1087   HB ILE P 522     -12.108 -14.493  -2.499  0.00  0.00      PROA  
ATOM   1088  CG2 ILE P 522     -11.925 -16.005  -4.046  0.00  0.00      PROA  
ATOM   1089 HG21 ILE P 522     -12.863 -15.656  -4.529  0.00  0.00      PROA  
ATOM   1090 HG22 ILE P 522     -12.193 -16.965  -3.556  0.00  0.00      PROA  
ATOM   1091 HG23 ILE P 522     -11.160 -16.369  -4.765  0.00  0.00      PROA  
ATOM   1092  CG1 ILE P 522     -10.068 -15.327  -2.290  0.00  0.00      PROA  
ATOM   1093 HG11 ILE P 522      -9.607 -14.502  -1.706  0.00  0.00      PROA  
ATOM   1094 HG12 ILE P 522      -9.277 -15.689  -2.981  0.00  0.00      PROA  
ATOM   1095   CD ILE P 522     -10.404 -16.569  -1.426  0.00  0.00      PROA  
ATOM   1096  HD1 ILE P 522      -9.682 -16.733  -0.597  0.00  0.00      PROA  
ATOM   1097  HD2 ILE P 522     -10.540 -17.482  -2.044  0.00  0.00      PROA  
ATOM   1098  HD3 ILE P 522     -11.404 -16.340  -1.001  0.00  0.00      PROA  
ATOM   1099    C ILE P 522     -12.158 -13.337  -5.114  0.00  0.00      PROA  
ATOM   1100    O ILE P 522     -11.959 -13.414  -6.359  0.00  0.00      PROA  
ATOM   1101    N ALA P 523     -13.262 -12.665  -4.589  0.00  0.00      PROA  
ATOM   1102   HN ALA P 523     -13.294 -12.529  -3.602  0.00  0.00      PROA  
ATOM   1103   CA ALA P 523     -14.328 -12.195  -5.459  0.00  0.00      PROA  
ATOM   1104   HA ALA P 523     -14.628 -13.052  -6.045  0.00  0.00      PROA  
ATOM   1105   CB ALA P 523     -15.559 -11.706  -4.734  0.00  0.00      PROA  
ATOM   1106  HB1 ALA P 523     -16.423 -11.513  -5.405  0.00  0.00      PROA  
ATOM   1107  HB2 ALA P 523     -15.345 -10.846  -4.064  0.00  0.00      PROA  
ATOM   1108  HB3 ALA P 523     -15.979 -12.524  -4.111  0.00  0.00      PROA  
ATOM   1109    C ALA P 523     -13.873 -11.124  -6.542  0.00  0.00      PROA  
ATOM   1110    O ALA P 523     -14.217 -11.201  -7.723  0.00  0.00      PROA  
ATOM   1111    N TYR P 524     -13.090 -10.052  -6.177  0.00  0.00      PROA  
ATOM   1112   HN TYR P 524     -12.884  -9.888  -5.215  0.00  0.00      PROA  
ATOM   1113   CA TYR P 524     -12.466  -9.039  -7.025  0.00  0.00      PROA  
ATOM   1114   HA TYR P 524     -13.304  -8.589  -7.538  0.00  0.00      PROA  
ATOM   1115   CB TYR P 524     -11.628  -7.990  -6.189  0.00  0.00      PROA  
ATOM   1116  HB1 TYR P 524     -10.730  -8.524  -5.811  0.00  0.00      PROA  
ATOM   1117  HB2 TYR P 524     -12.252  -7.671  -5.327  0.00  0.00      PROA  
ATOM   1118   CG TYR P 524     -11.303  -6.723  -6.919  0.00  0.00      PROA  
ATOM   1119  CD1 TYR P 524     -12.278  -5.632  -6.981  0.00  0.00      PROA  
ATOM   1120  HD1 TYR P 524     -13.290  -5.809  -6.649  0.00  0.00      PROA  
ATOM   1121  CE1 TYR P 524     -11.850  -4.388  -7.450  0.00  0.00      PROA  
ATOM   1122  HE1 TYR P 524     -12.552  -3.580  -7.592  0.00  0.00      PROA  
ATOM   1123   CZ TYR P 524     -10.622  -4.214  -7.992  0.00  0.00      PROA  
ATOM   1124   OH TYR P 524     -10.338  -2.973  -8.471  0.00  0.00      PROA  
ATOM   1125   HH TYR P 524      -9.420  -2.898  -8.743  0.00  0.00      PROA  
ATOM   1126  CD2 TYR P 524     -10.057  -6.454  -7.429  0.00  0.00      PROA  
ATOM   1127  HD2 TYR P 524      -9.242  -7.163  -7.434  0.00  0.00      PROA  
ATOM   1128  CE2 TYR P 524      -9.676  -5.215  -7.958  0.00  0.00      PROA  
ATOM   1129  HE2 TYR P 524      -8.703  -5.164  -8.425  0.00  0.00      PROA  
ATOM   1130    C TYR P 524     -11.497  -9.575  -8.138  0.00  0.00      PROA  
ATOM   1131    O TYR P 524     -11.260  -9.076  -9.239  0.00  0.00      PROA  
ATOM   1132    N SER P 525     -10.769 -10.709  -7.774  0.00  0.00      PROA  
ATOM   1133   HN SER P 525     -10.942 -11.129  -6.886  0.00  0.00      PROA  
ATOM   1134   CA SER P 525      -9.824 -11.419  -8.697  0.00  0.00      PROA  
ATOM   1135   HA SER P 525      -9.079 -10.792  -9.164  0.00  0.00      PROA  
ATOM   1136   CB SER P 525      -9.159 -12.561  -7.926  0.00  0.00      PROA  
ATOM   1137  HB1 SER P 525      -8.573 -13.161  -8.654  0.00  0.00      PROA  
ATOM   1138  HB2 SER P 525      -9.792 -13.342  -7.454  0.00  0.00      PROA  
ATOM   1139   OG SER P 525      -8.263 -12.081  -6.991  0.00  0.00      PROA  
ATOM   1140  HG1 SER P 525      -8.773 -11.633  -6.312  0.00  0.00      PROA  
ATOM   1141    C SER P 525     -10.532 -12.194  -9.796  0.00  0.00      PROA  
ATOM   1142    O SER P 525     -10.066 -12.317 -10.851  0.00  0.00      PROA  
ATOM   1143    N LEU P 526     -11.802 -12.643  -9.466  0.00  0.00      PROA  
ATOM   1144   HN LEU P 526     -12.130 -12.609  -8.526  0.00  0.00      PROA  
ATOM   1145   CA LEU P 526     -12.743 -13.193 -10.401  0.00  0.00      PROA  
ATOM   1146   HA LEU P 526     -12.186 -13.661 -11.199  0.00  0.00      PROA  
ATOM   1147   CB LEU P 526     -13.600 -14.208  -9.618  0.00  0.00      PROA  
ATOM   1148  HB1 LEU P 526     -14.427 -14.549 -10.276  0.00  0.00      PROA  
ATOM   1149  HB2 LEU P 526     -14.009 -13.810  -8.665  0.00  0.00      PROA  
ATOM   1150   CG LEU P 526     -12.799 -15.530  -9.320  0.00  0.00      PROA  
ATOM   1151   HG LEU P 526     -11.700 -15.397  -9.219  0.00  0.00      PROA  
ATOM   1152  CD1 LEU P 526     -13.327 -16.190  -8.050  0.00  0.00      PROA  
ATOM   1153 HD11 LEU P 526     -14.436 -16.138  -8.008  0.00  0.00      PROA  
ATOM   1154 HD12 LEU P 526     -12.880 -15.767  -7.125  0.00  0.00      PROA  
ATOM   1155 HD13 LEU P 526     -13.058 -17.268  -8.074  0.00  0.00      PROA  
ATOM   1156  CD2 LEU P 526     -12.886 -16.551 -10.485  0.00  0.00      PROA  
ATOM   1157 HD21 LEU P 526     -12.755 -15.974 -11.425  0.00  0.00      PROA  
ATOM   1158 HD22 LEU P 526     -13.918 -16.947 -10.594  0.00  0.00      PROA  
ATOM   1159 HD23 LEU P 526     -12.262 -17.467 -10.402  0.00  0.00      PROA  
ATOM   1160    C LEU P 526     -13.573 -12.175 -11.146  0.00  0.00      PROA  
ATOM   1161    O LEU P 526     -13.374 -12.033 -12.361  0.00  0.00      PROA  
ATOM   1162    N PHE P 527     -14.438 -11.439 -10.474  0.00  0.00      PROA  
ATOM   1163   HN PHE P 527     -14.358 -11.604  -9.494  0.00  0.00      PROA  
ATOM   1164   CA PHE P 527     -15.542 -10.705 -11.041  0.00  0.00      PROA  
ATOM   1165   HA PHE P 527     -15.784 -11.359 -11.866  0.00  0.00      PROA  
ATOM   1166   CB PHE P 527     -16.786 -10.789 -10.064  0.00  0.00      PROA  
ATOM   1167  HB1 PHE P 527     -17.682 -10.453 -10.629  0.00  0.00      PROA  
ATOM   1168  HB2 PHE P 527     -16.723 -10.251  -9.094  0.00  0.00      PROA  
ATOM   1169   CG PHE P 527     -17.048 -12.269  -9.685  0.00  0.00      PROA  
ATOM   1170  CD1 PHE P 527     -16.941 -12.714  -8.352  0.00  0.00      PROA  
ATOM   1171  HD1 PHE P 527     -16.684 -12.043  -7.545  0.00  0.00      PROA  
ATOM   1172  CE1 PHE P 527     -16.908 -14.091  -8.057  0.00  0.00      PROA  
ATOM   1173  HE1 PHE P 527     -16.783 -14.414  -7.034  0.00  0.00      PROA  
ATOM   1174   CZ PHE P 527     -17.312 -14.982  -9.087  0.00  0.00      PROA  
ATOM   1175   HZ PHE P 527     -17.324 -16.033  -8.839  0.00  0.00      PROA  
ATOM   1176  CD2 PHE P 527     -17.238 -13.222 -10.707  0.00  0.00      PROA  
ATOM   1177  HD2 PHE P 527     -17.128 -12.968 -11.751  0.00  0.00      PROA  
ATOM   1178  CE2 PHE P 527     -17.369 -14.538 -10.418  0.00  0.00      PROA  
ATOM   1179  HE2 PHE P 527     -17.464 -15.247 -11.227  0.00  0.00      PROA  
ATOM   1180    C PHE P 527     -15.141  -9.244 -11.518  0.00  0.00      PROA  
ATOM   1181    O PHE P 527     -15.870  -8.580 -12.205  0.00  0.00      PROA  
ATOM   1182    N ALA P 528     -13.935  -8.712 -11.304  0.00  0.00      PROA  
ATOM   1183   HN ALA P 528     -13.200  -9.189 -10.829  0.00  0.00      PROA  
ATOM   1184   CA ALA P 528     -13.559  -7.336 -11.609  0.00  0.00      PROA  
ATOM   1185   HA ALA P 528     -14.459  -6.747 -11.519  0.00  0.00      PROA  
ATOM   1186   CB ALA P 528     -12.579  -6.712 -10.559  0.00  0.00      PROA  
ATOM   1187  HB1 ALA P 528     -12.448  -5.634 -10.794  0.00  0.00      PROA  
ATOM   1188  HB2 ALA P 528     -11.525  -7.048 -10.660  0.00  0.00      PROA  
ATOM   1189  HB3 ALA P 528     -12.891  -6.886  -9.507  0.00  0.00      PROA  
ATOM   1190    C ALA P 528     -12.960  -7.152 -13.007  0.00  0.00      PROA  
ATOM   1191    O ALA P 528     -12.767  -8.066 -13.779  0.00  0.00      PROA  
ATOM   1192    N GLY P 529     -12.587  -5.859 -13.313  0.00  0.00      PROA  
ATOM   1193   HN GLY P 529     -12.577  -5.057 -12.721  0.00  0.00      PROA  
ATOM   1194   CA GLY P 529     -11.929  -5.664 -14.581  0.00  0.00      PROA  
ATOM   1195  HA1 GLY P 529     -12.270  -4.692 -14.905  0.00  0.00      PROA  
ATOM   1196  HA2 GLY P 529     -12.140  -6.444 -15.299  0.00  0.00      PROA  
ATOM   1197    C GLY P 529     -10.489  -5.623 -14.498  0.00  0.00      PROA  
ATOM   1198    O GLY P 529      -9.758  -5.965 -15.435  0.00  0.00      PROA  
ATOM   1199    N GLN P 530      -9.920  -4.993 -13.411  0.00  0.00      PROA  
ATOM   1200   HN GLN P 530     -10.495  -4.585 -12.706  0.00  0.00      PROA  
ATOM   1201   CA GLN P 530      -8.476  -4.972 -13.106  0.00  0.00      PROA  
ATOM   1202   HA GLN P 530      -7.894  -5.247 -13.973  0.00  0.00      PROA  
ATOM   1203   CB GLN P 530      -8.104  -3.483 -12.776  0.00  0.00      PROA  
ATOM   1204  HB1 GLN P 530      -8.660  -3.199 -11.857  0.00  0.00      PROA  
ATOM   1205  HB2 GLN P 530      -8.479  -2.843 -13.603  0.00  0.00      PROA  
ATOM   1206   CG GLN P 530      -6.639  -3.286 -12.477  0.00  0.00      PROA  
ATOM   1207  HG1 GLN P 530      -6.168  -3.901 -11.681  0.00  0.00      PROA  
ATOM   1208  HG2 GLN P 530      -6.471  -2.239 -12.145  0.00  0.00      PROA  
ATOM   1209   CD GLN P 530      -5.825  -3.652 -13.743  0.00  0.00      PROA  
ATOM   1210  OE1 GLN P 530      -5.403  -4.795 -13.777  0.00  0.00      PROA  
ATOM   1211  NE2 GLN P 530      -5.606  -2.687 -14.667  0.00  0.00      PROA  
ATOM   1212 HE21 GLN P 530      -5.220  -2.835 -15.578  0.00  0.00      PROA  
ATOM   1213 HE22 GLN P 530      -6.010  -1.783 -14.522  0.00  0.00      PROA  
ATOM   1214    C GLN P 530      -7.997  -6.038 -11.991  0.00  0.00      PROA  
ATOM   1215    O GLN P 530      -8.142  -5.740 -10.777  0.00  0.00      PROA  
ATOM   1216    N PRO P 531      -7.446  -7.167 -12.382  0.00  0.00      PROA  
ATOM   1217   CD PRO P 531      -7.451  -7.678 -13.760  0.00  0.00      PROA  
ATOM   1218  HD1 PRO P 531      -7.145  -6.897 -14.489  0.00  0.00      PROA  
ATOM   1219  HD2 PRO P 531      -8.483  -7.933 -14.082  0.00  0.00      PROA  
ATOM   1220   CA PRO P 531      -7.101  -8.286 -11.503  0.00  0.00      PROA  
ATOM   1221   HA PRO P 531      -7.895  -8.578 -10.831  0.00  0.00      PROA  
ATOM   1222   CB PRO P 531      -6.791  -9.581 -12.408  0.00  0.00      PROA  
ATOM   1223  HB1 PRO P 531      -7.615 -10.313 -12.553  0.00  0.00      PROA  
ATOM   1224  HB2 PRO P 531      -5.873 -10.137 -12.120  0.00  0.00      PROA  
ATOM   1225   CG PRO P 531      -6.511  -8.834 -13.766  0.00  0.00      PROA  
ATOM   1226  HG1 PRO P 531      -5.448  -8.517 -13.706  0.00  0.00      PROA  
ATOM   1227  HG2 PRO P 531      -6.603  -9.516 -14.639  0.00  0.00      PROA  
ATOM   1228    C PRO P 531      -5.868  -7.935 -10.656  0.00  0.00      PROA  
ATOM   1229    O PRO P 531      -5.524  -8.500  -9.634  0.00  0.00      PROA  
ATOM   1230    N LEU P 532      -5.207  -6.843 -11.184  0.00  0.00      PROA  
ATOM   1231   HN LEU P 532      -5.466  -6.440 -12.059  0.00  0.00      PROA  
ATOM   1232   CA LEU P 532      -4.039  -6.272 -10.584  0.00  0.00      PROA  
ATOM   1233   HA LEU P 532      -3.527  -6.981  -9.950  0.00  0.00      PROA  
ATOM   1234   CB LEU P 532      -3.109  -5.822 -11.744  0.00  0.00      PROA  
ATOM   1235  HB1 LEU P 532      -2.327  -5.193 -11.267  0.00  0.00      PROA  
ATOM   1236  HB2 LEU P 532      -3.618  -5.066 -12.380  0.00  0.00      PROA  
ATOM   1237   CG LEU P 532      -2.563  -7.050 -12.430  0.00  0.00      PROA  
ATOM   1238   HG LEU P 532      -3.180  -7.952 -12.232  0.00  0.00      PROA  
ATOM   1239  CD1 LEU P 532      -2.396  -6.791 -13.971  0.00  0.00      PROA  
ATOM   1240 HD11 LEU P 532      -1.810  -7.589 -14.475  0.00  0.00      PROA  
ATOM   1241 HD12 LEU P 532      -1.887  -5.805 -14.007  0.00  0.00      PROA  
ATOM   1242 HD13 LEU P 532      -3.364  -6.600 -14.482  0.00  0.00      PROA  
ATOM   1243  CD2 LEU P 532      -1.129  -7.295 -11.815  0.00  0.00      PROA  
ATOM   1244 HD21 LEU P 532      -0.658  -8.242 -12.156  0.00  0.00      PROA  
ATOM   1245 HD22 LEU P 532      -1.312  -7.356 -10.721  0.00  0.00      PROA  
ATOM   1246 HD23 LEU P 532      -0.523  -6.395 -12.057  0.00  0.00      PROA  
ATOM   1247    C LEU P 532      -4.220  -5.077  -9.641  0.00  0.00      PROA  
ATOM   1248    O LEU P 532      -3.229  -4.659  -9.030  0.00  0.00      PROA  
ATOM   1249    N THR P 533      -5.503  -4.593  -9.427  0.00  0.00      PROA  
ATOM   1250   HN THR P 533      -6.247  -5.065  -9.894  0.00  0.00      PROA  
ATOM   1251   CA THR P 533      -5.724  -3.605  -8.420  0.00  0.00      PROA  
ATOM   1252   HA THR P 533      -4.929  -2.874  -8.459  0.00  0.00      PROA  
ATOM   1253   CB THR P 533      -7.018  -2.706  -8.407  0.00  0.00      PROA  
ATOM   1254   HB THR P 533      -7.706  -2.958  -7.572  0.00  0.00      PROA  
ATOM   1255  OG1 THR P 533      -7.793  -2.897  -9.520  0.00  0.00      PROA  
ATOM   1256  HG1 THR P 533      -7.364  -2.417 -10.233  0.00  0.00      PROA  
ATOM   1257  CG2 THR P 533      -6.731  -1.131  -8.169  0.00  0.00      PROA  
ATOM   1258 HG21 THR P 533      -7.608  -0.494  -8.411  0.00  0.00      PROA  
ATOM   1259 HG22 THR P 533      -6.096  -0.684  -8.964  0.00  0.00      PROA  
ATOM   1260 HG23 THR P 533      -6.221  -0.975  -7.195  0.00  0.00      PROA  
ATOM   1261    C THR P 533      -5.676  -4.256  -7.116  0.00  0.00      PROA  
ATOM   1262    O THR P 533      -6.446  -5.217  -6.850  0.00  0.00      PROA  
ATOM   1263    N ILE P 534      -4.736  -3.951  -6.176  0.00  0.00      PROA  
ATOM   1264   HN ILE P 534      -4.040  -3.243  -6.258  0.00  0.00      PROA  
ATOM   1265   CA ILE P 534      -4.831  -4.605  -4.842  0.00  0.00      PROA  
ATOM   1266   HA ILE P 534      -5.329  -5.561  -4.920  0.00  0.00      PROA  
ATOM   1267   CB ILE P 534      -3.496  -4.832  -4.120  0.00  0.00      PROA  
ATOM   1268   HB ILE P 534      -3.083  -3.819  -4.314  0.00  0.00      PROA  
ATOM   1269  CG2 ILE P 534      -3.672  -5.169  -2.633  0.00  0.00      PROA  
ATOM   1270 HG21 ILE P 534      -3.856  -4.277  -1.997  0.00  0.00      PROA  
ATOM   1271 HG22 ILE P 534      -2.677  -5.566  -2.340  0.00  0.00      PROA  
ATOM   1272 HG23 ILE P 534      -4.467  -5.939  -2.529  0.00  0.00      PROA  
ATOM   1273  CG1 ILE P 534      -2.588  -5.986  -4.817  0.00  0.00      PROA  
ATOM   1274 HG11 ILE P 534      -1.533  -5.989  -4.468  0.00  0.00      PROA  
ATOM   1275 HG12 ILE P 534      -2.523  -5.603  -5.858  0.00  0.00      PROA  
ATOM   1276   CD ILE P 534      -3.004  -7.417  -4.666  0.00  0.00      PROA  
ATOM   1277  HD1 ILE P 534      -3.274  -7.634  -3.611  0.00  0.00      PROA  
ATOM   1278  HD2 ILE P 534      -2.209  -8.108  -5.021  0.00  0.00      PROA  
ATOM   1279  HD3 ILE P 534      -3.873  -7.665  -5.313  0.00  0.00      PROA  
ATOM   1280    C ILE P 534      -5.750  -3.637  -4.040  0.00  0.00      PROA  
ATOM   1281    O ILE P 534      -5.903  -2.407  -4.293  0.00  0.00      PROA  
ATOM   1282    N LEU P 535      -6.498  -4.214  -3.106  0.00  0.00      PROA  
ATOM   1283   HN LEU P 535      -6.447  -5.204  -2.995  0.00  0.00      PROA  
ATOM   1284   CA LEU P 535      -7.447  -3.536  -2.306  0.00  0.00      PROA  
ATOM   1285   HA LEU P 535      -7.489  -2.499  -2.604  0.00  0.00      PROA  
ATOM   1286   CB LEU P 535      -8.861  -4.156  -2.294  0.00  0.00      PROA  
ATOM   1287  HB1 LEU P 535      -9.483  -3.430  -1.728  0.00  0.00      PROA  
ATOM   1288  HB2 LEU P 535      -8.820  -5.058  -1.646  0.00  0.00      PROA  
ATOM   1289   CG LEU P 535      -9.704  -4.595  -3.530  0.00  0.00      PROA  
ATOM   1290   HG LEU P 535      -9.044  -5.334  -4.032  0.00  0.00      PROA  
ATOM   1291  CD1 LEU P 535     -11.019  -5.208  -3.045  0.00  0.00      PROA  
ATOM   1292 HD11 LEU P 535     -11.627  -5.520  -3.921  0.00  0.00      PROA  
ATOM   1293 HD12 LEU P 535     -11.575  -4.425  -2.485  0.00  0.00      PROA  
ATOM   1294 HD13 LEU P 535     -10.748  -6.054  -2.377  0.00  0.00      PROA  
ATOM   1295  CD2 LEU P 535      -9.890  -3.326  -4.406  0.00  0.00      PROA  
ATOM   1296 HD21 LEU P 535      -8.904  -2.901  -4.689  0.00  0.00      PROA  
ATOM   1297 HD22 LEU P 535     -10.411  -2.483  -3.904  0.00  0.00      PROA  
ATOM   1298 HD23 LEU P 535     -10.451  -3.590  -5.328  0.00  0.00      PROA  
ATOM   1299    C LEU P 535      -6.809  -3.534  -0.969  0.00  0.00      PROA  
ATOM   1300    O LEU P 535      -6.158  -4.452  -0.536  0.00  0.00      PROA  
ATOM   1301    N GLY P 536      -6.943  -2.536  -0.154  0.00  0.00      PROA  
ATOM   1302   HN GLY P 536      -7.634  -1.847  -0.361  0.00  0.00      PROA  
ATOM   1303   CA GLY P 536      -6.267  -2.385   1.104  0.00  0.00      PROA  
ATOM   1304  HA1 GLY P 536      -5.222  -2.140   0.986  0.00  0.00      PROA  
ATOM   1305  HA2 GLY P 536      -6.214  -3.349   1.589  0.00  0.00      PROA  
ATOM   1306    C GLY P 536      -6.901  -1.510   2.132  0.00  0.00      PROA  
ATOM   1307    O GLY P 536      -8.056  -0.997   1.960  0.00  0.00      PROA  
ATOM   1308    N SER P 537      -6.160  -1.369   3.214  0.00  0.00      PROA  
ATOM   1309   HN SER P 537      -5.282  -1.840   3.245  0.00  0.00      PROA  
ATOM   1310   CA SER P 537      -6.328  -0.335   4.239  0.00  0.00      PROA  
ATOM   1311   HA SER P 537      -7.299  -0.332   4.711  0.00  0.00      PROA  
ATOM   1312   CB SER P 537      -5.197  -0.645   5.344  0.00  0.00      PROA  
ATOM   1313  HB1 SER P 537      -5.634  -1.510   5.888  0.00  0.00      PROA  
ATOM   1314  HB2 SER P 537      -5.223   0.254   5.995  0.00  0.00      PROA  
ATOM   1315   OG SER P 537      -3.876  -0.970   4.885  0.00  0.00      PROA  
ATOM   1316  HG1 SER P 537      -3.973  -1.884   4.607  0.00  0.00      PROA  
ATOM   1317    C SER P 537      -6.140   1.068   3.727  0.00  0.00      PROA  
ATOM   1318    O SER P 537      -5.228   1.382   2.979  0.00  0.00      PROA  
ATOM   1319    N THR P 538      -7.027   1.970   4.112  0.00  0.00      PROA  
ATOM   1320   HN THR P 538      -7.759   1.609   4.685  0.00  0.00      PROA  
ATOM   1321   CA THR P 538      -7.096   3.389   3.719  0.00  0.00      PROA  
ATOM   1322   HA THR P 538      -6.128   3.568   3.275  0.00  0.00      PROA  
ATOM   1323   CB THR P 538      -8.056   3.650   2.582  0.00  0.00      PROA  
ATOM   1324   HB THR P 538      -7.849   2.843   1.847  0.00  0.00      PROA  
ATOM   1325  OG1 THR P 538      -7.925   4.965   2.007  0.00  0.00      PROA  
ATOM   1326  HG1 THR P 538      -8.288   4.992   1.118  0.00  0.00      PROA  
ATOM   1327  CG2 THR P 538      -9.552   3.732   3.058  0.00  0.00      PROA  
ATOM   1328 HG21 THR P 538      -9.687   2.880   3.759  0.00  0.00      PROA  
ATOM   1329 HG22 THR P 538     -10.351   3.811   2.290  0.00  0.00      PROA  
ATOM   1330 HG23 THR P 538      -9.587   4.644   3.691  0.00  0.00      PROA  
ATOM   1331    C THR P 538      -7.363   4.234   4.905  0.00  0.00      PROA  
ATOM   1332    O THR P 538      -8.058   3.806   5.876  0.00  0.00      PROA  
ATOM   1333    N GLY P 539      -6.861   5.420   4.901  0.00  0.00      PROA  
ATOM   1334   HN GLY P 539      -6.363   5.643   4.067  0.00  0.00      PROA  
ATOM   1335   CA GLY P 539      -7.006   6.485   5.953  0.00  0.00      PROA  
ATOM   1336  HA1 GLY P 539      -6.287   7.236   5.659  0.00  0.00      PROA  
ATOM   1337  HA2 GLY P 539      -6.757   6.065   6.916  0.00  0.00      PROA  
ATOM   1338    C GLY P 539      -8.343   7.114   6.174  0.00  0.00      PROA  
ATOM   1339    O GLY P 539      -8.877   6.943   7.286  0.00  0.00      PROA  
ATOM   1340    N PRO P 540      -8.996   7.780   5.209  0.00  0.00      PROA  
ATOM   1341   CD PRO P 540      -8.460   7.985   3.825  0.00  0.00      PROA  
ATOM   1342  HD1 PRO P 540      -8.710   7.068   3.251  0.00  0.00      PROA  
ATOM   1343  HD2 PRO P 540      -7.350   7.992   3.862  0.00  0.00      PROA  
ATOM   1344   CA PRO P 540     -10.383   8.215   5.334  0.00  0.00      PROA  
ATOM   1345   HA PRO P 540     -10.306   8.997   6.076  0.00  0.00      PROA  
ATOM   1346   CB PRO P 540     -10.752   8.885   3.937  0.00  0.00      PROA  
ATOM   1347  HB1 PRO P 540     -11.331   9.809   4.153  0.00  0.00      PROA  
ATOM   1348  HB2 PRO P 540     -11.231   8.230   3.177  0.00  0.00      PROA  
ATOM   1349   CG PRO P 540      -9.384   9.096   3.374  0.00  0.00      PROA  
ATOM   1350  HG1 PRO P 540      -9.380   9.160   2.265  0.00  0.00      PROA  
ATOM   1351  HG2 PRO P 540      -8.867  10.017   3.720  0.00  0.00      PROA  
ATOM   1352    C PRO P 540     -11.444   7.186   5.812  0.00  0.00      PROA  
ATOM   1353    O PRO P 540     -12.372   7.602   6.556  0.00  0.00      PROA  
ATOM   1354    N VAL P 541     -11.347   5.836   5.505  0.00  0.00      PROA  
ATOM   1355   HN VAL P 541     -10.619   5.475   4.928  0.00  0.00      PROA  
ATOM   1356   CA VAL P 541     -12.276   4.881   6.062  0.00  0.00      PROA  
ATOM   1357   HA VAL P 541     -13.243   5.355   5.976  0.00  0.00      PROA  
ATOM   1358   CB VAL P 541     -12.409   3.690   5.187  0.00  0.00      PROA  
ATOM   1359   HB VAL P 541     -11.361   3.351   5.038  0.00  0.00      PROA  
ATOM   1360  CG1 VAL P 541     -13.139   2.584   5.858  0.00  0.00      PROA  
ATOM   1361 HG11 VAL P 541     -13.113   1.728   5.151  0.00  0.00      PROA  
ATOM   1362 HG12 VAL P 541     -14.193   2.792   6.145  0.00  0.00      PROA  
ATOM   1363 HG13 VAL P 541     -12.664   2.213   6.791  0.00  0.00      PROA  
ATOM   1364  CG2 VAL P 541     -13.095   4.001   3.832  0.00  0.00      PROA  
ATOM   1365 HG21 VAL P 541     -14.159   4.220   4.064  0.00  0.00      PROA  
ATOM   1366 HG22 VAL P 541     -13.041   3.100   3.184  0.00  0.00      PROA  
ATOM   1367 HG23 VAL P 541     -12.595   4.874   3.360  0.00  0.00      PROA  
ATOM   1368    C VAL P 541     -12.045   4.567   7.519  0.00  0.00      PROA  
ATOM   1369    O VAL P 541     -12.951   4.250   8.301  0.00  0.00      PROA  
ATOM   1370    N LEU P 542     -10.757   4.557   8.010  0.00  0.00      PROA  
ATOM   1371   HN LEU P 542      -9.972   4.497   7.398  0.00  0.00      PROA  
ATOM   1372   CA LEU P 542     -10.338   4.423   9.392  0.00  0.00      PROA  
ATOM   1373   HA LEU P 542     -10.954   3.591   9.698  0.00  0.00      PROA  
ATOM   1374   CB LEU P 542      -8.773   4.242   9.479  0.00  0.00      PROA  
ATOM   1375  HB1 LEU P 542      -8.453   4.910   8.651  0.00  0.00      PROA  
ATOM   1376  HB2 LEU P 542      -8.588   3.170   9.250  0.00  0.00      PROA  
ATOM   1377   CG LEU P 542      -8.148   4.546  10.794  0.00  0.00      PROA  
ATOM   1378   HG LEU P 542      -8.336   5.592  11.117  0.00  0.00      PROA  
ATOM   1379  CD1 LEU P 542      -8.460   3.560  11.897  0.00  0.00      PROA  
ATOM   1380 HD11 LEU P 542      -9.534   3.597  12.179  0.00  0.00      PROA  
ATOM   1381 HD12 LEU P 542      -7.933   3.915  12.808  0.00  0.00      PROA  
ATOM   1382 HD13 LEU P 542      -8.252   2.517  11.576  0.00  0.00      PROA  
ATOM   1383  CD2 LEU P 542      -6.652   4.444  10.479  0.00  0.00      PROA  
ATOM   1384 HD21 LEU P 542      -6.479   5.092   9.594  0.00  0.00      PROA  
ATOM   1385 HD22 LEU P 542      -6.475   3.356  10.340  0.00  0.00      PROA  
ATOM   1386 HD23 LEU P 542      -5.980   4.792  11.293  0.00  0.00      PROA  
ATOM   1387    C LEU P 542     -10.880   5.588  10.180  0.00  0.00      PROA  
ATOM   1388    O LEU P 542     -11.358   5.281  11.271  0.00  0.00      PROA  
ATOM   1389    N VAL P 543     -10.833   6.853   9.781  0.00  0.00      PROA  
ATOM   1390   HN VAL P 543     -10.461   7.084   8.885  0.00  0.00      PROA  
ATOM   1391   CA VAL P 543     -11.485   8.028  10.341  0.00  0.00      PROA  
ATOM   1392   HA VAL P 543     -11.181   8.069  11.377  0.00  0.00      PROA  
ATOM   1393   CB VAL P 543     -11.251   9.390   9.622  0.00  0.00      PROA  
ATOM   1394   HB VAL P 543     -11.602   9.224   8.581  0.00  0.00      PROA  
ATOM   1395  CG1 VAL P 543     -11.935  10.630  10.162  0.00  0.00      PROA  
ATOM   1396 HG11 VAL P 543     -13.045  10.654  10.139  0.00  0.00      PROA  
ATOM   1397 HG12 VAL P 543     -11.549  11.516   9.615  0.00  0.00      PROA  
ATOM   1398 HG13 VAL P 543     -11.628  10.795  11.217  0.00  0.00      PROA  
ATOM   1399  CG2 VAL P 543      -9.749   9.728   9.580  0.00  0.00      PROA  
ATOM   1400 HG21 VAL P 543      -9.189   9.218   8.766  0.00  0.00      PROA  
ATOM   1401 HG22 VAL P 543      -9.366   9.521  10.602  0.00  0.00      PROA  
ATOM   1402 HG23 VAL P 543      -9.672  10.817   9.374  0.00  0.00      PROA  
ATOM   1403    C VAL P 543     -13.009   7.881  10.409  0.00  0.00      PROA  
ATOM   1404    O VAL P 543     -13.632   7.880  11.438  0.00  0.00      PROA  
ATOM   1405    N PHE P 544     -13.682   7.559   9.318  0.00  0.00      PROA  
ATOM   1406   HN PHE P 544     -13.123   7.368   8.515  0.00  0.00      PROA  
ATOM   1407   CA PHE P 544     -15.142   7.425   9.206  0.00  0.00      PROA  
ATOM   1408   HA PHE P 544     -15.525   8.402   9.460  0.00  0.00      PROA  
ATOM   1409   CB PHE P 544     -15.717   6.941   7.773  0.00  0.00      PROA  
ATOM   1410  HB1 PHE P 544     -15.438   5.879   7.604  0.00  0.00      PROA  
ATOM   1411  HB2 PHE P 544     -15.325   7.671   7.032  0.00  0.00      PROA  
ATOM   1412   CG PHE P 544     -17.161   6.982   7.511  0.00  0.00      PROA  
ATOM   1413  CD1 PHE P 544     -17.929   8.069   7.894  0.00  0.00      PROA  
ATOM   1414  HD1 PHE P 544     -17.509   8.981   8.291  0.00  0.00      PROA  
ATOM   1415  CE1 PHE P 544     -19.325   8.083   7.773  0.00  0.00      PROA  
ATOM   1416  HE1 PHE P 544     -19.947   8.881   8.153  0.00  0.00      PROA  
ATOM   1417   CZ PHE P 544     -20.035   6.953   7.244  0.00  0.00      PROA  
ATOM   1418   HZ PHE P 544     -21.093   6.798   7.093  0.00  0.00      PROA  
ATOM   1419  CD2 PHE P 544     -17.850   5.884   6.887  0.00  0.00      PROA  
ATOM   1420  HD2 PHE P 544     -17.255   5.016   6.648  0.00  0.00      PROA  
ATOM   1421  CE2 PHE P 544     -19.222   5.857   6.789  0.00  0.00      PROA  
ATOM   1422  HE2 PHE P 544     -19.689   4.888   6.691  0.00  0.00      PROA  
ATOM   1423    C PHE P 544     -15.682   6.446  10.206  0.00  0.00      PROA  
ATOM   1424    O PHE P 544     -16.676   6.679  10.864  0.00  0.00      PROA  
ATOM   1425    N GLU P 545     -15.068   5.189  10.355  0.00  0.00      PROA  
ATOM   1426   HN GLU P 545     -14.355   4.958   9.697  0.00  0.00      PROA  
ATOM   1427   CA GLU P 545     -15.326   4.115  11.255  0.00  0.00      PROA  
ATOM   1428   HA GLU P 545     -16.385   3.908  11.226  0.00  0.00      PROA  
ATOM   1429   CB GLU P 545     -14.370   2.964  10.858  0.00  0.00      PROA  
ATOM   1430  HB1 GLU P 545     -14.341   2.277  11.730  0.00  0.00      PROA  
ATOM   1431  HB2 GLU P 545     -13.284   3.196  10.841  0.00  0.00      PROA  
ATOM   1432   CG GLU P 545     -14.818   2.169   9.672  0.00  0.00      PROA  
ATOM   1433  HG1 GLU P 545     -13.950   1.876   9.043  0.00  0.00      PROA  
ATOM   1434  HG2 GLU P 545     -15.528   2.690   8.995  0.00  0.00      PROA  
ATOM   1435   CD GLU P 545     -15.486   0.828  10.054  0.00  0.00      PROA  
ATOM   1436  OE1 GLU P 545     -15.058  -0.215   9.561  0.00  0.00      PROA  
ATOM   1437  OE2 GLU P 545     -16.529   0.831  10.725  0.00  0.00      PROA  
ATOM   1438    C GLU P 545     -15.190   4.441  12.666  0.00  0.00      PROA  
ATOM   1439    O GLU P 545     -16.063   4.059  13.445  0.00  0.00      PROA  
ATOM   1440    N LYS P 546     -14.107   5.201  13.102  0.00  0.00      PROA  
ATOM   1441   HN LYS P 546     -13.448   5.319  12.363  0.00  0.00      PROA  
ATOM   1442   CA LYS P 546     -13.833   5.742  14.440  0.00  0.00      PROA  
ATOM   1443   HA LYS P 546     -13.780   4.867  15.071  0.00  0.00      PROA  
ATOM   1444   CB LYS P 546     -12.437   6.396  14.362  0.00  0.00      PROA  
ATOM   1445  HB1 LYS P 546     -12.461   7.230  13.628  0.00  0.00      PROA  
ATOM   1446  HB2 LYS P 546     -11.738   5.626  13.973  0.00  0.00      PROA  
ATOM   1447   CG LYS P 546     -11.881   6.879  15.697  0.00  0.00      PROA  
ATOM   1448  HG1 LYS P 546     -12.236   6.168  16.473  0.00  0.00      PROA  
ATOM   1449  HG2 LYS P 546     -12.445   7.788  15.994  0.00  0.00      PROA  
ATOM   1450   CD LYS P 546     -10.393   7.108  15.690  0.00  0.00      PROA  
ATOM   1451  HD1 LYS P 546      -9.941   6.109  15.870  0.00  0.00      PROA  
ATOM   1452  HD2 LYS P 546     -10.108   7.859  16.458  0.00  0.00      PROA  
ATOM   1453   CE LYS P 546      -9.721   7.694  14.429  0.00  0.00      PROA  
ATOM   1454  HE1 LYS P 546     -10.148   8.697  14.212  0.00  0.00      PROA  
ATOM   1455  HE2 LYS P 546      -9.859   7.040  13.542  0.00  0.00      PROA  
ATOM   1456   NZ LYS P 546      -8.261   7.920  14.747  0.00  0.00      PROA  
ATOM   1457  HZ1 LYS P 546      -7.908   8.506  13.963  0.00  0.00      PROA  
ATOM   1458  HZ2 LYS P 546      -7.642   7.100  14.905  0.00  0.00      PROA  
ATOM   1459  HZ3 LYS P 546      -8.216   8.415  15.660  0.00  0.00      PROA  
ATOM   1460    C LYS P 546     -14.889   6.811  14.799  0.00  0.00      PROA  
ATOM   1461    O LYS P 546     -15.433   6.874  15.892  0.00  0.00      PROA  
ATOM   1462    N ILE P 547     -15.202   7.755  13.903  0.00  0.00      PROA  
ATOM   1463   HN ILE P 547     -14.756   7.614  13.023  0.00  0.00      PROA  
ATOM   1464   CA ILE P 547     -16.300   8.727  14.018  0.00  0.00      PROA  
ATOM   1465   HA ILE P 547     -16.291   9.281  14.945  0.00  0.00      PROA  
ATOM   1466   CB ILE P 547     -16.088   9.759  12.937  0.00  0.00      PROA  
ATOM   1467   HB ILE P 547     -15.936   9.324  11.926  0.00  0.00      PROA  
ATOM   1468  CG2 ILE P 547     -17.296  10.725  12.797  0.00  0.00      PROA  
ATOM   1469 HG21 ILE P 547     -18.272  10.198  12.739  0.00  0.00      PROA  
ATOM   1470 HG22 ILE P 547     -17.075  11.415  11.954  0.00  0.00      PROA  
ATOM   1471 HG23 ILE P 547     -17.439  11.249  13.766  0.00  0.00      PROA  
ATOM   1472  CG1 ILE P 547     -14.782  10.459  13.416  0.00  0.00      PROA  
ATOM   1473 HG11 ILE P 547     -13.957   9.729  13.560  0.00  0.00      PROA  
ATOM   1474 HG12 ILE P 547     -14.767  10.904  14.434  0.00  0.00      PROA  
ATOM   1475   CD ILE P 547     -14.418  11.490  12.382  0.00  0.00      PROA  
ATOM   1476  HD1 ILE P 547     -14.551  11.152  11.331  0.00  0.00      PROA  
ATOM   1477  HD2 ILE P 547     -13.376  11.724  12.687  0.00  0.00      PROA  
ATOM   1478  HD3 ILE P 547     -14.917  12.441  12.666  0.00  0.00      PROA  
ATOM   1479    C ILE P 547     -17.680   8.151  14.130  0.00  0.00      PROA  
ATOM   1480    O ILE P 547     -18.428   8.743  14.935  0.00  0.00      PROA  
ATOM   1481    N LEU P 548     -18.065   7.173  13.370  0.00  0.00      PROA  
ATOM   1482   HN LEU P 548     -17.468   6.777  12.676  0.00  0.00      PROA  
ATOM   1483   CA LEU P 548     -19.300   6.368  13.495  0.00  0.00      PROA  
ATOM   1484   HA LEU P 548     -20.096   7.090  13.389  0.00  0.00      PROA  
ATOM   1485   CB LEU P 548     -19.345   5.407  12.314  0.00  0.00      PROA  
ATOM   1486  HB1 LEU P 548     -18.475   4.718  12.359  0.00  0.00      PROA  
ATOM   1487  HB2 LEU P 548     -19.446   5.959  11.356  0.00  0.00      PROA  
ATOM   1488   CG LEU P 548     -20.593   4.455  12.229  0.00  0.00      PROA  
ATOM   1489   HG LEU P 548     -20.663   3.975  13.229  0.00  0.00      PROA  
ATOM   1490  CD1 LEU P 548     -21.994   5.150  12.127  0.00  0.00      PROA  
ATOM   1491 HD11 LEU P 548     -22.195   6.018  12.791  0.00  0.00      PROA  
ATOM   1492 HD12 LEU P 548     -22.815   4.412  12.254  0.00  0.00      PROA  
ATOM   1493 HD13 LEU P 548     -22.230   5.441  11.081  0.00  0.00      PROA  
ATOM   1494  CD2 LEU P 548     -20.494   3.380  11.159  0.00  0.00      PROA  
ATOM   1495 HD21 LEU P 548     -21.460   2.904  10.885  0.00  0.00      PROA  
ATOM   1496 HD22 LEU P 548     -19.829   2.498  11.285  0.00  0.00      PROA  
ATOM   1497 HD23 LEU P 548     -20.210   3.940  10.243  0.00  0.00      PROA  
ATOM   1498    C LEU P 548     -19.430   5.674  14.846  0.00  0.00      PROA  
ATOM   1499    O LEU P 548     -20.532   5.624  15.410  0.00  0.00      PROA  
ATOM   1500    N PHE P 549     -18.349   5.112  15.363  0.00  0.00      PROA  
ATOM   1501   HN PHE P 549     -17.514   5.050  14.822  0.00  0.00      PROA  
ATOM   1502   CA PHE P 549     -18.512   4.409  16.663  0.00  0.00      PROA  
ATOM   1503   HA PHE P 549     -19.248   3.621  16.602  0.00  0.00      PROA  
ATOM   1504   CB PHE P 549     -17.213   3.598  16.882  0.00  0.00      PROA  
ATOM   1505  HB1 PHE P 549     -16.405   4.357  16.815  0.00  0.00      PROA  
ATOM   1506  HB2 PHE P 549     -17.108   2.892  16.030  0.00  0.00      PROA  
ATOM   1507   CG PHE P 549     -17.127   2.927  18.190  0.00  0.00      PROA  
ATOM   1508  CD1 PHE P 549     -17.861   1.742  18.420  0.00  0.00      PROA  
ATOM   1509  HD1 PHE P 549     -18.306   1.156  17.630  0.00  0.00      PROA  
ATOM   1510  CE1 PHE P 549     -17.888   1.200  19.725  0.00  0.00      PROA  
ATOM   1511  HE1 PHE P 549     -18.444   0.279  19.814  0.00  0.00      PROA  
ATOM   1512   CZ PHE P 549     -17.234   1.824  20.756  0.00  0.00      PROA  
ATOM   1513   HZ PHE P 549     -17.269   1.505  21.788  0.00  0.00      PROA  
ATOM   1514  CD2 PHE P 549     -16.420   3.530  19.278  0.00  0.00      PROA  
ATOM   1515  HD2 PHE P 549     -15.749   4.348  19.061  0.00  0.00      PROA  
ATOM   1516  CE2 PHE P 549     -16.552   3.038  20.525  0.00  0.00      PROA  
ATOM   1517  HE2 PHE P 549     -16.035   3.523  21.339  0.00  0.00      PROA  
ATOM   1518    C PHE P 549     -18.779   5.295  17.860  0.00  0.00      PROA  
ATOM   1519    O PHE P 549     -19.645   5.031  18.702  0.00  0.00      PROA  
ATOM   1520    N LYS P 550     -18.070   6.442  17.770  0.00  0.00      PROA  
ATOM   1521   HN LYS P 550     -17.362   6.650  17.099  0.00  0.00      PROA  
ATOM   1522   CA LYS P 550     -18.311   7.566  18.677  0.00  0.00      PROA  
ATOM   1523   HA LYS P 550     -18.195   7.148  19.666  0.00  0.00      PROA  
ATOM   1524   CB LYS P 550     -17.154   8.549  18.398  0.00  0.00      PROA  
ATOM   1525  HB1 LYS P 550     -17.550   9.412  18.974  0.00  0.00      PROA  
ATOM   1526  HB2 LYS P 550     -17.149   8.808  17.318  0.00  0.00      PROA  
ATOM   1527   CG LYS P 550     -15.833   8.055  18.938  0.00  0.00      PROA  
ATOM   1528  HG1 LYS P 550     -15.519   7.135  18.399  0.00  0.00      PROA  
ATOM   1529  HG2 LYS P 550     -16.019   7.774  19.996  0.00  0.00      PROA  
ATOM   1530   CD LYS P 550     -14.755   9.151  18.815  0.00  0.00      PROA  
ATOM   1531  HD1 LYS P 550     -14.922  10.041  19.459  0.00  0.00      PROA  
ATOM   1532  HD2 LYS P 550     -14.748   9.533  17.771  0.00  0.00      PROA  
ATOM   1533   CE LYS P 550     -13.359   8.614  19.175  0.00  0.00      PROA  
ATOM   1534  HE1 LYS P 550     -13.123   7.889  18.367  0.00  0.00      PROA  
ATOM   1535  HE2 LYS P 550     -13.179   8.250  20.209  0.00  0.00      PROA  
ATOM   1536   NZ LYS P 550     -12.350   9.730  19.002  0.00  0.00      PROA  
ATOM   1537  HZ1 LYS P 550     -11.417   9.336  19.240  0.00  0.00      PROA  
ATOM   1538  HZ2 LYS P 550     -12.507  10.550  19.622  0.00  0.00      PROA  
ATOM   1539  HZ3 LYS P 550     -12.494  10.061  18.026  0.00  0.00      PROA  
ATOM   1540    C LYS P 550     -19.759   8.106  18.633  0.00  0.00      PROA  
ATOM   1541    O LYS P 550     -20.331   8.404  19.679  0.00  0.00      PROA  
ATOM   1542    N PHE P 551     -20.263   8.284  17.399  0.00  0.00      PROA  
ATOM   1543   HN PHE P 551     -19.666   7.990  16.656  0.00  0.00      PROA  
ATOM   1544   CA PHE P 551     -21.653   8.591  17.195  0.00  0.00      PROA  
ATOM   1545   HA PHE P 551     -21.793   9.481  17.791  0.00  0.00      PROA  
ATOM   1546   CB PHE P 551     -21.924   9.018  15.655  0.00  0.00      PROA  
ATOM   1547  HB1 PHE P 551     -21.658   8.187  14.968  0.00  0.00      PROA  
ATOM   1548  HB2 PHE P 551     -21.311   9.911  15.408  0.00  0.00      PROA  
ATOM   1549   CG PHE P 551     -23.326   9.284  15.304  0.00  0.00      PROA  
ATOM   1550  CD1 PHE P 551     -23.841   8.650  14.088  0.00  0.00      PROA  
ATOM   1551  HD1 PHE P 551     -23.164   8.009  13.543  0.00  0.00      PROA  
ATOM   1552  CE1 PHE P 551     -25.153   8.845  13.770  0.00  0.00      PROA  
ATOM   1553  HE1 PHE P 551     -25.614   8.327  12.942  0.00  0.00      PROA  
ATOM   1554   CZ PHE P 551     -25.990   9.685  14.543  0.00  0.00      PROA  
ATOM   1555   HZ PHE P 551     -27.009   9.885  14.246  0.00  0.00      PROA  
ATOM   1556  CD2 PHE P 551     -24.109  10.139  16.094  0.00  0.00      PROA  
ATOM   1557  HD2 PHE P 551     -23.681  10.521  17.009  0.00  0.00      PROA  
ATOM   1558  CE2 PHE P 551     -25.464  10.310  15.671  0.00  0.00      PROA  
ATOM   1559  HE2 PHE P 551     -25.910  11.165  16.157  0.00  0.00      PROA  
ATOM   1560    C PHE P 551     -22.652   7.530  17.723  0.00  0.00      PROA  
ATOM   1561    O PHE P 551     -23.562   7.763  18.489  0.00  0.00      PROA  
ATOM   1562    N CYS P 552     -22.319   6.288  17.498  0.00  0.00      PROA  
ATOM   1563   HN CYS P 552     -21.602   6.018  16.860  0.00  0.00      PROA  
ATOM   1564   CA CYS P 552     -23.111   5.082  17.907  0.00  0.00      PROA  
ATOM   1565   HA CYS P 552     -24.142   5.349  17.726  0.00  0.00      PROA  
ATOM   1566   CB CYS P 552     -22.707   3.747  17.219  0.00  0.00      PROA  
ATOM   1567  HB1 CYS P 552     -23.159   2.874  17.737  0.00  0.00      PROA  
ATOM   1568  HB2 CYS P 552     -21.619   3.562  17.349  0.00  0.00      PROA  
ATOM   1569   SG CYS P 552     -23.011   3.741  15.479  0.00  0.00      PROA  
ATOM   1570  HG1 CYS P 552     -22.038   4.491  14.982  0.00  0.00      PROA  
ATOM   1571    C CYS P 552     -23.117   4.756  19.420  0.00  0.00      PROA  
ATOM   1572    O CYS P 552     -23.965   3.960  19.873  0.00  0.00      PROA  
ATOM   1573    N LYS P 553     -22.231   5.379  20.205  0.00  0.00      PROA  
ATOM   1574   HN LYS P 553     -21.409   5.752  19.782  0.00  0.00      PROA  
ATOM   1575   CA LYS P 553     -22.369   5.289  21.635  0.00  0.00      PROA  
ATOM   1576   HA LYS P 553     -22.546   4.270  21.944  0.00  0.00      PROA  
ATOM   1577   CB LYS P 553     -21.055   5.692  22.450  0.00  0.00      PROA  
ATOM   1578  HB1 LYS P 553     -21.170   5.619  23.552  0.00  0.00      PROA  
ATOM   1579  HB2 LYS P 553     -20.778   6.737  22.192  0.00  0.00      PROA  
ATOM   1580   CG LYS P 553     -19.900   4.730  22.215  0.00  0.00      PROA  
ATOM   1581  HG1 LYS P 553     -19.441   4.883  21.214  0.00  0.00      PROA  
ATOM   1582  HG2 LYS P 553     -20.287   3.708  22.414  0.00  0.00      PROA  
ATOM   1583   CD LYS P 553     -18.841   4.839  23.324  0.00  0.00      PROA  
ATOM   1584  HD1 LYS P 553     -18.126   4.000  23.185  0.00  0.00      PROA  
ATOM   1585  HD2 LYS P 553     -19.298   4.868  24.336  0.00  0.00      PROA  
ATOM   1586   CE LYS P 553     -18.040   6.156  23.194  0.00  0.00      PROA  
ATOM   1587  HE1 LYS P 553     -18.620   7.090  23.357  0.00  0.00      PROA  
ATOM   1588  HE2 LYS P 553     -17.685   6.254  22.146  0.00  0.00      PROA  
ATOM   1589   NZ LYS P 553     -16.839   6.168  24.089  0.00  0.00      PROA  
ATOM   1590  HZ1 LYS P 553     -16.337   5.258  24.042  0.00  0.00      PROA  
ATOM   1591  HZ2 LYS P 553     -16.993   6.464  25.074  0.00  0.00      PROA  
ATOM   1592  HZ3 LYS P 553     -16.149   6.835  23.688  0.00  0.00      PROA  
ATOM   1593    C LYS P 553     -23.570   6.146  22.234  0.00  0.00      PROA  
ATOM   1594    O LYS P 553     -23.996   5.754  23.316  0.00  0.00      PROA  
ATOM   1595    N ASP P 554     -23.968   7.259  21.609  0.00  0.00      PROA  
ATOM   1596   HN ASP P 554     -23.526   7.636  20.799  0.00  0.00      PROA  
ATOM   1597   CA ASP P 554     -25.154   7.960  21.952  0.00  0.00      PROA  
ATOM   1598   HA ASP P 554     -25.038   8.245  22.987  0.00  0.00      PROA  
ATOM   1599   CB ASP P 554     -25.161   9.408  21.153  0.00  0.00      PROA  
ATOM   1600  HB1 ASP P 554     -26.027   9.952  21.587  0.00  0.00      PROA  
ATOM   1601  HB2 ASP P 554     -25.480   9.325  20.092  0.00  0.00      PROA  
ATOM   1602   CG ASP P 554     -24.001  10.285  21.291  0.00  0.00      PROA  
ATOM   1603  OD1 ASP P 554     -23.040   9.960  22.041  0.00  0.00      PROA  
ATOM   1604  OD2 ASP P 554     -24.037  11.444  20.778  0.00  0.00      PROA  
ATOM   1605    C ASP P 554     -26.501   7.219  21.738  0.00  0.00      PROA  
ATOM   1606    O ASP P 554     -26.522   6.436  20.783  0.00  0.00      PROA  
ATOM   1607    N TYR P 555     -27.485   7.422  22.559  0.00  0.00      PROA  
ATOM   1608   HN TYR P 555     -27.374   8.047  23.328  0.00  0.00      PROA  
ATOM   1609   CA TYR P 555     -28.669   6.478  22.506  0.00  0.00      PROA  
ATOM   1610   HA TYR P 555     -28.213   5.505  22.394  0.00  0.00      PROA  
ATOM   1611   CB TYR P 555     -29.545   6.587  23.826  0.00  0.00      PROA  
ATOM   1612  HB1 TYR P 555     -30.449   5.948  23.728  0.00  0.00      PROA  
ATOM   1613  HB2 TYR P 555     -29.800   7.634  24.096  0.00  0.00      PROA  
ATOM   1614   CG TYR P 555     -28.822   5.924  25.063  0.00  0.00      PROA  
ATOM   1615  CD1 TYR P 555     -28.917   6.681  26.271  0.00  0.00      PROA  
ATOM   1616  HD1 TYR P 555     -29.250   7.708  26.260  0.00  0.00      PROA  
ATOM   1617  CE1 TYR P 555     -28.490   6.223  27.440  0.00  0.00      PROA  
ATOM   1618  HE1 TYR P 555     -28.530   6.731  28.392  0.00  0.00      PROA  
ATOM   1619   CZ TYR P 555     -27.943   4.953  27.526  0.00  0.00      PROA  
ATOM   1620   OH TYR P 555     -27.470   4.458  28.764  0.00  0.00      PROA  
ATOM   1621   HH TYR P 555     -27.396   5.232  29.327  0.00  0.00      PROA  
ATOM   1622  CD2 TYR P 555     -28.116   4.692  25.127  0.00  0.00      PROA  
ATOM   1623  HD2 TYR P 555     -27.985   4.173  24.189  0.00  0.00      PROA  
ATOM   1624  CE2 TYR P 555     -27.815   4.159  26.383  0.00  0.00      PROA  
ATOM   1625  HE2 TYR P 555     -27.388   3.173  26.490  0.00  0.00      PROA  
ATOM   1626    C TYR P 555     -29.543   6.681  21.340  0.00  0.00      PROA  
ATOM   1627    O TYR P 555     -29.694   7.767  20.777  0.00  0.00      PROA  
ATOM   1628    N ALA P 556     -30.274   5.555  21.042  0.00  0.00      PROA  
ATOM   1629   HN ALA P 556     -30.083   4.778  21.636  0.00  0.00      PROA  
ATOM   1630   CA ALA P 556     -31.481   5.399  20.289  0.00  0.00      PROA  
ATOM   1631   HA ALA P 556     -31.781   4.432  20.664  0.00  0.00      PROA  
ATOM   1632   CB ALA P 556     -32.497   6.530  20.429  0.00  0.00      PROA  
ATOM   1633  HB1 ALA P 556     -33.393   6.296  19.816  0.00  0.00      PROA  
ATOM   1634  HB2 ALA P 556     -32.216   7.483  19.932  0.00  0.00      PROA  
ATOM   1635  HB3 ALA P 556     -32.801   6.783  21.467  0.00  0.00      PROA  
ATOM   1636    C ALA P 556     -31.151   4.999  18.858  0.00  0.00      PROA  
ATOM   1637    O ALA P 556     -31.927   5.079  17.971  0.00  0.00      PROA  
ATOM   1638    N LEU P 557     -29.952   4.451  18.645  0.00  0.00      PROA  
ATOM   1639   HN LEU P 557     -29.390   4.552  19.462  0.00  0.00      PROA  
ATOM   1640   CA LEU P 557     -29.447   4.037  17.360  0.00  0.00      PROA  
ATOM   1641   HA LEU P 557     -30.288   3.648  16.803  0.00  0.00      PROA  
ATOM   1642   CB LEU P 557     -28.681   5.071  16.596  0.00  0.00      PROA  
ATOM   1643  HB1 LEU P 557     -28.510   4.666  15.576  0.00  0.00      PROA  
ATOM   1644  HB2 LEU P 557     -27.776   5.366  17.168  0.00  0.00      PROA  
ATOM   1645   CG LEU P 557     -29.415   6.377  16.245  0.00  0.00      PROA  
ATOM   1646   HG LEU P 557     -29.747   6.970  17.124  0.00  0.00      PROA  
ATOM   1647  CD1 LEU P 557     -28.427   7.387  15.588  0.00  0.00      PROA  
ATOM   1648 HD11 LEU P 557     -28.915   8.295  15.173  0.00  0.00      PROA  
ATOM   1649 HD12 LEU P 557     -28.042   6.823  14.711  0.00  0.00      PROA  
ATOM   1650 HD13 LEU P 557     -27.559   7.587  16.253  0.00  0.00      PROA  
ATOM   1651  CD2 LEU P 557     -30.543   6.110  15.166  0.00  0.00      PROA  
ATOM   1652 HD21 LEU P 557     -30.058   5.696  14.257  0.00  0.00      PROA  
ATOM   1653 HD22 LEU P 557     -31.032   7.082  14.941  0.00  0.00      PROA  
ATOM   1654 HD23 LEU P 557     -31.380   5.467  15.512  0.00  0.00      PROA  
ATOM   1655    C LEU P 557     -28.510   2.853  17.709  0.00  0.00      PROA  
ATOM   1656    O LEU P 557     -28.023   2.790  18.828  0.00  0.00      PROA  
ATOM   1657    N SER P 558     -28.212   1.869  16.851  0.00  0.00      PROA  
ATOM   1658   HN SER P 558     -28.614   1.857  15.938  0.00  0.00      PROA  
ATOM   1659   CA SER P 558     -27.492   0.664  17.329  0.00  0.00      PROA  
ATOM   1660   HA SER P 558     -27.023   0.845  18.284  0.00  0.00      PROA  
ATOM   1661   CB SER P 558     -28.429  -0.618  17.452  0.00  0.00      PROA  
ATOM   1662  HB1 SER P 558     -28.709  -1.121  16.502  0.00  0.00      PROA  
ATOM   1663  HB2 SER P 558     -29.365  -0.264  17.935  0.00  0.00      PROA  
ATOM   1664   OG SER P 558     -27.848  -1.644  18.316  0.00  0.00      PROA  
ATOM   1665  HG1 SER P 558     -28.260  -1.478  19.167  0.00  0.00      PROA  
ATOM   1666    C SER P 558     -26.416   0.263  16.284  0.00  0.00      PROA  
ATOM   1667    O SER P 558     -26.580   0.233  15.039  0.00  0.00      PROA  
ATOM   1668    N TYR P 559     -25.234   0.066  16.860  0.00  0.00      PROA  
ATOM   1669   HN TYR P 559     -25.139   0.136  17.850  0.00  0.00      PROA  
ATOM   1670   CA TYR P 559     -23.953   0.065  16.112  0.00  0.00      PROA  
ATOM   1671   HA TYR P 559     -23.796   1.079  15.777  0.00  0.00      PROA  
ATOM   1672   CB TYR P 559     -22.831  -0.215  17.150  0.00  0.00      PROA  
ATOM   1673  HB1 TYR P 559     -23.162  -1.135  17.679  0.00  0.00      PROA  
ATOM   1674  HB2 TYR P 559     -22.798   0.547  17.957  0.00  0.00      PROA  
ATOM   1675   CG TYR P 559     -21.487  -0.318  16.545  0.00  0.00      PROA  
ATOM   1676  CD1 TYR P 559     -20.904   0.736  15.842  0.00  0.00      PROA  
ATOM   1677  HD1 TYR P 559     -21.423   1.679  15.748  0.00  0.00      PROA  
ATOM   1678  CE1 TYR P 559     -19.640   0.613  15.220  0.00  0.00      PROA  
ATOM   1679  HE1 TYR P 559     -19.276   1.501  14.723  0.00  0.00      PROA  
ATOM   1680   CZ TYR P 559     -19.025  -0.599  15.179  0.00  0.00      PROA  
ATOM   1681   OH TYR P 559     -18.063  -0.684  14.212  0.00  0.00      PROA  
ATOM   1682   HH TYR P 559     -17.893   0.181  13.832  0.00  0.00      PROA  
ATOM   1683  CD2 TYR P 559     -20.667  -1.448  16.731  0.00  0.00      PROA  
ATOM   1684  HD2 TYR P 559     -20.925  -2.312  17.327  0.00  0.00      PROA  
ATOM   1685  CE2 TYR P 559     -19.553  -1.660  15.864  0.00  0.00      PROA  
ATOM   1686  HE2 TYR P 559     -19.143  -2.653  15.758  0.00  0.00      PROA  
ATOM   1687    C TYR P 559     -23.929  -0.812  14.813  0.00  0.00      PROA  
ATOM   1688    O TYR P 559     -23.566  -0.380  13.727  0.00  0.00      PROA  
ATOM   1689    N LEU P 560     -24.194  -2.144  15.030  0.00  0.00      PROA  
ATOM   1690   HN LEU P 560     -24.321  -2.599  15.908  0.00  0.00      PROA  
ATOM   1691   CA LEU P 560     -24.247  -3.170  13.976  0.00  0.00      PROA  
ATOM   1692   HA LEU P 560     -23.290  -3.091  13.481  0.00  0.00      PROA  
ATOM   1693   CB LEU P 560     -24.294  -4.601  14.508  0.00  0.00      PROA  
ATOM   1694  HB1 LEU P 560     -24.312  -5.337  13.675  0.00  0.00      PROA  
ATOM   1695  HB2 LEU P 560     -25.270  -4.647  15.035  0.00  0.00      PROA  
ATOM   1696   CG LEU P 560     -23.209  -5.071  15.399  0.00  0.00      PROA  
ATOM   1697   HG LEU P 560     -23.191  -4.329  16.226  0.00  0.00      PROA  
ATOM   1698  CD1 LEU P 560     -23.605  -6.336  16.134  0.00  0.00      PROA  
ATOM   1699 HD11 LEU P 560     -23.746  -7.137  15.377  0.00  0.00      PROA  
ATOM   1700 HD12 LEU P 560     -24.478  -6.206  16.808  0.00  0.00      PROA  
ATOM   1701 HD13 LEU P 560     -22.795  -6.787  16.746  0.00  0.00      PROA  
ATOM   1702  CD2 LEU P 560     -21.889  -5.235  14.659  0.00  0.00      PROA  
ATOM   1703 HD21 LEU P 560     -21.641  -6.318  14.672  0.00  0.00      PROA  
ATOM   1704 HD22 LEU P 560     -21.088  -4.612  15.112  0.00  0.00      PROA  
ATOM   1705 HD23 LEU P 560     -22.026  -4.864  13.621  0.00  0.00      PROA  
ATOM   1706    C LEU P 560     -25.349  -2.898  12.897  0.00  0.00      PROA  
ATOM   1707    O LEU P 560     -25.068  -2.853  11.719  0.00  0.00      PROA  
ATOM   1708    N SER P 561     -26.562  -2.499  13.320  0.00  0.00      PROA  
ATOM   1709   HN SER P 561     -26.739  -2.554  14.300  0.00  0.00      PROA  
ATOM   1710   CA SER P 561     -27.682  -2.069  12.459  0.00  0.00      PROA  
ATOM   1711   HA SER P 561     -27.992  -2.897  11.838  0.00  0.00      PROA  
ATOM   1712   CB SER P 561     -28.948  -1.930  13.324  0.00  0.00      PROA  
ATOM   1713  HB1 SER P 561     -28.774  -1.144  14.089  0.00  0.00      PROA  
ATOM   1714  HB2 SER P 561     -29.169  -2.807  13.969  0.00  0.00      PROA  
ATOM   1715   OG SER P 561     -30.085  -1.601  12.520  0.00  0.00      PROA  
ATOM   1716  HG1 SER P 561     -30.253  -2.382  11.987  0.00  0.00      PROA  
ATOM   1717    C SER P 561     -27.341  -0.868  11.626  0.00  0.00      PROA  
ATOM   1718    O SER P 561     -27.550  -0.829  10.407  0.00  0.00      PROA  
ATOM   1719    N LEU P 562     -26.791   0.208  12.274  0.00  0.00      PROA  
ATOM   1720   HN LEU P 562     -26.764   0.103  13.265  0.00  0.00      PROA  
ATOM   1721   CA LEU P 562     -26.520   1.432  11.615  0.00  0.00      PROA  
ATOM   1722   HA LEU P 562     -27.397   1.718  11.053  0.00  0.00      PROA  
ATOM   1723   CB LEU P 562     -26.181   2.627  12.650  0.00  0.00      PROA  
ATOM   1724  HB1 LEU P 562     -25.395   2.308  13.367  0.00  0.00      PROA  
ATOM   1725  HB2 LEU P 562     -27.116   2.737  13.240  0.00  0.00      PROA  
ATOM   1726   CG LEU P 562     -25.702   3.896  11.931  0.00  0.00      PROA  
ATOM   1727   HG LEU P 562     -24.796   3.623  11.350  0.00  0.00      PROA  
ATOM   1728  CD1 LEU P 562     -26.705   4.520  10.913  0.00  0.00      PROA  
ATOM   1729 HD11 LEU P 562     -26.678   3.932   9.971  0.00  0.00      PROA  
ATOM   1730 HD12 LEU P 562     -26.504   5.596  10.724  0.00  0.00      PROA  
ATOM   1731 HD13 LEU P 562     -27.740   4.481  11.315  0.00  0.00      PROA  
ATOM   1732  CD2 LEU P 562     -25.417   4.913  13.050  0.00  0.00      PROA  
ATOM   1733 HD21 LEU P 562     -24.536   4.468  13.561  0.00  0.00      PROA  
ATOM   1734 HD22 LEU P 562     -26.152   5.142  13.851  0.00  0.00      PROA  
ATOM   1735 HD23 LEU P 562     -25.135   5.893  12.610  0.00  0.00      PROA  
ATOM   1736    C LEU P 562     -25.399   1.329  10.597  0.00  0.00      PROA  
ATOM   1737    O LEU P 562     -25.534   1.755   9.380  0.00  0.00      PROA  
ATOM   1738    N ARG P 563     -24.300   0.626  10.967  0.00  0.00      PROA  
ATOM   1739   HN ARG P 563     -24.299   0.170  11.854  0.00  0.00      PROA  
ATOM   1740   CA ARG P 563     -23.230   0.255  10.034  0.00  0.00      PROA  
ATOM   1741   HA ARG P 563     -22.828   1.166   9.615  0.00  0.00      PROA  
ATOM   1742   CB ARG P 563     -22.051  -0.397  10.823  0.00  0.00      PROA  
ATOM   1743  HB1 ARG P 563     -22.440  -1.332  11.280  0.00  0.00      PROA  
ATOM   1744  HB2 ARG P 563     -21.664   0.281  11.614  0.00  0.00      PROA  
ATOM   1745   CG ARG P 563     -20.819  -0.616  10.005  0.00  0.00      PROA  
ATOM   1746  HG1 ARG P 563     -20.555   0.364   9.553  0.00  0.00      PROA  
ATOM   1747  HG2 ARG P 563     -21.079  -1.268   9.145  0.00  0.00      PROA  
ATOM   1748   CD ARG P 563     -19.568  -1.140  10.853  0.00  0.00      PROA  
ATOM   1749  HD1 ARG P 563     -19.686  -2.079  11.435  0.00  0.00      PROA  
ATOM   1750  HD2 ARG P 563     -19.295  -0.390  11.627  0.00  0.00      PROA  
ATOM   1751   NE ARG P 563     -18.376  -1.184  10.025  0.00  0.00      PROA  
ATOM   1752   HE ARG P 563     -17.561  -0.655  10.261  0.00  0.00      PROA  
ATOM   1753   CZ ARG P 563     -18.117  -2.214   9.228  0.00  0.00      PROA  
ATOM   1754  NH1 ARG P 563     -18.946  -3.215   8.949  0.00  0.00      PROA  
ATOM   1755 HH11 ARG P 563     -18.422  -3.981   8.578  0.00  0.00      PROA  
ATOM   1756 HH12 ARG P 563     -19.869  -3.315   9.322  0.00  0.00      PROA  
ATOM   1757  NH2 ARG P 563     -16.857  -2.368   9.034  0.00  0.00      PROA  
ATOM   1758 HH21 ARG P 563     -16.471  -3.156   8.554  0.00  0.00      PROA  
ATOM   1759 HH22 ARG P 563     -16.134  -1.719   9.273  0.00  0.00      PROA  
ATOM   1760    C ARG P 563     -23.648  -0.708   8.939  0.00  0.00      PROA  
ATOM   1761    O ARG P 563     -23.167  -0.532   7.784  0.00  0.00      PROA  
ATOM   1762    N ALA P 564     -24.582  -1.694   9.174  0.00  0.00      PROA  
ATOM   1763   HN ALA P 564     -24.847  -2.038  10.072  0.00  0.00      PROA  
ATOM   1764   CA ALA P 564     -25.213  -2.407   8.082  0.00  0.00      PROA  
ATOM   1765   HA ALA P 564     -24.370  -2.740   7.496  0.00  0.00      PROA  
ATOM   1766   CB ALA P 564     -25.878  -3.686   8.542  0.00  0.00      PROA  
ATOM   1767  HB1 ALA P 564     -25.487  -4.164   9.465  0.00  0.00      PROA  
ATOM   1768  HB2 ALA P 564     -26.069  -4.380   7.696  0.00  0.00      PROA  
ATOM   1769  HB3 ALA P 564     -26.917  -3.515   8.895  0.00  0.00      PROA  
ATOM   1770    C ALA P 564     -26.020  -1.558   7.104  0.00  0.00      PROA  
ATOM   1771    O ALA P 564     -25.775  -1.601   5.874  0.00  0.00      PROA  
ATOM   1772    N CYS P 565     -26.896  -0.633   7.578  0.00  0.00      PROA  
ATOM   1773   HN CYS P 565     -27.003  -0.521   8.564  0.00  0.00      PROA  
ATOM   1774   CA CYS P 565     -27.539   0.427   6.773  0.00  0.00      PROA  
ATOM   1775   HA CYS P 565     -28.126  -0.132   6.059  0.00  0.00      PROA  
ATOM   1776   CB CYS P 565     -28.497   1.217   7.678  0.00  0.00      PROA  
ATOM   1777  HB1 CYS P 565     -29.065   1.973   7.094  0.00  0.00      PROA  
ATOM   1778  HB2 CYS P 565     -27.883   1.751   8.435  0.00  0.00      PROA  
ATOM   1779   SG CYS P 565     -29.757   0.123   8.366  0.00  0.00      PROA  
ATOM   1780  HG1 CYS P 565     -29.233  -0.486   9.419  0.00  0.00      PROA  
ATOM   1781    C CYS P 565     -26.706   1.419   5.906  0.00  0.00      PROA  
ATOM   1782    O CYS P 565     -26.896   1.617   4.700  0.00  0.00      PROA  
ATOM   1783    N ILE P 566     -25.629   1.976   6.515  0.00  0.00      PROA  
ATOM   1784   HN ILE P 566     -25.461   1.828   7.487  0.00  0.00      PROA  
ATOM   1785   CA ILE P 566     -24.621   2.868   5.917  0.00  0.00      PROA  
ATOM   1786   HA ILE P 566     -25.120   3.683   5.413  0.00  0.00      PROA  
ATOM   1787   CB ILE P 566     -23.728   3.436   6.998  0.00  0.00      PROA  
ATOM   1788   HB ILE P 566     -23.506   2.660   7.761  0.00  0.00      PROA  
ATOM   1789  CG2 ILE P 566     -22.511   4.069   6.372  0.00  0.00      PROA  
ATOM   1790 HG21 ILE P 566     -22.799   4.783   5.572  0.00  0.00      PROA  
ATOM   1791 HG22 ILE P 566     -21.798   3.290   6.027  0.00  0.00      PROA  
ATOM   1792 HG23 ILE P 566     -21.841   4.618   7.068  0.00  0.00      PROA  
ATOM   1793  CG1 ILE P 566     -24.435   4.537   7.816  0.00  0.00      PROA  
ATOM   1794 HG11 ILE P 566     -25.465   4.245   8.112  0.00  0.00      PROA  
ATOM   1795 HG12 ILE P 566     -24.586   5.463   7.221  0.00  0.00      PROA  
ATOM   1796   CD ILE P 566     -23.707   4.797   9.108  0.00  0.00      PROA  
ATOM   1797  HD1 ILE P 566     -22.653   5.106   8.940  0.00  0.00      PROA  
ATOM   1798  HD2 ILE P 566     -23.694   3.891   9.750  0.00  0.00      PROA  
ATOM   1799  HD3 ILE P 566     -24.225   5.561   9.726  0.00  0.00      PROA  
ATOM   1800    C ILE P 566     -23.873   2.034   4.898  0.00  0.00      PROA  
ATOM   1801    O ILE P 566     -23.859   2.438   3.716  0.00  0.00      PROA  
ATOM   1802    N GLY P 567     -23.391   0.886   5.285  0.00  0.00      PROA  
ATOM   1803   HN GLY P 567     -23.377   0.705   6.265  0.00  0.00      PROA  
ATOM   1804   CA GLY P 567     -22.775  -0.137   4.421  0.00  0.00      PROA  
ATOM   1805  HA1 GLY P 567     -22.837  -1.067   4.966  0.00  0.00      PROA  
ATOM   1806  HA2 GLY P 567     -21.738   0.104   4.240  0.00  0.00      PROA  
ATOM   1807    C GLY P 567     -23.626  -0.481   3.145  0.00  0.00      PROA  
ATOM   1808    O GLY P 567     -23.168  -0.398   1.998  0.00  0.00      PROA  
ATOM   1809    N LEU P 568     -24.868  -0.810   3.241  0.00  0.00      PROA  
ATOM   1810   HN LEU P 568     -25.291  -0.882   4.141  0.00  0.00      PROA  
ATOM   1811   CA LEU P 568     -25.695  -1.327   2.115  0.00  0.00      PROA  
ATOM   1812   HA LEU P 568     -25.047  -1.950   1.517  0.00  0.00      PROA  
ATOM   1813   CB LEU P 568     -26.912  -2.275   2.527  0.00  0.00      PROA  
ATOM   1814  HB1 LEU P 568     -27.326  -2.624   1.557  0.00  0.00      PROA  
ATOM   1815  HB2 LEU P 568     -27.651  -1.609   3.022  0.00  0.00      PROA  
ATOM   1816   CG LEU P 568     -26.712  -3.546   3.417  0.00  0.00      PROA  
ATOM   1817   HG LEU P 568     -26.218  -3.257   4.369  0.00  0.00      PROA  
ATOM   1818  CD1 LEU P 568     -28.007  -4.171   3.948  0.00  0.00      PROA  
ATOM   1819 HD11 LEU P 568     -27.778  -5.111   4.494  0.00  0.00      PROA  
ATOM   1820 HD12 LEU P 568     -28.728  -4.370   3.126  0.00  0.00      PROA  
ATOM   1821 HD13 LEU P 568     -28.430  -3.355   4.572  0.00  0.00      PROA  
ATOM   1822  CD2 LEU P 568     -25.927  -4.613   2.721  0.00  0.00      PROA  
ATOM   1823 HD21 LEU P 568     -26.226  -4.962   1.709  0.00  0.00      PROA  
ATOM   1824 HD22 LEU P 568     -25.826  -5.608   3.205  0.00  0.00      PROA  
ATOM   1825 HD23 LEU P 568     -24.851  -4.335   2.735  0.00  0.00      PROA  
ATOM   1826    C LEU P 568     -26.198  -0.147   1.246  0.00  0.00      PROA  
ATOM   1827    O LEU P 568     -26.317  -0.079   0.024  0.00  0.00      PROA  
ATOM   1828    N TRP P 569     -26.487   0.951   1.881  0.00  0.00      PROA  
ATOM   1829   HN TRP P 569     -26.269   1.029   2.851  0.00  0.00      PROA  
ATOM   1830   CA TRP P 569     -26.673   2.218   1.165  0.00  0.00      PROA  
ATOM   1831   HA TRP P 569     -27.465   2.028   0.455  0.00  0.00      PROA  
ATOM   1832   CB TRP P 569     -27.203   3.437   1.982  0.00  0.00      PROA  
ATOM   1833  HB1 TRP P 569     -26.918   4.268   1.302  0.00  0.00      PROA  
ATOM   1834  HB2 TRP P 569     -26.571   3.606   2.880  0.00  0.00      PROA  
ATOM   1835   CG TRP P 569     -28.690   3.486   2.286  0.00  0.00      PROA  
ATOM   1836  CD1 TRP P 569     -29.128   3.626   3.576  0.00  0.00      PROA  
ATOM   1837  HD1 TRP P 569     -28.350   3.715   4.320  0.00  0.00      PROA  
ATOM   1838  NE1 TRP P 569     -30.498   3.524   3.591  0.00  0.00      PROA  
ATOM   1839  HE1 TRP P 569     -31.144   3.873   4.234  0.00  0.00      PROA  
ATOM   1840  CE2 TRP P 569     -30.946   3.366   2.275  0.00  0.00      PROA  
ATOM   1841  CD2 TRP P 569     -29.868   3.350   1.446  0.00  0.00      PROA  
ATOM   1842  CE3 TRP P 569     -30.035   3.252   0.064  0.00  0.00      PROA  
ATOM   1843  HE3 TRP P 569     -29.192   3.342  -0.605  0.00  0.00      PROA  
ATOM   1844  CZ3 TRP P 569     -31.362   3.077  -0.382  0.00  0.00      PROA  
ATOM   1845  HZ3 TRP P 569     -31.502   3.056  -1.453  0.00  0.00      PROA  
ATOM   1846  CZ2 TRP P 569     -32.278   3.400   1.764  0.00  0.00      PROA  
ATOM   1847  HZ2 TRP P 569     -33.135   3.293   2.412  0.00  0.00      PROA  
ATOM   1848  CH2 TRP P 569     -32.462   3.138   0.421  0.00  0.00      PROA  
ATOM   1849  HH2 TRP P 569     -33.435   2.900   0.017  0.00  0.00      PROA  
ATOM   1850    C TRP P 569     -25.453   2.732   0.355  0.00  0.00      PROA  
ATOM   1851    O TRP P 569     -25.584   3.265  -0.752  0.00  0.00      PROA  
ATOM   1852    N THR P 570     -24.245   2.590   0.879  0.00  0.00      PROA  
ATOM   1853   HN THR P 570     -24.133   2.229   1.801  0.00  0.00      PROA  
ATOM   1854   CA THR P 570     -23.004   2.922   0.098  0.00  0.00      PROA  
ATOM   1855   HA THR P 570     -23.172   3.888  -0.354  0.00  0.00      PROA  
ATOM   1856   CB THR P 570     -21.769   2.845   0.860  0.00  0.00      PROA  
ATOM   1857   HB THR P 570     -21.590   1.766   1.054  0.00  0.00      PROA  
ATOM   1858  OG1 THR P 570     -21.848   3.379   2.182  0.00  0.00      PROA  
ATOM   1859  HG1 THR P 570     -22.511   3.035   2.786  0.00  0.00      PROA  
ATOM   1860  CG2 THR P 570     -20.570   3.392   0.174  0.00  0.00      PROA  
ATOM   1861 HG21 THR P 570     -20.341   2.880  -0.785  0.00  0.00      PROA  
ATOM   1862 HG22 THR P 570     -19.649   3.332   0.792  0.00  0.00      PROA  
ATOM   1863 HG23 THR P 570     -20.650   4.466  -0.101  0.00  0.00      PROA  
ATOM   1864    C THR P 570     -22.878   1.995  -1.166  0.00  0.00      PROA  
ATOM   1865    O THR P 570     -22.570   2.373  -2.255  0.00  0.00      PROA  
ATOM   1866    N ALA P 571     -23.231   0.679  -0.973  0.00  0.00      PROA  
ATOM   1867   HN ALA P 571     -23.398   0.461  -0.015  0.00  0.00      PROA  
ATOM   1868   CA ALA P 571     -23.360  -0.363  -1.961  0.00  0.00      PROA  
ATOM   1869   HA ALA P 571     -22.438  -0.398  -2.522  0.00  0.00      PROA  
ATOM   1870   CB ALA P 571     -23.641  -1.729  -1.340  0.00  0.00      PROA  
ATOM   1871  HB1 ALA P 571     -24.737  -1.744  -1.158  0.00  0.00      PROA  
ATOM   1872  HB2 ALA P 571     -23.272  -1.823  -0.297  0.00  0.00      PROA  
ATOM   1873  HB3 ALA P 571     -23.401  -2.562  -2.035  0.00  0.00      PROA  
ATOM   1874    C ALA P 571     -24.398  -0.013  -3.085  0.00  0.00      PROA  
ATOM   1875    O ALA P 571     -24.249  -0.224  -4.312  0.00  0.00      PROA  
ATOM   1876    N PHE P 572     -25.559   0.430  -2.634  0.00  0.00      PROA  
ATOM   1877   HN PHE P 572     -25.876   0.454  -1.689  0.00  0.00      PROA  
ATOM   1878   CA PHE P 572     -26.628   0.779  -3.413  0.00  0.00      PROA  
ATOM   1879   HA PHE P 572     -26.821  -0.010  -4.124  0.00  0.00      PROA  
ATOM   1880   CB PHE P 572     -27.841   1.048  -2.531  0.00  0.00      PROA  
ATOM   1881  HB1 PHE P 572     -27.802   1.968  -1.910  0.00  0.00      PROA  
ATOM   1882  HB2 PHE P 572     -27.882   0.162  -1.861  0.00  0.00      PROA  
ATOM   1883   CG PHE P 572     -29.179   1.244  -3.279  0.00  0.00      PROA  
ATOM   1884  CD1 PHE P 572     -29.471   2.396  -3.986  0.00  0.00      PROA  
ATOM   1885  HD1 PHE P 572     -28.777   3.218  -3.895  0.00  0.00      PROA  
ATOM   1886  CE1 PHE P 572     -30.732   2.574  -4.596  0.00  0.00      PROA  
ATOM   1887  HE1 PHE P 572     -30.831   3.390  -5.296  0.00  0.00      PROA  
ATOM   1888   CZ PHE P 572     -31.619   1.515  -4.606  0.00  0.00      PROA  
ATOM   1889   HZ PHE P 572     -32.629   1.536  -4.988  0.00  0.00      PROA  
ATOM   1890  CD2 PHE P 572     -30.146   0.229  -3.083  0.00  0.00      PROA  
ATOM   1891  HD2 PHE P 572     -29.836  -0.604  -2.469  0.00  0.00      PROA  
ATOM   1892  CE2 PHE P 572     -31.369   0.343  -3.757  0.00  0.00      PROA  
ATOM   1893  HE2 PHE P 572     -32.147  -0.404  -3.704  0.00  0.00      PROA  
ATOM   1894    C PHE P 572     -26.271   2.020  -4.308  0.00  0.00      PROA  
ATOM   1895    O PHE P 572     -26.480   2.013  -5.510  0.00  0.00      PROA  
ATOM   1896    N LEU P 573     -25.563   3.005  -3.695  0.00  0.00      PROA  
ATOM   1897   HN LEU P 573     -25.407   3.006  -2.710  0.00  0.00      PROA  
ATOM   1898   CA LEU P 573     -25.206   4.247  -4.323  0.00  0.00      PROA  
ATOM   1899   HA LEU P 573     -25.991   4.539  -5.005  0.00  0.00      PROA  
ATOM   1900   CB LEU P 573     -24.962   5.387  -3.280  0.00  0.00      PROA  
ATOM   1901  HB1 LEU P 573     -24.538   6.317  -3.717  0.00  0.00      PROA  
ATOM   1902  HB2 LEU P 573     -24.334   5.029  -2.436  0.00  0.00      PROA  
ATOM   1903   CG LEU P 573     -26.393   5.954  -2.803  0.00  0.00      PROA  
ATOM   1904   HG LEU P 573     -27.029   5.112  -2.454  0.00  0.00      PROA  
ATOM   1905  CD1 LEU P 573     -26.264   6.939  -1.621  0.00  0.00      PROA  
ATOM   1906 HD11 LEU P 573     -25.459   7.636  -1.939  0.00  0.00      PROA  
ATOM   1907 HD12 LEU P 573     -25.952   6.575  -0.619  0.00  0.00      PROA  
ATOM   1908 HD13 LEU P 573     -27.160   7.551  -1.384  0.00  0.00      PROA  
ATOM   1909  CD2 LEU P 573     -27.110   6.741  -3.952  0.00  0.00      PROA  
ATOM   1910 HD21 LEU P 573     -26.413   7.460  -4.433  0.00  0.00      PROA  
ATOM   1911 HD22 LEU P 573     -28.009   7.323  -3.656  0.00  0.00      PROA  
ATOM   1912 HD23 LEU P 573     -27.448   6.030  -4.736  0.00  0.00      PROA  
ATOM   1913    C LEU P 573     -24.006   4.162  -5.271  0.00  0.00      PROA  
ATOM   1914    O LEU P 573     -23.970   4.755  -6.336  0.00  0.00      PROA  
ATOM   1915    N CYS P 574     -23.068   3.247  -5.058  0.00  0.00      PROA  
ATOM   1916   HN CYS P 574     -23.005   2.681  -4.240  0.00  0.00      PROA  
ATOM   1917   CA CYS P 574     -22.191   2.745  -6.064  0.00  0.00      PROA  
ATOM   1918   HA CYS P 574     -21.686   3.565  -6.553  0.00  0.00      PROA  
ATOM   1919   CB CYS P 574     -21.068   1.901  -5.398  0.00  0.00      PROA  
ATOM   1920  HB1 CYS P 574     -20.274   1.649  -6.134  0.00  0.00      PROA  
ATOM   1921  HB2 CYS P 574     -21.541   0.943  -5.092  0.00  0.00      PROA  
ATOM   1922   SG CYS P 574     -20.157   2.916  -4.118  0.00  0.00      PROA  
ATOM   1923  HG1 CYS P 574     -21.164   2.862  -3.260  0.00  0.00      PROA  
ATOM   1924    C CYS P 574     -22.772   1.867  -7.225  0.00  0.00      PROA  
ATOM   1925    O CYS P 574     -22.414   2.107  -8.377  0.00  0.00      PROA  
ATOM   1926    N ILE P 575     -23.807   1.093  -7.003  0.00  0.00      PROA  
ATOM   1927   HN ILE P 575     -24.028   0.861  -6.059  0.00  0.00      PROA  
ATOM   1928   CA ILE P 575     -24.496   0.370  -8.051  0.00  0.00      PROA  
ATOM   1929   HA ILE P 575     -23.715   0.047  -8.723  0.00  0.00      PROA  
ATOM   1930   CB ILE P 575     -25.218  -0.860  -7.605  0.00  0.00      PROA  
ATOM   1931   HB ILE P 575     -25.778  -0.656  -6.668  0.00  0.00      PROA  
ATOM   1932  CG2 ILE P 575     -26.251  -1.465  -8.640  0.00  0.00      PROA  
ATOM   1933 HG21 ILE P 575     -27.108  -0.760  -8.698  0.00  0.00      PROA  
ATOM   1934 HG22 ILE P 575     -26.699  -2.424  -8.301  0.00  0.00      PROA  
ATOM   1935 HG23 ILE P 575     -25.790  -1.505  -9.650  0.00  0.00      PROA  
ATOM   1936  CG1 ILE P 575     -24.264  -2.065  -7.139  0.00  0.00      PROA  
ATOM   1937 HG11 ILE P 575     -23.515  -1.584  -6.474  0.00  0.00      PROA  
ATOM   1938 HG12 ILE P 575     -23.631  -2.332  -8.013  0.00  0.00      PROA  
ATOM   1939   CD ILE P 575     -25.047  -3.215  -6.483  0.00  0.00      PROA  
ATOM   1940  HD1 ILE P 575     -25.119  -4.035  -7.230  0.00  0.00      PROA  
ATOM   1941  HD2 ILE P 575     -26.080  -2.915  -6.207  0.00  0.00      PROA  
ATOM   1942  HD3 ILE P 575     -24.479  -3.540  -5.585  0.00  0.00      PROA  
ATOM   1943    C ILE P 575     -25.305   1.280  -8.993  0.00  0.00      PROA  
ATOM   1944    O ILE P 575     -25.413   1.021 -10.180  0.00  0.00      PROA  
ATOM   1945    N VAL P 576     -25.926   2.282  -8.385  0.00  0.00      PROA  
ATOM   1946   HN VAL P 576     -26.157   2.102  -7.432  0.00  0.00      PROA  
ATOM   1947   CA VAL P 576     -26.533   3.449  -9.044  0.00  0.00      PROA  
ATOM   1948   HA VAL P 576     -27.188   3.140  -9.846  0.00  0.00      PROA  
ATOM   1949   CB VAL P 576     -27.369   4.267  -7.998  0.00  0.00      PROA  
ATOM   1950   HB VAL P 576     -26.693   4.346  -7.120  0.00  0.00      PROA  
ATOM   1951  CG1 VAL P 576     -27.561   5.699  -8.475  0.00  0.00      PROA  
ATOM   1952 HG11 VAL P 576     -28.113   6.187  -7.643  0.00  0.00      PROA  
ATOM   1953 HG12 VAL P 576     -28.263   5.657  -9.334  0.00  0.00      PROA  
ATOM   1954 HG13 VAL P 576     -26.632   6.236  -8.762  0.00  0.00      PROA  
ATOM   1955  CG2 VAL P 576     -28.604   3.429  -7.580  0.00  0.00      PROA  
ATOM   1956 HG21 VAL P 576     -29.301   3.449  -8.444  0.00  0.00      PROA  
ATOM   1957 HG22 VAL P 576     -29.071   3.816  -6.649  0.00  0.00      PROA  
ATOM   1958 HG23 VAL P 576     -28.283   2.407  -7.283  0.00  0.00      PROA  
ATOM   1959    C VAL P 576     -25.622   4.279  -9.832  0.00  0.00      PROA  
ATOM   1960    O VAL P 576     -25.930   4.676 -10.925  0.00  0.00      PROA  
ATOM   1961    N LEU P 577     -24.346   4.573  -9.322  0.00  0.00      PROA  
ATOM   1962   HN LEU P 577     -24.109   4.293  -8.395  0.00  0.00      PROA  
ATOM   1963   CA LEU P 577     -23.244   5.119 -10.098  0.00  0.00      PROA  
ATOM   1964   HA LEU P 577     -23.658   6.058 -10.435  0.00  0.00      PROA  
ATOM   1965   CB LEU P 577     -21.977   5.555  -9.278  0.00  0.00      PROA  
ATOM   1966  HB1 LEU P 577     -21.025   5.533  -9.850  0.00  0.00      PROA  
ATOM   1967  HB2 LEU P 577     -21.772   4.731  -8.562  0.00  0.00      PROA  
ATOM   1968   CG LEU P 577     -22.146   6.785  -8.434  0.00  0.00      PROA  
ATOM   1969   HG LEU P 577     -23.140   6.778  -7.936  0.00  0.00      PROA  
ATOM   1970  CD1 LEU P 577     -21.139   6.638  -7.236  0.00  0.00      PROA  
ATOM   1971 HD11 LEU P 577     -21.519   6.013  -6.400  0.00  0.00      PROA  
ATOM   1972 HD12 LEU P 577     -20.901   7.656  -6.860  0.00  0.00      PROA  
ATOM   1973 HD13 LEU P 577     -20.220   6.173  -7.652  0.00  0.00      PROA  
ATOM   1974  CD2 LEU P 577     -22.079   8.075  -9.356  0.00  0.00      PROA  
ATOM   1975 HD21 LEU P 577     -23.011   8.072  -9.960  0.00  0.00      PROA  
ATOM   1976 HD22 LEU P 577     -21.241   8.114 -10.085  0.00  0.00      PROA  
ATOM   1977 HD23 LEU P 577     -22.175   8.976  -8.713  0.00  0.00      PROA  
ATOM   1978    C LEU P 577     -22.799   4.289 -11.329  0.00  0.00      PROA  
ATOM   1979    O LEU P 577     -22.623   4.903 -12.410  0.00  0.00      PROA  
ATOM   1980    N VAL P 578     -22.702   2.960 -11.227  0.00  0.00      PROA  
ATOM   1981   HN VAL P 578     -22.825   2.503 -10.349  0.00  0.00      PROA  
ATOM   1982   CA VAL P 578     -22.531   2.082 -12.339  0.00  0.00      PROA  
ATOM   1983   HA VAL P 578     -21.815   2.471 -13.048  0.00  0.00      PROA  
ATOM   1984   CB VAL P 578     -22.168   0.666 -11.982  0.00  0.00      PROA  
ATOM   1985   HB VAL P 578     -22.906   0.376 -11.204  0.00  0.00      PROA  
ATOM   1986  CG1 VAL P 578     -22.266  -0.396 -13.133  0.00  0.00      PROA  
ATOM   1987 HG11 VAL P 578     -21.923  -1.387 -12.767  0.00  0.00      PROA  
ATOM   1988 HG12 VAL P 578     -21.648  -0.081 -14.000  0.00  0.00      PROA  
ATOM   1989 HG13 VAL P 578     -23.315  -0.474 -13.490  0.00  0.00      PROA  
ATOM   1990  CG2 VAL P 578     -20.824   0.669 -11.371  0.00  0.00      PROA  
ATOM   1991 HG21 VAL P 578     -20.492  -0.334 -11.029  0.00  0.00      PROA  
ATOM   1992 HG22 VAL P 578     -20.884   1.291 -10.452  0.00  0.00      PROA  
ATOM   1993 HG23 VAL P 578     -20.057   1.064 -12.071  0.00  0.00      PROA  
ATOM   1994    C VAL P 578     -23.767   2.035 -13.268  0.00  0.00      PROA  
ATOM   1995    O VAL P 578     -23.683   2.276 -14.484  0.00  0.00      PROA  
ATOM   1996    N ALA P 579     -24.972   1.758 -12.773  0.00  0.00      PROA  
ATOM   1997   HN ALA P 579     -25.055   1.481 -11.819  0.00  0.00      PROA  
ATOM   1998   CA ALA P 579     -26.121   1.702 -13.689  0.00  0.00      PROA  
ATOM   1999   HA ALA P 579     -25.924   0.888 -14.370  0.00  0.00      PROA  
ATOM   2000   CB ALA P 579     -27.386   1.409 -12.879  0.00  0.00      PROA  
ATOM   2001  HB1 ALA P 579     -27.082   0.700 -12.080  0.00  0.00      PROA  
ATOM   2002  HB2 ALA P 579     -28.221   0.944 -13.446  0.00  0.00      PROA  
ATOM   2003  HB3 ALA P 579     -27.712   2.230 -12.205  0.00  0.00      PROA  
ATOM   2004    C ALA P 579     -26.448   2.889 -14.468  0.00  0.00      PROA  
ATOM   2005    O ALA P 579     -26.992   2.799 -15.568  0.00  0.00      PROA  
ATOM   2006    N THR P 580     -26.284   4.128 -13.894  0.00  0.00      PROA  
ATOM   2007   HN THR P 580     -25.970   4.134 -12.948  0.00  0.00      PROA  
ATOM   2008   CA THR P 580     -26.686   5.333 -14.548  0.00  0.00      PROA  
ATOM   2009   HA THR P 580     -27.473   5.141 -15.264  0.00  0.00      PROA  
ATOM   2010   CB THR P 580     -27.100   6.523 -13.704  0.00  0.00      PROA  
ATOM   2011   HB THR P 580     -27.224   7.382 -14.397  0.00  0.00      PROA  
ATOM   2012  OG1 THR P 580     -26.270   6.911 -12.622  0.00  0.00      PROA  
ATOM   2013  HG1 THR P 580     -26.217   6.124 -12.074  0.00  0.00      PROA  
ATOM   2014  CG2 THR P 580     -28.520   6.260 -13.150  0.00  0.00      PROA  
ATOM   2015 HG21 THR P 580     -29.175   5.966 -13.998  0.00  0.00      PROA  
ATOM   2016 HG22 THR P 580     -28.994   7.063 -12.547  0.00  0.00      PROA  
ATOM   2017 HG23 THR P 580     -28.449   5.416 -12.431  0.00  0.00      PROA  
ATOM   2018    C THR P 580     -25.468   5.800 -15.479  0.00  0.00      PROA  
ATOM   2019    O THR P 580     -25.584   6.718 -16.268  0.00  0.00      PROA  
ATOM   2020    N ASP P 581     -24.304   5.136 -15.313  0.00  0.00      PROA  
ATOM   2021   HN ASP P 581     -24.418   4.281 -14.813  0.00  0.00      PROA  
ATOM   2022   CA ASP P 581     -23.151   5.133 -16.096  0.00  0.00      PROA  
ATOM   2023   HA ASP P 581     -22.624   4.250 -15.763  0.00  0.00      PROA  
ATOM   2024   CB ASP P 581     -23.502   4.909 -17.589  0.00  0.00      PROA  
ATOM   2025  HB1 ASP P 581     -23.925   5.787 -18.121  0.00  0.00      PROA  
ATOM   2026  HB2 ASP P 581     -24.200   4.045 -17.621  0.00  0.00      PROA  
ATOM   2027   CG ASP P 581     -22.342   4.391 -18.389  0.00  0.00      PROA  
ATOM   2028  OD1 ASP P 581     -22.429   4.385 -19.657  0.00  0.00      PROA  
ATOM   2029  OD2 ASP P 581     -21.358   4.001 -17.775  0.00  0.00      PROA  
ATOM   2030    C ASP P 581     -22.246   6.352 -15.883  0.00  0.00      PROA  
ATOM   2031    O ASP P 581     -21.946   7.151 -16.777  0.00  0.00      PROA  
ATOM   2032    N ALA P 582     -21.754   6.451 -14.601  0.00  0.00      PROA  
ATOM   2033   HN ALA P 582     -22.108   5.794 -13.941  0.00  0.00      PROA  
ATOM   2034   CA ALA P 582     -21.080   7.722 -14.280  0.00  0.00      PROA  
ATOM   2035   HA ALA P 582     -20.921   8.401 -15.104  0.00  0.00      PROA  
ATOM   2036   CB ALA P 582     -22.027   8.403 -13.254  0.00  0.00      PROA  
ATOM   2037  HB1 ALA P 582     -22.256   7.696 -12.428  0.00  0.00      PROA  
ATOM   2038  HB2 ALA P 582     -22.966   8.762 -13.727  0.00  0.00      PROA  
ATOM   2039  HB3 ALA P 582     -21.448   9.241 -12.812  0.00  0.00      PROA  
ATOM   2040    C ALA P 582     -19.721   7.363 -13.626  0.00  0.00      PROA  
ATOM   2041    O ALA P 582     -19.078   8.215 -13.044  0.00  0.00      PROA  
ATOM   2042    N SER P 583     -19.298   6.073 -13.743  0.00  0.00      PROA  
ATOM   2043   HN SER P 583     -19.831   5.443 -14.302  0.00  0.00      PROA  
ATOM   2044   CA SER P 583     -18.054   5.630 -13.188  0.00  0.00      PROA  
ATOM   2045   HA SER P 583     -18.090   5.918 -12.148  0.00  0.00      PROA  
ATOM   2046   CB SER P 583     -17.955   4.090 -13.472  0.00  0.00      PROA  
ATOM   2047  HB1 SER P 583     -16.903   3.783 -13.291  0.00  0.00      PROA  
ATOM   2048  HB2 SER P 583     -18.329   3.737 -14.457  0.00  0.00      PROA  
ATOM   2049   OG SER P 583     -18.778   3.463 -12.472  0.00  0.00      PROA  
ATOM   2050  HG1 SER P 583     -19.608   3.946 -12.484  0.00  0.00      PROA  
ATOM   2051    C SER P 583     -16.805   6.209 -13.848  0.00  0.00      PROA  
ATOM   2052    O SER P 583     -15.872   6.590 -13.264  0.00  0.00      PROA  
ATOM   2053    N SER P 584     -16.817   6.298 -15.174  0.00  0.00      PROA  
ATOM   2054   HN SER P 584     -17.673   6.062 -15.628  0.00  0.00      PROA  
ATOM   2055   CA SER P 584     -15.787   6.790 -16.095  0.00  0.00      PROA  
ATOM   2056   HA SER P 584     -14.852   6.346 -15.788  0.00  0.00      PROA  
ATOM   2057   CB SER P 584     -16.086   6.418 -17.512  0.00  0.00      PROA  
ATOM   2058  HB1 SER P 584     -15.193   6.593 -18.150  0.00  0.00      PROA  
ATOM   2059  HB2 SER P 584     -17.037   6.819 -17.923  0.00  0.00      PROA  
ATOM   2060   OG SER P 584     -16.273   4.998 -17.500  0.00  0.00      PROA  
ATOM   2061  HG1 SER P 584     -16.407   4.803 -18.431  0.00  0.00      PROA  
ATOM   2062    C SER P 584     -15.680   8.315 -16.115  0.00  0.00      PROA  
ATOM   2063    O SER P 584     -14.629   8.795 -16.504  0.00  0.00      PROA  
ATOM   2064    N LEU P 585     -16.799   9.046 -15.778  0.00  0.00      PROA  
ATOM   2065   HN LEU P 585     -17.637   8.525 -15.629  0.00  0.00      PROA  
ATOM   2066   CA LEU P 585     -16.846  10.519 -15.876  0.00  0.00      PROA  
ATOM   2067   HA LEU P 585     -16.735  10.833 -16.903  0.00  0.00      PROA  
ATOM   2068   CB LEU P 585     -18.194  10.919 -15.203  0.00  0.00      PROA  
ATOM   2069  HB1 LEU P 585     -18.284  10.423 -14.213  0.00  0.00      PROA  
ATOM   2070  HB2 LEU P 585     -18.971  10.571 -15.917  0.00  0.00      PROA  
ATOM   2071   CG LEU P 585     -18.576  12.394 -15.032  0.00  0.00      PROA  
ATOM   2072   HG LEU P 585     -17.648  12.871 -14.650  0.00  0.00      PROA  
ATOM   2073  CD1 LEU P 585     -18.913  13.100 -16.286  0.00  0.00      PROA  
ATOM   2074 HD11 LEU P 585     -17.974  13.085 -16.880  0.00  0.00      PROA  
ATOM   2075 HD12 LEU P 585     -19.265  14.114 -16.000  0.00  0.00      PROA  
ATOM   2076 HD13 LEU P 585     -19.767  12.689 -16.865  0.00  0.00      PROA  
ATOM   2077  CD2 LEU P 585     -19.671  12.499 -13.969  0.00  0.00      PROA  
ATOM   2078 HD21 LEU P 585     -20.580  11.991 -14.358  0.00  0.00      PROA  
ATOM   2079 HD22 LEU P 585     -19.966  13.533 -13.688  0.00  0.00      PROA  
ATOM   2080 HD23 LEU P 585     -19.338  12.036 -13.016  0.00  0.00      PROA  
ATOM   2081    C LEU P 585     -15.695  11.272 -15.064  0.00  0.00      PROA  
ATOM   2082    O LEU P 585     -15.277  12.433 -15.424  0.00  0.00      PROA  
ATOM   2083    N VAL P 586     -15.179  10.586 -14.027  0.00  0.00      PROA  
ATOM   2084   HN VAL P 586     -15.627   9.754 -13.711  0.00  0.00      PROA  
ATOM   2085   CA VAL P 586     -14.167  11.074 -13.118  0.00  0.00      PROA  
ATOM   2086   HA VAL P 586     -14.001  12.118 -13.340  0.00  0.00      PROA  
ATOM   2087   CB VAL P 586     -14.547  10.816 -11.705  0.00  0.00      PROA  
ATOM   2088   HB VAL P 586     -13.729  11.182 -11.049  0.00  0.00      PROA  
ATOM   2089  CG1 VAL P 586     -15.839  11.647 -11.430  0.00  0.00      PROA  
ATOM   2090 HG11 VAL P 586     -15.813  12.681 -11.835  0.00  0.00      PROA  
ATOM   2091 HG12 VAL P 586     -15.951  11.673 -10.325  0.00  0.00      PROA  
ATOM   2092 HG13 VAL P 586     -16.704  11.071 -11.823  0.00  0.00      PROA  
ATOM   2093  CG2 VAL P 586     -14.810   9.269 -11.367  0.00  0.00      PROA  
ATOM   2094 HG21 VAL P 586     -13.882   8.757 -11.699  0.00  0.00      PROA  
ATOM   2095 HG22 VAL P 586     -15.678   8.883 -11.944  0.00  0.00      PROA  
ATOM   2096 HG23 VAL P 586     -14.883   9.113 -10.269  0.00  0.00      PROA  
ATOM   2097    C VAL P 586     -12.869  10.442 -13.420  0.00  0.00      PROA  
ATOM   2098    O VAL P 586     -11.874  10.642 -12.736  0.00  0.00      PROA  
ATOM   2099    N CYS P 587     -12.818   9.603 -14.437  0.00  0.00      PROA  
ATOM   2100   HN CYS P 587     -13.568   9.464 -15.078  0.00  0.00      PROA  
ATOM   2101   CA CYS P 587     -11.568   9.055 -14.849  0.00  0.00      PROA  
ATOM   2102   HA CYS P 587     -10.882   8.965 -14.021  0.00  0.00      PROA  
ATOM   2103   CB CYS P 587     -11.852   7.628 -15.469  0.00  0.00      PROA  
ATOM   2104  HB1 CYS P 587     -10.891   7.267 -15.895  0.00  0.00      PROA  
ATOM   2105  HB2 CYS P 587     -12.584   7.669 -16.304  0.00  0.00      PROA  
ATOM   2106   SG CYS P 587     -12.473   6.492 -14.195  0.00  0.00      PROA  
ATOM   2107  HG1 CYS P 587     -12.570   5.551 -15.123  0.00  0.00      PROA  
ATOM   2108    C CYS P 587     -10.884   9.901 -15.917  0.00  0.00      PROA  
ATOM   2109    O CYS P 587      -9.797   9.588 -16.493  0.00  0.00      PROA  
ATOM   2110    N TYR P 588     -11.418  11.096 -16.281  0.00  0.00      PROA  
ATOM   2111   HN TYR P 588     -12.254  11.325 -15.789  0.00  0.00      PROA  
ATOM   2112   CA TYR P 588     -11.039  12.034 -17.288  0.00  0.00      PROA  
ATOM   2113   HA TYR P 588     -10.686  11.498 -18.157  0.00  0.00      PROA  
ATOM   2114   CB TYR P 588     -12.260  12.819 -17.885  0.00  0.00      PROA  
ATOM   2115  HB1 TYR P 588     -11.901  13.464 -18.715  0.00  0.00      PROA  
ATOM   2116  HB2 TYR P 588     -12.586  13.493 -17.064  0.00  0.00      PROA  
ATOM   2117   CG TYR P 588     -13.332  11.994 -18.484  0.00  0.00      PROA  
ATOM   2118  CD1 TYR P 588     -12.941  10.912 -19.352  0.00  0.00      PROA  
ATOM   2119  HD1 TYR P 588     -11.930  10.531 -19.348  0.00  0.00      PROA  
ATOM   2120  CE1 TYR P 588     -13.894  10.173 -20.030  0.00  0.00      PROA  
ATOM   2121  HE1 TYR P 588     -13.472   9.427 -20.687  0.00  0.00      PROA  
ATOM   2122   CZ TYR P 588     -15.257  10.525 -19.891  0.00  0.00      PROA  
ATOM   2123   OH TYR P 588     -16.254   9.725 -20.607  0.00  0.00      PROA  
ATOM   2124   HH TYR P 588     -15.839   8.860 -20.633  0.00  0.00      PROA  
ATOM   2125  CD2 TYR P 588     -14.730  12.390 -18.355  0.00  0.00      PROA  
ATOM   2126  HD2 TYR P 588     -15.020  13.208 -17.713  0.00  0.00      PROA  
ATOM   2127  CE2 TYR P 588     -15.598  11.588 -19.112  0.00  0.00      PROA  
ATOM   2128  HE2 TYR P 588     -16.663  11.767 -19.111  0.00  0.00      PROA  
ATOM   2129    C TYR P 588      -9.941  13.000 -16.796  0.00  0.00      PROA  
ATOM   2130    O TYR P 588      -9.525  13.997 -17.388  0.00  0.00      PROA  
ATOM   2131    N ILE P 589      -9.360  12.712 -15.618  0.00  0.00      PROA  
ATOM   2132   HN ILE P 589      -9.511  11.852 -15.137  0.00  0.00      PROA  
ATOM   2133   CA ILE P 589      -8.287  13.485 -15.043  0.00  0.00      PROA  
ATOM   2134   HA ILE P 589      -8.724  14.467 -14.938  0.00  0.00      PROA  
ATOM   2135   CB ILE P 589      -7.820  13.015 -13.644  0.00  0.00      PROA  
ATOM   2136   HB ILE P 589      -6.906  13.596 -13.394  0.00  0.00      PROA  
ATOM   2137  CG2 ILE P 589      -8.846  13.425 -12.584  0.00  0.00      PROA  
ATOM   2138 HG21 ILE P 589      -9.008  14.505 -12.791  0.00  0.00      PROA  
ATOM   2139 HG22 ILE P 589      -8.381  13.299 -11.583  0.00  0.00      PROA  
ATOM   2140 HG23 ILE P 589      -9.724  12.775 -12.786  0.00  0.00      PROA  
ATOM   2141  CG1 ILE P 589      -7.309  11.575 -13.614  0.00  0.00      PROA  
ATOM   2142 HG11 ILE P 589      -6.998  11.202 -14.613  0.00  0.00      PROA  
ATOM   2143 HG12 ILE P 589      -8.153  10.951 -13.251  0.00  0.00      PROA  
ATOM   2144   CD ILE P 589      -6.109  11.463 -12.597  0.00  0.00      PROA  
ATOM   2145  HD1 ILE P 589      -5.182  11.988 -12.913  0.00  0.00      PROA  
ATOM   2146  HD2 ILE P 589      -5.978  10.359 -12.599  0.00  0.00      PROA  
ATOM   2147  HD3 ILE P 589      -6.393  11.780 -11.571  0.00  0.00      PROA  
ATOM   2148    C ILE P 589      -7.017  13.617 -15.930  0.00  0.00      PROA  
ATOM   2149    O ILE P 589      -6.359  12.627 -16.373  0.00  0.00      PROA  
ATOM   2150    N THR P 590      -6.550  14.809 -16.076  0.00  0.00      PROA  
ATOM   2151   HN THR P 590      -7.103  15.507 -15.628  0.00  0.00      PROA  
ATOM   2152   CA THR P 590      -5.411  15.254 -16.866  0.00  0.00      PROA  
ATOM   2153   HA THR P 590      -5.612  15.012 -17.899  0.00  0.00      PROA  
ATOM   2154   CB THR P 590      -5.175  16.742 -16.776  0.00  0.00      PROA  
ATOM   2155   HB THR P 590      -6.143  17.267 -16.918  0.00  0.00      PROA  
ATOM   2156  OG1 THR P 590      -4.260  17.169 -17.756  0.00  0.00      PROA  
ATOM   2157  HG1 THR P 590      -4.604  16.905 -18.612  0.00  0.00      PROA  
ATOM   2158  CG2 THR P 590      -4.664  17.219 -15.468  0.00  0.00      PROA  
ATOM   2159 HG21 THR P 590      -5.371  16.993 -14.641  0.00  0.00      PROA  
ATOM   2160 HG22 THR P 590      -4.515  18.313 -15.590  0.00  0.00      PROA  
ATOM   2161 HG23 THR P 590      -3.689  16.774 -15.177  0.00  0.00      PROA  
ATOM   2162    C THR P 590      -4.155  14.503 -16.416  0.00  0.00      PROA  
ATOM   2163    O THR P 590      -3.992  14.071 -15.286  0.00  0.00      PROA  
ATOM   2164    N ARG P 591      -3.206  14.399 -17.353  0.00  0.00      PROA  
ATOM   2165   HN ARG P 591      -3.351  14.817 -18.247  0.00  0.00      PROA  
ATOM   2166   CA ARG P 591      -1.925  13.753 -17.173  0.00  0.00      PROA  
ATOM   2167   HA ARG P 591      -2.132  12.823 -16.666  0.00  0.00      PROA  
ATOM   2168   CB ARG P 591      -1.301  13.450 -18.500  0.00  0.00      PROA  
ATOM   2169  HB1 ARG P 591      -1.102  14.418 -19.008  0.00  0.00      PROA  
ATOM   2170  HB2 ARG P 591      -1.990  12.836 -19.120  0.00  0.00      PROA  
ATOM   2171   CG ARG P 591       0.098  12.834 -18.477  0.00  0.00      PROA  
ATOM   2172  HG1 ARG P 591       0.760  13.413 -17.798  0.00  0.00      PROA  
ATOM   2173  HG2 ARG P 591       0.441  13.106 -19.499  0.00  0.00      PROA  
ATOM   2174   CD ARG P 591      -0.037  11.366 -18.106  0.00  0.00      PROA  
ATOM   2175  HD1 ARG P 591      -0.902  10.763 -18.454  0.00  0.00      PROA  
ATOM   2176  HD2 ARG P 591      -0.047  11.236 -17.003  0.00  0.00      PROA  
ATOM   2177   NE ARG P 591       1.093  10.683 -18.805  0.00  0.00      PROA  
ATOM   2178   HE ARG P 591       1.514  11.023 -19.646  0.00  0.00      PROA  
ATOM   2179   CZ ARG P 591       1.642   9.553 -18.464  0.00  0.00      PROA  
ATOM   2180  NH1 ARG P 591       1.281   8.813 -17.462  0.00  0.00      PROA  
ATOM   2181 HH11 ARG P 591       0.463   9.075 -16.949  0.00  0.00      PROA  
ATOM   2182 HH12 ARG P 591       1.967   8.132 -17.209  0.00  0.00      PROA  
ATOM   2183  NH2 ARG P 591       2.728   9.160 -19.094  0.00  0.00      PROA  
ATOM   2184 HH21 ARG P 591       2.904   9.624 -19.962  0.00  0.00      PROA  
ATOM   2185 HH22 ARG P 591       3.244   8.353 -18.805  0.00  0.00      PROA  
ATOM   2186    C ARG P 591      -1.124  14.524 -16.115  0.00  0.00      PROA  
ATOM   2187    O ARG P 591      -0.511  13.968 -15.268  0.00  0.00      PROA  
ATOM   2188    N PHE P 592      -1.130  15.889 -16.060  0.00  0.00      PROA  
ATOM   2189   HN PHE P 592      -1.474  16.470 -16.793  0.00  0.00      PROA  
ATOM   2190   CA PHE P 592      -0.581  16.706 -14.946  0.00  0.00      PROA  
ATOM   2191   HA PHE P 592       0.488  16.594 -15.045  0.00  0.00      PROA  
ATOM   2192   CB PHE P 592      -0.812  18.212 -15.134  0.00  0.00      PROA  
ATOM   2193  HB1 PHE P 592      -1.891  18.335 -15.367  0.00  0.00      PROA  
ATOM   2194  HB2 PHE P 592      -0.263  18.520 -16.049  0.00  0.00      PROA  
ATOM   2195   CG PHE P 592      -0.436  19.276 -14.014  0.00  0.00      PROA  
ATOM   2196  CD1 PHE P 592       0.754  19.986 -14.113  0.00  0.00      PROA  
ATOM   2197  HD1 PHE P 592       1.338  19.765 -14.994  0.00  0.00      PROA  
ATOM   2198  CE1 PHE P 592       1.040  21.026 -13.110  0.00  0.00      PROA  
ATOM   2199  HE1 PHE P 592       2.066  21.361 -13.069  0.00  0.00      PROA  
ATOM   2200   CZ PHE P 592       0.119  21.152 -12.073  0.00  0.00      PROA  
ATOM   2201   HZ PHE P 592       0.396  21.859 -11.305  0.00  0.00      PROA  
ATOM   2202  CD2 PHE P 592      -1.382  19.456 -12.978  0.00  0.00      PROA  
ATOM   2203  HD2 PHE P 592      -2.308  18.901 -12.944  0.00  0.00      PROA  
ATOM   2204  CE2 PHE P 592      -1.118  20.482 -12.047  0.00  0.00      PROA  
ATOM   2205  HE2 PHE P 592      -1.816  20.747 -11.267  0.00  0.00      PROA  
ATOM   2206    C PHE P 592      -1.074  16.365 -13.563  0.00  0.00      PROA  
ATOM   2207    O PHE P 592      -0.235  16.052 -12.681  0.00  0.00      PROA  
ATOM   2208    N THR P 593      -2.409  16.256 -13.282  0.00  0.00      PROA  
ATOM   2209   HN THR P 593      -3.035  16.557 -13.997  0.00  0.00      PROA  
ATOM   2210   CA THR P 593      -2.937  15.726 -12.037  0.00  0.00      PROA  
ATOM   2211   HA THR P 593      -2.449  16.363 -11.313  0.00  0.00      PROA  
ATOM   2212   CB THR P 593      -4.502  15.824 -12.093  0.00  0.00      PROA  
ATOM   2213   HB THR P 593      -4.978  15.166 -12.851  0.00  0.00      PROA  
ATOM   2214  OG1 THR P 593      -4.988  17.135 -12.290  0.00  0.00      PROA  
ATOM   2215  HG1 THR P 593      -5.946  17.135 -12.241  0.00  0.00      PROA  
ATOM   2216  CG2 THR P 593      -4.940  15.403 -10.684  0.00  0.00      PROA  
ATOM   2217 HG21 THR P 593      -5.965  15.780 -10.483  0.00  0.00      PROA  
ATOM   2218 HG22 THR P 593      -4.379  15.922  -9.878  0.00  0.00      PROA  
ATOM   2219 HG23 THR P 593      -4.888  14.305 -10.523  0.00  0.00      PROA  
ATOM   2220    C THR P 593      -2.539  14.247 -11.834  0.00  0.00      PROA  
ATOM   2221    O THR P 593      -2.082  13.785 -10.782  0.00  0.00      PROA  
ATOM   2222    N GLU P 594      -2.515  13.432 -12.906  0.00  0.00      PROA  
ATOM   2223   HN GLU P 594      -2.848  13.797 -13.772  0.00  0.00      PROA  
ATOM   2224   CA GLU P 594      -2.269  11.949 -12.836  0.00  0.00      PROA  
ATOM   2225   HA GLU P 594      -2.939  11.439 -12.160  0.00  0.00      PROA  
ATOM   2226   CB GLU P 594      -2.469  11.318 -14.259  0.00  0.00      PROA  
ATOM   2227  HB1 GLU P 594      -1.625  11.753 -14.835  0.00  0.00      PROA  
ATOM   2228  HB2 GLU P 594      -3.415  11.651 -14.737  0.00  0.00      PROA  
ATOM   2229   CG GLU P 594      -2.460   9.721 -14.320  0.00  0.00      PROA  
ATOM   2230  HG1 GLU P 594      -3.372   9.190 -13.973  0.00  0.00      PROA  
ATOM   2231  HG2 GLU P 594      -1.708   9.335 -13.599  0.00  0.00      PROA  
ATOM   2232   CD GLU P 594      -2.104   9.322 -15.701  0.00  0.00      PROA  
ATOM   2233  OE1 GLU P 594      -3.048   8.870 -16.435  0.00  0.00      PROA  
ATOM   2234  OE2 GLU P 594      -0.895   9.385 -16.081  0.00  0.00      PROA  
ATOM   2235    C GLU P 594      -0.826  11.742 -12.421  0.00  0.00      PROA  
ATOM   2236    O GLU P 594      -0.575  11.013 -11.477  0.00  0.00      PROA  
ATOM   2237    N GLU P 595       0.164  12.477 -13.045  0.00  0.00      PROA  
ATOM   2238   HN GLU P 595      -0.036  13.131 -13.770  0.00  0.00      PROA  
ATOM   2239   CA GLU P 595       1.522  12.494 -12.547  0.00  0.00      PROA  
ATOM   2240   HA GLU P 595       1.859  11.468 -12.516  0.00  0.00      PROA  
ATOM   2241   CB GLU P 595       2.463  13.446 -13.402  0.00  0.00      PROA  
ATOM   2242  HB1 GLU P 595       3.463  13.462 -12.917  0.00  0.00      PROA  
ATOM   2243  HB2 GLU P 595       1.951  14.405 -13.634  0.00  0.00      PROA  
ATOM   2244   CG GLU P 595       2.749  12.676 -14.713  0.00  0.00      PROA  
ATOM   2245  HG1 GLU P 595       1.870  12.598 -15.388  0.00  0.00      PROA  
ATOM   2246  HG2 GLU P 595       3.054  11.624 -14.527  0.00  0.00      PROA  
ATOM   2247   CD GLU P 595       3.828  13.303 -15.564  0.00  0.00      PROA  
ATOM   2248  OE1 GLU P 595       3.610  14.382 -16.196  0.00  0.00      PROA  
ATOM   2249  OE2 GLU P 595       4.919  12.735 -15.467  0.00  0.00      PROA  
ATOM   2250    C GLU P 595       1.767  12.950 -11.143  0.00  0.00      PROA  
ATOM   2251    O GLU P 595       2.392  12.268 -10.401  0.00  0.00      PROA  
ATOM   2252    N ALA P 596       1.200  14.080 -10.709  0.00  0.00      PROA  
ATOM   2253   HN ALA P 596       0.606  14.554 -11.355  0.00  0.00      PROA  
ATOM   2254   CA ALA P 596       1.325  14.573  -9.302  0.00  0.00      PROA  
ATOM   2255   HA ALA P 596       2.378  14.526  -9.065  0.00  0.00      PROA  
ATOM   2256   CB ALA P 596       0.934  16.087  -9.065  0.00  0.00      PROA  
ATOM   2257  HB1 ALA P 596       1.425  16.691  -9.858  0.00  0.00      PROA  
ATOM   2258  HB2 ALA P 596       1.267  16.590  -8.132  0.00  0.00      PROA  
ATOM   2259  HB3 ALA P 596      -0.153  16.235  -9.242  0.00  0.00      PROA  
ATOM   2260    C ALA P 596       0.651  13.646  -8.307  0.00  0.00      PROA  
ATOM   2261    O ALA P 596       1.159  13.322  -7.257  0.00  0.00      PROA  
ATOM   2262    N PHE P 597      -0.642  13.151  -8.547  0.00  0.00      PROA  
ATOM   2263   HN PHE P 597      -1.213  13.371  -9.334  0.00  0.00      PROA  
ATOM   2264   CA PHE P 597      -1.361  12.229  -7.662  0.00  0.00      PROA  
ATOM   2265   HA PHE P 597      -1.265  12.669  -6.680  0.00  0.00      PROA  
ATOM   2266   CB PHE P 597      -2.838  12.027  -8.156  0.00  0.00      PROA  
ATOM   2267  HB1 PHE P 597      -2.673  11.405  -9.062  0.00  0.00      PROA  
ATOM   2268  HB2 PHE P 597      -3.295  12.991  -8.464  0.00  0.00      PROA  
ATOM   2269   CG PHE P 597      -3.681  11.328  -7.083  0.00  0.00      PROA  
ATOM   2270  CD1 PHE P 597      -4.281  12.061  -6.088  0.00  0.00      PROA  
ATOM   2271  HD1 PHE P 597      -4.160  13.135  -6.095  0.00  0.00      PROA  
ATOM   2272  CE1 PHE P 597      -4.925  11.429  -5.047  0.00  0.00      PROA  
ATOM   2273  HE1 PHE P 597      -5.224  12.042  -4.211  0.00  0.00      PROA  
ATOM   2274   CZ PHE P 597      -5.028  10.030  -4.996  0.00  0.00      PROA  
ATOM   2275   HZ PHE P 597      -5.740   9.626  -4.291  0.00  0.00      PROA  
ATOM   2276  CD2 PHE P 597      -3.821   9.925  -7.100  0.00  0.00      PROA  
ATOM   2277  HD2 PHE P 597      -3.310   9.369  -7.872  0.00  0.00      PROA  
ATOM   2278  CE2 PHE P 597      -4.526   9.231  -6.068  0.00  0.00      PROA  
ATOM   2279  HE2 PHE P 597      -4.585   8.154  -6.018  0.00  0.00      PROA  
ATOM   2280    C PHE P 597      -0.638  10.820  -7.505  0.00  0.00      PROA  
ATOM   2281    O PHE P 597      -0.434  10.379  -6.387  0.00  0.00      PROA  
ATOM   2282    N ALA P 598      -0.200  10.207  -8.604  0.00  0.00      PROA  
ATOM   2283   HN ALA P 598      -0.255  10.680  -9.479  0.00  0.00      PROA  
ATOM   2284   CA ALA P 598       0.626   8.983  -8.531  0.00  0.00      PROA  
ATOM   2285   HA ALA P 598       0.064   8.215  -8.021  0.00  0.00      PROA  
ATOM   2286   CB ALA P 598       0.920   8.443  -9.930  0.00  0.00      PROA  
ATOM   2287  HB1 ALA P 598       1.205   9.264 -10.621  0.00  0.00      PROA  
ATOM   2288  HB2 ALA P 598      -0.033   8.120 -10.401  0.00  0.00      PROA  
ATOM   2289  HB3 ALA P 598       1.503   7.499  -9.867  0.00  0.00      PROA  
ATOM   2290    C ALA P 598       1.866   9.166  -7.708  0.00  0.00      PROA  
ATOM   2291    O ALA P 598       2.170   8.328  -6.840  0.00  0.00      PROA  
ATOM   2292    N SER P 599       2.529  10.354  -7.865  0.00  0.00      PROA  
ATOM   2293   HN SER P 599       2.221  11.070  -8.486  0.00  0.00      PROA  
ATOM   2294   CA SER P 599       3.798  10.616  -7.160  0.00  0.00      PROA  
ATOM   2295   HA SER P 599       4.387   9.720  -7.292  0.00  0.00      PROA  
ATOM   2296   CB SER P 599       4.463  11.957  -7.571  0.00  0.00      PROA  
ATOM   2297  HB1 SER P 599       5.439  12.009  -7.044  0.00  0.00      PROA  
ATOM   2298  HB2 SER P 599       3.872  12.842  -7.251  0.00  0.00      PROA  
ATOM   2299   OG SER P 599       4.605  11.979  -8.991  0.00  0.00      PROA  
ATOM   2300  HG1 SER P 599       3.758  12.028  -9.440  0.00  0.00      PROA  
ATOM   2301    C SER P 599       3.423  10.740  -5.614  0.00  0.00      PROA  
ATOM   2302    O SER P 599       4.130  10.207  -4.777  0.00  0.00      PROA  
ATOM   2303    N LEU P 600       2.263  11.443  -5.297  0.00  0.00      PROA  
ATOM   2304   HN LEU P 600       1.659  11.792  -6.010  0.00  0.00      PROA  
ATOM   2305   CA LEU P 600       1.726  11.624  -3.923  0.00  0.00      PROA  
ATOM   2306   HA LEU P 600       2.463  12.202  -3.387  0.00  0.00      PROA  
ATOM   2307   CB LEU P 600       0.402  12.438  -3.980  0.00  0.00      PROA  
ATOM   2308  HB1 LEU P 600      -0.304  11.914  -4.660  0.00  0.00      PROA  
ATOM   2309  HB2 LEU P 600       0.564  13.337  -4.614  0.00  0.00      PROA  
ATOM   2310   CG LEU P 600      -0.054  12.938  -2.610  0.00  0.00      PROA  
ATOM   2311   HG LEU P 600       0.020  12.201  -1.782  0.00  0.00      PROA  
ATOM   2312  CD1 LEU P 600       0.652  14.242  -2.248  0.00  0.00      PROA  
ATOM   2313 HD11 LEU P 600       0.244  15.029  -2.918  0.00  0.00      PROA  
ATOM   2314 HD12 LEU P 600       1.735  14.146  -2.479  0.00  0.00      PROA  
ATOM   2315 HD13 LEU P 600       0.515  14.539  -1.187  0.00  0.00      PROA  
ATOM   2316  CD2 LEU P 600      -1.573  13.118  -2.677  0.00  0.00      PROA  
ATOM   2317 HD21 LEU P 600      -1.953  13.713  -1.819  0.00  0.00      PROA  
ATOM   2318 HD22 LEU P 600      -2.096  12.142  -2.769  0.00  0.00      PROA  
ATOM   2319 HD23 LEU P 600      -1.862  13.683  -3.589  0.00  0.00      PROA  
ATOM   2320    C LEU P 600       1.424  10.331  -3.171  0.00  0.00      PROA  
ATOM   2321    O LEU P 600       1.804  10.190  -2.056  0.00  0.00      PROA  
ATOM   2322    N ILE P 601       0.695   9.330  -3.722  0.00  0.00      PROA  
ATOM   2323   HN ILE P 601       0.285   9.313  -4.631  0.00  0.00      PROA  
ATOM   2324   CA ILE P 601       0.568   8.073  -3.048  0.00  0.00      PROA  
ATOM   2325   HA ILE P 601       0.206   8.187  -2.037  0.00  0.00      PROA  
ATOM   2326   CB ILE P 601      -0.459   7.121  -3.712  0.00  0.00      PROA  
ATOM   2327   HB ILE P 601      -0.086   6.513  -4.564  0.00  0.00      PROA  
ATOM   2328  CG2 ILE P 601      -0.887   6.084  -2.645  0.00  0.00      PROA  
ATOM   2329 HG21 ILE P 601      -1.758   5.445  -2.908  0.00  0.00      PROA  
ATOM   2330 HG22 ILE P 601      -1.040   6.672  -1.715  0.00  0.00      PROA  
ATOM   2331 HG23 ILE P 601      -0.022   5.390  -2.579  0.00  0.00      PROA  
ATOM   2332  CG1 ILE P 601      -1.723   7.868  -4.200  0.00  0.00      PROA  
ATOM   2333 HG11 ILE P 601      -2.454   7.153  -4.634  0.00  0.00      PROA  
ATOM   2334 HG12 ILE P 601      -1.466   8.557  -5.033  0.00  0.00      PROA  
ATOM   2335   CD ILE P 601      -2.426   8.521  -2.981  0.00  0.00      PROA  
ATOM   2336  HD1 ILE P 601      -1.756   9.310  -2.579  0.00  0.00      PROA  
ATOM   2337  HD2 ILE P 601      -2.810   7.761  -2.266  0.00  0.00      PROA  
ATOM   2338  HD3 ILE P 601      -3.324   9.048  -3.370  0.00  0.00      PROA  
ATOM   2339    C ILE P 601       1.898   7.331  -2.829  0.00  0.00      PROA  
ATOM   2340    O ILE P 601       2.128   6.855  -1.694  0.00  0.00      PROA  
ATOM   2341    N CYS P 602       2.784   7.304  -3.843  0.00  0.00      PROA  
ATOM   2342   HN CYS P 602       2.549   7.748  -4.704  0.00  0.00      PROA  
ATOM   2343   CA CYS P 602       4.062   6.813  -3.720  0.00  0.00      PROA  
ATOM   2344   HA CYS P 602       3.900   5.818  -3.332  0.00  0.00      PROA  
ATOM   2345   CB CYS P 602       4.874   6.931  -4.995  0.00  0.00      PROA  
ATOM   2346  HB1 CYS P 602       5.848   6.454  -4.754  0.00  0.00      PROA  
ATOM   2347  HB2 CYS P 602       5.026   7.987  -5.306  0.00  0.00      PROA  
ATOM   2348   SG CYS P 602       4.025   5.935  -6.287  0.00  0.00      PROA  
ATOM   2349  HG1 CYS P 602       3.026   6.805  -6.291  0.00  0.00      PROA  
ATOM   2350    C CYS P 602       4.956   7.426  -2.571  0.00  0.00      PROA  
ATOM   2351    O CYS P 602       5.605   6.766  -1.810  0.00  0.00      PROA  
ATOM   2352    N ILE P 603       5.018   8.776  -2.378  0.00  0.00      PROA  
ATOM   2353   HN ILE P 603       4.445   9.396  -2.909  0.00  0.00      PROA  
ATOM   2354   CA ILE P 603       5.699   9.535  -1.316  0.00  0.00      PROA  
ATOM   2355   HA ILE P 603       6.647   9.067  -1.094  0.00  0.00      PROA  
ATOM   2356   CB ILE P 603       6.035  11.074  -1.487  0.00  0.00      PROA  
ATOM   2357   HB ILE P 603       6.679  11.419  -0.651  0.00  0.00      PROA  
ATOM   2358  CG2 ILE P 603       6.949  11.236  -2.672  0.00  0.00      PROA  
ATOM   2359 HG21 ILE P 603       6.427  11.088  -3.642  0.00  0.00      PROA  
ATOM   2360 HG22 ILE P 603       7.771  10.492  -2.606  0.00  0.00      PROA  
ATOM   2361 HG23 ILE P 603       7.418  12.242  -2.710  0.00  0.00      PROA  
ATOM   2362  CG1 ILE P 603       4.751  11.942  -1.672  0.00  0.00      PROA  
ATOM   2363 HG11 ILE P 603       3.951  11.820  -0.911  0.00  0.00      PROA  
ATOM   2364 HG12 ILE P 603       4.330  11.556  -2.625  0.00  0.00      PROA  
ATOM   2365   CD ILE P 603       5.197  13.459  -1.556  0.00  0.00      PROA  
ATOM   2366  HD1 ILE P 603       4.306  14.110  -1.429  0.00  0.00      PROA  
ATOM   2367  HD2 ILE P 603       5.807  13.920  -2.362  0.00  0.00      PROA  
ATOM   2368  HD3 ILE P 603       5.815  13.834  -0.712  0.00  0.00      PROA  
ATOM   2369    C ILE P 603       4.927   9.332   0.016  0.00  0.00      PROA  
ATOM   2370    O ILE P 603       5.548   9.253   1.135  0.00  0.00      PROA  
ATOM   2371    N ILE P 604       3.551   9.224  -0.027  0.00  0.00      PROA  
ATOM   2372   HN ILE P 604       3.029   9.407  -0.856  0.00  0.00      PROA  
ATOM   2373   CA ILE P 604       2.887   8.892   1.228  0.00  0.00      PROA  
ATOM   2374   HA ILE P 604       3.283   9.646   1.893  0.00  0.00      PROA  
ATOM   2375   CB ILE P 604       1.348   9.074   1.232  0.00  0.00      PROA  
ATOM   2376   HB ILE P 604       0.879   8.490   0.411  0.00  0.00      PROA  
ATOM   2377  CG2 ILE P 604       0.695   8.745   2.624  0.00  0.00      PROA  
ATOM   2378 HG21 ILE P 604       0.721   7.672   2.912  0.00  0.00      PROA  
ATOM   2379 HG22 ILE P 604      -0.321   9.193   2.654  0.00  0.00      PROA  
ATOM   2380 HG23 ILE P 604       1.178   9.300   3.456  0.00  0.00      PROA  
ATOM   2381  CG1 ILE P 604       0.990  10.499   1.087  0.00  0.00      PROA  
ATOM   2382 HG11 ILE P 604       1.683  11.068   0.430  0.00  0.00      PROA  
ATOM   2383 HG12 ILE P 604       0.978  10.986   2.086  0.00  0.00      PROA  
ATOM   2384   CD ILE P 604      -0.360  10.800   0.481  0.00  0.00      PROA  
ATOM   2385  HD1 ILE P 604      -0.562  11.887   0.588  0.00  0.00      PROA  
ATOM   2386  HD2 ILE P 604      -1.203  10.491   1.135  0.00  0.00      PROA  
ATOM   2387  HD3 ILE P 604      -0.466  10.373  -0.539  0.00  0.00      PROA  
ATOM   2388    C ILE P 604       3.300   7.462   1.731  0.00  0.00      PROA  
ATOM   2389    O ILE P 604       3.627   7.336   2.883  0.00  0.00      PROA  
ATOM   2390    N PHE P 605       3.379   6.431   0.910  0.00  0.00      PROA  
ATOM   2391   HN PHE P 605       3.272   6.468  -0.080  0.00  0.00      PROA  
ATOM   2392   CA PHE P 605       3.862   5.094   1.292  0.00  0.00      PROA  
ATOM   2393   HA PHE P 605       3.122   4.782   2.014  0.00  0.00      PROA  
ATOM   2394   CB PHE P 605       3.778   4.037   0.211  0.00  0.00      PROA  
ATOM   2395  HB1 PHE P 605       4.467   4.177  -0.649  0.00  0.00      PROA  
ATOM   2396  HB2 PHE P 605       2.762   4.261  -0.179  0.00  0.00      PROA  
ATOM   2397   CG PHE P 605       3.831   2.614   0.605  0.00  0.00      PROA  
ATOM   2398  CD1 PHE P 605       5.025   1.852   0.453  0.00  0.00      PROA  
ATOM   2399  HD1 PHE P 605       5.976   2.310   0.223  0.00  0.00      PROA  
ATOM   2400  CE1 PHE P 605       4.878   0.495   0.758  0.00  0.00      PROA  
ATOM   2401  HE1 PHE P 605       5.698  -0.206   0.701  0.00  0.00      PROA  
ATOM   2402   CZ PHE P 605       3.691  -0.183   1.076  0.00  0.00      PROA  
ATOM   2403   HZ PHE P 605       3.637  -1.261   1.118  0.00  0.00      PROA  
ATOM   2404  CD2 PHE P 605       2.606   1.967   1.091  0.00  0.00      PROA  
ATOM   2405  HD2 PHE P 605       1.648   2.466   1.077  0.00  0.00      PROA  
ATOM   2406  CE2 PHE P 605       2.563   0.578   1.238  0.00  0.00      PROA  
ATOM   2407  HE2 PHE P 605       1.611   0.146   1.510  0.00  0.00      PROA  
ATOM   2408    C PHE P 605       5.336   5.090   1.748  0.00  0.00      PROA  
ATOM   2409    O PHE P 605       5.748   4.318   2.586  0.00  0.00      PROA  
ATOM   2410    N ILE P 606       6.294   5.865   1.136  0.00  0.00      PROA  
ATOM   2411   HN ILE P 606       5.977   6.280   0.287  0.00  0.00      PROA  
ATOM   2412   CA ILE P 606       7.598   5.940   1.726  0.00  0.00      PROA  
ATOM   2413   HA ILE P 606       8.082   4.975   1.751  0.00  0.00      PROA  
ATOM   2414   CB ILE P 606       8.477   6.754   0.746  0.00  0.00      PROA  
ATOM   2415   HB ILE P 606       7.950   7.715   0.561  0.00  0.00      PROA  
ATOM   2416  CG2 ILE P 606       9.822   7.213   1.374  0.00  0.00      PROA  
ATOM   2417 HG21 ILE P 606      10.424   7.792   0.641  0.00  0.00      PROA  
ATOM   2418 HG22 ILE P 606      10.362   6.305   1.717  0.00  0.00      PROA  
ATOM   2419 HG23 ILE P 606       9.665   7.876   2.252  0.00  0.00      PROA  
ATOM   2420  CG1 ILE P 606       8.571   5.976  -0.594  0.00  0.00      PROA  
ATOM   2421 HG11 ILE P 606       7.578   5.737  -1.032  0.00  0.00      PROA  
ATOM   2422 HG12 ILE P 606       9.061   4.988  -0.462  0.00  0.00      PROA  
ATOM   2423   CD ILE P 606       9.345   6.843  -1.641  0.00  0.00      PROA  
ATOM   2424  HD1 ILE P 606       8.954   7.863  -1.845  0.00  0.00      PROA  
ATOM   2425  HD2 ILE P 606       9.501   6.378  -2.638  0.00  0.00      PROA  
ATOM   2426  HD3 ILE P 606      10.386   7.018  -1.294  0.00  0.00      PROA  
ATOM   2427    C ILE P 606       7.617   6.541   3.182  0.00  0.00      PROA  
ATOM   2428    O ILE P 606       8.340   6.093   4.076  0.00  0.00      PROA  
ATOM   2429    N TYR P 607       6.717   7.553   3.450  0.00  0.00      PROA  
ATOM   2430   HN TYR P 607       6.333   8.008   2.650  0.00  0.00      PROA  
ATOM   2431   CA TYR P 607       6.462   8.036   4.805  0.00  0.00      PROA  
ATOM   2432   HA TYR P 607       7.389   8.231   5.323  0.00  0.00      PROA  
ATOM   2433   CB TYR P 607       5.616   9.335   4.675  0.00  0.00      PROA  
ATOM   2434  HB1 TYR P 607       4.808   9.262   3.915  0.00  0.00      PROA  
ATOM   2435  HB2 TYR P 607       6.317   9.972   4.095  0.00  0.00      PROA  
ATOM   2436   CG TYR P 607       5.247  10.155   5.938  0.00  0.00      PROA  
ATOM   2437  CD1 TYR P 607       5.954  11.317   6.387  0.00  0.00      PROA  
ATOM   2438  HD1 TYR P 607       6.946  11.479   5.991  0.00  0.00      PROA  
ATOM   2439  CE1 TYR P 607       5.586  11.896   7.613  0.00  0.00      PROA  
ATOM   2440  HE1 TYR P 607       6.175  12.633   8.139  0.00  0.00      PROA  
ATOM   2441   CZ TYR P 607       4.524  11.317   8.340  0.00  0.00      PROA  
ATOM   2442   OH TYR P 607       4.239  11.857   9.579  0.00  0.00      PROA  
ATOM   2443   HH TYR P 607       3.922  11.187  10.189  0.00  0.00      PROA  
ATOM   2444  CD2 TYR P 607       4.139   9.679   6.615  0.00  0.00      PROA  
ATOM   2445  HD2 TYR P 607       3.613   8.830   6.204  0.00  0.00      PROA  
ATOM   2446  CE2 TYR P 607       3.736  10.285   7.828  0.00  0.00      PROA  
ATOM   2447  HE2 TYR P 607       2.986   9.870   8.484  0.00  0.00      PROA  
ATOM   2448    C TYR P 607       5.798   6.982   5.715  0.00  0.00      PROA  
ATOM   2449    O TYR P 607       6.263   6.806   6.864  0.00  0.00      PROA  
ATOM   2450    N GLU P 608       4.864   6.186   5.237  0.00  0.00      PROA  
ATOM   2451   HN GLU P 608       4.502   6.397   4.332  0.00  0.00      PROA  
ATOM   2452   CA GLU P 608       4.255   5.133   5.960  0.00  0.00      PROA  
ATOM   2453   HA GLU P 608       3.800   5.528   6.856  0.00  0.00      PROA  
ATOM   2454   CB GLU P 608       3.175   4.457   5.060  0.00  0.00      PROA  
ATOM   2455  HB1 GLU P 608       2.953   3.471   5.521  0.00  0.00      PROA  
ATOM   2456  HB2 GLU P 608       3.686   4.196   4.109  0.00  0.00      PROA  
ATOM   2457   CG GLU P 608       1.904   5.420   4.880  0.00  0.00      PROA  
ATOM   2458  HG1 GLU P 608       1.962   5.958   3.910  0.00  0.00      PROA  
ATOM   2459  HG2 GLU P 608       1.956   6.293   5.565  0.00  0.00      PROA  
ATOM   2460   CD GLU P 608       0.679   4.564   4.827  0.00  0.00      PROA  
ATOM   2461  OE1 GLU P 608       0.362   4.019   3.748  0.00  0.00      PROA  
ATOM   2462  OE2 GLU P 608      -0.030   4.552   5.869  0.00  0.00      PROA  
ATOM   2463    C GLU P 608       5.172   4.013   6.412  0.00  0.00      PROA  
ATOM   2464    O GLU P 608       5.099   3.547   7.538  0.00  0.00      PROA  
ATOM   2465    N ALA P 609       6.140   3.604   5.602  0.00  0.00      PROA  
ATOM   2466   HN ALA P 609       6.107   3.975   4.678  0.00  0.00      PROA  
ATOM   2467   CA ALA P 609       7.179   2.734   6.107  0.00  0.00      PROA  
ATOM   2468   HA ALA P 609       6.693   1.802   6.359  0.00  0.00      PROA  
ATOM   2469   CB ALA P 609       8.151   2.548   4.990  0.00  0.00      PROA  
ATOM   2470  HB1 ALA P 609       7.569   2.232   4.097  0.00  0.00      PROA  
ATOM   2471  HB2 ALA P 609       8.898   1.750   5.194  0.00  0.00      PROA  
ATOM   2472  HB3 ALA P 609       8.744   3.463   4.781  0.00  0.00      PROA  
ATOM   2473    C ALA P 609       7.939   3.257   7.376  0.00  0.00      PROA  
ATOM   2474    O ALA P 609       8.004   2.577   8.375  0.00  0.00      PROA  
ATOM   2475    N ILE P 610       8.337   4.509   7.406  0.00  0.00      PROA  
ATOM   2476   HN ILE P 610       8.357   5.061   6.576  0.00  0.00      PROA  
ATOM   2477   CA ILE P 610       8.985   5.166   8.552  0.00  0.00      PROA  
ATOM   2478   HA ILE P 610       9.782   4.491   8.828  0.00  0.00      PROA  
ATOM   2479   CB ILE P 610       9.795   6.459   8.115  0.00  0.00      PROA  
ATOM   2480   HB ILE P 610       9.176   7.010   7.375  0.00  0.00      PROA  
ATOM   2481  CG2 ILE P 610      10.045   7.433   9.319  0.00  0.00      PROA  
ATOM   2482 HG21 ILE P 610      10.942   8.088   9.272  0.00  0.00      PROA  
ATOM   2483 HG22 ILE P 610      10.203   6.847  10.249  0.00  0.00      PROA  
ATOM   2484 HG23 ILE P 610       9.180   8.127   9.382  0.00  0.00      PROA  
ATOM   2485  CG1 ILE P 610      11.174   6.059   7.493  0.00  0.00      PROA  
ATOM   2486 HG11 ILE P 610      10.859   5.254   6.795  0.00  0.00      PROA  
ATOM   2487 HG12 ILE P 610      11.836   5.612   8.266  0.00  0.00      PROA  
ATOM   2488   CD ILE P 610      11.917   7.111   6.660  0.00  0.00      PROA  
ATOM   2489  HD1 ILE P 610      12.319   7.925   7.300  0.00  0.00      PROA  
ATOM   2490  HD2 ILE P 610      11.286   7.564   5.866  0.00  0.00      PROA  
ATOM   2491  HD3 ILE P 610      12.768   6.649   6.115  0.00  0.00      PROA  
ATOM   2492    C ILE P 610       7.988   5.254   9.752  0.00  0.00      PROA  
ATOM   2493    O ILE P 610       8.209   4.939  10.913  0.00  0.00      PROA  
ATOM   2494    N GLU P 611       6.737   5.721   9.430  0.00  0.00      PROA  
ATOM   2495   HN GLU P 611       6.530   6.036   8.507  0.00  0.00      PROA  
ATOM   2496   CA GLU P 611       5.625   5.916  10.402  0.00  0.00      PROA  
ATOM   2497   HA GLU P 611       5.881   6.758  11.029  0.00  0.00      PROA  
ATOM   2498   CB GLU P 611       4.360   6.396   9.702  0.00  0.00      PROA  
ATOM   2499  HB1 GLU P 611       4.136   5.655   8.905  0.00  0.00      PROA  
ATOM   2500  HB2 GLU P 611       4.538   7.315   9.103  0.00  0.00      PROA  
ATOM   2501   CG GLU P 611       3.099   6.566  10.613  0.00  0.00      PROA  
ATOM   2502  HG1 GLU P 611       3.155   7.577  11.070  0.00  0.00      PROA  
ATOM   2503  HG2 GLU P 611       3.072   5.741  11.356  0.00  0.00      PROA  
ATOM   2504   CD GLU P 611       1.720   6.471   9.949  0.00  0.00      PROA  
ATOM   2505  OE1 GLU P 611       0.996   5.538  10.336  0.00  0.00      PROA  
ATOM   2506  OE2 GLU P 611       1.410   7.259   9.013  0.00  0.00      PROA  
ATOM   2507    C GLU P 611       5.280   4.691  11.136  0.00  0.00      PROA  
ATOM   2508    O GLU P 611       5.051   4.695  12.278  0.00  0.00      PROA  
ATOM   2509    N LYS P 612       5.174   3.563  10.485  0.00  0.00      PROA  
ATOM   2510   HN LYS P 612       5.137   3.675   9.495  0.00  0.00      PROA  
ATOM   2511   CA LYS P 612       4.993   2.228  10.926  0.00  0.00      PROA  
ATOM   2512   HA LYS P 612       4.143   2.304  11.588  0.00  0.00      PROA  
ATOM   2513   CB LYS P 612       4.685   1.214   9.742  0.00  0.00      PROA  
ATOM   2514  HB1 LYS P 612       4.823   0.226  10.232  0.00  0.00      PROA  
ATOM   2515  HB2 LYS P 612       5.429   1.210   8.917  0.00  0.00      PROA  
ATOM   2516   CG LYS P 612       3.304   1.151   9.193  0.00  0.00      PROA  
ATOM   2517  HG1 LYS P 612       2.772   0.282   9.635  0.00  0.00      PROA  
ATOM   2518  HG2 LYS P 612       3.396   0.967   8.101  0.00  0.00      PROA  
ATOM   2519   CD LYS P 612       2.532   2.479   9.232  0.00  0.00      PROA  
ATOM   2520  HD1 LYS P 612       3.153   3.325   8.865  0.00  0.00      PROA  
ATOM   2521  HD2 LYS P 612       2.304   2.646  10.306  0.00  0.00      PROA  
ATOM   2522   CE LYS P 612       1.260   2.440   8.379  0.00  0.00      PROA  
ATOM   2523  HE1 LYS P 612       0.714   1.589   8.840  0.00  0.00      PROA  
ATOM   2524  HE2 LYS P 612       1.489   2.325   7.298  0.00  0.00      PROA  
ATOM   2525   NZ LYS P 612       0.449   3.695   8.440  0.00  0.00      PROA  
ATOM   2526  HZ1 LYS P 612      -0.465   3.446   8.870  0.00  0.00      PROA  
ATOM   2527  HZ2 LYS P 612       0.333   4.192   7.534  0.00  0.00      PROA  
ATOM   2528  HZ3 LYS P 612       0.829   4.293   9.201  0.00  0.00      PROA  
ATOM   2529    C LYS P 612       6.152   1.736  11.845  0.00  0.00      PROA  
ATOM   2530    O LYS P 612       5.981   1.179  12.905  0.00  0.00      PROA  
ATOM   2531    N LEU P 613       7.369   2.026  11.464  0.00  0.00      PROA  
ATOM   2532   HN LEU P 613       7.459   2.360  10.529  0.00  0.00      PROA  
ATOM   2533   CA LEU P 613       8.583   1.949  12.314  0.00  0.00      PROA  
ATOM   2534   HA LEU P 613       8.465   0.998  12.811  0.00  0.00      PROA  
ATOM   2535   CB LEU P 613       9.979   1.901  11.476  0.00  0.00      PROA  
ATOM   2536  HB1 LEU P 613      10.029   2.866  10.928  0.00  0.00      PROA  
ATOM   2537  HB2 LEU P 613       9.927   1.169  10.642  0.00  0.00      PROA  
ATOM   2538   CG LEU P 613      11.276   1.765  12.309  0.00  0.00      PROA  
ATOM   2539   HG LEU P 613      11.315   2.528  13.115  0.00  0.00      PROA  
ATOM   2540  CD1 LEU P 613      11.425   0.359  12.983  0.00  0.00      PROA  
ATOM   2541 HD11 LEU P 613      12.432   0.275  13.444  0.00  0.00      PROA  
ATOM   2542 HD12 LEU P 613      11.276  -0.535  12.340  0.00  0.00      PROA  
ATOM   2543 HD13 LEU P 613      10.573   0.172  13.671  0.00  0.00      PROA  
ATOM   2544  CD2 LEU P 613      12.458   2.110  11.356  0.00  0.00      PROA  
ATOM   2545 HD21 LEU P 613      13.325   1.929  12.027  0.00  0.00      PROA  
ATOM   2546 HD22 LEU P 613      12.520   3.153  10.980  0.00  0.00      PROA  
ATOM   2547 HD23 LEU P 613      12.363   1.385  10.519  0.00  0.00      PROA  
ATOM   2548    C LEU P 613       8.683   2.940  13.504  0.00  0.00      PROA  
ATOM   2549    O LEU P 613       9.041   2.554  14.640  0.00  0.00      PROA  
ATOM   2550    N ILE P 614       8.232   4.192  13.482  0.00  0.00      PROA  
ATOM   2551   HN ILE P 614       8.081   4.618  12.594  0.00  0.00      PROA  
ATOM   2552   CA ILE P 614       8.053   5.056  14.638  0.00  0.00      PROA  
ATOM   2553   HA ILE P 614       9.025   5.094  15.108  0.00  0.00      PROA  
ATOM   2554   CB ILE P 614       7.669   6.587  14.378  0.00  0.00      PROA  
ATOM   2555   HB ILE P 614       6.725   6.527  13.796  0.00  0.00      PROA  
ATOM   2556  CG2 ILE P 614       7.422   7.188  15.744  0.00  0.00      PROA  
ATOM   2557 HG21 ILE P 614       6.538   6.791  16.287  0.00  0.00      PROA  
ATOM   2558 HG22 ILE P 614       7.369   8.298  15.732  0.00  0.00      PROA  
ATOM   2559 HG23 ILE P 614       8.278   7.018  16.433  0.00  0.00      PROA  
ATOM   2560  CG1 ILE P 614       8.819   7.314  13.682  0.00  0.00      PROA  
ATOM   2561 HG11 ILE P 614       9.468   6.614  13.115  0.00  0.00      PROA  
ATOM   2562 HG12 ILE P 614       9.527   7.673  14.459  0.00  0.00      PROA  
ATOM   2563   CD ILE P 614       8.267   8.449  12.847  0.00  0.00      PROA  
ATOM   2564  HD1 ILE P 614       7.970   9.264  13.541  0.00  0.00      PROA  
ATOM   2565  HD2 ILE P 614       7.362   8.104  12.302  0.00  0.00      PROA  
ATOM   2566  HD3 ILE P 614       9.054   8.885  12.195  0.00  0.00      PROA  
ATOM   2567    C ILE P 614       7.056   4.423  15.611  0.00  0.00      PROA  
ATOM   2568    O ILE P 614       7.415   4.231  16.784  0.00  0.00      PROA  
ATOM   2569    N HSD P 615       5.943   4.006  15.132  0.00  0.00      PROA  
ATOM   2570   HN HSD P 615       5.645   4.379  14.256  0.00  0.00      PROA  
ATOM   2571   CA HSD P 615       4.882   3.368  15.947  0.00  0.00      PROA  
ATOM   2572   HA HSD P 615       4.738   4.019  16.796  0.00  0.00      PROA  
ATOM   2573   CB HSD P 615       3.533   3.287  15.184  0.00  0.00      PROA  
ATOM   2574  HB1 HSD P 615       2.835   2.578  15.678  0.00  0.00      PROA  
ATOM   2575  HB2 HSD P 615       3.769   2.844  14.193  0.00  0.00      PROA  
ATOM   2576  ND1 HSD P 615       2.592   5.602  15.987  0.00  0.00      PROA  
ATOM   2577  HD1 HSD P 615       2.978   5.690  16.905  0.00  0.00      PROA  
ATOM   2578   CG HSD P 615       2.862   4.613  15.038  0.00  0.00      PROA  
ATOM   2579  CE1 HSD P 615       1.948   6.634  15.414  0.00  0.00      PROA  
ATOM   2580  HE1 HSD P 615       1.727   7.513  16.019  0.00  0.00      PROA  
ATOM   2581  NE2 HSD P 615       1.666   6.385  14.175  0.00  0.00      PROA  
ATOM   2582  CD2 HSD P 615       2.264   5.071  13.939  0.00  0.00      PROA  
ATOM   2583  HD2 HSD P 615       2.257   4.746  12.907  0.00  0.00      PROA  
ATOM   2584    C HSD P 615       5.210   2.047  16.494  0.00  0.00      PROA  
ATOM   2585    O HSD P 615       4.848   1.696  17.576  0.00  0.00      PROA  
ATOM   2586    N LEU P 616       5.997   1.210  15.811  0.00  0.00      PROA  
ATOM   2587   HN LEU P 616       6.230   1.364  14.854  0.00  0.00      PROA  
ATOM   2588   CA LEU P 616       6.567  -0.089  16.332  0.00  0.00      PROA  
ATOM   2589   HA LEU P 616       5.729  -0.681  16.668  0.00  0.00      PROA  
ATOM   2590   CB LEU P 616       7.280  -0.829  15.179  0.00  0.00      PROA  
ATOM   2591  HB1 LEU P 616       8.092  -0.224  14.720  0.00  0.00      PROA  
ATOM   2592  HB2 LEU P 616       6.549  -0.975  14.356  0.00  0.00      PROA  
ATOM   2593   CG LEU P 616       7.783  -2.218  15.648  0.00  0.00      PROA  
ATOM   2594   HG LEU P 616       8.247  -2.073  16.647  0.00  0.00      PROA  
ATOM   2595  CD1 LEU P 616       6.624  -3.219  15.892  0.00  0.00      PROA  
ATOM   2596 HD11 LEU P 616       7.046  -4.221  16.120  0.00  0.00      PROA  
ATOM   2597 HD12 LEU P 616       6.041  -3.302  14.949  0.00  0.00      PROA  
ATOM   2598 HD13 LEU P 616       6.003  -2.919  16.763  0.00  0.00      PROA  
ATOM   2599  CD2 LEU P 616       8.743  -2.825  14.588  0.00  0.00      PROA  
ATOM   2600 HD21 LEU P 616       9.252  -3.746  14.943  0.00  0.00      PROA  
ATOM   2601 HD22 LEU P 616       9.405  -1.972  14.325  0.00  0.00      PROA  
ATOM   2602 HD23 LEU P 616       8.134  -3.151  13.718  0.00  0.00      PROA  
ATOM   2603    C LEU P 616       7.460   0.242  17.549  0.00  0.00      PROA  
ATOM   2604    O LEU P 616       7.425  -0.515  18.469  0.00  0.00      PROA  
ATOM   2605    N ALA P 617       8.273   1.337  17.466  0.00  0.00      PROA  
ATOM   2606   HN ALA P 617       8.235   1.817  16.593  0.00  0.00      PROA  
ATOM   2607   CA ALA P 617       9.147   1.817  18.541  0.00  0.00      PROA  
ATOM   2608   HA ALA P 617       9.745   0.969  18.838  0.00  0.00      PROA  
ATOM   2609   CB ALA P 617       9.985   3.033  18.159  0.00  0.00      PROA  
ATOM   2610  HB1 ALA P 617      10.761   2.737  17.421  0.00  0.00      PROA  
ATOM   2611  HB2 ALA P 617      10.597   3.341  19.034  0.00  0.00      PROA  
ATOM   2612  HB3 ALA P 617       9.333   3.815  17.715  0.00  0.00      PROA  
ATOM   2613    C ALA P 617       8.244   2.135  19.691  0.00  0.00      PROA  
ATOM   2614    O ALA P 617       8.490   1.600  20.803  0.00  0.00      PROA  
ATOM   2615    N GLU P 618       7.156   2.953  19.532  0.00  0.00      PROA  
ATOM   2616   HN GLU P 618       7.044   3.333  18.617  0.00  0.00      PROA  
ATOM   2617   CA GLU P 618       6.345   3.495  20.624  0.00  0.00      PROA  
ATOM   2618   HA GLU P 618       7.008   4.024  21.293  0.00  0.00      PROA  
ATOM   2619   CB GLU P 618       5.275   4.446  20.028  0.00  0.00      PROA  
ATOM   2620  HB1 GLU P 618       4.528   4.694  20.813  0.00  0.00      PROA  
ATOM   2621  HB2 GLU P 618       4.613   3.931  19.300  0.00  0.00      PROA  
ATOM   2622   CG GLU P 618       5.864   5.745  19.479  0.00  0.00      PROA  
ATOM   2623  HG1 GLU P 618       6.336   5.625  18.480  0.00  0.00      PROA  
ATOM   2624  HG2 GLU P 618       6.586   6.201  20.190  0.00  0.00      PROA  
ATOM   2625   CD GLU P 618       4.770   6.730  19.317  0.00  0.00      PROA  
ATOM   2626  OE1 GLU P 618       4.098   6.653  18.220  0.00  0.00      PROA  
ATOM   2627  OE2 GLU P 618       4.463   7.481  20.250  0.00  0.00      PROA  
ATOM   2628    C GLU P 618       5.676   2.285  21.455  0.00  0.00      PROA  
ATOM   2629    O GLU P 618       5.320   2.331  22.662  0.00  0.00      PROA  
ATOM   2630    N THR P 619       5.334   1.201  20.676  0.00  0.00      PROA  
ATOM   2631   HN THR P 619       5.735   1.125  19.767  0.00  0.00      PROA  
ATOM   2632   CA THR P 619       4.524   0.092  21.089  0.00  0.00      PROA  
ATOM   2633   HA THR P 619       3.516   0.462  21.203  0.00  0.00      PROA  
ATOM   2634   CB THR P 619       4.409  -1.000  20.063  0.00  0.00      PROA  
ATOM   2635   HB THR P 619       5.330  -1.471  19.659  0.00  0.00      PROA  
ATOM   2636  OG1 THR P 619       3.819  -0.422  18.890  0.00  0.00      PROA  
ATOM   2637  HG1 THR P 619       4.325   0.360  18.658  0.00  0.00      PROA  
ATOM   2638  CG2 THR P 619       3.446  -2.159  20.525  0.00  0.00      PROA  
ATOM   2639 HG21 THR P 619       2.482  -1.696  20.827  0.00  0.00      PROA  
ATOM   2640 HG22 THR P 619       3.894  -2.756  21.348  0.00  0.00      PROA  
ATOM   2641 HG23 THR P 619       3.178  -2.856  19.703  0.00  0.00      PROA  
ATOM   2642    C THR P 619       4.978  -0.528  22.388  0.00  0.00      PROA  
ATOM   2643    O THR P 619       4.201  -0.758  23.373  0.00  0.00      PROA  
ATOM   2644    N TYR P 620       6.328  -0.697  22.419  0.00  0.00      PROA  
ATOM   2645   HN TYR P 620       6.915  -0.428  21.659  0.00  0.00      PROA  
ATOM   2646   CA TYR P 620       7.082  -1.202  23.557  0.00  0.00      PROA  
ATOM   2647   HA TYR P 620       6.485  -2.069  23.800  0.00  0.00      PROA  
ATOM   2648   CB TYR P 620       8.419  -1.907  23.153  0.00  0.00      PROA  
ATOM   2649  HB1 TYR P 620       8.508  -2.671  23.955  0.00  0.00      PROA  
ATOM   2650  HB2 TYR P 620       9.249  -1.188  22.984  0.00  0.00      PROA  
ATOM   2651   CG TYR P 620       8.260  -2.611  21.845  0.00  0.00      PROA  
ATOM   2652  CD1 TYR P 620       7.379  -3.643  21.734  0.00  0.00      PROA  
ATOM   2653  HD1 TYR P 620       6.921  -4.023  22.635  0.00  0.00      PROA  
ATOM   2654  CE1 TYR P 620       7.221  -4.388  20.574  0.00  0.00      PROA  
ATOM   2655  HE1 TYR P 620       6.474  -5.163  20.488  0.00  0.00      PROA  
ATOM   2656   CZ TYR P 620       7.870  -3.995  19.435  0.00  0.00      PROA  
ATOM   2657   OH TYR P 620       7.865  -4.870  18.302  0.00  0.00      PROA  
ATOM   2658   HH TYR P 620       7.369  -5.648  18.566  0.00  0.00      PROA  
ATOM   2659  CD2 TYR P 620       9.032  -2.251  20.766  0.00  0.00      PROA  
ATOM   2660  HD2 TYR P 620       9.734  -1.432  20.833  0.00  0.00      PROA  
ATOM   2661  CE2 TYR P 620       8.877  -2.951  19.614  0.00  0.00      PROA  
ATOM   2662  HE2 TYR P 620       9.464  -2.811  18.718  0.00  0.00      PROA  
ATOM   2663    C TYR P 620       7.154  -0.210  24.763  0.00  0.00      PROA  
ATOM   2664    O TYR P 620       7.274   1.027  24.603  0.00  0.00      PROA  
ATOM   2665    N PRO P 621       7.075  -0.749  26.004  0.00  0.00      PROA  
ATOM   2666   CD PRO P 621       6.607  -2.160  26.240  0.00  0.00      PROA  
ATOM   2667  HD1 PRO P 621       7.436  -2.889  26.111  0.00  0.00      PROA  
ATOM   2668  HD2 PRO P 621       5.795  -2.500  25.562  0.00  0.00      PROA  
ATOM   2669   CA PRO P 621       6.848   0.068  27.169  0.00  0.00      PROA  
ATOM   2670   HA PRO P 621       6.354   1.003  26.952  0.00  0.00      PROA  
ATOM   2671   CB PRO P 621       5.841  -0.805  27.959  0.00  0.00      PROA  
ATOM   2672  HB1 PRO P 621       4.918  -0.650  27.361  0.00  0.00      PROA  
ATOM   2673  HB2 PRO P 621       5.662  -0.473  29.004  0.00  0.00      PROA  
ATOM   2674   CG PRO P 621       6.270  -2.208  27.704  0.00  0.00      PROA  
ATOM   2675  HG1 PRO P 621       7.132  -2.501  28.341  0.00  0.00      PROA  
ATOM   2676  HG2 PRO P 621       5.494  -2.982  27.889  0.00  0.00      PROA  
ATOM   2677    C PRO P 621       8.177   0.307  27.897  0.00  0.00      PROA  
ATOM   2678    O PRO P 621       8.408  -0.070  29.024  0.00  0.00      PROA  
ATOM   2679    N ILE P 622       9.144   0.967  27.154  0.00  0.00      PROA  
ATOM   2680   HN ILE P 622       8.872   1.241  26.235  0.00  0.00      PROA  
ATOM   2681   CA ILE P 622      10.479   1.306  27.550  0.00  0.00      PROA  
ATOM   2682   HA ILE P 622      10.475   1.002  28.586  0.00  0.00      PROA  
ATOM   2683   CB ILE P 622      11.527   0.499  26.837  0.00  0.00      PROA  
ATOM   2684   HB ILE P 622      11.432  -0.581  27.081  0.00  0.00      PROA  
ATOM   2685  CG2 ILE P 622      11.449   0.690  25.380  0.00  0.00      PROA  
ATOM   2686 HG21 ILE P 622      11.844   1.601  24.881  0.00  0.00      PROA  
ATOM   2687 HG22 ILE P 622      10.470   0.534  24.879  0.00  0.00      PROA  
ATOM   2688 HG23 ILE P 622      12.100  -0.084  24.920  0.00  0.00      PROA  
ATOM   2689  CG1 ILE P 622      12.969   0.850  27.249  0.00  0.00      PROA  
ATOM   2690 HG11 ILE P 622      13.326   1.880  27.036  0.00  0.00      PROA  
ATOM   2691 HG12 ILE P 622      13.607   0.189  26.624  0.00  0.00      PROA  
ATOM   2692   CD ILE P 622      13.185   0.565  28.753  0.00  0.00      PROA  
ATOM   2693  HD1 ILE P 622      12.837  -0.475  28.933  0.00  0.00      PROA  
ATOM   2694  HD2 ILE P 622      12.586   1.205  29.436  0.00  0.00      PROA  
ATOM   2695  HD3 ILE P 622      14.255   0.547  29.052  0.00  0.00      PROA  
ATOM   2696    C ILE P 622      10.589   2.732  27.547  0.00  0.00      PROA  
ATOM   2697    O ILE P 622      10.361   3.359  26.542  0.00  0.00      PROA  
ATOM   2698    N HSD P 623      10.950   3.410  28.641  0.00  0.00      PROA  
ATOM   2699   HN HSD P 623      11.099   2.872  29.468  0.00  0.00      PROA  
ATOM   2700   CA HSD P 623      11.434   4.751  28.610  0.00  0.00      PROA  
ATOM   2701   HA HSD P 623      11.158   5.278  27.709  0.00  0.00      PROA  
ATOM   2702   CB HSD P 623      11.256   5.572  29.973  0.00  0.00      PROA  
ATOM   2703  HB1 HSD P 623      11.827   6.517  30.095  0.00  0.00      PROA  
ATOM   2704  HB2 HSD P 623      11.580   4.996  30.866  0.00  0.00      PROA  
ATOM   2705  ND1 HSD P 623       8.885   5.111  30.795  0.00  0.00      PROA  
ATOM   2706  HD1 HSD P 623       8.964   4.231  31.263  0.00  0.00      PROA  
ATOM   2707   CG HSD P 623       9.845   5.925  30.251  0.00  0.00      PROA  
ATOM   2708  CE1 HSD P 623       7.779   5.900  31.007  0.00  0.00      PROA  
ATOM   2709  HE1 HSD P 623       6.942   5.566  31.620  0.00  0.00      PROA  
ATOM   2710  NE2 HSD P 623       7.951   7.096  30.630  0.00  0.00      PROA  
ATOM   2711  CD2 HSD P 623       9.275   7.129  30.127  0.00  0.00      PROA  
ATOM   2712  HD2 HSD P 623       9.721   8.088  29.894  0.00  0.00      PROA  
ATOM   2713    C HSD P 623      12.890   4.852  28.269  0.00  0.00      PROA  
ATOM   2714    O HSD P 623      13.761   4.570  29.082  0.00  0.00      PROA  
ATOM   2715    N MET P 624      13.233   5.431  27.094  0.00  0.00      PROA  
ATOM   2716   HN MET P 624      12.526   5.701  26.446  0.00  0.00      PROA  
ATOM   2717   CA MET P 624      14.564   5.345  26.535  0.00  0.00      PROA  
ATOM   2718   HA MET P 624      14.820   4.300  26.634  0.00  0.00      PROA  
ATOM   2719   CB MET P 624      14.447   5.572  24.998  0.00  0.00      PROA  
ATOM   2720  HB1 MET P 624      15.367   5.127  24.563  0.00  0.00      PROA  
ATOM   2721  HB2 MET P 624      14.526   6.649  24.736  0.00  0.00      PROA  
ATOM   2722   CG MET P 624      13.190   4.983  24.379  0.00  0.00      PROA  
ATOM   2723  HG1 MET P 624      12.290   5.487  24.790  0.00  0.00      PROA  
ATOM   2724  HG2 MET P 624      13.100   3.892  24.568  0.00  0.00      PROA  
ATOM   2725   SD MET P 624      12.955   5.245  22.622  0.00  0.00      PROA  
ATOM   2726   CE MET P 624      11.602   4.117  22.470  0.00  0.00      PROA  
ATOM   2727  HE1 MET P 624      10.723   4.628  22.918  0.00  0.00      PROA  
ATOM   2728  HE2 MET P 624      11.849   3.130  22.916  0.00  0.00      PROA  
ATOM   2729  HE3 MET P 624      11.517   3.839  21.398  0.00  0.00      PROA  
ATOM   2730    C MET P 624      15.630   6.274  27.096  0.00  0.00      PROA  
ATOM   2731    O MET P 624      16.841   6.148  26.846  0.00  0.00      PROA  
ATOM   2732    N HSD P 625      15.184   7.249  27.870  0.00  0.00      PROA  
ATOM   2733   HN HSD P 625      14.201   7.307  28.029  0.00  0.00      PROA  
ATOM   2734   CA HSD P 625      16.023   8.095  28.664  0.00  0.00      PROA  
ATOM   2735   HA HSD P 625      16.676   8.538  27.927  0.00  0.00      PROA  
ATOM   2736   CB HSD P 625      15.296   9.268  29.329  0.00  0.00      PROA  
ATOM   2737  HB1 HSD P 625      15.931   9.948  29.937  0.00  0.00      PROA  
ATOM   2738  HB2 HSD P 625      14.403   8.941  29.903  0.00  0.00      PROA  
ATOM   2739  ND1 HSD P 625      13.227  10.093  28.179  0.00  0.00      PROA  
ATOM   2740  HD1 HSD P 625      12.559   9.503  28.634  0.00  0.00      PROA  
ATOM   2741   CG HSD P 625      14.577  10.125  28.359  0.00  0.00      PROA  
ATOM   2742  CE1 HSD P 625      12.924  11.031  27.243  0.00  0.00      PROA  
ATOM   2743  HE1 HSD P 625      12.010  10.989  26.651  0.00  0.00      PROA  
ATOM   2744  NE2 HSD P 625      13.978  11.694  26.824  0.00  0.00      PROA  
ATOM   2745  CD2 HSD P 625      15.016  11.193  27.614  0.00  0.00      PROA  
ATOM   2746  HD2 HSD P 625      15.921  11.787  27.636  0.00  0.00      PROA  
ATOM   2747    C HSD P 625      17.014   7.427  29.632  0.00  0.00      PROA  
ATOM   2748    O HSD P 625      17.154   6.183  29.706  0.00  0.00      PROA  
ATOM   2749    N SER P 626      17.819   8.247  30.311  0.00  0.00      PROA  
ATOM   2750   HN SER P 626      17.725   9.220  30.115  0.00  0.00      PROA  
ATOM   2751   CA SER P 626      18.826   7.707  31.286  0.00  0.00      PROA  
ATOM   2752   HA SER P 626      18.504   6.708  31.540  0.00  0.00      PROA  
ATOM   2753   CB SER P 626      20.255   7.652  30.732  0.00  0.00      PROA  
ATOM   2754  HB1 SER P 626      20.653   8.674  30.556  0.00  0.00      PROA  
ATOM   2755  HB2 SER P 626      20.396   7.008  29.838  0.00  0.00      PROA  
ATOM   2756   OG SER P 626      21.062   6.881  31.628  0.00  0.00      PROA  
ATOM   2757  HG1 SER P 626      21.856   6.687  31.124  0.00  0.00      PROA  
ATOM   2758    C SER P 626      18.842   8.662  32.404  0.00  0.00      PROA  
ATOM   2759    O SER P 626      18.503   9.821  32.240  0.00  0.00      PROA  
ATOM   2760    N GLN P 627      18.985   8.092  33.607  0.00  0.00      PROA  
ATOM   2761   HN GLN P 627      18.868   7.106  33.693  0.00  0.00      PROA  
ATOM   2762   CA GLN P 627      19.085   8.832  34.893  0.00  0.00      PROA  
ATOM   2763   HA GLN P 627      19.455   8.041  35.528  0.00  0.00      PROA  
ATOM   2764   CB GLN P 627      20.087  10.051  34.954  0.00  0.00      PROA  
ATOM   2765  HB1 GLN P 627      20.182  10.346  36.020  0.00  0.00      PROA  
ATOM   2766  HB2 GLN P 627      19.602  10.834  34.333  0.00  0.00      PROA  
ATOM   2767   CG GLN P 627      21.536   9.717  34.426  0.00  0.00      PROA  
ATOM   2768  HG1 GLN P 627      21.496   9.484  33.340  0.00  0.00      PROA  
ATOM   2769  HG2 GLN P 627      22.035   8.925  35.024  0.00  0.00      PROA  
ATOM   2770   CD GLN P 627      22.336  10.990  34.540  0.00  0.00      PROA  
ATOM   2771  OE1 GLN P 627      22.517  11.630  33.465  0.00  0.00      PROA  
ATOM   2772  NE2 GLN P 627      22.745  11.408  35.734  0.00  0.00      PROA  
ATOM   2773 HE21 GLN P 627      23.291  12.230  35.897  0.00  0.00      PROA  
ATOM   2774 HE22 GLN P 627      22.630  10.763  36.489  0.00  0.00      PROA  
ATOM   2775    C GLN P 627      17.705   9.185  35.546  0.00  0.00      PROA  
ATOM   2776    O GLN P 627      17.435  10.327  35.853  0.00  0.00      PROA  
ATOM   2777    N LEU P 628      16.890   8.159  35.597  0.00  0.00      PROA  
ATOM   2778   HN LEU P 628      17.134   7.265  35.230  0.00  0.00      PROA  
ATOM   2779   CA LEU P 628      15.477   8.341  35.821  0.00  0.00      PROA  
ATOM   2780   HA LEU P 628      15.363   9.384  35.569  0.00  0.00      PROA  
ATOM   2781   CB LEU P 628      14.710   7.444  34.870  0.00  0.00      PROA  
ATOM   2782  HB1 LEU P 628      13.635   7.439  35.152  0.00  0.00      PROA  
ATOM   2783  HB2 LEU P 628      15.118   6.413  34.931  0.00  0.00      PROA  
ATOM   2784   CG LEU P 628      14.862   7.738  33.353  0.00  0.00      PROA  
ATOM   2785   HG LEU P 628      15.912   7.780  32.991  0.00  0.00      PROA  
ATOM   2786  CD1 LEU P 628      14.317   6.584  32.413  0.00  0.00      PROA  
ATOM   2787 HD11 LEU P 628      14.389   6.846  31.336  0.00  0.00      PROA  
ATOM   2788 HD12 LEU P 628      13.246   6.326  32.563  0.00  0.00      PROA  
ATOM   2789 HD13 LEU P 628      14.835   5.608  32.530  0.00  0.00      PROA  
ATOM   2790  CD2 LEU P 628      14.110   9.078  32.992  0.00  0.00      PROA  
ATOM   2791 HD21 LEU P 628      14.374   9.846  33.750  0.00  0.00      PROA  
ATOM   2792 HD22 LEU P 628      13.051   8.762  33.111  0.00  0.00      PROA  
ATOM   2793 HD23 LEU P 628      14.393   9.393  31.965  0.00  0.00      PROA  
ATOM   2794    C LEU P 628      15.226   8.081  37.311  0.00  0.00      PROA  
ATOM   2795    O LEU P 628      14.142   8.391  37.784  0.00  0.00      PROA  
ATOM   2796    N ASP P 629      16.185   7.727  38.122  0.00  0.00      PROA  
ATOM   2797   HN ASP P 629      17.086   7.528  37.745  0.00  0.00      PROA  
ATOM   2798   CA ASP P 629      16.056   7.267  39.493  0.00  0.00      PROA  
ATOM   2799   HA ASP P 629      15.481   6.354  39.434  0.00  0.00      PROA  
ATOM   2800   CB ASP P 629      17.463   6.996  40.127  0.00  0.00      PROA  
ATOM   2801  HB1 ASP P 629      17.382   6.848  41.225  0.00  0.00      PROA  
ATOM   2802  HB2 ASP P 629      18.130   7.869  39.961  0.00  0.00      PROA  
ATOM   2803   CG ASP P 629      18.021   5.731  39.629  0.00  0.00      PROA  
ATOM   2804  OD1 ASP P 629      19.180   5.376  39.819  0.00  0.00      PROA  
ATOM   2805  OD2 ASP P 629      17.257   5.003  38.940  0.00  0.00      PROA  
ATOM   2806    C ASP P 629      15.338   8.148  40.464  0.00  0.00      PROA  
ATOM   2807    O ASP P 629      14.504   7.671  41.255  0.00  0.00      PROA  
ATOM   2808    N HSD P 630      15.602   9.480  40.383  0.00  0.00      PROA  
ATOM   2809   HN HSD P 630      16.128   9.786  39.593  0.00  0.00      PROA  
ATOM   2810   CA HSD P 630      15.113  10.464  41.329  0.00  0.00      PROA  
ATOM   2811   HA HSD P 630      14.549  10.044  42.149  0.00  0.00      PROA  
ATOM   2812   CB HSD P 630      16.325  11.262  41.837  0.00  0.00      PROA  
ATOM   2813  HB1 HSD P 630      15.991  12.062  42.532  0.00  0.00      PROA  
ATOM   2814  HB2 HSD P 630      16.944  11.724  41.038  0.00  0.00      PROA  
ATOM   2815  ND1 HSD P 630      17.089   9.795  43.795  0.00  0.00      PROA  
ATOM   2816  HD1 HSD P 630      16.313   9.963  44.403  0.00  0.00      PROA  
ATOM   2817   CG HSD P 630      17.274  10.344  42.552  0.00  0.00      PROA  
ATOM   2818  CE1 HSD P 630      18.303   9.356  44.180  0.00  0.00      PROA  
ATOM   2819  HE1 HSD P 630      18.447   8.881  45.151  0.00  0.00      PROA  
ATOM   2820  NE2 HSD P 630      19.235   9.564  43.264  0.00  0.00      PROA  
ATOM   2821  CD2 HSD P 630      18.607  10.225  42.285  0.00  0.00      PROA  
ATOM   2822  HD2 HSD P 630      19.218  10.712  41.535  0.00  0.00      PROA  
ATOM   2823    C HSD P 630      14.190  11.427  40.605  0.00  0.00      PROA  
ATOM   2824    O HSD P 630      13.617  12.284  41.255  0.00  0.00      PROA  
ATOM   2825    N LEU P 631      14.144  11.259  39.289  0.00  0.00      PROA  
ATOM   2826   HN LEU P 631      14.747  10.555  38.921  0.00  0.00      PROA  
ATOM   2827   CA LEU P 631      13.538  12.182  38.349  0.00  0.00      PROA  
ATOM   2828   HA LEU P 631      13.011  12.952  38.894  0.00  0.00      PROA  
ATOM   2829   CB LEU P 631      14.507  12.776  37.303  0.00  0.00      PROA  
ATOM   2830  HB1 LEU P 631      13.886  13.511  36.747  0.00  0.00      PROA  
ATOM   2831  HB2 LEU P 631      14.951  12.077  36.563  0.00  0.00      PROA  
ATOM   2832   CG LEU P 631      15.687  13.636  37.977  0.00  0.00      PROA  
ATOM   2833   HG LEU P 631      16.166  12.966  38.723  0.00  0.00      PROA  
ATOM   2834  CD1 LEU P 631      16.651  14.246  36.989  0.00  0.00      PROA  
ATOM   2835 HD11 LEU P 631      17.216  15.103  37.415  0.00  0.00      PROA  
ATOM   2836 HD12 LEU P 631      16.129  14.494  36.041  0.00  0.00      PROA  
ATOM   2837 HD13 LEU P 631      17.350  13.432  36.697  0.00  0.00      PROA  
ATOM   2838  CD2 LEU P 631      15.012  14.903  38.732  0.00  0.00      PROA  
ATOM   2839 HD21 LEU P 631      14.477  14.647  39.672  0.00  0.00      PROA  
ATOM   2840 HD22 LEU P 631      14.267  15.541  38.210  0.00  0.00      PROA  
ATOM   2841 HD23 LEU P 631      15.846  15.555  39.067  0.00  0.00      PROA  
ATOM   2842    C LEU P 631      12.498  11.423  37.564  0.00  0.00      PROA  
ATOM   2843    O LEU P 631      12.285  11.639  36.360  0.00  0.00      PROA  
ATOM   2844    N SER P 632      11.935  10.385  38.126  0.00  0.00      PROA  
ATOM   2845   HN SER P 632      12.170  10.046  39.033  0.00  0.00      PROA  
ATOM   2846   CA SER P 632      10.874   9.578  37.508  0.00  0.00      PROA  
ATOM   2847   HA SER P 632      10.216  10.190  36.909  0.00  0.00      PROA  
ATOM   2848   CB SER P 632      11.371   8.512  36.495  0.00  0.00      PROA  
ATOM   2849  HB1 SER P 632      11.872   7.738  37.114  0.00  0.00      PROA  
ATOM   2850  HB2 SER P 632      12.042   9.085  35.819  0.00  0.00      PROA  
ATOM   2851   OG SER P 632      10.318   7.909  35.814  0.00  0.00      PROA  
ATOM   2852  HG1 SER P 632      10.555   7.742  34.899  0.00  0.00      PROA  
ATOM   2853    C SER P 632      10.002   8.819  38.557  0.00  0.00      PROA  
ATOM   2854    O SER P 632      10.523   8.452  39.637  0.00  0.00      PROA  
ATOM   2855    N LEU P 633       8.696   8.569  38.240  0.00  0.00      PROA  
ATOM   2856   HN LEU P 633       8.192   9.103  37.565  0.00  0.00      PROA  
ATOM   2857   CA LEU P 633       7.834   7.780  39.056  0.00  0.00      PROA  
ATOM   2858   HA LEU P 633       8.411   7.597  39.950  0.00  0.00      PROA  
ATOM   2859   CB LEU P 633       6.464   8.574  39.150  0.00  0.00      PROA  
ATOM   2860  HB1 LEU P 633       5.841   8.372  38.253  0.00  0.00      PROA  
ATOM   2861  HB2 LEU P 633       6.599   9.671  39.258  0.00  0.00      PROA  
ATOM   2862   CG LEU P 633       5.703   8.052  40.430  0.00  0.00      PROA  
ATOM   2863   HG LEU P 633       5.347   7.022  40.215  0.00  0.00      PROA  
ATOM   2864  CD1 LEU P 633       6.440   7.850  41.777  0.00  0.00      PROA  
ATOM   2865 HD11 LEU P 633       7.357   7.266  41.549  0.00  0.00      PROA  
ATOM   2866 HD12 LEU P 633       5.822   7.288  42.510  0.00  0.00      PROA  
ATOM   2867 HD13 LEU P 633       6.854   8.719  42.334  0.00  0.00      PROA  
ATOM   2868  CD2 LEU P 633       4.490   9.023  40.731  0.00  0.00      PROA  
ATOM   2869 HD21 LEU P 633       3.780   9.258  39.909  0.00  0.00      PROA  
ATOM   2870 HD22 LEU P 633       4.980   9.980  41.010  0.00  0.00      PROA  
ATOM   2871 HD23 LEU P 633       3.879   8.637  41.575  0.00  0.00      PROA  
ATOM   2872    C LEU P 633       7.719   6.439  38.404  0.00  0.00      PROA  
ATOM   2873    O LEU P 633       7.064   5.587  38.929  0.00  0.00      PROA  
ATOM   2874    N TYR P 634       8.350   6.283  37.197  0.00  0.00      PROA  
ATOM   2875   HN TYR P 634       8.857   7.058  36.827  0.00  0.00      PROA  
ATOM   2876   CA TYR P 634       8.521   5.055  36.506  0.00  0.00      PROA  
ATOM   2877   HA TYR P 634       7.802   4.305  36.801  0.00  0.00      PROA  
ATOM   2878   CB TYR P 634       8.435   5.253  35.000  0.00  0.00      PROA  
ATOM   2879  HB1 TYR P 634       8.300   4.297  34.451  0.00  0.00      PROA  
ATOM   2880  HB2 TYR P 634       9.338   5.743  34.577  0.00  0.00      PROA  
ATOM   2881   CG TYR P 634       7.155   6.010  34.729  0.00  0.00      PROA  
ATOM   2882  CD1 TYR P 634       7.215   7.207  33.959  0.00  0.00      PROA  
ATOM   2883  HD1 TYR P 634       8.165   7.592  33.621  0.00  0.00      PROA  
ATOM   2884  CE1 TYR P 634       6.126   8.033  33.822  0.00  0.00      PROA  
ATOM   2885  HE1 TYR P 634       6.220   8.981  33.314  0.00  0.00      PROA  
ATOM   2886   CZ TYR P 634       4.930   7.668  34.395  0.00  0.00      PROA  
ATOM   2887   OH TYR P 634       3.827   8.548  34.218  0.00  0.00      PROA  
ATOM   2888   HH TYR P 634       3.970   9.099  33.445  0.00  0.00      PROA  
ATOM   2889  CD2 TYR P 634       5.888   5.551  35.197  0.00  0.00      PROA  
ATOM   2890  HD2 TYR P 634       5.724   4.640  35.754  0.00  0.00      PROA  
ATOM   2891  CE2 TYR P 634       4.812   6.505  35.067  0.00  0.00      PROA  
ATOM   2892  HE2 TYR P 634       3.852   6.204  35.462  0.00  0.00      PROA  
ATOM   2893    C TYR P 634       9.829   4.342  36.741  0.00  0.00      PROA  
ATOM   2894    O TYR P 634      10.152   3.290  36.201  0.00  0.00      PROA  
ATOM   2895    N TYR P 635      10.735   4.885  37.562  0.00  0.00      PROA  
ATOM   2896   HN TYR P 635      10.577   5.715  38.092  0.00  0.00      PROA  
ATOM   2897   CA TYR P 635      12.044   4.484  37.926  0.00  0.00      PROA  
ATOM   2898   HA TYR P 635      12.652   4.807  37.094  0.00  0.00      PROA  
ATOM   2899   CB TYR P 635      12.614   5.339  39.171  0.00  0.00      PROA  
ATOM   2900  HB1 TYR P 635      12.350   6.402  38.987  0.00  0.00      PROA  
ATOM   2901  HB2 TYR P 635      13.706   5.228  39.344  0.00  0.00      PROA  
ATOM   2902   CG TYR P 635      11.743   4.925  40.448  0.00  0.00      PROA  
ATOM   2903  CD1 TYR P 635      12.302   4.086  41.392  0.00  0.00      PROA  
ATOM   2904  HD1 TYR P 635      13.278   3.648  41.238  0.00  0.00      PROA  
ATOM   2905  CE1 TYR P 635      11.659   3.926  42.647  0.00  0.00      PROA  
ATOM   2906  HE1 TYR P 635      12.091   3.359  43.458  0.00  0.00      PROA  
ATOM   2907   CZ TYR P 635      10.441   4.496  42.938  0.00  0.00      PROA  
ATOM   2908   OH TYR P 635       9.872   4.374  44.234  0.00  0.00      PROA  
ATOM   2909   HH TYR P 635      10.574   3.958  44.741  0.00  0.00      PROA  
ATOM   2910  CD2 TYR P 635      10.485   5.512  40.743  0.00  0.00      PROA  
ATOM   2911  HD2 TYR P 635       9.950   6.063  39.984  0.00  0.00      PROA  
ATOM   2912  CE2 TYR P 635       9.881   5.313  41.964  0.00  0.00      PROA  
ATOM   2913  HE2 TYR P 635       8.897   5.677  42.217  0.00  0.00      PROA  
ATOM   2914    C TYR P 635      12.234   2.913  38.167  0.00  0.00      PROA  
ATOM   2915    O TYR P 635      11.340   2.279  38.751  0.00  0.00      PROA  
ATOM   2916    N CYS P 636      13.343   2.344  37.775  0.00  0.00      PROA  
ATOM   2917   HN CYS P 636      13.930   2.988  37.291  0.00  0.00      PROA  
ATOM   2918   CA CYS P 636      13.707   0.939  38.132  0.00  0.00      PROA  
ATOM   2919   HA CYS P 636      12.853   0.332  37.870  0.00  0.00      PROA  
ATOM   2920   CB CYS P 636      14.935   0.331  37.391  0.00  0.00      PROA  
ATOM   2921  HB1 CYS P 636      15.881   0.514  37.943  0.00  0.00      PROA  
ATOM   2922  HB2 CYS P 636      15.027   0.766  36.373  0.00  0.00      PROA  
ATOM   2923   SG CYS P 636      14.685  -1.475  37.261  0.00  0.00      PROA  
ATOM   2924    C CYS P 636      13.780   0.719  39.631  0.00  0.00      PROA  
ATOM   2925    O CYS P 636      14.347   1.560  40.304  0.00  0.00      PROA  
ATOM   2926    N ARG P 637      13.194  -0.357  40.206  0.00  0.00      PROA  
ATOM   2927   HN ARG P 637      12.704  -0.969  39.591  0.00  0.00      PROA  
ATOM   2928   CA ARG P 637      13.323  -0.669  41.620  0.00  0.00      PROA  
ATOM   2929   HA ARG P 637      14.375  -0.650  41.863  0.00  0.00      PROA  
ATOM   2930   CB ARG P 637      12.628   0.221  42.595  0.00  0.00      PROA  
ATOM   2931  HB1 ARG P 637      13.075   1.224  42.431  0.00  0.00      PROA  
ATOM   2932  HB2 ARG P 637      12.924  -0.004  43.642  0.00  0.00      PROA  
ATOM   2933   CG ARG P 637      11.085   0.359  42.462  0.00  0.00      PROA  
ATOM   2934  HG1 ARG P 637      10.798   0.991  43.330  0.00  0.00      PROA  
ATOM   2935  HG2 ARG P 637      10.567  -0.619  42.553  0.00  0.00      PROA  
ATOM   2936   CD ARG P 637      10.576   0.994  41.222  0.00  0.00      PROA  
ATOM   2937  HD1 ARG P 637      10.717   0.287  40.376  0.00  0.00      PROA  
ATOM   2938  HD2 ARG P 637      10.981   2.005  41.003  0.00  0.00      PROA  
ATOM   2939   NE ARG P 637       9.051   1.099  41.432  0.00  0.00      PROA  
ATOM   2940   HE ARG P 637       8.619   0.826  42.292  0.00  0.00      PROA  
ATOM   2941   CZ ARG P 637       8.180   1.571  40.528  0.00  0.00      PROA  
ATOM   2942  NH1 ARG P 637       6.891   1.288  40.607  0.00  0.00      PROA  
ATOM   2943 HH11 ARG P 637       6.649   0.886  41.490  0.00  0.00      PROA  
ATOM   2944 HH12 ARG P 637       6.295   1.472  39.824  0.00  0.00      PROA  
ATOM   2945  NH2 ARG P 637       8.639   2.031  39.378  0.00  0.00      PROA  
ATOM   2946 HH21 ARG P 637       9.609   2.247  39.270  0.00  0.00      PROA  
ATOM   2947 HH22 ARG P 637       7.949   2.084  38.656  0.00  0.00      PROA  
ATOM   2948    C ARG P 637      12.881  -2.119  41.678  0.00  0.00      PROA  
ATOM   2949    O ARG P 637      12.025  -2.624  40.936  0.00  0.00      PROA  
ATOM   2950    N CYS P 638      13.405  -2.832  42.677  0.00  0.00      PROA  
ATOM   2951   HN CYS P 638      14.090  -2.416  43.269  0.00  0.00      PROA  
ATOM   2952   CA CYS P 638      13.135  -4.252  42.866  0.00  0.00      PROA  
ATOM   2953   HA CYS P 638      12.909  -4.797  41.961  0.00  0.00      PROA  
ATOM   2954   CB CYS P 638      14.444  -4.867  43.439  0.00  0.00      PROA  
ATOM   2955  HB1 CYS P 638      14.728  -4.291  44.345  0.00  0.00      PROA  
ATOM   2956  HB2 CYS P 638      15.274  -4.660  42.729  0.00  0.00      PROA  
ATOM   2957   SG CYS P 638      14.364  -6.673  43.693  0.00  0.00      PROA  
ATOM   2958    C CYS P 638      12.155  -4.457  44.034  0.00  0.00      PROA  
ATOM   2959    O CYS P 638      11.965  -3.635  44.980  0.00  0.00      PROA  
ATOM   2960    N ALA P 639      11.417  -5.619  43.985  0.00  0.00      PROA  
ATOM   2961   HN ALA P 639      11.392  -6.312  43.269  0.00  0.00      PROA  
ATOM   2962   CA ALA P 639      10.502  -5.813  45.102  0.00  0.00      PROA  
ATOM   2963   HA ALA P 639      10.929  -5.280  45.939  0.00  0.00      PROA  
ATOM   2964   CB ALA P 639       9.105  -5.309  44.868  0.00  0.00      PROA  
ATOM   2965  HB1 ALA P 639       8.956  -4.278  44.483  0.00  0.00      PROA  
ATOM   2966  HB2 ALA P 639       8.470  -5.520  45.755  0.00  0.00      PROA  
ATOM   2967  HB3 ALA P 639       8.530  -5.824  44.069  0.00  0.00      PROA  
ATOM   2968    C ALA P 639      10.458  -7.311  45.357  0.00  0.00      PROA  
ATOM   2969    O ALA P 639      10.588  -8.197  44.512  0.00  0.00      PROA  
ATOM   2970    N LEU P 640      10.167  -7.654  46.655  0.00  0.00      PROA  
ATOM   2971   HN LEU P 640       9.997  -6.963  47.353  0.00  0.00      PROA  
ATOM   2972   CA LEU P 640      10.104  -8.987  47.263  0.00  0.00      PROA  
ATOM   2973   HA LEU P 640      10.589  -9.645  46.555  0.00  0.00      PROA  
ATOM   2974   CB LEU P 640      10.923  -8.983  48.625  0.00  0.00      PROA  
ATOM   2975  HB1 LEU P 640      10.845 -10.013  49.034  0.00  0.00      PROA  
ATOM   2976  HB2 LEU P 640      10.393  -8.217  49.230  0.00  0.00      PROA  
ATOM   2977   CG LEU P 640      12.406  -8.452  48.519  0.00  0.00      PROA  
ATOM   2978   HG LEU P 640      12.330  -7.396  48.183  0.00  0.00      PROA  
ATOM   2979  CD1 LEU P 640      13.034  -8.244  49.876  0.00  0.00      PROA  
ATOM   2980 HD11 LEU P 640      13.196  -9.210  50.401  0.00  0.00      PROA  
ATOM   2981 HD12 LEU P 640      12.506  -7.552  50.567  0.00  0.00      PROA  
ATOM   2982 HD13 LEU P 640      14.054  -7.826  49.744  0.00  0.00      PROA  
ATOM   2983  CD2 LEU P 640      13.346  -8.991  47.450  0.00  0.00      PROA  
ATOM   2984 HD21 LEU P 640      13.217  -8.376  46.534  0.00  0.00      PROA  
ATOM   2985 HD22 LEU P 640      13.047 -10.028  47.184  0.00  0.00      PROA  
ATOM   2986 HD23 LEU P 640      14.411  -9.044  47.761  0.00  0.00      PROA  
ATOM   2987    C LEU P 640       8.643  -9.403  47.631  0.00  0.00      PROA  
ATOM   2988    O LEU P 640       7.895  -8.510  47.930  0.00  0.00      PROA  
ATOM   2989    N PRO P 641       8.218 -10.678  47.645  0.00  0.00      PROA  
ATOM   2990   CD PRO P 641       9.148 -11.813  47.507  0.00  0.00      PROA  
ATOM   2991  HD1 PRO P 641       9.693 -11.749  48.473  0.00  0.00      PROA  
ATOM   2992  HD2 PRO P 641       9.773 -11.852  46.589  0.00  0.00      PROA  
ATOM   2993   CA PRO P 641       6.798 -11.172  47.856  0.00  0.00      PROA  
ATOM   2994   HA PRO P 641       6.363 -11.055  46.875  0.00  0.00      PROA  
ATOM   2995   CB PRO P 641       7.029 -12.639  48.205  0.00  0.00      PROA  
ATOM   2996  HB1 PRO P 641       6.201 -13.341  47.967  0.00  0.00      PROA  
ATOM   2997  HB2 PRO P 641       7.202 -12.796  49.291  0.00  0.00      PROA  
ATOM   2998   CG PRO P 641       8.316 -13.051  47.432  0.00  0.00      PROA  
ATOM   2999  HG1 PRO P 641       8.768 -13.942  47.918  0.00  0.00      PROA  
ATOM   3000  HG2 PRO P 641       8.128 -13.120  46.339  0.00  0.00      PROA  
ATOM   3001    C PRO P 641       6.036 -10.404  48.968  0.00  0.00      PROA  
ATOM   3002    O PRO P 641       6.547 -10.126  50.070  0.00  0.00      PROA  
ATOM   3003    N GLU P 642       4.701 -10.046  48.749  0.00  0.00      PROA  
ATOM   3004   HN GLU P 642       4.325 -10.239  47.846  0.00  0.00      PROA  
ATOM   3005   CA GLU P 642       3.901  -9.235  49.649  0.00  0.00      PROA  
ATOM   3006   HA GLU P 642       4.437  -8.299  49.710  0.00  0.00      PROA  
ATOM   3007   CB GLU P 642       2.492  -8.947  49.191  0.00  0.00      PROA  
ATOM   3008  HB1 GLU P 642       1.845  -8.515  49.984  0.00  0.00      PROA  
ATOM   3009  HB2 GLU P 642       2.194  -9.997  48.981  0.00  0.00      PROA  
ATOM   3010   CG GLU P 642       2.385  -8.296  47.757  0.00  0.00      PROA  
ATOM   3011  HG1 GLU P 642       1.378  -8.483  47.327  0.00  0.00      PROA  
ATOM   3012  HG2 GLU P 642       3.053  -8.773  47.009  0.00  0.00      PROA  
ATOM   3013   CD GLU P 642       2.590  -6.754  47.810  0.00  0.00      PROA  
ATOM   3014  OE1 GLU P 642       1.627  -6.026  47.438  0.00  0.00      PROA  
ATOM   3015  OE2 GLU P 642       3.706  -6.322  48.194  0.00  0.00      PROA  
ATOM   3016    C GLU P 642       3.744  -9.753  51.048  0.00  0.00      PROA  
ATOM   3017    O GLU P 642       3.627  -8.949  51.978  0.00  0.00      PROA  
ATOM   3018    N ASN P 643       3.615 -11.052  51.254  0.00  0.00      PROA  
ATOM   3019   HN ASN P 643       3.712 -11.633  50.449  0.00  0.00      PROA  
ATOM   3020   CA ASN P 643       3.566 -11.520  52.654  0.00  0.00      PROA  
ATOM   3021   HA ASN P 643       2.629 -11.162  53.054  0.00  0.00      PROA  
ATOM   3022   CB ASN P 643       3.553 -13.096  52.689  0.00  0.00      PROA  
ATOM   3023  HB1 ASN P 643       3.834 -13.545  53.666  0.00  0.00      PROA  
ATOM   3024  HB2 ASN P 643       4.285 -13.313  51.883  0.00  0.00      PROA  
ATOM   3025   CG ASN P 643       2.154 -13.662  52.330  0.00  0.00      PROA  
ATOM   3026  OD1 ASN P 643       1.252 -12.959  51.864  0.00  0.00      PROA  
ATOM   3027  ND2 ASN P 643       1.956 -14.964  52.522  0.00  0.00      PROA  
ATOM   3028 HD21 ASN P 643       0.984 -15.199  52.559  0.00  0.00      PROA  
ATOM   3029 HD22 ASN P 643       2.640 -15.675  52.683  0.00  0.00      PROA  
ATOM   3030    C ASN P 643       4.649 -11.068  53.679  0.00  0.00      PROA  
ATOM   3031    O ASN P 643       5.764 -10.899  53.290  0.00  0.00      PROA  
ATOM   3032    N PRO P 644       4.397 -10.806  54.937  0.00  0.00      PROA  
ATOM   3033   CD PRO P 644       3.016 -10.556  55.440  0.00  0.00      PROA  
ATOM   3034  HD1 PRO P 644       2.302 -11.378  55.223  0.00  0.00      PROA  
ATOM   3035  HD2 PRO P 644       2.694  -9.641  54.897  0.00  0.00      PROA  
ATOM   3036   CA PRO P 644       5.371 -10.274  55.858  0.00  0.00      PROA  
ATOM   3037   HA PRO P 644       6.122  -9.688  55.348  0.00  0.00      PROA  
ATOM   3038   CB PRO P 644       4.433  -9.500  56.855  0.00  0.00      PROA  
ATOM   3039  HB1 PRO P 644       4.243  -8.480  56.458  0.00  0.00      PROA  
ATOM   3040  HB2 PRO P 644       4.783  -9.401  57.904  0.00  0.00      PROA  
ATOM   3041   CG PRO P 644       3.092 -10.319  56.892  0.00  0.00      PROA  
ATOM   3042  HG1 PRO P 644       3.210 -11.190  57.571  0.00  0.00      PROA  
ATOM   3043  HG2 PRO P 644       2.269  -9.759  57.386  0.00  0.00      PROA  
ATOM   3044    C PRO P 644       6.070 -11.393  56.557  0.00  0.00      PROA  
ATOM   3045    O PRO P 644       6.230 -11.321  57.801  0.00  0.00      PROA  
ATOM   3046    N ASN P 645       6.610 -12.408  55.820  0.00  0.00      PROA  
ATOM   3047   HN ASN P 645       6.395 -12.382  54.846  0.00  0.00      PROA  
ATOM   3048   CA ASN P 645       7.448 -13.532  56.219  0.00  0.00      PROA  
ATOM   3049   HA ASN P 645       6.816 -14.088  56.895  0.00  0.00      PROA  
ATOM   3050   CB ASN P 645       7.598 -14.521  55.064  0.00  0.00      PROA  
ATOM   3051  HB1 ASN P 645       8.268 -15.325  55.437  0.00  0.00      PROA  
ATOM   3052  HB2 ASN P 645       8.148 -13.950  54.285  0.00  0.00      PROA  
ATOM   3053   CG ASN P 645       6.350 -15.068  54.484  0.00  0.00      PROA  
ATOM   3054  OD1 ASN P 645       5.494 -15.762  55.154  0.00  0.00      PROA  
ATOM   3055  ND2 ASN P 645       6.066 -14.729  53.189  0.00  0.00      PROA  
ATOM   3056 HD21 ASN P 645       6.843 -14.390  52.659  0.00  0.00      PROA  
ATOM   3057 HD22 ASN P 645       5.224 -15.066  52.767  0.00  0.00      PROA  
ATOM   3058    C ASN P 645       8.750 -13.063  56.772  0.00  0.00      PROA  
ATOM   3059    O ASN P 645       9.494 -12.235  56.199  0.00  0.00      PROA  
ATOM   3060    N ASN P 646       9.234 -13.643  57.904  0.00  0.00      PROA  
ATOM   3061   HN ASN P 646       8.613 -14.347  58.238  0.00  0.00      PROA  
ATOM   3062   CA ASN P 646      10.499 -13.484  58.559  0.00  0.00      PROA  
ATOM   3063   HA ASN P 646      10.674 -12.449  58.813  0.00  0.00      PROA  
ATOM   3064   CB ASN P 646      10.633 -14.454  59.824  0.00  0.00      PROA  
ATOM   3065  HB1 ASN P 646      10.785 -15.480  59.426  0.00  0.00      PROA  
ATOM   3066  HB2 ASN P 646       9.662 -14.307  60.344  0.00  0.00      PROA  
ATOM   3067   CG ASN P 646      11.670 -13.884  60.728  0.00  0.00      PROA  
ATOM   3068  OD1 ASN P 646      11.942 -12.672  60.735  0.00  0.00      PROA  
ATOM   3069  ND2 ASN P 646      12.310 -14.727  61.507  0.00  0.00      PROA  
ATOM   3070 HD21 ASN P 646      12.925 -14.230  62.119  0.00  0.00      PROA  
ATOM   3071 HD22 ASN P 646      12.077 -15.699  61.509  0.00  0.00      PROA  
ATOM   3072    C ASN P 646      11.741 -13.740  57.737  0.00  0.00      PROA  
ATOM   3073    O ASN P 646      12.671 -12.949  57.794  0.00  0.00      PROA  
ATOM   3074    N HSD P 647      11.694 -14.771  56.912  0.00  0.00      PROA  
ATOM   3075   HN HSD P 647      11.083 -15.548  57.042  0.00  0.00      PROA  
ATOM   3076   CA HSD P 647      12.666 -14.982  55.887  0.00  0.00      PROA  
ATOM   3077   HA HSD P 647      13.667 -15.025  56.290  0.00  0.00      PROA  
ATOM   3078   CB HSD P 647      12.474 -16.421  55.257  0.00  0.00      PROA  
ATOM   3079  HB1 HSD P 647      12.654 -17.262  55.960  0.00  0.00      PROA  
ATOM   3080  HB2 HSD P 647      13.313 -16.439  54.528  0.00  0.00      PROA  
ATOM   3081  ND1 HSD P 647      10.205 -17.574  55.010  0.00  0.00      PROA  
ATOM   3082  HD1 HSD P 647      10.401 -18.350  55.610  0.00  0.00      PROA  
ATOM   3083   CG HSD P 647      11.206 -16.701  54.591  0.00  0.00      PROA  
ATOM   3084  CE1 HSD P 647       9.378 -17.590  53.924  0.00  0.00      PROA  
ATOM   3085  HE1 HSD P 647       8.504 -18.239  53.878  0.00  0.00      PROA  
ATOM   3086  NE2 HSD P 647       9.719 -16.806  52.996  0.00  0.00      PROA  
ATOM   3087  CD2 HSD P 647      10.881 -16.255  53.371  0.00  0.00      PROA  
ATOM   3088  HD2 HSD P 647      11.496 -15.616  52.749  0.00  0.00      PROA  
ATOM   3089    C HSD P 647      12.792 -13.917  54.780  0.00  0.00      PROA  
ATOM   3090    O HSD P 647      13.874 -13.777  54.221  0.00  0.00      PROA  
ATOM   3091    N THR P 648      11.648 -13.260  54.346  0.00  0.00      PROA  
ATOM   3092   HN THR P 648      10.754 -13.440  54.747  0.00  0.00      PROA  
ATOM   3093   CA THR P 648      11.703 -12.105  53.457  0.00  0.00      PROA  
ATOM   3094   HA THR P 648      12.358 -12.356  52.637  0.00  0.00      PROA  
ATOM   3095   CB THR P 648      10.301 -11.735  52.962  0.00  0.00      PROA  
ATOM   3096   HB THR P 648       9.548 -11.442  53.725  0.00  0.00      PROA  
ATOM   3097  OG1 THR P 648       9.811 -12.881  52.385  0.00  0.00      PROA  
ATOM   3098  HG1 THR P 648       8.925 -12.694  52.064  0.00  0.00      PROA  
ATOM   3099  CG2 THR P 648      10.400 -10.662  51.911  0.00  0.00      PROA  
ATOM   3100 HG21 THR P 648      10.751  -9.719  52.382  0.00  0.00      PROA  
ATOM   3101 HG22 THR P 648       9.418 -10.564  51.401  0.00  0.00      PROA  
ATOM   3102 HG23 THR P 648      11.160 -10.887  51.132  0.00  0.00      PROA  
ATOM   3103    C THR P 648      12.288 -10.903  54.163  0.00  0.00      PROA  
ATOM   3104    O THR P 648      13.238 -10.185  53.694  0.00  0.00      PROA  
ATOM   3105    N LEU P 649      11.925 -10.698  55.478  0.00  0.00      PROA  
ATOM   3106   HN LEU P 649      11.194 -11.167  55.969  0.00  0.00      PROA  
ATOM   3107   CA LEU P 649      12.556  -9.716  56.335  0.00  0.00      PROA  
ATOM   3108   HA LEU P 649      12.389  -8.787  55.812  0.00  0.00      PROA  
ATOM   3109   CB LEU P 649      11.814  -9.637  57.775  0.00  0.00      PROA  
ATOM   3110  HB1 LEU P 649      12.082 -10.586  58.286  0.00  0.00      PROA  
ATOM   3111  HB2 LEU P 649      10.727  -9.754  57.576  0.00  0.00      PROA  
ATOM   3112   CG LEU P 649      12.086  -8.388  58.644  0.00  0.00      PROA  
ATOM   3113   HG LEU P 649      13.194  -8.351  58.712  0.00  0.00      PROA  
ATOM   3114  CD1 LEU P 649      11.533  -7.107  58.024  0.00  0.00      PROA  
ATOM   3115 HD11 LEU P 649      11.804  -7.056  56.947  0.00  0.00      PROA  
ATOM   3116 HD12 LEU P 649      11.965  -6.227  58.547  0.00  0.00      PROA  
ATOM   3117 HD13 LEU P 649      10.438  -6.944  58.113  0.00  0.00      PROA  
ATOM   3118  CD2 LEU P 649      11.537  -8.577  60.052  0.00  0.00      PROA  
ATOM   3119 HD21 LEU P 649      11.791  -9.526  60.571  0.00  0.00      PROA  
ATOM   3120 HD22 LEU P 649      10.430  -8.536  59.973  0.00  0.00      PROA  
ATOM   3121 HD23 LEU P 649      11.882  -7.731  60.684  0.00  0.00      PROA  
ATOM   3122    C LEU P 649      14.066  -9.798  56.497  0.00  0.00      PROA  
ATOM   3123    O LEU P 649      14.777  -8.804  56.449  0.00  0.00      PROA  
ATOM   3124    N GLN P 650      14.662 -11.027  56.566  0.00  0.00      PROA  
ATOM   3125   HN GLN P 650      14.202 -11.911  56.567  0.00  0.00      PROA  
ATOM   3126   CA GLN P 650      16.073 -11.268  56.650  0.00  0.00      PROA  
ATOM   3127   HA GLN P 650      16.586 -10.778  57.464  0.00  0.00      PROA  
ATOM   3128   CB GLN P 650      16.237 -12.858  56.719  0.00  0.00      PROA  
ATOM   3129  HB1 GLN P 650      17.313 -13.086  56.566  0.00  0.00      PROA  
ATOM   3130  HB2 GLN P 650      15.613 -13.279  55.902  0.00  0.00      PROA  
ATOM   3131   CG GLN P 650      15.964 -13.481  58.120  0.00  0.00      PROA  
ATOM   3132  HG1 GLN P 650      16.686 -14.287  58.373  0.00  0.00      PROA  
ATOM   3133  HG2 GLN P 650      14.927 -13.876  58.065  0.00  0.00      PROA  
ATOM   3134   CD GLN P 650      16.007 -12.558  59.388  0.00  0.00      PROA  
ATOM   3135  OE1 GLN P 650      17.046 -12.212  59.871  0.00  0.00      PROA  
ATOM   3136  NE2 GLN P 650      14.849 -12.219  59.982  0.00  0.00      PROA  
ATOM   3137 HE21 GLN P 650      14.922 -11.837  60.904  0.00  0.00      PROA  
ATOM   3138 HE22 GLN P 650      14.018 -12.661  59.644  0.00  0.00      PROA  
ATOM   3139    C GLN P 650      16.797 -10.703  55.419  0.00  0.00      PROA  
ATOM   3140    O GLN P 650      17.790  -9.947  55.563  0.00  0.00      PROA  
ATOM   3141    N TYR P 651      16.283 -10.937  54.206  0.00  0.00      PROA  
ATOM   3142   HN TYR P 651      15.357 -11.305  54.153  0.00  0.00      PROA  
ATOM   3143   CA TYR P 651      16.747 -10.391  52.953  0.00  0.00      PROA  
ATOM   3144   HA TYR P 651      17.802 -10.618  52.909  0.00  0.00      PROA  
ATOM   3145   CB TYR P 651      16.028 -10.980  51.664  0.00  0.00      PROA  
ATOM   3146  HB1 TYR P 651      16.285 -10.464  50.714  0.00  0.00      PROA  
ATOM   3147  HB2 TYR P 651      14.927 -11.070  51.780  0.00  0.00      PROA  
ATOM   3148   CG TYR P 651      16.620 -12.325  51.398  0.00  0.00      PROA  
ATOM   3149  CD1 TYR P 651      15.750 -13.398  51.717  0.00  0.00      PROA  
ATOM   3150  HD1 TYR P 651      14.683 -13.343  51.877  0.00  0.00      PROA  
ATOM   3151  CE1 TYR P 651      16.299 -14.665  51.469  0.00  0.00      PROA  
ATOM   3152  HE1 TYR P 651      15.573 -15.463  51.427  0.00  0.00      PROA  
ATOM   3153   CZ TYR P 651      17.617 -14.974  51.048  0.00  0.00      PROA  
ATOM   3154   OH TYR P 651      18.162 -16.234  50.825  0.00  0.00      PROA  
ATOM   3155   HH TYR P 651      17.451 -16.856  50.996  0.00  0.00      PROA  
ATOM   3156  CD2 TYR P 651      17.971 -12.625  50.992  0.00  0.00      PROA  
ATOM   3157  HD2 TYR P 651      18.594 -11.756  50.842  0.00  0.00      PROA  
ATOM   3158  CE2 TYR P 651      18.462 -13.887  50.824  0.00  0.00      PROA  
ATOM   3159  HE2 TYR P 651      19.486 -14.008  50.503  0.00  0.00      PROA  
ATOM   3160    C TYR P 651      16.696  -8.827  52.997  0.00  0.00      PROA  
ATOM   3161    O TYR P 651      17.707  -8.123  52.823  0.00  0.00      PROA  
ATOM   3162    N TRP P 652      15.516  -8.243  53.285  0.00  0.00      PROA  
ATOM   3163   HN TRP P 652      14.653  -8.689  53.512  0.00  0.00      PROA  
ATOM   3164   CA TRP P 652      15.399  -6.738  53.336  0.00  0.00      PROA  
ATOM   3165   HA TRP P 652      15.788  -6.428  52.378  0.00  0.00      PROA  
ATOM   3166   CB TRP P 652      13.934  -6.460  53.443  0.00  0.00      PROA  
ATOM   3167  HB1 TRP P 652      13.485  -6.919  54.349  0.00  0.00      PROA  
ATOM   3168  HB2 TRP P 652      13.533  -6.924  52.516  0.00  0.00      PROA  
ATOM   3169   CG TRP P 652      13.502  -5.018  53.348  0.00  0.00      PROA  
ATOM   3170  CD1 TRP P 652      12.961  -4.369  52.287  0.00  0.00      PROA  
ATOM   3171  HD1 TRP P 652      12.907  -4.660  51.249  0.00  0.00      PROA  
ATOM   3172  NE1 TRP P 652      12.819  -3.067  52.683  0.00  0.00      PROA  
ATOM   3173  HE1 TRP P 652      12.653  -2.281  52.129  0.00  0.00      PROA  
ATOM   3174  CE2 TRP P 652      13.072  -2.949  53.995  0.00  0.00      PROA  
ATOM   3175  CD2 TRP P 652      13.337  -4.210  54.453  0.00  0.00      PROA  
ATOM   3176  CE3 TRP P 652      13.475  -4.458  55.817  0.00  0.00      PROA  
ATOM   3177  HE3 TRP P 652      13.650  -5.400  56.315  0.00  0.00      PROA  
ATOM   3178  CZ3 TRP P 652      13.366  -3.391  56.735  0.00  0.00      PROA  
ATOM   3179  HZ3 TRP P 652      13.604  -3.582  57.771  0.00  0.00      PROA  
ATOM   3180  CZ2 TRP P 652      12.935  -1.873  54.949  0.00  0.00      PROA  
ATOM   3181  HZ2 TRP P 652      12.476  -0.955  54.613  0.00  0.00      PROA  
ATOM   3182  CH2 TRP P 652      13.159  -2.107  56.300  0.00  0.00      PROA  
ATOM   3183  HH2 TRP P 652      13.279  -1.299  57.007  0.00  0.00      PROA  
ATOM   3184    C TRP P 652      16.414  -6.104  54.359  0.00  0.00      PROA  
ATOM   3185    O TRP P 652      17.110  -5.180  53.951  0.00  0.00      PROA  
ATOM   3186    N LYS P 653      16.616  -6.627  55.657  0.00  0.00      PROA  
ATOM   3187   HN LYS P 653      15.908  -7.257  55.965  0.00  0.00      PROA  
ATOM   3188   CA LYS P 653      17.615  -6.205  56.573  0.00  0.00      PROA  
ATOM   3189   HA LYS P 653      17.505  -5.144  56.745  0.00  0.00      PROA  
ATOM   3190   CB LYS P 653      17.366  -6.872  57.916  0.00  0.00      PROA  
ATOM   3191  HB1 LYS P 653      18.391  -6.883  58.344  0.00  0.00      PROA  
ATOM   3192  HB2 LYS P 653      17.228  -7.970  57.819  0.00  0.00      PROA  
ATOM   3193   CG LYS P 653      16.233  -6.289  58.778  0.00  0.00      PROA  
ATOM   3194  HG1 LYS P 653      15.304  -6.298  58.169  0.00  0.00      PROA  
ATOM   3195  HG2 LYS P 653      16.516  -5.223  58.917  0.00  0.00      PROA  
ATOM   3196   CD LYS P 653      16.021  -6.911  60.115  0.00  0.00      PROA  
ATOM   3197  HD1 LYS P 653      15.730  -7.980  60.030  0.00  0.00      PROA  
ATOM   3198  HD2 LYS P 653      15.165  -6.354  60.552  0.00  0.00      PROA  
ATOM   3199   CE LYS P 653      17.113  -6.682  61.163  0.00  0.00      PROA  
ATOM   3200  HE1 LYS P 653      17.086  -5.666  61.610  0.00  0.00      PROA  
ATOM   3201  HE2 LYS P 653      18.088  -6.821  60.648  0.00  0.00      PROA  
ATOM   3202   NZ LYS P 653      16.992  -7.664  62.237  0.00  0.00      PROA  
ATOM   3203  HZ1 LYS P 653      17.639  -7.381  63.001  0.00  0.00      PROA  
ATOM   3204  HZ2 LYS P 653      17.293  -8.626  61.979  0.00  0.00      PROA  
ATOM   3205  HZ3 LYS P 653      16.057  -7.645  62.691  0.00  0.00      PROA  
ATOM   3206    C LYS P 653      19.049  -6.376  56.094  0.00  0.00      PROA  
ATOM   3207    O LYS P 653      19.867  -5.473  56.217  0.00  0.00      PROA  
ATOM   3208    N GLU P 654      19.310  -7.402  55.333  0.00  0.00      PROA  
ATOM   3209   HN GLU P 654      18.728  -8.191  55.148  0.00  0.00      PROA  
ATOM   3210   CA GLU P 654      20.596  -7.460  54.569  0.00  0.00      PROA  
ATOM   3211   HA GLU P 654      21.431  -7.350  55.245  0.00  0.00      PROA  
ATOM   3212   CB GLU P 654      20.816  -8.736  53.754  0.00  0.00      PROA  
ATOM   3213  HB1 GLU P 654      21.803  -8.610  53.260  0.00  0.00      PROA  
ATOM   3214  HB2 GLU P 654      19.980  -8.920  53.045  0.00  0.00      PROA  
ATOM   3215   CG GLU P 654      21.051 -10.052  54.600  0.00  0.00      PROA  
ATOM   3216  HG1 GLU P 654      21.249 -10.885  53.891  0.00  0.00      PROA  
ATOM   3217  HG2 GLU P 654      20.143 -10.288  55.197  0.00  0.00      PROA  
ATOM   3218   CD GLU P 654      22.223 -10.010  55.553  0.00  0.00      PROA  
ATOM   3219  OE1 GLU P 654      22.047 -10.585  56.668  0.00  0.00      PROA  
ATOM   3220  OE2 GLU P 654      23.329  -9.367  55.298  0.00  0.00      PROA  
ATOM   3221    C GLU P 654      20.961  -6.355  53.666  0.00  0.00      PROA  
ATOM   3222    O GLU P 654      22.139  -5.875  53.593  0.00  0.00      PROA  
ATOM   3223    N HSD P 655      19.967  -5.861  52.888  0.00  0.00      PROA  
ATOM   3224   HN HSD P 655      19.098  -6.322  53.047  0.00  0.00      PROA  
ATOM   3225   CA HSD P 655      20.076  -4.710  52.002  0.00  0.00      PROA  
ATOM   3226   HA HSD P 655      20.936  -4.937  51.389  0.00  0.00      PROA  
ATOM   3227   CB HSD P 655      18.869  -4.593  51.019  0.00  0.00      PROA  
ATOM   3228  HB1 HSD P 655      17.909  -4.387  51.540  0.00  0.00      PROA  
ATOM   3229  HB2 HSD P 655      18.687  -5.621  50.642  0.00  0.00      PROA  
ATOM   3230  ND1 HSD P 655      19.240  -2.307  49.802  0.00  0.00      PROA  
ATOM   3231  HD1 HSD P 655      19.154  -1.689  50.583  0.00  0.00      PROA  
ATOM   3232   CG HSD P 655      19.058  -3.692  49.807  0.00  0.00      PROA  
ATOM   3233  CE1 HSD P 655      19.265  -1.978  48.506  0.00  0.00      PROA  
ATOM   3234  HE1 HSD P 655      19.324  -0.922  48.241  0.00  0.00      PROA  
ATOM   3235  NE2 HSD P 655      19.226  -3.039  47.646  0.00  0.00      PROA  
ATOM   3236  CD2 HSD P 655      19.054  -4.039  48.474  0.00  0.00      PROA  
ATOM   3237  HD2 HSD P 655      19.010  -5.063  48.125  0.00  0.00      PROA  
ATOM   3238    C HSD P 655      20.317  -3.484  52.930  0.00  0.00      PROA  
ATOM   3239    O HSD P 655      20.990  -2.556  52.475  0.00  0.00      PROA  
ATOM   3240    N SER P 656      19.659  -3.394  54.144  0.00  0.00      PROA  
ATOM   3241   HN SER P 656      19.349  -4.251  54.548  0.00  0.00      PROA  
ATOM   3242   CA SER P 656      19.705  -2.235  55.010  0.00  0.00      PROA  
ATOM   3243   HA SER P 656      19.021  -2.536  55.790  0.00  0.00      PROA  
ATOM   3244   CB SER P 656      21.078  -2.240  55.687  0.00  0.00      PROA  
ATOM   3245  HB1 SER P 656      21.794  -1.975  54.879  0.00  0.00      PROA  
ATOM   3246  HB2 SER P 656      21.170  -3.301  56.005  0.00  0.00      PROA  
ATOM   3247   OG SER P 656      21.128  -1.375  56.879  0.00  0.00      PROA  
ATOM   3248  HG1 SER P 656      22.022  -1.333  57.225  0.00  0.00      PROA  
ATOM   3249    C SER P 656      19.334  -0.853  54.508  0.00  0.00      PROA  
ATOM   3250    O SER P 656      20.183  -0.004  54.434  0.00  0.00      PROA  
ATOM   3251    N ILE P 657      18.090  -0.702  54.141  0.00  0.00      PROA  
ATOM   3252   HN ILE P 657      17.412  -1.418  54.290  0.00  0.00      PROA  
ATOM   3253   CA ILE P 657      17.508   0.606  53.694  0.00  0.00      PROA  
ATOM   3254   HA ILE P 657      18.165   1.005  52.935  0.00  0.00      PROA  
ATOM   3255   CB ILE P 657      16.118   0.351  53.149  0.00  0.00      PROA  
ATOM   3256   HB ILE P 657      15.460   0.057  53.994  0.00  0.00      PROA  
ATOM   3257  CG2 ILE P 657      15.636   1.703  52.571  0.00  0.00      PROA  
ATOM   3258 HG21 ILE P 657      16.338   1.931  51.741  0.00  0.00      PROA  
ATOM   3259 HG22 ILE P 657      15.429   2.483  53.334  0.00  0.00      PROA  
ATOM   3260 HG23 ILE P 657      14.622   1.556  52.142  0.00  0.00      PROA  
ATOM   3261  CG1 ILE P 657      15.929  -0.802  52.069  0.00  0.00      PROA  
ATOM   3262 HG11 ILE P 657      14.867  -1.023  51.829  0.00  0.00      PROA  
ATOM   3263 HG12 ILE P 657      16.210  -1.794  52.483  0.00  0.00      PROA  
ATOM   3264   CD ILE P 657      16.650  -0.535  50.751  0.00  0.00      PROA  
ATOM   3265  HD1 ILE P 657      16.872  -1.540  50.335  0.00  0.00      PROA  
ATOM   3266  HD2 ILE P 657      17.650  -0.073  50.895  0.00  0.00      PROA  
ATOM   3267  HD3 ILE P 657      16.163   0.170  50.044  0.00  0.00      PROA  
ATOM   3268    C ILE P 657      17.334   1.508  54.953  0.00  0.00      PROA  
ATOM   3269    O ILE P 657      16.865   1.077  56.045  0.00  0.00      PROA  
ATOM   3270    N PRO P 658      17.792   2.798  54.935  0.00  0.00      PROA  
ATOM   3271   CD PRO P 658      18.963   3.189  54.120  0.00  0.00      PROA  
ATOM   3272  HD1 PRO P 658      18.798   3.222  53.022  0.00  0.00      PROA  
ATOM   3273  HD2 PRO P 658      19.797   2.505  54.388  0.00  0.00      PROA  
ATOM   3274   CA PRO P 658      17.749   3.744  56.093  0.00  0.00      PROA  
ATOM   3275   HA PRO P 658      18.443   3.280  56.778  0.00  0.00      PROA  
ATOM   3276   CB PRO P 658      18.280   5.067  55.538  0.00  0.00      PROA  
ATOM   3277  HB1 PRO P 658      18.904   5.462  56.369  0.00  0.00      PROA  
ATOM   3278  HB2 PRO P 658      17.490   5.785  55.229  0.00  0.00      PROA  
ATOM   3279   CG PRO P 658      19.250   4.688  54.387  0.00  0.00      PROA  
ATOM   3280  HG1 PRO P 658      19.134   5.444  53.581  0.00  0.00      PROA  
ATOM   3281  HG2 PRO P 658      20.315   4.837  54.666  0.00  0.00      PROA  
ATOM   3282    C PRO P 658      16.360   3.866  56.679  0.00  0.00      PROA  
ATOM   3283    O PRO P 658      15.401   3.963  55.946  0.00  0.00      PROA  
ATOM   3284    N THR P 659      16.275   4.003  57.962  0.00  0.00      PROA  
ATOM   3285   HN THR P 659      17.133   4.274  58.392  0.00  0.00      PROA  
ATOM   3286   CA THR P 659      14.894   3.876  58.638  0.00  0.00      PROA  
ATOM   3287   HA THR P 659      14.234   3.318  57.990  0.00  0.00      PROA  
ATOM   3288   CB THR P 659      14.996   3.158  60.033  0.00  0.00      PROA  
ATOM   3289   HB THR P 659      14.068   3.312  60.624  0.00  0.00      PROA  
ATOM   3290  OG1 THR P 659      16.027   3.707  60.861  0.00  0.00      PROA  
ATOM   3291  HG1 THR P 659      16.807   3.207  60.610  0.00  0.00      PROA  
ATOM   3292  CG2 THR P 659      15.307   1.668  59.877  0.00  0.00      PROA  
ATOM   3293 HG21 THR P 659      14.539   1.263  59.183  0.00  0.00      PROA  
ATOM   3294 HG22 THR P 659      15.128   1.053  60.784  0.00  0.00      PROA  
ATOM   3295 HG23 THR P 659      16.227   1.540  59.267  0.00  0.00      PROA  
ATOM   3296    C THR P 659      14.174   5.202  58.846  0.00  0.00      PROA  
ATOM   3297    O THR P 659      13.078   5.301  59.309  0.00  0.00      PROA  
ATOM   3298    N ALA P 660      14.730   6.298  58.332  0.00  0.00      PROA  
ATOM   3299   HN ALA P 660      15.535   6.262  57.745  0.00  0.00      PROA  
ATOM   3300   CA ALA P 660      14.307   7.668  58.430  0.00  0.00      PROA  
ATOM   3301   HA ALA P 660      13.637   7.751  59.274  0.00  0.00      PROA  
ATOM   3302   CB ALA P 660      15.558   8.518  58.638  0.00  0.00      PROA  
ATOM   3303  HB1 ALA P 660      16.440   8.187  58.048  0.00  0.00      PROA  
ATOM   3304  HB2 ALA P 660      15.847   8.300  59.689  0.00  0.00      PROA  
ATOM   3305  HB3 ALA P 660      15.435   9.606  58.452  0.00  0.00      PROA  
ATOM   3306    C ALA P 660      13.426   7.957  57.129  0.00  0.00      PROA  
ATOM   3307    O ALA P 660      13.654   7.639  55.974  0.00  0.00      PROA  
ATOM   3308    N ASP P 661      12.257   8.572  57.377  0.00  0.00      PROA  
ATOM   3309   HN ASP P 661      12.054   8.898  58.297  0.00  0.00      PROA  
ATOM   3310   CA ASP P 661      11.174   8.792  56.408  0.00  0.00      PROA  
ATOM   3311   HA ASP P 661      10.975   7.827  55.966  0.00  0.00      PROA  
ATOM   3312   CB ASP P 661       9.974   9.371  57.171  0.00  0.00      PROA  
ATOM   3313  HB1 ASP P 661       9.206   9.533  56.385  0.00  0.00      PROA  
ATOM   3314  HB2 ASP P 661      10.221  10.308  57.715  0.00  0.00      PROA  
ATOM   3315   CG ASP P 661       9.413   8.365  58.190  0.00  0.00      PROA  
ATOM   3316  OD1 ASP P 661       9.561   7.153  57.956  0.00  0.00      PROA  
ATOM   3317  OD2 ASP P 661       8.889   8.786  59.218  0.00  0.00      PROA  
ATOM   3318    C ASP P 661      11.547   9.634  55.180  0.00  0.00      PROA  
ATOM   3319    O ASP P 661      11.117   9.455  54.062  0.00  0.00      PROA  
ATOM   3320    N VAL P 662      12.423  10.653  55.373  0.00  0.00      PROA  
ATOM   3321   HN VAL P 662      12.848  10.816  56.260  0.00  0.00      PROA  
ATOM   3322   CA VAL P 662      12.863  11.421  54.183  0.00  0.00      PROA  
ATOM   3323   HA VAL P 662      12.005  11.457  53.528  0.00  0.00      PROA  
ATOM   3324   CB VAL P 662      13.126  12.886  54.658  0.00  0.00      PROA  
ATOM   3325   HB VAL P 662      13.546  13.379  53.756  0.00  0.00      PROA  
ATOM   3326  CG1 VAL P 662      11.815  13.608  54.982  0.00  0.00      PROA  
ATOM   3327 HG11 VAL P 662      10.999  13.524  54.232  0.00  0.00      PROA  
ATOM   3328 HG12 VAL P 662      11.969  14.702  55.095  0.00  0.00      PROA  
ATOM   3329 HG13 VAL P 662      11.348  13.165  55.887  0.00  0.00      PROA  
ATOM   3330  CG2 VAL P 662      14.108  12.988  55.849  0.00  0.00      PROA  
ATOM   3331 HG21 VAL P 662      13.756  12.603  56.830  0.00  0.00      PROA  
ATOM   3332 HG22 VAL P 662      14.186  14.060  56.133  0.00  0.00      PROA  
ATOM   3333 HG23 VAL P 662      15.089  12.512  55.633  0.00  0.00      PROA  
ATOM   3334    C VAL P 662      14.146  10.895  53.518  0.00  0.00      PROA  
ATOM   3335    O VAL P 662      14.605  11.388  52.499  0.00  0.00      PROA  
ATOM   3336    N ASN P 663      14.756   9.800  54.077  0.00  0.00      PROA  
ATOM   3337   HN ASN P 663      14.409   9.476  54.953  0.00  0.00      PROA  
ATOM   3338   CA ASN P 663      15.849   9.048  53.384  0.00  0.00      PROA  
ATOM   3339   HA ASN P 663      16.197   9.594  52.520  0.00  0.00      PROA  
ATOM   3340   CB ASN P 663      17.037   8.740  54.399  0.00  0.00      PROA  
ATOM   3341  HB1 ASN P 663      17.681   7.945  53.964  0.00  0.00      PROA  
ATOM   3342  HB2 ASN P 663      16.659   8.424  55.394  0.00  0.00      PROA  
ATOM   3343   CG ASN P 663      17.859   9.973  54.598  0.00  0.00      PROA  
ATOM   3344  OD1 ASN P 663      17.516  11.150  54.237  0.00  0.00      PROA  
ATOM   3345  ND2 ASN P 663      19.127   9.821  55.048  0.00  0.00      PROA  
ATOM   3346 HD21 ASN P 663      19.495   8.901  55.180  0.00  0.00      PROA  
ATOM   3347 HD22 ASN P 663      19.760  10.583  55.183  0.00  0.00      PROA  
ATOM   3348    C ASN P 663      15.361   7.634  52.793  0.00  0.00      PROA  
ATOM   3349    O ASN P 663      16.207   6.869  52.234  0.00  0.00      PROA  
ATOM   3350    N TRP P 664      14.038   7.452  52.796  0.00  0.00      PROA  
ATOM   3351   HN TRP P 664      13.353   8.169  52.896  0.00  0.00      PROA  
ATOM   3352   CA TRP P 664      13.344   6.275  52.354  0.00  0.00      PROA  
ATOM   3353   HA TRP P 664      13.742   5.544  53.042  0.00  0.00      PROA  
ATOM   3354   CB TRP P 664      11.777   6.429  52.540  0.00  0.00      PROA  
ATOM   3355  HB1 TRP P 664      11.505   7.474  52.280  0.00  0.00      PROA  
ATOM   3356  HB2 TRP P 664      11.648   6.516  53.640  0.00  0.00      PROA  
ATOM   3357   CG TRP P 664      10.846   5.518  51.852  0.00  0.00      PROA  
ATOM   3358  CD1 TRP P 664      10.387   4.316  52.367  0.00  0.00      PROA  
ATOM   3359  HD1 TRP P 664      10.677   3.892  53.317  0.00  0.00      PROA  
ATOM   3360  NE1 TRP P 664       9.592   3.682  51.494  0.00  0.00      PROA  
ATOM   3361  HE1 TRP P 664       9.331   2.745  51.576  0.00  0.00      PROA  
ATOM   3362  CE2 TRP P 664       9.557   4.332  50.381  0.00  0.00      PROA  
ATOM   3363  CD2 TRP P 664      10.388   5.463  50.497  0.00  0.00      PROA  
ATOM   3364  CE3 TRP P 664      10.621   6.211  49.390  0.00  0.00      PROA  
ATOM   3365  HE3 TRP P 664      11.236   7.098  49.358  0.00  0.00      PROA  
ATOM   3366  CZ3 TRP P 664      10.033   5.909  48.188  0.00  0.00      PROA  
ATOM   3367  HZ3 TRP P 664      10.426   6.393  47.306  0.00  0.00      PROA  
ATOM   3368  CZ2 TRP P 664       8.828   4.080  49.268  0.00  0.00      PROA  
ATOM   3369  HZ2 TRP P 664       8.133   3.257  49.192  0.00  0.00      PROA  
ATOM   3370  CH2 TRP P 664       9.200   4.786  48.123  0.00  0.00      PROA  
ATOM   3371  HH2 TRP P 664       8.848   4.508  47.140  0.00  0.00      PROA  
ATOM   3372    C TRP P 664      13.716   5.838  50.934  0.00  0.00      PROA  
ATOM   3373    O TRP P 664      13.894   6.613  49.992  0.00  0.00      PROA  
ATOM   3374    N ALA P 665      13.863   4.559  50.711  0.00  0.00      PROA  
ATOM   3375   HN ALA P 665      13.828   3.904  51.462  0.00  0.00      PROA  
ATOM   3376   CA ALA P 665      14.363   3.994  49.455  0.00  0.00      PROA  
ATOM   3377   HA ALA P 665      14.093   4.672  48.658  0.00  0.00      PROA  
ATOM   3378   CB ALA P 665      15.900   4.094  49.469  0.00  0.00      PROA  
ATOM   3379  HB1 ALA P 665      16.354   3.543  50.320  0.00  0.00      PROA  
ATOM   3380  HB2 ALA P 665      16.157   5.175  49.490  0.00  0.00      PROA  
ATOM   3381  HB3 ALA P 665      16.317   3.657  48.536  0.00  0.00      PROA  
ATOM   3382    C ALA P 665      13.790   2.606  49.152  0.00  0.00      PROA  
ATOM   3383    O ALA P 665      13.121   2.017  49.999  0.00  0.00      PROA  
ATOM   3384    N ASN P 666      13.933   2.221  47.855  0.00  0.00      PROA  
ATOM   3385   HN ASN P 666      14.473   2.837  47.286  0.00  0.00      PROA  
ATOM   3386   CA ASN P 666      13.518   0.896  47.286  0.00  0.00      PROA  
ATOM   3387   HA ASN P 666      13.013   0.298  48.030  0.00  0.00      PROA  
ATOM   3388   CB ASN P 666      12.579   1.169  46.083  0.00  0.00      PROA  
ATOM   3389  HB1 ASN P 666      12.194   0.176  45.765  0.00  0.00      PROA  
ATOM   3390  HB2 ASN P 666      12.969   1.733  45.209  0.00  0.00      PROA  
ATOM   3391   CG ASN P 666      11.388   2.028  46.545  0.00  0.00      PROA  
ATOM   3392  OD1 ASN P 666      11.160   3.024  45.881  0.00  0.00      PROA  
ATOM   3393  ND2 ASN P 666      10.574   1.706  47.622  0.00  0.00      PROA  
ATOM   3394 HD21 ASN P 666       9.757   2.260  47.779  0.00  0.00      PROA  
ATOM   3395 HD22 ASN P 666      10.632   0.771  47.972  0.00  0.00      PROA  
ATOM   3396    C ASN P 666      14.692   0.110  46.806  0.00  0.00      PROA  
ATOM   3397    O ASN P 666      15.765   0.651  46.626  0.00  0.00      PROA  
ATOM   3398    N LEU P 667      14.587  -1.221  46.695  0.00  0.00      PROA  
ATOM   3399   HN LEU P 667      13.686  -1.645  46.747  0.00  0.00      PROA  
ATOM   3400   CA LEU P 667      15.699  -2.137  46.421  0.00  0.00      PROA  
ATOM   3401   HA LEU P 667      16.467  -1.785  47.094  0.00  0.00      PROA  
ATOM   3402   CB LEU P 667      15.498  -3.625  46.876  0.00  0.00      PROA  
ATOM   3403  HB1 LEU P 667      16.282  -4.157  46.296  0.00  0.00      PROA  
ATOM   3404  HB2 LEU P 667      14.501  -3.993  46.551  0.00  0.00      PROA  
ATOM   3405   CG LEU P 667      15.706  -3.800  48.361  0.00  0.00      PROA  
ATOM   3406   HG LEU P 667      16.669  -3.260  48.484  0.00  0.00      PROA  
ATOM   3407  CD1 LEU P 667      14.632  -3.245  49.318  0.00  0.00      PROA  
ATOM   3408 HD11 LEU P 667      15.012  -3.309  50.360  0.00  0.00      PROA  
ATOM   3409 HD12 LEU P 667      13.650  -3.763  49.292  0.00  0.00      PROA  
ATOM   3410 HD13 LEU P 667      14.524  -2.190  48.986  0.00  0.00      PROA  
ATOM   3411  CD2 LEU P 667      15.956  -5.328  48.756  0.00  0.00      PROA  
ATOM   3412 HD21 LEU P 667      16.884  -5.695  48.267  0.00  0.00      PROA  
ATOM   3413 HD22 LEU P 667      15.055  -5.956  48.592  0.00  0.00      PROA  
ATOM   3414 HD23 LEU P 667      16.212  -5.300  49.837  0.00  0.00      PROA  
ATOM   3415    C LEU P 667      16.433  -2.024  45.048  0.00  0.00      PROA  
ATOM   3416    O LEU P 667      15.812  -1.739  44.021  0.00  0.00      PROA  
ATOM   3417    N THR P 668      17.753  -2.291  45.069  0.00  0.00      PROA  
ATOM   3418   HN THR P 668      18.182  -2.537  45.935  0.00  0.00      PROA  
ATOM   3419   CA THR P 668      18.635  -2.176  43.854  0.00  0.00      PROA  
ATOM   3420   HA THR P 668      18.357  -1.251  43.371  0.00  0.00      PROA  
ATOM   3421   CB THR P 668      20.078  -2.155  44.321  0.00  0.00      PROA  
ATOM   3422   HB THR P 668      20.112  -1.541  45.247  0.00  0.00      PROA  
ATOM   3423  OG1 THR P 668      20.944  -1.730  43.307  0.00  0.00      PROA  
ATOM   3424  HG1 THR P 668      21.731  -1.311  43.662  0.00  0.00      PROA  
ATOM   3425  CG2 THR P 668      20.604  -3.581  44.644  0.00  0.00      PROA  
ATOM   3426 HG21 THR P 668      19.985  -4.020  45.455  0.00  0.00      PROA  
ATOM   3427 HG22 THR P 668      21.688  -3.650  44.877  0.00  0.00      PROA  
ATOM   3428 HG23 THR P 668      20.474  -4.229  43.751  0.00  0.00      PROA  
ATOM   3429    C THR P 668      18.381  -3.275  42.856  0.00  0.00      PROA  
ATOM   3430    O THR P 668      18.045  -4.426  43.174  0.00  0.00      PROA  
ATOM   3431    N VAL P 669      18.432  -2.978  41.543  0.00  0.00      PROA  
ATOM   3432   HN VAL P 669      18.466  -2.028  41.242  0.00  0.00      PROA  
ATOM   3433   CA VAL P 669      18.267  -4.067  40.493  0.00  0.00      PROA  
ATOM   3434   HA VAL P 669      17.386  -4.658  40.693  0.00  0.00      PROA  
ATOM   3435   CB VAL P 669      17.948  -3.465  39.078  0.00  0.00      PROA  
ATOM   3436   HB VAL P 669      17.290  -2.583  39.232  0.00  0.00      PROA  
ATOM   3437  CG1 VAL P 669      19.231  -2.801  38.442  0.00  0.00      PROA  
ATOM   3438 HG11 VAL P 669      19.642  -2.016  39.111  0.00  0.00      PROA  
ATOM   3439 HG12 VAL P 669      18.916  -2.314  37.494  0.00  0.00      PROA  
ATOM   3440 HG13 VAL P 669      19.962  -3.585  38.148  0.00  0.00      PROA  
ATOM   3441  CG2 VAL P 669      17.240  -4.504  38.113  0.00  0.00      PROA  
ATOM   3442 HG21 VAL P 669      17.142  -5.468  38.656  0.00  0.00      PROA  
ATOM   3443 HG22 VAL P 669      17.727  -4.739  37.142  0.00  0.00      PROA  
ATOM   3444 HG23 VAL P 669      16.228  -4.137  37.837  0.00  0.00      PROA  
ATOM   3445    C VAL P 669      19.489  -4.961  40.286  0.00  0.00      PROA  
ATOM   3446    O VAL P 669      19.390  -6.144  39.938  0.00  0.00      PROA  
ATOM   3447    N SER P 670      20.665  -4.446  40.717  0.00  0.00      PROA  
ATOM   3448   HN SER P 670      20.796  -3.488  40.958  0.00  0.00      PROA  
ATOM   3449   CA SER P 670      21.916  -5.237  40.700  0.00  0.00      PROA  
ATOM   3450   HA SER P 670      22.113  -5.511  39.675  0.00  0.00      PROA  
ATOM   3451   CB SER P 670      23.059  -4.294  41.246  0.00  0.00      PROA  
ATOM   3452  HB1 SER P 670      24.097  -4.689  41.260  0.00  0.00      PROA  
ATOM   3453  HB2 SER P 670      22.930  -4.016  42.314  0.00  0.00      PROA  
ATOM   3454   OG SER P 670      23.062  -3.049  40.562  0.00  0.00      PROA  
ATOM   3455  HG1 SER P 670      23.033  -3.289  39.633  0.00  0.00      PROA  
ATOM   3456    C SER P 670      21.867  -6.492  41.476  0.00  0.00      PROA  
ATOM   3457    O SER P 670      22.433  -7.515  41.159  0.00  0.00      PROA  
ATOM   3458    N GLU P 671      21.158  -6.366  42.606  0.00  0.00      PROA  
ATOM   3459   HN GLU P 671      20.910  -5.479  42.987  0.00  0.00      PROA  
ATOM   3460   CA GLU P 671      21.154  -7.409  43.627  0.00  0.00      PROA  
ATOM   3461   HA GLU P 671      21.743  -8.269  43.348  0.00  0.00      PROA  
ATOM   3462   CB GLU P 671      21.533  -6.901  45.047  0.00  0.00      PROA  
ATOM   3463  HB1 GLU P 671      21.487  -7.753  45.758  0.00  0.00      PROA  
ATOM   3464  HB2 GLU P 671      20.924  -6.056  45.433  0.00  0.00      PROA  
ATOM   3465   CG GLU P 671      22.912  -6.232  45.063  0.00  0.00      PROA  
ATOM   3466  HG1 GLU P 671      23.184  -5.242  44.639  0.00  0.00      PROA  
ATOM   3467  HG2 GLU P 671      23.614  -6.980  44.637  0.00  0.00      PROA  
ATOM   3468   CD GLU P 671      23.392  -6.137  46.521  0.00  0.00      PROA  
ATOM   3469  OE1 GLU P 671      23.097  -5.149  47.234  0.00  0.00      PROA  
ATOM   3470  OE2 GLU P 671      24.224  -7.019  46.871  0.00  0.00      PROA  
ATOM   3471    C GLU P 671      19.751  -8.004  43.739  0.00  0.00      PROA  
ATOM   3472    O GLU P 671      19.592  -8.936  44.563  0.00  0.00      PROA  
ATOM   3473    N CYS P 672      18.828  -7.653  42.853  0.00  0.00      PROA  
ATOM   3474   HN CYS P 672      19.080  -6.886  42.268  0.00  0.00      PROA  
ATOM   3475   CA CYS P 672      17.408  -8.043  42.863  0.00  0.00      PROA  
ATOM   3476   HA CYS P 672      16.956  -7.737  43.794  0.00  0.00      PROA  
ATOM   3477   CB CYS P 672      16.654  -7.338  41.717  0.00  0.00      PROA  
ATOM   3478  HB1 CYS P 672      16.903  -7.658  40.682  0.00  0.00      PROA  
ATOM   3479  HB2 CYS P 672      16.924  -6.274  41.883  0.00  0.00      PROA  
ATOM   3480   SG CYS P 672      14.879  -7.394  41.818  0.00  0.00      PROA  
ATOM   3481    C CYS P 672      17.172  -9.550  42.802  0.00  0.00      PROA  
ATOM   3482    O CYS P 672      16.431 -10.217  43.493  0.00  0.00      PROA  
ATOM   3483    N GLN P 673      17.909 -10.136  41.841  0.00  0.00      PROA  
ATOM   3484   HN GLN P 673      18.488  -9.629  41.208  0.00  0.00      PROA  
ATOM   3485   CA GLN P 673      17.991 -11.604  41.726  0.00  0.00      PROA  
ATOM   3486   HA GLN P 673      16.948 -11.878  41.770  0.00  0.00      PROA  
ATOM   3487   CB GLN P 673      18.517 -12.128  40.281  0.00  0.00      PROA  
ATOM   3488  HB1 GLN P 673      18.586 -13.235  40.335  0.00  0.00      PROA  
ATOM   3489  HB2 GLN P 673      19.596 -11.868  40.222  0.00  0.00      PROA  
ATOM   3490   CG GLN P 673      17.750 -11.732  39.027  0.00  0.00      PROA  
ATOM   3491  HG1 GLN P 673      17.812 -12.648  38.401  0.00  0.00      PROA  
ATOM   3492  HG2 GLN P 673      18.324 -10.899  38.569  0.00  0.00      PROA  
ATOM   3493   CD GLN P 673      16.274 -11.231  39.175  0.00  0.00      PROA  
ATOM   3494  OE1 GLN P 673      16.062 -10.051  38.748  0.00  0.00      PROA  
ATOM   3495  NE2 GLN P 673      15.344 -12.015  39.758  0.00  0.00      PROA  
ATOM   3496 HE21 GLN P 673      15.564 -12.944  40.054  0.00  0.00      PROA  
ATOM   3497 HE22 GLN P 673      14.549 -11.476  40.037  0.00  0.00      PROA  
ATOM   3498    C GLN P 673      18.649 -12.286  42.900  0.00  0.00      PROA  
ATOM   3499    O GLN P 673      18.062 -13.204  43.469  0.00  0.00      PROA  
ATOM   3500    N GLU P 674      19.727 -11.721  43.437  0.00  0.00      PROA  
ATOM   3501   HN GLU P 674      20.135 -10.983  42.904  0.00  0.00      PROA  
ATOM   3502   CA GLU P 674      20.335 -12.264  44.617  0.00  0.00      PROA  
ATOM   3503   HA GLU P 674      20.428 -13.336  44.514  0.00  0.00      PROA  
ATOM   3504   CB GLU P 674      21.775 -11.542  44.829  0.00  0.00      PROA  
ATOM   3505  HB1 GLU P 674      22.182 -11.614  45.860  0.00  0.00      PROA  
ATOM   3506  HB2 GLU P 674      21.641 -10.450  44.669  0.00  0.00      PROA  
ATOM   3507   CG GLU P 674      22.783 -12.160  43.861  0.00  0.00      PROA  
ATOM   3508  HG1 GLU P 674      23.764 -11.665  44.031  0.00  0.00      PROA  
ATOM   3509  HG2 GLU P 674      22.461 -12.042  42.805  0.00  0.00      PROA  
ATOM   3510   CD GLU P 674      23.089 -13.651  44.063  0.00  0.00      PROA  
ATOM   3511  OE1 GLU P 674      22.879 -14.478  43.186  0.00  0.00      PROA  
ATOM   3512  OE2 GLU P 674      23.485 -14.008  45.186  0.00  0.00      PROA  
ATOM   3513    C GLU P 674      19.617 -12.182  45.908  0.00  0.00      PROA  
ATOM   3514    O GLU P 674      19.356 -13.112  46.714  0.00  0.00      PROA  
ATOM   3515    N MET P 675      18.955 -11.014  46.092  0.00  0.00      PROA  
ATOM   3516   HN MET P 675      19.034 -10.341  45.361  0.00  0.00      PROA  
ATOM   3517   CA MET P 675      18.002 -10.682  47.152  0.00  0.00      PROA  
ATOM   3518   HA MET P 675      18.348 -11.029  48.114  0.00  0.00      PROA  
ATOM   3519   CB MET P 675      17.926  -9.137  47.482  0.00  0.00      PROA  
ATOM   3520  HB1 MET P 675      17.096  -8.956  48.198  0.00  0.00      PROA  
ATOM   3521  HB2 MET P 675      17.731  -8.606  46.527  0.00  0.00      PROA  
ATOM   3522   CG MET P 675      19.219  -8.594  48.113  0.00  0.00      PROA  
ATOM   3523  HG1 MET P 675      19.032  -7.500  48.169  0.00  0.00      PROA  
ATOM   3524  HG2 MET P 675      20.120  -8.966  47.580  0.00  0.00      PROA  
ATOM   3525   SD MET P 675      19.543  -9.155  49.815  0.00  0.00      PROA  
ATOM   3526   CE MET P 675      21.268  -8.438  49.987  0.00  0.00      PROA  
ATOM   3527  HE1 MET P 675      21.770  -8.993  50.809  0.00  0.00      PROA  
ATOM   3528  HE2 MET P 675      21.302  -7.337  50.127  0.00  0.00      PROA  
ATOM   3529  HE3 MET P 675      21.807  -8.606  49.030  0.00  0.00      PROA  
ATOM   3530    C MET P 675      16.548 -11.285  47.031  0.00  0.00      PROA  
ATOM   3531    O MET P 675      15.735 -11.231  47.946  0.00  0.00      PROA  
ATOM   3532    N HSD P 676      16.286 -12.037  45.901  0.00  0.00      PROA  
ATOM   3533   HN HSD P 676      16.983 -12.057  45.189  0.00  0.00      PROA  
ATOM   3534   CA HSD P 676      15.142 -12.987  45.772  0.00  0.00      PROA  
ATOM   3535   HA HSD P 676      15.434 -13.594  44.927  0.00  0.00      PROA  
ATOM   3536   CB HSD P 676      14.847 -14.093  46.858  0.00  0.00      PROA  
ATOM   3537  HB1 HSD P 676      13.976 -14.697  46.528  0.00  0.00      PROA  
ATOM   3538  HB2 HSD P 676      14.545 -13.480  47.734  0.00  0.00      PROA  
ATOM   3539  ND1 HSD P 676      17.212 -14.713  47.348  0.00  0.00      PROA  
ATOM   3540  HD1 HSD P 676      17.520 -13.766  47.260  0.00  0.00      PROA  
ATOM   3541   CG HSD P 676      15.885 -14.982  47.306  0.00  0.00      PROA  
ATOM   3542  CE1 HSD P 676      17.924 -15.838  47.549  0.00  0.00      PROA  
ATOM   3543  HE1 HSD P 676      18.999 -15.816  47.729  0.00  0.00      PROA  
ATOM   3544  NE2 HSD P 676      17.059 -16.893  47.747  0.00  0.00      PROA  
ATOM   3545  CD2 HSD P 676      15.770 -16.308  47.638  0.00  0.00      PROA  
ATOM   3546  HD2 HSD P 676      14.882 -16.903  47.815  0.00  0.00      PROA  
ATOM   3547    C HSD P 676      13.938 -12.291  45.359  0.00  0.00      PROA  
ATOM   3548    O HSD P 676      12.783 -12.622  45.653  0.00  0.00      PROA  
ATOM   3549    N GLY P 677      14.214 -11.279  44.572  0.00  0.00      PROA  
ATOM   3550   HN GLY P 677      15.121 -11.076  44.210  0.00  0.00      PROA  
ATOM   3551   CA GLY P 677      13.091 -10.418  44.158  0.00  0.00      PROA  
ATOM   3552  HA1 GLY P 677      13.371  -9.383  44.281  0.00  0.00      PROA  
ATOM   3553  HA2 GLY P 677      12.164 -10.589  44.684  0.00  0.00      PROA  
ATOM   3554    C GLY P 677      12.904 -10.507  42.636  0.00  0.00      PROA  
ATOM   3555    O GLY P 677      13.637 -11.147  41.855  0.00  0.00      PROA  
ATOM   3556    N GLU P 678      11.949  -9.703  42.159  0.00  0.00      PROA  
ATOM   3557   HN GLU P 678      11.292  -9.257  42.762  0.00  0.00      PROA  
ATOM   3558   CA GLU P 678      11.870  -9.280  40.800  0.00  0.00      PROA  
ATOM   3559   HA GLU P 678      12.845  -9.405  40.353  0.00  0.00      PROA  
ATOM   3560   CB GLU P 678      10.756 -10.118  40.017  0.00  0.00      PROA  
ATOM   3561  HB1 GLU P 678      10.430  -9.713  39.035  0.00  0.00      PROA  
ATOM   3562  HB2 GLU P 678       9.941  -9.956  40.756  0.00  0.00      PROA  
ATOM   3563   CG GLU P 678      11.041 -11.687  40.078  0.00  0.00      PROA  
ATOM   3564  HG1 GLU P 678      11.070 -11.985  41.148  0.00  0.00      PROA  
ATOM   3565  HG2 GLU P 678      12.043 -11.854  39.628  0.00  0.00      PROA  
ATOM   3566   CD GLU P 678      10.040 -12.502  39.353  0.00  0.00      PROA  
ATOM   3567  OE1 GLU P 678      10.056 -12.626  38.110  0.00  0.00      PROA  
ATOM   3568  OE2 GLU P 678       9.192 -12.953  40.061  0.00  0.00      PROA  
ATOM   3569    C GLU P 678      11.681  -7.816  40.750  0.00  0.00      PROA  
ATOM   3570    O GLU P 678      11.229  -7.145  41.691  0.00  0.00      PROA  
ATOM   3571    N PHE P 679      12.029  -7.286  39.558  0.00  0.00      PROA  
ATOM   3572   HN PHE P 679      12.451  -7.790  38.809  0.00  0.00      PROA  
ATOM   3573   CA PHE P 679      12.065  -5.878  39.221  0.00  0.00      PROA  
ATOM   3574   HA PHE P 679      12.015  -5.376  40.176  0.00  0.00      PROA  
ATOM   3575   CB PHE P 679      13.330  -5.291  38.538  0.00  0.00      PROA  
ATOM   3576  HB1 PHE P 679      14.162  -5.462  39.254  0.00  0.00      PROA  
ATOM   3577  HB2 PHE P 679      13.126  -4.209  38.394  0.00  0.00      PROA  
ATOM   3578   CG PHE P 679      13.753  -5.835  37.201  0.00  0.00      PROA  
ATOM   3579  CD1 PHE P 679      12.947  -5.629  36.150  0.00  0.00      PROA  
ATOM   3580  HD1 PHE P 679      12.097  -4.971  36.255  0.00  0.00      PROA  
ATOM   3581  CE1 PHE P 679      13.257  -6.275  34.938  0.00  0.00      PROA  
ATOM   3582  HE1 PHE P 679      12.657  -6.061  34.067  0.00  0.00      PROA  
ATOM   3583   CZ PHE P 679      14.279  -7.168  34.843  0.00  0.00      PROA  
ATOM   3584   HZ PHE P 679      14.451  -7.673  33.904  0.00  0.00      PROA  
ATOM   3585  CD2 PHE P 679      14.871  -6.615  37.214  0.00  0.00      PROA  
ATOM   3586  HD2 PHE P 679      15.462  -6.717  38.112  0.00  0.00      PROA  
ATOM   3587  CE2 PHE P 679      15.077  -7.272  35.967  0.00  0.00      PROA  
ATOM   3588  HE2 PHE P 679      15.954  -7.893  35.864  0.00  0.00      PROA  
ATOM   3589    C PHE P 679      10.783  -5.257  38.652  0.00  0.00      PROA  
ATOM   3590    O PHE P 679      10.093  -6.005  37.984  0.00  0.00      PROA  
ATOM   3591    N ILE P 680      10.586  -3.978  38.817  0.00  0.00      PROA  
ATOM   3592   HN ILE P 680      11.214  -3.473  39.404  0.00  0.00      PROA  
ATOM   3593   CA ILE P 680       9.491  -3.193  38.200  0.00  0.00      PROA  
ATOM   3594   HA ILE P 680       9.249  -3.627  37.241  0.00  0.00      PROA  
ATOM   3595   CB ILE P 680       8.173  -3.194  38.921  0.00  0.00      PROA  
ATOM   3596   HB ILE P 680       7.551  -2.386  38.480  0.00  0.00      PROA  
ATOM   3597  CG2 ILE P 680       7.467  -4.509  38.692  0.00  0.00      PROA  
ATOM   3598 HG21 ILE P 680       6.439  -4.478  39.114  0.00  0.00      PROA  
ATOM   3599 HG22 ILE P 680       8.067  -5.289  39.207  0.00  0.00      PROA  
ATOM   3600 HG23 ILE P 680       7.454  -4.745  37.606  0.00  0.00      PROA  
ATOM   3601  CG1 ILE P 680       8.554  -2.851  40.411  0.00  0.00      PROA  
ATOM   3602 HG11 ILE P 680       9.072  -1.869  40.426  0.00  0.00      PROA  
ATOM   3603 HG12 ILE P 680       9.271  -3.577  40.851  0.00  0.00      PROA  
ATOM   3604   CD ILE P 680       7.409  -2.798  41.296  0.00  0.00      PROA  
ATOM   3605  HD1 ILE P 680       6.973  -3.815  41.384  0.00  0.00      PROA  
ATOM   3606  HD2 ILE P 680       6.678  -2.044  40.934  0.00  0.00      PROA  
ATOM   3607  HD3 ILE P 680       7.673  -2.362  42.283  0.00  0.00      PROA  
ATOM   3608    C ILE P 680      10.004  -1.825  37.910  0.00  0.00      PROA  
ATOM   3609    O ILE P 680      11.024  -1.333  38.427  0.00  0.00      PROA  
ATOM   3610    N GLY P 681       9.235  -1.075  37.036  0.00  0.00      PROA  
ATOM   3611   HN GLY P 681       8.408  -1.515  36.695  0.00  0.00      PROA  
ATOM   3612   CA GLY P 681       9.357   0.311  36.570  0.00  0.00      PROA  
ATOM   3613  HA1 GLY P 681      10.084   0.804  37.199  0.00  0.00      PROA  
ATOM   3614  HA2 GLY P 681       8.377   0.765  36.598  0.00  0.00      PROA  
ATOM   3615    C GLY P 681       9.815   0.244  35.188  0.00  0.00      PROA  
ATOM   3616    O GLY P 681      10.608  -0.585  34.824  0.00  0.00      PROA  
ATOM   3617    N SER P 682       9.278   1.101  34.369  0.00  0.00      PROA  
ATOM   3618   HN SER P 682       8.831   1.879  34.803  0.00  0.00      PROA  
ATOM   3619   CA SER P 682       9.426   1.085  32.918  0.00  0.00      PROA  
ATOM   3620   HA SER P 682       9.721   0.083  32.646  0.00  0.00      PROA  
ATOM   3621   CB SER P 682       8.213   1.355  32.028  0.00  0.00      PROA  
ATOM   3622  HB1 SER P 682       7.424   0.617  32.285  0.00  0.00      PROA  
ATOM   3623  HB2 SER P 682       8.440   1.226  30.948  0.00  0.00      PROA  
ATOM   3624   OG SER P 682       7.764   2.655  32.120  0.00  0.00      PROA  
ATOM   3625  HG1 SER P 682       7.375   2.547  32.991  0.00  0.00      PROA  
ATOM   3626    C SER P 682      10.508   2.043  32.570  0.00  0.00      PROA  
ATOM   3627    O SER P 682      10.834   2.254  31.424  0.00  0.00      PROA  
ATOM   3628    N ALA P 683      11.176   2.606  33.605  0.00  0.00      PROA  
ATOM   3629   HN ALA P 683      10.834   2.556  34.540  0.00  0.00      PROA  
ATOM   3630   CA ALA P 683      12.541   3.046  33.510  0.00  0.00      PROA  
ATOM   3631   HA ALA P 683      12.625   3.624  32.602  0.00  0.00      PROA  
ATOM   3632   CB ALA P 683      12.854   4.011  34.632  0.00  0.00      PROA  
ATOM   3633  HB1 ALA P 683      12.342   4.997  34.626  0.00  0.00      PROA  
ATOM   3634  HB2 ALA P 683      13.918   4.301  34.497  0.00  0.00      PROA  
ATOM   3635  HB3 ALA P 683      12.787   3.459  35.593  0.00  0.00      PROA  
ATOM   3636    C ALA P 683      13.718   1.985  33.590  0.00  0.00      PROA  
ATOM   3637    O ALA P 683      14.816   2.339  33.295  0.00  0.00      PROA  
ATOM   3638    N CYS P 684      13.414   0.688  33.954  0.00  0.00      PROA  
ATOM   3639   HN CYS P 684      12.533   0.367  34.292  0.00  0.00      PROA  
ATOM   3640   CA CYS P 684      14.424  -0.303  33.855  0.00  0.00      PROA  
ATOM   3641   HA CYS P 684      15.206   0.043  34.514  0.00  0.00      PROA  
ATOM   3642   CB CYS P 684      13.963  -1.671  34.346  0.00  0.00      PROA  
ATOM   3643  HB1 CYS P 684      13.179  -2.080  33.673  0.00  0.00      PROA  
ATOM   3644  HB2 CYS P 684      14.836  -2.358  34.336  0.00  0.00      PROA  
ATOM   3645   SG CYS P 684      13.182  -1.787  35.932  0.00  0.00      PROA  
ATOM   3646    C CYS P 684      14.905  -0.602  32.406  0.00  0.00      PROA  
ATOM   3647    O CYS P 684      14.079  -0.829  31.482  0.00  0.00      PROA  
ATOM   3648    N GLY P 685      16.180  -0.771  32.229  0.00  0.00      PROA  
ATOM   3649   HN GLY P 685      16.848  -0.703  32.966  0.00  0.00      PROA  
ATOM   3650   CA GLY P 685      16.820  -0.918  30.891  0.00  0.00      PROA  
ATOM   3651  HA1 GLY P 685      17.842  -1.226  31.053  0.00  0.00      PROA  
ATOM   3652  HA2 GLY P 685      16.746   0.070  30.460  0.00  0.00      PROA  
ATOM   3653    C GLY P 685      16.268  -1.963  30.035  0.00  0.00      PROA  
ATOM   3654    O GLY P 685      15.905  -1.814  28.869  0.00  0.00      PROA  
ATOM   3655    N HSD P 686      16.033  -3.096  30.650  0.00  0.00      PROA  
ATOM   3656   HN HSD P 686      16.199  -3.281  31.615  0.00  0.00      PROA  
ATOM   3657   CA HSD P 686      15.431  -4.210  29.851  0.00  0.00      PROA  
ATOM   3658   HA HSD P 686      15.464  -3.992  28.794  0.00  0.00      PROA  
ATOM   3659   CB HSD P 686      16.114  -5.498  30.195  0.00  0.00      PROA  
ATOM   3660  HB1 HSD P 686      15.683  -6.387  29.687  0.00  0.00      PROA  
ATOM   3661  HB2 HSD P 686      16.075  -5.758  31.275  0.00  0.00      PROA  
ATOM   3662  ND1 HSD P 686      17.885  -5.926  28.442  0.00  0.00      PROA  
ATOM   3663  HD1 HSD P 686      17.261  -6.490  27.902  0.00  0.00      PROA  
ATOM   3664   CG HSD P 686      17.538  -5.557  29.741  0.00  0.00      PROA  
ATOM   3665  CE1 HSD P 686      19.211  -5.849  28.315  0.00  0.00      PROA  
ATOM   3666  HE1 HSD P 686      19.780  -6.204  27.455  0.00  0.00      PROA  
ATOM   3667  NE2 HSD P 686      19.767  -5.341  29.395  0.00  0.00      PROA  
ATOM   3668  CD2 HSD P 686      18.772  -5.292  30.311  0.00  0.00      PROA  
ATOM   3669  HD2 HSD P 686      19.056  -5.037  31.325  0.00  0.00      PROA  
ATOM   3670    C HSD P 686      13.912  -4.417  30.130  0.00  0.00      PROA  
ATOM   3671    O HSD P 686      13.370  -5.503  29.943  0.00  0.00      PROA  
ATOM   3672    N HSD P 687      13.127  -3.372  30.500  0.00  0.00      PROA  
ATOM   3673   HN HSD P 687      13.501  -2.487  30.764  0.00  0.00      PROA  
ATOM   3674   CA HSD P 687      11.741  -3.437  30.544  0.00  0.00      PROA  
ATOM   3675   HA HSD P 687      11.505  -4.338  31.090  0.00  0.00      PROA  
ATOM   3676   CB HSD P 687      11.107  -2.197  31.405  0.00  0.00      PROA  
ATOM   3677  HB1 HSD P 687      11.331  -1.255  30.860  0.00  0.00      PROA  
ATOM   3678  HB2 HSD P 687      11.734  -2.223  32.322  0.00  0.00      PROA  
ATOM   3679  ND1 HSD P 687       8.730  -1.999  31.075  0.00  0.00      PROA  
ATOM   3680  HD1 HSD P 687       8.990  -1.357  30.353  0.00  0.00      PROA  
ATOM   3681   CG HSD P 687       9.750  -2.515  31.828  0.00  0.00      PROA  
ATOM   3682  CE1 HSD P 687       7.602  -2.287  31.713  0.00  0.00      PROA  
ATOM   3683  HE1 HSD P 687       6.635  -1.999  31.302  0.00  0.00      PROA  
ATOM   3684  NE2 HSD P 687       7.832  -2.855  32.902  0.00  0.00      PROA  
ATOM   3685  CD2 HSD P 687       9.191  -2.989  32.955  0.00  0.00      PROA  
ATOM   3686  HD2 HSD P 687       9.645  -3.518  33.784  0.00  0.00      PROA  
ATOM   3687    C HSD P 687      11.064  -3.662  29.212  0.00  0.00      PROA  
ATOM   3688    O HSD P 687      11.308  -2.989  28.175  0.00  0.00      PROA  
ATOM   3689    N GLY P 688      10.158  -4.636  29.129  0.00  0.00      PROA  
ATOM   3690   HN GLY P 688      10.071  -5.264  29.898  0.00  0.00      PROA  
ATOM   3691   CA GLY P 688       9.426  -4.989  27.906  0.00  0.00      PROA  
ATOM   3692  HA1 GLY P 688       9.211  -4.068  27.384  0.00  0.00      PROA  
ATOM   3693  HA2 GLY P 688       8.548  -5.476  28.304  0.00  0.00      PROA  
ATOM   3694    C GLY P 688      10.125  -5.970  27.063  0.00  0.00      PROA  
ATOM   3695    O GLY P 688      11.094  -6.606  27.451  0.00  0.00      PROA  
ATOM   3696    N PRO P 689       9.626  -6.011  25.783  0.00  0.00      PROA  
ATOM   3697   CD PRO P 689       8.255  -5.677  25.391  0.00  0.00      PROA  
ATOM   3698  HD1 PRO P 689       8.283  -4.733  24.807  0.00  0.00      PROA  
ATOM   3699  HD2 PRO P 689       7.482  -5.552  26.179  0.00  0.00      PROA  
ATOM   3700   CA PRO P 689      10.317  -6.852  24.790  0.00  0.00      PROA  
ATOM   3701   HA PRO P 689      10.528  -7.798  25.266  0.00  0.00      PROA  
ATOM   3702   CB PRO P 689       9.310  -6.972  23.692  0.00  0.00      PROA  
ATOM   3703  HB1 PRO P 689       9.325  -7.909  23.095  0.00  0.00      PROA  
ATOM   3704  HB2 PRO P 689       9.373  -6.116  22.986  0.00  0.00      PROA  
ATOM   3705   CG PRO P 689       7.959  -6.855  24.373  0.00  0.00      PROA  
ATOM   3706  HG1 PRO P 689       7.084  -6.744  23.697  0.00  0.00      PROA  
ATOM   3707  HG2 PRO P 689       7.885  -7.800  24.951  0.00  0.00      PROA  
ATOM   3708    C PRO P 689      11.658  -6.214  24.378  0.00  0.00      PROA  
ATOM   3709    O PRO P 689      12.662  -6.940  24.413  0.00  0.00      PROA  
ATOM   3710    N TYR P 690      11.728  -4.908  23.994  0.00  0.00      PROA  
ATOM   3711   HN TYR P 690      10.950  -4.338  24.249  0.00  0.00      PROA  
ATOM   3712   CA TYR P 690      12.936  -4.414  23.247  0.00  0.00      PROA  
ATOM   3713   HA TYR P 690      13.667  -5.203  23.349  0.00  0.00      PROA  
ATOM   3714   CB TYR P 690      12.762  -4.189  21.787  0.00  0.00      PROA  
ATOM   3715  HB1 TYR P 690      13.695  -3.742  21.379  0.00  0.00      PROA  
ATOM   3716  HB2 TYR P 690      11.891  -3.504  21.705  0.00  0.00      PROA  
ATOM   3717   CG TYR P 690      12.384  -5.426  21.093  0.00  0.00      PROA  
ATOM   3718  CD1 TYR P 690      13.246  -6.563  21.176  0.00  0.00      PROA  
ATOM   3719  HD1 TYR P 690      14.250  -6.458  21.558  0.00  0.00      PROA  
ATOM   3720  CE1 TYR P 690      12.899  -7.792  20.636  0.00  0.00      PROA  
ATOM   3721  HE1 TYR P 690      13.634  -8.582  20.601  0.00  0.00      PROA  
ATOM   3722   CZ TYR P 690      11.555  -8.005  20.139  0.00  0.00      PROA  
ATOM   3723   OH TYR P 690      11.061  -9.182  19.611  0.00  0.00      PROA  
ATOM   3724   HH TYR P 690      11.743  -9.857  19.622  0.00  0.00      PROA  
ATOM   3725  CD2 TYR P 690      11.153  -5.610  20.425  0.00  0.00      PROA  
ATOM   3726  HD2 TYR P 690      10.449  -4.799  20.311  0.00  0.00      PROA  
ATOM   3727  CE2 TYR P 690      10.686  -6.886  20.051  0.00  0.00      PROA  
ATOM   3728  HE2 TYR P 690       9.758  -7.064  19.527  0.00  0.00      PROA  
ATOM   3729    C TYR P 690      13.617  -3.294  23.967  0.00  0.00      PROA  
ATOM   3730    O TYR P 690      12.955  -2.386  24.476  0.00  0.00      PROA  
ATOM   3731    N THR P 691      14.985  -3.304  23.960  0.00  0.00      PROA  
ATOM   3732   HN THR P 691      15.547  -3.892  23.384  0.00  0.00      PROA  
ATOM   3733   CA THR P 691      15.834  -2.268  24.579  0.00  0.00      PROA  
ATOM   3734   HA THR P 691      15.266  -1.879  25.411  0.00  0.00      PROA  
ATOM   3735   CB THR P 691      17.136  -2.813  25.036  0.00  0.00      PROA  
ATOM   3736   HB THR P 691      17.834  -2.036  25.414  0.00  0.00      PROA  
ATOM   3737  OG1 THR P 691      17.849  -3.470  23.949  0.00  0.00      PROA  
ATOM   3738  HG1 THR P 691      18.681  -2.993  23.973  0.00  0.00      PROA  
ATOM   3739  CG2 THR P 691      16.775  -3.839  26.125  0.00  0.00      PROA  
ATOM   3740 HG21 THR P 691      17.712  -4.190  26.607  0.00  0.00      PROA  
ATOM   3741 HG22 THR P 691      16.202  -4.721  25.768  0.00  0.00      PROA  
ATOM   3742 HG23 THR P 691      16.119  -3.295  26.838  0.00  0.00      PROA  
ATOM   3743    C THR P 691      16.046  -1.064  23.630  0.00  0.00      PROA  
ATOM   3744    O THR P 691      15.771  -1.190  22.416  0.00  0.00      PROA  
ATOM   3745    N PRO P 692      16.613   0.053  23.984  0.00  0.00      PROA  
ATOM   3746   CD PRO P 692      16.462   0.629  25.375  0.00  0.00      PROA  
ATOM   3747  HD1 PRO P 692      17.376   0.408  25.966  0.00  0.00      PROA  
ATOM   3748  HD2 PRO P 692      15.580   0.254  25.938  0.00  0.00      PROA  
ATOM   3749   CA PRO P 692      16.750   1.114  23.017  0.00  0.00      PROA  
ATOM   3750   HA PRO P 692      15.802   1.245  22.516  0.00  0.00      PROA  
ATOM   3751   CB PRO P 692      17.173   2.340  23.888  0.00  0.00      PROA  
ATOM   3752  HB1 PRO P 692      16.907   3.334  23.469  0.00  0.00      PROA  
ATOM   3753  HB2 PRO P 692      18.238   2.247  24.190  0.00  0.00      PROA  
ATOM   3754   CG PRO P 692      16.308   2.097  25.085  0.00  0.00      PROA  
ATOM   3755  HG1 PRO P 692      16.625   2.783  25.900  0.00  0.00      PROA  
ATOM   3756  HG2 PRO P 692      15.266   2.280  24.746  0.00  0.00      PROA  
ATOM   3757    C PRO P 692      17.868   0.837  22.037  0.00  0.00      PROA  
ATOM   3758    O PRO P 692      17.699   1.227  20.877  0.00  0.00      PROA  
ATOM   3759    N ASP P 693      18.942   0.142  22.407  0.00  0.00      PROA  
ATOM   3760   HN ASP P 693      18.945  -0.290  23.305  0.00  0.00      PROA  
ATOM   3761   CA ASP P 693      20.000  -0.314  21.549  0.00  0.00      PROA  
ATOM   3762   HA ASP P 693      20.410   0.594  21.131  0.00  0.00      PROA  
ATOM   3763   CB ASP P 693      21.215  -0.877  22.405  0.00  0.00      PROA  
ATOM   3764  HB1 ASP P 693      21.504  -0.108  23.153  0.00  0.00      PROA  
ATOM   3765  HB2 ASP P 693      22.172  -1.080  21.878  0.00  0.00      PROA  
ATOM   3766   CG ASP P 693      20.875  -1.961  23.427  0.00  0.00      PROA  
ATOM   3767  OD1 ASP P 693      21.803  -2.720  23.814  0.00  0.00      PROA  
ATOM   3768  OD2 ASP P 693      19.806  -1.793  24.072  0.00  0.00      PROA  
ATOM   3769    C ASP P 693      19.554  -1.228  20.416  0.00  0.00      PROA  
ATOM   3770    O ASP P 693      19.925  -1.127  19.230  0.00  0.00      PROA  
ATOM   3771    N VAL P 694      18.529  -2.094  20.723  0.00  0.00      PROA  
ATOM   3772   HN VAL P 694      18.449  -2.189  21.712  0.00  0.00      PROA  
ATOM   3773   CA VAL P 694      17.906  -2.903  19.799  0.00  0.00      PROA  
ATOM   3774   HA VAL P 694      18.629  -3.476  19.237  0.00  0.00      PROA  
ATOM   3775   CB VAL P 694      17.032  -3.886  20.481  0.00  0.00      PROA  
ATOM   3776   HB VAL P 694      16.563  -3.280  21.286  0.00  0.00      PROA  
ATOM   3777  CG1 VAL P 694      15.911  -4.539  19.626  0.00  0.00      PROA  
ATOM   3778 HG11 VAL P 694      15.059  -3.847  19.454  0.00  0.00      PROA  
ATOM   3779 HG12 VAL P 694      15.437  -5.462  20.025  0.00  0.00      PROA  
ATOM   3780 HG13 VAL P 694      16.305  -4.735  18.606  0.00  0.00      PROA  
ATOM   3781  CG2 VAL P 694      17.936  -5.017  21.152  0.00  0.00      PROA  
ATOM   3782 HG21 VAL P 694      17.260  -5.697  21.713  0.00  0.00      PROA  
ATOM   3783 HG22 VAL P 694      18.701  -4.716  21.899  0.00  0.00      PROA  
ATOM   3784 HG23 VAL P 694      18.440  -5.726  20.461  0.00  0.00      PROA  
ATOM   3785    C VAL P 694      17.140  -2.082  18.747  0.00  0.00      PROA  
ATOM   3786    O VAL P 694      17.136  -2.455  17.576  0.00  0.00      PROA  
ATOM   3787    N LEU P 695      16.414  -1.030  19.158  0.00  0.00      PROA  
ATOM   3788   HN LEU P 695      16.370  -0.832  20.134  0.00  0.00      PROA  
ATOM   3789   CA LEU P 695      15.599  -0.177  18.350  0.00  0.00      PROA  
ATOM   3790   HA LEU P 695      14.984  -0.766  17.686  0.00  0.00      PROA  
ATOM   3791   CB LEU P 695      14.506   0.648  19.096  0.00  0.00      PROA  
ATOM   3792  HB1 LEU P 695      14.159   1.500  18.474  0.00  0.00      PROA  
ATOM   3793  HB2 LEU P 695      14.968   1.121  19.988  0.00  0.00      PROA  
ATOM   3794   CG LEU P 695      13.353  -0.152  19.668  0.00  0.00      PROA  
ATOM   3795   HG LEU P 695      13.760  -1.106  20.068  0.00  0.00      PROA  
ATOM   3796  CD1 LEU P 695      12.737   0.590  20.860  0.00  0.00      PROA  
ATOM   3797 HD11 LEU P 695      11.896   0.048  21.344  0.00  0.00      PROA  
ATOM   3798 HD12 LEU P 695      12.413   1.501  20.314  0.00  0.00      PROA  
ATOM   3799 HD13 LEU P 695      13.543   0.952  21.534  0.00  0.00      PROA  
ATOM   3800  CD2 LEU P 695      12.269  -0.608  18.649  0.00  0.00      PROA  
ATOM   3801 HD21 LEU P 695      12.833  -1.298  17.985  0.00  0.00      PROA  
ATOM   3802 HD22 LEU P 695      11.821   0.302  18.195  0.00  0.00      PROA  
ATOM   3803 HD23 LEU P 695      11.395  -1.145  19.073  0.00  0.00      PROA  
ATOM   3804    C LEU P 695      16.429   0.719  17.470  0.00  0.00      PROA  
ATOM   3805    O LEU P 695      16.100   0.922  16.305  0.00  0.00      PROA  
ATOM   3806    N PHE P 696      17.591   1.171  17.917  0.00  0.00      PROA  
ATOM   3807   HN PHE P 696      17.713   1.005  18.893  0.00  0.00      PROA  
ATOM   3808   CA PHE P 696      18.695   1.650  17.184  0.00  0.00      PROA  
ATOM   3809   HA PHE P 696      18.216   2.435  16.618  0.00  0.00      PROA  
ATOM   3810   CB PHE P 696      19.698   2.172  18.247  0.00  0.00      PROA  
ATOM   3811  HB1 PHE P 696      19.713   1.408  19.053  0.00  0.00      PROA  
ATOM   3812  HB2 PHE P 696      19.245   3.112  18.629  0.00  0.00      PROA  
ATOM   3813   CG PHE P 696      21.134   2.485  17.734  0.00  0.00      PROA  
ATOM   3814  CD1 PHE P 696      21.471   3.672  17.042  0.00  0.00      PROA  
ATOM   3815  HD1 PHE P 696      20.722   4.450  17.050  0.00  0.00      PROA  
ATOM   3816  CE1 PHE P 696      22.742   3.856  16.578  0.00  0.00      PROA  
ATOM   3817  HE1 PHE P 696      22.937   4.806  16.102  0.00  0.00      PROA  
ATOM   3818   CZ PHE P 696      23.712   2.893  16.627  0.00  0.00      PROA  
ATOM   3819   HZ PHE P 696      24.678   3.064  16.177  0.00  0.00      PROA  
ATOM   3820  CD2 PHE P 696      22.200   1.489  17.850  0.00  0.00      PROA  
ATOM   3821  HD2 PHE P 696      22.006   0.575  18.390  0.00  0.00      PROA  
ATOM   3822  CE2 PHE P 696      23.453   1.750  17.285  0.00  0.00      PROA  
ATOM   3823  HE2 PHE P 696      24.247   1.034  17.437  0.00  0.00      PROA  
ATOM   3824    C PHE P 696      19.321   0.721  16.090  0.00  0.00      PROA  
ATOM   3825    O PHE P 696      19.338   1.027  14.923  0.00  0.00      PROA  
ATOM   3826    N TRP P 697      19.660  -0.569  16.412  0.00  0.00      PROA  
ATOM   3827   HN TRP P 697      19.735  -0.922  17.342  0.00  0.00      PROA  
ATOM   3828   CA TRP P 697      19.952  -1.682  15.451  0.00  0.00      PROA  
ATOM   3829   HA TRP P 697      20.790  -1.229  14.942  0.00  0.00      PROA  
ATOM   3830   CB TRP P 697      20.461  -2.983  16.167  0.00  0.00      PROA  
ATOM   3831  HB1 TRP P 697      19.935  -3.104  17.138  0.00  0.00      PROA  
ATOM   3832  HB2 TRP P 697      21.526  -2.719  16.342  0.00  0.00      PROA  
ATOM   3833   CG TRP P 697      20.362  -4.322  15.461  0.00  0.00      PROA  
ATOM   3834  CD1 TRP P 697      19.462  -5.324  15.725  0.00  0.00      PROA  
ATOM   3835  HD1 TRP P 697      18.631  -5.257  16.411  0.00  0.00      PROA  
ATOM   3836  NE1 TRP P 697      19.680  -6.382  14.883  0.00  0.00      PROA  
ATOM   3837  HE1 TRP P 697      19.311  -7.286  14.876  0.00  0.00      PROA  
ATOM   3838  CE2 TRP P 697      20.663  -6.029  13.993  0.00  0.00      PROA  
ATOM   3839  CD2 TRP P 697      21.052  -4.742  14.273  0.00  0.00      PROA  
ATOM   3840  CE3 TRP P 697      21.973  -4.105  13.406  0.00  0.00      PROA  
ATOM   3841  HE3 TRP P 697      22.319  -3.082  13.424  0.00  0.00      PROA  
ATOM   3842  CZ3 TRP P 697      22.478  -4.864  12.362  0.00  0.00      PROA  
ATOM   3843  HZ3 TRP P 697      23.158  -4.337  11.710  0.00  0.00      PROA  
ATOM   3844  CZ2 TRP P 697      21.012  -6.718  12.899  0.00  0.00      PROA  
ATOM   3845  HZ2 TRP P 697      20.614  -7.669  12.577  0.00  0.00      PROA  
ATOM   3846  CH2 TRP P 697      21.984  -6.155  12.059  0.00  0.00      PROA  
ATOM   3847  HH2 TRP P 697      22.458  -6.691  11.251  0.00  0.00      PROA  
ATOM   3848    C TRP P 697      18.829  -1.891  14.503  0.00  0.00      PROA  
ATOM   3849    O TRP P 697      19.110  -2.135  13.310  0.00  0.00      PROA  
ATOM   3850    N SER P 698      17.566  -1.842  14.953  0.00  0.00      PROA  
ATOM   3851   HN SER P 698      17.569  -1.749  15.946  0.00  0.00      PROA  
ATOM   3852   CA SER P 698      16.395  -2.004  14.037  0.00  0.00      PROA  
ATOM   3853   HA SER P 698      16.684  -2.871  13.462  0.00  0.00      PROA  
ATOM   3854   CB SER P 698      15.126  -2.140  14.838  0.00  0.00      PROA  
ATOM   3855  HB1 SER P 698      14.218  -2.207  14.202  0.00  0.00      PROA  
ATOM   3856  HB2 SER P 698      14.931  -1.226  15.440  0.00  0.00      PROA  
ATOM   3857   OG SER P 698      15.098  -3.278  15.742  0.00  0.00      PROA  
ATOM   3858  HG1 SER P 698      15.580  -2.958  16.508  0.00  0.00      PROA  
ATOM   3859    C SER P 698      16.289  -0.860  13.075  0.00  0.00      PROA  
ATOM   3860    O SER P 698      15.974  -0.950  11.900  0.00  0.00      PROA  
ATOM   3861    N CYS P 699      16.569   0.338  13.564  0.00  0.00      PROA  
ATOM   3862   HN CYS P 699      16.748   0.483  14.534  0.00  0.00      PROA  
ATOM   3863   CA CYS P 699      16.719   1.395  12.591  0.00  0.00      PROA  
ATOM   3864   HA CYS P 699      15.829   1.548  11.998  0.00  0.00      PROA  
ATOM   3865   CB CYS P 699      17.057   2.799  13.133  0.00  0.00      PROA  
ATOM   3866  HB1 CYS P 699      17.151   3.593  12.362  0.00  0.00      PROA  
ATOM   3867  HB2 CYS P 699      18.059   2.716  13.605  0.00  0.00      PROA  
ATOM   3868   SG CYS P 699      15.732   3.383  14.177  0.00  0.00      PROA  
ATOM   3869  HG1 CYS P 699      15.775   2.298  14.937  0.00  0.00      PROA  
ATOM   3870    C CYS P 699      17.873   1.103  11.600  0.00  0.00      PROA  
ATOM   3871    O CYS P 699      17.753   1.425  10.420  0.00  0.00      PROA  
ATOM   3872    N ILE P 700      19.028   0.595  12.082  0.00  0.00      PROA  
ATOM   3873   HN ILE P 700      19.170   0.313  13.027  0.00  0.00      PROA  
ATOM   3874   CA ILE P 700      20.190   0.193  11.245  0.00  0.00      PROA  
ATOM   3875   HA ILE P 700      20.499   1.046  10.659  0.00  0.00      PROA  
ATOM   3876   CB ILE P 700      21.416  -0.243  12.002  0.00  0.00      PROA  
ATOM   3877   HB ILE P 700      21.030  -0.987  12.732  0.00  0.00      PROA  
ATOM   3878  CG2 ILE P 700      22.415  -0.922  11.060  0.00  0.00      PROA  
ATOM   3879 HG21 ILE P 700      23.326  -1.256  11.600  0.00  0.00      PROA  
ATOM   3880 HG22 ILE P 700      22.773  -0.216  10.280  0.00  0.00      PROA  
ATOM   3881 HG23 ILE P 700      21.934  -1.817  10.610  0.00  0.00      PROA  
ATOM   3882  CG1 ILE P 700      22.007   0.998  12.797  0.00  0.00      PROA  
ATOM   3883 HG11 ILE P 700      21.245   1.742  13.114  0.00  0.00      PROA  
ATOM   3884 HG12 ILE P 700      22.703   1.457  12.063  0.00  0.00      PROA  
ATOM   3885   CD ILE P 700      22.822   0.629  13.951  0.00  0.00      PROA  
ATOM   3886  HD1 ILE P 700      22.295   0.371  14.895  0.00  0.00      PROA  
ATOM   3887  HD2 ILE P 700      23.542   1.401  14.298  0.00  0.00      PROA  
ATOM   3888  HD3 ILE P 700      23.502  -0.227  13.750  0.00  0.00      PROA  
ATOM   3889    C ILE P 700      19.731  -0.818  10.233  0.00  0.00      PROA  
ATOM   3890    O ILE P 700      20.009  -0.593   9.048  0.00  0.00      PROA  
ATOM   3891    N LEU P 701      19.085  -1.895  10.698  0.00  0.00      PROA  
ATOM   3892   HN LEU P 701      18.996  -1.920  11.690  0.00  0.00      PROA  
ATOM   3893   CA LEU P 701      18.669  -3.110   9.928  0.00  0.00      PROA  
ATOM   3894   HA LEU P 701      19.510  -3.476   9.357  0.00  0.00      PROA  
ATOM   3895   CB LEU P 701      18.119  -4.208  10.886  0.00  0.00      PROA  
ATOM   3896  HB1 LEU P 701      17.162  -3.828  11.303  0.00  0.00      PROA  
ATOM   3897  HB2 LEU P 701      18.829  -4.374  11.724  0.00  0.00      PROA  
ATOM   3898   CG LEU P 701      17.753  -5.571  10.132  0.00  0.00      PROA  
ATOM   3899   HG LEU P 701      16.800  -5.330   9.613  0.00  0.00      PROA  
ATOM   3900  CD1 LEU P 701      18.758  -6.077   9.129  0.00  0.00      PROA  
ATOM   3901 HD11 LEU P 701      18.394  -6.994   8.617  0.00  0.00      PROA  
ATOM   3902 HD12 LEU P 701      19.632  -6.275   9.785  0.00  0.00      PROA  
ATOM   3903 HD13 LEU P 701      19.081  -5.353   8.350  0.00  0.00      PROA  
ATOM   3904  CD2 LEU P 701      17.571  -6.567  11.272  0.00  0.00      PROA  
ATOM   3905 HD21 LEU P 701      17.204  -7.550  10.908  0.00  0.00      PROA  
ATOM   3906 HD22 LEU P 701      16.963  -6.099  12.076  0.00  0.00      PROA  
ATOM   3907 HD23 LEU P 701      18.580  -6.804  11.670  0.00  0.00      PROA  
ATOM   3908    C LEU P 701      17.634  -2.673   8.936  0.00  0.00      PROA  
ATOM   3909    O LEU P 701      17.473  -3.170   7.812  0.00  0.00      PROA  
ATOM   3910    N PHE P 702      16.777  -1.697   9.269  0.00  0.00      PROA  
ATOM   3911   HN PHE P 702      16.646  -1.400  10.212  0.00  0.00      PROA  
ATOM   3912   CA PHE P 702      15.812  -1.028   8.393  0.00  0.00      PROA  
ATOM   3913   HA PHE P 702      15.250  -1.863   7.999  0.00  0.00      PROA  
ATOM   3914   CB PHE P 702      14.865  -0.210   9.262  0.00  0.00      PROA  
ATOM   3915  HB1 PHE P 702      15.388   0.395  10.033  0.00  0.00      PROA  
ATOM   3916  HB2 PHE P 702      14.153  -0.863   9.810  0.00  0.00      PROA  
ATOM   3917   CG PHE P 702      13.945   0.810   8.543  0.00  0.00      PROA  
ATOM   3918  CD1 PHE P 702      14.186   2.209   8.651  0.00  0.00      PROA  
ATOM   3919  HD1 PHE P 702      14.993   2.536   9.291  0.00  0.00      PROA  
ATOM   3920  CE1 PHE P 702      13.380   3.112   7.966  0.00  0.00      PROA  
ATOM   3921  HE1 PHE P 702      13.496   4.175   8.116  0.00  0.00      PROA  
ATOM   3922   CZ PHE P 702      12.304   2.620   7.190  0.00  0.00      PROA  
ATOM   3923   HZ PHE P 702      11.638   3.301   6.681  0.00  0.00      PROA  
ATOM   3924  CD2 PHE P 702      12.851   0.343   7.727  0.00  0.00      PROA  
ATOM   3925  HD2 PHE P 702      12.733  -0.730   7.739  0.00  0.00      PROA  
ATOM   3926  CE2 PHE P 702      12.056   1.272   7.044  0.00  0.00      PROA  
ATOM   3927  HE2 PHE P 702      11.244   0.925   6.423  0.00  0.00      PROA  
ATOM   3928    C PHE P 702      16.446  -0.275   7.223  0.00  0.00      PROA  
ATOM   3929    O PHE P 702      16.092  -0.445   6.064  0.00  0.00      PROA  
ATOM   3930    N PHE P 703      17.514   0.538   7.482  0.00  0.00      PROA  
ATOM   3931   HN PHE P 703      17.710   0.773   8.430  0.00  0.00      PROA  
ATOM   3932   CA PHE P 703      18.276   1.111   6.412  0.00  0.00      PROA  
ATOM   3933   HA PHE P 703      17.654   1.738   5.791  0.00  0.00      PROA  
ATOM   3934   CB PHE P 703      19.347   2.109   6.929  0.00  0.00      PROA  
ATOM   3935  HB1 PHE P 703      19.957   1.513   7.641  0.00  0.00      PROA  
ATOM   3936  HB2 PHE P 703      18.851   2.940   7.473  0.00  0.00      PROA  
ATOM   3937   CG PHE P 703      20.202   2.775   5.871  0.00  0.00      PROA  
ATOM   3938  CD1 PHE P 703      21.574   2.573   5.898  0.00  0.00      PROA  
ATOM   3939  HD1 PHE P 703      21.971   1.898   6.642  0.00  0.00      PROA  
ATOM   3940  CE1 PHE P 703      22.420   3.147   4.880  0.00  0.00      PROA  
ATOM   3941  HE1 PHE P 703      23.474   2.921   4.808  0.00  0.00      PROA  
ATOM   3942   CZ PHE P 703      21.867   4.058   4.016  0.00  0.00      PROA  
ATOM   3943   HZ PHE P 703      22.440   4.505   3.218  0.00  0.00      PROA  
ATOM   3944  CD2 PHE P 703      19.644   3.619   4.898  0.00  0.00      PROA  
ATOM   3945  HD2 PHE P 703      18.569   3.652   4.799  0.00  0.00      PROA  
ATOM   3946  CE2 PHE P 703      20.462   4.272   3.998  0.00  0.00      PROA  
ATOM   3947  HE2 PHE P 703      19.989   4.914   3.270  0.00  0.00      PROA  
ATOM   3948    C PHE P 703      18.997   0.091   5.559  0.00  0.00      PROA  
ATOM   3949    O PHE P 703      18.966   0.137   4.352  0.00  0.00      PROA  
ATOM   3950    N ALA P 704      19.639  -0.882   6.169  0.00  0.00      PROA  
ATOM   3951   HN ALA P 704      19.608  -0.803   7.162  0.00  0.00      PROA  
ATOM   3952   CA ALA P 704      20.443  -1.866   5.558  0.00  0.00      PROA  
ATOM   3953   HA ALA P 704      21.239  -1.336   5.057  0.00  0.00      PROA  
ATOM   3954   CB ALA P 704      20.978  -2.841   6.587  0.00  0.00      PROA  
ATOM   3955  HB1 ALA P 704      21.574  -2.234   7.301  0.00  0.00      PROA  
ATOM   3956  HB2 ALA P 704      21.688  -3.612   6.222  0.00  0.00      PROA  
ATOM   3957  HB3 ALA P 704      20.176  -3.264   7.229  0.00  0.00      PROA  
ATOM   3958    C ALA P 704      19.768  -2.798   4.522  0.00  0.00      PROA  
ATOM   3959    O ALA P 704      20.298  -3.035   3.450  0.00  0.00      PROA  
ATOM   3960    N THR P 705      18.536  -3.308   4.905  0.00  0.00      PROA  
ATOM   3961   HN THR P 705      18.223  -3.096   5.828  0.00  0.00      PROA  
ATOM   3962   CA THR P 705      17.593  -3.951   4.115  0.00  0.00      PROA  
ATOM   3963   HA THR P 705      17.958  -4.945   3.898  0.00  0.00      PROA  
ATOM   3964   CB THR P 705      16.447  -4.175   5.060  0.00  0.00      PROA  
ATOM   3965   HB THR P 705      15.995  -3.213   5.382  0.00  0.00      PROA  
ATOM   3966  OG1 THR P 705      16.695  -4.977   6.239  0.00  0.00      PROA  
ATOM   3967  HG1 THR P 705      17.085  -4.409   6.907  0.00  0.00      PROA  
ATOM   3968  CG2 THR P 705      15.391  -5.023   4.282  0.00  0.00      PROA  
ATOM   3969 HG21 THR P 705      15.755  -6.037   4.012  0.00  0.00      PROA  
ATOM   3970 HG22 THR P 705      14.832  -4.482   3.489  0.00  0.00      PROA  
ATOM   3971 HG23 THR P 705      14.554  -5.186   4.994  0.00  0.00      PROA  
ATOM   3972    C THR P 705      17.108  -3.191   2.854  0.00  0.00      PROA  
ATOM   3973    O THR P 705      17.022  -3.742   1.808  0.00  0.00      PROA  
ATOM   3974    N PHE P 706      16.859  -1.818   2.922  0.00  0.00      PROA  
ATOM   3975   HN PHE P 706      16.940  -1.353   3.801  0.00  0.00      PROA  
ATOM   3976   CA PHE P 706      16.700  -1.023   1.747  0.00  0.00      PROA  
ATOM   3977   HA PHE P 706      15.937  -1.546   1.191  0.00  0.00      PROA  
ATOM   3978   CB PHE P 706      16.161   0.379   2.228  0.00  0.00      PROA  
ATOM   3979  HB1 PHE P 706      16.712   0.762   3.114  0.00  0.00      PROA  
ATOM   3980  HB2 PHE P 706      15.103   0.493   2.545  0.00  0.00      PROA  
ATOM   3981   CG PHE P 706      16.321   1.467   1.237  0.00  0.00      PROA  
ATOM   3982  CD1 PHE P 706      17.438   2.322   1.398  0.00  0.00      PROA  
ATOM   3983  HD1 PHE P 706      18.119   2.364   2.234  0.00  0.00      PROA  
ATOM   3984  CE1 PHE P 706      17.817   3.137   0.281  0.00  0.00      PROA  
ATOM   3985  HE1 PHE P 706      18.617   3.857   0.367  0.00  0.00      PROA  
ATOM   3986   CZ PHE P 706      17.143   3.134  -0.903  0.00  0.00      PROA  
ATOM   3987   HZ PHE P 706      17.434   3.770  -1.726  0.00  0.00      PROA  
ATOM   3988  CD2 PHE P 706      15.632   1.467   0.036  0.00  0.00      PROA  
ATOM   3989  HD2 PHE P 706      14.800   0.816  -0.188  0.00  0.00      PROA  
ATOM   3990  CE2 PHE P 706      16.102   2.291  -1.086  0.00  0.00      PROA  
ATOM   3991  HE2 PHE P 706      15.634   2.146  -2.049  0.00  0.00      PROA  
ATOM   3992    C PHE P 706      17.874  -0.966   0.786  0.00  0.00      PROA  
ATOM   3993    O PHE P 706      17.838  -1.186  -0.430  0.00  0.00      PROA  
ATOM   3994    N ILE P 707      19.037  -0.685   1.338  0.00  0.00      PROA  
ATOM   3995   HN ILE P 707      19.105  -0.438   2.302  0.00  0.00      PROA  
ATOM   3996   CA ILE P 707      20.277  -0.824   0.752  0.00  0.00      PROA  
ATOM   3997   HA ILE P 707      20.344  -0.168  -0.103  0.00  0.00      PROA  
ATOM   3998   CB ILE P 707      21.380  -0.383   1.763  0.00  0.00      PROA  
ATOM   3999   HB ILE P 707      21.162  -0.999   2.661  0.00  0.00      PROA  
ATOM   4000  CG2 ILE P 707      22.773  -0.633   1.142  0.00  0.00      PROA  
ATOM   4001 HG21 ILE P 707      22.665  -0.576   0.038  0.00  0.00      PROA  
ATOM   4002 HG22 ILE P 707      23.070  -1.661   1.438  0.00  0.00      PROA  
ATOM   4003 HG23 ILE P 707      23.550   0.020   1.594  0.00  0.00      PROA  
ATOM   4004  CG1 ILE P 707      21.344   1.141   2.122  0.00  0.00      PROA  
ATOM   4005 HG11 ILE P 707      22.113   1.398   2.882  0.00  0.00      PROA  
ATOM   4006 HG12 ILE P 707      20.311   1.404   2.434  0.00  0.00      PROA  
ATOM   4007   CD ILE P 707      21.693   2.127   0.941  0.00  0.00      PROA  
ATOM   4008  HD1 ILE P 707      22.627   1.875   0.395  0.00  0.00      PROA  
ATOM   4009  HD2 ILE P 707      21.691   3.179   1.296  0.00  0.00      PROA  
ATOM   4010  HD3 ILE P 707      20.950   2.058   0.117  0.00  0.00      PROA  
ATOM   4011    C ILE P 707      20.678  -2.150   0.142  0.00  0.00      PROA  
ATOM   4012    O ILE P 707      21.156  -2.217  -0.987  0.00  0.00      PROA  
ATOM   4013    N VAL P 708      20.482  -3.362   0.734  0.00  0.00      PROA  
ATOM   4014   HN VAL P 708      20.176  -3.385   1.682  0.00  0.00      PROA  
ATOM   4015   CA VAL P 708      20.710  -4.719   0.141  0.00  0.00      PROA  
ATOM   4016   HA VAL P 708      21.630  -4.628  -0.417  0.00  0.00      PROA  
ATOM   4017   CB VAL P 708      20.845  -5.765   1.252  0.00  0.00      PROA  
ATOM   4018   HB VAL P 708      20.095  -5.539   2.040  0.00  0.00      PROA  
ATOM   4019  CG1 VAL P 708      20.757  -7.064   0.607  0.00  0.00      PROA  
ATOM   4020 HG11 VAL P 708      19.771  -7.339   0.174  0.00  0.00      PROA  
ATOM   4021 HG12 VAL P 708      21.052  -7.872   1.310  0.00  0.00      PROA  
ATOM   4022 HG13 VAL P 708      21.512  -7.026  -0.207  0.00  0.00      PROA  
ATOM   4023  CG2 VAL P 708      22.310  -5.613   1.856  0.00  0.00      PROA  
ATOM   4024 HG21 VAL P 708      22.321  -6.170   2.817  0.00  0.00      PROA  
ATOM   4025 HG22 VAL P 708      22.624  -4.549   1.918  0.00  0.00      PROA  
ATOM   4026 HG23 VAL P 708      23.078  -6.000   1.153  0.00  0.00      PROA  
ATOM   4027    C VAL P 708      19.704  -4.937  -1.030  0.00  0.00      PROA  
ATOM   4028    O VAL P 708      20.143  -5.345  -2.111  0.00  0.00      PROA  
ATOM   4029    N SER P 709      18.410  -4.642  -0.850  0.00  0.00      PROA  
ATOM   4030   HN SER P 709      18.055  -4.423   0.055  0.00  0.00      PROA  
ATOM   4031   CA SER P 709      17.474  -4.651  -1.933  0.00  0.00      PROA  
ATOM   4032   HA SER P 709      17.461  -5.625  -2.401  0.00  0.00      PROA  
ATOM   4033   CB SER P 709      16.018  -4.301  -1.400  0.00  0.00      PROA  
ATOM   4034  HB1 SER P 709      15.997  -3.296  -0.928  0.00  0.00      PROA  
ATOM   4035  HB2 SER P 709      15.950  -5.078  -0.608  0.00  0.00      PROA  
ATOM   4036   OG SER P 709      14.934  -4.477  -2.331  0.00  0.00      PROA  
ATOM   4037  HG1 SER P 709      15.224  -3.893  -3.036  0.00  0.00      PROA  
ATOM   4038    C SER P 709      17.759  -3.807  -3.149  0.00  0.00      PROA  
ATOM   4039    O SER P 709      17.668  -4.262  -4.248  0.00  0.00      PROA  
ATOM   4040    N SER P 710      18.116  -2.549  -2.911  0.00  0.00      PROA  
ATOM   4041   HN SER P 710      18.390  -2.194  -2.021  0.00  0.00      PROA  
ATOM   4042   CA SER P 710      18.655  -1.656  -3.931  0.00  0.00      PROA  
ATOM   4043   HA SER P 710      17.937  -1.520  -4.726  0.00  0.00      PROA  
ATOM   4044   CB SER P 710      18.928  -0.325  -3.277  0.00  0.00      PROA  
ATOM   4045  HB1 SER P 710      19.552   0.186  -4.041  0.00  0.00      PROA  
ATOM   4046  HB2 SER P 710      19.627  -0.501  -2.431  0.00  0.00      PROA  
ATOM   4047   OG SER P 710      17.806   0.458  -3.011  0.00  0.00      PROA  
ATOM   4048  HG1 SER P 710      17.717   0.528  -2.058  0.00  0.00      PROA  
ATOM   4049    C SER P 710      19.869  -2.127  -4.613  0.00  0.00      PROA  
ATOM   4050    O SER P 710      19.812  -2.286  -5.809  0.00  0.00      PROA  
ATOM   4051    N THR P 711      20.925  -2.542  -3.893  0.00  0.00      PROA  
ATOM   4052   HN THR P 711      20.871  -2.488  -2.899  0.00  0.00      PROA  
ATOM   4053   CA THR P 711      22.141  -3.126  -4.412  0.00  0.00      PROA  
ATOM   4054   HA THR P 711      22.486  -2.319  -5.041  0.00  0.00      PROA  
ATOM   4055   CB THR P 711      23.183  -3.471  -3.306  0.00  0.00      PROA  
ATOM   4056   HB THR P 711      22.849  -4.251  -2.589  0.00  0.00      PROA  
ATOM   4057  OG1 THR P 711      23.595  -2.254  -2.660  0.00  0.00      PROA  
ATOM   4058  HG1 THR P 711      22.895  -1.881  -2.119  0.00  0.00      PROA  
ATOM   4059  CG2 THR P 711      24.423  -4.134  -3.913  0.00  0.00      PROA  
ATOM   4060 HG21 THR P 711      25.085  -4.322  -3.041  0.00  0.00      PROA  
ATOM   4061 HG22 THR P 711      24.860  -3.467  -4.686  0.00  0.00      PROA  
ATOM   4062 HG23 THR P 711      24.256  -5.107  -4.424  0.00  0.00      PROA  
ATOM   4063    C THR P 711      21.800  -4.382  -5.253  0.00  0.00      PROA  
ATOM   4064    O THR P 711      22.414  -4.602  -6.329  0.00  0.00      PROA  
ATOM   4065    N LEU P 712      20.826  -5.208  -4.835  0.00  0.00      PROA  
ATOM   4066   HN LEU P 712      20.253  -5.082  -4.028  0.00  0.00      PROA  
ATOM   4067   CA LEU P 712      20.555  -6.430  -5.498  0.00  0.00      PROA  
ATOM   4068   HA LEU P 712      21.495  -6.762  -5.913  0.00  0.00      PROA  
ATOM   4069   CB LEU P 712      20.222  -7.674  -4.583  0.00  0.00      PROA  
ATOM   4070  HB1 LEU P 712      19.910  -8.494  -5.265  0.00  0.00      PROA  
ATOM   4071  HB2 LEU P 712      19.256  -7.470  -4.074  0.00  0.00      PROA  
ATOM   4072   CG LEU P 712      21.229  -8.208  -3.542  0.00  0.00      PROA  
ATOM   4073   HG LEU P 712      21.492  -7.326  -2.919  0.00  0.00      PROA  
ATOM   4074  CD1 LEU P 712      20.669  -9.235  -2.519  0.00  0.00      PROA  
ATOM   4075 HD11 LEU P 712      20.173 -10.054  -3.082  0.00  0.00      PROA  
ATOM   4076 HD12 LEU P 712      19.913  -8.878  -1.788  0.00  0.00      PROA  
ATOM   4077 HD13 LEU P 712      21.490  -9.836  -2.073  0.00  0.00      PROA  
ATOM   4078  CD2 LEU P 712      22.503  -8.750  -4.116  0.00  0.00      PROA  
ATOM   4079 HD21 LEU P 712      23.188  -8.023  -4.603  0.00  0.00      PROA  
ATOM   4080 HD22 LEU P 712      22.333  -9.604  -4.805  0.00  0.00      PROA  
ATOM   4081 HD23 LEU P 712      23.237  -9.086  -3.353  0.00  0.00      PROA  
ATOM   4082    C LEU P 712      19.470  -6.275  -6.567  0.00  0.00      PROA  
ATOM   4083    O LEU P 712      19.286  -7.144  -7.473  0.00  0.00      PROA  
ATOM   4084    N LYS P 713      18.832  -5.118  -6.677  0.00  0.00      PROA  
ATOM   4085   HN LYS P 713      18.860  -4.478  -5.913  0.00  0.00      PROA  
ATOM   4086   CA LYS P 713      18.004  -4.802  -7.845  0.00  0.00      PROA  
ATOM   4087   HA LYS P 713      17.797  -5.689  -8.425  0.00  0.00      PROA  
ATOM   4088   CB LYS P 713      16.669  -4.269  -7.356  0.00  0.00      PROA  
ATOM   4089  HB1 LYS P 713      16.073  -3.928  -8.230  0.00  0.00      PROA  
ATOM   4090  HB2 LYS P 713      16.942  -3.383  -6.743  0.00  0.00      PROA  
ATOM   4091   CG LYS P 713      15.749  -5.197  -6.580  0.00  0.00      PROA  
ATOM   4092  HG1 LYS P 713      14.863  -4.752  -6.080  0.00  0.00      PROA  
ATOM   4093  HG2 LYS P 713      16.295  -5.769  -5.800  0.00  0.00      PROA  
ATOM   4094   CD LYS P 713      15.196  -6.365  -7.434  0.00  0.00      PROA  
ATOM   4095  HD1 LYS P 713      14.632  -7.098  -6.819  0.00  0.00      PROA  
ATOM   4096  HD2 LYS P 713      16.082  -6.850  -7.898  0.00  0.00      PROA  
ATOM   4097   CE LYS P 713      14.326  -5.934  -8.568  0.00  0.00      PROA  
ATOM   4098  HE1 LYS P 713      14.826  -5.314  -9.343  0.00  0.00      PROA  
ATOM   4099  HE2 LYS P 713      13.420  -5.376  -8.250  0.00  0.00      PROA  
ATOM   4100   NZ LYS P 713      13.661  -7.080  -9.212  0.00  0.00      PROA  
ATOM   4101  HZ1 LYS P 713      14.304  -7.897  -9.228  0.00  0.00      PROA  
ATOM   4102  HZ2 LYS P 713      13.415  -6.864 -10.199  0.00  0.00      PROA  
ATOM   4103  HZ3 LYS P 713      12.745  -7.321  -8.783  0.00  0.00      PROA  
ATOM   4104    C LYS P 713      18.704  -3.859  -8.774  0.00  0.00      PROA  
ATOM   4105    O LYS P 713      18.025  -3.365  -9.643  0.00  0.00      PROA  
ATOM   4106    N THR P 714      19.986  -3.613  -8.616  0.00  0.00      PROA  
ATOM   4107   HN THR P 714      20.376  -3.944  -7.760  0.00  0.00      PROA  
ATOM   4108   CA THR P 714      20.717  -2.913  -9.621  0.00  0.00      PROA  
ATOM   4109   HA THR P 714      20.068  -2.606 -10.427  0.00  0.00      PROA  
ATOM   4110   CB THR P 714      21.313  -1.690  -8.904  0.00  0.00      PROA  
ATOM   4111   HB THR P 714      22.081  -2.089  -8.206  0.00  0.00      PROA  
ATOM   4112  OG1 THR P 714      20.268  -0.981  -8.242  0.00  0.00      PROA  
ATOM   4113  HG1 THR P 714      19.999  -1.466  -7.458  0.00  0.00      PROA  
ATOM   4114  CG2 THR P 714      21.869  -0.567  -9.830  0.00  0.00      PROA  
ATOM   4115 HG21 THR P 714      22.476   0.211  -9.321  0.00  0.00      PROA  
ATOM   4116 HG22 THR P 714      21.055  -0.091 -10.419  0.00  0.00      PROA  
ATOM   4117 HG23 THR P 714      22.549  -0.956 -10.618  0.00  0.00      PROA  
ATOM   4118    C THR P 714      21.623  -3.898 -10.304  0.00  0.00      PROA  
ATOM   4119    O THR P 714      22.439  -3.569 -11.111  0.00  0.00      PROA  
ATOM   4120    N PHE P 715      21.500  -5.178  -9.975  0.00  0.00      PROA  
ATOM   4121   HN PHE P 715      20.712  -5.299  -9.378  0.00  0.00      PROA  
ATOM   4122   CA PHE P 715      22.414  -6.273 -10.215  0.00  0.00      PROA  
ATOM   4123   HA PHE P 715      23.320  -6.102  -9.653  0.00  0.00      PROA  
ATOM   4124   CB PHE P 715      21.736  -7.533  -9.551  0.00  0.00      PROA  
ATOM   4125  HB1 PHE P 715      20.969  -7.929 -10.252  0.00  0.00      PROA  
ATOM   4126  HB2 PHE P 715      21.334  -7.272  -8.549  0.00  0.00      PROA  
ATOM   4127   CG PHE P 715      22.811  -8.602  -9.385  0.00  0.00      PROA  
ATOM   4128  CD1 PHE P 715      23.025  -9.680 -10.324  0.00  0.00      PROA  
ATOM   4129  HD1 PHE P 715      22.440  -9.644 -11.231  0.00  0.00      PROA  
ATOM   4130  CE1 PHE P 715      24.016 -10.637 -10.129  0.00  0.00      PROA  
ATOM   4131  HE1 PHE P 715      24.076 -11.324 -10.960  0.00  0.00      PROA  
ATOM   4132   CZ PHE P 715      24.795 -10.529  -8.944  0.00  0.00      PROA  
ATOM   4133   HZ PHE P 715      25.650 -11.176  -8.814  0.00  0.00      PROA  
ATOM   4134  CD2 PHE P 715      23.540  -8.586  -8.161  0.00  0.00      PROA  
ATOM   4135  HD2 PHE P 715      23.430  -7.821  -7.406  0.00  0.00      PROA  
ATOM   4136  CE2 PHE P 715      24.543  -9.539  -8.017  0.00  0.00      PROA  
ATOM   4137  HE2 PHE P 715      25.024  -9.472  -7.053  0.00  0.00      PROA  
ATOM   4138    C PHE P 715      22.706  -6.579 -11.661  0.00  0.00      PROA  
ATOM   4139    O PHE P 715      23.796  -7.024 -11.904  0.00  0.00      PROA  
ATOM   4140    N LYS P 716      21.779  -6.350 -12.555  0.00  0.00      PROA  
ATOM   4141   HN LYS P 716      20.936  -5.922 -12.236  0.00  0.00      PROA  
ATOM   4142   CA LYS P 716      21.796  -6.687 -13.968  0.00  0.00      PROA  
ATOM   4143   HA LYS P 716      22.354  -7.601 -14.110  0.00  0.00      PROA  
ATOM   4144   CB LYS P 716      20.361  -6.762 -14.493  0.00  0.00      PROA  
ATOM   4145  HB1 LYS P 716      19.717  -5.911 -14.184  0.00  0.00      PROA  
ATOM   4146  HB2 LYS P 716      19.891  -7.667 -14.051  0.00  0.00      PROA  
ATOM   4147   CG LYS P 716      20.219  -6.943 -16.041  0.00  0.00      PROA  
ATOM   4148  HG1 LYS P 716      20.801  -7.756 -16.526  0.00  0.00      PROA  
ATOM   4149  HG2 LYS P 716      20.694  -6.028 -16.454  0.00  0.00      PROA  
ATOM   4150   CD LYS P 716      18.746  -6.978 -16.443  0.00  0.00      PROA  
ATOM   4151  HD1 LYS P 716      18.621  -7.082 -17.542  0.00  0.00      PROA  
ATOM   4152  HD2 LYS P 716      18.400  -5.955 -16.181  0.00  0.00      PROA  
ATOM   4153   CE LYS P 716      17.703  -7.853 -15.651  0.00  0.00      PROA  
ATOM   4154  HE1 LYS P 716      17.577  -7.439 -14.628  0.00  0.00      PROA  
ATOM   4155  HE2 LYS P 716      18.136  -8.876 -15.661  0.00  0.00      PROA  
ATOM   4156   NZ LYS P 716      16.416  -7.852 -16.292  0.00  0.00      PROA  
ATOM   4157  HZ1 LYS P 716      16.153  -6.847 -16.259  0.00  0.00      PROA  
ATOM   4158  HZ2 LYS P 716      15.727  -8.434 -15.773  0.00  0.00      PROA  
ATOM   4159  HZ3 LYS P 716      16.517  -8.152 -17.283  0.00  0.00      PROA  
ATOM   4160    C LYS P 716      22.644  -5.649 -14.665  0.00  0.00      PROA  
ATOM   4161    O LYS P 716      23.055  -5.814 -15.833  0.00  0.00      PROA  
ATOM   4162    N THR P 717      22.977  -4.577 -13.907  0.00  0.00      PROA  
ATOM   4163   HN THR P 717      22.559  -4.416 -13.016  0.00  0.00      PROA  
ATOM   4164   CA THR P 717      23.869  -3.460 -14.376  0.00  0.00      PROA  
ATOM   4165   HA THR P 717      23.705  -3.241 -15.421  0.00  0.00      PROA  
ATOM   4166   CB THR P 717      23.712  -2.205 -13.573  0.00  0.00      PROA  
ATOM   4167   HB THR P 717      23.948  -2.380 -12.502  0.00  0.00      PROA  
ATOM   4168  OG1 THR P 717      22.303  -1.774 -13.668  0.00  0.00      PROA  
ATOM   4169  HG1 THR P 717      21.727  -2.350 -13.161  0.00  0.00      PROA  
ATOM   4170  CG2 THR P 717      24.583  -1.040 -14.208  0.00  0.00      PROA  
ATOM   4171 HG21 THR P 717      24.176  -0.048 -13.915  0.00  0.00      PROA  
ATOM   4172 HG22 THR P 717      24.581  -0.993 -15.318  0.00  0.00      PROA  
ATOM   4173 HG23 THR P 717      25.650  -1.116 -13.908  0.00  0.00      PROA  
ATOM   4174    C THR P 717      25.228  -3.931 -14.346  0.00  0.00      PROA  
ATOM   4175    O THR P 717      26.063  -3.328 -14.988  0.00  0.00      PROA  
ATOM   4176    N SER P 718      25.475  -5.052 -13.573  0.00  0.00      PROA  
ATOM   4177   HN SER P 718      24.727  -5.441 -13.041  0.00  0.00      PROA  
ATOM   4178   CA SER P 718      26.797  -5.732 -13.575  0.00  0.00      PROA  
ATOM   4179   HA SER P 718      27.507  -5.028 -13.986  0.00  0.00      PROA  
ATOM   4180   CB SER P 718      27.289  -6.178 -12.165  0.00  0.00      PROA  
ATOM   4181  HB1 SER P 718      26.652  -6.826 -11.526  0.00  0.00      PROA  
ATOM   4182  HB2 SER P 718      27.470  -5.150 -11.784  0.00  0.00      PROA  
ATOM   4183   OG SER P 718      28.596  -6.720 -12.312  0.00  0.00      PROA  
ATOM   4184  HG1 SER P 718      29.112  -5.928 -12.480  0.00  0.00      PROA  
ATOM   4185    C SER P 718      26.666  -6.836 -14.632  0.00  0.00      PROA  
ATOM   4186    O SER P 718      25.681  -7.583 -14.563  0.00  0.00      PROA  
ATOM   4187    N ARG P 719      27.616  -6.962 -15.619  0.00  0.00      PROA  
ATOM   4188   HN ARG P 719      28.435  -6.393 -15.623  0.00  0.00      PROA  
ATOM   4189   CA ARG P 719      27.530  -7.817 -16.754  0.00  0.00      PROA  
ATOM   4190   HA ARG P 719      26.508  -8.088 -16.974  0.00  0.00      PROA  
ATOM   4191   CB ARG P 719      28.043  -6.930 -17.943  0.00  0.00      PROA  
ATOM   4192  HB1 ARG P 719      27.551  -7.335 -18.853  0.00  0.00      PROA  
ATOM   4193  HB2 ARG P 719      29.139  -7.053 -18.082  0.00  0.00      PROA  
ATOM   4194   CG ARG P 719      27.775  -5.411 -17.919  0.00  0.00      PROA  
ATOM   4195  HG1 ARG P 719      28.422  -5.016 -18.731  0.00  0.00      PROA  
ATOM   4196  HG2 ARG P 719      28.141  -5.035 -16.940  0.00  0.00      PROA  
ATOM   4197   CD ARG P 719      26.341  -4.866 -17.932  0.00  0.00      PROA  
ATOM   4198  HD1 ARG P 719      26.198  -3.774 -17.779  0.00  0.00      PROA  
ATOM   4199  HD2 ARG P 719      25.911  -5.426 -17.074  0.00  0.00      PROA  
ATOM   4200   NE ARG P 719      25.744  -5.227 -19.263  0.00  0.00      PROA  
ATOM   4201   HE ARG P 719      26.341  -5.088 -20.054  0.00  0.00      PROA  
ATOM   4202   CZ ARG P 719      24.502  -5.430 -19.604  0.00  0.00      PROA  
ATOM   4203  NH1 ARG P 719      23.582  -5.714 -18.689  0.00  0.00      PROA  
ATOM   4204 HH11 ARG P 719      23.622  -5.425 -17.733  0.00  0.00      PROA  
ATOM   4205 HH12 ARG P 719      22.828  -6.263 -19.050  0.00  0.00      PROA  
ATOM   4206  NH2 ARG P 719      24.229  -5.804 -20.846  0.00  0.00      PROA  
ATOM   4207 HH21 ARG P 719      24.964  -5.755 -21.523  0.00  0.00      PROA  
ATOM   4208 HH22 ARG P 719      23.405  -6.319 -21.082  0.00  0.00      PROA  
ATOM   4209    C ARG P 719      28.416  -9.132 -16.720  0.00  0.00      PROA  
ATOM   4210    O ARG P 719      28.438  -9.916 -17.686  0.00  0.00      PROA  
ATOM   4211    N TYR P 720      29.037  -9.461 -15.548  0.00  0.00      PROA  
ATOM   4212   HN TYR P 720      28.822  -8.789 -14.843  0.00  0.00      PROA  
ATOM   4213   CA TYR P 720      29.933 -10.522 -15.168  0.00  0.00      PROA  
ATOM   4214   HA TYR P 720      30.680 -10.534 -15.948  0.00  0.00      PROA  
ATOM   4215   CB TYR P 720      30.652 -10.211 -13.831  0.00  0.00      PROA  
ATOM   4216  HB1 TYR P 720      29.826 -10.190 -13.088  0.00  0.00      PROA  
ATOM   4217  HB2 TYR P 720      31.220  -9.256 -13.851  0.00  0.00      PROA  
ATOM   4218   CG TYR P 720      31.582 -11.265 -13.451  0.00  0.00      PROA  
ATOM   4219  CD1 TYR P 720      32.658 -11.669 -14.354  0.00  0.00      PROA  
ATOM   4220  HD1 TYR P 720      32.874 -11.148 -15.275  0.00  0.00      PROA  
ATOM   4221  CE1 TYR P 720      33.319 -12.854 -14.033  0.00  0.00      PROA  
ATOM   4222  HE1 TYR P 720      34.141 -13.222 -14.630  0.00  0.00      PROA  
ATOM   4223   CZ TYR P 720      33.102 -13.608 -12.861  0.00  0.00      PROA  
ATOM   4224   OH TYR P 720      33.848 -14.808 -12.675  0.00  0.00      PROA  
ATOM   4225   HH TYR P 720      34.722 -14.693 -13.054  0.00  0.00      PROA  
ATOM   4226  CD2 TYR P 720      31.473 -12.008 -12.232  0.00  0.00      PROA  
ATOM   4227  HD2 TYR P 720      30.716 -11.666 -11.542  0.00  0.00      PROA  
ATOM   4228  CE2 TYR P 720      32.120 -13.183 -11.995  0.00  0.00      PROA  
ATOM   4229  HE2 TYR P 720      31.953 -13.765 -11.100  0.00  0.00      PROA  
ATOM   4230    C TYR P 720      29.281 -11.921 -15.284  0.00  0.00      PROA  
ATOM   4231    O TYR P 720      29.824 -12.786 -15.988  0.00  0.00      PROA  
ATOM   4232    N PHE P 721      28.115 -12.241 -14.598  0.00  0.00      PROA  
ATOM   4233   HN PHE P 721      27.606 -11.479 -14.206  0.00  0.00      PROA  
ATOM   4234   CA PHE P 721      27.447 -13.548 -14.600  0.00  0.00      PROA  
ATOM   4235   HA PHE P 721      28.222 -14.300 -14.599  0.00  0.00      PROA  
ATOM   4236   CB PHE P 721      26.531 -13.703 -13.284  0.00  0.00      PROA  
ATOM   4237  HB1 PHE P 721      26.081 -14.718 -13.264  0.00  0.00      PROA  
ATOM   4238  HB2 PHE P 721      25.787 -12.879 -13.253  0.00  0.00      PROA  
ATOM   4239   CG PHE P 721      27.341 -13.654 -12.051  0.00  0.00      PROA  
ATOM   4240  CD1 PHE P 721      27.954 -14.812 -11.573  0.00  0.00      PROA  
ATOM   4241  HD1 PHE P 721      27.780 -15.720 -12.131  0.00  0.00      PROA  
ATOM   4242  CE1 PHE P 721      28.923 -14.701 -10.532  0.00  0.00      PROA  
ATOM   4243  HE1 PHE P 721      29.479 -15.604 -10.330  0.00  0.00      PROA  
ATOM   4244   CZ PHE P 721      28.981 -13.568  -9.783  0.00  0.00      PROA  
ATOM   4245   HZ PHE P 721      29.683 -13.470  -8.968  0.00  0.00      PROA  
ATOM   4246  CD2 PHE P 721      27.407 -12.532 -11.283  0.00  0.00      PROA  
ATOM   4247  HD2 PHE P 721      26.952 -11.621 -11.642  0.00  0.00      PROA  
ATOM   4248  CE2 PHE P 721      28.115 -12.481 -10.117  0.00  0.00      PROA  
ATOM   4249  HE2 PHE P 721      28.127 -11.625  -9.458  0.00  0.00      PROA  
ATOM   4250    C PHE P 721      26.575 -13.600 -15.886  0.00  0.00      PROA  
ATOM   4251    O PHE P 721      26.305 -12.561 -16.483  0.00  0.00      PROA  
ATOM   4252    N PRO P 722      26.241 -14.706 -16.483  0.00  0.00      PROA  
ATOM   4253   CD PRO P 722      26.715 -16.078 -16.122  0.00  0.00      PROA  
ATOM   4254  HD1 PRO P 722      26.165 -16.513 -15.260  0.00  0.00      PROA  
ATOM   4255  HD2 PRO P 722      27.814 -15.988 -15.985  0.00  0.00      PROA  
ATOM   4256   CA PRO P 722      25.414 -14.719 -17.717  0.00  0.00      PROA  
ATOM   4257   HA PRO P 722      25.989 -14.140 -18.424  0.00  0.00      PROA  
ATOM   4258   CB PRO P 722      25.286 -16.205 -18.057  0.00  0.00      PROA  
ATOM   4259  HB1 PRO P 722      25.144 -16.192 -19.159  0.00  0.00      PROA  
ATOM   4260  HB2 PRO P 722      24.401 -16.523 -17.467  0.00  0.00      PROA  
ATOM   4261   CG PRO P 722      26.542 -16.801 -17.507  0.00  0.00      PROA  
ATOM   4262  HG1 PRO P 722      26.440 -17.904 -17.421  0.00  0.00      PROA  
ATOM   4263  HG2 PRO P 722      27.341 -16.621 -18.257  0.00  0.00      PROA  
ATOM   4264    C PRO P 722      24.101 -13.950 -17.688  0.00  0.00      PROA  
ATOM   4265    O PRO P 722      23.658 -13.622 -16.556  0.00  0.00      PROA  
ATOM   4266    N THR P 723      23.467 -13.736 -18.857  0.00  0.00      PROA  
ATOM   4267   HN THR P 723      23.839 -13.986 -19.748  0.00  0.00      PROA  
ATOM   4268   CA THR P 723      22.244 -12.911 -18.897  0.00  0.00      PROA  
ATOM   4269   HA THR P 723      22.466 -11.984 -18.390  0.00  0.00      PROA  
ATOM   4270   CB THR P 723      21.725 -12.488 -20.239  0.00  0.00      PROA  
ATOM   4271   HB THR P 723      22.515 -12.142 -20.940  0.00  0.00      PROA  
ATOM   4272  OG1 THR P 723      20.826 -11.429 -20.175  0.00  0.00      PROA  
ATOM   4273  HG1 THR P 723      20.904 -11.024 -21.042  0.00  0.00      PROA  
ATOM   4274  CG2 THR P 723      21.081 -13.632 -21.075  0.00  0.00      PROA  
ATOM   4275 HG21 THR P 723      20.211 -14.078 -20.545  0.00  0.00      PROA  
ATOM   4276 HG22 THR P 723      21.878 -14.405 -21.094  0.00  0.00      PROA  
ATOM   4277 HG23 THR P 723      20.774 -13.271 -22.079  0.00  0.00      PROA  
ATOM   4278    C THR P 723      21.083 -13.525 -18.101  0.00  0.00      PROA  
ATOM   4279    O THR P 723      20.496 -12.787 -17.348  0.00  0.00      PROA  
ATOM   4280    N ARG P 724      20.758 -14.819 -18.201  0.00  0.00      PROA  
ATOM   4281   HN ARG P 724      21.270 -15.246 -18.942  0.00  0.00      PROA  
ATOM   4282   CA ARG P 724      19.875 -15.530 -17.334  0.00  0.00      PROA  
ATOM   4283   HA ARG P 724      19.018 -14.872 -17.332  0.00  0.00      PROA  
ATOM   4284   CB ARG P 724      19.831 -17.010 -17.823  0.00  0.00      PROA  
ATOM   4285  HB1 ARG P 724      20.810 -17.533 -17.870  0.00  0.00      PROA  
ATOM   4286  HB2 ARG P 724      19.459 -16.954 -18.868  0.00  0.00      PROA  
ATOM   4287   CG ARG P 724      18.923 -17.955 -16.943  0.00  0.00      PROA  
ATOM   4288  HG1 ARG P 724      19.253 -17.898 -15.884  0.00  0.00      PROA  
ATOM   4289  HG2 ARG P 724      18.941 -19.010 -17.290  0.00  0.00      PROA  
ATOM   4290   CD ARG P 724      17.417 -17.569 -16.948  0.00  0.00      PROA  
ATOM   4291  HD1 ARG P 724      17.130 -17.415 -18.011  0.00  0.00      PROA  
ATOM   4292  HD2 ARG P 724      17.347 -16.630 -16.358  0.00  0.00      PROA  
ATOM   4293   NE ARG P 724      16.581 -18.641 -16.346  0.00  0.00      PROA  
ATOM   4294   HE ARG P 724      17.081 -19.472 -16.101  0.00  0.00      PROA  
ATOM   4295   CZ ARG P 724      15.260 -18.647 -16.392  0.00  0.00      PROA  
ATOM   4296  NH1 ARG P 724      14.503 -17.551 -16.620  0.00  0.00      PROA  
ATOM   4297 HH11 ARG P 724      14.975 -16.700 -16.389  0.00  0.00      PROA  
ATOM   4298 HH12 ARG P 724      13.507 -17.540 -16.528  0.00  0.00      PROA  
ATOM   4299  NH2 ARG P 724      14.622 -19.775 -16.296  0.00  0.00      PROA  
ATOM   4300 HH21 ARG P 724      15.180 -20.604 -16.270  0.00  0.00      PROA  
ATOM   4301 HH22 ARG P 724      13.648 -19.705 -16.083  0.00  0.00      PROA  
ATOM   4302    C ARG P 724      20.294 -15.443 -15.903  0.00  0.00      PROA  
ATOM   4303    O ARG P 724      19.476 -15.299 -14.973  0.00  0.00      PROA  
ATOM   4304    N VAL P 725      21.650 -15.521 -15.583  0.00  0.00      PROA  
ATOM   4305   HN VAL P 725      22.397 -15.541 -16.242  0.00  0.00      PROA  
ATOM   4306   CA VAL P 725      22.067 -15.537 -14.140  0.00  0.00      PROA  
ATOM   4307   HA VAL P 725      21.421 -16.277 -13.691  0.00  0.00      PROA  
ATOM   4308   CB VAL P 725      23.558 -16.137 -13.850  0.00  0.00      PROA  
ATOM   4309   HB VAL P 725      24.203 -15.373 -14.333  0.00  0.00      PROA  
ATOM   4310  CG1 VAL P 725      23.957 -16.176 -12.439  0.00  0.00      PROA  
ATOM   4311 HG11 VAL P 725      24.969 -16.618 -12.322  0.00  0.00      PROA  
ATOM   4312 HG12 VAL P 725      23.250 -16.842 -11.899  0.00  0.00      PROA  
ATOM   4313 HG13 VAL P 725      23.970 -15.162 -11.984  0.00  0.00      PROA  
ATOM   4314  CG2 VAL P 725      23.604 -17.532 -14.529  0.00  0.00      PROA  
ATOM   4315 HG21 VAL P 725      23.314 -17.386 -15.591  0.00  0.00      PROA  
ATOM   4316 HG22 VAL P 725      22.995 -18.232 -13.917  0.00  0.00      PROA  
ATOM   4317 HG23 VAL P 725      24.601 -18.022 -14.493  0.00  0.00      PROA  
ATOM   4318    C VAL P 725      21.741 -14.238 -13.384  0.00  0.00      PROA  
ATOM   4319    O VAL P 725      21.148 -14.224 -12.325  0.00  0.00      PROA  
ATOM   4320    N ARG P 726      22.259 -13.068 -13.947  0.00  0.00      PROA  
ATOM   4321   HN ARG P 726      22.852 -13.108 -14.747  0.00  0.00      PROA  
ATOM   4322   CA ARG P 726      22.032 -11.688 -13.440  0.00  0.00      PROA  
ATOM   4323   HA ARG P 726      22.381 -11.744 -12.420  0.00  0.00      PROA  
ATOM   4324   CB ARG P 726      22.898 -10.593 -13.999  0.00  0.00      PROA  
ATOM   4325  HB1 ARG P 726      23.967 -10.895 -13.979  0.00  0.00      PROA  
ATOM   4326  HB2 ARG P 726      22.684  -9.668 -13.423  0.00  0.00      PROA  
ATOM   4327   CG ARG P 726      22.687 -10.499 -15.542  0.00  0.00      PROA  
ATOM   4328  HG1 ARG P 726      21.751  -9.903 -15.594  0.00  0.00      PROA  
ATOM   4329  HG2 ARG P 726      22.622 -11.504 -16.011  0.00  0.00      PROA  
ATOM   4330   CD ARG P 726      23.797  -9.668 -16.199  0.00  0.00      PROA  
ATOM   4331  HD1 ARG P 726      24.806 -10.115 -16.071  0.00  0.00      PROA  
ATOM   4332  HD2 ARG P 726      23.794  -8.646 -15.765  0.00  0.00      PROA  
ATOM   4333   NE ARG P 726      23.432  -9.646 -17.606  0.00  0.00      PROA  
ATOM   4334   HE ARG P 726      22.666  -9.067 -17.884  0.00  0.00      PROA  
ATOM   4335   CZ ARG P 726      24.277  -9.918 -18.625  0.00  0.00      PROA  
ATOM   4336  NH1 ARG P 726      23.998  -9.578 -19.881  0.00  0.00      PROA  
ATOM   4337 HH11 ARG P 726      23.250  -8.936 -20.053  0.00  0.00      PROA  
ATOM   4338 HH12 ARG P 726      24.752  -9.628 -20.536  0.00  0.00      PROA  
ATOM   4339  NH2 ARG P 726      25.394 -10.561 -18.358  0.00  0.00      PROA  
ATOM   4340 HH21 ARG P 726      25.512 -10.915 -17.430  0.00  0.00      PROA  
ATOM   4341 HH22 ARG P 726      25.907 -10.887 -19.152  0.00  0.00      PROA  
ATOM   4342    C ARG P 726      20.591 -11.325 -13.270  0.00  0.00      PROA  
ATOM   4343    O ARG P 726      20.164 -10.718 -12.293  0.00  0.00      PROA  
ATOM   4344    N SER P 727      19.821 -11.699 -14.329  0.00  0.00      PROA  
ATOM   4345   HN SER P 727      20.245 -12.038 -15.165  0.00  0.00      PROA  
ATOM   4346   CA SER P 727      18.395 -11.727 -14.256  0.00  0.00      PROA  
ATOM   4347   HA SER P 727      18.025 -10.727 -14.089  0.00  0.00      PROA  
ATOM   4348   CB SER P 727      17.852 -12.212 -15.585  0.00  0.00      PROA  
ATOM   4349  HB1 SER P 727      18.236 -13.229 -15.814  0.00  0.00      PROA  
ATOM   4350  HB2 SER P 727      18.266 -11.573 -16.394  0.00  0.00      PROA  
ATOM   4351   OG SER P 727      16.401 -12.151 -15.617  0.00  0.00      PROA  
ATOM   4352  HG1 SER P 727      16.117 -13.054 -15.776  0.00  0.00      PROA  
ATOM   4353    C SER P 727      17.913 -12.692 -13.058  0.00  0.00      PROA  
ATOM   4354    O SER P 727      16.994 -12.256 -12.346  0.00  0.00      PROA  
ATOM   4355    N THR P 728      18.429 -13.897 -12.808  0.00  0.00      PROA  
ATOM   4356   HN THR P 728      19.048 -14.376 -13.427  0.00  0.00      PROA  
ATOM   4357   CA THR P 728      18.017 -14.780 -11.770  0.00  0.00      PROA  
ATOM   4358   HA THR P 728      16.942 -14.873 -11.815  0.00  0.00      PROA  
ATOM   4359   CB THR P 728      18.512 -16.211 -11.850  0.00  0.00      PROA  
ATOM   4360   HB THR P 728      19.593 -16.244 -12.104  0.00  0.00      PROA  
ATOM   4361  OG1 THR P 728      17.751 -16.917 -12.775  0.00  0.00      PROA  
ATOM   4362  HG1 THR P 728      17.082 -17.336 -12.227  0.00  0.00      PROA  
ATOM   4363  CG2 THR P 728      18.363 -17.051 -10.548  0.00  0.00      PROA  
ATOM   4364 HG21 THR P 728      18.734 -18.083 -10.730  0.00  0.00      PROA  
ATOM   4365 HG22 THR P 728      17.320 -16.960 -10.176  0.00  0.00      PROA  
ATOM   4366 HG23 THR P 728      19.027 -16.634  -9.760  0.00  0.00      PROA  
ATOM   4367    C THR P 728      18.189 -14.238 -10.395  0.00  0.00      PROA  
ATOM   4368    O THR P 728      17.234 -14.249  -9.603  0.00  0.00      PROA  
ATOM   4369    N VAL P 729      19.364 -13.666 -10.248  0.00  0.00      PROA  
ATOM   4370   HN VAL P 729      20.074 -13.852 -10.923  0.00  0.00      PROA  
ATOM   4371   CA VAL P 729      19.685 -12.996  -8.983  0.00  0.00      PROA  
ATOM   4372   HA VAL P 729      19.415 -13.570  -8.109  0.00  0.00      PROA  
ATOM   4373   CB VAL P 729      21.181 -12.549  -8.893  0.00  0.00      PROA  
ATOM   4374   HB VAL P 729      21.347 -11.940  -9.807  0.00  0.00      PROA  
ATOM   4375  CG1 VAL P 729      21.321 -11.842  -7.417  0.00  0.00      PROA  
ATOM   4376 HG11 VAL P 729      22.402 -11.650  -7.249  0.00  0.00      PROA  
ATOM   4377 HG12 VAL P 729      20.914 -12.569  -6.683  0.00  0.00      PROA  
ATOM   4378 HG13 VAL P 729      20.764 -10.888  -7.294  0.00  0.00      PROA  
ATOM   4379  CG2 VAL P 729      22.058 -13.831  -8.924  0.00  0.00      PROA  
ATOM   4380 HG21 VAL P 729      22.340 -14.171  -9.944  0.00  0.00      PROA  
ATOM   4381 HG22 VAL P 729      21.476 -14.605  -8.381  0.00  0.00      PROA  
ATOM   4382 HG23 VAL P 729      22.959 -13.527  -8.349  0.00  0.00      PROA  
ATOM   4383    C VAL P 729      18.786 -11.769  -8.720  0.00  0.00      PROA  
ATOM   4384    O VAL P 729      18.285 -11.572  -7.626  0.00  0.00      PROA  
ATOM   4385    N SER P 730      18.609 -10.936  -9.800  0.00  0.00      PROA  
ATOM   4386   HN SER P 730      19.175 -11.008 -10.618  0.00  0.00      PROA  
ATOM   4387   CA SER P 730      17.702  -9.736  -9.700  0.00  0.00      PROA  
ATOM   4388   HA SER P 730      18.025  -9.123  -8.872  0.00  0.00      PROA  
ATOM   4389   CB SER P 730      17.781  -8.943 -10.957  0.00  0.00      PROA  
ATOM   4390  HB1 SER P 730      17.432  -9.463 -11.874  0.00  0.00      PROA  
ATOM   4391  HB2 SER P 730      18.867  -8.786 -11.130  0.00  0.00      PROA  
ATOM   4392   OG SER P 730      17.059  -7.650 -10.934  0.00  0.00      PROA  
ATOM   4393  HG1 SER P 730      16.152  -7.804 -11.208  0.00  0.00      PROA  
ATOM   4394    C SER P 730      16.209 -10.086  -9.492  0.00  0.00      PROA  
ATOM   4395    O SER P 730      15.593  -9.457  -8.650  0.00  0.00      PROA  
ATOM   4396    N ASP P 731      15.629 -11.111 -10.174  0.00  0.00      PROA  
ATOM   4397   HN ASP P 731      16.236 -11.646 -10.757  0.00  0.00      PROA  
ATOM   4398   CA ASP P 731      14.210 -11.329 -10.276  0.00  0.00      PROA  
ATOM   4399   HA ASP P 731      13.592 -10.452 -10.404  0.00  0.00      PROA  
ATOM   4400   CB ASP P 731      13.854 -12.379 -11.345  0.00  0.00      PROA  
ATOM   4401  HB1 ASP P 731      12.950 -12.990 -11.133  0.00  0.00      PROA  
ATOM   4402  HB2 ASP P 731      14.737 -13.052 -11.285  0.00  0.00      PROA  
ATOM   4403   CG ASP P 731      13.695 -11.703 -12.679  0.00  0.00      PROA  
ATOM   4404  OD1 ASP P 731      13.704 -10.448 -12.842  0.00  0.00      PROA  
ATOM   4405  OD2 ASP P 731      13.551 -12.501 -13.689  0.00  0.00      PROA  
ATOM   4406    C ASP P 731      13.648 -11.850  -8.870  0.00  0.00      PROA  
ATOM   4407    O ASP P 731      12.474 -11.634  -8.545  0.00  0.00      PROA  
ATOM   4408    N PHE P 732      14.449 -12.585  -8.071  0.00  0.00      PROA  
ATOM   4409   HN PHE P 732      15.400 -12.708  -8.344  0.00  0.00      PROA  
ATOM   4410   CA PHE P 732      14.082 -13.097  -6.775  0.00  0.00      PROA  
ATOM   4411   HA PHE P 732      13.043 -12.937  -6.528  0.00  0.00      PROA  
ATOM   4412   CB PHE P 732      14.441 -14.579  -6.695  0.00  0.00      PROA  
ATOM   4413  HB1 PHE P 732      14.230 -15.001  -5.689  0.00  0.00      PROA  
ATOM   4414  HB2 PHE P 732      15.535 -14.727  -6.821  0.00  0.00      PROA  
ATOM   4415   CG PHE P 732      13.711 -15.328  -7.762  0.00  0.00      PROA  
ATOM   4416  CD1 PHE P 732      12.315 -15.460  -7.681  0.00  0.00      PROA  
ATOM   4417  HD1 PHE P 732      11.871 -14.883  -6.883  0.00  0.00      PROA  
ATOM   4418  CE1 PHE P 732      11.608 -16.203  -8.635  0.00  0.00      PROA  
ATOM   4419  HE1 PHE P 732      10.563 -16.385  -8.431  0.00  0.00      PROA  
ATOM   4420   CZ PHE P 732      12.334 -16.863  -9.651  0.00  0.00      PROA  
ATOM   4421   HZ PHE P 732      11.727 -17.529 -10.245  0.00  0.00      PROA  
ATOM   4422  CD2 PHE P 732      14.428 -15.999  -8.813  0.00  0.00      PROA  
ATOM   4423  HD2 PHE P 732      15.499 -15.865  -8.865  0.00  0.00      PROA  
ATOM   4424  CE2 PHE P 732      13.730 -16.751  -9.789  0.00  0.00      PROA  
ATOM   4425  HE2 PHE P 732      14.265 -17.360 -10.503  0.00  0.00      PROA  
ATOM   4426    C PHE P 732      14.878 -12.343  -5.762  0.00  0.00      PROA  
ATOM   4427    O PHE P 732      14.982 -12.765  -4.594  0.00  0.00      PROA  
ATOM   4428    N ALA P 733      15.456 -11.205  -6.040  0.00  0.00      PROA  
ATOM   4429   HN ALA P 733      15.356 -10.889  -6.980  0.00  0.00      PROA  
ATOM   4430   CA ALA P 733      16.316 -10.395  -5.190  0.00  0.00      PROA  
ATOM   4431   HA ALA P 733      17.158 -11.003  -4.893  0.00  0.00      PROA  
ATOM   4432   CB ALA P 733      17.023  -9.216  -5.766  0.00  0.00      PROA  
ATOM   4433  HB1 ALA P 733      17.791  -8.780  -5.091  0.00  0.00      PROA  
ATOM   4434  HB2 ALA P 733      16.255  -8.432  -5.933  0.00  0.00      PROA  
ATOM   4435  HB3 ALA P 733      17.610  -9.485  -6.670  0.00  0.00      PROA  
ATOM   4436    C ALA P 733      15.721  -9.974  -3.849  0.00  0.00      PROA  
ATOM   4437    O ALA P 733      16.356 -10.067  -2.812  0.00  0.00      PROA  
ATOM   4438    N VAL P 734      14.459  -9.490  -3.787  0.00  0.00      PROA  
ATOM   4439   HN VAL P 734      13.901  -9.314  -4.594  0.00  0.00      PROA  
ATOM   4440   CA VAL P 734      13.741  -9.197  -2.562  0.00  0.00      PROA  
ATOM   4441   HA VAL P 734      14.258  -8.461  -1.964  0.00  0.00      PROA  
ATOM   4442   CB VAL P 734      12.313  -8.703  -2.850  0.00  0.00      PROA  
ATOM   4443   HB VAL P 734      11.856  -9.532  -3.431  0.00  0.00      PROA  
ATOM   4444  CG1 VAL P 734      11.529  -8.557  -1.515  0.00  0.00      PROA  
ATOM   4445 HG11 VAL P 734      10.560  -8.083  -1.778  0.00  0.00      PROA  
ATOM   4446 HG12 VAL P 734      12.028  -7.834  -0.835  0.00  0.00      PROA  
ATOM   4447 HG13 VAL P 734      11.302  -9.484  -0.946  0.00  0.00      PROA  
ATOM   4448  CG2 VAL P 734      12.234  -7.431  -3.681  0.00  0.00      PROA  
ATOM   4449 HG21 VAL P 734      11.178  -7.242  -3.969  0.00  0.00      PROA  
ATOM   4450 HG22 VAL P 734      12.701  -7.668  -4.661  0.00  0.00      PROA  
ATOM   4451 HG23 VAL P 734      12.536  -6.510  -3.137  0.00  0.00      PROA  
ATOM   4452    C VAL P 734      13.760 -10.400  -1.518  0.00  0.00      PROA  
ATOM   4453    O VAL P 734      14.268 -10.296  -0.365  0.00  0.00      PROA  
ATOM   4454    N PHE P 735      13.381 -11.634  -2.003  0.00  0.00      PROA  
ATOM   4455   HN PHE P 735      13.095 -11.716  -2.954  0.00  0.00      PROA  
ATOM   4456   CA PHE P 735      13.410 -12.909  -1.322  0.00  0.00      PROA  
ATOM   4457   HA PHE P 735      12.854 -12.907  -0.396  0.00  0.00      PROA  
ATOM   4458   CB PHE P 735      12.706 -14.124  -2.001  0.00  0.00      PROA  
ATOM   4459  HB1 PHE P 735      12.987 -14.086  -3.075  0.00  0.00      PROA  
ATOM   4460  HB2 PHE P 735      11.596 -14.076  -1.968  0.00  0.00      PROA  
ATOM   4461   CG PHE P 735      13.180 -15.487  -1.587  0.00  0.00      PROA  
ATOM   4462  CD1 PHE P 735      14.009 -16.210  -2.474  0.00  0.00      PROA  
ATOM   4463  HD1 PHE P 735      14.168 -15.906  -3.498  0.00  0.00      PROA  
ATOM   4464  CE1 PHE P 735      14.689 -17.309  -2.014  0.00  0.00      PROA  
ATOM   4465  HE1 PHE P 735      15.428 -17.777  -2.648  0.00  0.00      PROA  
ATOM   4466   CZ PHE P 735      14.467 -17.790  -0.731  0.00  0.00      PROA  
ATOM   4467   HZ PHE P 735      14.961 -18.682  -0.375  0.00  0.00      PROA  
ATOM   4468  CD2 PHE P 735      12.967 -15.895  -0.268  0.00  0.00      PROA  
ATOM   4469  HD2 PHE P 735      12.360 -15.436   0.498  0.00  0.00      PROA  
ATOM   4470  CE2 PHE P 735      13.634 -17.074   0.121  0.00  0.00      PROA  
ATOM   4471  HE2 PHE P 735      13.466 -17.402   1.136  0.00  0.00      PROA  
ATOM   4472    C PHE P 735      14.878 -13.110  -0.784  0.00  0.00      PROA  
ATOM   4473    O PHE P 735      15.056 -13.462   0.409  0.00  0.00      PROA  
ATOM   4474    N LEU P 736      15.879 -12.911  -1.593  0.00  0.00      PROA  
ATOM   4475   HN LEU P 736      15.699 -12.694  -2.549  0.00  0.00      PROA  
ATOM   4476   CA LEU P 736      17.217 -13.050  -1.276  0.00  0.00      PROA  
ATOM   4477   HA LEU P 736      17.293 -14.061  -0.905  0.00  0.00      PROA  
ATOM   4478   CB LEU P 736      18.177 -13.047  -2.488  0.00  0.00      PROA  
ATOM   4479  HB1 LEU P 736      19.204 -13.185  -2.087  0.00  0.00      PROA  
ATOM   4480  HB2 LEU P 736      18.054 -12.037  -2.933  0.00  0.00      PROA  
ATOM   4481   CG LEU P 736      17.896 -13.943  -3.646  0.00  0.00      PROA  
ATOM   4482   HG LEU P 736      16.966 -13.677  -4.192  0.00  0.00      PROA  
ATOM   4483  CD1 LEU P 736      19.016 -13.750  -4.594  0.00  0.00      PROA  
ATOM   4484 HD11 LEU P 736      19.918 -14.255  -4.186  0.00  0.00      PROA  
ATOM   4485 HD12 LEU P 736      19.299 -12.688  -4.754  0.00  0.00      PROA  
ATOM   4486 HD13 LEU P 736      18.828 -14.193  -5.596  0.00  0.00      PROA  
ATOM   4487  CD2 LEU P 736      17.689 -15.345  -3.172  0.00  0.00      PROA  
ATOM   4488 HD21 LEU P 736      18.609 -15.720  -2.675  0.00  0.00      PROA  
ATOM   4489 HD22 LEU P 736      17.504 -16.078  -3.986  0.00  0.00      PROA  
ATOM   4490 HD23 LEU P 736      16.848 -15.520  -2.467  0.00  0.00      PROA  
ATOM   4491    C LEU P 736      17.759 -12.033  -0.203  0.00  0.00      PROA  
ATOM   4492    O LEU P 736      18.488 -12.308   0.750  0.00  0.00      PROA  
ATOM   4493    N THR P 737      17.280 -10.811  -0.304  0.00  0.00      PROA  
ATOM   4494   HN THR P 737      16.738 -10.578  -1.107  0.00  0.00      PROA  
ATOM   4495   CA THR P 737      17.396  -9.824   0.748  0.00  0.00      PROA  
ATOM   4496   HA THR P 737      18.449  -9.704   0.952  0.00  0.00      PROA  
ATOM   4497   CB THR P 737      16.718  -8.488   0.406  0.00  0.00      PROA  
ATOM   4498   HB THR P 737      15.619  -8.641   0.345  0.00  0.00      PROA  
ATOM   4499  OG1 THR P 737      17.133  -7.975  -0.885  0.00  0.00      PROA  
ATOM   4500  HG1 THR P 737      16.615  -8.343  -1.604  0.00  0.00      PROA  
ATOM   4501  CG2 THR P 737      16.951  -7.321   1.445  0.00  0.00      PROA  
ATOM   4502 HG21 THR P 737      16.788  -7.611   2.504  0.00  0.00      PROA  
ATOM   4503 HG22 THR P 737      16.440  -6.383   1.138  0.00  0.00      PROA  
ATOM   4504 HG23 THR P 737      18.025  -7.039   1.400  0.00  0.00      PROA  
ATOM   4505    C THR P 737      16.835 -10.286   2.097  0.00  0.00      PROA  
ATOM   4506    O THR P 737      17.545 -10.215   3.154  0.00  0.00      PROA  
ATOM   4507    N ILE P 738      15.559 -10.820   2.128  0.00  0.00      PROA  
ATOM   4508   HN ILE P 738      15.078 -10.680   1.266  0.00  0.00      PROA  
ATOM   4509   CA ILE P 738      14.817 -11.317   3.278  0.00  0.00      PROA  
ATOM   4510   HA ILE P 738      14.896 -10.591   4.074  0.00  0.00      PROA  
ATOM   4511   CB ILE P 738      13.405 -11.597   2.881  0.00  0.00      PROA  
ATOM   4512   HB ILE P 738      13.439 -12.268   1.996  0.00  0.00      PROA  
ATOM   4513  CG2 ILE P 738      12.805 -12.324   4.122  0.00  0.00      PROA  
ATOM   4514 HG21 ILE P 738      11.700 -12.360   4.015  0.00  0.00      PROA  
ATOM   4515 HG22 ILE P 738      12.983 -11.706   5.028  0.00  0.00      PROA  
ATOM   4516 HG23 ILE P 738      13.220 -13.350   4.217  0.00  0.00      PROA  
ATOM   4517  CG1 ILE P 738      12.500 -10.420   2.592  0.00  0.00      PROA  
ATOM   4518 HG11 ILE P 738      12.973  -9.599   2.012  0.00  0.00      PROA  
ATOM   4519 HG12 ILE P 738      12.235  -9.929   3.552  0.00  0.00      PROA  
ATOM   4520   CD ILE P 738      11.207 -10.850   1.853  0.00  0.00      PROA  
ATOM   4521  HD1 ILE P 738      11.475 -11.130   0.812  0.00  0.00      PROA  
ATOM   4522  HD2 ILE P 738      10.518  -9.987   1.732  0.00  0.00      PROA  
ATOM   4523  HD3 ILE P 738      10.785 -11.701   2.427  0.00  0.00      PROA  
ATOM   4524    C ILE P 738      15.565 -12.563   3.874  0.00  0.00      PROA  
ATOM   4525    O ILE P 738      15.865 -12.642   5.083  0.00  0.00      PROA  
ATOM   4526    N PHE P 739      15.985 -13.486   3.030  0.00  0.00      PROA  
ATOM   4527   HN PHE P 739      15.591 -13.384   2.120  0.00  0.00      PROA  
ATOM   4528   CA PHE P 739      16.592 -14.767   3.257  0.00  0.00      PROA  
ATOM   4529   HA PHE P 739      16.032 -15.340   3.981  0.00  0.00      PROA  
ATOM   4530   CB PHE P 739      16.692 -15.458   1.844  0.00  0.00      PROA  
ATOM   4531  HB1 PHE P 739      17.103 -14.657   1.193  0.00  0.00      PROA  
ATOM   4532  HB2 PHE P 739      15.629 -15.647   1.580  0.00  0.00      PROA  
ATOM   4533   CG PHE P 739      17.432 -16.778   1.914  0.00  0.00      PROA  
ATOM   4534  CD1 PHE P 739      16.712 -17.920   2.340  0.00  0.00      PROA  
ATOM   4535  HD1 PHE P 739      15.691 -17.930   2.691  0.00  0.00      PROA  
ATOM   4536  CE1 PHE P 739      17.325 -19.194   2.354  0.00  0.00      PROA  
ATOM   4537  HE1 PHE P 739      16.735 -20.056   2.628  0.00  0.00      PROA  
ATOM   4538   CZ PHE P 739      18.639 -19.297   1.944  0.00  0.00      PROA  
ATOM   4539   HZ PHE P 739      19.075 -20.284   1.938  0.00  0.00      PROA  
ATOM   4540  CD2 PHE P 739      18.758 -16.904   1.525  0.00  0.00      PROA  
ATOM   4541  HD2 PHE P 739      19.328 -16.024   1.269  0.00  0.00      PROA  
ATOM   4542  CE2 PHE P 739      19.402 -18.191   1.557  0.00  0.00      PROA  
ATOM   4543  HE2 PHE P 739      20.458 -18.252   1.339  0.00  0.00      PROA  
ATOM   4544    C PHE P 739      17.940 -14.575   3.944  0.00  0.00      PROA  
ATOM   4545    O PHE P 739      18.259 -15.278   4.898  0.00  0.00      PROA  
ATOM   4546    N THR P 740      18.719 -13.551   3.420  0.00  0.00      PROA  
ATOM   4547   HN THR P 740      18.385 -13.097   2.598  0.00  0.00      PROA  
ATOM   4548   CA THR P 740      19.969 -13.134   4.002  0.00  0.00      PROA  
ATOM   4549   HA THR P 740      20.423 -14.100   4.165  0.00  0.00      PROA  
ATOM   4550   CB THR P 740      20.724 -12.289   2.945  0.00  0.00      PROA  
ATOM   4551   HB THR P 740      20.029 -11.473   2.652  0.00  0.00      PROA  
ATOM   4552  OG1 THR P 740      21.005 -13.136   1.797  0.00  0.00      PROA  
ATOM   4553  HG1 THR P 740      20.276 -12.985   1.192  0.00  0.00      PROA  
ATOM   4554  CG2 THR P 740      22.065 -11.722   3.475  0.00  0.00      PROA  
ATOM   4555 HG21 THR P 740      22.862 -12.492   3.558  0.00  0.00      PROA  
ATOM   4556 HG22 THR P 740      21.910 -11.256   4.472  0.00  0.00      PROA  
ATOM   4557 HG23 THR P 740      22.387 -10.813   2.922  0.00  0.00      PROA  
ATOM   4558    C THR P 740      19.832 -12.518   5.430  0.00  0.00      PROA  
ATOM   4559    O THR P 740      20.550 -13.003   6.322  0.00  0.00      PROA  
ATOM   4560    N MET P 741      18.880 -11.579   5.691  0.00  0.00      PROA  
ATOM   4561   HN MET P 741      18.297 -11.202   4.975  0.00  0.00      PROA  
ATOM   4562   CA MET P 741      18.696 -11.009   6.962  0.00  0.00      PROA  
ATOM   4563   HA MET P 741      19.681 -10.731   7.306  0.00  0.00      PROA  
ATOM   4564   CB MET P 741      17.875  -9.685   6.914  0.00  0.00      PROA  
ATOM   4565  HB1 MET P 741      17.781  -9.292   7.949  0.00  0.00      PROA  
ATOM   4566  HB2 MET P 741      16.858  -9.903   6.524  0.00  0.00      PROA  
ATOM   4567   CG MET P 741      18.449  -8.536   6.039  0.00  0.00      PROA  
ATOM   4568  HG1 MET P 741      17.782  -7.661   5.883  0.00  0.00      PROA  
ATOM   4569  HG2 MET P 741      18.441  -8.984   5.022  0.00  0.00      PROA  
ATOM   4570   SD MET P 741      20.101  -7.935   6.446  0.00  0.00      PROA  
ATOM   4571   CE MET P 741      20.227  -6.866   4.994  0.00  0.00      PROA  
ATOM   4572  HE1 MET P 741      21.116  -6.219   4.834  0.00  0.00      PROA  
ATOM   4573  HE2 MET P 741      19.439  -6.086   5.063  0.00  0.00      PROA  
ATOM   4574  HE3 MET P 741      20.085  -7.331   3.995  0.00  0.00      PROA  
ATOM   4575    C MET P 741      18.189 -12.052   7.891  0.00  0.00      PROA  
ATOM   4576    O MET P 741      18.525 -12.030   9.039  0.00  0.00      PROA  
ATOM   4577    N VAL P 742      17.359 -13.064   7.487  0.00  0.00      PROA  
ATOM   4578   HN VAL P 742      16.985 -12.928   6.573  0.00  0.00      PROA  
ATOM   4579   CA VAL P 742      16.951 -14.162   8.348  0.00  0.00      PROA  
ATOM   4580   HA VAL P 742      16.541 -13.744   9.255  0.00  0.00      PROA  
ATOM   4581   CB VAL P 742      16.012 -15.078   7.594  0.00  0.00      PROA  
ATOM   4582   HB VAL P 742      16.401 -15.341   6.587  0.00  0.00      PROA  
ATOM   4583  CG1 VAL P 742      15.794 -16.490   8.268  0.00  0.00      PROA  
ATOM   4584 HG11 VAL P 742      15.155 -17.150   7.643  0.00  0.00      PROA  
ATOM   4585 HG12 VAL P 742      15.295 -16.418   9.257  0.00  0.00      PROA  
ATOM   4586 HG13 VAL P 742      16.792 -16.969   8.363  0.00  0.00      PROA  
ATOM   4587  CG2 VAL P 742      14.569 -14.501   7.581  0.00  0.00      PROA  
ATOM   4588 HG21 VAL P 742      14.228 -14.182   8.589  0.00  0.00      PROA  
ATOM   4589 HG22 VAL P 742      13.786 -15.240   7.305  0.00  0.00      PROA  
ATOM   4590 HG23 VAL P 742      14.521 -13.611   6.918  0.00  0.00      PROA  
ATOM   4591    C VAL P 742      18.129 -14.973   8.907  0.00  0.00      PROA  
ATOM   4592    O VAL P 742      18.253 -15.104  10.136  0.00  0.00      PROA  
ATOM   4593    N ILE P 743      19.078 -15.363   7.965  0.00  0.00      PROA  
ATOM   4594   HN ILE P 743      18.994 -15.121   7.002  0.00  0.00      PROA  
ATOM   4595   CA ILE P 743      20.321 -15.922   8.426  0.00  0.00      PROA  
ATOM   4596   HA ILE P 743      20.060 -16.837   8.936  0.00  0.00      PROA  
ATOM   4597   CB ILE P 743      21.284 -16.280   7.270  0.00  0.00      PROA  
ATOM   4598   HB ILE P 743      21.394 -15.399   6.602  0.00  0.00      PROA  
ATOM   4599  CG2 ILE P 743      22.646 -16.866   7.829  0.00  0.00      PROA  
ATOM   4600 HG21 ILE P 743      23.315 -17.223   7.018  0.00  0.00      PROA  
ATOM   4601 HG22 ILE P 743      22.477 -17.717   8.523  0.00  0.00      PROA  
ATOM   4602 HG23 ILE P 743      23.276 -16.155   8.405  0.00  0.00      PROA  
ATOM   4603  CG1 ILE P 743      20.566 -17.419   6.378  0.00  0.00      PROA  
ATOM   4604 HG11 ILE P 743      19.458 -17.488   6.433  0.00  0.00      PROA  
ATOM   4605 HG12 ILE P 743      20.862 -18.449   6.674  0.00  0.00      PROA  
ATOM   4606   CD ILE P 743      21.078 -17.211   4.939  0.00  0.00      PROA  
ATOM   4607  HD1 ILE P 743      20.489 -16.407   4.448  0.00  0.00      PROA  
ATOM   4608  HD2 ILE P 743      20.832 -18.156   4.410  0.00  0.00      PROA  
ATOM   4609  HD3 ILE P 743      22.172 -17.021   4.972  0.00  0.00      PROA  
ATOM   4610    C ILE P 743      21.095 -15.092   9.424  0.00  0.00      PROA  
ATOM   4611    O ILE P 743      21.385 -15.634  10.481  0.00  0.00      PROA  
ATOM   4612    N LEU P 744      21.420 -13.821   9.054  0.00  0.00      PROA  
ATOM   4613   HN LEU P 744      21.140 -13.506   8.151  0.00  0.00      PROA  
ATOM   4614   CA LEU P 744      22.133 -12.847   9.855  0.00  0.00      PROA  
ATOM   4615   HA LEU P 744      23.099 -13.287  10.054  0.00  0.00      PROA  
ATOM   4616   CB LEU P 744      22.237 -11.454   9.172  0.00  0.00      PROA  
ATOM   4617  HB1 LEU P 744      21.244 -10.957   9.222  0.00  0.00      PROA  
ATOM   4618  HB2 LEU P 744      22.578 -11.739   8.153  0.00  0.00      PROA  
ATOM   4619   CG LEU P 744      23.261 -10.487   9.736  0.00  0.00      PROA  
ATOM   4620   HG LEU P 744      23.250 -10.509  10.847  0.00  0.00      PROA  
ATOM   4621  CD1 LEU P 744      24.642 -10.824   9.077  0.00  0.00      PROA  
ATOM   4622 HD11 LEU P 744      24.972 -11.860   9.305  0.00  0.00      PROA  
ATOM   4623 HD12 LEU P 744      25.369 -10.054   9.416  0.00  0.00      PROA  
ATOM   4624 HD13 LEU P 744      24.561 -10.740   7.972  0.00  0.00      PROA  
ATOM   4625  CD2 LEU P 744      22.960  -9.081   9.287  0.00  0.00      PROA  
ATOM   4626 HD21 LEU P 744      23.582  -8.271   9.724  0.00  0.00      PROA  
ATOM   4627 HD22 LEU P 744      21.957  -8.844   9.701  0.00  0.00      PROA  
ATOM   4628 HD23 LEU P 744      23.107  -8.937   8.195  0.00  0.00      PROA  
ATOM   4629    C LEU P 744      21.486 -12.523  11.224  0.00  0.00      PROA  
ATOM   4630    O LEU P 744      22.037 -12.560  12.309  0.00  0.00      PROA  
ATOM   4631    N ASP P 745      20.165 -12.385  11.239  0.00  0.00      PROA  
ATOM   4632   HN ASP P 745      19.680 -12.331  10.370  0.00  0.00      PROA  
ATOM   4633   CA ASP P 745      19.346 -12.250  12.435  0.00  0.00      PROA  
ATOM   4634   HA ASP P 745      19.657 -11.290  12.820  0.00  0.00      PROA  
ATOM   4635   CB ASP P 745      17.894 -12.125  12.018  0.00  0.00      PROA  
ATOM   4636  HB1 ASP P 745      17.462 -12.957  11.422  0.00  0.00      PROA  
ATOM   4637  HB2 ASP P 745      17.907 -11.233  11.356  0.00  0.00      PROA  
ATOM   4638   CG ASP P 745      16.910 -11.931  13.191  0.00  0.00      PROA  
ATOM   4639  OD1 ASP P 745      15.969 -12.750  13.266  0.00  0.00      PROA  
ATOM   4640  OD2 ASP P 745      17.069 -10.932  14.031  0.00  0.00      PROA  
ATOM   4641    C ASP P 745      19.537 -13.473  13.421  0.00  0.00      PROA  
ATOM   4642    O ASP P 745      19.706 -13.277  14.644  0.00  0.00      PROA  
ATOM   4643    N PHE P 746      19.597 -14.733  12.972  0.00  0.00      PROA  
ATOM   4644   HN PHE P 746      19.178 -14.858  12.077  0.00  0.00      PROA  
ATOM   4645   CA PHE P 746      19.883 -15.805  13.917  0.00  0.00      PROA  
ATOM   4646   HA PHE P 746      19.259 -15.643  14.783  0.00  0.00      PROA  
ATOM   4647   CB PHE P 746      19.572 -17.197  13.328  0.00  0.00      PROA  
ATOM   4648  HB1 PHE P 746      20.003 -17.976  13.992  0.00  0.00      PROA  
ATOM   4649  HB2 PHE P 746      20.074 -17.214  12.337  0.00  0.00      PROA  
ATOM   4650   CG PHE P 746      18.137 -17.653  13.113  0.00  0.00      PROA  
ATOM   4651  CD1 PHE P 746      17.315 -17.758  14.201  0.00  0.00      PROA  
ATOM   4652  HD1 PHE P 746      17.715 -17.716  15.203  0.00  0.00      PROA  
ATOM   4653  CE1 PHE P 746      16.037 -18.360  14.033  0.00  0.00      PROA  
ATOM   4654  HE1 PHE P 746      15.385 -18.602  14.860  0.00  0.00      PROA  
ATOM   4655   CZ PHE P 746      15.541 -18.676  12.752  0.00  0.00      PROA  
ATOM   4656   HZ PHE P 746      14.576 -19.152  12.669  0.00  0.00      PROA  
ATOM   4657  CD2 PHE P 746      17.640 -17.798  11.845  0.00  0.00      PROA  
ATOM   4658  HD2 PHE P 746      18.263 -17.666  10.973  0.00  0.00      PROA  
ATOM   4659  CE2 PHE P 746      16.340 -18.230  11.619  0.00  0.00      PROA  
ATOM   4660  HE2 PHE P 746      16.079 -18.355  10.578  0.00  0.00      PROA  
ATOM   4661    C PHE P 746      21.337 -15.841  14.378  0.00  0.00      PROA  
ATOM   4662    O PHE P 746      21.560 -16.560  15.379  0.00  0.00      PROA  
ATOM   4663    N LEU P 747      22.236 -15.202  13.620  0.00  0.00      PROA  
ATOM   4664   HN LEU P 747      21.956 -14.687  12.813  0.00  0.00      PROA  
ATOM   4665   CA LEU P 747      23.595 -15.293  14.014  0.00  0.00      PROA  
ATOM   4666   HA LEU P 747      23.861 -16.245  14.449  0.00  0.00      PROA  
ATOM   4667   CB LEU P 747      24.431 -15.182  12.751  0.00  0.00      PROA  
ATOM   4668  HB1 LEU P 747      25.515 -15.134  12.991  0.00  0.00      PROA  
ATOM   4669  HB2 LEU P 747      24.156 -14.310  12.120  0.00  0.00      PROA  
ATOM   4670   CG LEU P 747      24.362 -16.387  11.791  0.00  0.00      PROA  
ATOM   4671   HG LEU P 747      23.290 -16.618  11.611  0.00  0.00      PROA  
ATOM   4672  CD1 LEU P 747      25.016 -16.127  10.458  0.00  0.00      PROA  
ATOM   4673 HD11 LEU P 747      25.141 -17.029   9.822  0.00  0.00      PROA  
ATOM   4674 HD12 LEU P 747      26.025 -15.729  10.697  0.00  0.00      PROA  
ATOM   4675 HD13 LEU P 747      24.411 -15.350   9.943  0.00  0.00      PROA  
ATOM   4676  CD2 LEU P 747      25.007 -17.743  12.277  0.00  0.00      PROA  
ATOM   4677 HD21 LEU P 747      26.116 -17.687  12.309  0.00  0.00      PROA  
ATOM   4678 HD22 LEU P 747      24.749 -18.474  11.482  0.00  0.00      PROA  
ATOM   4679 HD23 LEU P 747      24.703 -18.009  13.312  0.00  0.00      PROA  
ATOM   4680    C LEU P 747      24.039 -14.178  14.955  0.00  0.00      PROA  
ATOM   4681    O LEU P 747      24.957 -14.294  15.790  0.00  0.00      PROA  
ATOM   4682    N ILE P 748      23.415 -12.979  14.771  0.00  0.00      PROA  
ATOM   4683   HN ILE P 748      22.705 -12.887  14.078  0.00  0.00      PROA  
ATOM   4684   CA ILE P 748      23.760 -11.796  15.525  0.00  0.00      PROA  
ATOM   4685   HA ILE P 748      24.830 -11.791  15.676  0.00  0.00      PROA  
ATOM   4686   CB ILE P 748      23.323 -10.560  14.773  0.00  0.00      PROA  
ATOM   4687   HB ILE P 748      23.496 -10.658  13.680  0.00  0.00      PROA  
ATOM   4688  CG2 ILE P 748      21.858 -10.418  14.824  0.00  0.00      PROA  
ATOM   4689 HG21 ILE P 748      21.700  -9.564  14.131  0.00  0.00      PROA  
ATOM   4690 HG22 ILE P 748      21.379 -10.114  15.780  0.00  0.00      PROA  
ATOM   4691 HG23 ILE P 748      21.264 -11.283  14.459  0.00  0.00      PROA  
ATOM   4692  CG1 ILE P 748      23.959  -9.279  15.285  0.00  0.00      PROA  
ATOM   4693 HG11 ILE P 748      23.881  -9.137  16.385  0.00  0.00      PROA  
ATOM   4694 HG12 ILE P 748      23.460  -8.398  14.827  0.00  0.00      PROA  
ATOM   4695   CD ILE P 748      25.477  -9.165  15.083  0.00  0.00      PROA  
ATOM   4696  HD1 ILE P 748      26.152  -9.939  15.506  0.00  0.00      PROA  
ATOM   4697  HD2 ILE P 748      25.817  -8.306  15.699  0.00  0.00      PROA  
ATOM   4698  HD3 ILE P 748      25.700  -9.013  14.005  0.00  0.00      PROA  
ATOM   4699    C ILE P 748      23.126 -11.974  16.984  0.00  0.00      PROA  
ATOM   4700    O ILE P 748      22.082 -12.498  17.178  0.00  0.00      PROA  
ATOM   4701    N GLY P 749      23.779 -11.485  18.081  0.00  0.00      PROA  
ATOM   4702   HN GLY P 749      24.577 -10.891  18.017  0.00  0.00      PROA  
ATOM   4703   CA GLY P 749      23.222 -11.776  19.445  0.00  0.00      PROA  
ATOM   4704  HA1 GLY P 749      24.100 -11.980  20.041  0.00  0.00      PROA  
ATOM   4705  HA2 GLY P 749      22.530 -12.595  19.567  0.00  0.00      PROA  
ATOM   4706    C GLY P 749      22.499 -10.602  19.978  0.00  0.00      PROA  
ATOM   4707    O GLY P 749      22.386 -10.346  21.177  0.00  0.00      PROA  
ATOM   4708    N VAL P 750      22.008  -9.812  19.067  0.00  0.00      PROA  
ATOM   4709   HN VAL P 750      22.107 -10.016  18.096  0.00  0.00      PROA  
ATOM   4710   CA VAL P 750      21.198  -8.629  19.354  0.00  0.00      PROA  
ATOM   4711   HA VAL P 750      21.099  -8.522  20.424  0.00  0.00      PROA  
ATOM   4712   CB VAL P 750      21.868  -7.411  18.757  0.00  0.00      PROA  
ATOM   4713   HB VAL P 750      22.092  -7.697  17.707  0.00  0.00      PROA  
ATOM   4714  CG1 VAL P 750      20.918  -6.189  18.831  0.00  0.00      PROA  
ATOM   4715 HG11 VAL P 750      20.568  -5.973  19.863  0.00  0.00      PROA  
ATOM   4716 HG12 VAL P 750      19.985  -6.320  18.242  0.00  0.00      PROA  
ATOM   4717 HG13 VAL P 750      21.370  -5.244  18.461  0.00  0.00      PROA  
ATOM   4718  CG2 VAL P 750      23.227  -7.068  19.403  0.00  0.00      PROA  
ATOM   4719 HG21 VAL P 750      23.965  -7.899  19.410  0.00  0.00      PROA  
ATOM   4720 HG22 VAL P 750      23.107  -6.700  20.444  0.00  0.00      PROA  
ATOM   4721 HG23 VAL P 750      23.735  -6.381  18.692  0.00  0.00      PROA  
ATOM   4722    C VAL P 750      19.771  -8.935  18.816  0.00  0.00      PROA  
ATOM   4723    O VAL P 750      19.564  -9.170  17.631  0.00  0.00      PROA  
ATOM   4724    N PRO P 751      18.685  -8.935  19.608  0.00  0.00      PROA  
ATOM   4725   CD PRO P 751      18.678  -8.883  21.097  0.00  0.00      PROA  
ATOM   4726  HD1 PRO P 751      18.717  -7.806  21.369  0.00  0.00      PROA  
ATOM   4727  HD2 PRO P 751      19.530  -9.440  21.543  0.00  0.00      PROA  
ATOM   4728   CA PRO P 751      17.301  -9.216  19.117  0.00  0.00      PROA  
ATOM   4729   HA PRO P 751      17.345 -10.193  18.659  0.00  0.00      PROA  
ATOM   4730   CB PRO P 751      16.438  -9.242  20.359  0.00  0.00      PROA  
ATOM   4731  HB1 PRO P 751      15.609  -9.981  20.340  0.00  0.00      PROA  
ATOM   4732  HB2 PRO P 751      16.004  -8.240  20.565  0.00  0.00      PROA  
ATOM   4733   CG PRO P 751      17.399  -9.604  21.450  0.00  0.00      PROA  
ATOM   4734  HG1 PRO P 751      17.106  -9.571  22.521  0.00  0.00      PROA  
ATOM   4735  HG2 PRO P 751      17.573 -10.697  21.360  0.00  0.00      PROA  
ATOM   4736    C PRO P 751      16.876  -8.313  18.025  0.00  0.00      PROA  
ATOM   4737    O PRO P 751      17.311  -7.161  17.918  0.00  0.00      PROA  
ATOM   4738    N SER P 752      15.867  -8.760  17.127  0.00  0.00      PROA  
ATOM   4739   HN SER P 752      15.602  -9.721  17.112  0.00  0.00      PROA  
ATOM   4740   CA SER P 752      15.206  -7.802  16.249  0.00  0.00      PROA  
ATOM   4741   HA SER P 752      15.448  -6.784  16.518  0.00  0.00      PROA  
ATOM   4742   CB SER P 752      15.687  -7.896  14.686  0.00  0.00      PROA  
ATOM   4743  HB1 SER P 752      16.759  -7.637  14.549  0.00  0.00      PROA  
ATOM   4744  HB2 SER P 752      15.086  -7.146  14.129  0.00  0.00      PROA  
ATOM   4745   OG SER P 752      15.419  -9.196  14.175  0.00  0.00      PROA  
ATOM   4746  HG1 SER P 752      16.255  -9.654  14.059  0.00  0.00      PROA  
ATOM   4747    C SER P 752      13.681  -7.971  16.389  0.00  0.00      PROA  
ATOM   4748    O SER P 752      13.283  -9.142  16.436  0.00  0.00      PROA  
ATOM   4749    N PRO P 753      12.854  -6.983  16.529  0.00  0.00      PROA  
ATOM   4750   CD PRO P 753      13.206  -5.652  16.850  0.00  0.00      PROA  
ATOM   4751  HD1 PRO P 753      13.900  -5.202  16.109  0.00  0.00      PROA  
ATOM   4752  HD2 PRO P 753      13.829  -5.643  17.770  0.00  0.00      PROA  
ATOM   4753   CA PRO P 753      11.405  -7.082  16.469  0.00  0.00      PROA  
ATOM   4754   HA PRO P 753      11.086  -7.296  17.478  0.00  0.00      PROA  
ATOM   4755   CB PRO P 753      10.982  -5.633  16.106  0.00  0.00      PROA  
ATOM   4756  HB1 PRO P 753       9.942  -5.458  16.453  0.00  0.00      PROA  
ATOM   4757  HB2 PRO P 753      11.249  -5.481  15.038  0.00  0.00      PROA  
ATOM   4758   CG PRO P 753      12.006  -4.790  16.874  0.00  0.00      PROA  
ATOM   4759  HG1 PRO P 753      12.155  -3.718  16.623  0.00  0.00      PROA  
ATOM   4760  HG2 PRO P 753      11.654  -4.850  17.927  0.00  0.00      PROA  
ATOM   4761    C PRO P 753      10.701  -8.092  15.535  0.00  0.00      PROA  
ATOM   4762    O PRO P 753      10.949  -8.216  14.353  0.00  0.00      PROA  
ATOM   4763    N LYS P 754       9.751  -8.890  16.122  0.00  0.00      PROA  
ATOM   4764   HN LYS P 754       9.744  -8.845  17.117  0.00  0.00      PROA  
ATOM   4765   CA LYS P 754       8.962  -9.901  15.428  0.00  0.00      PROA  
ATOM   4766   HA LYS P 754       9.107  -9.861  14.358  0.00  0.00      PROA  
ATOM   4767   CB LYS P 754       9.310 -11.344  15.829  0.00  0.00      PROA  
ATOM   4768  HB1 LYS P 754       8.752 -12.081  15.213  0.00  0.00      PROA  
ATOM   4769  HB2 LYS P 754       9.041 -11.397  16.906  0.00  0.00      PROA  
ATOM   4770   CG LYS P 754      10.813 -11.786  15.836  0.00  0.00      PROA  
ATOM   4771  HG1 LYS P 754      10.911 -12.826  16.215  0.00  0.00      PROA  
ATOM   4772  HG2 LYS P 754      11.359 -10.996  16.395  0.00  0.00      PROA  
ATOM   4773   CD LYS P 754      11.327 -11.855  14.307  0.00  0.00      PROA  
ATOM   4774  HD1 LYS P 754      11.169 -10.847  13.868  0.00  0.00      PROA  
ATOM   4775  HD2 LYS P 754      10.692 -12.634  13.833  0.00  0.00      PROA  
ATOM   4776   CE LYS P 754      12.783 -12.378  14.126  0.00  0.00      PROA  
ATOM   4777  HE1 LYS P 754      13.157 -12.370  13.080  0.00  0.00      PROA  
ATOM   4778  HE2 LYS P 754      12.911 -13.425  14.475  0.00  0.00      PROA  
ATOM   4779   NZ LYS P 754      13.763 -11.638  14.884  0.00  0.00      PROA  
ATOM   4780  HZ1 LYS P 754      13.500 -10.643  15.032  0.00  0.00      PROA  
ATOM   4781  HZ2 LYS P 754      14.707 -11.671  14.449  0.00  0.00      PROA  
ATOM   4782  HZ3 LYS P 754      13.901 -12.018  15.842  0.00  0.00      PROA  
ATOM   4783    C LYS P 754       7.548  -9.663  15.842  0.00  0.00      PROA  
ATOM   4784    O LYS P 754       7.264  -9.213  16.939  0.00  0.00      PROA  
ATOM   4785    N LEU P 755       6.615  -9.852  14.838  0.00  0.00      PROA  
ATOM   4786   HN LEU P 755       6.893 -10.105  13.914  0.00  0.00      PROA  
ATOM   4787   CA LEU P 755       5.220  -9.743  15.019  0.00  0.00      PROA  
ATOM   4788   HA LEU P 755       4.983  -8.704  15.191  0.00  0.00      PROA  
ATOM   4789   CB LEU P 755       4.451 -10.072  13.766  0.00  0.00      PROA  
ATOM   4790  HB1 LEU P 755       4.558 -11.161  13.575  0.00  0.00      PROA  
ATOM   4791  HB2 LEU P 755       4.831  -9.512  12.884  0.00  0.00      PROA  
ATOM   4792   CG LEU P 755       2.872  -9.876  13.921  0.00  0.00      PROA  
ATOM   4793   HG LEU P 755       2.520 -10.395  14.838  0.00  0.00      PROA  
ATOM   4794  CD1 LEU P 755       2.526  -8.372  14.141  0.00  0.00      PROA  
ATOM   4795 HD11 LEU P 755       1.444  -8.185  14.309  0.00  0.00      PROA  
ATOM   4796 HD12 LEU P 755       2.968  -7.813  13.289  0.00  0.00      PROA  
ATOM   4797 HD13 LEU P 755       3.053  -8.185  15.101  0.00  0.00      PROA  
ATOM   4798  CD2 LEU P 755       2.267 -10.331  12.564  0.00  0.00      PROA  
ATOM   4799 HD21 LEU P 755       2.543  -9.722  11.677  0.00  0.00      PROA  
ATOM   4800 HD22 LEU P 755       1.171 -10.152  12.581  0.00  0.00      PROA  
ATOM   4801 HD23 LEU P 755       2.410 -11.378  12.221  0.00  0.00      PROA  
ATOM   4802    C LEU P 755       4.667 -10.606  16.148  0.00  0.00      PROA  
ATOM   4803    O LEU P 755       5.025 -11.769  16.341  0.00  0.00      PROA  
ATOM   4804    N GLN P 756       3.794 -10.097  17.045  0.00  0.00      PROA  
ATOM   4805   HN GLN P 756       3.425  -9.172  17.001  0.00  0.00      PROA  
ATOM   4806   CA GLN P 756       3.136 -10.900  18.048  0.00  0.00      PROA  
ATOM   4807   HA GLN P 756       3.853 -11.650  18.349  0.00  0.00      PROA  
ATOM   4808   CB GLN P 756       2.617 -10.176  19.324  0.00  0.00      PROA  
ATOM   4809  HB1 GLN P 756       1.843  -9.418  19.080  0.00  0.00      PROA  
ATOM   4810  HB2 GLN P 756       3.451  -9.585  19.758  0.00  0.00      PROA  
ATOM   4811   CG GLN P 756       2.127 -11.184  20.483  0.00  0.00      PROA  
ATOM   4812  HG1 GLN P 756       1.212 -11.648  20.056  0.00  0.00      PROA  
ATOM   4813  HG2 GLN P 756       1.949 -10.583  21.400  0.00  0.00      PROA  
ATOM   4814   CD GLN P 756       3.278 -12.144  20.886  0.00  0.00      PROA  
ATOM   4815  OE1 GLN P 756       3.436 -13.245  20.288  0.00  0.00      PROA  
ATOM   4816  NE2 GLN P 756       4.073 -11.700  21.817  0.00  0.00      PROA  
ATOM   4817 HE21 GLN P 756       4.786 -12.325  22.134  0.00  0.00      PROA  
ATOM   4818 HE22 GLN P 756       3.926 -10.769  22.150  0.00  0.00      PROA  
ATOM   4819    C GLN P 756       1.973 -11.768  17.459  0.00  0.00      PROA  
ATOM   4820    O GLN P 756       1.159 -11.348  16.638  0.00  0.00      PROA  
ATOM   4821    N VAL P 757       1.954 -12.982  17.812  0.00  0.00      PROA  
ATOM   4822   HN VAL P 757       2.567 -13.280  18.540  0.00  0.00      PROA  
ATOM   4823   CA VAL P 757       1.079 -13.955  17.118  0.00  0.00      PROA  
ATOM   4824   HA VAL P 757       1.116 -13.769  16.055  0.00  0.00      PROA  
ATOM   4825   CB VAL P 757       1.340 -15.462  17.251  0.00  0.00      PROA  
ATOM   4826   HB VAL P 757       0.587 -16.001  16.638  0.00  0.00      PROA  
ATOM   4827  CG1 VAL P 757       2.679 -15.879  16.612  0.00  0.00      PROA  
ATOM   4828 HG11 VAL P 757       2.566 -15.815  15.508  0.00  0.00      PROA  
ATOM   4829 HG12 VAL P 757       2.880 -16.947  16.843  0.00  0.00      PROA  
ATOM   4830 HG13 VAL P 757       3.495 -15.219  16.976  0.00  0.00      PROA  
ATOM   4831  CG2 VAL P 757       1.290 -15.996  18.704  0.00  0.00      PROA  
ATOM   4832 HG21 VAL P 757       2.047 -15.421  19.279  0.00  0.00      PROA  
ATOM   4833 HG22 VAL P 757       1.544 -17.073  18.801  0.00  0.00      PROA  
ATOM   4834 HG23 VAL P 757       0.324 -15.781  19.207  0.00  0.00      PROA  
ATOM   4835    C VAL P 757      -0.389 -13.842  17.475  0.00  0.00      PROA  
ATOM   4836    O VAL P 757      -0.654 -13.464  18.620  0.00  0.00      PROA  
ATOM   4837    N PRO P 758      -1.385 -14.003  16.653  0.00  0.00      PROA  
ATOM   4838   CD PRO P 758      -1.280 -13.863  15.217  0.00  0.00      PROA  
ATOM   4839  HD1 PRO P 758      -0.664 -14.690  14.804  0.00  0.00      PROA  
ATOM   4840  HD2 PRO P 758      -0.745 -12.934  14.923  0.00  0.00      PROA  
ATOM   4841   CA PRO P 758      -2.786 -14.316  17.030  0.00  0.00      PROA  
ATOM   4842   HA PRO P 758      -3.039 -13.338  17.412  0.00  0.00      PROA  
ATOM   4843   CB PRO P 758      -3.391 -14.804  15.678  0.00  0.00      PROA  
ATOM   4844  HB1 PRO P 758      -4.490 -14.641  15.680  0.00  0.00      PROA  
ATOM   4845  HB2 PRO P 758      -3.310 -15.898  15.504  0.00  0.00      PROA  
ATOM   4846   CG PRO P 758      -2.700 -13.936  14.640  0.00  0.00      PROA  
ATOM   4847  HG1 PRO P 758      -2.676 -14.282  13.584  0.00  0.00      PROA  
ATOM   4848  HG2 PRO P 758      -3.183 -12.936  14.651  0.00  0.00      PROA  
ATOM   4849    C PRO P 758      -2.971 -15.300  18.222  0.00  0.00      PROA  
ATOM   4850    O PRO P 758      -2.223 -16.301  18.357  0.00  0.00      PROA  
ATOM   4851    N SER P 759      -4.113 -15.158  18.918  0.00  0.00      PROA  
ATOM   4852   HN SER P 759      -4.632 -14.313  18.815  0.00  0.00      PROA  
ATOM   4853   CA SER P 759      -4.421 -16.072  20.029  0.00  0.00      PROA  
ATOM   4854   HA SER P 759      -4.136 -17.066  19.717  0.00  0.00      PROA  
ATOM   4855   CB SER P 759      -3.793 -15.808  21.394  0.00  0.00      PROA  
ATOM   4856  HB1 SER P 759      -4.058 -14.822  21.834  0.00  0.00      PROA  
ATOM   4857  HB2 SER P 759      -2.683 -15.772  21.367  0.00  0.00      PROA  
ATOM   4858   OG SER P 759      -4.113 -16.879  22.285  0.00  0.00      PROA  
ATOM   4859  HG1 SER P 759      -3.264 -17.010  22.713  0.00  0.00      PROA  
ATOM   4860    C SER P 759      -5.962 -16.291  20.126  0.00  0.00      PROA  
ATOM   4861    O SER P 759      -6.450 -17.367  20.461  0.00  0.00      PROA  
ATOM   4862    N VAL P 760      -6.797 -15.302  19.736  0.00  0.00      PROA  
ATOM   4863   HN VAL P 760      -6.499 -14.393  19.456  0.00  0.00      PROA  
ATOM   4864   CA VAL P 760      -8.274 -15.330  19.869  0.00  0.00      PROA  
ATOM   4865   HA VAL P 760      -8.577 -16.266  20.316  0.00  0.00      PROA  
ATOM   4866   CB VAL P 760      -9.013 -14.156  20.512  0.00  0.00      PROA  
ATOM   4867   HB VAL P 760      -8.496 -13.218  20.217  0.00  0.00      PROA  
ATOM   4868  CG1 VAL P 760     -10.490 -14.223  20.184  0.00  0.00      PROA  
ATOM   4869 HG11 VAL P 760     -10.783 -13.953  19.148  0.00  0.00      PROA  
ATOM   4870 HG12 VAL P 760     -10.969 -13.515  20.893  0.00  0.00      PROA  
ATOM   4871 HG13 VAL P 760     -10.994 -15.160  20.504  0.00  0.00      PROA  
ATOM   4872  CG2 VAL P 760      -8.855 -14.357  22.094  0.00  0.00      PROA  
ATOM   4873 HG21 VAL P 760      -9.330 -13.507  22.630  0.00  0.00      PROA  
ATOM   4874 HG22 VAL P 760      -7.773 -14.434  22.332  0.00  0.00      PROA  
ATOM   4875 HG23 VAL P 760      -9.270 -15.338  22.408  0.00  0.00      PROA  
ATOM   4876    C VAL P 760      -8.710 -15.583  18.477  0.00  0.00      PROA  
ATOM   4877    O VAL P 760      -8.674 -14.690  17.614  0.00  0.00      PROA  
ATOM   4878    N PHE P 761      -9.202 -16.786  18.168  0.00  0.00      PROA  
ATOM   4879   HN PHE P 761      -9.229 -17.469  18.893  0.00  0.00      PROA  
ATOM   4880   CA PHE P 761      -9.765 -17.191  16.890  0.00  0.00      PROA  
ATOM   4881   HA PHE P 761      -9.566 -16.516  16.070  0.00  0.00      PROA  
ATOM   4882   CB PHE P 761      -9.248 -18.538  16.456  0.00  0.00      PROA  
ATOM   4883  HB1 PHE P 761      -9.565 -18.706  15.405  0.00  0.00      PROA  
ATOM   4884  HB2 PHE P 761      -9.555 -19.387  17.104  0.00  0.00      PROA  
ATOM   4885   CG PHE P 761      -7.735 -18.568  16.418  0.00  0.00      PROA  
ATOM   4886  CD1 PHE P 761      -6.977 -19.301  17.391  0.00  0.00      PROA  
ATOM   4887  HD1 PHE P 761      -7.514 -19.785  18.192  0.00  0.00      PROA  
ATOM   4888  CE1 PHE P 761      -5.559 -19.209  17.434  0.00  0.00      PROA  
ATOM   4889  HE1 PHE P 761      -5.018 -19.778  18.176  0.00  0.00      PROA  
ATOM   4890   CZ PHE P 761      -4.899 -18.544  16.413  0.00  0.00      PROA  
ATOM   4891   HZ PHE P 761      -3.834 -18.420  16.286  0.00  0.00      PROA  
ATOM   4892  CD2 PHE P 761      -6.952 -17.863  15.465  0.00  0.00      PROA  
ATOM   4893  HD2 PHE P 761      -7.576 -17.259  14.823  0.00  0.00      PROA  
ATOM   4894  CE2 PHE P 761      -5.568 -17.782  15.406  0.00  0.00      PROA  
ATOM   4895  HE2 PHE P 761      -5.142 -17.354  14.511  0.00  0.00      PROA  
ATOM   4896    C PHE P 761     -11.319 -17.128  16.937  0.00  0.00      PROA  
ATOM   4897    O PHE P 761     -11.846 -17.572  15.895  0.00  0.00      PROA  
ATOM   4898    N LYS P 762     -12.055 -16.547  17.900  0.00  0.00      PROA  
ATOM   4899   HN LYS P 762     -11.618 -16.030  18.633  0.00  0.00      PROA  
ATOM   4900   CA LYS P 762     -13.470 -16.359  17.600  0.00  0.00      PROA  
ATOM   4901   HA LYS P 762     -13.764 -16.751  16.637  0.00  0.00      PROA  
ATOM   4902   CB LYS P 762     -14.424 -17.151  18.629  0.00  0.00      PROA  
ATOM   4903  HB1 LYS P 762     -14.259 -18.249  18.588  0.00  0.00      PROA  
ATOM   4904  HB2 LYS P 762     -15.473 -17.024  18.288  0.00  0.00      PROA  
ATOM   4905   CG LYS P 762     -14.284 -16.632  20.067  0.00  0.00      PROA  
ATOM   4906  HG1 LYS P 762     -14.685 -15.597  20.087  0.00  0.00      PROA  
ATOM   4907  HG2 LYS P 762     -13.192 -16.528  20.245  0.00  0.00      PROA  
ATOM   4908   CD LYS P 762     -15.089 -17.466  21.095  0.00  0.00      PROA  
ATOM   4909  HD1 LYS P 762     -14.924 -16.984  22.082  0.00  0.00      PROA  
ATOM   4910  HD2 LYS P 762     -14.639 -18.476  21.210  0.00  0.00      PROA  
ATOM   4911   CE LYS P 762     -16.513 -17.583  20.814  0.00  0.00      PROA  
ATOM   4912  HE1 LYS P 762     -16.952 -17.907  19.846  0.00  0.00      PROA  
ATOM   4913  HE2 LYS P 762     -16.843 -16.525  20.899  0.00  0.00      PROA  
ATOM   4914   NZ LYS P 762     -17.265 -18.233  21.926  0.00  0.00      PROA  
ATOM   4915  HZ1 LYS P 762     -17.191 -19.270  21.900  0.00  0.00      PROA  
ATOM   4916  HZ2 LYS P 762     -18.281 -18.090  21.756  0.00  0.00      PROA  
ATOM   4917  HZ3 LYS P 762     -16.979 -17.946  22.884  0.00  0.00      PROA  
ATOM   4918    C LYS P 762     -13.745 -14.879  17.627  0.00  0.00      PROA  
ATOM   4919    O LYS P 762     -13.225 -14.268  18.583  0.00  0.00      PROA  
ATOM   4920    N PRO P 763     -14.394 -14.213  16.684  0.00  0.00      PROA  
ATOM   4921   CD PRO P 763     -14.821 -14.857  15.397  0.00  0.00      PROA  
ATOM   4922  HD1 PRO P 763     -15.462 -15.727  15.655  0.00  0.00      PROA  
ATOM   4923  HD2 PRO P 763     -13.944 -15.070  14.749  0.00  0.00      PROA  
ATOM   4924   CA PRO P 763     -15.016 -12.874  16.863  0.00  0.00      PROA  
ATOM   4925   HA PRO P 763     -14.295 -12.086  16.700  0.00  0.00      PROA  
ATOM   4926   CB PRO P 763     -16.015 -12.791  15.686  0.00  0.00      PROA  
ATOM   4927  HB1 PRO P 763     -16.073 -11.732  15.353  0.00  0.00      PROA  
ATOM   4928  HB2 PRO P 763     -17.067 -13.091  15.877  0.00  0.00      PROA  
ATOM   4929   CG PRO P 763     -15.413 -13.649  14.638  0.00  0.00      PROA  
ATOM   4930  HG1 PRO P 763     -16.154 -14.007  13.892  0.00  0.00      PROA  
ATOM   4931  HG2 PRO P 763     -14.704 -13.007  14.071  0.00  0.00      PROA  
ATOM   4932    C PRO P 763     -15.775 -12.712  18.184  0.00  0.00      PROA  
ATOM   4933    O PRO P 763     -16.515 -13.570  18.549  0.00  0.00      PROA  
ATOM   4934    N THR P 764     -15.690 -11.470  18.792  0.00  0.00      PROA  
ATOM   4935   HN THR P 764     -15.126 -10.753  18.389  0.00  0.00      PROA  
ATOM   4936   CA THR P 764     -16.425 -11.103  19.978  0.00  0.00      PROA  
ATOM   4937   HA THR P 764     -16.620 -11.935  20.639  0.00  0.00      PROA  
ATOM   4938   CB THR P 764     -15.611 -10.116  20.912  0.00  0.00      PROA  
ATOM   4939   HB THR P 764     -14.532 -10.363  20.818  0.00  0.00      PROA  
ATOM   4940  OG1 THR P 764     -16.073 -10.247  22.231  0.00  0.00      PROA  
ATOM   4941  HG1 THR P 764     -15.909 -11.143  22.533  0.00  0.00      PROA  
ATOM   4942  CG2 THR P 764     -15.898  -8.675  20.560  0.00  0.00      PROA  
ATOM   4943 HG21 THR P 764     -16.692  -8.263  21.219  0.00  0.00      PROA  
ATOM   4944 HG22 THR P 764     -16.209  -8.487  19.510  0.00  0.00      PROA  
ATOM   4945 HG23 THR P 764     -14.954  -8.135  20.787  0.00  0.00      PROA  
ATOM   4946    C THR P 764     -17.719 -10.560  19.583  0.00  0.00      PROA  
ATOM   4947    O THR P 764     -17.956 -10.225  18.441  0.00  0.00      PROA  
ATOM   4948    N ARG P 765     -18.731 -10.385  20.517  0.00  0.00      PROA  
ATOM   4949   HN ARG P 765     -18.454 -10.564  21.458  0.00  0.00      PROA  
ATOM   4950   CA ARG P 765     -20.123 -10.136  20.302  0.00  0.00      PROA  
ATOM   4951   HA ARG P 765     -20.540  -9.893  21.267  0.00  0.00      PROA  
ATOM   4952   CB ARG P 765     -20.486  -8.720  19.734  0.00  0.00      PROA  
ATOM   4953  HB1 ARG P 765     -21.591  -8.630  19.655  0.00  0.00      PROA  
ATOM   4954  HB2 ARG P 765     -20.009  -9.000  18.771  0.00  0.00      PROA  
ATOM   4955   CG ARG P 765     -19.879  -7.479  20.539  0.00  0.00      PROA  
ATOM   4956  HG1 ARG P 765     -20.215  -6.535  20.058  0.00  0.00      PROA  
ATOM   4957  HG2 ARG P 765     -18.781  -7.587  20.406  0.00  0.00      PROA  
ATOM   4958   CD ARG P 765     -20.305  -7.391  21.978  0.00  0.00      PROA  
ATOM   4959  HD1 ARG P 765     -20.195  -8.342  22.542  0.00  0.00      PROA  
ATOM   4960  HD2 ARG P 765     -21.401  -7.211  21.940  0.00  0.00      PROA  
ATOM   4961   NE ARG P 765     -19.566  -6.354  22.640  0.00  0.00      PROA  
ATOM   4962   HE ARG P 765     -18.580  -6.248  22.505  0.00  0.00      PROA  
ATOM   4963   CZ ARG P 765     -20.140  -5.379  23.354  0.00  0.00      PROA  
ATOM   4964  NH1 ARG P 765     -19.185  -4.492  23.686  0.00  0.00      PROA  
ATOM   4965 HH11 ARG P 765     -18.254  -4.657  23.360  0.00  0.00      PROA  
ATOM   4966 HH12 ARG P 765     -19.477  -3.830  24.377  0.00  0.00      PROA  
ATOM   4967  NH2 ARG P 765     -21.334  -5.224  23.817  0.00  0.00      PROA  
ATOM   4968 HH21 ARG P 765     -22.124  -5.732  23.474  0.00  0.00      PROA  
ATOM   4969 HH22 ARG P 765     -21.478  -4.517  24.510  0.00  0.00      PROA  
ATOM   4970    C ARG P 765     -20.854 -11.317  19.773  0.00  0.00      PROA  
ATOM   4971    O ARG P 765     -20.587 -11.852  18.685  0.00  0.00      PROA  
ATOM   4972    N ASP P 766     -21.784 -11.818  20.629  0.00  0.00      PROA  
ATOM   4973   HN ASP P 766     -21.831 -11.263  21.456  0.00  0.00      PROA  
ATOM   4974   CA ASP P 766     -22.481 -13.115  20.549  0.00  0.00      PROA  
ATOM   4975   HA ASP P 766     -23.149 -13.198  21.394  0.00  0.00      PROA  
ATOM   4976   CB ASP P 766     -23.296 -13.275  19.220  0.00  0.00      PROA  
ATOM   4977  HB1 ASP P 766     -23.511 -14.348  19.029  0.00  0.00      PROA  
ATOM   4978  HB2 ASP P 766     -22.639 -13.107  18.340  0.00  0.00      PROA  
ATOM   4979   CG ASP P 766     -24.496 -12.358  19.210  0.00  0.00      PROA  
ATOM   4980  OD1 ASP P 766     -24.783 -11.724  20.222  0.00  0.00      PROA  
ATOM   4981  OD2 ASP P 766     -25.167 -12.400  18.194  0.00  0.00      PROA  
ATOM   4982    C ASP P 766     -21.405 -14.170  20.813  0.00  0.00      PROA  
ATOM   4983    O ASP P 766     -20.256 -13.955  21.188  0.00  0.00      PROA  
ATOM   4984    N ASP P 767     -21.877 -15.452  20.811  0.00  0.00      PROA  
ATOM   4985   HN ASP P 767     -22.852 -15.558  20.629  0.00  0.00      PROA  
ATOM   4986   CA ASP P 767     -21.017 -16.654  20.697  0.00  0.00      PROA  
ATOM   4987   HA ASP P 767     -19.985 -16.355  20.591  0.00  0.00      PROA  
ATOM   4988   CB ASP P 767     -21.016 -17.450  21.936  0.00  0.00      PROA  
ATOM   4989  HB1 ASP P 767     -22.000 -17.570  22.439  0.00  0.00      PROA  
ATOM   4990  HB2 ASP P 767     -20.384 -16.876  22.647  0.00  0.00      PROA  
ATOM   4991   CG ASP P 767     -20.509 -18.848  21.781  0.00  0.00      PROA  
ATOM   4992  OD1 ASP P 767     -20.895 -19.701  22.574  0.00  0.00      PROA  
ATOM   4993  OD2 ASP P 767     -19.629 -19.047  20.902  0.00  0.00      PROA  
ATOM   4994    C ASP P 767     -21.580 -17.276  19.418  0.00  0.00      PROA  
ATOM   4995    O ASP P 767     -22.775 -17.642  19.287  0.00  0.00      PROA  
ATOM   4996    N ARG P 768     -20.751 -17.451  18.389  0.00  0.00      PROA  
ATOM   4997   HN ARG P 768     -19.773 -17.279  18.476  0.00  0.00      PROA  
ATOM   4998   CA ARG P 768     -21.231 -17.710  17.047  0.00  0.00      PROA  
ATOM   4999   HA ARG P 768     -22.043 -18.408  17.184  0.00  0.00      PROA  
ATOM   5000   CB ARG P 768     -21.706 -16.452  16.276  0.00  0.00      PROA  
ATOM   5001  HB1 ARG P 768     -22.708 -16.311  16.734  0.00  0.00      PROA  
ATOM   5002  HB2 ARG P 768     -21.996 -16.618  15.217  0.00  0.00      PROA  
ATOM   5003   CG ARG P 768     -20.684 -15.248  16.286  0.00  0.00      PROA  
ATOM   5004  HG1 ARG P 768     -19.696 -15.449  15.819  0.00  0.00      PROA  
ATOM   5005  HG2 ARG P 768     -20.391 -15.015  17.332  0.00  0.00      PROA  
ATOM   5006   CD ARG P 768     -21.155 -13.918  15.699  0.00  0.00      PROA  
ATOM   5007  HD1 ARG P 768     -22.105 -13.734  16.246  0.00  0.00      PROA  
ATOM   5008  HD2 ARG P 768     -21.243 -13.996  14.595  0.00  0.00      PROA  
ATOM   5009   NE ARG P 768     -20.305 -12.833  16.197  0.00  0.00      PROA  
ATOM   5010   HE ARG P 768     -20.424 -12.473  17.123  0.00  0.00      PROA  
ATOM   5011   CZ ARG P 768     -19.675 -11.907  15.438  0.00  0.00      PROA  
ATOM   5012  NH1 ARG P 768     -19.170 -10.806  15.978  0.00  0.00      PROA  
ATOM   5013 HH11 ARG P 768     -18.914 -10.863  16.944  0.00  0.00      PROA  
ATOM   5014 HH12 ARG P 768     -18.780 -10.116  15.369  0.00  0.00      PROA  
ATOM   5015  NH2 ARG P 768     -19.326 -12.172  14.198  0.00  0.00      PROA  
ATOM   5016 HH21 ARG P 768     -19.458 -13.097  13.842  0.00  0.00      PROA  
ATOM   5017 HH22 ARG P 768     -18.755 -11.462  13.788  0.00  0.00      PROA  
ATOM   5018    C ARG P 768     -20.210 -18.403  16.213  0.00  0.00      PROA  
ATOM   5019    O ARG P 768     -18.981 -18.386  16.430  0.00  0.00      PROA  
ATOM   5020    N GLY P 769     -20.616 -19.117  15.213  0.00  0.00      PROA  
ATOM   5021   HN GLY P 769     -21.507 -19.563  15.165  0.00  0.00      PROA  
ATOM   5022   CA GLY P 769     -19.863 -19.558  14.056  0.00  0.00      PROA  
ATOM   5023  HA1 GLY P 769     -20.484 -20.172  13.420  0.00  0.00      PROA  
ATOM   5024  HA2 GLY P 769     -19.065 -20.191  14.415  0.00  0.00      PROA  
ATOM   5025    C GLY P 769     -19.338 -18.573  13.058  0.00  0.00      PROA  
ATOM   5026    O GLY P 769     -19.843 -17.438  12.994  0.00  0.00      PROA  
ATOM   5027    N TRP P 770     -18.343 -18.864  12.250  0.00  0.00      PROA  
ATOM   5028   HN TRP P 770     -17.959 -19.780  12.339  0.00  0.00      PROA  
ATOM   5029   CA TRP P 770     -17.721 -18.029  11.208  0.00  0.00      PROA  
ATOM   5030   HA TRP P 770     -17.259 -17.248  11.793  0.00  0.00      PROA  
ATOM   5031   CB TRP P 770     -16.607 -18.821  10.432  0.00  0.00      PROA  
ATOM   5032  HB1 TRP P 770     -16.451 -18.384   9.422  0.00  0.00      PROA  
ATOM   5033  HB2 TRP P 770     -17.085 -19.823  10.375  0.00  0.00      PROA  
ATOM   5034   CG TRP P 770     -15.359 -18.891  11.164  0.00  0.00      PROA  
ATOM   5035  CD1 TRP P 770     -14.837 -19.898  11.899  0.00  0.00      PROA  
ATOM   5036  HD1 TRP P 770     -15.215 -20.909  11.898  0.00  0.00      PROA  
ATOM   5037  NE1 TRP P 770     -13.620 -19.532  12.421  0.00  0.00      PROA  
ATOM   5038  HE1 TRP P 770     -13.146 -20.075  13.080  0.00  0.00      PROA  
ATOM   5039  CE2 TRP P 770     -13.271 -18.317  12.066  0.00  0.00      PROA  
ATOM   5040  CD2 TRP P 770     -14.355 -17.884  11.237  0.00  0.00      PROA  
ATOM   5041  CE3 TRP P 770     -14.105 -16.644  10.647  0.00  0.00      PROA  
ATOM   5042  HE3 TRP P 770     -14.826 -16.291   9.924  0.00  0.00      PROA  
ATOM   5043  CZ3 TRP P 770     -12.979 -15.829  10.961  0.00  0.00      PROA  
ATOM   5044  HZ3 TRP P 770     -12.839 -14.873  10.480  0.00  0.00      PROA  
ATOM   5045  CZ2 TRP P 770     -12.048 -17.603  12.218  0.00  0.00      PROA  
ATOM   5046  HZ2 TRP P 770     -11.278 -18.093  12.795  0.00  0.00      PROA  
ATOM   5047  CH2 TRP P 770     -11.956 -16.286  11.717  0.00  0.00      PROA  
ATOM   5048  HH2 TRP P 770     -11.106 -15.653  11.925  0.00  0.00      PROA  
ATOM   5049    C TRP P 770     -18.629 -17.294  10.302  0.00  0.00      PROA  
ATOM   5050    O TRP P 770     -18.596 -16.100  10.168  0.00  0.00      PROA  
ATOM   5051    N PHE P 771     -19.604 -17.964   9.682  0.00  0.00      PROA  
ATOM   5052   HN PHE P 771     -19.874 -18.881   9.967  0.00  0.00      PROA  
ATOM   5053   CA PHE P 771     -20.376 -17.406   8.630  0.00  0.00      PROA  
ATOM   5054   HA PHE P 771     -19.836 -16.534   8.294  0.00  0.00      PROA  
ATOM   5055   CB PHE P 771     -20.505 -18.361   7.451  0.00  0.00      PROA  
ATOM   5056  HB1 PHE P 771     -21.183 -17.863   6.725  0.00  0.00      PROA  
ATOM   5057  HB2 PHE P 771     -21.034 -19.287   7.761  0.00  0.00      PROA  
ATOM   5058   CG PHE P 771     -19.173 -18.550   6.706  0.00  0.00      PROA  
ATOM   5059  CD1 PHE P 771     -18.234 -19.489   7.078  0.00  0.00      PROA  
ATOM   5060  HD1 PHE P 771     -18.560 -20.240   7.783  0.00  0.00      PROA  
ATOM   5061  CE1 PHE P 771     -16.902 -19.544   6.548  0.00  0.00      PROA  
ATOM   5062  HE1 PHE P 771     -16.158 -20.235   6.918  0.00  0.00      PROA
[truncated: 11,892,349 more chars]
