# Supplementary material for: Cryo-EM structure of the sodium-driven chloride/bicarbonate exchanger NDCBE
Source: Nat Commun. 2021 Sep 28;12:5690. doi: 10.1038/s41467-021-25998-2 (PMC8478935; doi:10.1038/s41467-021-25998-2)
Supplement: Supplementary file 7 — Supplementary Data 1 [file 41467_2021_25998_MOESM7_ESM.zip › MD_structures/NDCBE_300ns_Cl_first_MD_step.pdb]

CRYST1  109.270  109.270  127.335  90.00  90.00  90.00 P 1           1
ATOM      1    N LEU P 451     -29.445   1.776 -18.166  0.00  0.00      PROA  
ATOM      2  HT1 LEU P 451     -28.455   1.944 -17.894  0.00  0.00      PROA  
ATOM      3  HT2 LEU P 451     -29.943   1.585 -17.274  0.00  0.00      PROA  
ATOM      4  HT3 LEU P 451     -29.914   2.582 -18.627  0.00  0.00      PROA  
ATOM      5   CA LEU P 451     -29.424   0.654 -19.144  0.00  0.00      PROA  
ATOM      6   HA LEU P 451     -30.377   0.815 -19.624  0.00  0.00      PROA  
ATOM      7   CB LEU P 451     -28.442   0.853 -20.327  0.00  0.00      PROA  
ATOM      8  HB1 LEU P 451     -28.738   0.154 -21.139  0.00  0.00      PROA  
ATOM      9  HB2 LEU P 451     -27.414   0.700 -19.934  0.00  0.00      PROA  
ATOM     10   CG LEU P 451     -28.484   2.214 -21.085  0.00  0.00      PROA  
ATOM     11   HG LEU P 451     -29.553   2.516 -21.109  0.00  0.00      PROA  
ATOM     12  CD1 LEU P 451     -27.656   3.260 -20.314  0.00  0.00      PROA  
ATOM     13 HD11 LEU P 451     -26.666   2.841 -20.034  0.00  0.00      PROA  
ATOM     14 HD12 LEU P 451     -28.197   3.530 -19.382  0.00  0.00      PROA  
ATOM     15 HD13 LEU P 451     -27.667   4.171 -20.949  0.00  0.00      PROA  
ATOM     16  CD2 LEU P 451     -27.920   2.118 -22.485  0.00  0.00      PROA  
ATOM     17 HD21 LEU P 451     -26.933   1.614 -22.563  0.00  0.00      PROA  
ATOM     18 HD22 LEU P 451     -27.729   3.120 -22.925  0.00  0.00      PROA  
ATOM     19 HD23 LEU P 451     -28.693   1.613 -23.102  0.00  0.00      PROA  
ATOM     20    C LEU P 451     -29.343  -0.719 -18.580  0.00  0.00      PROA  
ATOM     21    O LEU P 451     -29.437  -0.927 -17.373  0.00  0.00      PROA  
ATOM     22    N PHE P 452     -29.097  -1.807 -19.335  0.00  0.00      PROA  
ATOM     23   HN PHE P 452     -28.894  -1.693 -20.304  0.00  0.00      PROA  
ATOM     24   CA PHE P 452     -28.820  -3.145 -18.839  0.00  0.00      PROA  
ATOM     25   HA PHE P 452     -29.415  -3.348 -17.960  0.00  0.00      PROA  
ATOM     26   CB PHE P 452     -29.224  -4.367 -19.752  0.00  0.00      PROA  
ATOM     27  HB1 PHE P 452     -30.320  -4.483 -19.611  0.00  0.00      PROA  
ATOM     28  HB2 PHE P 452     -28.757  -5.326 -19.441  0.00  0.00      PROA  
ATOM     29   CG PHE P 452     -28.868  -4.217 -21.257  0.00  0.00      PROA  
ATOM     30  CD1 PHE P 452     -27.588  -4.322 -21.858  0.00  0.00      PROA  
ATOM     31  HD1 PHE P 452     -26.750  -4.332 -21.177  0.00  0.00      PROA  
ATOM     32  CE1 PHE P 452     -27.351  -4.433 -23.224  0.00  0.00      PROA  
ATOM     33  HE1 PHE P 452     -26.369  -4.667 -23.607  0.00  0.00      PROA  
ATOM     34   CZ PHE P 452     -28.496  -4.538 -24.094  0.00  0.00      PROA  
ATOM     35   HZ PHE P 452     -28.365  -4.719 -25.150  0.00  0.00      PROA  
ATOM     36  CD2 PHE P 452     -29.935  -4.043 -22.169  0.00  0.00      PROA  
ATOM     37  HD2 PHE P 452     -30.976  -3.913 -21.912  0.00  0.00      PROA  
ATOM     38  CE2 PHE P 452     -29.717  -4.228 -23.538  0.00  0.00      PROA  
ATOM     39  HE2 PHE P 452     -30.574  -4.078 -24.178  0.00  0.00      PROA  
ATOM     40    C PHE P 452     -27.350  -3.170 -18.488  0.00  0.00      PROA  
ATOM     41    O PHE P 452     -26.800  -4.088 -17.970  0.00  0.00      PROA  
ATOM     42    N GLY P 453     -26.592  -2.056 -18.788  0.00  0.00      PROA  
ATOM     43   HN GLY P 453     -27.050  -1.248 -19.149  0.00  0.00      PROA  
ATOM     44   CA GLY P 453     -25.194  -2.026 -18.383  0.00  0.00      PROA  
ATOM     45  HA1 GLY P 453     -25.014  -2.359 -17.372  0.00  0.00      PROA  
ATOM     46  HA2 GLY P 453     -24.905  -0.985 -18.378  0.00  0.00      PROA  
ATOM     47    C GLY P 453     -24.165  -2.480 -19.369  0.00  0.00      PROA  
ATOM     48    O GLY P 453     -24.380  -3.326 -20.204  0.00  0.00      PROA  
ATOM     49    N GLY P 454     -22.943  -1.980 -19.195  0.00  0.00      PROA  
ATOM     50   HN GLY P 454     -22.806  -1.309 -18.470  0.00  0.00      PROA  
ATOM     51   CA GLY P 454     -21.748  -2.471 -19.913  0.00  0.00      PROA  
ATOM     52  HA1 GLY P 454     -21.032  -1.710 -20.188  0.00  0.00      PROA  
ATOM     53  HA2 GLY P 454     -21.986  -3.058 -20.787  0.00  0.00      PROA  
ATOM     54    C GLY P 454     -20.969  -3.483 -19.035  0.00  0.00      PROA  
ATOM     55    O GLY P 454     -19.805  -3.817 -19.440  0.00  0.00      PROA  
ATOM     56    N LEU P 455     -21.494  -3.960 -17.885  0.00  0.00      PROA  
ATOM     57   HN LEU P 455     -22.367  -3.627 -17.538  0.00  0.00      PROA  
ATOM     58   CA LEU P 455     -20.762  -5.043 -17.204  0.00  0.00      PROA  
ATOM     59   HA LEU P 455     -19.813  -4.660 -16.859  0.00  0.00      PROA  
ATOM     60   CB LEU P 455     -21.514  -5.408 -15.870  0.00  0.00      PROA  
ATOM     61  HB1 LEU P 455     -22.574  -5.538 -16.176  0.00  0.00      PROA  
ATOM     62  HB2 LEU P 455     -21.501  -4.536 -15.183  0.00  0.00      PROA  
ATOM     63   CG LEU P 455     -21.120  -6.714 -15.011  0.00  0.00      PROA  
ATOM     64   HG LEU P 455     -20.966  -7.552 -15.723  0.00  0.00      PROA  
ATOM     65  CD1 LEU P 455     -19.840  -6.334 -14.190  0.00  0.00      PROA  
ATOM     66 HD11 LEU P 455     -20.086  -5.816 -13.239  0.00  0.00      PROA  
ATOM     67 HD12 LEU P 455     -19.106  -5.653 -14.673  0.00  0.00      PROA  
ATOM     68 HD13 LEU P 455     -19.225  -7.220 -13.922  0.00  0.00      PROA  
ATOM     69  CD2 LEU P 455     -22.245  -7.048 -14.042  0.00  0.00      PROA  
ATOM     70 HD21 LEU P 455     -22.045  -7.971 -13.457  0.00  0.00      PROA  
ATOM     71 HD22 LEU P 455     -23.147  -7.298 -14.640  0.00  0.00      PROA  
ATOM     72 HD23 LEU P 455     -22.436  -6.109 -13.479  0.00  0.00      PROA  
ATOM     73    C LEU P 455     -20.500  -6.333 -18.000  0.00  0.00      PROA  
ATOM     74    O LEU P 455     -19.398  -6.855 -17.977  0.00  0.00      PROA  
ATOM     75    N VAL P 456     -21.467  -6.811 -18.713  0.00  0.00      PROA  
ATOM     76   HN VAL P 456     -22.306  -6.340 -18.452  0.00  0.00      PROA  
ATOM     77   CA VAL P 456     -21.420  -7.985 -19.560  0.00  0.00      PROA  
ATOM     78   HA VAL P 456     -21.134  -8.788 -18.896  0.00  0.00      PROA  
ATOM     79   CB VAL P 456     -22.805  -8.318 -20.090  0.00  0.00      PROA  
ATOM     80   HB VAL P 456     -23.453  -8.544 -19.216  0.00  0.00      PROA  
ATOM     81  CG1 VAL P 456     -23.295  -7.115 -20.972  0.00  0.00      PROA  
ATOM     82 HG11 VAL P 456     -23.038  -6.136 -20.513  0.00  0.00      PROA  
ATOM     83 HG12 VAL P 456     -24.392  -7.119 -21.146  0.00  0.00      PROA  
ATOM     84 HG13 VAL P 456     -22.866  -7.198 -21.994  0.00  0.00      PROA  
ATOM     85  CG2 VAL P 456     -22.865  -9.557 -20.940  0.00  0.00      PROA  
ATOM     86 HG21 VAL P 456     -23.897  -9.741 -21.307  0.00  0.00      PROA  
ATOM     87 HG22 VAL P 456     -22.585 -10.446 -20.334  0.00  0.00      PROA  
ATOM     88 HG23 VAL P 456     -22.155  -9.338 -21.767  0.00  0.00      PROA  
ATOM     89    C VAL P 456     -20.370  -7.794 -20.644  0.00  0.00      PROA  
ATOM     90    O VAL P 456     -19.721  -8.769 -21.036  0.00  0.00      PROA  
ATOM     91    N LEU P 457     -20.093  -6.548 -21.014  0.00  0.00      PROA  
ATOM     92   HN LEU P 457     -20.526  -5.738 -20.627  0.00  0.00      PROA  
ATOM     93   CA LEU P 457     -18.936  -6.244 -21.890  0.00  0.00      PROA  
ATOM     94   HA LEU P 457     -19.093  -6.953 -22.689  0.00  0.00      PROA  
ATOM     95   CB LEU P 457     -19.141  -4.811 -22.508  0.00  0.00      PROA  
ATOM     96  HB1 LEU P 457     -18.433  -4.425 -23.272  0.00  0.00      PROA  
ATOM     97  HB2 LEU P 457     -19.046  -4.151 -21.620  0.00  0.00      PROA  
ATOM     98   CG LEU P 457     -20.582  -4.428 -22.992  0.00  0.00      PROA  
ATOM     99   HG LEU P 457     -21.366  -4.710 -22.258  0.00  0.00      PROA  
ATOM    100  CD1 LEU P 457     -20.792  -2.882 -23.233  0.00  0.00      PROA  
ATOM    101 HD11 LEU P 457     -20.149  -2.566 -24.082  0.00  0.00      PROA  
ATOM    102 HD12 LEU P 457     -20.529  -2.297 -22.326  0.00  0.00      PROA  
ATOM    103 HD13 LEU P 457     -21.849  -2.572 -23.386  0.00  0.00      PROA  
ATOM    104  CD2 LEU P 457     -21.045  -5.168 -24.300  0.00  0.00      PROA  
ATOM    105 HD21 LEU P 457     -22.139  -5.008 -24.405  0.00  0.00      PROA  
ATOM    106 HD22 LEU P 457     -20.981  -6.273 -24.204  0.00  0.00      PROA  
ATOM    107 HD23 LEU P 457     -20.374  -4.970 -25.163  0.00  0.00      PROA  
ATOM    108    C LEU P 457     -17.603  -6.470 -21.294  0.00  0.00      PROA  
ATOM    109    O LEU P 457     -16.728  -7.026 -21.978  0.00  0.00      PROA  
ATOM    110    N ASP P 458     -17.390  -6.209 -19.994  0.00  0.00      PROA  
ATOM    111   HN ASP P 458     -18.092  -5.740 -19.462  0.00  0.00      PROA  
ATOM    112   CA ASP P 458     -16.129  -6.569 -19.320  0.00  0.00      PROA  
ATOM    113   HA ASP P 458     -15.395  -6.347 -20.080  0.00  0.00      PROA  
ATOM    114   CB ASP P 458     -16.080  -5.850 -17.931  0.00  0.00      PROA  
ATOM    115  HB1 ASP P 458     -15.265  -6.309 -17.331  0.00  0.00      PROA  
ATOM    116  HB2 ASP P 458     -17.067  -6.084 -17.478  0.00  0.00      PROA  
ATOM    117   CG ASP P 458     -16.013  -4.328 -17.988  0.00  0.00      PROA  
ATOM    118  OD1 ASP P 458     -15.962  -3.662 -16.935  0.00  0.00      PROA  
ATOM    119  OD2 ASP P 458     -15.878  -3.830 -19.140  0.00  0.00      PROA  
ATOM    120    C ASP P 458     -15.992  -8.106 -19.155  0.00  0.00      PROA  
ATOM    121    O ASP P 458     -14.893  -8.623 -18.953  0.00  0.00      PROA  
ATOM    122    N VAL P 459     -17.160  -8.797 -19.262  0.00  0.00      PROA  
ATOM    123   HN VAL P 459     -17.933  -8.278 -19.619  0.00  0.00      PROA  
ATOM    124   CA VAL P 459     -17.238 -10.172 -18.965  0.00  0.00      PROA  
ATOM    125   HA VAL P 459     -16.511 -10.375 -18.193  0.00  0.00      PROA  
ATOM    126   CB VAL P 459     -18.529 -10.635 -18.369  0.00  0.00      PROA  
ATOM    127   HB VAL P 459     -19.378 -10.168 -18.913  0.00  0.00      PROA  
ATOM    128  CG1 VAL P 459     -18.754 -12.194 -18.412  0.00  0.00      PROA  
ATOM    129 HG11 VAL P 459     -19.658 -12.419 -17.807  0.00  0.00      PROA  
ATOM    130 HG12 VAL P 459     -17.870 -12.659 -17.925  0.00  0.00      PROA  
ATOM    131 HG13 VAL P 459     -18.821 -12.649 -19.423  0.00  0.00      PROA  
ATOM    132  CG2 VAL P 459     -18.568 -10.201 -16.860  0.00  0.00      PROA  
ATOM    133 HG21 VAL P 459     -19.550 -10.561 -16.485  0.00  0.00      PROA  
ATOM    134 HG22 VAL P 459     -18.487  -9.097 -16.760  0.00  0.00      PROA  
ATOM    135 HG23 VAL P 459     -17.677 -10.660 -16.382  0.00  0.00      PROA  
ATOM    136    C VAL P 459     -16.854 -10.909 -20.302  0.00  0.00      PROA  
ATOM    137    O VAL P 459     -16.039 -11.860 -20.408  0.00  0.00      PROA  
ATOM    138    N LYS P 460     -17.510 -10.573 -21.399  0.00  0.00      PROA  
ATOM    139   HN LYS P 460     -18.242  -9.911 -21.256  0.00  0.00      PROA  
ATOM    140   CA LYS P 460     -17.448 -11.166 -22.696  0.00  0.00      PROA  
ATOM    141   HA LYS P 460     -17.445 -12.234 -22.534  0.00  0.00      PROA  
ATOM    142   CB LYS P 460     -18.577 -10.768 -23.654  0.00  0.00      PROA  
ATOM    143  HB1 LYS P 460     -18.380 -11.408 -24.540  0.00  0.00      PROA  
ATOM    144  HB2 LYS P 460     -18.539  -9.685 -23.897  0.00  0.00      PROA  
ATOM    145   CG LYS P 460     -19.974 -11.202 -23.269  0.00  0.00      PROA  
ATOM    146  HG1 LYS P 460     -20.704 -10.844 -24.026  0.00  0.00      PROA  
ATOM    147  HG2 LYS P 460     -20.227 -10.605 -22.366  0.00  0.00      PROA  
ATOM    148   CD LYS P 460     -20.196 -12.685 -23.161  0.00  0.00      PROA  
ATOM    149  HD1 LYS P 460     -19.583 -13.160 -22.365  0.00  0.00      PROA  
ATOM    150  HD2 LYS P 460     -19.830 -13.252 -24.043  0.00  0.00      PROA  
ATOM    151   CE LYS P 460     -21.686 -13.075 -23.057  0.00  0.00      PROA  
ATOM    152  HE1 LYS P 460     -22.201 -12.772 -23.993  0.00  0.00      PROA  
ATOM    153  HE2 LYS P 460     -22.175 -12.633 -22.163  0.00  0.00      PROA  
ATOM    154   NZ LYS P 460     -21.893 -14.516 -23.023  0.00  0.00      PROA  
ATOM    155  HZ1 LYS P 460     -22.843 -14.835 -22.746  0.00  0.00      PROA  
ATOM    156  HZ2 LYS P 460     -21.203 -14.937 -22.368  0.00  0.00      PROA  
ATOM    157  HZ3 LYS P 460     -21.774 -14.926 -23.971  0.00  0.00      PROA  
ATOM    158    C LYS P 460     -16.058 -10.972 -23.416  0.00  0.00      PROA  
ATOM    159    O LYS P 460     -15.622 -11.788 -24.200  0.00  0.00      PROA  
ATOM    160    N ARG P 461     -15.342  -9.891 -23.163  0.00  0.00      PROA  
ATOM    161   HN ARG P 461     -15.857  -9.177 -22.695  0.00  0.00      PROA  
ATOM    162   CA ARG P 461     -13.894  -9.715 -23.589  0.00  0.00      PROA  
ATOM    163   HA ARG P 461     -13.742 -10.015 -24.616  0.00  0.00      PROA  
ATOM    164   CB ARG P 461     -13.444  -8.261 -23.435  0.00  0.00      PROA  
ATOM    165  HB1 ARG P 461     -12.415  -8.277 -23.854  0.00  0.00      PROA  
ATOM    166  HB2 ARG P 461     -13.535  -7.860 -22.402  0.00  0.00      PROA  
ATOM    167   CG ARG P 461     -14.264  -7.384 -24.398  0.00  0.00      PROA  
ATOM    168  HG1 ARG P 461     -15.311  -7.403 -24.027  0.00  0.00      PROA  
ATOM    169  HG2 ARG P 461     -14.148  -7.763 -25.435  0.00  0.00      PROA  
ATOM    170   CD ARG P 461     -13.819  -5.985 -24.595  0.00  0.00      PROA  
ATOM    171  HD1 ARG P 461     -14.518  -5.320 -25.146  0.00  0.00      PROA  
ATOM    172  HD2 ARG P 461     -12.878  -5.887 -25.178  0.00  0.00      PROA  
ATOM    173   NE ARG P 461     -13.571  -5.466 -23.232  0.00  0.00      PROA  
ATOM    174   HE ARG P 461     -12.934  -5.901 -22.595  0.00  0.00      PROA  
ATOM    175   CZ ARG P 461     -14.370  -4.621 -22.603  0.00  0.00      PROA  
ATOM    176  NH1 ARG P 461     -15.450  -4.191 -23.200  0.00  0.00      PROA  
ATOM    177 HH11 ARG P 461     -15.634  -4.408 -24.159  0.00  0.00      PROA  
ATOM    178 HH12 ARG P 461     -15.993  -3.470 -22.771  0.00  0.00      PROA  
ATOM    179  NH2 ARG P 461     -14.076  -4.151 -21.462  0.00  0.00      PROA  
ATOM    180 HH21 ARG P 461     -13.267  -4.537 -21.019  0.00  0.00      PROA  
ATOM    181 HH22 ARG P 461     -14.840  -3.816 -20.911  0.00  0.00      PROA  
ATOM    182    C ARG P 461     -12.963 -10.672 -23.075  0.00  0.00      PROA  
ATOM    183    O ARG P 461     -12.056 -11.103 -23.788  0.00  0.00      PROA  
ATOM    184    N LYS P 462     -13.146 -11.192 -21.800  0.00  0.00      PROA  
ATOM    185   HN LYS P 462     -13.821 -10.847 -21.153  0.00  0.00      PROA  
ATOM    186   CA LYS P 462     -12.256 -12.134 -21.228  0.00  0.00      PROA  
ATOM    187   HA LYS P 462     -11.264 -11.936 -21.606  0.00  0.00      PROA  
ATOM    188   CB LYS P 462     -12.391 -11.987 -19.669  0.00  0.00      PROA  
ATOM    189  HB1 LYS P 462     -11.722 -12.755 -19.225  0.00  0.00      PROA  
ATOM    190  HB2 LYS P 462     -13.408 -12.268 -19.321  0.00  0.00      PROA  
ATOM    191   CG LYS P 462     -12.092 -10.568 -19.199  0.00  0.00      PROA  
ATOM    192  HG1 LYS P 462     -12.111 -10.539 -18.088  0.00  0.00      PROA  
ATOM    193  HG2 LYS P 462     -12.824  -9.849 -19.625  0.00  0.00      PROA  
ATOM    194   CD LYS P 462     -10.628 -10.195 -19.686  0.00  0.00      PROA  
ATOM    195  HD1 LYS P 462     -10.629 -10.103 -20.793  0.00  0.00      PROA  
ATOM    196  HD2 LYS P 462     -10.036 -11.048 -19.289  0.00  0.00      PROA  
ATOM    197   CE LYS P 462     -10.091  -8.914 -19.047  0.00  0.00      PROA  
ATOM    198  HE1 LYS P 462     -10.197  -9.064 -17.952  0.00  0.00      PROA  
ATOM    199  HE2 LYS P 462     -10.651  -8.058 -19.481  0.00  0.00      PROA  
ATOM    200   NZ LYS P 462      -8.633  -8.680 -19.283  0.00  0.00      PROA  
ATOM    201  HZ1 LYS P 462      -8.454  -8.673 -20.307  0.00  0.00      PROA  
ATOM    202  HZ2 LYS P 462      -8.003  -9.385 -18.851  0.00  0.00      PROA  
ATOM    203  HZ3 LYS P 462      -8.412  -7.743 -18.889  0.00  0.00      PROA  
ATOM    204    C LYS P 462     -12.599 -13.498 -21.637  0.00  0.00      PROA  
ATOM    205    O LYS P 462     -11.689 -14.219 -22.009  0.00  0.00      PROA  
ATOM    206    N ALA P 463     -13.887 -13.966 -21.656  0.00  0.00      PROA  
ATOM    207   HN ALA P 463     -14.598 -13.284 -21.501  0.00  0.00      PROA  
ATOM    208   CA ALA P 463     -14.351 -15.272 -21.728  0.00  0.00      PROA  
ATOM    209   HA ALA P 463     -14.026 -15.631 -20.763  0.00  0.00      PROA  
ATOM    210   CB ALA P 463     -15.880 -15.349 -21.647  0.00  0.00      PROA  
ATOM    211  HB1 ALA P 463     -16.171 -14.861 -20.692  0.00  0.00      PROA  
ATOM    212  HB2 ALA P 463     -16.199 -16.393 -21.442  0.00  0.00      PROA  
ATOM    213  HB3 ALA P 463     -16.244 -14.822 -22.555  0.00  0.00      PROA  
ATOM    214    C ALA P 463     -13.832 -16.266 -22.760  0.00  0.00      PROA  
ATOM    215    O ALA P 463     -13.620 -17.381 -22.308  0.00  0.00      PROA  
ATOM    216    N PRO P 464     -13.503 -15.939 -24.098  0.00  0.00      PROA  
ATOM    217   CD PRO P 464     -14.073 -14.796 -24.804  0.00  0.00      PROA  
ATOM    218  HD1 PRO P 464     -13.371 -13.937 -24.752  0.00  0.00      PROA  
ATOM    219  HD2 PRO P 464     -15.011 -14.433 -24.333  0.00  0.00      PROA  
ATOM    220   CA PRO P 464     -12.957 -16.865 -25.041  0.00  0.00      PROA  
ATOM    221   HA PRO P 464     -13.420 -17.834 -24.927  0.00  0.00      PROA  
ATOM    222   CB PRO P 464     -13.103 -16.156 -26.419  0.00  0.00      PROA  
ATOM    223  HB1 PRO P 464     -13.149 -16.864 -27.274  0.00  0.00      PROA  
ATOM    224  HB2 PRO P 464     -12.241 -15.477 -26.594  0.00  0.00      PROA  
ATOM    225   CG PRO P 464     -14.263 -15.249 -26.300  0.00  0.00      PROA  
ATOM    226  HG1 PRO P 464     -14.162 -14.325 -26.908  0.00  0.00      PROA  
ATOM    227  HG2 PRO P 464     -15.261 -15.668 -26.550  0.00  0.00      PROA  
ATOM    228    C PRO P 464     -11.472 -17.143 -24.783  0.00  0.00      PROA  
ATOM    229    O PRO P 464     -10.922 -18.219 -25.162  0.00  0.00      PROA  
ATOM    230    N TRP P 465     -10.822 -16.134 -24.161  0.00  0.00      PROA  
ATOM    231   HN TRP P 465     -11.396 -15.333 -24.004  0.00  0.00      PROA  
ATOM    232   CA TRP P 465      -9.428 -16.203 -23.704  0.00  0.00      PROA  
ATOM    233   HA TRP P 465      -8.940 -16.999 -24.246  0.00  0.00      PROA  
ATOM    234   CB TRP P 465      -8.851 -14.872 -24.189  0.00  0.00      PROA  
ATOM    235  HB1 TRP P 465      -7.765 -14.964 -23.976  0.00  0.00      PROA  
ATOM    236  HB2 TRP P 465      -9.199 -14.112 -23.457  0.00  0.00      PROA  
ATOM    237   CG TRP P 465      -9.032 -14.455 -25.615  0.00  0.00      PROA  
ATOM    238  CD1 TRP P 465      -9.889 -13.503 -26.015  0.00  0.00      PROA  
ATOM    239  HD1 TRP P 465     -10.491 -12.905 -25.346  0.00  0.00      PROA  
ATOM    240  NE1 TRP P 465      -9.852 -13.340 -27.349  0.00  0.00      PROA  
ATOM    241  HE1 TRP P 465     -10.647 -13.090 -27.857  0.00  0.00      PROA  
ATOM    242  CE2 TRP P 465      -8.910 -14.158 -27.886  0.00  0.00      PROA  
ATOM    243  CD2 TRP P 465      -8.366 -14.891 -26.774  0.00  0.00      PROA  
ATOM    244  CE3 TRP P 465      -7.319 -15.820 -27.097  0.00  0.00      PROA  
ATOM    245  HE3 TRP P 465      -6.986 -16.530 -26.354  0.00  0.00      PROA  
ATOM    246  CZ3 TRP P 465      -6.887 -15.974 -28.436  0.00  0.00      PROA  
ATOM    247  HZ3 TRP P 465      -6.105 -16.698 -28.613  0.00  0.00      PROA  
ATOM    248  CZ2 TRP P 465      -8.402 -14.245 -29.184  0.00  0.00      PROA  
ATOM    249  HZ2 TRP P 465      -8.884 -13.692 -29.977  0.00  0.00      PROA  
ATOM    250  CH2 TRP P 465      -7.330 -15.161 -29.449  0.00  0.00      PROA  
ATOM    251  HH2 TRP P 465      -7.079 -15.231 -30.497  0.00  0.00      PROA  
ATOM    252    C TRP P 465      -9.290 -16.323 -22.155  0.00  0.00      PROA  
ATOM    253    O TRP P 465      -8.151 -16.267 -21.698  0.00  0.00      PROA  
ATOM    254    N TYR P 466     -10.341 -16.744 -21.420  0.00  0.00      PROA  
ATOM    255   HN TYR P 466     -11.261 -16.699 -21.803  0.00  0.00      PROA  
ATOM    256   CA TYR P 466     -10.322 -17.029 -20.040  0.00  0.00      PROA  
ATOM    257   HA TYR P 466      -9.831 -16.147 -19.656  0.00  0.00      PROA  
ATOM    258   CB TYR P 466     -11.696 -17.028 -19.243  0.00  0.00      PROA  
ATOM    259  HB1 TYR P 466     -12.383 -17.779 -19.688  0.00  0.00      PROA  
ATOM    260  HB2 TYR P 466     -12.184 -16.041 -19.387  0.00  0.00      PROA  
ATOM    261   CG TYR P 466     -11.427 -17.272 -17.796  0.00  0.00      PROA  
ATOM    262  CD1 TYR P 466     -12.065 -18.274 -17.027  0.00  0.00      PROA  
ATOM    263  HD1 TYR P 466     -12.728 -18.821 -17.681  0.00  0.00      PROA  
ATOM    264  CE1 TYR P 466     -11.936 -18.312 -15.644  0.00  0.00      PROA  
ATOM    265  HE1 TYR P 466     -12.471 -18.988 -14.993  0.00  0.00      PROA  
ATOM    266   CZ TYR P 466     -11.162 -17.452 -14.959  0.00  0.00      PROA  
ATOM    267   OH TYR P 466     -10.884 -17.558 -13.573  0.00  0.00      PROA  
ATOM    268   HH TYR P 466     -10.670 -16.667 -13.286  0.00  0.00      PROA  
ATOM    269  CD2 TYR P 466     -10.731 -16.255 -17.046  0.00  0.00      PROA  
ATOM    270  HD2 TYR P 466     -10.169 -15.493 -17.565  0.00  0.00      PROA  
ATOM    271  CE2 TYR P 466     -10.565 -16.430 -15.661  0.00  0.00      PROA  
ATOM    272  HE2 TYR P 466      -9.975 -15.706 -15.118  0.00  0.00      PROA  
ATOM    273    C TYR P 466      -9.284 -18.123 -19.614  0.00  0.00      PROA  
ATOM    274    O TYR P 466      -8.415 -17.871 -18.782  0.00  0.00      PROA  
ATOM    275    N TRP P 467      -9.211 -19.319 -20.266  0.00  0.00      PROA  
ATOM    276   HN TRP P 467      -9.988 -19.555 -20.843  0.00  0.00      PROA  
ATOM    277   CA TRP P 467      -8.152 -20.329 -20.141  0.00  0.00      PROA  
ATOM    278   HA TRP P 467      -8.063 -20.591 -19.097  0.00  0.00      PROA  
ATOM    279   CB TRP P 467      -8.615 -21.644 -20.896  0.00  0.00      PROA  
ATOM    280  HB1 TRP P 467      -8.733 -21.416 -21.977  0.00  0.00      PROA  
ATOM    281  HB2 TRP P 467      -9.671 -21.845 -20.616  0.00  0.00      PROA  
ATOM    282   CG TRP P 467      -7.729 -22.827 -20.937  0.00  0.00      PROA  
ATOM    283  CD1 TRP P 467      -6.953 -23.210 -21.997  0.00  0.00      PROA  
ATOM    284  HD1 TRP P 467      -6.971 -22.742 -22.970  0.00  0.00      PROA  
ATOM    285  NE1 TRP P 467      -6.220 -24.334 -21.668  0.00  0.00      PROA  
ATOM    286  HE1 TRP P 467      -5.747 -24.971 -22.237  0.00  0.00      PROA  
ATOM    287  CE2 TRP P 467      -6.491 -24.702 -20.411  0.00  0.00      PROA  
ATOM    288  CD2 TRP P 467      -7.527 -23.846 -19.930  0.00  0.00      PROA  
ATOM    289  CE3 TRP P 467      -7.913 -24.035 -18.571  0.00  0.00      PROA  
ATOM    290  HE3 TRP P 467      -8.685 -23.359 -18.233  0.00  0.00      PROA  
ATOM    291  CZ3 TRP P 467      -7.525 -25.175 -17.877  0.00  0.00      PROA  
ATOM    292  HZ3 TRP P 467      -8.066 -25.355 -16.960  0.00  0.00      PROA  
ATOM    293  CZ2 TRP P 467      -6.012 -25.767 -19.600  0.00  0.00      PROA  
ATOM    294  HZ2 TRP P 467      -5.413 -26.525 -20.083  0.00  0.00      PROA  
ATOM    295  CH2 TRP P 467      -6.567 -26.051 -18.367  0.00  0.00      PROA  
ATOM    296  HH2 TRP P 467      -6.334 -27.032 -17.981  0.00  0.00      PROA  
ATOM    297    C TRP P 467      -6.730 -19.953 -20.482  0.00  0.00      PROA  
ATOM    298    O TRP P 467      -5.748 -20.469 -19.962  0.00  0.00      PROA  
ATOM    299    N SER P 468      -6.543 -19.028 -21.429  0.00  0.00      PROA  
ATOM    300   HN SER P 468      -7.267 -18.484 -21.846  0.00  0.00      PROA  
ATOM    301   CA SER P 468      -5.308 -18.709 -22.094  0.00  0.00      PROA  
ATOM    302   HA SER P 468      -4.795 -19.556 -22.523  0.00  0.00      PROA  
ATOM    303   CB SER P 468      -5.575 -17.727 -23.332  0.00  0.00      PROA  
ATOM    304  HB1 SER P 468      -4.643 -17.444 -23.866  0.00  0.00      PROA  
ATOM    305  HB2 SER P 468      -5.943 -16.761 -22.925  0.00  0.00      PROA  
ATOM    306   OG SER P 468      -6.428 -18.359 -24.238  0.00  0.00      PROA  
ATOM    307  HG1 SER P 468      -7.126 -18.894 -23.854  0.00  0.00      PROA  
ATOM    308    C SER P 468      -4.278 -18.028 -21.117  0.00  0.00      PROA  
ATOM    309    O SER P 468      -3.100 -18.297 -21.133  0.00  0.00      PROA  
ATOM    310    N ASP P 469      -4.892 -17.380 -20.108  0.00  0.00      PROA  
ATOM    311   HN ASP P 469      -5.868 -17.559 -20.009  0.00  0.00      PROA  
ATOM    312   CA ASP P 469      -4.233 -16.774 -18.922  0.00  0.00      PROA  
ATOM    313   HA ASP P 469      -3.569 -16.015 -19.310  0.00  0.00      PROA  
ATOM    314   CB ASP P 469      -5.288 -16.144 -17.986  0.00  0.00      PROA  
ATOM    315  HB1 ASP P 469      -4.932 -16.019 -16.941  0.00  0.00      PROA  
ATOM    316  HB2 ASP P 469      -6.198 -16.780 -17.937  0.00  0.00      PROA  
ATOM    317   CG ASP P 469      -5.686 -14.732 -18.377  0.00  0.00      PROA  
ATOM    318  OD1 ASP P 469      -6.320 -14.077 -17.506  0.00  0.00      PROA  
ATOM    319  OD2 ASP P 469      -5.281 -14.213 -19.415  0.00  0.00      PROA  
ATOM    320    C ASP P 469      -3.400 -17.813 -18.130  0.00  0.00      PROA  
ATOM    321    O ASP P 469      -2.335 -17.635 -17.607  0.00  0.00      PROA  
ATOM    322    N TYR P 470      -4.011 -19.027 -18.047  0.00  0.00      PROA  
ATOM    323   HN TYR P 470      -4.951 -19.048 -18.377  0.00  0.00      PROA  
ATOM    324   CA TYR P 470      -3.510 -20.110 -17.282  0.00  0.00      PROA  
ATOM    325   HA TYR P 470      -2.929 -19.744 -16.448  0.00  0.00      PROA  
ATOM    326   CB TYR P 470      -4.709 -21.057 -16.843  0.00  0.00      PROA  
ATOM    327  HB1 TYR P 470      -4.559 -21.998 -16.272  0.00  0.00      PROA  
ATOM    328  HB2 TYR P 470      -5.230 -21.424 -17.753  0.00  0.00      PROA  
ATOM    329   CG TYR P 470      -5.662 -20.127 -16.007  0.00  0.00      PROA  
ATOM    330  CD1 TYR P 470      -5.171 -19.323 -14.979  0.00  0.00      PROA  
ATOM    331  HD1 TYR P 470      -4.093 -19.269 -14.984  0.00  0.00      PROA  
ATOM    332  CE1 TYR P 470      -6.005 -18.681 -14.043  0.00  0.00      PROA  
ATOM    333  HE1 TYR P 470      -5.556 -18.235 -13.168  0.00  0.00      PROA  
ATOM    334   CZ TYR P 470      -7.407 -18.800 -14.197  0.00  0.00      PROA  
ATOM    335   OH TYR P 470      -8.217 -18.164 -13.299  0.00  0.00      PROA  
ATOM    336   HH TYR P 470      -9.079 -18.047 -13.704  0.00  0.00      PROA  
ATOM    337  CD2 TYR P 470      -6.992 -20.240 -16.159  0.00  0.00      PROA  
ATOM    338  HD2 TYR P 470      -7.449 -20.835 -16.936  0.00  0.00      PROA  
ATOM    339  CE2 TYR P 470      -7.886 -19.406 -15.359  0.00  0.00      PROA  
ATOM    340  HE2 TYR P 470      -8.946 -19.500 -15.545  0.00  0.00      PROA  
ATOM    341    C TYR P 470      -2.460 -20.906 -18.059  0.00  0.00      PROA  
ATOM    342    O TYR P 470      -1.751 -21.759 -17.580  0.00  0.00      PROA  
ATOM    343    N ARG P 471      -2.340 -20.666 -19.426  0.00  0.00      PROA  
ATOM    344   HN ARG P 471      -2.861 -19.873 -19.731  0.00  0.00      PROA  
ATOM    345   CA ARG P 471      -1.324 -21.251 -20.266  0.00  0.00      PROA  
ATOM    346   HA ARG P 471      -1.018 -22.215 -19.887  0.00  0.00      PROA  
ATOM    347   CB ARG P 471      -1.762 -21.445 -21.768  0.00  0.00      PROA  
ATOM    348  HB1 ARG P 471      -0.926 -21.924 -22.320  0.00  0.00      PROA  
ATOM    349  HB2 ARG P 471      -1.973 -20.481 -22.278  0.00  0.00      PROA  
ATOM    350   CG ARG P 471      -3.004 -22.352 -22.008  0.00  0.00      PROA  
ATOM    351  HG1 ARG P 471      -3.116 -22.491 -23.104  0.00  0.00      PROA  
ATOM    352  HG2 ARG P 471      -3.960 -21.846 -21.756  0.00  0.00      PROA  
ATOM    353   CD ARG P 471      -2.725 -23.684 -21.273  0.00  0.00      PROA  
ATOM    354  HD1 ARG P 471      -3.588 -24.368 -21.424  0.00  0.00      PROA  
ATOM    355  HD2 ARG P 471      -2.591 -23.608 -20.173  0.00  0.00      PROA  
ATOM    356   NE ARG P 471      -1.673 -24.379 -21.926  0.00  0.00      PROA  
ATOM    357   HE ARG P 471      -1.359 -24.081 -22.828  0.00  0.00      PROA  
ATOM    358   CZ ARG P 471      -0.777 -25.231 -21.360  0.00  0.00      PROA  
ATOM    359  NH1 ARG P 471       0.334 -25.424 -22.075  0.00  0.00      PROA  
ATOM    360 HH11 ARG P 471       1.027 -26.065 -21.745  0.00  0.00      PROA  
ATOM    361 HH12 ARG P 471       0.493 -24.860 -22.886  0.00  0.00      PROA  
ATOM    362  NH2 ARG P 471      -0.888 -25.752 -20.195  0.00  0.00      PROA  
ATOM    363 HH21 ARG P 471      -0.232 -26.466 -19.952  0.00  0.00      PROA  
ATOM    364 HH22 ARG P 471      -1.705 -25.543 -19.656  0.00  0.00      PROA  
ATOM    365    C ARG P 471      -0.022 -20.401 -20.233  0.00  0.00      PROA  
ATOM    366    O ARG P 471       1.094 -20.817 -20.467  0.00  0.00      PROA  
ATOM    367    N ASP P 472      -0.190 -19.221 -19.498  0.00  0.00      PROA  
ATOM    368   HN ASP P 472      -1.086 -18.973 -19.138  0.00  0.00      PROA  
ATOM    369   CA ASP P 472       0.964 -18.336 -19.277  0.00  0.00      PROA  
ATOM    370   HA ASP P 472       1.717 -18.533 -20.026  0.00  0.00      PROA  
ATOM    371   CB ASP P 472       0.602 -16.835 -19.372  0.00  0.00      PROA  
ATOM    372  HB1 ASP P 472       1.269 -16.136 -18.822  0.00  0.00      PROA  
ATOM    373  HB2 ASP P 472      -0.406 -16.818 -18.905  0.00  0.00      PROA  
ATOM    374   CG ASP P 472       0.494 -16.395 -20.809  0.00  0.00      PROA  
ATOM    375  OD1 ASP P 472       1.080 -17.237 -21.652  0.00  0.00      PROA  
ATOM    376  OD2 ASP P 472       0.085 -15.251 -21.149  0.00  0.00      PROA  
ATOM    377    C ASP P 472       1.517 -18.616 -17.895  0.00  0.00      PROA  
ATOM    378    O ASP P 472       2.287 -17.756 -17.377  0.00  0.00      PROA  
ATOM    379    N ALA P 473       1.260 -19.704 -17.158  0.00  0.00      PROA  
ATOM    380   HN ALA P 473       0.683 -20.396 -17.584  0.00  0.00      PROA  
ATOM    381   CA ALA P 473       1.809 -19.937 -15.805  0.00  0.00      PROA  
ATOM    382   HA ALA P 473       1.888 -18.957 -15.357  0.00  0.00      PROA  
ATOM    383   CB ALA P 473       0.759 -20.641 -14.985  0.00  0.00      PROA  
ATOM    384  HB1 ALA P 473       0.434 -21.562 -15.514  0.00  0.00      PROA  
ATOM    385  HB2 ALA P 473      -0.154 -20.064 -14.723  0.00  0.00      PROA  
ATOM    386  HB3 ALA P 473       1.240 -20.908 -14.019  0.00  0.00      PROA  
ATOM    387    C ALA P 473       3.215 -20.675 -15.836  0.00  0.00      PROA  
ATOM    388    O ALA P 473       3.349 -21.686 -16.529  0.00  0.00      PROA  
ATOM    389    N LEU P 474       4.148 -20.161 -15.025  0.00  0.00      PROA  
ATOM    390   HN LEU P 474       3.897 -19.433 -14.391  0.00  0.00      PROA  
ATOM    391   CA LEU P 474       5.548 -20.606 -15.126  0.00  0.00      PROA  
ATOM    392   HA LEU P 474       5.531 -21.624 -15.486  0.00  0.00      PROA  
ATOM    393   CB LEU P 474       6.404 -19.828 -16.121  0.00  0.00      PROA  
ATOM    394  HB1 LEU P 474       7.481 -19.765 -15.857  0.00  0.00      PROA  
ATOM    395  HB2 LEU P 474       6.003 -18.798 -16.008  0.00  0.00      PROA  
ATOM    396   CG LEU P 474       6.177 -20.050 -17.637  0.00  0.00      PROA  
ATOM    397   HG LEU P 474       5.135 -19.667 -17.682  0.00  0.00      PROA  
ATOM    398  CD1 LEU P 474       6.899 -19.122 -18.549  0.00  0.00      PROA  
ATOM    399 HD11 LEU P 474       7.986 -19.352 -18.567  0.00  0.00      PROA  
ATOM    400 HD12 LEU P 474       6.734 -18.073 -18.222  0.00  0.00      PROA  
ATOM    401 HD13 LEU P 474       6.605 -19.266 -19.610  0.00  0.00      PROA  
ATOM    402  CD2 LEU P 474       6.126 -21.554 -18.092  0.00  0.00      PROA  
ATOM    403 HD21 LEU P 474       5.712 -22.294 -17.374  0.00  0.00      PROA  
ATOM    404 HD22 LEU P 474       7.186 -21.843 -18.254  0.00  0.00      PROA  
ATOM    405 HD23 LEU P 474       5.499 -21.600 -19.008  0.00  0.00      PROA  
ATOM    406    C LEU P 474       6.130 -20.558 -13.719  0.00  0.00      PROA  
ATOM    407    O LEU P 474       5.508 -19.970 -12.861  0.00  0.00      PROA  
ATOM    408    N SER P 475       7.320 -21.103 -13.535  0.00  0.00      PROA  
ATOM    409   HN SER P 475       7.713 -21.614 -14.296  0.00  0.00      PROA  
ATOM    410   CA SER P 475       8.143 -21.174 -12.380  0.00  0.00      PROA  
ATOM    411   HA SER P 475       7.520 -21.057 -11.506  0.00  0.00      PROA  
ATOM    412   CB SER P 475       8.836 -22.503 -12.283  0.00  0.00      PROA  
ATOM    413  HB1 SER P 475       9.713 -22.541 -12.963  0.00  0.00      PROA  
ATOM    414  HB2 SER P 475       8.097 -23.319 -12.434  0.00  0.00      PROA  
ATOM    415   OG SER P 475       9.261 -22.565 -10.899  0.00  0.00      PROA  
ATOM    416  HG1 SER P 475       9.845 -23.326 -10.867  0.00  0.00      PROA  
ATOM    417    C SER P 475       9.019 -19.906 -12.290  0.00  0.00      PROA  
ATOM    418    O SER P 475       8.587 -18.830 -12.624  0.00  0.00      PROA  
ATOM    419    N LEU P 476      10.140 -19.953 -11.569  0.00  0.00      PROA  
ATOM    420   HN LEU P 476      10.343 -20.763 -11.024  0.00  0.00      PROA  
ATOM    421   CA LEU P 476      11.200 -19.042 -11.708  0.00  0.00      PROA  
ATOM    422   HA LEU P 476      12.007 -19.345 -11.057  0.00  0.00      PROA  
ATOM    423   CB LEU P 476      11.846 -18.950 -13.120  0.00  0.00      PROA  
ATOM    424  HB1 LEU P 476      12.759 -18.350 -12.917  0.00  0.00      PROA  
ATOM    425  HB2 LEU P 476      11.105 -18.558 -13.850  0.00  0.00      PROA  
ATOM    426   CG LEU P 476      12.248 -20.396 -13.656  0.00  0.00      PROA  
ATOM    427   HG LEU P 476      11.295 -20.923 -13.878  0.00  0.00      PROA  
ATOM    428  CD1 LEU P 476      13.092 -20.205 -14.960  0.00  0.00      PROA  
ATOM    429 HD11 LEU P 476      13.838 -19.391 -14.837  0.00  0.00      PROA  
ATOM    430 HD12 LEU P 476      12.325 -19.784 -15.645  0.00  0.00      PROA  
ATOM    431 HD13 LEU P 476      13.400 -21.229 -15.260  0.00  0.00      PROA  
ATOM    432  CD2 LEU P 476      13.032 -21.276 -12.662  0.00  0.00      PROA  
ATOM    433 HD21 LEU P 476      12.757 -21.115 -11.598  0.00  0.00      PROA  
ATOM    434 HD22 LEU P 476      14.110 -21.006 -12.667  0.00  0.00      PROA  
ATOM    435 HD23 LEU P 476      13.055 -22.338 -12.986  0.00  0.00      PROA  
ATOM    436    C LEU P 476      10.906 -17.667 -11.144  0.00  0.00      PROA  
ATOM    437    O LEU P 476      10.685 -17.623  -9.960  0.00  0.00      PROA  
ATOM    438    N GLN P 477      10.803 -16.650 -11.986  0.00  0.00      PROA  
ATOM    439   HN GLN P 477      11.070 -16.724 -12.944  0.00  0.00      PROA  
ATOM    440   CA GLN P 477      10.428 -15.314 -11.580  0.00  0.00      PROA  
ATOM    441   HA GLN P 477      11.202 -14.915 -10.941  0.00  0.00      PROA  
ATOM    442   CB GLN P 477      10.513 -14.454 -12.864  0.00  0.00      PROA  
ATOM    443  HB1 GLN P 477       9.876 -14.871 -13.673  0.00  0.00      PROA  
ATOM    444  HB2 GLN P 477      11.571 -14.665 -13.129  0.00  0.00      PROA  
ATOM    445   CG GLN P 477      10.289 -12.941 -12.695  0.00  0.00      PROA  
ATOM    446  HG1 GLN P 477      11.146 -12.599 -12.077  0.00  0.00      PROA  
ATOM    447  HG2 GLN P 477       9.367 -12.614 -12.168  0.00  0.00      PROA  
ATOM    448   CD GLN P 477      10.405 -12.153 -13.972  0.00  0.00      PROA  
ATOM    449  OE1 GLN P 477      10.940 -12.625 -14.961  0.00  0.00      PROA  
ATOM    450  NE2 GLN P 477       9.962 -10.850 -13.911  0.00  0.00      PROA  
ATOM    451 HE21 GLN P 477      10.201 -10.284 -14.701  0.00  0.00      PROA  
ATOM    452 HE22 GLN P 477       9.786 -10.421 -13.025  0.00  0.00      PROA  
ATOM    453    C GLN P 477       9.018 -15.205 -10.982  0.00  0.00      PROA  
ATOM    454    O GLN P 477       8.794 -14.485 -10.027  0.00  0.00      PROA  
ATOM    455    N CYS P 478       8.019 -15.894 -11.502  0.00  0.00      PROA  
ATOM    456   HN CYS P 478       8.181 -16.495 -12.280  0.00  0.00      PROA  
ATOM    457   CA CYS P 478       6.684 -15.959 -10.886  0.00  0.00      PROA  
ATOM    458   HA CYS P 478       6.349 -14.988 -10.554  0.00  0.00      PROA  
ATOM    459   CB CYS P 478       5.709 -16.620 -11.864  0.00  0.00      PROA  
ATOM    460  HB1 CYS P 478       4.794 -16.836 -11.274  0.00  0.00      PROA  
ATOM    461  HB2 CYS P 478       6.011 -17.633 -12.208  0.00  0.00      PROA  
ATOM    462   SG CYS P 478       5.473 -15.660 -13.395  0.00  0.00      PROA  
ATOM    463  HG1 CYS P 478       6.745 -15.460 -13.707  0.00  0.00      PROA  
ATOM    464    C CYS P 478       6.747 -16.643  -9.536  0.00  0.00      PROA  
ATOM    465    O CYS P 478       6.153 -16.233  -8.519  0.00  0.00      PROA  
ATOM    466    N LEU P 479       7.532 -17.707  -9.416  0.00  0.00      PROA  
ATOM    467   HN LEU P 479       8.027 -18.048 -10.212  0.00  0.00      PROA  
ATOM    468   CA LEU P 479       7.679 -18.351  -8.170  0.00  0.00      PROA  
ATOM    469   HA LEU P 479       6.671 -18.668  -7.943  0.00  0.00      PROA  
ATOM    470   CB LEU P 479       8.461 -19.717  -8.380  0.00  0.00      PROA  
ATOM    471  HB1 LEU P 479       9.372 -19.609  -9.006  0.00  0.00      PROA  
ATOM    472  HB2 LEU P 479       7.831 -20.380  -9.010  0.00  0.00      PROA  
ATOM    473   CG LEU P 479       8.774 -20.565  -7.097  0.00  0.00      PROA  
ATOM    474   HG LEU P 479       9.524 -20.000  -6.502  0.00  0.00      PROA  
ATOM    475  CD1 LEU P 479       7.542 -20.644  -6.198  0.00  0.00      PROA  
ATOM    476 HD11 LEU P 479       7.408 -19.665  -5.691  0.00  0.00      PROA  
ATOM    477 HD12 LEU P 479       7.732 -21.392  -5.399  0.00  0.00      PROA  
ATOM    478 HD13 LEU P 479       6.607 -20.841  -6.765  0.00  0.00      PROA  
ATOM    479  CD2 LEU P 479       9.247 -21.933  -7.533  0.00  0.00      PROA  
ATOM    480 HD21 LEU P 479       9.978 -21.834  -8.363  0.00  0.00      PROA  
ATOM    481 HD22 LEU P 479       8.476 -22.581  -8.002  0.00  0.00      PROA  
ATOM    482 HD23 LEU P 479       9.623 -22.415  -6.605  0.00  0.00      PROA  
ATOM    483    C LEU P 479       8.336 -17.504  -7.066  0.00  0.00      PROA  
ATOM    484    O LEU P 479       7.733 -17.230  -6.037  0.00  0.00      PROA  
ATOM    485    N ALA P 480       9.509 -16.876  -7.426  0.00  0.00      PROA  
ATOM    486   HN ALA P 480       9.960 -17.160  -8.268  0.00  0.00      PROA  
ATOM    487   CA ALA P 480      10.184 -15.850  -6.632  0.00  0.00      PROA  
ATOM    488   HA ALA P 480      10.629 -16.268  -5.741  0.00  0.00      PROA  
ATOM    489   CB ALA P 480      11.360 -15.253  -7.542  0.00  0.00      PROA  
ATOM    490  HB1 ALA P 480      11.878 -16.156  -7.932  0.00  0.00      PROA  
ATOM    491  HB2 ALA P 480      12.121 -14.706  -6.946  0.00  0.00      PROA  
ATOM    492  HB3 ALA P 480      11.006 -14.671  -8.419  0.00  0.00      PROA  
ATOM    493    C ALA P 480       9.316 -14.570  -6.229  0.00  0.00      PROA  
ATOM    494    O ALA P 480       9.378 -13.988  -5.159  0.00  0.00      PROA  
ATOM    495    N SER P 481       8.474 -14.181  -7.169  0.00  0.00      PROA  
ATOM    496   HN SER P 481       8.530 -14.513  -8.108  0.00  0.00      PROA  
ATOM    497   CA SER P 481       7.467 -13.089  -6.957  0.00  0.00      PROA  
ATOM    498   HA SER P 481       8.057 -12.254  -6.607  0.00  0.00      PROA  
ATOM    499   CB SER P 481       6.817 -12.514  -8.318  0.00  0.00      PROA  
ATOM    500  HB1 SER P 481       6.018 -13.233  -8.598  0.00  0.00      PROA  
ATOM    501  HB2 SER P 481       7.496 -12.422  -9.192  0.00  0.00      PROA  
ATOM    502   OG SER P 481       6.159 -11.279  -8.077  0.00  0.00      PROA  
ATOM    503  HG1 SER P 481       6.854 -10.626  -7.969  0.00  0.00      PROA  
ATOM    504    C SER P 481       6.496 -13.332  -5.939  0.00  0.00      PROA  
ATOM    505    O SER P 481       6.222 -12.508  -5.059  0.00  0.00      PROA  
ATOM    506    N PHE P 482       5.876 -14.489  -5.909  0.00  0.00      PROA  
ATOM    507   HN PHE P 482       6.150 -15.230  -6.516  0.00  0.00      PROA  
ATOM    508   CA PHE P 482       4.956 -14.978  -4.913  0.00  0.00      PROA  
ATOM    509   HA PHE P 482       4.012 -14.461  -4.998  0.00  0.00      PROA  
ATOM    510   CB PHE P 482       4.577 -16.448  -5.407  0.00  0.00      PROA  
ATOM    511  HB1 PHE P 482       5.431 -16.728  -6.061  0.00  0.00      PROA  
ATOM    512  HB2 PHE P 482       3.709 -16.266  -6.077  0.00  0.00      PROA  
ATOM    513   CG PHE P 482       4.292 -17.614  -4.571  0.00  0.00      PROA  
ATOM    514  CD1 PHE P 482       3.649 -17.514  -3.327  0.00  0.00      PROA  
ATOM    515  HD1 PHE P 482       3.147 -16.635  -2.950  0.00  0.00      PROA  
ATOM    516  CE1 PHE P 482       3.297 -18.684  -2.583  0.00  0.00      PROA  
ATOM    517  HE1 PHE P 482       2.641 -18.554  -1.736  0.00  0.00      PROA  
ATOM    518   CZ PHE P 482       3.811 -19.935  -2.978  0.00  0.00      PROA  
ATOM    519   HZ PHE P 482       3.470 -20.839  -2.495  0.00  0.00      PROA  
ATOM    520  CD2 PHE P 482       4.792 -18.903  -4.915  0.00  0.00      PROA  
ATOM    521  HD2 PHE P 482       5.391 -19.045  -5.802  0.00  0.00      PROA  
ATOM    522  CE2 PHE P 482       4.562 -20.016  -4.137  0.00  0.00      PROA  
ATOM    523  HE2 PHE P 482       4.954 -20.974  -4.447  0.00  0.00      PROA  
ATOM    524    C PHE P 482       5.512 -14.863  -3.498  0.00  0.00      PROA  
ATOM    525    O PHE P 482       4.860 -14.248  -2.698  0.00  0.00      PROA  
ATOM    526    N LEU P 483       6.725 -15.351  -3.211  0.00  0.00      PROA  
ATOM    527   HN LEU P 483       7.254 -15.701  -3.981  0.00  0.00      PROA  
ATOM    528   CA LEU P 483       7.363 -15.265  -1.926  0.00  0.00      PROA  
ATOM    529   HA LEU P 483       6.704 -15.719  -1.200  0.00  0.00      PROA  
ATOM    530   CB LEU P 483       8.740 -15.917  -1.747  0.00  0.00      PROA  
ATOM    531  HB1 LEU P 483       8.898 -15.969  -0.648  0.00  0.00      PROA  
ATOM    532  HB2 LEU P 483       9.579 -15.327  -2.173  0.00  0.00      PROA  
ATOM    533   CG LEU P 483       8.787 -17.314  -2.363  0.00  0.00      PROA  
ATOM    534   HG LEU P 483       8.670 -17.284  -3.467  0.00  0.00      PROA  
ATOM    535  CD1 LEU P 483      10.111 -17.904  -2.061  0.00  0.00      PROA  
ATOM    536 HD11 LEU P 483      10.061 -18.998  -2.249  0.00  0.00      PROA  
ATOM    537 HD12 LEU P 483      10.509 -17.765  -1.033  0.00  0.00      PROA  
ATOM    538 HD13 LEU P 483      10.928 -17.465  -2.673  0.00  0.00      PROA  
ATOM    539  CD2 LEU P 483       7.734 -18.246  -1.876  0.00  0.00      PROA  
ATOM    540 HD21 LEU P 483       7.745 -18.227  -0.765  0.00  0.00      PROA  
ATOM    541 HD22 LEU P 483       7.998 -19.286  -2.165  0.00  0.00      PROA  
ATOM    542 HD23 LEU P 483       6.715 -18.013  -2.254  0.00  0.00      PROA  
ATOM    543    C LEU P 483       7.594 -13.856  -1.482  0.00  0.00      PROA  
ATOM    544    O LEU P 483       7.456 -13.498  -0.344  0.00  0.00      PROA  
ATOM    545    N PHE P 484       7.998 -12.985  -2.398  0.00  0.00      PROA  
ATOM    546   HN PHE P 484       8.110 -13.401  -3.297  0.00  0.00      PROA  
ATOM    547   CA PHE P 484       8.249 -11.542  -2.196  0.00  0.00      PROA  
ATOM    548   HA PHE P 484       8.875 -11.401  -1.327  0.00  0.00      PROA  
ATOM    549   CB PHE P 484       9.015 -10.987  -3.435  0.00  0.00      PROA  
ATOM    550  HB1 PHE P 484       8.509 -11.322  -4.367  0.00  0.00      PROA  
ATOM    551  HB2 PHE P 484      10.058 -11.357  -3.344  0.00  0.00      PROA  
ATOM    552   CG PHE P 484       9.214  -9.505  -3.417  0.00  0.00      PROA  
ATOM    553  CD1 PHE P 484       9.324  -8.792  -2.181  0.00  0.00      PROA  
ATOM    554  HD1 PHE P 484       9.398  -9.286  -1.224  0.00  0.00      PROA  
ATOM    555  CE1 PHE P 484       9.590  -7.396  -2.268  0.00  0.00      PROA  
ATOM    556  HE1 PHE P 484       9.754  -6.881  -1.333  0.00  0.00      PROA  
ATOM    557   CZ PHE P 484       9.543  -6.757  -3.535  0.00  0.00      PROA  
ATOM    558   HZ PHE P 484       9.432  -5.685  -3.605  0.00  0.00      PROA  
ATOM    559  CD2 PHE P 484       9.295  -8.798  -4.621  0.00  0.00      PROA  
ATOM    560  HD2 PHE P 484       9.261  -9.429  -5.497  0.00  0.00      PROA  
ATOM    561  CE2 PHE P 484       9.240  -7.436  -4.708  0.00  0.00      PROA  
ATOM    562  HE2 PHE P 484       9.241  -6.966  -5.680  0.00  0.00      PROA  
ATOM    563    C PHE P 484       6.951 -10.744  -1.829  0.00  0.00      PROA  
ATOM    564    O PHE P 484       6.870  -9.968  -0.888  0.00  0.00      PROA  
ATOM    565    N LEU P 485       5.903 -11.002  -2.575  0.00  0.00      PROA  
ATOM    566   HN LEU P 485       6.115 -11.660  -3.294  0.00  0.00      PROA  
ATOM    567   CA LEU P 485       4.648 -10.355  -2.399  0.00  0.00      PROA  
ATOM    568   HA LEU P 485       4.914  -9.349  -2.110  0.00  0.00      PROA  
ATOM    569   CB LEU P 485       3.862 -10.288  -3.695  0.00  0.00      PROA  
ATOM    570  HB1 LEU P 485       2.862  -9.870  -3.450  0.00  0.00      PROA  
ATOM    571  HB2 LEU P 485       3.739 -11.321  -4.085  0.00  0.00      PROA  
ATOM    572   CG LEU P 485       4.509  -9.330  -4.772  0.00  0.00      PROA  
ATOM    573   HG LEU P 485       5.497  -9.775  -5.016  0.00  0.00      PROA  
ATOM    574  CD1 LEU P 485       3.672  -9.464  -6.130  0.00  0.00      PROA  
ATOM    575 HD11 LEU P 485       4.288  -8.950  -6.898  0.00  0.00      PROA  
ATOM    576 HD12 LEU P 485       2.658  -9.012  -6.185  0.00  0.00      PROA  
ATOM    577 HD13 LEU P 485       3.752 -10.532  -6.424  0.00  0.00      PROA  
ATOM    578  CD2 LEU P 485       4.712  -7.777  -4.431  0.00  0.00      PROA  
ATOM    579 HD21 LEU P 485       5.274  -7.238  -5.223  0.00  0.00      PROA  
ATOM    580 HD22 LEU P 485       5.098  -7.644  -3.397  0.00  0.00      PROA  
ATOM    581 HD23 LEU P 485       3.697  -7.337  -4.325  0.00  0.00      PROA  
ATOM    582    C LEU P 485       3.908 -10.999  -1.193  0.00  0.00      PROA  
ATOM    583    O LEU P 485       3.190 -10.376  -0.424  0.00  0.00      PROA  
ATOM    584    N TYR P 486       4.133 -12.316  -0.884  0.00  0.00      PROA  
ATOM    585   HN TYR P 486       4.600 -13.025  -1.406  0.00  0.00      PROA  
ATOM    586   CA TYR P 486       3.751 -12.905   0.396  0.00  0.00      PROA  
ATOM    587   HA TYR P 486       2.674 -12.850   0.448  0.00  0.00      PROA  
ATOM    588   CB TYR P 486       3.998 -14.445   0.467  0.00  0.00      PROA  
ATOM    589  HB1 TYR P 486       5.047 -14.550   0.115  0.00  0.00      PROA  
ATOM    590  HB2 TYR P 486       3.334 -14.960  -0.260  0.00  0.00      PROA  
ATOM    591   CG TYR P 486       3.860 -15.147   1.840  0.00  0.00      PROA  
ATOM    592  CD1 TYR P 486       2.598 -15.546   2.296  0.00  0.00      PROA  
ATOM    593  HD1 TYR P 486       1.755 -15.262   1.683  0.00  0.00      PROA  
ATOM    594  CE1 TYR P 486       2.407 -16.084   3.556  0.00  0.00      PROA  
ATOM    595  HE1 TYR P 486       1.448 -16.426   3.915  0.00  0.00      PROA  
ATOM    596   CZ TYR P 486       3.516 -16.192   4.400  0.00  0.00      PROA  
ATOM    597   OH TYR P 486       3.371 -16.618   5.742  0.00  0.00      PROA  
ATOM    598   HH TYR P 486       2.550 -17.090   5.904  0.00  0.00      PROA  
ATOM    599  CD2 TYR P 486       4.972 -15.227   2.677  0.00  0.00      PROA  
ATOM    600  HD2 TYR P 486       5.902 -14.806   2.324  0.00  0.00      PROA  
ATOM    601  CE2 TYR P 486       4.790 -15.668   4.014  0.00  0.00      PROA  
ATOM    602  HE2 TYR P 486       5.685 -15.714   4.618  0.00  0.00      PROA  
ATOM    603    C TYR P 486       4.209 -12.172   1.687  0.00  0.00      PROA  
ATOM    604    O TYR P 486       3.388 -11.800   2.468  0.00  0.00      PROA  
ATOM    605    N CYS P 487       5.568 -12.014   1.900  0.00  0.00      PROA  
ATOM    606   HN CYS P 487       6.223 -12.403   1.257  0.00  0.00      PROA  
ATOM    607   CA CYS P 487       6.133 -11.258   3.002  0.00  0.00      PROA  
ATOM    608   HA CYS P 487       5.841 -11.812   3.881  0.00  0.00      PROA  
ATOM    609   CB CYS P 487       7.662 -11.280   2.863  0.00  0.00      PROA  
ATOM    610  HB1 CYS P 487       8.032 -10.878   3.830  0.00  0.00      PROA  
ATOM    611  HB2 CYS P 487       7.994 -10.670   1.995  0.00  0.00      PROA  
ATOM    612   SG CYS P 487       8.428 -13.022   2.696  0.00  0.00      PROA  
ATOM    613  HG1 CYS P 487       7.989 -13.125   1.450  0.00  0.00      PROA  
ATOM    614    C CYS P 487       5.553  -9.897   3.092  0.00  0.00      PROA  
ATOM    615    O CYS P 487       5.196  -9.412   4.156  0.00  0.00      PROA  
ATOM    616    N ALA P 488       5.444  -9.191   1.982  0.00  0.00      PROA  
ATOM    617   HN ALA P 488       5.781  -9.552   1.116  0.00  0.00      PROA  
ATOM    618   CA ALA P 488       4.895  -7.888   1.870  0.00  0.00      PROA  
ATOM    619   HA ALA P 488       5.475  -7.275   2.544  0.00  0.00      PROA  
ATOM    620   CB ALA P 488       5.028  -7.360   0.338  0.00  0.00      PROA  
ATOM    621  HB1 ALA P 488       4.648  -6.318   0.410  0.00  0.00      PROA  
ATOM    622  HB2 ALA P 488       4.521  -8.021  -0.398  0.00  0.00      PROA  
ATOM    623  HB3 ALA P 488       6.108  -7.166   0.168  0.00  0.00      PROA  
ATOM    624    C ALA P 488       3.406  -7.604   2.165  0.00  0.00      PROA  
ATOM    625    O ALA P 488       3.108  -6.616   2.725  0.00  0.00      PROA  
ATOM    626    N CYS P 489       2.554  -8.549   1.779  0.00  0.00      PROA  
ATOM    627   HN CYS P 489       2.864  -9.400   1.361  0.00  0.00      PROA  
ATOM    628   CA CYS P 489       1.028  -8.431   1.922  0.00  0.00      PROA  
ATOM    629   HA CYS P 489       0.736  -7.391   1.942  0.00  0.00      PROA  
ATOM    630   CB CYS P 489       0.330  -8.989   0.722  0.00  0.00      PROA  
ATOM    631  HB1 CYS P 489      -0.761  -8.845   0.873  0.00  0.00      PROA  
ATOM    632  HB2 CYS P 489       0.437 -10.095   0.696  0.00  0.00      PROA  
ATOM    633   SG CYS P 489       0.891  -8.272  -0.880  0.00  0.00      PROA  
ATOM    634  HG1 CYS P 489       1.989  -8.987  -0.684  0.00  0.00      PROA  
ATOM    635    C CYS P 489       0.562  -8.955   3.205  0.00  0.00      PROA  
ATOM    636    O CYS P 489      -0.535  -8.635   3.675  0.00  0.00      PROA  
ATOM    637    N MET P 490       1.291  -9.863   3.852  0.00  0.00      PROA  
ATOM    638   HN MET P 490       2.169 -10.119   3.453  0.00  0.00      PROA  
ATOM    639   CA MET P 490       0.916 -10.588   5.086  0.00  0.00      PROA  
ATOM    640   HA MET P 490      -0.088 -10.986   5.079  0.00  0.00      PROA  
ATOM    641   CB MET P 490       1.946 -11.739   5.319  0.00  0.00      PROA  
ATOM    642  HB1 MET P 490       2.952 -11.291   5.177  0.00  0.00      PROA  
ATOM    643  HB2 MET P 490       1.718 -12.463   4.508  0.00  0.00      PROA  
ATOM    644   CG MET P 490       1.935 -12.529   6.663  0.00  0.00      PROA  
ATOM    645  HG1 MET P 490       2.245 -11.768   7.410  0.00  0.00      PROA  
ATOM    646  HG2 MET P 490       2.746 -13.287   6.616  0.00  0.00      PROA  
ATOM    647   SD MET P 490       0.373 -13.318   6.795  0.00  0.00      PROA  
ATOM    648   CE MET P 490       0.707 -14.228   8.419  0.00  0.00      PROA  
ATOM    649  HE1 MET P 490      -0.194 -14.815   8.699  0.00  0.00      PROA  
ATOM    650  HE2 MET P 490       0.936 -13.431   9.159  0.00  0.00      PROA  
ATOM    651  HE3 MET P 490       1.621 -14.844   8.279  0.00  0.00      PROA  
ATOM    652    C MET P 490       0.993  -9.557   6.201  0.00  0.00      PROA  
ATOM    653    O MET P 490       0.075  -9.376   7.029  0.00  0.00      PROA  
ATOM    654    N SER P 491       2.113  -8.835   6.329  0.00  0.00      PROA  
ATOM    655   HN SER P 491       2.838  -8.972   5.658  0.00  0.00      PROA  
ATOM    656   CA SER P 491       2.343  -7.871   7.451  0.00  0.00      PROA  
ATOM    657   HA SER P 491       2.109  -8.363   8.384  0.00  0.00      PROA  
ATOM    658   CB SER P 491       3.900  -7.426   7.285  0.00  0.00      PROA  
ATOM    659  HB1 SER P 491       4.515  -8.330   7.483  0.00  0.00      PROA  
ATOM    660  HB2 SER P 491       4.167  -6.643   8.027  0.00  0.00      PROA  
ATOM    661   OG SER P 491       4.169  -6.941   6.040  0.00  0.00      PROA  
ATOM    662  HG1 SER P 491       4.163  -7.663   5.407  0.00  0.00      PROA  
ATOM    663    C SER P 491       1.424  -6.579   7.527  0.00  0.00      PROA  
ATOM    664    O SER P 491       0.962  -6.380   8.648  0.00  0.00      PROA  
ATOM    665    N PRO P 492       1.018  -5.873   6.505  0.00  0.00      PROA  
ATOM    666   CD PRO P 492       1.517  -5.827   5.128  0.00  0.00      PROA  
ATOM    667  HD1 PRO P 492       1.637  -6.837   4.681  0.00  0.00      PROA  
ATOM    668  HD2 PRO P 492       2.466  -5.250   5.085  0.00  0.00      PROA  
ATOM    669   CA PRO P 492       0.058  -4.747   6.675  0.00  0.00      PROA  
ATOM    670   HA PRO P 492       0.333  -4.130   7.518  0.00  0.00      PROA  
ATOM    671   CB PRO P 492      -0.100  -4.069   5.326  0.00  0.00      PROA  
ATOM    672  HB1 PRO P 492       0.581  -3.191   5.359  0.00  0.00      PROA  
ATOM    673  HB2 PRO P 492      -1.102  -3.643   5.104  0.00  0.00      PROA  
ATOM    674   CG PRO P 492       0.475  -5.088   4.312  0.00  0.00      PROA  
ATOM    675  HG1 PRO P 492      -0.272  -5.894   4.143  0.00  0.00      PROA  
ATOM    676  HG2 PRO P 492       0.812  -4.668   3.340  0.00  0.00      PROA  
ATOM    677    C PRO P 492      -1.308  -5.265   7.071  0.00  0.00      PROA  
ATOM    678    O PRO P 492      -2.009  -4.588   7.795  0.00  0.00      PROA  
ATOM    679    N VAL P 493      -1.796  -6.401   6.510  0.00  0.00      PROA  
ATOM    680   HN VAL P 493      -1.092  -6.892   6.003  0.00  0.00      PROA  
ATOM    681   CA VAL P 493      -3.156  -6.855   6.755  0.00  0.00      PROA  
ATOM    682   HA VAL P 493      -3.850  -6.052   6.552  0.00  0.00      PROA  
ATOM    683   CB VAL P 493      -3.437  -8.040   5.727  0.00  0.00      PROA  
ATOM    684   HB VAL P 493      -2.616  -8.782   5.824  0.00  0.00      PROA  
ATOM    685  CG1 VAL P 493      -4.738  -8.740   6.092  0.00  0.00      PROA  
ATOM    686 HG11 VAL P 493      -5.633  -8.082   6.102  0.00  0.00      PROA  
ATOM    687 HG12 VAL P 493      -4.583  -9.142   7.116  0.00  0.00      PROA  
ATOM    688 HG13 VAL P 493      -5.059  -9.467   5.316  0.00  0.00      PROA  
ATOM    689  CG2 VAL P 493      -3.576  -7.476   4.306  0.00  0.00      PROA  
ATOM    690 HG21 VAL P 493      -4.217  -6.569   4.282  0.00  0.00      PROA  
ATOM    691 HG22 VAL P 493      -4.014  -8.153   3.542  0.00  0.00      PROA  
ATOM    692 HG23 VAL P 493      -2.545  -7.197   3.999  0.00  0.00      PROA  
ATOM    693    C VAL P 493      -3.333  -7.308   8.221  0.00  0.00      PROA  
ATOM    694    O VAL P 493      -4.244  -6.912   8.908  0.00  0.00      PROA  
ATOM    695    N ILE P 494      -2.387  -8.122   8.857  0.00  0.00      PROA  
ATOM    696   HN ILE P 494      -1.622  -8.489   8.334  0.00  0.00      PROA  
ATOM    697   CA ILE P 494      -2.338  -8.398  10.287  0.00  0.00      PROA  
ATOM    698   HA ILE P 494      -3.282  -8.847  10.560  0.00  0.00      PROA  
ATOM    699   CB ILE P 494      -1.168  -9.337  10.577  0.00  0.00      PROA  
ATOM    700   HB ILE P 494      -0.259  -8.866  10.144  0.00  0.00      PROA  
ATOM    701  CG2 ILE P 494      -0.712  -9.590  11.998  0.00  0.00      PROA  
ATOM    702 HG21 ILE P 494      -1.456 -10.158  12.597  0.00  0.00      PROA  
ATOM    703 HG22 ILE P 494      -0.599  -8.631  12.546  0.00  0.00      PROA  
ATOM    704 HG23 ILE P 494       0.250 -10.144  12.052  0.00  0.00      PROA  
ATOM    705  CG1 ILE P 494      -1.281 -10.677  10.006  0.00  0.00      PROA  
ATOM    706 HG11 ILE P 494      -0.468 -11.337  10.377  0.00  0.00      PROA  
ATOM    707 HG12 ILE P 494      -1.086 -10.702   8.912  0.00  0.00      PROA  
ATOM    708   CD ILE P 494      -2.616 -11.370  10.389  0.00  0.00      PROA  
ATOM    709  HD1 ILE P 494      -2.778 -11.482  11.482  0.00  0.00      PROA  
ATOM    710  HD2 ILE P 494      -2.546 -12.355   9.879  0.00  0.00      PROA  
ATOM    711  HD3 ILE P 494      -3.502 -10.861   9.953  0.00  0.00      PROA  
ATOM    712    C ILE P 494      -2.218  -7.202  11.150  0.00  0.00      PROA  
ATOM    713    O ILE P 494      -2.997  -6.968  12.094  0.00  0.00      PROA  
ATOM    714    N THR P 495      -1.309  -6.301  10.828  0.00  0.00      PROA  
ATOM    715   HN THR P 495      -0.726  -6.434  10.030  0.00  0.00      PROA  
ATOM    716   CA THR P 495      -1.094  -5.069  11.566  0.00  0.00      PROA  
ATOM    717   HA THR P 495      -1.020  -5.409  12.589  0.00  0.00      PROA  
ATOM    718   CB THR P 495       0.246  -4.341  11.308  0.00  0.00      PROA  
ATOM    719   HB THR P 495       0.284  -3.384  11.872  0.00  0.00      PROA  
ATOM    720  OG1 THR P 495       0.538  -4.125   9.902  0.00  0.00      PROA  
ATOM    721  HG1 THR P 495       1.003  -4.933   9.675  0.00  0.00      PROA  
ATOM    722  CG2 THR P 495       1.372  -5.243  11.856  0.00  0.00      PROA  
ATOM    723 HG21 THR P 495       2.362  -4.740  11.891  0.00  0.00      PROA  
ATOM    724 HG22 THR P 495       1.368  -6.249  11.386  0.00  0.00      PROA  
ATOM    725 HG23 THR P 495       1.041  -5.452  12.896  0.00  0.00      PROA  
ATOM    726    C THR P 495      -2.177  -4.115  11.470  0.00  0.00      PROA  
ATOM    727    O THR P 495      -2.564  -3.541  12.438  0.00  0.00      PROA  
ATOM    728    N PHE P 496      -2.839  -4.006  10.316  0.00  0.00      PROA  
ATOM    729   HN PHE P 496      -2.433  -4.456   9.524  0.00  0.00      PROA  
ATOM    730   CA PHE P 496      -4.081  -3.306  10.213  0.00  0.00      PROA  
ATOM    731   HA PHE P 496      -3.780  -2.293  10.437  0.00  0.00      PROA  
ATOM    732   CB PHE P 496      -4.518  -3.392   8.762  0.00  0.00      PROA  
ATOM    733  HB1 PHE P 496      -4.786  -4.391   8.356  0.00  0.00      PROA  
ATOM    734  HB2 PHE P 496      -3.777  -2.926   8.078  0.00  0.00      PROA  
ATOM    735   CG PHE P 496      -5.801  -2.575   8.595  0.00  0.00      PROA  
ATOM    736  CD1 PHE P 496      -5.706  -1.216   8.236  0.00  0.00      PROA  
ATOM    737  HD1 PHE P 496      -4.743  -0.793   7.992  0.00  0.00      PROA  
ATOM    738  CE1 PHE P 496      -6.807  -0.422   8.176  0.00  0.00      PROA  
ATOM    739  HE1 PHE P 496      -6.663   0.602   7.863  0.00  0.00      PROA  
ATOM    740   CZ PHE P 496      -8.087  -0.981   8.351  0.00  0.00      PROA  
ATOM    741   HZ PHE P 496      -8.905  -0.282   8.256  0.00  0.00      PROA  
ATOM    742  CD2 PHE P 496      -7.083  -3.111   8.763  0.00  0.00      PROA  
ATOM    743  HD2 PHE P 496      -7.291  -4.109   9.118  0.00  0.00      PROA  
ATOM    744  CE2 PHE P 496      -8.235  -2.288   8.725  0.00  0.00      PROA  
ATOM    745  HE2 PHE P 496      -9.223  -2.686   8.900  0.00  0.00      PROA  
ATOM    746    C PHE P 496      -5.174  -3.818  11.155  0.00  0.00      PROA  
ATOM    747    O PHE P 496      -5.782  -3.073  11.902  0.00  0.00      PROA  
ATOM    748    N GLY P 497      -5.350  -5.165  11.157  0.00  0.00      PROA  
ATOM    749   HN GLY P 497      -4.761  -5.623  10.496  0.00  0.00      PROA  
ATOM    750   CA GLY P 497      -6.114  -5.947  12.084  0.00  0.00      PROA  
ATOM    751  HA1 GLY P 497      -5.963  -7.011  11.974  0.00  0.00      PROA  
ATOM    752  HA2 GLY P 497      -7.126  -5.676  11.823  0.00  0.00      PROA  
ATOM    753    C GLY P 497      -5.999  -5.803  13.576  0.00  0.00      PROA  
ATOM    754    O GLY P 497      -7.018  -5.963  14.217  0.00  0.00      PROA  
ATOM    755    N GLY P 498      -4.787  -5.465  13.968  0.00  0.00      PROA  
ATOM    756   HN GLY P 498      -4.119  -5.600  13.241  0.00  0.00      PROA  
ATOM    757   CA GLY P 498      -4.293  -5.053  15.291  0.00  0.00      PROA  
ATOM    758  HA1 GLY P 498      -3.216  -5.114  15.242  0.00  0.00      PROA  
ATOM    759  HA2 GLY P 498      -4.777  -5.715  15.995  0.00  0.00      PROA  
ATOM    760    C GLY P 498      -4.556  -3.644  15.614  0.00  0.00      PROA  
ATOM    761    O GLY P 498      -5.117  -3.381  16.681  0.00  0.00      PROA  
ATOM    762    N LEU P 499      -4.291  -2.740  14.692  0.00  0.00      PROA  
ATOM    763   HN LEU P 499      -3.809  -3.032  13.870  0.00  0.00      PROA  
ATOM    764   CA LEU P 499      -4.640  -1.326  14.727  0.00  0.00      PROA  
ATOM    765   HA LEU P 499      -4.326  -1.064  15.726  0.00  0.00      PROA  
ATOM    766   CB LEU P 499      -3.813  -0.633  13.625  0.00  0.00      PROA  
ATOM    767  HB1 LEU P 499      -3.877  -1.098  12.618  0.00  0.00      PROA  
ATOM    768  HB2 LEU P 499      -2.758  -0.758  13.949  0.00  0.00      PROA  
ATOM    769   CG LEU P 499      -3.948   0.929  13.545  0.00  0.00      PROA  
ATOM    770   HG LEU P 499      -5.039   1.135  13.513  0.00  0.00      PROA  
ATOM    771  CD1 LEU P 499      -3.339   1.757  14.642  0.00  0.00      PROA  
ATOM    772 HD11 LEU P 499      -3.182   2.813  14.335  0.00  0.00      PROA  
ATOM    773 HD12 LEU P 499      -2.332   1.351  14.876  0.00  0.00      PROA  
ATOM    774 HD13 LEU P 499      -4.065   1.730  15.483  0.00  0.00      PROA  
ATOM    775  CD2 LEU P 499      -3.375   1.385  12.202  0.00  0.00      PROA  
ATOM    776 HD21 LEU P 499      -2.327   1.043  12.064  0.00  0.00      PROA  
ATOM    777 HD22 LEU P 499      -3.398   2.495  12.163  0.00  0.00      PROA  
ATOM    778 HD23 LEU P 499      -3.978   0.932  11.386  0.00  0.00      PROA  
ATOM    779    C LEU P 499      -6.119  -0.913  14.742  0.00  0.00      PROA  
ATOM    780    O LEU P 499      -6.548  -0.195  15.633  0.00  0.00      PROA  
ATOM    781    N LEU P 500      -6.928  -1.449  13.862  0.00  0.00      PROA  
ATOM    782   HN LEU P 500      -6.565  -2.095  13.195  0.00  0.00      PROA  
ATOM    783   CA LEU P 500      -8.378  -1.479  14.034  0.00  0.00      PROA  
ATOM    784   HA LEU P 500      -8.708  -0.456  14.135  0.00  0.00      PROA  
ATOM    785   CB LEU P 500      -9.020  -1.940  12.629  0.00  0.00      PROA  
ATOM    786  HB1 LEU P 500      -8.776  -3.015  12.489  0.00  0.00      PROA  
ATOM    787  HB2 LEU P 500      -8.519  -1.388  11.805  0.00  0.00      PROA  
ATOM    788   CG LEU P 500     -10.583  -1.766  12.559  0.00  0.00      PROA  
ATOM    789   HG LEU P 500     -11.112  -2.388  13.313  0.00  0.00      PROA  
ATOM    790  CD1 LEU P 500     -11.093  -0.374  12.757  0.00  0.00      PROA  
ATOM    791 HD11 LEU P 500     -12.188  -0.413  12.576  0.00  0.00      PROA  
ATOM    792 HD12 LEU P 500     -10.591   0.211  11.957  0.00  0.00      PROA  
ATOM    793 HD13 LEU P 500     -10.805   0.078  13.730  0.00  0.00      PROA  
ATOM    794  CD2 LEU P 500     -11.169  -2.227  11.205  0.00  0.00      PROA  
ATOM    795 HD21 LEU P 500     -12.258  -2.015  11.148  0.00  0.00      PROA  
ATOM    796 HD22 LEU P 500     -10.900  -3.283  10.988  0.00  0.00      PROA  
ATOM    797 HD23 LEU P 500     -10.742  -1.552  10.432  0.00  0.00      PROA  
ATOM    798    C LEU P 500      -8.952  -2.294  15.249  0.00  0.00      PROA  
ATOM    799    O LEU P 500      -9.898  -1.812  15.871  0.00  0.00      PROA  
ATOM    800    N GLY P 501      -8.436  -3.500  15.627  0.00  0.00      PROA  
ATOM    801   HN GLY P 501      -7.672  -3.934  15.155  0.00  0.00      PROA  
ATOM    802   CA GLY P 501      -8.623  -4.153  16.931  0.00  0.00      PROA  
ATOM    803  HA1 GLY P 501      -8.001  -5.032  17.016  0.00  0.00      PROA  
ATOM    804  HA2 GLY P 501      -9.687  -4.339  16.903  0.00  0.00      PROA  
ATOM    805    C GLY P 501      -8.431  -3.319  18.108  0.00  0.00      PROA  
ATOM    806    O GLY P 501      -9.339  -3.179  18.906  0.00  0.00      PROA  
ATOM    807    N GLU P 502      -7.280  -2.624  18.225  0.00  0.00      PROA  
ATOM    808   HN GLU P 502      -6.511  -2.749  17.603  0.00  0.00      PROA  
ATOM    809   CA GLU P 502      -7.113  -1.594  19.258  0.00  0.00      PROA  
ATOM    810   HA GLU P 502      -7.288  -2.101  20.196  0.00  0.00      PROA  
ATOM    811   CB GLU P 502      -5.695  -1.011  19.136  0.00  0.00      PROA  
ATOM    812  HB1 GLU P 502      -5.482  -0.691  18.094  0.00  0.00      PROA  
ATOM    813  HB2 GLU P 502      -4.949  -1.828  19.242  0.00  0.00      PROA  
ATOM    814   CG GLU P 502      -5.298   0.254  19.936  0.00  0.00      PROA  
ATOM    815  HG1 GLU P 502      -5.389   0.045  21.023  0.00  0.00      PROA  
ATOM    816  HG2 GLU P 502      -5.881   1.174  19.716  0.00  0.00      PROA  
ATOM    817   CD GLU P 502      -3.939   0.821  19.456  0.00  0.00      PROA  
ATOM    818  OE1 GLU P 502      -3.802   1.066  18.257  0.00  0.00      PROA  
ATOM    819  OE2 GLU P 502      -3.002   1.020  20.241  0.00  0.00      PROA  
ATOM    820    C GLU P 502      -8.110  -0.520  19.160  0.00  0.00      PROA  
ATOM    821    O GLU P 502      -8.734  -0.076  20.161  0.00  0.00      PROA  
ATOM    822    N ALA P 503      -8.500  -0.031  17.951  0.00  0.00      PROA  
ATOM    823   HN ALA P 503      -8.087  -0.535  17.197  0.00  0.00      PROA  
ATOM    824   CA ALA P 503      -9.439   1.093  17.797  0.00  0.00      PROA  
ATOM    825   HA ALA P 503      -9.168   1.969  18.367  0.00  0.00      PROA  
ATOM    826   CB ALA P 503      -9.426   1.660  16.338  0.00  0.00      PROA  
ATOM    827  HB1 ALA P 503      -9.891   0.821  15.777  0.00  0.00      PROA  
ATOM    828  HB2 ALA P 503      -8.392   1.792  15.952  0.00  0.00      PROA  
ATOM    829  HB3 ALA P 503      -9.930   2.649  16.296  0.00  0.00      PROA  
ATOM    830    C ALA P 503     -10.866   0.854  18.205  0.00  0.00      PROA  
ATOM    831    O ALA P 503     -11.555   1.676  18.847  0.00  0.00      PROA  
ATOM    832    N THR P 504     -11.265  -0.385  17.956  0.00  0.00      PROA  
ATOM    833   HN THR P 504     -10.674  -1.040  17.492  0.00  0.00      PROA  
ATOM    834   CA THR P 504     -12.710  -0.819  18.095  0.00  0.00      PROA  
ATOM    835   HA THR P 504     -13.427  -0.012  18.067  0.00  0.00      PROA  
ATOM    836   CB THR P 504     -13.221  -1.743  16.981  0.00  0.00      PROA  
ATOM    837   HB THR P 504     -14.284  -1.996  17.179  0.00  0.00      PROA  
ATOM    838  OG1 THR P 504     -12.392  -2.900  16.741  0.00  0.00      PROA  
ATOM    839  HG1 THR P 504     -11.602  -2.486  16.385  0.00  0.00      PROA  
ATOM    840  CG2 THR P 504     -13.274  -0.826  15.773  0.00  0.00      PROA  
ATOM    841 HG21 THR P 504     -12.315  -0.321  15.524  0.00  0.00      PROA  
ATOM    842 HG22 THR P 504     -14.074  -0.068  15.908  0.00  0.00      PROA  
ATOM    843 HG23 THR P 504     -13.457  -1.408  14.845  0.00  0.00      PROA  
ATOM    844    C THR P 504     -12.956  -1.540  19.426  0.00  0.00      PROA  
ATOM    845    O THR P 504     -14.010  -2.075  19.623  0.00  0.00      PROA  
ATOM    846    N GLU P 505     -11.982  -1.503  20.370  0.00  0.00      PROA  
ATOM    847   HN GLU P 505     -11.232  -0.909  20.090  0.00  0.00      PROA  
ATOM    848   CA GLU P 505     -11.889  -2.142  21.680  0.00  0.00      PROA  
ATOM    849   HA GLU P 505     -10.889  -1.829  21.942  0.00  0.00      PROA  
ATOM    850   CB GLU P 505     -12.812  -1.432  22.730  0.00  0.00      PROA  
ATOM    851  HB1 GLU P 505     -12.687  -1.924  23.718  0.00  0.00      PROA  
ATOM    852  HB2 GLU P 505     -13.859  -1.460  22.360  0.00  0.00      PROA  
ATOM    853   CG GLU P 505     -12.375   0.041  22.961  0.00  0.00      PROA  
ATOM    854  HG1 GLU P 505     -12.757   0.712  22.161  0.00  0.00      PROA  
ATOM    855  HG2 GLU P 505     -11.270   0.154  22.996  0.00  0.00      PROA  
ATOM    856   CD GLU P 505     -13.041   0.607  24.275  0.00  0.00      PROA  
ATOM    857  OE1 GLU P 505     -14.245   0.291  24.533  0.00  0.00      PROA  
ATOM    858  OE2 GLU P 505     -12.372   1.414  24.936  0.00  0.00      PROA  
ATOM    859    C GLU P 505     -11.962  -3.685  21.626  0.00  0.00      PROA  
ATOM    860    O GLU P 505     -12.707  -4.383  22.353  0.00  0.00      PROA  
ATOM    861    N GLY P 506     -11.225  -4.280  20.761  0.00  0.00      PROA  
ATOM    862   HN GLY P 506     -10.535  -3.840  20.192  0.00  0.00      PROA  
ATOM    863   CA GLY P 506     -11.197  -5.676  20.499  0.00  0.00      PROA  
ATOM    864  HA1 GLY P 506     -11.040  -6.095  21.482  0.00  0.00      PROA  
ATOM    865  HA2 GLY P 506     -10.416  -5.817  19.767  0.00  0.00      PROA  
ATOM    866    C GLY P 506     -12.386  -6.307  19.798  0.00  0.00      PROA  
ATOM    867    O GLY P 506     -12.590  -7.478  19.933  0.00  0.00      PROA  
ATOM    868    N ARG P 507     -13.132  -5.490  19.035  0.00  0.00      PROA  
ATOM    869   HN ARG P 507     -12.905  -4.529  18.898  0.00  0.00      PROA  
ATOM    870   CA ARG P 507     -14.237  -5.987  18.285  0.00  0.00      PROA  
ATOM    871   HA ARG P 507     -14.627  -6.830  18.837  0.00  0.00      PROA  
ATOM    872   CB ARG P 507     -15.336  -4.859  18.033  0.00  0.00      PROA  
ATOM    873  HB1 ARG P 507     -16.108  -5.149  17.289  0.00  0.00      PROA  
ATOM    874  HB2 ARG P 507     -14.756  -4.003  17.625  0.00  0.00      PROA  
ATOM    875   CG ARG P 507     -16.162  -4.437  19.287  0.00  0.00      PROA  
ATOM    876  HG1 ARG P 507     -16.646  -3.449  19.129  0.00  0.00      PROA  
ATOM    877  HG2 ARG P 507     -15.501  -4.087  20.108  0.00  0.00      PROA  
ATOM    878   CD ARG P 507     -17.323  -5.448  19.608  0.00  0.00      PROA  
ATOM    879  HD1 ARG P 507     -16.931  -6.484  19.700  0.00  0.00      PROA  
ATOM    880  HD2 ARG P 507     -17.936  -5.300  18.694  0.00  0.00      PROA  
ATOM    881   NE ARG P 507     -18.037  -4.959  20.815  0.00  0.00      PROA  
ATOM    882   HE ARG P 507     -17.513  -4.315  21.373  0.00  0.00      PROA  
ATOM    883   CZ ARG P 507     -19.100  -5.477  21.341  0.00  0.00      PROA  
ATOM    884  NH1 ARG P 507     -19.507  -5.041  22.514  0.00  0.00      PROA  
ATOM    885 HH11 ARG P 507     -19.086  -4.250  22.958  0.00  0.00      PROA  
ATOM    886 HH12 ARG P 507     -20.297  -5.452  22.969  0.00  0.00      PROA  
ATOM    887  NH2 ARG P 507     -19.772  -6.507  20.829  0.00  0.00      PROA  
ATOM    888 HH21 ARG P 507     -19.508  -7.017  20.010  0.00  0.00      PROA  
ATOM    889 HH22 ARG P 507     -20.674  -6.683  21.223  0.00  0.00      PROA  
ATOM    890    C ARG P 507     -13.880  -6.499  16.895  0.00  0.00      PROA  
ATOM    891    O ARG P 507     -14.504  -7.481  16.470  0.00  0.00      PROA  
ATOM    892    N ILE P 508     -12.822  -6.025  16.223  0.00  0.00      PROA  
ATOM    893   HN ILE P 508     -12.510  -5.099  16.418  0.00  0.00      PROA  
ATOM    894   CA ILE P 508     -12.360  -6.554  14.932  0.00  0.00      PROA  
ATOM    895   HA ILE P 508     -13.031  -7.382  14.755  0.00  0.00      PROA  
ATOM    896   CB ILE P 508     -12.418  -5.437  13.833  0.00  0.00      PROA  
ATOM    897   HB ILE P 508     -11.614  -4.728  14.126  0.00  0.00      PROA  
ATOM    898  CG2 ILE P 508     -12.030  -5.977  12.405  0.00  0.00      PROA  
ATOM    899 HG21 ILE P 508     -10.950  -6.129  12.196  0.00  0.00      PROA  
ATOM    900 HG22 ILE P 508     -12.331  -5.328  11.555  0.00  0.00      PROA  
ATOM    901 HG23 ILE P 508     -12.687  -6.823  12.110  0.00  0.00      PROA  
ATOM    902  CG1 ILE P 508     -13.711  -4.707  13.661  0.00  0.00      PROA  
ATOM    903 HG11 ILE P 508     -13.547  -3.797  13.045  0.00  0.00      PROA  
ATOM    904 HG12 ILE P 508     -13.873  -4.303  14.684  0.00  0.00      PROA  
ATOM    905   CD ILE P 508     -14.952  -5.540  13.259  0.00  0.00      PROA  
ATOM    906  HD1 ILE P 508     -14.878  -6.610  13.547  0.00  0.00      PROA  
ATOM    907  HD2 ILE P 508     -15.064  -5.417  12.160  0.00  0.00      PROA  
ATOM    908  HD3 ILE P 508     -15.868  -5.160  13.761  0.00  0.00      PROA  
ATOM    909    C ILE P 508     -10.957  -7.098  15.036  0.00  0.00      PROA  
ATOM    910    O ILE P 508     -10.165  -6.470  15.762  0.00  0.00      PROA  
ATOM    911    N SER P 509     -10.603  -8.308  14.464  0.00  0.00      PROA  
ATOM    912   HN SER P 509     -11.266  -8.805  13.910  0.00  0.00      PROA  
ATOM    913   CA SER P 509      -9.274  -8.840  14.598  0.00  0.00      PROA  
ATOM    914   HA SER P 509      -8.605  -8.113  15.034  0.00  0.00      PROA  
ATOM    915   CB SER P 509      -9.307 -10.172  15.430  0.00  0.00      PROA  
ATOM    916  HB1 SER P 509      -9.760  -9.772  16.362  0.00  0.00      PROA  
ATOM    917  HB2 SER P 509      -8.337 -10.617  15.739  0.00  0.00      PROA  
ATOM    918   OG SER P 509     -10.213 -11.180  14.962  0.00  0.00      PROA  
ATOM    919  HG1 SER P 509     -10.931 -10.731  14.511  0.00  0.00      PROA  
ATOM    920    C SER P 509      -8.563  -9.189  13.382  0.00  0.00      PROA  
ATOM    921    O SER P 509      -8.943  -8.939  12.181  0.00  0.00      PROA  
ATOM    922    N ALA P 510      -7.305  -9.604  13.589  0.00  0.00      PROA  
ATOM    923   HN ALA P 510      -6.944  -9.567  14.517  0.00  0.00      PROA  
ATOM    924   CA ALA P 510      -6.269  -9.814  12.600  0.00  0.00      PROA  
ATOM    925   HA ALA P 510      -6.298  -9.023  11.866  0.00  0.00      PROA  
ATOM    926   CB ALA P 510      -4.983  -9.781  13.270  0.00  0.00      PROA  
ATOM    927  HB1 ALA P 510      -4.789  -8.719  13.532  0.00  0.00      PROA  
ATOM    928  HB2 ALA P 510      -4.293  -9.983  12.423  0.00  0.00      PROA  
ATOM    929  HB3 ALA P 510      -4.858 -10.410  14.178  0.00  0.00      PROA  
ATOM    930    C ALA P 510      -6.452 -11.159  11.876  0.00  0.00      PROA  
ATOM    931    O ALA P 510      -6.106 -11.280  10.666  0.00  0.00      PROA  
ATOM    932    N ILE P 511      -6.983 -12.261  12.493  0.00  0.00      PROA  
ATOM    933   HN ILE P 511      -7.196 -12.196  13.465  0.00  0.00      PROA  
ATOM    934   CA ILE P 511      -7.370 -13.467  11.712  0.00  0.00      PROA  
ATOM    935   HA ILE P 511      -6.543 -13.749  11.077  0.00  0.00      PROA  
ATOM    936   CB ILE P 511      -7.709 -14.667  12.690  0.00  0.00      PROA  
ATOM    937   HB ILE P 511      -6.869 -14.912  13.374  0.00  0.00      PROA  
ATOM    938  CG2 ILE P 511      -8.854 -14.280  13.658  0.00  0.00      PROA  
ATOM    939 HG21 ILE P 511      -8.620 -13.291  14.107  0.00  0.00      PROA  
ATOM    940 HG22 ILE P 511      -8.967 -15.002  14.494  0.00  0.00      PROA  
ATOM    941 HG23 ILE P 511      -9.810 -14.320  13.093  0.00  0.00      PROA  
ATOM    942  CG1 ILE P 511      -8.048 -15.983  11.941  0.00  0.00      PROA  
ATOM    943 HG11 ILE P 511      -9.034 -15.963  11.429  0.00  0.00      PROA  
ATOM    944 HG12 ILE P 511      -8.211 -16.708  12.766  0.00  0.00      PROA  
ATOM    945   CD ILE P 511      -6.906 -16.408  11.006  0.00  0.00      PROA  
ATOM    946  HD1 ILE P 511      -5.883 -15.994  11.135  0.00  0.00      PROA  
ATOM    947  HD2 ILE P 511      -7.086 -16.116   9.950  0.00  0.00      PROA  
ATOM    948  HD3 ILE P 511      -6.822 -17.510  10.889  0.00  0.00      PROA  
ATOM    949    C ILE P 511      -8.475 -13.124  10.702  0.00  0.00      PROA  
ATOM    950    O ILE P 511      -8.376 -13.443   9.546  0.00  0.00      PROA  
ATOM    951    N GLU P 512      -9.469 -12.379  11.199  0.00  0.00      PROA  
ATOM    952   HN GLU P 512      -9.654 -12.343  12.178  0.00  0.00      PROA  
ATOM    953   CA GLU P 512     -10.504 -11.768  10.328  0.00  0.00      PROA  
ATOM    954   HA GLU P 512     -10.963 -12.642   9.888  0.00  0.00      PROA  
ATOM    955   CB GLU P 512     -11.381 -10.877  11.248  0.00  0.00      PROA  
ATOM    956  HB1 GLU P 512     -12.113 -10.437  10.537  0.00  0.00      PROA  
ATOM    957  HB2 GLU P 512     -10.908 -10.106  11.894  0.00  0.00      PROA  
ATOM    958   CG GLU P 512     -12.356 -11.628  12.143  0.00  0.00      PROA  
ATOM    959  HG1 GLU P 512     -11.670 -12.172  12.827  0.00  0.00      PROA  
ATOM    960  HG2 GLU P 512     -13.028 -12.328  11.601  0.00  0.00      PROA  
ATOM    961   CD GLU P 512     -13.223 -10.624  12.876  0.00  0.00      PROA  
ATOM    962  OE1 GLU P 512     -14.492 -10.613  12.729  0.00  0.00      PROA  
ATOM    963  OE2 GLU P 512     -12.630  -9.972  13.831  0.00  0.00      PROA  
ATOM    964    C GLU P 512      -9.961 -10.898   9.232  0.00  0.00      PROA  
ATOM    965    O GLU P 512     -10.381 -11.024   8.080  0.00  0.00      PROA  
ATOM    966    N SER P 513      -8.929 -10.090   9.519  0.00  0.00      PROA  
ATOM    967   HN SER P 513      -8.671 -10.012  10.478  0.00  0.00      PROA  
ATOM    968   CA SER P 513      -8.265  -9.352   8.463  0.00  0.00      PROA  
ATOM    969   HA SER P 513      -9.032  -8.760   7.984  0.00  0.00      PROA  
ATOM    970   CB SER P 513      -7.151  -8.419   9.017  0.00  0.00      PROA  
ATOM    971  HB1 SER P 513      -6.592  -7.906   8.205  0.00  0.00      PROA  
ATOM    972  HB2 SER P 513      -6.377  -9.091   9.445  0.00  0.00      PROA  
ATOM    973   OG SER P 513      -7.723  -7.593  10.017  0.00  0.00      PROA  
ATOM    974  HG1 SER P 513      -8.254  -8.077  10.654  0.00  0.00      PROA  
ATOM    975    C SER P 513      -7.570 -10.278   7.455  0.00  0.00      PROA  
ATOM    976    O SER P 513      -7.773 -10.280   6.266  0.00  0.00      PROA  
ATOM    977    N LEU P 514      -6.753 -11.229   7.978  0.00  0.00      PROA  
ATOM    978   HN LEU P 514      -6.601 -11.266   8.963  0.00  0.00      PROA  
ATOM    979   CA LEU P 514      -6.034 -12.175   7.173  0.00  0.00      PROA  
ATOM    980   HA LEU P 514      -5.373 -11.644   6.505  0.00  0.00      PROA  
ATOM    981   CB LEU P 514      -5.233 -12.971   8.128  0.00  0.00      PROA  
ATOM    982  HB1 LEU P 514      -5.901 -13.406   8.903  0.00  0.00      PROA  
ATOM    983  HB2 LEU P 514      -4.657 -12.191   8.670  0.00  0.00      PROA  
ATOM    984   CG LEU P 514      -4.288 -13.995   7.495  0.00  0.00      PROA  
ATOM    985   HG LEU P 514      -4.837 -14.752   6.895  0.00  0.00      PROA  
ATOM    986  CD1 LEU P 514      -3.285 -13.394   6.489  0.00  0.00      PROA  
ATOM    987 HD11 LEU P 514      -3.784 -12.685   5.794  0.00  0.00      PROA  
ATOM    988 HD12 LEU P 514      -2.724 -14.173   5.930  0.00  0.00      PROA  
ATOM    989 HD13 LEU P 514      -2.450 -12.931   7.055  0.00  0.00      PROA  
ATOM    990  CD2 LEU P 514      -3.548 -14.858   8.534  0.00  0.00      PROA  
ATOM    991 HD21 LEU P 514      -4.376 -15.438   8.994  0.00  0.00      PROA  
ATOM    992 HD22 LEU P 514      -2.942 -14.332   9.303  0.00  0.00      PROA  
ATOM    993 HD23 LEU P 514      -2.876 -15.509   7.934  0.00  0.00      PROA  
ATOM    994    C LEU P 514      -6.901 -13.083   6.365  0.00  0.00      PROA  
ATOM    995    O LEU P 514      -6.703 -13.152   5.175  0.00  0.00      PROA  
ATOM    996    N PHE P 515      -7.921 -13.790   6.927  0.00  0.00      PROA  
ATOM    997   HN PHE P 515      -7.977 -13.680   7.917  0.00  0.00      PROA  
ATOM    998   CA PHE P 515      -8.882 -14.514   6.114  0.00  0.00      PROA  
ATOM    999   HA PHE P 515      -8.314 -15.164   5.465  0.00  0.00      PROA  
ATOM   1000   CB PHE P 515      -9.622 -15.603   6.984  0.00  0.00      PROA  
ATOM   1001  HB1 PHE P 515     -10.158 -15.075   7.802  0.00  0.00      PROA  
ATOM   1002  HB2 PHE P 515      -8.837 -16.209   7.483  0.00  0.00      PROA  
ATOM   1003   CG PHE P 515     -10.719 -16.437   6.273  0.00  0.00      PROA  
ATOM   1004  CD1 PHE P 515     -10.472 -17.787   5.847  0.00  0.00      PROA  
ATOM   1005  HD1 PHE P 515      -9.530 -18.221   6.146  0.00  0.00      PROA  
ATOM   1006  CE1 PHE P 515     -11.403 -18.494   5.078  0.00  0.00      PROA  
ATOM   1007  HE1 PHE P 515     -11.205 -19.512   4.778  0.00  0.00      PROA  
ATOM   1008   CZ PHE P 515     -12.670 -17.894   4.847  0.00  0.00      PROA  
ATOM   1009   HZ PHE P 515     -13.443 -18.418   4.305  0.00  0.00      PROA  
ATOM   1010  CD2 PHE P 515     -12.025 -15.968   6.125  0.00  0.00      PROA  
ATOM   1011  HD2 PHE P 515     -12.311 -15.014   6.545  0.00  0.00      PROA  
ATOM   1012  CE2 PHE P 515     -12.994 -16.656   5.357  0.00  0.00      PROA  
ATOM   1013  HE2 PHE P 515     -13.981 -16.240   5.219  0.00  0.00      PROA  
ATOM   1014    C PHE P 515      -9.773 -13.721   5.166  0.00  0.00      PROA  
ATOM   1015    O PHE P 515      -9.962 -14.097   4.013  0.00  0.00      PROA  
ATOM   1016    N GLY P 516     -10.290 -12.563   5.599  0.00  0.00      PROA  
ATOM   1017   HN GLY P 516     -10.072 -12.242   6.517  0.00  0.00      PROA  
ATOM   1018   CA GLY P 516     -11.071 -11.682   4.738  0.00  0.00      PROA  
ATOM   1019  HA1 GLY P 516     -11.412 -10.774   5.213  0.00  0.00      PROA  
ATOM   1020  HA2 GLY P 516     -11.850 -12.297   4.312  0.00  0.00      PROA  
ATOM   1021    C GLY P 516     -10.378 -11.204   3.483  0.00  0.00      PROA  
ATOM   1022    O GLY P 516     -11.007 -11.268   2.408  0.00  0.00      PROA  
ATOM   1023    N ALA P 517      -9.118 -10.683   3.592  0.00  0.00      PROA  
ATOM   1024   HN ALA P 517      -8.707 -10.568   4.493  0.00  0.00      PROA  
ATOM   1025   CA ALA P 517      -8.325 -10.188   2.406  0.00  0.00      PROA  
ATOM   1026   HA ALA P 517      -9.027  -9.670   1.770  0.00  0.00      PROA  
ATOM   1027   CB ALA P 517      -7.080  -9.379   2.773  0.00  0.00      PROA  
ATOM   1028  HB1 ALA P 517      -7.422  -8.444   3.267  0.00  0.00      PROA  
ATOM   1029  HB2 ALA P 517      -6.434  -8.925   1.991  0.00  0.00      PROA  
ATOM   1030  HB3 ALA P 517      -6.535  -9.980   3.531  0.00  0.00      PROA  
ATOM   1031    C ALA P 517      -7.776 -11.404   1.664  0.00  0.00      PROA  
ATOM   1032    O ALA P 517      -7.601 -11.249   0.463  0.00  0.00      PROA  
ATOM   1033    N SER P 518      -7.536 -12.594   2.335  0.00  0.00      PROA  
ATOM   1034   HN SER P 518      -7.537 -12.607   3.332  0.00  0.00      PROA  
ATOM   1035   CA SER P 518      -7.056 -13.750   1.641  0.00  0.00      PROA  
ATOM   1036   HA SER P 518      -6.171 -13.430   1.112  0.00  0.00      PROA  
ATOM   1037   CB SER P 518      -6.411 -14.877   2.439  0.00  0.00      PROA  
ATOM   1038  HB1 SER P 518      -6.120 -15.667   1.714  0.00  0.00      PROA  
ATOM   1039  HB2 SER P 518      -7.110 -15.193   3.242  0.00  0.00      PROA  
ATOM   1040   OG SER P 518      -5.270 -14.416   3.131  0.00  0.00      PROA  
ATOM   1041  HG1 SER P 518      -5.607 -13.881   3.854  0.00  0.00      PROA  
ATOM   1042    C SER P 518      -8.058 -14.391   0.763  0.00  0.00      PROA  
ATOM   1043    O SER P 518      -7.804 -14.710  -0.382  0.00  0.00      PROA  
ATOM   1044    N MET P 519      -9.378 -14.530   1.142  0.00  0.00      PROA  
ATOM   1045   HN MET P 519      -9.594 -14.220   2.065  0.00  0.00      PROA  
ATOM   1046   CA MET P 519     -10.474 -14.966   0.307  0.00  0.00      PROA  
ATOM   1047   HA MET P 519     -10.165 -15.722  -0.400  0.00  0.00      PROA  
ATOM   1048   CB MET P 519     -11.604 -15.659   1.045  0.00  0.00      PROA  
ATOM   1049  HB1 MET P 519     -12.530 -15.887   0.474  0.00  0.00      PROA  
ATOM   1050  HB2 MET P 519     -11.981 -15.012   1.865  0.00  0.00      PROA  
ATOM   1051   CG MET P 519     -11.194 -16.984   1.740  0.00  0.00      PROA  
ATOM   1052  HG1 MET P 519     -11.902 -17.079   2.591  0.00  0.00      PROA  
ATOM   1053  HG2 MET P 519     -10.154 -16.796   2.085  0.00  0.00      PROA  
ATOM   1054   SD MET P 519     -10.990 -18.411   0.508  0.00  0.00      PROA  
ATOM   1055   CE MET P 519     -10.531 -19.588   1.825  0.00  0.00      PROA  
ATOM   1056  HE1 MET P 519     -10.241 -20.569   1.391  0.00  0.00      PROA  
ATOM   1057  HE2 MET P 519     -11.454 -19.951   2.325  0.00  0.00      PROA  
ATOM   1058  HE3 MET P 519      -9.848 -19.235   2.626  0.00  0.00      PROA  
ATOM   1059    C MET P 519     -10.883 -13.939  -0.744  0.00  0.00      PROA  
ATOM   1060    O MET P 519     -11.233 -14.248  -1.839  0.00  0.00      PROA  
ATOM   1061    N THR P 520     -10.844 -12.593  -0.431  0.00  0.00      PROA  
ATOM   1062   HN THR P 520     -10.542 -12.381   0.495  0.00  0.00      PROA  
ATOM   1063   CA THR P 520     -11.085 -11.505  -1.407  0.00  0.00      PROA  
ATOM   1064   HA THR P 520     -12.043 -11.731  -1.853  0.00  0.00      PROA  
ATOM   1065   CB THR P 520     -11.070 -10.107  -0.863  0.00  0.00      PROA  
ATOM   1066   HB THR P 520     -10.273  -9.742  -0.181  0.00  0.00      PROA  
ATOM   1067  OG1 THR P 520     -12.264 -10.073  -0.084  0.00  0.00      PROA  
ATOM   1068  HG1 THR P 520     -11.951 -10.344   0.782  0.00  0.00      PROA  
ATOM   1069  CG2 THR P 520     -11.238  -8.990  -1.846  0.00  0.00      PROA  
ATOM   1070 HG21 THR P 520     -11.256  -7.997  -1.347  0.00  0.00      PROA  
ATOM   1071 HG22 THR P 520     -12.216  -9.079  -2.365  0.00  0.00      PROA  
ATOM   1072 HG23 THR P 520     -10.450  -9.042  -2.627  0.00  0.00      PROA  
ATOM   1073    C THR P 520      -9.960 -11.515  -2.492  0.00  0.00      PROA  
ATOM   1074    O THR P 520     -10.285 -11.439  -3.653  0.00  0.00      PROA  
ATOM   1075    N GLY P 521      -8.643 -11.687  -2.127  0.00  0.00      PROA  
ATOM   1076   HN GLY P 521      -8.388 -11.606  -1.167  0.00  0.00      PROA  
ATOM   1077   CA GLY P 521      -7.717 -11.934  -3.249  0.00  0.00      PROA  
ATOM   1078  HA1 GLY P 521      -6.755 -12.163  -2.814  0.00  0.00      PROA  
ATOM   1079  HA2 GLY P 521      -7.683 -11.033  -3.843  0.00  0.00      PROA  
ATOM   1080    C GLY P 521      -7.936 -13.205  -4.129  0.00  0.00      PROA  
ATOM   1081    O GLY P 521      -7.752 -13.044  -5.335  0.00  0.00      PROA  
ATOM   1082    N ILE P 522      -8.235 -14.401  -3.579  0.00  0.00      PROA  
ATOM   1083   HN ILE P 522      -8.222 -14.338  -2.584  0.00  0.00      PROA  
ATOM   1084   CA ILE P 522      -8.495 -15.578  -4.415  0.00  0.00      PROA  
ATOM   1085   HA ILE P 522      -7.618 -15.752  -5.021  0.00  0.00      PROA  
ATOM   1086   CB ILE P 522      -8.814 -16.668  -3.446  0.00  0.00      PROA  
ATOM   1087   HB ILE P 522      -9.606 -16.321  -2.749  0.00  0.00      PROA  
ATOM   1088  CG2 ILE P 522      -9.414 -17.857  -4.200  0.00  0.00      PROA  
ATOM   1089 HG21 ILE P 522     -10.379 -17.626  -4.699  0.00  0.00      PROA  
ATOM   1090 HG22 ILE P 522      -9.552 -18.665  -3.450  0.00  0.00      PROA  
ATOM   1091 HG23 ILE P 522      -8.682 -18.096  -5.000  0.00  0.00      PROA  
ATOM   1092  CG1 ILE P 522      -7.538 -17.179  -2.736  0.00  0.00      PROA  
ATOM   1093 HG11 ILE P 522      -6.960 -16.255  -2.520  0.00  0.00      PROA  
ATOM   1094 HG12 ILE P 522      -6.886 -17.773  -3.411  0.00  0.00      PROA  
ATOM   1095   CD ILE P 522      -7.760 -18.000  -1.461  0.00  0.00      PROA  
ATOM   1096  HD1 ILE P 522      -6.823 -17.914  -0.870  0.00  0.00      PROA  
ATOM   1097  HD2 ILE P 522      -8.072 -19.013  -1.794  0.00  0.00      PROA  
ATOM   1098  HD3 ILE P 522      -8.588 -17.515  -0.901  0.00  0.00      PROA  
ATOM   1099    C ILE P 522      -9.616 -15.360  -5.432  0.00  0.00      PROA  
ATOM   1100    O ILE P 522      -9.438 -15.387  -6.664  0.00  0.00      PROA  
ATOM   1101    N ALA P 523     -10.823 -14.874  -4.995  0.00  0.00      PROA  
ATOM   1102   HN ALA P 523     -10.961 -14.768  -4.014  0.00  0.00      PROA  
ATOM   1103   CA ALA P 523     -11.919 -14.535  -5.852  0.00  0.00      PROA  
ATOM   1104   HA ALA P 523     -12.270 -15.420  -6.362  0.00  0.00      PROA  
ATOM   1105   CB ALA P 523     -12.993 -14.061  -4.926  0.00  0.00      PROA  
ATOM   1106  HB1 ALA P 523     -13.831 -13.548  -5.445  0.00  0.00      PROA  
ATOM   1107  HB2 ALA P 523     -12.420 -13.343  -4.301  0.00  0.00      PROA  
ATOM   1108  HB3 ALA P 523     -13.300 -14.901  -4.268  0.00  0.00      PROA  
ATOM   1109    C ALA P 523     -11.717 -13.418  -6.867  0.00  0.00      PROA  
ATOM   1110    O ALA P 523     -12.222 -13.382  -7.947  0.00  0.00      PROA  
ATOM   1111    N TYR P 524     -10.908 -12.418  -6.419  0.00  0.00      PROA  
ATOM   1112   HN TYR P 524     -10.720 -12.518  -5.445  0.00  0.00      PROA  
ATOM   1113   CA TYR P 524     -10.591 -11.319  -7.328  0.00  0.00      PROA  
ATOM   1114   HA TYR P 524     -11.481 -10.905  -7.777  0.00  0.00      PROA  
ATOM   1115   CB TYR P 524      -9.868 -10.187  -6.544  0.00  0.00      PROA  
ATOM   1116  HB1 TYR P 524      -8.922 -10.615  -6.149  0.00  0.00      PROA  
ATOM   1117  HB2 TYR P 524     -10.485  -9.975  -5.645  0.00  0.00      PROA  
ATOM   1118   CG TYR P 524      -9.669  -8.917  -7.347  0.00  0.00      PROA  
ATOM   1119  CD1 TYR P 524     -10.648  -7.874  -7.368  0.00  0.00      PROA  
ATOM   1120  HD1 TYR P 524     -11.549  -7.894  -6.774  0.00  0.00      PROA  
ATOM   1121  CE1 TYR P 524     -10.383  -6.637  -7.948  0.00  0.00      PROA  
ATOM   1122  HE1 TYR P 524     -11.139  -5.866  -7.936  0.00  0.00      PROA  
ATOM   1123   CZ TYR P 524      -9.220  -6.494  -8.729  0.00  0.00      PROA  
ATOM   1124   OH TYR P 524      -8.916  -5.365  -9.568  0.00  0.00      PROA  
ATOM   1125   HH TYR P 524      -8.142  -5.624 -10.074  0.00  0.00      PROA  
ATOM   1126  CD2 TYR P 524      -8.422  -8.678  -8.043  0.00  0.00      PROA  
ATOM   1127  HD2 TYR P 524      -7.666  -9.449  -8.023  0.00  0.00      PROA  
ATOM   1128  CE2 TYR P 524      -8.246  -7.500  -8.752  0.00  0.00      PROA  
ATOM   1129  HE2 TYR P 524      -7.333  -7.358  -9.312  0.00  0.00      PROA  
ATOM   1130    C TYR P 524      -9.601 -11.771  -8.448  0.00  0.00      PROA  
ATOM   1131    O TYR P 524      -9.718 -11.417  -9.626  0.00  0.00      PROA  
ATOM   1132    N SER P 525      -8.615 -12.651  -8.092  0.00  0.00      PROA  
ATOM   1133   HN SER P 525      -8.444 -12.798  -7.120  0.00  0.00      PROA  
ATOM   1134   CA SER P 525      -7.679 -13.117  -9.104  0.00  0.00      PROA  
ATOM   1135   HA SER P 525      -7.510 -12.219  -9.679  0.00  0.00      PROA  
ATOM   1136   CB SER P 525      -6.347 -13.532  -8.395  0.00  0.00      PROA  
ATOM   1137  HB1 SER P 525      -5.912 -12.617  -7.940  0.00  0.00      PROA  
ATOM   1138  HB2 SER P 525      -5.731 -13.932  -9.228  0.00  0.00      PROA  
ATOM   1139   OG SER P 525      -6.570 -14.535  -7.450  0.00  0.00      PROA  
ATOM   1140  HG1 SER P 525      -7.128 -14.164  -6.763  0.00  0.00      PROA  
ATOM   1141    C SER P 525      -8.247 -14.111 -10.061  0.00  0.00      PROA  
ATOM   1142    O SER P 525      -8.001 -14.127 -11.253  0.00  0.00      PROA  
ATOM   1143    N LEU P 526      -9.180 -14.955  -9.600  0.00  0.00      PROA  
ATOM   1144   HN LEU P 526      -9.184 -15.088  -8.612  0.00  0.00      PROA  
ATOM   1145   CA LEU P 526     -10.014 -15.746 -10.498  0.00  0.00      PROA  
ATOM   1146   HA LEU P 526      -9.294 -16.312 -11.070  0.00  0.00      PROA  
ATOM   1147   CB LEU P 526     -11.044 -16.566  -9.710  0.00  0.00      PROA  
ATOM   1148  HB1 LEU P 526     -11.686 -16.958 -10.527  0.00  0.00      PROA  
ATOM   1149  HB2 LEU P 526     -11.625 -15.979  -8.968  0.00  0.00      PROA  
ATOM   1150   CG LEU P 526     -10.456 -17.788  -9.002  0.00  0.00      PROA  
ATOM   1151   HG LEU P 526      -9.586 -17.356  -8.463  0.00  0.00      PROA  
ATOM   1152  CD1 LEU P 526     -11.466 -18.433  -8.097  0.00  0.00      PROA  
ATOM   1153 HD11 LEU P 526     -12.373 -18.913  -8.522  0.00  0.00      PROA  
ATOM   1154 HD12 LEU P 526     -11.748 -17.631  -7.382  0.00  0.00      PROA  
ATOM   1155 HD13 LEU P 526     -11.059 -19.302  -7.537  0.00  0.00      PROA  
ATOM   1156  CD2 LEU P 526      -9.836 -18.849 -10.015  0.00  0.00      PROA  
ATOM   1157 HD21 LEU P 526     -10.606 -19.169 -10.750  0.00  0.00      PROA  
ATOM   1158 HD22 LEU P 526      -9.385 -19.761  -9.568  0.00  0.00      PROA  
ATOM   1159 HD23 LEU P 526      -9.131 -18.296 -10.673  0.00  0.00      PROA  
ATOM   1160    C LEU P 526     -10.844 -14.876 -11.520  0.00  0.00      PROA  
ATOM   1161    O LEU P 526     -10.783 -15.086 -12.751  0.00  0.00      PROA  
ATOM   1162    N PHE P 527     -11.569 -13.821 -11.094  0.00  0.00      PROA  
ATOM   1163   HN PHE P 527     -11.626 -13.765 -10.100  0.00  0.00      PROA  
ATOM   1164   CA PHE P 527     -12.640 -13.223 -11.854  0.00  0.00      PROA  
ATOM   1165   HA PHE P 527     -12.848 -13.803 -12.741  0.00  0.00      PROA  
ATOM   1166   CB PHE P 527     -13.874 -13.252 -10.964  0.00  0.00      PROA  
ATOM   1167  HB1 PHE P 527     -14.748 -12.744 -11.425  0.00  0.00      PROA  
ATOM   1168  HB2 PHE P 527     -13.718 -12.985  -9.897  0.00  0.00      PROA  
ATOM   1169   CG PHE P 527     -14.440 -14.710 -10.862  0.00  0.00      PROA  
ATOM   1170  CD1 PHE P 527     -14.790 -15.401 -12.059  0.00  0.00      PROA  
ATOM   1171  HD1 PHE P 527     -14.720 -14.948 -13.038  0.00  0.00      PROA  
ATOM   1172  CE1 PHE P 527     -15.187 -16.813 -12.011  0.00  0.00      PROA  
ATOM   1173  HE1 PHE P 527     -15.355 -17.252 -12.983  0.00  0.00      PROA  
ATOM   1174   CZ PHE P 527     -15.150 -17.480 -10.831  0.00  0.00      PROA  
ATOM   1175   HZ PHE P 527     -15.403 -18.529 -10.872  0.00  0.00      PROA  
ATOM   1176  CD2 PHE P 527     -14.540 -15.467  -9.663  0.00  0.00      PROA  
ATOM   1177  HD2 PHE P 527     -14.420 -14.904  -8.749  0.00  0.00      PROA  
ATOM   1178  CE2 PHE P 527     -14.907 -16.840  -9.645  0.00  0.00      PROA  
ATOM   1179  HE2 PHE P 527     -14.933 -17.303  -8.670  0.00  0.00      PROA  
ATOM   1180    C PHE P 527     -12.436 -11.776 -12.311  0.00  0.00      PROA  
ATOM   1181    O PHE P 527     -13.244 -11.287 -13.075  0.00  0.00      PROA  
ATOM   1182    N ALA P 528     -11.443 -11.067 -11.903  0.00  0.00      PROA  
ATOM   1183   HN ALA P 528     -10.837 -11.445 -11.208  0.00  0.00      PROA  
ATOM   1184   CA ALA P 528     -11.299  -9.667 -12.212  0.00  0.00      PROA  
ATOM   1185   HA ALA P 528     -12.282  -9.267 -12.013  0.00  0.00      PROA  
ATOM   1186   CB ALA P 528     -10.457  -9.029 -11.215  0.00  0.00      PROA  
ATOM   1187  HB1 ALA P 528     -10.443  -7.918 -11.207  0.00  0.00      PROA  
ATOM   1188  HB2 ALA P 528      -9.393  -9.339 -11.138  0.00  0.00      PROA  
ATOM   1189  HB3 ALA P 528     -10.901  -9.180 -10.208  0.00  0.00      PROA  
ATOM   1190    C ALA P 528     -10.823  -9.307 -13.629  0.00  0.00      PROA  
ATOM   1191    O ALA P 528     -10.199 -10.146 -14.287  0.00  0.00      PROA  
ATOM   1192    N GLY P 529     -11.244  -8.084 -14.183  0.00  0.00      PROA  
ATOM   1193   HN GLY P 529     -11.967  -7.633 -13.665  0.00  0.00      PROA  
ATOM   1194   CA GLY P 529     -10.980  -7.576 -15.502  0.00  0.00      PROA  
ATOM   1195  HA1 GLY P 529     -11.513  -6.641 -15.595  0.00  0.00      PROA  
ATOM   1196  HA2 GLY P 529     -11.205  -8.372 -16.196  0.00  0.00      PROA  
ATOM   1197    C GLY P 529      -9.542  -7.276 -15.640  0.00  0.00      PROA  
ATOM   1198    O GLY P 529      -8.857  -7.709 -16.571  0.00  0.00      PROA  
ATOM   1199    N GLN P 530      -9.017  -6.596 -14.584  0.00  0.00      PROA  
ATOM   1200   HN GLN P 530      -9.604  -6.408 -13.801  0.00  0.00      PROA  
ATOM   1201   CA GLN P 530      -7.595  -6.281 -14.405  0.00  0.00      PROA  
ATOM   1202   HA GLN P 530      -7.030  -6.589 -15.272  0.00  0.00      PROA  
ATOM   1203   CB GLN P 530      -7.425  -4.695 -14.237  0.00  0.00      PROA  
ATOM   1204  HB1 GLN P 530      -8.185  -4.274 -13.544  0.00  0.00      PROA  
ATOM   1205  HB2 GLN P 530      -7.563  -4.238 -15.240  0.00  0.00      PROA  
ATOM   1206   CG GLN P 530      -6.021  -4.289 -13.722  0.00  0.00      PROA  
ATOM   1207  HG1 GLN P 530      -5.907  -4.409 -12.623  0.00  0.00      PROA  
ATOM   1208  HG2 GLN P 530      -5.859  -3.248 -14.074  0.00  0.00      PROA  
ATOM   1209   CD GLN P 530      -5.029  -5.215 -14.349  0.00  0.00      PROA  
ATOM   1210  OE1 GLN P 530      -4.363  -5.944 -13.606  0.00  0.00      PROA  
ATOM   1211  NE2 GLN P 530      -4.822  -5.120 -15.668  0.00  0.00      PROA  
ATOM   1212 HE21 GLN P 530      -4.114  -5.717 -16.043  0.00  0.00      PROA  
ATOM   1213 HE22 GLN P 530      -5.514  -4.770 -16.300  0.00  0.00      PROA  
ATOM   1214    C GLN P 530      -7.351  -7.116 -13.169  0.00  0.00      PROA  
ATOM   1215    O GLN P 530      -7.939  -6.745 -12.186  0.00  0.00      PROA  
ATOM   1216    N PRO P 531      -6.512  -8.110 -13.034  0.00  0.00      PROA  
ATOM   1217   CD PRO P 531      -5.982  -8.901 -14.108  0.00  0.00      PROA  
ATOM   1218  HD1 PRO P 531      -4.918  -8.640 -14.295  0.00  0.00      PROA  
ATOM   1219  HD2 PRO P 531      -6.558  -8.814 -15.054  0.00  0.00      PROA  
ATOM   1220   CA PRO P 531      -6.482  -8.872 -11.792  0.00  0.00      PROA  
ATOM   1221   HA PRO P 531      -7.278  -8.556 -11.134  0.00  0.00      PROA  
ATOM   1222   CB PRO P 531      -6.678 -10.300 -12.237  0.00  0.00      PROA  
ATOM   1223  HB1 PRO P 531      -7.779 -10.248 -12.377  0.00  0.00      PROA  
ATOM   1224  HB2 PRO P 531      -6.479 -11.069 -11.460  0.00  0.00      PROA  
ATOM   1225   CG PRO P 531      -6.086 -10.367 -13.612  0.00  0.00      PROA  
ATOM   1226  HG1 PRO P 531      -5.219 -11.055 -13.713  0.00  0.00      PROA  
ATOM   1227  HG2 PRO P 531      -6.847 -10.857 -14.256  0.00  0.00      PROA  
ATOM   1228    C PRO P 531      -5.151  -8.774 -11.027  0.00  0.00      PROA  
ATOM   1229    O PRO P 531      -4.972  -9.366  -9.968  0.00  0.00      PROA  
ATOM   1230    N LEU P 532      -4.191  -7.924 -11.542  0.00  0.00      PROA  
ATOM   1231   HN LEU P 532      -4.307  -7.439 -12.406  0.00  0.00      PROA  
ATOM   1232   CA LEU P 532      -2.867  -7.793 -10.956  0.00  0.00      PROA  
ATOM   1233   HA LEU P 532      -2.665  -8.755 -10.510  0.00  0.00      PROA  
ATOM   1234   CB LEU P 532      -1.669  -7.675 -11.947  0.00  0.00      PROA  
ATOM   1235  HB1 LEU P 532      -0.712  -7.357 -11.481  0.00  0.00      PROA  
ATOM   1236  HB2 LEU P 532      -1.958  -6.982 -12.765  0.00  0.00      PROA  
ATOM   1237   CG LEU P 532      -1.340  -8.878 -12.832  0.00  0.00      PROA  
ATOM   1238   HG LEU P 532      -2.319  -9.178 -13.264  0.00  0.00      PROA  
ATOM   1239  CD1 LEU P 532      -0.348  -8.451 -13.984  0.00  0.00      PROA  
ATOM   1240 HD11 LEU P 532      -0.794  -7.655 -14.617  0.00  0.00      PROA  
ATOM   1241 HD12 LEU P 532      -0.145  -9.377 -14.564  0.00  0.00      PROA  
ATOM   1242 HD13 LEU P 532       0.637  -8.160 -13.561  0.00  0.00      PROA  
ATOM   1243  CD2 LEU P 532      -0.538  -9.977 -12.023  0.00  0.00      PROA  
ATOM   1244 HD21 LEU P 532       0.380  -9.531 -11.583  0.00  0.00      PROA  
ATOM   1245 HD22 LEU P 532      -0.274 -10.812 -12.705  0.00  0.00      PROA  
ATOM   1246 HD23 LEU P 532      -1.179 -10.463 -11.256  0.00  0.00      PROA  
ATOM   1247    C LEU P 532      -2.857  -6.678  -9.874  0.00  0.00      PROA  
ATOM   1248    O LEU P 532      -1.878  -5.977  -9.643  0.00  0.00      PROA  
ATOM   1249    N THR P 533      -3.982  -6.451  -9.197  0.00  0.00      PROA  
ATOM   1250   HN THR P 533      -4.765  -7.056  -9.316  0.00  0.00      PROA  
ATOM   1251   CA THR P 533      -3.958  -5.578  -7.962  0.00  0.00      PROA  
ATOM   1252   HA THR P 533      -3.078  -4.955  -8.017  0.00  0.00      PROA  
ATOM   1253   CB THR P 533      -5.128  -4.596  -7.871  0.00  0.00      PROA  
ATOM   1254   HB THR P 533      -4.947  -4.073  -6.908  0.00  0.00      PROA  
ATOM   1255  OG1 THR P 533      -6.360  -5.282  -7.852  0.00  0.00      PROA  
ATOM   1256  HG1 THR P 533      -6.285  -5.993  -7.212  0.00  0.00      PROA  
ATOM   1257  CG2 THR P 533      -5.205  -3.659  -9.134  0.00  0.00      PROA  
ATOM   1258 HG21 THR P 533      -4.228  -3.148  -9.267  0.00  0.00      PROA  
ATOM   1259 HG22 THR P 533      -5.993  -2.906  -8.920  0.00  0.00      PROA  
ATOM   1260 HG23 THR P 533      -5.384  -4.235 -10.067  0.00  0.00      PROA  
ATOM   1261    C THR P 533      -3.858  -6.415  -6.675  0.00  0.00      PROA  
ATOM   1262    O THR P 533      -4.410  -7.507  -6.500  0.00  0.00      PROA  
ATOM   1263    N ILE P 534      -3.008  -6.016  -5.667  0.00  0.00      PROA  
ATOM   1264   HN ILE P 534      -2.448  -5.203  -5.809  0.00  0.00      PROA  
ATOM   1265   CA ILE P 534      -3.037  -6.522  -4.313  0.00  0.00      PROA  
ATOM   1266   HA ILE P 534      -3.261  -7.578  -4.297  0.00  0.00      PROA  
ATOM   1267   CB ILE P 534      -1.766  -6.120  -3.530  0.00  0.00      PROA  
ATOM   1268   HB ILE P 534      -1.636  -5.044  -3.776  0.00  0.00      PROA  
ATOM   1269  CG2 ILE P 534      -1.936  -6.138  -2.008  0.00  0.00      PROA  
ATOM   1270 HG21 ILE P 534      -2.668  -5.383  -1.650  0.00  0.00      PROA  
ATOM   1271 HG22 ILE P 534      -0.917  -5.850  -1.673  0.00  0.00      PROA  
ATOM   1272 HG23 ILE P 534      -2.106  -7.165  -1.620  0.00  0.00      PROA  
ATOM   1273  CG1 ILE P 534      -0.413  -6.834  -3.892  0.00  0.00      PROA  
ATOM   1274 HG11 ILE P 534       0.319  -6.553  -3.105  0.00  0.00      PROA  
ATOM   1275 HG12 ILE P 534      -0.202  -6.425  -4.903  0.00  0.00      PROA  
ATOM   1276   CD ILE P 534      -0.516  -8.355  -3.906  0.00  0.00      PROA  
ATOM   1277  HD1 ILE P 534      -1.032  -8.737  -3.000  0.00  0.00      PROA  
ATOM   1278  HD2 ILE P 534       0.536  -8.706  -3.837  0.00  0.00      PROA  
ATOM   1279  HD3 ILE P 534      -0.867  -8.713  -4.898  0.00  0.00      PROA  
ATOM   1280    C ILE P 534      -4.278  -6.107  -3.626  0.00  0.00      PROA  
ATOM   1281    O ILE P 534      -4.780  -5.023  -3.817  0.00  0.00      PROA  
ATOM   1282    N LEU P 535      -4.854  -6.932  -2.720  0.00  0.00      PROA  
ATOM   1283   HN LEU P 535      -4.459  -7.839  -2.593  0.00  0.00      PROA  
ATOM   1284   CA LEU P 535      -5.918  -6.521  -1.807  0.00  0.00      PROA  
ATOM   1285   HA LEU P 535      -6.444  -5.645  -2.157  0.00  0.00      PROA  
ATOM   1286   CB LEU P 535      -6.874  -7.704  -1.572  0.00  0.00      PROA  
ATOM   1287  HB1 LEU P 535      -7.545  -7.468  -0.718  0.00  0.00      PROA  
ATOM   1288  HB2 LEU P 535      -6.308  -8.612  -1.272  0.00  0.00      PROA  
ATOM   1289   CG LEU P 535      -7.710  -8.012  -2.872  0.00  0.00      PROA  
ATOM   1290   HG LEU P 535      -8.148  -9.015  -2.681  0.00  0.00      PROA  
ATOM   1291  CD1 LEU P 535      -8.740  -6.925  -3.115  0.00  0.00      PROA  
ATOM   1292 HD11 LEU P 535      -9.199  -6.588  -2.160  0.00  0.00      PROA  
ATOM   1293 HD12 LEU P 535      -9.468  -7.288  -3.871  0.00  0.00      PROA  
ATOM   1294 HD13 LEU P 535      -8.230  -6.037  -3.547  0.00  0.00      PROA  
ATOM   1295  CD2 LEU P 535      -7.018  -8.296  -4.269  0.00  0.00      PROA  
ATOM   1296 HD21 LEU P 535      -6.056  -8.827  -4.105  0.00  0.00      PROA  
ATOM   1297 HD22 LEU P 535      -6.875  -7.315  -4.771  0.00  0.00      PROA  
ATOM   1298 HD23 LEU P 535      -7.647  -8.935  -4.924  0.00  0.00      PROA  
ATOM   1299    C LEU P 535      -5.354  -6.237  -0.363  0.00  0.00      PROA  
ATOM   1300    O LEU P 535      -4.647  -7.006   0.282  0.00  0.00      PROA  
ATOM   1301    N GLY P 536      -5.748  -5.045   0.180  0.00  0.00      PROA  
ATOM   1302   HN GLY P 536      -6.377  -4.440  -0.303  0.00  0.00      PROA  
ATOM   1303   CA GLY P 536      -5.470  -4.616   1.550  0.00  0.00      PROA  
ATOM   1304  HA1 GLY P 536      -4.440  -4.292   1.579  0.00  0.00      PROA  
ATOM   1305  HA2 GLY P 536      -5.735  -5.414   2.227  0.00  0.00      PROA  
ATOM   1306    C GLY P 536      -6.555  -3.549   1.938  0.00  0.00      PROA  
ATOM   1307    O GLY P 536      -7.612  -3.493   1.322  0.00  0.00      PROA  
ATOM   1308    N SER P 537      -6.368  -2.718   3.007  0.00  0.00      PROA  
ATOM   1309   HN SER P 537      -5.498  -2.755   3.493  0.00  0.00      PROA  
ATOM   1310   CA SER P 537      -7.471  -1.965   3.618  0.00  0.00      PROA  
ATOM   1311   HA SER P 537      -8.356  -1.960   2.998  0.00  0.00      PROA  
ATOM   1312   CB SER P 537      -7.832  -2.298   5.022  0.00  0.00      PROA  
ATOM   1313  HB1 SER P 537      -8.577  -1.707   5.597  0.00  0.00      PROA  
ATOM   1314  HB2 SER P 537      -6.958  -2.434   5.694  0.00  0.00      PROA  
ATOM   1315   OG SER P 537      -8.312  -3.629   4.962  0.00  0.00      PROA  
ATOM   1316  HG1 SER P 537      -9.234  -3.635   4.695  0.00  0.00      PROA  
ATOM   1317    C SER P 537      -6.902  -0.556   3.669  0.00  0.00      PROA  
ATOM   1318    O SER P 537      -5.719  -0.353   3.919  0.00  0.00      PROA  
ATOM   1319    N THR P 538      -7.696   0.443   3.325  0.00  0.00      PROA  
ATOM   1320   HN THR P 538      -8.683   0.307   3.301  0.00  0.00      PROA  
ATOM   1321   CA THR P 538      -7.215   1.748   2.940  0.00  0.00      PROA  
ATOM   1322   HA THR P 538      -6.136   1.744   2.885  0.00  0.00      PROA  
ATOM   1323   CB THR P 538      -7.766   2.195   1.605  0.00  0.00      PROA  
ATOM   1324   HB THR P 538      -7.521   1.485   0.785  0.00  0.00      PROA  
ATOM   1325  OG1 THR P 538      -7.250   3.499   1.232  0.00  0.00      PROA  
ATOM   1326  HG1 THR P 538      -6.953   3.274   0.347  0.00  0.00      PROA  
ATOM   1327  CG2 THR P 538      -9.299   2.293   1.490  0.00  0.00      PROA  
ATOM   1328 HG21 THR P 538      -9.758   1.282   1.522  0.00  0.00      PROA  
ATOM   1329 HG22 THR P 538      -9.438   2.747   0.485  0.00  0.00      PROA  
ATOM   1330 HG23 THR P 538      -9.664   3.048   2.218  0.00  0.00      PROA  
ATOM   1331    C THR P 538      -7.459   2.702   4.134  0.00  0.00      PROA  
ATOM   1332    O THR P 538      -8.502   2.658   4.758  0.00  0.00      PROA  
ATOM   1333    N GLY P 539      -6.564   3.671   4.358  0.00  0.00      PROA  
ATOM   1334   HN GLY P 539      -5.861   3.863   3.677  0.00  0.00      PROA  
ATOM   1335   CA GLY P 539      -6.674   4.676   5.495  0.00  0.00      PROA  
ATOM   1336  HA1 GLY P 539      -5.851   5.361   5.357  0.00  0.00      PROA  
ATOM   1337  HA2 GLY P 539      -6.700   4.030   6.361  0.00  0.00      PROA  
ATOM   1338    C GLY P 539      -7.911   5.480   5.709  0.00  0.00      PROA  
ATOM   1339    O GLY P 539      -8.288   5.609   6.845  0.00  0.00      PROA  
ATOM   1340    N PRO P 540      -8.624   6.076   4.705  0.00  0.00      PROA  
ATOM   1341   CD PRO P 540      -7.970   6.327   3.419  0.00  0.00      PROA  
ATOM   1342  HD1 PRO P 540      -7.997   5.382   2.836  0.00  0.00      PROA  
ATOM   1343  HD2 PRO P 540      -6.953   6.744   3.577  0.00  0.00      PROA  
ATOM   1344   CA PRO P 540      -9.982   6.677   4.922  0.00  0.00      PROA  
ATOM   1345   HA PRO P 540      -9.831   7.517   5.583  0.00  0.00      PROA  
ATOM   1346   CB PRO P 540     -10.310   6.929   3.404  0.00  0.00      PROA  
ATOM   1347  HB1 PRO P 540     -10.967   7.809   3.236  0.00  0.00      PROA  
ATOM   1348  HB2 PRO P 540     -10.661   5.967   2.974  0.00  0.00      PROA  
ATOM   1349   CG PRO P 540      -8.943   7.255   2.751  0.00  0.00      PROA  
ATOM   1350  HG1 PRO P 540      -8.996   7.186   1.644  0.00  0.00      PROA  
ATOM   1351  HG2 PRO P 540      -8.624   8.265   3.086  0.00  0.00      PROA  
ATOM   1352    C PRO P 540     -10.989   5.795   5.638  0.00  0.00      PROA  
ATOM   1353    O PRO P 540     -11.774   6.241   6.522  0.00  0.00      PROA  
ATOM   1354    N VAL P 541     -10.918   4.464   5.307  0.00  0.00      PROA  
ATOM   1355   HN VAL P 541     -10.112   4.119   4.831  0.00  0.00      PROA  
ATOM   1356   CA VAL P 541     -11.817   3.476   5.844  0.00  0.00      PROA  
ATOM   1357   HA VAL P 541     -12.833   3.843   5.834  0.00  0.00      PROA  
ATOM   1358   CB VAL P 541     -11.822   2.170   5.110  0.00  0.00      PROA  
ATOM   1359   HB VAL P 541     -10.810   1.736   4.961  0.00  0.00      PROA  
ATOM   1360  CG1 VAL P 541     -12.629   1.156   5.911  0.00  0.00      PROA  
ATOM   1361 HG11 VAL P 541     -12.122   0.851   6.851  0.00  0.00      PROA  
ATOM   1362 HG12 VAL P 541     -12.525   0.270   5.248  0.00  0.00      PROA  
ATOM   1363 HG13 VAL P 541     -13.669   1.485   6.122  0.00  0.00      PROA  
ATOM   1364  CG2 VAL P 541     -12.424   2.585   3.753  0.00  0.00      PROA  
ATOM   1365 HG21 VAL P 541     -12.562   1.724   3.065  0.00  0.00      PROA  
ATOM   1366 HG22 VAL P 541     -11.882   3.315   3.114  0.00  0.00      PROA  
ATOM   1367 HG23 VAL P 541     -13.433   3.019   3.921  0.00  0.00      PROA  
ATOM   1368    C VAL P 541     -11.546   3.312   7.310  0.00  0.00      PROA  
ATOM   1369    O VAL P 541     -12.484   3.192   8.065  0.00  0.00      PROA  
ATOM   1370    N LEU P 542     -10.266   3.342   7.751  0.00  0.00      PROA  
ATOM   1371   HN LEU P 542      -9.539   3.194   7.086  0.00  0.00      PROA  
ATOM   1372   CA LEU P 542      -9.804   3.378   9.132  0.00  0.00      PROA  
ATOM   1373   HA LEU P 542     -10.268   2.530   9.615  0.00  0.00      PROA  
ATOM   1374   CB LEU P 542      -8.207   3.372   9.265  0.00  0.00      PROA  
ATOM   1375  HB1 LEU P 542      -7.840   4.314   8.805  0.00  0.00      PROA  
ATOM   1376  HB2 LEU P 542      -7.880   2.479   8.690  0.00  0.00      PROA  
ATOM   1377   CG LEU P 542      -7.606   3.424  10.683  0.00  0.00      PROA  
ATOM   1378   HG LEU P 542      -7.940   4.190  11.414  0.00  0.00      PROA  
ATOM   1379  CD1 LEU P 542      -7.776   2.024  11.354  0.00  0.00      PROA  
ATOM   1380 HD11 LEU P 542      -7.192   1.235  10.835  0.00  0.00      PROA  
ATOM   1381 HD12 LEU P 542      -8.872   1.841  11.359  0.00  0.00      PROA  
ATOM   1382 HD13 LEU P 542      -7.456   2.097  12.415  0.00  0.00      PROA  
ATOM   1383  CD2 LEU P 542      -6.134   3.685  10.599  0.00  0.00      PROA  
ATOM   1384 HD21 LEU P 542      -5.646   3.085  11.396  0.00  0.00      PROA  
ATOM   1385 HD22 LEU P 542      -5.897   4.749  10.809  0.00  0.00      PROA  
ATOM   1386 HD23 LEU P 542      -5.683   3.397   9.625  0.00  0.00      PROA  
ATOM   1387    C LEU P 542     -10.224   4.611   9.836  0.00  0.00      PROA  
ATOM   1388    O LEU P 542     -10.854   4.478  10.922  0.00  0.00      PROA  
ATOM   1389    N VAL P 543     -10.108   5.768   9.291  0.00  0.00      PROA  
ATOM   1390   HN VAL P 543      -9.746   5.819   8.363  0.00  0.00      PROA  
ATOM   1391   CA VAL P 543     -10.666   6.976   9.872  0.00  0.00      PROA  
ATOM   1392   HA VAL P 543     -10.254   7.150  10.855  0.00  0.00      PROA  
ATOM   1393   CB VAL P 543     -10.193   8.171   9.065  0.00  0.00      PROA  
ATOM   1394   HB VAL P 543     -10.562   8.136   8.018  0.00  0.00      PROA  
ATOM   1395  CG1 VAL P 543     -10.848   9.501   9.638  0.00  0.00      PROA  
ATOM   1396 HG11 VAL P 543     -10.606   9.712  10.702  0.00  0.00      PROA  
ATOM   1397 HG12 VAL P 543     -11.956   9.540   9.564  0.00  0.00      PROA  
ATOM   1398 HG13 VAL P 543     -10.519  10.378   9.041  0.00  0.00      PROA  
ATOM   1399  CG2 VAL P 543      -8.718   8.251   9.065  0.00  0.00      PROA  
ATOM   1400 HG21 VAL P 543      -8.259   7.477   8.415  0.00  0.00      PROA  
ATOM   1401 HG22 VAL P 543      -8.372   8.088  10.108  0.00  0.00      PROA  
ATOM   1402 HG23 VAL P 543      -8.324   9.236   8.734  0.00  0.00      PROA  
ATOM   1403    C VAL P 543     -12.183   6.988   9.954  0.00  0.00      PROA  
ATOM   1404    O VAL P 543     -12.786   7.371  10.945  0.00  0.00      PROA  
ATOM   1405    N PHE P 544     -12.888   6.466   8.966  0.00  0.00      PROA  
ATOM   1406   HN PHE P 544     -12.489   6.184   8.096  0.00  0.00      PROA  
ATOM   1407   CA PHE P 544     -14.306   6.241   9.059  0.00  0.00      PROA  
ATOM   1408   HA PHE P 544     -14.843   7.160   9.236  0.00  0.00      PROA  
ATOM   1409   CB PHE P 544     -14.654   5.642   7.629  0.00  0.00      PROA  
ATOM   1410  HB1 PHE P 544     -14.119   4.684   7.455  0.00  0.00      PROA  
ATOM   1411  HB2 PHE P 544     -14.267   6.384   6.898  0.00  0.00      PROA  
ATOM   1412   CG PHE P 544     -16.102   5.448   7.415  0.00  0.00      PROA  
ATOM   1413  CD1 PHE P 544     -16.975   6.506   7.111  0.00  0.00      PROA  
ATOM   1414  HD1 PHE P 544     -16.665   7.541   7.127  0.00  0.00      PROA  
ATOM   1415  CE1 PHE P 544     -18.320   6.259   6.857  0.00  0.00      PROA  
ATOM   1416  HE1 PHE P 544     -18.986   7.069   6.596  0.00  0.00      PROA  
ATOM   1417   CZ PHE P 544     -18.832   4.961   6.984  0.00  0.00      PROA  
ATOM   1418   HZ PHE P 544     -19.873   4.677   6.947  0.00  0.00      PROA  
ATOM   1419  CD2 PHE P 544     -16.585   4.136   7.492  0.00  0.00      PROA  
ATOM   1420  HD2 PHE P 544     -15.814   3.453   7.817  0.00  0.00      PROA  
ATOM   1421  CE2 PHE P 544     -17.963   3.903   7.312  0.00  0.00      PROA  
ATOM   1422  HE2 PHE P 544     -18.380   2.907   7.310  0.00  0.00      PROA  
ATOM   1423    C PHE P 544     -14.761   5.319  10.165  0.00  0.00      PROA  
ATOM   1424    O PHE P 544     -15.673   5.675  10.949  0.00  0.00      PROA  
ATOM   1425    N GLU P 545     -14.170   4.058  10.248  0.00  0.00      PROA  
ATOM   1426   HN GLU P 545     -13.461   3.778   9.605  0.00  0.00      PROA  
ATOM   1427   CA GLU P 545     -14.451   3.021  11.268  0.00  0.00      PROA  
ATOM   1428   HA GLU P 545     -15.507   2.798  11.301  0.00  0.00      PROA  
ATOM   1429   CB GLU P 545     -13.676   1.768  10.955  0.00  0.00      PROA  
ATOM   1430  HB1 GLU P 545     -13.655   0.975  11.733  0.00  0.00      PROA  
ATOM   1431  HB2 GLU P 545     -12.629   2.072  10.740  0.00  0.00      PROA  
ATOM   1432   CG GLU P 545     -14.246   1.012   9.603  0.00  0.00      PROA  
ATOM   1433  HG1 GLU P 545     -13.561   0.800   8.755  0.00  0.00      PROA  
ATOM   1434  HG2 GLU P 545     -15.048   1.581   9.086  0.00  0.00      PROA  
ATOM   1435   CD GLU P 545     -14.956  -0.360   9.886  0.00  0.00      PROA  
ATOM   1436  OE1 GLU P 545     -14.490  -1.313   9.235  0.00  0.00      PROA  
ATOM   1437  OE2 GLU P 545     -15.949  -0.513  10.651  0.00  0.00      PROA  
ATOM   1438    C GLU P 545     -14.196   3.562  12.693  0.00  0.00      PROA  
ATOM   1439    O GLU P 545     -14.991   3.343  13.592  0.00  0.00      PROA  
ATOM   1440    N LYS P 546     -13.108   4.322  12.921  0.00  0.00      PROA  
ATOM   1441   HN LYS P 546     -12.352   4.330  12.272  0.00  0.00      PROA  
ATOM   1442   CA LYS P 546     -12.779   5.067  14.161  0.00  0.00      PROA  
ATOM   1443   HA LYS P 546     -12.937   4.471  15.048  0.00  0.00      PROA  
ATOM   1444   CB LYS P 546     -11.333   5.640  14.312  0.00  0.00      PROA  
ATOM   1445  HB1 LYS P 546     -11.355   6.083  15.331  0.00  0.00      PROA  
ATOM   1446  HB2 LYS P 546     -11.118   6.324  13.464  0.00  0.00      PROA  
ATOM   1447   CG LYS P 546     -10.245   4.582  14.210  0.00  0.00      PROA  
ATOM   1448  HG1 LYS P 546     -10.167   4.283  13.143  0.00  0.00      PROA  
ATOM   1449  HG2 LYS P 546     -10.571   3.685  14.779  0.00  0.00      PROA  
ATOM   1450   CD LYS P 546      -8.900   5.202  14.667  0.00  0.00      PROA  
ATOM   1451  HD1 LYS P 546      -8.146   4.392  14.766  0.00  0.00      PROA  
ATOM   1452  HD2 LYS P 546      -9.019   5.491  15.734  0.00  0.00      PROA  
ATOM   1453   CE LYS P 546      -8.440   6.392  13.802  0.00  0.00      PROA  
ATOM   1454  HE1 LYS P 546      -9.181   7.209  13.668  0.00  0.00      PROA  
ATOM   1455  HE2 LYS P 546      -7.949   5.929  12.920  0.00  0.00      PROA  
ATOM   1456   NZ LYS P 546      -7.254   6.816  14.564  0.00  0.00      PROA  
ATOM   1457  HZ1 LYS P 546      -6.577   7.304  13.943  0.00  0.00      PROA  
ATOM   1458  HZ2 LYS P 546      -6.737   6.096  15.108  0.00  0.00      PROA  
ATOM   1459  HZ3 LYS P 546      -7.566   7.682  15.048  0.00  0.00      PROA  
ATOM   1460    C LYS P 546     -13.863   6.212  14.456  0.00  0.00      PROA  
ATOM   1461    O LYS P 546     -14.375   6.387  15.556  0.00  0.00      PROA  
ATOM   1462    N ILE P 547     -14.301   6.980  13.459  0.00  0.00      PROA  
ATOM   1463   HN ILE P 547     -14.027   6.838  12.511  0.00  0.00      PROA  
ATOM   1464   CA ILE P 547     -15.463   7.903  13.571  0.00  0.00      PROA  
ATOM   1465   HA ILE P 547     -15.323   8.564  14.413  0.00  0.00      PROA  
ATOM   1466   CB ILE P 547     -15.532   8.942  12.360  0.00  0.00      PROA  
ATOM   1467   HB ILE P 547     -15.614   8.357  11.420  0.00  0.00      PROA  
ATOM   1468  CG2 ILE P 547     -16.878   9.791  12.554  0.00  0.00      PROA  
ATOM   1469 HG21 ILE P 547     -17.022  10.187  13.582  0.00  0.00      PROA  
ATOM   1470 HG22 ILE P 547     -17.814   9.241  12.315  0.00  0.00      PROA  
ATOM   1471 HG23 ILE P 547     -16.644  10.604  11.833  0.00  0.00      PROA  
ATOM   1472  CG1 ILE P 547     -14.288   9.868  12.234  0.00  0.00      PROA  
ATOM   1473 HG11 ILE P 547     -14.434  10.502  11.334  0.00  0.00      PROA  
ATOM   1474 HG12 ILE P 547     -13.333   9.362  11.976  0.00  0.00      PROA  
ATOM   1475   CD ILE P 547     -13.956  10.879  13.376  0.00  0.00      PROA  
ATOM   1476  HD1 ILE P 547     -13.507  11.830  13.017  0.00  0.00      PROA  
ATOM   1477  HD2 ILE P 547     -13.297  10.344  14.092  0.00  0.00      PROA  
ATOM   1478  HD3 ILE P 547     -14.872  11.135  13.951  0.00  0.00      PROA  
ATOM   1479    C ILE P 547     -16.884   7.167  13.894  0.00  0.00      PROA  
ATOM   1480    O ILE P 547     -17.696   7.562  14.741  0.00  0.00      PROA  
ATOM   1481    N LEU P 548     -17.133   5.981  13.230  0.00  0.00      PROA  
ATOM   1482   HN LEU P 548     -16.604   5.760  12.414  0.00  0.00      PROA  
ATOM   1483   CA LEU P 548     -18.258   5.051  13.454  0.00  0.00      PROA  
ATOM   1484   HA LEU P 548     -19.174   5.621  13.417  0.00  0.00      PROA  
ATOM   1485   CB LEU P 548     -18.204   4.176  12.228  0.00  0.00      PROA  
ATOM   1486  HB1 LEU P 548     -17.229   3.647  12.157  0.00  0.00      PROA  
ATOM   1487  HB2 LEU P 548     -18.333   4.832  11.341  0.00  0.00      PROA  
ATOM   1488   CG LEU P 548     -19.346   3.091  12.119  0.00  0.00      PROA  
ATOM   1489   HG LEU P 548     -19.045   2.419  12.950  0.00  0.00      PROA  
ATOM   1490  CD1 LEU P 548     -20.781   3.674  12.457  0.00  0.00      PROA  
ATOM   1491 HD11 LEU P 548     -20.781   4.217  13.426  0.00  0.00      PROA  
ATOM   1492 HD12 LEU P 548     -21.392   2.748  12.504  0.00  0.00      PROA  
ATOM   1493 HD13 LEU P 548     -21.151   4.411  11.713  0.00  0.00      PROA  
ATOM   1494  CD2 LEU P 548     -19.206   2.343  10.843  0.00  0.00      PROA  
ATOM   1495 HD21 LEU P 548     -19.080   3.083  10.024  0.00  0.00      PROA  
ATOM   1496 HD22 LEU P 548     -19.980   1.590  10.583  0.00  0.00      PROA  
ATOM   1497 HD23 LEU P 548     -18.243   1.799  10.742  0.00  0.00      PROA  
ATOM   1498    C LEU P 548     -18.294   4.489  14.814  0.00  0.00      PROA  
ATOM   1499    O LEU P 548     -19.369   4.529  15.446  0.00  0.00      PROA  
ATOM   1500    N PHE P 549     -17.147   4.103  15.337  0.00  0.00      PROA  
ATOM   1501   HN PHE P 549     -16.296   3.968  14.835  0.00  0.00      PROA  
ATOM   1502   CA PHE P 549     -17.015   3.594  16.744  0.00  0.00      PROA  
ATOM   1503   HA PHE P 549     -17.747   2.800  16.763  0.00  0.00      PROA  
ATOM   1504   CB PHE P 549     -15.607   2.969  16.945  0.00  0.00      PROA  
ATOM   1505  HB1 PHE P 549     -14.924   3.834  17.085  0.00  0.00      PROA  
ATOM   1506  HB2 PHE P 549     -15.270   2.340  16.093  0.00  0.00      PROA  
ATOM   1507   CG PHE P 549     -15.589   2.075  18.181  0.00  0.00      PROA  
ATOM   1508  CD1 PHE P 549     -16.203   0.691  18.097  0.00  0.00      PROA  
ATOM   1509  HD1 PHE P 549     -16.587   0.414  17.127  0.00  0.00      PROA  
ATOM   1510  CE1 PHE P 549     -16.245  -0.142  19.203  0.00  0.00      PROA  
ATOM   1511  HE1 PHE P 549     -16.637  -1.148  19.206  0.00  0.00      PROA  
ATOM   1512   CZ PHE P 549     -15.835   0.386  20.464  0.00  0.00      PROA  
ATOM   1513   HZ PHE P 549     -16.140  -0.209  21.312  0.00  0.00      PROA  
ATOM   1514  CD2 PHE P 549     -15.059   2.457  19.450  0.00  0.00      PROA  
ATOM   1515  HD2 PHE P 549     -14.638   3.427  19.668  0.00  0.00      PROA  
ATOM   1516  CE2 PHE P 549     -15.333   1.678  20.584  0.00  0.00      PROA  
ATOM   1517  HE2 PHE P 549     -15.109   2.040  21.577  0.00  0.00      PROA  
ATOM   1518    C PHE P 549     -17.337   4.636  17.784  0.00  0.00      PROA  
ATOM   1519    O PHE P 549     -18.073   4.243  18.746  0.00  0.00      PROA  
ATOM   1520    N LYS P 550     -16.915   5.910  17.609  0.00  0.00      PROA  
ATOM   1521   HN LYS P 550     -16.275   6.193  16.899  0.00  0.00      PROA  
ATOM   1522   CA LYS P 550     -17.293   7.012  18.467  0.00  0.00      PROA  
ATOM   1523   HA LYS P 550     -16.922   6.731  19.442  0.00  0.00      PROA  
ATOM   1524   CB LYS P 550     -16.477   8.288  18.022  0.00  0.00      PROA  
ATOM   1525  HB1 LYS P 550     -16.849   8.381  16.979  0.00  0.00      PROA  
ATOM   1526  HB2 LYS P 550     -15.414   8.033  18.220  0.00  0.00      PROA  
ATOM   1527   CG LYS P 550     -16.810   9.639  18.565  0.00  0.00      PROA  
ATOM   1528  HG1 LYS P 550     -17.867   9.893  18.339  0.00  0.00      PROA  
ATOM   1529  HG2 LYS P 550     -16.271  10.421  17.989  0.00  0.00      PROA  
ATOM   1530   CD LYS P 550     -16.518   9.824  20.106  0.00  0.00      PROA  
ATOM   1531  HD1 LYS P 550     -15.527   9.346  20.255  0.00  0.00      PROA  
ATOM   1532  HD2 LYS P 550     -17.250   9.170  20.627  0.00  0.00      PROA  
ATOM   1533   CE LYS P 550     -16.508  11.249  20.689  0.00  0.00      PROA  
ATOM   1534  HE1 LYS P 550     -15.858  11.918  20.085  0.00  0.00      PROA  
ATOM   1535  HE2 LYS P 550     -16.189  11.108  21.744  0.00  0.00      PROA  
ATOM   1536   NZ LYS P 550     -17.785  11.878  20.745  0.00  0.00      PROA  
ATOM   1537  HZ1 LYS P 550     -17.667  12.868  21.039  0.00  0.00      PROA  
ATOM   1538  HZ2 LYS P 550     -18.352  11.372  21.454  0.00  0.00      PROA  
ATOM   1539  HZ3 LYS P 550     -18.256  11.893  19.817  0.00  0.00      PROA  
ATOM   1540    C LYS P 550     -18.747   7.332  18.434  0.00  0.00      PROA  
ATOM   1541    O LYS P 550     -19.370   7.530  19.492  0.00  0.00      PROA  
ATOM   1542    N PHE P 551     -19.297   7.311  17.298  0.00  0.00      PROA  
ATOM   1543   HN PHE P 551     -18.756   7.120  16.482  0.00  0.00      PROA  
ATOM   1544   CA PHE P 551     -20.745   7.462  17.046  0.00  0.00      PROA  
ATOM   1545   HA PHE P 551     -21.024   8.432  17.430  0.00  0.00      PROA  
ATOM   1546   CB PHE P 551     -20.924   7.499  15.493  0.00  0.00      PROA  
ATOM   1547  HB1 PHE P 551     -20.603   6.510  15.103  0.00  0.00      PROA  
ATOM   1548  HB2 PHE P 551     -20.272   8.308  15.100  0.00  0.00      PROA  
ATOM   1549   CG PHE P 551     -22.319   7.638  14.983  0.00  0.00      PROA  
ATOM   1550  CD1 PHE P 551     -22.935   8.882  15.163  0.00  0.00      PROA  
ATOM   1551  HD1 PHE P 551     -22.344   9.612  15.696  0.00  0.00      PROA  
ATOM   1552  CE1 PHE P 551     -24.255   9.087  14.862  0.00  0.00      PROA  
ATOM   1553  HE1 PHE P 551     -24.692  10.039  15.127  0.00  0.00      PROA  
ATOM   1554   CZ PHE P 551     -25.004   8.072  14.166  0.00  0.00      PROA  
ATOM   1555   HZ PHE P 551     -26.040   8.227  13.902  0.00  0.00      PROA  
ATOM   1556  CD2 PHE P 551     -23.014   6.606  14.340  0.00  0.00      PROA  
ATOM   1557  HD2 PHE P 551     -22.558   5.681  14.018  0.00  0.00      PROA  
ATOM   1558  CE2 PHE P 551     -24.311   6.848  13.880  0.00  0.00      PROA  
ATOM   1559  HE2 PHE P 551     -24.786   6.020  13.375  0.00  0.00      PROA  
ATOM   1560    C PHE P 551     -21.617   6.431  17.717  0.00  0.00      PROA  
ATOM   1561    O PHE P 551     -22.561   6.707  18.470  0.00  0.00      PROA  
ATOM   1562    N CYS P 552     -21.301   5.137  17.534  0.00  0.00      PROA  
ATOM   1563   HN CYS P 552     -20.506   4.960  16.959  0.00  0.00      PROA  
ATOM   1564   CA CYS P 552     -21.853   4.096  18.363  0.00  0.00      PROA  
ATOM   1565   HA CYS P 552     -22.917   4.169  18.192  0.00  0.00      PROA  
ATOM   1566   CB CYS P 552     -21.354   2.699  17.814  0.00  0.00      PROA  
ATOM   1567  HB1 CYS P 552     -21.739   1.907  18.492  0.00  0.00      PROA  
ATOM   1568  HB2 CYS P 552     -20.252   2.763  17.684  0.00  0.00      PROA  
ATOM   1569   SG CYS P 552     -22.088   2.415  16.217  0.00  0.00      PROA  
ATOM   1570  HG1 CYS P 552     -21.493   3.418  15.588  0.00  0.00      PROA  
ATOM   1571    C CYS P 552     -21.777   4.147  19.914  0.00  0.00      PROA  
ATOM   1572    O CYS P 552     -22.208   3.212  20.518  0.00  0.00      PROA  
ATOM   1573    N LYS P 553     -21.238   5.304  20.539  0.00  0.00      PROA  
ATOM   1574   HN LYS P 553     -21.076   6.137  20.016  0.00  0.00      PROA  
ATOM   1575   CA LYS P 553     -21.383   5.551  21.920  0.00  0.00      PROA  
ATOM   1576   HA LYS P 553     -21.393   4.670  22.546  0.00  0.00      PROA  
ATOM   1577   CB LYS P 553     -20.208   6.289  22.518  0.00  0.00      PROA  
ATOM   1578  HB1 LYS P 553     -20.386   6.484  23.598  0.00  0.00      PROA  
ATOM   1579  HB2 LYS P 553     -20.122   7.268  21.999  0.00  0.00      PROA  
ATOM   1580   CG LYS P 553     -18.946   5.544  22.308  0.00  0.00      PROA  
ATOM   1581  HG1 LYS P 553     -18.608   5.509  21.250  0.00  0.00      PROA  
ATOM   1582  HG2 LYS P 553     -19.112   4.484  22.595  0.00  0.00      PROA  
ATOM   1583   CD LYS P 553     -17.726   6.147  23.059  0.00  0.00      PROA  
ATOM   1584  HD1 LYS P 553     -17.944   5.855  24.109  0.00  0.00      PROA  
ATOM   1585  HD2 LYS P 553     -17.794   7.255  23.091  0.00  0.00      PROA  
ATOM   1586   CE LYS P 553     -16.381   5.533  22.642  0.00  0.00      PROA  
ATOM   1587  HE1 LYS P 553     -16.055   5.858  21.631  0.00  0.00      PROA  
ATOM   1588  HE2 LYS P 553     -16.315   4.425  22.665  0.00  0.00      PROA  
ATOM   1589   NZ LYS P 553     -15.232   6.068  23.490  0.00  0.00      PROA  
ATOM   1590  HZ1 LYS P 553     -14.368   5.581  23.178  0.00  0.00      PROA  
ATOM   1591  HZ2 LYS P 553     -15.332   6.011  24.524  0.00  0.00      PROA  
ATOM   1592  HZ3 LYS P 553     -15.132   7.067  23.218  0.00  0.00      PROA  
ATOM   1593    C LYS P 553     -22.652   6.371  22.168  0.00  0.00      PROA  
ATOM   1594    O LYS P 553     -22.892   6.759  23.338  0.00  0.00      PROA  
ATOM   1595    N ASP P 554     -23.565   6.562  21.163  0.00  0.00      PROA  
ATOM   1596   HN ASP P 554     -23.449   6.297  20.209  0.00  0.00      PROA  
ATOM   1597   CA ASP P 554     -24.611   7.493  21.359  0.00  0.00      PROA  
ATOM   1598   HA ASP P 554     -24.925   7.680  22.375  0.00  0.00      PROA  
ATOM   1599   CB ASP P 554     -24.320   8.768  20.579  0.00  0.00      PROA  
ATOM   1600  HB1 ASP P 554     -25.096   9.541  20.395  0.00  0.00      PROA  
ATOM   1601  HB2 ASP P 554     -23.789   8.488  19.644  0.00  0.00      PROA  
ATOM   1602   CG ASP P 554     -23.482   9.553  21.561  0.00  0.00      PROA  
ATOM   1603  OD1 ASP P 554     -23.964   9.742  22.713  0.00  0.00      PROA  
ATOM   1604  OD2 ASP P 554     -22.449  10.115  21.156  0.00  0.00      PROA  
ATOM   1605    C ASP P 554     -25.787   6.813  20.783  0.00  0.00      PROA  
ATOM   1606    O ASP P 554     -25.674   5.916  20.014  0.00  0.00      PROA  
ATOM   1607    N TYR P 555     -27.044   7.219  21.096  0.00  0.00      PROA  
ATOM   1608   HN TYR P 555     -27.129   7.925  21.795  0.00  0.00      PROA  
ATOM   1609   CA TYR P 555     -28.344   6.804  20.446  0.00  0.00      PROA  
ATOM   1610   HA TYR P 555     -29.162   7.401  20.821  0.00  0.00      PROA  
ATOM   1611   CB TYR P 555     -28.372   7.160  18.902  0.00  0.00      PROA  
ATOM   1612  HB1 TYR P 555     -29.313   6.763  18.465  0.00  0.00      PROA  
ATOM   1613  HB2 TYR P 555     -27.618   6.520  18.396  0.00  0.00      PROA  
ATOM   1614   CG TYR P 555     -28.193   8.687  18.622  0.00  0.00      PROA  
ATOM   1615  CD1 TYR P 555     -29.152   9.609  19.048  0.00  0.00      PROA  
ATOM   1616  HD1 TYR P 555     -30.001   9.277  19.627  0.00  0.00      PROA  
ATOM   1617  CE1 TYR P 555     -28.949  11.014  18.851  0.00  0.00      PROA  
ATOM   1618  HE1 TYR P 555     -29.701  11.711  19.189  0.00  0.00      PROA  
ATOM   1619   CZ TYR P 555     -27.964  11.473  17.976  0.00  0.00      PROA  
ATOM   1620   OH TYR P 555     -27.833  12.875  17.699  0.00  0.00      PROA  
ATOM   1621   HH TYR P 555     -27.145  12.878  17.030  0.00  0.00      PROA  
ATOM   1622  CD2 TYR P 555     -27.053   9.209  17.973  0.00  0.00      PROA  
ATOM   1623  HD2 TYR P 555     -26.358   8.489  17.566  0.00  0.00      PROA  
ATOM   1624  CE2 TYR P 555     -27.082  10.552  17.494  0.00  0.00      PROA  
ATOM   1625  HE2 TYR P 555     -26.237  10.870  16.901  0.00  0.00      PROA  
ATOM   1626    C TYR P 555     -28.781   5.358  20.685  0.00  0.00      PROA  
ATOM   1627    O TYR P 555     -29.639   4.817  19.956  0.00  0.00      PROA  
ATOM   1628    N ALA P 556     -28.152   4.761  21.691  0.00  0.00      PROA  
ATOM   1629   HN ALA P 556     -27.342   5.120  22.149  0.00  0.00      PROA  
ATOM   1630   CA ALA P 556     -28.310   3.425  22.151  0.00  0.00      PROA  
ATOM   1631   HA ALA P 556     -27.793   3.361  23.097  0.00  0.00      PROA  
ATOM   1632   CB ALA P 556     -29.796   3.133  22.421  0.00  0.00      PROA  
ATOM   1633  HB1 ALA P 556     -30.544   3.334  21.624  0.00  0.00      PROA  
ATOM   1634  HB2 ALA P 556     -30.082   3.733  23.311  0.00  0.00      PROA  
ATOM   1635  HB3 ALA P 556     -29.877   2.069  22.733  0.00  0.00      PROA  
ATOM   1636    C ALA P 556     -27.812   2.321  21.136  0.00  0.00      PROA  
ATOM   1637    O ALA P 556     -28.199   1.133  21.122  0.00  0.00      PROA  
ATOM   1638    N LEU P 557     -26.966   2.724  20.118  0.00  0.00      PROA  
ATOM   1639   HN LEU P 557     -26.704   3.684  20.051  0.00  0.00      PROA  
ATOM   1640   CA LEU P 557     -26.466   1.856  19.071  0.00  0.00      PROA  
ATOM   1641   HA LEU P 557     -27.307   1.430  18.544  0.00  0.00      PROA  
ATOM   1642   CB LEU P 557     -25.696   2.793  18.102  0.00  0.00      PROA  
ATOM   1643  HB1 LEU P 557     -25.130   2.283  17.294  0.00  0.00      PROA  
ATOM   1644  HB2 LEU P 557     -24.956   3.416  18.649  0.00  0.00      PROA  
ATOM   1645   CG LEU P 557     -26.521   3.958  17.404  0.00  0.00      PROA  
ATOM   1646   HG LEU P 557     -26.977   4.533  18.239  0.00  0.00      PROA  
ATOM   1647  CD1 LEU P 557     -25.609   4.957  16.713  0.00  0.00      PROA  
ATOM   1648 HD11 LEU P 557     -26.191   5.401  15.877  0.00  0.00      PROA  
ATOM   1649 HD12 LEU P 557     -24.766   4.531  16.128  0.00  0.00      PROA  
ATOM   1650 HD13 LEU P 557     -25.189   5.698  17.426  0.00  0.00      PROA  
ATOM   1651  CD2 LEU P 557     -27.606   3.375  16.544  0.00  0.00      PROA  
ATOM   1652 HD21 LEU P 557     -28.253   4.247  16.309  0.00  0.00      PROA  
ATOM   1653 HD22 LEU P 557     -28.301   2.631  16.989  0.00  0.00      PROA  
ATOM   1654 HD23 LEU P 557     -27.142   2.999  15.608  0.00  0.00      PROA  
ATOM   1655    C LEU P 557     -25.533   0.807  19.696  0.00  0.00      PROA  
ATOM   1656    O LEU P 557     -25.099   0.812  20.869  0.00  0.00      PROA  
ATOM   1657    N SER P 558     -25.078  -0.089  18.798  0.00  0.00      PROA  
ATOM   1658   HN SER P 558     -25.345  -0.046  17.839  0.00  0.00      PROA  
ATOM   1659   CA SER P 558     -24.070  -1.085  19.075  0.00  0.00      PROA  
ATOM   1660   HA SER P 558     -23.452  -0.602  19.816  0.00  0.00      PROA  
ATOM   1661   CB SER P 558     -24.636  -2.475  19.445  0.00  0.00      PROA  
ATOM   1662  HB1 SER P 558     -25.220  -2.950  18.628  0.00  0.00      PROA  
ATOM   1663  HB2 SER P 558     -25.329  -2.373  20.307  0.00  0.00      PROA  
ATOM   1664   OG SER P 558     -23.589  -3.361  19.888  0.00  0.00      PROA  
ATOM   1665  HG1 SER P 558     -24.027  -4.125  20.270  0.00  0.00      PROA  
ATOM   1666    C SER P 558     -23.362  -1.226  17.717  0.00  0.00      PROA  
ATOM   1667    O SER P 558     -24.057  -1.412  16.660  0.00  0.00      PROA  
ATOM   1668    N TYR P 559     -22.010  -1.051  17.687  0.00  0.00      PROA  
ATOM   1669   HN TYR P 559     -21.556  -0.902  18.562  0.00  0.00      PROA  
ATOM   1670   CA TYR P 559     -21.136  -1.110  16.519  0.00  0.00      PROA  
ATOM   1671   HA TYR P 559     -21.393  -0.232  15.945  0.00  0.00      PROA  
ATOM   1672   CB TYR P 559     -19.614  -0.994  16.908  0.00  0.00      PROA  
ATOM   1673  HB1 TYR P 559     -19.445  -1.793  17.661  0.00  0.00      PROA  
ATOM   1674  HB2 TYR P 559     -19.432   0.021  17.322  0.00  0.00      PROA  
ATOM   1675   CG TYR P 559     -18.593  -1.191  15.770  0.00  0.00      PROA  
ATOM   1676  CD1 TYR P 559     -18.539  -0.300  14.676  0.00  0.00      PROA  
ATOM   1677  HD1 TYR P 559     -19.375   0.316  14.379  0.00  0.00      PROA  
ATOM   1678  CE1 TYR P 559     -17.473  -0.440  13.777  0.00  0.00      PROA  
ATOM   1679  HE1 TYR P 559     -17.367   0.173  12.894  0.00  0.00      PROA  
ATOM   1680   CZ TYR P 559     -16.515  -1.469  13.984  0.00  0.00      PROA  
ATOM   1681   OH TYR P 559     -15.551  -1.719  13.043  0.00  0.00      PROA  
ATOM   1682   HH TYR P 559     -15.674  -1.137  12.289  0.00  0.00      PROA  
ATOM   1683  CD2 TYR P 559     -17.578  -2.082  16.021  0.00  0.00      PROA  
ATOM   1684  HD2 TYR P 559     -17.528  -2.644  16.942  0.00  0.00      PROA  
ATOM   1685  CE2 TYR P 559     -16.549  -2.264  15.096  0.00  0.00      PROA  
ATOM   1686  HE2 TYR P 559     -15.783  -3.021  15.183  0.00  0.00      PROA  
ATOM   1687    C TYR P 559     -21.443  -2.139  15.377  0.00  0.00      PROA  
ATOM   1688    O TYR P 559     -21.900  -1.813  14.286  0.00  0.00      PROA  
ATOM   1689    N LEU P 560     -21.291  -3.458  15.650  0.00  0.00      PROA  
ATOM   1690   HN LEU P 560     -21.099  -3.916  16.514  0.00  0.00      PROA  
ATOM   1691   CA LEU P 560     -21.345  -4.457  14.595  0.00  0.00      PROA  
ATOM   1692   HA LEU P 560     -20.682  -4.165  13.794  0.00  0.00      PROA  
ATOM   1693   CB LEU P 560     -20.992  -5.893  15.147  0.00  0.00      PROA  
ATOM   1694  HB1 LEU P 560     -21.125  -6.538  14.253  0.00  0.00      PROA  
ATOM   1695  HB2 LEU P 560     -21.716  -6.190  15.936  0.00  0.00      PROA  
ATOM   1696   CG LEU P 560     -19.637  -5.985  15.730  0.00  0.00      PROA  
ATOM   1697   HG LEU P 560     -19.445  -5.161  16.451  0.00  0.00      PROA  
ATOM   1698  CD1 LEU P 560     -19.366  -7.402  16.303  0.00  0.00      PROA  
ATOM   1699 HD11 LEU P 560     -19.608  -8.219  15.591  0.00  0.00      PROA  
ATOM   1700 HD12 LEU P 560     -20.078  -7.638  17.124  0.00  0.00      PROA  
ATOM   1701 HD13 LEU P 560     -18.379  -7.440  16.810  0.00  0.00      PROA  
ATOM   1702  CD2 LEU P 560     -18.607  -5.707  14.598  0.00  0.00      PROA  
ATOM   1703 HD21 LEU P 560     -17.631  -5.612  15.120  0.00  0.00      PROA  
ATOM   1704 HD22 LEU P 560     -18.806  -4.841  13.930  0.00  0.00      PROA  
ATOM   1705 HD23 LEU P 560     -18.548  -6.652  14.016  0.00  0.00      PROA  
ATOM   1706    C LEU P 560     -22.748  -4.567  13.859  0.00  0.00      PROA  
ATOM   1707    O LEU P 560     -22.850  -4.805  12.653  0.00  0.00      PROA  
ATOM   1708    N SER P 561     -23.859  -4.347  14.595  0.00  0.00      PROA  
ATOM   1709   HN SER P 561     -23.812  -4.276  15.588  0.00  0.00      PROA  
ATOM   1710   CA SER P 561     -25.241  -4.320  14.056  0.00  0.00      PROA  
ATOM   1711   HA SER P 561     -25.462  -5.253  13.559  0.00  0.00      PROA  
ATOM   1712   CB SER P 561     -26.350  -4.047  15.138  0.00  0.00      PROA  
ATOM   1713  HB1 SER P 561     -27.394  -4.055  14.759  0.00  0.00      PROA  
ATOM   1714  HB2 SER P 561     -26.090  -3.049  15.551  0.00  0.00      PROA  
ATOM   1715   OG SER P 561     -26.275  -4.963  16.228  0.00  0.00      PROA  
ATOM   1716  HG1 SER P 561     -26.515  -5.837  15.909  0.00  0.00      PROA  
ATOM   1717    C SER P 561     -25.376  -3.252  13.013  0.00  0.00      PROA  
ATOM   1718    O SER P 561     -25.817  -3.455  11.852  0.00  0.00      PROA  
ATOM   1719    N LEU P 562     -24.864  -2.063  13.396  0.00  0.00      PROA  
ATOM   1720   HN LEU P 562     -24.355  -2.085  14.253  0.00  0.00      PROA  
ATOM   1721   CA LEU P 562     -24.951  -0.811  12.549  0.00  0.00      PROA  
ATOM   1722   HA LEU P 562     -25.974  -0.670  12.233  0.00  0.00      PROA  
ATOM   1723   CB LEU P 562     -24.637   0.474  13.419  0.00  0.00      PROA  
ATOM   1724  HB1 LEU P 562     -23.591   0.584  13.776  0.00  0.00      PROA  
ATOM   1725  HB2 LEU P 562     -25.261   0.339  14.329  0.00  0.00      PROA  
ATOM   1726   CG LEU P 562     -24.856   1.760  12.554  0.00  0.00      PROA  
ATOM   1727   HG LEU P 562     -24.041   1.708  11.801  0.00  0.00      PROA  
ATOM   1728  CD1 LEU P 562     -26.212   1.731  11.689  0.00  0.00      PROA  
ATOM   1729 HD11 LEU P 562     -26.338   0.763  11.159  0.00  0.00      PROA  
ATOM   1730 HD12 LEU P 562     -26.134   2.628  11.037  0.00  0.00      PROA  
ATOM   1731 HD13 LEU P 562     -27.068   2.084  12.303  0.00  0.00      PROA  
ATOM   1732  CD2 LEU P 562     -24.779   3.069  13.230  0.00  0.00      PROA  
ATOM   1733 HD21 LEU P 562     -24.782   3.948  12.551  0.00  0.00      PROA  
ATOM   1734 HD22 LEU P 562     -23.868   3.119  13.864  0.00  0.00      PROA  
ATOM   1735 HD23 LEU P 562     -25.621   3.269  13.926  0.00  0.00      PROA  
ATOM   1736    C LEU P 562     -24.073  -0.954  11.352  0.00  0.00      PROA  
ATOM   1737    O LEU P 562     -24.447  -0.573  10.258  0.00  0.00      PROA  
ATOM   1738    N ARG P 563     -22.913  -1.543  11.545  0.00  0.00      PROA  
ATOM   1739   HN ARG P 563     -22.846  -1.814  12.502  0.00  0.00      PROA  
ATOM   1740   CA ARG P 563     -21.860  -1.813  10.615  0.00  0.00      PROA  
ATOM   1741   HA ARG P 563     -21.574  -0.853  10.211  0.00  0.00      PROA  
ATOM   1742   CB ARG P 563     -20.598  -2.284  11.273  0.00  0.00      PROA  
ATOM   1743  HB1 ARG P 563     -20.913  -3.326  11.496  0.00  0.00      PROA  
ATOM   1744  HB2 ARG P 563     -20.353  -1.784  12.234  0.00  0.00      PROA  
ATOM   1745   CG ARG P 563     -19.435  -2.642  10.303  0.00  0.00      PROA  
ATOM   1746  HG1 ARG P 563     -19.244  -1.667   9.805  0.00  0.00      PROA  
ATOM   1747  HG2 ARG P 563     -19.802  -3.387   9.565  0.00  0.00      PROA  
ATOM   1748   CD ARG P 563     -18.229  -3.169  11.039  0.00  0.00      PROA  
ATOM   1749  HD1 ARG P 563     -18.363  -4.163  11.516  0.00  0.00      PROA  
ATOM   1750  HD2 ARG P 563     -18.032  -2.428  11.843  0.00  0.00      PROA  
ATOM   1751   NE ARG P 563     -17.054  -3.129  10.150  0.00  0.00      PROA  
ATOM   1752   HE ARG P 563     -16.492  -2.302  10.180  0.00  0.00      PROA  
ATOM   1753   CZ ARG P 563     -16.829  -3.907   9.126  0.00  0.00      PROA  
ATOM   1754  NH1 ARG P 563     -17.225  -5.169   9.092  0.00  0.00      PROA  
ATOM   1755 HH11 ARG P 563     -17.521  -5.539   9.972  0.00  0.00      PROA  
ATOM   1756 HH12 ARG P 563     -16.671  -5.813   8.563  0.00  0.00      PROA  
ATOM   1757  NH2 ARG P 563     -15.927  -3.484   8.176  0.00  0.00      PROA  
ATOM   1758 HH21 ARG P 563     -15.704  -4.086   7.409  0.00  0.00      PROA  
ATOM   1759 HH22 ARG P 563     -15.654  -2.523   8.221  0.00  0.00      PROA  
ATOM   1760    C ARG P 563     -22.365  -2.732   9.454  0.00  0.00      PROA  
ATOM   1761    O ARG P 563     -22.097  -2.513   8.257  0.00  0.00      PROA  
ATOM   1762    N ALA P 564     -23.194  -3.768   9.757  0.00  0.00      PROA  
ATOM   1763   HN ALA P 564     -23.393  -3.890  10.726  0.00  0.00      PROA  
ATOM   1764   CA ALA P 564     -23.715  -4.823   8.937  0.00  0.00      PROA  
ATOM   1765   HA ALA P 564     -22.896  -5.241   8.372  0.00  0.00      PROA  
ATOM   1766   CB ALA P 564     -24.345  -5.986   9.863  0.00  0.00      PROA  
ATOM   1767  HB1 ALA P 564     -24.529  -6.861   9.204  0.00  0.00      PROA  
ATOM   1768  HB2 ALA P 564     -25.247  -5.738  10.464  0.00  0.00      PROA  
ATOM   1769  HB3 ALA P 564     -23.671  -6.399  10.644  0.00  0.00      PROA  
ATOM   1770    C ALA P 564     -24.713  -4.191   7.933  0.00  0.00      PROA  
ATOM   1771    O ALA P 564     -24.605  -4.497   6.723  0.00  0.00      PROA  
ATOM   1772    N CYS P 565     -25.605  -3.220   8.360  0.00  0.00      PROA  
ATOM   1773   HN CYS P 565     -25.476  -2.961   9.314  0.00  0.00      PROA  
ATOM   1774   CA CYS P 565     -26.419  -2.394   7.546  0.00  0.00      PROA  
ATOM   1775   HA CYS P 565     -27.097  -3.052   7.023  0.00  0.00      PROA  
ATOM   1776   CB CYS P 565     -27.251  -1.424   8.403  0.00  0.00      PROA  
ATOM   1777  HB1 CYS P 565     -28.013  -0.914   7.776  0.00  0.00      PROA  
ATOM   1778  HB2 CYS P 565     -26.645  -0.634   8.896  0.00  0.00      PROA  
ATOM   1779   SG CYS P 565     -28.340  -2.190   9.677  0.00  0.00      PROA  
ATOM   1780  HG1 CYS P 565     -27.352  -2.394  10.537  0.00  0.00      PROA  
ATOM   1781    C CYS P 565     -25.573  -1.518   6.600  0.00  0.00      PROA  
ATOM   1782    O CYS P 565     -25.729  -1.500   5.394  0.00  0.00      PROA  
ATOM   1783    N ILE P 566     -24.490  -0.811   7.107  0.00  0.00      PROA  
ATOM   1784   HN ILE P 566     -24.210  -0.987   8.047  0.00  0.00      PROA  
ATOM   1785   CA ILE P 566     -23.632   0.094   6.298  0.00  0.00      PROA  
ATOM   1786   HA ILE P 566     -24.310   0.771   5.799  0.00  0.00      PROA  
ATOM   1787   CB ILE P 566     -22.612   0.818   7.150  0.00  0.00      PROA  
ATOM   1788   HB ILE P 566     -22.096   0.032   7.742  0.00  0.00      PROA  
ATOM   1789  CG2 ILE P 566     -21.457   1.631   6.427  0.00  0.00      PROA  
ATOM   1790 HG21 ILE P 566     -20.619   1.941   7.087  0.00  0.00      PROA  
ATOM   1791 HG22 ILE P 566     -21.875   2.534   5.934  0.00  0.00      PROA  
ATOM   1792 HG23 ILE P 566     -21.009   0.940   5.680  0.00  0.00      PROA  
ATOM   1793  CG1 ILE P 566     -23.422   1.783   8.153  0.00  0.00      PROA  
ATOM   1794 HG11 ILE P 566     -24.306   1.289   8.610  0.00  0.00      PROA  
ATOM   1795 HG12 ILE P 566     -23.836   2.644   7.587  0.00  0.00      PROA  
ATOM   1796   CD ILE P 566     -22.582   2.347   9.217  0.00  0.00      PROA  
ATOM   1797  HD1 ILE P 566     -21.694   2.943   8.916  0.00  0.00      PROA  
ATOM   1798  HD2 ILE P 566     -22.233   1.588   9.950  0.00  0.00      PROA  
ATOM   1799  HD3 ILE P 566     -23.191   3.104   9.756  0.00  0.00      PROA  
ATOM   1800    C ILE P 566     -22.910  -0.597   5.156  0.00  0.00      PROA  
ATOM   1801    O ILE P 566     -23.081  -0.116   4.058  0.00  0.00      PROA  
ATOM   1802    N GLY P 567     -22.278  -1.740   5.431  0.00  0.00      PROA  
ATOM   1803   HN GLY P 567     -22.465  -1.983   6.380  0.00  0.00      PROA  
ATOM   1804   CA GLY P 567     -21.626  -2.619   4.495  0.00  0.00      PROA  
ATOM   1805  HA1 GLY P 567     -21.209  -3.421   5.086  0.00  0.00      PROA  
ATOM   1806  HA2 GLY P 567     -20.908  -1.998   3.980  0.00  0.00      PROA  
ATOM   1807    C GLY P 567     -22.573  -3.175   3.452  0.00  0.00      PROA  
ATOM   1808    O GLY P 567     -22.359  -3.093   2.293  0.00  0.00      PROA  
ATOM   1809    N LEU P 568     -23.659  -3.825   3.893  0.00  0.00      PROA  
ATOM   1810   HN LEU P 568     -23.832  -3.935   4.869  0.00  0.00      PROA  
ATOM   1811   CA LEU P 568     -24.608  -4.495   2.978  0.00  0.00      PROA  
ATOM   1812   HA LEU P 568     -24.045  -5.252   2.450  0.00  0.00      PROA  
ATOM   1813   CB LEU P 568     -25.618  -5.363   3.729  0.00  0.00      PROA  
ATOM   1814  HB1 LEU P 568     -26.430  -5.732   3.067  0.00  0.00      PROA  
ATOM   1815  HB2 LEU P 568     -26.043  -4.697   4.510  0.00  0.00      PROA  
ATOM   1816   CG LEU P 568     -25.072  -6.677   4.282  0.00  0.00      PROA  
ATOM   1817   HG LEU P 568     -24.265  -6.632   5.044  0.00  0.00      PROA  
ATOM   1818  CD1 LEU P 568     -26.260  -7.381   5.022  0.00  0.00      PROA  
ATOM   1819 HD11 LEU P 568     -26.955  -7.838   4.285  0.00  0.00      PROA  
ATOM   1820 HD12 LEU P 568     -26.717  -6.667   5.740  0.00  0.00      PROA  
ATOM   1821 HD13 LEU P 568     -25.763  -8.213   5.565  0.00  0.00      PROA  
ATOM   1822  CD2 LEU P 568     -24.550  -7.619   3.136  0.00  0.00      PROA  
ATOM   1823 HD21 LEU P 568     -25.313  -7.696   2.331  0.00  0.00      PROA  
ATOM   1824 HD22 LEU P 568     -24.289  -8.622   3.536  0.00  0.00      PROA  
ATOM   1825 HD23 LEU P 568     -23.679  -7.171   2.612  0.00  0.00      PROA  
ATOM   1826    C LEU P 568     -25.284  -3.554   2.004  0.00  0.00      PROA  
ATOM   1827    O LEU P 568     -25.551  -3.816   0.829  0.00  0.00      PROA  
ATOM   1828    N TRP P 569     -25.511  -2.381   2.529  0.00  0.00      PROA  
ATOM   1829   HN TRP P 569     -25.462  -2.225   3.513  0.00  0.00      PROA  
ATOM   1830   CA TRP P 569     -26.015  -1.239   1.829  0.00  0.00      PROA  
ATOM   1831   HA TRP P 569     -26.578  -1.640   0.999  0.00  0.00      PROA  
ATOM   1832   CB TRP P 569     -27.014  -0.242   2.511  0.00  0.00      PROA  
ATOM   1833  HB1 TRP P 569     -26.458   0.301   3.305  0.00  0.00      PROA  
ATOM   1834  HB2 TRP P 569     -27.724  -0.895   3.062  0.00  0.00      PROA  
ATOM   1835   CG TRP P 569     -27.789   0.834   1.767  0.00  0.00      PROA  
ATOM   1836  CD1 TRP P 569     -27.279   2.065   1.430  0.00  0.00      PROA  
ATOM   1837  HD1 TRP P 569     -26.208   2.187   1.378  0.00  0.00      PROA  
ATOM   1838  NE1 TRP P 569     -28.368   2.751   0.890  0.00  0.00      PROA  
ATOM   1839  HE1 TRP P 569     -28.224   3.530   0.320  0.00  0.00      PROA  
ATOM   1840  CE2 TRP P 569     -29.488   1.995   0.898  0.00  0.00      PROA  
ATOM   1841  CD2 TRP P 569     -29.249   0.746   1.444  0.00  0.00      PROA  
ATOM   1842  CE3 TRP P 569     -30.256  -0.214   1.630  0.00  0.00      PROA  
ATOM   1843  HE3 TRP P 569     -30.019  -1.201   2.000  0.00  0.00      PROA  
ATOM   1844  CZ3 TRP P 569     -31.476   0.114   1.170  0.00  0.00      PROA  
ATOM   1845  HZ3 TRP P 569     -32.312  -0.564   1.258  0.00  0.00      PROA  
ATOM   1846  CZ2 TRP P 569     -30.690   2.242   0.357  0.00  0.00      PROA  
ATOM   1847  HZ2 TRP P 569     -30.923   3.113  -0.237  0.00  0.00      PROA  
ATOM   1848  CH2 TRP P 569     -31.731   1.328   0.494  0.00  0.00      PROA  
ATOM   1849  HH2 TRP P 569     -32.709   1.452   0.053  0.00  0.00      PROA  
ATOM   1850    C TRP P 569     -24.952  -0.547   0.978  0.00  0.00      PROA  
ATOM   1851    O TRP P 569     -25.202  -0.146  -0.144  0.00  0.00      PROA  
ATOM   1852    N THR P 570     -23.670  -0.376   1.481  0.00  0.00      PROA  
ATOM   1853   HN THR P 570     -23.426  -0.471   2.443  0.00  0.00      PROA  
ATOM   1854   CA THR P 570     -22.545  -0.004   0.614  0.00  0.00      PROA  
ATOM   1855   HA THR P 570     -22.628   0.979   0.174  0.00  0.00      PROA  
ATOM   1856   CB THR P 570     -21.105   0.052   1.261  0.00  0.00      PROA  
ATOM   1857   HB THR P 570     -20.975  -0.941   1.742  0.00  0.00      PROA  
ATOM   1858  OG1 THR P 570     -21.046   0.981   2.352  0.00  0.00      PROA  
ATOM   1859  HG1 THR P 570     -21.716   0.756   3.001  0.00  0.00      PROA  
ATOM   1860  CG2 THR P 570     -19.885   0.460   0.378  0.00  0.00      PROA  
ATOM   1861 HG21 THR P 570     -18.986   0.462   1.030  0.00  0.00      PROA  
ATOM   1862 HG22 THR P 570     -20.089   1.455  -0.071  0.00  0.00      PROA  
ATOM   1863 HG23 THR P 570     -19.851  -0.321  -0.412  0.00  0.00      PROA  
ATOM   1864    C THR P 570     -22.404  -0.976  -0.537  0.00  0.00      PROA  
ATOM   1865    O THR P 570     -22.272  -0.596  -1.636  0.00  0.00      PROA  
ATOM   1866    N ALA P 571     -22.458  -2.281  -0.248  0.00  0.00      PROA  
ATOM   1867   HN ALA P 571     -22.323  -2.686   0.653  0.00  0.00      PROA  
ATOM   1868   CA ALA P 571     -22.400  -3.222  -1.279  0.00  0.00      PROA  
ATOM   1869   HA ALA P 571     -21.464  -3.023  -1.781  0.00  0.00      PROA  
ATOM   1870   CB ALA P 571     -22.347  -4.673  -0.615  0.00  0.00      PROA  
ATOM   1871  HB1 ALA P 571     -23.349  -5.015  -0.278  0.00  0.00      PROA  
ATOM   1872  HB2 ALA P 571     -21.561  -4.618   0.168  0.00  0.00      PROA  
ATOM   1873  HB3 ALA P 571     -21.933  -5.421  -1.325  0.00  0.00      PROA  
ATOM   1874    C ALA P 571     -23.528  -3.155  -2.349  0.00  0.00      PROA  
ATOM   1875    O ALA P 571     -23.384  -3.242  -3.537  0.00  0.00      PROA  
ATOM   1876    N PHE P 572     -24.766  -2.938  -1.930  0.00  0.00      PROA  
ATOM   1877   HN PHE P 572     -24.923  -2.928  -0.945  0.00  0.00      PROA  
ATOM   1878   CA PHE P 572     -25.936  -2.682  -2.780  0.00  0.00      PROA  
ATOM   1879   HA PHE P 572     -26.150  -3.514  -3.433  0.00  0.00      PROA  
ATOM   1880   CB PHE P 572     -27.259  -2.512  -1.930  0.00  0.00      PROA  
ATOM   1881  HB1 PHE P 572     -27.157  -1.699  -1.179  0.00  0.00      PROA  
ATOM   1882  HB2 PHE P 572     -27.486  -3.424  -1.337  0.00  0.00      PROA  
ATOM   1883   CG PHE P 572     -28.494  -2.193  -2.647  0.00  0.00      PROA  
ATOM   1884  CD1 PHE P 572     -29.238  -0.975  -2.371  0.00  0.00      PROA  
ATOM   1885  HD1 PHE P 572     -28.792  -0.403  -1.571  0.00  0.00      PROA  
ATOM   1886  CE1 PHE P 572     -30.450  -0.638  -2.952  0.00  0.00      PROA  
ATOM   1887  HE1 PHE P 572     -31.130   0.147  -2.657  0.00  0.00      PROA  
ATOM   1888   CZ PHE P 572     -30.959  -1.575  -3.924  0.00  0.00      PROA  
ATOM   1889   HZ PHE P 572     -31.846  -1.383  -4.510  0.00  0.00      PROA  
ATOM   1890  CD2 PHE P 572     -29.074  -3.103  -3.539  0.00  0.00      PROA  
ATOM   1891  HD2 PHE P 572     -28.565  -4.022  -3.794  0.00  0.00      PROA  
ATOM   1892  CE2 PHE P 572     -30.184  -2.661  -4.299  0.00  0.00      PROA  
ATOM   1893  HE2 PHE P 572     -30.653  -3.399  -4.933  0.00  0.00      PROA  
ATOM   1894    C PHE P 572     -25.790  -1.403  -3.673  0.00  0.00      PROA  
ATOM   1895    O PHE P 572     -26.208  -1.447  -4.821  0.00  0.00      PROA  
ATOM   1896    N LEU P 573     -25.404  -0.229  -3.043  0.00  0.00      PROA  
ATOM   1897   HN LEU P 573     -25.258  -0.117  -2.063  0.00  0.00      PROA  
ATOM   1898   CA LEU P 573     -25.032   0.910  -3.809  0.00  0.00      PROA  
ATOM   1899   HA LEU P 573     -25.865   1.119  -4.464  0.00  0.00      PROA  
ATOM   1900   CB LEU P 573     -24.617   2.169  -2.980  0.00  0.00      PROA  
ATOM   1901  HB1 LEU P 573     -24.494   3.001  -3.704  0.00  0.00      PROA  
ATOM   1902  HB2 LEU P 573     -23.626   2.027  -2.497  0.00  0.00      PROA  
ATOM   1903   CG LEU P 573     -25.643   2.652  -1.941  0.00  0.00      PROA  
ATOM   1904   HG LEU P 573     -26.052   1.743  -1.451  0.00  0.00      PROA  
ATOM   1905  CD1 LEU P 573     -24.843   3.562  -0.900  0.00  0.00      PROA  
ATOM   1906 HD11 LEU P 573     -24.282   4.338  -1.464  0.00  0.00      PROA  
ATOM   1907 HD12 LEU P 573     -24.247   2.827  -0.318  0.00  0.00      PROA  
ATOM   1908 HD13 LEU P 573     -25.594   4.015  -0.218  0.00  0.00      PROA  
ATOM   1909  CD2 LEU P 573     -26.856   3.440  -2.510  0.00  0.00      PROA  
ATOM   1910 HD21 LEU P 573     -27.092   3.300  -3.587  0.00  0.00      PROA  
ATOM   1911 HD22 LEU P 573     -26.694   4.537  -2.444  0.00  0.00      PROA  
ATOM   1912 HD23 LEU P 573     -27.761   3.293  -1.882  0.00  0.00      PROA  
ATOM   1913    C LEU P 573     -24.005   0.613  -4.863  0.00  0.00      PROA  
ATOM   1914    O LEU P 573     -24.172   1.036  -5.949  0.00  0.00      PROA  
ATOM   1915    N CYS P 574     -22.905  -0.106  -4.542  0.00  0.00      PROA  
ATOM   1916   HN CYS P 574     -22.712  -0.471  -3.634  0.00  0.00      PROA  
ATOM   1917   CA CYS P 574     -21.962  -0.413  -5.563  0.00  0.00      PROA  
ATOM   1918   HA CYS P 574     -21.590   0.484  -6.036  0.00  0.00      PROA  
ATOM   1919   CB CYS P 574     -20.586  -1.039  -5.064  0.00  0.00      PROA  
ATOM   1920  HB1 CYS P 574     -19.900  -0.954  -5.934  0.00  0.00      PROA  
ATOM   1921  HB2 CYS P 574     -20.865  -2.104  -4.912  0.00  0.00      PROA  
ATOM   1922   SG CYS P 574     -19.773  -0.135  -3.683  0.00  0.00      PROA  
ATOM   1923  HG1 CYS P 574     -20.702  -0.323  -2.758  0.00  0.00      PROA  
ATOM   1924    C CYS P 574     -22.408  -1.290  -6.746  0.00  0.00      PROA  
ATOM   1925    O CYS P 574     -21.996  -1.099  -7.934  0.00  0.00      PROA  
ATOM   1926    N ILE P 575     -23.279  -2.319  -6.447  0.00  0.00      PROA  
ATOM   1927   HN ILE P 575     -23.447  -2.603  -5.506  0.00  0.00      PROA  
ATOM   1928   CA ILE P 575     -23.897  -3.151  -7.437  0.00  0.00      PROA  
ATOM   1929   HA ILE P 575     -23.115  -3.616  -8.019  0.00  0.00      PROA  
ATOM   1930   CB ILE P 575     -24.454  -4.412  -6.701  0.00  0.00      PROA  
ATOM   1931   HB ILE P 575     -25.041  -4.110  -5.808  0.00  0.00      PROA  
ATOM   1932  CG2 ILE P 575     -25.404  -5.100  -7.669  0.00  0.00      PROA  
ATOM   1933 HG21 ILE P 575     -25.869  -6.061  -7.364  0.00  0.00      PROA  
ATOM   1934 HG22 ILE P 575     -24.781  -5.275  -8.571  0.00  0.00      PROA  
ATOM   1935 HG23 ILE P 575     -26.240  -4.438  -7.981  0.00  0.00      PROA  
ATOM   1936  CG1 ILE P 575     -23.246  -5.218  -6.314  0.00  0.00      PROA  
ATOM   1937 HG11 ILE P 575     -22.750  -4.678  -5.478  0.00  0.00      PROA  
ATOM   1938 HG12 ILE P 575     -22.618  -5.309  -7.226  0.00  0.00      PROA  
ATOM   1939   CD ILE P 575     -23.572  -6.600  -5.727  0.00  0.00      PROA  
ATOM   1940  HD1 ILE P 575     -22.805  -6.927  -4.992  0.00  0.00      PROA  
ATOM   1941  HD2 ILE P 575     -23.848  -7.403  -6.443  0.00  0.00      PROA  
ATOM   1942  HD3 ILE P 575     -24.451  -6.402  -5.076  0.00  0.00      PROA  
ATOM   1943    C ILE P 575     -24.795  -2.376  -8.395  0.00  0.00      PROA  
ATOM   1944    O ILE P 575     -24.567  -2.546  -9.518  0.00  0.00      PROA  
ATOM   1945    N VAL P 576     -25.707  -1.502  -7.834  0.00  0.00      PROA  
ATOM   1946   HN VAL P 576     -25.970  -1.574  -6.875  0.00  0.00      PROA  
ATOM   1947   CA VAL P 576     -26.500  -0.613  -8.704  0.00  0.00      PROA  
ATOM   1948   HA VAL P 576     -26.932  -1.272  -9.443  0.00  0.00      PROA  
ATOM   1949   CB VAL P 576     -27.671   0.143  -8.112  0.00  0.00      PROA  
ATOM   1950   HB VAL P 576     -28.365   0.608  -8.845  0.00  0.00      PROA  
ATOM   1951  CG1 VAL P 576     -28.581  -0.884  -7.378  0.00  0.00      PROA  
ATOM   1952 HG11 VAL P 576     -27.991  -1.617  -6.787  0.00  0.00      PROA  
ATOM   1953 HG12 VAL P 576     -29.297  -1.281  -8.128  0.00  0.00      PROA  
ATOM   1954 HG13 VAL P 576     -29.070  -0.343  -6.539  0.00  0.00      PROA  
ATOM   1955  CG2 VAL P 576     -27.231   1.136  -7.094  0.00  0.00      PROA  
ATOM   1956 HG21 VAL P 576     -26.801   2.073  -7.508  0.00  0.00      PROA  
ATOM   1957 HG22 VAL P 576     -26.371   0.730  -6.521  0.00  0.00      PROA  
ATOM   1958 HG23 VAL P 576     -28.067   1.354  -6.395  0.00  0.00      PROA  
ATOM   1959    C VAL P 576     -25.591   0.337  -9.486  0.00  0.00      PROA  
ATOM   1960    O VAL P 576     -25.812   0.581 -10.695  0.00  0.00      PROA  
ATOM   1961    N LEU P 577     -24.492   0.839  -8.869  0.00  0.00      PROA  
ATOM   1962   HN LEU P 577     -24.295   0.561  -7.932  0.00  0.00      PROA  
ATOM   1963   CA LEU P 577     -23.450   1.702  -9.559  0.00  0.00      PROA  
ATOM   1964   HA LEU P 577     -23.945   2.472 -10.131  0.00  0.00      PROA  
ATOM   1965   CB LEU P 577     -22.438   2.317  -8.609  0.00  0.00      PROA  
ATOM   1966  HB1 LEU P 577     -21.534   2.665  -9.153  0.00  0.00      PROA  
ATOM   1967  HB2 LEU P 577     -22.234   1.504  -7.879  0.00  0.00      PROA  
ATOM   1968   CG LEU P 577     -22.959   3.521  -7.876  0.00  0.00      PROA  
ATOM   1969   HG LEU P 577     -23.821   3.238  -7.233  0.00  0.00      PROA  
ATOM   1970  CD1 LEU P 577     -21.835   4.006  -7.022  0.00  0.00      PROA  
ATOM   1971 HD11 LEU P 577     -21.060   4.430  -7.696  0.00  0.00      PROA  
ATOM   1972 HD12 LEU P 577     -21.452   3.204  -6.356  0.00  0.00      PROA  
ATOM   1973 HD13 LEU P 577     -22.096   4.895  -6.408  0.00  0.00      PROA  
ATOM   1974  CD2 LEU P 577     -23.445   4.657  -8.769  0.00  0.00      PROA  
ATOM   1975 HD21 LEU P 577     -22.585   5.192  -9.226  0.00  0.00      PROA  
ATOM   1976 HD22 LEU P 577     -24.006   5.368  -8.125  0.00  0.00      PROA  
ATOM   1977 HD23 LEU P 577     -24.262   4.267  -9.412  0.00  0.00      PROA  
ATOM   1978    C LEU P 577     -22.782   0.942 -10.650  0.00  0.00      PROA  
ATOM   1979    O LEU P 577     -22.727   1.433 -11.783  0.00  0.00      PROA  
ATOM   1980    N VAL P 578     -22.284  -0.286 -10.449  0.00  0.00      PROA  
ATOM   1981   HN VAL P 578     -22.330  -0.726  -9.555  0.00  0.00      PROA  
ATOM   1982   CA VAL P 578     -21.729  -1.100 -11.562  0.00  0.00      PROA  
ATOM   1983   HA VAL P 578     -20.829  -0.715 -12.018  0.00  0.00      PROA  
ATOM   1984   CB VAL P 578     -21.339  -2.438 -10.859  0.00  0.00      PROA  
ATOM   1985   HB VAL P 578     -22.120  -2.766 -10.140  0.00  0.00      PROA  
ATOM   1986  CG1 VAL P 578     -21.268  -3.542 -11.907  0.00  0.00      PROA  
ATOM   1987 HG11 VAL P 578     -20.584  -3.201 -12.712  0.00  0.00      PROA  
ATOM   1988 HG12 VAL P 578     -22.270  -3.911 -12.216  0.00  0.00      PROA  
ATOM   1989 HG13 VAL P 578     -20.804  -4.467 -11.504  0.00  0.00      PROA  
ATOM   1990  CG2 VAL P 578     -19.968  -2.230 -10.081  0.00  0.00      PROA  
ATOM   1991 HG21 VAL P 578     -19.218  -2.289 -10.899  0.00  0.00      PROA  
ATOM   1992 HG22 VAL P 578     -19.743  -3.096  -9.423  0.00  0.00      PROA  
ATOM   1993 HG23 VAL P 578     -19.971  -1.337  -9.420  0.00  0.00      PROA  
ATOM   1994    C VAL P 578     -22.732  -1.259 -12.700  0.00  0.00      PROA  
ATOM   1995    O VAL P 578     -22.392  -0.859 -13.842  0.00  0.00      PROA  
ATOM   1996    N ALA P 579     -23.957  -1.691 -12.409  0.00  0.00      PROA  
ATOM   1997   HN ALA P 579     -24.207  -1.881 -11.463  0.00  0.00      PROA  
ATOM   1998   CA ALA P 579     -25.096  -1.768 -13.328  0.00  0.00      PROA  
ATOM   1999   HA ALA P 579     -24.909  -2.488 -14.111  0.00  0.00      PROA  
ATOM   2000   CB ALA P 579     -26.315  -2.316 -12.564  0.00  0.00      PROA  
ATOM   2001  HB1 ALA P 579     -26.561  -1.911 -11.559  0.00  0.00      PROA  
ATOM   2002  HB2 ALA P 579     -26.265  -3.424 -12.505  0.00  0.00      PROA  
ATOM   2003  HB3 ALA P 579     -27.280  -2.169 -13.094  0.00  0.00      PROA  
ATOM   2004    C ALA P 579     -25.524  -0.530 -14.122  0.00  0.00      PROA  
ATOM   2005    O ALA P 579     -26.048  -0.542 -15.233  0.00  0.00      PROA  
ATOM   2006    N THR P 580     -25.235   0.725 -13.583  0.00  0.00      PROA  
ATOM   2007   HN THR P 580     -24.711   0.885 -12.749  0.00  0.00      PROA  
ATOM   2008   CA THR P 580     -25.544   2.016 -14.173  0.00  0.00      PROA  
ATOM   2009   HA THR P 580     -26.267   1.941 -14.972  0.00  0.00      PROA  
ATOM   2010   CB THR P 580     -26.104   2.903 -13.016  0.00  0.00      PROA  
ATOM   2011   HB THR P 580     -25.325   3.341 -12.356  0.00  0.00      PROA  
ATOM   2012  OG1 THR P 580     -27.069   2.246 -12.262  0.00  0.00      PROA  
ATOM   2013  HG1 THR P 580     -26.601   1.573 -11.762  0.00  0.00      PROA  
ATOM   2014  CG2 THR P 580     -26.777   4.140 -13.637  0.00  0.00      PROA  
ATOM   2015 HG21 THR P 580     -27.433   4.652 -12.901  0.00  0.00      PROA  
ATOM   2016 HG22 THR P 580     -27.376   3.915 -14.545  0.00  0.00      PROA  
ATOM   2017 HG23 THR P 580     -25.979   4.898 -13.785  0.00  0.00      PROA  
ATOM   2018    C THR P 580     -24.288   2.586 -14.763  0.00  0.00      PROA  
ATOM   2019    O THR P 580     -24.313   3.706 -15.247  0.00  0.00      PROA  
ATOM   2020    N ASP P 581     -23.253   1.749 -15.001  0.00  0.00      PROA  
ATOM   2021   HN ASP P 581     -23.375   0.783 -14.789  0.00  0.00      PROA  
ATOM   2022   CA ASP P 581     -22.007   2.130 -15.731  0.00  0.00      PROA  
ATOM   2023   HA ASP P 581     -21.482   1.186 -15.724  0.00  0.00      PROA  
ATOM   2024   CB ASP P 581     -22.184   2.524 -17.263  0.00  0.00      PROA  
ATOM   2025  HB1 ASP P 581     -21.162   2.457 -17.695  0.00  0.00      PROA  
ATOM   2026  HB2 ASP P 581     -22.754   3.471 -17.375  0.00  0.00      PROA  
ATOM   2027   CG ASP P 581     -23.068   1.428 -17.916  0.00  0.00      PROA  
ATOM   2028  OD1 ASP P 581     -23.883   1.797 -18.787  0.00  0.00      PROA  
ATOM   2029  OD2 ASP P 581     -22.799   0.203 -17.700  0.00  0.00      PROA  
ATOM   2030    C ASP P 581     -21.117   3.132 -14.960  0.00  0.00      PROA  
ATOM   2031    O ASP P 581     -20.231   3.747 -15.514  0.00  0.00      PROA  
ATOM   2032    N ALA P 582     -21.290   3.323 -13.584  0.00  0.00      PROA  
ATOM   2033   HN ALA P 582     -22.050   2.949 -13.058  0.00  0.00      PROA  
ATOM   2034   CA ALA P 582     -20.524   4.356 -12.937  0.00  0.00      PROA  
ATOM   2035   HA ALA P 582     -20.680   5.290 -13.456  0.00  0.00      PROA  
ATOM   2036   CB ALA P 582     -21.030   4.649 -11.590  0.00  0.00      PROA  
ATOM   2037  HB1 ALA P 582     -22.087   4.989 -11.553  0.00  0.00      PROA  
ATOM   2038  HB2 ALA P 582     -20.494   5.469 -11.065  0.00  0.00      PROA  
ATOM   2039  HB3 ALA P 582     -20.778   3.730 -11.019  0.00  0.00      PROA  
ATOM   2040    C ALA P 582     -19.000   4.129 -12.935  0.00  0.00      PROA  
ATOM   2041    O ALA P 582     -18.274   5.134 -12.927  0.00  0.00      PROA  
ATOM   2042    N SER P 583     -18.480   2.843 -12.985  0.00  0.00      PROA  
ATOM   2043   HN SER P 583     -19.046   2.028 -12.890  0.00  0.00      PROA  
ATOM   2044   CA SER P 583     -17.037   2.666 -12.982  0.00  0.00      PROA  
ATOM   2045   HA SER P 583     -16.587   3.248 -12.192  0.00  0.00      PROA  
ATOM   2046   CB SER P 583     -16.593   1.222 -12.860  0.00  0.00      PROA  
ATOM   2047  HB1 SER P 583     -15.495   1.056 -12.878  0.00  0.00      PROA  
ATOM   2048  HB2 SER P 583     -16.953   0.645 -13.738  0.00  0.00      PROA  
ATOM   2049   OG SER P 583     -17.035   0.518 -11.699  0.00  0.00      PROA  
ATOM   2050  HG1 SER P 583     -16.259   0.404 -11.144  0.00  0.00      PROA  
ATOM   2051    C SER P 583     -16.408   3.196 -14.262  0.00  0.00      PROA  
ATOM   2052    O SER P 583     -15.180   3.302 -14.405  0.00  0.00      PROA  
ATOM   2053    N SER P 584     -17.219   3.425 -15.330  0.00  0.00      PROA  
ATOM   2054   HN SER P 584     -18.214   3.370 -15.298  0.00  0.00      PROA  
ATOM   2055   CA SER P 584     -16.646   4.197 -16.447  0.00  0.00      PROA  
ATOM   2056   HA SER P 584     -15.691   3.801 -16.757  0.00  0.00      PROA  
ATOM   2057   CB SER P 584     -17.524   4.110 -17.729  0.00  0.00      PROA  
ATOM   2058  HB1 SER P 584     -17.228   4.796 -18.552  0.00  0.00      PROA  
ATOM   2059  HB2 SER P 584     -18.536   4.472 -17.448  0.00  0.00      PROA  
ATOM   2060   OG SER P 584     -17.561   2.810 -18.361  0.00  0.00      PROA  
ATOM   2061  HG1 SER P 584     -18.057   2.216 -17.792  0.00  0.00      PROA  
ATOM   2062    C SER P 584     -16.283   5.665 -16.240  0.00  0.00      PROA  
ATOM   2063    O SER P 584     -15.544   6.221 -17.015  0.00  0.00      PROA  
ATOM   2064    N LEU P 585     -16.827   6.365 -15.240  0.00  0.00      PROA  
ATOM   2065   HN LEU P 585     -17.517   5.956 -14.648  0.00  0.00      PROA  
ATOM   2066   CA LEU P 585     -16.575   7.762 -15.134  0.00  0.00      PROA  
ATOM   2067   HA LEU P 585     -16.731   8.200 -16.109  0.00  0.00      PROA  
ATOM   2068   CB LEU P 585     -17.553   8.362 -14.067  0.00  0.00      PROA  
ATOM   2069  HB1 LEU P 585     -17.376   9.455 -13.967  0.00  0.00      PROA  
ATOM   2070  HB2 LEU P 585     -17.391   7.946 -13.050  0.00  0.00      PROA  
ATOM   2071   CG LEU P 585     -19.040   8.046 -14.352  0.00  0.00      PROA  
ATOM   2072   HG LEU P 585     -19.103   6.994 -14.705  0.00  0.00      PROA  
ATOM   2073  CD1 LEU P 585     -20.071   8.276 -13.176  0.00  0.00      PROA  
ATOM   2074 HD11 LEU P 585     -20.078   9.268 -12.674  0.00  0.00      PROA  
ATOM   2075 HD12 LEU P 585     -19.863   7.488 -12.422  0.00  0.00      PROA  
ATOM   2076 HD13 LEU P 585     -21.054   7.976 -13.598  0.00  0.00      PROA  
ATOM   2077  CD2 LEU P 585     -19.527   9.015 -15.527  0.00  0.00      PROA  
ATOM   2078 HD21 LEU P 585     -20.616   8.835 -15.652  0.00  0.00      PROA  
ATOM   2079 HD22 LEU P 585     -18.967   8.707 -16.435  0.00  0.00      PROA  
ATOM   2080 HD23 LEU P 585     -19.333  10.065 -15.218  0.00  0.00      PROA  
ATOM   2081    C LEU P 585     -15.155   8.113 -14.650  0.00  0.00      PROA  
ATOM   2082    O LEU P 585     -14.794   9.292 -14.585  0.00  0.00      PROA  
ATOM   2083    N VAL P 586     -14.245   7.127 -14.437  0.00  0.00      PROA  
ATOM   2084   HN VAL P 586     -14.601   6.196 -14.413  0.00  0.00      PROA  
ATOM   2085   CA VAL P 586     -12.820   7.359 -14.081  0.00  0.00      PROA  
ATOM   2086   HA VAL P 586     -12.728   8.184 -13.390  0.00  0.00      PROA  
ATOM   2087   CB VAL P 586     -12.279   6.021 -13.463  0.00  0.00      PROA  
ATOM   2088   HB VAL P 586     -12.994   5.730 -12.664  0.00  0.00      PROA  
ATOM   2089  CG1 VAL P 586     -12.119   4.874 -14.511  0.00  0.00      PROA  
ATOM   2090 HG11 VAL P 586     -13.076   4.488 -14.922  0.00  0.00      PROA  
ATOM   2091 HG12 VAL P 586     -11.538   4.062 -14.024  0.00  0.00      PROA  
ATOM   2092 HG13 VAL P 586     -11.491   5.178 -15.375  0.00  0.00      PROA  
ATOM   2093  CG2 VAL P 586     -11.024   6.379 -12.688  0.00  0.00      PROA  
ATOM   2094 HG21 VAL P 586     -11.132   7.278 -12.045  0.00  0.00      PROA  
ATOM   2095 HG22 VAL P 586     -10.141   6.538 -13.343  0.00  0.00      PROA  
ATOM   2096 HG23 VAL P 586     -10.686   5.570 -12.006  0.00  0.00      PROA  
ATOM   2097    C VAL P 586     -12.089   7.644 -15.421  0.00  0.00      PROA  
ATOM   2098    O VAL P 586     -10.894   7.872 -15.471  0.00  0.00      PROA  
ATOM   2099    N CYS P 587     -12.849   7.842 -16.485  0.00  0.00      PROA  
ATOM   2100   HN CYS P 587     -13.813   7.655 -16.310  0.00  0.00      PROA  
ATOM   2101   CA CYS P 587     -12.304   8.354 -17.718  0.00  0.00      PROA  
ATOM   2102   HA CYS P 587     -11.403   7.879 -18.077  0.00  0.00      PROA  
ATOM   2103   CB CYS P 587     -13.354   8.212 -18.889  0.00  0.00      PROA  
ATOM   2104  HB1 CYS P 587     -12.972   8.716 -19.803  0.00  0.00      PROA  
ATOM   2105  HB2 CYS P 587     -14.314   8.702 -18.621  0.00  0.00      PROA  
ATOM   2106   SG CYS P 587     -13.472   6.472 -19.482  0.00  0.00      PROA  
ATOM   2107  HG1 CYS P 587     -14.597   6.292 -18.805  0.00  0.00      PROA  
ATOM   2108    C CYS P 587     -11.792   9.792 -17.710  0.00  0.00      PROA  
ATOM   2109    O CYS P 587     -10.951  10.167 -18.492  0.00  0.00      PROA  
ATOM   2110    N TYR P 588     -12.286  10.618 -16.796  0.00  0.00      PROA  
ATOM   2111   HN TYR P 588     -13.017  10.280 -16.209  0.00  0.00      PROA  
ATOM   2112   CA TYR P 588     -12.020  12.067 -16.822  0.00  0.00      PROA  
ATOM   2113   HA TYR P 588     -11.834  12.408 -17.830  0.00  0.00      PROA  
ATOM   2114   CB TYR P 588     -13.190  12.890 -16.104  0.00  0.00      PROA  
ATOM   2115  HB1 TYR P 588     -13.186  13.994 -16.233  0.00  0.00      PROA  
ATOM   2116  HB2 TYR P 588     -13.150  12.603 -15.032  0.00  0.00      PROA  
ATOM   2117   CG TYR P 588     -14.465  12.369 -16.760  0.00  0.00      PROA  
ATOM   2118  CD1 TYR P 588     -15.586  12.239 -15.907  0.00  0.00      PROA  
ATOM   2119  HD1 TYR P 588     -15.548  12.601 -14.890  0.00  0.00      PROA  
ATOM   2120  CE1 TYR P 588     -16.676  11.549 -16.345  0.00  0.00      PROA  
ATOM   2121  HE1 TYR P 588     -17.496  11.536 -15.642  0.00  0.00      PROA  
ATOM   2122   CZ TYR P 588     -16.804  11.182 -17.693  0.00  0.00      PROA  
ATOM   2123   OH TYR P 588     -17.899  10.495 -18.177  0.00  0.00      PROA  
ATOM   2124   HH TYR P 588     -17.727   9.914 -18.922  0.00  0.00      PROA  
ATOM   2125  CD2 TYR P 588     -14.545  12.099 -18.121  0.00  0.00      PROA  
ATOM   2126  HD2 TYR P 588     -13.728  12.350 -18.782  0.00  0.00      PROA  
ATOM   2127  CE2 TYR P 588     -15.751  11.466 -18.603  0.00  0.00      PROA  
ATOM   2128  HE2 TYR P 588     -15.890  11.219 -19.645  0.00  0.00      PROA  
ATOM   2129    C TYR P 588     -10.793  12.402 -16.005  0.00  0.00      PROA  
ATOM   2130    O TYR P 588     -10.575  13.612 -15.777  0.00  0.00      PROA  
ATOM   2131    N ILE P 589      -9.984  11.446 -15.595  0.00  0.00      PROA  
ATOM   2132   HN ILE P 589     -10.074  10.483 -15.837  0.00  0.00      PROA  
ATOM   2133   CA ILE P 589      -8.798  11.785 -14.835  0.00  0.00      PROA  
ATOM   2134   HA ILE P 589      -8.828  12.795 -14.454  0.00  0.00      PROA  
ATOM   2135   CB ILE P 589      -8.478  10.752 -13.760  0.00  0.00      PROA  
ATOM   2136   HB ILE P 589      -7.673  11.217 -13.152  0.00  0.00      PROA  
ATOM   2137  CG2 ILE P 589      -9.639  10.540 -12.723  0.00  0.00      PROA  
ATOM   2138 HG21 ILE P 589      -9.398  11.193 -11.858  0.00  0.00      PROA  
ATOM   2139 HG22 ILE P 589      -9.666   9.509 -12.309  0.00  0.00      PROA  
ATOM   2140 HG23 ILE P 589     -10.578  10.898 -13.197  0.00  0.00      PROA  
ATOM   2141  CG1 ILE P 589      -7.911   9.371 -14.137  0.00  0.00      PROA  
ATOM   2142 HG11 ILE P 589      -7.222   9.344 -15.009  0.00  0.00      PROA  
ATOM   2143 HG12 ILE P 589      -8.846   8.879 -14.482  0.00  0.00      PROA  
ATOM   2144   CD ILE P 589      -7.209   8.617 -12.984  0.00  0.00      PROA  
ATOM   2145  HD1 ILE P 589      -7.912   7.937 -12.456  0.00  0.00      PROA  
ATOM   2146  HD2 ILE P 589      -7.009   9.377 -12.198  0.00  0.00      PROA  
ATOM   2147  HD3 ILE P 589      -6.405   7.940 -13.343  0.00  0.00      PROA  
ATOM   2148    C ILE P 589      -7.663  11.802 -15.812  0.00  0.00      PROA  
ATOM   2149    O ILE P 589      -7.699  11.319 -16.964  0.00  0.00      PROA  
ATOM   2150    N THR P 590      -6.530  12.407 -15.421  0.00  0.00      PROA  
ATOM   2151   HN THR P 590      -6.319  12.577 -14.462  0.00  0.00      PROA  
ATOM   2152   CA THR P 590      -5.323  12.687 -16.279  0.00  0.00      PROA  
ATOM   2153   HA THR P 590      -5.358  11.998 -17.111  0.00  0.00      PROA  
ATOM   2154   CB THR P 590      -5.174  14.082 -16.760  0.00  0.00      PROA  
ATOM   2155   HB THR P 590      -4.456  14.143 -17.605  0.00  0.00      PROA  
ATOM   2156  OG1 THR P 590      -4.802  15.012 -15.736  0.00  0.00      PROA  
ATOM   2157  HG1 THR P 590      -4.251  15.653 -16.193  0.00  0.00      PROA  
ATOM   2158  CG2 THR P 590      -6.522  14.612 -17.279  0.00  0.00      PROA  
ATOM   2159 HG21 THR P 590      -7.278  14.934 -16.530  0.00  0.00      PROA  
ATOM   2160 HG22 THR P 590      -7.053  13.924 -17.972  0.00  0.00      PROA  
ATOM   2161 HG23 THR P 590      -6.317  15.499 -17.914  0.00  0.00      PROA  
ATOM   2162    C THR P 590      -4.158  12.229 -15.586  0.00  0.00      PROA  
ATOM   2163    O THR P 590      -4.124  11.507 -14.583  0.00  0.00      PROA  
ATOM   2164    N ARG P 591      -2.984  12.548 -16.247  0.00  0.00      PROA  
ATOM   2165   HN ARG P 591      -2.878  13.279 -16.917  0.00  0.00      PROA  
ATOM   2166   CA ARG P 591      -1.705  12.216 -15.608  0.00  0.00      PROA  
ATOM   2167   HA ARG P 591      -1.805  11.240 -15.157  0.00  0.00      PROA  
ATOM   2168   CB ARG P 591      -0.596  12.075 -16.648  0.00  0.00      PROA  
ATOM   2169  HB1 ARG P 591      -0.412  13.076 -17.095  0.00  0.00      PROA  
ATOM   2170  HB2 ARG P 591      -0.809  11.325 -17.438  0.00  0.00      PROA  
ATOM   2171   CG ARG P 591       0.742  11.629 -16.025  0.00  0.00      PROA  
ATOM   2172  HG1 ARG P 591       0.691  10.703 -15.414  0.00  0.00      PROA  
ATOM   2173  HG2 ARG P 591       1.057  12.480 -15.383  0.00  0.00      PROA  
ATOM   2174   CD ARG P 591       1.791  11.355 -17.109  0.00  0.00      PROA  
ATOM   2175  HD1 ARG P 591       2.709  11.431 -16.487  0.00  0.00      PROA  
ATOM   2176  HD2 ARG P 591       1.752  12.099 -17.933  0.00  0.00      PROA  
ATOM   2177   NE ARG P 591       1.520  10.014 -17.689  0.00  0.00      PROA  
ATOM   2178   HE ARG P 591       0.648   9.600 -17.430  0.00  0.00      PROA  
ATOM   2179   CZ ARG P 591       2.012   9.598 -18.886  0.00  0.00      PROA  
ATOM   2180  NH1 ARG P 591       3.057  10.117 -19.563  0.00  0.00      PROA  
ATOM   2181 HH11 ARG P 591       3.635  10.826 -19.158  0.00  0.00      PROA  
ATOM   2182 HH12 ARG P 591       3.305   9.674 -20.424  0.00  0.00      PROA  
ATOM   2183  NH2 ARG P 591       1.358   8.580 -19.400  0.00  0.00      PROA  
ATOM   2184 HH21 ARG P 591       0.547   8.093 -19.076  0.00  0.00      PROA  
ATOM   2185 HH22 ARG P 591       1.840   8.158 -20.168  0.00  0.00      PROA  
ATOM   2186    C ARG P 591      -1.359  13.143 -14.448  0.00  0.00      PROA  
ATOM   2187    O ARG P 591      -0.836  12.728 -13.449  0.00  0.00      PROA  
ATOM   2188    N PHE P 592      -1.877  14.402 -14.482  0.00  0.00      PROA  
ATOM   2189   HN PHE P 592      -2.248  14.653 -15.373  0.00  0.00      PROA  
ATOM   2190   CA PHE P 592      -1.818  15.396 -13.400  0.00  0.00      PROA  
ATOM   2191   HA PHE P 592      -0.775  15.576 -13.186  0.00  0.00      PROA  
ATOM   2192   CB PHE P 592      -2.411  16.653 -14.015  0.00  0.00      PROA  
ATOM   2193  HB1 PHE P 592      -3.447  16.448 -14.361  0.00  0.00      PROA  
ATOM   2194  HB2 PHE P 592      -1.783  16.950 -14.882  0.00  0.00      PROA  
ATOM   2195   CG PHE P 592      -2.464  17.784 -13.048  0.00  0.00      PROA  
ATOM   2196  CD1 PHE P 592      -1.482  18.828 -13.037  0.00  0.00      PROA  
ATOM   2197  HD1 PHE P 592      -0.615  18.611 -13.643  0.00  0.00      PROA  
ATOM   2198  CE1 PHE P 592      -1.620  20.066 -12.348  0.00  0.00      PROA  
ATOM   2199  HE1 PHE P 592      -0.731  20.678 -12.331  0.00  0.00      PROA  
ATOM   2200   CZ PHE P 592      -2.817  20.255 -11.622  0.00  0.00      PROA  
ATOM   2201   HZ PHE P 592      -3.078  21.164 -11.101  0.00  0.00      PROA  
ATOM   2202  CD2 PHE P 592      -3.630  18.040 -12.361  0.00  0.00      PROA  
ATOM   2203  HD2 PHE P 592      -4.452  17.348 -12.465  0.00  0.00      PROA  
ATOM   2204  CE2 PHE P 592      -3.795  19.285 -11.672  0.00  0.00      PROA  
ATOM   2205  HE2 PHE P 592      -4.748  19.463 -11.195  0.00  0.00      PROA  
ATOM   2206    C PHE P 592      -2.491  14.882 -12.065  0.00  0.00      PROA  
ATOM   2207    O PHE P 592      -1.951  14.998 -10.924  0.00  0.00      PROA  
ATOM   2208    N THR P 593      -3.622  14.130 -12.257  0.00  0.00      PROA  
ATOM   2209   HN THR P 593      -4.027  14.032 -13.163  0.00  0.00      PROA  
ATOM   2210   CA THR P 593      -4.355  13.406 -11.119  0.00  0.00      PROA  
ATOM   2211   HA THR P 593      -4.182  14.039 -10.261  0.00  0.00      PROA  
ATOM   2212   CB THR P 593      -5.865  13.149 -11.233  0.00  0.00      PROA  
ATOM   2213   HB THR P 593      -6.275  12.181 -10.873  0.00  0.00      PROA  
ATOM   2214  OG1 THR P 593      -6.274  13.110 -12.545  0.00  0.00      PROA  
ATOM   2215  HG1 THR P 593      -6.202  13.995 -12.910  0.00  0.00      PROA  
ATOM   2216  CG2 THR P 593      -6.608  14.214 -10.494  0.00  0.00      PROA  
ATOM   2217 HG21 THR P 593      -6.207  15.211 -10.778  0.00  0.00      PROA  
ATOM   2218 HG22 THR P 593      -6.686  14.183  -9.386  0.00  0.00      PROA  
ATOM   2219 HG23 THR P 593      -7.650  14.286 -10.871  0.00  0.00      PROA  
ATOM   2220    C THR P 593      -3.805  12.031 -10.712  0.00  0.00      PROA  
ATOM   2221    O THR P 593      -3.609  11.842  -9.507  0.00  0.00      PROA  
ATOM   2222    N GLU P 594      -3.533  11.128 -11.653  0.00  0.00      PROA  
ATOM   2223   HN GLU P 594      -3.608  11.570 -12.544  0.00  0.00      PROA  
ATOM   2224   CA GLU P 594      -2.881   9.840 -11.368  0.00  0.00      PROA  
ATOM   2225   HA GLU P 594      -3.430   9.264 -10.638  0.00  0.00      PROA  
ATOM   2226   CB GLU P 594      -2.613   9.108 -12.759  0.00  0.00      PROA  
ATOM   2227  HB1 GLU P 594      -2.217   9.894 -13.437  0.00  0.00      PROA  
ATOM   2228  HB2 GLU P 594      -3.611   8.711 -13.043  0.00  0.00      PROA  
ATOM   2229   CG GLU P 594      -1.719   7.844 -12.762  0.00  0.00      PROA  
ATOM   2230  HG1 GLU P 594      -2.324   7.006 -12.353  0.00  0.00      PROA  
ATOM   2231  HG2 GLU P 594      -0.720   7.958 -12.289  0.00  0.00      PROA  
ATOM   2232   CD GLU P 594      -1.539   7.490 -14.241  0.00  0.00      PROA  
ATOM   2233  OE1 GLU P 594      -0.379   7.313 -14.667  0.00  0.00      PROA  
ATOM   2234  OE2 GLU P 594      -2.561   7.377 -14.955  0.00  0.00      PROA  
ATOM   2235    C GLU P 594      -1.486  10.108 -10.664  0.00  0.00      PROA  
ATOM   2236    O GLU P 594      -1.260   9.428  -9.679  0.00  0.00      PROA  
ATOM   2237    N GLU P 595      -0.615  11.101 -11.103  0.00  0.00      PROA  
ATOM   2238   HN GLU P 595      -0.811  11.624 -11.928  0.00  0.00      PROA  
ATOM   2239   CA GLU P 595       0.714  11.156 -10.577  0.00  0.00      PROA  
ATOM   2240   HA GLU P 595       1.186  10.198 -10.415  0.00  0.00      PROA  
ATOM   2241   CB GLU P 595       1.639  11.964 -11.577  0.00  0.00      PROA  
ATOM   2242  HB1 GLU P 595       2.608  12.166 -11.072  0.00  0.00      PROA  
ATOM   2243  HB2 GLU P 595       1.236  12.982 -11.768  0.00  0.00      PROA  
ATOM   2244   CG GLU P 595       1.867  11.141 -12.834  0.00  0.00      PROA  
ATOM   2245  HG1 GLU P 595       0.930  11.234 -13.424  0.00  0.00      PROA  
ATOM   2246  HG2 GLU P 595       1.970  10.059 -12.604  0.00  0.00      PROA  
ATOM   2247   CD GLU P 595       3.097  11.672 -13.601  0.00  0.00      PROA  
ATOM   2248  OE1 GLU P 595       3.862  10.820 -14.102  0.00  0.00      PROA  
ATOM   2249  OE2 GLU P 595       3.238  12.887 -13.761  0.00  0.00      PROA  
ATOM   2250    C GLU P 595       0.735  11.778  -9.212  0.00  0.00      PROA  
ATOM   2251    O GLU P 595       1.593  11.393  -8.402  0.00  0.00      PROA  
ATOM   2252    N ALA P 596      -0.105  12.746  -8.915  0.00  0.00      PROA  
ATOM   2253   HN ALA P 596      -0.859  12.949  -9.536  0.00  0.00      PROA  
ATOM   2254   CA ALA P 596      -0.053  13.517  -7.667  0.00  0.00      PROA  
ATOM   2255   HA ALA P 596       1.002  13.662  -7.486  0.00  0.00      PROA  
ATOM   2256   CB ALA P 596      -0.891  14.822  -7.800  0.00  0.00      PROA  
ATOM   2257  HB1 ALA P 596      -0.943  15.395  -6.850  0.00  0.00      PROA  
ATOM   2258  HB2 ALA P 596      -1.878  14.536  -8.223  0.00  0.00      PROA  
ATOM   2259  HB3 ALA P 596      -0.330  15.347  -8.602  0.00  0.00      PROA  
ATOM   2260    C ALA P 596      -0.633  12.665  -6.596  0.00  0.00      PROA  
ATOM   2261    O ALA P 596      -0.088  12.550  -5.461  0.00  0.00      PROA  
ATOM   2262    N PHE P 597      -1.753  11.846  -6.841  0.00  0.00      PROA  
ATOM   2263   HN PHE P 597      -2.288  11.844  -7.682  0.00  0.00      PROA  
ATOM   2264   CA PHE P 597      -2.096  10.827  -5.882  0.00  0.00      PROA  
ATOM   2265   HA PHE P 597      -2.300  11.202  -4.889  0.00  0.00      PROA  
ATOM   2266   CB PHE P 597      -3.396  10.311  -6.410  0.00  0.00      PROA  
ATOM   2267  HB1 PHE P 597      -3.243   9.823  -7.396  0.00  0.00      PROA  
ATOM   2268  HB2 PHE P 597      -4.211  11.060  -6.512  0.00  0.00      PROA  
ATOM   2269   CG PHE P 597      -3.885   9.104  -5.635  0.00  0.00      PROA  
ATOM   2270  CD1 PHE P 597      -4.747   9.215  -4.531  0.00  0.00      PROA  
ATOM   2271  HD1 PHE P 597      -5.059  10.219  -4.280  0.00  0.00      PROA  
ATOM   2272  CE1 PHE P 597      -5.201   8.148  -3.746  0.00  0.00      PROA  
ATOM   2273  HE1 PHE P 597      -5.898   8.353  -2.947  0.00  0.00      PROA  
ATOM   2274   CZ PHE P 597      -4.883   6.869  -4.280  0.00  0.00      PROA  
ATOM   2275   HZ PHE P 597      -5.243   6.036  -3.695  0.00  0.00      PROA  
ATOM   2276  CD2 PHE P 597      -3.489   7.837  -5.992  0.00  0.00      PROA  
ATOM   2277  HD2 PHE P 597      -2.786   7.734  -6.806  0.00  0.00      PROA  
ATOM   2278  CE2 PHE P 597      -4.069   6.733  -5.402  0.00  0.00      PROA  
ATOM   2279  HE2 PHE P 597      -3.889   5.736  -5.776  0.00  0.00      PROA  
ATOM   2280    C PHE P 597      -1.035   9.735  -5.703  0.00  0.00      PROA  
ATOM   2281    O PHE P 597      -0.670   9.374  -4.603  0.00  0.00      PROA  
ATOM   2282    N ALA P 598      -0.473   9.182  -6.830  0.00  0.00      PROA  
ATOM   2283   HN ALA P 598      -0.824   9.465  -7.719  0.00  0.00      PROA  
ATOM   2284   CA ALA P 598       0.433   8.072  -6.711  0.00  0.00      PROA  
ATOM   2285   HA ALA P 598      -0.015   7.271  -6.142  0.00  0.00      PROA  
ATOM   2286   CB ALA P 598       0.641   7.504  -8.092  0.00  0.00      PROA  
ATOM   2287  HB1 ALA P 598      -0.240   7.176  -8.684  0.00  0.00      PROA  
ATOM   2288  HB2 ALA P 598       1.403   6.699  -8.011  0.00  0.00      PROA  
ATOM   2289  HB3 ALA P 598       1.056   8.254  -8.799  0.00  0.00      PROA  
ATOM   2290    C ALA P 598       1.762   8.431  -6.044  0.00  0.00      PROA  
ATOM   2291    O ALA P 598       2.291   7.708  -5.219  0.00  0.00      PROA  
ATOM   2292    N SER P 599       2.285   9.655  -6.358  0.00  0.00      PROA  
ATOM   2293   HN SER P 599       1.826  10.245  -7.018  0.00  0.00      PROA  
ATOM   2294   CA SER P 599       3.494  10.328  -5.756  0.00  0.00      PROA  
ATOM   2295   HA SER P 599       4.309   9.619  -5.784  0.00  0.00      PROA  
ATOM   2296   CB SER P 599       3.841  11.686  -6.423  0.00  0.00      PROA  
ATOM   2297  HB1 SER P 599       3.071  12.487  -6.397  0.00  0.00      PROA  
ATOM   2298  HB2 SER P 599       4.007  11.564  -7.515  0.00  0.00      PROA  
ATOM   2299   OG SER P 599       5.151  12.158  -6.028  0.00  0.00      PROA  
ATOM   2300  HG1 SER P 599       5.676  11.358  -5.956  0.00  0.00      PROA  
ATOM   2301    C SER P 599       3.265  10.523  -4.301  0.00  0.00      PROA  
ATOM   2302    O SER P 599       4.254  10.316  -3.510  0.00  0.00      PROA  
ATOM   2303    N LEU P 600       2.024  10.910  -3.836  0.00  0.00      PROA  
ATOM   2304   HN LEU P 600       1.296  11.136  -4.478  0.00  0.00      PROA  
ATOM   2305   CA LEU P 600       1.817  10.959  -2.437  0.00  0.00      PROA  
ATOM   2306   HA LEU P 600       2.617  11.586  -2.072  0.00  0.00      PROA  
ATOM   2307   CB LEU P 600       0.455  11.638  -2.118  0.00  0.00      PROA  
ATOM   2308  HB1 LEU P 600      -0.403  10.979  -2.375  0.00  0.00      PROA  
ATOM   2309  HB2 LEU P 600       0.255  12.575  -2.679  0.00  0.00      PROA  
ATOM   2310   CG LEU P 600       0.169  11.988  -0.661  0.00  0.00      PROA  
ATOM   2311   HG LEU P 600       0.401  11.101  -0.034  0.00  0.00      PROA  
ATOM   2312  CD1 LEU P 600       1.284  12.860  -0.057  0.00  0.00      PROA  
ATOM   2313 HD11 LEU P 600       0.987  13.128   0.979  0.00  0.00      PROA  
ATOM   2314 HD12 LEU P 600       1.365  13.784  -0.669  0.00  0.00      PROA  
ATOM   2315 HD13 LEU P 600       2.325  12.485   0.046  0.00  0.00      PROA  
ATOM   2316  CD2 LEU P 600      -1.290  12.526  -0.539  0.00  0.00      PROA  
ATOM   2317 HD21 LEU P 600      -1.649  12.705   0.498  0.00  0.00      PROA  
ATOM   2318 HD22 LEU P 600      -1.986  11.735  -0.892  0.00  0.00      PROA  
ATOM   2319 HD23 LEU P 600      -1.376  13.501  -1.064  0.00  0.00      PROA  
ATOM   2320    C LEU P 600       1.891   9.681  -1.666  0.00  0.00      PROA  
ATOM   2321    O LEU P 600       2.575   9.555  -0.685  0.00  0.00      PROA  
ATOM   2322    N ILE P 601       1.259   8.603  -2.065  0.00  0.00      PROA  
ATOM   2323   HN ILE P 601       0.749   8.769  -2.905  0.00  0.00      PROA  
ATOM   2324   CA ILE P 601       1.195   7.369  -1.404  0.00  0.00      PROA  
ATOM   2325   HA ILE P 601       0.917   7.505  -0.369  0.00  0.00      PROA  
ATOM   2326   CB ILE P 601       0.188   6.377  -2.003  0.00  0.00      PROA  
ATOM   2327   HB ILE P 601       0.529   6.082  -3.019  0.00  0.00      PROA  
ATOM   2328  CG2 ILE P 601       0.053   5.044  -1.184  0.00  0.00      PROA  
ATOM   2329 HG21 ILE P 601      -0.495   4.277  -1.772  0.00  0.00      PROA  
ATOM   2330 HG22 ILE P 601      -0.390   5.261  -0.189  0.00  0.00      PROA  
ATOM   2331 HG23 ILE P 601       1.059   4.574  -1.133  0.00  0.00      PROA  
ATOM   2332  CG1 ILE P 601      -1.247   6.917  -2.172  0.00  0.00      PROA  
ATOM   2333 HG11 ILE P 601      -1.958   6.136  -2.515  0.00  0.00      PROA  
ATOM   2334 HG12 ILE P 601      -1.240   7.644  -3.012  0.00  0.00      PROA  
ATOM   2335   CD ILE P 601      -1.743   7.478  -0.863  0.00  0.00      PROA  
ATOM   2336  HD1 ILE P 601      -1.078   8.239  -0.402  0.00  0.00      PROA  
ATOM   2337  HD2 ILE P 601      -1.959   6.703  -0.096  0.00  0.00      PROA  
ATOM   2338  HD3 ILE P 601      -2.741   7.928  -1.054  0.00  0.00      PROA  
ATOM   2339    C ILE P 601       2.605   6.664  -1.378  0.00  0.00      PROA  
ATOM   2340    O ILE P 601       2.978   6.007  -0.420  0.00  0.00      PROA  
ATOM   2341    N CYS P 602       3.346   6.885  -2.459  0.00  0.00      PROA  
ATOM   2342   HN CYS P 602       3.003   7.485  -3.178  0.00  0.00      PROA  
ATOM   2343   CA CYS P 602       4.697   6.483  -2.451  0.00  0.00      PROA  
ATOM   2344   HA CYS P 602       4.759   5.449  -2.144  0.00  0.00      PROA  
ATOM   2345   CB CYS P 602       5.218   6.773  -3.888  0.00  0.00      PROA  
ATOM   2346  HB1 CYS P 602       6.327   6.722  -3.929  0.00  0.00      PROA  
ATOM   2347  HB2 CYS P 602       5.009   7.816  -4.209  0.00  0.00      PROA  
ATOM   2348   SG CYS P 602       4.637   5.694  -5.241  0.00  0.00      PROA  
ATOM   2349  HG1 CYS P 602       3.420   6.216  -5.299  0.00  0.00      PROA  
ATOM   2350    C CYS P 602       5.648   7.120  -1.366  0.00  0.00      PROA  
ATOM   2351    O CYS P 602       6.482   6.450  -0.785  0.00  0.00      PROA  
ATOM   2352    N ILE P 603       5.495   8.392  -1.172  0.00  0.00      PROA  
ATOM   2353   HN ILE P 603       4.955   8.956  -1.792  0.00  0.00      PROA  
ATOM   2354   CA ILE P 603       6.311   9.060  -0.139  0.00  0.00      PROA  
ATOM   2355   HA ILE P 603       7.312   8.667  -0.238  0.00  0.00      PROA  
ATOM   2356   CB ILE P 603       6.317  10.552  -0.463  0.00  0.00      PROA  
ATOM   2357   HB ILE P 603       5.277  10.942  -0.457  0.00  0.00      PROA  
ATOM   2358  CG2 ILE P 603       7.125  11.214   0.657  0.00  0.00      PROA  
ATOM   2359 HG21 ILE P 603       7.182  12.294   0.401  0.00  0.00      PROA  
ATOM   2360 HG22 ILE P 603       8.129  10.739   0.675  0.00  0.00      PROA  
ATOM   2361 HG23 ILE P 603       6.637  10.982   1.628  0.00  0.00      PROA  
ATOM   2362  CG1 ILE P 603       6.974  10.855  -1.866  0.00  0.00      PROA  
ATOM   2363 HG11 ILE P 603       6.849  10.022  -2.591  0.00  0.00      PROA  
ATOM   2364 HG12 ILE P 603       8.068  10.845  -1.673  0.00  0.00      PROA  
ATOM   2365   CD ILE P 603       6.604  12.232  -2.439  0.00  0.00      PROA  
ATOM   2366  HD1 ILE P 603       5.516  12.095  -2.614  0.00  0.00      PROA  
ATOM   2367  HD2 ILE P 603       7.045  12.372  -3.449  0.00  0.00      PROA  
ATOM   2368  HD3 ILE P 603       6.652  13.102  -1.751  0.00  0.00      PROA  
ATOM   2369    C ILE P 603       5.905   8.592   1.216  0.00  0.00      PROA  
ATOM   2370    O ILE P 603       6.678   8.380   2.141  0.00  0.00      PROA  
ATOM   2371    N ILE P 604       4.589   8.499   1.451  0.00  0.00      PROA  
ATOM   2372   HN ILE P 604       3.928   8.754   0.749  0.00  0.00      PROA  
ATOM   2373   CA ILE P 604       3.987   8.148   2.733  0.00  0.00      PROA  
ATOM   2374   HA ILE P 604       4.480   8.760   3.473  0.00  0.00      PROA  
ATOM   2375   CB ILE P 604       2.526   8.313   2.644  0.00  0.00      PROA  
ATOM   2376   HB ILE P 604       2.233   7.851   1.677  0.00  0.00      PROA  
ATOM   2377  CG2 ILE P 604       1.830   7.463   3.723  0.00  0.00      PROA  
ATOM   2378 HG21 ILE P 604       0.794   7.818   3.909  0.00  0.00      PROA  
ATOM   2379 HG22 ILE P 604       2.352   7.450   4.703  0.00  0.00      PROA  
ATOM   2380 HG23 ILE P 604       1.773   6.380   3.480  0.00  0.00      PROA  
ATOM   2381  CG1 ILE P 604       2.019   9.711   2.784  0.00  0.00      PROA  
ATOM   2382 HG11 ILE P 604       0.932   9.848   2.605  0.00  0.00      PROA  
ATOM   2383 HG12 ILE P 604       2.501  10.283   1.962  0.00  0.00      PROA  
ATOM   2384   CD ILE P 604       2.454  10.505   3.992  0.00  0.00      PROA  
ATOM   2385  HD1 ILE P 604       2.273   9.964   4.945  0.00  0.00      PROA  
ATOM   2386  HD2 ILE P 604       1.917  11.474   3.912  0.00  0.00      PROA  
ATOM   2387  HD3 ILE P 604       3.526  10.786   3.910  0.00  0.00      PROA  
ATOM   2388    C ILE P 604       4.368   6.713   3.150  0.00  0.00      PROA  
ATOM   2389    O ILE P 604       4.823   6.494   4.291  0.00  0.00      PROA  
ATOM   2390    N PHE P 605       4.392   5.765   2.131  0.00  0.00      PROA  
ATOM   2391   HN PHE P 605       3.969   5.878   1.236  0.00  0.00      PROA  
ATOM   2392   CA PHE P 605       5.009   4.421   2.275  0.00  0.00      PROA  
ATOM   2393   HA PHE P 605       4.368   3.844   2.924  0.00  0.00      PROA  
ATOM   2394   CB PHE P 605       4.994   3.783   0.895  0.00  0.00      PROA  
ATOM   2395  HB1 PHE P 605       5.836   4.016   0.208  0.00  0.00      PROA  
ATOM   2396  HB2 PHE P 605       4.025   4.014   0.403  0.00  0.00      PROA  
ATOM   2397   CG PHE P 605       4.958   2.292   1.042  0.00  0.00      PROA  
ATOM   2398  CD1 PHE P 605       3.759   1.648   1.605  0.00  0.00      PROA  
ATOM   2399  HD1 PHE P 605       2.889   2.190   1.944  0.00  0.00      PROA  
ATOM   2400  CE1 PHE P 605       3.694   0.293   1.655  0.00  0.00      PROA  
ATOM   2401  HE1 PHE P 605       2.856  -0.271   2.039  0.00  0.00      PROA  
ATOM   2402   CZ PHE P 605       4.840  -0.483   1.274  0.00  0.00      PROA  
ATOM   2403   HZ PHE P 605       4.786  -1.558   1.363  0.00  0.00      PROA  
ATOM   2404  CD2 PHE P 605       5.967   1.458   0.528  0.00  0.00      PROA  
ATOM   2405  HD2 PHE P 605       6.908   1.836   0.158  0.00  0.00      PROA  
ATOM   2406  CE2 PHE P 605       5.895   0.076   0.627  0.00  0.00      PROA  
ATOM   2407  HE2 PHE P 605       6.698  -0.522   0.222  0.00  0.00      PROA  
ATOM   2408    C PHE P 605       6.450   4.484   2.843  0.00  0.00      PROA  
ATOM   2409    O PHE P 605       6.785   3.694   3.690  0.00  0.00      PROA  
ATOM   2410    N ILE P 606       7.325   5.396   2.352  0.00  0.00      PROA  
ATOM   2411   HN ILE P 606       7.062   6.130   1.729  0.00  0.00      PROA  
ATOM   2412   CA ILE P 606       8.737   5.600   2.783  0.00  0.00      PROA  
ATOM   2413   HA ILE P 606       9.217   4.648   2.953  0.00  0.00      PROA  
ATOM   2414   CB ILE P 606       9.518   6.466   1.775  0.00  0.00      PROA  
ATOM   2415   HB ILE P 606       9.019   7.458   1.736  0.00  0.00      PROA  
ATOM   2416  CG2 ILE P 606      10.977   6.753   2.355  0.00  0.00      PROA  
ATOM   2417 HG21 ILE P 606      11.611   5.849   2.229  0.00  0.00      PROA  
ATOM   2418 HG22 ILE P 606      11.012   7.135   3.397  0.00  0.00      PROA  
ATOM   2419 HG23 ILE P 606      11.314   7.587   1.703  0.00  0.00      PROA  
ATOM   2420  CG1 ILE P 606       9.590   5.801   0.355  0.00  0.00      PROA  
ATOM   2421 HG11 ILE P 606       8.746   5.199  -0.046  0.00  0.00      PROA  
ATOM   2422 HG12 ILE P 606      10.455   5.105   0.390  0.00  0.00      PROA  
ATOM   2423   CD ILE P 606       9.889   6.822  -0.735  0.00  0.00      PROA  
ATOM   2424  HD1 ILE P 606       8.980   7.375  -1.058  0.00  0.00      PROA  
ATOM   2425  HD2 ILE P 606      10.133   6.324  -1.698  0.00  0.00      PROA  
ATOM   2426  HD3 ILE P 606      10.698   7.544  -0.493  0.00  0.00      PROA  
ATOM   2427    C ILE P 606       8.782   6.116   4.215  0.00  0.00      PROA  
ATOM   2428    O ILE P 606       9.502   5.600   5.020  0.00  0.00      PROA  
ATOM   2429    N TYR P 607       8.091   7.191   4.447  0.00  0.00      PROA  
ATOM   2430   HN TYR P 607       7.407   7.536   3.810  0.00  0.00      PROA  
ATOM   2431   CA TYR P 607       8.036   7.848   5.726  0.00  0.00      PROA  
ATOM   2432   HA TYR P 607       9.008   8.168   6.069  0.00  0.00      PROA  
ATOM   2433   CB TYR P 607       7.234   9.132   5.416  0.00  0.00      PROA  
ATOM   2434  HB1 TYR P 607       6.401   8.758   4.783  0.00  0.00      PROA  
ATOM   2435  HB2 TYR P 607       7.757   9.874   4.776  0.00  0.00      PROA  
ATOM   2436   CG TYR P 607       6.733  10.003   6.508  0.00  0.00      PROA  
ATOM   2437  CD1 TYR P 607       7.483  10.254   7.643  0.00  0.00      PROA  
ATOM   2438  HD1 TYR P 607       8.402   9.692   7.709  0.00  0.00      PROA  
ATOM   2439  CE1 TYR P 607       6.942  11.022   8.674  0.00  0.00      PROA  
ATOM   2440  HE1 TYR P 607       7.574  11.210   9.529  0.00  0.00      PROA  
ATOM   2441   CZ TYR P 607       5.774  11.708   8.397  0.00  0.00      PROA  
ATOM   2442   OH TYR P 607       5.375  12.603   9.460  0.00  0.00      PROA  
ATOM   2443   HH TYR P 607       5.922  12.386  10.218  0.00  0.00      PROA  
ATOM   2444  CD2 TYR P 607       5.555  10.615   6.326  0.00  0.00      PROA  
ATOM   2445  HD2 TYR P 607       4.950  10.554   5.433  0.00  0.00      PROA  
ATOM   2446  CE2 TYR P 607       5.084  11.583   7.254  0.00  0.00      PROA  
ATOM   2447  HE2 TYR P 607       4.207  12.203   7.135  0.00  0.00      PROA  
ATOM   2448    C TYR P 607       7.473   6.998   6.906  0.00  0.00      PROA  
ATOM   2449    O TYR P 607       8.022   7.080   7.993  0.00  0.00      PROA  
ATOM   2450    N GLU P 608       6.451   6.154   6.674  0.00  0.00      PROA  
ATOM   2451   HN GLU P 608       5.952   6.167   5.811  0.00  0.00      PROA  
ATOM   2452   CA GLU P 608       5.941   5.137   7.620  0.00  0.00      PROA  
ATOM   2453   HA GLU P 608       5.523   5.601   8.501  0.00  0.00      PROA  
ATOM   2454   CB GLU P 608       4.785   4.433   6.887  0.00  0.00      PROA  
ATOM   2455  HB1 GLU P 608       4.695   3.370   7.195  0.00  0.00      PROA  
ATOM   2456  HB2 GLU P 608       5.179   4.300   5.858  0.00  0.00      PROA  
ATOM   2457   CG GLU P 608       3.426   5.005   7.013  0.00  0.00      PROA  
ATOM   2458  HG1 GLU P 608       2.822   4.410   6.295  0.00  0.00      PROA  
ATOM   2459  HG2 GLU P 608       3.424   6.088   6.765  0.00  0.00      PROA  
ATOM   2460   CD GLU P 608       2.825   4.752   8.376  0.00  0.00      PROA  
ATOM   2461  OE1 GLU P 608       2.497   3.609   8.825  0.00  0.00      PROA  
ATOM   2462  OE2 GLU P 608       2.551   5.796   9.076  0.00  0.00      PROA  
ATOM   2463    C GLU P 608       7.042   4.171   8.061  0.00  0.00      PROA  
ATOM   2464    O GLU P 608       7.207   3.962   9.262  0.00  0.00      PROA  
ATOM   2465    N ALA P 609       7.836   3.606   7.084  0.00  0.00      PROA  
ATOM   2466   HN ALA P 609       7.644   3.831   6.132  0.00  0.00      PROA  
ATOM   2467   CA ALA P 609       8.903   2.734   7.308  0.00  0.00      PROA  
ATOM   2468   HA ALA P 609       8.431   1.857   7.725  0.00  0.00      PROA  
ATOM   2469   CB ALA P 609       9.360   2.285   5.925  0.00  0.00      PROA  
ATOM   2470  HB1 ALA P 609       9.957   3.075   5.420  0.00  0.00      PROA  
ATOM   2471  HB2 ALA P 609       8.544   2.042   5.211  0.00  0.00      PROA  
ATOM   2472  HB3 ALA P 609      10.017   1.389   5.923  0.00  0.00      PROA  
ATOM   2473    C ALA P 609      10.063   3.139   8.175  0.00  0.00      PROA  
ATOM   2474    O ALA P 609      10.445   2.482   9.155  0.00  0.00      PROA  
ATOM   2475    N ILE P 610      10.589   4.386   7.938  0.00  0.00      PROA  
ATOM   2476   HN ILE P 610      10.330   4.868   7.105  0.00  0.00      PROA  
ATOM   2477   CA ILE P 610      11.747   4.838   8.705  0.00  0.00      PROA  
ATOM   2478   HA ILE P 610      12.504   4.077   8.822  0.00  0.00      PROA  
ATOM   2479   CB ILE P 610      12.366   6.023   7.874  0.00  0.00      PROA  
ATOM   2480   HB ILE P 610      12.597   5.561   6.891  0.00  0.00      PROA  
ATOM   2481  CG2 ILE P 610      11.419   7.213   7.569  0.00  0.00      PROA  
ATOM   2482 HG21 ILE P 610      10.499   6.756   7.145  0.00  0.00      PROA  
ATOM   2483 HG22 ILE P 610      11.944   7.754   6.754  0.00  0.00      PROA  
ATOM   2484 HG23 ILE P 610      11.260   7.886   8.439  0.00  0.00      PROA  
ATOM   2485  CG1 ILE P 610      13.851   6.406   8.289  0.00  0.00      PROA  
ATOM   2486 HG11 ILE P 610      14.383   5.489   8.624  0.00  0.00      PROA  
ATOM   2487 HG12 ILE P 610      13.828   6.978   9.241  0.00  0.00      PROA  
ATOM   2488   CD ILE P 610      14.619   6.994   7.087  0.00  0.00      PROA  
ATOM   2489  HD1 ILE P 610      14.699   6.210   6.304  0.00  0.00      PROA  
ATOM   2490  HD2 ILE P 610      15.688   6.997   7.388  0.00  0.00      PROA  
ATOM   2491  HD3 ILE P 610      14.142   7.960   6.816  0.00  0.00      PROA  
ATOM   2492    C ILE P 610      11.345   5.374  10.096  0.00  0.00      PROA  
ATOM   2493    O ILE P 610      12.079   5.369  11.045  0.00  0.00      PROA  
ATOM   2494    N GLU P 611      10.056   5.759  10.240  0.00  0.00      PROA  
ATOM   2495   HN GLU P 611       9.519   5.769   9.400  0.00  0.00      PROA  
ATOM   2496   CA GLU P 611       9.446   6.096  11.516  0.00  0.00      PROA  
ATOM   2497   HA GLU P 611      10.005   6.797  12.118  0.00  0.00      PROA  
ATOM   2498   CB GLU P 611       8.055   6.711  11.315  0.00  0.00      PROA  
ATOM   2499  HB1 GLU P 611       7.353   5.917  10.981  0.00  0.00      PROA  
ATOM   2500  HB2 GLU P 611       8.148   7.480  10.519  0.00  0.00      PROA  
ATOM   2501   CG GLU P 611       7.483   7.474  12.523  0.00  0.00      PROA  
ATOM   2502  HG1 GLU P 611       8.247   8.243  12.762  0.00  0.00      PROA  
ATOM   2503  HG2 GLU P 611       7.370   6.758  13.366  0.00  0.00      PROA  
ATOM   2504   CD GLU P 611       6.170   8.250  12.378  0.00  0.00      PROA  
ATOM   2505  OE1 GLU P 611       5.280   7.738  11.606  0.00  0.00      PROA  
ATOM   2506  OE2 GLU P 611       6.069   9.386  12.947  0.00  0.00      PROA  
ATOM   2507    C GLU P 611       9.174   4.901  12.359  0.00  0.00      PROA  
ATOM   2508    O GLU P 611       9.486   4.933  13.542  0.00  0.00      PROA  
ATOM   2509    N LYS P 612       8.659   3.818  11.858  0.00  0.00      PROA  
ATOM   2510   HN LYS P 612       8.494   3.794  10.875  0.00  0.00      PROA  
ATOM   2511   CA LYS P 612       8.527   2.579  12.678  0.00  0.00      PROA  
ATOM   2512   HA LYS P 612       7.966   2.938  13.527  0.00  0.00      PROA  
ATOM   2513   CB LYS P 612       7.740   1.483  11.883  0.00  0.00      PROA  
ATOM   2514  HB1 LYS P 612       7.802   0.457  12.305  0.00  0.00      PROA  
ATOM   2515  HB2 LYS P 612       8.196   1.445  10.870  0.00  0.00      PROA  
ATOM   2516   CG LYS P 612       6.264   1.890  11.722  0.00  0.00      PROA  
ATOM   2517  HG1 LYS P 612       6.171   2.901  11.270  0.00  0.00      PROA  
ATOM   2518  HG2 LYS P 612       5.961   1.945  12.789  0.00  0.00      PROA  
ATOM   2519   CD LYS P 612       5.387   0.921  10.868  0.00  0.00      PROA  
ATOM   2520  HD1 LYS P 612       5.776  -0.055  11.230  0.00  0.00      PROA  
ATOM   2521  HD2 LYS P 612       5.702   1.021   9.807  0.00  0.00      PROA  
ATOM   2522   CE LYS P 612       3.937   0.996  11.216  0.00  0.00      PROA  
ATOM   2523  HE1 LYS P 612       3.767   0.764  12.289  0.00  0.00      PROA  
ATOM   2524  HE2 LYS P 612       3.298   0.267  10.672  0.00  0.00      PROA  
ATOM   2525   NZ LYS P 612       3.339   2.324  10.984  0.00  0.00      PROA  
ATOM   2526  HZ1 LYS P 612       3.132   2.555   9.991  0.00  0.00      PROA  
ATOM   2527  HZ2 LYS P 612       4.012   3.042  11.321  0.00  0.00      PROA  
ATOM   2528  HZ3 LYS P 612       2.428   2.457  11.468  0.00  0.00      PROA  
ATOM   2529    C LYS P 612       9.833   2.064  13.311  0.00  0.00      PROA  
ATOM   2530    O LYS P 612       9.872   1.424  14.385  0.00  0.00      PROA  
ATOM   2531    N LEU P 613      10.962   2.255  12.603  0.00  0.00      PROA  
ATOM   2532   HN LEU P 613      10.910   2.654  11.691  0.00  0.00      PROA  
ATOM   2533   CA LEU P 613      12.322   2.115  13.121  0.00  0.00      PROA  
ATOM   2534   HA LEU P 613      12.367   1.203  13.697  0.00  0.00      PROA  
ATOM   2535   CB LEU P 613      13.302   1.977  11.943  0.00  0.00      PROA  
ATOM   2536  HB1 LEU P 613      13.295   2.951  11.408  0.00  0.00      PROA  
ATOM   2537  HB2 LEU P 613      12.913   1.177  11.277  0.00  0.00      PROA  
ATOM   2538   CG LEU P 613      14.667   1.494  12.370  0.00  0.00      PROA  
ATOM   2539   HG LEU P 613      15.060   2.254  13.078  0.00  0.00      PROA  
ATOM   2540  CD1 LEU P 613      14.647   0.177  13.214  0.00  0.00      PROA  
ATOM   2541 HD11 LEU P 613      14.065   0.311  14.151  0.00  0.00      PROA  
ATOM   2542 HD12 LEU P 613      15.697  -0.073  13.478  0.00  0.00      PROA  
ATOM   2543 HD13 LEU P 613      14.152  -0.647  12.658  0.00  0.00      PROA  
ATOM   2544  CD2 LEU P 613      15.462   1.236  11.095  0.00  0.00      PROA  
ATOM   2545 HD21 LEU P 613      15.320   2.029  10.329  0.00  0.00      PROA  
ATOM   2546 HD22 LEU P 613      15.323   0.214  10.682  0.00  0.00      PROA  
ATOM   2547 HD23 LEU P 613      16.541   1.298  11.352  0.00  0.00      PROA  
ATOM   2548    C LEU P 613      12.635   3.159  14.120  0.00  0.00      PROA  
ATOM   2549    O LEU P 613      13.117   2.770  15.211  0.00  0.00      PROA  
ATOM   2550    N ILE P 614      12.352   4.504  13.951  0.00  0.00      PROA  
ATOM   2551   HN ILE P 614      11.897   4.744  13.097  0.00  0.00      PROA  
ATOM   2552   CA ILE P 614      12.510   5.598  14.923  0.00  0.00      PROA  
ATOM   2553   HA ILE P 614      13.567   5.521  15.127  0.00  0.00      PROA  
ATOM   2554   CB ILE P 614      12.271   7.071  14.334  0.00  0.00      PROA  
ATOM   2555   HB ILE P 614      11.383   6.993  13.671  0.00  0.00      PROA  
ATOM   2556  CG2 ILE P 614      11.830   8.198  15.393  0.00  0.00      PROA  
ATOM   2557 HG21 ILE P 614      12.763   8.555  15.879  0.00  0.00      PROA  
ATOM   2558 HG22 ILE P 614      11.188   7.829  16.221  0.00  0.00      PROA  
ATOM   2559 HG23 ILE P 614      11.323   9.090  14.966  0.00  0.00      PROA  
ATOM   2560  CG1 ILE P 614      13.432   7.629  13.471  0.00  0.00      PROA  
ATOM   2561 HG11 ILE P 614      13.692   6.843  12.731  0.00  0.00      PROA  
ATOM   2562 HG12 ILE P 614      14.288   7.769  14.164  0.00  0.00      PROA  
ATOM   2563   CD ILE P 614      13.127   8.902  12.674  0.00  0.00      PROA  
ATOM   2564  HD1 ILE P 614      12.489   9.597  13.262  0.00  0.00      PROA  
ATOM   2565  HD2 ILE P 614      12.469   8.779  11.787  0.00  0.00      PROA  
ATOM   2566  HD3 ILE P 614      14.054   9.393  12.311  0.00  0.00      PROA  
ATOM   2567    C ILE P 614      11.808   5.317  16.247  0.00  0.00      PROA  
ATOM   2568    O ILE P 614      12.496   5.368  17.281  0.00  0.00      PROA  
ATOM   2569    N HSD P 615      10.527   4.890  16.159  0.00  0.00      PROA  
ATOM   2570   HN HSD P 615      10.048   5.022  15.295  0.00  0.00      PROA  
ATOM   2571   CA HSD P 615       9.608   4.480  17.212  0.00  0.00      PROA  
ATOM   2572   HA HSD P 615       9.497   5.145  18.056  0.00  0.00      PROA  
ATOM   2573   CB HSD P 615       8.255   4.390  16.530  0.00  0.00      PROA  
ATOM   2574  HB1 HSD P 615       8.543   3.602  15.802  0.00  0.00      PROA  
ATOM   2575  HB2 HSD P 615       8.066   5.274  15.884  0.00  0.00      PROA  
ATOM   2576  ND1 HSD P 615       6.225   4.449  18.198  0.00  0.00      PROA  
ATOM   2577  HD1 HSD P 615       6.228   5.412  18.470  0.00  0.00      PROA  
ATOM   2578   CG HSD P 615       7.088   3.863  17.319  0.00  0.00      PROA  
ATOM   2579  CE1 HSD P 615       5.169   3.562  18.431  0.00  0.00      PROA  
ATOM   2580  HE1 HSD P 615       4.372   3.833  19.123  0.00  0.00      PROA  
ATOM   2581  NE2 HSD P 615       5.294   2.410  17.825  0.00  0.00      PROA  
ATOM   2582  CD2 HSD P 615       6.531   2.625  17.143  0.00  0.00      PROA  
ATOM   2583  HD2 HSD P 615       6.891   1.788  16.558  0.00  0.00      PROA  
ATOM   2584    C HSD P 615       9.906   3.219  17.922  0.00  0.00      PROA  
ATOM   2585    O HSD P 615       9.619   3.088  19.100  0.00  0.00      PROA  
ATOM   2586    N LEU P 616      10.540   2.272  17.266  0.00  0.00      PROA  
ATOM   2587   HN LEU P 616      10.925   2.310  16.347  0.00  0.00      PROA  
ATOM   2588   CA LEU P 616      10.950   1.065  17.907  0.00  0.00      PROA  
ATOM   2589   HA LEU P 616      10.176   0.564  18.469  0.00  0.00      PROA  
ATOM   2590   CB LEU P 616      11.584   0.176  16.785  0.00  0.00      PROA  
ATOM   2591  HB1 LEU P 616      12.389   0.698  16.224  0.00  0.00      PROA  
ATOM   2592  HB2 LEU P 616      10.711  -0.063  16.141  0.00  0.00      PROA  
ATOM   2593   CG LEU P 616      12.187  -1.127  17.246  0.00  0.00      PROA  
ATOM   2594   HG LEU P 616      11.772  -1.516  18.200  0.00  0.00      PROA  
ATOM   2595  CD1 LEU P 616      12.091  -2.158  16.155  0.00  0.00      PROA  
ATOM   2596 HD11 LEU P 616      12.273  -1.859  15.101  0.00  0.00      PROA  
ATOM   2597 HD12 LEU P 616      11.049  -2.538  16.221  0.00  0.00      PROA  
ATOM   2598 HD13 LEU P 616      12.730  -3.003  16.492  0.00  0.00      PROA  
ATOM   2599  CD2 LEU P 616      13.714  -0.990  17.374  0.00  0.00      PROA  
ATOM   2600 HD21 LEU P 616      14.086  -0.373  16.528  0.00  0.00      PROA  
ATOM   2601 HD22 LEU P 616      14.185  -1.991  17.472  0.00  0.00      PROA  
ATOM   2602 HD23 LEU P 616      14.093  -0.436  18.259  0.00  0.00      PROA  
ATOM   2603    C LEU P 616      12.085   1.364  18.978  0.00  0.00      PROA  
ATOM   2604    O LEU P 616      11.980   0.848  20.080  0.00  0.00      PROA  
ATOM   2605    N ALA P 617      13.028   2.205  18.622  0.00  0.00      PROA  
ATOM   2606   HN ALA P 617      13.109   2.649  17.733  0.00  0.00      PROA  
ATOM   2607   CA ALA P 617      14.168   2.535  19.561  0.00  0.00      PROA  
ATOM   2608   HA ALA P 617      14.576   1.587  19.880  0.00  0.00      PROA  
ATOM   2609   CB ALA P 617      15.186   3.441  18.964  0.00  0.00      PROA  
ATOM   2610  HB1 ALA P 617      14.866   4.393  18.488  0.00  0.00      PROA  
ATOM   2611  HB2 ALA P 617      15.684   2.970  18.091  0.00  0.00      PROA  
ATOM   2612  HB3 ALA P 617      16.046   3.641  19.639  0.00  0.00      PROA  
ATOM   2613    C ALA P 617      13.682   3.249  20.857  0.00  0.00      PROA  
ATOM   2614    O ALA P 617      14.353   3.130  21.849  0.00  0.00      PROA  
ATOM   2615    N GLU P 618      12.583   4.029  20.829  0.00  0.00      PROA  
ATOM   2616   HN GLU P 618      12.191   4.281  19.948  0.00  0.00      PROA  
ATOM   2617   CA GLU P 618      11.906   4.475  22.057  0.00  0.00      PROA  
ATOM   2618   HA GLU P 618      12.486   5.204  22.603  0.00  0.00      PROA  
ATOM   2619   CB GLU P 618      10.596   5.214  21.656  0.00  0.00      PROA  
ATOM   2620  HB1 GLU P 618       9.971   5.500  22.530  0.00  0.00      PROA  
ATOM   2621  HB2 GLU P 618       9.968   4.433  21.177  0.00  0.00      PROA  
ATOM   2622   CG GLU P 618      10.808   6.387  20.708  0.00  0.00      PROA  
ATOM   2623  HG1 GLU P 618      11.287   5.992  19.786  0.00  0.00      PROA  
ATOM   2624  HG2 GLU P 618      11.504   7.080  21.226  0.00  0.00      PROA  
ATOM   2625   CD GLU P 618       9.514   7.168  20.363  0.00  0.00      PROA  
ATOM   2626  OE1 GLU P 618       9.298   7.700  19.245  0.00  0.00      PROA  
ATOM   2627  OE2 GLU P 618       8.694   7.362  21.303  0.00  0.00      PROA  
ATOM   2628    C GLU P 618      11.622   3.345  23.060  0.00  0.00      PROA  
ATOM   2629    O GLU P 618      11.919   3.579  24.240  0.00  0.00      PROA  
ATOM   2630    N THR P 619      11.321   2.098  22.691  0.00  0.00      PROA  
ATOM   2631   HN THR P 619      11.110   1.880  21.742  0.00  0.00      PROA  
ATOM   2632   CA THR P 619      11.086   0.970  23.640  0.00  0.00      PROA  
ATOM   2633   HA THR P 619      10.691   1.453  24.522  0.00  0.00      PROA  
ATOM   2634   CB THR P 619      10.007  -0.041  23.146  0.00  0.00      PROA  
ATOM   2635   HB THR P 619      10.021  -1.073  23.555  0.00  0.00      PROA  
ATOM   2636  OG1 THR P 619       9.899  -0.124  21.669  0.00  0.00      PROA  
ATOM   2637  HG1 THR P 619      10.757   0.059  21.279  0.00  0.00      PROA  
ATOM   2638  CG2 THR P 619       8.718   0.485  23.756  0.00  0.00      PROA  
ATOM   2639 HG21 THR P 619       7.941  -0.301  23.643  0.00  0.00      PROA  
ATOM   2640 HG22 THR P 619       8.441   1.451  23.284  0.00  0.00      PROA  
ATOM   2641 HG23 THR P 619       8.788   0.619  24.857  0.00  0.00      PROA  
ATOM   2642    C THR P 619      12.340   0.373  24.102  0.00  0.00      PROA  
ATOM   2643    O THR P 619      12.326  -0.467  25.016  0.00  0.00      PROA  
ATOM   2644    N TYR P 620      13.520   0.699  23.585  0.00  0.00      PROA  
ATOM   2645   HN TYR P 620      13.562   1.557  23.081  0.00  0.00      PROA  
ATOM   2646   CA TYR P 620      14.793   0.181  23.991  0.00  0.00      PROA  
ATOM   2647   HA TYR P 620      14.859  -0.511  24.817  0.00  0.00      PROA  
ATOM   2648   CB TYR P 620      15.459  -0.621  22.827  0.00  0.00      PROA  
ATOM   2649  HB1 TYR P 620      16.420  -1.054  23.176  0.00  0.00      PROA  
ATOM   2650  HB2 TYR P 620      15.445   0.122  22.001  0.00  0.00      PROA  
ATOM   2651   CG TYR P 620      14.473  -1.739  22.585  0.00  0.00      PROA  
ATOM   2652  CD1 TYR P 620      14.413  -2.759  23.538  0.00  0.00      PROA  
ATOM   2653  HD1 TYR P 620      15.012  -2.649  24.430  0.00  0.00      PROA  
ATOM   2654  CE1 TYR P 620      13.732  -4.003  23.238  0.00  0.00      PROA  
ATOM   2655  HE1 TYR P 620      13.845  -4.848  23.900  0.00  0.00      PROA  
ATOM   2656   CZ TYR P 620      13.142  -4.187  21.984  0.00  0.00      PROA  
ATOM   2657   OH TYR P 620      12.657  -5.488  21.796  0.00  0.00      PROA  
ATOM   2658   HH TYR P 620      12.924  -6.097  22.489  0.00  0.00      PROA  
ATOM   2659  CD2 TYR P 620      13.877  -1.962  21.263  0.00  0.00      PROA  
ATOM   2660  HD2 TYR P 620      13.895  -1.135  20.569  0.00  0.00      PROA  
ATOM   2661  CE2 TYR P 620      13.160  -3.168  21.025  0.00  0.00      PROA  
ATOM   2662  HE2 TYR P 620      12.834  -3.422  20.027  0.00  0.00      PROA  
ATOM   2663    C TYR P 620      15.703   1.359  24.347  0.00  0.00      PROA  
ATOM   2664    O TYR P 620      16.455   1.789  23.482  0.00  0.00      PROA  
ATOM   2665    N PRO P 621      15.539   1.919  25.593  0.00  0.00      PROA  
ATOM   2666   CD PRO P 621      14.638   1.494  26.665  0.00  0.00      PROA  
ATOM   2667  HD1 PRO P 621      14.583   0.386  26.735  0.00  0.00      PROA  
ATOM   2668  HD2 PRO P 621      13.611   1.706  26.297  0.00  0.00      PROA  
ATOM   2669   CA PRO P 621      16.414   3.027  26.080  0.00  0.00      PROA  
ATOM   2670   HA PRO P 621      16.523   3.727  25.265  0.00  0.00      PROA  
ATOM   2671   CB PRO P 621      15.717   3.536  27.379  0.00  0.00      PROA  
ATOM   2672  HB1 PRO P 621      14.980   4.316  27.091  0.00  0.00      PROA  
ATOM   2673  HB2 PRO P 621      16.332   4.040  28.154  0.00  0.00      PROA  
ATOM   2674   CG PRO P 621      15.021   2.265  27.941  0.00  0.00      PROA  
ATOM   2675  HG1 PRO P 621      15.668   1.582  28.531  0.00  0.00      PROA  
ATOM   2676  HG2 PRO P 621      14.127   2.374  28.591  0.00  0.00      PROA  
ATOM   2677    C PRO P 621      17.826   2.771  26.229  0.00  0.00      PROA  
ATOM   2678    O PRO P 621      18.264   1.679  26.596  0.00  0.00      PROA  
ATOM   2679    N ILE P 622      18.640   3.799  25.957  0.00  0.00      PROA  
ATOM   2680   HN ILE P 622      18.228   4.653  25.650  0.00  0.00      PROA  
ATOM   2681   CA ILE P 622      20.097   3.701  26.230  0.00  0.00      PROA  
ATOM   2682   HA ILE P 622      20.191   2.956  27.006  0.00  0.00      PROA  
ATOM   2683   CB ILE P 622      20.944   3.406  24.907  0.00  0.00      PROA  
ATOM   2684   HB ILE P 622      20.503   2.518  24.407  0.00  0.00      PROA  
ATOM   2685  CG2 ILE P 622      20.852   4.606  23.873  0.00  0.00      PROA  
ATOM   2686 HG21 ILE P 622      21.357   5.478  24.341  0.00  0.00      PROA  
ATOM   2687 HG22 ILE P 622      19.771   4.814  23.725  0.00  0.00      PROA  
ATOM   2688 HG23 ILE P 622      21.454   4.292  22.994  0.00  0.00      PROA  
ATOM   2689  CG1 ILE P 622      22.373   2.924  25.293  0.00  0.00      PROA  
ATOM   2690 HG11 ILE P 622      22.987   3.784  25.635  0.00  0.00      PROA  
ATOM   2691 HG12 ILE P 622      22.818   2.643  24.315  0.00  0.00      PROA  
ATOM   2692   CD ILE P 622      22.400   1.669  26.111  0.00  0.00      PROA  
ATOM   2693  HD1 ILE P 622      23.446   1.327  26.263  0.00  0.00      PROA  
ATOM   2694  HD2 ILE P 622      21.946   0.931  25.415  0.00  0.00      PROA  
ATOM   2695  HD3 ILE P 622      21.807   1.704  27.050  0.00  0.00      PROA  
ATOM   2696    C ILE P 622      20.561   4.990  26.936  0.00  0.00      PROA  
ATOM   2697    O ILE P 622      20.070   6.095  26.756  0.00  0.00      PROA  
ATOM   2698    N HSD P 623      21.677   4.868  27.765  0.00  0.00      PROA  
ATOM   2699   HN HSD P 623      22.091   3.962  27.799  0.00  0.00      PROA  
ATOM   2700   CA HSD P 623      22.326   6.007  28.360  0.00  0.00      PROA  
ATOM   2701   HA HSD P 623      21.494   6.601  28.707  0.00  0.00      PROA  
ATOM   2702   CB HSD P 623      23.309   5.713  29.527  0.00  0.00      PROA  
ATOM   2703  HB1 HSD P 623      22.655   5.731  30.424  0.00  0.00      PROA  
ATOM   2704  HB2 HSD P 623      24.076   6.502  29.677  0.00  0.00      PROA  
ATOM   2705  ND1 HSD P 623      24.761   4.092  28.180  0.00  0.00      PROA  
ATOM   2706  HD1 HSD P 623      25.117   4.745  27.511  0.00  0.00      PROA  
ATOM   2707   CG HSD P 623      23.947   4.347  29.231  0.00  0.00      PROA  
ATOM   2708  CE1 HSD P 623      24.890   2.743  28.099  0.00  0.00      PROA  
ATOM   2709  HE1 HSD P 623      25.226   2.278  27.172  0.00  0.00      PROA  
ATOM   2710  NE2 HSD P 623      24.401   2.157  29.140  0.00  0.00      PROA  
ATOM   2711  CD2 HSD P 623      23.818   3.176  29.885  0.00  0.00      PROA  
ATOM   2712  HD2 HSD P 623      23.272   2.841  30.758  0.00  0.00      PROA  
ATOM   2713    C HSD P 623      22.989   6.909  27.272  0.00  0.00      PROA  
ATOM   2714    O HSD P 623      23.661   6.437  26.305  0.00  0.00      PROA  
ATOM   2715    N MET P 624      22.912   8.283  27.481  0.00  0.00      PROA  
ATOM   2716   HN MET P 624      22.461   8.580  28.319  0.00  0.00      PROA  
ATOM   2717   CA MET P 624      23.581   9.239  26.641  0.00  0.00      PROA  
ATOM   2718   HA MET P 624      23.900   8.744  25.736  0.00  0.00      PROA  
ATOM   2719   CB MET P 624      22.608  10.450  26.308  0.00  0.00      PROA  
ATOM   2720  HB1 MET P 624      23.089  11.292  25.766  0.00  0.00      PROA  
ATOM   2721  HB2 MET P 624      22.286  10.847  27.294  0.00  0.00      PROA  
ATOM   2722   CG MET P 624      21.363   9.895  25.551  0.00  0.00      PROA  
ATOM   2723  HG1 MET P 624      20.720  10.729  25.198  0.00  0.00      PROA  
ATOM   2724  HG2 MET P 624      20.834   9.095  26.112  0.00  0.00      PROA  
ATOM   2725   SD MET P 624      21.869   9.100  23.961  0.00  0.00      PROA  
ATOM   2726   CE MET P 624      20.210   8.365  23.904  0.00  0.00      PROA  
ATOM   2727  HE1 MET P 624      19.967   7.591  24.663  0.00  0.00      PROA  
ATOM   2728  HE2 MET P 624      20.051   7.828  22.945  0.00  0.00      PROA  
ATOM   2729  HE3 MET P 624      19.453   9.178  23.938  0.00  0.00      PROA  
ATOM   2730    C MET P 624      24.844   9.814  27.375  0.00  0.00      PROA  
ATOM   2731    O MET P 624      25.682  10.469  26.794  0.00  0.00      PROA  
ATOM   2732    N HSD P 625      25.046   9.689  28.699  0.00  0.00      PROA  
ATOM   2733   HN HSD P 625      24.286   9.356  29.250  0.00  0.00      PROA  
ATOM   2734   CA HSD P 625      26.358   9.659  29.205  0.00  0.00      PROA  
ATOM   2735   HA HSD P 625      27.004   9.396  28.381  0.00  0.00      PROA  
ATOM   2736   CB HSD P 625      26.690  11.089  29.824  0.00  0.00      PROA  
ATOM   2737  HB1 HSD P 625      26.424  11.733  28.959  0.00  0.00      PROA  
ATOM   2738  HB2 HSD P 625      27.780  11.089  30.039  0.00  0.00      PROA  
ATOM   2739  ND1 HSD P 625      24.614  12.080  31.087  0.00  0.00      PROA  
ATOM   2740  HD1 HSD P 625      24.074  12.506  30.361  0.00  0.00      PROA  
ATOM   2741   CG HSD P 625      25.862  11.528  31.075  0.00  0.00      PROA  
ATOM   2742  CE1 HSD P 625      24.322  12.444  32.354  0.00  0.00      PROA  
ATOM   2743  HE1 HSD P 625      23.403  12.973  32.605  0.00  0.00      PROA  
ATOM   2744  NE2 HSD P 625      25.335  12.097  33.190  0.00  0.00      PROA  
ATOM   2745  CD2 HSD P 625      26.294  11.531  32.378  0.00  0.00      PROA  
ATOM   2746  HD2 HSD P 625      27.295  11.305  32.723  0.00  0.00      PROA  
ATOM   2747    C HSD P 625      26.436   8.618  30.299  0.00  0.00      PROA  
ATOM   2748    O HSD P 625      25.472   8.238  30.911  0.00  0.00      PROA  
ATOM   2749    N SER P 626      27.640   7.976  30.432  0.00  0.00      PROA  
ATOM   2750   HN SER P 626      28.202   8.073  29.615  0.00  0.00      PROA  
ATOM   2751   CA SER P 626      28.021   6.883  31.295  0.00  0.00      PROA  
ATOM   2752   HA SER P 626      27.690   7.192  32.275  0.00  0.00      PROA  
ATOM   2753   CB SER P 626      27.243   5.544  30.817  0.00  0.00      PROA  
ATOM   2754  HB1 SER P 626      26.145   5.690  30.904  0.00  0.00      PROA  
ATOM   2755  HB2 SER P 626      27.530   4.685  31.461  0.00  0.00      PROA  
ATOM   2756   OG SER P 626      27.674   5.245  29.540  0.00  0.00      PROA  
ATOM   2757  HG1 SER P 626      27.335   5.904  28.931  0.00  0.00      PROA  
ATOM   2758    C SER P 626      29.470   6.647  31.360  0.00  0.00      PROA  
ATOM   2759    O SER P 626      30.252   7.005  30.500  0.00  0.00      PROA  
ATOM   2760    N GLN P 627      29.860   6.099  32.560  0.00  0.00      PROA  
ATOM   2761   HN GLN P 627      29.224   5.798  33.266  0.00  0.00      PROA  
ATOM   2762   CA GLN P 627      31.261   5.851  32.930  0.00  0.00      PROA  
ATOM   2763   HA GLN P 627      31.858   6.656  32.528  0.00  0.00      PROA  
ATOM   2764   CB GLN P 627      31.418   5.978  34.413  0.00  0.00      PROA  
ATOM   2765  HB1 GLN P 627      32.467   5.784  34.723  0.00  0.00      PROA  
ATOM   2766  HB2 GLN P 627      30.846   5.214  34.982  0.00  0.00      PROA  
ATOM   2767   CG GLN P 627      31.096   7.370  34.999  0.00  0.00      PROA  
ATOM   2768  HG1 GLN P 627      31.586   7.408  35.996  0.00  0.00      PROA  
ATOM   2769  HG2 GLN P 627      29.994   7.503  34.980  0.00  0.00      PROA  
ATOM   2770   CD GLN P 627      31.632   8.672  34.316  0.00  0.00      PROA  
ATOM   2771  OE1 GLN P 627      31.226   8.830  33.156  0.00  0.00      PROA  
ATOM   2772  NE2 GLN P 627      32.441   9.547  34.952  0.00  0.00      PROA  
ATOM   2773 HE21 GLN P 627      32.635  10.447  34.561  0.00  0.00      PROA  
ATOM   2774 HE22 GLN P 627      32.721   9.361  35.894  0.00  0.00      PROA  
ATOM   2775    C GLN P 627      31.756   4.505  32.582  0.00  0.00      PROA  
ATOM   2776    O GLN P 627      31.000   3.557  32.599  0.00  0.00      PROA  
ATOM   2777    N LEU P 628      33.006   4.293  32.067  0.00  0.00      PROA  
ATOM   2778   HN LEU P 628      33.697   5.009  31.998  0.00  0.00      PROA  
ATOM   2779   CA LEU P 628      33.423   2.971  31.517  0.00  0.00      PROA  
ATOM   2780   HA LEU P 628      32.612   2.636  30.888  0.00  0.00      PROA  
ATOM   2781   CB LEU P 628      34.733   3.005  30.727  0.00  0.00      PROA  
ATOM   2782  HB1 LEU P 628      34.853   1.996  30.278  0.00  0.00      PROA  
ATOM   2783  HB2 LEU P 628      35.573   3.246  31.413  0.00  0.00      PROA  
ATOM   2784   CG LEU P 628      34.807   4.042  29.599  0.00  0.00      PROA  
ATOM   2785   HG LEU P 628      34.426   4.984  30.049  0.00  0.00      PROA  
ATOM   2786  CD1 LEU P 628      36.257   4.176  29.062  0.00  0.00      PROA  
ATOM   2787 HD11 LEU P 628      36.948   4.311  29.922  0.00  0.00      PROA  
ATOM   2788 HD12 LEU P 628      36.286   5.015  28.334  0.00  0.00      PROA  
ATOM   2789 HD13 LEU P 628      36.533   3.247  28.518  0.00  0.00      PROA  
ATOM   2790  CD2 LEU P 628      33.738   3.705  28.481  0.00  0.00      PROA  
ATOM   2791 HD21 LEU P 628      33.989   2.792  27.899  0.00  0.00      PROA  
ATOM   2792 HD22 LEU P 628      33.732   4.449  27.657  0.00  0.00      PROA  
ATOM   2793 HD23 LEU P 628      32.684   3.654  28.827  0.00  0.00      PROA  
ATOM   2794    C LEU P 628      33.486   1.888  32.487  0.00  0.00      PROA  
ATOM   2795    O LEU P 628      33.306   0.709  32.196  0.00  0.00      PROA  
ATOM   2796    N ASP P 629      33.773   2.342  33.691  0.00  0.00      PROA  
ATOM   2797   HN ASP P 629      33.983   3.314  33.763  0.00  0.00      PROA  
ATOM   2798   CA ASP P 629      34.057   1.505  34.848  0.00  0.00      PROA  
ATOM   2799   HA ASP P 629      34.810   0.766  34.616  0.00  0.00      PROA  
ATOM   2800   CB ASP P 629      34.773   2.221  36.108  0.00  0.00      PROA  
ATOM   2801  HB1 ASP P 629      35.130   1.373  36.730  0.00  0.00      PROA  
ATOM   2802  HB2 ASP P 629      34.224   2.862  36.831  0.00  0.00      PROA  
ATOM   2803   CG ASP P 629      36.029   3.083  35.771  0.00  0.00      PROA  
ATOM   2804  OD1 ASP P 629      36.115   4.226  36.375  0.00  0.00      PROA  
ATOM   2805  OD2 ASP P 629      36.893   2.679  34.890  0.00  0.00      PROA  
ATOM   2806    C ASP P 629      32.876   0.648  35.267  0.00  0.00      PROA  
ATOM   2807    O ASP P 629      33.021  -0.499  35.430  0.00  0.00      PROA  
ATOM   2808    N HSD P 630      31.659   1.158  35.277  0.00  0.00      PROA  
ATOM   2809   HN HSD P 630      31.671   2.125  35.035  0.00  0.00      PROA  
ATOM   2810   CA HSD P 630      30.374   0.550  35.811  0.00  0.00      PROA  
ATOM   2811   HA HSD P 630      30.647  -0.190  36.549  0.00  0.00      PROA  
ATOM   2812   CB HSD P 630      29.482   1.714  36.344  0.00  0.00      PROA  
ATOM   2813  HB1 HSD P 630      28.627   1.249  36.880  0.00  0.00      PROA  
ATOM   2814  HB2 HSD P 630      29.050   2.362  35.551  0.00  0.00      PROA  
ATOM   2815  ND1 HSD P 630      31.066   1.979  38.324  0.00  0.00      PROA  
ATOM   2816  HD1 HSD P 630      31.066   1.031  38.642  0.00  0.00      PROA  
ATOM   2817   CG HSD P 630      30.300   2.532  37.311  0.00  0.00      PROA  
ATOM   2818  CE1 HSD P 630      31.642   2.961  39.036  0.00  0.00      PROA  
ATOM   2819  HE1 HSD P 630      32.101   2.751  40.002  0.00  0.00      PROA  
ATOM   2820  NE2 HSD P 630      31.340   4.122  38.562  0.00  0.00      PROA  
ATOM   2821  CD2 HSD P 630      30.482   3.898  37.490  0.00  0.00      PROA  
ATOM   2822  HD2 HSD P 630      30.013   4.734  36.985  0.00  0.00      PROA  
ATOM   2823    C HSD P 630      29.540  -0.100  34.732  0.00  0.00      PROA  
ATOM   2824    O HSD P 630      28.525  -0.738  35.090  0.00  0.00      PROA  
ATOM   2825    N LEU P 631      29.767  -0.043  33.334  0.00  0.00      PROA  
ATOM   2826   HN LEU P 631      30.511   0.538  33.014  0.00  0.00      PROA  
ATOM   2827   CA LEU P 631      28.932  -0.560  32.295  0.00  0.00      PROA  
ATOM   2828   HA LEU P 631      27.961  -0.096  32.390  0.00  0.00      PROA  
ATOM   2829   CB LEU P 631      29.520  -0.279  30.948  0.00  0.00      PROA  
ATOM   2830  HB1 LEU P 631      28.748  -0.634  30.232  0.00  0.00      PROA  
ATOM   2831  HB2 LEU P 631      30.361  -0.984  30.771  0.00  0.00      PROA  
ATOM   2832   CG LEU P 631      29.931   1.120  30.548  0.00  0.00      PROA  
ATOM   2833   HG LEU P 631      30.496   1.674  31.327  0.00  0.00      PROA  
ATOM   2834  CD1 LEU P 631      30.825   1.013  29.312  0.00  0.00      PROA  
ATOM   2835 HD11 LEU P 631      30.202   0.661  28.462  0.00  0.00      PROA  
ATOM   2836 HD12 LEU P 631      31.684   0.324  29.462  0.00  0.00      PROA  
ATOM   2837 HD13 LEU P 631      31.165   2.052  29.116  0.00  0.00      PROA  
ATOM   2838  CD2 LEU P 631      28.639   1.985  30.215  0.00  0.00      PROA  
ATOM   2839 HD21 LEU P 631      29.076   2.988  30.019  0.00  0.00      PROA  
ATOM   2840 HD22 LEU P 631      28.007   1.973  31.128  0.00  0.00      PROA  
ATOM   2841 HD23 LEU P 631      28.007   1.742  29.334  0.00  0.00      PROA  
ATOM   2842    C LEU P 631      28.666  -2.033  32.538  0.00  0.00      PROA  
ATOM   2843    O LEU P 631      27.599  -2.603  32.306  0.00  0.00      PROA  
ATOM   2844    N SER P 632      29.668  -2.785  32.979  0.00  0.00      PROA  
ATOM   2845   HN SER P 632      30.557  -2.416  33.240  0.00  0.00      PROA  
ATOM   2846   CA SER P 632      29.635  -4.198  33.097  0.00  0.00      PROA  
ATOM   2847   HA SER P 632      28.897  -4.691  32.482  0.00  0.00      PROA  
ATOM   2848   CB SER P 632      31.026  -4.750  32.695  0.00  0.00      PROA  
ATOM   2849  HB1 SER P 632      31.261  -4.580  31.622  0.00  0.00      PROA  
ATOM   2850  HB2 SER P 632      31.040  -5.857  32.792  0.00  0.00      PROA  
ATOM   2851   OG SER P 632      32.178  -4.305  33.431  0.00  0.00      PROA  
ATOM   2852  HG1 SER P 632      32.400  -3.460  33.032  0.00  0.00      PROA  
ATOM   2853    C SER P 632      29.323  -4.581  34.529  0.00  0.00      PROA  
ATOM   2854    O SER P 632      29.196  -5.747  34.827  0.00  0.00      PROA  
ATOM   2855    N LEU P 633      29.054  -3.634  35.396  0.00  0.00      PROA  
ATOM   2856   HN LEU P 633      28.870  -2.724  35.033  0.00  0.00      PROA  
ATOM   2857   CA LEU P 633      28.727  -3.792  36.791  0.00  0.00      PROA  
ATOM   2858   HA LEU P 633      28.508  -4.840  36.929  0.00  0.00      PROA  
ATOM   2859   CB LEU P 633      29.920  -3.214  37.615  0.00  0.00      PROA  
ATOM   2860  HB1 LEU P 633      29.696  -3.216  38.703  0.00  0.00      PROA  
ATOM   2861  HB2 LEU P 633      29.923  -2.180  37.208  0.00  0.00      PROA  
ATOM   2862   CG LEU P 633      31.276  -3.884  37.318  0.00  0.00      PROA  
ATOM   2863   HG LEU P 633      31.477  -3.955  36.227  0.00  0.00      PROA  
ATOM   2864  CD1 LEU P 633      32.411  -2.856  37.613  0.00  0.00      PROA  
ATOM   2865 HD11 LEU P 633      32.385  -2.551  38.681  0.00  0.00      PROA  
ATOM   2866 HD12 LEU P 633      32.276  -1.929  37.015  0.00  0.00      PROA  
ATOM   2867 HD13 LEU P 633      33.431  -3.263  37.449  0.00  0.00      PROA  
ATOM   2868  CD2 LEU P 633      31.569  -5.199  38.070  0.00  0.00      PROA  
ATOM   2869 HD21 LEU P 633      32.613  -5.564  37.970  0.00  0.00      PROA  
ATOM   2870 HD22 LEU P 633      30.916  -5.954  37.583  0.00  0.00      PROA  
ATOM   2871 HD23 LEU P 633      31.448  -5.100  39.171  0.00  0.00      PROA  
ATOM   2872    C LEU P 633      27.499  -3.071  37.344  0.00  0.00      PROA  
ATOM   2873    O LEU P 633      27.099  -3.342  38.470  0.00  0.00      PROA  
ATOM   2874    N TYR P 634      26.851  -2.182  36.627  0.00  0.00      PROA  
ATOM   2875   HN TYR P 634      27.381  -1.750  35.902  0.00  0.00      PROA  
ATOM   2876   CA TYR P 634      25.494  -1.705  36.932  0.00  0.00      PROA  
ATOM   2877   HA TYR P 634      25.604  -1.353  37.948  0.00  0.00      PROA  
ATOM   2878   CB TYR P 634      25.128  -0.390  36.222  0.00  0.00      PROA  
ATOM   2879  HB1 TYR P 634      25.799   0.354  36.703  0.00  0.00      PROA  
ATOM   2880  HB2 TYR P 634      24.111  -0.056  36.518  0.00  0.00      PROA  
ATOM   2881   CG TYR P 634      25.127  -0.450  34.672  0.00  0.00      PROA  
ATOM   2882  CD1 TYR P 634      25.280   0.737  33.865  0.00  0.00      PROA  
ATOM   2883  HD1 TYR P 634      25.425   1.688  34.356  0.00  0.00      PROA  
ATOM   2884  CE1 TYR P 634      25.090   0.778  32.463  0.00  0.00      PROA  
ATOM   2885  HE1 TYR P 634      25.155   1.700  31.904  0.00  0.00      PROA  
ATOM   2886   CZ TYR P 634      24.727  -0.376  31.829  0.00  0.00      PROA  
ATOM   2887   OH TYR P 634      24.542  -0.322  30.452  0.00  0.00      PROA  
ATOM   2888   HH TYR P 634      24.373   0.587  30.194  0.00  0.00      PROA  
ATOM   2889  CD2 TYR P 634      24.604  -1.581  33.981  0.00  0.00      PROA  
ATOM   2890  HD2 TYR P 634      24.362  -2.495  34.503  0.00  0.00      PROA  
ATOM   2891  CE2 TYR P 634      24.536  -1.542  32.572  0.00  0.00      PROA  
ATOM   2892  HE2 TYR P 634      24.202  -2.445  32.083  0.00  0.00      PROA  
ATOM   2893    C TYR P 634      24.305  -2.728  37.068  0.00  0.00      PROA  
ATOM   2894    O TYR P 634      24.433  -3.871  36.647  0.00  0.00      PROA  
ATOM   2895    N TYR P 635      23.187  -2.310  37.716  0.00  0.00      PROA  
ATOM   2896   HN TYR P 635      23.027  -1.417  38.128  0.00  0.00      PROA  
ATOM   2897   CA TYR P 635      22.039  -3.268  37.758  0.00  0.00      PROA  
ATOM   2898   HA TYR P 635      22.025  -3.942  36.914  0.00  0.00      PROA  
ATOM   2899   CB TYR P 635      22.180  -4.263  38.998  0.00  0.00      PROA  
ATOM   2900  HB1 TYR P 635      23.112  -4.866  39.040  0.00  0.00      PROA  
ATOM   2901  HB2 TYR P 635      21.385  -5.038  38.949  0.00  0.00      PROA  
ATOM   2902   CG TYR P 635      22.021  -3.589  40.330  0.00  0.00      PROA  
ATOM   2903  CD1 TYR P 635      23.118  -3.292  41.224  0.00  0.00      PROA  
ATOM   2904  HD1 TYR P 635      24.129  -3.606  41.012  0.00  0.00      PROA  
ATOM   2905  CE1 TYR P 635      22.875  -2.479  42.344  0.00  0.00      PROA  
ATOM   2906  HE1 TYR P 635      23.683  -2.232  43.018  0.00  0.00      PROA  
ATOM   2907   CZ TYR P 635      21.553  -2.209  42.766  0.00  0.00      PROA  
ATOM   2908   OH TYR P 635      21.352  -1.478  43.944  0.00  0.00      PROA  
ATOM   2909   HH TYR P 635      22.184  -1.594  44.408  0.00  0.00      PROA  
ATOM   2910  CD2 TYR P 635      20.710  -3.325  40.810  0.00  0.00      PROA  
ATOM   2911  HD2 TYR P 635      19.933  -3.692  40.156  0.00  0.00      PROA  
ATOM   2912  CE2 TYR P 635      20.507  -2.667  42.002  0.00  0.00      PROA  
ATOM   2913  HE2 TYR P 635      19.483  -2.536  42.319  0.00  0.00      PROA  
ATOM   2914    C TYR P 635      20.757  -2.519  37.769  0.00  0.00      PROA  
ATOM   2915    O TYR P 635      20.672  -1.287  38.086  0.00  0.00      PROA  
ATOM   2916    N CYS P 636      19.628  -3.220  37.486  0.00  0.00      PROA  
ATOM   2917   HN CYS P 636      19.701  -4.127  37.078  0.00  0.00      PROA  
ATOM   2918   CA CYS P 636      18.296  -2.659  37.719  0.00  0.00      PROA  
ATOM   2919   HA CYS P 636      18.379  -2.005  38.575  0.00  0.00      PROA  
ATOM   2920   CB CYS P 636      17.799  -2.130  36.387  0.00  0.00      PROA  
ATOM   2921  HB1 CYS P 636      17.607  -2.891  35.600  0.00  0.00      PROA  
ATOM   2922  HB2 CYS P 636      18.620  -1.431  36.119  0.00  0.00      PROA  
ATOM   2923   SG CYS P 636      16.458  -1.005  36.519  0.00  0.00      PROA  
ATOM   2924    C CYS P 636      17.345  -3.721  38.224  0.00  0.00      PROA  
ATOM   2925    O CYS P 636      17.157  -4.765  37.575  0.00  0.00      PROA  
ATOM   2926    N ARG P 637      16.622  -3.473  39.390  0.00  0.00      PROA  
ATOM   2927   HN ARG P 637      16.570  -2.562  39.792  0.00  0.00      PROA  
ATOM   2928   CA ARG P 637      15.669  -4.396  39.922  0.00  0.00      PROA  
ATOM   2929   HA ARG P 637      15.196  -4.926  39.109  0.00  0.00      PROA  
ATOM   2930   CB ARG P 637      16.162  -5.372  40.950  0.00  0.00      PROA  
ATOM   2931  HB1 ARG P 637      16.883  -6.078  40.483  0.00  0.00      PROA  
ATOM   2932  HB2 ARG P 637      15.357  -5.940  41.463  0.00  0.00      PROA  
ATOM   2933   CG ARG P 637      17.023  -4.800  42.169  0.00  0.00      PROA  
ATOM   2934  HG1 ARG P 637      16.239  -4.205  42.687  0.00  0.00      PROA  
ATOM   2935  HG2 ARG P 637      17.752  -4.031  41.835  0.00  0.00      PROA  
ATOM   2936   CD ARG P 637      17.675  -5.679  43.295  0.00  0.00      PROA  
ATOM   2937  HD1 ARG P 637      17.016  -6.435  43.773  0.00  0.00      PROA  
ATOM   2938  HD2 ARG P 637      18.009  -5.000  44.109  0.00  0.00      PROA  
ATOM   2939   NE ARG P 637      18.760  -6.342  42.622  0.00  0.00      PROA  
ATOM   2940   HE ARG P 637      18.705  -6.467  41.632  0.00  0.00      PROA  
ATOM   2941   CZ ARG P 637      19.763  -6.919  43.236  0.00  0.00      PROA  
ATOM   2942  NH1 ARG P 637      20.400  -7.820  42.507  0.00  0.00      PROA  
ATOM   2943 HH11 ARG P 637      20.034  -8.007  41.596  0.00  0.00      PROA  
ATOM   2944 HH12 ARG P 637      20.708  -8.637  42.993  0.00  0.00      PROA  
ATOM   2945  NH2 ARG P 637      20.036  -6.833  44.529  0.00  0.00      PROA  
ATOM   2946 HH21 ARG P 637      19.738  -6.083  45.120  0.00  0.00      PROA  
ATOM   2947 HH22 ARG P 637      20.911  -7.237  44.796  0.00  0.00      PROA  
ATOM   2948    C ARG P 637      14.454  -3.704  40.540  0.00  0.00      PROA  
ATOM   2949    O ARG P 637      14.503  -2.572  40.974  0.00  0.00      PROA  
ATOM   2950    N CYS P 638      13.226  -4.328  40.598  0.00  0.00      PROA  
ATOM   2951   HN CYS P 638      13.235  -5.286  40.323  0.00  0.00      PROA  
ATOM   2952   CA CYS P 638      11.965  -3.728  41.070  0.00  0.00      PROA  
ATOM   2953   HA CYS P 638      11.810  -2.899  40.396  0.00  0.00      PROA  
ATOM   2954   CB CYS P 638      10.759  -4.703  40.765  0.00  0.00      PROA  
ATOM   2955  HB1 CYS P 638      10.831  -5.583  41.440  0.00  0.00      PROA  
ATOM   2956  HB2 CYS P 638      10.884  -5.040  39.714  0.00  0.00      PROA  
ATOM   2957   SG CYS P 638       9.057  -4.106  41.007  0.00  0.00      PROA  
ATOM   2958    C CYS P 638      11.987  -3.296  42.601  0.00  0.00      PROA  
ATOM   2959    O CYS P 638      12.606  -3.838  43.486  0.00  0.00      PROA  
ATOM   2960    N ALA P 639      11.255  -2.186  42.866  0.00  0.00      PROA  
ATOM   2961   HN ALA P 639      10.787  -1.623  42.189  0.00  0.00      PROA  
ATOM   2962   CA ALA P 639      11.107  -1.695  44.262  0.00  0.00      PROA  
ATOM   2963   HA ALA P 639      11.133  -2.584  44.874  0.00  0.00      PROA  
ATOM   2964   CB ALA P 639      12.203  -0.674  44.669  0.00  0.00      PROA  
ATOM   2965  HB1 ALA P 639      12.036  -0.306  45.704  0.00  0.00      PROA  
ATOM   2966  HB2 ALA P 639      12.268   0.200  43.985  0.00  0.00      PROA  
ATOM   2967  HB3 ALA P 639      13.162  -1.235  44.684  0.00  0.00      PROA  
ATOM   2968    C ALA P 639       9.725  -1.131  44.397  0.00  0.00      PROA  
ATOM   2969    O ALA P 639       9.002  -0.844  43.484  0.00  0.00      PROA  
ATOM   2970    N LEU P 640       9.329  -0.866  45.668  0.00  0.00      PROA  
ATOM   2971   HN LEU P 640       9.994  -1.025  46.394  0.00  0.00      PROA  
ATOM   2972   CA LEU P 640       8.062  -0.259  46.063  0.00  0.00      PROA  
ATOM   2973   HA LEU P 640       7.262  -0.527  45.389  0.00  0.00      PROA  
ATOM   2974   CB LEU P 640       7.638  -0.885  47.400  0.00  0.00      PROA  
ATOM   2975  HB1 LEU P 640       8.463  -0.746  48.131  0.00  0.00      PROA  
ATOM   2976  HB2 LEU P 640       7.514  -1.976  47.233  0.00  0.00      PROA  
ATOM   2977   CG LEU P 640       6.316  -0.357  47.916  0.00  0.00      PROA  
ATOM   2978   HG LEU P 640       6.396   0.751  47.926  0.00  0.00      PROA  
ATOM   2979  CD1 LEU P 640       5.066  -0.742  47.130  0.00  0.00      PROA  
ATOM   2980 HD11 LEU P 640       4.617  -1.710  47.438  0.00  0.00      PROA  
ATOM   2981 HD12 LEU P 640       5.337  -0.821  46.056  0.00  0.00      PROA  
ATOM   2982 HD13 LEU P 640       4.317   0.068  47.269  0.00  0.00      PROA  
ATOM   2983  CD2 LEU P 640       6.248  -0.784  49.400  0.00  0.00      PROA  
ATOM   2984 HD21 LEU P 640       7.206  -0.650  49.948  0.00  0.00      PROA  
ATOM   2985 HD22 LEU P 640       6.034  -1.871  49.489  0.00  0.00      PROA  
ATOM   2986 HD23 LEU P 640       5.375  -0.271  49.855  0.00  0.00      PROA  
ATOM   2987    C LEU P 640       8.339   1.286  46.188  0.00  0.00      PROA  
ATOM   2988    O LEU P 640       9.425   1.667  46.661  0.00  0.00      PROA  
ATOM   2989    N PRO P 641       7.475   2.108  45.643  0.00  0.00      PROA  
ATOM   2990   CD PRO P 641       6.336   1.744  44.816  0.00  0.00      PROA  
ATOM   2991  HD1 PRO P 641       5.443   1.472  45.418  0.00  0.00      PROA  
ATOM   2992  HD2 PRO P 641       6.510   0.940  44.069  0.00  0.00      PROA  
ATOM   2993   CA PRO P 641       7.604   3.613  45.695  0.00  0.00      PROA  
ATOM   2994   HA PRO P 641       8.487   3.870  45.129  0.00  0.00      PROA  
ATOM   2995   CB PRO P 641       6.321   4.100  44.994  0.00  0.00      PROA  
ATOM   2996  HB1 PRO P 641       6.659   4.958  44.375  0.00  0.00      PROA  
ATOM   2997  HB2 PRO P 641       5.521   4.262  45.748  0.00  0.00      PROA  
ATOM   2998   CG PRO P 641       6.006   2.947  44.041  0.00  0.00      PROA  
ATOM   2999  HG1 PRO P 641       4.925   2.907  43.789  0.00  0.00      PROA  
ATOM   3000  HG2 PRO P 641       6.598   3.091  43.112  0.00  0.00      PROA  
ATOM   3001    C PRO P 641       7.885   4.281  47.090  0.00  0.00      PROA  
ATOM   3002    O PRO P 641       7.460   3.748  48.129  0.00  0.00      PROA  
ATOM   3003    N GLU P 642       8.754   5.355  47.191  0.00  0.00      PROA  
ATOM   3004   HN GLU P 642       9.217   5.652  46.360  0.00  0.00      PROA  
ATOM   3005   CA GLU P 642       9.043   6.018  48.479  0.00  0.00      PROA  
ATOM   3006   HA GLU P 642       9.220   5.294  49.260  0.00  0.00      PROA  
ATOM   3007   CB GLU P 642      10.276   6.957  48.358  0.00  0.00      PROA  
ATOM   3008  HB1 GLU P 642      10.190   7.667  49.208  0.00  0.00      PROA  
ATOM   3009  HB2 GLU P 642      10.145   7.514  47.406  0.00  0.00      PROA  
ATOM   3010   CG GLU P 642      11.604   6.154  48.491  0.00  0.00      PROA  
ATOM   3011  HG1 GLU P 642      12.401   6.843  48.138  0.00  0.00      PROA  
ATOM   3012  HG2 GLU P 642      11.639   5.397  47.679  0.00  0.00      PROA  
ATOM   3013   CD GLU P 642      11.841   5.511  49.864  0.00  0.00      PROA  
ATOM   3014  OE1 GLU P 642      11.938   4.299  49.991  0.00  0.00      PROA  
ATOM   3015  OE2 GLU P 642      11.698   6.298  50.883  0.00  0.00      PROA  
ATOM   3016    C GLU P 642       7.826   6.833  49.032  0.00  0.00      PROA  
ATOM   3017    O GLU P 642       7.553   6.963  50.200  0.00  0.00      PROA  
ATOM   3018    N ASN P 643       7.099   7.423  48.061  0.00  0.00      PROA  
ATOM   3019   HN ASN P 643       7.587   7.275  47.205  0.00  0.00      PROA  
ATOM   3020   CA ASN P 643       5.907   8.191  48.268  0.00  0.00      PROA  
ATOM   3021   HA ASN P 643       6.238   8.679  49.173  0.00  0.00      PROA  
ATOM   3022   CB ASN P 643       5.534   9.156  47.039  0.00  0.00      PROA  
ATOM   3023  HB1 ASN P 643       4.451   9.385  46.953  0.00  0.00      PROA  
ATOM   3024  HB2 ASN P 643       5.902   8.764  46.067  0.00  0.00      PROA  
ATOM   3025   CG ASN P 643       6.182  10.501  47.236  0.00  0.00      PROA  
ATOM   3026  OD1 ASN P 643       7.397  10.587  46.962  0.00  0.00      PROA  
ATOM   3027  ND2 ASN P 643       5.387  11.565  47.623  0.00  0.00      PROA  
ATOM   3028 HD21 ASN P 643       5.799  12.410  47.964  0.00  0.00      PROA  
ATOM   3029 HD22 ASN P 643       4.405  11.725  47.521  0.00  0.00      PROA  
ATOM   3030    C ASN P 643       4.709   7.232  48.642  0.00  0.00      PROA  
ATOM   3031    O ASN P 643       4.624   6.122  48.118  0.00  0.00      PROA  
ATOM   3032    N PRO P 644       3.776   7.637  49.542  0.00  0.00      PROA  
ATOM   3033   CD PRO P 644       3.973   8.674  50.521  0.00  0.00      PROA  
ATOM   3034  HD1 PRO P 644       3.752   9.639  50.018  0.00  0.00      PROA  
ATOM   3035  HD2 PRO P 644       4.997   8.679  50.953  0.00  0.00      PROA  
ATOM   3036   CA PRO P 644       2.616   6.887  49.795  0.00  0.00      PROA  
ATOM   3037   HA PRO P 644       2.883   5.932  50.221  0.00  0.00      PROA  
ATOM   3038   CB PRO P 644       1.900   7.667  50.895  0.00  0.00      PROA  
ATOM   3039  HB1 PRO P 644       1.284   7.042  51.577  0.00  0.00      PROA  
ATOM   3040  HB2 PRO P 644       1.260   8.428  50.399  0.00  0.00      PROA  
ATOM   3041   CG PRO P 644       2.991   8.445  51.653  0.00  0.00      PROA  
ATOM   3042  HG1 PRO P 644       2.641   9.387  52.127  0.00  0.00      PROA  
ATOM   3043  HG2 PRO P 644       3.498   7.756  52.362  0.00  0.00      PROA  
ATOM   3044    C PRO P 644       1.807   6.721  48.517  0.00  0.00      PROA  
ATOM   3045    O PRO P 644       1.924   7.563  47.583  0.00  0.00      PROA  
ATOM   3046    N ASN P 645       0.934   5.721  48.321  0.00  0.00      PROA  
ATOM   3047   HN ASN P 645       0.800   4.957  48.949  0.00  0.00      PROA  
ATOM   3048   CA ASN P 645       0.268   5.414  47.108  0.00  0.00      PROA  
ATOM   3049   HA ASN P 645       0.835   5.788  46.268  0.00  0.00      PROA  
ATOM   3050   CB ASN P 645       0.091   3.922  46.826  0.00  0.00      PROA  
ATOM   3051  HB1 ASN P 645      -0.388   3.744  45.840  0.00  0.00      PROA  
ATOM   3052  HB2 ASN P 645      -0.510   3.535  47.677  0.00  0.00      PROA  
ATOM   3053   CG ASN P 645       1.312   3.159  46.876  0.00  0.00      PROA  
ATOM   3054  OD1 ASN P 645       1.497   2.114  47.544  0.00  0.00      PROA  
ATOM   3055  ND2 ASN P 645       2.299   3.633  46.064  0.00  0.00      PROA  
ATOM   3056 HD21 ASN P 645       3.108   3.065  45.912  0.00  0.00      PROA  
ATOM   3057 HD22 ASN P 645       2.186   4.501  45.580  0.00  0.00      PROA  
ATOM   3058    C ASN P 645      -1.089   6.115  46.993  0.00  0.00      PROA  
ATOM   3059    O ASN P 645      -2.137   5.467  47.090  0.00  0.00      PROA  
ATOM   3060    N ASN P 646      -1.025   7.489  46.789  0.00  0.00      PROA  
ATOM   3061   HN ASN P 646      -0.149   7.966  46.761  0.00  0.00      PROA  
ATOM   3062   CA ASN P 646      -2.162   8.410  46.923  0.00  0.00      PROA  
ATOM   3063   HA ASN P 646      -2.684   8.119  47.823  0.00  0.00      PROA  
ATOM   3064   CB ASN P 646      -1.739   9.868  47.216  0.00  0.00      PROA  
ATOM   3065  HB1 ASN P 646      -2.609  10.548  47.335  0.00  0.00      PROA  
ATOM   3066  HB2 ASN P 646      -1.278  10.108  46.234  0.00  0.00      PROA  
ATOM   3067   CG ASN P 646      -0.805   9.974  48.416  0.00  0.00      PROA  
ATOM   3068  OD1 ASN P 646      -1.074   9.404  49.471  0.00  0.00      PROA  
ATOM   3069  ND2 ASN P 646       0.283  10.788  48.305  0.00  0.00      PROA  
ATOM   3070 HD21 ASN P 646       0.992  10.837  49.009  0.00  0.00      PROA  
ATOM   3071 HD22 ASN P 646       0.553  11.150  47.413  0.00  0.00      PROA  
ATOM   3072    C ASN P 646      -3.066   8.404  45.723  0.00  0.00      PROA  
ATOM   3073    O ASN P 646      -4.223   8.721  45.897  0.00  0.00      PROA  
ATOM   3074    N HSD P 647      -2.581   8.186  44.493  0.00  0.00      PROA  
ATOM   3075   HN HSD P 647      -1.618   7.947  44.394  0.00  0.00      PROA  
ATOM   3076   CA HSD P 647      -3.426   8.246  43.263  0.00  0.00      PROA  
ATOM   3077   HA HSD P 647      -4.399   8.665  43.475  0.00  0.00      PROA  
ATOM   3078   CB HSD P 647      -2.812   9.115  42.142  0.00  0.00      PROA  
ATOM   3079  HB1 HSD P 647      -2.448  10.033  42.650  0.00  0.00      PROA  
ATOM   3080  HB2 HSD P 647      -3.655   9.445  41.498  0.00  0.00      PROA  
ATOM   3081  ND1 HSD P 647      -1.722   7.828  40.144  0.00  0.00      PROA  
ATOM   3082  HD1 HSD P 647      -2.618   7.648  39.739  0.00  0.00      PROA  
ATOM   3083   CG HSD P 647      -1.625   8.583  41.358  0.00  0.00      PROA  
ATOM   3084  CE1 HSD P 647      -0.479   7.519  39.751  0.00  0.00      PROA  
ATOM   3085  HE1 HSD P 647      -0.389   6.775  38.959  0.00  0.00      PROA  
ATOM   3086  NE2 HSD P 647       0.377   8.105  40.557  0.00  0.00      PROA  
ATOM   3087  CD2 HSD P 647      -0.338   8.785  41.552  0.00  0.00      PROA  
ATOM   3088  HD2 HSD P 647       0.143   9.310  42.368  0.00  0.00      PROA  
ATOM   3089    C HSD P 647      -3.684   6.814  42.683  0.00  0.00      PROA  
ATOM   3090    O HSD P 647      -4.447   6.690  41.735  0.00  0.00      PROA  
ATOM   3091    N THR P 648      -3.052   5.782  43.310  0.00  0.00      PROA  
ATOM   3092   HN THR P 648      -2.206   5.962  43.805  0.00  0.00      PROA  
ATOM   3093   CA THR P 648      -3.136   4.427  42.736  0.00  0.00      PROA  
ATOM   3094   HA THR P 648      -3.654   4.409  41.789  0.00  0.00      PROA  
ATOM   3095   CB THR P 648      -1.801   3.728  42.347  0.00  0.00      PROA  
ATOM   3096   HB THR P 648      -1.859   2.657  42.059  0.00  0.00      PROA  
ATOM   3097  OG1 THR P 648      -0.956   3.795  43.490  0.00  0.00      PROA  
ATOM   3098  HG1 THR P 648      -0.270   3.140  43.340  0.00  0.00      PROA  
ATOM   3099  CG2 THR P 648      -1.121   4.536  41.286  0.00  0.00      PROA  
ATOM   3100 HG21 THR P 648      -0.790   5.528  41.663  0.00  0.00      PROA  
ATOM   3101 HG22 THR P 648      -1.667   4.631  40.324  0.00  0.00      PROA  
ATOM   3102 HG23 THR P 648      -0.151   4.072  41.005  0.00  0.00      PROA  
ATOM   3103    C THR P 648      -3.848   3.380  43.558  0.00  0.00      PROA  
ATOM   3104    O THR P 648      -3.931   2.189  43.156  0.00  0.00      PROA  
ATOM   3105    N LEU P 649      -4.431   3.934  44.631  0.00  0.00      PROA  
ATOM   3106   HN LEU P 649      -4.285   4.896  44.847  0.00  0.00      PROA  
ATOM   3107   CA LEU P 649      -5.159   3.153  45.657  0.00  0.00      PROA  
ATOM   3108   HA LEU P 649      -4.542   2.328  45.980  0.00  0.00      PROA  
ATOM   3109   CB LEU P 649      -5.633   3.960  46.860  0.00  0.00      PROA  
ATOM   3110  HB1 LEU P 649      -6.448   4.632  46.516  0.00  0.00      PROA  
ATOM   3111  HB2 LEU P 649      -4.778   4.567  47.226  0.00  0.00      PROA  
ATOM   3112   CG LEU P 649      -6.362   3.079  47.944  0.00  0.00      PROA  
ATOM   3113   HG LEU P 649      -7.337   2.599  47.715  0.00  0.00      PROA  
ATOM   3114  CD1 LEU P 649      -5.312   2.118  48.474  0.00  0.00      PROA  
ATOM   3115 HD11 LEU P 649      -5.001   1.331  47.753  0.00  0.00      PROA  
ATOM   3116 HD12 LEU P 649      -5.738   1.591  49.355  0.00  0.00      PROA  
ATOM   3117 HD13 LEU P 649      -4.383   2.614  48.828  0.00  0.00      PROA  
ATOM   3118  CD2 LEU P 649      -6.622   4.177  49.045  0.00  0.00      PROA  
ATOM   3119 HD21 LEU P 649      -7.090   3.788  49.975  0.00  0.00      PROA  
ATOM   3120 HD22 LEU P 649      -7.342   4.920  48.639  0.00  0.00      PROA  
ATOM   3121 HD23 LEU P 649      -5.689   4.770  49.154  0.00  0.00      PROA  
ATOM   3122    C LEU P 649      -6.434   2.448  45.073  0.00  0.00      PROA  
ATOM   3123    O LEU P 649      -6.726   1.283  45.352  0.00  0.00      PROA  
ATOM   3124    N GLN P 650      -7.196   3.122  44.245  0.00  0.00      PROA  
ATOM   3125   HN GLN P 650      -6.955   3.992  43.822  0.00  0.00      PROA  
ATOM   3126   CA GLN P 650      -8.438   2.535  43.716  0.00  0.00      PROA  
ATOM   3127   HA GLN P 650      -8.927   1.929  44.466  0.00  0.00      PROA  
ATOM   3128   CB GLN P 650      -9.361   3.685  43.130  0.00  0.00      PROA  
ATOM   3129  HB1 GLN P 650     -10.352   3.228  42.925  0.00  0.00      PROA  
ATOM   3130  HB2 GLN P 650      -8.986   4.117  42.177  0.00  0.00      PROA  
ATOM   3131   CG GLN P 650      -9.625   4.875  44.135  0.00  0.00      PROA  
ATOM   3132  HG1 GLN P 650     -10.483   5.514  43.834  0.00  0.00      PROA  
ATOM   3133  HG2 GLN P 650      -8.716   5.505  44.028  0.00  0.00      PROA  
ATOM   3134   CD GLN P 650      -9.715   4.453  45.676  0.00  0.00      PROA  
ATOM   3135  OE1 GLN P 650      -9.045   4.938  46.574  0.00  0.00      PROA  
ATOM   3136  NE2 GLN P 650     -10.766   3.606  46.029  0.00  0.00      PROA  
ATOM   3137 HE21 GLN P 650     -10.901   3.363  46.989  0.00  0.00      PROA  
ATOM   3138 HE22 GLN P 650     -11.297   3.277  45.248  0.00  0.00      PROA  
ATOM   3139    C GLN P 650      -8.043   1.631  42.560  0.00  0.00      PROA  
ATOM   3140    O GLN P 650      -8.669   0.602  42.280  0.00  0.00      PROA  
ATOM   3141    N TYR P 651      -7.008   1.857  41.810  0.00  0.00      PROA  
ATOM   3142   HN TYR P 651      -6.529   2.726  41.710  0.00  0.00      PROA  
ATOM   3143   CA TYR P 651      -6.462   0.909  40.868  0.00  0.00      PROA  
ATOM   3144   HA TYR P 651      -7.332   0.649  40.282  0.00  0.00      PROA  
ATOM   3145   CB TYR P 651      -5.267   1.509  40.045  0.00  0.00      PROA  
ATOM   3146  HB1 TYR P 651      -4.505   1.834  40.786  0.00  0.00      PROA  
ATOM   3147  HB2 TYR P 651      -5.616   2.366  39.432  0.00  0.00      PROA  
ATOM   3148   CG TYR P 651      -4.549   0.484  39.177  0.00  0.00      PROA  
ATOM   3149  CD1 TYR P 651      -5.182  -0.069  38.054  0.00  0.00      PROA  
ATOM   3150  HD1 TYR P 651      -6.195   0.233  37.829  0.00  0.00      PROA  
ATOM   3151  CE1 TYR P 651      -4.562  -1.036  37.288  0.00  0.00      PROA  
ATOM   3152  HE1 TYR P 651      -5.093  -1.455  36.446  0.00  0.00      PROA  
ATOM   3153   CZ TYR P 651      -3.211  -1.423  37.563  0.00  0.00      PROA  
ATOM   3154   OH TYR P 651      -2.576  -2.237  36.721  0.00  0.00      PROA  
ATOM   3155   HH TYR P 651      -1.658  -2.164  36.993  0.00  0.00      PROA  
ATOM   3156  CD2 TYR P 651      -3.188   0.160  39.350  0.00  0.00      PROA  
ATOM   3157  HD2 TYR P 651      -2.538   0.664  40.050  0.00  0.00      PROA  
ATOM   3158  CE2 TYR P 651      -2.553  -0.798  38.622  0.00  0.00      PROA  
ATOM   3159  HE2 TYR P 651      -1.514  -1.059  38.758  0.00  0.00      PROA  
ATOM   3160    C TYR P 651      -6.034  -0.408  41.560  0.00  0.00      PROA  
ATOM   3161    O TYR P 651      -6.415  -1.533  41.145  0.00  0.00      PROA  
ATOM   3162    N TRP P 652      -5.334  -0.247  42.661  0.00  0.00      PROA  
ATOM   3163   HN TRP P 652      -5.095   0.692  42.896  0.00  0.00      PROA  
ATOM   3164   CA TRP P 652      -4.889  -1.338  43.499  0.00  0.00      PROA  
ATOM   3165   HA TRP P 652      -4.284  -2.024  42.925  0.00  0.00      PROA  
ATOM   3166   CB TRP P 652      -3.881  -0.725  44.547  0.00  0.00      PROA  
ATOM   3167  HB1 TRP P 652      -4.495  -0.256  45.345  0.00  0.00      PROA  
ATOM   3168  HB2 TRP P 652      -3.240  -0.047  43.942  0.00  0.00      PROA  
ATOM   3169   CG TRP P 652      -2.965  -1.719  45.235  0.00  0.00      PROA  
ATOM   3170  CD1 TRP P 652      -1.663  -1.969  44.969  0.00  0.00      PROA  
ATOM   3171  HD1 TRP P 652      -1.190  -1.586  44.077  0.00  0.00      PROA  
ATOM   3172  NE1 TRP P 652      -1.155  -2.823  45.910  0.00  0.00      PROA  
ATOM   3173  HE1 TRP P 652      -0.606  -3.584  45.642  0.00  0.00      PROA  
ATOM   3174  CE2 TRP P 652      -2.117  -3.062  46.946  0.00  0.00      PROA  
ATOM   3175  CD2 TRP P 652      -3.311  -2.359  46.490  0.00  0.00      PROA  
ATOM   3176  CE3 TRP P 652      -4.542  -2.370  47.228  0.00  0.00      PROA  
ATOM   3177  HE3 TRP P 652      -5.484  -1.985  46.866  0.00  0.00      PROA  
ATOM   3178  CZ3 TRP P 652      -4.437  -3.068  48.476  0.00  0.00      PROA  
ATOM   3179  HZ3 TRP P 652      -5.387  -3.059  48.990  0.00  0.00      PROA  
ATOM   3180  CZ2 TRP P 652      -2.104  -3.671  48.163  0.00  0.00      PROA  
ATOM   3181  HZ2 TRP P 652      -1.245  -4.075  48.679  0.00  0.00      PROA  
ATOM   3182  CH2 TRP P 652      -3.272  -3.717  48.886  0.00  0.00      PROA  
ATOM   3183  HH2 TRP P 652      -3.413  -4.283  49.795  0.00  0.00      PROA  
ATOM   3184    C TRP P 652      -6.052  -2.114  44.134  0.00  0.00      PROA  
ATOM   3185    O TRP P 652      -6.054  -3.351  44.170  0.00  0.00      PROA  
ATOM   3186    N LYS P 653      -7.051  -1.456  44.682  0.00  0.00      PROA  
ATOM   3187   HN LYS P 653      -6.915  -0.477  44.812  0.00  0.00      PROA  
ATOM   3188   CA LYS P 653      -8.300  -1.975  45.033  0.00  0.00      PROA  
ATOM   3189   HA LYS P 653      -8.146  -2.930  45.514  0.00  0.00      PROA  
ATOM   3190   CB LYS P 653      -9.076  -0.915  45.965  0.00  0.00      PROA  
ATOM   3191  HB1 LYS P 653     -10.104  -1.250  46.219  0.00  0.00      PROA  
ATOM   3192  HB2 LYS P 653      -9.268   0.006  45.373  0.00  0.00      PROA  
ATOM   3193   CG LYS P 653      -8.382  -0.568  47.277  0.00  0.00      PROA  
ATOM   3194  HG1 LYS P 653      -8.769   0.384  47.697  0.00  0.00      PROA  
ATOM   3195  HG2 LYS P 653      -7.294  -0.418  47.105  0.00  0.00      PROA  
ATOM   3196   CD LYS P 653      -8.608  -1.698  48.353  0.00  0.00      PROA  
ATOM   3197  HD1 LYS P 653      -7.868  -1.664  49.182  0.00  0.00      PROA  
ATOM   3198  HD2 LYS P 653      -8.580  -2.667  47.810  0.00  0.00      PROA  
ATOM   3199   CE LYS P 653     -10.023  -1.406  48.929  0.00  0.00      PROA  
ATOM   3200  HE1 LYS P 653     -10.734  -1.179  48.106  0.00  0.00      PROA  
ATOM   3201  HE2 LYS P 653     -10.100  -0.533  49.611  0.00  0.00      PROA  
ATOM   3202   NZ LYS P 653     -10.597  -2.641  49.547  0.00  0.00      PROA  
ATOM   3203  HZ1 LYS P 653      -9.871  -3.176  50.065  0.00  0.00      PROA  
ATOM   3204  HZ2 LYS P 653     -11.000  -3.261  48.816  0.00  0.00      PROA  
ATOM   3205  HZ3 LYS P 653     -11.317  -2.190  50.147  0.00  0.00      PROA  
ATOM   3206    C LYS P 653      -9.220  -2.574  43.975  0.00  0.00      PROA  
ATOM   3207    O LYS P 653      -9.535  -3.749  44.235  0.00  0.00      PROA  
ATOM   3208    N GLU P 654      -9.513  -1.940  42.871  0.00  0.00      PROA  
ATOM   3209   HN GLU P 654      -8.928  -1.175  42.613  0.00  0.00      PROA  
ATOM   3210   CA GLU P 654     -10.452  -2.396  41.855  0.00  0.00      PROA  
ATOM   3211   HA GLU P 654     -11.217  -2.951  42.376  0.00  0.00      PROA  
ATOM   3212   CB GLU P 654     -11.001  -1.221  40.965  0.00  0.00      PROA  
ATOM   3213  HB1 GLU P 654     -11.656  -1.677  40.192  0.00  0.00      PROA  
ATOM   3214  HB2 GLU P 654     -10.189  -0.683  40.431  0.00  0.00      PROA  
ATOM   3215   CG GLU P 654     -11.932  -0.289  41.717  0.00  0.00      PROA  
ATOM   3216  HG1 GLU P 654     -11.536   0.029  42.705  0.00  0.00      PROA  
ATOM   3217  HG2 GLU P 654     -12.800  -0.909  42.029  0.00  0.00      PROA  
ATOM   3218   CD GLU P 654     -12.242   1.002  40.894  0.00  0.00      PROA  
ATOM   3219  OE1 GLU P 654     -12.879   0.835  39.835  0.00  0.00      PROA  
ATOM   3220  OE2 GLU P 654     -11.994   2.190  41.326  0.00  0.00      PROA  
ATOM   3221    C GLU P 654      -9.943  -3.538  41.075  0.00  0.00      PROA  
ATOM   3222    O GLU P 654     -10.676  -4.339  40.474  0.00  0.00      PROA  
ATOM   3223    N HSD P 655      -8.622  -3.700  40.961  0.00  0.00      PROA  
ATOM   3224   HN HSD P 655      -7.904  -3.060  41.223  0.00  0.00      PROA  
ATOM   3225   CA HSD P 655      -8.128  -4.815  40.204  0.00  0.00      PROA  
ATOM   3226   HA HSD P 655      -8.823  -5.364  39.587  0.00  0.00      PROA  
ATOM   3227   CB HSD P 655      -7.040  -4.356  39.206  0.00  0.00      PROA  
ATOM   3228  HB1 HSD P 655      -6.700  -5.205  38.575  0.00  0.00      PROA  
ATOM   3229  HB2 HSD P 655      -6.088  -3.974  39.632  0.00  0.00      PROA  
ATOM   3230  ND1 HSD P 655      -7.779  -2.075  38.411  0.00  0.00      PROA  
ATOM   3231  HD1 HSD P 655      -7.435  -1.605  39.223  0.00  0.00      PROA  
ATOM   3232   CG HSD P 655      -7.472  -3.388  38.156  0.00  0.00      PROA  
ATOM   3233  CE1 HSD P 655      -8.235  -1.473  37.272  0.00  0.00      PROA  
ATOM   3234  HE1 HSD P 655      -8.335  -0.388  37.242  0.00  0.00      PROA  
ATOM   3235  NE2 HSD P 655      -8.263  -2.325  36.313  0.00  0.00      PROA  
ATOM   3236  CD2 HSD P 655      -7.799  -3.544  36.859  0.00  0.00      PROA  
ATOM   3237  HD2 HSD P 655      -7.818  -4.438  36.249  0.00  0.00      PROA  
ATOM   3238    C HSD P 655      -7.435  -5.786  41.169  0.00  0.00      PROA  
ATOM   3239    O HSD P 655      -7.069  -6.878  40.745  0.00  0.00      PROA  
ATOM   3240    N SER P 656      -7.433  -5.513  42.487  0.00  0.00      PROA  
ATOM   3241   HN SER P 656      -7.834  -4.663  42.819  0.00  0.00      PROA  
ATOM   3242   CA SER P 656      -6.721  -6.404  43.379  0.00  0.00      PROA  
ATOM   3243   HA SER P 656      -6.779  -5.844  44.300  0.00  0.00      PROA  
ATOM   3244   CB SER P 656      -7.323  -7.774  43.760  0.00  0.00      PROA  
ATOM   3245  HB1 SER P 656      -6.758  -8.216  44.609  0.00  0.00      PROA  
ATOM   3246  HB2 SER P 656      -7.321  -8.499  42.919  0.00  0.00      PROA  
ATOM   3247   OG SER P 656      -8.706  -7.803  44.260  0.00  0.00      PROA  
ATOM   3248  HG1 SER P 656      -8.735  -7.338  45.100  0.00  0.00      PROA  
ATOM   3249    C SER P 656      -5.259  -6.663  43.037  0.00  0.00      PROA  
ATOM   3250    O SER P 656      -4.849  -7.711  42.553  0.00  0.00      PROA  
ATOM   3251    N ILE P 657      -4.469  -5.624  43.225  0.00  0.00      PROA  
ATOM   3252   HN ILE P 657      -4.767  -4.756  43.615  0.00  0.00      PROA  
ATOM   3253   CA ILE P 657      -3.072  -5.730  42.870  0.00  0.00      PROA  
ATOM   3254   HA ILE P 657      -2.847  -6.319  41.993  0.00  0.00      PROA  
ATOM   3255   CB ILE P 657      -2.584  -4.357  42.424  0.00  0.00      PROA  
ATOM   3256   HB ILE P 657      -2.821  -3.568  43.170  0.00  0.00      PROA  
ATOM   3257  CG2 ILE P 657      -1.048  -4.289  42.427  0.00  0.00      PROA  
ATOM   3258 HG21 ILE P 657      -0.616  -5.218  41.999  0.00  0.00      PROA  
ATOM   3259 HG22 ILE P 657      -0.627  -4.322  43.455  0.00  0.00      PROA  
ATOM   3260 HG23 ILE P 657      -0.607  -3.370  41.984  0.00  0.00      PROA  
ATOM   3261  CG1 ILE P 657      -3.181  -3.976  41.027  0.00  0.00      PROA  
ATOM   3262 HG11 ILE P 657      -3.074  -2.892  40.806  0.00  0.00      PROA  
ATOM   3263 HG12 ILE P 657      -4.287  -4.074  41.036  0.00  0.00      PROA  
ATOM   3264   CD ILE P 657      -2.611  -4.701  39.813  0.00  0.00      PROA  
ATOM   3265  HD1 ILE P 657      -3.247  -4.606  38.907  0.00  0.00      PROA  
ATOM   3266  HD2 ILE P 657      -2.405  -5.773  40.020  0.00  0.00      PROA  
ATOM   3267  HD3 ILE P 657      -1.633  -4.316  39.450  0.00  0.00      PROA  
ATOM   3268    C ILE P 657      -2.342  -6.263  44.107  0.00  0.00      PROA  
ATOM   3269    O ILE P 657      -2.763  -5.839  45.178  0.00  0.00      PROA  
ATOM   3270    N PRO P 658      -1.367  -7.184  44.086  0.00  0.00      PROA  
ATOM   3271   CD PRO P 658      -1.187  -8.130  42.900  0.00  0.00      PROA  
ATOM   3272  HD1 PRO P 658      -0.559  -7.671  42.106  0.00  0.00      PROA  
ATOM   3273  HD2 PRO P 658      -2.162  -8.357  42.421  0.00  0.00      PROA  
ATOM   3274   CA PRO P 658      -0.682  -7.677  45.225  0.00  0.00      PROA  
ATOM   3275   HA PRO P 658      -1.476  -8.205  45.732  0.00  0.00      PROA  
ATOM   3276   CB PRO P 658       0.336  -8.645  44.578  0.00  0.00      PROA  
ATOM   3277  HB1 PRO P 658       0.710  -9.293  45.399  0.00  0.00      PROA  
ATOM   3278  HB2 PRO P 658       1.035  -8.040  43.963  0.00  0.00      PROA  
ATOM   3279   CG PRO P 658      -0.571  -9.382  43.524  0.00  0.00      PROA  
ATOM   3280  HG1 PRO P 658       0.035  -9.968  42.800  0.00  0.00      PROA  
ATOM   3281  HG2 PRO P 658      -1.194  -9.999  44.206  0.00  0.00      PROA  
ATOM   3282    C PRO P 658      -0.071  -6.618  46.076  0.00  0.00      PROA  
ATOM   3283    O PRO P 658       0.334  -5.535  45.579  0.00  0.00      PROA  
ATOM   3284    N THR P 659       0.072  -6.948  47.339  0.00  0.00      PROA  
ATOM   3285   HN THR P 659      -0.065  -7.894  47.622  0.00  0.00      PROA  
ATOM   3286   CA THR P 659       0.828  -6.130  48.280  0.00  0.00      PROA  
ATOM   3287   HA THR P 659       0.566  -5.089  48.162  0.00  0.00      PROA  
ATOM   3288   CB THR P 659       0.603  -6.596  49.785  0.00  0.00      PROA  
ATOM   3289   HB THR P 659       1.181  -6.074  50.577  0.00  0.00      PROA  
ATOM   3290  OG1 THR P 659       0.887  -8.041  49.793  0.00  0.00      PROA  
ATOM   3291  HG1 THR P 659       0.012  -8.354  49.553  0.00  0.00      PROA  
ATOM   3292  CG2 THR P 659      -0.806  -6.491  50.218  0.00  0.00      PROA  
ATOM   3293 HG21 THR P 659      -1.138  -5.431  50.230  0.00  0.00      PROA  
ATOM   3294 HG22 THR P 659      -0.908  -7.034  51.182  0.00  0.00      PROA  
ATOM   3295 HG23 THR P 659      -1.430  -7.000  49.454  0.00  0.00      PROA  
ATOM   3296    C THR P 659       2.369  -6.025  48.052  0.00  0.00      PROA  
ATOM   3297    O THR P 659       2.934  -6.794  47.348  0.00  0.00      PROA  
ATOM   3298    N ALA P 660       2.970  -5.095  48.750  0.00  0.00      PROA  
ATOM   3299   HN ALA P 660       2.405  -4.526  49.342  0.00  0.00      PROA  
ATOM   3300   CA ALA P 660       4.347  -4.753  48.891  0.00  0.00      PROA  
ATOM   3301   HA ALA P 660       4.554  -4.024  48.121  0.00  0.00      PROA  
ATOM   3302   CB ALA P 660       4.471  -4.165  50.224  0.00  0.00      PROA  
ATOM   3303  HB1 ALA P 660       3.720  -3.371  50.426  0.00  0.00      PROA  
ATOM   3304  HB2 ALA P 660       5.486  -3.730  50.350  0.00  0.00      PROA  
ATOM   3305  HB3 ALA P 660       4.320  -4.852  51.083  0.00  0.00      PROA  
ATOM   3306    C ALA P 660       5.376  -5.856  48.718  0.00  0.00      PROA  
ATOM   3307    O ALA P 660       6.497  -5.664  48.285  0.00  0.00      PROA  
ATOM   3308    N ASP P 661       5.068  -7.052  49.294  0.00  0.00      PROA  
ATOM   3309   HN ASP P 661       4.384  -6.923  50.007  0.00  0.00      PROA  
ATOM   3310   CA ASP P 661       5.992  -8.204  49.364  0.00  0.00      PROA  
ATOM   3311   HA ASP P 661       6.785  -7.870  50.018  0.00  0.00      PROA  
ATOM   3312   CB ASP P 661       5.163  -9.447  49.864  0.00  0.00      PROA  
ATOM   3313  HB1 ASP P 661       5.804 -10.354  49.825  0.00  0.00      PROA  
ATOM   3314  HB2 ASP P 661       4.231  -9.606  49.281  0.00  0.00      PROA  
ATOM   3315   CG ASP P 661       4.610  -9.276  51.311  0.00  0.00      PROA  
ATOM   3316  OD1 ASP P 661       4.915  -8.352  52.018  0.00  0.00      PROA  
ATOM   3317  OD2 ASP P 661       3.815 -10.176  51.675  0.00  0.00      PROA  
ATOM   3318    C ASP P 661       6.656  -8.555  48.081  0.00  0.00      PROA  
ATOM   3319    O ASP P 661       7.882  -8.779  47.941  0.00  0.00      PROA  
ATOM   3320    N VAL P 662       5.933  -8.563  46.968  0.00  0.00      PROA  
ATOM   3321   HN VAL P 662       4.938  -8.537  46.919  0.00  0.00      PROA  
ATOM   3322   CA VAL P 662       6.586  -8.810  45.707  0.00  0.00      PROA  
ATOM   3323   HA VAL P 662       7.185  -9.699  45.841  0.00  0.00      PROA  
ATOM   3324   CB VAL P 662       5.566  -9.380  44.730  0.00  0.00      PROA  
ATOM   3325   HB VAL P 662       6.006  -9.643  43.744  0.00  0.00      PROA  
ATOM   3326  CG1 VAL P 662       5.047 -10.682  45.328  0.00  0.00      PROA  
ATOM   3327 HG11 VAL P 662       5.743 -11.472  45.681  0.00  0.00      PROA  
ATOM   3328 HG12 VAL P 662       4.438 -11.286  44.623  0.00  0.00      PROA  
ATOM   3329 HG13 VAL P 662       4.358 -10.459  46.171  0.00  0.00      PROA  
ATOM   3330  CG2 VAL P 662       4.372  -8.386  44.596  0.00  0.00      PROA  
ATOM   3331 HG21 VAL P 662       4.802  -7.386  44.374  0.00  0.00      PROA  
ATOM   3332 HG22 VAL P 662       3.694  -8.194  45.455  0.00  0.00      PROA  
ATOM   3333 HG23 VAL P 662       3.725  -8.599  43.719  0.00  0.00      PROA  
ATOM   3334    C VAL P 662       7.302  -7.641  45.126  0.00  0.00      PROA  
ATOM   3335    O VAL P 662       8.258  -7.875  44.418  0.00  0.00      PROA  
ATOM   3336    N ASN P 663       7.040  -6.392  45.514  0.00  0.00      PROA  
ATOM   3337   HN ASN P 663       6.171  -6.149  45.937  0.00  0.00      PROA  
ATOM   3338   CA ASN P 663       8.027  -5.337  45.328  0.00  0.00      PROA  
ATOM   3339   HA ASN P 663       8.288  -5.333  44.280  0.00  0.00      PROA  
ATOM   3340   CB ASN P 663       7.314  -3.948  45.529  0.00  0.00      PROA  
ATOM   3341  HB1 ASN P 663       8.018  -3.121  45.296  0.00  0.00      PROA  
ATOM   3342  HB2 ASN P 663       6.830  -3.926  46.529  0.00  0.00      PROA  
ATOM   3343   CG ASN P 663       6.171  -3.845  44.531  0.00  0.00      PROA  
ATOM   3344  OD1 ASN P 663       5.126  -4.396  44.662  0.00  0.00      PROA  
ATOM   3345  ND2 ASN P 663       6.257  -2.794  43.671  0.00  0.00      PROA  
ATOM   3346 HD21 ASN P 663       5.457  -2.302  43.326  0.00  0.00      PROA  
ATOM   3347 HD22 ASN P 663       7.133  -2.317  43.599  0.00  0.00      PROA  
ATOM   3348    C ASN P 663       9.344  -5.644  46.054  0.00  0.00      PROA  
ATOM   3349    O ASN P 663      10.424  -5.561  45.510  0.00  0.00      PROA  
ATOM   3350    N TRP P 664       9.273  -6.095  47.294  0.00  0.00      PROA  
ATOM   3351   HN TRP P 664       8.358  -6.205  47.675  0.00  0.00      PROA  
ATOM   3352   CA TRP P 664      10.492  -6.444  48.173  0.00  0.00      PROA  
ATOM   3353   HA TRP P 664      11.174  -5.614  48.063  0.00  0.00      PROA  
ATOM   3354   CB TRP P 664      10.124  -6.618  49.655  0.00  0.00      PROA  
ATOM   3355  HB1 TRP P 664      11.058  -6.985  50.131  0.00  0.00      PROA  
ATOM   3356  HB2 TRP P 664       9.268  -7.326  49.673  0.00  0.00      PROA  
ATOM   3357   CG TRP P 664       9.668  -5.327  50.315  0.00  0.00      PROA  
ATOM   3358  CD1 TRP P 664      10.094  -4.035  50.028  0.00  0.00      PROA  
ATOM   3359  HD1 TRP P 664      10.985  -3.866  49.442  0.00  0.00      PROA  
ATOM   3360  NE1 TRP P 664       9.448  -3.134  50.792  0.00  0.00      PROA  
ATOM   3361  HE1 TRP P 664       9.478  -2.169  50.646  0.00  0.00      PROA  
ATOM   3362  CE2 TRP P 664       8.629  -3.829  51.644  0.00  0.00      PROA  
ATOM   3363  CD2 TRP P 664       8.688  -5.225  51.327  0.00  0.00      PROA  
ATOM   3364  CE3 TRP P 664       7.804  -6.100  51.923  0.00  0.00      PROA  
ATOM   3365  HE3 TRP P 664       7.983  -7.164  51.884  0.00  0.00      PROA  
ATOM   3366  CZ3 TRP P 664       6.890  -5.649  52.825  0.00  0.00      PROA  
ATOM   3367  HZ3 TRP P 664       6.229  -6.317  53.358  0.00  0.00      PROA  
ATOM   3368  CZ2 TRP P 664       7.675  -3.297  52.534  0.00  0.00      PROA  
ATOM   3369  HZ2 TRP P 664       7.446  -2.246  52.626  0.00  0.00      PROA  
ATOM   3370  CH2 TRP P 664       6.858  -4.287  53.078  0.00  0.00      PROA  
ATOM   3371  HH2 TRP P 664       6.117  -3.868  53.743  0.00  0.00      PROA  
ATOM   3372    C TRP P 664      11.307  -7.616  47.702  0.00  0.00      PROA  
ATOM   3373    O TRP P 664      12.485  -7.618  47.691  0.00  0.00      PROA  
ATOM   3374    N ALA P 665      10.634  -8.733  47.309  0.00  0.00      PROA  
ATOM   3375   HN ALA P 665       9.647  -8.592  47.300  0.00  0.00      PROA  
ATOM   3376   CA ALA P 665      11.037 -10.042  46.750  0.00  0.00      PROA  
ATOM   3377   HA ALA P 665      11.794 -10.458  47.399  0.00  0.00      PROA  
ATOM   3378   CB ALA P 665       9.792 -10.976  46.989  0.00  0.00      PROA  
ATOM   3379  HB1 ALA P 665       8.986 -10.595  46.325  0.00  0.00      PROA  
ATOM   3380  HB2 ALA P 665       9.476 -11.117  48.045  0.00  0.00      PROA  
ATOM   3381  HB3 ALA P 665       9.977 -11.985  46.563  0.00  0.00      PROA  
ATOM   3382    C ALA P 665      11.360  -9.952  45.221  0.00  0.00      PROA  
ATOM   3383    O ALA P 665      12.184 -10.760  44.745  0.00  0.00      PROA  
ATOM   3384    N ASN P 666      10.866  -8.968  44.527  0.00  0.00      PROA  
ATOM   3385   HN ASN P 666      10.107  -8.539  45.011  0.00  0.00      PROA  
ATOM   3386   CA ASN P 666      11.309  -8.381  43.239  0.00  0.00      PROA  
ATOM   3387   HA ASN P 666      11.145  -7.321  43.363  0.00  0.00      PROA  
ATOM   3388   CB ASN P 666      12.825  -8.533  42.799  0.00  0.00      PROA  
ATOM   3389  HB1 ASN P 666      12.991  -7.998  41.840  0.00  0.00      PROA  
ATOM   3390  HB2 ASN P 666      13.028  -9.623  42.721  0.00  0.00      PROA  
ATOM   3391   CG ASN P 666      13.791  -7.872  43.701  0.00  0.00      PROA  
ATOM   3392  OD1 ASN P 666      15.016  -8.281  43.766  0.00  0.00      PROA  
ATOM   3393  ND2 ASN P 666      13.395  -6.760  44.413  0.00  0.00      PROA  
ATOM   3394 HD21 ASN P 666      14.045  -6.189  44.915  0.00  0.00      PROA  
ATOM   3395 HD22 ASN P 666      12.430  -6.499  44.455  0.00  0.00      PROA  
ATOM   3396    C ASN P 666      10.422  -8.953  42.137  0.00  0.00      PROA  
ATOM   3397    O ASN P 666      10.615 -10.125  41.793  0.00  0.00      PROA  
ATOM   3398    N LEU P 667       9.437  -8.181  41.550  0.00  0.00      PROA  
ATOM   3399   HN LEU P 667       9.072  -7.399  42.050  0.00  0.00      PROA  
ATOM   3400   CA LEU P 667       8.886  -8.528  40.226  0.00  0.00      PROA  
ATOM   3401   HA LEU P 667       8.572  -9.557  40.317  0.00  0.00      PROA  
ATOM   3402   CB LEU P 667       7.674  -7.571  40.016  0.00  0.00      PROA  
ATOM   3403  HB1 LEU P 667       7.387  -7.594  38.943  0.00  0.00      PROA  
ATOM   3404  HB2 LEU P 667       8.120  -6.556  40.087  0.00  0.00      PROA  
ATOM   3405   CG LEU P 667       6.521  -7.615  41.079  0.00  0.00      PROA  
ATOM   3406   HG LEU P 667       6.889  -8.110  42.003  0.00  0.00      PROA  
ATOM   3407  CD1 LEU P 667       5.833  -6.291  41.398  0.00  0.00      PROA  
ATOM   3408 HD11 LEU P 667       6.563  -5.598  41.868  0.00  0.00      PROA  
ATOM   3409 HD12 LEU P 667       5.033  -6.465  42.149  0.00  0.00      PROA  
ATOM   3410 HD13 LEU P 667       5.431  -5.849  40.461  0.00  0.00      PROA  
ATOM   3411  CD2 LEU P 667       5.409  -8.492  40.475  0.00  0.00      PROA  
ATOM   3412 HD21 LEU P 667       4.604  -8.679  41.218  0.00  0.00      PROA  
ATOM   3413 HD22 LEU P 667       5.725  -9.511  40.162  0.00  0.00      PROA  
ATOM   3414 HD23 LEU P 667       5.040  -8.068  39.517  0.00  0.00      PROA  
ATOM   3415    C LEU P 667       9.770  -8.602  39.073  0.00  0.00      PROA  
ATOM   3416    O LEU P 667      10.952  -8.186  39.032  0.00  0.00      PROA  
ATOM   3417    N THR P 668       9.264  -9.116  37.929  0.00  0.00      PROA  
ATOM   3418   HN THR P 668       8.423  -9.651  37.898  0.00  0.00      PROA  
ATOM   3419   CA THR P 668       9.963  -9.012  36.587  0.00  0.00      PROA  
ATOM   3420   HA THR P 668      11.041  -9.068  36.613  0.00  0.00      PROA  
ATOM   3421   CB THR P 668       9.346 -10.046  35.652  0.00  0.00      PROA  
ATOM   3422   HB THR P 668       9.470  -9.720  34.597  0.00  0.00      PROA  
ATOM   3423  OG1 THR P 668       7.925 -10.033  35.867  0.00  0.00      PROA  
ATOM   3424  HG1 THR P 668       7.566 -10.688  35.264  0.00  0.00      PROA  
ATOM   3425  CG2 THR P 668       9.838 -11.431  36.090  0.00  0.00      PROA  
ATOM   3426 HG21 THR P 668       9.383 -12.304  35.575  0.00  0.00      PROA  
ATOM   3427 HG22 THR P 668       9.776 -11.722  37.161  0.00  0.00      PROA  
ATOM   3428 HG23 THR P 668      10.896 -11.618  35.810  0.00  0.00      PROA  
ATOM   3429    C THR P 668       9.630  -7.666  35.978  0.00  0.00      PROA  
ATOM   3430    O THR P 668       8.730  -7.002  36.464  0.00  0.00      PROA  
ATOM   3431    N VAL P 669      10.252  -7.266  34.863  0.00  0.00      PROA  
ATOM   3432   HN VAL P 669      10.943  -7.864  34.464  0.00  0.00      PROA  
ATOM   3433   CA VAL P 669      10.177  -5.854  34.399  0.00  0.00      PROA  
ATOM   3434   HA VAL P 669      10.401  -5.253  35.268  0.00  0.00      PROA  
ATOM   3435   CB VAL P 669      11.113  -5.573  33.219  0.00  0.00      PROA  
ATOM   3436   HB VAL P 669      11.116  -6.482  32.580  0.00  0.00      PROA  
ATOM   3437  CG1 VAL P 669      10.700  -4.307  32.444  0.00  0.00      PROA  
ATOM   3438 HG11 VAL P 669       9.702  -4.436  31.972  0.00  0.00      PROA  
ATOM   3439 HG12 VAL P 669      11.217  -4.173  31.469  0.00  0.00      PROA  
ATOM   3440 HG13 VAL P 669      10.774  -3.365  33.028  0.00  0.00      PROA  
ATOM   3441  CG2 VAL P 669      12.578  -5.376  33.764  0.00  0.00      PROA  
ATOM   3442 HG21 VAL P 669      13.248  -5.138  32.910  0.00  0.00      PROA  
ATOM   3443 HG22 VAL P 669      12.871  -6.308  34.294  0.00  0.00      PROA  
ATOM   3444 HG23 VAL P 669      12.499  -4.509  34.454  0.00  0.00      PROA  
ATOM   3445    C VAL P 669       8.725  -5.358  34.081  0.00  0.00      PROA  
ATOM   3446    O VAL P 669       8.318  -4.406  34.702  0.00  0.00      PROA  
ATOM   3447    N SER P 670       7.933  -6.105  33.275  0.00  0.00      PROA  
ATOM   3448   HN SER P 670       8.187  -7.018  32.966  0.00  0.00      PROA  
ATOM   3449   CA SER P 670       6.541  -5.656  32.943  0.00  0.00      PROA  
ATOM   3450   HA SER P 670       6.584  -4.643  32.572  0.00  0.00      PROA  
ATOM   3451   CB SER P 670       5.830  -6.509  31.842  0.00  0.00      PROA  
ATOM   3452  HB1 SER P 670       6.334  -6.191  30.905  0.00  0.00      PROA  
ATOM   3453  HB2 SER P 670       4.803  -6.104  31.720  0.00  0.00      PROA  
ATOM   3454   OG SER P 670       5.930  -7.954  31.971  0.00  0.00      PROA  
ATOM   3455  HG1 SER P 670       6.862  -8.064  31.767  0.00  0.00      PROA  
ATOM   3456    C SER P 670       5.589  -5.731  34.128  0.00  0.00      PROA  
ATOM   3457    O SER P 670       4.672  -4.914  34.277  0.00  0.00      PROA  
ATOM   3458    N GLU P 671       5.668  -6.784  35.014  0.00  0.00      PROA  
ATOM   3459   HN GLU P 671       6.309  -7.524  34.828  0.00  0.00      PROA  
ATOM   3460   CA GLU P 671       4.898  -7.085  36.240  0.00  0.00      PROA  
ATOM   3461   HA GLU P 671       3.852  -6.972  35.998  0.00  0.00      PROA  
ATOM   3462   CB GLU P 671       5.033  -8.503  36.821  0.00  0.00      PROA  
ATOM   3463  HB1 GLU P 671       4.367  -8.627  37.702  0.00  0.00      PROA  
ATOM   3464  HB2 GLU P 671       6.093  -8.712  37.078  0.00  0.00      PROA  
ATOM   3465   CG GLU P 671       4.589  -9.498  35.719  0.00  0.00      PROA  
ATOM   3466  HG1 GLU P 671       5.122  -9.145  34.811  0.00  0.00      PROA  
ATOM   3467  HG2 GLU P 671       3.493  -9.354  35.607  0.00  0.00      PROA  
ATOM   3468   CD GLU P 671       4.931 -10.931  35.992  0.00  0.00      PROA  
ATOM   3469  OE1 GLU P 671       5.803 -11.615  35.407  0.00  0.00      PROA  
ATOM   3470  OE2 GLU P 671       4.367 -11.412  37.022  0.00  0.00      PROA  
ATOM   3471    C GLU P 671       5.121  -5.935  37.213  0.00  0.00      PROA  
ATOM   3472    O GLU P 671       4.139  -5.428  37.750  0.00  0.00      PROA  
ATOM   3473    N CYS P 672       6.415  -5.508  37.291  0.00  0.00      PROA  
ATOM   3474   HN CYS P 672       7.101  -6.113  36.894  0.00  0.00      PROA  
ATOM   3475   CA CYS P 672       6.853  -4.345  38.134  0.00  0.00      PROA  
ATOM   3476   HA CYS P 672       6.627  -4.461  39.184  0.00  0.00      PROA  
ATOM   3477   CB CYS P 672       8.307  -3.930  38.026  0.00  0.00      PROA  
ATOM   3478  HB1 CYS P 672       8.526  -3.418  37.064  0.00  0.00      PROA  
ATOM   3479  HB2 CYS P 672       8.948  -4.837  38.045  0.00  0.00      PROA  
ATOM   3480   SG CYS P 672       8.795  -2.866  39.405  0.00  0.00      PROA  
ATOM   3481    C CYS P 672       6.093  -3.126  37.765  0.00  0.00      PROA  
ATOM   3482    O CYS P 672       5.555  -2.380  38.577  0.00  0.00      PROA  
ATOM   3483    N GLN P 673       5.978  -2.881  36.491  0.00  0.00      PROA  
ATOM   3484   HN GLN P 673       6.525  -3.354  35.805  0.00  0.00      PROA  
ATOM   3485   CA GLN P 673       5.327  -1.699  35.973  0.00  0.00      PROA  
ATOM   3486   HA GLN P 673       5.693  -0.756  36.352  0.00  0.00      PROA  
ATOM   3487   CB GLN P 673       5.778  -1.510  34.521  0.00  0.00      PROA  
ATOM   3488  HB1 GLN P 673       5.214  -0.652  34.095  0.00  0.00      PROA  
ATOM   3489  HB2 GLN P 673       5.568  -2.367  33.846  0.00  0.00      PROA  
ATOM   3490   CG GLN P 673       7.293  -1.253  34.444  0.00  0.00      PROA  
ATOM   3491  HG1 GLN P 673       7.900  -2.101  34.827  0.00  0.00      PROA  
ATOM   3492  HG2 GLN P 673       7.681  -0.452  35.109  0.00  0.00      PROA  
ATOM   3493   CD GLN P 673       7.844  -1.064  33.017  0.00  0.00      PROA  
ATOM   3494  OE1 GLN P 673       8.803  -1.704  32.593  0.00  0.00      PROA  
ATOM   3495  NE2 GLN P 673       7.279  -0.090  32.369  0.00  0.00      PROA  
ATOM   3496 HE21 GLN P 673       7.688   0.248  31.521  0.00  0.00      PROA  
ATOM   3497 HE22 GLN P 673       6.490   0.392  32.750  0.00  0.00      PROA  
ATOM   3498    C GLN P 673       3.789  -1.734  36.057  0.00  0.00      PROA  
ATOM   3499    O GLN P 673       3.082  -0.761  36.273  0.00  0.00      PROA  
ATOM   3500    N GLU P 674       3.201  -2.934  35.986  0.00  0.00      PROA  
ATOM   3501   HN GLU P 674       3.782  -3.708  35.747  0.00  0.00      PROA  
ATOM   3502   CA GLU P 674       1.800  -3.093  35.899  0.00  0.00      PROA  
ATOM   3503   HA GLU P 674       1.343  -2.348  35.264  0.00  0.00      PROA  
ATOM   3504   CB GLU P 674       1.405  -4.487  35.268  0.00  0.00      PROA  
ATOM   3505  HB1 GLU P 674       1.917  -5.178  35.970  0.00  0.00      PROA  
ATOM   3506  HB2 GLU P 674       1.991  -4.621  34.333  0.00  0.00      PROA  
ATOM   3507   CG GLU P 674      -0.102  -4.919  35.139  0.00  0.00      PROA  
ATOM   3508  HG1 GLU P 674      -0.425  -4.240  34.322  0.00  0.00      PROA  
ATOM   3509  HG2 GLU P 674      -0.680  -4.679  36.057  0.00  0.00      PROA  
ATOM   3510   CD GLU P 674      -0.261  -6.411  34.737  0.00  0.00      PROA  
ATOM   3511  OE1 GLU P 674      -0.821  -7.247  35.536  0.00  0.00      PROA  
ATOM   3512  OE2 GLU P 674       0.017  -6.772  33.537  0.00  0.00      PROA  
ATOM   3513    C GLU P 674       1.135  -2.936  37.207  0.00  0.00      PROA  
ATOM   3514    O GLU P 674       0.127  -2.266  37.324  0.00  0.00      PROA  
ATOM   3515    N MET P 675       1.905  -3.326  38.246  0.00  0.00      PROA  
ATOM   3516   HN MET P 675       2.740  -3.844  38.072  0.00  0.00      PROA  
ATOM   3517   CA MET P 675       1.570  -3.146  39.626  0.00  0.00      PROA  
ATOM   3518   HA MET P 675       0.493  -3.169  39.701  0.00  0.00      PROA  
ATOM   3519   CB MET P 675       2.233  -4.152  40.445  0.00  0.00      PROA  
ATOM   3520  HB1 MET P 675       1.989  -4.077  41.526  0.00  0.00      PROA  
ATOM   3521  HB2 MET P 675       3.343  -4.135  40.402  0.00  0.00      PROA  
ATOM   3522   CG MET P 675       1.761  -5.535  40.018  0.00  0.00      PROA  
ATOM   3523  HG1 MET P 675       2.121  -5.883  39.027  0.00  0.00      PROA  
ATOM   3524  HG2 MET P 675       0.650  -5.540  39.988  0.00  0.00      PROA  
ATOM   3525   SD MET P 675       2.373  -6.826  41.086  0.00  0.00      PROA  
ATOM   3526   CE MET P 675       1.673  -8.241  40.137  0.00  0.00      PROA  
ATOM   3527  HE1 MET P 675       2.241  -8.576  39.242  0.00  0.00      PROA  
ATOM   3528  HE2 MET P 675       0.676  -8.013  39.703  0.00  0.00      PROA  
ATOM   3529  HE3 MET P 675       1.668  -9.085  40.860  0.00  0.00      PROA  
ATOM   3530    C MET P 675       2.014  -1.778  40.155  0.00  0.00      PROA  
ATOM   3531    O MET P 675       1.676  -1.324  41.236  0.00  0.00      PROA  
ATOM   3532    N HSD P 676       2.795  -1.012  39.336  0.00  0.00      PROA  
ATOM   3533   HN HSD P 676       3.108  -1.383  38.465  0.00  0.00      PROA  
ATOM   3534   CA HSD P 676       3.072   0.420  39.723  0.00  0.00      PROA  
ATOM   3535   HA HSD P 676       3.388   0.953  38.838  0.00  0.00      PROA  
ATOM   3536   CB HSD P 676       1.885   1.386  40.029  0.00  0.00      PROA  
ATOM   3537  HB1 HSD P 676       2.215   2.428  40.232  0.00  0.00      PROA  
ATOM   3538  HB2 HSD P 676       1.374   0.964  40.921  0.00  0.00      PROA  
ATOM   3539  ND1 HSD P 676       0.586   0.605  38.036  0.00  0.00      PROA  
ATOM   3540  HD1 HSD P 676       1.031  -0.288  37.973  0.00  0.00      PROA  
ATOM   3541   CG HSD P 676       0.905   1.653  38.909  0.00  0.00      PROA  
ATOM   3542  CE1 HSD P 676      -0.314   1.146  37.156  0.00  0.00      PROA  
ATOM   3543  HE1 HSD P 676      -0.760   0.578  36.340  0.00  0.00      PROA  
ATOM   3544  NE2 HSD P 676      -0.489   2.404  37.347  0.00  0.00      PROA  
ATOM   3545  CD2 HSD P 676       0.252   2.727  38.478  0.00  0.00      PROA  
ATOM   3546  HD2 HSD P 676       0.070   3.719  38.873  0.00  0.00      PROA  
ATOM   3547    C HSD P 676       4.308   0.663  40.554  0.00  0.00      PROA  
ATOM   3548    O HSD P 676       4.335   1.486  41.463  0.00  0.00      PROA  
ATOM   3549    N GLY P 677       5.365  -0.122  40.345  0.00  0.00      PROA  
ATOM   3550   HN GLY P 677       5.495  -0.699  39.542  0.00  0.00      PROA  
ATOM   3551   CA GLY P 677       6.508   0.006  41.204  0.00  0.00      PROA  
ATOM   3552  HA1 GLY P 677       7.001  -0.952  41.130  0.00  0.00      PROA  
ATOM   3553  HA2 GLY P 677       6.280   0.333  42.208  0.00  0.00      PROA  
ATOM   3554    C GLY P 677       7.582   0.908  40.653  0.00  0.00      PROA  
ATOM   3555    O GLY P 677       7.342   1.556  39.633  0.00  0.00      PROA  
ATOM   3556    N GLU P 678       8.795   1.007  41.275  0.00  0.00      PROA  
ATOM   3557   HN GLU P 678       8.930   0.362  42.023  0.00  0.00      PROA  
ATOM   3558   CA GLU P 678       9.768   1.863  40.650  0.00  0.00      PROA  
ATOM   3559   HA GLU P 678       9.475   2.095  39.637  0.00  0.00      PROA  
ATOM   3560   CB GLU P 678      10.078   3.214  41.417  0.00  0.00      PROA  
ATOM   3561  HB1 GLU P 678      11.084   3.519  41.058  0.00  0.00      PROA  
ATOM   3562  HB2 GLU P 678      10.222   3.117  42.515  0.00  0.00      PROA  
ATOM   3563   CG GLU P 678       9.115   4.411  41.183  0.00  0.00      PROA  
ATOM   3564  HG1 GLU P 678       8.124   4.176  41.625  0.00  0.00      PROA  
ATOM   3565  HG2 GLU P 678       8.978   4.773  40.142  0.00  0.00      PROA  
ATOM   3566   CD GLU P 678       9.541   5.703  42.021  0.00  0.00      PROA  
ATOM   3567  OE1 GLU P 678       8.640   6.425  42.479  0.00  0.00      PROA  
ATOM   3568  OE2 GLU P 678      10.792   5.974  42.199  0.00  0.00      PROA  
ATOM   3569    C GLU P 678      10.901   0.934  40.497  0.00  0.00      PROA  
ATOM   3570    O GLU P 678      10.886  -0.141  41.068  0.00  0.00      PROA  
ATOM   3571    N PHE P 679      12.046   1.357  39.907  0.00  0.00      PROA  
ATOM   3572   HN PHE P 679      12.097   2.185  39.354  0.00  0.00      PROA  
ATOM   3573   CA PHE P 679      13.271   0.569  39.852  0.00  0.00      PROA  
ATOM   3574   HA PHE P 679      12.973  -0.348  40.339  0.00  0.00      PROA  
ATOM   3575   CB PHE P 679      13.847   0.233  38.397  0.00  0.00      PROA  
ATOM   3576  HB1 PHE P 679      14.872  -0.195  38.434  0.00  0.00      PROA  
ATOM   3577  HB2 PHE P 679      14.009   1.190  37.857  0.00  0.00      PROA  
ATOM   3578   CG PHE P 679      12.924  -0.650  37.603  0.00  0.00      PROA  
ATOM   3579  CD1 PHE P 679      13.213  -2.072  37.499  0.00  0.00      PROA  
ATOM   3580  HD1 PHE P 679      14.090  -2.481  37.977  0.00  0.00      PROA  
ATOM   3581  CE1 PHE P 679      12.315  -2.904  36.768  0.00  0.00      PROA  
ATOM   3582  HE1 PHE P 679      12.405  -3.975  36.659  0.00  0.00      PROA  
ATOM   3583   CZ PHE P 679      11.220  -2.381  36.197  0.00  0.00      PROA  
ATOM   3584   HZ PHE P 679      10.599  -2.933  35.508  0.00  0.00      PROA  
ATOM   3585  CD2 PHE P 679      11.833  -0.133  36.970  0.00  0.00      PROA  
ATOM   3586  HD2 PHE P 679      11.623   0.925  36.910  0.00  0.00      PROA  
ATOM   3587  CE2 PHE P 679      11.046  -0.971  36.152  0.00  0.00      PROA  
ATOM   3588  HE2 PHE P 679      10.264  -0.571  35.524  0.00  0.00      PROA  
ATOM   3589    C PHE P 679      14.386   1.213  40.644  0.00  0.00      PROA  
ATOM   3590    O PHE P 679      14.614   2.408  40.505  0.00  0.00      PROA  
ATOM   3591    N ILE P 680      15.191   0.416  41.301  0.00  0.00      PROA  
ATOM   3592   HN ILE P 680      15.062  -0.571  41.357  0.00  0.00      PROA  
ATOM   3593   CA ILE P 680      16.394   0.773  41.963  0.00  0.00      PROA  
ATOM   3594   HA ILE P 680      16.549   1.840  41.912  0.00  0.00      PROA  
ATOM   3595   CB ILE P 680      16.444   0.284  43.383  0.00  0.00      PROA  
ATOM   3596   HB ILE P 680      15.533   0.777  43.784  0.00  0.00      PROA  
ATOM   3597  CG2 ILE P 680      16.225  -1.241  43.501  0.00  0.00      PROA  
ATOM   3598 HG21 ILE P 680      17.117  -1.717  43.042  0.00  0.00      PROA  
ATOM   3599 HG22 ILE P 680      15.280  -1.561  43.012  0.00  0.00      PROA  
ATOM   3600 HG23 ILE P 680      16.163  -1.555  44.565  0.00  0.00      PROA  
ATOM   3601  CG1 ILE P 680      17.542   0.698  44.396  0.00  0.00      PROA  
ATOM   3602 HG11 ILE P 680      18.444   0.132  44.081  0.00  0.00      PROA  
ATOM   3603 HG12 ILE P 680      17.348   0.239  45.389  0.00  0.00      PROA  
ATOM   3604   CD ILE P 680      17.946   2.122  44.535  0.00  0.00      PROA  
ATOM   3605  HD1 ILE P 680      17.148   2.874  44.715  0.00  0.00      PROA  
ATOM   3606  HD2 ILE P 680      18.667   2.414  43.741  0.00  0.00      PROA  
ATOM   3607  HD3 ILE P 680      18.646   2.249  45.388  0.00  0.00      PROA  
ATOM   3608    C ILE P 680      17.558   0.111  41.180  0.00  0.00      PROA  
ATOM   3609    O ILE P 680      17.426  -0.878  40.465  0.00  0.00      PROA  
ATOM   3610    N GLY P 681      18.678   0.821  41.328  0.00  0.00      PROA  
ATOM   3611   HN GLY P 681      18.645   1.621  41.923  0.00  0.00      PROA  
ATOM   3612   CA GLY P 681      19.922   0.519  40.631  0.00  0.00      PROA  
ATOM   3613  HA1 GLY P 681      19.659  -0.345  40.037  0.00  0.00      PROA  
ATOM   3614  HA2 GLY P 681      20.777   0.402  41.280  0.00  0.00      PROA  
ATOM   3615    C GLY P 681      20.226   1.507  39.532  0.00  0.00      PROA  
ATOM   3616    O GLY P 681      19.386   2.369  39.363  0.00  0.00      PROA  
ATOM   3617    N SER P 682      21.391   1.521  38.884  0.00  0.00      PROA  
ATOM   3618   HN SER P 682      22.037   0.856  39.250  0.00  0.00      PROA  
ATOM   3619   CA SER P 682      21.923   2.512  38.032  0.00  0.00      PROA  
ATOM   3620   HA SER P 682      21.327   3.411  38.092  0.00  0.00      PROA  
ATOM   3621   CB SER P 682      23.349   2.857  38.342  0.00  0.00      PROA  
ATOM   3622  HB1 SER P 682      23.511   3.851  37.874  0.00  0.00      PROA  
ATOM   3623  HB2 SER P 682      24.056   2.140  37.873  0.00  0.00      PROA  
ATOM   3624   OG SER P 682      23.612   2.910  39.727  0.00  0.00      PROA  
ATOM   3625  HG1 SER P 682      23.073   3.650  40.013  0.00  0.00      PROA  
ATOM   3626    C SER P 682      21.947   2.083  36.553  0.00  0.00      PROA  
ATOM   3627    O SER P 682      22.329   2.937  35.716  0.00  0.00      PROA  
ATOM   3628    N ALA P 683      21.425   0.858  36.222  0.00  0.00      PROA  
ATOM   3629   HN ALA P 683      21.136   0.234  36.943  0.00  0.00      PROA  
ATOM   3630   CA ALA P 683      21.175   0.446  34.881  0.00  0.00      PROA  
ATOM   3631   HA ALA P 683      21.825   0.957  34.186  0.00  0.00      PROA  
ATOM   3632   CB ALA P 683      21.348  -0.981  34.603  0.00  0.00      PROA  
ATOM   3633  HB1 ALA P 683      21.400  -1.176  33.510  0.00  0.00      PROA  
ATOM   3634  HB2 ALA P 683      20.469  -1.542  34.987  0.00  0.00      PROA  
ATOM   3635  HB3 ALA P 683      22.245  -1.290  35.180  0.00  0.00      PROA  
ATOM   3636    C ALA P 683      19.789   0.819  34.459  0.00  0.00      PROA  
ATOM   3637    O ALA P 683      19.309   0.400  33.429  0.00  0.00      PROA  
ATOM   3638    N CYS P 684      19.003   1.620  35.241  0.00  0.00      PROA  
ATOM   3639   HN CYS P 684      19.330   2.049  36.079  0.00  0.00      PROA  
ATOM   3640   CA CYS P 684      17.622   1.854  35.084  0.00  0.00      PROA  
ATOM   3641   HA CYS P 684      17.120   1.193  34.393  0.00  0.00      PROA  
ATOM   3642   CB CYS P 684      17.022   1.978  36.465  0.00  0.00      PROA  
ATOM   3643  HB1 CYS P 684      17.456   2.902  36.903  0.00  0.00      PROA  
ATOM   3644  HB2 CYS P 684      15.927   2.163  36.459  0.00  0.00      PROA  
ATOM   3645   SG CYS P 684      17.233   0.585  37.592  0.00  0.00      PROA  
ATOM   3646    C CYS P 684      17.439   3.215  34.394  0.00  0.00      PROA  
ATOM   3647    O CYS P 684      17.735   4.239  34.917  0.00  0.00      PROA  
ATOM   3648    N GLY P 685      16.989   3.170  33.165  0.00  0.00      PROA  
ATOM   3649   HN GLY P 685      16.776   2.294  32.739  0.00  0.00      PROA  
ATOM   3650   CA GLY P 685      16.559   4.362  32.438  0.00  0.00      PROA  
ATOM   3651  HA1 GLY P 685      16.352   4.030  31.432  0.00  0.00      PROA  
ATOM   3652  HA2 GLY P 685      17.379   5.064  32.440  0.00  0.00      PROA  
ATOM   3653    C GLY P 685      15.387   4.915  33.098  0.00  0.00      PROA  
ATOM   3654    O GLY P 685      14.942   4.488  34.192  0.00  0.00      PROA  
ATOM   3655    N HSD P 686      14.709   5.919  32.626  0.00  0.00      PROA  
ATOM   3656   HN HSD P 686      15.066   6.398  31.827  0.00  0.00      PROA  
ATOM   3657   CA HSD P 686      13.339   6.312  33.119  0.00  0.00      PROA  
ATOM   3658   HA HSD P 686      13.396   6.672  34.135  0.00  0.00      PROA  
ATOM   3659   CB HSD P 686      12.820   7.606  32.301  0.00  0.00      PROA  
ATOM   3660  HB1 HSD P 686      11.826   7.892  32.705  0.00  0.00      PROA  
ATOM   3661  HB2 HSD P 686      12.607   7.267  31.264  0.00  0.00      PROA  
ATOM   3662  ND1 HSD P 686      14.315   9.321  33.420  0.00  0.00      PROA  
ATOM   3663  HD1 HSD P 686      14.142   9.086  34.377  0.00  0.00      PROA  
ATOM   3664   CG HSD P 686      13.838   8.728  32.310  0.00  0.00      PROA  
ATOM   3665  CE1 HSD P 686      15.175  10.311  33.055  0.00  0.00      PROA  
ATOM   3666  HE1 HSD P 686      15.814  10.854  33.751  0.00  0.00      PROA  
ATOM   3667  NE2 HSD P 686      15.321  10.317  31.746  0.00  0.00      PROA  
ATOM   3668  CD2 HSD P 686      14.412   9.363  31.263  0.00  0.00      PROA  
ATOM   3669  HD2 HSD P 686      14.336   9.295  30.185  0.00  0.00      PROA  
ATOM   3670    C HSD P 686      12.354   5.244  33.216  0.00  0.00      PROA  
ATOM   3671    O HSD P 686      11.444   5.206  34.068  0.00  0.00      PROA  
ATOM   3672    N HSD P 687      12.400   4.203  32.403  0.00  0.00      PROA  
ATOM   3673   HN HSD P 687      13.138   4.182  31.732  0.00  0.00      PROA  
ATOM   3674   CA HSD P 687      11.367   3.152  32.333  0.00  0.00      PROA  
ATOM   3675   HA HSD P 687      10.563   3.257  33.047  0.00  0.00      PROA  
ATOM   3676   CB HSD P 687      10.609   3.398  30.989  0.00  0.00      PROA  
ATOM   3677  HB1 HSD P 687       9.876   2.577  30.837  0.00  0.00      PROA  
ATOM   3678  HB2 HSD P 687      11.319   3.318  30.138  0.00  0.00      PROA  
ATOM   3679  ND1 HSD P 687       8.735   4.871  31.887  0.00  0.00      PROA  
ATOM   3680  HD1 HSD P 687       8.327   4.240  32.546  0.00  0.00      PROA  
ATOM   3681   CG HSD P 687       9.777   4.618  30.974  0.00  0.00      PROA  
ATOM   3682  CE1 HSD P 687       8.132   5.992  31.451  0.00  0.00      PROA  
ATOM   3683  HE1 HSD P 687       7.241   6.313  31.989  0.00  0.00      PROA  
ATOM   3684  NE2 HSD P 687       8.627   6.513  30.334  0.00  0.00      PROA  
ATOM   3685  CD2 HSD P 687       9.689   5.659  30.058  0.00  0.00      PROA  
ATOM   3686  HD2 HSD P 687      10.113   5.806  29.072  0.00  0.00      PROA  
ATOM   3687    C HSD P 687      11.973   1.719  32.385  0.00  0.00      PROA  
ATOM   3688    O HSD P 687      11.908   0.892  31.470  0.00  0.00      PROA  
ATOM   3689    N GLY P 688      12.506   1.418  33.564  0.00  0.00      PROA  
ATOM   3690   HN GLY P 688      12.457   2.099  34.290  0.00  0.00      PROA  
ATOM   3691   CA GLY P 688      13.264   0.295  33.877  0.00  0.00      PROA  
ATOM   3692  HA1 GLY P 688      12.682  -0.571  33.601  0.00  0.00      PROA  
ATOM   3693  HA2 GLY P 688      13.559   0.369  34.914  0.00  0.00      PROA  
ATOM   3694    C GLY P 688      14.532   0.128  33.066  0.00  0.00      PROA  
ATOM   3695    O GLY P 688      15.098   1.110  32.689  0.00  0.00      PROA  
ATOM   3696    N PRO P 689      15.138  -1.032  32.824  0.00  0.00      PROA  
ATOM   3697   CD PRO P 689      14.708  -2.283  33.318  0.00  0.00      PROA  
ATOM   3698  HD1 PRO P 689      13.788  -2.545  32.753  0.00  0.00      PROA  
ATOM   3699  HD2 PRO P 689      14.440  -2.203  34.394  0.00  0.00      PROA  
ATOM   3700   CA PRO P 689      16.503  -1.192  32.230  0.00  0.00      PROA  
ATOM   3701   HA PRO P 689      17.140  -0.752  32.984  0.00  0.00      PROA  
ATOM   3702   CB PRO P 689      16.724  -2.749  31.995  0.00  0.00      PROA  
ATOM   3703  HB1 PRO P 689      17.764  -3.070  32.217  0.00  0.00      PROA  
ATOM   3704  HB2 PRO P 689      16.377  -2.971  30.963  0.00  0.00      PROA  
ATOM   3705   CG PRO P 689      15.762  -3.344  33.010  0.00  0.00      PROA  
ATOM   3706  HG1 PRO P 689      15.352  -4.336  32.722  0.00  0.00      PROA  
ATOM   3707  HG2 PRO P 689      16.210  -3.505  34.013  0.00  0.00      PROA  
ATOM   3708    C PRO P 689      16.783  -0.469  30.894  0.00  0.00      PROA  
ATOM   3709    O PRO P 689      15.908  -0.425  30.049  0.00  0.00      PROA  
ATOM   3710    N TYR P 690      18.002   0.018  30.717  0.00  0.00      PROA  
ATOM   3711   HN TYR P 690      18.654  -0.008  31.471  0.00  0.00      PROA  
ATOM   3712   CA TYR P 690      18.550   0.194  29.379  0.00  0.00      PROA  
ATOM   3713   HA TYR P 690      17.825   0.819  28.880  0.00  0.00      PROA  
ATOM   3714   CB TYR P 690      19.991   0.849  29.311  0.00  0.00      PROA  
ATOM   3715  HB1 TYR P 690      20.306   1.030  28.261  0.00  0.00      PROA  
ATOM   3716  HB2 TYR P 690      20.713   0.167  29.809  0.00  0.00      PROA  
ATOM   3717   CG TYR P 690      19.926   2.150  30.028  0.00  0.00      PROA  
ATOM   3718  CD1 TYR P 690      18.966   3.128  29.765  0.00  0.00      PROA  
ATOM   3719  HD1 TYR P 690      18.307   2.962  28.926  0.00  0.00      PROA  
ATOM   3720  CE1 TYR P 690      19.035   4.472  30.257  0.00  0.00      PROA  
ATOM   3721  HE1 TYR P 690      18.358   5.228  29.887  0.00  0.00      PROA  
ATOM   3722   CZ TYR P 690      20.020   4.790  31.257  0.00  0.00      PROA  
ATOM   3723   OH TYR P 690      20.093   6.092  31.657  0.00  0.00      PROA  
ATOM   3724   HH TYR P 690      20.702   6.131  32.398  0.00  0.00      PROA  
ATOM   3725  CD2 TYR P 690      20.874   2.453  31.056  0.00  0.00      PROA  
ATOM   3726  HD2 TYR P 690      21.654   1.725  31.222  0.00  0.00      PROA  
ATOM   3727  CE2 TYR P 690      20.843   3.725  31.664  0.00  0.00      PROA  
ATOM   3728  HE2 TYR P 690      21.650   3.952  32.344  0.00  0.00      PROA  
ATOM   3729    C TYR P 690      18.695  -1.111  28.582  0.00  0.00      PROA  
ATOM   3730    O TYR P 690      18.933  -2.205  29.081  0.00  0.00      PROA  
ATOM   3731    N THR P 691      18.590  -1.066  27.264  0.00  0.00      PROA  
ATOM   3732   HN THR P 691      18.389  -0.194  26.824  0.00  0.00      PROA  
ATOM   3733   CA THR P 691      18.898  -2.211  26.382  0.00  0.00      PROA  
ATOM   3734   HA THR P 691      19.227  -3.061  26.962  0.00  0.00      PROA  
ATOM   3735   CB THR P 691      17.622  -2.583  25.503  0.00  0.00      PROA  
ATOM   3736   HB THR P 691      17.312  -1.722  24.873  0.00  0.00      PROA  
ATOM   3737  OG1 THR P 691      16.571  -3.075  26.329  0.00  0.00      PROA  
ATOM   3738  HG1 THR P 691      16.471  -2.497  27.089  0.00  0.00      PROA  
ATOM   3739  CG2 THR P 691      18.080  -3.794  24.615  0.00  0.00      PROA  
ATOM   3740 HG21 THR P 691      18.517  -4.624  25.211  0.00  0.00      PROA  
ATOM   3741 HG22 THR P 691      18.851  -3.575  23.846  0.00  0.00      PROA  
ATOM   3742 HG23 THR P 691      17.142  -4.175  24.159  0.00  0.00      PROA  
ATOM   3743    C THR P 691      20.035  -2.032  25.427  0.00  0.00      PROA  
ATOM   3744    O THR P 691      19.895  -1.251  24.489  0.00  0.00      PROA  
ATOM   3745    N PRO P 692      21.187  -2.663  25.560  0.00  0.00      PROA  
ATOM   3746   CD PRO P 692      21.486  -3.648  26.570  0.00  0.00      PROA  
ATOM   3747  HD1 PRO P 692      21.004  -4.623  26.339  0.00  0.00      PROA  
ATOM   3748  HD2 PRO P 692      21.161  -3.319  27.580  0.00  0.00      PROA  
ATOM   3749   CA PRO P 692      22.319  -1.981  25.002  0.00  0.00      PROA  
ATOM   3750   HA PRO P 692      22.302  -0.903  25.068  0.00  0.00      PROA  
ATOM   3751   CB PRO P 692      23.532  -2.461  25.910  0.00  0.00      PROA  
ATOM   3752  HB1 PRO P 692      23.635  -1.665  26.678  0.00  0.00      PROA  
ATOM   3753  HB2 PRO P 692      24.523  -2.514  25.410  0.00  0.00      PROA  
ATOM   3754   CG PRO P 692      23.063  -3.760  26.552  0.00  0.00      PROA  
ATOM   3755  HG1 PRO P 692      23.333  -4.656  25.951  0.00  0.00      PROA  
ATOM   3756  HG2 PRO P 692      23.385  -3.961  27.596  0.00  0.00      PROA  
ATOM   3757    C PRO P 692      22.517  -2.227  23.561  0.00  0.00      PROA  
ATOM   3758    O PRO P 692      23.335  -1.528  22.937  0.00  0.00      PROA  
ATOM   3759    N ASP P 693      21.907  -3.336  23.040  0.00  0.00      PROA  
ATOM   3760   HN ASP P 693      21.293  -3.791  23.680  0.00  0.00      PROA  
ATOM   3761   CA ASP P 693      22.125  -4.039  21.776  0.00  0.00      PROA  
ATOM   3762   HA ASP P 693      22.961  -3.566  21.282  0.00  0.00      PROA  
ATOM   3763   CB ASP P 693      22.746  -5.420  22.077  0.00  0.00      PROA  
ATOM   3764  HB1 ASP P 693      23.768  -5.326  22.504  0.00  0.00      PROA  
ATOM   3765  HB2 ASP P 693      22.869  -6.031  21.158  0.00  0.00      PROA  
ATOM   3766   CG ASP P 693      21.930  -6.219  23.044  0.00  0.00      PROA  
ATOM   3767  OD1 ASP P 693      22.524  -7.214  23.476  0.00  0.00      PROA  
ATOM   3768  OD2 ASP P 693      20.824  -5.874  23.504  0.00  0.00      PROA  
ATOM   3769    C ASP P 693      20.987  -4.010  20.794  0.00  0.00      PROA  
ATOM   3770    O ASP P 693      21.190  -3.997  19.602  0.00  0.00      PROA  
ATOM   3771    N VAL P 694      19.728  -4.189  21.179  0.00  0.00      PROA  
ATOM   3772   HN VAL P 694      19.531  -4.445  22.122  0.00  0.00      PROA  
ATOM   3773   CA VAL P 694      18.598  -4.358  20.267  0.00  0.00      PROA  
ATOM   3774   HA VAL P 694      18.843  -5.155  19.581  0.00  0.00      PROA  
ATOM   3775   CB VAL P 694      17.323  -4.830  21.070  0.00  0.00      PROA  
ATOM   3776   HB VAL P 694      16.941  -4.079  21.794  0.00  0.00      PROA  
ATOM   3777  CG1 VAL P 694      16.117  -5.253  20.048  0.00  0.00      PROA  
ATOM   3778 HG11 VAL P 694      16.490  -6.077  19.402  0.00  0.00      PROA  
ATOM   3779 HG12 VAL P 694      15.693  -4.382  19.505  0.00  0.00      PROA  
ATOM   3780 HG13 VAL P 694      15.288  -5.677  20.653  0.00  0.00      PROA  
ATOM   3781  CG2 VAL P 694      17.634  -6.113  21.923  0.00  0.00      PROA  
ATOM   3782 HG21 VAL P 694      17.856  -6.969  21.251  0.00  0.00      PROA  
ATOM   3783 HG22 VAL P 694      16.817  -6.497  22.572  0.00  0.00      PROA  
ATOM   3784 HG23 VAL P 694      18.505  -5.932  22.588  0.00  0.00      PROA  
ATOM   3785    C VAL P 694      18.284  -3.168  19.358  0.00  0.00      PROA  
ATOM   3786    O VAL P 694      18.062  -3.327  18.199  0.00  0.00      PROA  
ATOM   3787    N LEU P 695      18.316  -1.933  19.864  0.00  0.00      PROA  
ATOM   3788   HN LEU P 695      18.686  -1.847  20.786  0.00  0.00      PROA  
ATOM   3789   CA LEU P 695      18.007  -0.738  19.053  0.00  0.00      PROA  
ATOM   3790   HA LEU P 695      17.032  -0.871  18.606  0.00  0.00      PROA  
ATOM   3791   CB LEU P 695      17.855   0.526  19.985  0.00  0.00      PROA  
ATOM   3792  HB1 LEU P 695      17.143   0.252  20.792  0.00  0.00      PROA  
ATOM   3793  HB2 LEU P 695      17.385   1.298  19.338  0.00  0.00      PROA  
ATOM   3794   CG LEU P 695      19.130   1.280  20.612  0.00  0.00      PROA  
ATOM   3795   HG LEU P 695      19.858   1.183  19.778  0.00  0.00      PROA  
ATOM   3796  CD1 LEU P 695      18.940   2.822  20.879  0.00  0.00      PROA  
ATOM   3797 HD11 LEU P 695      18.496   3.347  20.006  0.00  0.00      PROA  
ATOM   3798 HD12 LEU P 695      19.944   3.248  21.092  0.00  0.00      PROA  
ATOM   3799 HD13 LEU P 695      18.307   3.148  21.732  0.00  0.00      PROA  
ATOM   3800  CD2 LEU P 695      19.647   0.607  21.897  0.00  0.00      PROA  
ATOM   3801 HD21 LEU P 695      19.956  -0.429  21.640  0.00  0.00      PROA  
ATOM   3802 HD22 LEU P 695      18.827   0.599  22.646  0.00  0.00      PROA  
ATOM   3803 HD23 LEU P 695      20.564   1.088  22.297  0.00  0.00      PROA  
ATOM   3804    C LEU P 695      19.085  -0.475  17.936  0.00  0.00      PROA  
ATOM   3805    O LEU P 695      18.751  -0.311  16.752  0.00  0.00      PROA  
ATOM   3806    N PHE P 696      20.345  -0.691  18.255  0.00  0.00      PROA  
ATOM   3807   HN PHE P 696      20.625  -0.916  19.186  0.00  0.00      PROA  
ATOM   3808   CA PHE P 696      21.454  -0.575  17.348  0.00  0.00      PROA  
ATOM   3809   HA PHE P 696      21.386   0.403  16.895  0.00  0.00      PROA  
ATOM   3810   CB PHE P 696      22.765  -0.753  18.148  0.00  0.00      PROA  
ATOM   3811  HB1 PHE P 696      23.592  -0.850  17.414  0.00  0.00      PROA  
ATOM   3812  HB2 PHE P 696      22.762  -1.539  18.933  0.00  0.00      PROA  
ATOM   3813   CG PHE P 696      22.923   0.544  18.878  0.00  0.00      PROA  
ATOM   3814  CD1 PHE P 696      23.060   1.749  18.218  0.00  0.00      PROA  
ATOM   3815  HD1 PHE P 696      23.117   1.802  17.141  0.00  0.00      PROA  
ATOM   3816  CE1 PHE P 696      23.208   2.936  18.842  0.00  0.00      PROA  
ATOM   3817  HE1 PHE P 696      23.481   3.803  18.259  0.00  0.00      PROA  
ATOM   3818   CZ PHE P 696      23.231   2.933  20.240  0.00  0.00      PROA  
ATOM   3819   HZ PHE P 696      23.299   3.741  20.953  0.00  0.00      PROA  
ATOM   3820  CD2 PHE P 696      22.859   0.524  20.262  0.00  0.00      PROA  
ATOM   3821  HD2 PHE P 696      22.733  -0.368  20.857  0.00  0.00      PROA  
ATOM   3822  CE2 PHE P 696      22.989   1.721  20.953  0.00  0.00      PROA  
ATOM   3823  HE2 PHE P 696      23.185   1.662  22.013  0.00  0.00      PROA  
ATOM   3824    C PHE P 696      21.458  -1.728  16.339  0.00  0.00      PROA  
ATOM   3825    O PHE P 696      21.659  -1.602  15.106  0.00  0.00      PROA  
ATOM   3826    N TRP P 697      21.146  -2.928  16.874  0.00  0.00      PROA  
ATOM   3827   HN TRP P 697      21.219  -3.074  17.858  0.00  0.00      PROA  
ATOM   3828   CA TRP P 697      21.065  -4.129  16.057  0.00  0.00      PROA  
ATOM   3829   HA TRP P 697      21.917  -4.167  15.394  0.00  0.00      PROA  
ATOM   3830   CB TRP P 697      20.982  -5.484  16.870  0.00  0.00      PROA  
ATOM   3831  HB1 TRP P 697      20.215  -5.271  17.645  0.00  0.00      PROA  
ATOM   3832  HB2 TRP P 697      21.967  -5.606  17.369  0.00  0.00      PROA  
ATOM   3833   CG TRP P 697      20.521  -6.678  16.070  0.00  0.00      PROA  
ATOM   3834  CD1 TRP P 697      19.328  -7.415  16.193  0.00  0.00      PROA  
ATOM   3835  HD1 TRP P 697      18.653  -7.090  16.971  0.00  0.00      PROA  
ATOM   3836  NE1 TRP P 697      19.350  -8.512  15.370  0.00  0.00      PROA  
ATOM   3837  HE1 TRP P 697      18.721  -9.229  15.162  0.00  0.00      PROA  
ATOM   3838  CE2 TRP P 697      20.478  -8.404  14.607  0.00  0.00      PROA  
ATOM   3839  CD2 TRP P 697      21.247  -7.310  15.057  0.00  0.00      PROA  
ATOM   3840  CE3 TRP P 697      22.490  -6.968  14.508  0.00  0.00      PROA  
ATOM   3841  HE3 TRP P 697      23.124  -6.291  15.061  0.00  0.00      PROA  
ATOM   3842  CZ3 TRP P 697      22.989  -7.868  13.572  0.00  0.00      PROA  
ATOM   3843  HZ3 TRP P 697      23.920  -7.651  13.069  0.00  0.00      PROA  
ATOM   3844  CZ2 TRP P 697      20.933  -9.217  13.665  0.00  0.00      PROA  
ATOM   3845  HZ2 TRP P 697      20.289 -10.043  13.400  0.00  0.00      PROA  
ATOM   3846  CH2 TRP P 697      22.178  -8.908  13.131  0.00  0.00      PROA  
ATOM   3847  HH2 TRP P 697      22.566  -9.575  12.375  0.00  0.00      PROA  
ATOM   3848    C TRP P 697      19.918  -4.107  15.073  0.00  0.00      PROA  
ATOM   3849    O TRP P 697      20.016  -4.370  13.893  0.00  0.00      PROA  
ATOM   3850    N SER P 698      18.777  -3.702  15.519  0.00  0.00      PROA  
ATOM   3851   HN SER P 698      18.647  -3.560  16.497  0.00  0.00      PROA  
ATOM   3852   CA SER P 698      17.543  -3.592  14.695  0.00  0.00      PROA  
ATOM   3853   HA SER P 698      17.089  -4.470  14.260  0.00  0.00      PROA  
ATOM   3854   CB SER P 698      16.346  -3.091  15.586  0.00  0.00      PROA  
ATOM   3855  HB1 SER P 698      16.607  -2.210  16.211  0.00  0.00      PROA  
ATOM   3856  HB2 SER P 698      16.080  -3.841  16.361  0.00  0.00      PROA  
ATOM   3857   OG SER P 698      15.182  -2.812  14.868  0.00  0.00      PROA  
ATOM   3858  HG1 SER P 698      15.288  -1.957  14.444  0.00  0.00      PROA  
ATOM   3859    C SER P 698      17.736  -2.542  13.600  0.00  0.00      PROA  
ATOM   3860    O SER P 698      17.228  -2.709  12.467  0.00  0.00      PROA  
ATOM   3861    N CYS P 699      18.483  -1.358  13.734  0.00  0.00      PROA  
ATOM   3862   HN CYS P 699      18.734  -1.032  14.642  0.00  0.00      PROA  
ATOM   3863   CA CYS P 699      18.757  -0.484  12.637  0.00  0.00      PROA  
ATOM   3864   HA CYS P 699      17.822  -0.215  12.168  0.00  0.00      PROA  
ATOM   3865   CB CYS P 699      19.365   0.874  13.125  0.00  0.00      PROA  
ATOM   3866  HB1 CYS P 699      19.681   1.603  12.348  0.00  0.00      PROA  
ATOM   3867  HB2 CYS P 699      20.253   0.592  13.731  0.00  0.00      PROA  
ATOM   3868   SG CYS P 699      18.102   1.660  14.103  0.00  0.00      PROA  
ATOM   3869  HG1 CYS P 699      18.475   1.108  15.249  0.00  0.00      PROA  
ATOM   3870    C CYS P 699      19.701  -1.132  11.674  0.00  0.00      PROA  
ATOM   3871    O CYS P 699      19.586  -0.933  10.435  0.00  0.00      PROA  
ATOM   3872    N ILE P 700      20.663  -1.932  12.142  0.00  0.00      PROA  
ATOM   3873   HN ILE P 700      20.772  -1.996  13.131  0.00  0.00      PROA  
ATOM   3874   CA ILE P 700      21.655  -2.543  11.202  0.00  0.00      PROA  
ATOM   3875   HA ILE P 700      22.143  -1.716  10.709  0.00  0.00      PROA  
ATOM   3876   CB ILE P 700      22.898  -3.296  11.790  0.00  0.00      PROA  
ATOM   3877   HB ILE P 700      22.559  -4.117  12.458  0.00  0.00      PROA  
ATOM   3878  CG2 ILE P 700      23.789  -3.946  10.680  0.00  0.00      PROA  
ATOM   3879 HG21 ILE P 700      24.269  -3.194  10.018  0.00  0.00      PROA  
ATOM   3880 HG22 ILE P 700      23.167  -4.555   9.989  0.00  0.00      PROA  
ATOM   3881 HG23 ILE P 700      24.525  -4.654  11.117  0.00  0.00      PROA  
ATOM   3882  CG1 ILE P 700      23.857  -2.473  12.608  0.00  0.00      PROA  
ATOM   3883 HG11 ILE P 700      23.393  -1.609  13.130  0.00  0.00      PROA  
ATOM   3884 HG12 ILE P 700      24.763  -2.133  12.063  0.00  0.00      PROA  
ATOM   3885   CD ILE P 700      24.556  -3.402  13.584  0.00  0.00      PROA  
ATOM   3886  HD1 ILE P 700      25.376  -2.839  14.078  0.00  0.00      PROA  
ATOM   3887  HD2 ILE P 700      25.021  -4.292  13.106  0.00  0.00      PROA  
ATOM   3888  HD3 ILE P 700      23.914  -3.755  14.419  0.00  0.00      PROA  
ATOM   3889    C ILE P 700      20.948  -3.451  10.258  0.00  0.00      PROA  
ATOM   3890    O ILE P 700      21.204  -3.337   9.072  0.00  0.00      PROA  
ATOM   3891    N LEU P 701      19.980  -4.318  10.650  0.00  0.00      PROA  
ATOM   3892   HN LEU P 701      19.922  -4.391  11.642  0.00  0.00      PROA  
ATOM   3893   CA LEU P 701      19.081  -5.107   9.777  0.00  0.00      PROA  
ATOM   3894   HA LEU P 701      19.791  -5.723   9.246  0.00  0.00      PROA  
ATOM   3895   CB LEU P 701      18.155  -6.087  10.481  0.00  0.00      PROA  
ATOM   3896  HB1 LEU P 701      17.465  -6.513   9.721  0.00  0.00      PROA  
ATOM   3897  HB2 LEU P 701      17.514  -5.643  11.273  0.00  0.00      PROA  
ATOM   3898   CG LEU P 701      18.778  -7.357  11.158  0.00  0.00      PROA  
ATOM   3899   HG LEU P 701      19.210  -6.987  12.113  0.00  0.00      PROA  
ATOM   3900  CD1 LEU P 701      17.683  -8.393  11.572  0.00  0.00      PROA  
ATOM   3901 HD11 LEU P 701      16.928  -8.001  12.286  0.00  0.00      PROA  
ATOM   3902 HD12 LEU P 701      18.243  -9.255  11.994  0.00  0.00      PROA  
ATOM   3903 HD13 LEU P 701      17.090  -8.715  10.690  0.00  0.00      PROA  
ATOM   3904  CD2 LEU P 701      19.724  -8.061  10.168  0.00  0.00      PROA  
ATOM   3905 HD21 LEU P 701      20.130  -8.991  10.620  0.00  0.00      PROA  
ATOM   3906 HD22 LEU P 701      20.563  -7.402   9.859  0.00  0.00      PROA  
ATOM   3907 HD23 LEU P 701      19.100  -8.369   9.302  0.00  0.00      PROA  
ATOM   3908    C LEU P 701      18.295  -4.267   8.768  0.00  0.00      PROA  
ATOM   3909    O LEU P 701      18.168  -4.710   7.572  0.00  0.00      PROA  
ATOM   3910    N PHE P 702      17.769  -3.079   9.146  0.00  0.00      PROA  
ATOM   3911   HN PHE P 702      17.811  -2.717  10.074  0.00  0.00      PROA  
ATOM   3912   CA PHE P 702      17.183  -2.164   8.131  0.00  0.00      PROA  
ATOM   3913   HA PHE P 702      16.431  -2.746   7.617  0.00  0.00      PROA  
ATOM   3914   CB PHE P 702      16.542  -1.026   8.915  0.00  0.00      PROA  
ATOM   3915  HB1 PHE P 702      17.253  -0.578   9.642  0.00  0.00      PROA  
ATOM   3916  HB2 PHE P 702      15.710  -1.474   9.498  0.00  0.00      PROA  
ATOM   3917   CG PHE P 702      15.836   0.099   8.090  0.00  0.00      PROA  
ATOM   3918  CD1 PHE P 702      14.486  -0.061   7.772  0.00  0.00      PROA  
ATOM   3919  HD1 PHE P 702      14.094  -1.060   7.899  0.00  0.00      PROA  
ATOM   3920  CE1 PHE P 702      13.737   1.065   7.370  0.00  0.00      PROA  
ATOM   3921  HE1 PHE P 702      12.708   1.031   7.043  0.00  0.00      PROA  
ATOM   3922   CZ PHE P 702      14.425   2.235   7.097  0.00  0.00      PROA  
ATOM   3923   HZ PHE P 702      13.879   3.058   6.660  0.00  0.00      PROA  
ATOM   3924  CD2 PHE P 702      16.458   1.304   7.791  0.00  0.00      PROA  
ATOM   3925  HD2 PHE P 702      17.459   1.582   8.087  0.00  0.00      PROA  
ATOM   3926  CE2 PHE P 702      15.746   2.438   7.440  0.00  0.00      PROA  
ATOM   3927  HE2 PHE P 702      16.216   3.409   7.489  0.00  0.00      PROA  
ATOM   3928    C PHE P 702      17.986  -1.653   6.979  0.00  0.00      PROA  
ATOM   3929    O PHE P 702      17.651  -1.861   5.782  0.00  0.00      PROA  
ATOM   3930    N PHE P 703      19.204  -1.179   7.310  0.00  0.00      PROA  
ATOM   3931   HN PHE P 703      19.458  -1.008   8.259  0.00  0.00      PROA  
ATOM   3932   CA PHE P 703      20.085  -0.521   6.372  0.00  0.00      PROA  
ATOM   3933   HA PHE P 703      19.448  -0.076   5.622  0.00  0.00      PROA  
ATOM   3934   CB PHE P 703      21.082   0.351   7.077  0.00  0.00      PROA  
ATOM   3935  HB1 PHE P 703      21.830   0.653   6.313  0.00  0.00      PROA  
ATOM   3936  HB2 PHE P 703      21.552  -0.209   7.913  0.00  0.00      PROA  
ATOM   3937   CG PHE P 703      20.515   1.653   7.537  0.00  0.00      PROA  
ATOM   3938  CD1 PHE P 703      20.021   2.638   6.682  0.00  0.00      PROA  
ATOM   3939  HD1 PHE P 703      20.025   2.590   5.603  0.00  0.00      PROA  
ATOM   3940  CE1 PHE P 703      19.343   3.766   7.197  0.00  0.00      PROA  
ATOM   3941  HE1 PHE P 703      19.030   4.601   6.587  0.00  0.00      PROA  
ATOM   3942   CZ PHE P 703      19.230   3.955   8.604  0.00  0.00      PROA  
ATOM   3943   HZ PHE P 703      18.799   4.800   9.120  0.00  0.00      PROA  
ATOM   3944  CD2 PHE P 703      20.331   1.816   8.905  0.00  0.00      PROA  
ATOM   3945  HD2 PHE P 703      20.723   1.045   9.552  0.00  0.00      PROA  
ATOM   3946  CE2 PHE P 703      19.779   2.900   9.491  0.00  0.00      PROA  
ATOM   3947  HE2 PHE P 703      19.801   2.998  10.566  0.00  0.00      PROA  
ATOM   3948    C PHE P 703      20.732  -1.671   5.532  0.00  0.00      PROA  
ATOM   3949    O PHE P 703      20.963  -1.555   4.358  0.00  0.00      PROA  
ATOM   3950    N ALA P 704      21.056  -2.807   6.243  0.00  0.00      PROA  
ATOM   3951   HN ALA P 704      20.973  -2.759   7.235  0.00  0.00      PROA  
ATOM   3952   CA ALA P 704      21.537  -3.998   5.576  0.00  0.00      PROA  
ATOM   3953   HA ALA P 704      22.441  -3.682   5.076  0.00  0.00      PROA  
ATOM   3954   CB ALA P 704      21.904  -5.055   6.656  0.00  0.00      PROA  
ATOM   3955  HB1 ALA P 704      22.369  -4.691   7.598  0.00  0.00      PROA  
ATOM   3956  HB2 ALA P 704      22.539  -5.824   6.167  0.00  0.00      PROA  
ATOM   3957  HB3 ALA P 704      21.008  -5.666   6.896  0.00  0.00      PROA  
ATOM   3958    C ALA P 704      20.621  -4.554   4.490  0.00  0.00      PROA  
ATOM   3959    O ALA P 704      21.038  -4.683   3.327  0.00  0.00      PROA  
ATOM   3960    N THR P 705      19.323  -4.714   4.863  0.00  0.00      PROA  
ATOM   3961   HN THR P 705      19.007  -4.876   5.794  0.00  0.00      PROA  
ATOM   3962   CA THR P 705      18.338  -5.012   3.872  0.00  0.00      PROA  
ATOM   3963   HA THR P 705      18.583  -5.943   3.383  0.00  0.00      PROA  
ATOM   3964   CB THR P 705      16.918  -5.009   4.580  0.00  0.00      PROA  
ATOM   3965   HB THR P 705      16.788  -4.051   5.128  0.00  0.00      PROA  
ATOM   3966  OG1 THR P 705      16.792  -6.204   5.293  0.00  0.00      PROA  
ATOM   3967  HG1 THR P 705      17.085  -5.969   6.176  0.00  0.00      PROA  
ATOM   3968  CG2 THR P 705      15.771  -5.067   3.634  0.00  0.00      PROA  
ATOM   3969 HG21 THR P 705      14.738  -5.193   4.024  0.00  0.00      PROA  
ATOM   3970 HG22 THR P 705      15.925  -5.923   2.943  0.00  0.00      PROA  
ATOM   3971 HG23 THR P 705      15.691  -4.090   3.110  0.00  0.00      PROA  
ATOM   3972    C THR P 705      18.190  -4.063   2.671  0.00  0.00      PROA  
ATOM   3973    O THR P 705      18.110  -4.565   1.546  0.00  0.00      PROA  
ATOM   3974    N PHE P 706      18.145  -2.666   2.834  0.00  0.00      PROA  
ATOM   3975   HN PHE P 706      18.082  -2.336   3.772  0.00  0.00      PROA  
ATOM   3976   CA PHE P 706      17.957  -1.654   1.839  0.00  0.00      PROA  
ATOM   3977   HA PHE P 706      17.030  -1.988   1.397  0.00  0.00      PROA  
ATOM   3978   CB PHE P 706      17.690  -0.319   2.408  0.00  0.00      PROA  
ATOM   3979  HB1 PHE P 706      18.477  -0.066   3.151  0.00  0.00      PROA  
ATOM   3980  HB2 PHE P 706      16.735  -0.325   2.975  0.00  0.00      PROA  
ATOM   3981   CG PHE P 706      17.575   0.809   1.454  0.00  0.00      PROA  
ATOM   3982  CD1 PHE P 706      16.626   0.837   0.403  0.00  0.00      PROA  
ATOM   3983  HD1 PHE P 706      15.978  -0.027   0.411  0.00  0.00      PROA  
ATOM   3984  CE1 PHE P 706      16.514   2.020  -0.402  0.00  0.00      PROA  
ATOM   3985  HE1 PHE P 706      15.847   2.077  -1.250  0.00  0.00      PROA  
ATOM   3986   CZ PHE P 706      17.426   3.092  -0.208  0.00  0.00      PROA  
ATOM   3987   HZ PHE P 706      17.439   3.961  -0.850  0.00  0.00      PROA  
ATOM   3988  CD2 PHE P 706      18.487   1.896   1.568  0.00  0.00      PROA  
ATOM   3989  HD2 PHE P 706      19.172   1.781   2.395  0.00  0.00      PROA  
ATOM   3990  CE2 PHE P 706      18.413   3.029   0.763  0.00  0.00      PROA  
ATOM   3991  HE2 PHE P 706      19.205   3.756   0.865  0.00  0.00      PROA  
ATOM   3992    C PHE P 706      19.020  -1.656   0.824  0.00  0.00      PROA  
ATOM   3993    O PHE P 706      18.714  -1.573  -0.350  0.00  0.00      PROA  
ATOM   3994    N ILE P 707      20.269  -1.863   1.278  0.00  0.00      PROA  
ATOM   3995   HN ILE P 707      20.479  -1.960   2.248  0.00  0.00      PROA  
ATOM   3996   CA ILE P 707      21.468  -1.807   0.402  0.00  0.00      PROA  
ATOM   3997   HA ILE P 707      21.401  -0.961  -0.267  0.00  0.00      PROA  
ATOM   3998   CB ILE P 707      22.831  -1.594   1.178  0.00  0.00      PROA  
ATOM   3999   HB ILE P 707      22.893  -2.283   2.048  0.00  0.00      PROA  
ATOM   4000  CG2 ILE P 707      24.053  -1.712   0.251  0.00  0.00      PROA  
ATOM   4001 HG21 ILE P 707      23.679  -1.363  -0.735  0.00  0.00      PROA  
ATOM   4002 HG22 ILE P 707      24.290  -2.797   0.270  0.00  0.00      PROA  
ATOM   4003 HG23 ILE P 707      24.956  -1.170   0.603  0.00  0.00      PROA  
ATOM   4004  CG1 ILE P 707      22.773  -0.179   1.820  0.00  0.00      PROA  
ATOM   4005 HG11 ILE P 707      21.853   0.012   2.414  0.00  0.00      PROA  
ATOM   4006 HG12 ILE P 707      22.687   0.611   1.044  0.00  0.00      PROA  
ATOM   4007   CD ILE P 707      23.883   0.052   2.809  0.00  0.00      PROA  
ATOM   4008  HD1 ILE P 707      24.850   0.315   2.329  0.00  0.00      PROA  
ATOM   4009  HD2 ILE P 707      24.083  -0.832   3.451  0.00  0.00      PROA  
ATOM   4010  HD3 ILE P 707      23.562   0.877   3.480  0.00  0.00      PROA  
ATOM   4011    C ILE P 707      21.767  -3.135  -0.295  0.00  0.00      PROA  
ATOM   4012    O ILE P 707      21.946  -3.152  -1.526  0.00  0.00      PROA  
ATOM   4013    N VAL P 708      21.736  -4.238   0.430  0.00  0.00      PROA  
ATOM   4014   HN VAL P 708      21.575  -4.187   1.412  0.00  0.00      PROA  
ATOM   4015   CA VAL P 708      21.778  -5.570  -0.144  0.00  0.00      PROA  
ATOM   4016   HA VAL P 708      22.685  -5.690  -0.719  0.00  0.00      PROA  
ATOM   4017   CB VAL P 708      21.697  -6.598   0.966  0.00  0.00      PROA  
ATOM   4018   HB VAL P 708      20.824  -6.434   1.634  0.00  0.00      PROA  
ATOM   4019  CG1 VAL P 708      21.557  -8.007   0.365  0.00  0.00      PROA  
ATOM   4020 HG11 VAL P 708      20.687  -8.114  -0.316  0.00  0.00      PROA  
ATOM   4021 HG12 VAL P 708      21.401  -8.715   1.207  0.00  0.00      PROA  
ATOM   4022 HG13 VAL P 708      22.443  -8.301  -0.237  0.00  0.00      PROA  
ATOM   4023  CG2 VAL P 708      23.123  -6.536   1.697  0.00  0.00      PROA  
ATOM   4024 HG21 VAL P 708      23.386  -5.539   2.112  0.00  0.00      PROA  
ATOM   4025 HG22 VAL P 708      23.927  -6.814   0.982  0.00  0.00      PROA  
ATOM   4026 HG23 VAL P 708      23.139  -7.348   2.455  0.00  0.00      PROA  
ATOM   4027    C VAL P 708      20.712  -5.782  -1.215  0.00  0.00      PROA  
ATOM   4028    O VAL P 708      20.999  -6.235  -2.340  0.00  0.00      PROA  
ATOM   4029    N SER P 709      19.421  -5.432  -0.967  0.00  0.00      PROA  
ATOM   4030   HN SER P 709      19.166  -5.136  -0.049  0.00  0.00      PROA  
ATOM   4031   CA SER P 709      18.376  -5.719  -1.943  0.00  0.00      PROA  
ATOM   4032   HA SER P 709      18.454  -6.771  -2.178  0.00  0.00      PROA  
ATOM   4033   CB SER P 709      16.925  -5.339  -1.497  0.00  0.00      PROA  
ATOM   4034  HB1 SER P 709      16.572  -6.048  -0.718  0.00  0.00      PROA  
ATOM   4035  HB2 SER P 709      16.130  -5.396  -2.272  0.00  0.00      PROA  
ATOM   4036   OG SER P 709      16.755  -4.049  -0.913  0.00  0.00      PROA  
ATOM   4037  HG1 SER P 709      17.270  -4.009  -0.104  0.00  0.00      PROA  
ATOM   4038    C SER P 709      18.550  -5.094  -3.235  0.00  0.00      PROA  
ATOM   4039    O SER P 709      18.525  -5.818  -4.286  0.00  0.00      PROA  
ATOM   4040    N SER P 710      18.875  -3.810  -3.300  0.00  0.00      PROA  
ATOM   4041   HN SER P 710      18.958  -3.333  -2.428  0.00  0.00      PROA  
ATOM   4042   CA SER P 710      19.412  -3.033  -4.466  0.00  0.00      PROA  
ATOM   4043   HA SER P 710      18.760  -2.823  -5.301  0.00  0.00      PROA  
ATOM   4044   CB SER P 710      19.924  -1.658  -4.003  0.00  0.00      PROA  
ATOM   4045  HB1 SER P 710      20.622  -1.596  -3.141  0.00  0.00      PROA  
ATOM   4046  HB2 SER P 710      19.013  -1.331  -3.458  0.00  0.00      PROA  
ATOM   4047   OG SER P 710      20.328  -0.727  -5.029  0.00  0.00      PROA  
ATOM   4048  HG1 SER P 710      20.912  -1.130  -5.676  0.00  0.00      PROA  
ATOM   4049    C SER P 710      20.649  -3.707  -5.077  0.00  0.00      PROA  
ATOM   4050    O SER P 710      20.822  -3.853  -6.267  0.00  0.00      PROA  
ATOM   4051    N THR P 711      21.604  -4.157  -4.249  0.00  0.00      PROA  
ATOM   4052   HN THR P 711      21.424  -4.354  -3.288  0.00  0.00      PROA  
ATOM   4053   CA THR P 711      22.867  -4.678  -4.703  0.00  0.00      PROA  
ATOM   4054   HA THR P 711      23.259  -3.918  -5.363  0.00  0.00      PROA  
ATOM   4055   CB THR P 711      23.841  -4.977  -3.608  0.00  0.00      PROA  
ATOM   4056   HB THR P 711      23.331  -5.533  -2.792  0.00  0.00      PROA  
ATOM   4057  OG1 THR P 711      24.207  -3.743  -3.050  0.00  0.00      PROA  
ATOM   4058  HG1 THR P 711      23.479  -3.351  -2.562  0.00  0.00      PROA  
ATOM   4059  CG2 THR P 711      25.231  -5.625  -3.922  0.00  0.00      PROA  
ATOM   4060 HG21 THR P 711      25.068  -6.715  -4.063  0.00  0.00      PROA  
ATOM   4061 HG22 THR P 711      25.904  -5.598  -3.038  0.00  0.00      PROA  
ATOM   4062 HG23 THR P 711      25.683  -5.197  -4.843  0.00  0.00      PROA  
ATOM   4063    C THR P 711      22.725  -6.003  -5.513  0.00  0.00      PROA  
ATOM   4064    O THR P 711      23.235  -6.192  -6.599  0.00  0.00      PROA  
ATOM   4065    N LEU P 712      21.909  -6.911  -5.019  0.00  0.00      PROA  
ATOM   4066   HN LEU P 712      21.464  -6.682  -4.156  0.00  0.00      PROA  
ATOM   4067   CA LEU P 712      21.427  -8.170  -5.664  0.00  0.00      PROA  
ATOM   4068   HA LEU P 712      22.306  -8.768  -5.856  0.00  0.00      PROA  
ATOM   4069   CB LEU P 712      20.549  -8.906  -4.606  0.00  0.00      PROA  
ATOM   4070  HB1 LEU P 712      20.143  -9.784  -5.153  0.00  0.00      PROA  
ATOM   4071  HB2 LEU P 712      19.779  -8.216  -4.200  0.00  0.00      PROA  
ATOM   4072   CG LEU P 712      21.398  -9.501  -3.378  0.00  0.00      PROA  
ATOM   4073   HG LEU P 712      22.002  -8.658  -2.978  0.00  0.00      PROA  
ATOM   4074  CD1 LEU P 712      20.449 -10.026  -2.303  0.00  0.00      PROA  
ATOM   4075 HD11 LEU P 712      19.854  -9.215  -1.832  0.00  0.00      PROA  
ATOM   4076 HD12 LEU P 712      20.949 -10.566  -1.471  0.00  0.00      PROA  
ATOM   4077 HD13 LEU P 712      19.740 -10.794  -2.680  0.00  0.00      PROA  
ATOM   4078  CD2 LEU P 712      22.475 -10.522  -3.770  0.00  0.00      PROA  
ATOM   4079 HD21 LEU P 712      23.264 -10.187  -4.476  0.00  0.00      PROA  
ATOM   4080 HD22 LEU P 712      21.891 -11.392  -4.140  0.00  0.00      PROA  
ATOM   4081 HD23 LEU P 712      22.972 -10.970  -2.883  0.00  0.00      PROA  
ATOM   4082    C LEU P 712      20.676  -7.928  -6.968  0.00  0.00      PROA  
ATOM   4083    O LEU P 712      20.846  -8.682  -7.965  0.00  0.00      PROA  
ATOM   4084    N LYS P 713      19.798  -6.926  -6.978  0.00  0.00      PROA  
ATOM   4085   HN LYS P 713      19.724  -6.418  -6.123  0.00  0.00      PROA  
ATOM   4086   CA LYS P 713      19.238  -6.359  -8.208  0.00  0.00      PROA  
ATOM   4087   HA LYS P 713      18.881  -7.191  -8.796  0.00  0.00      PROA  
ATOM   4088   CB LYS P 713      18.141  -5.320  -7.911  0.00  0.00      PROA  
ATOM   4089  HB1 LYS P 713      17.844  -4.863  -8.879  0.00  0.00      PROA  
ATOM   4090  HB2 LYS P 713      18.432  -4.351  -7.451  0.00  0.00      PROA  
ATOM   4091   CG LYS P 713      16.847  -5.779  -7.279  0.00  0.00      PROA  
ATOM   4092  HG1 LYS P 713      16.210  -4.869  -7.249  0.00  0.00      PROA  
ATOM   4093  HG2 LYS P 713      17.091  -6.022  -6.222  0.00  0.00      PROA  
ATOM   4094   CD LYS P 713      16.035  -6.861  -8.030  0.00  0.00      PROA  
ATOM   4095  HD1 LYS P 713      15.254  -7.315  -7.383  0.00  0.00      PROA  
ATOM   4096  HD2 LYS P 713      16.758  -7.687  -8.198  0.00  0.00      PROA  
ATOM   4097   CE LYS P 713      15.415  -6.328  -9.332  0.00  0.00      PROA  
ATOM   4098  HE1 LYS P 713      16.260  -5.806  -9.830  0.00  0.00      PROA  
ATOM   4099  HE2 LYS P 713      14.639  -5.554  -9.153  0.00  0.00      PROA  
ATOM   4100   NZ LYS P 713      14.701  -7.380 -10.163  0.00  0.00      PROA  
ATOM   4101  HZ1 LYS P 713      15.252  -7.564 -11.026  0.00  0.00      PROA  
ATOM   4102  HZ2 LYS P 713      13.700  -7.220 -10.395  0.00  0.00      PROA  
ATOM   4103  HZ3 LYS P 713      14.771  -8.240  -9.582  0.00  0.00      PROA  
ATOM   4104    C LYS P 713      20.303  -5.785  -9.261  0.00  0.00      PROA  
ATOM   4105    O LYS P 713      20.262  -6.161 -10.482  0.00  0.00      PROA  
ATOM   4106    N THR P 714      21.266  -4.987  -8.901  0.00  0.00      PROA  
ATOM   4107   HN THR P 714      21.365  -4.829  -7.922  0.00  0.00      PROA  
ATOM   4108   CA THR P 714      22.361  -4.492  -9.872  0.00  0.00      PROA  
ATOM   4109   HA THR P 714      21.873  -3.996 -10.698  0.00  0.00      PROA  
ATOM   4110   CB THR P 714      23.222  -3.393  -9.200  0.00  0.00      PROA  
ATOM   4111   HB THR P 714      22.501  -2.811  -8.586  0.00  0.00      PROA  
ATOM   4112  OG1 THR P 714      23.632  -2.498 -10.151  0.00  0.00      PROA  
ATOM   4113  HG1 THR P 714      24.232  -3.013 -10.696  0.00  0.00      PROA  
ATOM   4114  CG2 THR P 714      24.381  -3.700  -8.276  0.00  0.00      PROA  
ATOM   4115 HG21 THR P 714      25.245  -4.088  -8.857  0.00  0.00      PROA  
ATOM   4116 HG22 THR P 714      23.977  -4.375  -7.491  0.00  0.00      PROA  
ATOM   4117 HG23 THR P 714      24.743  -2.772  -7.784  0.00  0.00      PROA  
ATOM   4118    C THR P 714      23.317  -5.569 -10.349  0.00  0.00      PROA  
ATOM   4119    O THR P 714      24.129  -5.409 -11.233  0.00  0.00      PROA  
ATOM   4120    N PHE P 715      23.298  -6.741  -9.705  0.00  0.00      PROA  
ATOM   4121   HN PHE P 715      22.682  -6.857  -8.930  0.00  0.00      PROA  
ATOM   4122   CA PHE P 715      24.233  -7.823 -10.024  0.00  0.00      PROA  
ATOM   4123   HA PHE P 715      25.233  -7.416 -10.057  0.00  0.00      PROA  
ATOM   4124   CB PHE P 715      24.183  -9.034  -8.929  0.00  0.00      PROA  
ATOM   4125  HB1 PHE P 715      23.110  -9.314  -8.853  0.00  0.00      PROA  
ATOM   4126  HB2 PHE P 715      24.438  -8.589  -7.944  0.00  0.00      PROA  
ATOM   4127   CG PHE P 715      24.928 -10.356  -9.083  0.00  0.00      PROA  
ATOM   4128  CD1 PHE P 715      26.293 -10.336  -9.389  0.00  0.00      PROA  
ATOM   4129  HD1 PHE P 715      26.758  -9.377  -9.566  0.00  0.00      PROA  
ATOM   4130  CE1 PHE P 715      27.088 -11.485  -9.325  0.00  0.00      PROA  
ATOM   4131  HE1 PHE P 715      28.117 -11.418  -9.643  0.00  0.00      PROA  
ATOM   4132   CZ PHE P 715      26.416 -12.666  -9.118  0.00  0.00      PROA  
ATOM   4133   HZ PHE P 715      27.002 -13.572  -9.169  0.00  0.00      PROA  
ATOM   4134  CD2 PHE P 715      24.326 -11.582  -8.769  0.00  0.00      PROA  
ATOM   4135  HD2 PHE P 715      23.327 -11.659  -8.366  0.00  0.00      PROA  
ATOM   4136  CE2 PHE P 715      25.067 -12.760  -8.817  0.00  0.00      PROA  
ATOM   4137  HE2 PHE P 715      24.687 -13.726  -8.519  0.00  0.00      PROA  
ATOM   4138    C PHE P 715      24.137  -8.329 -11.530  0.00  0.00      PROA  
ATOM   4139    O PHE P 715      25.162  -8.481 -12.195  0.00  0.00      PROA  
ATOM   4140    N LYS P 716      22.900  -8.491 -12.061  0.00  0.00      PROA  
ATOM   4141   HN LYS P 716      22.043  -8.320 -11.581  0.00  0.00      PROA  
ATOM   4142   CA LYS P 716      22.729  -9.105 -13.365  0.00  0.00      PROA  
ATOM   4143   HA LYS P 716      23.145 -10.098 -13.271  0.00  0.00      PROA  
ATOM   4144   CB LYS P 716      21.222  -9.353 -13.617  0.00  0.00      PROA  
ATOM   4145  HB1 LYS P 716      20.894 -10.025 -12.796  0.00  0.00      PROA  
ATOM   4146  HB2 LYS P 716      21.299  -9.929 -14.564  0.00  0.00      PROA  
ATOM   4147   CG LYS P 716      20.248  -8.133 -13.850  0.00  0.00      PROA  
ATOM   4148  HG1 LYS P 716      20.827  -7.334 -14.359  0.00  0.00      PROA  
ATOM   4149  HG2 LYS P 716      20.064  -7.636 -12.874  0.00  0.00      PROA  
ATOM   4150   CD LYS P 716      18.882  -8.565 -14.363  0.00  0.00      PROA  
ATOM   4151  HD1 LYS P 716      18.386  -7.574 -14.281  0.00  0.00      PROA  
ATOM   4152  HD2 LYS P 716      18.375  -9.305 -13.707  0.00  0.00      PROA  
ATOM   4153   CE LYS P 716      18.893  -9.069 -15.793  0.00  0.00      PROA  
ATOM   4154  HE1 LYS P 716      19.322 -10.094 -15.811  0.00  0.00      PROA  
ATOM   4155  HE2 LYS P 716      19.536  -8.407 -16.411  0.00  0.00      PROA  
ATOM   4156   NZ LYS P 716      17.557  -9.038 -16.415  0.00  0.00      PROA  
ATOM   4157  HZ1 LYS P 716      17.680  -9.227 -17.430  0.00  0.00      PROA  
ATOM   4158  HZ2 LYS P 716      17.198  -8.085 -16.203  0.00  0.00      PROA  
ATOM   4159  HZ3 LYS P 716      16.889  -9.736 -16.032  0.00  0.00      PROA  
ATOM   4160    C LYS P 716      23.350  -8.344 -14.522  0.00  0.00      PROA  
ATOM   4161    O LYS P 716      23.637  -9.013 -15.506  0.00  0.00      PROA  
ATOM   4162    N THR P 717      23.726  -6.988 -14.402  0.00  0.00      PROA  
ATOM   4163   HN THR P 717      23.467  -6.537 -13.551  0.00  0.00      PROA  
ATOM   4164   CA THR P 717      24.283  -6.256 -15.453  0.00  0.00      PROA  
ATOM   4165   HA THR P 717      24.017  -6.663 -16.417  0.00  0.00      PROA  
ATOM   4166   CB THR P 717      23.650  -4.878 -15.490  0.00  0.00      PROA  
ATOM   4167   HB THR P 717      24.327  -4.189 -16.039  0.00  0.00      PROA  
ATOM   4168  OG1 THR P 717      23.345  -4.372 -14.150  0.00  0.00      PROA  
ATOM   4169  HG1 THR P 717      23.197  -3.443 -14.340  0.00  0.00      PROA  
ATOM   4170  CG2 THR P 717      22.270  -4.948 -16.126  0.00  0.00      PROA  
ATOM   4171 HG21 THR P 717      21.656  -5.719 -15.613  0.00  0.00      PROA  
ATOM   4172 HG22 THR P 717      22.285  -5.215 -17.205  0.00  0.00      PROA  
ATOM   4173 HG23 THR P 717      21.794  -3.954 -15.991  0.00  0.00      PROA  
ATOM   4174    C THR P 717      25.760  -6.241 -15.459  0.00  0.00      PROA  
ATOM   4175    O THR P 717      26.338  -5.603 -16.339  0.00  0.00      PROA  
ATOM   4176    N SER P 718      26.448  -7.041 -14.574  0.00  0.00      PROA  
ATOM   4177   HN SER P 718      25.833  -7.440 -13.897  0.00  0.00      PROA  
ATOM   4178   CA SER P 718      27.892  -7.108 -14.510  0.00  0.00      PROA  
ATOM   4179   HA SER P 718      28.348  -6.515 -15.289  0.00  0.00      PROA  
ATOM   4180   CB SER P 718      28.471  -6.707 -13.204  0.00  0.00      PROA  
ATOM   4181  HB1 SER P 718      28.387  -7.396 -12.337  0.00  0.00      PROA  
ATOM   4182  HB2 SER P 718      28.052  -5.764 -12.793  0.00  0.00      PROA  
ATOM   4183   OG SER P 718      29.875  -6.440 -13.330  0.00  0.00      PROA  
ATOM   4184  HG1 SER P 718      29.955  -5.592 -13.774  0.00  0.00      PROA  
ATOM   4185    C SER P 718      28.232  -8.493 -14.749  0.00  0.00      PROA  
ATOM   4186    O SER P 718      28.026  -9.490 -14.001  0.00  0.00      PROA  
ATOM   4187    N ARG P 719      28.970  -8.690 -15.869  0.00  0.00      PROA  
ATOM   4188   HN ARG P 719      29.178  -7.976 -16.534  0.00  0.00      PROA  
ATOM   4189   CA ARG P 719      29.383 -10.034 -16.329  0.00  0.00      PROA  
ATOM   4190   HA ARG P 719      28.517 -10.678 -16.303  0.00  0.00      PROA  
ATOM   4191   CB ARG P 719      29.610  -9.947 -17.856  0.00  0.00      PROA  
ATOM   4192  HB1 ARG P 719      28.563  -9.787 -18.192  0.00  0.00      PROA  
ATOM   4193  HB2 ARG P 719      29.724 -11.002 -18.186  0.00  0.00      PROA  
ATOM   4194   CG ARG P 719      30.540  -8.829 -18.389  0.00  0.00      PROA  
ATOM   4195  HG1 ARG P 719      29.918  -7.913 -18.288  0.00  0.00      PROA  
ATOM   4196  HG2 ARG P 719      30.493  -8.942 -19.493  0.00  0.00      PROA  
ATOM   4197   CD ARG P 719      31.943  -8.726 -17.960  0.00  0.00      PROA  
ATOM   4198  HD1 ARG P 719      32.516  -9.596 -18.348  0.00  0.00      PROA  
ATOM   4199  HD2 ARG P 719      31.927  -8.749 -16.850  0.00  0.00      PROA  
ATOM   4200   NE ARG P 719      32.549  -7.545 -18.634  0.00  0.00      PROA  
ATOM   4201   HE ARG P 719      32.846  -7.736 -19.570  0.00  0.00      PROA  
ATOM   4202   CZ ARG P 719      33.231  -6.650 -17.926  0.00  0.00      PROA  
ATOM   4203  NH1 ARG P 719      33.066  -6.509 -16.658  0.00  0.00      PROA  
ATOM   4204 HH11 ARG P 719      32.671  -7.220 -16.076  0.00  0.00      PROA  
ATOM   4205 HH12 ARG P 719      33.254  -5.664 -16.156  0.00  0.00      PROA  
ATOM   4206  NH2 ARG P 719      34.061  -5.824 -18.515  0.00  0.00      PROA  
ATOM   4207 HH21 ARG P 719      34.218  -5.813 -19.502  0.00  0.00      PROA  
ATOM   4208 HH22 ARG P 719      34.341  -5.021 -17.989  0.00  0.00      PROA  
ATOM   4209    C ARG P 719      30.440 -10.806 -15.532  0.00  0.00      PROA  
ATOM   4210    O ARG P 719      31.522 -11.235 -15.969  0.00  0.00      PROA  
ATOM   4211    N TYR P 720      30.129 -11.148 -14.241  0.00  0.00      PROA  
ATOM   4212   HN TYR P 720      29.354 -10.660 -13.846  0.00  0.00      PROA  
ATOM   4213   CA TYR P 720      30.868 -12.102 -13.517  0.00  0.00      PROA  
ATOM   4214   HA TYR P 720      31.888 -11.979 -13.853  0.00  0.00      PROA  
ATOM   4215   CB TYR P 720      30.788 -11.801 -11.972  0.00  0.00      PROA  
ATOM   4216  HB1 TYR P 720      31.294 -12.632 -11.436  0.00  0.00      PROA  
ATOM   4217  HB2 TYR P 720      29.763 -11.677 -11.561  0.00  0.00      PROA  
ATOM   4218   CG TYR P 720      31.542 -10.593 -11.549  0.00  0.00      PROA  
ATOM   4219  CD1 TYR P 720      31.015  -9.236 -11.582  0.00  0.00      PROA  
ATOM   4220  HD1 TYR P 720      30.080  -9.097 -12.105  0.00  0.00      PROA  
ATOM   4221  CE1 TYR P 720      31.646  -8.221 -10.905  0.00  0.00      PROA  
ATOM   4222  HE1 TYR P 720      31.167  -7.253 -10.925  0.00  0.00      PROA  
ATOM   4223   CZ TYR P 720      32.810  -8.453 -10.228  0.00  0.00      PROA  
ATOM   4224   OH TYR P 720      33.454  -7.463  -9.415  0.00  0.00      PROA  
ATOM   4225   HH TYR P 720      32.840  -6.726  -9.402  0.00  0.00      PROA  
ATOM   4226  CD2 TYR P 720      32.745 -10.741 -10.837  0.00  0.00      PROA  
ATOM   4227  HD2 TYR P 720      33.173 -11.723 -10.701  0.00  0.00      PROA  
ATOM   4228  CE2 TYR P 720      33.357  -9.713 -10.160  0.00  0.00      PROA  
ATOM   4229  HE2 TYR P 720      34.151  -9.866  -9.443  0.00  0.00      PROA  
ATOM   4230    C TYR P 720      30.292 -13.535 -13.792  0.00  0.00      PROA  
ATOM   4231    O TYR P 720      30.914 -14.393 -14.464  0.00  0.00      PROA  
ATOM   4232    N PHE P 721      29.135 -13.859 -13.183  0.00  0.00      PROA  
ATOM   4233   HN PHE P 721      28.634 -13.113 -12.751  0.00  0.00      PROA  
ATOM   4234   CA PHE P 721      28.593 -15.194 -13.266  0.00  0.00      PROA  
ATOM   4235   HA PHE P 721      29.374 -15.929 -13.395  0.00  0.00      PROA  
ATOM   4236   CB PHE P 721      27.638 -15.316 -12.047  0.00  0.00      PROA  
ATOM   4237  HB1 PHE P 721      26.909 -16.098 -12.349  0.00  0.00      PROA  
ATOM   4238  HB2 PHE P 721      27.131 -14.348 -11.845  0.00  0.00      PROA  
ATOM   4239   CG PHE P 721      28.402 -15.848 -10.812  0.00  0.00      PROA  
ATOM   4240  CD1 PHE P 721      29.391 -15.045 -10.176  0.00  0.00      PROA  
ATOM   4241  HD1 PHE P 721      29.636 -14.113 -10.665  0.00  0.00      PROA  
ATOM   4242  CE1 PHE P 721      30.142 -15.549  -9.023  0.00  0.00      PROA  
ATOM   4243  HE1 PHE P 721      30.783 -14.836  -8.526  0.00  0.00      PROA  
ATOM   4244   CZ PHE P 721      29.841 -16.758  -8.498  0.00  0.00      PROA  
ATOM   4245   HZ PHE P 721      30.414 -17.227  -7.712  0.00  0.00      PROA  
ATOM   4246  CD2 PHE P 721      28.162 -17.118 -10.258  0.00  0.00      PROA  
ATOM   4247  HD2 PHE P 721      27.397 -17.628 -10.825  0.00  0.00      PROA  
ATOM   4248  CE2 PHE P 721      28.891 -17.631  -9.188  0.00  0.00      PROA  
ATOM   4249  HE2 PHE P 721      28.680 -18.638  -8.860  0.00  0.00      PROA  
ATOM   4250    C PHE P 721      27.815 -15.251 -14.591  0.00  0.00      PROA  
ATOM   4251    O PHE P 721      27.405 -14.172 -15.086  0.00  0.00      PROA  
ATOM   4252    N PRO P 722      27.539 -16.434 -15.096  0.00  0.00      PROA  
ATOM   4253   CD PRO P 722      28.337 -17.659 -14.833  0.00  0.00      PROA  
ATOM   4254  HD1 PRO P 722      28.369 -17.911 -13.751  0.00  0.00      PROA  
ATOM   4255  HD2 PRO P 722      29.377 -17.516 -15.196  0.00  0.00      PROA  
ATOM   4256   CA PRO P 722      26.610 -16.669 -16.261  0.00  0.00      PROA  
ATOM   4257   HA PRO P 722      27.240 -16.440 -17.108  0.00  0.00      PROA  
ATOM   4258   CB PRO P 722      26.420 -18.126 -16.141  0.00  0.00      PROA  
ATOM   4259  HB1 PRO P 722      25.972 -18.557 -17.062  0.00  0.00      PROA  
ATOM   4260  HB2 PRO P 722      25.711 -18.221 -15.290  0.00  0.00      PROA  
ATOM   4261   CG PRO P 722      27.653 -18.788 -15.595  0.00  0.00      PROA  
ATOM   4262  HG1 PRO P 722      27.415 -19.660 -14.949  0.00  0.00      PROA  
ATOM   4263  HG2 PRO P 722      28.194 -19.295 -16.422  0.00  0.00      PROA  
ATOM   4264    C PRO P 722      25.344 -15.853 -16.333  0.00  0.00      PROA  
ATOM   4265    O PRO P 722      24.848 -15.330 -15.336  0.00  0.00      PROA  
ATOM   4266    N THR P 723      24.753 -15.758 -17.551  0.00  0.00      PROA  
ATOM   4267   HN THR P 723      24.935 -16.234 -18.408  0.00  0.00      PROA  
ATOM   4268   CA THR P 723      23.567 -14.875 -17.773  0.00  0.00      PROA  
ATOM   4269   HA THR P 723      23.671 -13.967 -17.198  0.00  0.00      PROA  
ATOM   4270   CB THR P 723      23.344 -14.451 -19.264  0.00  0.00      PROA  
ATOM   4271   HB THR P 723      22.430 -13.840 -19.424  0.00  0.00      PROA  
ATOM   4272  OG1 THR P 723      23.273 -15.615 -20.048  0.00  0.00      PROA  
ATOM   4273  HG1 THR P 723      24.187 -15.896 -19.972  0.00  0.00      PROA  
ATOM   4274  CG2 THR P 723      24.580 -13.667 -19.589  0.00  0.00      PROA  
ATOM   4275 HG21 THR P 723      24.542 -12.732 -18.990  0.00  0.00      PROA  
ATOM   4276 HG22 THR P 723      24.432 -13.344 -20.642  0.00  0.00      PROA  
ATOM   4277 HG23 THR P 723      25.507 -14.278 -19.615  0.00  0.00      PROA  
ATOM   4278    C THR P 723      22.311 -15.310 -17.107  0.00  0.00      PROA  
ATOM   4279    O THR P 723      21.538 -14.505 -16.505  0.00  0.00      PROA  
ATOM   4280    N ARG P 724      22.103 -16.636 -17.057  0.00  0.00      PROA  
ATOM   4281   HN ARG P 724      22.756 -17.216 -17.537  0.00  0.00      PROA  
ATOM   4282   CA ARG P 724      20.948 -17.201 -16.378  0.00  0.00      PROA  
ATOM   4283   HA ARG P 724      20.035 -16.741 -16.727  0.00  0.00      PROA  
ATOM   4284   CB ARG P 724      20.927 -18.714 -16.890  0.00  0.00      PROA  
ATOM   4285  HB1 ARG P 724      20.910 -18.687 -18.000  0.00  0.00      PROA  
ATOM   4286  HB2 ARG P 724      19.887 -19.052 -16.691  0.00  0.00      PROA  
ATOM   4287   CG ARG P 724      21.838 -19.802 -16.276  0.00  0.00      PROA  
ATOM   4288  HG1 ARG P 724      21.667 -19.839 -15.179  0.00  0.00      PROA  
ATOM   4289  HG2 ARG P 724      22.871 -19.518 -16.570  0.00  0.00      PROA  
ATOM   4290   CD ARG P 724      21.527 -21.138 -16.925  0.00  0.00      PROA  
ATOM   4291  HD1 ARG P 724      21.641 -21.020 -18.024  0.00  0.00      PROA  
ATOM   4292  HD2 ARG P 724      20.523 -21.569 -16.722  0.00  0.00      PROA  
ATOM   4293   NE ARG P 724      22.606 -22.088 -16.385  0.00  0.00      PROA  
ATOM   4294   HE ARG P 724      23.537 -21.732 -16.305  0.00  0.00      PROA  
ATOM   4295   CZ ARG P 724      22.582 -23.390 -16.202  0.00  0.00      PROA  
ATOM   4296  NH1 ARG P 724      21.437 -24.094 -16.362  0.00  0.00      PROA  
ATOM   4297 HH11 ARG P 724      20.592 -23.701 -16.725  0.00  0.00      PROA  
ATOM   4298 HH12 ARG P 724      21.392 -25.074 -16.167  0.00  0.00      PROA  
ATOM   4299  NH2 ARG P 724      23.603 -23.999 -15.642  0.00  0.00      PROA  
ATOM   4300 HH21 ARG P 724      24.244 -23.402 -15.159  0.00  0.00      PROA  
ATOM   4301 HH22 ARG P 724      23.464 -24.885 -15.200  0.00  0.00      PROA  
ATOM   4302    C ARG P 724      21.095 -17.155 -14.809  0.00  0.00      PROA  
ATOM   4303    O ARG P 724      20.237 -16.616 -14.125  0.00  0.00      PROA  
ATOM   4304    N VAL P 725      22.297 -17.515 -14.312  0.00  0.00      PROA  
ATOM   4305   HN VAL P 725      23.059 -17.719 -14.923  0.00  0.00      PROA  
ATOM   4306   CA VAL P 725      22.703 -17.608 -12.909  0.00  0.00      PROA  
ATOM   4307   HA VAL P 725      22.019 -18.253 -12.377  0.00  0.00      PROA  
ATOM   4308   CB VAL P 725      24.132 -18.005 -12.764  0.00  0.00      PROA  
ATOM   4309   HB VAL P 725      24.933 -17.478 -13.327  0.00  0.00      PROA  
ATOM   4310  CG1 VAL P 725      24.651 -18.094 -11.369  0.00  0.00      PROA  
ATOM   4311 HG11 VAL P 725      25.638 -18.591 -11.255  0.00  0.00      PROA  
ATOM   4312 HG12 VAL P 725      23.983 -18.710 -10.729  0.00  0.00      PROA  
ATOM   4313 HG13 VAL P 725      24.916 -17.174 -10.805  0.00  0.00      PROA  
ATOM   4314  CG2 VAL P 725      24.211 -19.425 -13.385  0.00  0.00      PROA  
ATOM   4315 HG21 VAL P 725      23.450 -20.080 -12.908  0.00  0.00      PROA  
ATOM   4316 HG22 VAL P 725      25.187 -19.880 -13.114  0.00  0.00      PROA  
ATOM   4317 HG23 VAL P 725      24.090 -19.485 -14.487  0.00  0.00      PROA  
ATOM   4318    C VAL P 725      22.613 -16.269 -12.239  0.00  0.00      PROA  
ATOM   4319    O VAL P 725      22.097 -16.109 -11.145  0.00  0.00      PROA  
ATOM   4320    N ARG P 726      23.131 -15.259 -12.941  0.00  0.00      PROA  
ATOM   4321   HN ARG P 726      23.629 -15.314 -13.803  0.00  0.00      PROA  
ATOM   4322   CA ARG P 726      22.963 -13.814 -12.639  0.00  0.00      PROA  
ATOM   4323   HA ARG P 726      23.265 -13.492 -11.654  0.00  0.00      PROA  
ATOM   4324   CB ARG P 726      23.651 -12.861 -13.718  0.00  0.00      PROA  
ATOM   4325  HB1 ARG P 726      23.146 -11.882 -13.859  0.00  0.00      PROA  
ATOM   4326  HB2 ARG P 726      23.754 -13.215 -14.767  0.00  0.00      PROA  
ATOM   4327   CG ARG P 726      25.106 -12.508 -13.326  0.00  0.00      PROA  
ATOM   4328  HG1 ARG P 726      25.649 -13.477 -13.297  0.00  0.00      PROA  
ATOM   4329  HG2 ARG P 726      25.227 -12.082 -12.307  0.00  0.00      PROA  
ATOM   4330   CD ARG P 726      25.782 -11.476 -14.299  0.00  0.00      PROA  
ATOM   4331  HD1 ARG P 726      26.804 -11.402 -13.869  0.00  0.00      PROA  
ATOM   4332  HD2 ARG P 726      25.134 -10.575 -14.241  0.00  0.00      PROA  
ATOM   4333   NE ARG P 726      26.007 -12.053 -15.659  0.00  0.00      PROA  
ATOM   4334   HE ARG P 726      26.424 -12.960 -15.705  0.00  0.00      PROA  
ATOM   4335   CZ ARG P 726      26.190 -11.330 -16.747  0.00  0.00      PROA  
ATOM   4336  NH1 ARG P 726      26.707 -11.814 -17.847  0.00  0.00      PROA  
ATOM   4337 HH11 ARG P 726      27.029 -12.760 -17.890  0.00  0.00      PROA  
ATOM   4338 HH12 ARG P 726      26.802 -11.230 -18.653  0.00  0.00      PROA  
ATOM   4339  NH2 ARG P 726      25.755 -10.113 -16.799  0.00  0.00      PROA  
ATOM   4340 HH21 ARG P 726      25.055  -9.825 -16.145  0.00  0.00      PROA  
ATOM   4341 HH22 ARG P 726      26.194  -9.488 -17.444  0.00  0.00      PROA  
ATOM   4342    C ARG P 726      21.476 -13.432 -12.598  0.00  0.00      PROA  
ATOM   4343    O ARG P 726      20.962 -12.842 -11.669  0.00  0.00      PROA  
ATOM   4344    N SER P 727      20.721 -13.704 -13.754  0.00  0.00      PROA  
ATOM   4345   HN SER P 727      21.131 -14.254 -14.478  0.00  0.00      PROA  
ATOM   4346   CA SER P 727      19.425 -13.086 -13.857  0.00  0.00      PROA  
ATOM   4347   HA SER P 727      19.569 -12.032 -13.672  0.00  0.00      PROA  
ATOM   4348   CB SER P 727      18.835 -13.253 -15.278  0.00  0.00      PROA  
ATOM   4349  HB1 SER P 727      17.996 -12.526 -15.245  0.00  0.00      PROA  
ATOM   4350  HB2 SER P 727      18.381 -14.233 -15.538  0.00  0.00      PROA  
ATOM   4351   OG SER P 727      19.657 -12.774 -16.414  0.00  0.00      PROA  
ATOM   4352  HG1 SER P 727      20.218 -13.537 -16.568  0.00  0.00      PROA  
ATOM   4353    C SER P 727      18.518 -13.701 -12.815  0.00  0.00      PROA  
ATOM   4354    O SER P 727      17.723 -13.013 -12.172  0.00  0.00      PROA  
ATOM   4355    N THR P 728      18.638 -15.006 -12.544  0.00  0.00      PROA  
ATOM   4356   HN THR P 728      19.374 -15.459 -13.042  0.00  0.00      PROA  
ATOM   4357   CA THR P 728      17.950 -15.753 -11.585  0.00  0.00      PROA  
ATOM   4358   HA THR P 728      16.895 -15.590 -11.748  0.00  0.00      PROA  
ATOM   4359   CB THR P 728      18.129 -17.294 -11.631  0.00  0.00      PROA  
ATOM   4360   HB THR P 728      19.192 -17.547 -11.835  0.00  0.00      PROA  
ATOM   4361  OG1 THR P 728      17.359 -17.712 -12.770  0.00  0.00      PROA  
ATOM   4362  HG1 THR P 728      17.811 -18.501 -13.079  0.00  0.00      PROA  
ATOM   4363  CG2 THR P 728      17.664 -18.114 -10.449  0.00  0.00      PROA  
ATOM   4364 HG21 THR P 728      18.309 -17.845  -9.586  0.00  0.00      PROA  
ATOM   4365 HG22 THR P 728      17.759 -19.187 -10.721  0.00  0.00      PROA  
ATOM   4366 HG23 THR P 728      16.617 -17.879 -10.163  0.00  0.00      PROA  
ATOM   4367    C THR P 728      18.164 -15.300 -10.101  0.00  0.00      PROA  
ATOM   4368    O THR P 728      17.185 -15.136  -9.416  0.00  0.00      PROA  
ATOM   4369    N VAL P 729      19.380 -14.905  -9.668  0.00  0.00      PROA  
ATOM   4370   HN VAL P 729      20.175 -15.185 -10.200  0.00  0.00      PROA  
ATOM   4371   CA VAL P 729      19.759 -14.389  -8.375  0.00  0.00      PROA  
ATOM   4372   HA VAL P 729      19.533 -15.179  -7.674  0.00  0.00      PROA  
ATOM   4373   CB VAL P 729      21.184 -14.052  -8.140  0.00  0.00      PROA  
ATOM   4374   HB VAL P 729      21.642 -13.529  -9.006  0.00  0.00      PROA  
ATOM   4375  CG1 VAL P 729      21.382 -13.219  -6.905  0.00  0.00      PROA  
ATOM   4376 HG11 VAL P 729      20.669 -13.555  -6.122  0.00  0.00      PROA  
ATOM   4377 HG12 VAL P 729      21.107 -12.178  -7.181  0.00  0.00      PROA  
ATOM   4378 HG13 VAL P 729      22.410 -13.218  -6.484  0.00  0.00      PROA  
ATOM   4379  CG2 VAL P 729      21.884 -15.388  -7.994  0.00  0.00      PROA  
ATOM   4380 HG21 VAL P 729      21.815 -15.899  -7.009  0.00  0.00      PROA  
ATOM   4381 HG22 VAL P 729      22.964 -15.147  -8.091  0.00  0.00      PROA  
ATOM   4382 HG23 VAL P 729      21.622 -16.122  -8.786  0.00  0.00      PROA  
ATOM   4383    C VAL P 729      18.918 -13.097  -8.180  0.00  0.00      PROA  
ATOM   4384    O VAL P 729      18.294 -12.859  -7.157  0.00  0.00      PROA  
ATOM   4385    N SER P 730      18.835 -12.260  -9.225  0.00  0.00      PROA  
ATOM   4386   HN SER P 730      19.321 -12.494 -10.063  0.00  0.00      PROA  
ATOM   4387   CA SER P 730      18.282 -10.896  -9.217  0.00  0.00      PROA  
ATOM   4388   HA SER P 730      18.572 -10.414  -8.295  0.00  0.00      PROA  
ATOM   4389   CB SER P 730      18.756 -10.037 -10.423  0.00  0.00      PROA  
ATOM   4390  HB1 SER P 730      18.276  -9.042 -10.308  0.00  0.00      PROA  
ATOM   4391  HB2 SER P 730      18.501 -10.479 -11.410  0.00  0.00      PROA  
ATOM   4392   OG SER P 730      20.172  -9.885 -10.338  0.00  0.00      PROA  
ATOM   4393  HG1 SER P 730      20.320  -9.497  -9.472  0.00  0.00      PROA  
ATOM   4394    C SER P 730      16.787 -10.952  -9.219  0.00  0.00      PROA  
ATOM   4395    O SER P 730      16.050 -10.075  -8.814  0.00  0.00      PROA  
ATOM   4396    N ASP P 731      16.191 -12.131  -9.665  0.00  0.00      PROA  
ATOM   4397   HN ASP P 731      16.697 -12.870 -10.103  0.00  0.00      PROA  
ATOM   4398   CA ASP P 731      14.799 -12.490  -9.587  0.00  0.00      PROA  
ATOM   4399   HA ASP P 731      14.205 -11.644  -9.900  0.00  0.00      PROA  
ATOM   4400   CB ASP P 731      14.457 -13.705 -10.542  0.00  0.00      PROA  
ATOM   4401  HB1 ASP P 731      13.498 -14.168 -10.225  0.00  0.00      PROA  
ATOM   4402  HB2 ASP P 731      15.190 -14.540 -10.527  0.00  0.00      PROA  
ATOM   4403   CG ASP P 731      14.238 -13.149 -11.913  0.00  0.00      PROA  
ATOM   4404  OD1 ASP P 731      13.942 -11.955 -12.045  0.00  0.00      PROA  
ATOM   4405  OD2 ASP P 731      14.419 -13.903 -12.927  0.00  0.00      PROA  
ATOM   4406    C ASP P 731      14.381 -12.750  -8.108  0.00  0.00      PROA  
ATOM   4407    O ASP P 731      13.350 -12.251  -7.620  0.00  0.00      PROA  
ATOM   4408    N PHE P 732      15.244 -13.565  -7.377  0.00  0.00      PROA  
ATOM   4409   HN PHE P 732      16.024 -13.955  -7.861  0.00  0.00      PROA  
ATOM   4410   CA PHE P 732      14.995 -14.062  -6.041  0.00  0.00      PROA  
ATOM   4411   HA PHE P 732      13.944 -13.965  -5.815  0.00  0.00      PROA  
ATOM   4412   CB PHE P 732      15.441 -15.588  -5.781  0.00  0.00      PROA  
ATOM   4413  HB1 PHE P 732      15.474 -15.804  -4.692  0.00  0.00      PROA  
ATOM   4414  HB2 PHE P 732      16.462 -15.725  -6.196  0.00  0.00      PROA  
ATOM   4415   CG PHE P 732      14.534 -16.557  -6.390  0.00  0.00      PROA  
ATOM   4416  CD1 PHE P 732      13.661 -17.314  -5.624  0.00  0.00      PROA  
ATOM   4417  HD1 PHE P 732      13.686 -17.251  -4.546  0.00  0.00      PROA  
ATOM   4418  CE1 PHE P 732      12.902 -18.325  -6.205  0.00  0.00      PROA  
ATOM   4419  HE1 PHE P 732      12.273 -18.939  -5.578  0.00  0.00      PROA  
ATOM   4420   CZ PHE P 732      13.016 -18.655  -7.527  0.00  0.00      PROA  
ATOM   4421   HZ PHE P 732      12.353 -19.428  -7.887  0.00  0.00      PROA  
ATOM   4422  CD2 PHE P 732      14.525 -16.789  -7.811  0.00  0.00      PROA  
ATOM   4423  HD2 PHE P 732      15.133 -16.079  -8.351  0.00  0.00      PROA  
ATOM   4424  CE2 PHE P 732      13.724 -17.792  -8.384  0.00  0.00      PROA  
ATOM   4425  HE2 PHE P 732      13.869 -17.934  -9.444  0.00  0.00      PROA  
ATOM   4426    C PHE P 732      15.723 -13.089  -5.084  0.00  0.00      PROA  
ATOM   4427    O PHE P 732      15.914 -13.394  -3.937  0.00  0.00      PROA  
ATOM   4428    N ALA P 733      16.072 -11.873  -5.522  0.00  0.00      PROA  
ATOM   4429   HN ALA P 733      15.933 -11.496  -6.434  0.00  0.00      PROA  
ATOM   4430   CA ALA P 733      16.779 -10.860  -4.716  0.00  0.00      PROA  
ATOM   4431   HA ALA P 733      17.748 -11.256  -4.450  0.00  0.00      PROA  
ATOM   4432   CB ALA P 733      17.086  -9.698  -5.645  0.00  0.00      PROA  
ATOM   4433  HB1 ALA P 733      17.555  -8.859  -5.088  0.00  0.00      PROA  
ATOM   4434  HB2 ALA P 733      16.092  -9.379  -6.025  0.00  0.00      PROA  
ATOM   4435  HB3 ALA P 733      17.737  -9.994  -6.495  0.00  0.00      PROA  
ATOM   4436    C ALA P 733      16.190 -10.367  -3.502  0.00  0.00      PROA  
ATOM   4437    O ALA P 733      16.760 -10.374  -2.375  0.00  0.00      PROA  
ATOM   4438    N VAL P 734      14.865  -9.995  -3.490  0.00  0.00      PROA  
ATOM   4439   HN VAL P 734      14.396 -10.051  -4.369  0.00  0.00      PROA  
ATOM   4440   CA VAL P 734      14.278  -9.592  -2.247  0.00  0.00      PROA  
ATOM   4441   HA VAL P 734      15.067  -9.081  -1.716  0.00  0.00      PROA  
ATOM   4442   CB VAL P 734      12.932  -8.751  -2.349  0.00  0.00      PROA  
ATOM   4443   HB VAL P 734      12.277  -9.463  -2.894  0.00  0.00      PROA  
ATOM   4444  CG1 VAL P 734      12.312  -8.357  -0.970  0.00  0.00      PROA  
ATOM   4445 HG11 VAL P 734      13.160  -8.340  -0.252  0.00  0.00      PROA  
ATOM   4446 HG12 VAL P 734      11.609  -9.185  -0.740  0.00  0.00      PROA  
ATOM   4447 HG13 VAL P 734      11.837  -7.360  -1.091  0.00  0.00      PROA  
ATOM   4448  CG2 VAL P 734      13.124  -7.541  -3.271  0.00  0.00      PROA  
ATOM   4449 HG21 VAL P 734      14.076  -6.969  -3.241  0.00  0.00      PROA  
ATOM   4450 HG22 VAL P 734      12.341  -6.784  -3.052  0.00  0.00      PROA  
ATOM   4451 HG23 VAL P 734      12.987  -7.914  -4.308  0.00  0.00      PROA  
ATOM   4452    C VAL P 734      14.071 -10.713  -1.349  0.00  0.00      PROA  
ATOM   4453    O VAL P 734      14.294 -10.686  -0.156  0.00  0.00      PROA  
ATOM   4454    N PHE P 735      13.712 -11.905  -1.876  0.00  0.00      PROA  
ATOM   4455   HN PHE P 735      13.677 -11.975  -2.870  0.00  0.00      PROA  
ATOM   4456   CA PHE P 735      13.606 -13.082  -1.012  0.00  0.00      PROA  
ATOM   4457   HA PHE P 735      12.882 -12.859  -0.242  0.00  0.00      PROA  
ATOM   4458   CB PHE P 735      12.868 -14.139  -1.820  0.00  0.00      PROA  
ATOM   4459  HB1 PHE P 735      13.392 -14.161  -2.799  0.00  0.00      PROA  
ATOM   4460  HB2 PHE P 735      11.827 -13.829  -2.056  0.00  0.00      PROA  
ATOM   4461   CG PHE P 735      12.867 -15.557  -1.190  0.00  0.00      PROA  
ATOM   4462  CD1 PHE P 735      12.193 -15.660   0.058  0.00  0.00      PROA  
ATOM   4463  HD1 PHE P 735      11.606 -14.854   0.472  0.00  0.00      PROA  
ATOM   4464  CE1 PHE P 735      12.330 -16.903   0.684  0.00  0.00      PROA  
ATOM   4465  HE1 PHE P 735      11.744 -17.156   1.555  0.00  0.00      PROA  
ATOM   4466   CZ PHE P 735      13.110 -17.960   0.207  0.00  0.00      PROA  
ATOM   4467   HZ PHE P 735      13.089 -18.941   0.660  0.00  0.00      PROA  
ATOM   4468  CD2 PHE P 735      13.708 -16.551  -1.698  0.00  0.00      PROA  
ATOM   4469  HD2 PHE P 735      14.342 -16.308  -2.538  0.00  0.00      PROA  
ATOM   4470  CE2 PHE P 735      13.828 -17.785  -1.029  0.00  0.00      PROA  
ATOM   4471  HE2 PHE P 735      14.393 -18.652  -1.338  0.00  0.00      PROA  
ATOM   4472    C PHE P 735      14.921 -13.578  -0.442  0.00  0.00      PROA  
ATOM   4473    O PHE P 735      15.047 -13.840   0.725  0.00  0.00      PROA  
ATOM   4474    N LEU P 736      16.083 -13.627  -1.228  0.00  0.00      PROA  
ATOM   4475   HN LEU P 736      16.076 -13.339  -2.183  0.00  0.00      PROA  
ATOM   4476   CA LEU P 736      17.424 -13.789  -0.700  0.00  0.00      PROA  
ATOM   4477   HA LEU P 736      17.408 -14.762  -0.232  0.00  0.00      PROA  
ATOM   4478   CB LEU P 736      18.523 -13.739  -1.782  0.00  0.00      PROA  
ATOM   4479  HB1 LEU P 736      19.544 -13.666  -1.352  0.00  0.00      PROA  
ATOM   4480  HB2 LEU P 736      18.265 -12.906  -2.471  0.00  0.00      PROA  
ATOM   4481   CG LEU P 736      18.534 -15.012  -2.769  0.00  0.00      PROA  
ATOM   4482   HG LEU P 736      17.449 -15.169  -2.950  0.00  0.00      PROA  
ATOM   4483  CD1 LEU P 736      19.482 -14.793  -4.004  0.00  0.00      PROA  
ATOM   4484 HD11 LEU P 736      19.309 -15.696  -4.628  0.00  0.00      PROA  
ATOM   4485 HD12 LEU P 736      20.562 -14.781  -3.745  0.00  0.00      PROA  
ATOM   4486 HD13 LEU P 736      19.099 -13.872  -4.493  0.00  0.00      PROA  
ATOM   4487  CD2 LEU P 736      19.060 -16.197  -1.879  0.00  0.00      PROA  
ATOM   4488 HD21 LEU P 736      18.150 -16.743  -1.549  0.00  0.00      PROA  
ATOM   4489 HD22 LEU P 736      19.738 -15.903  -1.049  0.00  0.00      PROA  
ATOM   4490 HD23 LEU P 736      19.687 -16.851  -2.523  0.00  0.00      PROA  
ATOM   4491    C LEU P 736      17.775 -12.772   0.402  0.00  0.00      PROA  
ATOM   4492    O LEU P 736      18.478 -13.058   1.362  0.00  0.00      PROA  
ATOM   4493    N THR P 737      17.369 -11.512   0.161  0.00  0.00      PROA  
ATOM   4494   HN THR P 737      16.952 -11.209  -0.693  0.00  0.00      PROA  
ATOM   4495   CA THR P 737      17.598 -10.480   1.242  0.00  0.00      PROA  
ATOM   4496   HA THR P 737      18.664 -10.419   1.405  0.00  0.00      PROA  
ATOM   4497   CB THR P 737      17.187  -9.080   0.846  0.00  0.00      PROA  
ATOM   4498   HB THR P 737      16.080  -9.058   0.746  0.00  0.00      PROA  
ATOM   4499  OG1 THR P 737      17.701  -8.737  -0.415  0.00  0.00      PROA  
ATOM   4500  HG1 THR P 737      17.431  -9.409  -1.044  0.00  0.00      PROA  
ATOM   4501  CG2 THR P 737      17.615  -8.056   1.913  0.00  0.00      PROA  
ATOM   4502 HG21 THR P 737      18.691  -8.098   2.185  0.00  0.00      PROA  
ATOM   4503 HG22 THR P 737      16.993  -8.062   2.834  0.00  0.00      PROA  
ATOM   4504 HG23 THR P 737      17.357  -7.069   1.473  0.00  0.00      PROA  
ATOM   4505    C THR P 737      16.901 -10.886   2.495  0.00  0.00      PROA  
ATOM   4506    O THR P 737      17.468 -10.894   3.594  0.00  0.00      PROA  
ATOM   4507    N ILE P 738      15.598 -11.271   2.414  0.00  0.00      PROA  
ATOM   4508   HN ILE P 738      15.140 -11.436   1.544  0.00  0.00      PROA  
ATOM   4509   CA ILE P 738      14.868 -11.518   3.624  0.00  0.00      PROA  
ATOM   4510   HA ILE P 738      15.144 -10.721   4.299  0.00  0.00      PROA  
ATOM   4511   CB ILE P 738      13.361 -11.634   3.448  0.00  0.00      PROA  
ATOM   4512   HB ILE P 738      13.186 -12.358   2.623  0.00  0.00      PROA  
ATOM   4513  CG2 ILE P 738      12.651 -12.107   4.726  0.00  0.00      PROA  
ATOM   4514 HG21 ILE P 738      12.865 -11.435   5.584  0.00  0.00      PROA  
ATOM   4515 HG22 ILE P 738      12.992 -13.127   5.005  0.00  0.00      PROA  
ATOM   4516 HG23 ILE P 738      11.545 -12.070   4.628  0.00  0.00      PROA  
ATOM   4517  CG1 ILE P 738      12.712 -10.332   2.931  0.00  0.00      PROA  
ATOM   4518 HG11 ILE P 738      13.508  -9.826   2.345  0.00  0.00      PROA  
ATOM   4519 HG12 ILE P 738      12.657  -9.653   3.809  0.00  0.00      PROA  
ATOM   4520   CD ILE P 738      11.349 -10.488   2.128  0.00  0.00      PROA  
ATOM   4521  HD1 ILE P 738      11.542 -11.074   1.205  0.00  0.00      PROA  
ATOM   4522  HD2 ILE P 738      10.985  -9.483   1.823  0.00  0.00      PROA  
ATOM   4523  HD3 ILE P 738      10.547 -10.915   2.768  0.00  0.00      PROA  
ATOM   4524    C ILE P 738      15.424 -12.800   4.307  0.00  0.00      PROA  
ATOM   4525    O ILE P 738      15.592 -12.884   5.492  0.00  0.00      PROA  
ATOM   4526    N PHE P 739      15.699 -13.873   3.527  0.00  0.00      PROA  
ATOM   4527   HN PHE P 739      15.295 -13.986   2.623  0.00  0.00      PROA  
ATOM   4528   CA PHE P 739      16.257 -15.094   3.977  0.00  0.00      PROA  
ATOM   4529   HA PHE P 739      15.673 -15.451   4.812  0.00  0.00      PROA  
ATOM   4530   CB PHE P 739      16.153 -15.970   2.756  0.00  0.00      PROA  
ATOM   4531  HB1 PHE P 739      16.756 -15.350   2.058  0.00  0.00      PROA  
ATOM   4532  HB2 PHE P 739      15.071 -16.007   2.504  0.00  0.00      PROA  
ATOM   4533   CG PHE P 739      16.670 -17.401   2.747  0.00  0.00      PROA  
ATOM   4534  CD1 PHE P 739      17.023 -18.156   3.880  0.00  0.00      PROA  
ATOM   4535  HD1 PHE P 739      16.990 -17.717   4.866  0.00  0.00      PROA  
ATOM   4536  CE1 PHE P 739      17.364 -19.495   3.787  0.00  0.00      PROA  
ATOM   4537  HE1 PHE P 739      17.741 -20.066   4.622  0.00  0.00      PROA  
ATOM   4538   CZ PHE P 739      17.541 -20.066   2.534  0.00  0.00      PROA  
ATOM   4539   HZ PHE P 739      17.989 -21.043   2.422  0.00  0.00      PROA  
ATOM   4540  CD2 PHE P 739      16.561 -18.030   1.513  0.00  0.00      PROA  
ATOM   4541  HD2 PHE P 739      16.110 -17.500   0.687  0.00  0.00      PROA  
ATOM   4542  CE2 PHE P 739      17.059 -19.330   1.410  0.00  0.00      PROA  
ATOM   4543  HE2 PHE P 739      17.077 -19.762   0.421  0.00  0.00      PROA  
ATOM   4544    C PHE P 739      17.677 -14.878   4.519  0.00  0.00      PROA  
ATOM   4545    O PHE P 739      18.024 -15.462   5.515  0.00  0.00      PROA  
ATOM   4546    N THR P 740      18.517 -13.926   3.980  0.00  0.00      PROA  
ATOM   4547   HN THR P 740      18.128 -13.516   3.159  0.00  0.00      PROA  
ATOM   4548   CA THR P 740      19.859 -13.564   4.541  0.00  0.00      PROA  
ATOM   4549   HA THR P 740      20.520 -14.399   4.364  0.00  0.00      PROA  
ATOM   4550   CB THR P 740      20.590 -12.497   3.734  0.00  0.00      PROA  
ATOM   4551   HB THR P 740      19.932 -11.605   3.656  0.00  0.00      PROA  
ATOM   4552  OG1 THR P 740      20.904 -12.989   2.444  0.00  0.00      PROA  
ATOM   4553  HG1 THR P 740      20.077 -13.088   1.966  0.00  0.00      PROA  
ATOM   4554  CG2 THR P 740      21.925 -12.073   4.347  0.00  0.00      PROA  
ATOM   4555 HG21 THR P 740      22.552 -12.938   4.652  0.00  0.00      PROA  
ATOM   4556 HG22 THR P 740      21.755 -11.412   5.224  0.00  0.00      PROA  
ATOM   4557 HG23 THR P 740      22.480 -11.458   3.608  0.00  0.00      PROA  
ATOM   4558    C THR P 740      19.803 -13.211   5.970  0.00  0.00      PROA  
ATOM   4559    O THR P 740      20.454 -13.680   6.869  0.00  0.00      PROA  
ATOM   4560    N MET P 741      18.962 -12.231   6.223  0.00  0.00      PROA  
ATOM   4561   HN MET P 741      18.387 -11.903   5.478  0.00  0.00      PROA  
ATOM   4562   CA MET P 741      18.757 -11.669   7.540  0.00  0.00      PROA  
ATOM   4563   HA MET P 741      19.752 -11.429   7.885  0.00  0.00      PROA  
ATOM   4564   CB MET P 741      17.897 -10.356   7.534  0.00  0.00      PROA  
ATOM   4565  HB1 MET P 741      17.898  -9.905   8.549  0.00  0.00      PROA  
ATOM   4566  HB2 MET P 741      16.842 -10.660   7.366  0.00  0.00      PROA  
ATOM   4567   CG MET P 741      18.459  -9.434   6.480  0.00  0.00      PROA  
ATOM   4568  HG1 MET P 741      17.925  -8.461   6.446  0.00  0.00      PROA  
ATOM   4569  HG2 MET P 741      18.158  -9.854   5.497  0.00  0.00      PROA  
ATOM   4570   SD MET P 741      20.261  -9.075   6.522  0.00  0.00      PROA  
ATOM   4571   CE MET P 741      20.417  -8.276   4.865  0.00  0.00      PROA  
ATOM   4572  HE1 MET P 741      21.432  -7.838   4.756  0.00  0.00      PROA  
ATOM   4573  HE2 MET P 741      19.694  -7.435   4.792  0.00  0.00      PROA  
ATOM   4574  HE3 MET P 741      20.174  -8.991   4.051  0.00  0.00      PROA  
ATOM   4575    C MET P 741      18.084 -12.690   8.545  0.00  0.00      PROA  
ATOM   4576    O MET P 741      18.537 -12.759   9.693  0.00  0.00      PROA  
ATOM   4577    N VAL P 742      17.064 -13.504   8.093  0.00  0.00      PROA  
ATOM   4578   HN VAL P 742      16.662 -13.164   7.247  0.00  0.00      PROA  
ATOM   4579   CA VAL P 742      16.468 -14.636   8.859  0.00  0.00      PROA  
ATOM   4580   HA VAL P 742      16.064 -14.090   9.698  0.00  0.00      PROA  
ATOM   4581   CB VAL P 742      15.324 -15.301   8.072  0.00  0.00      PROA  
ATOM   4582   HB VAL P 742      15.755 -15.340   7.048  0.00  0.00      PROA  
ATOM   4583  CG1 VAL P 742      14.841 -16.711   8.503  0.00  0.00      PROA  
ATOM   4584 HG11 VAL P 742      14.854 -16.871   9.603  0.00  0.00      PROA  
ATOM   4585 HG12 VAL P 742      15.419 -17.492   7.964  0.00  0.00      PROA  
ATOM   4586 HG13 VAL P 742      13.762 -16.890   8.307  0.00  0.00      PROA  
ATOM   4587  CG2 VAL P 742      14.202 -14.278   8.136  0.00  0.00      PROA  
ATOM   4588 HG21 VAL P 742      13.241 -14.513   7.631  0.00  0.00      PROA  
ATOM   4589 HG22 VAL P 742      14.513 -13.357   7.597  0.00  0.00      PROA  
ATOM   4590 HG23 VAL P 742      14.067 -14.016   9.207  0.00  0.00      PROA  
ATOM   4591    C VAL P 742      17.449 -15.661   9.427  0.00  0.00      PROA  
ATOM   4592    O VAL P 742      17.348 -16.106  10.577  0.00  0.00      PROA  
ATOM   4593    N ILE P 743      18.388 -16.051   8.590  0.00  0.00      PROA  
ATOM   4594   HN ILE P 743      18.366 -15.869   7.610  0.00  0.00      PROA  
ATOM   4595   CA ILE P 743      19.508 -17.001   8.938  0.00  0.00      PROA  
ATOM   4596   HA ILE P 743      19.141 -17.931   9.347  0.00  0.00      PROA  
ATOM   4597   CB ILE P 743      20.351 -17.346   7.679  0.00  0.00      PROA  
ATOM   4598   HB ILE P 743      20.554 -16.378   7.174  0.00  0.00      PROA  
ATOM   4599  CG2 ILE P 743      21.601 -18.048   8.034  0.00  0.00      PROA  
ATOM   4600 HG21 ILE P 743      21.445 -18.854   8.782  0.00  0.00      PROA  
ATOM   4601 HG22 ILE P 743      22.279 -17.272   8.448  0.00  0.00      PROA  
ATOM   4602 HG23 ILE P 743      22.067 -18.555   7.162  0.00  0.00      PROA  
ATOM   4603  CG1 ILE P 743      19.447 -18.217   6.689  0.00  0.00      PROA  
ATOM   4604 HG11 ILE P 743      19.836 -18.257   5.649  0.00  0.00      PROA  
ATOM   4605 HG12 ILE P 743      18.453 -17.728   6.608  0.00  0.00      PROA  
ATOM   4606   CD ILE P 743      19.281 -19.691   7.158  0.00  0.00      PROA  
ATOM   4607  HD1 ILE P 743      20.334 -20.039   7.225  0.00  0.00      PROA  
ATOM   4608  HD2 ILE P 743      18.752 -20.343   6.430  0.00  0.00      PROA  
ATOM   4609  HD3 ILE P 743      18.834 -19.872   8.159  0.00  0.00      PROA  
ATOM   4610    C ILE P 743      20.436 -16.331   9.937  0.00  0.00      PROA  
ATOM   4611    O ILE P 743      20.782 -16.875  11.012  0.00  0.00      PROA  
ATOM   4612    N LEU P 744      20.862 -15.051   9.782  0.00  0.00      PROA  
ATOM   4613   HN LEU P 744      20.632 -14.405   9.058  0.00  0.00      PROA  
ATOM   4614   CA LEU P 744      21.858 -14.292  10.532  0.00  0.00      PROA  
ATOM   4615   HA LEU P 744      22.766 -14.862  10.659  0.00  0.00      PROA  
ATOM   4616   CB LEU P 744      22.269 -12.971   9.817  0.00  0.00      PROA  
ATOM   4617  HB1 LEU P 744      21.321 -12.448   9.569  0.00  0.00      PROA  
ATOM   4618  HB2 LEU P 744      22.774 -13.217   8.857  0.00  0.00      PROA  
ATOM   4619   CG LEU P 744      23.321 -12.044  10.448  0.00  0.00      PROA  
ATOM   4620   HG LEU P 744      22.963 -11.664  11.429  0.00  0.00      PROA  
ATOM   4621  CD1 LEU P 744      24.632 -12.741  10.569  0.00  0.00      PROA  
ATOM   4622 HD11 LEU P 744      24.724 -13.565  11.309  0.00  0.00      PROA  
ATOM   4623 HD12 LEU P 744      25.484 -12.073  10.819  0.00  0.00      PROA  
ATOM   4624 HD13 LEU P 744      24.900 -13.112   9.557  0.00  0.00      PROA  
ATOM   4625  CD2 LEU P 744      23.613 -10.849   9.562  0.00  0.00      PROA  
ATOM   4626 HD21 LEU P 744      24.146 -11.209   8.656  0.00  0.00      PROA  
ATOM   4627 HD22 LEU P 744      24.170  -9.999  10.011  0.00  0.00      PROA  
ATOM   4628 HD23 LEU P 744      22.694 -10.286   9.288  0.00  0.00      PROA  
ATOM   4629    C LEU P 744      21.324 -13.841  11.893  0.00  0.00      PROA  
ATOM   4630    O LEU P 744      22.086 -13.702  12.814  0.00  0.00      PROA  
ATOM   4631    N ASP P 745      20.007 -13.594  12.057  0.00  0.00      PROA  
ATOM   4632   HN ASP P 745      19.455 -13.624  11.227  0.00  0.00      PROA  
ATOM   4633   CA ASP P 745      19.220 -13.267  13.267  0.00  0.00      PROA  
ATOM   4634   HA ASP P 745      19.782 -12.613  13.916  0.00  0.00      PROA  
ATOM   4635   CB ASP P 745      17.962 -12.418  12.917  0.00  0.00      PROA  
ATOM   4636  HB1 ASP P 745      17.206 -13.033  12.383  0.00  0.00      PROA  
ATOM   4637  HB2 ASP P 745      18.248 -11.575  12.252  0.00  0.00      PROA  
ATOM   4638   CG ASP P 745      17.391 -11.908  14.163  0.00  0.00      PROA  
ATOM   4639  OD1 ASP P 745      17.833 -10.876  14.795  0.00  0.00      PROA  
ATOM   4640  OD2 ASP P 745      16.410 -12.518  14.688  0.00  0.00      PROA  
ATOM   4641    C ASP P 745      18.887 -14.501  14.104  0.00  0.00      PROA  
ATOM   4642    O ASP P 745      18.703 -14.516  15.276  0.00  0.00      PROA  
ATOM   4643    N PHE P 746      18.958 -15.699  13.524  0.00  0.00      PROA  
ATOM   4644   HN PHE P 746      19.125 -15.859  12.554  0.00  0.00      PROA  
ATOM   4645   CA PHE P 746      18.647 -16.876  14.324  0.00  0.00      PROA  
ATOM   4646   HA PHE P 746      17.809 -16.710  14.985  0.00  0.00      PROA  
ATOM   4647   CB PHE P 746      18.212 -18.015  13.379  0.00  0.00      PROA  
ATOM   4648  HB1 PHE P 746      19.021 -18.204  12.642  0.00  0.00      PROA  
ATOM   4649  HB2 PHE P 746      17.391 -17.667  12.717  0.00  0.00      PROA  
ATOM   4650   CG PHE P 746      17.682 -19.227  14.048  0.00  0.00      PROA  
ATOM   4651  CD1 PHE P 746      16.344 -19.354  14.401  0.00  0.00      PROA  
ATOM   4652  HD1 PHE P 746      15.694 -18.502  14.262  0.00  0.00      PROA  
ATOM   4653  CE1 PHE P 746      15.880 -20.512  15.073  0.00  0.00      PROA  
ATOM   4654  HE1 PHE P 746      14.943 -20.619  15.599  0.00  0.00      PROA  
ATOM   4655   CZ PHE P 746      16.837 -21.595  15.301  0.00  0.00      PROA  
ATOM   4656   HZ PHE P 746      16.535 -22.342  16.021  0.00  0.00      PROA  
ATOM   4657  CD2 PHE P 746      18.564 -20.332  14.197  0.00  0.00      PROA  
ATOM   4658  HD2 PHE P 746      19.542 -20.296  13.741  0.00  0.00      PROA  
ATOM   4659  CE2 PHE P 746      18.150 -21.477  14.849  0.00  0.00      PROA  
ATOM   4660  HE2 PHE P 746      18.800 -22.321  15.031  0.00  0.00      PROA  
ATOM   4661    C PHE P 746      19.826 -17.421  15.140  0.00  0.00      PROA  
ATOM   4662    O PHE P 746      19.699 -18.014  16.206  0.00  0.00      PROA  
ATOM   4663    N LEU P 747      21.010 -17.092  14.644  0.00  0.00      PROA  
ATOM   4664   HN LEU P 747      21.068 -16.661  13.747  0.00  0.00      PROA  
ATOM   4665   CA LEU P 747      22.281 -17.425  15.219  0.00  0.00      PROA  
ATOM   4666   HA LEU P 747      22.167 -18.295  15.849  0.00  0.00      PROA  
ATOM   4667   CB LEU P 747      23.299 -17.881  14.093  0.00  0.00      PROA  
ATOM   4668  HB1 LEU P 747      24.232 -18.124  14.644  0.00  0.00      PROA  
ATOM   4669  HB2 LEU P 747      23.481 -16.993  13.451  0.00  0.00      PROA  
ATOM   4670   CG LEU P 747      22.896 -19.099  13.206  0.00  0.00      PROA  
ATOM   4671   HG LEU P 747      21.800 -19.016  13.049  0.00  0.00      PROA  
ATOM   4672  CD1 LEU P 747      23.371 -19.030  11.773  0.00  0.00      PROA  
ATOM   4673 HD11 LEU P 747      23.237 -18.010  11.352  0.00  0.00      PROA  
ATOM   4674 HD12 LEU P 747      22.815 -19.698  11.081  0.00  0.00      PROA  
ATOM   4675 HD13 LEU P 747      24.450 -19.293  11.805  0.00  0.00      PROA  
ATOM   4676  CD2 LEU P 747      23.285 -20.410  13.821  0.00  0.00      PROA  
ATOM   4677 HD21 LEU P 747      23.070 -21.286  13.173  0.00  0.00      PROA  
ATOM   4678 HD22 LEU P 747      22.588 -20.606  14.664  0.00  0.00      PROA  
ATOM   4679 HD23 LEU P 747      24.317 -20.417  14.232  0.00  0.00      PROA  
ATOM   4680    C LEU P 747      22.743 -16.362  16.164  0.00  0.00      PROA  
ATOM   4681    O LEU P 747      23.367 -16.662  17.164  0.00  0.00      PROA  
ATOM   4682    N ILE P 748      22.532 -15.036  15.875  0.00  0.00      PROA  
ATOM   4683   HN ILE P 748      22.159 -14.795  14.983  0.00  0.00      PROA  
ATOM   4684   CA ILE P 748      22.754 -14.056  16.983  0.00  0.00      PROA  
ATOM   4685   HA ILE P 748      23.817 -14.114  17.169  0.00  0.00      PROA  
ATOM   4686   CB ILE P 748      22.680 -12.611  16.409  0.00  0.00      PROA  
ATOM   4687   HB ILE P 748      23.141 -12.656  15.399  0.00  0.00      PROA  
ATOM   4688  CG2 ILE P 748      21.227 -12.140  16.301  0.00  0.00      PROA  
ATOM   4689 HG21 ILE P 748      20.963 -11.253  15.685  0.00  0.00      PROA  
ATOM   4690 HG22 ILE P 748      20.837 -12.022  17.334  0.00  0.00      PROA  
ATOM   4691 HG23 ILE P 748      20.694 -13.050  15.954  0.00  0.00      PROA  
ATOM   4692  CG1 ILE P 748      23.515 -11.429  17.134  0.00  0.00      PROA  
ATOM   4693 HG11 ILE P 748      24.381 -12.036  17.475  0.00  0.00      PROA  
ATOM   4694 HG12 ILE P 748      23.106 -11.059  18.098  0.00  0.00      PROA  
ATOM   4695   CD ILE P 748      24.101 -10.342  16.254  0.00  0.00      PROA  
ATOM   4696  HD1 ILE P 748      24.852  -9.846  16.905  0.00  0.00      PROA  
ATOM   4697  HD2 ILE P 748      23.412  -9.498  16.035  0.00  0.00      PROA  
ATOM   4698  HD3 ILE P 748      24.615 -10.850  15.410  0.00  0.00      PROA  
ATOM   4699    C ILE P 748      21.961 -14.292  18.244  0.00  0.00      PROA  
ATOM   4700    O ILE P 748      20.745 -14.584  18.172  0.00  0.00      PROA  
ATOM   4701    N GLY P 749      22.568 -13.917  19.382  0.00  0.00      PROA  
ATOM   4702   HN GLY P 749      23.527 -13.645  19.416  0.00  0.00      PROA  
ATOM   4703   CA GLY P 749      21.877 -13.893  20.618  0.00  0.00      PROA  
ATOM   4704  HA1 GLY P 749      22.581 -14.033  21.425  0.00  0.00      PROA  
ATOM   4705  HA2 GLY P 749      21.164 -14.704  20.643  0.00  0.00      PROA  
ATOM   4706    C GLY P 749      21.075 -12.571  20.748  0.00  0.00      PROA  
ATOM   4707    O GLY P 749      20.120 -12.637  21.474  0.00  0.00      PROA  
ATOM   4708    N VAL P 750      21.381 -11.397  20.057  0.00  0.00      PROA  
ATOM   4709   HN VAL P 750      22.068 -11.380  19.334  0.00  0.00      PROA  
ATOM   4710   CA VAL P 750      20.636 -10.163  20.370  0.00  0.00      PROA  
ATOM   4711   HA VAL P 750      20.657 -10.170  21.450  0.00  0.00      PROA  
ATOM   4712   CB VAL P 750      21.451  -9.005  19.722  0.00  0.00      PROA  
ATOM   4713   HB VAL P 750      21.549  -9.208  18.634  0.00  0.00      PROA  
ATOM   4714  CG1 VAL P 750      20.776  -7.569  19.927  0.00  0.00      PROA  
ATOM   4715 HG11 VAL P 750      19.734  -7.701  19.564  0.00  0.00      PROA  
ATOM   4716 HG12 VAL P 750      21.384  -6.788  19.423  0.00  0.00      PROA  
ATOM   4717 HG13 VAL P 750      20.815  -7.341  21.014  0.00  0.00      PROA  
ATOM   4718  CG2 VAL P 750      22.856  -8.951  20.302  0.00  0.00      PROA  
ATOM   4719 HG21 VAL P 750      23.491  -8.195  19.791  0.00  0.00      PROA  
ATOM   4720 HG22 VAL P 750      23.316  -9.946  20.124  0.00  0.00      PROA  
ATOM   4721 HG23 VAL P 750      22.765  -8.733  21.387  0.00  0.00      PROA  
ATOM   4722    C VAL P 750      19.145 -10.296  19.869  0.00  0.00      PROA  
ATOM   4723    O VAL P 750      18.917 -10.727  18.724  0.00  0.00      PROA  
ATOM   4724    N PRO P 751      18.053  -9.977  20.626  0.00  0.00      PROA  
ATOM   4725   CD PRO P 751      18.187  -9.870  22.083  0.00  0.00      PROA  
ATOM   4726  HD1 PRO P 751      18.488  -8.834  22.349  0.00  0.00      PROA  
ATOM   4727  HD2 PRO P 751      18.897 -10.616  22.500  0.00  0.00      PROA  
ATOM   4728   CA PRO P 751      16.735 -10.507  20.266  0.00  0.00      PROA  
ATOM   4729   HA PRO P 751      16.829 -11.429  19.712  0.00  0.00      PROA  
ATOM   4730   CB PRO P 751      16.088 -10.830  21.658  0.00  0.00      PROA  
ATOM   4731  HB1 PRO P 751      16.360 -11.856  21.987  0.00  0.00      PROA  
ATOM   4732  HB2 PRO P 751      14.986 -10.686  21.681  0.00  0.00      PROA  
ATOM   4733   CG PRO P 751      16.813 -10.012  22.679  0.00  0.00      PROA  
ATOM   4734  HG1 PRO P 751      16.353  -9.003  22.610  0.00  0.00      PROA  
ATOM   4735  HG2 PRO P 751      16.672 -10.370  23.721  0.00  0.00      PROA  
ATOM   4736    C PRO P 751      16.056  -9.536  19.371  0.00  0.00      PROA  
ATOM   4737    O PRO P 751      15.391  -8.631  19.929  0.00  0.00      PROA  
ATOM   4738    N SER P 752      15.975  -9.615  18.027  0.00  0.00      PROA  
ATOM   4739   HN SER P 752      16.467 -10.265  17.454  0.00  0.00      PROA  
ATOM   4740   CA SER P 752      15.123  -8.615  17.314  0.00  0.00      PROA  
ATOM   4741   HA SER P 752      15.464  -7.681  17.735  0.00  0.00      PROA  
ATOM   4742   CB SER P 752      15.613  -8.453  15.846  0.00  0.00      PROA  
ATOM   4743  HB1 SER P 752      16.692  -8.337  15.610  0.00  0.00      PROA  
ATOM   4744  HB2 SER P 752      15.105  -7.571  15.400  0.00  0.00      PROA  
ATOM   4745   OG SER P 752      15.424  -9.700  15.185  0.00  0.00      PROA  
ATOM   4746  HG1 SER P 752      16.252 -10.155  15.018  0.00  0.00      PROA  
ATOM   4747    C SER P 752      13.647  -8.788  17.337  0.00  0.00      PROA  
ATOM   4748    O SER P 752      13.150  -9.946  17.345  0.00  0.00      PROA  
ATOM   4749    N PRO P 753      12.863  -7.714  17.292  0.00  0.00      PROA  
ATOM   4750   CD PRO P 753      13.113  -6.480  18.109  0.00  0.00      PROA  
ATOM   4751  HD1 PRO P 753      13.723  -5.719  17.576  0.00  0.00      PROA  
ATOM   4752  HD2 PRO P 753      13.628  -6.820  19.033  0.00  0.00      PROA  
ATOM   4753   CA PRO P 753      11.377  -7.811  17.173  0.00  0.00      PROA  
ATOM   4754   HA PRO P 753      11.044  -8.189  18.128  0.00  0.00      PROA  
ATOM   4755   CB PRO P 753      10.944  -6.296  17.226  0.00  0.00      PROA  
ATOM   4756  HB1 PRO P 753       9.839  -6.379  17.303  0.00  0.00      PROA  
ATOM   4757  HB2 PRO P 753      11.263  -5.746  16.315  0.00  0.00      PROA  
ATOM   4758   CG PRO P 753      11.751  -5.897  18.449  0.00  0.00      PROA  
ATOM   4759  HG1 PRO P 753      11.796  -4.790  18.540  0.00  0.00      PROA  
ATOM   4760  HG2 PRO P 753      11.299  -6.252  19.400  0.00  0.00      PROA  
ATOM   4761    C PRO P 753      10.856  -8.624  16.077  0.00  0.00      PROA  
ATOM   4762    O PRO P 753      11.451  -8.621  15.000  0.00  0.00      PROA  
ATOM   4763    N LYS P 754       9.834  -9.406  16.360  0.00  0.00      PROA  
ATOM   4764   HN LYS P 754       9.366  -9.355  17.239  0.00  0.00      PROA  
ATOM   4765   CA LYS P 754       9.344 -10.356  15.327  0.00  0.00      PROA  
ATOM   4766   HA LYS P 754       9.913 -10.303  14.410  0.00  0.00      PROA  
ATOM   4767   CB LYS P 754       9.338 -11.834  15.823  0.00  0.00      PROA  
ATOM   4768  HB1 LYS P 754       8.830 -12.434  15.039  0.00  0.00      PROA  
ATOM   4769  HB2 LYS P 754       8.628 -11.947  16.670  0.00  0.00      PROA  
ATOM   4770   CG LYS P 754      10.743 -12.455  16.079  0.00  0.00      PROA  
ATOM   4771  HG1 LYS P 754      10.666 -13.519  16.390  0.00  0.00      PROA  
ATOM   4772  HG2 LYS P 754      11.308 -11.898  16.857  0.00  0.00      PROA  
ATOM   4773   CD LYS P 754      11.672 -12.388  14.794  0.00  0.00      PROA  
ATOM   4774  HD1 LYS P 754      11.844 -11.377  14.366  0.00  0.00      PROA  
ATOM   4775  HD2 LYS P 754      11.182 -13.017  14.020  0.00  0.00      PROA  
ATOM   4776   CE LYS P 754      13.116 -13.000  14.976  0.00  0.00      PROA  
ATOM   4777  HE1 LYS P 754      13.612 -12.905  13.986  0.00  0.00      PROA  
ATOM   4778  HE2 LYS P 754      13.021 -14.054  15.314  0.00  0.00      PROA  
ATOM   4779   NZ LYS P 754      13.870 -12.204  15.872  0.00  0.00      PROA  
ATOM   4780  HZ1 LYS P 754      14.903 -12.215  15.752  0.00  0.00      PROA  
ATOM   4781  HZ2 LYS P 754      13.632 -12.697  16.756  0.00  0.00      PROA  
ATOM   4782  HZ3 LYS P 754      13.506 -11.240  16.012  0.00  0.00      PROA  
ATOM   4783    C LYS P 754       7.880 -10.127  14.875  0.00  0.00      PROA  
ATOM   4784    O LYS P 754       7.001  -9.643  15.594  0.00  0.00      PROA  
ATOM   4785    N LEU P 755       7.545 -10.588  13.679  0.00  0.00      PROA  
ATOM   4786   HN LEU P 755       8.304 -10.803  13.069  0.00  0.00      PROA  
ATOM   4787   CA LEU P 755       6.129 -10.658  13.224  0.00  0.00      PROA  
ATOM   4788   HA LEU P 755       5.509  -9.789  13.387  0.00  0.00      PROA  
ATOM   4789   CB LEU P 755       6.199 -10.737  11.661  0.00  0.00      PROA  
ATOM   4790  HB1 LEU P 755       6.996 -11.436  11.329  0.00  0.00      PROA  
ATOM   4791  HB2 LEU P 755       6.552  -9.773  11.234  0.00  0.00      PROA  
ATOM   4792   CG LEU P 755       4.947 -11.106  10.873  0.00  0.00      PROA  
ATOM   4793   HG LEU P 755       4.533 -12.041  11.307  0.00  0.00      PROA  
ATOM   4794  CD1 LEU P 755       3.903 -10.011  10.902  0.00  0.00      PROA  
ATOM   4795 HD11 LEU P 755       4.239  -9.143  10.295  0.00  0.00      PROA  
ATOM   4796 HD12 LEU P 755       3.594  -9.699  11.922  0.00  0.00      PROA  
ATOM   4797 HD13 LEU P 755       2.995 -10.462  10.447  0.00  0.00      PROA  
ATOM   4798  CD2 LEU P 755       5.223 -11.464   9.386  0.00  0.00      PROA  
ATOM   4799 HD21 LEU P 755       5.996 -12.258   9.458  0.00  0.00      PROA  
ATOM   4800 HD22 LEU P 755       5.503 -10.566   8.795  0.00  0.00      PROA  
ATOM   4801 HD23 LEU P 755       4.294 -11.921   8.982  0.00  0.00      PROA  
ATOM   4802    C LEU P 755       5.382 -11.770  13.780  0.00  0.00      PROA  
ATOM   4803    O LEU P 755       5.560 -12.961  13.506  0.00  0.00      PROA  
ATOM   4804    N GLN P 756       4.382 -11.370  14.592  0.00  0.00      PROA  
ATOM   4805   HN GLN P 756       4.366 -10.396  14.807  0.00  0.00      PROA  
ATOM   4806   CA GLN P 756       3.288 -12.197  14.976  0.00  0.00      PROA  
ATOM   4807   HA GLN P 756       3.794 -13.035  15.434  0.00  0.00      PROA  
ATOM   4808   CB GLN P 756       2.443 -11.425  16.011  0.00  0.00      PROA  
ATOM   4809  HB1 GLN P 756       1.537 -11.981  16.336  0.00  0.00      PROA  
ATOM   4810  HB2 GLN P 756       2.026 -10.594  15.404  0.00  0.00      PROA  
ATOM   4811   CG GLN P 756       3.214 -10.913  17.197  0.00  0.00      PROA  
ATOM   4812  HG1 GLN P 756       2.465 -10.530  17.922  0.00  0.00      PROA  
ATOM   4813  HG2 GLN P 756       3.849 -10.033  16.957  0.00  0.00      PROA  
ATOM   4814   CD GLN P 756       4.116 -11.896  17.870  0.00  0.00      PROA  
ATOM   4815  OE1 GLN P 756       3.963 -13.115  17.749  0.00  0.00      PROA  
ATOM   4816  NE2 GLN P 756       5.234 -11.392  18.493  0.00  0.00      PROA  
ATOM   4817 HE21 GLN P 756       5.764 -12.014  19.070  0.00  0.00      PROA  
ATOM   4818 HE22 GLN P 756       5.454 -10.425  18.365  0.00  0.00      PROA  
ATOM   4819    C GLN P 756       2.400 -12.669  13.863  0.00  0.00      PROA  
ATOM   4820    O GLN P 756       2.197 -11.950  12.893  0.00  0.00      PROA  
ATOM   4821    N VAL P 757       1.872 -13.871  14.060  0.00  0.00      PROA  
ATOM   4822   HN VAL P 757       2.168 -14.321  14.899  0.00  0.00      PROA  
ATOM   4823   CA VAL P 757       0.829 -14.484  13.381  0.00  0.00      PROA  
ATOM   4824   HA VAL P 757       0.385 -13.883  12.602  0.00  0.00      PROA  
ATOM   4825   CB VAL P 757       1.335 -15.665  12.571  0.00  0.00      PROA  
ATOM   4826   HB VAL P 757       1.728 -16.552  13.112  0.00  0.00      PROA  
ATOM   4827  CG1 VAL P 757       0.206 -16.255  11.604  0.00  0.00      PROA  
ATOM   4828 HG11 VAL P 757       0.119 -15.418  10.879  0.00  0.00      PROA  
ATOM   4829 HG12 VAL P 757      -0.804 -16.399  12.044  0.00  0.00      PROA  
ATOM   4830 HG13 VAL P 757       0.500 -17.056  10.892  0.00  0.00      PROA  
ATOM   4831  CG2 VAL P 757       2.531 -15.139  11.688  0.00  0.00      PROA  
ATOM   4832 HG21 VAL P 757       3.415 -14.865  12.302  0.00  0.00      PROA  
ATOM   4833 HG22 VAL P 757       2.150 -14.234  11.169  0.00  0.00      PROA  
ATOM   4834 HG23 VAL P 757       2.770 -15.906  10.920  0.00  0.00      PROA  
ATOM   4835    C VAL P 757      -0.268 -15.004  14.362  0.00  0.00      PROA  
ATOM   4836    O VAL P 757       0.089 -15.768  15.272  0.00  0.00      PROA  
ATOM   4837    N PRO P 758      -1.554 -14.686  14.139  0.00  0.00      PROA  
ATOM   4838   CD PRO P 758      -2.052 -13.622  13.245  0.00  0.00      PROA  
ATOM   4839  HD1 PRO P 758      -1.481 -13.426  12.312  0.00  0.00      PROA  
ATOM   4840  HD2 PRO P 758      -1.909 -12.610  13.680  0.00  0.00      PROA  
ATOM   4841   CA PRO P 758      -2.669 -15.189  14.956  0.00  0.00      PROA  
ATOM   4842   HA PRO P 758      -2.419 -14.845  15.949  0.00  0.00      PROA  
ATOM   4843   CB PRO P 758      -3.868 -14.364  14.552  0.00  0.00      PROA  
ATOM   4844  HB1 PRO P 758      -3.882 -13.443  15.174  0.00  0.00      PROA  
ATOM   4845  HB2 PRO P 758      -4.865 -14.853  14.589  0.00  0.00      PROA  
ATOM   4846   CG PRO P 758      -3.456 -14.064  13.126  0.00  0.00      PROA  
ATOM   4847  HG1 PRO P 758      -3.520 -14.968  12.483  0.00  0.00      PROA  
ATOM   4848  HG2 PRO P 758      -4.170 -13.315  12.722  0.00  0.00      PROA  
ATOM   4849    C PRO P 758      -2.811 -16.740  15.037  0.00  0.00      PROA  
ATOM   4850    O PRO P 758      -2.555 -17.455  14.101  0.00  0.00      PROA  
ATOM   4851    N SER P 759      -3.182 -17.191  16.267  0.00  0.00      PROA  
ATOM   4852   HN SER P 759      -3.407 -16.580  17.022  0.00  0.00      PROA  
ATOM   4853   CA SER P 759      -3.352 -18.600  16.531  0.00  0.00      PROA  
ATOM   4854   HA SER P 759      -3.190 -19.170  15.628  0.00  0.00      PROA  
ATOM   4855   CB SER P 759      -2.428 -19.234  17.603  0.00  0.00      PROA  
ATOM   4856  HB1 SER P 759      -1.382 -19.281  17.231  0.00  0.00      PROA  
ATOM   4857  HB2 SER P 759      -2.812 -20.247  17.849  0.00  0.00      PROA  
ATOM   4858   OG SER P 759      -2.486 -18.454  18.803  0.00  0.00      PROA  
ATOM   4859  HG1 SER P 759      -1.905 -17.712  18.618  0.00  0.00      PROA  
ATOM   4860    C SER P 759      -4.784 -18.874  16.896  0.00  0.00      PROA  
ATOM   4861    O SER P 759      -5.401 -18.026  17.581  0.00  0.00      PROA  
ATOM   4862    N VAL P 760      -5.371 -20.041  16.442  0.00  0.00      PROA  
ATOM   4863   HN VAL P 760      -4.801 -20.735  16.008  0.00  0.00      PROA  
ATOM   4864   CA VAL P 760      -6.797 -20.289  16.512  0.00  0.00      PROA  
ATOM   4865   HA VAL P 760      -6.872 -21.293  16.122  0.00  0.00      PROA  
ATOM   4866   CB VAL P 760      -7.425 -20.308  17.872  0.00  0.00      PROA  
ATOM   4867   HB VAL P 760      -7.308 -19.337  18.398  0.00  0.00      PROA  
ATOM   4868  CG1 VAL P 760      -8.871 -20.767  17.907  0.00  0.00      PROA  
ATOM   4869 HG11 VAL P 760      -8.946 -21.182  18.935  0.00  0.00      PROA  
ATOM   4870 HG12 VAL P 760      -9.148 -21.662  17.310  0.00  0.00      PROA  
ATOM   4871 HG13 VAL P 760      -9.498 -19.858  17.788  0.00  0.00      PROA  
ATOM   4872  CG2 VAL P 760      -6.530 -21.207  18.846  0.00  0.00      PROA  
ATOM   4873 HG21 VAL P 760      -6.827 -21.135  19.914  0.00  0.00      PROA  
ATOM   4874 HG22 VAL P 760      -5.456 -20.952  18.715  0.00  0.00      PROA  
ATOM   4875 HG23 VAL P 760      -6.571 -22.289  18.598  0.00  0.00      PROA  
ATOM   4876    C VAL P 760      -7.636 -19.590  15.545  0.00  0.00      PROA  
ATOM   4877    O VAL P 760      -7.603 -18.368  15.386  0.00  0.00      PROA  
ATOM   4878    N PHE P 761      -8.501 -20.399  14.816  0.00  0.00      PROA  
ATOM   4879   HN PHE P 761      -8.416 -21.387  14.919  0.00  0.00      PROA  
ATOM   4880   CA PHE P 761      -9.349 -19.948  13.733  0.00  0.00      PROA  
ATOM   4881   HA PHE P 761      -8.868 -19.187  13.137  0.00  0.00      PROA  
ATOM   4882   CB PHE P 761      -9.537 -21.181  12.764  0.00  0.00      PROA  
ATOM   4883  HB1 PHE P 761     -10.081 -21.933  13.375  0.00  0.00      PROA  
ATOM   4884  HB2 PHE P 761      -8.518 -21.551  12.523  0.00  0.00      PROA  
ATOM   4885   CG PHE P 761     -10.289 -21.050  11.419  0.00  0.00      PROA  
ATOM   4886  CD1 PHE P 761     -11.281 -22.000  11.096  0.00  0.00      PROA  
ATOM   4887  HD1 PHE P 761     -11.604 -22.666  11.883  0.00  0.00      PROA  
ATOM   4888  CE1 PHE P 761     -11.989 -22.045   9.931  0.00  0.00      PROA  
ATOM   4889  HE1 PHE P 761     -12.790 -22.768   9.886  0.00  0.00      PROA  
ATOM   4890   CZ PHE P 761     -11.555 -21.163   8.899  0.00  0.00      PROA  
ATOM   4891   HZ PHE P 761     -11.974 -21.117   7.905  0.00  0.00      PROA  
ATOM   4892  CD2 PHE P 761      -9.947 -20.206  10.418  0.00  0.00      PROA  
ATOM   4893  HD2 PHE P 761      -9.102 -19.549  10.568  0.00  0.00      PROA  
ATOM   4894  CE2 PHE P 761     -10.646 -20.170   9.185  0.00  0.00      PROA  
ATOM   4895  HE2 PHE P 761     -10.310 -19.484   8.422  0.00  0.00      PROA  
ATOM   4896    C PHE P 761     -10.677 -19.280  14.202  0.00  0.00      PROA  
ATOM   4897    O PHE P 761     -11.769 -19.402  13.655  0.00  0.00      PROA  
ATOM   4898    N LYS P 762     -10.656 -18.509  15.339  0.00  0.00      PROA  
ATOM   4899   HN LYS P 762      -9.740 -18.411  15.721  0.00  0.00      PROA  
ATOM   4900   CA LYS P 762     -11.822 -17.886  15.986  0.00  0.00      PROA  
ATOM   4901   HA LYS P 762     -12.641 -17.944  15.285  0.00  0.00      PROA  
ATOM   4902   CB LYS P 762     -12.302 -18.616  17.265  0.00  0.00      PROA  
ATOM   4903  HB1 LYS P 762     -12.928 -18.033  17.974  0.00  0.00      PROA  
ATOM   4904  HB2 LYS P 762     -11.445 -18.816  17.943  0.00  0.00      PROA  
ATOM   4905   CG LYS P 762     -13.042 -20.000  17.018  0.00  0.00      PROA  
ATOM   4906  HG1 LYS P 762     -12.992 -20.655  17.914  0.00  0.00      PROA  
ATOM   4907  HG2 LYS P 762     -12.474 -20.520  16.217  0.00  0.00      PROA  
ATOM   4908   CD LYS P 762     -14.414 -19.811  16.384  0.00  0.00      PROA  
ATOM   4909  HD1 LYS P 762     -14.448 -19.091  15.539  0.00  0.00      PROA  
ATOM   4910  HD2 LYS P 762     -14.918 -19.148  17.119  0.00  0.00      PROA  
ATOM   4911   CE LYS P 762     -15.208 -21.093  16.045  0.00  0.00      PROA  
ATOM   4912  HE1 LYS P 762     -16.205 -20.850  15.620  0.00  0.00      PROA  
ATOM   4913  HE2 LYS P 762     -15.381 -21.697  16.962  0.00  0.00      PROA  
ATOM   4914   NZ LYS P 762     -14.516 -21.896  15.058  0.00  0.00      PROA  
ATOM   4915  HZ1 LYS P 762     -13.582 -22.237  15.362  0.00  0.00      PROA  
ATOM   4916  HZ2 LYS P 762     -14.446 -21.431  14.130  0.00  0.00      PROA  
ATOM   4917  HZ3 LYS P 762     -14.995 -22.803  14.890  0.00  0.00      PROA  
ATOM   4918    C LYS P 762     -11.469 -16.429  16.339  0.00  0.00      PROA  
ATOM   4919    O LYS P 762     -10.353 -16.157  16.889  0.00  0.00      PROA  
ATOM   4920    N PRO P 763     -12.303 -15.429  16.110  0.00  0.00      PROA  
ATOM   4921   CD PRO P 763     -13.463 -15.578  15.233  0.00  0.00      PROA  
ATOM   4922  HD1 PRO P 763     -14.263 -16.169  15.727  0.00  0.00      PROA  
ATOM   4923  HD2 PRO P 763     -13.213 -16.089  14.279  0.00  0.00      PROA  
ATOM   4924   CA PRO P 763     -12.222 -14.094  16.590  0.00  0.00      PROA  
ATOM   4925   HA PRO P 763     -11.288 -13.673  16.249  0.00  0.00      PROA  
ATOM   4926   CB PRO P 763     -13.362 -13.332  15.950  0.00  0.00      PROA  
ATOM   4927  HB1 PRO P 763     -13.113 -12.295  15.639  0.00  0.00      PROA  
ATOM   4928  HB2 PRO P 763     -14.331 -13.417  16.488  0.00  0.00      PROA  
ATOM   4929   CG PRO P 763     -13.757 -14.153  14.724  0.00  0.00      PROA  
ATOM   4930  HG1 PRO P 763     -14.837 -14.071  14.477  0.00  0.00      PROA  
ATOM   4931  HG2 PRO P 763     -13.170 -13.795  13.852  0.00  0.00      PROA  
ATOM   4932    C PRO P 763     -12.195 -13.816  18.117  0.00  0.00      PROA  
ATOM   4933    O PRO P 763     -12.580 -14.648  18.905  0.00  0.00      PROA  
ATOM   4934    N THR P 764     -11.657 -12.588  18.429  0.00  0.00      PROA  
ATOM   4935   HN THR P 764     -11.536 -11.890  17.727  0.00  0.00      PROA  
ATOM   4936   CA THR P 764     -11.441 -12.041  19.794  0.00  0.00      PROA  
ATOM   4937   HA THR P 764     -10.986 -12.816  20.394  0.00  0.00      PROA  
ATOM   4938   CB THR P 764     -10.496 -10.846  19.895  0.00  0.00      PROA  
ATOM   4939   HB THR P 764     -10.328 -10.548  20.952  0.00  0.00      PROA  
ATOM   4940  OG1 THR P 764     -10.976  -9.778  19.052  0.00  0.00      PROA  
ATOM   4941  HG1 THR P 764     -11.696  -9.249  19.403  0.00  0.00      PROA  
ATOM   4942  CG2 THR P 764      -9.058 -11.072  19.364  0.00  0.00      PROA  
ATOM   4943 HG21 THR P 764      -8.542 -10.092  19.449  0.00  0.00      PROA  
ATOM   4944 HG22 THR P 764      -9.063 -11.481  18.331  0.00  0.00      PROA  
ATOM   4945 HG23 THR P 764      -8.529 -11.919  19.851  0.00  0.00      PROA  
ATOM   4946    C THR P 764     -12.881 -11.625  20.369  0.00  0.00      PROA  
ATOM   4947    O THR P 764     -13.886 -11.384  19.656  0.00  0.00      PROA  
ATOM   4948    N ARG P 765     -12.955 -11.619  21.728  0.00  0.00      PROA  
ATOM   4949   HN ARG P 765     -12.066 -11.593  22.178  0.00  0.00      PROA  
ATOM   4950   CA ARG P 765     -14.115 -11.304  22.638  0.00  0.00      PROA  
ATOM   4951   HA ARG P 765     -13.540 -10.992  23.497  0.00  0.00      PROA  
ATOM   4952   CB ARG P 765     -15.120 -10.192  22.191  0.00  0.00      PROA  
ATOM   4953  HB1 ARG P 765     -15.940 -10.124  22.937  0.00  0.00      PROA  
ATOM   4954  HB2 ARG P 765     -15.666 -10.379  21.242  0.00  0.00      PROA  
ATOM   4955   CG ARG P 765     -14.565  -8.772  22.143  0.00  0.00      PROA  
ATOM   4956  HG1 ARG P 765     -13.607  -8.718  21.583  0.00  0.00      PROA  
ATOM   4957  HG2 ARG P 765     -14.329  -8.419  23.170  0.00  0.00      PROA  
ATOM   4958   CD ARG P 765     -15.453  -7.696  21.486  0.00  0.00      PROA  
ATOM   4959  HD1 ARG P 765     -15.548  -7.863  20.392  0.00  0.00      PROA  
ATOM   4960  HD2 ARG P 765     -15.153  -6.655  21.733  0.00  0.00      PROA  
ATOM   4961   NE ARG P 765     -16.868  -7.807  21.941  0.00  0.00      PROA  
ATOM   4962   HE ARG P 765     -17.311  -8.631  21.588  0.00  0.00      PROA  
ATOM   4963   CZ ARG P 765     -17.286  -7.398  23.131  0.00  0.00      PROA  
ATOM   4964  NH1 ARG P 765     -18.369  -7.922  23.706  0.00  0.00      PROA  
ATOM   4965 HH11 ARG P 765     -18.680  -8.791  23.322  0.00  0.00      PROA  
ATOM   4966 HH12 ARG P 765     -18.436  -7.651  24.666  0.00  0.00      PROA  
ATOM   4967  NH2 ARG P 765     -16.736  -6.478  23.899  0.00  0.00      PROA  
ATOM   4968 HH21 ARG P 765     -16.184  -5.829  23.375  0.00  0.00      PROA  
ATOM   4969 HH22 ARG P 765     -17.423  -6.119  24.530  0.00  0.00      PROA  
ATOM   4970    C ARG P 765     -14.888 -12.552  22.973  0.00  0.00      PROA  
ATOM   4971    O ARG P 765     -15.666 -12.633  23.940  0.00  0.00      PROA  
ATOM   4972    N ASP P 766     -14.810 -13.539  22.103  0.00  0.00      PROA  
ATOM   4973   HN ASP P 766     -14.198 -13.330  21.344  0.00  0.00      PROA  
ATOM   4974   CA ASP P 766     -15.454 -14.814  21.989  0.00  0.00      PROA  
ATOM   4975   HA ASP P 766     -14.990 -15.397  21.207  0.00  0.00      PROA  
ATOM   4976   CB ASP P 766     -15.331 -15.722  23.274  0.00  0.00      PROA  
ATOM   4977  HB1 ASP P 766     -15.809 -16.720  23.173  0.00  0.00      PROA  
ATOM   4978  HB2 ASP P 766     -16.017 -15.238  24.002  0.00  0.00      PROA  
ATOM   4979   CG ASP P 766     -14.008 -15.959  23.907  0.00  0.00      PROA  
ATOM   4980  OD1 ASP P 766     -13.788 -16.462  25.048  0.00  0.00      PROA  
ATOM   4981  OD2 ASP P 766     -13.051 -15.743  23.121  0.00  0.00      PROA  
ATOM   4982    C ASP P 766     -16.890 -14.657  21.551  0.00  0.00      PROA  
ATOM   4983    O ASP P 766     -17.628 -15.670  21.458  0.00  0.00      PROA  
ATOM   4984    N ASP P 767     -17.481 -13.462  21.227  0.00  0.00      PROA  
ATOM   4985   HN ASP P 767     -17.003 -12.599  21.368  0.00  0.00      PROA  
ATOM   4986   CA ASP P 767     -18.881 -13.152  20.849  0.00  0.00      PROA  
ATOM   4987   HA ASP P 767     -19.459 -14.064  20.853  0.00  0.00      PROA  
ATOM   4988   CB ASP P 767     -19.560 -12.204  21.874  0.00  0.00      PROA  
ATOM   4989  HB1 ASP P 767     -19.857 -12.748  22.795  0.00  0.00      PROA  
ATOM   4990  HB2 ASP P 767     -20.498 -11.791  21.443  0.00  0.00      PROA  
ATOM   4991   CG ASP P 767     -18.749 -10.953  22.200  0.00  0.00      PROA  
ATOM   4992  OD1 ASP P 767     -18.140 -10.333  21.355  0.00  0.00      PROA  
ATOM   4993  OD2 ASP P 767     -19.023 -10.488  23.379  0.00  0.00      PROA  
ATOM   4994    C ASP P 767     -18.862 -12.576  19.485  0.00  0.00      PROA  
ATOM   4995    O ASP P 767     -19.841 -11.999  19.023  0.00  0.00      PROA  
ATOM   4996    N ARG P 768     -17.709 -12.619  18.758  0.00  0.00      PROA  
ATOM   4997   HN ARG P 768     -16.812 -12.832  19.138  0.00  0.00      PROA  
ATOM   4998   CA ARG P 768     -17.489 -12.164  17.411  0.00  0.00      PROA  
ATOM   4999   HA ARG P 768     -18.241 -11.456  17.097  0.00  0.00      PROA  
ATOM   5000   CB ARG P 768     -16.133 -11.349  17.190  0.00  0.00      PROA  
ATOM   5001  HB1 ARG P 768     -15.354 -12.048  17.562  0.00  0.00      PROA  
ATOM   5002  HB2 ARG P 768     -16.073 -10.580  17.991  0.00  0.00      PROA  
ATOM   5003   CG ARG P 768     -15.816 -10.815  15.751  0.00  0.00      PROA  
ATOM   5004  HG1 ARG P 768     -15.841 -11.680  15.055  0.00  0.00      PROA  
ATOM   5005  HG2 ARG P 768     -14.748 -10.512  15.722  0.00  0.00      PROA  
ATOM   5006   CD ARG P 768     -16.528  -9.598  15.256  0.00  0.00      PROA  
ATOM   5007  HD1 ARG P 768     -15.898  -9.223  14.421  0.00  0.00      PROA  
ATOM   5008  HD2 ARG P 768     -16.651  -8.798  16.017  0.00  0.00      PROA  
ATOM   5009   NE ARG P 768     -17.824  -9.970  14.703  0.00  0.00      PROA  
ATOM   5010   HE ARG P 768     -18.658  -9.599  15.112  0.00  0.00      PROA  
ATOM   5011   CZ ARG P 768     -18.071 -10.707  13.637  0.00  0.00      PROA  
ATOM   5012  NH1 ARG P 768     -19.300 -11.006  13.387  0.00  0.00      PROA  
ATOM   5013 HH11 ARG P 768     -19.889 -11.041  14.195  0.00  0.00      PROA  
ATOM   5014 HH12 ARG P 768     -19.457 -11.727  12.713  0.00  0.00      PROA  
ATOM   5015  NH2 ARG P 768     -17.172 -11.280  12.807  0.00  0.00      PROA  
ATOM   5016 HH21 ARG P 768     -16.213 -11.011  12.715  0.00  0.00      PROA  
ATOM   5017 HH22 ARG P 768     -17.616 -11.860  12.124  0.00  0.00      PROA  
ATOM   5018    C ARG P 768     -17.644 -13.313  16.503  0.00  0.00      PROA  
ATOM   5019    O ARG P 768     -16.730 -14.067  16.248  0.00  0.00      PROA  
ATOM   5020    N GLY P 769     -18.980 -13.434  16.069  0.00  0.00      PROA  
ATOM   5021   HN GLY P 769     -19.590 -12.726  16.415  0.00  0.00      PROA  
ATOM   5022   CA GLY P 769     -19.561 -14.552  15.183  0.00  0.00      PROA  
ATOM   5023  HA1 GLY P 769     -20.602 -14.366  14.963  0.00  0.00      PROA  
ATOM   5024  HA2 GLY P 769     -19.352 -15.500  15.657  0.00  0.00      PROA  
ATOM   5025    C GLY P 769     -18.792 -14.591  13.884  0.00  0.00      PROA  
ATOM   5026    O GLY P 769     -18.812 -13.657  13.133  0.00  0.00      PROA  
ATOM   5027    N TRP P 770     -18.144 -15.688  13.554  0.00  0.00      PROA  
ATOM   5028   HN TRP P 770     -17.925 -16.243  14.353  0.00  0.00      PROA  
ATOM   5029   CA TRP P 770     -17.540 -15.968  12.264  0.00  0.00      PROA  
ATOM   5030   HA TRP P 770     -16.831 -15.162  12.147  0.00  0.00      PROA  
ATOM   5031   CB TRP P 770     -16.924 -17.464  12.213  0.00  0.00      PROA  
ATOM   5032  HB1 TRP P 770     -17.755 -18.185  12.370  0.00  0.00      PROA  
ATOM   5033  HB2 TRP P 770     -16.253 -17.631  13.082  0.00  0.00      PROA  
ATOM   5034   CG TRP P 770     -16.073 -17.844  10.977  0.00  0.00      PROA  
ATOM   5035  CD1 TRP P 770     -16.191 -19.065  10.355  0.00  0.00      PROA  
ATOM   5036  HD1 TRP P 770     -17.003 -19.760  10.514  0.00  0.00      PROA  
ATOM   5037  NE1 TRP P 770     -15.229 -19.189   9.407  0.00  0.00      PROA  
ATOM   5038  HE1 TRP P 770     -15.148 -19.926   8.772  0.00  0.00      PROA  
ATOM   5039  CE2 TRP P 770     -14.416 -18.104   9.545  0.00  0.00      PROA  
ATOM   5040  CD2 TRP P 770     -14.960 -17.190  10.476  0.00  0.00      PROA  
ATOM   5041  CE3 TRP P 770     -14.307 -16.013  10.808  0.00  0.00      PROA  
ATOM   5042  HE3 TRP P 770     -14.740 -15.437  11.612  0.00  0.00      PROA  
ATOM   5043  CZ3 TRP P 770     -13.005 -15.827  10.315  0.00  0.00      PROA  
ATOM   5044  HZ3 TRP P 770     -12.525 -14.884  10.529  0.00  0.00      PROA  
ATOM   5045  CZ2 TRP P 770     -13.148 -17.901   9.194  0.00  0.00      PROA  
ATOM   5046  HZ2 TRP P 770     -12.725 -18.616   8.504  0.00  0.00      PROA  
ATOM   5047  CH2 TRP P 770     -12.411 -16.758   9.480  0.00  0.00      PROA  
ATOM   5048  HH2 TRP P 770     -11.520 -16.558   8.903  0.00  0.00      PROA  
ATOM   5049    C TRP P 770     -18.489 -15.969  11.096  0.00  0.00      PROA  
ATOM   5050    O TRP P 770     -18.129 -15.506  10.011  0.00  0.00      PROA  
ATOM   5051    N PHE P 771     -19.707 -16.533  11.208  0.00  0.00      PROA  
ATOM   5052   HN PHE P 771     -19.941 -16.904  12.103  0.00  0.00      PROA  
ATOM   5053   CA PHE P 771     -20.666 -16.642  10.167  0.00  0.00      PROA  
ATOM   5054   HA PHE P 771     -20.193 -16.555   9.200  0.00  0.00      PROA  
ATOM   5055   CB PHE P 771     -21.427 -17.932  10.278  0.00  0.00      PROA  
ATOM   5056  HB1 PHE P 771     -22.187 -18.080   9.481  0.00  0.00      PROA  
ATOM   5057  HB2 PHE P 771     -22.112 -17.972  11.152  0.00  0.00      PROA  
ATOM   5058   CG PHE P 771     -20.627 -19.238  10.366  0.00  0.00      PROA  
ATOM   5059  CD1 PHE P 771     -20.717 -20.274  11.333  0.00  0.00      PROA  
ATOM   5060  HD1 PHE P 771     -21.449 -20.194  12.123  0.00  0.00      PROA  
ATOM   5061  CE1 PHE P 771     -20.118 -21.449  11.216  0.00  0.00      PROA  
ATOM   5062  HE1 PHE P 771     -20.313 -22.259  11.904  0.00  0.00      PROA
[truncated: 11,886,029 more chars]
