# Supplementary material for: Cryo-EM structure of the sodium-driven chloride/bicarbonate exchanger NDCBE
Source: Nat Commun. 2021 Sep 28;12:5690. doi: 10.1038/s41467-021-25998-2 (PMC8478935; doi:10.1038/s41467-021-25998-2)
Supplement: Supplementary file 7 — Supplementary Data 1 [file 41467_2021_25998_MOESM7_ESM.zip › MD_structures/NDCBE_300ns_Cl_last_MD_step.pdb]

CRYST1  109.232  109.232  127.313  90.00  90.00  90.00 P 1           1
ATOM      1    N LEU P 451     -19.844  -2.902 -29.831  0.00  0.00      PROA  
ATOM      2  HT1 LEU P 451     -19.973  -2.250 -30.631  0.00  0.00      PROA  
ATOM      3  HT2 LEU P 451     -19.499  -3.778 -30.272  0.00  0.00      PROA  
ATOM      4  HT3 LEU P 451     -19.073  -2.487 -29.269  0.00  0.00      PROA  
ATOM      5   CA LEU P 451     -21.171  -3.014 -29.151  0.00  0.00      PROA  
ATOM      6   HA LEU P 451     -21.773  -2.137 -29.339  0.00  0.00      PROA  
ATOM      7   CB LEU P 451     -21.954  -4.163 -29.812  0.00  0.00      PROA  
ATOM      8  HB1 LEU P 451     -21.403  -5.118 -29.672  0.00  0.00      PROA  
ATOM      9  HB2 LEU P 451     -22.014  -3.946 -30.900  0.00  0.00      PROA  
ATOM     10   CG LEU P 451     -23.332  -4.387 -29.163  0.00  0.00      PROA  
ATOM     11   HG LEU P 451     -23.094  -4.817 -28.167  0.00  0.00      PROA  
ATOM     12  CD1 LEU P 451     -24.182  -3.146 -29.141  0.00  0.00      PROA  
ATOM     13 HD11 LEU P 451     -23.604  -2.369 -28.597  0.00  0.00      PROA  
ATOM     14 HD12 LEU P 451     -25.163  -3.341 -28.658  0.00  0.00      PROA  
ATOM     15 HD13 LEU P 451     -24.477  -2.764 -30.142  0.00  0.00      PROA  
ATOM     16  CD2 LEU P 451     -24.044  -5.381 -30.017  0.00  0.00      PROA  
ATOM     17 HD21 LEU P 451     -23.489  -6.341 -29.948  0.00  0.00      PROA  
ATOM     18 HD22 LEU P 451     -23.958  -5.088 -31.085  0.00  0.00      PROA  
ATOM     19 HD23 LEU P 451     -25.120  -5.461 -29.751  0.00  0.00      PROA  
ATOM     20    C LEU P 451     -20.983  -3.118 -27.630  0.00  0.00      PROA  
ATOM     21    O LEU P 451     -21.447  -2.238 -26.864  0.00  0.00      PROA  
ATOM     22    N PHE P 452     -20.368  -4.227 -27.118  0.00  0.00      PROA  
ATOM     23   HN PHE P 452     -19.830  -4.770 -27.758  0.00  0.00      PROA  
ATOM     24   CA PHE P 452     -20.317  -4.457 -25.727  0.00  0.00      PROA  
ATOM     25   HA PHE P 452     -21.315  -4.440 -25.313  0.00  0.00      PROA  
ATOM     26   CB PHE P 452     -19.724  -5.817 -25.547  0.00  0.00      PROA  
ATOM     27  HB1 PHE P 452     -19.597  -6.183 -24.506  0.00  0.00      PROA  
ATOM     28  HB2 PHE P 452     -18.738  -5.707 -26.046  0.00  0.00      PROA  
ATOM     29   CG PHE P 452     -20.292  -7.072 -26.117  0.00  0.00      PROA  
ATOM     30  CD1 PHE P 452     -21.681  -7.205 -26.419  0.00  0.00      PROA  
ATOM     31  HD1 PHE P 452     -22.392  -6.399 -26.313  0.00  0.00      PROA  
ATOM     32  CE1 PHE P 452     -22.147  -8.383 -26.987  0.00  0.00      PROA  
ATOM     33  HE1 PHE P 452     -23.177  -8.497 -27.290  0.00  0.00      PROA  
ATOM     34   CZ PHE P 452     -21.218  -9.455 -27.199  0.00  0.00      PROA  
ATOM     35   HZ PHE P 452     -21.483 -10.292 -27.829  0.00  0.00      PROA  
ATOM     36  CD2 PHE P 452     -19.428  -8.168 -26.358  0.00  0.00      PROA  
ATOM     37  HD2 PHE P 452     -18.381  -8.017 -26.145  0.00  0.00      PROA  
ATOM     38  CE2 PHE P 452     -19.910  -9.393 -26.789  0.00  0.00      PROA  
ATOM     39  HE2 PHE P 452     -19.206 -10.204 -26.899  0.00  0.00      PROA  
ATOM     40    C PHE P 452     -19.518  -3.379 -24.932  0.00  0.00      PROA  
ATOM     41    O PHE P 452     -18.623  -2.712 -25.434  0.00  0.00      PROA  
ATOM     42    N GLY P 453     -20.028  -3.031 -23.740  0.00  0.00      PROA  
ATOM     43   HN GLY P 453     -20.890  -3.406 -23.407  0.00  0.00      PROA  
ATOM     44   CA GLY P 453     -19.150  -2.298 -22.808  0.00  0.00      PROA  
ATOM     45  HA1 GLY P 453     -19.374  -1.242 -22.809  0.00  0.00      PROA  
ATOM     46  HA2 GLY P 453     -18.123  -2.535 -23.044  0.00  0.00      PROA  
ATOM     47    C GLY P 453     -19.330  -2.837 -21.460  0.00  0.00      PROA  
ATOM     48    O GLY P 453     -19.631  -4.030 -21.216  0.00  0.00      PROA  
ATOM     49    N GLY P 454     -19.089  -1.957 -20.444  0.00  0.00      PROA  
ATOM     50   HN GLY P 454     -18.905  -0.991 -20.608  0.00  0.00      PROA  
ATOM     51   CA GLY P 454     -19.343  -2.321 -19.011  0.00  0.00      PROA  
ATOM     52  HA1 GLY P 454     -20.413  -2.205 -18.918  0.00  0.00      PROA  
ATOM     53  HA2 GLY P 454     -18.692  -1.671 -18.446  0.00  0.00      PROA  
ATOM     54    C GLY P 454     -18.827  -3.565 -18.501  0.00  0.00      PROA  
ATOM     55    O GLY P 454     -17.846  -4.033 -19.081  0.00  0.00      PROA  
ATOM     56    N LEU P 455     -19.397  -4.092 -17.413  0.00  0.00      PROA  
ATOM     57   HN LEU P 455     -20.174  -3.653 -16.969  0.00  0.00      PROA  
ATOM     58   CA LEU P 455     -19.123  -5.464 -16.915  0.00  0.00      PROA  
ATOM     59   HA LEU P 455     -18.094  -5.503 -16.588  0.00  0.00      PROA  
ATOM     60   CB LEU P 455     -19.983  -5.744 -15.742  0.00  0.00      PROA  
ATOM     61  HB1 LEU P 455     -21.026  -5.765 -16.124  0.00  0.00      PROA  
ATOM     62  HB2 LEU P 455     -19.962  -4.835 -15.102  0.00  0.00      PROA  
ATOM     63   CG LEU P 455     -19.729  -7.133 -15.076  0.00  0.00      PROA  
ATOM     64   HG LEU P 455     -19.786  -7.931 -15.847  0.00  0.00      PROA  
ATOM     65  CD1 LEU P 455     -18.373  -7.159 -14.314  0.00  0.00      PROA  
ATOM     66 HD11 LEU P 455     -17.538  -6.773 -14.937  0.00  0.00      PROA  
ATOM     67 HD12 LEU P 455     -18.243  -8.188 -13.916  0.00  0.00      PROA  
ATOM     68 HD13 LEU P 455     -18.440  -6.543 -13.392  0.00  0.00      PROA  
ATOM     69  CD2 LEU P 455     -20.839  -7.581 -14.060  0.00  0.00      PROA  
ATOM     70 HD21 LEU P 455     -21.779  -7.668 -14.645  0.00  0.00      PROA  
ATOM     71 HD22 LEU P 455     -21.111  -6.897 -13.227  0.00  0.00      PROA  
ATOM     72 HD23 LEU P 455     -20.748  -8.619 -13.674  0.00  0.00      PROA  
ATOM     73    C LEU P 455     -19.128  -6.580 -17.952  0.00  0.00      PROA  
ATOM     74    O LEU P 455     -18.206  -7.416 -17.897  0.00  0.00      PROA  
ATOM     75    N VAL P 456     -20.008  -6.478 -18.946  0.00  0.00      PROA  
ATOM     76   HN VAL P 456     -20.542  -5.652 -19.103  0.00  0.00      PROA  
ATOM     77   CA VAL P 456     -20.168  -7.568 -19.920  0.00  0.00      PROA  
ATOM     78   HA VAL P 456     -20.244  -8.491 -19.363  0.00  0.00      PROA  
ATOM     79   CB VAL P 456     -21.422  -7.308 -20.757  0.00  0.00      PROA  
ATOM     80   HB VAL P 456     -21.227  -6.366 -21.312  0.00  0.00      PROA  
ATOM     81  CG1 VAL P 456     -21.634  -8.374 -21.784  0.00  0.00      PROA  
ATOM     82 HG11 VAL P 456     -21.770  -9.400 -21.378  0.00  0.00      PROA  
ATOM     83 HG12 VAL P 456     -20.860  -8.486 -22.573  0.00  0.00      PROA  
ATOM     84 HG13 VAL P 456     -22.525  -8.124 -22.398  0.00  0.00      PROA  
ATOM     85  CG2 VAL P 456     -22.643  -7.290 -19.774  0.00  0.00      PROA  
ATOM     86 HG21 VAL P 456     -22.557  -8.129 -19.050  0.00  0.00      PROA  
ATOM     87 HG22 VAL P 456     -23.635  -7.084 -20.229  0.00  0.00      PROA  
ATOM     88 HG23 VAL P 456     -22.587  -6.478 -19.018  0.00  0.00      PROA  
ATOM     89    C VAL P 456     -18.892  -7.784 -20.737  0.00  0.00      PROA  
ATOM     90    O VAL P 456     -18.502  -8.949 -20.872  0.00  0.00      PROA  
ATOM     91    N LEU P 457     -18.216  -6.760 -21.222  0.00  0.00      PROA  
ATOM     92   HN LEU P 457     -18.607  -5.847 -21.309  0.00  0.00      PROA  
ATOM     93   CA LEU P 457     -16.899  -6.821 -21.797  0.00  0.00      PROA  
ATOM     94   HA LEU P 457     -16.955  -7.593 -22.550  0.00  0.00      PROA  
ATOM     95   CB LEU P 457     -16.568  -5.459 -22.510  0.00  0.00      PROA  
ATOM     96  HB1 LEU P 457     -16.069  -4.720 -21.847  0.00  0.00      PROA  
ATOM     97  HB2 LEU P 457     -17.531  -5.210 -23.005  0.00  0.00      PROA  
ATOM     98   CG LEU P 457     -15.457  -5.471 -23.591  0.00  0.00      PROA  
ATOM     99   HG LEU P 457     -15.614  -6.367 -24.229  0.00  0.00      PROA  
ATOM    100  CD1 LEU P 457     -15.664  -4.341 -24.528  0.00  0.00      PROA  
ATOM    101 HD11 LEU P 457     -16.531  -4.451 -25.214  0.00  0.00      PROA  
ATOM    102 HD12 LEU P 457     -14.712  -4.206 -25.085  0.00  0.00      PROA  
ATOM    103 HD13 LEU P 457     -15.870  -3.392 -23.988  0.00  0.00      PROA  
ATOM    104  CD2 LEU P 457     -13.938  -5.442 -23.194  0.00  0.00      PROA  
ATOM    105 HD21 LEU P 457     -13.655  -6.265 -22.503  0.00  0.00      PROA  
ATOM    106 HD22 LEU P 457     -13.859  -4.477 -22.649  0.00  0.00      PROA  
ATOM    107 HD23 LEU P 457     -13.323  -5.644 -24.097  0.00  0.00      PROA  
ATOM    108    C LEU P 457     -15.847  -7.251 -20.847  0.00  0.00      PROA  
ATOM    109    O LEU P 457     -15.019  -8.095 -21.241  0.00  0.00      PROA  
ATOM    110    N ASP P 458     -15.795  -6.812 -19.563  0.00  0.00      PROA  
ATOM    111   HN ASP P 458     -16.527  -6.230 -19.218  0.00  0.00      PROA  
ATOM    112   CA ASP P 458     -14.819  -7.146 -18.508  0.00  0.00      PROA  
ATOM    113   HA ASP P 458     -13.829  -6.952 -18.894  0.00  0.00      PROA  
ATOM    114   CB ASP P 458     -14.960  -6.385 -17.178  0.00  0.00      PROA  
ATOM    115  HB1 ASP P 458     -14.233  -6.676 -16.389  0.00  0.00      PROA  
ATOM    116  HB2 ASP P 458     -16.012  -6.455 -16.827  0.00  0.00      PROA  
ATOM    117   CG ASP P 458     -14.656  -4.932 -17.423  0.00  0.00      PROA  
ATOM    118  OD1 ASP P 458     -14.860  -4.058 -16.516  0.00  0.00      PROA  
ATOM    119  OD2 ASP P 458     -14.178  -4.605 -18.518  0.00  0.00      PROA  
ATOM    120    C ASP P 458     -15.003  -8.625 -18.199  0.00  0.00      PROA  
ATOM    121    O ASP P 458     -14.025  -9.254 -17.733  0.00  0.00      PROA  
ATOM    122    N VAL P 459     -16.117  -9.290 -18.418  0.00  0.00      PROA  
ATOM    123   HN VAL P 459     -16.956  -8.796 -18.632  0.00  0.00      PROA  
ATOM    124   CA VAL P 459     -16.237 -10.738 -18.288  0.00  0.00      PROA  
ATOM    125   HA VAL P 459     -15.547 -11.101 -17.541  0.00  0.00      PROA  
ATOM    126   CB VAL P 459     -17.661 -11.160 -17.833  0.00  0.00      PROA  
ATOM    127   HB VAL P 459     -18.463 -10.640 -18.399  0.00  0.00      PROA  
ATOM    128  CG1 VAL P 459     -17.827 -12.628 -17.934  0.00  0.00      PROA  
ATOM    129 HG11 VAL P 459     -18.750 -12.886 -17.372  0.00  0.00      PROA  
ATOM    130 HG12 VAL P 459     -17.062 -13.268 -17.444  0.00  0.00      PROA  
ATOM    131 HG13 VAL P 459     -17.928 -12.789 -19.029  0.00  0.00      PROA  
ATOM    132  CG2 VAL P 459     -17.786 -10.838 -16.301  0.00  0.00      PROA  
ATOM    133 HG21 VAL P 459     -18.790 -11.161 -15.952  0.00  0.00      PROA  
ATOM    134 HG22 VAL P 459     -17.718  -9.740 -16.148  0.00  0.00      PROA  
ATOM    135 HG23 VAL P 459     -17.009 -11.270 -15.635  0.00  0.00      PROA  
ATOM    136    C VAL P 459     -15.827 -11.452 -19.549  0.00  0.00      PROA  
ATOM    137    O VAL P 459     -15.010 -12.369 -19.480  0.00  0.00      PROA  
ATOM    138    N LYS P 460     -16.385 -11.012 -20.610  0.00  0.00      PROA  
ATOM    139   HN LYS P 460     -17.094 -10.319 -20.505  0.00  0.00      PROA  
ATOM    140   CA LYS P 460     -16.235 -11.635 -21.909  0.00  0.00      PROA  
ATOM    141   HA LYS P 460     -16.450 -12.678 -21.731  0.00  0.00      PROA  
ATOM    142   CB LYS P 460     -17.289 -11.165 -22.972  0.00  0.00      PROA  
ATOM    143  HB1 LYS P 460     -16.977 -11.793 -23.834  0.00  0.00      PROA  
ATOM    144  HB2 LYS P 460     -17.277 -10.104 -23.301  0.00  0.00      PROA  
ATOM    145   CG LYS P 460     -18.790 -11.544 -22.691  0.00  0.00      PROA  
ATOM    146  HG1 LYS P 460     -19.405 -11.205 -23.552  0.00  0.00      PROA  
ATOM    147  HG2 LYS P 460     -19.127 -11.134 -21.715  0.00  0.00      PROA  
ATOM    148   CD LYS P 460     -18.964 -13.064 -22.637  0.00  0.00      PROA  
ATOM    149  HD1 LYS P 460     -18.533 -13.344 -21.652  0.00  0.00      PROA  
ATOM    150  HD2 LYS P 460     -18.362 -13.522 -23.450  0.00  0.00      PROA  
ATOM    151   CE LYS P 460     -20.418 -13.642 -22.702  0.00  0.00      PROA  
ATOM    152  HE1 LYS P 460     -20.860 -12.916 -21.987  0.00  0.00      PROA  
ATOM    153  HE2 LYS P 460     -20.470 -14.713 -22.411  0.00  0.00      PROA  
ATOM    154   NZ LYS P 460     -20.926 -13.462 -24.054  0.00  0.00      PROA  
ATOM    155  HZ1 LYS P 460     -21.746 -14.079 -24.218  0.00  0.00      PROA  
ATOM    156  HZ2 LYS P 460     -20.295 -13.839 -24.789  0.00  0.00      PROA  
ATOM    157  HZ3 LYS P 460     -21.224 -12.512 -24.354  0.00  0.00      PROA  
ATOM    158    C LYS P 460     -14.837 -11.651 -22.564  0.00  0.00      PROA  
ATOM    159    O LYS P 460     -14.446 -12.630 -23.147  0.00  0.00      PROA  
ATOM    160    N ARG P 461     -14.062 -10.610 -22.381  0.00  0.00      PROA  
ATOM    161   HN ARG P 461     -14.346  -9.772 -21.923  0.00  0.00      PROA  
ATOM    162   CA ARG P 461     -12.750 -10.631 -23.025  0.00  0.00      PROA  
ATOM    163   HA ARG P 461     -12.762 -11.040 -24.025  0.00  0.00      PROA  
ATOM    164   CB ARG P 461     -12.251  -9.186 -23.174  0.00  0.00      PROA  
ATOM    165  HB1 ARG P 461     -11.222  -9.163 -23.593  0.00  0.00      PROA  
ATOM    166  HB2 ARG P 461     -12.267  -8.681 -22.185  0.00  0.00      PROA  
ATOM    167   CG ARG P 461     -13.131  -8.421 -24.224  0.00  0.00      PROA  
ATOM    168  HG1 ARG P 461     -12.565  -7.475 -24.361  0.00  0.00      PROA  
ATOM    169  HG2 ARG P 461     -14.134  -8.232 -23.785  0.00  0.00      PROA  
ATOM    170   CD ARG P 461     -13.531  -9.060 -25.559  0.00  0.00      PROA  
ATOM    171  HD1 ARG P 461     -14.086  -9.998 -25.345  0.00  0.00      PROA  
ATOM    172  HD2 ARG P 461     -12.546  -9.222 -26.047  0.00  0.00      PROA  
ATOM    173   NE ARG P 461     -14.399  -8.104 -26.363  0.00  0.00      PROA  
ATOM    174   HE ARG P 461     -14.185  -7.139 -26.212  0.00  0.00      PROA  
ATOM    175   CZ ARG P 461     -15.376  -8.369 -27.202  0.00  0.00      PROA  
ATOM    176  NH1 ARG P 461     -15.555  -9.632 -27.583  0.00  0.00      PROA  
ATOM    177 HH11 ARG P 461     -14.786 -10.242 -27.392  0.00  0.00      PROA  
ATOM    178 HH12 ARG P 461     -16.406  -9.998 -27.959  0.00  0.00      PROA  
ATOM    179  NH2 ARG P 461     -16.202  -7.554 -27.757  0.00  0.00      PROA  
ATOM    180 HH21 ARG P 461     -16.002  -6.580 -27.649  0.00  0.00      PROA  
ATOM    181 HH22 ARG P 461     -16.824  -7.913 -28.453  0.00  0.00      PROA  
ATOM    182    C ARG P 461     -11.733 -11.469 -22.224  0.00  0.00      PROA  
ATOM    183    O ARG P 461     -10.766 -11.974 -22.779  0.00  0.00      PROA  
ATOM    184    N LYS P 462     -12.126 -11.796 -20.960  0.00  0.00      PROA  
ATOM    185   HN LYS P 462     -12.930 -11.350 -20.574  0.00  0.00      PROA  
ATOM    186   CA LYS P 462     -11.197 -12.372 -20.024  0.00  0.00      PROA  
ATOM    187   HA LYS P 462     -10.189 -12.361 -20.412  0.00  0.00      PROA  
ATOM    188   CB LYS P 462     -11.331 -11.546 -18.753  0.00  0.00      PROA  
ATOM    189  HB1 LYS P 462     -12.348 -11.692 -18.329  0.00  0.00      PROA  
ATOM    190  HB2 LYS P 462     -11.201 -10.459 -18.940  0.00  0.00      PROA  
ATOM    191   CG LYS P 462     -10.251 -11.983 -17.733  0.00  0.00      PROA  
ATOM    192  HG1 LYS P 462     -10.391 -13.040 -17.423  0.00  0.00      PROA  
ATOM    193  HG2 LYS P 462     -10.368 -11.274 -16.885  0.00  0.00      PROA  
ATOM    194   CD LYS P 462      -8.761 -11.850 -18.204  0.00  0.00      PROA  
ATOM    195  HD1 LYS P 462      -8.610 -10.908 -18.773  0.00  0.00      PROA  
ATOM    196  HD2 LYS P 462      -8.643 -12.743 -18.855  0.00  0.00      PROA  
ATOM    197   CE LYS P 462      -7.758 -11.849 -17.016  0.00  0.00      PROA  
ATOM    198  HE1 LYS P 462      -7.766 -12.713 -16.317  0.00  0.00      PROA  
ATOM    199  HE2 LYS P 462      -7.887 -10.874 -16.498  0.00  0.00      PROA  
ATOM    200   NZ LYS P 462      -6.413 -11.779 -17.569  0.00  0.00      PROA  
ATOM    201  HZ1 LYS P 462      -6.251 -12.348 -18.424  0.00  0.00      PROA  
ATOM    202  HZ2 LYS P 462      -5.774 -12.213 -16.873  0.00  0.00      PROA  
ATOM    203  HZ3 LYS P 462      -6.096 -10.806 -17.754  0.00  0.00      PROA  
ATOM    204    C LYS P 462     -11.492 -13.835 -19.733  0.00  0.00      PROA  
ATOM    205    O LYS P 462     -10.611 -14.667 -19.659  0.00  0.00      PROA  
ATOM    206    N ALA P 463     -12.760 -14.165 -19.458  0.00  0.00      PROA  
ATOM    207   HN ALA P 463     -13.495 -13.496 -19.535  0.00  0.00      PROA  
ATOM    208   CA ALA P 463     -13.202 -15.431 -18.973  0.00  0.00      PROA  
ATOM    209   HA ALA P 463     -12.675 -15.539 -18.037  0.00  0.00      PROA  
ATOM    210   CB ALA P 463     -14.691 -15.347 -18.655  0.00  0.00      PROA  
ATOM    211  HB1 ALA P 463     -15.201 -16.278 -18.327  0.00  0.00      PROA  
ATOM    212  HB2 ALA P 463     -15.207 -15.019 -19.583  0.00  0.00      PROA  
ATOM    213  HB3 ALA P 463     -14.881 -14.505 -17.956  0.00  0.00      PROA  
ATOM    214    C ALA P 463     -12.819 -16.672 -19.780  0.00  0.00      PROA  
ATOM    215    O ALA P 463     -12.482 -17.679 -19.194  0.00  0.00      PROA  
ATOM    216    N PRO P 464     -12.770 -16.672 -21.126  0.00  0.00      PROA  
ATOM    217   CD PRO P 464     -13.684 -15.839 -21.924  0.00  0.00      PROA  
ATOM    218  HD1 PRO P 464     -13.328 -14.843 -22.265  0.00  0.00      PROA  
ATOM    219  HD2 PRO P 464     -14.619 -15.588 -21.379  0.00  0.00      PROA  
ATOM    220   CA PRO P 464     -12.111 -17.786 -21.838  0.00  0.00      PROA  
ATOM    221   HA PRO P 464     -12.560 -18.715 -21.523  0.00  0.00      PROA  
ATOM    222   CB PRO P 464     -12.495 -17.459 -23.308  0.00  0.00      PROA  
ATOM    223  HB1 PRO P 464     -12.509 -18.356 -23.964  0.00  0.00      PROA  
ATOM    224  HB2 PRO P 464     -11.850 -16.774 -23.899  0.00  0.00      PROA  
ATOM    225   CG PRO P 464     -13.871 -16.783 -23.155  0.00  0.00      PROA  
ATOM    226  HG1 PRO P 464     -14.013 -16.094 -24.014  0.00  0.00      PROA  
ATOM    227  HG2 PRO P 464     -14.753 -17.456 -23.086  0.00  0.00      PROA  
ATOM    228    C PRO P 464     -10.575 -17.964 -21.561  0.00  0.00      PROA  
ATOM    229    O PRO P 464     -10.002 -19.037 -21.733  0.00  0.00      PROA  
ATOM    230    N TRP P 465      -9.860 -16.900 -21.178  0.00  0.00      PROA  
ATOM    231   HN TRP P 465     -10.361 -16.049 -21.035  0.00  0.00      PROA  
ATOM    232   CA TRP P 465      -8.390 -16.887 -21.183  0.00  0.00      PROA  
ATOM    233   HA TRP P 465      -8.057 -17.813 -21.628  0.00  0.00      PROA  
ATOM    234   CB TRP P 465      -7.857 -15.605 -21.946  0.00  0.00      PROA  
ATOM    235  HB1 TRP P 465      -7.806 -14.782 -21.201  0.00  0.00      PROA  
ATOM    236  HB2 TRP P 465      -8.535 -15.331 -22.782  0.00  0.00      PROA  
ATOM    237   CG TRP P 465      -6.506 -15.772 -22.554  0.00  0.00      PROA  
ATOM    238  CD1 TRP P 465      -5.339 -15.077 -22.350  0.00  0.00      PROA  
ATOM    239  HD1 TRP P 465      -5.247 -14.402 -21.512  0.00  0.00      PROA  
ATOM    240  NE1 TRP P 465      -4.329 -15.454 -23.190  0.00  0.00      PROA  
ATOM    241  HE1 TRP P 465      -3.427 -15.093 -23.104  0.00  0.00      PROA  
ATOM    242  CE2 TRP P 465      -4.835 -16.457 -23.946  0.00  0.00      PROA  
ATOM    243  CD2 TRP P 465      -6.163 -16.659 -23.633  0.00  0.00      PROA  
ATOM    244  CE3 TRP P 465      -6.900 -17.727 -24.197  0.00  0.00      PROA  
ATOM    245  HE3 TRP P 465      -7.910 -17.929 -23.870  0.00  0.00      PROA  
ATOM    246  CZ3 TRP P 465      -6.264 -18.439 -25.196  0.00  0.00      PROA  
ATOM    247  HZ3 TRP P 465      -6.797 -19.185 -25.767  0.00  0.00      PROA  
ATOM    248  CZ2 TRP P 465      -4.212 -17.260 -24.895  0.00  0.00      PROA  
ATOM    249  HZ2 TRP P 465      -3.147 -17.201 -25.068  0.00  0.00      PROA  
ATOM    250  CH2 TRP P 465      -4.939 -18.330 -25.488  0.00  0.00      PROA  
ATOM    251  HH2 TRP P 465      -4.362 -18.893 -26.206  0.00  0.00      PROA  
ATOM    252    C TRP P 465      -7.956 -16.809 -19.756  0.00  0.00      PROA  
ATOM    253    O TRP P 465      -6.825 -16.466 -19.470  0.00  0.00      PROA  
ATOM    254    N TYR P 466      -8.901 -17.186 -18.826  0.00  0.00      PROA  
ATOM    255   HN TYR P 466      -9.776 -17.596 -19.071  0.00  0.00      PROA  
ATOM    256   CA TYR P 466      -8.601 -17.245 -17.364  0.00  0.00      PROA  
ATOM    257   HA TYR P 466      -8.324 -16.266 -17.002  0.00  0.00      PROA  
ATOM    258   CB TYR P 466      -9.938 -17.658 -16.601  0.00  0.00      PROA  
ATOM    259  HB1 TYR P 466     -10.322 -18.631 -16.974  0.00  0.00      PROA  
ATOM    260  HB2 TYR P 466     -10.592 -16.789 -16.826  0.00  0.00      PROA  
ATOM    261   CG TYR P 466      -9.745 -17.722 -15.117  0.00  0.00      PROA  
ATOM    262  CD1 TYR P 466      -9.529 -18.936 -14.320  0.00  0.00      PROA  
ATOM    263  HD1 TYR P 466      -9.613 -19.906 -14.786  0.00  0.00      PROA  
ATOM    264  CE1 TYR P 466      -9.442 -18.825 -12.944  0.00  0.00      PROA  
ATOM    265  HE1 TYR P 466      -9.382 -19.641 -12.238  0.00  0.00      PROA  
ATOM    266   CZ TYR P 466      -9.400 -17.534 -12.278  0.00  0.00      PROA  
ATOM    267   OH TYR P 466      -9.262 -17.291 -10.909  0.00  0.00      PROA  
ATOM    268   HH TYR P 466      -9.831 -16.566 -10.642  0.00  0.00      PROA  
ATOM    269  CD2 TYR P 466      -9.756 -16.549 -14.416  0.00  0.00      PROA  
ATOM    270  HD2 TYR P 466     -10.015 -15.621 -14.904  0.00  0.00      PROA  
ATOM    271  CE2 TYR P 466      -9.673 -16.442 -13.019  0.00  0.00      PROA  
ATOM    272  HE2 TYR P 466      -9.728 -15.470 -12.553  0.00  0.00      PROA  
ATOM    273    C TYR P 466      -7.427 -18.148 -16.892  0.00  0.00      PROA  
ATOM    274    O TYR P 466      -6.604 -17.658 -16.085  0.00  0.00      PROA  
ATOM    275    N TRP P 467      -7.308 -19.342 -17.393  0.00  0.00      PROA  
ATOM    276   HN TRP P 467      -7.850 -19.492 -18.217  0.00  0.00      PROA  
ATOM    277   CA TRP P 467      -6.358 -20.365 -17.111  0.00  0.00      PROA  
ATOM    278   HA TRP P 467      -6.199 -20.239 -16.050  0.00  0.00      PROA  
ATOM    279   CB TRP P 467      -6.931 -21.783 -17.395  0.00  0.00      PROA  
ATOM    280  HB1 TRP P 467      -7.275 -21.895 -18.445  0.00  0.00      PROA  
ATOM    281  HB2 TRP P 467      -7.881 -21.674 -16.829  0.00  0.00      PROA  
ATOM    282   CG TRP P 467      -6.075 -22.972 -16.954  0.00  0.00      PROA  
ATOM    283  CD1 TRP P 467      -5.476 -23.915 -17.770  0.00  0.00      PROA  
ATOM    284  HD1 TRP P 467      -5.834 -24.107 -18.771  0.00  0.00      PROA  
ATOM    285  NE1 TRP P 467      -4.711 -24.710 -16.986  0.00  0.00      PROA  
ATOM    286  HE1 TRP P 467      -4.269 -25.564 -17.154  0.00  0.00      PROA  
ATOM    287  CE2 TRP P 467      -4.807 -24.324 -15.653  0.00  0.00      PROA  
ATOM    288  CD2 TRP P 467      -5.667 -23.190 -15.586  0.00  0.00      PROA  
ATOM    289  CE3 TRP P 467      -6.054 -22.654 -14.356  0.00  0.00      PROA  
ATOM    290  HE3 TRP P 467      -6.696 -21.786 -14.329  0.00  0.00      PROA  
ATOM    291  CZ3 TRP P 467      -5.552 -23.176 -13.148  0.00  0.00      PROA  
ATOM    292  HZ3 TRP P 467      -5.962 -22.922 -12.181  0.00  0.00      PROA  
ATOM    293  CZ2 TRP P 467      -4.181 -24.762 -14.551  0.00  0.00      PROA  
ATOM    294  HZ2 TRP P 467      -3.386 -25.493 -14.561  0.00  0.00      PROA  
ATOM    295  CH2 TRP P 467      -4.567 -24.170 -13.219  0.00  0.00      PROA  
ATOM    296  HH2 TRP P 467      -4.245 -24.553 -12.262  0.00  0.00      PROA  
ATOM    297    C TRP P 467      -5.017 -20.108 -17.818  0.00  0.00      PROA  
ATOM    298    O TRP P 467      -3.962 -20.605 -17.387  0.00  0.00      PROA  
ATOM    299    N SER P 468      -4.934 -19.216 -18.835  0.00  0.00      PROA  
ATOM    300   HN SER P 468      -5.744 -18.961 -19.358  0.00  0.00      PROA  
ATOM    301   CA SER P 468      -3.673 -18.882 -19.434  0.00  0.00      PROA  
ATOM    302   HA SER P 468      -3.169 -19.816 -19.634  0.00  0.00      PROA  
ATOM    303   CB SER P 468      -3.928 -18.184 -20.824  0.00  0.00      PROA  
ATOM    304  HB1 SER P 468      -4.397 -17.181 -20.723  0.00  0.00      PROA  
ATOM    305  HB2 SER P 468      -4.576 -18.611 -21.619  0.00  0.00      PROA  
ATOM    306   OG SER P 468      -2.683 -17.972 -21.441  0.00  0.00      PROA  
ATOM    307  HG1 SER P 468      -2.560 -18.801 -21.908  0.00  0.00      PROA  
ATOM    308    C SER P 468      -2.726 -18.210 -18.542  0.00  0.00      PROA  
ATOM    309    O SER P 468      -1.482 -18.562 -18.407  0.00  0.00      PROA  
ATOM    310    N ASP P 469      -3.237 -17.302 -17.695  0.00  0.00      PROA  
ATOM    311   HN ASP P 469      -4.224 -17.160 -17.702  0.00  0.00      PROA  
ATOM    312   CA ASP P 469      -2.471 -16.548 -16.650  0.00  0.00      PROA  
ATOM    313   HA ASP P 469      -1.591 -16.048 -17.028  0.00  0.00      PROA  
ATOM    314   CB ASP P 469      -3.487 -15.635 -15.877  0.00  0.00      PROA  
ATOM    315  HB1 ASP P 469      -3.045 -15.254 -14.931  0.00  0.00      PROA  
ATOM    316  HB2 ASP P 469      -4.321 -16.271 -15.512  0.00  0.00      PROA  
ATOM    317   CG ASP P 469      -3.922 -14.452 -16.682  0.00  0.00      PROA  
ATOM    318  OD1 ASP P 469      -3.409 -14.318 -17.850  0.00  0.00      PROA  
ATOM    319  OD2 ASP P 469      -4.777 -13.670 -16.205  0.00  0.00      PROA  
ATOM    320    C ASP P 469      -1.758 -17.358 -15.521  0.00  0.00      PROA  
ATOM    321    O ASP P 469      -0.611 -17.211 -15.149  0.00  0.00      PROA  
ATOM    322    N TYR P 470      -2.403 -18.415 -15.028  0.00  0.00      PROA  
ATOM    323   HN TYR P 470      -3.289 -18.638 -15.428  0.00  0.00      PROA  
ATOM    324   CA TYR P 470      -1.871 -19.398 -14.165  0.00  0.00      PROA  
ATOM    325   HA TYR P 470      -1.435 -18.957 -13.280  0.00  0.00      PROA  
ATOM    326   CB TYR P 470      -2.938 -20.438 -13.714  0.00  0.00      PROA  
ATOM    327  HB1 TYR P 470      -2.415 -21.288 -13.225  0.00  0.00      PROA  
ATOM    328  HB2 TYR P 470      -3.427 -20.938 -14.578  0.00  0.00      PROA  
ATOM    329   CG TYR P 470      -4.000 -19.776 -12.762  0.00  0.00      PROA  
ATOM    330  CD1 TYR P 470      -3.830 -19.972 -11.343  0.00  0.00      PROA  
ATOM    331  HD1 TYR P 470      -2.993 -20.515 -10.931  0.00  0.00      PROA  
ATOM    332  CE1 TYR P 470      -4.682 -19.546 -10.375  0.00  0.00      PROA  
ATOM    333  HE1 TYR P 470      -4.527 -19.798  -9.336  0.00  0.00      PROA  
ATOM    334   CZ TYR P 470      -5.890 -18.911 -10.791  0.00  0.00      PROA  
ATOM    335   OH TYR P 470      -6.882 -18.444  -9.943  0.00  0.00      PROA  
ATOM    336   HH TYR P 470      -7.671 -18.127 -10.388  0.00  0.00      PROA  
ATOM    337  CD2 TYR P 470      -5.159 -19.129 -13.149  0.00  0.00      PROA  
ATOM    338  HD2 TYR P 470      -5.277 -19.067 -14.221  0.00  0.00      PROA  
ATOM    339  CE2 TYR P 470      -6.072 -18.614 -12.168  0.00  0.00      PROA  
ATOM    340  HE2 TYR P 470      -6.911 -18.035 -12.525  0.00  0.00      PROA  
ATOM    341    C TYR P 470      -0.630 -20.138 -14.721  0.00  0.00      PROA  
ATOM    342    O TYR P 470       0.145 -20.586 -13.903  0.00  0.00      PROA  
ATOM    343    N ARG P 471      -0.456 -20.247 -16.050  0.00  0.00      PROA  
ATOM    344   HN ARG P 471      -1.037 -19.620 -16.563  0.00  0.00      PROA  
ATOM    345   CA ARG P 471       0.535 -21.058 -16.696  0.00  0.00      PROA  
ATOM    346   HA ARG P 471       0.901 -21.773 -15.974  0.00  0.00      PROA  
ATOM    347   CB ARG P 471      -0.027 -21.865 -17.959  0.00  0.00      PROA  
ATOM    348  HB1 ARG P 471       0.880 -22.337 -18.391  0.00  0.00      PROA  
ATOM    349  HB2 ARG P 471      -0.472 -21.139 -18.673  0.00  0.00      PROA  
ATOM    350   CG ARG P 471      -1.143 -22.864 -17.547  0.00  0.00      PROA  
ATOM    351  HG1 ARG P 471      -2.017 -22.331 -17.114  0.00  0.00      PROA  
ATOM    352  HG2 ARG P 471      -0.719 -23.453 -16.705  0.00  0.00      PROA  
ATOM    353   CD ARG P 471      -1.747 -23.729 -18.615  0.00  0.00      PROA  
ATOM    354  HD1 ARG P 471      -2.396 -23.191 -19.339  0.00  0.00      PROA  
ATOM    355  HD2 ARG P 471      -2.345 -24.482 -18.058  0.00  0.00      PROA  
ATOM    356   NE ARG P 471      -0.568 -24.459 -19.290  0.00  0.00      PROA  
ATOM    357   HE ARG P 471       0.306 -24.357 -18.814  0.00  0.00      PROA  
ATOM    358   CZ ARG P 471      -0.732 -25.630 -19.867  0.00  0.00      PROA  
ATOM    359  NH1 ARG P 471       0.374 -26.395 -19.925  0.00  0.00      PROA  
ATOM    360 HH11 ARG P 471       0.362 -27.362 -20.180  0.00  0.00      PROA  
ATOM    361 HH12 ARG P 471       1.160 -25.924 -19.524  0.00  0.00      PROA  
ATOM    362  NH2 ARG P 471      -1.898 -26.118 -20.250  0.00  0.00      PROA  
ATOM    363 HH21 ARG P 471      -1.910 -27.087 -20.497  0.00  0.00      PROA  
ATOM    364 HH22 ARG P 471      -2.693 -25.536 -20.079  0.00  0.00      PROA  
ATOM    365    C ARG P 471       1.632 -20.160 -17.082  0.00  0.00      PROA  
ATOM    366    O ARG P 471       2.649 -20.656 -17.504  0.00  0.00      PROA  
ATOM    367    N ASP P 472       1.578 -18.831 -16.794  0.00  0.00      PROA  
ATOM    368   HN ASP P 472       0.753 -18.422 -16.410  0.00  0.00      PROA  
ATOM    369   CA ASP P 472       2.818 -18.019 -16.917  0.00  0.00      PROA  
ATOM    370   HA ASP P 472       3.418 -18.454 -17.703  0.00  0.00      PROA  
ATOM    371   CB ASP P 472       2.505 -16.400 -17.234  0.00  0.00      PROA  
ATOM    372  HB1 ASP P 472       3.502 -15.909 -17.248  0.00  0.00      PROA  
ATOM    373  HB2 ASP P 472       1.882 -15.977 -16.417  0.00  0.00      PROA  
ATOM    374   CG ASP P 472       1.841 -16.355 -18.603  0.00  0.00      PROA  
ATOM    375  OD1 ASP P 472       1.179 -15.311 -18.882  0.00  0.00      PROA  
ATOM    376  OD2 ASP P 472       2.036 -17.308 -19.423  0.00  0.00      PROA  
ATOM    377    C ASP P 472       3.710 -18.113 -15.680  0.00  0.00      PROA  
ATOM    378    O ASP P 472       4.856 -17.681 -15.741  0.00  0.00      PROA  
ATOM    379    N ALA P 473       3.198 -18.621 -14.569  0.00  0.00      PROA  
ATOM    380   HN ALA P 473       2.253 -18.926 -14.662  0.00  0.00      PROA  
ATOM    381   CA ALA P 473       3.845 -18.957 -13.354  0.00  0.00      PROA  
ATOM    382   HA ALA P 473       4.030 -18.001 -12.887  0.00  0.00      PROA  
ATOM    383   CB ALA P 473       3.028 -19.889 -12.461  0.00  0.00      PROA  
ATOM    384  HB1 ALA P 473       3.569 -20.020 -11.499  0.00  0.00      PROA  
ATOM    385  HB2 ALA P 473       2.777 -20.889 -12.877  0.00  0.00      PROA  
ATOM    386  HB3 ALA P 473       2.090 -19.298 -12.396  0.00  0.00      PROA  
ATOM    387    C ALA P 473       5.139 -19.684 -13.524  0.00  0.00      PROA  
ATOM    388    O ALA P 473       5.184 -20.734 -14.205  0.00  0.00      PROA  
ATOM    389    N LEU P 474       6.229 -19.126 -12.996  0.00  0.00      PROA  
ATOM    390   HN LEU P 474       6.058 -18.248 -12.556  0.00  0.00      PROA  
ATOM    391   CA LEU P 474       7.499 -19.857 -12.879  0.00  0.00      PROA  
ATOM    392   HA LEU P 474       7.422 -20.815 -13.373  0.00  0.00      PROA  
ATOM    393   CB LEU P 474       8.712 -19.003 -13.393  0.00  0.00      PROA  
ATOM    394  HB1 LEU P 474       9.693 -19.462 -13.146  0.00  0.00      PROA  
ATOM    395  HB2 LEU P 474       8.536 -18.024 -12.898  0.00  0.00      PROA  
ATOM    396   CG LEU P 474       8.810 -18.663 -14.907  0.00  0.00      PROA  
ATOM    397   HG LEU P 474       7.812 -18.295 -15.230  0.00  0.00      PROA  
ATOM    398  CD1 LEU P 474       9.909 -17.689 -15.205  0.00  0.00      PROA  
ATOM    399 HD11 LEU P 474       9.760 -16.796 -14.560  0.00  0.00      PROA  
ATOM    400 HD12 LEU P 474       9.859 -17.358 -16.264  0.00  0.00      PROA  
ATOM    401 HD13 LEU P 474      10.957 -17.927 -14.924  0.00  0.00      PROA  
ATOM    402  CD2 LEU P 474       8.891 -19.875 -15.748  0.00  0.00      PROA  
ATOM    403 HD21 LEU P 474       8.565 -19.655 -16.787  0.00  0.00      PROA  
ATOM    404 HD22 LEU P 474       8.317 -20.704 -15.280  0.00  0.00      PROA  
ATOM    405 HD23 LEU P 474       9.973 -20.104 -15.854  0.00  0.00      PROA  
ATOM    406    C LEU P 474       7.614 -20.143 -11.423  0.00  0.00      PROA  
ATOM    407    O LEU P 474       7.531 -19.223 -10.590  0.00  0.00      PROA  
ATOM    408    N SER P 475       7.881 -21.401 -11.046  0.00  0.00      PROA  
ATOM    409   HN SER P 475       8.065 -22.004 -11.819  0.00  0.00      PROA  
ATOM    410   CA SER P 475       7.874 -21.869  -9.648  0.00  0.00      PROA  
ATOM    411   HA SER P 475       6.866 -21.639  -9.338  0.00  0.00      PROA  
ATOM    412   CB SER P 475       8.206 -23.421  -9.541  0.00  0.00      PROA  
ATOM    413  HB1 SER P 475       7.279 -24.013  -9.698  0.00  0.00      PROA  
ATOM    414  HB2 SER P 475       8.498 -23.590  -8.482  0.00  0.00      PROA  
ATOM    415   OG SER P 475       9.326 -23.763 -10.349  0.00  0.00      PROA  
ATOM    416  HG1 SER P 475       9.160 -23.541 -11.268  0.00  0.00      PROA  
ATOM    417    C SER P 475       8.851 -21.090  -8.766  0.00  0.00      PROA  
ATOM    418    O SER P 475       8.478 -20.594  -7.728  0.00  0.00      PROA  
ATOM    419    N LEU P 476      10.114 -20.809  -9.166  0.00  0.00      PROA  
ATOM    420   HN LEU P 476      10.360 -21.197 -10.051  0.00  0.00      PROA  
ATOM    421   CA LEU P 476      11.045 -20.066  -8.359  0.00  0.00      PROA  
ATOM    422   HA LEU P 476      11.254 -20.609  -7.449  0.00  0.00      PROA  
ATOM    423   CB LEU P 476      12.303 -20.089  -9.186  0.00  0.00      PROA  
ATOM    424  HB1 LEU P 476      12.259 -19.355 -10.018  0.00  0.00      PROA  
ATOM    425  HB2 LEU P 476      12.636 -21.039  -9.656  0.00  0.00      PROA  
ATOM    426   CG LEU P 476      13.561 -19.570  -8.354  0.00  0.00      PROA  
ATOM    427   HG LEU P 476      13.415 -18.502  -8.084  0.00  0.00      PROA  
ATOM    428  CD1 LEU P 476      13.768 -20.251  -6.972  0.00  0.00      PROA  
ATOM    429 HD11 LEU P 476      14.663 -19.834  -6.462  0.00  0.00      PROA  
ATOM    430 HD12 LEU P 476      13.866 -21.342  -7.158  0.00  0.00      PROA  
ATOM    431 HD13 LEU P 476      12.939 -20.029  -6.267  0.00  0.00      PROA  
ATOM    432  CD2 LEU P 476      14.874 -19.602  -9.212  0.00  0.00      PROA  
ATOM    433 HD21 LEU P 476      15.745 -19.157  -8.686  0.00  0.00      PROA  
ATOM    434 HD22 LEU P 476      14.659 -18.931 -10.070  0.00  0.00      PROA  
ATOM    435 HD23 LEU P 476      15.151 -20.591  -9.636  0.00  0.00      PROA  
ATOM    436    C LEU P 476      10.619 -18.634  -8.034  0.00  0.00      PROA  
ATOM    437    O LEU P 476      10.781 -18.160  -6.914  0.00  0.00      PROA  
ATOM    438    N GLN P 477      10.073 -17.890  -9.024  0.00  0.00      PROA  
ATOM    439   HN GLN P 477      10.009 -18.303  -9.929  0.00  0.00      PROA  
ATOM    440   CA GLN P 477       9.507 -16.600  -8.761  0.00  0.00      PROA  
ATOM    441   HA GLN P 477      10.269 -16.004  -8.281  0.00  0.00      PROA  
ATOM    442   CB GLN P 477       9.111 -15.938 -10.166  0.00  0.00      PROA  
ATOM    443  HB1 GLN P 477       8.885 -14.893  -9.861  0.00  0.00      PROA  
ATOM    444  HB2 GLN P 477       8.243 -16.413 -10.670  0.00  0.00      PROA  
ATOM    445   CG GLN P 477      10.197 -15.892 -11.239  0.00  0.00      PROA  
ATOM    446  HG1 GLN P 477       9.956 -15.059 -11.934  0.00  0.00      PROA  
ATOM    447  HG2 GLN P 477      10.351 -16.812 -11.842  0.00  0.00      PROA  
ATOM    448   CD GLN P 477      11.534 -15.633 -10.613  0.00  0.00      PROA  
ATOM    449  OE1 GLN P 477      12.367 -16.568 -10.698  0.00  0.00      PROA  
ATOM    450  NE2 GLN P 477      11.796 -14.395 -10.095  0.00  0.00      PROA  
ATOM    451 HE21 GLN P 477      12.729 -14.210  -9.786  0.00  0.00      PROA  
ATOM    452 HE22 GLN P 477      11.158 -13.641 -10.246  0.00  0.00      PROA  
ATOM    453    C GLN P 477       8.350 -16.520  -7.828  0.00  0.00      PROA  
ATOM    454    O GLN P 477       8.150 -15.562  -7.117  0.00  0.00      PROA  
ATOM    455    N CYS P 478       7.419 -17.502  -7.935  0.00  0.00      PROA  
ATOM    456   HN CYS P 478       7.606 -18.268  -8.546  0.00  0.00      PROA  
ATOM    457   CA CYS P 478       6.276 -17.720  -7.060  0.00  0.00      PROA  
ATOM    458   HA CYS P 478       5.579 -16.896  -7.038  0.00  0.00      PROA  
ATOM    459   CB CYS P 478       5.486 -19.079  -7.507  0.00  0.00      PROA  
ATOM    460  HB1 CYS P 478       4.778 -19.275  -6.673  0.00  0.00      PROA  
ATOM    461  HB2 CYS P 478       6.057 -19.997  -7.766  0.00  0.00      PROA  
ATOM    462   SG CYS P 478       4.516 -18.845  -9.035  0.00  0.00      PROA  
ATOM    463  HG1 CYS P 478       5.465 -18.587  -9.922  0.00  0.00      PROA  
ATOM    464    C CYS P 478       6.840 -17.958  -5.645  0.00  0.00      PROA  
ATOM    465    O CYS P 478       6.372 -17.294  -4.735  0.00  0.00      PROA  
ATOM    466    N LEU P 479       7.896 -18.705  -5.372  0.00  0.00      PROA  
ATOM    467   HN LEU P 479       8.303 -19.257  -6.095  0.00  0.00      PROA  
ATOM    468   CA LEU P 479       8.444 -18.589  -4.020  0.00  0.00      PROA  
ATOM    469   HA LEU P 479       7.686 -18.781  -3.275  0.00  0.00      PROA  
ATOM    470   CB LEU P 479       9.474 -19.750  -3.847  0.00  0.00      PROA  
ATOM    471  HB1 LEU P 479      10.339 -19.618  -4.532  0.00  0.00      PROA  
ATOM    472  HB2 LEU P 479       9.125 -20.796  -3.976  0.00  0.00      PROA  
ATOM    473   CG LEU P 479      10.184 -19.716  -2.501  0.00  0.00      PROA  
ATOM    474   HG LEU P 479      10.462 -18.732  -2.067  0.00  0.00      PROA  
ATOM    475  CD1 LEU P 479       9.223 -20.384  -1.496  0.00  0.00      PROA  
ATOM    476 HD11 LEU P 479       8.210 -19.959  -1.660  0.00  0.00      PROA  
ATOM    477 HD12 LEU P 479       9.489 -20.080  -0.461  0.00  0.00      PROA  
ATOM    478 HD13 LEU P 479       9.117 -21.483  -1.622  0.00  0.00      PROA  
ATOM    479  CD2 LEU P 479      11.536 -20.413  -2.683  0.00  0.00      PROA  
ATOM    480 HD21 LEU P 479      11.364 -21.463  -3.003  0.00  0.00      PROA  
ATOM    481 HD22 LEU P 479      12.131 -20.492  -1.748  0.00  0.00      PROA  
ATOM    482 HD23 LEU P 479      12.157 -19.951  -3.480  0.00  0.00      PROA  
ATOM    483    C LEU P 479       8.947 -17.245  -3.613  0.00  0.00      PROA  
ATOM    484    O LEU P 479       8.512 -16.766  -2.590  0.00  0.00      PROA  
ATOM    485    N ALA P 480       9.898 -16.655  -4.402  0.00  0.00      PROA  
ATOM    486   HN ALA P 480      10.227 -17.123  -5.218  0.00  0.00      PROA  
ATOM    487   CA ALA P 480      10.540 -15.317  -4.108  0.00  0.00      PROA  
ATOM    488   HA ALA P 480      11.148 -15.496  -3.233  0.00  0.00      PROA  
ATOM    489   CB ALA P 480      11.476 -15.047  -5.233  0.00  0.00      PROA  
ATOM    490  HB1 ALA P 480      10.905 -15.033  -6.186  0.00  0.00      PROA  
ATOM    491  HB2 ALA P 480      12.293 -15.795  -5.312  0.00  0.00      PROA  
ATOM    492  HB3 ALA P 480      11.882 -14.027  -5.062  0.00  0.00      PROA  
ATOM    493    C ALA P 480       9.519 -14.232  -3.866  0.00  0.00      PROA  
ATOM    494    O ALA P 480       9.584 -13.464  -2.893  0.00  0.00      PROA  
ATOM    495    N SER P 481       8.510 -14.201  -4.784  0.00  0.00      PROA  
ATOM    496   HN SER P 481       8.590 -14.888  -5.502  0.00  0.00      PROA  
ATOM    497   CA SER P 481       7.302 -13.419  -4.566  0.00  0.00      PROA  
ATOM    498   HA SER P 481       7.714 -12.446  -4.344  0.00  0.00      PROA  
ATOM    499   CB SER P 481       6.480 -13.291  -5.840  0.00  0.00      PROA  
ATOM    500  HB1 SER P 481       7.041 -12.689  -6.586  0.00  0.00      PROA  
ATOM    501  HB2 SER P 481       5.717 -12.502  -5.666  0.00  0.00      PROA  
ATOM    502   OG SER P 481       5.897 -14.546  -6.188  0.00  0.00      PROA  
ATOM    503  HG1 SER P 481       6.613 -14.959  -6.675  0.00  0.00      PROA  
ATOM    504    C SER P 481       6.366 -13.651  -3.378  0.00  0.00      PROA  
ATOM    505    O SER P 481       6.091 -12.706  -2.641  0.00  0.00      PROA  
ATOM    506    N PHE P 482       5.945 -14.887  -3.062  0.00  0.00      PROA  
ATOM    507   HN PHE P 482       6.152 -15.513  -3.810  0.00  0.00      PROA  
ATOM    508   CA PHE P 482       5.316 -15.194  -1.820  0.00  0.00      PROA  
ATOM    509   HA PHE P 482       4.291 -14.856  -1.794  0.00  0.00      PROA  
ATOM    510   CB PHE P 482       5.092 -16.704  -1.939  0.00  0.00      PROA  
ATOM    511  HB1 PHE P 482       6.035 -17.102  -2.373  0.00  0.00      PROA  
ATOM    512  HB2 PHE P 482       4.240 -16.883  -2.629  0.00  0.00      PROA  
ATOM    513   CG PHE P 482       4.962 -17.511  -0.612  0.00  0.00      PROA  
ATOM    514  CD1 PHE P 482       5.909 -18.464  -0.257  0.00  0.00      PROA  
ATOM    515  HD1 PHE P 482       6.799 -18.491  -0.867  0.00  0.00      PROA  
ATOM    516  CE1 PHE P 482       5.876 -19.187   0.890  0.00  0.00      PROA  
ATOM    517  HE1 PHE P 482       6.730 -19.758   1.224  0.00  0.00      PROA  
ATOM    518   CZ PHE P 482       4.702 -19.157   1.648  0.00  0.00      PROA  
ATOM    519   HZ PHE P 482       4.799 -19.759   2.540  0.00  0.00      PROA  
ATOM    520  CD2 PHE P 482       3.788 -17.585   0.162  0.00  0.00      PROA  
ATOM    521  HD2 PHE P 482       2.864 -17.154  -0.195  0.00  0.00      PROA  
ATOM    522  CE2 PHE P 482       3.629 -18.434   1.279  0.00  0.00      PROA  
ATOM    523  HE2 PHE P 482       2.663 -18.512   1.755  0.00  0.00      PROA  
ATOM    524    C PHE P 482       5.970 -14.845  -0.548  0.00  0.00      PROA  
ATOM    525    O PHE P 482       5.387 -14.264   0.335  0.00  0.00      PROA  
ATOM    526    N LEU P 483       7.305 -15.160  -0.460  0.00  0.00      PROA  
ATOM    527   HN LEU P 483       7.772 -15.728  -1.134  0.00  0.00      PROA  
ATOM    528   CA LEU P 483       8.138 -14.604   0.564  0.00  0.00      PROA  
ATOM    529   HA LEU P 483       7.630 -14.701   1.512  0.00  0.00      PROA  
ATOM    530   CB LEU P 483       9.462 -15.370   0.568  0.00  0.00      PROA  
ATOM    531  HB1 LEU P 483      10.243 -14.917   1.216  0.00  0.00      PROA  
ATOM    532  HB2 LEU P 483       9.874 -15.192  -0.448  0.00  0.00      PROA  
ATOM    533   CG LEU P 483       9.378 -16.873   0.815  0.00  0.00      PROA  
ATOM    534   HG LEU P 483       8.912 -17.408  -0.039  0.00  0.00      PROA  
ATOM    535  CD1 LEU P 483      10.834 -17.406   0.786  0.00  0.00      PROA  
ATOM    536 HD11 LEU P 483      11.424 -16.916  -0.018  0.00  0.00      PROA  
ATOM    537 HD12 LEU P 483      10.900 -18.499   0.602  0.00  0.00      PROA  
ATOM    538 HD13 LEU P 483      11.277 -17.230   1.790  0.00  0.00      PROA  
ATOM    539  CD2 LEU P 483       8.637 -17.348   2.046  0.00  0.00      PROA  
ATOM    540 HD21 LEU P 483       9.058 -16.787   2.907  0.00  0.00      PROA  
ATOM    541 HD22 LEU P 483       8.806 -18.435   2.200  0.00  0.00      PROA  
ATOM    542 HD23 LEU P 483       7.538 -17.203   1.963  0.00  0.00      PROA  
ATOM    543    C LEU P 483       8.275 -13.132   0.651  0.00  0.00      PROA  
ATOM    544    O LEU P 483       8.076 -12.499   1.673  0.00  0.00      PROA  
ATOM    545    N PHE P 484       8.584 -12.461  -0.462  0.00  0.00      PROA  
ATOM    546   HN PHE P 484       8.725 -12.993  -1.293  0.00  0.00      PROA  
ATOM    547   CA PHE P 484       8.752 -11.075  -0.480  0.00  0.00      PROA  
ATOM    548   HA PHE P 484       9.528 -10.857   0.238  0.00  0.00      PROA  
ATOM    549   CB PHE P 484       9.297 -10.666  -1.878  0.00  0.00      PROA  
ATOM    550  HB1 PHE P 484       8.524 -10.956  -2.622  0.00  0.00      PROA  
ATOM    551  HB2 PHE P 484      10.187 -11.282  -2.128  0.00  0.00      PROA  
ATOM    552   CG PHE P 484       9.586  -9.141  -2.219  0.00  0.00      PROA  
ATOM    553  CD1 PHE P 484       9.731  -8.211  -1.156  0.00  0.00      PROA  
ATOM    554  HD1 PHE P 484       9.773  -8.617  -0.156  0.00  0.00      PROA  
ATOM    555  CE1 PHE P 484       9.761  -6.820  -1.498  0.00  0.00      PROA  
ATOM    556  HE1 PHE P 484       9.778  -6.021  -0.773  0.00  0.00      PROA  
ATOM    557   CZ PHE P 484       9.703  -6.378  -2.824  0.00  0.00      PROA  
ATOM    558   HZ PHE P 484       9.595  -5.321  -3.018  0.00  0.00      PROA  
ATOM    559  CD2 PHE P 484       9.620  -8.685  -3.553  0.00  0.00      PROA  
ATOM    560  HD2 PHE P 484       9.451  -9.466  -4.280  0.00  0.00      PROA  
ATOM    561  CE2 PHE P 484       9.706  -7.279  -3.843  0.00  0.00      PROA  
ATOM    562  HE2 PHE P 484       9.699  -6.916  -4.860  0.00  0.00      PROA  
ATOM    563    C PHE P 484       7.504 -10.269  -0.089  0.00  0.00      PROA  
ATOM    564    O PHE P 484       7.462  -9.309   0.675  0.00  0.00      PROA  
ATOM    565    N LEU P 485       6.290 -10.635  -0.653  0.00  0.00      PROA  
ATOM    566   HN LEU P 485       6.319 -11.112  -1.528  0.00  0.00      PROA  
ATOM    567   CA LEU P 485       4.959 -10.102  -0.309  0.00  0.00      PROA  
ATOM    568   HA LEU P 485       5.061  -9.029  -0.236  0.00  0.00      PROA  
ATOM    569   CB LEU P 485       3.951 -10.413  -1.408  0.00  0.00      PROA  
ATOM    570  HB1 LEU P 485       2.921 -10.279  -1.012  0.00  0.00      PROA  
ATOM    571  HB2 LEU P 485       4.184 -11.456  -1.709  0.00  0.00      PROA  
ATOM    572   CG LEU P 485       4.047  -9.490  -2.640  0.00  0.00      PROA  
ATOM    573   HG LEU P 485       5.121  -9.374  -2.899  0.00  0.00      PROA  
ATOM    574  CD1 LEU P 485       3.411 -10.083  -3.794  0.00  0.00      PROA  
ATOM    575 HD11 LEU P 485       3.686 -11.152  -3.923  0.00  0.00      PROA  
ATOM    576 HD12 LEU P 485       3.783  -9.487  -4.654  0.00  0.00      PROA  
ATOM    577 HD13 LEU P 485       2.302 -10.008  -3.819  0.00  0.00      PROA  
ATOM    578  CD2 LEU P 485       3.389  -8.111  -2.421  0.00  0.00      PROA  
ATOM    579 HD21 LEU P 485       3.896  -7.700  -1.521  0.00  0.00      PROA  
ATOM    580 HD22 LEU P 485       2.310  -8.215  -2.181  0.00  0.00      PROA  
ATOM    581 HD23 LEU P 485       3.592  -7.399  -3.249  0.00  0.00      PROA  
ATOM    582    C LEU P 485       4.456 -10.503   1.112  0.00  0.00      PROA  
ATOM    583    O LEU P 485       3.854  -9.670   1.892  0.00  0.00      PROA  
ATOM    584    N TYR P 486       4.871 -11.709   1.588  0.00  0.00      PROA  
ATOM    585   HN TYR P 486       5.541 -12.197   1.033  0.00  0.00      PROA  
ATOM    586   CA TYR P 486       4.634 -12.026   2.983  0.00  0.00      PROA  
ATOM    587   HA TYR P 486       3.603 -11.800   3.209  0.00  0.00      PROA  
ATOM    588   CB TYR P 486       4.876 -13.552   3.247  0.00  0.00      PROA  
ATOM    589  HB1 TYR P 486       5.887 -13.911   2.959  0.00  0.00      PROA  
ATOM    590  HB2 TYR P 486       4.155 -13.956   2.504  0.00  0.00      PROA  
ATOM    591   CG TYR P 486       4.673 -13.986   4.637  0.00  0.00      PROA  
ATOM    592  CD1 TYR P 486       3.484 -13.694   5.297  0.00  0.00      PROA  
ATOM    593  HD1 TYR P 486       2.718 -13.039   4.909  0.00  0.00      PROA  
ATOM    594  CE1 TYR P 486       3.203 -14.334   6.518  0.00  0.00      PROA  
ATOM    595  HE1 TYR P 486       2.263 -14.042   6.963  0.00  0.00      PROA  
ATOM    596   CZ TYR P 486       4.153 -15.176   7.111  0.00  0.00      PROA  
ATOM    597   OH TYR P 486       3.766 -15.898   8.279  0.00  0.00      PROA  
ATOM    598   HH TYR P 486       2.819 -15.778   8.383  0.00  0.00      PROA  
ATOM    599  CD2 TYR P 486       5.584 -14.837   5.216  0.00  0.00      PROA  
ATOM    600  HD2 TYR P 486       6.517 -15.082   4.730  0.00  0.00      PROA  
ATOM    601  CE2 TYR P 486       5.366 -15.402   6.444  0.00  0.00      PROA  
ATOM    602  HE2 TYR P 486       6.058 -16.095   6.900  0.00  0.00      PROA  
ATOM    603    C TYR P 486       5.427 -11.061   3.979  0.00  0.00      PROA  
ATOM    604    O TYR P 486       4.873 -10.613   4.963  0.00  0.00      PROA  
ATOM    605    N CYS P 487       6.641 -10.613   3.606  0.00  0.00      PROA  
ATOM    606   HN CYS P 487       7.096 -10.918   2.773  0.00  0.00      PROA  
ATOM    607   CA CYS P 487       7.428  -9.646   4.330  0.00  0.00      PROA  
ATOM    608   HA CYS P 487       7.445  -9.821   5.396  0.00  0.00      PROA  
ATOM    609   CB CYS P 487       8.890  -9.599   3.834  0.00  0.00      PROA  
ATOM    610  HB1 CYS P 487       9.395  -8.777   4.385  0.00  0.00      PROA  
ATOM    611  HB2 CYS P 487       8.812  -9.324   2.760  0.00  0.00      PROA  
ATOM    612   SG CYS P 487       9.674 -11.260   4.006  0.00  0.00      PROA  
ATOM    613  HG1 CYS P 487       9.053 -11.861   3.002  0.00  0.00      PROA  
ATOM    614    C CYS P 487       6.790  -8.194   4.486  0.00  0.00      PROA  
ATOM    615    O CYS P 487       6.679  -7.614   5.578  0.00  0.00      PROA  
ATOM    616    N ALA P 488       6.309  -7.622   3.327  0.00  0.00      PROA  
ATOM    617   HN ALA P 488       6.355  -8.169   2.495  0.00  0.00      PROA  
ATOM    618   CA ALA P 488       5.595  -6.420   3.080  0.00  0.00      PROA  
ATOM    619   HA ALA P 488       6.303  -5.619   3.230  0.00  0.00      PROA  
ATOM    620   CB ALA P 488       5.306  -6.473   1.532  0.00  0.00      PROA  
ATOM    621  HB1 ALA P 488       4.796  -5.517   1.286  0.00  0.00      PROA  
ATOM    622  HB2 ALA P 488       4.675  -7.355   1.289  0.00  0.00      PROA  
ATOM    623  HB3 ALA P 488       6.271  -6.495   0.982  0.00  0.00      PROA  
ATOM    624    C ALA P 488       4.267  -6.172   3.849  0.00  0.00      PROA  
ATOM    625    O ALA P 488       4.039  -5.139   4.545  0.00  0.00      PROA  
ATOM    626    N CYS P 489       3.315  -7.158   3.710  0.00  0.00      PROA  
ATOM    627   HN CYS P 489       3.533  -7.971   3.174  0.00  0.00      PROA  
ATOM    628   CA CYS P 489       1.923  -6.871   3.845  0.00  0.00      PROA  
ATOM    629   HA CYS P 489       1.652  -5.844   3.650  0.00  0.00      PROA  
ATOM    630   CB CYS P 489       1.173  -7.793   2.902  0.00  0.00      PROA  
ATOM    631  HB1 CYS P 489       0.071  -7.679   2.987  0.00  0.00      PROA  
ATOM    632  HB2 CYS P 489       1.220  -8.845   3.257  0.00  0.00      PROA  
ATOM    633   SG CYS P 489       1.586  -7.666   1.128  0.00  0.00      PROA  
ATOM    634  HG1 CYS P 489       0.777  -8.706   0.983  0.00  0.00      PROA  
ATOM    635    C CYS P 489       1.343  -7.131   5.263  0.00  0.00      PROA  
ATOM    636    O CYS P 489       0.176  -6.715   5.524  0.00  0.00      PROA  
ATOM    637    N MET P 490       2.130  -7.782   6.147  0.00  0.00      PROA  
ATOM    638   HN MET P 490       3.097  -7.987   6.014  0.00  0.00      PROA  
ATOM    639   CA MET P 490       1.704  -8.267   7.433  0.00  0.00      PROA  
ATOM    640   HA MET P 490       0.670  -8.571   7.360  0.00  0.00      PROA  
ATOM    641   CB MET P 490       2.447  -9.511   8.009  0.00  0.00      PROA  
ATOM    642  HB1 MET P 490       2.229  -9.695   9.083  0.00  0.00      PROA  
ATOM    643  HB2 MET P 490       3.542  -9.391   7.863  0.00  0.00      PROA  
ATOM    644   CG MET P 490       2.117 -10.783   7.289  0.00  0.00      PROA  
ATOM    645  HG1 MET P 490       2.687 -11.607   7.770  0.00  0.00      PROA  
ATOM    646  HG2 MET P 490       2.585 -10.669   6.288  0.00  0.00      PROA  
ATOM    647   SD MET P 490       0.406 -11.329   7.061  0.00  0.00      PROA  
ATOM    648   CE MET P 490       0.267 -12.028   8.744  0.00  0.00      PROA  
ATOM    649  HE1 MET P 490       0.676 -13.059   8.672  0.00  0.00      PROA  
ATOM    650  HE2 MET P 490      -0.746 -12.121   9.190  0.00  0.00      PROA  
ATOM    651  HE3 MET P 490       0.766 -11.347   9.466  0.00  0.00      PROA  
ATOM    652    C MET P 490       1.499  -7.195   8.622  0.00  0.00      PROA  
ATOM    653    O MET P 490       0.427  -7.115   9.223  0.00  0.00      PROA  
ATOM    654    N SER P 491       2.550  -6.323   8.897  0.00  0.00      PROA  
ATOM    655   HN SER P 491       3.429  -6.543   8.480  0.00  0.00      PROA  
ATOM    656   CA SER P 491       2.376  -5.203   9.741  0.00  0.00      PROA  
ATOM    657   HA SER P 491       1.990  -5.630  10.654  0.00  0.00      PROA  
ATOM    658   CB SER P 491       3.709  -4.656  10.244  0.00  0.00      PROA  
ATOM    659  HB1 SER P 491       4.363  -4.345   9.401  0.00  0.00      PROA  
ATOM    660  HB2 SER P 491       4.310  -5.459  10.721  0.00  0.00      PROA  
ATOM    661   OG SER P 491       3.578  -3.383  10.951  0.00  0.00      PROA  
ATOM    662  HG1 SER P 491       3.453  -2.733  10.255  0.00  0.00      PROA  
ATOM    663    C SER P 491       1.285  -4.183   9.280  0.00  0.00      PROA  
ATOM    664    O SER P 491       0.459  -3.781  10.131  0.00  0.00      PROA  
ATOM    665    N PRO P 492       1.261  -3.750   8.062  0.00  0.00      PROA  
ATOM    666   CD PRO P 492       2.272  -3.848   6.972  0.00  0.00      PROA  
ATOM    667  HD1 PRO P 492       2.238  -4.888   6.583  0.00  0.00      PROA  
ATOM    668  HD2 PRO P 492       3.288  -3.643   7.372  0.00  0.00      PROA  
ATOM    669   CA PRO P 492       0.225  -2.856   7.545  0.00  0.00      PROA  
ATOM    670   HA PRO P 492       0.302  -1.939   8.111  0.00  0.00      PROA  
ATOM    671   CB PRO P 492       0.369  -2.699   6.093  0.00  0.00      PROA  
ATOM    672  HB1 PRO P 492      -0.025  -1.759   5.651  0.00  0.00      PROA  
ATOM    673  HB2 PRO P 492      -0.093  -3.594   5.625  0.00  0.00      PROA  
ATOM    674   CG PRO P 492       1.883  -2.777   5.911  0.00  0.00      PROA  
ATOM    675  HG1 PRO P 492       2.244  -3.091   4.909  0.00  0.00      PROA  
ATOM    676  HG2 PRO P 492       2.329  -1.782   6.126  0.00  0.00      PROA  
ATOM    677    C PRO P 492      -1.230  -3.185   7.956  0.00  0.00      PROA  
ATOM    678    O PRO P 492      -2.058  -2.327   8.227  0.00  0.00      PROA  
ATOM    679    N VAL P 493      -1.659  -4.471   7.912  0.00  0.00      PROA  
ATOM    680   HN VAL P 493      -1.023  -5.197   7.658  0.00  0.00      PROA  
ATOM    681   CA VAL P 493      -3.029  -4.870   8.167  0.00  0.00      PROA  
ATOM    682   HA VAL P 493      -3.595  -4.052   7.746  0.00  0.00      PROA  
ATOM    683   CB VAL P 493      -3.502  -6.069   7.363  0.00  0.00      PROA  
ATOM    684   HB VAL P 493      -3.307  -5.875   6.286  0.00  0.00      PROA  
ATOM    685  CG1 VAL P 493      -2.626  -7.396   7.742  0.00  0.00      PROA  
ATOM    686 HG11 VAL P 493      -3.029  -8.286   7.212  0.00  0.00      PROA  
ATOM    687 HG12 VAL P 493      -2.581  -7.662   8.820  0.00  0.00      PROA  
ATOM    688 HG13 VAL P 493      -1.634  -7.207   7.280  0.00  0.00      PROA  
ATOM    689  CG2 VAL P 493      -4.980  -6.134   7.635  0.00  0.00      PROA  
ATOM    690 HG21 VAL P 493      -5.302  -6.456   8.648  0.00  0.00      PROA  
ATOM    691 HG22 VAL P 493      -5.466  -6.880   6.970  0.00  0.00      PROA  
ATOM    692 HG23 VAL P 493      -5.468  -5.177   7.353  0.00  0.00      PROA  
ATOM    693    C VAL P 493      -3.140  -5.084   9.691  0.00  0.00      PROA  
ATOM    694    O VAL P 493      -4.230  -4.790  10.289  0.00  0.00      PROA  
ATOM    695    N ILE P 494      -2.107  -5.548  10.375  0.00  0.00      PROA  
ATOM    696   HN ILE P 494      -1.289  -5.868   9.905  0.00  0.00      PROA  
ATOM    697   CA ILE P 494      -2.201  -5.802  11.885  0.00  0.00      PROA  
ATOM    698   HA ILE P 494      -3.196  -6.131  12.146  0.00  0.00      PROA  
ATOM    699   CB ILE P 494      -1.076  -6.697  12.473  0.00  0.00      PROA  
ATOM    700   HB ILE P 494      -0.132  -6.284  12.057  0.00  0.00      PROA  
ATOM    701  CG2 ILE P 494      -1.142  -6.812  14.021  0.00  0.00      PROA  
ATOM    702 HG21 ILE P 494      -0.360  -7.550  14.299  0.00  0.00      PROA  
ATOM    703 HG22 ILE P 494      -2.078  -7.270  14.407  0.00  0.00      PROA  
ATOM    704 HG23 ILE P 494      -0.970  -5.777  14.387  0.00  0.00      PROA  
ATOM    705  CG1 ILE P 494      -1.182  -8.096  11.748  0.00  0.00      PROA  
ATOM    706 HG11 ILE P 494      -1.556  -8.109  10.702  0.00  0.00      PROA  
ATOM    707 HG12 ILE P 494      -1.938  -8.641  12.354  0.00  0.00      PROA  
ATOM    708   CD ILE P 494       0.147  -8.846  11.707  0.00  0.00      PROA  
ATOM    709  HD1 ILE P 494       0.982  -8.152  11.469  0.00  0.00      PROA  
ATOM    710  HD2 ILE P 494      -0.024  -9.741  11.071  0.00  0.00      PROA  
ATOM    711  HD3 ILE P 494       0.355  -9.231  12.728  0.00  0.00      PROA  
ATOM    712    C ILE P 494      -2.273  -4.484  12.613  0.00  0.00      PROA  
ATOM    713    O ILE P 494      -3.046  -4.323  13.555  0.00  0.00      PROA  
ATOM    714    N THR P 495      -1.435  -3.504  12.066  0.00  0.00      PROA  
ATOM    715   HN THR P 495      -0.797  -3.794  11.357  0.00  0.00      PROA  
ATOM    716   CA THR P 495      -1.426  -2.132  12.594  0.00  0.00      PROA  
ATOM    717   HA THR P 495      -1.316  -2.161  13.668  0.00  0.00      PROA  
ATOM    718   CB THR P 495      -0.258  -1.226  12.268  0.00  0.00      PROA  
ATOM    719   HB THR P 495      -0.412  -0.171  12.581  0.00  0.00      PROA  
ATOM    720  OG1 THR P 495      -0.019  -1.177  10.822  0.00  0.00      PROA  
ATOM    721  HG1 THR P 495       0.375  -1.986  10.487  0.00  0.00      PROA  
ATOM    722  CG2 THR P 495       1.025  -1.645  12.984  0.00  0.00      PROA  
ATOM    723 HG21 THR P 495       0.885  -1.412  14.062  0.00  0.00      PROA  
ATOM    724 HG22 THR P 495       1.845  -0.990  12.619  0.00  0.00      PROA  
ATOM    725 HG23 THR P 495       1.373  -2.699  12.936  0.00  0.00      PROA  
ATOM    726    C THR P 495      -2.752  -1.420  12.350  0.00  0.00      PROA  
ATOM    727    O THR P 495      -3.320  -0.834  13.222  0.00  0.00      PROA  
ATOM    728    N PHE P 496      -3.302  -1.618  11.107  0.00  0.00      PROA  
ATOM    729   HN PHE P 496      -2.898  -2.240  10.440  0.00  0.00      PROA  
ATOM    730   CA PHE P 496      -4.610  -1.106  10.803  0.00  0.00      PROA  
ATOM    731   HA PHE P 496      -4.521  -0.034  10.903  0.00  0.00      PROA  
ATOM    732   CB PHE P 496      -4.896  -1.254   9.238  0.00  0.00      PROA  
ATOM    733  HB1 PHE P 496      -4.790  -2.292   8.856  0.00  0.00      PROA  
ATOM    734  HB2 PHE P 496      -4.204  -0.672   8.594  0.00  0.00      PROA  
ATOM    735   CG PHE P 496      -6.272  -0.936   8.716  0.00  0.00      PROA  
ATOM    736  CD1 PHE P 496      -6.909   0.293   9.040  0.00  0.00      PROA  
ATOM    737  HD1 PHE P 496      -6.411   1.043   9.636  0.00  0.00      PROA  
ATOM    738  CE1 PHE P 496      -8.138   0.655   8.501  0.00  0.00      PROA  
ATOM    739  HE1 PHE P 496      -8.619   1.550   8.866  0.00  0.00      PROA  
ATOM    740   CZ PHE P 496      -8.787  -0.206   7.633  0.00  0.00      PROA  
ATOM    741   HZ PHE P 496      -9.827  -0.148   7.347  0.00  0.00      PROA  
ATOM    742  CD2 PHE P 496      -6.955  -1.828   7.825  0.00  0.00      PROA  
ATOM    743  HD2 PHE P 496      -6.533  -2.772   7.512  0.00  0.00      PROA  
ATOM    744  CE2 PHE P 496      -8.247  -1.508   7.340  0.00  0.00      PROA  
ATOM    745  HE2 PHE P 496      -8.799  -2.119   6.641  0.00  0.00      PROA  
ATOM    746    C PHE P 496      -5.738  -1.600  11.707  0.00  0.00      PROA  
ATOM    747    O PHE P 496      -6.537  -0.739  12.204  0.00  0.00      PROA  
ATOM    748    N GLY P 497      -5.822  -2.860  12.025  0.00  0.00      PROA  
ATOM    749   HN GLY P 497      -5.260  -3.523  11.537  0.00  0.00      PROA  
ATOM    750   CA GLY P 497      -6.660  -3.489  13.062  0.00  0.00      PROA  
ATOM    751  HA1 GLY P 497      -6.458  -4.550  13.050  0.00  0.00      PROA  
ATOM    752  HA2 GLY P 497      -7.680  -3.176  12.898  0.00  0.00      PROA  
ATOM    753    C GLY P 497      -6.423  -2.908  14.434  0.00  0.00      PROA  
ATOM    754    O GLY P 497      -7.381  -2.737  15.204  0.00  0.00      PROA  
ATOM    755    N GLY P 498      -5.171  -2.576  14.696  0.00  0.00      PROA  
ATOM    756   HN GLY P 498      -4.480  -2.737  13.995  0.00  0.00      PROA  
ATOM    757   CA GLY P 498      -4.851  -1.908  15.949  0.00  0.00      PROA  
ATOM    758  HA1 GLY P 498      -3.781  -1.764  15.904  0.00  0.00      PROA  
ATOM    759  HA2 GLY P 498      -5.222  -2.479  16.787  0.00  0.00      PROA  
ATOM    760    C GLY P 498      -5.384  -0.513  16.130  0.00  0.00      PROA  
ATOM    761    O GLY P 498      -6.030  -0.243  17.125  0.00  0.00      PROA  
ATOM    762    N LEU P 499      -5.060   0.400  15.154  0.00  0.00      PROA  
ATOM    763   HN LEU P 499      -4.566   0.069  14.354  0.00  0.00      PROA  
ATOM    764   CA LEU P 499      -5.415   1.793  15.210  0.00  0.00      PROA  
ATOM    765   HA LEU P 499      -4.853   2.164  16.054  0.00  0.00      PROA  
ATOM    766   CB LEU P 499      -4.964   2.552  13.970  0.00  0.00      PROA  
ATOM    767  HB1 LEU P 499      -5.272   3.594  14.200  0.00  0.00      PROA  
ATOM    768  HB2 LEU P 499      -5.514   2.130  13.102  0.00  0.00      PROA  
ATOM    769   CG LEU P 499      -3.423   2.529  13.734  0.00  0.00      PROA  
ATOM    770   HG LEU P 499      -3.088   1.478  13.603  0.00  0.00      PROA  
ATOM    771  CD1 LEU P 499      -2.915   3.333  12.648  0.00  0.00      PROA  
ATOM    772 HD11 LEU P 499      -1.851   3.147  12.386  0.00  0.00      PROA  
ATOM    773 HD12 LEU P 499      -2.976   4.437  12.758  0.00  0.00      PROA  
ATOM    774 HD13 LEU P 499      -3.413   3.114  11.679  0.00  0.00      PROA  
ATOM    775  CD2 LEU P 499      -2.718   3.060  14.918  0.00  0.00      PROA  
ATOM    776 HD21 LEU P 499      -1.673   3.252  14.592  0.00  0.00      PROA  
ATOM    777 HD22 LEU P 499      -2.787   2.359  15.778  0.00  0.00      PROA  
ATOM    778 HD23 LEU P 499      -3.217   4.002  15.231  0.00  0.00      PROA  
ATOM    779    C LEU P 499      -6.950   2.078  15.366  0.00  0.00      PROA  
ATOM    780    O LEU P 499      -7.560   2.841  16.081  0.00  0.00      PROA  
ATOM    781    N LEU P 500      -7.667   1.382  14.488  0.00  0.00      PROA  
ATOM    782   HN LEU P 500      -7.210   0.691  13.933  0.00  0.00      PROA  
ATOM    783   CA LEU P 500      -9.114   1.212  14.399  0.00  0.00      PROA  
ATOM    784   HA LEU P 500      -9.502   2.212  14.277  0.00  0.00      PROA  
ATOM    785   CB LEU P 500      -9.448   0.380  13.111  0.00  0.00      PROA  
ATOM    786  HB1 LEU P 500      -9.155  -0.635  13.456  0.00  0.00      PROA  
ATOM    787  HB2 LEU P 500      -8.817   0.670  12.243  0.00  0.00      PROA  
ATOM    788   CG LEU P 500     -10.928   0.353  12.730  0.00  0.00      PROA  
ATOM    789   HG LEU P 500     -11.510  -0.287  13.428  0.00  0.00      PROA  
ATOM    790  CD1 LEU P 500     -11.537   1.743  12.789  0.00  0.00      PROA  
ATOM    791 HD11 LEU P 500     -12.603   1.613  12.504  0.00  0.00      PROA  
ATOM    792 HD12 LEU P 500     -11.072   2.414  12.035  0.00  0.00      PROA  
ATOM    793 HD13 LEU P 500     -11.553   2.203  13.801  0.00  0.00      PROA  
ATOM    794  CD2 LEU P 500     -11.167  -0.306  11.442  0.00  0.00      PROA  
ATOM    795 HD21 LEU P 500     -12.263  -0.413  11.294  0.00  0.00      PROA  
ATOM    796 HD22 LEU P 500     -10.797  -1.350  11.354  0.00  0.00      PROA  
ATOM    797 HD23 LEU P 500     -10.737   0.243  10.577  0.00  0.00      PROA  
ATOM    798    C LEU P 500      -9.677   0.716  15.770  0.00  0.00      PROA  
ATOM    799    O LEU P 500     -10.649   1.229  16.233  0.00  0.00      PROA  
ATOM    800    N GLY P 501      -9.139  -0.353  16.489  0.00  0.00      PROA  
ATOM    801   HN GLY P 501      -8.305  -0.776  16.142  0.00  0.00      PROA  
ATOM    802   CA GLY P 501      -9.498  -0.886  17.745  0.00  0.00      PROA  
ATOM    803  HA1 GLY P 501      -8.832  -1.686  18.031  0.00  0.00      PROA  
ATOM    804  HA2 GLY P 501     -10.499  -1.263  17.592  0.00  0.00      PROA  
ATOM    805    C GLY P 501      -9.380   0.092  18.853  0.00  0.00      PROA  
ATOM    806    O GLY P 501     -10.160   0.094  19.799  0.00  0.00      PROA  
ATOM    807    N GLU P 502      -8.277   0.980  18.756  0.00  0.00      PROA  
ATOM    808   HN GLU P 502      -7.526   1.012  18.100  0.00  0.00      PROA  
ATOM    809   CA GLU P 502      -8.111   2.004  19.737  0.00  0.00      PROA  
ATOM    810   HA GLU P 502      -8.302   1.454  20.647  0.00  0.00      PROA  
ATOM    811   CB GLU P 502      -6.707   2.700  19.737  0.00  0.00      PROA  
ATOM    812  HB1 GLU P 502      -6.760   3.537  20.466  0.00  0.00      PROA  
ATOM    813  HB2 GLU P 502      -6.677   3.118  18.708  0.00  0.00      PROA  
ATOM    814   CG GLU P 502      -5.437   1.838  19.967  0.00  0.00      PROA  
ATOM    815  HG1 GLU P 502      -4.563   2.401  19.576  0.00  0.00      PROA  
ATOM    816  HG2 GLU P 502      -5.514   0.871  19.425  0.00  0.00      PROA  
ATOM    817   CD GLU P 502      -5.160   1.549  21.412  0.00  0.00      PROA  
ATOM    818  OE1 GLU P 502      -4.994   0.346  21.774  0.00  0.00      PROA  
ATOM    819  OE2 GLU P 502      -5.066   2.463  22.232  0.00  0.00      PROA  
ATOM    820    C GLU P 502      -9.189   3.094  19.575  0.00  0.00      PROA  
ATOM    821    O GLU P 502      -9.830   3.542  20.578  0.00  0.00      PROA  
ATOM    822    N ALA P 503      -9.442   3.424  18.283  0.00  0.00      PROA  
ATOM    823   HN ALA P 503      -8.916   3.185  17.470  0.00  0.00      PROA  
ATOM    824   CA ALA P 503     -10.416   4.460  17.966  0.00  0.00      PROA  
ATOM    825   HA ALA P 503     -10.194   5.351  18.535  0.00  0.00      PROA  
ATOM    826   CB ALA P 503     -10.294   4.877  16.435  0.00  0.00      PROA  
ATOM    827  HB1 ALA P 503     -11.028   5.632  16.080  0.00  0.00      PROA  
ATOM    828  HB2 ALA P 503     -10.381   3.958  15.817  0.00  0.00      PROA  
ATOM    829  HB3 ALA P 503      -9.308   5.379  16.333  0.00  0.00      PROA  
ATOM    830    C ALA P 503     -11.820   4.105  18.393  0.00  0.00      PROA  
ATOM    831    O ALA P 503     -12.616   4.941  18.869  0.00  0.00      PROA  
ATOM    832    N THR P 504     -12.216   2.854  18.098  0.00  0.00      PROA  
ATOM    833   HN THR P 504     -11.573   2.186  17.733  0.00  0.00      PROA  
ATOM    834   CA THR P 504     -13.538   2.250  18.336  0.00  0.00      PROA  
ATOM    835   HA THR P 504     -14.344   2.956  18.196  0.00  0.00      PROA  
ATOM    836   CB THR P 504     -13.844   1.112  17.368  0.00  0.00      PROA  
ATOM    837   HB THR P 504     -14.877   0.722  17.488  0.00  0.00      PROA  
ATOM    838  OG1 THR P 504     -12.766   0.118  17.305  0.00  0.00      PROA  
ATOM    839  HG1 THR P 504     -12.100   0.442  16.695  0.00  0.00      PROA  
ATOM    840  CG2 THR P 504     -13.913   1.722  16.006  0.00  0.00      PROA  
ATOM    841 HG21 THR P 504     -14.815   2.371  15.989  0.00  0.00      PROA  
ATOM    842 HG22 THR P 504     -14.130   0.956  15.231  0.00  0.00      PROA  
ATOM    843 HG23 THR P 504     -13.028   2.311  15.684  0.00  0.00      PROA  
ATOM    844    C THR P 504     -13.677   1.795  19.802  0.00  0.00      PROA  
ATOM    845    O THR P 504     -14.786   1.464  20.217  0.00  0.00      PROA  
ATOM    846    N GLU P 505     -12.611   1.766  20.612  0.00  0.00      PROA  
ATOM    847   HN GLU P 505     -11.721   1.809  20.165  0.00  0.00      PROA  
ATOM    848   CA GLU P 505     -12.476   1.642  22.109  0.00  0.00      PROA  
ATOM    849   HA GLU P 505     -11.461   1.924  22.345  0.00  0.00      PROA  
ATOM    850   CB GLU P 505     -13.469   2.528  22.922  0.00  0.00      PROA  
ATOM    851  HB1 GLU P 505     -13.355   2.268  23.996  0.00  0.00      PROA  
ATOM    852  HB2 GLU P 505     -14.512   2.186  22.749  0.00  0.00      PROA  
ATOM    853   CG GLU P 505     -13.113   4.032  22.751  0.00  0.00      PROA  
ATOM    854  HG1 GLU P 505     -13.054   4.234  21.660  0.00  0.00      PROA  
ATOM    855  HG2 GLU P 505     -12.173   4.265  23.295  0.00  0.00      PROA  
ATOM    856   CD GLU P 505     -14.068   5.028  23.366  0.00  0.00      PROA  
ATOM    857  OE1 GLU P 505     -15.282   4.714  23.648  0.00  0.00      PROA  
ATOM    858  OE2 GLU P 505     -13.642   6.165  23.657  0.00  0.00      PROA  
ATOM    859    C GLU P 505     -12.551   0.170  22.436  0.00  0.00      PROA  
ATOM    860    O GLU P 505     -12.909  -0.239  23.492  0.00  0.00      PROA  
ATOM    861    N GLY P 506     -12.222  -0.703  21.508  0.00  0.00      PROA  
ATOM    862   HN GLY P 506     -11.876  -0.426  20.615  0.00  0.00      PROA  
ATOM    863   CA GLY P 506     -12.051  -2.102  21.775  0.00  0.00      PROA  
ATOM    864  HA1 GLY P 506     -12.258  -2.387  22.796  0.00  0.00      PROA  
ATOM    865  HA2 GLY P 506     -11.051  -2.449  21.559  0.00  0.00      PROA  
ATOM    866    C GLY P 506     -12.835  -2.991  20.897  0.00  0.00      PROA  
ATOM    867    O GLY P 506     -12.715  -4.203  21.014  0.00  0.00      PROA  
ATOM    868    N ARG P 507     -13.760  -2.489  20.029  0.00  0.00      PROA  
ATOM    869   HN ARG P 507     -13.759  -1.498  19.922  0.00  0.00      PROA  
ATOM    870   CA ARG P 507     -14.689  -3.156  19.218  0.00  0.00      PROA  
ATOM    871   HA ARG P 507     -15.201  -3.728  19.977  0.00  0.00      PROA  
ATOM    872   CB ARG P 507     -15.777  -2.191  18.673  0.00  0.00      PROA  
ATOM    873  HB1 ARG P 507     -16.435  -2.879  18.101  0.00  0.00      PROA  
ATOM    874  HB2 ARG P 507     -15.241  -1.480  18.008  0.00  0.00      PROA  
ATOM    875   CG ARG P 507     -16.558  -1.511  19.782  0.00  0.00      PROA  
ATOM    876  HG1 ARG P 507     -15.882  -0.899  20.417  0.00  0.00      PROA  
ATOM    877  HG2 ARG P 507     -17.023  -2.248  20.471  0.00  0.00      PROA  
ATOM    878   CD ARG P 507     -17.520  -0.412  19.250  0.00  0.00      PROA  
ATOM    879  HD1 ARG P 507     -17.988  -0.907  18.373  0.00  0.00      PROA  
ATOM    880  HD2 ARG P 507     -17.036   0.512  18.867  0.00  0.00      PROA  
ATOM    881   NE ARG P 507     -18.521  -0.135  20.322  0.00  0.00      PROA  
ATOM    882   HE ARG P 507     -19.489  -0.284  20.121  0.00  0.00      PROA  
ATOM    883   CZ ARG P 507     -18.292   0.718  21.359  0.00  0.00      PROA  
ATOM    884  NH1 ARG P 507     -19.346   0.844  22.171  0.00  0.00      PROA  
ATOM    885 HH11 ARG P 507     -20.045   0.132  22.114  0.00  0.00      PROA  
ATOM    886 HH12 ARG P 507     -19.294   1.512  22.913  0.00  0.00      PROA  
ATOM    887  NH2 ARG P 507     -17.163   1.274  21.651  0.00  0.00      PROA  
ATOM    888 HH21 ARG P 507     -16.415   1.173  20.995  0.00  0.00      PROA  
ATOM    889 HH22 ARG P 507     -17.109   1.796  22.502  0.00  0.00      PROA  
ATOM    890    C ARG P 507     -14.163  -4.187  18.225  0.00  0.00      PROA  
ATOM    891    O ARG P 507     -14.755  -5.245  18.106  0.00  0.00      PROA  
ATOM    892    N ILE P 508     -12.979  -3.927  17.637  0.00  0.00      PROA  
ATOM    893   HN ILE P 508     -12.533  -3.073  17.894  0.00  0.00      PROA  
ATOM    894   CA ILE P 508     -12.402  -4.859  16.678  0.00  0.00      PROA  
ATOM    895   HA ILE P 508     -13.031  -5.738  16.663  0.00  0.00      PROA  
ATOM    896   CB ILE P 508     -12.236  -4.261  15.278  0.00  0.00      PROA  
ATOM    897   HB ILE P 508     -13.219  -3.852  14.960  0.00  0.00      PROA  
ATOM    898  CG2 ILE P 508     -11.115  -3.222  15.190  0.00  0.00      PROA  
ATOM    899 HG21 ILE P 508     -11.077  -2.787  14.169  0.00  0.00      PROA  
ATOM    900 HG22 ILE P 508     -10.134  -3.660  15.472  0.00  0.00      PROA  
ATOM    901 HG23 ILE P 508     -11.386  -2.362  15.838  0.00  0.00      PROA  
ATOM    902  CG1 ILE P 508     -11.967  -5.331  14.137  0.00  0.00      PROA  
ATOM    903 HG11 ILE P 508     -10.886  -5.586  14.178  0.00  0.00      PROA  
ATOM    904 HG12 ILE P 508     -12.018  -4.812  13.156  0.00  0.00      PROA  
ATOM    905   CD ILE P 508     -12.807  -6.593  14.027  0.00  0.00      PROA  
ATOM    906  HD1 ILE P 508     -13.842  -6.230  13.851  0.00  0.00      PROA  
ATOM    907  HD2 ILE P 508     -12.657  -7.233  14.923  0.00  0.00      PROA  
ATOM    908  HD3 ILE P 508     -12.467  -7.111  13.105  0.00  0.00      PROA  
ATOM    909    C ILE P 508     -11.058  -5.361  17.197  0.00  0.00      PROA  
ATOM    910    O ILE P 508     -10.437  -4.787  18.044  0.00  0.00      PROA  
ATOM    911    N SER P 509     -10.494  -6.432  16.565  0.00  0.00      PROA  
ATOM    912   HN SER P 509     -10.912  -6.878  15.778  0.00  0.00      PROA  
ATOM    913   CA SER P 509      -9.179  -6.995  16.908  0.00  0.00      PROA  
ATOM    914   HA SER P 509      -8.722  -6.331  17.626  0.00  0.00      PROA  
ATOM    915   CB SER P 509      -9.393  -8.349  17.570  0.00  0.00      PROA  
ATOM    916  HB1 SER P 509     -10.245  -8.255  18.277  0.00  0.00      PROA  
ATOM    917  HB2 SER P 509      -8.492  -8.670  18.136  0.00  0.00      PROA  
ATOM    918   OG SER P 509      -9.784  -9.448  16.654  0.00  0.00      PROA  
ATOM    919  HG1 SER P 509     -10.734  -9.388  16.527  0.00  0.00      PROA  
ATOM    920    C SER P 509      -8.378  -7.089  15.614  0.00  0.00      PROA  
ATOM    921    O SER P 509      -8.875  -7.070  14.486  0.00  0.00      PROA  
ATOM    922    N ALA P 510      -7.041  -7.307  15.751  0.00  0.00      PROA  
ATOM    923   HN ALA P 510      -6.614  -7.392  16.649  0.00  0.00      PROA  
ATOM    924   CA ALA P 510      -6.145  -7.621  14.674  0.00  0.00      PROA  
ATOM    925   HA ALA P 510      -6.403  -6.884  13.928  0.00  0.00      PROA  
ATOM    926   CB ALA P 510      -4.737  -7.655  15.158  0.00  0.00      PROA  
ATOM    927  HB1 ALA P 510      -4.463  -8.383  15.951  0.00  0.00      PROA  
ATOM    928  HB2 ALA P 510      -4.468  -6.591  15.334  0.00  0.00      PROA  
ATOM    929  HB3 ALA P 510      -4.115  -7.941  14.283  0.00  0.00      PROA  
ATOM    930    C ALA P 510      -6.490  -8.958  14.043  0.00  0.00      PROA  
ATOM    931    O ALA P 510      -6.450  -9.045  12.823  0.00  0.00      PROA  
ATOM    932    N ILE P 511      -6.776  -9.973  14.895  0.00  0.00      PROA  
ATOM    933   HN ILE P 511      -6.602  -9.790  15.860  0.00  0.00      PROA  
ATOM    934   CA ILE P 511      -7.065 -11.359  14.474  0.00  0.00      PROA  
ATOM    935   HA ILE P 511      -6.149 -11.627  13.969  0.00  0.00      PROA  
ATOM    936   CB ILE P 511      -7.262 -12.368  15.689  0.00  0.00      PROA  
ATOM    937   HB ILE P 511      -8.250 -12.158  16.152  0.00  0.00      PROA  
ATOM    938  CG2 ILE P 511      -7.411 -13.790  15.063  0.00  0.00      PROA  
ATOM    939 HG21 ILE P 511      -7.461 -14.503  15.914  0.00  0.00      PROA  
ATOM    940 HG22 ILE P 511      -6.459 -14.107  14.585  0.00  0.00      PROA  
ATOM    941 HG23 ILE P 511      -8.271 -13.900  14.369  0.00  0.00      PROA  
ATOM    942  CG1 ILE P 511      -6.086 -12.282  16.723  0.00  0.00      PROA  
ATOM    943 HG11 ILE P 511      -6.388 -12.761  17.679  0.00  0.00      PROA  
ATOM    944 HG12 ILE P 511      -5.900 -11.198  16.876  0.00  0.00      PROA  
ATOM    945   CD ILE P 511      -4.807 -12.934  16.155  0.00  0.00      PROA  
ATOM    946  HD1 ILE P 511      -4.795 -14.021  16.382  0.00  0.00      PROA  
ATOM    947  HD2 ILE P 511      -3.894 -12.616  16.703  0.00  0.00      PROA  
ATOM    948  HD3 ILE P 511      -4.626 -12.676  15.089  0.00  0.00      PROA  
ATOM    949    C ILE P 511      -8.216 -11.438  13.522  0.00  0.00      PROA  
ATOM    950    O ILE P 511      -8.150 -12.021  12.440  0.00  0.00      PROA  
ATOM    951    N GLU P 512      -9.337 -10.836  13.932  0.00  0.00      PROA  
ATOM    952   HN GLU P 512      -9.430 -10.451  14.847  0.00  0.00      PROA  
ATOM    953   CA GLU P 512     -10.452 -10.755  13.020  0.00  0.00      PROA  
ATOM    954   HA GLU P 512     -10.632 -11.727  12.585  0.00  0.00      PROA  
ATOM    955   CB GLU P 512     -11.652 -10.137  13.721  0.00  0.00      PROA  
ATOM    956  HB1 GLU P 512     -12.489  -9.807  13.069  0.00  0.00      PROA  
ATOM    957  HB2 GLU P 512     -11.412  -9.143  14.155  0.00  0.00      PROA  
ATOM    958   CG GLU P 512     -12.146 -11.029  14.930  0.00  0.00      PROA  
ATOM    959  HG1 GLU P 512     -11.375 -11.669  15.409  0.00  0.00      PROA  
ATOM    960  HG2 GLU P 512     -12.885 -11.795  14.611  0.00  0.00      PROA  
ATOM    961   CD GLU P 512     -12.875 -10.287  15.992  0.00  0.00      PROA  
ATOM    962  OE1 GLU P 512     -12.331  -9.436  16.652  0.00  0.00      PROA  
ATOM    963  OE2 GLU P 512     -14.077 -10.653  16.227  0.00  0.00      PROA  
ATOM    964    C GLU P 512     -10.089  -9.976  11.693  0.00  0.00      PROA  
ATOM    965    O GLU P 512     -10.475 -10.436  10.598  0.00  0.00      PROA  
ATOM    966    N SER P 513      -9.292  -8.863  11.810  0.00  0.00      PROA  
ATOM    967   HN SER P 513      -9.000  -8.592  12.724  0.00  0.00      PROA  
ATOM    968   CA SER P 513      -8.802  -8.079  10.683  0.00  0.00      PROA  
ATOM    969   HA SER P 513      -9.630  -7.657  10.131  0.00  0.00      PROA  
ATOM    970   CB SER P 513      -7.970  -6.837  11.047  0.00  0.00      PROA  
ATOM    971  HB1 SER P 513      -7.673  -6.252  10.150  0.00  0.00      PROA  
ATOM    972  HB2 SER P 513      -6.982  -7.162  11.439  0.00  0.00      PROA  
ATOM    973   OG SER P 513      -8.592  -6.098  11.982  0.00  0.00      PROA  
ATOM    974  HG1 SER P 513      -8.521  -6.582  12.807  0.00  0.00      PROA  
ATOM    975    C SER P 513      -7.923  -8.942   9.725  0.00  0.00      PROA  
ATOM    976    O SER P 513      -8.082  -8.898   8.529  0.00  0.00      PROA  
ATOM    977    N LEU P 514      -6.999  -9.770  10.230  0.00  0.00      PROA  
ATOM    978   HN LEU P 514      -6.870  -9.760  11.219  0.00  0.00      PROA  
ATOM    979   CA LEU P 514      -6.292 -10.647   9.371  0.00  0.00      PROA  
ATOM    980   HA LEU P 514      -5.685 -10.131   8.642  0.00  0.00      PROA  
ATOM    981   CB LEU P 514      -5.318 -11.399  10.255  0.00  0.00      PROA  
ATOM    982  HB1 LEU P 514      -4.893 -12.263   9.701  0.00  0.00      PROA  
ATOM    983  HB2 LEU P 514      -5.870 -11.730  11.161  0.00  0.00      PROA  
ATOM    984   CG LEU P 514      -4.148 -10.565  10.825  0.00  0.00      PROA  
ATOM    985   HG LEU P 514      -4.539  -9.580  11.156  0.00  0.00      PROA  
ATOM    986  CD1 LEU P 514      -3.518 -11.142  12.100  0.00  0.00      PROA  
ATOM    987 HD11 LEU P 514      -4.114 -11.146  13.038  0.00  0.00      PROA  
ATOM    988 HD12 LEU P 514      -2.554 -10.661  12.370  0.00  0.00      PROA  
ATOM    989 HD13 LEU P 514      -3.322 -12.213  11.882  0.00  0.00      PROA  
ATOM    990  CD2 LEU P 514      -3.057 -10.389   9.776  0.00  0.00      PROA  
ATOM    991 HD21 LEU P 514      -3.454  -9.768   8.945  0.00  0.00      PROA  
ATOM    992 HD22 LEU P 514      -2.667 -11.402   9.541  0.00  0.00      PROA  
ATOM    993 HD23 LEU P 514      -2.257  -9.778  10.246  0.00  0.00      PROA  
ATOM    994    C LEU P 514      -7.126 -11.659   8.639  0.00  0.00      PROA  
ATOM    995    O LEU P 514      -6.945 -11.808   7.441  0.00  0.00      PROA  
ATOM    996    N PHE P 515      -8.075 -12.335   9.362  0.00  0.00      PROA  
ATOM    997   HN PHE P 515      -8.172 -12.297  10.354  0.00  0.00      PROA  
ATOM    998   CA PHE P 515      -9.029 -13.222   8.738  0.00  0.00      PROA  
ATOM    999   HA PHE P 515      -8.494 -13.937   8.131  0.00  0.00      PROA  
ATOM   1000   CB PHE P 515      -9.997 -13.873   9.817  0.00  0.00      PROA  
ATOM   1001  HB1 PHE P 515     -10.797 -14.480   9.341  0.00  0.00      PROA  
ATOM   1002  HB2 PHE P 515     -10.458 -13.059  10.416  0.00  0.00      PROA  
ATOM   1003   CG PHE P 515      -9.275 -14.919  10.680  0.00  0.00      PROA  
ATOM   1004  CD1 PHE P 515      -8.353 -15.876  10.135  0.00  0.00      PROA  
ATOM   1005  HD1 PHE P 515      -7.939 -15.568   9.186  0.00  0.00      PROA  
ATOM   1006  CE1 PHE P 515      -8.101 -17.021  10.818  0.00  0.00      PROA  
ATOM   1007  HE1 PHE P 515      -7.422 -17.821  10.562  0.00  0.00      PROA  
ATOM   1008   CZ PHE P 515      -8.750 -17.244  12.026  0.00  0.00      PROA  
ATOM   1009   HZ PHE P 515      -8.647 -18.227  12.462  0.00  0.00      PROA  
ATOM   1010  CD2 PHE P 515      -9.882 -15.131  11.915  0.00  0.00      PROA  
ATOM   1011  HD2 PHE P 515     -10.691 -14.489  12.230  0.00  0.00      PROA  
ATOM   1012  CE2 PHE P 515      -9.725 -16.325  12.525  0.00  0.00      PROA  
ATOM   1013  HE2 PHE P 515     -10.299 -16.527  13.417  0.00  0.00      PROA  
ATOM   1014    C PHE P 515     -10.020 -12.553   7.726  0.00  0.00      PROA  
ATOM   1015    O PHE P 515     -10.327 -13.214   6.729  0.00  0.00      PROA  
ATOM   1016    N GLY P 516     -10.432 -11.309   7.929  0.00  0.00      PROA  
ATOM   1017   HN GLY P 516     -10.129 -10.832   8.749  0.00  0.00      PROA  
ATOM   1018   CA GLY P 516     -11.195 -10.656   6.934  0.00  0.00      PROA  
ATOM   1019  HA1 GLY P 516     -11.562  -9.762   7.416  0.00  0.00      PROA  
ATOM   1020  HA2 GLY P 516     -11.980 -11.209   6.440  0.00  0.00      PROA  
ATOM   1021    C GLY P 516     -10.334 -10.235   5.712  0.00  0.00      PROA  
ATOM   1022    O GLY P 516     -10.750 -10.355   4.599  0.00  0.00      PROA  
ATOM   1023    N ALA P 517      -9.118  -9.701   6.005  0.00  0.00      PROA  
ATOM   1024   HN ALA P 517      -8.746  -9.496   6.907  0.00  0.00      PROA  
ATOM   1025   CA ALA P 517      -8.150  -9.515   4.989  0.00  0.00      PROA  
ATOM   1026   HA ALA P 517      -8.638  -8.839   4.302  0.00  0.00      PROA  
ATOM   1027   CB ALA P 517      -6.859  -8.947   5.600  0.00  0.00      PROA  
ATOM   1028  HB1 ALA P 517      -7.076  -7.914   5.945  0.00  0.00      PROA  
ATOM   1029  HB2 ALA P 517      -6.076  -8.733   4.841  0.00  0.00      PROA  
ATOM   1030  HB3 ALA P 517      -6.540  -9.714   6.338  0.00  0.00      PROA  
ATOM   1031    C ALA P 517      -7.787 -10.758   4.156  0.00  0.00      PROA  
ATOM   1032    O ALA P 517      -7.743 -10.714   2.944  0.00  0.00      PROA  
ATOM   1033    N SER P 518      -7.509 -11.866   4.860  0.00  0.00      PROA  
ATOM   1034   HN SER P 518      -7.359 -11.905   5.844  0.00  0.00      PROA  
ATOM   1035   CA SER P 518      -7.209 -13.237   4.354  0.00  0.00      PROA  
ATOM   1036   HA SER P 518      -6.279 -13.204   3.807  0.00  0.00      PROA  
ATOM   1037   CB SER P 518      -6.992 -14.168   5.607  0.00  0.00      PROA  
ATOM   1038  HB1 SER P 518      -7.861 -14.137   6.298  0.00  0.00      PROA  
ATOM   1039  HB2 SER P 518      -6.124 -13.674   6.092  0.00  0.00      PROA  
ATOM   1040   OG SER P 518      -6.669 -15.560   5.266  0.00  0.00      PROA  
ATOM   1041  HG1 SER P 518      -5.877 -15.447   4.734  0.00  0.00      PROA  
ATOM   1042    C SER P 518      -8.351 -13.712   3.516  0.00  0.00      PROA  
ATOM   1043    O SER P 518      -8.123 -14.056   2.360  0.00  0.00      PROA  
ATOM   1044    N MET P 519      -9.649 -13.680   3.984  0.00  0.00      PROA  
ATOM   1045   HN MET P 519      -9.795 -13.545   4.961  0.00  0.00      PROA  
ATOM   1046   CA MET P 519     -10.841 -13.862   3.162  0.00  0.00      PROA  
ATOM   1047   HA MET P 519     -10.750 -14.902   2.887  0.00  0.00      PROA  
ATOM   1048   CB MET P 519     -12.111 -13.913   4.042  0.00  0.00      PROA  
ATOM   1049  HB1 MET P 519     -11.901 -13.292   4.939  0.00  0.00      PROA  
ATOM   1050  HB2 MET P 519     -12.187 -14.959   4.407  0.00  0.00      PROA  
ATOM   1051   CG MET P 519     -13.555 -13.545   3.506  0.00  0.00      PROA  
ATOM   1052  HG1 MET P 519     -13.769 -14.169   2.612  0.00  0.00      PROA  
ATOM   1053  HG2 MET P 519     -13.644 -12.502   3.133  0.00  0.00      PROA  
ATOM   1054   SD MET P 519     -14.962 -13.963   4.580  0.00  0.00      PROA  
ATOM   1055   CE MET P 519     -14.854 -12.530   5.708  0.00  0.00      PROA  
ATOM   1056  HE1 MET P 519     -14.701 -11.652   5.044  0.00  0.00      PROA  
ATOM   1057  HE2 MET P 519     -14.014 -12.673   6.421  0.00  0.00      PROA  
ATOM   1058  HE3 MET P 519     -15.758 -12.347   6.328  0.00  0.00      PROA  
ATOM   1059    C MET P 519     -10.969 -13.028   1.937  0.00  0.00      PROA  
ATOM   1060    O MET P 519     -11.141 -13.540   0.843  0.00  0.00      PROA  
ATOM   1061    N THR P 520     -10.898 -11.745   2.060  0.00  0.00      PROA  
ATOM   1062   HN THR P 520     -10.848 -11.428   3.004  0.00  0.00      PROA  
ATOM   1063   CA THR P 520     -11.058 -10.785   0.972  0.00  0.00      PROA  
ATOM   1064   HA THR P 520     -11.930 -11.131   0.437  0.00  0.00      PROA  
ATOM   1065   CB THR P 520     -11.123  -9.315   1.395  0.00  0.00      PROA  
ATOM   1066   HB THR P 520     -10.107  -8.964   1.675  0.00  0.00      PROA  
ATOM   1067  OG1 THR P 520     -11.993  -9.154   2.478  0.00  0.00      PROA  
ATOM   1068  HG1 THR P 520     -11.677  -9.561   3.287  0.00  0.00      PROA  
ATOM   1069  CG2 THR P 520     -11.687  -8.326   0.298  0.00  0.00      PROA  
ATOM   1070 HG21 THR P 520     -12.636  -8.586  -0.218  0.00  0.00      PROA  
ATOM   1071 HG22 THR P 520     -10.858  -8.171  -0.425  0.00  0.00      PROA  
ATOM   1072 HG23 THR P 520     -11.863  -7.279   0.626  0.00  0.00      PROA  
ATOM   1073    C THR P 520      -9.928 -10.995  -0.143  0.00  0.00      PROA  
ATOM   1074    O THR P 520     -10.211 -10.897  -1.356  0.00  0.00      PROA  
ATOM   1075    N GLY P 521      -8.689 -11.242   0.269  0.00  0.00      PROA  
ATOM   1076   HN GLY P 521      -8.476 -11.309   1.241  0.00  0.00      PROA  
ATOM   1077   CA GLY P 521      -7.533 -11.280  -0.583  0.00  0.00      PROA  
ATOM   1078  HA1 GLY P 521      -6.748 -11.402   0.150  0.00  0.00      PROA  
ATOM   1079  HA2 GLY P 521      -7.489 -10.392  -1.195  0.00  0.00      PROA  
ATOM   1080    C GLY P 521      -7.473 -12.526  -1.423  0.00  0.00      PROA  
ATOM   1081    O GLY P 521      -7.093 -12.442  -2.584  0.00  0.00      PROA  
ATOM   1082    N ILE P 522      -7.878 -13.650  -0.815  0.00  0.00      PROA  
ATOM   1083   HN ILE P 522      -8.121 -13.586   0.150  0.00  0.00      PROA  
ATOM   1084   CA ILE P 522      -8.170 -14.845  -1.603  0.00  0.00      PROA  
ATOM   1085   HA ILE P 522      -7.255 -15.291  -1.962  0.00  0.00      PROA  
ATOM   1086   CB ILE P 522      -8.713 -15.905  -0.565  0.00  0.00      PROA  
ATOM   1087   HB ILE P 522      -9.352 -15.473   0.235  0.00  0.00      PROA  
ATOM   1088  CG2 ILE P 522      -9.509 -17.031  -1.286  0.00  0.00      PROA  
ATOM   1089 HG21 ILE P 522     -10.325 -16.554  -1.870  0.00  0.00      PROA  
ATOM   1090 HG22 ILE P 522      -9.857 -17.847  -0.617  0.00  0.00      PROA  
ATOM   1091 HG23 ILE P 522      -8.840 -17.455  -2.065  0.00  0.00      PROA  
ATOM   1092  CG1 ILE P 522      -7.578 -16.546   0.166  0.00  0.00      PROA  
ATOM   1093 HG11 ILE P 522      -7.053 -15.723   0.695  0.00  0.00      PROA  
ATOM   1094 HG12 ILE P 522      -6.820 -17.137  -0.390  0.00  0.00      PROA  
ATOM   1095   CD ILE P 522      -8.064 -17.370   1.268  0.00  0.00      PROA  
ATOM   1096  HD1 ILE P 522      -8.730 -16.831   1.975  0.00  0.00      PROA  
ATOM   1097  HD2 ILE P 522      -7.139 -17.609   1.836  0.00  0.00      PROA  
ATOM   1098  HD3 ILE P 522      -8.543 -18.343   1.028  0.00  0.00      PROA  
ATOM   1099    C ILE P 522      -9.193 -14.570  -2.697  0.00  0.00      PROA  
ATOM   1100    O ILE P 522      -8.953 -14.756  -3.895  0.00  0.00      PROA  
ATOM   1101    N ALA P 523     -10.321 -13.931  -2.304  0.00  0.00      PROA  
ATOM   1102   HN ALA P 523     -10.628 -13.671  -1.392  0.00  0.00      PROA  
ATOM   1103   CA ALA P 523     -11.419 -13.689  -3.250  0.00  0.00      PROA  
ATOM   1104   HA ALA P 523     -11.748 -14.659  -3.593  0.00  0.00      PROA  
ATOM   1105   CB ALA P 523     -12.542 -13.174  -2.384  0.00  0.00      PROA  
ATOM   1106  HB1 ALA P 523     -13.548 -13.049  -2.837  0.00  0.00      PROA  
ATOM   1107  HB2 ALA P 523     -12.381 -12.150  -1.985  0.00  0.00      PROA  
ATOM   1108  HB3 ALA P 523     -12.544 -13.807  -1.471  0.00  0.00      PROA  
ATOM   1109    C ALA P 523     -11.114 -12.722  -4.433  0.00  0.00      PROA  
ATOM   1110    O ALA P 523     -11.473 -12.970  -5.571  0.00  0.00      PROA  
ATOM   1111    N TYR P 524     -10.359 -11.645  -4.061  0.00  0.00      PROA  
ATOM   1112   HN TYR P 524      -9.970 -11.451  -3.164  0.00  0.00      PROA  
ATOM   1113   CA TYR P 524      -9.781 -10.800  -5.113  0.00  0.00      PROA  
ATOM   1114   HA TYR P 524     -10.589 -10.379  -5.693  0.00  0.00      PROA  
ATOM   1115   CB TYR P 524      -9.085  -9.600  -4.442  0.00  0.00      PROA  
ATOM   1116  HB1 TYR P 524      -8.074  -9.788  -4.021  0.00  0.00      PROA  
ATOM   1117  HB2 TYR P 524      -9.681  -9.151  -3.619  0.00  0.00      PROA  
ATOM   1118   CG TYR P 524      -8.952  -8.531  -5.470  0.00  0.00      PROA  
ATOM   1119  CD1 TYR P 524     -10.063  -7.732  -5.665  0.00  0.00      PROA  
ATOM   1120  HD1 TYR P 524     -11.011  -7.881  -5.169  0.00  0.00      PROA  
ATOM   1121  CE1 TYR P 524      -9.891  -6.622  -6.572  0.00  0.00      PROA  
ATOM   1122  HE1 TYR P 524     -10.693  -5.942  -6.821  0.00  0.00      PROA  
ATOM   1123   CZ TYR P 524      -8.705  -6.407  -7.367  0.00  0.00      PROA  
ATOM   1124   OH TYR P 524      -8.495  -5.460  -8.363  0.00  0.00      PROA  
ATOM   1125   HH TYR P 524      -7.761  -5.823  -8.865  0.00  0.00      PROA  
ATOM   1126  CD2 TYR P 524      -7.748  -8.316  -6.201  0.00  0.00      PROA  
ATOM   1127  HD2 TYR P 524      -6.858  -8.844  -5.891  0.00  0.00      PROA  
ATOM   1128  CE2 TYR P 524      -7.661  -7.288  -7.124  0.00  0.00      PROA  
ATOM   1129  HE2 TYR P 524      -6.725  -7.191  -7.654  0.00  0.00      PROA  
ATOM   1130    C TYR P 524      -8.836 -11.545  -6.025  0.00  0.00      PROA  
ATOM   1131    O TYR P 524      -8.922 -11.500  -7.245  0.00  0.00      PROA  
ATOM   1132    N SER P 525      -8.000 -12.458  -5.512  0.00  0.00      PROA  
ATOM   1133   HN SER P 525      -7.888 -12.579  -4.528  0.00  0.00      PROA  
ATOM   1134   CA SER P 525      -7.219 -13.316  -6.359  0.00  0.00      PROA  
ATOM   1135   HA SER P 525      -6.780 -12.661  -7.097  0.00  0.00      PROA  
ATOM   1136   CB SER P 525      -6.168 -14.028  -5.507  0.00  0.00      PROA  
ATOM   1137  HB1 SER P 525      -5.480 -14.652  -6.117  0.00  0.00      PROA  
ATOM   1138  HB2 SER P 525      -6.740 -14.627  -4.767  0.00  0.00      PROA  
ATOM   1139   OG SER P 525      -5.374 -13.115  -4.699  0.00  0.00      PROA  
ATOM   1140  HG1 SER P 525      -5.851 -12.966  -3.879  0.00  0.00      PROA  
ATOM   1141    C SER P 525      -7.985 -14.340  -7.217  0.00  0.00      PROA  
ATOM   1142    O SER P 525      -7.642 -14.660  -8.343  0.00  0.00      PROA  
ATOM   1143    N LEU P 526      -9.106 -14.893  -6.622  0.00  0.00      PROA  
ATOM   1144   HN LEU P 526      -9.341 -14.642  -5.686  0.00  0.00      PROA  
ATOM   1145   CA LEU P 526     -10.064 -15.677  -7.384  0.00  0.00      PROA  
ATOM   1146   HA LEU P 526      -9.535 -16.478  -7.879  0.00  0.00      PROA  
ATOM   1147   CB LEU P 526     -11.185 -16.196  -6.528  0.00  0.00      PROA  
ATOM   1148  HB1 LEU P 526     -11.861 -16.764  -7.202  0.00  0.00      PROA  
ATOM   1149  HB2 LEU P 526     -11.722 -15.357  -6.035  0.00  0.00      PROA  
ATOM   1150   CG LEU P 526     -10.739 -17.177  -5.404  0.00  0.00      PROA  
ATOM   1151   HG LEU P 526     -10.106 -16.708  -4.621  0.00  0.00      PROA  
ATOM   1152  CD1 LEU P 526     -12.024 -17.670  -4.611  0.00  0.00      PROA  
ATOM   1153 HD11 LEU P 526     -12.771 -18.033  -5.349  0.00  0.00      PROA  
ATOM   1154 HD12 LEU P 526     -12.577 -16.801  -4.193  0.00  0.00      PROA  
ATOM   1155 HD13 LEU P 526     -11.782 -18.371  -3.784  0.00  0.00      PROA  
ATOM   1156  CD2 LEU P 526      -9.943 -18.382  -5.979  0.00  0.00      PROA  
ATOM   1157 HD21 LEU P 526      -9.649 -19.193  -5.279  0.00  0.00      PROA  
ATOM   1158 HD22 LEU P 526      -9.069 -18.027  -6.565  0.00  0.00      PROA  
ATOM   1159 HD23 LEU P 526     -10.618 -18.857  -6.722  0.00  0.00      PROA  
ATOM   1160    C LEU P 526     -10.799 -14.980  -8.518  0.00  0.00      PROA  
ATOM   1161    O LEU P 526     -10.716 -15.484  -9.688  0.00  0.00      PROA  
ATOM   1162    N PHE P 527     -11.375 -13.787  -8.232  0.00  0.00      PROA  
ATOM   1163   HN PHE P 527     -11.396 -13.567  -7.260  0.00  0.00      PROA  
ATOM   1164   CA PHE P 527     -12.489 -13.155  -9.026  0.00  0.00      PROA  
ATOM   1165   HA PHE P 527     -12.705 -13.811  -9.856  0.00  0.00      PROA  
ATOM   1166   CB PHE P 527     -13.784 -12.911  -8.156  0.00  0.00      PROA  
ATOM   1167  HB1 PHE P 527     -14.561 -12.561  -8.869  0.00  0.00      PROA  
ATOM   1168  HB2 PHE P 527     -13.716 -12.279  -7.244  0.00  0.00      PROA  
ATOM   1169   CG PHE P 527     -14.229 -14.261  -7.591  0.00  0.00      PROA  
ATOM   1170  CD1 PHE P 527     -14.497 -15.329  -8.460  0.00  0.00      PROA  
ATOM   1171  HD1 PHE P 527     -14.498 -15.279  -9.539  0.00  0.00      PROA  
ATOM   1172  CE1 PHE P 527     -14.947 -16.589  -8.049  0.00  0.00      PROA  
ATOM   1173  HE1 PHE P 527     -15.148 -17.370  -8.768  0.00  0.00      PROA  
ATOM   1174   CZ PHE P 527     -15.068 -16.808  -6.685  0.00  0.00      PROA  
ATOM   1175   HZ PHE P 527     -15.350 -17.782  -6.315  0.00  0.00      PROA  
ATOM   1176  CD2 PHE P 527     -14.527 -14.543  -6.287  0.00  0.00      PROA  
ATOM   1177  HD2 PHE P 527     -14.436 -13.731  -5.581  0.00  0.00      PROA  
ATOM   1178  CE2 PHE P 527     -14.920 -15.786  -5.821  0.00  0.00      PROA  
ATOM   1179  HE2 PHE P 527     -15.062 -15.853  -4.753  0.00  0.00      PROA  
ATOM   1180    C PHE P 527     -12.180 -11.803  -9.661  0.00  0.00      PROA  
ATOM   1181    O PHE P 527     -12.924 -11.309 -10.491  0.00  0.00      PROA  
ATOM   1182    N ALA P 528     -11.002 -11.133  -9.319  0.00  0.00      PROA  
ATOM   1183   HN ALA P 528     -10.271 -11.369  -8.683  0.00  0.00      PROA  
ATOM   1184   CA ALA P 528     -10.657  -9.859  -9.934  0.00  0.00      PROA  
ATOM   1185   HA ALA P 528     -11.567  -9.285 -10.027  0.00  0.00      PROA  
ATOM   1186   CB ALA P 528      -9.813  -8.981  -8.992  0.00  0.00      PROA  
ATOM   1187  HB1 ALA P 528      -8.818  -9.406  -8.739  0.00  0.00      PROA  
ATOM   1188  HB2 ALA P 528     -10.442  -8.773  -8.100  0.00  0.00      PROA  
ATOM   1189  HB3 ALA P 528      -9.670  -7.940  -9.350  0.00  0.00      PROA  
ATOM   1190    C ALA P 528     -10.093 -10.026 -11.271  0.00  0.00      PROA  
ATOM   1191    O ALA P 528      -9.402 -10.953 -11.629  0.00  0.00      PROA  
ATOM   1192    N GLY P 529     -10.402  -8.990 -12.097  0.00  0.00      PROA  
ATOM   1193   HN GLY P 529     -10.896  -8.194 -11.755  0.00  0.00      PROA  
ATOM   1194   CA GLY P 529      -9.956  -9.038 -13.561  0.00  0.00      PROA  
ATOM   1195  HA1 GLY P 529     -10.381  -8.133 -13.969  0.00  0.00      PROA  
ATOM   1196  HA2 GLY P 529     -10.140  -9.968 -14.078  0.00  0.00      PROA  
ATOM   1197    C GLY P 529      -8.561  -8.753 -13.735  0.00  0.00      PROA  
ATOM   1198    O GLY P 529      -7.886  -9.295 -14.623  0.00  0.00      PROA  
ATOM   1199    N GLN P 530      -7.966  -7.924 -12.829  0.00  0.00      PROA  
ATOM   1200   HN GLN P 530      -8.618  -7.571 -12.162  0.00  0.00      PROA  
ATOM   1201   CA GLN P 530      -6.560  -7.530 -12.767  0.00  0.00      PROA  
ATOM   1202   HA GLN P 530      -5.978  -8.195 -13.388  0.00  0.00      PROA  
ATOM   1203   CB GLN P 530      -6.380  -5.986 -13.116  0.00  0.00      PROA  
ATOM   1204  HB1 GLN P 530      -7.229  -5.388 -12.721  0.00  0.00      PROA  
ATOM   1205  HB2 GLN P 530      -6.549  -5.900 -14.211  0.00  0.00      PROA  
ATOM   1206   CG GLN P 530      -4.994  -5.439 -12.588  0.00  0.00      PROA  
ATOM   1207  HG1 GLN P 530      -4.147  -6.118 -12.824  0.00  0.00      PROA  
ATOM   1208  HG2 GLN P 530      -4.932  -5.528 -11.483  0.00  0.00      PROA  
ATOM   1209   CD GLN P 530      -4.702  -4.015 -13.024  0.00  0.00      PROA  
ATOM   1210  OE1 GLN P 530      -4.671  -3.014 -12.277  0.00  0.00      PROA  
ATOM   1211  NE2 GLN P 530      -4.653  -3.900 -14.386  0.00  0.00      PROA  
ATOM   1212 HE21 GLN P 530      -4.438  -4.703 -14.943  0.00  0.00      PROA  
ATOM   1213 HE22 GLN P 530      -4.333  -3.002 -14.687  0.00  0.00      PROA  
ATOM   1214    C GLN P 530      -6.305  -7.836 -11.264  0.00  0.00      PROA  
ATOM   1215    O GLN P 530      -6.700  -7.022 -10.398  0.00  0.00      PROA  
ATOM   1216    N PRO P 531      -5.718  -8.956 -10.869  0.00  0.00      PROA  
ATOM   1217   CD PRO P 531      -5.116  -9.864 -11.779  0.00  0.00      PROA  
ATOM   1218  HD1 PRO P 531      -4.339  -9.331 -12.368  0.00  0.00      PROA  
ATOM   1219  HD2 PRO P 531      -5.835 -10.237 -12.539  0.00  0.00      PROA  
ATOM   1220   CA PRO P 531      -5.654  -9.441  -9.473  0.00  0.00      PROA  
ATOM   1221   HA PRO P 531      -6.509  -9.107  -8.906  0.00  0.00      PROA  
ATOM   1222   CB PRO P 531      -5.454 -10.913  -9.657  0.00  0.00      PROA  
ATOM   1223  HB1 PRO P 531      -6.471 -11.331  -9.816  0.00  0.00      PROA  
ATOM   1224  HB2 PRO P 531      -5.070 -11.489  -8.788  0.00  0.00      PROA  
ATOM   1225   CG PRO P 531      -4.618 -11.058 -10.929  0.00  0.00      PROA  
ATOM   1226  HG1 PRO P 531      -3.532 -10.961 -10.712  0.00  0.00      PROA  
ATOM   1227  HG2 PRO P 531      -4.918 -11.974 -11.482  0.00  0.00      PROA  
ATOM   1228    C PRO P 531      -4.483  -8.806  -8.754  0.00  0.00      PROA  
ATOM   1229    O PRO P 531      -4.143  -9.210  -7.658  0.00  0.00      PROA  
ATOM   1230    N LEU P 532      -3.945  -7.707  -9.266  0.00  0.00      PROA  
ATOM   1231   HN LEU P 532      -4.206  -7.501 -10.206  0.00  0.00      PROA  
ATOM   1232   CA LEU P 532      -2.620  -7.251  -8.941  0.00  0.00      PROA  
ATOM   1233   HA LEU P 532      -1.924  -8.010  -8.615  0.00  0.00      PROA  
ATOM   1234   CB LEU P 532      -2.045  -6.534 -10.139  0.00  0.00      PROA  
ATOM   1235  HB1 LEU P 532      -1.285  -5.844  -9.714  0.00  0.00      PROA  
ATOM   1236  HB2 LEU P 532      -2.755  -5.811 -10.595  0.00  0.00      PROA  
ATOM   1237   CG LEU P 532      -1.668  -7.529 -11.264  0.00  0.00      PROA  
ATOM   1238   HG LEU P 532      -2.545  -8.128 -11.589  0.00  0.00      PROA  
ATOM   1239  CD1 LEU P 532      -1.186  -6.821 -12.518  0.00  0.00      PROA  
ATOM   1240 HD11 LEU P 532      -0.271  -6.216 -12.345  0.00  0.00      PROA  
ATOM   1241 HD12 LEU P 532      -1.999  -6.146 -12.860  0.00  0.00      PROA  
ATOM   1242 HD13 LEU P 532      -0.980  -7.559 -13.323  0.00  0.00      PROA  
ATOM   1243  CD2 LEU P 532      -0.572  -8.504 -10.893  0.00  0.00      PROA  
ATOM   1244 HD21 LEU P 532      -0.423  -9.236 -11.716  0.00  0.00      PROA  
ATOM   1245 HD22 LEU P 532      -0.910  -9.042  -9.981  0.00  0.00      PROA  
ATOM   1246 HD23 LEU P 532       0.378  -8.004 -10.605  0.00  0.00      PROA  
ATOM   1247    C LEU P 532      -2.717  -6.205  -7.775  0.00  0.00      PROA  
ATOM   1248    O LEU P 532      -1.726  -6.039  -7.052  0.00  0.00      PROA  
ATOM   1249    N THR P 533      -3.890  -5.646  -7.583  0.00  0.00      PROA  
ATOM   1250   HN THR P 533      -4.630  -5.669  -8.251  0.00  0.00      PROA  
ATOM   1251   CA THR P 533      -4.108  -4.751  -6.423  0.00  0.00      PROA  
ATOM   1252   HA THR P 533      -3.273  -4.068  -6.455  0.00  0.00      PROA  
ATOM   1253   CB THR P 533      -5.379  -4.017  -6.580  0.00  0.00      PROA  
ATOM   1254   HB THR P 533      -6.042  -4.526  -7.312  0.00  0.00      PROA  
ATOM   1255  OG1 THR P 533      -5.218  -2.713  -7.220  0.00  0.00      PROA  
ATOM   1256  HG1 THR P 533      -5.257  -2.882  -8.164  0.00  0.00      PROA  
ATOM   1257  CG2 THR P 533      -6.066  -3.700  -5.273  0.00  0.00      PROA  
ATOM   1258 HG21 THR P 533      -6.528  -4.675  -5.007  0.00  0.00      PROA  
ATOM   1259 HG22 THR P 533      -6.957  -3.116  -5.589  0.00  0.00      PROA  
ATOM   1260 HG23 THR P 533      -5.475  -3.340  -4.404  0.00  0.00      PROA  
ATOM   1261    C THR P 533      -4.112  -5.557  -5.076  0.00  0.00      PROA  
ATOM   1262    O THR P 533      -4.634  -6.654  -5.053  0.00  0.00      PROA  
ATOM   1263    N ILE P 534      -3.441  -5.014  -4.011  0.00  0.00      PROA  
ATOM   1264   HN ILE P 534      -2.948  -4.148  -4.020  0.00  0.00      PROA  
ATOM   1265   CA ILE P 534      -3.480  -5.561  -2.653  0.00  0.00      PROA  
ATOM   1266   HA ILE P 534      -3.848  -6.575  -2.710  0.00  0.00      PROA  
ATOM   1267   CB ILE P 534      -2.176  -5.528  -1.979  0.00  0.00      PROA  
ATOM   1268   HB ILE P 534      -1.833  -4.490  -2.179  0.00  0.00      PROA  
ATOM   1269  CG2 ILE P 534      -2.234  -5.738  -0.458  0.00  0.00      PROA  
ATOM   1270 HG21 ILE P 534      -2.645  -6.745  -0.228  0.00  0.00      PROA  
ATOM   1271 HG22 ILE P 534      -2.754  -4.895   0.045  0.00  0.00      PROA  
ATOM   1272 HG23 ILE P 534      -1.161  -5.847  -0.194  0.00  0.00      PROA  
ATOM   1273  CG1 ILE P 534      -1.063  -6.396  -2.605  0.00  0.00      PROA  
ATOM   1274 HG11 ILE P 534      -0.071  -6.086  -2.212  0.00  0.00      PROA  
ATOM   1275 HG12 ILE P 534      -1.044  -6.090  -3.673  0.00  0.00      PROA  
ATOM   1276   CD ILE P 534      -1.282  -7.890  -2.316  0.00  0.00      PROA  
ATOM   1277  HD1 ILE P 534      -0.517  -8.516  -2.824  0.00  0.00      PROA  
ATOM   1278  HD2 ILE P 534      -2.314  -8.104  -2.667  0.00  0.00      PROA  
ATOM   1279  HD3 ILE P 534      -1.146  -8.132  -1.241  0.00  0.00      PROA  
ATOM   1280    C ILE P 534      -4.488  -4.796  -1.957  0.00  0.00      PROA  
ATOM   1281    O ILE P 534      -4.432  -3.534  -1.878  0.00  0.00      PROA  
ATOM   1282    N LEU P 535      -5.533  -5.441  -1.401  0.00  0.00      PROA  
ATOM   1283   HN LEU P 535      -5.590  -6.385  -1.716  0.00  0.00      PROA  
ATOM   1284   CA LEU P 535      -6.519  -4.938  -0.513  0.00  0.00      PROA  
ATOM   1285   HA LEU P 535      -6.812  -4.021  -1.004  0.00  0.00      PROA  
ATOM   1286   CB LEU P 535      -7.794  -5.834  -0.359  0.00  0.00      PROA  
ATOM   1287  HB1 LEU P 535      -8.224  -5.660   0.651  0.00  0.00      PROA  
ATOM   1288  HB2 LEU P 535      -7.507  -6.903  -0.261  0.00  0.00      PROA  
ATOM   1289   CG LEU P 535      -8.895  -5.618  -1.427  0.00  0.00      PROA  
ATOM   1290   HG LEU P 535      -9.604  -6.434  -1.172  0.00  0.00      PROA  
ATOM   1291  CD1 LEU P 535      -9.588  -4.277  -1.338  0.00  0.00      PROA  
ATOM   1292 HD11 LEU P 535      -9.536  -3.888  -0.299  0.00  0.00      PROA  
ATOM   1293 HD12 LEU P 535     -10.637  -4.423  -1.674  0.00  0.00      PROA  
ATOM   1294 HD13 LEU P 535      -9.143  -3.475  -1.965  0.00  0.00      PROA  
ATOM   1295  CD2 LEU P 535      -8.378  -5.891  -2.831  0.00  0.00      PROA  
ATOM   1296 HD21 LEU P 535      -7.438  -5.365  -3.102  0.00  0.00      PROA  
ATOM   1297 HD22 LEU P 535      -9.091  -5.453  -3.561  0.00  0.00      PROA  
ATOM   1298 HD23 LEU P 535      -8.326  -6.964  -3.115  0.00  0.00      PROA  
ATOM   1299    C LEU P 535      -5.857  -4.623   0.801  0.00  0.00      PROA  
ATOM   1300    O LEU P 535      -5.027  -5.414   1.268  0.00  0.00      PROA  
ATOM   1301    N GLY P 536      -6.182  -3.548   1.413  0.00  0.00      PROA  
ATOM   1302   HN GLY P 536      -6.929  -2.909   1.246  0.00  0.00      PROA  
ATOM   1303   CA GLY P 536      -5.515  -3.276   2.694  0.00  0.00      PROA  
ATOM   1304  HA1 GLY P 536      -4.437  -3.283   2.632  0.00  0.00      PROA  
ATOM   1305  HA2 GLY P 536      -5.981  -4.050   3.286  0.00  0.00      PROA  
ATOM   1306    C GLY P 536      -5.917  -1.984   3.403  0.00  0.00      PROA  
ATOM   1307    O GLY P 536      -7.029  -1.439   3.291  0.00  0.00      PROA  
ATOM   1308    N SER P 537      -5.028  -1.343   4.247  0.00  0.00      PROA  
ATOM   1309   HN SER P 537      -4.161  -1.814   4.394  0.00  0.00      PROA  
ATOM   1310   CA SER P 537      -5.273  -0.094   4.950  0.00  0.00      PROA  
ATOM   1311   HA SER P 537      -6.026  -0.176   5.719  0.00  0.00      PROA  
ATOM   1312   CB SER P 537      -3.898   0.283   5.637  0.00  0.00      PROA  
ATOM   1313  HB1 SER P 537      -3.033   0.106   4.963  0.00  0.00      PROA  
ATOM   1314  HB2 SER P 537      -3.658  -0.522   6.365  0.00  0.00      PROA  
ATOM   1315   OG SER P 537      -3.776   1.557   6.203  0.00  0.00      PROA  
ATOM   1316  HG1 SER P 537      -2.845   1.627   6.427  0.00  0.00      PROA  
ATOM   1317    C SER P 537      -5.742   1.120   4.073  0.00  0.00      PROA  
ATOM   1318    O SER P 537      -5.210   1.336   2.968  0.00  0.00      PROA  
ATOM   1319    N THR P 538      -6.758   1.753   4.659  0.00  0.00      PROA  
ATOM   1320   HN THR P 538      -7.176   1.205   5.379  0.00  0.00      PROA  
ATOM   1321   CA THR P 538      -7.239   3.062   4.278  0.00  0.00      PROA  
ATOM   1322   HA THR P 538      -6.472   3.441   3.619  0.00  0.00      PROA  
ATOM   1323   CB THR P 538      -8.468   3.132   3.393  0.00  0.00      PROA  
ATOM   1324   HB THR P 538      -8.235   3.067   2.309  0.00  0.00      PROA  
ATOM   1325  OG1 THR P 538      -9.185   4.380   3.453  0.00  0.00      PROA  
ATOM   1326  HG1 THR P 538      -9.744   4.335   2.675  0.00  0.00      PROA  
ATOM   1327  CG2 THR P 538      -9.361   1.932   3.804  0.00  0.00      PROA  
ATOM   1328 HG21 THR P 538      -9.443   1.876   4.911  0.00  0.00      PROA  
ATOM   1329 HG22 THR P 538      -9.012   0.983   3.343  0.00  0.00      PROA  
ATOM   1330 HG23 THR P 538     -10.401   2.230   3.551  0.00  0.00      PROA  
ATOM   1331    C THR P 538      -7.284   4.014   5.451  0.00  0.00      PROA  
ATOM   1332    O THR P 538      -7.599   3.652   6.570  0.00  0.00      PROA  
ATOM   1333    N GLY P 539      -6.904   5.264   5.221  0.00  0.00      PROA  
ATOM   1334   HN GLY P 539      -6.734   5.495   4.267  0.00  0.00      PROA  
ATOM   1335   CA GLY P 539      -6.853   6.362   6.220  0.00  0.00      PROA  
ATOM   1336  HA1 GLY P 539      -5.961   6.948   6.060  0.00  0.00      PROA  
ATOM   1337  HA2 GLY P 539      -6.772   5.880   7.183  0.00  0.00      PROA  
ATOM   1338    C GLY P 539      -8.097   7.152   6.335  0.00  0.00      PROA  
ATOM   1339    O GLY P 539      -8.525   7.334   7.525  0.00  0.00      PROA  
ATOM   1340    N PRO P 540      -8.686   7.634   5.303  0.00  0.00      PROA  
ATOM   1341   CD PRO P 540      -8.068   7.848   3.907  0.00  0.00      PROA  
ATOM   1342  HD1 PRO P 540      -7.487   7.035   3.421  0.00  0.00      PROA  
ATOM   1343  HD2 PRO P 540      -7.374   8.716   3.932  0.00  0.00      PROA  
ATOM   1344   CA PRO P 540      -9.928   8.365   5.454  0.00  0.00      PROA  
ATOM   1345   HA PRO P 540      -9.774   8.962   6.341  0.00  0.00      PROA  
ATOM   1346   CB PRO P 540     -10.000   9.157   4.112  0.00  0.00      PROA  
ATOM   1347  HB1 PRO P 540      -9.595  10.174   4.302  0.00  0.00      PROA  
ATOM   1348  HB2 PRO P 540     -11.016   9.355   3.709  0.00  0.00      PROA  
ATOM   1349   CG PRO P 540      -9.236   8.338   3.056  0.00  0.00      PROA  
ATOM   1350  HG1 PRO P 540      -9.936   7.498   2.860  0.00  0.00      PROA  
ATOM   1351  HG2 PRO P 540      -8.934   8.988   2.207  0.00  0.00      PROA  
ATOM   1352    C PRO P 540     -11.131   7.530   5.718  0.00  0.00      PROA  
ATOM   1353    O PRO P 540     -11.935   8.062   6.505  0.00  0.00      PROA  
ATOM   1354    N VAL P 541     -11.273   6.239   5.283  0.00  0.00      PROA  
ATOM   1355   HN VAL P 541     -10.636   5.702   4.735  0.00  0.00      PROA  
ATOM   1356   CA VAL P 541     -12.235   5.342   5.911  0.00  0.00      PROA  
ATOM   1357   HA VAL P 541     -13.183   5.792   5.660  0.00  0.00      PROA  
ATOM   1358   CB VAL P 541     -12.252   4.018   5.110  0.00  0.00      PROA  
ATOM   1359   HB VAL P 541     -11.287   3.872   4.581  0.00  0.00      PROA  
ATOM   1360  CG1 VAL P 541     -12.409   2.702   6.009  0.00  0.00      PROA  
ATOM   1361 HG11 VAL P 541     -11.639   2.644   6.808  0.00  0.00      PROA  
ATOM   1362 HG12 VAL P 541     -12.334   1.839   5.314  0.00  0.00      PROA  
ATOM   1363 HG13 VAL P 541     -13.368   2.616   6.565  0.00  0.00      PROA  
ATOM   1364  CG2 VAL P 541     -13.360   4.177   4.044  0.00  0.00      PROA  
ATOM   1365 HG21 VAL P 541     -13.040   5.142   3.596  0.00  0.00      PROA  
ATOM   1366 HG22 VAL P 541     -14.402   4.212   4.427  0.00  0.00      PROA  
ATOM   1367 HG23 VAL P 541     -13.414   3.457   3.200  0.00  0.00      PROA  
ATOM   1368    C VAL P 541     -12.148   5.241   7.433  0.00  0.00      PROA  
ATOM   1369    O VAL P 541     -13.176   5.247   8.095  0.00  0.00      PROA  
ATOM   1370    N LEU P 542     -10.933   5.139   8.039  0.00  0.00      PROA  
ATOM   1371   HN LEU P 542     -10.155   5.148   7.416  0.00  0.00      PROA  
ATOM   1372   CA LEU P 542     -10.683   5.077   9.464  0.00  0.00      PROA  
ATOM   1373   HA LEU P 542     -11.255   4.218   9.782  0.00  0.00      PROA  
ATOM   1374   CB LEU P 542      -9.213   4.621   9.672  0.00  0.00      PROA  
ATOM   1375  HB1 LEU P 542      -8.551   5.206   8.998  0.00  0.00      PROA  
ATOM   1376  HB2 LEU P 542      -9.143   3.590   9.263  0.00  0.00      PROA  
ATOM   1377   CG LEU P 542      -8.643   4.578  11.036  0.00  0.00      PROA  
ATOM   1378   HG LEU P 542      -9.559   4.257  11.576  0.00  0.00      PROA  
ATOM   1379  CD1 LEU P 542      -7.692   3.469  11.205  0.00  0.00      PROA  
ATOM   1380 HD11 LEU P 542      -7.482   3.249  12.273  0.00  0.00      PROA  
ATOM   1381 HD12 LEU P 542      -6.708   3.521  10.690  0.00  0.00      PROA  
ATOM   1382 HD13 LEU P 542      -8.149   2.530  10.826  0.00  0.00      PROA  
ATOM   1383  CD2 LEU P 542      -7.997   5.810  11.603  0.00  0.00      PROA  
ATOM   1384 HD21 LEU P 542      -7.507   5.570  12.571  0.00  0.00      PROA  
ATOM   1385 HD22 LEU P 542      -8.711   6.658  11.674  0.00  0.00      PROA  
ATOM   1386 HD23 LEU P 542      -7.163   6.257  11.020  0.00  0.00      PROA  
ATOM   1387    C LEU P 542     -11.071   6.331  10.170  0.00  0.00      PROA  
ATOM   1388    O LEU P 542     -11.671   6.388  11.220  0.00  0.00      PROA  
ATOM   1389    N VAL P 543     -10.738   7.487   9.602  0.00  0.00      PROA  
ATOM   1390   HN VAL P 543     -10.140   7.328   8.820  0.00  0.00      PROA  
ATOM   1391   CA VAL P 543     -11.080   8.856  10.088  0.00  0.00      PROA  
ATOM   1392   HA VAL P 543     -10.671   8.949  11.083  0.00  0.00      PROA  
ATOM   1393   CB VAL P 543     -10.345   9.887   9.260  0.00  0.00      PROA  
ATOM   1394   HB VAL P 543     -10.382   9.481   8.226  0.00  0.00      PROA  
ATOM   1395  CG1 VAL P 543     -11.011  11.320   9.227  0.00  0.00      PROA  
ATOM   1396 HG11 VAL P 543     -12.079  11.250   8.927  0.00  0.00      PROA  
ATOM   1397 HG12 VAL P 543     -10.442  12.019   8.578  0.00  0.00      PROA  
ATOM   1398 HG13 VAL P 543     -11.135  11.887  10.175  0.00  0.00      PROA  
ATOM   1399  CG2 VAL P 543      -8.867  10.013   9.548  0.00  0.00      PROA  
ATOM   1400 HG21 VAL P 543      -8.468  10.612   8.701  0.00  0.00      PROA  
ATOM   1401 HG22 VAL P 543      -8.282   9.070   9.591  0.00  0.00      PROA  
ATOM   1402 HG23 VAL P 543      -8.770  10.514  10.535  0.00  0.00      PROA  
ATOM   1403    C VAL P 543     -12.606   9.053  10.062  0.00  0.00      PROA  
ATOM   1404    O VAL P 543     -13.263   9.714  10.846  0.00  0.00      PROA  
ATOM   1405    N PHE P 544     -13.278   8.501   8.972  0.00  0.00      PROA  
ATOM   1406   HN PHE P 544     -12.795   8.058   8.220  0.00  0.00      PROA  
ATOM   1407   CA PHE P 544     -14.746   8.529   8.806  0.00  0.00      PROA  
ATOM   1408   HA PHE P 544     -15.048   9.564   8.871  0.00  0.00      PROA  
ATOM   1409   CB PHE P 544     -15.118   7.959   7.414  0.00  0.00      PROA  
ATOM   1410  HB1 PHE P 544     -14.757   6.939   7.161  0.00  0.00      PROA  
ATOM   1411  HB2 PHE P 544     -14.499   8.598   6.749  0.00  0.00      PROA  
ATOM   1412   CG PHE P 544     -16.558   8.207   7.000  0.00  0.00      PROA  
ATOM   1413  CD1 PHE P 544     -16.814   9.432   6.351  0.00  0.00      PROA  
ATOM   1414  HD1 PHE P 544     -16.101  10.184   6.046  0.00  0.00      PROA  
ATOM   1415  CE1 PHE P 544     -18.030   9.675   5.724  0.00  0.00      PROA  
ATOM   1416  HE1 PHE P 544     -18.289  10.626   5.283  0.00  0.00      PROA  
ATOM   1417   CZ PHE P 544     -19.128   8.764   5.919  0.00  0.00      PROA  
ATOM   1418   HZ PHE P 544     -20.025   9.120   5.434  0.00  0.00      PROA  
ATOM   1419  CD2 PHE P 544     -17.631   7.362   7.205  0.00  0.00      PROA  
ATOM   1420  HD2 PHE P 544     -17.377   6.394   7.612  0.00  0.00      PROA  
ATOM   1421  CE2 PHE P 544     -18.823   7.594   6.607  0.00  0.00      PROA  
ATOM   1422  HE2 PHE P 544     -19.520   6.787   6.780  0.00  0.00      PROA  
ATOM   1423    C PHE P 544     -15.545   7.729   9.836  0.00  0.00      PROA  
ATOM   1424    O PHE P 544     -16.448   8.274  10.484  0.00  0.00      PROA  
ATOM   1425    N GLU P 545     -15.062   6.536  10.120  0.00  0.00      PROA  
ATOM   1426   HN GLU P 545     -14.333   6.092   9.605  0.00  0.00      PROA  
ATOM   1427   CA GLU P 545     -15.367   5.757  11.347  0.00  0.00      PROA  
ATOM   1428   HA GLU P 545     -16.416   5.510  11.282  0.00  0.00      PROA  
ATOM   1429   CB GLU P 545     -14.677   4.332  11.364  0.00  0.00      PROA  
ATOM   1430  HB1 GLU P 545     -14.934   3.874  12.343  0.00  0.00      PROA  
ATOM   1431  HB2 GLU P 545     -13.575   4.461  11.319  0.00  0.00      PROA  
ATOM   1432   CG GLU P 545     -15.115   3.371  10.254  0.00  0.00      PROA  
ATOM   1433  HG1 GLU P 545     -14.543   3.503   9.311  0.00  0.00      PROA  
ATOM   1434  HG2 GLU P 545     -16.190   3.482   9.996  0.00  0.00      PROA  
ATOM   1435   CD GLU P 545     -15.029   1.933  10.648  0.00  0.00      PROA  
ATOM   1436  OE1 GLU P 545     -15.690   1.507  11.617  0.00  0.00      PROA  
ATOM   1437  OE2 GLU P 545     -14.386   1.200   9.890  0.00  0.00      PROA  
ATOM   1438    C GLU P 545     -15.080   6.531  12.616  0.00  0.00      PROA  
ATOM   1439    O GLU P 545     -15.952   6.501  13.490  0.00  0.00      PROA  
ATOM   1440    N LYS P 546     -13.963   7.261  12.789  0.00  0.00      PROA  
ATOM   1441   HN LYS P 546     -13.206   7.094  12.162  0.00  0.00      PROA  
ATOM   1442   CA LYS P 546     -13.877   8.180  13.861  0.00  0.00      PROA  
ATOM   1443   HA LYS P 546     -14.049   7.546  14.718  0.00  0.00      PROA  
ATOM   1444   CB LYS P 546     -12.370   8.706  13.994  0.00  0.00      PROA  
ATOM   1445  HB1 LYS P 546     -12.415   9.646  14.586  0.00  0.00      PROA  
ATOM   1446  HB2 LYS P 546     -12.078   9.055  12.980  0.00  0.00      PROA  
ATOM   1447   CG LYS P 546     -11.422   7.616  14.484  0.00  0.00      PROA  
ATOM   1448  HG1 LYS P 546     -11.715   6.636  14.051  0.00  0.00      PROA  
ATOM   1449  HG2 LYS P 546     -11.734   7.690  15.548  0.00  0.00      PROA  
ATOM   1450   CD LYS P 546      -9.953   7.984  14.285  0.00  0.00      PROA  
ATOM   1451  HD1 LYS P 546      -9.827   8.411  13.267  0.00  0.00      PROA  
ATOM   1452  HD2 LYS P 546      -9.426   7.011  14.375  0.00  0.00      PROA  
ATOM   1453   CE LYS P 546      -9.409   8.885  15.408  0.00  0.00      PROA  
ATOM   1454  HE1 LYS P 546      -9.507   8.419  16.412  0.00  0.00      PROA  
ATOM   1455  HE2 LYS P 546     -10.104   9.751  15.431  0.00  0.00      PROA  
ATOM   1456   NZ LYS P 546      -8.008   9.350  15.286  0.00  0.00      PROA  
ATOM   1457  HZ1 LYS P 546      -7.771  10.020  16.044  0.00  0.00      PROA  
ATOM   1458  HZ2 LYS P 546      -7.925   9.770  14.338  0.00  0.00      PROA  
ATOM   1459  HZ3 LYS P 546      -7.392   8.519  15.390  0.00  0.00      PROA  
ATOM   1460    C LYS P 546     -14.850   9.382  14.032  0.00  0.00      PROA  
ATOM   1461    O LYS P 546     -15.396   9.585  15.150  0.00  0.00      PROA  
ATOM   1462    N ILE P 547     -15.086  10.177  12.947  0.00  0.00      PROA  
ATOM   1463   HN ILE P 547     -14.619   9.871  12.121  0.00  0.00      PROA  
ATOM   1464   CA ILE P 547     -16.132  11.172  12.971  0.00  0.00      PROA  
ATOM   1465   HA ILE P 547     -15.943  11.868  13.775  0.00  0.00      PROA  
ATOM   1466   CB ILE P 547     -16.124  12.041  11.711  0.00  0.00      PROA  
ATOM   1467   HB ILE P 547     -15.056  12.334  11.618  0.00  0.00      PROA  
ATOM   1468  CG2 ILE P 547     -16.540  11.440  10.371  0.00  0.00      PROA  
ATOM   1469 HG21 ILE P 547     -16.353  11.963   9.409  0.00  0.00      PROA  
ATOM   1470 HG22 ILE P 547     -17.609  11.146  10.447  0.00  0.00      PROA  
ATOM   1471 HG23 ILE P 547     -15.906  10.533  10.282  0.00  0.00      PROA  
ATOM   1472  CG1 ILE P 547     -17.082  13.241  11.810  0.00  0.00      PROA  
ATOM   1473 HG11 ILE P 547     -16.862  13.725  12.786  0.00  0.00      PROA  
ATOM   1474 HG12 ILE P 547     -18.147  12.926  11.786  0.00  0.00      PROA  
ATOM   1475   CD ILE P 547     -16.847  14.286  10.732  0.00  0.00      PROA  
ATOM   1476  HD1 ILE P 547     -15.902  14.847  10.897  0.00  0.00      PROA  
ATOM   1477  HD2 ILE P 547     -17.661  15.042  10.718  0.00  0.00      PROA  
ATOM   1478  HD3 ILE P 547     -16.855  13.898   9.691  0.00  0.00      PROA  
ATOM   1479    C ILE P 547     -17.497  10.571  13.178  0.00  0.00      PROA  
ATOM   1480    O ILE P 547     -18.216  10.982  14.051  0.00  0.00      PROA  
ATOM   1481    N LEU P 548     -17.858   9.462  12.545  0.00  0.00      PROA  
ATOM   1482   HN LEU P 548     -17.278   9.044  11.851  0.00  0.00      PROA  
ATOM   1483   CA LEU P 548     -19.052   8.650  12.676  0.00  0.00      PROA  
ATOM   1484   HA LEU P 548     -19.882   9.325  12.532  0.00  0.00      PROA  
ATOM   1485   CB LEU P 548     -19.092   7.545  11.542  0.00  0.00      PROA  
ATOM   1486  HB1 LEU P 548     -18.420   6.731  11.892  0.00  0.00      PROA  
ATOM   1487  HB2 LEU P 548     -18.820   8.009  10.569  0.00  0.00      PROA  
ATOM   1488   CG LEU P 548     -20.614   7.079  11.368  0.00  0.00      PROA  
ATOM   1489   HG LEU P 548     -20.918   6.537  12.289  0.00  0.00      PROA  
ATOM   1490  CD1 LEU P 548     -21.699   8.171  11.102  0.00  0.00      PROA  
ATOM   1491 HD11 LEU P 548     -21.460   8.905  10.303  0.00  0.00      PROA  
ATOM   1492 HD12 LEU P 548     -21.890   8.833  11.973  0.00  0.00      PROA  
ATOM   1493 HD13 LEU P 548     -22.695   7.790  10.789  0.00  0.00      PROA  
ATOM   1494  CD2 LEU P 548     -20.592   6.039  10.247  0.00  0.00      PROA  
ATOM   1495 HD21 LEU P 548     -19.630   5.484  10.226  0.00  0.00      PROA  
ATOM   1496 HD22 LEU P 548     -20.585   6.689   9.346  0.00  0.00      PROA  
ATOM   1497 HD23 LEU P 548     -21.485   5.378  10.268  0.00  0.00      PROA  
ATOM   1498    C LEU P 548     -19.292   8.075  14.145  0.00  0.00      PROA  
ATOM   1499    O LEU P 548     -20.314   8.172  14.826  0.00  0.00      PROA  
ATOM   1500    N PHE P 549     -18.219   7.489  14.713  0.00  0.00      PROA  
ATOM   1501   HN PHE P 549     -17.545   7.133  14.069  0.00  0.00      PROA  
ATOM   1502   CA PHE P 549     -18.128   6.978  16.120  0.00  0.00      PROA  
ATOM   1503   HA PHE P 549     -18.905   6.250  16.298  0.00  0.00      PROA  
ATOM   1504   CB PHE P 549     -16.800   6.179  16.230  0.00  0.00      PROA  
ATOM   1505  HB1 PHE P 549     -16.097   6.972  15.897  0.00  0.00      PROA  
ATOM   1506  HB2 PHE P 549     -16.887   5.299  15.557  0.00  0.00      PROA  
ATOM   1507   CG PHE P 549     -16.482   5.529  17.588  0.00  0.00      PROA  
ATOM   1508  CD1 PHE P 549     -16.075   6.347  18.747  0.00  0.00      PROA  
ATOM   1509  HD1 PHE P 549     -15.828   7.367  18.493  0.00  0.00      PROA  
ATOM   1510  CE1 PHE P 549     -15.680   5.739  19.927  0.00  0.00      PROA  
ATOM   1511  HE1 PHE P 549     -15.140   6.272  20.695  0.00  0.00      PROA  
ATOM   1512   CZ PHE P 549     -15.988   4.423  20.171  0.00  0.00      PROA  
ATOM   1513   HZ PHE P 549     -15.741   4.086  21.168  0.00  0.00      PROA  
ATOM   1514  CD2 PHE P 549     -16.870   4.253  17.930  0.00  0.00      PROA  
ATOM   1515  HD2 PHE P 549     -17.350   3.649  17.175  0.00  0.00      PROA  
ATOM   1516  CE2 PHE P 549     -16.712   3.717  19.235  0.00  0.00      PROA  
ATOM   1517  HE2 PHE P 549     -17.109   2.740  19.466  0.00  0.00      PROA  
ATOM   1518    C PHE P 549     -18.423   8.085  17.104  0.00  0.00      PROA  
ATOM   1519    O PHE P 549     -19.168   7.824  18.015  0.00  0.00      PROA  
ATOM   1520    N LYS P 550     -17.852   9.324  16.909  0.00  0.00      PROA  
ATOM   1521   HN LYS P 550     -17.320   9.512  16.087  0.00  0.00      PROA  
ATOM   1522   CA LYS P 550     -18.198  10.404  17.792  0.00  0.00      PROA  
ATOM   1523   HA LYS P 550     -18.142   9.949  18.770  0.00  0.00      PROA  
ATOM   1524   CB LYS P 550     -17.133  11.497  17.675  0.00  0.00      PROA  
ATOM   1525  HB1 LYS P 550     -17.444  12.281  18.398  0.00  0.00      PROA  
ATOM   1526  HB2 LYS P 550     -17.039  11.763  16.600  0.00  0.00      PROA  
ATOM   1527   CG LYS P 550     -15.821  10.969  18.346  0.00  0.00      PROA  
ATOM   1528  HG1 LYS P 550     -15.112  11.704  17.909  0.00  0.00      PROA  
ATOM   1529  HG2 LYS P 550     -15.550   9.993  17.890  0.00  0.00      PROA  
ATOM   1530   CD LYS P 550     -15.813  11.074  19.855  0.00  0.00      PROA  
ATOM   1531  HD1 LYS P 550     -16.451  10.278  20.297  0.00  0.00      PROA  
ATOM   1532  HD2 LYS P 550     -16.250  12.076  20.052  0.00  0.00      PROA  
ATOM   1533   CE LYS P 550     -14.438  11.062  20.547  0.00  0.00      PROA  
ATOM   1534  HE1 LYS P 550     -13.680  11.806  20.220  0.00  0.00      PROA  
ATOM   1535  HE2 LYS P 550     -13.974  10.076  20.330  0.00  0.00      PROA  
ATOM   1536   NZ LYS P 550     -14.540  11.095  22.043  0.00  0.00      PROA  
ATOM   1537  HZ1 LYS P 550     -15.455  11.528  22.282  0.00  0.00      PROA  
ATOM   1538  HZ2 LYS P 550     -13.716  11.629  22.388  0.00  0.00      PROA  
ATOM   1539  HZ3 LYS P 550     -14.563  10.084  22.285  0.00  0.00      PROA  
ATOM   1540    C LYS P 550     -19.556  10.971  17.627  0.00  0.00      PROA  
ATOM   1541    O LYS P 550     -20.148  11.482  18.525  0.00  0.00      PROA  
ATOM   1542    N PHE P 551     -20.092  10.881  16.366  0.00  0.00      PROA  
ATOM   1543   HN PHE P 551     -19.587  10.396  15.656  0.00  0.00      PROA  
ATOM   1544   CA PHE P 551     -21.365  11.463  15.925  0.00  0.00      PROA  
ATOM   1545   HA PHE P 551     -21.538  12.401  16.432  0.00  0.00      PROA  
ATOM   1546   CB PHE P 551     -21.326  11.842  14.395  0.00  0.00      PROA  
ATOM   1547  HB1 PHE P 551     -21.256  10.901  13.809  0.00  0.00      PROA  
ATOM   1548  HB2 PHE P 551     -20.488  12.525  14.140  0.00  0.00      PROA  
ATOM   1549   CG PHE P 551     -22.630  12.498  13.923  0.00  0.00      PROA  
ATOM   1550  CD1 PHE P 551     -23.662  11.793  13.317  0.00  0.00      PROA  
ATOM   1551  HD1 PHE P 551     -23.669  10.713  13.325  0.00  0.00      PROA  
ATOM   1552  CE1 PHE P 551     -24.785  12.409  12.900  0.00  0.00      PROA  
ATOM   1553  HE1 PHE P 551     -25.595  11.854  12.449  0.00  0.00      PROA  
ATOM   1554   CZ PHE P 551     -24.851  13.769  12.920  0.00  0.00      PROA  
ATOM   1555   HZ PHE P 551     -25.702  14.332  12.567  0.00  0.00      PROA  
ATOM   1556  CD2 PHE P 551     -22.651  13.856  13.959  0.00  0.00      PROA  
ATOM   1557  HD2 PHE P 551     -21.758  14.392  14.244  0.00  0.00      PROA  
ATOM   1558  CE2 PHE P 551     -23.779  14.565  13.482  0.00  0.00      PROA  
ATOM   1559  HE2 PHE P 551     -23.943  15.630  13.545  0.00  0.00      PROA  
ATOM   1560    C PHE P 551     -22.600  10.594  16.290  0.00  0.00      PROA  
ATOM   1561    O PHE P 551     -23.720  11.083  16.289  0.00  0.00      PROA  
ATOM   1562    N CYS P 552     -22.334   9.349  16.699  0.00  0.00      PROA  
ATOM   1563   HN CYS P 552     -21.383   9.060  16.618  0.00  0.00      PROA  
ATOM   1564   CA CYS P 552     -23.308   8.460  17.345  0.00  0.00      PROA  
ATOM   1565   HA CYS P 552     -24.285   8.880  17.154  0.00  0.00      PROA  
ATOM   1566   CB CYS P 552     -23.148   7.038  16.699  0.00  0.00      PROA  
ATOM   1567  HB1 CYS P 552     -23.987   6.400  17.050  0.00  0.00      PROA  
ATOM   1568  HB2 CYS P 552     -22.167   6.531  16.820  0.00  0.00      PROA  
ATOM   1569   SG CYS P 552     -23.316   7.288  14.912  0.00  0.00      PROA  
ATOM   1570  HG1 CYS P 552     -22.105   7.748  14.631  0.00  0.00      PROA  
ATOM   1571    C CYS P 552     -23.215   8.356  18.848  0.00  0.00      PROA  
ATOM   1572    O CYS P 552     -22.777   7.348  19.362  0.00  0.00      PROA  
ATOM   1573    N LYS P 553     -23.930   9.284  19.521  0.00  0.00      PROA  
ATOM   1574   HN LYS P 553     -24.531   9.850  18.962  0.00  0.00      PROA  
ATOM   1575   CA LYS P 553     -23.720   9.528  20.934  0.00  0.00      PROA  
ATOM   1576   HA LYS P 553     -23.407   8.589  21.367  0.00  0.00      PROA  
ATOM   1577   CB LYS P 553     -22.819  10.826  21.127  0.00  0.00      PROA  
ATOM   1578  HB1 LYS P 553     -23.323  11.631  20.551  0.00  0.00      PROA  
ATOM   1579  HB2 LYS P 553     -21.804  10.795  20.677  0.00  0.00      PROA  
ATOM   1580   CG LYS P 553     -22.622  11.233  22.562  0.00  0.00      PROA  
ATOM   1581  HG1 LYS P 553     -21.972  10.403  22.912  0.00  0.00      PROA  
ATOM   1582  HG2 LYS P 553     -23.588  11.171  23.108  0.00  0.00      PROA  
ATOM   1583   CD LYS P 553     -21.901  12.570  22.820  0.00  0.00      PROA  
ATOM   1584  HD1 LYS P 553     -22.382  13.348  22.191  0.00  0.00      PROA  
ATOM   1585  HD2 LYS P 553     -20.882  12.612  22.378  0.00  0.00      PROA  
ATOM   1586   CE LYS P 553     -21.727  12.992  24.280  0.00  0.00      PROA  
ATOM   1587  HE1 LYS P 553     -21.139  13.933  24.330  0.00  0.00      PROA  
ATOM   1588  HE2 LYS P 553     -21.182  12.255  24.907  0.00  0.00      PROA  
ATOM   1589   NZ LYS P 553     -22.952  13.447  24.995  0.00  0.00      PROA  
ATOM   1590  HZ1 LYS P 553     -22.638  14.023  25.801  0.00  0.00      PROA  
ATOM   1591  HZ2 LYS P 553     -23.544  12.653  25.312  0.00  0.00      PROA  
ATOM   1592  HZ3 LYS P 553     -23.527  14.090  24.413  0.00  0.00      PROA  
ATOM   1593    C LYS P 553     -25.093   9.630  21.579  0.00  0.00      PROA  
ATOM   1594    O LYS P 553     -25.633  10.747  21.827  0.00  0.00      PROA  
ATOM   1595    N ASP P 554     -25.743   8.482  21.918  0.00  0.00      PROA  
ATOM   1596   HN ASP P 554     -25.374   7.625  21.568  0.00  0.00      PROA  
ATOM   1597   CA ASP P 554     -26.967   8.437  22.745  0.00  0.00      PROA  
ATOM   1598   HA ASP P 554     -26.983   9.236  23.472  0.00  0.00      PROA  
ATOM   1599   CB ASP P 554     -28.241   8.571  21.766  0.00  0.00      PROA  
ATOM   1600  HB1 ASP P 554     -28.458   7.615  21.243  0.00  0.00      PROA  
ATOM   1601  HB2 ASP P 554     -27.948   9.273  20.955  0.00  0.00      PROA  
ATOM   1602   CG ASP P 554     -29.449   9.044  22.506  0.00  0.00      PROA  
ATOM   1603  OD1 ASP P 554     -30.607   8.894  22.027  0.00  0.00      PROA  
ATOM   1604  OD2 ASP P 554     -29.270   9.816  23.461  0.00  0.00      PROA  
ATOM   1605    C ASP P 554     -27.060   7.098  23.590  0.00  0.00      PROA  
ATOM   1606    O ASP P 554     -26.421   6.071  23.340  0.00  0.00      PROA  
ATOM   1607    N TYR P 555     -27.863   7.126  24.650  0.00  0.00      PROA  
ATOM   1608   HN TYR P 555     -28.483   7.898  24.761  0.00  0.00      PROA  
ATOM   1609   CA TYR P 555     -27.841   6.154  25.764  0.00  0.00      PROA  
ATOM   1610   HA TYR P 555     -26.810   6.028  26.058  0.00  0.00      PROA  
ATOM   1611   CB TYR P 555     -28.613   6.727  27.020  0.00  0.00      PROA  
ATOM   1612  HB1 TYR P 555     -29.604   7.164  26.776  0.00  0.00      PROA  
ATOM   1613  HB2 TYR P 555     -28.064   7.522  27.569  0.00  0.00      PROA  
ATOM   1614   CG TYR P 555     -28.860   5.695  28.116  0.00  0.00      PROA  
ATOM   1615  CD1 TYR P 555     -27.805   5.177  28.858  0.00  0.00      PROA  
ATOM   1616  HD1 TYR P 555     -26.762   5.427  28.732  0.00  0.00      PROA  
ATOM   1617  CE1 TYR P 555     -28.086   4.229  29.954  0.00  0.00      PROA  
ATOM   1618  HE1 TYR P 555     -27.276   3.641  30.361  0.00  0.00      PROA  
ATOM   1619   CZ TYR P 555     -29.392   3.859  30.255  0.00  0.00      PROA  
ATOM   1620   OH TYR P 555     -29.512   2.800  31.147  0.00  0.00      PROA  
ATOM   1621   HH TYR P 555     -28.603   2.580  31.364  0.00  0.00      PROA  
ATOM   1622  CD2 TYR P 555     -30.165   5.249  28.499  0.00  0.00      PROA  
ATOM   1623  HD2 TYR P 555     -30.999   5.636  27.932  0.00  0.00      PROA  
ATOM   1624  CE2 TYR P 555     -30.460   4.499  29.611  0.00  0.00      PROA  
ATOM   1625  HE2 TYR P 555     -31.500   4.312  29.836  0.00  0.00      PROA  
ATOM   1626    C TYR P 555     -28.263   4.750  25.400  0.00  0.00      PROA  
ATOM   1627    O TYR P 555     -27.544   3.870  25.799  0.00  0.00      PROA  
ATOM   1628    N ALA P 556     -29.402   4.568  24.669  0.00  0.00      PROA  
ATOM   1629   HN ALA P 556     -29.970   5.338  24.388  0.00  0.00      PROA  
ATOM   1630   CA ALA P 556     -29.742   3.320  24.038  0.00  0.00      PROA  
ATOM   1631   HA ALA P 556     -29.285   2.521  24.603  0.00  0.00      PROA  
ATOM   1632   CB ALA P 556     -31.328   3.160  24.000  0.00  0.00      PROA  
ATOM   1633  HB1 ALA P 556     -31.552   2.097  23.769  0.00  0.00      PROA  
ATOM   1634  HB2 ALA P 556     -31.723   3.838  23.213  0.00  0.00      PROA  
ATOM   1635  HB3 ALA P 556     -31.727   3.466  24.990  0.00  0.00      PROA  
ATOM   1636    C ALA P 556     -29.137   3.065  22.681  0.00  0.00      PROA  
ATOM   1637    O ALA P 556     -29.420   2.099  21.981  0.00  0.00      PROA  
ATOM   1638    N LEU P 557     -28.254   3.961  22.173  0.00  0.00      PROA  
ATOM   1639   HN LEU P 557     -27.915   4.783  22.625  0.00  0.00      PROA  
ATOM   1640   CA LEU P 557     -27.507   3.739  20.903  0.00  0.00      PROA  
ATOM   1641   HA LEU P 557     -28.126   3.139  20.253  0.00  0.00      PROA  
ATOM   1642   CB LEU P 557     -27.096   5.147  20.363  0.00  0.00      PROA  
ATOM   1643  HB1 LEU P 557     -26.108   5.468  20.756  0.00  0.00      PROA  
ATOM   1644  HB2 LEU P 557     -27.755   5.869  20.892  0.00  0.00      PROA  
ATOM   1645   CG LEU P 557     -27.006   5.257  18.758  0.00  0.00      PROA  
ATOM   1646   HG LEU P 557     -26.198   4.598  18.374  0.00  0.00      PROA  
ATOM   1647  CD1 LEU P 557     -28.283   4.776  18.181  0.00  0.00      PROA  
ATOM   1648 HD11 LEU P 557     -29.101   5.459  18.495  0.00  0.00      PROA  
ATOM   1649 HD12 LEU P 557     -28.443   3.717  18.477  0.00  0.00      PROA  
ATOM   1650 HD13 LEU P 557     -28.167   4.872  17.080  0.00  0.00      PROA  
ATOM   1651  CD2 LEU P 557     -26.689   6.713  18.400  0.00  0.00      PROA  
ATOM   1652 HD21 LEU P 557     -27.405   7.348  18.965  0.00  0.00      PROA  
ATOM   1653 HD22 LEU P 557     -26.772   6.938  17.315  0.00  0.00      PROA  
ATOM   1654 HD23 LEU P 557     -25.645   6.847  18.755  0.00  0.00      PROA  
ATOM   1655    C LEU P 557     -26.221   2.903  21.076  0.00  0.00      PROA  
ATOM   1656    O LEU P 557     -25.525   2.840  22.076  0.00  0.00      PROA  
ATOM   1657    N SER P 558     -25.786   2.263  19.938  0.00  0.00      PROA  
ATOM   1658   HN SER P 558     -26.479   2.254  19.221  0.00  0.00      PROA  
ATOM   1659   CA SER P 558     -24.607   1.404  19.715  0.00  0.00      PROA  
ATOM   1660   HA SER P 558     -23.826   1.862  20.305  0.00  0.00      PROA  
ATOM   1661   CB SER P 558     -24.944  -0.098  19.917  0.00  0.00      PROA  
ATOM   1662  HB1 SER P 558     -25.731  -0.513  19.252  0.00  0.00      PROA  
ATOM   1663  HB2 SER P 558     -25.420  -0.267  20.907  0.00  0.00      PROA  
ATOM   1664   OG SER P 558     -23.826  -0.954  19.845  0.00  0.00      PROA  
ATOM   1665  HG1 SER P 558     -23.851  -1.465  20.657  0.00  0.00      PROA  
ATOM   1666    C SER P 558     -24.136   1.593  18.297  0.00  0.00      PROA  
ATOM   1667    O SER P 558     -24.983   1.416  17.387  0.00  0.00      PROA  
ATOM   1668    N TYR P 559     -22.837   1.921  18.046  0.00  0.00      PROA  
ATOM   1669   HN TYR P 559     -22.292   2.083  18.865  0.00  0.00      PROA  
ATOM   1670   CA TYR P 559     -22.182   2.174  16.831  0.00  0.00      PROA  
ATOM   1671   HA TYR P 559     -22.645   3.007  16.322  0.00  0.00      PROA  
ATOM   1672   CB TYR P 559     -20.696   2.731  17.169  0.00  0.00      PROA  
ATOM   1673  HB1 TYR P 559     -20.086   2.013  17.758  0.00  0.00      PROA  
ATOM   1674  HB2 TYR P 559     -20.744   3.687  17.733  0.00  0.00      PROA  
ATOM   1675   CG TYR P 559     -19.866   2.920  15.900  0.00  0.00      PROA  
ATOM   1676  CD1 TYR P 559     -20.101   4.000  15.042  0.00  0.00      PROA  
ATOM   1677  HD1 TYR P 559     -20.829   4.793  15.128  0.00  0.00      PROA  
ATOM   1678  CE1 TYR P 559     -19.412   4.156  13.808  0.00  0.00      PROA  
ATOM   1679  HE1 TYR P 559     -19.729   4.866  13.059  0.00  0.00      PROA  
ATOM   1680   CZ TYR P 559     -18.298   3.351  13.557  0.00  0.00      PROA  
ATOM   1681   OH TYR P 559     -17.614   3.527  12.321  0.00  0.00      PROA  
ATOM   1682   HH TYR P 559     -16.905   2.882  12.264  0.00  0.00      PROA  
ATOM   1683  CD2 TYR P 559     -18.850   2.054  15.515  0.00  0.00      PROA  
ATOM   1684  HD2 TYR P 559     -18.606   1.161  16.070  0.00  0.00      PROA  
ATOM   1685  CE2 TYR P 559     -18.107   2.212  14.366  0.00  0.00      PROA  
ATOM   1686  HE2 TYR P 559     -17.268   1.581  14.111  0.00  0.00      PROA  
ATOM   1687    C TYR P 559     -22.240   0.964  15.897  0.00  0.00      PROA  
ATOM   1688    O TYR P 559     -22.365   1.155  14.683  0.00  0.00      PROA  
ATOM   1689    N LEU P 560     -22.072  -0.269  16.432  0.00  0.00      PROA  
ATOM   1690   HN LEU P 560     -21.812  -0.383  17.388  0.00  0.00      PROA  
ATOM   1691   CA LEU P 560     -21.934  -1.460  15.522  0.00  0.00      PROA  
ATOM   1692   HA LEU P 560     -21.075  -1.324  14.882  0.00  0.00      PROA  
ATOM   1693   CB LEU P 560     -21.808  -2.737  16.468  0.00  0.00      PROA  
ATOM   1694  HB1 LEU P 560     -22.197  -3.593  15.877  0.00  0.00      PROA  
ATOM   1695  HB2 LEU P 560     -22.429  -2.645  17.384  0.00  0.00      PROA  
ATOM   1696   CG LEU P 560     -20.402  -3.040  17.102  0.00  0.00      PROA  
ATOM   1697   HG LEU P 560     -20.142  -2.218  17.803  0.00  0.00      PROA  
ATOM   1698  CD1 LEU P 560     -20.508  -4.382  17.814  0.00  0.00      PROA  
ATOM   1699 HD11 LEU P 560     -19.619  -4.671  18.413  0.00  0.00      PROA  
ATOM   1700 HD12 LEU P 560     -20.688  -5.236  17.127  0.00  0.00      PROA  
ATOM   1701 HD13 LEU P 560     -21.342  -4.266  18.539  0.00  0.00      PROA  
ATOM   1702  CD2 LEU P 560     -19.238  -3.014  16.196  0.00  0.00      PROA  
ATOM   1703 HD21 LEU P 560     -19.442  -3.714  15.358  0.00  0.00      PROA  
ATOM   1704 HD22 LEU P 560     -18.265  -3.115  16.722  0.00  0.00      PROA  
ATOM   1705 HD23 LEU P 560     -19.184  -1.979  15.794  0.00  0.00      PROA  
ATOM   1706    C LEU P 560     -23.141  -1.674  14.607  0.00  0.00      PROA  
ATOM   1707    O LEU P 560     -23.012  -1.989  13.424  0.00  0.00      PROA  
ATOM   1708    N SER P 561     -24.366  -1.529  15.117  0.00  0.00      PROA  
ATOM   1709   HN SER P 561     -24.339  -1.192  16.055  0.00  0.00      PROA  
ATOM   1710   CA SER P 561     -25.677  -1.631  14.396  0.00  0.00      PROA  
ATOM   1711   HA SER P 561     -25.675  -2.609  13.937  0.00  0.00      PROA  
ATOM   1712   CB SER P 561     -26.912  -1.546  15.376  0.00  0.00      PROA  
ATOM   1713  HB1 SER P 561     -27.816  -1.659  14.740  0.00  0.00      PROA  
ATOM   1714  HB2 SER P 561     -26.957  -0.512  15.779  0.00  0.00      PROA  
ATOM   1715   OG SER P 561     -26.908  -2.454  16.407  0.00  0.00      PROA  
ATOM   1716  HG1 SER P 561     -26.975  -3.344  16.053  0.00  0.00      PROA  
ATOM   1717    C SER P 561     -25.824  -0.574  13.333  0.00  0.00      PROA  
ATOM   1718    O SER P 561     -26.130  -0.890  12.202  0.00  0.00      PROA  
ATOM   1719    N LEU P 562     -25.479   0.701  13.633  0.00  0.00      PROA  
ATOM   1720   HN LEU P 562     -25.222   0.933  14.568  0.00  0.00      PROA  
ATOM   1721   CA LEU P 562     -25.351   1.768  12.691  0.00  0.00      PROA  
ATOM   1722   HA LEU P 562     -26.254   1.842  12.103  0.00  0.00      PROA  
ATOM   1723   CB LEU P 562     -25.111   3.086  13.558  0.00  0.00      PROA  
ATOM   1724  HB1 LEU P 562     -25.044   3.936  12.846  0.00  0.00      PROA  
ATOM   1725  HB2 LEU P 562     -24.177   3.142  14.157  0.00  0.00      PROA  
ATOM   1726   CG LEU P 562     -26.159   3.312  14.651  0.00  0.00      PROA  
ATOM   1727   HG LEU P 562     -26.107   2.480  15.385  0.00  0.00      PROA  
ATOM   1728  CD1 LEU P 562     -25.729   4.507  15.500  0.00  0.00      PROA  
ATOM   1729 HD11 LEU P 562     -26.479   4.938  16.198  0.00  0.00      PROA  
ATOM   1730 HD12 LEU P 562     -25.401   5.386  14.906  0.00  0.00      PROA  
ATOM   1731 HD13 LEU P 562     -24.805   4.221  16.045  0.00  0.00      PROA  
ATOM   1732  CD2 LEU P 562     -27.598   3.624  14.242  0.00  0.00      PROA  
ATOM   1733 HD21 LEU P 562     -28.243   3.652  15.147  0.00  0.00      PROA  
ATOM   1734 HD22 LEU P 562     -28.056   2.776  13.689  0.00  0.00      PROA  
ATOM   1735 HD23 LEU P 562     -27.759   4.557  13.661  0.00  0.00      PROA  
ATOM   1736    C LEU P 562     -24.256   1.431  11.668  0.00  0.00      PROA  
ATOM   1737    O LEU P 562     -24.445   1.439  10.471  0.00  0.00      PROA  
ATOM   1738    N ARG P 563     -23.002   1.081  12.121  0.00  0.00      PROA  
ATOM   1739   HN ARG P 563     -22.764   0.957  13.081  0.00  0.00      PROA  
ATOM   1740   CA ARG P 563     -21.849   0.878  11.317  0.00  0.00      PROA  
ATOM   1741   HA ARG P 563     -21.633   1.776  10.758  0.00  0.00      PROA  
ATOM   1742   CB ARG P 563     -20.562   0.582  12.156  0.00  0.00      PROA  
ATOM   1743  HB1 ARG P 563     -20.711  -0.254  12.873  0.00  0.00      PROA  
ATOM   1744  HB2 ARG P 563     -20.495   1.424  12.878  0.00  0.00      PROA  
ATOM   1745   CG ARG P 563     -19.253   0.492  11.432  0.00  0.00      PROA  
ATOM   1746  HG1 ARG P 563     -18.570   1.040  12.116  0.00  0.00      PROA  
ATOM   1747  HG2 ARG P 563     -19.330   1.055  10.477  0.00  0.00      PROA  
ATOM   1748   CD ARG P 563     -18.679  -0.936  11.250  0.00  0.00      PROA  
ATOM   1749  HD1 ARG P 563     -19.325  -1.537  10.575  0.00  0.00      PROA  
ATOM   1750  HD2 ARG P 563     -18.598  -1.556  12.168  0.00  0.00      PROA  
ATOM   1751   NE ARG P 563     -17.278  -0.800  10.737  0.00  0.00      PROA  
ATOM   1752   HE ARG P 563     -16.824   0.062  10.963  0.00  0.00      PROA  
ATOM   1753   CZ ARG P 563     -16.728  -1.614   9.877  0.00  0.00      PROA  
ATOM   1754  NH1 ARG P 563     -17.289  -2.769   9.465  0.00  0.00      PROA  
ATOM   1755 HH11 ARG P 563     -18.117  -3.077   9.935  0.00  0.00      PROA  
ATOM   1756 HH12 ARG P 563     -16.656  -3.455   9.105  0.00  0.00      PROA  
ATOM   1757  NH2 ARG P 563     -15.608  -1.301   9.368  0.00  0.00      PROA  
ATOM   1758 HH21 ARG P 563     -15.435  -1.588   8.426  0.00  0.00      PROA  
ATOM   1759 HH22 ARG P 563     -15.257  -0.393   9.595  0.00  0.00      PROA  
ATOM   1760    C ARG P 563     -22.067  -0.252  10.249  0.00  0.00      PROA  
ATOM   1761    O ARG P 563     -21.625  -0.229   9.077  0.00  0.00      PROA  
ATOM   1762    N ALA P 564     -22.729  -1.356  10.688  0.00  0.00      PROA  
ATOM   1763   HN ALA P 564     -22.982  -1.506  11.641  0.00  0.00      PROA  
ATOM   1764   CA ALA P 564     -23.256  -2.463   9.848  0.00  0.00      PROA  
ATOM   1765   HA ALA P 564     -22.461  -2.816   9.208  0.00  0.00      PROA  
ATOM   1766   CB ALA P 564     -23.713  -3.495  10.886  0.00  0.00      PROA  
ATOM   1767  HB1 ALA P 564     -22.911  -3.917  11.529  0.00  0.00      PROA  
ATOM   1768  HB2 ALA P 564     -24.187  -4.348  10.355  0.00  0.00      PROA  
ATOM   1769  HB3 ALA P 564     -24.560  -3.034  11.438  0.00  0.00      PROA  
ATOM   1770    C ALA P 564     -24.254  -1.960   8.850  0.00  0.00      PROA  
ATOM   1771    O ALA P 564     -23.992  -2.102   7.655  0.00  0.00      PROA  
ATOM   1772    N CYS P 565     -25.292  -1.161   9.236  0.00  0.00      PROA  
ATOM   1773   HN CYS P 565     -25.472  -0.880  10.175  0.00  0.00      PROA  
ATOM   1774   CA CYS P 565     -26.274  -0.680   8.149  0.00  0.00      PROA  
ATOM   1775   HA CYS P 565     -26.662  -1.601   7.738  0.00  0.00      PROA  
ATOM   1776   CB CYS P 565     -27.503  -0.031   8.879  0.00  0.00      PROA  
ATOM   1777  HB1 CYS P 565     -27.204   0.876   9.446  0.00  0.00      PROA  
ATOM   1778  HB2 CYS P 565     -27.814  -0.760   9.657  0.00  0.00      PROA  
ATOM   1779   SG CYS P 565     -28.898   0.454   7.824  0.00  0.00      PROA  
ATOM   1780  HG1 CYS P 565     -28.168   0.659   6.737  0.00  0.00      PROA  
ATOM   1781    C CYS P 565     -25.747   0.206   7.018  0.00  0.00      PROA  
ATOM   1782    O CYS P 565     -26.034  -0.058   5.818  0.00  0.00      PROA  
ATOM   1783    N ILE P 566     -24.858   1.152   7.387  0.00  0.00      PROA  
ATOM   1784   HN ILE P 566     -24.414   1.218   8.277  0.00  0.00      PROA  
ATOM   1785   CA ILE P 566     -24.110   2.075   6.479  0.00  0.00      PROA  
ATOM   1786   HA ILE P 566     -24.790   2.514   5.765  0.00  0.00      PROA  
ATOM   1787   CB ILE P 566     -23.414   3.285   7.188  0.00  0.00      PROA  
ATOM   1788   HB ILE P 566     -22.614   2.852   7.826  0.00  0.00      PROA  
ATOM   1789  CG2 ILE P 566     -22.601   4.081   6.153  0.00  0.00      PROA  
ATOM   1790 HG21 ILE P 566     -21.609   3.668   5.872  0.00  0.00      PROA  
ATOM   1791 HG22 ILE P 566     -22.407   5.001   6.746  0.00  0.00      PROA  
ATOM   1792 HG23 ILE P 566     -23.142   4.131   5.183  0.00  0.00      PROA  
ATOM   1793  CG1 ILE P 566     -24.501   4.047   8.051  0.00  0.00      PROA  
ATOM   1794 HG11 ILE P 566     -25.245   3.336   8.471  0.00  0.00      PROA  
ATOM   1795 HG12 ILE P 566     -25.108   4.740   7.431  0.00  0.00      PROA  
ATOM   1796   CD ILE P 566     -23.956   4.820   9.221  0.00  0.00      PROA  
ATOM   1797  HD1 ILE P 566     -23.420   4.090   9.864  0.00  0.00      PROA  
ATOM   1798  HD2 ILE P 566     -24.736   5.359   9.799  0.00  0.00      PROA  
ATOM   1799  HD3 ILE P 566     -23.182   5.490   8.788  0.00  0.00      PROA  
ATOM   1800    C ILE P 566     -23.184   1.275   5.573  0.00  0.00      PROA  
ATOM   1801    O ILE P 566     -23.020   1.571   4.357  0.00  0.00      PROA  
ATOM   1802    N GLY P 567     -22.539   0.171   6.083  0.00  0.00      PROA  
ATOM   1803   HN GLY P 567     -22.600  -0.072   7.048  0.00  0.00      PROA  
ATOM   1804   CA GLY P 567     -21.610  -0.590   5.238  0.00  0.00      PROA  
ATOM   1805  HA1 GLY P 567     -21.171  -1.380   5.828  0.00  0.00      PROA  
ATOM   1806  HA2 GLY P 567     -20.949   0.150   4.811  0.00  0.00      PROA  
ATOM   1807    C GLY P 567     -22.309  -1.392   4.156  0.00  0.00      PROA  
ATOM   1808    O GLY P 567     -21.989  -1.395   2.976  0.00  0.00      PROA  
ATOM   1809    N LEU P 568     -23.433  -2.022   4.505  0.00  0.00      PROA  
ATOM   1810   HN LEU P 568     -23.713  -1.909   5.455  0.00  0.00      PROA  
ATOM   1811   CA LEU P 568     -24.313  -2.688   3.583  0.00  0.00      PROA  
ATOM   1812   HA LEU P 568     -23.666  -3.356   3.035  0.00  0.00      PROA  
ATOM   1813   CB LEU P 568     -25.348  -3.482   4.321  0.00  0.00      PROA  
ATOM   1814  HB1 LEU P 568     -26.204  -3.864   3.724  0.00  0.00      PROA  
ATOM   1815  HB2 LEU P 568     -25.698  -2.799   5.124  0.00  0.00      PROA  
ATOM   1816   CG LEU P 568     -24.829  -4.692   5.223  0.00  0.00      PROA  
ATOM   1817   HG LEU P 568     -23.935  -4.454   5.838  0.00  0.00      PROA  
ATOM   1818  CD1 LEU P 568     -25.929  -5.005   6.207  0.00  0.00      PROA  
ATOM   1819 HD11 LEU P 568     -26.953  -5.187   5.815  0.00  0.00      PROA  
ATOM   1820 HD12 LEU P 568     -26.027  -4.135   6.891  0.00  0.00      PROA  
ATOM   1821 HD13 LEU P 568     -25.667  -5.890   6.825  0.00  0.00      PROA  
ATOM   1822  CD2 LEU P 568     -24.424  -5.939   4.355  0.00  0.00      PROA  
ATOM   1823 HD21 LEU P 568     -23.874  -6.684   4.970  0.00  0.00      PROA  
ATOM   1824 HD22 LEU P 568     -23.788  -5.741   3.466  0.00  0.00      PROA  
ATOM   1825 HD23 LEU P 568     -25.263  -6.507   3.899  0.00  0.00      PROA  
ATOM   1826    C LEU P 568     -24.902  -1.752   2.524  0.00  0.00      PROA  
ATOM   1827    O LEU P 568     -25.050  -2.166   1.382  0.00  0.00      PROA  
ATOM   1828    N TRP P 569     -25.150  -0.474   2.931  0.00  0.00      PROA  
ATOM   1829   HN TRP P 569     -25.112  -0.087   3.849  0.00  0.00      PROA  
ATOM   1830   CA TRP P 569     -25.596   0.576   1.982  0.00  0.00      PROA  
ATOM   1831   HA TRP P 569     -26.386   0.236   1.329  0.00  0.00      PROA  
ATOM   1832   CB TRP P 569     -26.071   1.876   2.560  0.00  0.00      PROA  
ATOM   1833  HB1 TRP P 569     -26.035   2.636   1.750  0.00  0.00      PROA  
ATOM   1834  HB2 TRP P 569     -25.339   2.197   3.331  0.00  0.00      PROA  
ATOM   1835   CG TRP P 569     -27.471   1.925   3.064  0.00  0.00      PROA  
ATOM   1836  CD1 TRP P 569     -27.841   2.273   4.350  0.00  0.00      PROA  
ATOM   1837  HD1 TRP P 569     -27.248   2.648   5.171  0.00  0.00      PROA  
ATOM   1838  NE1 TRP P 569     -29.207   2.240   4.364  0.00  0.00      PROA  
ATOM   1839  HE1 TRP P 569     -29.880   2.745   4.859  0.00  0.00      PROA  
ATOM   1840  CE2 TRP P 569     -29.728   1.762   3.208  0.00  0.00      PROA  
ATOM   1841  CD2 TRP P 569     -28.637   1.573   2.307  0.00  0.00      PROA  
ATOM   1842  CE3 TRP P 569     -28.923   1.075   1.072  0.00  0.00      PROA  
ATOM   1843  HE3 TRP P 569     -28.194   1.058   0.275  0.00  0.00      PROA  
ATOM   1844  CZ3 TRP P 569     -30.219   0.581   0.736  0.00  0.00      PROA  
ATOM   1845  HZ3 TRP P 569     -30.480   0.227  -0.250  0.00  0.00      PROA  
ATOM   1846  CZ2 TRP P 569     -31.033   1.525   2.866  0.00  0.00      PROA  
ATOM   1847  HZ2 TRP P 569     -31.878   1.667   3.523  0.00  0.00      PROA  
ATOM   1848  CH2 TRP P 569     -31.253   0.896   1.634  0.00  0.00      PROA  
ATOM   1849  HH2 TRP P 569     -32.298   0.713   1.435  0.00  0.00      PROA  
ATOM   1850    C TRP P 569     -24.511   0.850   0.890  0.00  0.00      PROA  
ATOM   1851    O TRP P 569     -24.662   0.866  -0.321  0.00  0.00      PROA  
ATOM   1852    N THR P 570     -23.266   1.061   1.443  0.00  0.00      PROA  
ATOM   1853   HN THR P 570     -23.072   0.819   2.391  0.00  0.00      PROA  
ATOM   1854   CA THR P 570     -22.114   1.498   0.712  0.00  0.00      PROA  
ATOM   1855   HA THR P 570     -22.294   2.451   0.238  0.00  0.00      PROA  
ATOM   1856   CB THR P 570     -20.861   1.840   1.641  0.00  0.00      PROA  
ATOM   1857   HB THR P 570     -20.503   0.927   2.164  0.00  0.00      PROA  
ATOM   1858  OG1 THR P 570     -21.214   2.864   2.485  0.00  0.00      PROA  
ATOM   1859  HG1 THR P 570     -21.715   2.419   3.172  0.00  0.00      PROA  
ATOM   1860  CG2 THR P 570     -19.706   2.416   0.796  0.00  0.00      PROA  
ATOM   1861 HG21 THR P 570     -18.770   2.567   1.377  0.00  0.00      PROA  
ATOM   1862 HG22 THR P 570     -19.925   3.305   0.167  0.00  0.00      PROA  
ATOM   1863 HG23 THR P 570     -19.374   1.577   0.148  0.00  0.00      PROA  
ATOM   1864    C THR P 570     -21.608   0.512  -0.331  0.00  0.00      PROA  
ATOM   1865    O THR P 570     -21.211   0.841  -1.415  0.00  0.00      PROA  
ATOM   1866    N ALA P 571     -21.726  -0.797  -0.011  0.00  0.00      PROA  
ATOM   1867   HN ALA P 571     -21.826  -1.152   0.915  0.00  0.00      PROA  
ATOM   1868   CA ALA P 571     -21.836  -1.901  -0.907  0.00  0.00      PROA  
ATOM   1869   HA ALA P 571     -20.966  -1.950  -1.544  0.00  0.00      PROA  
ATOM   1870   CB ALA P 571     -22.030  -3.205  -0.093  0.00  0.00      PROA  
ATOM   1871  HB1 ALA P 571     -21.841  -4.036  -0.805  0.00  0.00      PROA  
ATOM   1872  HB2 ALA P 571     -23.041  -3.405   0.324  0.00  0.00      PROA  
ATOM   1873  HB3 ALA P 571     -21.317  -3.255   0.758  0.00  0.00      PROA  
ATOM   1874    C ALA P 571     -22.968  -1.893  -2.059  0.00  0.00      PROA  
ATOM   1875    O ALA P 571     -22.705  -2.266  -3.163  0.00  0.00      PROA  
ATOM   1876    N PHE P 572     -24.220  -1.439  -1.732  0.00  0.00      PROA  
ATOM   1877   HN PHE P 572     -24.358  -0.789  -0.988  0.00  0.00      PROA  
ATOM   1878   CA PHE P 572     -25.339  -1.523  -2.617  0.00  0.00      PROA  
ATOM   1879   HA PHE P 572     -25.452  -2.490  -3.086  0.00  0.00      PROA  
ATOM   1880   CB PHE P 572     -26.532  -1.419  -1.634  0.00  0.00      PROA  
ATOM   1881  HB1 PHE P 572     -26.334  -0.470  -1.092  0.00  0.00      PROA  
ATOM   1882  HB2 PHE P 572     -26.866  -2.188  -0.905  0.00  0.00      PROA  
ATOM   1883   CG PHE P 572     -27.771  -1.222  -2.425  0.00  0.00      PROA  
ATOM   1884  CD1 PHE P 572     -28.522  -2.350  -2.892  0.00  0.00      PROA  
ATOM   1885  HD1 PHE P 572     -28.143  -3.319  -2.604  0.00  0.00      PROA  
ATOM   1886  CE1 PHE P 572     -29.669  -2.223  -3.624  0.00  0.00      PROA  
ATOM   1887  HE1 PHE P 572     -30.275  -3.070  -3.908  0.00  0.00      PROA  
ATOM   1888   CZ PHE P 572     -29.955  -0.947  -4.126  0.00  0.00      PROA  
ATOM   1889   HZ PHE P 572     -30.756  -0.782  -4.831  0.00  0.00      PROA  
ATOM   1890  CD2 PHE P 572     -28.208   0.065  -2.790  0.00  0.00      PROA  
ATOM   1891  HD2 PHE P 572     -27.562   0.909  -2.600  0.00  0.00      PROA  
ATOM   1892  CE2 PHE P 572     -29.268   0.188  -3.696  0.00  0.00      PROA  
ATOM   1893  HE2 PHE P 572     -29.642   1.143  -4.036  0.00  0.00      PROA  
ATOM   1894    C PHE P 572     -25.094  -0.441  -3.596  0.00  0.00      PROA  
ATOM   1895    O PHE P 572     -25.371  -0.657  -4.746  0.00  0.00      PROA  
ATOM   1896    N LEU P 573     -24.564   0.718  -3.164  0.00  0.00      PROA  
ATOM   1897   HN LEU P 573     -24.482   0.799  -2.174  0.00  0.00      PROA  
ATOM   1898   CA LEU P 573     -24.242   1.965  -3.959  0.00  0.00      PROA  
ATOM   1899   HA LEU P 573     -25.133   2.290  -4.477  0.00  0.00      PROA  
ATOM   1900   CB LEU P 573     -23.966   3.175  -3.087  0.00  0.00      PROA  
ATOM   1901  HB1 LEU P 573     -23.538   4.066  -3.596  0.00  0.00      PROA  
ATOM   1902  HB2 LEU P 573     -23.210   2.725  -2.409  0.00  0.00      PROA  
ATOM   1903   CG LEU P 573     -25.190   3.766  -2.294  0.00  0.00      PROA  
ATOM   1904   HG LEU P 573     -25.734   2.953  -1.767  0.00  0.00      PROA  
ATOM   1905  CD1 LEU P 573     -24.703   4.649  -1.117  0.00  0.00      PROA  
ATOM   1906 HD11 LEU P 573     -24.067   4.180  -0.336  0.00  0.00      PROA  
ATOM   1907 HD12 LEU P 573     -25.598   5.065  -0.607  0.00  0.00      PROA  
ATOM   1908 HD13 LEU P 573     -24.127   5.520  -1.497  0.00  0.00      PROA  
ATOM   1909  CD2 LEU P 573     -26.154   4.384  -3.259  0.00  0.00      PROA  
ATOM   1910 HD21 LEU P 573     -26.903   4.923  -2.640  0.00  0.00      PROA  
ATOM   1911 HD22 LEU P 573     -26.644   3.532  -3.777  0.00  0.00      PROA  
ATOM   1912 HD23 LEU P 573     -25.702   5.136  -3.940  0.00  0.00      PROA  
ATOM   1913    C LEU P 573     -23.130   1.666  -4.953  0.00  0.00      PROA  
ATOM   1914    O LEU P 573     -23.177   2.066  -6.111  0.00  0.00      PROA  
ATOM   1915    N CYS P 574     -22.108   0.945  -4.596  0.00  0.00      PROA  
ATOM   1916   HN CYS P 574     -22.109   0.623  -3.652  0.00  0.00      PROA  
ATOM   1917   CA CYS P 574     -21.069   0.452  -5.457  0.00  0.00      PROA  
ATOM   1918   HA CYS P 574     -20.642   1.314  -5.948  0.00  0.00      PROA  
ATOM   1919   CB CYS P 574     -20.006  -0.289  -4.576  0.00  0.00      PROA  
ATOM   1920  HB1 CYS P 574     -19.408  -0.969  -5.221  0.00  0.00      PROA  
ATOM   1921  HB2 CYS P 574     -20.616  -0.837  -3.826  0.00  0.00      PROA  
ATOM   1922   SG CYS P 574     -18.923   0.736  -3.636  0.00  0.00      PROA  
ATOM   1923  HG1 CYS P 574     -19.836   1.387  -2.930  0.00  0.00      PROA  
ATOM   1924    C CYS P 574     -21.676  -0.495  -6.415  0.00  0.00      PROA  
ATOM   1925    O CYS P 574     -21.400  -0.376  -7.615  0.00  0.00      PROA  
ATOM   1926    N ILE P 575     -22.526  -1.497  -6.024  0.00  0.00      PROA  
ATOM   1927   HN ILE P 575     -22.664  -1.647  -5.048  0.00  0.00      PROA  
ATOM   1928   CA ILE P 575     -23.182  -2.376  -6.973  0.00  0.00      PROA  
ATOM   1929   HA ILE P 575     -22.429  -2.699  -7.676  0.00  0.00      PROA  
ATOM   1930   CB ILE P 575     -23.856  -3.559  -6.268  0.00  0.00      PROA  
ATOM   1931   HB ILE P 575     -24.418  -3.145  -5.403  0.00  0.00      PROA  
ATOM   1932  CG2 ILE P 575     -24.699  -4.473  -7.170  0.00  0.00      PROA  
ATOM   1933 HG21 ILE P 575     -23.962  -4.751  -7.953  0.00  0.00      PROA  
ATOM   1934 HG22 ILE P 575     -25.572  -3.905  -7.555  0.00  0.00      PROA  
ATOM   1935 HG23 ILE P 575     -25.096  -5.390  -6.685  0.00  0.00      PROA  
ATOM   1936  CG1 ILE P 575     -22.732  -4.535  -5.679  0.00  0.00      PROA  
ATOM   1937 HG11 ILE P 575     -22.069  -3.843  -5.117  0.00  0.00      PROA  
ATOM   1938 HG12 ILE P 575     -22.233  -5.089  -6.502  0.00  0.00      PROA  
ATOM   1939   CD ILE P 575     -23.257  -5.562  -4.669  0.00  0.00      PROA  
ATOM   1940  HD1 ILE P 575     -22.417  -5.643  -3.945  0.00  0.00      PROA  
ATOM   1941  HD2 ILE P 575     -23.490  -6.533  -5.157  0.00  0.00      PROA  
ATOM   1942  HD3 ILE P 575     -24.248  -5.317  -4.231  0.00  0.00      PROA  
ATOM   1943    C ILE P 575     -24.065  -1.623  -7.939  0.00  0.00      PROA  
ATOM   1944    O ILE P 575     -24.140  -1.861  -9.114  0.00  0.00      PROA  
ATOM   1945    N VAL P 576     -24.708  -0.555  -7.400  0.00  0.00      PROA  
ATOM   1946   HN VAL P 576     -24.654  -0.511  -6.406  0.00  0.00      PROA  
ATOM   1947   CA VAL P 576     -25.470   0.266  -8.227  0.00  0.00      PROA  
ATOM   1948   HA VAL P 576     -26.173  -0.446  -8.632  0.00  0.00      PROA  
ATOM   1949   CB VAL P 576     -26.449   1.102  -7.386  0.00  0.00      PROA  
ATOM   1950   HB VAL P 576     -25.894   1.541  -6.529  0.00  0.00      PROA  
ATOM   1951  CG1 VAL P 576     -27.051   2.246  -8.144  0.00  0.00      PROA  
ATOM   1952 HG11 VAL P 576     -26.157   2.887  -8.301  0.00  0.00      PROA  
ATOM   1953 HG12 VAL P 576     -27.829   2.912  -7.712  0.00  0.00      PROA  
ATOM   1954 HG13 VAL P 576     -27.478   1.943  -9.124  0.00  0.00      PROA  
ATOM   1955  CG2 VAL P 576     -27.655   0.291  -6.846  0.00  0.00      PROA  
ATOM   1956 HG21 VAL P 576     -27.365  -0.559  -6.192  0.00  0.00      PROA  
ATOM   1957 HG22 VAL P 576     -28.203  -0.089  -7.735  0.00  0.00      PROA  
ATOM   1958 HG23 VAL P 576     -28.313   0.935  -6.225  0.00  0.00      PROA  
ATOM   1959    C VAL P 576     -24.702   0.905  -9.401  0.00  0.00      PROA  
ATOM   1960    O VAL P 576     -25.099   0.873 -10.516  0.00  0.00      PROA  
ATOM   1961    N LEU P 577     -23.548   1.530  -9.054  0.00  0.00      PROA  
ATOM   1962   HN LEU P 577     -23.372   1.604  -8.076  0.00  0.00      PROA  
ATOM   1963   CA LEU P 577     -22.552   2.107  -9.895  0.00  0.00      PROA  
ATOM   1964   HA LEU P 577     -23.039   2.794 -10.572  0.00  0.00      PROA  
ATOM   1965   CB LEU P 577     -21.439   2.792  -8.999  0.00  0.00      PROA  
ATOM   1966  HB1 LEU P 577     -20.510   2.972  -9.581  0.00  0.00      PROA  
ATOM   1967  HB2 LEU P 577     -21.233   2.020  -8.227  0.00  0.00      PROA  
ATOM   1968   CG LEU P 577     -21.876   4.069  -8.252  0.00  0.00      PROA  
ATOM   1969   HG LEU P 577     -22.746   3.774  -7.627  0.00  0.00      PROA  
ATOM   1970  CD1 LEU P 577     -20.713   4.415  -7.309  0.00  0.00      PROA  
ATOM   1971 HD11 LEU P 577     -20.415   3.435  -6.879  0.00  0.00      PROA  
ATOM   1972 HD12 LEU P 577     -21.122   4.999  -6.458  0.00  0.00      PROA  
ATOM   1973 HD13 LEU P 577     -19.918   4.858  -7.946  0.00  0.00      PROA  
ATOM   1974  CD2 LEU P 577     -22.433   5.225  -9.147  0.00  0.00      PROA  
ATOM   1975 HD21 LEU P 577     -22.337   6.202  -8.627  0.00  0.00      PROA  
ATOM   1976 HD22 LEU P 577     -23.502   5.013  -9.364  0.00  0.00      PROA  
ATOM   1977 HD23 LEU P 577     -21.979   5.253 -10.160  0.00  0.00      PROA  
ATOM   1978    C LEU P 577     -21.880   1.225 -10.951  0.00  0.00      PROA  
ATOM   1979    O LEU P 577     -21.728   1.715 -12.073  0.00  0.00      PROA  
ATOM   1980    N VAL P 578     -21.467  -0.014 -10.645  0.00  0.00      PROA  
ATOM   1981   HN VAL P 578     -21.565  -0.184  -9.668  0.00  0.00      PROA  
ATOM   1982   CA VAL P 578     -21.226  -1.166 -11.492  0.00  0.00      PROA  
ATOM   1983   HA VAL P 578     -20.415  -0.854 -12.134  0.00  0.00      PROA  
ATOM   1984   CB VAL P 578     -20.790  -2.452 -10.666  0.00  0.00      PROA  
ATOM   1985   HB VAL P 578     -21.640  -2.722 -10.004  0.00  0.00      PROA  
ATOM   1986  CG1 VAL P 578     -20.482  -3.662 -11.526  0.00  0.00      PROA  
ATOM   1987 HG11 VAL P 578     -21.456  -4.084 -11.851  0.00  0.00      PROA  
ATOM   1988 HG12 VAL P 578     -20.057  -4.485 -10.913  0.00  0.00      PROA  
ATOM   1989 HG13 VAL P 578     -19.837  -3.443 -12.404  0.00  0.00      PROA  
ATOM   1990  CG2 VAL P 578     -19.580  -2.111  -9.757  0.00  0.00      PROA  
ATOM   1991 HG21 VAL P 578     -19.688  -1.205  -9.123  0.00  0.00      PROA  
ATOM   1992 HG22 VAL P 578     -18.618  -2.033 -10.306  0.00  0.00      PROA  
ATOM   1993 HG23 VAL P 578     -19.518  -2.924  -9.002  0.00  0.00      PROA  
ATOM   1994    C VAL P 578     -22.318  -1.506 -12.483  0.00  0.00      PROA  
ATOM   1995    O VAL P 578     -22.109  -1.710 -13.687  0.00  0.00      PROA  
ATOM   1996    N ALA P 579     -23.586  -1.512 -12.079  0.00  0.00      PROA  
ATOM   1997   HN ALA P 579     -23.726  -1.424 -11.096  0.00  0.00      PROA  
ATOM   1998   CA ALA P 579     -24.723  -1.704 -12.915  0.00  0.00      PROA  
ATOM   1999   HA ALA P 579     -24.427  -2.514 -13.565  0.00  0.00      PROA  
ATOM   2000   CB ALA P 579     -25.908  -2.124 -12.064  0.00  0.00      PROA  
ATOM   2001  HB1 ALA P 579     -26.816  -2.382 -12.651  0.00  0.00      PROA  
ATOM   2002  HB2 ALA P 579     -26.287  -1.301 -11.422  0.00  0.00      PROA  
ATOM   2003  HB3 ALA P 579     -25.640  -2.959 -11.382  0.00  0.00      PROA  
ATOM   2004    C ALA P 579     -25.074  -0.499 -13.845  0.00  0.00      PROA  
ATOM   2005    O ALA P 579     -25.840  -0.701 -14.815  0.00  0.00      PROA  
ATOM   2006    N THR P 580     -24.492   0.682 -13.622  0.00  0.00      PROA  
ATOM   2007   HN THR P 580     -23.913   0.822 -12.822  0.00  0.00      PROA  
ATOM   2008   CA THR P 580     -24.786   1.910 -14.392  0.00  0.00      PROA  
ATOM   2009   HA THR P 580     -25.406   1.650 -15.237  0.00  0.00      PROA  
ATOM   2010   CB THR P 580     -25.364   3.067 -13.648  0.00  0.00      PROA  
ATOM   2011   HB THR P 580     -25.359   3.989 -14.269  0.00  0.00      PROA  
ATOM   2012  OG1 THR P 580     -24.745   3.320 -12.390  0.00  0.00      PROA  
ATOM   2013  HG1 THR P 580     -24.644   2.535 -11.847  0.00  0.00      PROA  
ATOM   2014  CG2 THR P 580     -26.820   2.664 -13.414  0.00  0.00      PROA  
ATOM   2015 HG21 THR P 580     -27.329   3.461 -12.831  0.00  0.00      PROA  
ATOM   2016 HG22 THR P 580     -26.808   1.693 -12.875  0.00  0.00      PROA  
ATOM   2017 HG23 THR P 580     -27.411   2.380 -14.311  0.00  0.00      PROA  
ATOM   2018    C THR P 580     -23.530   2.295 -15.205  0.00  0.00      PROA  
ATOM   2019    O THR P 580     -23.517   3.403 -15.822  0.00  0.00      PROA  
ATOM   2020    N ASP P 581     -22.556   1.389 -15.306  0.00  0.00      PROA  
ATOM   2021   HN ASP P 581     -22.722   0.502 -14.884  0.00  0.00      PROA  
ATOM   2022   CA ASP P 581     -21.229   1.524 -15.945  0.00  0.00      PROA  
ATOM   2023   HA ASP P 581     -20.741   0.609 -15.642  0.00  0.00      PROA  
ATOM   2024   CB ASP P 581     -21.332   1.492 -17.518  0.00  0.00      PROA  
ATOM   2025  HB1 ASP P 581     -20.310   1.239 -17.873  0.00  0.00      PROA  
ATOM   2026  HB2 ASP P 581     -21.862   2.455 -17.677  0.00  0.00      PROA  
ATOM   2027   CG ASP P 581     -22.329   0.537 -18.112  0.00  0.00      PROA  
ATOM   2028  OD1 ASP P 581     -22.465  -0.617 -17.719  0.00  0.00      PROA  
ATOM   2029  OD2 ASP P 581     -22.960   0.838 -19.181  0.00  0.00      PROA  
ATOM   2030    C ASP P 581     -20.273   2.581 -15.404  0.00  0.00      PROA  
ATOM   2031    O ASP P 581     -19.545   3.276 -16.151  0.00  0.00      PROA  
ATOM   2032    N ALA P 582     -20.328   2.902 -14.083  0.00  0.00      PROA  
ATOM   2033   HN ALA P 582     -21.014   2.457 -13.512  0.00  0.00      PROA  
ATOM   2034   CA ALA P 582     -19.473   3.944 -13.498  0.00  0.00      PROA  
ATOM   2035   HA ALA P 582     -18.966   4.566 -14.221  0.00  0.00      PROA  
ATOM   2036   CB ALA P 582     -20.257   4.795 -12.473  0.00  0.00      PROA  
ATOM   2037  HB1 ALA P 582     -20.886   5.523 -13.028  0.00  0.00      PROA  
ATOM   2038  HB2 ALA P 582     -19.580   5.328 -11.772  0.00  0.00      PROA  
ATOM   2039  HB3 ALA P 582     -20.926   4.209 -11.808  0.00  0.00      PROA  
ATOM   2040    C ALA P 582     -18.432   3.142 -12.757  0.00  0.00      PROA  
ATOM   2041    O ALA P 582     -18.685   2.594 -11.697  0.00  0.00      PROA  
ATOM   2042    N SER P 583     -17.176   3.091 -13.231  0.00  0.00      PROA  
ATOM   2043   HN SER P 583     -16.961   3.520 -14.105  0.00  0.00      PROA  
ATOM   2044   CA SER P 583     -16.212   2.228 -12.552  0.00  0.00      PROA  
ATOM   2045   HA SER P 583     -16.331   2.185 -11.480  0.00  0.00      PROA  
ATOM   2046   CB SER P 583     -16.340   0.780 -12.960  0.00  0.00      PROA  
ATOM   2047  HB1 SER P 583     -15.541   0.254 -12.395  0.00  0.00      PROA  
ATOM   2048  HB2 SER P 583     -16.042   0.663 -14.024  0.00  0.00      PROA  
ATOM   2049   OG SER P 583     -17.678   0.295 -12.753  0.00  0.00      PROA  
ATOM   2050  HG1 SER P 583     -18.147   0.953 -12.235  0.00  0.00      PROA  
ATOM   2051    C SER P 583     -14.787   2.685 -12.780  0.00  0.00      PROA  
ATOM   2052    O SER P 583     -13.921   2.095 -12.188  0.00  0.00      PROA  
ATOM   2053    N SER P 584     -14.536   3.724 -13.522  0.00  0.00      PROA  
ATOM   2054   HN SER P 584     -15.243   4.164 -14.070  0.00  0.00      PROA  
ATOM   2055   CA SER P 584     -13.175   4.222 -13.580  0.00  0.00      PROA  
ATOM   2056   HA SER P 584     -12.734   4.131 -12.599  0.00  0.00      PROA  
ATOM   2057   CB SER P 584     -12.318   3.355 -14.509  0.00  0.00      PROA  
ATOM   2058  HB1 SER P 584     -12.463   2.283 -14.257  0.00  0.00      PROA  
ATOM   2059  HB2 SER P 584     -11.245   3.636 -14.449  0.00  0.00      PROA  
ATOM   2060   OG SER P 584     -12.743   3.536 -15.813  0.00  0.00      PROA  
ATOM   2061  HG1 SER P 584     -12.838   2.644 -16.158  0.00  0.00      PROA  
ATOM   2062    C SER P 584     -13.034   5.587 -13.836  0.00  0.00      PROA  
ATOM   2063    O SER P 584     -13.957   6.315 -14.297  0.00  0.00      PROA  
ATOM   2064    N LEU P 585     -11.907   6.109 -13.443  0.00  0.00      PROA  
ATOM   2065   HN LEU P 585     -11.214   5.535 -13.016  0.00  0.00      PROA  
ATOM   2066   CA LEU P 585     -11.626   7.520 -13.481  0.00  0.00      PROA  
ATOM   2067   HA LEU P 585     -12.450   8.167 -13.743  0.00  0.00      PROA  
ATOM   2068   CB LEU P 585     -11.073   7.958 -12.094  0.00  0.00      PROA  
ATOM   2069  HB1 LEU P 585     -10.857   9.047 -12.149  0.00  0.00      PROA  
ATOM   2070  HB2 LEU P 585     -10.074   7.611 -11.755  0.00  0.00      PROA  
ATOM   2071   CG LEU P 585     -11.945   7.686 -10.880  0.00  0.00      PROA  
ATOM   2072   HG LEU P 585     -12.345   6.661 -10.725  0.00  0.00      PROA  
ATOM   2073  CD1 LEU P 585     -11.118   7.910  -9.527  0.00  0.00      PROA  
ATOM   2074 HD11 LEU P 585     -11.866   8.105  -8.729  0.00  0.00      PROA  
ATOM   2075 HD12 LEU P 585     -10.649   8.892  -9.752  0.00  0.00      PROA  
ATOM   2076 HD13 LEU P 585     -10.373   7.130  -9.262  0.00  0.00      PROA  
ATOM   2077  CD2 LEU P 585     -13.214   8.554 -10.911  0.00  0.00      PROA  
ATOM   2078 HD21 LEU P 585     -13.869   8.097 -10.139  0.00  0.00      PROA  
ATOM   2079 HD22 LEU P 585     -13.669   8.484 -11.923  0.00  0.00      PROA  
ATOM   2080 HD23 LEU P 585     -13.040   9.623 -10.665  0.00  0.00      PROA  
ATOM   2081    C LEU P 585     -10.659   7.797 -14.574  0.00  0.00      PROA  
ATOM   2082    O LEU P 585     -10.228   8.942 -14.805  0.00  0.00      PROA  
ATOM   2083    N VAL P 586     -10.189   6.830 -15.413  0.00  0.00      PROA  
ATOM   2084   HN VAL P 586     -10.306   5.845 -15.313  0.00  0.00      PROA  
ATOM   2085   CA VAL P 586      -9.159   7.065 -16.478  0.00  0.00      PROA  
ATOM   2086   HA VAL P 586      -8.297   7.329 -15.884  0.00  0.00      PROA  
ATOM   2087   CB VAL P 586      -8.839   5.712 -17.151  0.00  0.00      PROA  
ATOM   2088   HB VAL P 586      -8.399   5.072 -16.357  0.00  0.00      PROA  
ATOM   2089  CG1 VAL P 586     -10.105   5.049 -17.813  0.00  0.00      PROA  
ATOM   2090 HG11 VAL P 586     -10.963   4.697 -17.201  0.00  0.00      PROA  
ATOM   2091 HG12 VAL P 586     -10.010   4.176 -18.494  0.00  0.00      PROA  
ATOM   2092 HG13 VAL P 586     -10.456   5.743 -18.606  0.00  0.00      PROA  
ATOM   2093  CG2 VAL P 586      -7.666   5.903 -18.171  0.00  0.00      PROA  
ATOM   2094 HG21 VAL P 586      -6.703   6.182 -17.691  0.00  0.00      PROA  
ATOM   2095 HG22 VAL P 586      -7.777   6.652 -18.984  0.00  0.00      PROA  
ATOM   2096 HG23 VAL P 586      -7.581   4.989 -18.795  0.00  0.00      PROA  
ATOM   2097    C VAL P 586      -9.425   8.196 -17.413  0.00  0.00      PROA  
ATOM   2098    O VAL P 586      -8.526   8.838 -17.913  0.00  0.00      PROA  
ATOM   2099    N CYS P 587     -10.708   8.493 -17.824  0.00  0.00      PROA  
ATOM   2100   HN CYS P 587     -11.469   7.978 -17.436  0.00  0.00      PROA  
ATOM   2101   CA CYS P 587     -10.962   9.464 -18.797  0.00  0.00      PROA  
ATOM   2102   HA CYS P 587     -10.264   9.244 -19.591  0.00  0.00      PROA  
ATOM   2103   CB CYS P 587     -12.411   9.340 -18.980  0.00  0.00      PROA  
ATOM   2104  HB1 CYS P 587     -13.006   9.532 -18.062  0.00  0.00      PROA  
ATOM   2105  HB2 CYS P 587     -12.696   8.295 -19.227  0.00  0.00      PROA  
ATOM   2106   SG CYS P 587     -13.095  10.391 -20.312  0.00  0.00      PROA  
ATOM   2107  HG1 CYS P 587     -12.551  11.574 -20.067  0.00  0.00      PROA  
ATOM   2108    C CYS P 587     -10.715  10.905 -18.199  0.00  0.00      PROA  
ATOM   2109    O CYS P 587     -10.491  11.884 -18.934  0.00  0.00      PROA  
ATOM   2110    N TYR P 588     -10.633  11.032 -16.829  0.00  0.00      PROA  
ATOM   2111   HN TYR P 588     -10.790  10.291 -16.181  0.00  0.00      PROA  
ATOM   2112   CA TYR P 588     -10.457  12.228 -16.056  0.00  0.00      PROA  
ATOM   2113   HA TYR P 588     -10.589  13.123 -16.647  0.00  0.00      PROA  
ATOM   2114   CB TYR P 588     -11.412  12.364 -14.798  0.00  0.00      PROA  
ATOM   2115  HB1 TYR P 588     -11.359  13.402 -14.405  0.00  0.00      PROA  
ATOM   2116  HB2 TYR P 588     -11.063  11.641 -14.030  0.00  0.00      PROA  
ATOM   2117   CG TYR P 588     -12.815  11.959 -15.133  0.00  0.00      PROA  
ATOM   2118  CD1 TYR P 588     -13.535  12.838 -15.924  0.00  0.00      PROA  
ATOM   2119  HD1 TYR P 588     -13.000  13.661 -16.375  0.00  0.00      PROA  
ATOM   2120  CE1 TYR P 588     -14.920  12.678 -16.223  0.00  0.00      PROA  
ATOM   2121  HE1 TYR P 588     -15.597  13.330 -16.755  0.00  0.00      PROA  
ATOM   2122   CZ TYR P 588     -15.520  11.519 -15.803  0.00  0.00      PROA  
ATOM   2123   OH TYR P 588     -16.887  11.382 -16.271  0.00  0.00      PROA  
ATOM   2124   HH TYR P 588     -17.315  10.583 -15.954  0.00  0.00      PROA  
ATOM   2125  CD2 TYR P 588     -13.496  10.867 -14.605  0.00  0.00      PROA  
ATOM   2126  HD2 TYR P 588     -12.961  10.150 -14.000  0.00  0.00      PROA  
ATOM   2127  CE2 TYR P 588     -14.880  10.681 -14.887  0.00  0.00      PROA  
ATOM   2128  HE2 TYR P 588     -15.440   9.802 -14.604  0.00  0.00      PROA  
ATOM   2129    C TYR P 588      -8.988  12.329 -15.473  0.00  0.00      PROA  
ATOM   2130    O TYR P 588      -8.650  13.430 -15.067  0.00  0.00      PROA  
ATOM   2131    N ILE P 589      -8.068  11.292 -15.549  0.00  0.00      PROA  
ATOM   2132   HN ILE P 589      -8.297  10.557 -16.181  0.00  0.00      PROA  
ATOM   2133   CA ILE P 589      -6.782  11.341 -14.791  0.00  0.00      PROA  
ATOM   2134   HA ILE P 589      -6.728  12.158 -14.087  0.00  0.00      PROA  
ATOM   2135   CB ILE P 589      -6.519  10.101 -13.968  0.00  0.00      PROA  
ATOM   2136   HB ILE P 589      -6.773   9.254 -14.641  0.00  0.00      PROA  
ATOM   2137  CG2 ILE P 589      -5.096   9.900 -13.513  0.00  0.00      PROA  
ATOM   2138 HG21 ILE P 589      -5.089   9.091 -12.753  0.00  0.00      PROA  
ATOM   2139 HG22 ILE P 589      -4.714  10.761 -12.924  0.00  0.00      PROA  
ATOM   2140 HG23 ILE P 589      -4.340   9.558 -14.251  0.00  0.00      PROA  
ATOM   2141  CG1 ILE P 589      -7.568  10.014 -12.805  0.00  0.00      PROA  
ATOM   2142 HG11 ILE P 589      -7.486   9.007 -12.342  0.00  0.00      PROA  
ATOM   2143 HG12 ILE P 589      -8.615  10.044 -13.175  0.00  0.00      PROA  
ATOM   2144   CD ILE P 589      -7.330  11.049 -11.676  0.00  0.00      PROA  
ATOM   2145  HD1 ILE P 589      -6.370  11.021 -11.117  0.00  0.00      PROA  
ATOM   2146  HD2 ILE P 589      -8.072  10.853 -10.873  0.00  0.00      PROA  
ATOM   2147  HD3 ILE P 589      -7.449  12.072 -12.091  0.00  0.00      PROA  
ATOM   2148    C ILE P 589      -5.648  11.610 -15.725  0.00  0.00      PROA  
ATOM   2149    O ILE P 589      -5.330  10.835 -16.649  0.00  0.00      PROA  
ATOM   2150    N THR P 590      -4.905  12.694 -15.387  0.00  0.00      PROA  
ATOM   2151   HN THR P 590      -4.996  13.304 -14.604  0.00  0.00      PROA  
ATOM   2152   CA THR P 590      -3.666  13.128 -16.052  0.00  0.00      PROA  
ATOM   2153   HA THR P 590      -3.784  12.992 -17.117  0.00  0.00      PROA  
ATOM   2154   CB THR P 590      -3.279  14.561 -15.729  0.00  0.00      PROA  
ATOM   2155   HB THR P 590      -2.217  14.800 -15.951  0.00  0.00      PROA  
ATOM   2156  OG1 THR P 590      -3.426  14.722 -14.385  0.00  0.00      PROA  
ATOM   2157  HG1 THR P 590      -4.364  14.852 -14.227  0.00  0.00      PROA  
ATOM   2158  CG2 THR P 590      -4.215  15.543 -16.510  0.00  0.00      PROA  
ATOM   2159 HG21 THR P 590      -4.156  16.486 -15.925  0.00  0.00      PROA  
ATOM   2160 HG22 THR P 590      -5.238  15.123 -16.614  0.00  0.00      PROA  
ATOM   2161 HG23 THR P 590      -3.774  15.687 -17.520  0.00  0.00      PROA  
ATOM   2162    C THR P 590      -2.437  12.314 -15.725  0.00  0.00      PROA  
ATOM   2163    O THR P 590      -2.483  11.710 -14.672  0.00  0.00      PROA  
ATOM   2164    N ARG P 591      -1.375  12.219 -16.536  0.00  0.00      PROA  
ATOM   2165   HN ARG P 591      -1.388  12.458 -17.504  0.00  0.00      PROA  
ATOM   2166   CA ARG P 591      -0.075  11.656 -16.034  0.00  0.00      PROA  
ATOM   2167   HA ARG P 591      -0.222  10.711 -15.531  0.00  0.00      PROA  
ATOM   2168   CB ARG P 591       0.770  11.386 -17.293  0.00  0.00      PROA  
ATOM   2169  HB1 ARG P 591       0.573  12.194 -18.030  0.00  0.00      PROA  
ATOM   2170  HB2 ARG P 591       0.351  10.502 -17.818  0.00  0.00      PROA  
ATOM   2171   CG ARG P 591       2.282  11.109 -17.170  0.00  0.00      PROA  
ATOM   2172  HG1 ARG P 591       2.727  10.356 -16.485  0.00  0.00      PROA  
ATOM   2173  HG2 ARG P 591       2.722  12.054 -16.784  0.00  0.00      PROA  
ATOM   2174   CD ARG P 591       3.062  10.473 -18.413  0.00  0.00      PROA  
ATOM   2175  HD1 ARG P 591       2.439   9.649 -18.822  0.00  0.00      PROA  
ATOM   2176  HD2 ARG P 591       3.993  10.046 -17.981  0.00  0.00      PROA  
ATOM   2177   NE ARG P 591       3.283  11.458 -19.517  0.00  0.00      PROA  
ATOM   2178   HE ARG P 591       2.769  11.330 -20.365  0.00  0.00      PROA  
ATOM   2179   CZ ARG P 591       4.364  12.254 -19.631  0.00  0.00      PROA  
ATOM   2180  NH1 ARG P 591       5.174  12.516 -18.582  0.00  0.00      PROA  
ATOM   2181 HH11 ARG P 591       4.974  12.111 -17.690  0.00  0.00      PROA  
ATOM   2182 HH12 ARG P 591       6.101  12.840 -18.772  0.00  0.00      PROA  
ATOM   2183  NH2 ARG P 591       4.665  12.807 -20.795  0.00  0.00      PROA  
ATOM   2184 HH21 ARG P 591       4.047  12.743 -21.579  0.00  0.00      PROA  
ATOM   2185 HH22 ARG P 591       5.463  13.403 -20.879  0.00  0.00      PROA  
ATOM   2186    C ARG P 591       0.539  12.551 -15.001  0.00  0.00      PROA  
ATOM   2187    O ARG P 591       1.344  12.169 -14.135  0.00  0.00      PROA  
ATOM   2188    N PHE P 592       0.193  13.808 -15.075  0.00  0.00      PROA  
ATOM   2189   HN PHE P 592      -0.248  14.100 -15.920  0.00  0.00      PROA  
ATOM   2190   CA PHE P 592       0.567  14.894 -14.175  0.00  0.00      PROA  
ATOM   2191   HA PHE P 592       1.635  14.993 -14.057  0.00  0.00      PROA  
ATOM   2192   CB PHE P 592      -0.063  16.185 -14.761  0.00  0.00      PROA  
ATOM   2193  HB1 PHE P 592      -1.143  16.057 -14.984  0.00  0.00      PROA  
ATOM   2194  HB2 PHE P 592       0.577  16.461 -15.626  0.00  0.00      PROA  
ATOM   2195   CG PHE P 592      -0.101  17.400 -13.822  0.00  0.00      PROA  
ATOM   2196  CD1 PHE P 592       0.939  18.335 -13.935  0.00  0.00      PROA  
ATOM   2197  HD1 PHE P 592       1.830  18.121 -14.506  0.00  0.00      PROA  
ATOM   2198  CE1 PHE P 592       0.817  19.509 -13.147  0.00  0.00      PROA  
ATOM   2199  HE1 PHE P 592       1.610  20.239 -13.212  0.00  0.00      PROA  
ATOM   2200   CZ PHE P 592      -0.202  19.704 -12.223  0.00  0.00      PROA  
ATOM   2201   HZ PHE P 592      -0.188  20.598 -11.617  0.00  0.00      PROA  
ATOM   2202  CD2 PHE P 592      -1.205  17.654 -12.998  0.00  0.00      PROA  
ATOM   2203  HD2 PHE P 592      -2.050  16.984 -12.938  0.00  0.00      PROA  
ATOM   2204  CE2 PHE P 592      -1.290  18.803 -12.231  0.00  0.00      PROA  
ATOM   2205  HE2 PHE P 592      -2.199  18.858 -11.649  0.00  0.00      PROA  
ATOM   2206    C PHE P 592       0.128  14.544 -12.718  0.00  0.00      PROA  
ATOM   2207    O PHE P 592       0.822  14.489 -11.704  0.00  0.00      PROA  
ATOM   2208    N THR P 593      -1.124  14.085 -12.600  0.00  0.00      PROA  
ATOM   2209   HN THR P 593      -1.644  13.976 -13.443  0.00  0.00      PROA  
ATOM   2210   CA THR P 593      -1.713  13.404 -11.400  0.00  0.00      PROA  
ATOM   2211   HA THR P 593      -1.412  14.003 -10.553  0.00  0.00      PROA  
ATOM   2212   CB THR P 593      -3.237  13.283 -11.504  0.00  0.00      PROA  
ATOM   2213   HB THR P 593      -3.533  12.663 -12.378  0.00  0.00      PROA  
ATOM   2214  OG1 THR P 593      -3.918  14.539 -11.537  0.00  0.00      PROA  
ATOM   2215  HG1 THR P 593      -3.740  14.974 -12.374  0.00  0.00      PROA  
ATOM   2216  CG2 THR P 593      -3.890  12.585 -10.277  0.00  0.00      PROA  
ATOM   2217 HG21 THR P 593      -3.505  13.033  -9.337  0.00  0.00      PROA  
ATOM   2218 HG22 THR P 593      -3.756  11.485 -10.196  0.00  0.00      PROA  
ATOM   2219 HG23 THR P 593      -4.957  12.885 -10.190  0.00  0.00      PROA  
ATOM   2220    C THR P 593      -1.146  12.070 -11.032  0.00  0.00      PROA  
ATOM   2221    O THR P 593      -0.822  11.906  -9.855  0.00  0.00      PROA  
ATOM   2222    N GLU P 594      -1.010  11.188 -11.998  0.00  0.00      PROA  
ATOM   2223   HN GLU P 594      -1.454  11.293 -12.884  0.00  0.00      PROA  
ATOM   2224   CA GLU P 594      -0.378   9.868 -11.819  0.00  0.00      PROA  
ATOM   2225   HA GLU P 594      -1.001   9.259 -11.180  0.00  0.00      PROA  
ATOM   2226   CB GLU P 594      -0.302   9.119 -13.182  0.00  0.00      PROA  
ATOM   2227  HB1 GLU P 594       0.328   9.738 -13.857  0.00  0.00      PROA  
ATOM   2228  HB2 GLU P 594      -1.305   8.897 -13.604  0.00  0.00      PROA  
ATOM   2229   CG GLU P 594       0.451   7.720 -13.212  0.00  0.00      PROA  
ATOM   2230  HG1 GLU P 594      -0.265   6.893 -13.021  0.00  0.00      PROA  
ATOM   2231  HG2 GLU P 594       1.294   7.598 -12.498  0.00  0.00      PROA  
ATOM   2232   CD GLU P 594       0.961   7.472 -14.645  0.00  0.00      PROA  
ATOM   2233  OE1 GLU P 594       0.006   7.347 -15.529  0.00  0.00      PROA  
ATOM   2234  OE2 GLU P 594       2.183   7.371 -14.956  0.00  0.00      PROA  
ATOM   2235    C GLU P 594       1.014   9.957 -11.131  0.00  0.00      PROA  
ATOM   2236    O GLU P 594       1.312   9.221 -10.209  0.00  0.00      PROA  
ATOM   2237    N GLU P 595       1.986  10.783 -11.628  0.00  0.00      PROA  
ATOM   2238   HN GLU P 595       1.831  11.350 -12.434  0.00  0.00      PROA  
ATOM   2239   CA GLU P 595       3.343  10.773 -11.127  0.00  0.00      PROA  
ATOM   2240   HA GLU P 595       3.693   9.774 -10.913  0.00  0.00      PROA  
ATOM   2241   CB GLU P 595       4.303  11.524 -12.076  0.00  0.00      PROA  
ATOM   2242  HB1 GLU P 595       5.333  11.442 -11.667  0.00  0.00      PROA  
ATOM   2243  HB2 GLU P 595       3.968  12.569 -12.251  0.00  0.00      PROA  
ATOM   2244   CG GLU P 595       4.454  10.930 -13.537  0.00  0.00      PROA  
ATOM   2245  HG1 GLU P 595       3.662  11.403 -14.157  0.00  0.00      PROA  
ATOM   2246  HG2 GLU P 595       4.174   9.855 -13.511  0.00  0.00      PROA  
ATOM   2247   CD GLU P 595       5.734  11.139 -14.208  0.00  0.00      PROA  
ATOM   2248  OE1 GLU P 595       5.754  11.794 -15.270  0.00  0.00      PROA  
ATOM   2249  OE2 GLU P 595       6.805  10.660 -13.820  0.00  0.00      PROA  
ATOM   2250    C GLU P 595       3.457  11.403  -9.787  0.00  0.00      PROA  
ATOM   2251    O GLU P 595       4.154  10.900  -8.892  0.00  0.00      PROA  
ATOM   2252    N ALA P 596       2.734  12.497  -9.529  0.00  0.00      PROA  
ATOM   2253   HN ALA P 596       2.188  12.886 -10.267  0.00  0.00      PROA  
ATOM   2254   CA ALA P 596       2.598  13.170  -8.260  0.00  0.00      PROA  
ATOM   2255   HA ALA P 596       3.535  13.418  -7.783  0.00  0.00      PROA  
ATOM   2256   CB ALA P 596       1.666  14.429  -8.388  0.00  0.00      PROA  
ATOM   2257  HB1 ALA P 596       1.783  14.942  -7.410  0.00  0.00      PROA  
ATOM   2258  HB2 ALA P 596       0.601  14.287  -8.673  0.00  0.00      PROA  
ATOM   2259  HB3 ALA P 596       2.123  15.109  -9.139  0.00  0.00      PROA  
ATOM   2260    C ALA P 596       2.010  12.255  -7.211  0.00  0.00      PROA  
ATOM   2261    O ALA P 596       2.563  12.150  -6.166  0.00  0.00      PROA  
ATOM   2262    N PHE P 597       1.026  11.478  -7.539  0.00  0.00      PROA  
ATOM   2263   HN PHE P 597       0.654  11.584  -8.458  0.00  0.00      PROA  
ATOM   2264   CA PHE P 597       0.298  10.534  -6.635  0.00  0.00      PROA  
ATOM   2265   HA PHE P 597       0.179  11.072  -5.706  0.00  0.00      PROA  
ATOM   2266   CB PHE P 597      -1.130  10.096  -7.191  0.00  0.00      PROA  
ATOM   2267  HB1 PHE P 597      -1.156   9.682  -8.222  0.00  0.00      PROA  
ATOM   2268  HB2 PHE P 597      -1.722  11.026  -7.331  0.00  0.00      PROA  
ATOM   2269   CG PHE P 597      -1.854   9.190  -6.303  0.00  0.00      PROA  
ATOM   2270  CD1 PHE P 597      -1.840   7.782  -6.628  0.00  0.00      PROA  
ATOM   2271  HD1 PHE P 597      -1.323   7.327  -7.460  0.00  0.00      PROA  
ATOM   2272  CE1 PHE P 597      -2.472   6.826  -5.827  0.00  0.00      PROA  
ATOM   2273  HE1 PHE P 597      -2.522   5.800  -6.160  0.00  0.00      PROA  
ATOM   2274   CZ PHE P 597      -3.219   7.218  -4.727  0.00  0.00      PROA  
ATOM   2275   HZ PHE P 597      -3.702   6.487  -4.096  0.00  0.00      PROA  
ATOM   2276  CD2 PHE P 597      -2.573   9.484  -5.089  0.00  0.00      PROA  
ATOM   2277  HD2 PHE P 597      -2.574  10.455  -4.617  0.00  0.00      PROA  
ATOM   2278  CE2 PHE P 597      -3.274   8.528  -4.304  0.00  0.00      PROA  
ATOM   2279  HE2 PHE P 597      -3.754   8.781  -3.370  0.00  0.00      PROA  
ATOM   2280    C PHE P 597       1.108   9.260  -6.292  0.00  0.00      PROA  
ATOM   2281    O PHE P 597       1.163   8.909  -5.142  0.00  0.00      PROA  
ATOM   2282    N ALA P 598       1.832   8.657  -7.237  0.00  0.00      PROA  
ATOM   2283   HN ALA P 598       1.710   9.004  -8.164  0.00  0.00      PROA  
ATOM   2284   CA ALA P 598       2.823   7.661  -7.046  0.00  0.00      PROA  
ATOM   2285   HA ALA P 598       2.347   6.840  -6.530  0.00  0.00      PROA  
ATOM   2286   CB ALA P 598       3.444   7.171  -8.381  0.00  0.00      PROA  
ATOM   2287  HB1 ALA P 598       4.035   6.247  -8.206  0.00  0.00      PROA  
ATOM   2288  HB2 ALA P 598       3.966   7.992  -8.918  0.00  0.00      PROA  
ATOM   2289  HB3 ALA P 598       2.696   6.779  -9.102  0.00  0.00      PROA  
ATOM   2290    C ALA P 598       3.941   8.170  -6.126  0.00  0.00      PROA  
ATOM   2291    O ALA P 598       4.270   7.430  -5.137  0.00  0.00      PROA  
ATOM   2292    N SER P 599       4.456   9.406  -6.336  0.00  0.00      PROA  
ATOM   2293   HN SER P 599       4.259  10.024  -7.093  0.00  0.00      PROA  
ATOM   2294   CA SER P 599       5.498  10.056  -5.411  0.00  0.00      PROA  
ATOM   2295   HA SER P 599       6.361   9.415  -5.303  0.00  0.00      PROA  
ATOM   2296   CB SER P 599       5.952  11.451  -5.967  0.00  0.00      PROA  
ATOM   2297  HB1 SER P 599       6.777  11.890  -5.366  0.00  0.00      PROA  
ATOM   2298  HB2 SER P 599       5.083  12.141  -5.916  0.00  0.00      PROA  
ATOM   2299   OG SER P 599       6.475  11.233  -7.361  0.00  0.00      PROA  
ATOM   2300  HG1 SER P 599       5.762  10.943  -7.935  0.00  0.00      PROA  
ATOM   2301    C SER P 599       4.918  10.233  -4.018  0.00  0.00      PROA  
ATOM   2302    O SER P 599       5.482   9.816  -3.017  0.00  0.00      PROA  
ATOM   2303    N LEU P 600       3.844  11.083  -3.945  0.00  0.00      PROA  
ATOM   2304   HN LEU P 600       3.260  11.464  -4.657  0.00  0.00      PROA  
ATOM   2305   CA LEU P 600       3.130  11.227  -2.639  0.00  0.00      PROA  
ATOM   2306   HA LEU P 600       3.633  11.999  -2.074  0.00  0.00      PROA  
ATOM   2307   CB LEU P 600       1.750  11.731  -3.124  0.00  0.00      PROA  
ATOM   2308  HB1 LEU P 600       1.170  11.062  -3.796  0.00  0.00      PROA  
ATOM   2309  HB2 LEU P 600       1.769  12.692  -3.681  0.00  0.00      PROA  
ATOM   2310   CG LEU P 600       0.852  12.132  -1.994  0.00  0.00      PROA  
ATOM   2311   HG LEU P 600       0.936  11.367  -1.192  0.00  0.00      PROA  
ATOM   2312  CD1 LEU P 600       1.199  13.453  -1.291  0.00  0.00      PROA  
ATOM   2313 HD11 LEU P 600       0.650  13.616  -0.339  0.00  0.00      PROA  
ATOM   2314 HD12 LEU P 600       0.991  14.294  -1.987  0.00  0.00      PROA  
ATOM   2315 HD13 LEU P 600       2.296  13.497  -1.119  0.00  0.00      PROA  
ATOM   2316  CD2 LEU P 600      -0.698  12.100  -2.455  0.00  0.00      PROA  
ATOM   2317 HD21 LEU P 600      -0.919  11.108  -2.904  0.00  0.00      PROA  
ATOM   2318 HD22 LEU P 600      -1.033  12.871  -3.181  0.00  0.00      PROA  
ATOM   2319 HD23 LEU P 600      -1.272  12.089  -1.504  0.00  0.00      PROA  
ATOM   2320    C LEU P 600       2.982  10.010  -1.791  0.00  0.00      PROA  
ATOM   2321    O LEU P 600       3.350   9.947  -0.601  0.00  0.00      PROA  
ATOM   2322    N ILE P 601       2.246   8.969  -2.315  0.00  0.00      PROA  
ATOM   2323   HN ILE P 601       1.829   8.900  -3.219  0.00  0.00      PROA  
ATOM   2324   CA ILE P 601       1.956   7.855  -1.440  0.00  0.00      PROA  
ATOM   2325   HA ILE P 601       1.551   8.198  -0.499  0.00  0.00      PROA  
ATOM   2326   CB ILE P 601       0.885   6.913  -2.008  0.00  0.00      PROA  
ATOM   2327   HB ILE P 601       1.231   6.481  -2.971  0.00  0.00      PROA  
ATOM   2328  CG2 ILE P 601       0.536   5.834  -0.969  0.00  0.00      PROA  
ATOM   2329 HG21 ILE P 601      -0.504   5.447  -1.015  0.00  0.00      PROA  
ATOM   2330 HG22 ILE P 601       0.561   6.261   0.056  0.00  0.00      PROA  
ATOM   2331 HG23 ILE P 601       1.264   4.995  -0.942  0.00  0.00      PROA  
ATOM   2332  CG1 ILE P 601      -0.396   7.699  -2.229  0.00  0.00      PROA  
ATOM   2333 HG11 ILE P 601      -1.162   6.942  -2.504  0.00  0.00      PROA  
ATOM   2334 HG12 ILE P 601      -0.303   8.197  -3.218  0.00  0.00      PROA  
ATOM   2335   CD ILE P 601      -0.836   8.655  -1.095  0.00  0.00      PROA  
ATOM   2336  HD1 ILE P 601      -1.813   9.142  -1.300  0.00  0.00      PROA  
ATOM   2337  HD2 ILE P 601      -0.037   9.422  -1.009  0.00  0.00      PROA  
ATOM   2338  HD3 ILE P 601      -0.924   8.103  -0.135  0.00  0.00      PROA  
ATOM   2339    C ILE P 601       3.232   7.038  -1.058  0.00  0.00      PROA  
ATOM   2340    O ILE P 601       3.371   6.624   0.112  0.00  0.00      PROA  
ATOM   2341    N CYS P 602       4.255   7.029  -1.924  0.00  0.00      PROA  
ATOM   2342   HN CYS P 602       4.182   7.472  -2.814  0.00  0.00      PROA  
ATOM   2343   CA CYS P 602       5.578   6.414  -1.637  0.00  0.00      PROA  
ATOM   2344   HA CYS P 602       5.438   5.428  -1.218  0.00  0.00      PROA  
ATOM   2345   CB CYS P 602       6.525   6.297  -2.810  0.00  0.00      PROA  
ATOM   2346  HB1 CYS P 602       7.562   5.996  -2.547  0.00  0.00      PROA  
ATOM   2347  HB2 CYS P 602       6.582   7.246  -3.385  0.00  0.00      PROA  
ATOM   2348   SG CYS P 602       5.848   5.035  -3.900  0.00  0.00      PROA  
ATOM   2349  HG1 CYS P 602       5.033   5.707  -4.701  0.00  0.00      PROA  
ATOM   2350    C CYS P 602       6.368   7.117  -0.627  0.00  0.00      PROA  
ATOM   2351    O CYS P 602       6.991   6.499   0.223  0.00  0.00      PROA  
ATOM   2352    N ILE P 603       6.317   8.522  -0.651  0.00  0.00      PROA  
ATOM   2353   HN ILE P 603       5.859   9.016  -1.386  0.00  0.00      PROA  
ATOM   2354   CA ILE P 603       6.808   9.421   0.428  0.00  0.00      PROA  
ATOM   2355   HA ILE P 603       7.877   9.315   0.537  0.00  0.00      PROA  
ATOM   2356   CB ILE P 603       6.784  10.987   0.034  0.00  0.00      PROA  
ATOM   2357   HB ILE P 603       5.813  11.091  -0.495  0.00  0.00      PROA  
ATOM   2358  CG2 ILE P 603       6.845  11.930   1.239  0.00  0.00      PROA  
ATOM   2359 HG21 ILE P 603       5.989  11.985   1.945  0.00  0.00      PROA  
ATOM   2360 HG22 ILE P 603       6.938  13.016   1.023  0.00  0.00      PROA  
ATOM   2361 HG23 ILE P 603       7.678  11.657   1.922  0.00  0.00      PROA  
ATOM   2362  CG1 ILE P 603       7.829  11.208  -1.065  0.00  0.00      PROA  
ATOM   2363 HG11 ILE P 603       7.685  10.363  -1.772  0.00  0.00      PROA  
ATOM   2364 HG12 ILE P 603       8.857  11.151  -0.647  0.00  0.00      PROA  
ATOM   2365   CD ILE P 603       7.517  12.552  -1.811  0.00  0.00      PROA  
ATOM   2366  HD1 ILE P 603       8.268  12.700  -2.616  0.00  0.00      PROA  
ATOM   2367  HD2 ILE P 603       7.617  13.346  -1.041  0.00  0.00      PROA  
ATOM   2368  HD3 ILE P 603       6.529  12.659  -2.308  0.00  0.00      PROA  
ATOM   2369    C ILE P 603       6.128   9.191   1.723  0.00  0.00      PROA  
ATOM   2370    O ILE P 603       6.813   9.180   2.768  0.00  0.00      PROA  
ATOM   2371    N ILE P 604       4.757   8.958   1.808  0.00  0.00      PROA  
ATOM   2372   HN ILE P 604       4.168   9.045   1.008  0.00  0.00      PROA  
ATOM   2373   CA ILE P 604       4.040   8.700   3.067  0.00  0.00      PROA  
ATOM   2374   HA ILE P 604       4.347   9.442   3.789  0.00  0.00      PROA  
ATOM   2375   CB ILE P 604       2.556   8.788   2.778  0.00  0.00      PROA  
ATOM   2376   HB ILE P 604       2.353   8.020   2.002  0.00  0.00      PROA  
ATOM   2377  CG2 ILE P 604       1.944   8.399   4.120  0.00  0.00      PROA  
ATOM   2378 HG21 ILE P 604       0.838   8.499   4.171  0.00  0.00      PROA  
ATOM   2379 HG22 ILE P 604       2.314   9.094   4.904  0.00  0.00      PROA  
ATOM   2380 HG23 ILE P 604       2.116   7.369   4.500  0.00  0.00      PROA  
ATOM   2381  CG1 ILE P 604       2.104  10.134   2.458  0.00  0.00      PROA  
ATOM   2382 HG11 ILE P 604       2.552  10.651   1.582  0.00  0.00      PROA  
ATOM   2383 HG12 ILE P 604       2.308  10.722   3.378  0.00  0.00      PROA  
ATOM   2384   CD ILE P 604       0.612  10.351   2.104  0.00  0.00      PROA  
ATOM   2385  HD1 ILE P 604       0.406  11.314   1.589  0.00  0.00      PROA  
ATOM   2386  HD2 ILE P 604       0.028  10.309   3.049  0.00  0.00      PROA  
ATOM   2387  HD3 ILE P 604       0.420   9.532   1.379  0.00  0.00      PROA  
ATOM   2388    C ILE P 604       4.477   7.342   3.512  0.00  0.00      PROA  
ATOM   2389    O ILE P 604       4.711   7.112   4.679  0.00  0.00      PROA  
ATOM   2390    N PHE P 605       4.651   6.370   2.615  0.00  0.00      PROA  
ATOM   2391   HN PHE P 605       4.417   6.584   1.670  0.00  0.00      PROA  
ATOM   2392   CA PHE P 605       5.070   5.052   2.905  0.00  0.00      PROA  
ATOM   2393   HA PHE P 605       4.414   4.641   3.657  0.00  0.00      PROA  
ATOM   2394   CB PHE P 605       4.744   4.170   1.699  0.00  0.00      PROA  
ATOM   2395  HB1 PHE P 605       5.522   4.365   0.930  0.00  0.00      PROA  
ATOM   2396  HB2 PHE P 605       3.710   4.306   1.315  0.00  0.00      PROA  
ATOM   2397   CG PHE P 605       4.839   2.681   2.032  0.00  0.00      PROA  
ATOM   2398  CD1 PHE P 605       5.995   1.926   1.806  0.00  0.00      PROA  
ATOM   2399  HD1 PHE P 605       6.870   2.482   1.504  0.00  0.00      PROA  
ATOM   2400  CE1 PHE P 605       6.008   0.589   1.924  0.00  0.00      PROA  
ATOM   2401  HE1 PHE P 605       6.886  -0.006   1.718  0.00  0.00      PROA  
ATOM   2402   CZ PHE P 605       4.830  -0.114   2.402  0.00  0.00      PROA  
ATOM   2403   HZ PHE P 605       4.926  -1.147   2.704  0.00  0.00      PROA  
ATOM   2404  CD2 PHE P 605       3.707   2.044   2.474  0.00  0.00      PROA  
ATOM   2405  HD2 PHE P 605       2.814   2.653   2.468  0.00  0.00      PROA  
ATOM   2406  CE2 PHE P 605       3.672   0.649   2.665  0.00  0.00      PROA  
ATOM   2407  HE2 PHE P 605       2.806   0.116   3.028  0.00  0.00      PROA  
ATOM   2408    C PHE P 605       6.524   4.983   3.496  0.00  0.00      PROA  
ATOM   2409    O PHE P 605       6.719   4.264   4.476  0.00  0.00      PROA  
ATOM   2410    N ILE P 606       7.593   5.648   2.913  0.00  0.00      PROA  
ATOM   2411   HN ILE P 606       7.503   6.243   2.118  0.00  0.00      PROA  
ATOM   2412   CA ILE P 606       8.859   5.809   3.636  0.00  0.00      PROA  
ATOM   2413   HA ILE P 606       9.242   4.819   3.834  0.00  0.00      PROA  
ATOM   2414   CB ILE P 606       9.889   6.576   2.770  0.00  0.00      PROA  
ATOM   2415   HB ILE P 606       9.325   7.471   2.431  0.00  0.00      PROA  
ATOM   2416  CG2 ILE P 606      11.069   7.121   3.613  0.00  0.00      PROA  
ATOM   2417 HG21 ILE P 606      11.884   7.553   2.993  0.00  0.00      PROA  
ATOM   2418 HG22 ILE P 606      11.379   6.245   4.223  0.00  0.00      PROA  
ATOM   2419 HG23 ILE P 606      10.749   7.885   4.353  0.00  0.00      PROA  
ATOM   2420  CG1 ILE P 606      10.325   5.810   1.540  0.00  0.00      PROA  
ATOM   2421 HG11 ILE P 606       9.357   5.474   1.108  0.00  0.00      PROA  
ATOM   2422 HG12 ILE P 606      10.865   4.895   1.865  0.00  0.00      PROA  
ATOM   2423   CD ILE P 606      10.901   6.709   0.500  0.00  0.00      PROA  
ATOM   2424  HD1 ILE P 606      11.086   6.136  -0.434  0.00  0.00      PROA  
ATOM   2425  HD2 ILE P 606      11.896   7.063   0.845  0.00  0.00      PROA  
ATOM   2426  HD3 ILE P 606      10.194   7.512   0.202  0.00  0.00      PROA  
ATOM   2427    C ILE P 606       8.747   6.575   4.940  0.00  0.00      PROA  
ATOM   2428    O ILE P 606       9.371   6.149   5.932  0.00  0.00      PROA  
ATOM   2429    N TYR P 607       7.922   7.691   5.060  0.00  0.00      PROA  
ATOM   2430   HN TYR P 607       7.346   7.891   4.271  0.00  0.00      PROA  
ATOM   2431   CA TYR P 607       7.602   8.449   6.268  0.00  0.00      PROA  
ATOM   2432   HA TYR P 607       8.494   8.940   6.626  0.00  0.00      PROA  
ATOM   2433   CB TYR P 607       6.623   9.642   6.001  0.00  0.00      PROA  
ATOM   2434  HB1 TYR P 607       5.891   9.222   5.278  0.00  0.00      PROA  
ATOM   2435  HB2 TYR P 607       7.101  10.465   5.428  0.00  0.00      PROA  
ATOM   2436   CG TYR P 607       6.000  10.290   7.167  0.00  0.00      PROA  
ATOM   2437  CD1 TYR P 607       4.639  10.463   7.127  0.00  0.00      PROA  
ATOM   2438  HD1 TYR P 607       4.112  10.286   6.201  0.00  0.00      PROA  
ATOM   2439  CE1 TYR P 607       3.921  10.921   8.194  0.00  0.00      PROA  
ATOM   2440  HE1 TYR P 607       2.853  11.074   8.146  0.00  0.00      PROA  
ATOM   2441   CZ TYR P 607       4.574  11.173   9.388  0.00  0.00      PROA  
ATOM   2442   OH TYR P 607       3.750  11.657  10.396  0.00  0.00      PROA  
ATOM   2443   HH TYR P 607       4.112  11.333  11.224  0.00  0.00      PROA  
ATOM   2444  CD2 TYR P 607       6.711  10.508   8.354  0.00  0.00      PROA  
ATOM   2445  HD2 TYR P 607       7.743  10.222   8.491  0.00  0.00      PROA  
ATOM   2446  CE2 TYR P 607       5.961  11.044   9.478  0.00  0.00      PROA  
ATOM   2447  HE2 TYR P 607       6.566  11.277  10.342  0.00  0.00      PROA  
ATOM   2448    C TYR P 607       7.167   7.546   7.456  0.00  0.00      PROA  
ATOM   2449    O TYR P 607       7.720   7.543   8.503  0.00  0.00      PROA  
ATOM   2450    N GLU P 608       6.147   6.725   7.149  0.00  0.00      PROA  
ATOM   2451   HN GLU P 608       5.708   6.748   6.254  0.00  0.00      PROA  
ATOM   2452   CA GLU P 608       5.543   5.624   7.967  0.00  0.00      PROA  
ATOM   2453   HA GLU P 608       5.055   6.089   8.811  0.00  0.00      PROA  
ATOM   2454   CB GLU P 608       4.345   4.958   7.182  0.00  0.00      PROA  
ATOM   2455  HB1 GLU P 608       4.842   4.388   6.368  0.00  0.00      PROA  
ATOM   2456  HB2 GLU P 608       3.755   5.714   6.622  0.00  0.00      PROA  
ATOM   2457   CG GLU P 608       3.565   3.946   8.097  0.00  0.00      PROA  
ATOM   2458  HG1 GLU P 608       3.099   4.543   8.909  0.00  0.00      PROA  
ATOM   2459  HG2 GLU P 608       4.122   3.036   8.409  0.00  0.00      PROA  
ATOM   2460   CD GLU P 608       2.325   3.324   7.330  0.00  0.00      PROA  
ATOM   2461  OE1 GLU P 608       2.551   2.584   6.342  0.00  0.00      PROA  
ATOM   2462  OE2 GLU P 608       1.190   3.597   7.737  0.00  0.00      PROA  
ATOM   2463    C GLU P 608       6.596   4.672   8.469  0.00  0.00      PROA  
ATOM   2464    O GLU P 608       6.510   4.091   9.573  0.00  0.00      PROA  
ATOM   2465    N ALA P 609       7.648   4.494   7.602  0.00  0.00      PROA  
ATOM   2466   HN ALA P 609       7.702   4.820   6.661  0.00  0.00      PROA  
ATOM   2467   CA ALA P 609       8.681   3.511   7.899  0.00  0.00      PROA  
ATOM   2468   HA ALA P 609       8.263   2.614   8.332  0.00  0.00      PROA  
ATOM   2469   CB ALA P 609       9.499   3.078   6.678  0.00  0.00      PROA  
ATOM   2470  HB1 ALA P 609      10.152   3.883   6.277  0.00  0.00      PROA  
ATOM   2471  HB2 ALA P 609       8.847   2.657   5.883  0.00  0.00      PROA  
ATOM   2472  HB3 ALA P 609      10.233   2.300   6.975  0.00  0.00      PROA  
ATOM   2473    C ALA P 609       9.621   4.061   8.986  0.00  0.00      PROA  
ATOM   2474    O ALA P 609       9.979   3.372   9.968  0.00  0.00      PROA  
ATOM   2475    N ILE P 610       9.980   5.351   8.874  0.00  0.00      PROA  
ATOM   2476   HN ILE P 610       9.670   5.789   8.034  0.00  0.00      PROA  
ATOM   2477   CA ILE P 610      10.760   6.132   9.852  0.00  0.00      PROA  
ATOM   2478   HA ILE P 610      11.590   5.484  10.091  0.00  0.00      PROA  
ATOM   2479   CB ILE P 610      11.212   7.484   9.221  0.00  0.00      PROA  
ATOM   2480   HB ILE P 610      10.255   7.962   8.920  0.00  0.00      PROA  
ATOM   2481  CG2 ILE P 610      12.193   8.312  10.120  0.00  0.00      PROA  
ATOM   2482 HG21 ILE P 610      13.208   7.881  10.257  0.00  0.00      PROA  
ATOM   2483 HG22 ILE P 610      11.853   8.461  11.166  0.00  0.00      PROA  
ATOM   2484 HG23 ILE P 610      12.357   9.271   9.584  0.00  0.00      PROA  
ATOM   2485  CG1 ILE P 610      11.873   7.158   7.901  0.00  0.00      PROA  
ATOM   2486 HG11 ILE P 610      11.049   6.905   7.200  0.00  0.00      PROA  
ATOM   2487 HG12 ILE P 610      12.573   6.295   7.917  0.00  0.00      PROA  
ATOM   2488   CD ILE P 610      12.657   8.333   7.168  0.00  0.00      PROA  
ATOM   2489  HD1 ILE P 610      13.703   8.393   7.540  0.00  0.00      PROA  
ATOM   2490  HD2 ILE P 610      12.185   9.323   7.341  0.00  0.00      PROA  
ATOM   2491  HD3 ILE P 610      12.683   8.188   6.067  0.00  0.00      PROA  
ATOM   2492    C ILE P 610       9.957   6.316  11.137  0.00  0.00      PROA  
ATOM   2493    O ILE P 610      10.535   6.178  12.228  0.00  0.00      PROA  
ATOM   2494    N GLU P 611       8.624   6.585  10.953  0.00  0.00      PROA  
ATOM   2495   HN GLU P 611       8.232   6.721  10.046  0.00  0.00      PROA  
ATOM   2496   CA GLU P 611       7.693   7.011  11.995  0.00  0.00      PROA  
ATOM   2497   HA GLU P 611       8.140   7.849  12.508  0.00  0.00      PROA  
ATOM   2498   CB GLU P 611       6.312   7.455  11.466  0.00  0.00      PROA  
ATOM   2499  HB1 GLU P 611       5.774   6.696  10.860  0.00  0.00      PROA  
ATOM   2500  HB2 GLU P 611       6.463   8.333  10.802  0.00  0.00      PROA  
ATOM   2501   CG GLU P 611       5.353   7.771  12.673  0.00  0.00      PROA  
ATOM   2502  HG1 GLU P 611       5.920   8.249  13.500  0.00  0.00      PROA  
ATOM   2503  HG2 GLU P 611       5.012   6.805  13.104  0.00  0.00      PROA  
ATOM   2504   CD GLU P 611       4.158   8.669  12.271  0.00  0.00      PROA  
ATOM   2505  OE1 GLU P 611       4.083   9.883  12.583  0.00  0.00      PROA  
ATOM   2506  OE2 GLU P 611       3.349   8.093  11.490  0.00  0.00      PROA  
ATOM   2507    C GLU P 611       7.623   6.030  13.192  0.00  0.00      PROA  
ATOM   2508    O GLU P 611       7.449   6.443  14.376  0.00  0.00      PROA  
ATOM   2509    N LYS P 612       7.702   4.748  12.914  0.00  0.00      PROA  
ATOM   2510   HN LYS P 612       7.897   4.431  11.989  0.00  0.00      PROA  
ATOM   2511   CA LYS P 612       7.602   3.778  14.000  0.00  0.00      PROA  
ATOM   2512   HA LYS P 612       6.796   4.023  14.676  0.00  0.00      PROA  
ATOM   2513   CB LYS P 612       7.449   2.359  13.409  0.00  0.00      PROA  
ATOM   2514  HB1 LYS P 612       7.346   1.691  14.290  0.00  0.00      PROA  
ATOM   2515  HB2 LYS P 612       8.393   2.104  12.880  0.00  0.00      PROA  
ATOM   2516   CG LYS P 612       6.359   2.193  12.487  0.00  0.00      PROA  
ATOM   2517  HG1 LYS P 612       6.263   1.116  12.233  0.00  0.00      PROA  
ATOM   2518  HG2 LYS P 612       6.614   2.719  11.542  0.00  0.00      PROA  
ATOM   2519   CD LYS P 612       4.946   2.714  12.899  0.00  0.00      PROA  
ATOM   2520  HD1 LYS P 612       5.096   3.771  13.207  0.00  0.00      PROA  
ATOM   2521  HD2 LYS P 612       4.540   2.165  13.775  0.00  0.00      PROA  
ATOM   2522   CE LYS P 612       3.973   2.474  11.747  0.00  0.00      PROA  
ATOM   2523  HE1 LYS P 612       3.958   1.418  11.403  0.00  0.00      PROA  
ATOM   2524  HE2 LYS P 612       4.348   3.062  10.883  0.00  0.00      PROA  
ATOM   2525   NZ LYS P 612       2.619   2.846  12.153  0.00  0.00      PROA  
ATOM   2526  HZ1 LYS P 612       1.924   2.715  11.391  0.00  0.00      PROA  
ATOM   2527  HZ2 LYS P 612       2.624   3.874  12.305  0.00  0.00      PROA  
ATOM   2528  HZ3 LYS P 612       2.219   2.380  12.993  0.00  0.00      PROA  
ATOM   2529    C LYS P 612       8.831   3.764  14.968  0.00  0.00      PROA  
ATOM   2530    O LYS P 612       8.765   3.494  16.156  0.00  0.00      PROA  
ATOM   2531    N LEU P 613      10.019   4.158  14.482  0.00  0.00      PROA  
ATOM   2532   HN LEU P 613      10.141   4.361  13.514  0.00  0.00      PROA  
ATOM   2533   CA LEU P 613      11.142   4.289  15.320  0.00  0.00      PROA  
ATOM   2534   HA LEU P 613      11.136   3.510  16.068  0.00  0.00      PROA  
ATOM   2535   CB LEU P 613      12.527   4.331  14.696  0.00  0.00      PROA  
ATOM   2536  HB1 LEU P 613      13.293   4.651  15.434  0.00  0.00      PROA  
ATOM   2537  HB2 LEU P 613      12.614   5.082  13.882  0.00  0.00      PROA  
ATOM   2538   CG LEU P 613      12.803   3.012  13.949  0.00  0.00      PROA  
ATOM   2539   HG LEU P 613      12.103   3.051  13.087  0.00  0.00      PROA  
ATOM   2540  CD1 LEU P 613      14.223   3.010  13.347  0.00  0.00      PROA  
ATOM   2541 HD11 LEU P 613      14.214   3.725  12.497  0.00  0.00      PROA  
ATOM   2542 HD12 LEU P 613      14.544   1.982  13.075  0.00  0.00      PROA  
ATOM   2543 HD13 LEU P 613      14.915   3.498  14.065  0.00  0.00      PROA  
ATOM   2544  CD2 LEU P 613      12.623   1.732  14.774  0.00  0.00      PROA  
ATOM   2545 HD21 LEU P 613      13.270   1.858  15.668  0.00  0.00      PROA  
ATOM   2546 HD22 LEU P 613      12.954   0.781  14.304  0.00  0.00      PROA  
ATOM   2547 HD23 LEU P 613      11.550   1.658  15.052  0.00  0.00      PROA  
ATOM   2548    C LEU P 613      11.046   5.576  16.189  0.00  0.00      PROA  
ATOM   2549    O LEU P 613      11.435   5.620  17.337  0.00  0.00      PROA  
ATOM   2550    N ILE P 614      10.366   6.556  15.620  0.00  0.00      PROA  
ATOM   2551   HN ILE P 614      10.027   6.360  14.703  0.00  0.00      PROA  
ATOM   2552   CA ILE P 614       9.911   7.752  16.348  0.00  0.00      PROA  
ATOM   2553   HA ILE P 614      10.814   8.174  16.765  0.00  0.00      PROA  
ATOM   2554   CB ILE P 614       9.411   8.875  15.475  0.00  0.00      PROA  
ATOM   2555   HB ILE P 614       8.410   8.585  15.090  0.00  0.00      PROA  
ATOM   2556  CG2 ILE P 614       9.223  10.206  16.260  0.00  0.00      PROA  
ATOM   2557 HG21 ILE P 614       8.749  10.962  15.598  0.00  0.00      PROA  
ATOM   2558 HG22 ILE P 614      10.107  10.655  16.762  0.00  0.00      PROA  
ATOM   2559 HG23 ILE P 614       8.463  10.000  17.044  0.00  0.00      PROA  
ATOM   2560  CG1 ILE P 614      10.288   9.032  14.215  0.00  0.00      PROA  
ATOM   2561 HG11 ILE P 614      10.150   8.157  13.544  0.00  0.00      PROA  
ATOM   2562 HG12 ILE P 614      11.364   8.931  14.474  0.00  0.00      PROA  
ATOM   2563   CD ILE P 614       9.898  10.241  13.255  0.00  0.00      PROA  
ATOM   2564  HD1 ILE P 614      10.048  10.139  12.159  0.00  0.00      PROA  
ATOM   2565  HD2 ILE P 614      10.557  11.046  13.646  0.00  0.00      PROA  
ATOM   2566  HD3 ILE P 614       8.859  10.590  13.433  0.00  0.00      PROA  
ATOM   2567    C ILE P 614       8.978   7.481  17.459  0.00  0.00      PROA  
ATOM   2568    O ILE P 614       9.232   7.965  18.584  0.00  0.00      PROA  
ATOM   2569    N HSD P 615       7.956   6.604  17.242  0.00  0.00      PROA  
ATOM   2570   HN HSD P 615       7.716   6.483  16.282  0.00  0.00      PROA  
ATOM   2571   CA HSD P 615       7.256   5.943  18.320  0.00  0.00      PROA  
ATOM   2572   HA HSD P 615       6.918   6.750  18.953  0.00  0.00      PROA  
ATOM   2573   CB HSD P 615       6.134   5.088  17.782  0.00  0.00      PROA  
ATOM   2574  HB1 HSD P 615       5.742   4.446  18.600  0.00  0.00      PROA  
ATOM   2575  HB2 HSD P 615       6.698   4.544  16.994  0.00  0.00      PROA  
ATOM   2576  ND1 HSD P 615       4.992   6.549  16.064  0.00  0.00      PROA  
ATOM   2577  HD1 HSD P 615       5.765   6.530  15.429  0.00  0.00      PROA  
ATOM   2578   CG HSD P 615       5.037   5.979  17.328  0.00  0.00      PROA  
ATOM   2579  CE1 HSD P 615       3.712   7.105  15.892  0.00  0.00      PROA  
ATOM   2580  HE1 HSD P 615       3.384   7.771  15.094  0.00  0.00      PROA  
ATOM   2581  NE2 HSD P 615       3.055   6.985  17.097  0.00  0.00      PROA  
ATOM   2582  CD2 HSD P 615       3.889   6.331  17.972  0.00  0.00      PROA  
ATOM   2583  HD2 HSD P 615       3.558   6.016  18.954  0.00  0.00      PROA  
ATOM   2584    C HSD P 615       8.138   5.027  19.280  0.00  0.00      PROA  
ATOM   2585    O HSD P 615       8.024   5.010  20.546  0.00  0.00      PROA  
ATOM   2586    N LEU P 616       9.125   4.276  18.781  0.00  0.00      PROA  
ATOM   2587   HN LEU P 616       9.309   4.040  17.830  0.00  0.00      PROA  
ATOM   2588   CA LEU P 616      10.010   3.546  19.759  0.00  0.00      PROA  
ATOM   2589   HA LEU P 616       9.394   2.812  20.257  0.00  0.00      PROA  
ATOM   2590   CB LEU P 616      11.048   2.791  18.846  0.00  0.00      PROA  
ATOM   2591  HB1 LEU P 616      11.655   3.555  18.315  0.00  0.00      PROA  
ATOM   2592  HB2 LEU P 616      10.512   2.189  18.081  0.00  0.00      PROA  
ATOM   2593   CG LEU P 616      11.976   1.733  19.480  0.00  0.00      PROA  
ATOM   2594   HG LEU P 616      12.496   2.190  20.349  0.00  0.00      PROA  
ATOM   2595  CD1 LEU P 616      11.129   0.493  19.977  0.00  0.00      PROA  
ATOM   2596 HD11 LEU P 616      10.637   0.725  20.946  0.00  0.00      PROA  
ATOM   2597 HD12 LEU P 616      11.911  -0.155  20.428  0.00  0.00      PROA  
ATOM   2598 HD13 LEU P 616      10.474  -0.054  19.266  0.00  0.00      PROA  
ATOM   2599  CD2 LEU P 616      13.048   1.187  18.593  0.00  0.00      PROA  
ATOM   2600 HD21 LEU P 616      13.732   2.018  18.316  0.00  0.00      PROA  
ATOM   2601 HD22 LEU P 616      12.630   0.735  17.668  0.00  0.00      PROA  
ATOM   2602 HD23 LEU P 616      13.724   0.472  19.108  0.00  0.00      PROA  
ATOM   2603    C LEU P 616      10.774   4.458  20.716  0.00  0.00      PROA  
ATOM   2604    O LEU P 616      10.796   4.287  21.927  0.00  0.00      PROA  
ATOM   2605    N ALA P 617      11.255   5.591  20.219  0.00  0.00      PROA  
ATOM   2606   HN ALA P 617      11.190   5.847  19.258  0.00  0.00      PROA  
ATOM   2607   CA ALA P 617      11.818   6.688  20.969  0.00  0.00      PROA  
ATOM   2608   HA ALA P 617      12.662   6.396  21.575  0.00  0.00      PROA  
ATOM   2609   CB ALA P 617      12.272   7.733  19.948  0.00  0.00      PROA  
ATOM   2610  HB1 ALA P 617      13.155   7.321  19.413  0.00  0.00      PROA  
ATOM   2611  HB2 ALA P 617      12.565   8.728  20.346  0.00  0.00      PROA  
ATOM   2612  HB3 ALA P 617      11.398   7.918  19.287  0.00  0.00      PROA  
ATOM   2613    C ALA P 617      10.892   7.402  21.964  0.00  0.00      PROA  
ATOM   2614    O ALA P 617      11.276   7.700  23.045  0.00  0.00      PROA  
ATOM   2615    N GLU P 618       9.627   7.643  21.577  0.00  0.00      PROA  
ATOM   2616   HN GLU P 618       9.417   7.664  20.603  0.00  0.00      PROA  
ATOM   2617   CA GLU P 618       8.535   7.969  22.524  0.00  0.00      PROA  
ATOM   2618   HA GLU P 618       8.801   8.885  23.031  0.00  0.00      PROA  
ATOM   2619   CB GLU P 618       7.215   8.211  21.782  0.00  0.00      PROA  
ATOM   2620  HB1 GLU P 618       7.072   7.306  21.154  0.00  0.00      PROA  
ATOM   2621  HB2 GLU P 618       7.520   9.066  21.141  0.00  0.00      PROA  
ATOM   2622   CG GLU P 618       5.991   8.516  22.599  0.00  0.00      PROA  
ATOM   2623  HG1 GLU P 618       6.381   8.988  23.526  0.00  0.00      PROA  
ATOM   2624  HG2 GLU P 618       5.405   7.590  22.782  0.00  0.00      PROA  
ATOM   2625   CD GLU P 618       5.066   9.336  21.764  0.00  0.00      PROA  
ATOM   2626  OE1 GLU P 618       4.652  10.408  22.125  0.00  0.00      PROA  
ATOM   2627  OE2 GLU P 618       4.610   8.770  20.745  0.00  0.00      PROA  
ATOM   2628    C GLU P 618       8.247   6.993  23.653  0.00  0.00      PROA  
ATOM   2629    O GLU P 618       7.884   7.396  24.799  0.00  0.00      PROA  
ATOM   2630    N THR P 619       8.207   5.688  23.286  0.00  0.00      PROA  
ATOM   2631   HN THR P 619       8.376   5.398  22.347  0.00  0.00      PROA  
ATOM   2632   CA THR P 619       7.993   4.570  24.175  0.00  0.00      PROA  
ATOM   2633   HA THR P 619       7.037   4.722  24.655  0.00  0.00      PROA  
ATOM   2634   CB THR P 619       7.923   3.178  23.453  0.00  0.00      PROA  
ATOM   2635   HB THR P 619       8.886   2.850  23.006  0.00  0.00      PROA  
ATOM   2636  OG1 THR P 619       6.867   3.212  22.493  0.00  0.00      PROA  
ATOM   2637  HG1 THR P 619       7.108   3.957  21.937  0.00  0.00      PROA  
ATOM   2638  CG2 THR P 619       7.573   2.031  24.469  0.00  0.00      PROA  
ATOM   2639 HG21 THR P 619       8.388   1.950  25.220  0.00  0.00      PROA  
ATOM   2640 HG22 THR P 619       7.312   1.086  23.946  0.00  0.00      PROA  
ATOM   2641 HG23 THR P 619       6.595   2.307  24.919  0.00  0.00      PROA  
ATOM   2642    C THR P 619       8.946   4.501  25.346  0.00  0.00      PROA  
ATOM   2643    O THR P 619       8.518   4.263  26.479  0.00  0.00      PROA  
ATOM   2644    N TYR P 620      10.228   4.655  25.063  0.00  0.00      PROA  
ATOM   2645   HN TYR P 620      10.425   5.017  24.156  0.00  0.00      PROA  
ATOM   2646   CA TYR P 620      11.288   4.483  26.029  0.00  0.00      PROA  
ATOM   2647   HA TYR P 620      10.942   3.841  26.825  0.00  0.00      PROA  
ATOM   2648   CB TYR P 620      12.503   3.947  25.219  0.00  0.00      PROA  
ATOM   2649  HB1 TYR P 620      13.439   3.944  25.816  0.00  0.00      PROA  
ATOM   2650  HB2 TYR P 620      12.531   4.710  24.412  0.00  0.00      PROA  
ATOM   2651   CG TYR P 620      12.223   2.607  24.587  0.00  0.00      PROA  
ATOM   2652  CD1 TYR P 620      13.190   2.079  23.735  0.00  0.00      PROA  
ATOM   2653  HD1 TYR P 620      13.998   2.628  23.274  0.00  0.00      PROA  
ATOM   2654  CE1 TYR P 620      13.008   0.816  23.136  0.00  0.00      PROA  
ATOM   2655  HE1 TYR P 620      13.678   0.389  22.403  0.00  0.00      PROA  
ATOM   2656   CZ TYR P 620      11.973  -0.030  23.488  0.00  0.00      PROA  
ATOM   2657   OH TYR P 620      11.829  -1.257  22.848  0.00  0.00      PROA  
ATOM   2658   HH TYR P 620      10.891  -1.461  22.839  0.00  0.00      PROA  
ATOM   2659  CD2 TYR P 620      11.142   1.747  24.948  0.00  0.00      PROA  
ATOM   2660  HD2 TYR P 620      10.390   2.160  25.604  0.00  0.00      PROA  
ATOM   2661  CE2 TYR P 620      11.011   0.511  24.363  0.00  0.00      PROA  
ATOM   2662  HE2 TYR P 620      10.091  -0.020  24.554  0.00  0.00      PROA  
ATOM   2663    C TYR P 620      11.731   5.735  26.695  0.00  0.00      PROA  
ATOM   2664    O TYR P 620      11.360   6.844  26.308  0.00  0.00      PROA  
ATOM   2665    N PRO P 621      12.610   5.781  27.679  0.00  0.00      PROA  
ATOM   2666   CD PRO P 621      13.088   4.608  28.488  0.00  0.00      PROA  
ATOM   2667  HD1 PRO P 621      13.721   3.945  27.860  0.00  0.00      PROA  
ATOM   2668  HD2 PRO P 621      12.173   4.140  28.911  0.00  0.00      PROA  
ATOM   2669   CA PRO P 621      12.913   7.059  28.375  0.00  0.00      PROA  
ATOM   2670   HA PRO P 621      12.063   7.709  28.518  0.00  0.00      PROA  
ATOM   2671   CB PRO P 621      13.487   6.694  29.725  0.00  0.00      PROA  
ATOM   2672  HB1 PRO P 621      12.697   6.660  30.505  0.00  0.00      PROA  
ATOM   2673  HB2 PRO P 621      14.361   7.317  30.012  0.00  0.00      PROA  
ATOM   2674   CG PRO P 621      13.996   5.226  29.577  0.00  0.00      PROA  
ATOM   2675  HG1 PRO P 621      15.044   5.300  29.215  0.00  0.00      PROA  
ATOM   2676  HG2 PRO P 621      13.902   4.651  30.523  0.00  0.00      PROA  
ATOM   2677    C PRO P 621      13.756   7.974  27.430  0.00  0.00      PROA  
ATOM   2678    O PRO P 621      13.528   9.143  27.335  0.00  0.00      PROA  
ATOM   2679    N ILE P 622      14.881   7.401  26.873  0.00  0.00      PROA  
ATOM   2680   HN ILE P 622      14.955   6.408  26.919  0.00  0.00      PROA  
ATOM   2681   CA ILE P 622      15.791   8.198  26.104  0.00  0.00      PROA  
ATOM   2682   HA ILE P 622      16.540   7.430  25.986  0.00  0.00      PROA  
ATOM   2683   CB ILE P 622      15.328   8.512  24.701  0.00  0.00      PROA  
ATOM   2684   HB ILE P 622      14.550   9.299  24.800  0.00  0.00      PROA  
ATOM   2685  CG2 ILE P 622      16.632   9.070  23.834  0.00  0.00      PROA  
ATOM   2686 HG21 ILE P 622      16.714  10.127  24.167  0.00  0.00      PROA  
ATOM   2687 HG22 ILE P 622      16.350   9.116  22.760  0.00  0.00      PROA  
ATOM   2688 HG23 ILE P 622      17.685   8.731  23.938  0.00  0.00      PROA  
ATOM   2689  CG1 ILE P 622      14.555   7.377  23.963  0.00  0.00      PROA  
ATOM   2690 HG11 ILE P 622      14.203   7.845  23.019  0.00  0.00      PROA  
ATOM   2691 HG12 ILE P 622      13.693   6.925  24.500  0.00  0.00      PROA  
ATOM   2692   CD ILE P 622      15.545   6.227  23.652  0.00  0.00      PROA  
ATOM   2693  HD1 ILE P 622      16.254   6.617  22.890  0.00  0.00      PROA  
ATOM   2694  HD2 ILE P 622      14.980   5.356  23.258  0.00  0.00      PROA  
ATOM   2695  HD3 ILE P 622      16.137   5.887  24.528  0.00  0.00      PROA  
ATOM   2696    C ILE P 622      16.452   9.266  26.852  0.00  0.00      PROA  
ATOM   2697    O ILE P 622      16.195  10.427  26.763  0.00  0.00      PROA  
ATOM   2698    N HSD P 623      17.481   8.880  27.678  0.00  0.00      PROA  
ATOM   2699   HN HSD P 623      17.736   7.916  27.674  0.00  0.00      PROA  
ATOM   2700   CA HSD P 623      18.338   9.831  28.398  0.00  0.00      PROA  
ATOM   2701   HA HSD P 623      17.997  10.845  28.247  0.00  0.00      PROA  
ATOM   2702   CB HSD P 623      18.512   9.403  29.896  0.00  0.00      PROA  
ATOM   2703  HB1 HSD P 623      19.454   9.820  30.313  0.00  0.00      PROA  
ATOM   2704  HB2 HSD P 623      18.627   8.321  30.119  0.00  0.00      PROA  
ATOM   2705  ND1 HSD P 623      17.464   9.812  32.133  0.00  0.00      PROA  
ATOM   2706  HD1 HSD P 623      18.250   9.486  32.657  0.00  0.00      PROA  
ATOM   2707   CG HSD P 623      17.399   9.773  30.751  0.00  0.00      PROA  
ATOM   2708  CE1 HSD P 623      16.202  10.214  32.572  0.00  0.00      PROA  
ATOM   2709  HE1 HSD P 623      15.874  10.305  33.607  0.00  0.00      PROA  
ATOM   2710  NE2 HSD P 623      15.433  10.483  31.585  0.00  0.00      PROA  
ATOM   2711  CD2 HSD P 623      16.157  10.241  30.430  0.00  0.00      PROA  
ATOM   2712  HD2 HSD P 623      15.697  10.524  29.491  0.00  0.00      PROA  
ATOM   2713    C HSD P 623      19.734   9.801  27.824  0.00  0.00      PROA  
ATOM   2714    O HSD P 623      20.425   8.822  27.803  0.00  0.00      PROA  
ATOM   2715    N MET P 624      20.159  10.998  27.354  0.00  0.00      PROA  
ATOM   2716   HN MET P 624      19.573  11.774  27.574  0.00  0.00      PROA  
ATOM   2717   CA MET P 624      21.505  11.282  26.815  0.00  0.00      PROA  
ATOM   2718   HA MET P 624      22.022  10.427  26.405  0.00  0.00      PROA  
ATOM   2719   CB MET P 624      21.436  12.456  25.870  0.00  0.00      PROA  
ATOM   2720  HB1 MET P 624      22.410  12.880  25.544  0.00  0.00      PROA  
ATOM   2721  HB2 MET P 624      20.939  13.267  26.443  0.00  0.00      PROA  
ATOM   2722   CG MET P 624      20.593  12.201  24.564  0.00  0.00      PROA  
ATOM   2723  HG1 MET P 624      20.503  13.053  23.857  0.00  0.00      PROA  
ATOM   2724  HG2 MET P 624      19.534  11.957  24.796  0.00  0.00      PROA  
ATOM   2725   SD MET P 624      21.260  10.877  23.485  0.00  0.00      PROA  
ATOM   2726   CE MET P 624      19.810  10.697  22.355  0.00  0.00      PROA  
ATOM   2727  HE1 MET P 624      19.536   9.640  22.151  0.00  0.00      PROA  
ATOM   2728  HE2 MET P 624      20.041  11.282  21.438  0.00  0.00      PROA  
ATOM   2729  HE3 MET P 624      18.893  11.030  22.887  0.00  0.00      PROA  
ATOM   2730    C MET P 624      22.473  11.674  27.950  0.00  0.00      PROA  
ATOM   2731    O MET P 624      23.717  11.756  27.731  0.00  0.00      PROA  
ATOM   2732    N HSD P 625      21.974  11.858  29.127  0.00  0.00      PROA  
ATOM   2733   HN HSD P 625      21.012  11.991  29.354  0.00  0.00      PROA  
ATOM   2734   CA HSD P 625      22.756  12.179  30.277  0.00  0.00      PROA  
ATOM   2735   HA HSD P 625      23.726  12.600  30.053  0.00  0.00      PROA  
ATOM   2736   CB HSD P 625      21.976  13.295  30.955  0.00  0.00      PROA  
ATOM   2737  HB1 HSD P 625      22.081  14.202  30.323  0.00  0.00      PROA  
ATOM   2738  HB2 HSD P 625      22.439  13.497  31.945  0.00  0.00      PROA  
ATOM   2739  ND1 HSD P 625      20.134  12.011  32.071  0.00  0.00      PROA  
ATOM   2740  HD1 HSD P 625      20.695  11.218  32.308  0.00  0.00      PROA  
ATOM   2741   CG HSD P 625      20.562  13.105  31.342  0.00  0.00      PROA  
ATOM   2742  CE1 HSD P 625      18.902  12.312  32.483  0.00  0.00      PROA  
ATOM   2743  HE1 HSD P 625      18.370  11.697  33.209  0.00  0.00      PROA  
ATOM   2744  NE2 HSD P 625      18.498  13.547  32.111  0.00  0.00      PROA  
ATOM   2745  CD2 HSD P 625      19.604  14.039  31.424  0.00  0.00      PROA  
ATOM   2746  HD2 HSD P 625      19.444  14.970  30.896  0.00  0.00      PROA  
ATOM   2747    C HSD P 625      23.011  10.991  31.155  0.00  0.00      PROA  
ATOM   2748    O HSD P 625      22.153  10.113  31.398  0.00  0.00      PROA  
ATOM   2749    N SER P 626      24.225  10.984  31.811  0.00  0.00      PROA  
ATOM   2750   HN SER P 626      24.803  11.795  31.844  0.00  0.00      PROA  
ATOM   2751   CA SER P 626      24.827   9.922  32.538  0.00  0.00      PROA  
ATOM   2752   HA SER P 626      24.801   8.996  31.982  0.00  0.00      PROA  
ATOM   2753   CB SER P 626      26.325  10.250  32.737  0.00  0.00      PROA  
ATOM   2754  HB1 SER P 626      26.429  11.258  33.193  0.00  0.00      PROA  
ATOM   2755  HB2 SER P 626      26.864  10.266  31.765  0.00  0.00      PROA  
ATOM   2756   OG SER P 626      27.012   9.257  33.419  0.00  0.00      PROA  
ATOM   2757  HG1 SER P 626      27.174   8.468  32.897  0.00  0.00      PROA  
ATOM   2758    C SER P 626      24.180   9.573  33.903  0.00  0.00      PROA  
ATOM   2759    O SER P 626      23.969  10.347  34.789  0.00  0.00      PROA  
ATOM   2760    N GLN P 627      23.869   8.298  33.976  0.00  0.00      PROA  
ATOM   2761   HN GLN P 627      24.133   7.715  33.212  0.00  0.00      PROA  
ATOM   2762   CA GLN P 627      23.222   7.768  35.156  0.00  0.00      PROA  
ATOM   2763   HA GLN P 627      22.548   8.494  35.588  0.00  0.00      PROA  
ATOM   2764   CB GLN P 627      22.325   6.611  34.808  0.00  0.00      PROA  
ATOM   2765  HB1 GLN P 627      21.932   6.221  35.771  0.00  0.00      PROA  
ATOM   2766  HB2 GLN P 627      22.634   5.844  34.066  0.00  0.00      PROA  
ATOM   2767   CG GLN P 627      21.050   7.018  34.025  0.00  0.00      PROA  
ATOM   2768  HG1 GLN P 627      20.257   6.242  33.966  0.00  0.00      PROA  
ATOM   2769  HG2 GLN P 627      21.298   7.210  32.959  0.00  0.00      PROA  
ATOM   2770   CD GLN P 627      20.260   8.177  34.602  0.00  0.00      PROA  
ATOM   2771  OE1 GLN P 627      19.817   9.067  33.827  0.00  0.00      PROA  
ATOM   2772  NE2 GLN P 627      19.994   8.172  35.933  0.00  0.00      PROA  
ATOM   2773 HE21 GLN P 627      19.641   8.993  36.382  0.00  0.00      PROA  
ATOM   2774 HE22 GLN P 627      20.131   7.325  36.447  0.00  0.00      PROA  
ATOM   2775    C GLN P 627      24.255   7.347  36.221  0.00  0.00      PROA  
ATOM   2776    O GLN P 627      25.082   6.446  36.106  0.00  0.00      PROA  
ATOM   2777    N LEU P 628      24.232   8.031  37.324  0.00  0.00      PROA  
ATOM   2778   HN LEU P 628      23.629   8.824  37.329  0.00  0.00      PROA  
ATOM   2779   CA LEU P 628      24.919   7.853  38.584  0.00  0.00      PROA  
ATOM   2780   HA LEU P 628      25.892   8.313  38.488  0.00  0.00      PROA  
ATOM   2781   CB LEU P 628      24.110   8.644  39.683  0.00  0.00      PROA  
ATOM   2782  HB1 LEU P 628      24.418   8.288  40.690  0.00  0.00      PROA  
ATOM   2783  HB2 LEU P 628      23.024   8.482  39.513  0.00  0.00      PROA  
ATOM   2784   CG LEU P 628      24.349  10.189  39.685  0.00  0.00      PROA  
ATOM   2785   HG LEU P 628      24.081  10.647  38.709  0.00  0.00      PROA  
ATOM   2786  CD1 LEU P 628      23.479  10.906  40.774  0.00  0.00      PROA  
ATOM   2787 HD11 LEU P 628      23.662  11.998  40.691  0.00  0.00      PROA  
ATOM   2788 HD12 LEU P 628      23.774  10.730  41.830  0.00  0.00      PROA  
ATOM   2789 HD13 LEU P 628      22.399  10.734  40.576  0.00  0.00      PROA  
ATOM   2790  CD2 LEU P 628      25.866  10.409  40.035  0.00  0.00      PROA  
ATOM   2791 HD21 LEU P 628      26.137  11.463  40.259  0.00  0.00      PROA  
ATOM   2792 HD22 LEU P 628      26.563   9.988  39.279  0.00  0.00      PROA  
ATOM   2793 HD23 LEU P 628      25.991   9.918  41.024  0.00  0.00      PROA  
ATOM   2794    C LEU P 628      24.984   6.467  38.969  0.00  0.00      PROA  
ATOM   2795    O LEU P 628      24.020   5.664  38.990  0.00  0.00      PROA  
ATOM   2796    N ASP P 629      26.198   5.923  39.336  0.00  0.00      PROA  
ATOM   2797   HN ASP P 629      27.067   6.409  39.288  0.00  0.00      PROA  
ATOM   2798   CA ASP P 629      26.357   4.528  39.705  0.00  0.00      PROA  
ATOM   2799   HA ASP P 629      25.846   3.981  38.928  0.00  0.00      PROA  
ATOM   2800   CB ASP P 629      27.813   4.167  39.854  0.00  0.00      PROA  
ATOM   2801  HB1 ASP P 629      27.860   3.113  40.200  0.00  0.00      PROA  
ATOM   2802  HB2 ASP P 629      28.264   4.812  40.638  0.00  0.00      PROA  
ATOM   2803   CG ASP P 629      28.565   4.403  38.605  0.00  0.00      PROA  
ATOM   2804  OD1 ASP P 629      29.386   5.421  38.696  0.00  0.00      PROA  
ATOM   2805  OD2 ASP P 629      28.306   3.757  37.582  0.00  0.00      PROA  
ATOM   2806    C ASP P 629      25.612   4.186  40.985  0.00  0.00      PROA  
ATOM   2807    O ASP P 629      24.943   3.191  41.053  0.00  0.00      PROA  
ATOM   2808    N HSD P 630      25.671   5.158  41.980  0.00  0.00      PROA  
ATOM   2809   HN HSD P 630      26.318   5.893  41.795  0.00  0.00      PROA  
ATOM   2810   CA HSD P 630      25.058   4.909  43.211  0.00  0.00      PROA  
ATOM   2811   HA HSD P 630      25.290   3.897  43.508  0.00  0.00      PROA  
ATOM   2812   CB HSD P 630      25.535   5.770  44.431  0.00  0.00      PROA  
ATOM   2813  HB1 HSD P 630      26.643   5.856  44.443  0.00  0.00      PROA  
ATOM   2814  HB2 HSD P 630      25.276   5.162  45.324  0.00  0.00      PROA  
ATOM   2815  ND1 HSD P 630      25.231   8.271  44.123  0.00  0.00      PROA  
ATOM   2816  HD1 HSD P 630      25.733   8.388  43.265  0.00  0.00      PROA  
ATOM   2817   CG HSD P 630      24.814   7.106  44.694  0.00  0.00      PROA  
ATOM   2818  CE1 HSD P 630      24.444   9.196  44.573  0.00  0.00      PROA  
ATOM   2819  HE1 HSD P 630      24.299  10.196  44.164  0.00  0.00      PROA  
ATOM   2820  NE2 HSD P 630      23.550   8.687  45.440  0.00  0.00      PROA  
ATOM   2821  CD2 HSD P 630      23.788   7.413  45.504  0.00  0.00      PROA  
ATOM   2822  HD2 HSD P 630      23.265   6.729  46.161  0.00  0.00      PROA  
ATOM   2823    C HSD P 630      23.480   4.887  43.134  0.00  0.00      PROA  
ATOM   2824    O HSD P 630      22.891   4.255  43.990  0.00  0.00      PROA  
ATOM   2825    N LEU P 631      22.817   5.468  42.087  0.00  0.00      PROA  
ATOM   2826   HN LEU P 631      23.238   5.992  41.350  0.00  0.00      PROA  
ATOM   2827   CA LEU P 631      21.424   5.275  41.736  0.00  0.00      PROA  
ATOM   2828   HA LEU P 631      20.961   4.839  42.609  0.00  0.00      PROA  
ATOM   2829   CB LEU P 631      20.693   6.580  41.249  0.00  0.00      PROA  
ATOM   2830  HB1 LEU P 631      19.648   6.444  40.899  0.00  0.00      PROA  
ATOM   2831  HB2 LEU P 631      21.276   6.880  40.352  0.00  0.00      PROA  
ATOM   2832   CG LEU P 631      20.733   7.655  42.413  0.00  0.00      PROA  
ATOM   2833   HG LEU P 631      21.802   7.818  42.668  0.00  0.00      PROA  
ATOM   2834  CD1 LEU P 631      20.232   8.976  41.875  0.00  0.00      PROA  
ATOM   2835 HD11 LEU P 631      19.135   8.808  41.817  0.00  0.00      PROA  
ATOM   2836 HD12 LEU P 631      20.524   9.115  40.813  0.00  0.00      PROA  
ATOM   2837 HD13 LEU P 631      20.555   9.792  42.556  0.00  0.00      PROA  
ATOM   2838  CD2 LEU P 631      20.029   7.296  43.694  0.00  0.00      PROA  
ATOM   2839 HD21 LEU P 631      20.565   6.490  44.239  0.00  0.00      PROA  
ATOM   2840 HD22 LEU P 631      18.988   6.920  43.591  0.00  0.00      PROA  
ATOM   2841 HD23 LEU P 631      19.905   8.176  44.361  0.00  0.00      PROA  
ATOM   2842    C LEU P 631      21.137   4.225  40.650  0.00  0.00      PROA  
ATOM   2843    O LEU P 631      20.016   4.114  40.048  0.00  0.00      PROA  
ATOM   2844    N SER P 632      22.075   3.345  40.200  0.00  0.00      PROA  
ATOM   2845   HN SER P 632      22.966   3.386  40.647  0.00  0.00      PROA  
ATOM   2846   CA SER P 632      21.905   2.359  39.164  0.00  0.00      PROA  
ATOM   2847   HA SER P 632      20.912   2.395  38.740  0.00  0.00      PROA  
ATOM   2848   CB SER P 632      22.745   2.612  37.852  0.00  0.00      PROA  
ATOM   2849  HB1 SER P 632      22.242   1.993  37.078  0.00  0.00      PROA  
ATOM   2850  HB2 SER P 632      23.826   2.358  37.899  0.00  0.00      PROA  
ATOM   2851   OG SER P 632      22.507   3.973  37.502  0.00  0.00      PROA  
ATOM   2852  HG1 SER P 632      22.944   4.568  38.116  0.00  0.00      PROA  
ATOM   2853    C SER P 632      22.261   0.889  39.699  0.00  0.00      PROA  
ATOM   2854    O SER P 632      22.300   0.010  38.850  0.00  0.00      PROA  
ATOM   2855    N LEU P 633      22.515   0.635  41.002  0.00  0.00      PROA  
ATOM   2856   HN LEU P 633      22.347   1.376  41.648  0.00  0.00      PROA  
ATOM   2857   CA LEU P 633      23.007  -0.602  41.592  0.00  0.00      PROA  
ATOM   2858   HA LEU P 633      23.899  -0.931  41.079  0.00  0.00      PROA  
ATOM   2859   CB LEU P 633      23.363  -0.367  43.083  0.00  0.00      PROA  
ATOM   2860  HB1 LEU P 633      23.769  -1.266  43.594  0.00  0.00      PROA  
ATOM   2861  HB2 LEU P 633      22.445   0.008  43.585  0.00  0.00      PROA  
ATOM   2862   CG LEU P 633      24.393   0.691  43.427  0.00  0.00      PROA  
ATOM   2863   HG LEU P 633      24.038   1.665  43.027  0.00  0.00      PROA  
ATOM   2864  CD1 LEU P 633      24.350   0.881  44.962  0.00  0.00      PROA  
ATOM   2865 HD11 LEU P 633      23.323   1.195  45.245  0.00  0.00      PROA  
ATOM   2866 HD12 LEU P 633      25.074   1.664  45.276  0.00  0.00      PROA  
ATOM   2867 HD13 LEU P 633      24.475  -0.052  45.551  0.00  0.00      PROA  
ATOM   2868  CD2 LEU P 633      25.748   0.377  42.990  0.00  0.00      PROA  
ATOM   2869 HD21 LEU P 633      25.818   0.465  41.885  0.00  0.00      PROA  
ATOM   2870 HD22 LEU P 633      26.087  -0.556  43.489  0.00  0.00      PROA  
ATOM   2871 HD23 LEU P 633      26.448   1.087  43.482  0.00  0.00      PROA  
ATOM   2872    C LEU P 633      22.181  -1.858  41.378  0.00  0.00      PROA  
ATOM   2873    O LEU P 633      22.707  -2.984  41.224  0.00  0.00      PROA  
ATOM   2874    N TYR P 634      20.848  -1.768  41.406  0.00  0.00      PROA  
ATOM   2875   HN TYR P 634      20.401  -0.877  41.383  0.00  0.00      PROA  
ATOM   2876   CA TYR P 634      20.091  -2.986  41.262  0.00  0.00      PROA  
ATOM   2877   HA TYR P 634      20.676  -3.776  41.709  0.00  0.00      PROA  
ATOM   2878   CB TYR P 634      18.834  -3.044  42.108  0.00  0.00      PROA  
ATOM   2879  HB1 TYR P 634      18.549  -4.110  42.240  0.00  0.00      PROA  
ATOM   2880  HB2 TYR P 634      18.007  -2.393  41.754  0.00  0.00      PROA  
ATOM   2881   CG TYR P 634      19.265  -2.563  43.481  0.00  0.00      PROA  
ATOM   2882  CD1 TYR P 634      18.758  -1.377  43.967  0.00  0.00      PROA  
ATOM   2883  HD1 TYR P 634      18.239  -0.812  43.207  0.00  0.00      PROA  
ATOM   2884  CE1 TYR P 634      19.065  -0.873  45.287  0.00  0.00      PROA  
ATOM   2885  HE1 TYR P 634      18.703   0.104  45.573  0.00  0.00      PROA  
ATOM   2886   CZ TYR P 634      19.997  -1.562  46.044  0.00  0.00      PROA  
ATOM   2887   OH TYR P 634      20.477  -0.938  47.221  0.00  0.00      PROA  
ATOM   2888   HH TYR P 634      19.699  -0.742  47.749  0.00  0.00      PROA  
ATOM   2889  CD2 TYR P 634      20.250  -3.200  44.262  0.00  0.00      PROA  
ATOM   2890  HD2 TYR P 634      20.678  -4.095  43.835  0.00  0.00      PROA  
ATOM   2891  CE2 TYR P 634      20.607  -2.712  45.549  0.00  0.00      PROA  
ATOM   2892  HE2 TYR P 634      21.358  -3.265  46.093  0.00  0.00      PROA  
ATOM   2893    C TYR P 634      19.597  -3.359  39.837  0.00  0.00      PROA  
ATOM   2894    O TYR P 634      18.934  -2.569  39.151  0.00  0.00      PROA  
ATOM   2895    N TYR P 635      20.008  -4.540  39.370  0.00  0.00      PROA  
ATOM   2896   HN TYR P 635      20.495  -5.102  40.034  0.00  0.00      PROA  
ATOM   2897   CA TYR P 635      19.717  -5.117  38.068  0.00  0.00      PROA  
ATOM   2898   HA TYR P 635      20.315  -4.668  37.288  0.00  0.00      PROA  
ATOM   2899   CB TYR P 635      20.246  -6.593  37.989  0.00  0.00      PROA  
ATOM   2900  HB1 TYR P 635      21.335  -6.451  38.161  0.00  0.00      PROA  
ATOM   2901  HB2 TYR P 635      20.315  -6.903  36.924  0.00  0.00      PROA  
ATOM   2902   CG TYR P 635      19.448  -7.501  38.784  0.00  0.00      PROA  
ATOM   2903  CD1 TYR P 635      18.651  -8.452  38.145  0.00  0.00      PROA  
ATOM   2904  HD1 TYR P 635      18.627  -8.505  37.066  0.00  0.00      PROA  
ATOM   2905  CE1 TYR P 635      17.897  -9.354  38.906  0.00  0.00      PROA  
ATOM   2906  HE1 TYR P 635      17.148  -9.981  38.447  0.00  0.00      PROA  
ATOM   2907   CZ TYR P 635      17.842  -9.234  40.270  0.00  0.00      PROA  
ATOM   2908   OH TYR P 635      17.048 -10.158  40.979  0.00  0.00      PROA  
ATOM   2909   HH TYR P 635      17.159  -9.983  41.917  0.00  0.00      PROA  
ATOM   2910  CD2 TYR P 635      19.530  -7.459  40.190  0.00  0.00      PROA  
ATOM   2911  HD2 TYR P 635      20.199  -6.799  40.723  0.00  0.00      PROA  
ATOM   2912  CE2 TYR P 635      18.719  -8.309  40.966  0.00  0.00      PROA  
ATOM   2913  HE2 TYR P 635      18.422  -8.091  41.981  0.00  0.00      PROA  
ATOM   2914    C TYR P 635      18.198  -5.018  37.574  0.00  0.00      PROA  
ATOM   2915    O TYR P 635      17.262  -5.145  38.346  0.00  0.00      PROA  
ATOM   2916    N CYS P 636      17.992  -4.768  36.267  0.00  0.00      PROA  
ATOM   2917   HN CYS P 636      18.698  -4.848  35.569  0.00  0.00      PROA  
ATOM   2918   CA CYS P 636      16.799  -4.720  35.622  0.00  0.00      PROA  
ATOM   2919   HA CYS P 636      16.186  -4.096  36.257  0.00  0.00      PROA  
ATOM   2920   CB CYS P 636      16.966  -4.066  34.222  0.00  0.00      PROA  
ATOM   2921  HB1 CYS P 636      15.927  -4.059  33.827  0.00  0.00      PROA  
ATOM   2922  HB2 CYS P 636      17.662  -4.632  33.567  0.00  0.00      PROA  
ATOM   2923   SG CYS P 636      17.808  -2.456  34.280  0.00  0.00      PROA  
ATOM   2924    C CYS P 636      16.093  -6.083  35.352  0.00  0.00      PROA  
ATOM   2925    O CYS P 636      16.623  -7.040  34.777  0.00  0.00      PROA  
ATOM   2926    N ARG P 637      14.834  -6.237  35.765  0.00  0.00      PROA  
ATOM   2927   HN ARG P 637      14.355  -5.613  36.377  0.00  0.00      PROA  
ATOM   2928   CA ARG P 637      13.938  -7.451  35.467  0.00  0.00      PROA  
ATOM   2929   HA ARG P 637      14.099  -7.892  34.494  0.00  0.00      PROA  
ATOM   2930   CB ARG P 637      14.132  -8.574  36.517  0.00  0.00      PROA  
ATOM   2931  HB1 ARG P 637      15.182  -8.934  36.573  0.00  0.00      PROA  
ATOM   2932  HB2 ARG P 637      13.538  -9.465  36.223  0.00  0.00      PROA  
ATOM   2933   CG ARG P 637      13.663  -8.217  38.004  0.00  0.00      PROA  
ATOM   2934  HG1 ARG P 637      13.615  -9.143  38.616  0.00  0.00      PROA  
ATOM   2935  HG2 ARG P 637      12.651  -7.762  37.948  0.00  0.00      PROA  
ATOM   2936   CD ARG P 637      14.614  -7.157  38.641  0.00  0.00      PROA  
ATOM   2937  HD1 ARG P 637      14.277  -6.101  38.573  0.00  0.00      PROA  
ATOM   2938  HD2 ARG P 637      15.682  -7.276  38.358  0.00  0.00      PROA  
ATOM   2939   NE ARG P 637      14.511  -7.467  40.144  0.00  0.00      PROA  
ATOM   2940   HE ARG P 637      14.232  -8.362  40.492  0.00  0.00      PROA  
ATOM   2941   CZ ARG P 637      15.044  -6.614  41.051  0.00  0.00      PROA  
ATOM   2942  NH1 ARG P 637      15.166  -6.948  42.310  0.00  0.00      PROA  
ATOM   2943 HH11 ARG P 637      14.639  -7.760  42.559  0.00  0.00      PROA  
ATOM   2944 HH12 ARG P 637      15.747  -6.460  42.961  0.00  0.00      PROA  
ATOM   2945  NH2 ARG P 637      15.530  -5.492  40.733  0.00  0.00      PROA  
ATOM   2946 HH21 ARG P 637      15.685  -5.370  39.752  0.00  0.00      PROA  
ATOM   2947 HH22 ARG P 637      15.557  -4.769  41.423  0.00  0.00      PROA  
ATOM   2948    C ARG P 637      12.600  -6.759  35.433  0.00  0.00      PROA  
ATOM   2949    O ARG P 637      12.394  -5.853  36.222  0.00  0.00      PROA  
ATOM   2950    N CYS P 638      11.722  -7.026  34.418  0.00  0.00      PROA  
ATOM   2951   HN CYS P 638      11.855  -7.809  33.815  0.00  0.00      PROA  
ATOM   2952   CA CYS P 638      10.423  -6.429  34.187  0.00  0.00      PROA  
ATOM   2953   HA CYS P 638      10.472  -5.390  34.479  0.00  0.00      PROA  
ATOM   2954   CB CYS P 638      10.032  -6.427  32.734  0.00  0.00      PROA  
ATOM   2955  HB1 CYS P 638      10.105  -7.456  32.320  0.00  0.00      PROA  
ATOM   2956  HB2 CYS P 638      10.719  -5.826  32.101  0.00  0.00      PROA  
ATOM   2957   SG CYS P 638       8.371  -5.876  32.376  0.00  0.00      PROA  
ATOM   2958    C CYS P 638       9.410  -7.183  35.064  0.00  0.00      PROA  
ATOM   2959    O CYS P 638       9.279  -8.385  34.984  0.00  0.00      PROA  
ATOM   2960    N ALA P 639       8.526  -6.415  35.758  0.00  0.00      PROA  
ATOM   2961   HN ALA P 639       8.619  -5.441  35.950  0.00  0.00      PROA  
ATOM   2962   CA ALA P 639       7.539  -7.024  36.590  0.00  0.00      PROA  
ATOM   2963   HA ALA P 639       7.507  -8.103  36.577  0.00  0.00      PROA  
ATOM   2964   CB ALA P 639       8.027  -6.579  38.026  0.00  0.00      PROA  
ATOM   2965  HB1 ALA P 639       7.348  -7.069  38.756  0.00  0.00      PROA  
ATOM   2966  HB2 ALA P 639       8.101  -5.475  38.127  0.00  0.00      PROA  
ATOM   2967  HB3 ALA P 639       9.048  -6.972  38.223  0.00  0.00      PROA  
ATOM   2968    C ALA P 639       6.096  -6.552  36.175  0.00  0.00      PROA  
ATOM   2969    O ALA P 639       5.937  -5.446  35.673  0.00  0.00      PROA  
ATOM   2970    N LEU P 640       5.072  -7.399  36.400  0.00  0.00      PROA  
ATOM   2971   HN LEU P 640       5.227  -8.232  36.926  0.00  0.00      PROA  
ATOM   2972   CA LEU P 640       3.731  -7.161  35.955  0.00  0.00      PROA  
ATOM   2973   HA LEU P 640       3.862  -6.718  34.979  0.00  0.00      PROA  
ATOM   2974   CB LEU P 640       2.980  -8.524  35.804  0.00  0.00      PROA  
ATOM   2975  HB1 LEU P 640       1.945  -8.307  35.466  0.00  0.00      PROA  
ATOM   2976  HB2 LEU P 640       2.871  -9.058  36.772  0.00  0.00      PROA  
ATOM   2977   CG LEU P 640       3.704  -9.522  34.875  0.00  0.00      PROA  
ATOM   2978   HG LEU P 640       4.666  -9.857  35.319  0.00  0.00      PROA  
ATOM   2979  CD1 LEU P 640       2.930 -10.846  34.694  0.00  0.00      PROA  
ATOM   2980 HD11 LEU P 640       2.595 -11.197  35.694  0.00  0.00      PROA  
ATOM   2981 HD12 LEU P 640       3.594 -11.569  34.172  0.00  0.00      PROA  
ATOM   2982 HD13 LEU P 640       2.023 -10.603  34.100  0.00  0.00      PROA  
ATOM   2983  CD2 LEU P 640       3.920  -8.934  33.515  0.00  0.00      PROA  
ATOM   2984 HD21 LEU P 640       4.354  -7.916  33.617  0.00  0.00      PROA  
ATOM   2985 HD22 LEU P 640       2.951  -8.863  32.977  0.00  0.00      PROA  
ATOM   2986 HD23 LEU P 640       4.670  -9.432  32.864  0.00  0.00      PROA  
ATOM   2987    C LEU P 640       3.002  -6.249  37.008  0.00  0.00      PROA  
ATOM   2988    O LEU P 640       3.507  -5.897  38.096  0.00  0.00      PROA  
ATOM   2989    N PRO P 641       1.844  -5.669  36.602  0.00  0.00      PROA  
ATOM   2990   CD PRO P 641       1.331  -5.657  35.215  0.00  0.00      PROA  
ATOM   2991  HD1 PRO P 641       0.933  -6.639  34.882  0.00  0.00      PROA  
ATOM   2992  HD2 PRO P 641       2.071  -5.271  34.482  0.00  0.00      PROA  
ATOM   2993   CA PRO P 641       0.888  -5.162  37.550  0.00  0.00      PROA  
ATOM   2994   HA PRO P 641       1.324  -4.272  37.979  0.00  0.00      PROA  
ATOM   2995   CB PRO P 641      -0.314  -4.851  36.640  0.00  0.00      PROA  
ATOM   2996  HB1 PRO P 641      -0.891  -3.983  37.025  0.00  0.00      PROA  
ATOM   2997  HB2 PRO P 641      -1.139  -5.592  36.717  0.00  0.00      PROA  
ATOM   2998   CG PRO P 641       0.215  -4.590  35.224  0.00  0.00      PROA  
ATOM   2999  HG1 PRO P 641      -0.498  -4.832  34.407  0.00  0.00      PROA  
ATOM   3000  HG2 PRO P 641       0.764  -3.637  35.068  0.00  0.00      PROA  
ATOM   3001    C PRO P 641       0.587  -6.080  38.724  0.00  0.00      PROA  
ATOM   3002    O PRO P 641       0.771  -7.278  38.582  0.00  0.00      PROA  
ATOM   3003    N GLU P 642       0.037  -5.602  39.890  0.00  0.00      PROA  
ATOM   3004   HN GLU P 642      -0.230  -4.646  39.982  0.00  0.00      PROA  
ATOM   3005   CA GLU P 642      -0.423  -6.476  40.988  0.00  0.00      PROA  
ATOM   3006   HA GLU P 642       0.448  -6.974  41.386  0.00  0.00      PROA  
ATOM   3007   CB GLU P 642      -1.036  -5.586  42.050  0.00  0.00      PROA  
ATOM   3008  HB1 GLU P 642      -1.429  -6.251  42.848  0.00  0.00      PROA  
ATOM   3009  HB2 GLU P 642      -1.912  -4.998  41.701  0.00  0.00      PROA  
ATOM   3010   CG GLU P 642       0.052  -4.548  42.744  0.00  0.00      PROA  
ATOM   3011  HG1 GLU P 642       0.540  -3.959  41.938  0.00  0.00      PROA  
ATOM   3012  HG2 GLU P 642       0.771  -5.272  43.183  0.00  0.00      PROA  
ATOM   3013   CD GLU P 642      -0.471  -3.656  43.869  0.00  0.00      PROA  
ATOM   3014  OE1 GLU P 642      -0.298  -4.075  45.015  0.00  0.00      PROA  
ATOM   3015  OE2 GLU P 642      -1.042  -2.545  43.638  0.00  0.00      PROA  
ATOM   3016    C GLU P 642      -1.394  -7.565  40.640  0.00  0.00      PROA  
ATOM   3017    O GLU P 642      -1.213  -8.784  40.877  0.00  0.00      PROA  
ATOM   3018    N ASN P 643      -2.376  -7.211  39.834  0.00  0.00      PROA  
ATOM   3019   HN ASN P 643      -2.644  -6.253  39.762  0.00  0.00      PROA  
ATOM   3020   CA ASN P 643      -3.264  -8.115  39.113  0.00  0.00      PROA  
ATOM   3021   HA ASN P 643      -3.025  -9.118  39.433  0.00  0.00      PROA  
ATOM   3022   CB ASN P 643      -4.647  -7.604  39.358  0.00  0.00      PROA  
ATOM   3023  HB1 ASN P 643      -5.419  -8.080  38.715  0.00  0.00      PROA  
ATOM   3024  HB2 ASN P 643      -4.677  -6.494  39.331  0.00  0.00      PROA  
ATOM   3025   CG ASN P 643      -5.182  -7.969  40.764  0.00  0.00      PROA  
ATOM   3026  OD1 ASN P 643      -5.985  -7.150  41.286  0.00  0.00      PROA  
ATOM   3027  ND2 ASN P 643      -4.830  -9.111  41.419  0.00  0.00      PROA  
ATOM   3028 HD21 ASN P 643      -5.372  -9.447  42.189  0.00  0.00      PROA  
ATOM   3029 HD22 ASN P 643      -4.100  -9.698  41.067  0.00  0.00      PROA  
ATOM   3030    C ASN P 643      -2.941  -8.042  37.650  0.00  0.00      PROA  
ATOM   3031    O ASN P 643      -3.191  -6.991  37.048  0.00  0.00      PROA  
ATOM   3032    N PRO P 644      -2.353  -9.057  36.975  0.00  0.00      PROA  
ATOM   3033   CD PRO P 644      -1.514 -10.067  37.676  0.00  0.00      PROA  
ATOM   3034  HD1 PRO P 644      -2.068 -10.899  38.163  0.00  0.00      PROA  
ATOM   3035  HD2 PRO P 644      -0.759  -9.579  38.329  0.00  0.00      PROA  
ATOM   3036   CA PRO P 644      -2.439  -9.221  35.503  0.00  0.00      PROA  
ATOM   3037   HA PRO P 644      -1.906  -8.460  34.953  0.00  0.00      PROA  
ATOM   3038   CB PRO P 644      -1.809 -10.559  35.300  0.00  0.00      PROA  
ATOM   3039  HB1 PRO P 644      -1.365 -10.709  34.293  0.00  0.00      PROA  
ATOM   3040  HB2 PRO P 644      -2.488 -11.429  35.426  0.00  0.00      PROA  
ATOM   3041   CG PRO P 644      -0.777 -10.693  36.455  0.00  0.00      PROA  
ATOM   3042  HG1 PRO P 644      -0.381 -11.705  36.685  0.00  0.00      PROA  
ATOM   3043  HG2 PRO P 644       0.083 -10.059  36.152  0.00  0.00      PROA  
ATOM   3044    C PRO P 644      -3.818  -9.116  34.948  0.00  0.00      PROA  
ATOM   3045    O PRO P 644      -4.710  -9.596  35.660  0.00  0.00      PROA  
ATOM   3046    N ASN P 645      -4.107  -8.534  33.748  0.00  0.00      PROA  
ATOM   3047   HN ASN P 645      -3.293  -8.145  33.323  0.00  0.00      PROA  
ATOM   3048   CA ASN P 645      -5.454  -8.529  33.092  0.00  0.00      PROA  
ATOM   3049   HA ASN P 645      -6.208  -8.504  33.865  0.00  0.00      PROA  
ATOM   3050   CB ASN P 645      -5.611  -7.286  32.192  0.00  0.00      PROA  
ATOM   3051  HB1 ASN P 645      -6.466  -7.364  31.487  0.00  0.00      PROA  
ATOM   3052  HB2 ASN P 645      -4.764  -7.074  31.505  0.00  0.00      PROA  
ATOM   3053   CG ASN P 645      -5.670  -6.009  33.073  0.00  0.00      PROA  
ATOM   3054  OD1 ASN P 645      -5.079  -5.000  32.713  0.00  0.00      PROA  
ATOM   3055  ND2 ASN P 645      -6.337  -6.040  34.262  0.00  0.00      PROA  
ATOM   3056 HD21 ASN P 645      -6.829  -6.873  34.516  0.00  0.00      PROA  
ATOM   3057 HD22 ASN P 645      -6.303  -5.280  34.911  0.00  0.00      PROA  
ATOM   3058    C ASN P 645      -5.689  -9.873  32.361  0.00  0.00      PROA  
ATOM   3059    O ASN P 645      -4.833 -10.717  32.114  0.00  0.00      PROA  
ATOM   3060    N ASN P 646      -6.999 -10.169  32.083  0.00  0.00      PROA  
ATOM   3061   HN ASN P 646      -7.806  -9.610  32.255  0.00  0.00      PROA  
ATOM   3062   CA ASN P 646      -7.391 -11.555  31.800  0.00  0.00      PROA  
ATOM   3063   HA ASN P 646      -7.014 -12.045  32.686  0.00  0.00      PROA  
ATOM   3064   CB ASN P 646      -8.907 -11.716  31.790  0.00  0.00      PROA  
ATOM   3065  HB1 ASN P 646      -9.166 -12.776  31.580  0.00  0.00      PROA  
ATOM   3066  HB2 ASN P 646      -9.362 -11.148  30.950  0.00  0.00      PROA  
ATOM   3067   CG ASN P 646      -9.621 -11.297  33.084  0.00  0.00      PROA  
ATOM   3068  OD1 ASN P 646      -9.109 -11.537  34.161  0.00  0.00      PROA  
ATOM   3069  ND2 ASN P 646     -10.899 -10.833  32.934  0.00  0.00      PROA  
ATOM   3070 HD21 ASN P 646     -11.259 -10.791  32.002  0.00  0.00      PROA  
ATOM   3071 HD22 ASN P 646     -11.576 -10.724  33.662  0.00  0.00      PROA  
ATOM   3072    C ASN P 646      -6.780 -12.269  30.571  0.00  0.00      PROA  
ATOM   3073    O ASN P 646      -6.371 -13.461  30.561  0.00  0.00      PROA  
ATOM   3074    N HSD P 647      -6.761 -11.553  29.448  0.00  0.00      PROA  
ATOM   3075   HN HSD P 647      -7.253 -10.696  29.315  0.00  0.00      PROA  
ATOM   3076   CA HSD P 647      -6.157 -12.126  28.193  0.00  0.00      PROA  
ATOM   3077   HA HSD P 647      -6.440 -13.166  28.119  0.00  0.00      PROA  
ATOM   3078   CB HSD P 647      -6.562 -11.340  26.919  0.00  0.00      PROA  
ATOM   3079  HB1 HSD P 647      -5.936 -10.459  26.662  0.00  0.00      PROA  
ATOM   3080  HB2 HSD P 647      -7.584 -10.926  27.052  0.00  0.00      PROA  
ATOM   3081  ND1 HSD P 647      -7.439 -13.091  25.276  0.00  0.00      PROA  
ATOM   3082  HD1 HSD P 647      -8.276 -13.301  25.781  0.00  0.00      PROA  
ATOM   3083   CG HSD P 647      -6.463 -12.215  25.694  0.00  0.00      PROA  
ATOM   3084  CE1 HSD P 647      -6.989 -13.649  24.119  0.00  0.00      PROA  
ATOM   3085  HE1 HSD P 647      -7.709 -14.035  23.397  0.00  0.00      PROA  
ATOM   3086  NE2 HSD P 647      -5.764 -13.271  23.785  0.00  0.00      PROA  
ATOM   3087  CD2 HSD P 647      -5.412 -12.351  24.816  0.00  0.00      PROA  
ATOM   3088  HD2 HSD P 647      -4.405 -11.951  24.841  0.00  0.00      PROA  
ATOM   3089    C HSD P 647      -4.650 -12.107  28.242  0.00  0.00      PROA  
ATOM   3090    O HSD P 647      -3.972 -12.945  27.660  0.00  0.00      PROA  
ATOM   3091    N THR P 648      -3.997 -11.154  28.951  0.00  0.00      PROA  
ATOM   3092   HN THR P 648      -4.421 -10.394  29.439  0.00  0.00      PROA  
ATOM   3093   CA THR P 648      -2.606 -11.321  29.304  0.00  0.00      PROA  
ATOM   3094   HA THR P 648      -2.220 -11.608  28.337  0.00  0.00      PROA  
ATOM   3095   CB THR P 648      -2.091 -10.000  29.905  0.00  0.00      PROA  
ATOM   3096   HB THR P 648      -2.450  -9.746  30.925  0.00  0.00      PROA  
ATOM   3097  OG1 THR P 648      -2.443  -8.936  29.091  0.00  0.00      PROA  
ATOM   3098  HG1 THR P 648      -2.221  -9.128  28.176  0.00  0.00      PROA  
ATOM   3099  CG2 THR P 648      -0.566  -9.972  29.962  0.00  0.00      PROA  
ATOM   3100 HG21 THR P 648      -0.289  -8.968  30.350  0.00  0.00      PROA  
ATOM   3101 HG22 THR P 648      -0.082 -10.130  28.975  0.00  0.00      PROA  
ATOM   3102 HG23 THR P 648      -0.248 -10.748  30.691  0.00  0.00      PROA  
ATOM   3103    C THR P 648      -2.337 -12.494  30.229  0.00  0.00      PROA  
ATOM   3104    O THR P 648      -1.426 -13.289  29.961  0.00  0.00      PROA  
ATOM   3105    N LEU P 649      -3.068 -12.664  31.308  0.00  0.00      PROA  
ATOM   3106   HN LEU P 649      -3.831 -12.074  31.562  0.00  0.00      PROA  
ATOM   3107   CA LEU P 649      -2.898 -13.814  32.279  0.00  0.00      PROA  
ATOM   3108   HA LEU P 649      -1.886 -13.796  32.658  0.00  0.00      PROA  
ATOM   3109   CB LEU P 649      -3.929 -13.541  33.399  0.00  0.00      PROA  
ATOM   3110  HB1 LEU P 649      -4.891 -13.270  32.914  0.00  0.00      PROA  
ATOM   3111  HB2 LEU P 649      -3.557 -12.645  33.941  0.00  0.00      PROA  
ATOM   3112   CG LEU P 649      -4.089 -14.631  34.471  0.00  0.00      PROA  
ATOM   3113   HG LEU P 649      -4.245 -15.600  33.951  0.00  0.00      PROA  
ATOM   3114  CD1 LEU P 649      -2.895 -14.733  35.337  0.00  0.00      PROA  
ATOM   3115 HD11 LEU P 649      -1.924 -14.867  34.815  0.00  0.00      PROA  
ATOM   3116 HD12 LEU P 649      -3.053 -15.550  36.074  0.00  0.00      PROA  
ATOM   3117 HD13 LEU P 649      -2.779 -13.783  35.901  0.00  0.00      PROA  
ATOM   3118  CD2 LEU P 649      -5.382 -14.253  35.266  0.00  0.00      PROA  
ATOM   3119 HD21 LEU P 649      -6.326 -14.245  34.681  0.00  0.00      PROA  
ATOM   3120 HD22 LEU P 649      -5.223 -13.396  35.956  0.00  0.00      PROA  
ATOM   3121 HD23 LEU P 649      -5.638 -15.141  35.883  0.00  0.00      PROA  
ATOM   3122    C LEU P 649      -3.172 -15.158  31.643  0.00  0.00      PROA  
ATOM   3123    O LEU P 649      -2.445 -16.147  31.816  0.00  0.00      PROA  
ATOM   3124    N GLN P 650      -4.168 -15.209  30.792  0.00  0.00      PROA  
ATOM   3125   HN GLN P 650      -4.978 -14.628  30.813  0.00  0.00      PROA  
ATOM   3126   CA GLN P 650      -4.393 -16.326  29.825  0.00  0.00      PROA  
ATOM   3127   HA GLN P 650      -4.382 -17.246  30.391  0.00  0.00      PROA  
ATOM   3128   CB GLN P 650      -5.737 -16.150  29.082  0.00  0.00      PROA  
ATOM   3129  HB1 GLN P 650      -5.707 -16.892  28.255  0.00  0.00      PROA  
ATOM   3130  HB2 GLN P 650      -5.935 -15.146  28.650  0.00  0.00      PROA  
ATOM   3131   CG GLN P 650      -7.036 -16.482  29.866  0.00  0.00      PROA  
ATOM   3132  HG1 GLN P 650      -7.735 -16.977  29.158  0.00  0.00      PROA  
ATOM   3133  HG2 GLN P 650      -7.651 -15.648  30.267  0.00  0.00      PROA  
ATOM   3134   CD GLN P 650      -6.891 -17.526  30.968  0.00  0.00      PROA  
ATOM   3135  OE1 GLN P 650      -7.087 -17.238  32.114  0.00  0.00      PROA  
ATOM   3136  NE2 GLN P 650      -6.533 -18.754  30.567  0.00  0.00      PROA  
ATOM   3137 HE21 GLN P 650      -6.207 -18.820  29.624  0.00  0.00      PROA  
ATOM   3138 HE22 GLN P 650      -6.306 -19.469  31.228  0.00  0.00      PROA  
ATOM   3139    C GLN P 650      -3.245 -16.580  28.881  0.00  0.00      PROA  
ATOM   3140    O GLN P 650      -2.777 -17.655  28.533  0.00  0.00      PROA  
ATOM   3141    N TYR P 651      -2.582 -15.580  28.332  0.00  0.00      PROA  
ATOM   3142   HN TYR P 651      -2.742 -14.690  28.753  0.00  0.00      PROA  
ATOM   3143   CA TYR P 651      -1.511 -15.640  27.422  0.00  0.00      PROA  
ATOM   3144   HA TYR P 651      -1.695 -16.417  26.696  0.00  0.00      PROA  
ATOM   3145   CB TYR P 651      -1.368 -14.309  26.552  0.00  0.00      PROA  
ATOM   3146  HB1 TYR P 651      -1.497 -13.371  27.133  0.00  0.00      PROA  
ATOM   3147  HB2 TYR P 651      -2.252 -14.325  25.878  0.00  0.00      PROA  
ATOM   3148   CG TYR P 651      -0.101 -14.160  25.772  0.00  0.00      PROA  
ATOM   3149  CD1 TYR P 651       0.082 -15.143  24.762  0.00  0.00      PROA  
ATOM   3150  HD1 TYR P 651      -0.623 -15.948  24.616  0.00  0.00      PROA  
ATOM   3151  CE1 TYR P 651       1.230 -15.095  23.871  0.00  0.00      PROA  
ATOM   3152  HE1 TYR P 651       1.415 -15.908  23.185  0.00  0.00      PROA  
ATOM   3153   CZ TYR P 651       2.192 -14.110  24.130  0.00  0.00      PROA  
ATOM   3154   OH TYR P 651       3.436 -14.143  23.452  0.00  0.00      PROA  
ATOM   3155   HH TYR P 651       3.777 -13.246  23.426  0.00  0.00      PROA  
ATOM   3156  CD2 TYR P 651       0.861 -13.257  26.021  0.00  0.00      PROA  
ATOM   3157  HD2 TYR P 651       0.802 -12.424  26.706  0.00  0.00      PROA  
ATOM   3158  CE2 TYR P 651       2.022 -13.231  25.212  0.00  0.00      PROA  
ATOM   3159  HE2 TYR P 651       2.745 -12.521  25.586  0.00  0.00      PROA  
ATOM   3160    C TYR P 651      -0.205 -16.057  28.148  0.00  0.00      PROA  
ATOM   3161    O TYR P 651       0.545 -16.805  27.578  0.00  0.00      PROA  
ATOM   3162    N TRP P 652       0.002 -15.591  29.357  0.00  0.00      PROA  
ATOM   3163   HN TRP P 652      -0.592 -14.857  29.677  0.00  0.00      PROA  
ATOM   3164   CA TRP P 652       1.054 -15.926  30.334  0.00  0.00      PROA  
ATOM   3165   HA TRP P 652       1.990 -15.945  29.795  0.00  0.00      PROA  
ATOM   3166   CB TRP P 652       0.983 -14.952  31.566  0.00  0.00      PROA  
ATOM   3167  HB1 TRP P 652      -0.074 -15.035  31.898  0.00  0.00      PROA  
ATOM   3168  HB2 TRP P 652       1.129 -13.962  31.082  0.00  0.00      PROA  
ATOM   3169   CG TRP P 652       2.004 -15.071  32.644  0.00  0.00      PROA  
ATOM   3170  CD1 TRP P 652       1.823 -15.819  33.775  0.00  0.00      PROA  
ATOM   3171  HD1 TRP P 652       0.922 -16.312  34.109  0.00  0.00      PROA  
ATOM   3172  NE1 TRP P 652       3.008 -15.751  34.588  0.00  0.00      PROA  
ATOM   3173  HE1 TRP P 652       3.153 -16.425  35.279  0.00  0.00      PROA  
ATOM   3174  CE2 TRP P 652       3.986 -15.066  33.941  0.00  0.00      PROA  
ATOM   3175  CD2 TRP P 652       3.409 -14.546  32.768  0.00  0.00      PROA  
ATOM   3176  CE3 TRP P 652       4.157 -13.698  31.977  0.00  0.00      PROA  
ATOM   3177  HE3 TRP P 652       3.704 -13.386  31.048  0.00  0.00      PROA  
ATOM   3178  CZ3 TRP P 652       5.485 -13.355  32.378  0.00  0.00      PROA  
ATOM   3179  HZ3 TRP P 652       6.131 -12.711  31.800  0.00  0.00      PROA  
ATOM   3180  CZ2 TRP P 652       5.327 -14.830  34.318  0.00  0.00      PROA  
ATOM   3181  HZ2 TRP P 652       5.762 -15.343  35.163  0.00  0.00      PROA  
ATOM   3182  CH2 TRP P 652       6.016 -13.976  33.462  0.00  0.00      PROA  
ATOM   3183  HH2 TRP P 652       7.015 -13.675  33.743  0.00  0.00      PROA  
ATOM   3184    C TRP P 652       0.912 -17.379  30.814  0.00  0.00      PROA  
ATOM   3185    O TRP P 652       1.801 -18.227  30.899  0.00  0.00      PROA  
ATOM   3186    N LYS P 653      -0.364 -17.774  30.998  0.00  0.00      PROA  
ATOM   3187   HN LYS P 653      -1.153 -17.165  31.014  0.00  0.00      PROA  
ATOM   3188   CA LYS P 653      -0.689 -19.153  31.158  0.00  0.00      PROA  
ATOM   3189   HA LYS P 653      -0.192 -19.511  32.048  0.00  0.00      PROA  
ATOM   3190   CB LYS P 653      -2.198 -19.343  31.598  0.00  0.00      PROA  
ATOM   3191  HB1 LYS P 653      -2.633 -20.321  31.300  0.00  0.00      PROA  
ATOM   3192  HB2 LYS P 653      -2.796 -18.583  31.051  0.00  0.00      PROA  
ATOM   3193   CG LYS P 653      -2.418 -19.124  33.134  0.00  0.00      PROA  
ATOM   3194  HG1 LYS P 653      -2.041 -18.112  33.397  0.00  0.00      PROA  
ATOM   3195  HG2 LYS P 653      -1.987 -19.971  33.709  0.00  0.00      PROA  
ATOM   3196   CD LYS P 653      -3.980 -19.205  33.293  0.00  0.00      PROA  
ATOM   3197  HD1 LYS P 653      -4.325 -20.248  33.124  0.00  0.00      PROA  
ATOM   3198  HD2 LYS P 653      -4.406 -18.650  32.431  0.00  0.00      PROA  
ATOM   3199   CE LYS P 653      -4.653 -18.751  34.587  0.00  0.00      PROA  
ATOM   3200  HE1 LYS P 653      -4.407 -17.767  35.040  0.00  0.00      PROA  
ATOM   3201  HE2 LYS P 653      -4.367 -19.457  35.396  0.00  0.00      PROA  
ATOM   3202   NZ LYS P 653      -6.112 -18.773  34.369  0.00  0.00      PROA  
ATOM   3203  HZ1 LYS P 653      -6.392 -18.196  33.550  0.00  0.00      PROA  
ATOM   3204  HZ2 LYS P 653      -6.733 -18.395  35.113  0.00  0.00      PROA  
ATOM   3205  HZ3 LYS P 653      -6.406 -19.737  34.114  0.00  0.00      PROA  
ATOM   3206    C LYS P 653      -0.305 -20.072  30.003  0.00  0.00      PROA  
ATOM   3207    O LYS P 653       0.236 -21.196  30.206  0.00  0.00      PROA  
ATOM   3208    N GLU P 654      -0.579 -19.662  28.740  0.00  0.00      PROA  
ATOM   3209   HN GLU P 654      -1.081 -18.847  28.463  0.00  0.00      PROA  
ATOM   3210   CA GLU P 654      -0.045 -20.541  27.638  0.00  0.00      PROA  
ATOM   3211   HA GLU P 654      -0.207 -21.576  27.901  0.00  0.00      PROA  
ATOM   3212   CB GLU P 654      -0.831 -20.213  26.347  0.00  0.00      PROA  
ATOM   3213  HB1 GLU P 654      -0.317 -20.542  25.419  0.00  0.00      PROA  
ATOM   3214  HB2 GLU P 654      -0.992 -19.115  26.400  0.00  0.00      PROA  
ATOM   3215   CG GLU P 654      -2.290 -20.810  26.394  0.00  0.00      PROA  
ATOM   3216  HG1 GLU P 654      -2.771 -20.498  27.346  0.00  0.00      PROA  
ATOM   3217  HG2 GLU P 654      -2.272 -21.918  26.321  0.00  0.00      PROA  
ATOM   3218   CD GLU P 654      -3.263 -20.260  25.328  0.00  0.00      PROA  
ATOM   3219  OE1 GLU P 654      -2.966 -20.255  24.080  0.00  0.00      PROA  
ATOM   3220  OE2 GLU P 654      -4.442 -19.965  25.718  0.00  0.00      PROA  
ATOM   3221    C GLU P 654       1.431 -20.430  27.373  0.00  0.00      PROA  
ATOM   3222    O GLU P 654       2.034 -21.151  26.612  0.00  0.00      PROA  
ATOM   3223    N HSD P 655       2.047 -19.399  27.993  0.00  0.00      PROA  
ATOM   3224   HN HSD P 655       1.503 -18.844  28.618  0.00  0.00      PROA  
ATOM   3225   CA HSD P 655       3.430 -19.030  27.918  0.00  0.00      PROA  
ATOM   3226   HA HSD P 655       3.690 -19.064  26.870  0.00  0.00      PROA  
ATOM   3227   CB HSD P 655       3.824 -17.613  28.351  0.00  0.00      PROA  
ATOM   3228  HB1 HSD P 655       3.637 -17.547  29.445  0.00  0.00      PROA  
ATOM   3229  HB2 HSD P 655       3.170 -16.871  27.845  0.00  0.00      PROA  
ATOM   3230  ND1 HSD P 655       5.798 -17.362  26.961  0.00  0.00      PROA  
ATOM   3231  HD1 HSD P 655       5.428 -17.880  26.190  0.00  0.00      PROA  
ATOM   3232   CG HSD P 655       5.195 -17.177  28.205  0.00  0.00      PROA  
ATOM   3233  CE1 HSD P 655       6.984 -16.684  26.989  0.00  0.00      PROA  
ATOM   3234  HE1 HSD P 655       7.685 -16.587  26.160  0.00  0.00      PROA  
ATOM   3235  NE2 HSD P 655       7.245 -16.204  28.232  0.00  0.00      PROA  
ATOM   3236  CD2 HSD P 655       6.132 -16.518  28.958  0.00  0.00      PROA  
ATOM   3237  HD2 HSD P 655       6.273 -16.216  29.989  0.00  0.00      PROA  
ATOM   3238    C HSD P 655       4.267 -20.033  28.674  0.00  0.00      PROA  
ATOM   3239    O HSD P 655       3.975 -20.417  29.824  0.00  0.00      PROA  
ATOM   3240    N SER P 656       5.249 -20.586  28.017  0.00  0.00      PROA  
ATOM   3241   HN SER P 656       5.356 -20.332  27.059  0.00  0.00      PROA  
ATOM   3242   CA SER P 656       6.128 -21.557  28.674  0.00  0.00      PROA  
ATOM   3243   HA SER P 656       5.491 -22.160  29.305  0.00  0.00      PROA  
ATOM   3244   CB SER P 656       6.755 -22.614  27.666  0.00  0.00      PROA  
ATOM   3245  HB1 SER P 656       7.398 -22.024  26.979  0.00  0.00      PROA  
ATOM   3246  HB2 SER P 656       5.888 -23.070  27.143  0.00  0.00      PROA  
ATOM   3247   OG SER P 656       7.629 -23.637  28.223  0.00  0.00      PROA  
ATOM   3248  HG1 SER P 656       7.156 -23.960  28.994  0.00  0.00      PROA  
ATOM   3249    C SER P 656       7.184 -20.888  29.483  0.00  0.00      PROA  
ATOM   3250    O SER P 656       8.150 -20.217  29.049  0.00  0.00      PROA  
ATOM   3251    N ILE P 657       7.116 -21.013  30.835  0.00  0.00      PROA  
ATOM   3252   HN ILE P 657       6.419 -21.613  31.221  0.00  0.00      PROA  
ATOM   3253   CA ILE P 657       7.976 -20.401  31.809  0.00  0.00      PROA  
ATOM   3254   HA ILE P 657       8.575 -19.589  31.425  0.00  0.00      PROA  
ATOM   3255   CB ILE P 657       7.115 -19.931  32.967  0.00  0.00      PROA  
ATOM   3256   HB ILE P 657       6.378 -20.710  33.257  0.00  0.00      PROA  
ATOM   3257  CG2 ILE P 657       7.937 -19.561  34.191  0.00  0.00      PROA  
ATOM   3258 HG21 ILE P 657       8.410 -20.475  34.611  0.00  0.00      PROA  
ATOM   3259 HG22 ILE P 657       7.290 -19.038  34.926  0.00  0.00      PROA  
ATOM   3260 HG23 ILE P 657       8.795 -18.871  34.043  0.00  0.00      PROA  
ATOM   3261  CG1 ILE P 657       6.267 -18.728  32.545  0.00  0.00      PROA  
ATOM   3262 HG11 ILE P 657       5.675 -18.402  33.428  0.00  0.00      PROA  
ATOM   3263 HG12 ILE P 657       5.603 -19.113  31.741  0.00  0.00      PROA  
ATOM   3264   CD ILE P 657       7.029 -17.560  31.924  0.00  0.00      PROA  
ATOM   3265  HD1 ILE P 657       6.435 -16.623  31.990  0.00  0.00      PROA  
ATOM   3266  HD2 ILE P 657       7.450 -17.779  30.919  0.00  0.00      PROA  
ATOM   3267  HD3 ILE P 657       7.845 -17.372  32.653  0.00  0.00      PROA  
ATOM   3268    C ILE P 657       8.811 -21.647  32.231  0.00  0.00      PROA  
ATOM   3269    O ILE P 657       8.285 -22.657  32.682  0.00  0.00      PROA  
ATOM   3270    N PRO P 658      10.095 -21.739  32.023  0.00  0.00      PROA  
ATOM   3271   CD PRO P 658      10.850 -20.803  31.163  0.00  0.00      PROA  
ATOM   3272  HD1 PRO P 658      10.892 -19.818  31.675  0.00  0.00      PROA  
ATOM   3273  HD2 PRO P 658      10.357 -20.704  30.172  0.00  0.00      PROA  
ATOM   3274   CA PRO P 658      11.015 -22.614  32.796  0.00  0.00      PROA  
ATOM   3275   HA PRO P 658      10.824 -23.632  32.491  0.00  0.00      PROA  
ATOM   3276   CB PRO P 658      12.395 -22.026  32.465  0.00  0.00      PROA  
ATOM   3277  HB1 PRO P 658      13.143 -22.839  32.587  0.00  0.00      PROA  
ATOM   3278  HB2 PRO P 658      12.600 -21.239  33.222  0.00  0.00      PROA  
ATOM   3279   CG PRO P 658      12.194 -21.410  31.150  0.00  0.00      PROA  
ATOM   3280  HG1 PRO P 658      12.998 -20.675  30.931  0.00  0.00      PROA  
ATOM   3281  HG2 PRO P 658      12.230 -22.120  30.296  0.00  0.00      PROA  
ATOM   3282    C PRO P 658      10.888 -22.569  34.367  0.00  0.00      PROA  
ATOM   3283    O PRO P 658      10.562 -21.595  34.997  0.00  0.00      PROA  
ATOM   3284    N THR P 659      11.157 -23.711  35.030  0.00  0.00      PROA  
ATOM   3285   HN THR P 659      11.497 -24.452  34.456  0.00  0.00      PROA  
ATOM   3286   CA THR P 659      11.170 -23.882  36.548  0.00  0.00      PROA  
ATOM   3287   HA THR P 659      10.434 -23.177  36.905  0.00  0.00      PROA  
ATOM   3288   CB THR P 659      10.923 -25.342  36.893  0.00  0.00      PROA  
ATOM   3289   HB THR P 659      10.007 -25.660  36.350  0.00  0.00      PROA  
ATOM   3290  OG1 THR P 659      10.680 -25.504  38.276  0.00  0.00      PROA  
ATOM   3291  HG1 THR P 659      10.059 -24.803  38.489  0.00  0.00      PROA  
ATOM   3292  CG2 THR P 659      12.041 -26.265  36.385  0.00  0.00      PROA  
ATOM   3293 HG21 THR P 659      12.967 -26.075  36.968  0.00  0.00      PROA  
ATOM   3294 HG22 THR P 659      12.290 -26.106  35.314  0.00  0.00      PROA  
ATOM   3295 HG23 THR P 659      11.814 -27.345  36.521  0.00  0.00      PROA  
ATOM   3296    C THR P 659      12.430 -23.316  37.139  0.00  0.00      PROA  
ATOM   3297    O THR P 659      12.488 -22.768  38.246  0.00  0.00      PROA  
ATOM   3298    N ALA P 660      13.522 -23.474  36.332  0.00  0.00      PROA  
ATOM   3299   HN ALA P 660      13.389 -23.951  35.467  0.00  0.00      PROA  
ATOM   3300   CA ALA P 660      14.788 -22.895  36.703  0.00  0.00      PROA  
ATOM   3301   HA ALA P 660      14.740 -22.949  37.780  0.00  0.00      PROA  
ATOM   3302   CB ALA P 660      15.867 -23.823  36.185  0.00  0.00      PROA  
ATOM   3303  HB1 ALA P 660      15.534 -24.877  36.290  0.00  0.00      PROA  
ATOM   3304  HB2 ALA P 660      16.765 -23.824  36.840  0.00  0.00      PROA  
ATOM   3305  HB3 ALA P 660      16.128 -23.712  35.111  0.00  0.00      PROA  
ATOM   3306    C ALA P 660      15.083 -21.433  36.199  0.00  0.00      PROA  
ATOM   3307    O ALA P 660      15.280 -21.152  35.020  0.00  0.00      PROA  
ATOM   3308    N ASP P 661      15.269 -20.452  37.200  0.00  0.00      PROA  
ATOM   3309   HN ASP P 661      15.157 -20.762  38.141  0.00  0.00      PROA  
ATOM   3310   CA ASP P 661      15.571 -19.070  37.001  0.00  0.00      PROA  
ATOM   3311   HA ASP P 661      14.762 -18.618  36.446  0.00  0.00      PROA  
ATOM   3312   CB ASP P 661      15.598 -18.457  38.492  0.00  0.00      PROA  
ATOM   3313  HB1 ASP P 661      15.899 -17.388  38.449  0.00  0.00      PROA  
ATOM   3314  HB2 ASP P 661      16.315 -19.038  39.110  0.00  0.00      PROA  
ATOM   3315   CG ASP P 661      14.262 -18.519  39.053  0.00  0.00      PROA  
ATOM   3316  OD1 ASP P 661      14.116 -19.138  40.168  0.00  0.00      PROA  
ATOM   3317  OD2 ASP P 661      13.354 -18.003  38.392  0.00  0.00      PROA  
ATOM   3318    C ASP P 661      16.800 -18.701  36.103  0.00  0.00      PROA  
ATOM   3319    O ASP P 661      16.848 -17.697  35.381  0.00  0.00      PROA  
ATOM   3320    N VAL P 662      17.917 -19.526  36.210  0.00  0.00      PROA  
ATOM   3321   HN VAL P 662      17.921 -20.351  36.770  0.00  0.00      PROA  
ATOM   3322   CA VAL P 662      19.087 -19.376  35.354  0.00  0.00      PROA  
ATOM   3323   HA VAL P 662      19.622 -18.446  35.472  0.00  0.00      PROA  
ATOM   3324   CB VAL P 662      20.018 -20.540  35.737  0.00  0.00      PROA  
ATOM   3325   HB VAL P 662      20.891 -20.540  35.050  0.00  0.00      PROA  
ATOM   3326  CG1 VAL P 662      20.427 -20.418  37.182  0.00  0.00      PROA  
ATOM   3327 HG11 VAL P 662      21.418 -20.849  37.436  0.00  0.00      PROA  
ATOM   3328 HG12 VAL P 662      19.708 -20.860  37.904  0.00  0.00      PROA  
ATOM   3329 HG13 VAL P 662      20.489 -19.317  37.312  0.00  0.00      PROA  
ATOM   3330  CG2 VAL P 662      19.448 -21.932  35.517  0.00  0.00      PROA  
ATOM   3331 HG21 VAL P 662      18.590 -21.971  36.222  0.00  0.00      PROA  
ATOM   3332 HG22 VAL P 662      20.133 -22.781  35.727  0.00  0.00      PROA  
ATOM   3333 HG23 VAL P 662      19.081 -22.129  34.486  0.00  0.00      PROA  
ATOM   3334    C VAL P 662      18.749 -19.354  33.823  0.00  0.00      PROA  
ATOM   3335    O VAL P 662      19.318 -18.609  33.063  0.00  0.00      PROA  
ATOM   3336    N ASN P 663      17.760 -20.157  33.377  0.00  0.00      PROA  
ATOM   3337   HN ASN P 663      17.211 -20.685  34.021  0.00  0.00      PROA  
ATOM   3338   CA ASN P 663      17.377 -20.347  32.020  0.00  0.00      PROA  
ATOM   3339   HA ASN P 663      18.122 -19.956  31.343  0.00  0.00      PROA  
ATOM   3340   CB ASN P 663      17.146 -21.896  31.813  0.00  0.00      PROA  
ATOM   3341  HB1 ASN P 663      16.835 -22.103  30.767  0.00  0.00      PROA  
ATOM   3342  HB2 ASN P 663      16.404 -22.204  32.580  0.00  0.00      PROA  
ATOM   3343   CG ASN P 663      18.474 -22.540  31.881  0.00  0.00      PROA  
ATOM   3344  OD1 ASN P 663      19.517 -21.881  31.705  0.00  0.00      PROA  
ATOM   3345  ND2 ASN P 663      18.652 -23.817  32.256  0.00  0.00      PROA  
ATOM   3346 HD21 ASN P 663      19.550 -24.246  32.159  0.00  0.00      PROA  
ATOM   3347 HD22 ASN P 663      17.827 -24.362  32.411  0.00  0.00      PROA  
ATOM   3348    C ASN P 663      16.082 -19.649  31.647  0.00  0.00      PROA  
ATOM   3349    O ASN P 663      15.338 -20.023  30.693  0.00  0.00      PROA  
ATOM   3350    N TRP P 664      15.815 -18.546  32.409  0.00  0.00      PROA  
ATOM   3351   HN TRP P 664      16.394 -18.172  33.129  0.00  0.00      PROA  
ATOM   3352   CA TRP P 664      14.756 -17.647  32.146  0.00  0.00      PROA  
ATOM   3353   HA TRP P 664      14.457 -17.773  31.116  0.00  0.00      PROA  
ATOM   3354   CB TRP P 664      13.431 -18.066  32.808  0.00  0.00      PROA  
ATOM   3355  HB1 TRP P 664      13.710 -18.114  33.882  0.00  0.00      PROA  
ATOM   3356  HB2 TRP P 664      13.231 -19.062  32.359  0.00  0.00      PROA  
ATOM   3357   CG TRP P 664      12.243 -17.185  32.498  0.00  0.00      PROA  
ATOM   3358  CD1 TRP P 664      11.782 -17.024  31.294  0.00  0.00      PROA  
ATOM   3359  HD1 TRP P 664      12.055 -17.702  30.499  0.00  0.00      PROA  
ATOM   3360  NE1 TRP P 664      10.744 -16.148  31.302  0.00  0.00      PROA  
ATOM   3361  HE1 TRP P 664      10.192 -15.845  30.556  0.00  0.00      PROA  
ATOM   3362  CE2 TRP P 664      10.525 -15.702  32.527  0.00  0.00      PROA  
ATOM   3363  CD2 TRP P 664      11.426 -16.367  33.407  0.00  0.00      PROA  
ATOM   3364  CE3 TRP P 664      11.511 -15.997  34.763  0.00  0.00      PROA  
ATOM   3365  HE3 TRP P 664      12.258 -16.517  35.344  0.00  0.00      PROA  
ATOM   3366  CZ3 TRP P 664      10.537 -15.116  35.214  0.00  0.00      PROA  
ATOM   3367  HZ3 TRP P 664      10.640 -14.741  36.222  0.00  0.00      PROA  
ATOM   3368  CZ2 TRP P 664       9.614 -14.796  32.959  0.00  0.00      PROA  
ATOM   3369  HZ2 TRP P 664       8.841 -14.443  32.293  0.00  0.00      PROA  
ATOM   3370  CH2 TRP P 664       9.670 -14.486  34.329  0.00  0.00      PROA  
ATOM   3371  HH2 TRP P 664       9.087 -13.611  34.576  0.00  0.00      PROA  
ATOM   3372    C TRP P 664      15.224 -16.211  32.321  0.00  0.00      PROA  
ATOM   3373    O TRP P 664      15.689 -15.828  33.427  0.00  0.00      PROA  
ATOM   3374    N ALA P 665      15.133 -15.328  31.311  0.00  0.00      PROA  
ATOM   3375   HN ALA P 665      14.818 -15.731  30.455  0.00  0.00      PROA  
ATOM   3376   CA ALA P 665      15.621 -13.986  31.495  0.00  0.00      PROA  
ATOM   3377   HA ALA P 665      16.645 -14.028  31.834  0.00  0.00      PROA  
ATOM   3378   CB ALA P 665      15.948 -13.308  30.163  0.00  0.00      PROA  
ATOM   3379  HB1 ALA P 665      16.235 -14.068  29.405  0.00  0.00      PROA  
ATOM   3380  HB2 ALA P 665      16.703 -12.506  30.309  0.00  0.00      PROA  
ATOM   3381  HB3 ALA P 665      15.007 -12.802  29.859  0.00  0.00      PROA  
ATOM   3382    C ALA P 665      14.839 -13.022  32.412  0.00  0.00      PROA  
ATOM   3383    O ALA P 665      15.274 -11.936  32.850  0.00  0.00      PROA  
ATOM   3384    N ASN P 666      13.489 -13.321  32.693  0.00  0.00      PROA  
ATOM   3385   HN ASN P 666      13.043 -14.099  32.258  0.00  0.00      PROA  
ATOM   3386   CA ASN P 666      12.795 -12.423  33.616  0.00  0.00      PROA  
ATOM   3387   HA ASN P 666      11.839 -12.918  33.709  0.00  0.00      PROA  
ATOM   3388   CB ASN P 666      13.291 -12.304  35.116  0.00  0.00      PROA  
ATOM   3389  HB1 ASN P 666      14.159 -11.619  35.229  0.00  0.00      PROA  
ATOM   3390  HB2 ASN P 666      13.584 -13.296  35.524  0.00  0.00      PROA  
ATOM   3391   CG ASN P 666      12.131 -11.767  35.969  0.00  0.00      PROA  
ATOM   3392  OD1 ASN P 666      10.954 -11.461  35.614  0.00  0.00      PROA  
ATOM   3393  ND2 ASN P 666      12.383 -11.753  37.324  0.00  0.00      PROA  
ATOM   3394 HD21 ASN P 666      11.680 -11.450  37.967  0.00  0.00      PROA  
ATOM   3395 HD22 ASN P 666      13.298 -12.072  37.570  0.00  0.00      PROA  
ATOM   3396    C ASN P 666      12.322 -11.171  32.927  0.00  0.00      PROA  
ATOM   3397    O ASN P 666      12.544 -10.076  33.470  0.00  0.00      PROA  
ATOM   3398    N LEU P 667      11.698 -11.437  31.809  0.00  0.00      PROA  
ATOM   3399   HN LEU P 667      11.686 -12.374  31.470  0.00  0.00      PROA  
ATOM   3400   CA LEU P 667      11.201 -10.398  30.897  0.00  0.00      PROA  
ATOM   3401   HA LEU P 667      10.909 -11.029  30.070  0.00  0.00      PROA  
ATOM   3402   CB LEU P 667       9.898  -9.800  31.442  0.00  0.00      PROA  
ATOM   3403  HB1 LEU P 667       9.735  -8.953  30.741  0.00  0.00      PROA  
ATOM   3404  HB2 LEU P 667      10.143  -9.415  32.455  0.00  0.00      PROA  
ATOM   3405   CG LEU P 667       8.687 -10.749  31.572  0.00  0.00      PROA  
ATOM   3406   HG LEU P 667       8.893 -11.544  32.319  0.00  0.00      PROA  
ATOM   3407  CD1 LEU P 667       7.479  -9.961  32.113  0.00  0.00      PROA  
ATOM   3408 HD11 LEU P 667       7.789  -9.360  32.994  0.00  0.00      PROA  
ATOM   3409 HD12 LEU P 667       6.615 -10.582  32.431  0.00  0.00      PROA  
ATOM   3410 HD13 LEU P 667       7.035  -9.297  31.341  0.00  0.00      PROA  
ATOM   3411  CD2 LEU P 667       8.435 -11.477  30.185  0.00  0.00      PROA  
ATOM   3412 HD21 LEU P 667       7.873 -12.383  30.499  0.00  0.00      PROA  
ATOM   3413 HD22 LEU P 667       9.302 -11.925  29.655  0.00  0.00      PROA  
ATOM   3414 HD23 LEU P 667       7.848 -10.876  29.457  0.00  0.00      PROA  
ATOM   3415    C LEU P 667      12.182  -9.359  30.393  0.00  0.00      PROA  
ATOM   3416    O LEU P 667      12.516  -8.481  31.153  0.00  0.00      PROA  
ATOM   3417    N THR P 668      12.502  -9.490  29.088  0.00  0.00      PROA  
ATOM   3418   HN THR P 668      12.122 -10.240  28.552  0.00  0.00      PROA  
ATOM   3419   CA THR P 668      13.386  -8.642  28.297  0.00  0.00      PROA  
ATOM   3420   HA THR P 668      14.078  -8.151  28.966  0.00  0.00      PROA  
ATOM   3421   CB THR P 668      14.327  -9.340  27.285  0.00  0.00      PROA  
ATOM   3422   HB THR P 668      14.923  -8.629  26.673  0.00  0.00      PROA  
ATOM   3423  OG1 THR P 668      13.598 -10.045  26.297  0.00  0.00      PROA  
ATOM   3424  HG1 THR P 668      13.211 -10.775  26.785  0.00  0.00      PROA  
ATOM   3425  CG2 THR P 668      15.272 -10.356  27.926  0.00  0.00      PROA  
ATOM   3426 HG21 THR P 668      15.903 -10.871  27.171  0.00  0.00      PROA  
ATOM   3427 HG22 THR P 668      14.549 -11.109  28.306  0.00  0.00      PROA  
ATOM   3428 HG23 THR P 668      16.015 -10.017  28.679  0.00  0.00      PROA  
ATOM   3429    C THR P 668      12.545  -7.548  27.706  0.00  0.00      PROA  
ATOM   3430    O THR P 668      11.322  -7.605  27.821  0.00  0.00      PROA  
ATOM   3431    N VAL P 669      13.211  -6.573  26.998  0.00  0.00      PROA  
ATOM   3432   HN VAL P 669      14.203  -6.547  26.899  0.00  0.00      PROA  
ATOM   3433   CA VAL P 669      12.492  -5.275  26.660  0.00  0.00      PROA  
ATOM   3434   HA VAL P 669      12.268  -4.855  27.629  0.00  0.00      PROA  
ATOM   3435   CB VAL P 669      13.473  -4.338  25.931  0.00  0.00      PROA  
ATOM   3436   HB VAL P 669      14.099  -4.925  25.225  0.00  0.00      PROA  
ATOM   3437  CG1 VAL P 669      12.767  -3.211  25.121  0.00  0.00      PROA  
ATOM   3438 HG11 VAL P 669      13.494  -2.402  24.896  0.00  0.00      PROA  
ATOM   3439 HG12 VAL P 669      11.973  -2.730  25.732  0.00  0.00      PROA  
ATOM   3440 HG13 VAL P 669      12.382  -3.518  24.125  0.00  0.00      PROA  
ATOM   3441  CG2 VAL P 669      14.354  -3.731  27.015  0.00  0.00      PROA  
ATOM   3442 HG21 VAL P 669      13.886  -3.248  27.899  0.00  0.00      PROA  
ATOM   3443 HG22 VAL P 669      15.016  -3.008  26.491  0.00  0.00      PROA  
ATOM   3444 HG23 VAL P 669      15.055  -4.514  27.375  0.00  0.00      PROA  
ATOM   3445    C VAL P 669      11.155  -5.408  25.889  0.00  0.00      PROA  
ATOM   3446    O VAL P 669      10.220  -4.768  26.161  0.00  0.00      PROA  
ATOM   3447    N SER P 670      11.066  -6.302  24.942  0.00  0.00      PROA  
ATOM   3448   HN SER P 670      11.874  -6.868  24.798  0.00  0.00      PROA  
ATOM   3449   CA SER P 670       9.868  -6.348  24.018  0.00  0.00      PROA  
ATOM   3450   HA SER P 670       9.599  -5.312  23.877  0.00  0.00      PROA  
ATOM   3451   CB SER P 670      10.261  -6.946  22.705  0.00  0.00      PROA  
ATOM   3452  HB1 SER P 670      10.654  -7.976  22.848  0.00  0.00      PROA  
ATOM   3453  HB2 SER P 670      11.097  -6.347  22.286  0.00  0.00      PROA  
ATOM   3454   OG SER P 670       9.216  -6.929  21.747  0.00  0.00      PROA  
ATOM   3455  HG1 SER P 670       8.623  -7.677  21.844  0.00  0.00      PROA  
ATOM   3456    C SER P 670       8.805  -7.136  24.704  0.00  0.00      PROA  
ATOM   3457    O SER P 670       7.611  -6.710  24.778  0.00  0.00      PROA  
ATOM   3458    N GLU P 671       9.245  -8.318  25.283  0.00  0.00      PROA  
ATOM   3459   HN GLU P 671      10.217  -8.484  25.430  0.00  0.00      PROA  
ATOM   3460   CA GLU P 671       8.422  -9.107  26.223  0.00  0.00      PROA  
ATOM   3461   HA GLU P 671       7.662  -9.701  25.738  0.00  0.00      PROA  
ATOM   3462   CB GLU P 671       9.225 -10.202  26.931  0.00  0.00      PROA  
ATOM   3463  HB1 GLU P 671       8.412 -10.813  27.380  0.00  0.00      PROA  
ATOM   3464  HB2 GLU P 671       9.905  -9.848  27.734  0.00  0.00      PROA  
ATOM   3465   CG GLU P 671      10.061 -11.038  25.972  0.00  0.00      PROA  
ATOM   3466  HG1 GLU P 671      10.837 -10.452  25.435  0.00  0.00      PROA  
ATOM   3467  HG2 GLU P 671       9.441 -11.508  25.179  0.00  0.00      PROA  
ATOM   3468   CD GLU P 671      10.661 -12.161  26.750  0.00  0.00      PROA  
ATOM   3469  OE1 GLU P 671       9.925 -13.191  26.881  0.00  0.00      PROA  
ATOM   3470  OE2 GLU P 671      11.860 -12.057  27.196  0.00  0.00      PROA  
ATOM   3471    C GLU P 671       7.736  -8.373  27.403  0.00  0.00      PROA  
ATOM   3472    O GLU P 671       6.596  -8.658  27.825  0.00  0.00      PROA  
ATOM   3473    N CYS P 672       8.354  -7.328  27.985  0.00  0.00      PROA  
ATOM   3474   HN CYS P 672       9.311  -7.175  27.752  0.00  0.00      PROA  
ATOM   3475   CA CYS P 672       7.784  -6.391  28.967  0.00  0.00      PROA  
ATOM   3476   HA CYS P 672       7.302  -6.788  29.848  0.00  0.00      PROA  
ATOM   3477   CB CYS P 672       9.062  -5.543  29.494  0.00  0.00      PROA  
ATOM   3478  HB1 CYS P 672       9.453  -5.006  28.604  0.00  0.00      PROA  
ATOM   3479  HB2 CYS P 672       9.884  -6.228  29.794  0.00  0.00      PROA  
ATOM   3480   SG CYS P 672       8.696  -4.509  30.909  0.00  0.00      PROA  
ATOM   3481    C CYS P 672       6.732  -5.520  28.350  0.00  0.00      PROA  
ATOM   3482    O CYS P 672       5.637  -5.450  28.886  0.00  0.00      PROA  
ATOM   3483    N GLN P 673       6.979  -4.913  27.125  0.00  0.00      PROA  
ATOM   3484   HN GLN P 673       7.887  -5.117  26.767  0.00  0.00      PROA  
ATOM   3485   CA GLN P 673       5.999  -4.092  26.370  0.00  0.00      PROA  
ATOM   3486   HA GLN P 673       5.586  -3.436  27.121  0.00  0.00      PROA  
ATOM   3487   CB GLN P 673       6.542  -3.289  25.201  0.00  0.00      PROA  
ATOM   3488  HB1 GLN P 673       5.725  -2.787  24.639  0.00  0.00      PROA  
ATOM   3489  HB2 GLN P 673       7.068  -4.012  24.542  0.00  0.00      PROA  
ATOM   3490   CG GLN P 673       7.660  -2.191  25.491  0.00  0.00      PROA  
ATOM   3491  HG1 GLN P 673       7.134  -1.253  25.212  0.00  0.00      PROA  
ATOM   3492  HG2 GLN P 673       8.513  -2.425  24.819  0.00  0.00      PROA  
ATOM   3493   CD GLN P 673       8.009  -2.075  26.968  0.00  0.00      PROA  
ATOM   3494  OE1 GLN P 673       7.185  -1.491  27.736  0.00  0.00      PROA  
ATOM   3495  NE2 GLN P 673       9.176  -2.498  27.404  0.00  0.00      PROA  
ATOM   3496 HE21 GLN P 673       9.527  -2.158  28.276  0.00  0.00      PROA  
ATOM   3497 HE22 GLN P 673       9.730  -3.098  26.827  0.00  0.00      PROA  
ATOM   3498    C GLN P 673       4.733  -4.866  25.878  0.00  0.00      PROA  
ATOM   3499    O GLN P 673       3.598  -4.472  25.955  0.00  0.00      PROA  
ATOM   3500    N GLU P 674       4.922  -6.172  25.587  0.00  0.00      PROA  
ATOM   3501   HN GLU P 674       5.862  -6.487  25.479  0.00  0.00      PROA  
ATOM   3502   CA GLU P 674       3.882  -7.217  25.325  0.00  0.00      PROA  
ATOM   3503   HA GLU P 674       3.164  -6.884  24.590  0.00  0.00      PROA  
ATOM   3504   CB GLU P 674       4.679  -8.385  24.709  0.00  0.00      PROA  
ATOM   3505  HB1 GLU P 674       5.582  -8.564  25.331  0.00  0.00      PROA  
ATOM   3506  HB2 GLU P 674       5.078  -7.954  23.767  0.00  0.00      PROA  
ATOM   3507   CG GLU P 674       3.711  -9.607  24.458  0.00  0.00      PROA  
ATOM   3508  HG1 GLU P 674       2.705  -9.357  24.058  0.00  0.00      PROA  
ATOM   3509  HG2 GLU P 674       3.625 -10.141  25.428  0.00  0.00      PROA  
ATOM   3510   CD GLU P 674       4.392 -10.452  23.362  0.00  0.00      PROA  
ATOM   3511  OE1 GLU P 674       4.977 -10.005  22.347  0.00  0.00      PROA  
ATOM   3512  OE2 GLU P 674       4.349 -11.650  23.619  0.00  0.00      PROA  
ATOM   3513    C GLU P 674       2.999  -7.704  26.495  0.00  0.00      PROA  
ATOM   3514    O GLU P 674       1.747  -7.782  26.416  0.00  0.00      PROA  
ATOM   3515    N MET P 675       3.587  -7.971  27.694  0.00  0.00      PROA  
ATOM   3516   HN MET P 675       4.582  -7.932  27.740  0.00  0.00      PROA  
ATOM   3517   CA MET P 675       2.883  -8.415  28.898  0.00  0.00      PROA  
ATOM   3518   HA MET P 675       2.025  -9.038  28.692  0.00  0.00      PROA  
ATOM   3519   CB MET P 675       3.703  -9.334  29.805  0.00  0.00      PROA  
ATOM   3520  HB1 MET P 675       3.167  -9.516  30.761  0.00  0.00      PROA  
ATOM   3521  HB2 MET P 675       4.593  -8.734  30.091  0.00  0.00      PROA  
ATOM   3522   CG MET P 675       4.341 -10.656  29.195  0.00  0.00      PROA  
ATOM   3523  HG1 MET P 675       5.034 -11.182  29.886  0.00  0.00      PROA  
ATOM   3524  HG2 MET P 675       5.000 -10.450  28.325  0.00  0.00      PROA  
ATOM   3525   SD MET P 675       3.074 -11.840  28.652  0.00  0.00      PROA  
ATOM   3526   CE MET P 675       4.214 -13.135  28.061  0.00  0.00      PROA  
ATOM   3527  HE1 MET P 675       4.951 -12.704  27.351  0.00  0.00      PROA  
ATOM   3528  HE2 MET P 675       3.613 -13.968  27.637  0.00  0.00      PROA  
ATOM   3529  HE3 MET P 675       4.802 -13.539  28.913  0.00  0.00      PROA  
ATOM   3530    C MET P 675       2.329  -7.172  29.630  0.00  0.00      PROA  
ATOM   3531    O MET P 675       1.577  -7.396  30.536  0.00  0.00      PROA  
ATOM   3532    N HSD P 676       2.740  -5.955  29.314  0.00  0.00      PROA  
ATOM   3533   HN HSD P 676       3.436  -5.807  28.616  0.00  0.00      PROA  
ATOM   3534   CA HSD P 676       2.207  -4.735  29.896  0.00  0.00      PROA  
ATOM   3535   HA HSD P 676       2.650  -3.973  29.272  0.00  0.00      PROA  
ATOM   3536   CB HSD P 676       0.685  -4.542  29.773  0.00  0.00      PROA  
ATOM   3537  HB1 HSD P 676       0.369  -3.499  29.989  0.00  0.00      PROA  
ATOM   3538  HB2 HSD P 676       0.205  -5.271  30.460  0.00  0.00      PROA  
ATOM   3539  ND1 HSD P 676       0.176  -3.925  27.378  0.00  0.00      PROA  
ATOM   3540  HD1 HSD P 676       0.597  -3.019  27.426  0.00  0.00      PROA  
ATOM   3541   CG HSD P 676       0.114  -4.811  28.452  0.00  0.00      PROA  
ATOM   3542  CE1 HSD P 676      -0.522  -4.438  26.299  0.00  0.00      PROA  
ATOM   3543  HE1 HSD P 676      -0.620  -3.931  25.340  0.00  0.00      PROA  
ATOM   3544  NE2 HSD P 676      -1.090  -5.555  26.671  0.00  0.00      PROA  
ATOM   3545  CD2 HSD P 676      -0.663  -5.851  27.952  0.00  0.00      PROA  
ATOM   3546  HD2 HSD P 676      -0.859  -6.820  28.394  0.00  0.00      PROA  
ATOM   3547    C HSD P 676       2.789  -4.339  31.326  0.00  0.00      PROA  
ATOM   3548    O HSD P 676       2.209  -3.466  31.948  0.00  0.00      PROA  
ATOM   3549    N GLY P 677       3.907  -5.057  31.727  0.00  0.00      PROA  
ATOM   3550   HN GLY P 677       4.252  -5.745  31.093  0.00  0.00      PROA  
ATOM   3551   CA GLY P 677       4.746  -4.635  32.871  0.00  0.00      PROA  
ATOM   3552  HA1 GLY P 677       5.400  -5.452  33.138  0.00  0.00      PROA  
ATOM   3553  HA2 GLY P 677       4.022  -4.421  33.644  0.00  0.00      PROA  
ATOM   3554    C GLY P 677       5.656  -3.508  32.565  0.00  0.00      PROA  
ATOM   3555    O GLY P 677       5.602  -2.812  31.625  0.00  0.00      PROA  
ATOM   3556    N GLU P 678       6.502  -3.272  33.575  0.00  0.00      PROA  
ATOM   3557   HN GLU P 678       6.501  -3.837  34.397  0.00  0.00      PROA  
ATOM   3558   CA GLU P 678       7.368  -2.153  33.732  0.00  0.00      PROA  
ATOM   3559   HA GLU P 678       7.492  -1.736  32.743  0.00  0.00      PROA  
ATOM   3560   CB GLU P 678       6.759  -0.985  34.641  0.00  0.00      PROA  
ATOM   3561  HB1 GLU P 678       7.535  -0.218  34.852  0.00  0.00      PROA  
ATOM   3562  HB2 GLU P 678       6.535  -1.620  35.525  0.00  0.00      PROA  
ATOM   3563   CG GLU P 678       5.490  -0.327  33.985  0.00  0.00      PROA  
ATOM   3564  HG1 GLU P 678       4.736  -1.119  33.789  0.00  0.00      PROA  
ATOM   3565  HG2 GLU P 678       5.784   0.029  32.975  0.00  0.00      PROA  
ATOM   3566   CD GLU P 678       4.861   0.667  34.834  0.00  0.00      PROA  
ATOM   3567  OE1 GLU P 678       4.684   0.551  36.073  0.00  0.00      PROA  
ATOM   3568  OE2 GLU P 678       4.699   1.810  34.299  0.00  0.00      PROA  
ATOM   3569    C GLU P 678       8.620  -2.695  34.331  0.00  0.00      PROA  
ATOM   3570    O GLU P 678       8.575  -3.645  35.190  0.00  0.00      PROA  
ATOM   3571    N PHE P 679       9.788  -2.198  34.006  0.00  0.00      PROA  
ATOM   3572   HN PHE P 679       9.695  -1.387  33.434  0.00  0.00      PROA  
ATOM   3573   CA PHE P 679      11.015  -2.531  34.827  0.00  0.00      PROA  
ATOM   3574   HA PHE P 679      11.013  -3.611  34.829  0.00  0.00      PROA  
ATOM   3575   CB PHE P 679      12.320  -2.255  33.987  0.00  0.00      PROA  
ATOM   3576  HB1 PHE P 679      13.267  -2.334  34.563  0.00  0.00      PROA  
ATOM   3577  HB2 PHE P 679      12.252  -1.232  33.558  0.00  0.00      PROA  
ATOM   3578   CG PHE P 679      12.385  -3.164  32.812  0.00  0.00      PROA  
ATOM   3579  CD1 PHE P 679      11.979  -2.677  31.565  0.00  0.00      PROA  
ATOM   3580  HD1 PHE P 679      11.433  -1.756  31.423  0.00  0.00      PROA  
ATOM   3581  CE1 PHE P 679      12.139  -3.547  30.460  0.00  0.00      PROA  
ATOM   3582  HE1 PHE P 679      12.043  -3.312  29.410  0.00  0.00      PROA  
ATOM   3583   CZ PHE P 679      12.708  -4.814  30.610  0.00  0.00      PROA  
ATOM   3584   HZ PHE P 679      12.941  -5.403  29.735  0.00  0.00      PROA  
ATOM   3585  CD2 PHE P 679      13.015  -4.450  32.920  0.00  0.00      PROA  
ATOM   3586  HD2 PHE P 679      13.449  -4.659  33.886  0.00  0.00      PROA  
ATOM   3587  CE2 PHE P 679      13.202  -5.246  31.789  0.00  0.00      PROA  
ATOM   3588  HE2 PHE P 679      13.683  -6.212  31.824  0.00  0.00      PROA  
ATOM   3589    C PHE P 679      11.196  -1.994  36.228  0.00  0.00      PROA  
ATOM   3590    O PHE P 679      11.088  -0.804  36.570  0.00  0.00      PROA  
ATOM   3591    N ILE P 680      11.555  -2.958  37.079  0.00  0.00      PROA  
ATOM   3592   HN ILE P 680      11.754  -3.883  36.762  0.00  0.00      PROA  
ATOM   3593   CA ILE P 680      12.016  -2.782  38.433  0.00  0.00      PROA  
ATOM   3594   HA ILE P 680      12.034  -1.752  38.756  0.00  0.00      PROA  
ATOM   3595   CB ILE P 680      11.184  -3.573  39.491  0.00  0.00      PROA  
ATOM   3596   HB ILE P 680      11.428  -3.167  40.496  0.00  0.00      PROA  
ATOM   3597  CG2 ILE P 680       9.746  -3.131  39.337  0.00  0.00      PROA  
ATOM   3598 HG21 ILE P 680       9.653  -2.024  39.300  0.00  0.00      PROA  
ATOM   3599 HG22 ILE P 680       9.063  -3.475  40.143  0.00  0.00      PROA  
ATOM   3600 HG23 ILE P 680       9.287  -3.477  38.387  0.00  0.00      PROA  
ATOM   3601  CG1 ILE P 680      11.296  -5.107  39.410  0.00  0.00      PROA  
ATOM   3602 HG11 ILE P 680      12.374  -5.220  39.166  0.00  0.00      PROA  
ATOM   3603 HG12 ILE P 680      10.771  -5.577  38.551  0.00  0.00      PROA  
ATOM   3604   CD ILE P 680      11.076  -5.882  40.667  0.00  0.00      PROA  
ATOM   3605  HD1 ILE P 680      11.551  -5.324  41.502  0.00  0.00      PROA  
ATOM   3606  HD2 ILE P 680      11.579  -6.865  40.545  0.00  0.00      PROA  
ATOM   3607  HD3 ILE P 680       9.986  -5.923  40.879  0.00  0.00      PROA  
ATOM   3608    C ILE P 680      13.521  -3.124  38.487  0.00  0.00      PROA  
ATOM   3609    O ILE P 680      14.102  -3.777  37.594  0.00  0.00      PROA  
ATOM   3610    N GLY P 681      14.142  -2.574  39.547  0.00  0.00      PROA  
ATOM   3611   HN GLY P 681      13.640  -2.215  40.330  0.00  0.00      PROA  
ATOM   3612   CA GLY P 681      15.596  -2.374  39.554  0.00  0.00      PROA  
ATOM   3613  HA1 GLY P 681      16.073  -3.055  38.865  0.00  0.00      PROA  
ATOM   3614  HA2 GLY P 681      15.960  -2.627  40.539  0.00  0.00      PROA  
ATOM   3615    C GLY P 681      15.959  -0.913  39.203  0.00  0.00      PROA  
ATOM   3616    O GLY P 681      15.130  -0.177  38.699  0.00  0.00      PROA  
ATOM   3617    N SER P 682      17.198  -0.465  39.434  0.00  0.00      PROA  
ATOM   3618   HN SER P 682      17.866  -1.175  39.646  0.00  0.00      PROA  
ATOM   3619   CA SER P 682      17.571   0.967  39.481  0.00  0.00      PROA  
ATOM   3620   HA SER P 682      16.673   1.565  39.516  0.00  0.00      PROA  
ATOM   3621   CB SER P 682      18.291   1.482  40.729  0.00  0.00      PROA  
ATOM   3622  HB1 SER P 682      17.575   1.243  41.544  0.00  0.00      PROA  
ATOM   3623  HB2 SER P 682      18.273   2.593  40.703  0.00  0.00      PROA  
ATOM   3624   OG SER P 682      19.509   0.811  41.013  0.00  0.00      PROA  
ATOM   3625  HG1 SER P 682      19.897   1.205  41.798  0.00  0.00      PROA  
ATOM   3626    C SER P 682      18.336   1.487  38.234  0.00  0.00      PROA  
ATOM   3627    O SER P 682      18.393   2.681  37.946  0.00  0.00      PROA  
ATOM   3628    N ALA P 683      18.880   0.512  37.424  0.00  0.00      PROA  
ATOM   3629   HN ALA P 683      18.800  -0.475  37.534  0.00  0.00      PROA  
ATOM   3630   CA ALA P 683      19.474   0.874  36.147  0.00  0.00      PROA  
ATOM   3631   HA ALA P 683      20.056   1.783  36.150  0.00  0.00      PROA  
ATOM   3632   CB ALA P 683      20.426  -0.299  35.844  0.00  0.00      PROA  
ATOM   3633  HB1 ALA P 683      20.950  -0.506  36.802  0.00  0.00      PROA  
ATOM   3634  HB2 ALA P 683      21.194  -0.008  35.096  0.00  0.00      PROA  
ATOM   3635  HB3 ALA P 683      19.936  -1.238  35.509  0.00  0.00      PROA  
ATOM   3636    C ALA P 683      18.477   0.987  34.914  0.00  0.00      PROA  
ATOM   3637    O ALA P 683      18.851   1.456  33.821  0.00  0.00      PROA  
ATOM   3638    N CYS P 684      17.185   0.652  35.079  0.00  0.00      PROA  
ATOM   3639   HN CYS P 684      16.993   0.281  35.984  0.00  0.00      PROA  
ATOM   3640   CA CYS P 684      16.137   0.681  34.093  0.00  0.00      PROA  
ATOM   3641   HA CYS P 684      16.408   1.237  33.207  0.00  0.00      PROA  
ATOM   3642   CB CYS P 684      15.655  -0.749  33.721  0.00  0.00      PROA  
ATOM   3643  HB1 CYS P 684      15.271  -1.356  34.569  0.00  0.00      PROA  
ATOM   3644  HB2 CYS P 684      14.805  -0.772  33.006  0.00  0.00      PROA  
ATOM   3645   SG CYS P 684      16.924  -1.551  32.814  0.00  0.00      PROA  
ATOM   3646    C CYS P 684      14.904   1.386  34.617  0.00  0.00      PROA  
ATOM   3647    O CYS P 684      14.398   1.155  35.713  0.00  0.00      PROA  
ATOM   3648    N GLY P 685      14.402   2.273  33.783  0.00  0.00      PROA  
ATOM   3649   HN GLY P 685      14.930   2.487  32.965  0.00  0.00      PROA  
ATOM   3650   CA GLY P 685      13.133   2.990  34.084  0.00  0.00      PROA  
ATOM   3651  HA1 GLY P 685      13.176   3.740  33.309  0.00  0.00      PROA  
ATOM   3652  HA2 GLY P 685      13.118   3.458  35.057  0.00  0.00      PROA  
ATOM   3653    C GLY P 685      11.896   2.160  33.892  0.00  0.00      PROA  
ATOM   3654    O GLY P 685      11.978   1.012  33.571  0.00  0.00      PROA  
ATOM   3655    N HSD P 686      10.724   2.822  34.024  0.00  0.00      PROA  
ATOM   3656   HN HSD P 686      10.593   3.746  34.375  0.00  0.00      PROA  
ATOM   3657   CA HSD P 686       9.466   2.085  33.902  0.00  0.00      PROA  
ATOM   3658   HA HSD P 686       9.367   1.429  34.755  0.00  0.00      PROA  
ATOM   3659   CB HSD P 686       8.203   2.983  34.030  0.00  0.00      PROA  
ATOM   3660  HB1 HSD P 686       7.265   2.391  34.093  0.00  0.00      PROA  
ATOM   3661  HB2 HSD P 686       8.103   3.679  33.170  0.00  0.00      PROA  
ATOM   3662  ND1 HSD P 686       8.425   3.302  36.631  0.00  0.00      PROA  
ATOM   3663  HD1 HSD P 686       8.751   2.400  36.913  0.00  0.00      PROA  
ATOM   3664   CG HSD P 686       8.263   3.864  35.382  0.00  0.00      PROA  
ATOM   3665  CE1 HSD P 686       8.087   4.282  37.498  0.00  0.00      PROA  
ATOM   3666  HE1 HSD P 686       8.332   4.048  38.534  0.00  0.00      PROA  
ATOM   3667  NE2 HSD P 686       7.745   5.447  36.955  0.00  0.00      PROA  
ATOM   3668  CD2 HSD P 686       7.855   5.177  35.605  0.00  0.00      PROA  
ATOM   3669  HD2 HSD P 686       7.845   5.973  34.871  0.00  0.00      PROA  
ATOM   3670    C HSD P 686       9.224   1.282  32.629  0.00  0.00      PROA  
ATOM   3671    O HSD P 686       8.748   0.167  32.678  0.00  0.00      PROA  
ATOM   3672    N HSD P 687       9.593   1.817  31.419  0.00  0.00      PROA  
ATOM   3673   HN HSD P 687       9.989   2.731  31.410  0.00  0.00      PROA  
ATOM   3674   CA HSD P 687       9.581   1.052  30.181  0.00  0.00      PROA  
ATOM   3675   HA HSD P 687       8.881   0.233  30.255  0.00  0.00      PROA  
ATOM   3676   CB HSD P 687       8.820   1.785  29.117  0.00  0.00      PROA  
ATOM   3677  HB1 HSD P 687       8.742   1.124  28.228  0.00  0.00      PROA  
ATOM   3678  HB2 HSD P 687       9.249   2.747  28.760  0.00  0.00      PROA  
ATOM   3679  ND1 HSD P 687       6.441   1.148  29.773  0.00  0.00      PROA  
ATOM   3680  HD1 HSD P 687       6.467   0.148  29.757  0.00  0.00      PROA  
ATOM   3681   CG HSD P 687       7.465   2.059  29.574  0.00  0.00      PROA  
ATOM   3682  CE1 HSD P 687       5.314   1.772  30.122  0.00  0.00      PROA  
ATOM   3683  HE1 HSD P 687       4.491   1.158  30.486  0.00  0.00      PROA  
ATOM   3684  NE2 HSD P 687       5.510   3.066  30.245  0.00  0.00      PROA  
ATOM   3685  CD2 HSD P 687       6.893   3.291  29.844  0.00  0.00      PROA  
ATOM   3686  HD2 HSD P 687       7.224   4.320  29.908  0.00  0.00      PROA  
ATOM   3687    C HSD P 687      10.892   0.513  29.706  0.00  0.00      PROA  
ATOM   3688    O HSD P 687      10.987  -0.340  28.857  0.00  0.00      PROA  
ATOM   3689    N GLY P 688      12.057   0.881  30.357  0.00  0.00      PROA  
ATOM   3690   HN GLY P 688      12.105   1.372  31.224  0.00  0.00      PROA  
ATOM   3691   CA GLY P 688      13.252   0.375  29.920  0.00  0.00      PROA  
ATOM   3692  HA1 GLY P 688      13.283   0.502  28.848  0.00  0.00      PROA  
ATOM   3693  HA2 GLY P 688      13.272  -0.651  30.257  0.00  0.00      PROA  
ATOM   3694    C GLY P 688      14.546   1.053  30.369  0.00  0.00      PROA  
ATOM   3695    O GLY P 688      14.529   2.130  31.082  0.00  0.00      PROA  
ATOM   3696    N PRO P 689      15.742   0.518  30.052  0.00  0.00      PROA  
ATOM   3697   CD PRO P 689      15.763  -0.620  29.088  0.00  0.00      PROA  
ATOM   3698  HD1 PRO P 689      15.296  -0.467  28.092  0.00  0.00      PROA  
ATOM   3699  HD2 PRO P 689      15.425  -1.527  29.634  0.00  0.00      PROA  
ATOM   3700   CA PRO P 689      17.040   1.200  30.194  0.00  0.00      PROA  
ATOM   3701   HA PRO P 689      17.359   1.199  31.226  0.00  0.00      PROA  
ATOM   3702   CB PRO P 689      17.982   0.419  29.290  0.00  0.00      PROA  
ATOM   3703  HB1 PRO P 689      18.919   0.112  29.801  0.00  0.00      PROA  
ATOM   3704  HB2 PRO P 689      18.281   0.978  28.377  0.00  0.00      PROA  
ATOM   3705   CG PRO P 689      17.281  -0.852  28.888  0.00  0.00      PROA  
ATOM   3706  HG1 PRO P 689      17.581  -1.193  27.874  0.00  0.00      PROA  
ATOM   3707  HG2 PRO P 689      17.564  -1.555  29.700  0.00  0.00      PROA  
ATOM   3708    C PRO P 689      16.947   2.676  29.830  0.00  0.00      PROA  
ATOM   3709    O PRO P 689      16.239   3.032  28.905  0.00  0.00      PROA  
ATOM   3710    N TYR P 690      17.811   3.543  30.436  0.00  0.00      PROA  
ATOM   3711   HN TYR P 690      18.407   3.393  31.222  0.00  0.00      PROA  
ATOM   3712   CA TYR P 690      17.882   5.005  30.283  0.00  0.00      PROA  
ATOM   3713   HA TYR P 690      16.849   5.291  30.152  0.00  0.00      PROA  
ATOM   3714   CB TYR P 690      18.421   5.738  31.493  0.00  0.00      PROA  
ATOM   3715  HB1 TYR P 690      18.492   6.843  31.403  0.00  0.00      PROA  
ATOM   3716  HB2 TYR P 690      19.464   5.387  31.646  0.00  0.00      PROA  
ATOM   3717   CG TYR P 690      17.536   5.447  32.657  0.00  0.00      PROA  
ATOM   3718  CD1 TYR P 690      16.354   6.220  32.889  0.00  0.00      PROA  
ATOM   3719  HD1 TYR P 690      16.039   6.897  32.109  0.00  0.00      PROA  
ATOM   3720  CE1 TYR P 690      15.760   6.171  34.134  0.00  0.00      PROA  
ATOM   3721  HE1 TYR P 690      14.948   6.856  34.329  0.00  0.00      PROA  
ATOM   3722   CZ TYR P 690      16.178   5.237  35.022  0.00  0.00      PROA  
ATOM   3723   OH TYR P 690      15.690   5.230  36.313  0.00  0.00      PROA  
ATOM   3724   HH TYR P 690      15.250   6.056  36.527  0.00  0.00      PROA  
ATOM   3725  CD2 TYR P 690      18.030   4.577  33.662  0.00  0.00      PROA  
ATOM   3726  HD2 TYR P 690      19.019   4.143  33.625  0.00  0.00      PROA  
ATOM   3727  CE2 TYR P 690      17.329   4.459  34.824  0.00  0.00      PROA  
ATOM   3728  HE2 TYR P 690      17.628   3.830  35.649  0.00  0.00      PROA  
ATOM   3729    C TYR P 690      18.626   5.420  29.009  0.00  0.00      PROA  
ATOM   3730    O TYR P 690      18.366   6.487  28.467  0.00  0.00      PROA  
ATOM   3731    N THR P 691      19.582   4.618  28.628  0.00  0.00      PROA  
ATOM   3732   HN THR P 691      19.833   3.884  29.254  0.00  0.00      PROA  
ATOM   3733   CA THR P 691      20.478   4.618  27.500  0.00  0.00      PROA  
ATOM   3734   HA THR P 691      21.072   5.516  27.584  0.00  0.00      PROA  
ATOM   3735   CB THR P 691      21.623   3.553  27.408  0.00  0.00      PROA  
ATOM   3736   HB THR P 691      22.324   3.802  28.234  0.00  0.00      PROA  
ATOM   3737  OG1 THR P 691      22.429   3.644  26.260  0.00  0.00      PROA  
ATOM   3738  HG1 THR P 691      23.205   3.108  26.438  0.00  0.00      PROA  
ATOM   3739  CG2 THR P 691      21.146   2.035  27.587  0.00  0.00      PROA  
ATOM   3740 HG21 THR P 691      20.436   1.849  28.421  0.00  0.00      PROA  
ATOM   3741 HG22 THR P 691      21.980   1.311  27.468  0.00  0.00      PROA  
ATOM   3742 HG23 THR P 691      20.464   1.816  26.738  0.00  0.00      PROA  
ATOM   3743    C THR P 691      19.627   4.569  26.219  0.00  0.00      PROA  
ATOM   3744    O THR P 691      18.576   3.965  26.233  0.00  0.00      PROA  
ATOM   3745    N PRO P 692      19.940   5.208  25.110  0.00  0.00      PROA  
ATOM   3746   CD PRO P 692      20.936   6.320  25.115  0.00  0.00      PROA  
ATOM   3747  HD1 PRO P 692      21.916   6.098  25.590  0.00  0.00      PROA  
ATOM   3748  HD2 PRO P 692      20.474   7.213  25.587  0.00  0.00      PROA  
ATOM   3749   CA PRO P 692      19.512   4.915  23.727  0.00  0.00      PROA  
ATOM   3750   HA PRO P 692      18.438   4.819  23.791  0.00  0.00      PROA  
ATOM   3751   CB PRO P 692      19.912   6.281  22.988  0.00  0.00      PROA  
ATOM   3752  HB1 PRO P 692      19.086   6.957  23.297  0.00  0.00      PROA  
ATOM   3753  HB2 PRO P 692      19.996   6.133  21.890  0.00  0.00      PROA  
ATOM   3754   CG PRO P 692      21.207   6.587  23.618  0.00  0.00      PROA  
ATOM   3755  HG1 PRO P 692      21.967   5.925  23.151  0.00  0.00      PROA  
ATOM   3756  HG2 PRO P 692      21.485   7.642  23.412  0.00  0.00      PROA  
ATOM   3757    C PRO P 692      20.105   3.677  23.087  0.00  0.00      PROA  
ATOM   3758    O PRO P 692      20.118   3.609  21.846  0.00  0.00      PROA  
ATOM   3759    N ASP P 693      20.643   2.669  23.798  0.00  0.00      PROA  
ATOM   3760   HN ASP P 693      20.692   2.665  24.794  0.00  0.00      PROA  
ATOM   3761   CA ASP P 693      21.173   1.509  23.019  0.00  0.00      PROA  
ATOM   3762   HA ASP P 693      21.832   1.949  22.286  0.00  0.00      PROA  
ATOM   3763   CB ASP P 693      22.019   0.594  23.993  0.00  0.00      PROA  
ATOM   3764  HB1 ASP P 693      22.564   1.242  24.713  0.00  0.00      PROA  
ATOM   3765  HB2 ASP P 693      22.644  -0.038  23.326  0.00  0.00      PROA  
ATOM   3766   CG ASP P 693      21.196  -0.368  24.768  0.00  0.00      PROA  
ATOM   3767  OD1 ASP P 693      20.016  -0.205  25.070  0.00  0.00      PROA  
ATOM   3768  OD2 ASP P 693      21.914  -1.309  25.313  0.00  0.00      PROA  
ATOM   3769    C ASP P 693      20.216   0.721  22.160  0.00  0.00      PROA  
ATOM   3770    O ASP P 693      20.441   0.581  20.964  0.00  0.00      PROA  
ATOM   3771    N VAL P 694      19.031   0.234  22.625  0.00  0.00      PROA  
ATOM   3772   HN VAL P 694      18.918   0.148  23.611  0.00  0.00      PROA  
ATOM   3773   CA VAL P 694      18.048  -0.353  21.751  0.00  0.00      PROA  
ATOM   3774   HA VAL P 694      18.537  -1.237  21.370  0.00  0.00      PROA  
ATOM   3775   CB VAL P 694      16.804  -0.765  22.543  0.00  0.00      PROA  
ATOM   3776   HB VAL P 694      16.339   0.135  22.997  0.00  0.00      PROA  
ATOM   3777  CG1 VAL P 694      15.831  -1.429  21.574  0.00  0.00      PROA  
ATOM   3778 HG11 VAL P 694      15.498  -0.798  20.722  0.00  0.00      PROA  
ATOM   3779 HG12 VAL P 694      14.897  -1.757  22.078  0.00  0.00      PROA  
ATOM   3780 HG13 VAL P 694      16.195  -2.342  21.056  0.00  0.00      PROA  
ATOM   3781  CG2 VAL P 694      17.352  -1.695  23.592  0.00  0.00      PROA  
ATOM   3782 HG21 VAL P 694      18.231  -2.291  23.266  0.00  0.00      PROA  
ATOM   3783 HG22 VAL P 694      16.590  -2.477  23.800  0.00  0.00      PROA  
ATOM   3784 HG23 VAL P 694      17.504  -1.179  24.564  0.00  0.00      PROA  
ATOM   3785    C VAL P 694      17.617   0.527  20.580  0.00  0.00      PROA  
ATOM   3786    O VAL P 694      17.449   0.088  19.475  0.00  0.00      PROA  
ATOM   3787    N LEU P 695      17.448   1.805  20.821  0.00  0.00      PROA  
ATOM   3788   HN LEU P 695      17.456   2.188  21.742  0.00  0.00      PROA  
ATOM   3789   CA LEU P 695      17.023   2.778  19.766  0.00  0.00      PROA  
ATOM   3790   HA LEU P 695      16.149   2.477  19.209  0.00  0.00      PROA  
ATOM   3791   CB LEU P 695      16.780   4.119  20.496  0.00  0.00      PROA  
ATOM   3792  HB1 LEU P 695      17.670   4.437  21.080  0.00  0.00      PROA  
ATOM   3793  HB2 LEU P 695      16.020   3.871  21.268  0.00  0.00      PROA  
ATOM   3794   CG LEU P 695      16.468   5.340  19.582  0.00  0.00      PROA  
ATOM   3795   HG LEU P 695      17.316   5.462  18.875  0.00  0.00      PROA  
ATOM   3796  CD1 LEU P 695      15.112   5.104  18.822  0.00  0.00      PROA  
ATOM   3797 HD11 LEU P 695      15.240   4.507  17.894  0.00  0.00      PROA  
ATOM   3798 HD12 LEU P 695      14.672   6.061  18.469  0.00  0.00      PROA  
ATOM   3799 HD13 LEU P 695      14.289   4.693  19.445  0.00  0.00      PROA  
ATOM   3800  CD2 LEU P 695      16.337   6.665  20.276  0.00  0.00      PROA  
ATOM   3801 HD21 LEU P 695      15.364   6.776  20.800  0.00  0.00      PROA  
ATOM   3802 HD22 LEU P 695      16.306   7.425  19.466  0.00  0.00      PROA  
ATOM   3803 HD23 LEU P 695      17.175   6.877  20.974  0.00  0.00      PROA  
ATOM   3804    C LEU P 695      18.146   2.917  18.692  0.00  0.00      PROA  
ATOM   3805    O LEU P 695      17.928   2.950  17.460  0.00  0.00      PROA  
ATOM   3806    N PHE P 696      19.456   3.052  19.128  0.00  0.00      PROA  
ATOM   3807   HN PHE P 696      19.655   2.836  20.080  0.00  0.00      PROA  
ATOM   3808   CA PHE P 696      20.673   3.147  18.313  0.00  0.00      PROA  
ATOM   3809   HA PHE P 696      20.711   3.969  17.613  0.00  0.00      PROA  
ATOM   3810   CB PHE P 696      21.888   3.292  19.297  0.00  0.00      PROA  
ATOM   3811  HB1 PHE P 696      22.127   2.442  19.971  0.00  0.00      PROA  
ATOM   3812  HB2 PHE P 696      21.413   4.069  19.933  0.00  0.00      PROA  
ATOM   3813   CG PHE P 696      23.238   3.856  18.706  0.00  0.00      PROA  
ATOM   3814  CD1 PHE P 696      23.400   4.228  17.346  0.00  0.00      PROA  
ATOM   3815  HD1 PHE P 696      22.594   4.021  16.657  0.00  0.00      PROA  
ATOM   3816  CE1 PHE P 696      24.624   4.861  16.961  0.00  0.00      PROA  
ATOM   3817  HE1 PHE P 696      24.884   5.063  15.932  0.00  0.00      PROA  
ATOM   3818   CZ PHE P 696      25.617   5.105  17.892  0.00  0.00      PROA  
ATOM   3819   HZ PHE P 696      26.526   5.568  17.536  0.00  0.00      PROA  
ATOM   3820  CD2 PHE P 696      24.198   4.219  19.627  0.00  0.00      PROA  
ATOM   3821  HD2 PHE P 696      24.057   4.061  20.686  0.00  0.00      PROA  
ATOM   3822  CE2 PHE P 696      25.434   4.845  19.237  0.00  0.00      PROA  
ATOM   3823  HE2 PHE P 696      26.226   5.136  19.910  0.00  0.00      PROA  
ATOM   3824    C PHE P 696      20.923   1.827  17.527  0.00  0.00      PROA  
ATOM   3825    O PHE P 696      21.232   1.839  16.361  0.00  0.00      PROA  
ATOM   3826    N TRP P 697      20.780   0.624  18.114  0.00  0.00      PROA  
ATOM   3827   HN TRP P 697      20.514   0.594  19.074  0.00  0.00      PROA  
ATOM   3828   CA TRP P 697      20.774  -0.693  17.457  0.00  0.00      PROA  
ATOM   3829   HA TRP P 697      21.698  -0.813  16.911  0.00  0.00      PROA  
ATOM   3830   CB TRP P 697      20.736  -1.798  18.508  0.00  0.00      PROA  
ATOM   3831  HB1 TRP P 697      19.921  -1.371  19.131  0.00  0.00      PROA  
ATOM   3832  HB2 TRP P 697      21.651  -1.832  19.137  0.00  0.00      PROA  
ATOM   3833   CG TRP P 697      20.466  -3.179  18.025  0.00  0.00      PROA  
ATOM   3834  CD1 TRP P 697      19.428  -3.964  18.511  0.00  0.00      PROA  
ATOM   3835  HD1 TRP P 697      18.724  -3.588  19.240  0.00  0.00      PROA  
ATOM   3836  NE1 TRP P 697      19.389  -5.192  17.782  0.00  0.00      PROA  
ATOM   3837  HE1 TRP P 697      18.635  -5.811  17.749  0.00  0.00      PROA  
ATOM   3838  CE2 TRP P 697      20.513  -5.248  16.976  0.00  0.00      PROA  
ATOM   3839  CD2 TRP P 697      21.161  -4.036  17.088  0.00  0.00      PROA  
ATOM   3840  CE3 TRP P 697      22.324  -3.843  16.258  0.00  0.00      PROA  
ATOM   3841  HE3 TRP P 697      22.724  -2.845  16.152  0.00  0.00      PROA  
ATOM   3842  CZ3 TRP P 697      22.727  -4.801  15.328  0.00  0.00      PROA  
ATOM   3843  HZ3 TRP P 697      23.560  -4.535  14.695  0.00  0.00      PROA  
ATOM   3844  CZ2 TRP P 697      20.901  -6.286  16.095  0.00  0.00      PROA  
ATOM   3845  HZ2 TRP P 697      20.438  -7.262  16.084  0.00  0.00      PROA  
ATOM   3846  CH2 TRP P 697      22.008  -6.032  15.298  0.00  0.00      PROA  
ATOM   3847  HH2 TRP P 697      22.330  -6.747  14.555  0.00  0.00      PROA  
ATOM   3848    C TRP P 697      19.654  -0.815  16.424  0.00  0.00      PROA  
ATOM   3849    O TRP P 697      19.864  -1.158  15.253  0.00  0.00      PROA  
ATOM   3850    N SER P 698      18.455  -0.407  16.800  0.00  0.00      PROA  
ATOM   3851   HN SER P 698      18.159  -0.178  17.725  0.00  0.00      PROA  
ATOM   3852   CA SER P 698      17.319  -0.289  15.856  0.00  0.00      PROA  
ATOM   3853   HA SER P 698      17.251  -1.282  15.437  0.00  0.00      PROA  
ATOM   3854   CB SER P 698      16.003   0.206  16.593  0.00  0.00      PROA  
ATOM   3855  HB1 SER P 698      15.218   0.462  15.849  0.00  0.00      PROA  
ATOM   3856  HB2 SER P 698      16.310   1.127  17.133  0.00  0.00      PROA  
ATOM   3857   OG SER P 698      15.637  -0.799  17.506  0.00  0.00      PROA  
ATOM   3858  HG1 SER P 698      16.040  -0.487  18.320  0.00  0.00      PROA  
ATOM   3859    C SER P 698      17.495   0.548  14.624  0.00  0.00      PROA  
ATOM   3860    O SER P 698      17.231   0.122  13.523  0.00  0.00      PROA  
ATOM   3861    N CYS P 699      18.052   1.756  14.782  0.00  0.00      PROA  
ATOM   3862   HN CYS P 699      18.168   1.968  15.750  0.00  0.00      PROA  
ATOM   3863   CA CYS P 699      18.462   2.606  13.718  0.00  0.00      PROA  
ATOM   3864   HA CYS P 699      17.688   2.690  12.970  0.00  0.00      PROA  
ATOM   3865   CB CYS P 699      18.679   4.006  14.300  0.00  0.00      PROA  
ATOM   3866  HB1 CYS P 699      19.146   4.709  13.578  0.00  0.00      PROA  
ATOM   3867  HB2 CYS P 699      19.311   4.014  15.214  0.00  0.00      PROA  
ATOM   3868   SG CYS P 699      17.188   4.721  14.864  0.00  0.00      PROA  
ATOM   3869  HG1 CYS P 699      17.164   4.060  16.012  0.00  0.00      PROA  
ATOM   3870    C CYS P 699      19.682   2.284  12.928  0.00  0.00      PROA  
ATOM   3871    O CYS P 699      19.675   2.460  11.688  0.00  0.00      PROA  
ATOM   3872    N ILE P 700      20.705   1.641  13.535  0.00  0.00      PROA  
ATOM   3873   HN ILE P 700      20.837   1.602  14.522  0.00  0.00      PROA  
ATOM   3874   CA ILE P 700      21.761   0.949  12.819  0.00  0.00      PROA  
ATOM   3875   HA ILE P 700      22.146   1.646  12.090  0.00  0.00      PROA  
ATOM   3876   CB ILE P 700      23.032   0.555  13.663  0.00  0.00      PROA  
ATOM   3877   HB ILE P 700      22.630  -0.154  14.418  0.00  0.00      PROA  
ATOM   3878  CG2 ILE P 700      24.004  -0.155  12.780  0.00  0.00      PROA  
ATOM   3879 HG21 ILE P 700      24.227   0.383  11.834  0.00  0.00      PROA  
ATOM   3880 HG22 ILE P 700      23.683  -1.183  12.508  0.00  0.00      PROA  
ATOM   3881 HG23 ILE P 700      24.979  -0.172  13.314  0.00  0.00      PROA  
ATOM   3882  CG1 ILE P 700      23.808   1.798  14.255  0.00  0.00      PROA  
ATOM   3883 HG11 ILE P 700      22.974   2.420  14.646  0.00  0.00      PROA  
ATOM   3884 HG12 ILE P 700      24.111   2.281  13.301  0.00  0.00      PROA  
ATOM   3885   CD ILE P 700      24.933   1.551  15.313  0.00  0.00      PROA  
ATOM   3886  HD1 ILE P 700      24.384   1.001  16.107  0.00  0.00      PROA  
ATOM   3887  HD2 ILE P 700      25.211   2.476  15.863  0.00  0.00      PROA  
ATOM   3888  HD3 ILE P 700      25.847   1.040  14.942  0.00  0.00      PROA  
ATOM   3889    C ILE P 700      21.240  -0.207  11.972  0.00  0.00      PROA  
ATOM   3890    O ILE P 700      21.596  -0.169  10.806  0.00  0.00      PROA  
ATOM   3891    N LEU P 701      20.400  -1.144  12.509  0.00  0.00      PROA  
ATOM   3892   HN LEU P 701      20.081  -0.891  13.419  0.00  0.00      PROA  
ATOM   3893   CA LEU P 701      19.725  -2.237  11.902  0.00  0.00      PROA  
ATOM   3894   HA LEU P 701      20.427  -2.909  11.431  0.00  0.00      PROA  
ATOM   3895   CB LEU P 701      18.920  -2.938  13.018  0.00  0.00      PROA  
ATOM   3896  HB1 LEU P 701      18.049  -2.339  13.361  0.00  0.00      PROA  
ATOM   3897  HB2 LEU P 701      19.660  -3.023  13.842  0.00  0.00      PROA  
ATOM   3898   CG LEU P 701      18.540  -4.442  12.780  0.00  0.00      PROA  
ATOM   3899   HG LEU P 701      17.807  -4.619  11.965  0.00  0.00      PROA  
ATOM   3900  CD1 LEU P 701      19.869  -5.257  12.415  0.00  0.00      PROA  
ATOM   3901 HD11 LEU P 701      20.174  -5.035  11.370  0.00  0.00      PROA  
ATOM   3902 HD12 LEU P 701      19.705  -6.356  12.386  0.00  0.00      PROA  
ATOM   3903 HD13 LEU P 701      20.595  -5.055  13.231  0.00  0.00      PROA  
ATOM   3904  CD2 LEU P 701      18.020  -5.063  14.081  0.00  0.00      PROA  
ATOM   3905 HD21 LEU P 701      18.946  -5.348  14.625  0.00  0.00      PROA  
ATOM   3906 HD22 LEU P 701      17.552  -6.053  13.899  0.00  0.00      PROA  
ATOM   3907 HD23 LEU P 701      17.400  -4.342  14.656  0.00  0.00      PROA  
ATOM   3908    C LEU P 701      18.775  -1.841  10.773  0.00  0.00      PROA  
ATOM   3909    O LEU P 701      18.802  -2.397   9.671  0.00  0.00      PROA  
ATOM   3910    N PHE P 702      17.968  -0.718  10.911  0.00  0.00      PROA  
ATOM   3911   HN PHE P 702      18.051  -0.315  11.819  0.00  0.00      PROA  
ATOM   3912   CA PHE P 702      17.072  -0.081   9.922  0.00  0.00      PROA  
ATOM   3913   HA PHE P 702      16.378  -0.801   9.516  0.00  0.00      PROA  
ATOM   3914   CB PHE P 702      16.490   1.171  10.558  0.00  0.00      PROA  
ATOM   3915  HB1 PHE P 702      17.329   1.776  10.965  0.00  0.00      PROA  
ATOM   3916  HB2 PHE P 702      16.049   0.855  11.528  0.00  0.00      PROA  
ATOM   3917   CG PHE P 702      15.465   1.911   9.723  0.00  0.00      PROA  
ATOM   3918  CD1 PHE P 702      14.248   1.322   9.387  0.00  0.00      PROA  
ATOM   3919  HD1 PHE P 702      14.175   0.274   9.635  0.00  0.00      PROA  
ATOM   3920  CE1 PHE P 702      13.189   2.127   8.869  0.00  0.00      PROA  
ATOM   3921  HE1 PHE P 702      12.249   1.662   8.610  0.00  0.00      PROA  
ATOM   3922   CZ PHE P 702      13.394   3.495   8.705  0.00  0.00      PROA  
ATOM   3923   HZ PHE P 702      12.570   4.115   8.386  0.00  0.00      PROA  
ATOM   3924  CD2 PHE P 702      15.733   3.295   9.433  0.00  0.00      PROA  
ATOM   3925  HD2 PHE P 702      16.717   3.713   9.587  0.00  0.00      PROA  
ATOM   3926  CE2 PHE P 702      14.714   4.083   8.980  0.00  0.00      PROA  
ATOM   3927  HE2 PHE P 702      14.961   5.129   8.877  0.00  0.00      PROA  
ATOM   3928    C PHE P 702      17.903   0.425   8.718  0.00  0.00      PROA  
ATOM   3929    O PHE P 702      17.560   0.149   7.590  0.00  0.00      PROA  
ATOM   3930    N PHE P 703      18.989   1.170   9.003  0.00  0.00      PROA  
ATOM   3931   HN PHE P 703      19.186   1.504   9.922  0.00  0.00      PROA  
ATOM   3932   CA PHE P 703      20.008   1.554   8.046  0.00  0.00      PROA  
ATOM   3933   HA PHE P 703      19.524   2.157   7.292  0.00  0.00      PROA  
ATOM   3934   CB PHE P 703      21.012   2.487   8.671  0.00  0.00      PROA  
ATOM   3935  HB1 PHE P 703      21.692   2.002   9.404  0.00  0.00      PROA  
ATOM   3936  HB2 PHE P 703      20.462   3.178   9.344  0.00  0.00      PROA  
ATOM   3937   CG PHE P 703      21.915   3.268   7.733  0.00  0.00      PROA  
ATOM   3938  CD1 PHE P 703      21.535   4.627   7.622  0.00  0.00      PROA  
ATOM   3939  HD1 PHE P 703      20.771   5.039   8.264  0.00  0.00      PROA  
ATOM   3940  CE1 PHE P 703      22.140   5.382   6.655  0.00  0.00      PROA  
ATOM   3941  HE1 PHE P 703      21.829   6.411   6.554  0.00  0.00      PROA  
ATOM   3942   CZ PHE P 703      23.370   5.064   6.038  0.00  0.00      PROA  
ATOM   3943   HZ PHE P 703      23.610   5.749   5.238  0.00  0.00      PROA  
ATOM   3944  CD2 PHE P 703      23.098   2.817   7.000  0.00  0.00      PROA  
ATOM   3945  HD2 PHE P 703      23.510   1.860   7.286  0.00  0.00      PROA  
ATOM   3946  CE2 PHE P 703      23.763   3.735   6.203  0.00  0.00      PROA  
ATOM   3947  HE2 PHE P 703      24.604   3.449   5.589  0.00  0.00      PROA  
ATOM   3948    C PHE P 703      20.726   0.357   7.343  0.00  0.00      PROA  
ATOM   3949    O PHE P 703      20.834   0.349   6.147  0.00  0.00      PROA  
ATOM   3950    N ALA P 704      21.219  -0.632   8.169  0.00  0.00      PROA  
ATOM   3951   HN ALA P 704      21.252  -0.512   9.158  0.00  0.00      PROA  
ATOM   3952   CA ALA P 704      21.884  -1.890   7.654  0.00  0.00      PROA  
ATOM   3953   HA ALA P 704      22.706  -1.576   7.027  0.00  0.00      PROA  
ATOM   3954   CB ALA P 704      22.488  -2.711   8.812  0.00  0.00      PROA  
ATOM   3955  HB1 ALA P 704      21.784  -2.684   9.671  0.00  0.00      PROA  
ATOM   3956  HB2 ALA P 704      23.476  -2.370   9.187  0.00  0.00      PROA  
ATOM   3957  HB3 ALA P 704      22.644  -3.772   8.520  0.00  0.00      PROA  
ATOM   3958    C ALA P 704      20.967  -2.680   6.717  0.00  0.00      PROA  
ATOM   3959    O ALA P 704      21.362  -3.111   5.620  0.00  0.00      PROA  
ATOM   3960    N THR P 705      19.656  -2.767   7.019  0.00  0.00      PROA  
ATOM   3961   HN THR P 705      19.372  -2.590   7.958  0.00  0.00      PROA  
ATOM   3962   CA THR P 705      18.648  -3.290   6.173  0.00  0.00      PROA  
ATOM   3963   HA THR P 705      18.944  -4.256   5.790  0.00  0.00      PROA  
ATOM   3964   CB THR P 705      17.304  -3.356   6.798  0.00  0.00      PROA  
ATOM   3965   HB THR P 705      16.921  -2.357   7.100  0.00  0.00      PROA  
ATOM   3966  OG1 THR P 705      17.345  -4.101   7.998  0.00  0.00      PROA  
ATOM   3967  HG1 THR P 705      17.446  -3.451   8.698  0.00  0.00      PROA  
ATOM   3968  CG2 THR P 705      16.211  -4.074   5.926  0.00  0.00      PROA  
ATOM   3969 HG21 THR P 705      16.583  -5.107   5.756  0.00  0.00      PROA  
ATOM   3970 HG22 THR P 705      16.199  -3.649   4.900  0.00  0.00      PROA  
ATOM   3971 HG23 THR P 705      15.196  -4.034   6.376  0.00  0.00      PROA  
ATOM   3972    C THR P 705      18.514  -2.545   4.813  0.00  0.00      PROA  
ATOM   3973    O THR P 705      18.473  -3.186   3.710  0.00  0.00      PROA  
ATOM   3974    N PHE P 706      18.459  -1.219   4.896  0.00  0.00      PROA  
ATOM   3975   HN PHE P 706      18.591  -0.725   5.752  0.00  0.00      PROA  
ATOM   3976   CA PHE P 706      18.462  -0.432   3.675  0.00  0.00      PROA  
ATOM   3977   HA PHE P 706      17.739  -0.862   2.997  0.00  0.00      PROA  
ATOM   3978   CB PHE P 706      18.095   1.052   3.984  0.00  0.00      PROA  
ATOM   3979  HB1 PHE P 706      18.817   1.551   4.664  0.00  0.00      PROA  
ATOM   3980  HB2 PHE P 706      17.152   1.025   4.569  0.00  0.00      PROA  
ATOM   3981   CG PHE P 706      17.984   1.988   2.771  0.00  0.00      PROA  
ATOM   3982  CD1 PHE P 706      16.958   1.819   1.772  0.00  0.00      PROA  
ATOM   3983  HD1 PHE P 706      16.283   0.984   1.894  0.00  0.00      PROA  
ATOM   3984  CE1 PHE P 706      16.921   2.604   0.605  0.00  0.00      PROA  
ATOM   3985  HE1 PHE P 706      16.171   2.374  -0.137  0.00  0.00      PROA  
ATOM   3986   CZ PHE P 706      17.906   3.587   0.417  0.00  0.00      PROA  
ATOM   3987   HZ PHE P 706      17.962   4.201  -0.469  0.00  0.00      PROA  
ATOM   3988  CD2 PHE P 706      18.868   3.000   2.539  0.00  0.00      PROA  
ATOM   3989  HD2 PHE P 706      19.699   3.065   3.225  0.00  0.00      PROA  
ATOM   3990  CE2 PHE P 706      18.873   3.761   1.368  0.00  0.00      PROA  
ATOM   3991  HE2 PHE P 706      19.694   4.457   1.283  0.00  0.00      PROA  
ATOM   3992    C PHE P 706      19.626  -0.517   2.792  0.00  0.00      PROA  
ATOM   3993    O PHE P 706      19.556  -0.626   1.614  0.00  0.00      PROA  
ATOM   3994    N ILE P 707      20.825  -0.491   3.452  0.00  0.00      PROA  
ATOM   3995   HN ILE P 707      20.937  -0.371   4.435  0.00  0.00      PROA  
ATOM   3996   CA ILE P 707      22.091  -0.595   2.723  0.00  0.00      PROA  
ATOM   3997   HA ILE P 707      22.077   0.009   1.828  0.00  0.00      PROA  
ATOM   3998   CB ILE P 707      23.323  -0.187   3.526  0.00  0.00      PROA  
ATOM   3999   HB ILE P 707      23.354  -0.840   4.424  0.00  0.00      PROA  
ATOM   4000  CG2 ILE P 707      24.663  -0.522   2.689  0.00  0.00      PROA  
ATOM   4001 HG21 ILE P 707      24.739  -0.054   1.684  0.00  0.00      PROA  
ATOM   4002 HG22 ILE P 707      24.764  -1.610   2.488  0.00  0.00      PROA  
ATOM   4003 HG23 ILE P 707      25.527  -0.352   3.366  0.00  0.00      PROA  
ATOM   4004  CG1 ILE P 707      23.347   1.348   3.977  0.00  0.00      PROA  
ATOM   4005 HG11 ILE P 707      24.418   1.589   4.149  0.00  0.00      PROA  
ATOM   4006 HG12 ILE P 707      22.828   1.314   4.959  0.00  0.00      PROA  
ATOM   4007   CD ILE P 707      22.566   2.284   3.071  0.00  0.00      PROA  
ATOM   4008  HD1 ILE P 707      22.570   3.332   3.441  0.00  0.00      PROA  
ATOM   4009  HD2 ILE P 707      21.515   1.924   3.074  0.00  0.00      PROA  
ATOM   4010  HD3 ILE P 707      23.030   2.246   2.062  0.00  0.00      PROA  
ATOM   4011    C ILE P 707      22.283  -1.992   1.999  0.00  0.00      PROA  
ATOM   4012    O ILE P 707      22.521  -2.116   0.780  0.00  0.00      PROA  
ATOM   4013    N VAL P 708      21.960  -3.029   2.764  0.00  0.00      PROA  
ATOM   4014   HN VAL P 708      21.753  -2.938   3.735  0.00  0.00      PROA  
ATOM   4015   CA VAL P 708      22.041  -4.458   2.366  0.00  0.00      PROA  
ATOM   4016   HA VAL P 708      23.046  -4.614   2.005  0.00  0.00      PROA  
ATOM   4017   CB VAL P 708      22.096  -5.440   3.566  0.00  0.00      PROA  
ATOM   4018   HB VAL P 708      21.256  -5.326   4.283  0.00  0.00      PROA  
ATOM   4019  CG1 VAL P 708      21.912  -6.919   3.086  0.00  0.00      PROA  
ATOM   4020 HG11 VAL P 708      21.784  -7.527   4.007  0.00  0.00      PROA  
ATOM   4021 HG12 VAL P 708      22.851  -7.110   2.525  0.00  0.00      PROA  
ATOM   4022 HG13 VAL P 708      21.125  -7.155   2.339  0.00  0.00      PROA  
ATOM   4023  CG2 VAL P 708      23.404  -5.213   4.351  0.00  0.00      PROA  
ATOM   4024 HG21 VAL P 708      24.294  -5.721   3.923  0.00  0.00      PROA  
ATOM   4025 HG22 VAL P 708      23.290  -5.685   5.350  0.00  0.00      PROA  
ATOM   4026 HG23 VAL P 708      23.558  -4.147   4.626  0.00  0.00      PROA  
ATOM   4027    C VAL P 708      21.132  -4.836   1.254  0.00  0.00      PROA  
ATOM   4028    O VAL P 708      21.578  -5.353   0.205  0.00  0.00      PROA  
ATOM   4029    N SER P 709      19.839  -4.501   1.345  0.00  0.00      PROA  
ATOM   4030   HN SER P 709      19.492  -4.117   2.197  0.00  0.00      PROA  
ATOM   4031   CA SER P 709      18.866  -4.792   0.237  0.00  0.00      PROA  
ATOM   4032   HA SER P 709      19.056  -5.844   0.086  0.00  0.00      PROA  
ATOM   4033   CB SER P 709      17.374  -4.560   0.612  0.00  0.00      PROA  
ATOM   4034  HB1 SER P 709      17.182  -5.434   1.270  0.00  0.00      PROA  
ATOM   4035  HB2 SER P 709      16.746  -4.675  -0.298  0.00  0.00      PROA  
ATOM   4036   OG SER P 709      17.161  -3.329   1.355  0.00  0.00      PROA  
ATOM   4037  HG1 SER P 709      17.344  -3.526   2.277  0.00  0.00      PROA  
ATOM   4038    C SER P 709      19.165  -3.939  -0.983  0.00  0.00      PROA  
ATOM   4039    O SER P 709      19.005  -4.389  -2.142  0.00  0.00      PROA  
ATOM   4040    N SER P 710      19.698  -2.733  -0.793  0.00  0.00      PROA  
ATOM   4041   HN SER P 710      19.666  -2.494   0.175  0.00  0.00      PROA  
ATOM   4042   CA SER P 710      20.184  -1.832  -1.880  0.00  0.00      PROA  
ATOM   4043   HA SER P 710      19.425  -1.716  -2.639  0.00  0.00      PROA  
ATOM   4044   CB SER P 710      20.611  -0.487  -1.357  0.00  0.00      PROA  
ATOM   4045  HB1 SER P 710      20.969   0.125  -2.213  0.00  0.00      PROA  
ATOM   4046  HB2 SER P 710      21.348  -0.510  -0.527  0.00  0.00      PROA  
ATOM   4047   OG SER P 710      19.517   0.209  -0.842  0.00  0.00      PROA  
ATOM   4048  HG1 SER P 710      19.213  -0.268  -0.067  0.00  0.00      PROA  
ATOM   4049    C SER P 710      21.339  -2.472  -2.571  0.00  0.00      PROA  
ATOM   4050    O SER P 710      21.442  -2.515  -3.776  0.00  0.00      PROA  
ATOM   4051    N THR P 711      22.262  -3.094  -1.784  0.00  0.00      PROA  
ATOM   4052   HN THR P 711      22.092  -3.041  -0.803  0.00  0.00      PROA  
ATOM   4053   CA THR P 711      23.502  -3.819  -2.192  0.00  0.00      PROA  
ATOM   4054   HA THR P 711      24.068  -3.107  -2.775  0.00  0.00      PROA  
ATOM   4055   CB THR P 711      24.495  -4.042  -1.012  0.00  0.00      PROA  
ATOM   4056   HB THR P 711      24.039  -4.493  -0.104  0.00  0.00      PROA  
ATOM   4057  OG1 THR P 711      25.079  -2.809  -0.634  0.00  0.00      PROA  
ATOM   4058  HG1 THR P 711      24.386  -2.419  -0.098  0.00  0.00      PROA  
ATOM   4059  CG2 THR P 711      25.698  -4.823  -1.530  0.00  0.00      PROA  
ATOM   4060 HG21 THR P 711      26.574  -4.658  -0.867  0.00  0.00      PROA  
ATOM   4061 HG22 THR P 711      26.025  -4.736  -2.588  0.00  0.00      PROA  
ATOM   4062 HG23 THR P 711      25.484  -5.902  -1.379  0.00  0.00      PROA  
ATOM   4063    C THR P 711      23.297  -5.095  -2.943  0.00  0.00      PROA  
ATOM   4064    O THR P 711      23.649  -5.213  -4.097  0.00  0.00      PROA  
ATOM   4065    N LEU P 712      22.485  -5.986  -2.383  0.00  0.00      PROA  
ATOM   4066   HN LEU P 712      22.007  -5.810  -1.526  0.00  0.00      PROA  
ATOM   4067   CA LEU P 712      22.000  -7.252  -3.054  0.00  0.00      PROA  
ATOM   4068   HA LEU P 712      22.890  -7.798  -3.331  0.00  0.00      PROA  
ATOM   4069   CB LEU P 712      21.240  -8.298  -2.129  0.00  0.00      PROA  
ATOM   4070  HB1 LEU P 712      21.121  -9.292  -2.610  0.00  0.00      PROA  
ATOM   4071  HB2 LEU P 712      20.198  -7.992  -1.893  0.00  0.00      PROA  
ATOM   4072   CG LEU P 712      21.907  -8.531  -0.727  0.00  0.00      PROA  
ATOM   4073   HG LEU P 712      22.248  -7.567  -0.293  0.00  0.00      PROA  
ATOM   4074  CD1 LEU P 712      20.924  -9.088   0.328  0.00  0.00      PROA  
ATOM   4075 HD11 LEU P 712      20.699 -10.154   0.112  0.00  0.00      PROA  
ATOM   4076 HD12 LEU P 712      20.014  -8.460   0.442  0.00  0.00      PROA  
ATOM   4077 HD13 LEU P 712      21.375  -9.129   1.343  0.00  0.00      PROA  
ATOM   4078  CD2 LEU P 712      22.986  -9.579  -0.877  0.00  0.00      PROA  
ATOM   4079 HD21 LEU P 712      23.395  -9.717   0.147  0.00  0.00      PROA  
ATOM   4080 HD22 LEU P 712      23.822  -9.150  -1.469  0.00  0.00      PROA  
ATOM   4081 HD23 LEU P 712      22.671 -10.539  -1.340  0.00  0.00      PROA  
ATOM   4082    C LEU P 712      21.230  -7.052  -4.354  0.00  0.00      PROA  
ATOM   4083    O LEU P 712      21.376  -7.834  -5.271  0.00  0.00      PROA  
ATOM   4084    N LYS P 713      20.356  -6.022  -4.378  0.00  0.00      PROA  
ATOM   4085   HN LYS P 713      20.115  -5.537  -3.541  0.00  0.00      PROA  
ATOM   4086   CA LYS P 713      19.595  -5.583  -5.562  0.00  0.00      PROA  
ATOM   4087   HA LYS P 713      18.971  -6.433  -5.794  0.00  0.00      PROA  
ATOM   4088   CB LYS P 713      18.670  -4.387  -5.225  0.00  0.00      PROA  
ATOM   4089  HB1 LYS P 713      19.215  -3.656  -4.591  0.00  0.00      PROA  
ATOM   4090  HB2 LYS P 713      17.923  -4.763  -4.493  0.00  0.00      PROA  
ATOM   4091   CG LYS P 713      17.884  -3.808  -6.372  0.00  0.00      PROA  
ATOM   4092  HG1 LYS P 713      18.479  -3.226  -7.108  0.00  0.00      PROA  
ATOM   4093  HG2 LYS P 713      17.207  -3.049  -5.924  0.00  0.00      PROA  
ATOM   4094   CD LYS P 713      17.002  -4.766  -7.081  0.00  0.00      PROA  
ATOM   4095  HD1 LYS P 713      16.374  -5.281  -6.324  0.00  0.00      PROA  
ATOM   4096  HD2 LYS P 713      17.579  -5.572  -7.582  0.00  0.00      PROA  
ATOM   4097   CE LYS P 713      16.163  -4.185  -8.195  0.00  0.00      PROA  
ATOM   4098  HE1 LYS P 713      16.679  -3.661  -9.028  0.00  0.00      PROA  
ATOM   4099  HE2 LYS P 713      15.570  -3.385  -7.702  0.00  0.00      PROA  
ATOM   4100   NZ LYS P 713      15.309  -5.169  -8.761  0.00  0.00      PROA  
ATOM   4101  HZ1 LYS P 713      14.540  -5.307  -8.075  0.00  0.00      PROA  
ATOM   4102  HZ2 LYS P 713      15.762  -6.062  -9.041  0.00  0.00      PROA  
ATOM   4103  HZ3 LYS P 713      14.915  -4.782  -9.643  0.00  0.00      PROA  
ATOM   4104    C LYS P 713      20.494  -5.283  -6.788  0.00  0.00      PROA  
ATOM   4105    O LYS P 713      20.270  -5.744  -7.881  0.00  0.00      PROA  
ATOM   4106    N THR P 714      21.612  -4.600  -6.530  0.00  0.00      PROA  
ATOM   4107   HN THR P 714      21.836  -4.345  -5.593  0.00  0.00      PROA  
ATOM   4108   CA THR P 714      22.306  -3.932  -7.674  0.00  0.00      PROA  
ATOM   4109   HA THR P 714      21.564  -3.800  -8.448  0.00  0.00      PROA  
ATOM   4110   CB THR P 714      22.864  -2.561  -7.265  0.00  0.00      PROA  
ATOM   4111   HB THR P 714      23.806  -2.744  -6.705  0.00  0.00      PROA  
ATOM   4112  OG1 THR P 714      21.972  -1.859  -6.420  0.00  0.00      PROA  
ATOM   4113  HG1 THR P 714      21.999  -2.210  -5.526  0.00  0.00      PROA  
ATOM   4114  CG2 THR P 714      23.272  -1.655  -8.494  0.00  0.00      PROA  
ATOM   4115 HG21 THR P 714      23.725  -0.709  -8.127  0.00  0.00      PROA  
ATOM   4116 HG22 THR P 714      22.408  -1.433  -9.156  0.00  0.00      PROA  
ATOM   4117 HG23 THR P 714      24.029  -2.243  -9.055  0.00  0.00      PROA  
ATOM   4118    C THR P 714      23.392  -4.780  -8.132  0.00  0.00      PROA  
ATOM   4119    O THR P 714      24.120  -4.549  -9.111  0.00  0.00      PROA  
ATOM   4120    N PHE P 715      23.647  -5.933  -7.394  0.00  0.00      PROA  
ATOM   4121   HN PHE P 715      23.085  -6.093  -6.586  0.00  0.00      PROA  
ATOM   4122   CA PHE P 715      24.632  -6.954  -7.813  0.00  0.00      PROA  
ATOM   4123   HA PHE P 715      25.545  -6.448  -8.088  0.00  0.00      PROA  
ATOM   4124   CB PHE P 715      24.761  -8.065  -6.800  0.00  0.00      PROA  
ATOM   4125  HB1 PHE P 715      25.227  -9.014  -7.141  0.00  0.00      PROA  
ATOM   4126  HB2 PHE P 715      23.792  -8.298  -6.308  0.00  0.00      PROA  
ATOM   4127   CG PHE P 715      25.717  -7.556  -5.691  0.00  0.00      PROA  
ATOM   4128  CD1 PHE P 715      25.385  -7.890  -4.364  0.00  0.00      PROA  
ATOM   4129  HD1 PHE P 715      24.412  -8.347  -4.257  0.00  0.00      PROA  
ATOM   4130  CE1 PHE P 715      26.302  -7.643  -3.390  0.00  0.00      PROA  
ATOM   4131  HE1 PHE P 715      26.076  -7.975  -2.387  0.00  0.00      PROA  
ATOM   4132   CZ PHE P 715      27.534  -6.991  -3.610  0.00  0.00      PROA  
ATOM   4133   HZ PHE P 715      28.294  -7.005  -2.843  0.00  0.00      PROA  
ATOM   4134  CD2 PHE P 715      26.923  -6.876  -5.982  0.00  0.00      PROA  
ATOM   4135  HD2 PHE P 715      27.348  -6.672  -6.954  0.00  0.00      PROA  
ATOM   4136  CE2 PHE P 715      27.877  -6.624  -4.890  0.00  0.00      PROA  
ATOM   4137  HE2 PHE P 715      28.809  -6.096  -5.023  0.00  0.00      PROA  
ATOM   4138    C PHE P 715      24.116  -7.591  -9.135  0.00  0.00      PROA  
ATOM   4139    O PHE P 715      25.003  -8.059  -9.902  0.00  0.00      PROA  
ATOM   4140    N LYS P 716      22.802  -7.533  -9.376  0.00  0.00      PROA  
ATOM   4141   HN LYS P 716      22.192  -7.178  -8.671  0.00  0.00      PROA  
ATOM   4142   CA LYS P 716      22.285  -8.039 -10.662  0.00  0.00      PROA  
ATOM   4143   HA LYS P 716      22.549  -9.084 -10.726  0.00  0.00      PROA  
ATOM   4144   CB LYS P 716      20.699  -8.096 -10.592  0.00  0.00      PROA  
ATOM   4145  HB1 LYS P 716      20.392  -7.161 -10.077  0.00  0.00      PROA  
ATOM   4146  HB2 LYS P 716      20.256  -8.884  -9.947  0.00  0.00      PROA  
ATOM   4147   CG LYS P 716      20.044  -8.491 -11.891  0.00  0.00      PROA  
ATOM   4148  HG1 LYS P 716      20.451  -9.429 -12.325  0.00  0.00      PROA  
ATOM   4149  HG2 LYS P 716      20.261  -7.693 -12.633  0.00  0.00      PROA  
ATOM   4150   CD LYS P 716      18.570  -8.601 -11.812  0.00  0.00      PROA  
ATOM   4151  HD1 LYS P 716      18.235  -7.575 -11.546  0.00  0.00      PROA  
ATOM   4152  HD2 LYS P 716      18.325  -9.420 -11.102  0.00  0.00      PROA  
ATOM   4153   CE LYS P 716      17.933  -8.916 -13.153  0.00  0.00      PROA  
ATOM   4154  HE1 LYS P 716      18.240  -9.937 -13.463  0.00  0.00      PROA  
ATOM   4155  HE2 LYS P 716      18.172  -8.131 -13.901  0.00  0.00      PROA  
ATOM   4156   NZ LYS P 716      16.425  -8.932 -13.067  0.00  0.00      PROA  
ATOM   4157  HZ1 LYS P 716      16.056  -9.553 -13.816  0.00  0.00      PROA  
ATOM   4158  HZ2 LYS P 716      16.078  -7.964 -13.220  0.00  0.00      PROA  
ATOM   4159  HZ3 LYS P 716      16.062  -9.172 -12.122  0.00  0.00      PROA  
ATOM   4160    C LYS P 716      22.745  -7.296 -11.886  0.00  0.00      PROA  
ATOM   4161    O LYS P 716      23.076  -7.824 -12.955  0.00  0.00      PROA  
ATOM   4162    N THR P 717      22.843  -5.934 -11.764  0.00  0.00      PROA  
ATOM   4163   HN THR P 717      22.692  -5.424 -10.921  0.00  0.00      PROA  
ATOM   4164   CA THR P 717      23.318  -5.144 -12.908  0.00  0.00      PROA  
ATOM   4165   HA THR P 717      23.027  -5.640 -13.822  0.00  0.00      PROA  
ATOM   4166   CB THR P 717      22.546  -3.862 -13.138  0.00  0.00      PROA  
ATOM   4167   HB THR P 717      22.826  -3.307 -14.058  0.00  0.00      PROA  
ATOM   4168  OG1 THR P 717      22.807  -2.987 -11.989  0.00  0.00      PROA  
ATOM   4169  HG1 THR P 717      22.298  -2.184 -12.118  0.00  0.00      PROA  
ATOM   4170  CG2 THR P 717      20.996  -3.986 -13.063  0.00  0.00      PROA  
ATOM   4171 HG21 THR P 717      20.681  -4.056 -12.000  0.00  0.00      PROA  
ATOM   4172 HG22 THR P 717      20.704  -4.858 -13.686  0.00  0.00      PROA  
ATOM   4173 HG23 THR P 717      20.583  -3.040 -13.474  0.00  0.00      PROA  
ATOM   4174    C THR P 717      24.832  -4.949 -12.826  0.00  0.00      PROA  
ATOM   4175    O THR P 717      25.391  -4.299 -13.725  0.00  0.00      PROA  
ATOM   4176    N SER P 718      25.541  -5.483 -11.802  0.00  0.00      PROA  
ATOM   4177   HN SER P 718      25.045  -5.962 -11.081  0.00  0.00      PROA  
ATOM   4178   CA SER P 718      26.979  -5.290 -11.715  0.00  0.00      PROA  
ATOM   4179   HA SER P 718      27.248  -4.302 -12.060  0.00  0.00      PROA  
ATOM   4180   CB SER P 718      27.538  -5.320 -10.218  0.00  0.00      PROA  
ATOM   4181  HB1 SER P 718      27.263  -6.239  -9.658  0.00  0.00      PROA  
ATOM   4182  HB2 SER P 718      27.060  -4.515  -9.619  0.00  0.00      PROA  
ATOM   4183   OG SER P 718      28.985  -5.388 -10.148  0.00  0.00      PROA  
ATOM   4184  HG1 SER P 718      29.353  -4.677 -10.678  0.00  0.00      PROA  
ATOM   4185    C SER P 718      27.674  -6.377 -12.503  0.00  0.00      PROA  
ATOM   4186    O SER P 718      27.406  -7.568 -12.504  0.00  0.00      PROA  
ATOM   4187    N ARG P 719      28.797  -5.981 -13.211  0.00  0.00      PROA  
ATOM   4188   HN ARG P 719      29.094  -5.031 -13.154  0.00  0.00      PROA  
ATOM   4189   CA ARG P 719      29.735  -6.969 -13.732  0.00  0.00      PROA  
ATOM   4190   HA ARG P 719      29.135  -7.685 -14.274  0.00  0.00      PROA  
ATOM   4191   CB ARG P 719      30.625  -6.469 -14.856  0.00  0.00      PROA  
ATOM   4192  HB1 ARG P 719      29.911  -6.305 -15.691  0.00  0.00      PROA  
ATOM   4193  HB2 ARG P 719      31.415  -7.180 -15.179  0.00  0.00      PROA  
ATOM   4194   CG ARG P 719      31.309  -5.063 -14.658  0.00  0.00      PROA  
ATOM   4195  HG1 ARG P 719      31.947  -5.032 -13.748  0.00  0.00      PROA  
ATOM   4196  HG2 ARG P 719      30.442  -4.394 -14.469  0.00  0.00      PROA  
ATOM   4197   CD ARG P 719      32.086  -4.546 -15.892  0.00  0.00      PROA  
ATOM   4198  HD1 ARG P 719      32.370  -3.473 -15.826  0.00  0.00      PROA  
ATOM   4199  HD2 ARG P 719      31.377  -4.597 -16.746  0.00  0.00      PROA  
ATOM   4200   NE ARG P 719      33.242  -5.460 -16.115  0.00  0.00      PROA  
ATOM   4201   HE ARG P 719      33.173  -6.267 -16.702  0.00  0.00      PROA  
ATOM   4202   CZ ARG P 719      34.450  -5.013 -15.779  0.00  0.00      PROA  
ATOM   4203  NH1 ARG P 719      34.783  -3.869 -15.293  0.00  0.00      PROA  
ATOM   4204 HH11 ARG P 719      34.105  -3.214 -14.960  0.00  0.00      PROA  
ATOM   4205 HH12 ARG P 719      35.758  -3.669 -15.188  0.00  0.00      PROA  
ATOM   4206  NH2 ARG P 719      35.477  -5.829 -15.826  0.00  0.00      PROA  
ATOM   4207 HH21 ARG P 719      35.413  -6.558 -16.508  0.00  0.00      PROA  
ATOM   4208 HH22 ARG P 719      36.407  -5.527 -15.615  0.00  0.00      PROA  
ATOM   4209    C ARG P 719      30.676  -7.788 -12.833  0.00  0.00      PROA  
ATOM   4210    O ARG P 719      31.124  -8.870 -13.259  0.00  0.00      PROA  
ATOM   4211    N TYR P 720      30.923  -7.448 -11.577  0.00  0.00      PROA  
ATOM   4212   HN TYR P 720      30.531  -6.660 -11.108  0.00  0.00      PROA  
ATOM   4213   CA TYR P 720      31.906  -7.979 -10.647  0.00  0.00      PROA  
ATOM   4214   HA TYR P 720      32.620  -8.373 -11.355  0.00  0.00      PROA  
ATOM   4215   CB TYR P 720      32.470  -6.959  -9.697  0.00  0.00      PROA  
ATOM   4216  HB1 TYR P 720      33.161  -7.432  -8.967  0.00  0.00      PROA  
ATOM   4217  HB2 TYR P 720      31.628  -6.554  -9.095  0.00  0.00      PROA  
ATOM   4218   CG TYR P 720      33.263  -5.907 -10.384  0.00  0.00      PROA  
ATOM   4219  CD1 TYR P 720      34.472  -6.104 -11.148  0.00  0.00      PROA  
ATOM   4220  HD1 TYR P 720      34.845  -7.112 -11.253  0.00  0.00      PROA  
ATOM   4221  CE1 TYR P 720      35.111  -5.017 -11.772  0.00  0.00      PROA  
ATOM   4222  HE1 TYR P 720      36.017  -5.174 -12.339  0.00  0.00      PROA  
ATOM   4223   CZ TYR P 720      34.496  -3.719 -11.646  0.00  0.00      PROA  
ATOM   4224   OH TYR P 720      35.148  -2.588 -12.216  0.00  0.00      PROA  
ATOM   4225   HH TYR P 720      36.099  -2.720 -12.244  0.00  0.00      PROA  
ATOM   4226  CD2 TYR P 720      32.857  -4.570 -10.190  0.00  0.00      PROA  
ATOM   4227  HD2 TYR P 720      31.951  -4.305  -9.666  0.00  0.00      PROA  
ATOM   4228  CE2 TYR P 720      33.342  -3.503 -10.936  0.00  0.00      PROA  
ATOM   4229  HE2 TYR P 720      32.943  -2.500 -10.931  0.00  0.00      PROA  
ATOM   4230    C TYR P 720      31.362  -9.206  -9.879  0.00  0.00      PROA  
ATOM   4231    O TYR P 720      32.089  -9.739  -9.040  0.00  0.00      PROA  
ATOM   4232    N PHE P 721      30.113  -9.603 -10.147  0.00  0.00      PROA  
ATOM   4233   HN PHE P 721      29.603  -9.146 -10.872  0.00  0.00      PROA  
ATOM   4234   CA PHE P 721      29.399 -10.512  -9.284  0.00  0.00      PROA  
ATOM   4235   HA PHE P 721      29.980 -10.640  -8.382  0.00  0.00      PROA  
ATOM   4236   CB PHE P 721      28.117  -9.829  -8.787  0.00  0.00      PROA  
ATOM   4237  HB1 PHE P 721      27.378  -9.834  -9.617  0.00  0.00      PROA  
ATOM   4238  HB2 PHE P 721      28.227  -8.762  -8.495  0.00  0.00      PROA  
ATOM   4239   CG PHE P 721      27.512 -10.542  -7.540  0.00  0.00      PROA  
ATOM   4240  CD1 PHE P 721      26.660 -11.681  -7.680  0.00  0.00      PROA  
ATOM   4241  HD1 PHE P 721      26.271 -12.006  -8.634  0.00  0.00      PROA  
ATOM   4242  CE1 PHE P 721      26.141 -12.283  -6.540  0.00  0.00      PROA  
ATOM   4243  HE1 PHE P 721      25.314 -12.970  -6.644  0.00  0.00      PROA  
ATOM   4244   CZ PHE P 721      26.396 -11.832  -5.245  0.00  0.00      PROA  
ATOM   4245   HZ PHE P 721      26.212 -12.287  -4.283  0.00  0.00      PROA  
ATOM   4246  CD2 PHE P 721      27.717  -9.983  -6.242  0.00  0.00      PROA  
ATOM   4247  HD2 PHE P 721      28.412  -9.160  -6.174  0.00  0.00      PROA  
ATOM   4248  CE2 PHE P 721      27.225 -10.726  -5.079  0.00  0.00      PROA  
ATOM   4249  HE2 PHE P 721      27.388 -10.371  -4.072  0.00  0.00      PROA  
ATOM   4250    C PHE P 721      29.144 -11.855 -10.003  0.00  0.00      PROA  
ATOM   4251    O PHE P 721      28.639 -11.812 -11.110  0.00  0.00      PROA  
ATOM   4252    N PRO P 722      29.412 -12.973  -9.350  0.00  0.00      PROA  
ATOM   4253   CD PRO P 722      29.985 -13.063  -8.022  0.00  0.00      PROA  
ATOM   4254  HD1 PRO P 722      29.191 -12.832  -7.281  0.00  0.00      PROA  
ATOM   4255  HD2 PRO P 722      30.840 -12.376  -7.841  0.00  0.00      PROA  
ATOM   4256   CA PRO P 722      29.263 -14.346  -9.870  0.00  0.00      PROA  
ATOM   4257   HA PRO P 722      30.133 -14.742 -10.373  0.00  0.00      PROA  
ATOM   4258   CB PRO P 722      29.218 -15.205  -8.607  0.00  0.00      PROA  
ATOM   4259  HB1 PRO P 722      29.377 -16.299  -8.718  0.00  0.00      PROA  
ATOM   4260  HB2 PRO P 722      28.222 -14.957  -8.182  0.00  0.00      PROA  
ATOM   4261   CG PRO P 722      30.371 -14.518  -7.845  0.00  0.00      PROA  
ATOM   4262  HG1 PRO P 722      30.543 -14.754  -6.773  0.00  0.00      PROA  
ATOM   4263  HG2 PRO P 722      31.338 -14.735  -8.347  0.00  0.00      PROA  
ATOM   4264    C PRO P 722      28.031 -14.629 -10.808  0.00  0.00      PROA  
ATOM   4265    O PRO P 722      26.938 -14.371 -10.452  0.00  0.00      PROA  
ATOM   4266    N THR P 723      28.313 -15.190 -12.031  0.00  0.00      PROA  
ATOM   4267   HN THR P 723      29.235 -15.570 -12.037  0.00  0.00      PROA  
ATOM   4268   CA THR P 723      27.533 -15.144 -13.245  0.00  0.00      PROA  
ATOM   4269   HA THR P 723      27.307 -14.106 -13.438  0.00  0.00      PROA  
ATOM   4270   CB THR P 723      28.426 -15.612 -14.347  0.00  0.00      PROA  
ATOM   4271   HB THR P 723      28.797 -16.652 -14.223  0.00  0.00      PROA  
ATOM   4272  OG1 THR P 723      29.523 -14.708 -14.503  0.00  0.00      PROA  
ATOM   4273  HG1 THR P 723      30.236 -15.084 -13.982  0.00  0.00      PROA  
ATOM   4274  CG2 THR P 723      27.568 -15.606 -15.659  0.00  0.00      PROA  
ATOM   4275 HG21 THR P 723      28.259 -16.102 -16.374  0.00  0.00      PROA  
ATOM   4276 HG22 THR P 723      27.443 -14.546 -15.970  0.00  0.00      PROA  
ATOM   4277 HG23 THR P 723      26.727 -16.327 -15.576  0.00  0.00      PROA  
ATOM   4278    C THR P 723      26.260 -15.919 -13.079  0.00  0.00      PROA  
ATOM   4279    O THR P 723      25.192 -15.348 -13.378  0.00  0.00      PROA  
ATOM   4280    N ARG P 724      26.341 -17.156 -12.494  0.00  0.00      PROA  
ATOM   4281   HN ARG P 724      27.192 -17.538 -12.143  0.00  0.00      PROA  
ATOM   4282   CA ARG P 724      25.210 -17.981 -12.125  0.00  0.00      PROA  
ATOM   4283   HA ARG P 724      24.667 -17.940 -13.058  0.00  0.00      PROA  
ATOM   4284   CB ARG P 724      25.625 -19.456 -11.906  0.00  0.00      PROA  
ATOM   4285  HB1 ARG P 724      24.751 -20.022 -11.521  0.00  0.00      PROA  
ATOM   4286  HB2 ARG P 724      26.429 -19.622 -11.158  0.00  0.00      PROA  
ATOM   4287   CG ARG P 724      26.000 -20.249 -13.167  0.00  0.00      PROA  
ATOM   4288  HG1 ARG P 724      26.296 -21.285 -12.897  0.00  0.00      PROA  
ATOM   4289  HG2 ARG P 724      27.012 -19.851 -13.393  0.00  0.00      PROA  
ATOM   4290   CD ARG P 724      25.233 -20.152 -14.408  0.00  0.00      PROA  
ATOM   4291  HD1 ARG P 724      25.696 -20.772 -15.204  0.00  0.00      PROA  
ATOM   4292  HD2 ARG P 724      25.143 -19.108 -14.779  0.00  0.00      PROA  
ATOM   4293   NE ARG P 724      23.926 -20.763 -13.930  0.00  0.00      PROA  
ATOM   4294   HE ARG P 724      23.330 -20.195 -13.362  0.00  0.00      PROA  
ATOM   4295   CZ ARG P 724      23.638 -22.066 -13.833  0.00  0.00      PROA  
ATOM   4296  NH1 ARG P 724      24.309 -22.956 -14.545  0.00  0.00      PROA  
ATOM   4297 HH11 ARG P 724      24.963 -22.716 -15.262  0.00  0.00      PROA  
ATOM   4298 HH12 ARG P 724      24.113 -23.930 -14.429  0.00  0.00      PROA  
ATOM   4299  NH2 ARG P 724      22.729 -22.441 -12.971  0.00  0.00      PROA  
ATOM   4300 HH21 ARG P 724      22.342 -21.686 -12.442  0.00  0.00      PROA  
ATOM   4301 HH22 ARG P 724      22.476 -23.400 -12.844  0.00  0.00      PROA  
ATOM   4302    C ARG P 724      24.294 -17.376 -11.090  0.00  0.00      PROA  
ATOM   4303    O ARG P 724      23.137 -17.452 -11.308  0.00  0.00      PROA  
ATOM   4304    N VAL P 725      24.753 -16.704  -9.995  0.00  0.00      PROA  
ATOM   4305   HN VAL P 725      25.690 -16.393  -9.858  0.00  0.00      PROA  
ATOM   4306   CA VAL P 725      23.863 -16.303  -8.899  0.00  0.00      PROA  
ATOM   4307   HA VAL P 725      22.941 -16.822  -9.117  0.00  0.00      PROA  
ATOM   4308   CB VAL P 725      24.405 -16.675  -7.435  0.00  0.00      PROA  
ATOM   4309   HB VAL P 725      23.686 -16.332  -6.660  0.00  0.00      PROA  
ATOM   4310  CG1 VAL P 725      24.659 -18.153  -7.362  0.00  0.00      PROA  
ATOM   4311 HG11 VAL P 725      25.405 -18.480  -8.117  0.00  0.00      PROA  
ATOM   4312 HG12 VAL P 725      23.741 -18.733  -7.601  0.00  0.00      PROA  
ATOM   4313 HG13 VAL P 725      25.096 -18.505  -6.403  0.00  0.00      PROA  
ATOM   4314  CG2 VAL P 725      25.736 -16.061  -7.326  0.00  0.00      PROA  
ATOM   4315 HG21 VAL P 725      26.494 -16.512  -8.000  0.00  0.00      PROA  
ATOM   4316 HG22 VAL P 725      26.153 -16.183  -6.303  0.00  0.00      PROA  
ATOM   4317 HG23 VAL P 725      25.653 -14.956  -7.409  0.00  0.00      PROA  
ATOM   4318    C VAL P 725      23.489 -14.807  -8.919  0.00  0.00      PROA  
ATOM   4319    O VAL P 725      22.784 -14.324  -8.018  0.00  0.00      PROA  
ATOM   4320    N ARG P 726      23.998 -14.131  -9.989  0.00  0.00      PROA  
ATOM   4321   HN ARG P 726      24.659 -14.566 -10.596  0.00  0.00      PROA  
ATOM   4322   CA ARG P 726      23.714 -12.788 -10.243  0.00  0.00      PROA  
ATOM   4323   HA ARG P 726      24.028 -12.325  -9.320  0.00  0.00      PROA  
ATOM   4324   CB ARG P 726      24.723 -12.135 -11.294  0.00  0.00      PROA  
ATOM   4325  HB1 ARG P 726      24.740 -12.707 -12.246  0.00  0.00      PROA  
ATOM   4326  HB2 ARG P 726      25.791 -12.250 -11.009  0.00  0.00      PROA  
ATOM   4327   CG ARG P 726      24.417 -10.669 -11.668  0.00  0.00      PROA  
ATOM   4328  HG1 ARG P 726      24.100 -10.222 -10.701  0.00  0.00      PROA  
ATOM   4329  HG2 ARG P 726      23.571 -10.689 -12.387  0.00  0.00      PROA  
ATOM   4330   CD ARG P 726      25.574  -9.898 -12.281  0.00  0.00      PROA  
ATOM   4331  HD1 ARG P 726      26.532 -10.067 -11.743  0.00  0.00      PROA  
ATOM   4332  HD2 ARG P 726      25.321  -8.836 -12.485  0.00  0.00      PROA  
ATOM   4333   NE ARG P 726      25.791 -10.441 -13.655  0.00  0.00      PROA  
ATOM   4334   HE ARG P 726      25.714 -11.428 -13.800  0.00  0.00      PROA  
ATOM   4335   CZ ARG P 726      25.904  -9.772 -14.844  0.00  0.00      PROA  
ATOM   4336  NH1 ARG P 726      25.945 -10.359 -15.991  0.00  0.00      PROA  
ATOM   4337 HH11 ARG P 726      25.669 -11.318 -15.922  0.00  0.00      PROA  
ATOM   4338 HH12 ARG P 726      25.899  -9.791 -16.813  0.00  0.00      PROA  
ATOM   4339  NH2 ARG P 726      26.238  -8.487 -14.814  0.00  0.00      PROA  
ATOM   4340 HH21 ARG P 726      26.629  -8.253 -13.924  0.00  0.00      PROA  
ATOM   4341 HH22 ARG P 726      26.576  -8.097 -15.671  0.00  0.00      PROA  
ATOM   4342    C ARG P 726      22.299 -12.298 -10.352  0.00  0.00      PROA  
ATOM   4343    O ARG P 726      21.954 -11.248  -9.750  0.00  0.00      PROA  
ATOM   4344    N SER P 727      21.358 -12.989 -11.037  0.00  0.00      PROA  
ATOM   4345   HN SER P 727      21.667 -13.865 -11.399  0.00  0.00      PROA  
ATOM   4346   CA SER P 727      19.974 -12.541 -11.064  0.00  0.00      PROA  
ATOM   4347   HA SER P 727      19.853 -11.469 -11.111  0.00  0.00      PROA  
ATOM   4348   CB SER P 727      19.176 -12.903 -12.364  0.00  0.00      PROA  
ATOM   4349  HB1 SER P 727      19.380 -13.982 -12.531  0.00  0.00      PROA  
ATOM   4350  HB2 SER P 727      19.456 -12.373 -13.299  0.00  0.00      PROA  
ATOM   4351   OG SER P 727      17.719 -12.837 -12.355  0.00  0.00      PROA  
ATOM   4352  HG1 SER P 727      17.468 -13.683 -11.978  0.00  0.00      PROA  
ATOM   4353    C SER P 727      19.227 -12.974  -9.851  0.00  0.00      PROA  
ATOM   4354    O SER P 727      18.417 -12.260  -9.290  0.00  0.00      PROA  
ATOM   4355    N THR P 728      19.493 -14.259  -9.515  0.00  0.00      PROA  
ATOM   4356   HN THR P 728      20.010 -14.835 -10.143  0.00  0.00      PROA  
ATOM   4357   CA THR P 728      18.981 -14.911  -8.294  0.00  0.00      PROA  
ATOM   4358   HA THR P 728      17.918 -15.011  -8.461  0.00  0.00      PROA  
ATOM   4359   CB THR P 728      19.533 -16.328  -8.131  0.00  0.00      PROA  
ATOM   4360   HB THR P 728      20.633 -16.198  -8.215  0.00  0.00      PROA  
ATOM   4361  OG1 THR P 728      19.048 -17.138  -9.148  0.00  0.00      PROA  
ATOM   4362  HG1 THR P 728      19.623 -17.887  -9.321  0.00  0.00      PROA  
ATOM   4363  CG2 THR P 728      19.161 -16.952  -6.798  0.00  0.00      PROA  
ATOM   4364 HG21 THR P 728      19.600 -16.385  -5.950  0.00  0.00      PROA  
ATOM   4365 HG22 THR P 728      19.705 -17.919  -6.836  0.00  0.00      PROA  
ATOM   4366 HG23 THR P 728      18.069 -17.004  -6.597  0.00  0.00      PROA  
ATOM   4367    C THR P 728      19.023 -14.078  -7.060  0.00  0.00      PROA  
ATOM   4368    O THR P 728      18.062 -13.921  -6.283  0.00  0.00      PROA  
ATOM   4369    N VAL P 729      20.147 -13.417  -6.731  0.00  0.00      PROA  
ATOM   4370   HN VAL P 729      20.961 -13.414  -7.306  0.00  0.00      PROA  
ATOM   4371   CA VAL P 729      20.404 -12.682  -5.476  0.00  0.00      PROA  
ATOM   4372   HA VAL P 729      20.061 -13.233  -4.613  0.00  0.00      PROA  
ATOM   4373   CB VAL P 729      21.869 -12.341  -5.216  0.00  0.00      PROA  
ATOM   4374   HB VAL P 729      21.932 -11.796  -4.249  0.00  0.00      PROA  
ATOM   4375  CG1 VAL P 729      22.604 -13.705  -4.874  0.00  0.00      PROA  
ATOM   4376 HG11 VAL P 729      22.063 -14.167  -4.021  0.00  0.00      PROA  
ATOM   4377 HG12 VAL P 729      23.618 -13.519  -4.459  0.00  0.00      PROA  
ATOM   4378 HG13 VAL P 729      22.650 -14.481  -5.668  0.00  0.00      PROA  
ATOM   4379  CG2 VAL P 729      22.420 -11.486  -6.329  0.00  0.00      PROA  
ATOM   4380 HG21 VAL P 729      21.953 -11.777  -7.294  0.00  0.00      PROA  
ATOM   4381 HG22 VAL P 729      23.530 -11.437  -6.342  0.00  0.00      PROA  
ATOM   4382 HG23 VAL P 729      22.070 -10.450  -6.130  0.00  0.00      PROA  
ATOM   4383    C VAL P 729      19.484 -11.378  -5.385  0.00  0.00      PROA  
ATOM   4384    O VAL P 729      19.208 -10.871  -4.271  0.00  0.00      PROA  
ATOM   4385    N SER P 730      19.005 -10.818  -6.570  0.00  0.00      PROA  
ATOM   4386   HN SER P 730      19.213 -11.353  -7.385  0.00  0.00      PROA  
ATOM   4387   CA SER P 730      18.107  -9.653  -6.709  0.00  0.00      PROA  
ATOM   4388   HA SER P 730      18.358  -8.836  -6.049  0.00  0.00      PROA  
ATOM   4389   CB SER P 730      18.237  -8.889  -8.030  0.00  0.00      PROA  
ATOM   4390  HB1 SER P 730      18.130  -9.619  -8.861  0.00  0.00      PROA  
ATOM   4391  HB2 SER P 730      19.247  -8.425  -8.035  0.00  0.00      PROA  
ATOM   4392   OG SER P 730      17.262  -7.862  -8.152  0.00  0.00      PROA  
ATOM   4393  HG1 SER P 730      16.398  -8.280  -8.171  0.00  0.00      PROA  
ATOM   4394    C SER P 730      16.743 -10.055  -6.212  0.00  0.00      PROA  
ATOM   4395    O SER P 730      16.102  -9.307  -5.414  0.00  0.00      PROA  
ATOM   4396    N ASP P 731      16.245 -11.277  -6.548  0.00  0.00      PROA  
ATOM   4397   HN ASP P 731      16.849 -11.897  -7.042  0.00  0.00      PROA  
ATOM   4398   CA ASP P 731      14.865 -11.703  -6.429  0.00  0.00      PROA  
ATOM   4399   HA ASP P 731      14.198 -10.854  -6.463  0.00  0.00      PROA  
ATOM   4400   CB ASP P 731      14.471 -12.812  -7.444  0.00  0.00      PROA  
ATOM   4401  HB1 ASP P 731      13.524 -13.293  -7.120  0.00  0.00      PROA  
ATOM   4402  HB2 ASP P 731      15.193 -13.657  -7.447  0.00  0.00      PROA  
ATOM   4403   CG ASP P 731      14.330 -12.348  -8.838  0.00  0.00      PROA  
ATOM   4404  OD1 ASP P 731      14.096 -11.135  -9.061  0.00  0.00      PROA  
ATOM   4405  OD2 ASP P 731      14.206 -13.219  -9.789  0.00  0.00      PROA  
ATOM   4406    C ASP P 731      14.654 -12.216  -4.981  0.00  0.00      PROA  
ATOM   4407    O ASP P 731      13.580 -12.050  -4.400  0.00  0.00      PROA  
ATOM   4408    N PHE P 732      15.706 -12.634  -4.260  0.00  0.00      PROA  
ATOM   4409   HN PHE P 732      16.593 -12.668  -4.714  0.00  0.00      PROA  
ATOM   4410   CA PHE P 732      15.613 -13.191  -2.920  0.00  0.00      PROA  
ATOM   4411   HA PHE P 732      14.542 -13.213  -2.783  0.00  0.00      PROA  
ATOM   4412   CB PHE P 732      16.313 -14.583  -2.813  0.00  0.00      PROA  
ATOM   4413  HB1 PHE P 732      16.614 -14.899  -1.791  0.00  0.00      PROA  
ATOM   4414  HB2 PHE P 732      17.248 -14.397  -3.384  0.00  0.00      PROA  
ATOM   4415   CG PHE P 732      15.416 -15.645  -3.406  0.00  0.00      PROA  
ATOM   4416  CD1 PHE P 732      15.701 -16.123  -4.673  0.00  0.00      PROA  
ATOM   4417  HD1 PHE P 732      16.649 -15.829  -5.099  0.00  0.00      PROA  
ATOM   4418  CE1 PHE P 732      14.991 -17.261  -5.230  0.00  0.00      PROA  
ATOM   4419  HE1 PHE P 732      15.315 -17.721  -6.152  0.00  0.00      PROA  
ATOM   4420   CZ PHE P 732      13.960 -17.805  -4.469  0.00  0.00      PROA  
ATOM   4421   HZ PHE P 732      13.453 -18.666  -4.880  0.00  0.00      PROA  
ATOM   4422  CD2 PHE P 732      14.207 -16.040  -2.769  0.00  0.00      PROA  
ATOM   4423  HD2 PHE P 732      13.999 -15.511  -1.851  0.00  0.00      PROA  
ATOM   4424  CE2 PHE P 732      13.504 -17.118  -3.282  0.00  0.00      PROA  
ATOM   4425  HE2 PHE P 732      12.709 -17.516  -2.669  0.00  0.00      PROA  
ATOM   4426    C PHE P 732      16.321 -12.228  -1.987  0.00  0.00      PROA  
ATOM   4427    O PHE P 732      16.434 -12.410  -0.737  0.00  0.00      PROA  
ATOM   4428    N ALA P 733      16.704 -11.012  -2.519  0.00  0.00      PROA  
ATOM   4429   HN ALA P 733      16.697 -10.852  -3.503  0.00  0.00      PROA  
ATOM   4430   CA ALA P 733      17.221  -9.838  -1.810  0.00  0.00      PROA  
ATOM   4431   HA ALA P 733      18.232 -10.034  -1.486  0.00  0.00      PROA  
ATOM   4432   CB ALA P 733      17.422  -8.574  -2.695  0.00  0.00      PROA  
ATOM   4433  HB1 ALA P 733      16.434  -8.124  -2.930  0.00  0.00      PROA  
ATOM   4434  HB2 ALA P 733      17.845  -8.934  -3.657  0.00  0.00      PROA  
ATOM   4435  HB3 ALA P 733      18.005  -7.795  -2.157  0.00  0.00      PROA  
ATOM   4436    C ALA P 733      16.584  -9.462  -0.490  0.00  0.00      PROA  
ATOM   4437    O ALA P 733      17.272  -9.211   0.482  0.00  0.00      PROA  
ATOM   4438    N VAL P 734      15.224  -9.366  -0.430  0.00  0.00      PROA  
ATOM   4439   HN VAL P 734      14.645  -9.556  -1.219  0.00  0.00      PROA  
ATOM   4440   CA VAL P 734      14.599  -9.076   0.927  0.00  0.00      PROA  
ATOM   4441   HA VAL P 734      15.111  -8.234   1.370  0.00  0.00      PROA  
ATOM   4442   CB VAL P 734      13.116  -8.683   0.806  0.00  0.00      PROA  
ATOM   4443   HB VAL P 734      12.552  -9.257   0.039  0.00  0.00      PROA  
ATOM   4444  CG1 VAL P 734      12.344  -8.782   2.134  0.00  0.00      PROA  
ATOM   4445 HG11 VAL P 734      12.165  -9.805   2.529  0.00  0.00      PROA  
ATOM   4446 HG12 VAL P 734      11.350  -8.321   1.948  0.00  0.00      PROA  
ATOM   4447 HG13 VAL P 734      12.798  -8.209   2.971  0.00  0.00      PROA  
ATOM   4448  CG2 VAL P 734      13.050  -7.289   0.159  0.00  0.00      PROA  
ATOM   4449 HG21 VAL P 734      13.501  -7.130  -0.844  0.00  0.00      PROA  
ATOM   4450 HG22 VAL P 734      13.435  -6.498   0.838  0.00  0.00      PROA  
ATOM   4451 HG23 VAL P 734      11.970  -7.055   0.048  0.00  0.00      PROA  
ATOM   4452    C VAL P 734      14.740 -10.235   1.909  0.00  0.00      PROA  
ATOM   4453    O VAL P 734      15.161 -10.040   3.072  0.00  0.00      PROA  
ATOM   4454    N PHE P 735      14.380 -11.448   1.465  0.00  0.00      PROA  
ATOM   4455   HN PHE P 735      13.875 -11.609   0.620  0.00  0.00      PROA  
ATOM   4456   CA PHE P 735      14.555 -12.696   2.285  0.00  0.00      PROA  
ATOM   4457   HA PHE P 735      14.139 -12.582   3.276  0.00  0.00      PROA  
ATOM   4458   CB PHE P 735      13.889 -13.867   1.347  0.00  0.00      PROA  
ATOM   4459  HB1 PHE P 735      14.398 -13.997   0.368  0.00  0.00      PROA  
ATOM   4460  HB2 PHE P 735      12.838 -13.585   1.123  0.00  0.00      PROA  
ATOM   4461   CG PHE P 735      13.861 -15.217   2.111  0.00  0.00      PROA  
ATOM   4462  CD1 PHE P 735      13.064 -15.466   3.270  0.00  0.00      PROA  
ATOM   4463  HD1 PHE P 735      12.494 -14.670   3.725  0.00  0.00      PROA  
ATOM   4464  CE1 PHE P 735      12.922 -16.688   3.850  0.00  0.00      PROA  
ATOM   4465  HE1 PHE P 735      12.395 -16.840   4.780  0.00  0.00      PROA  
ATOM   4466   CZ PHE P 735      13.586 -17.828   3.295  0.00  0.00      PROA  
ATOM   4467   HZ PHE P 735      13.700 -18.749   3.846  0.00  0.00      PROA  
ATOM   4468  CD2 PHE P 735      14.396 -16.380   1.506  0.00  0.00      PROA  
ATOM   4469  HD2 PHE P 735      14.827 -16.355   0.516  0.00  0.00      PROA  
ATOM   4470  CE2 PHE P 735      14.328 -17.633   2.079  0.00  0.00      PROA  
ATOM   4471  HE2 PHE P 735      14.851 -18.481   1.662  0.00  0.00      PROA  
ATOM   4472    C PHE P 735      16.018 -13.003   2.756  0.00  0.00      PROA  
ATOM   4473    O PHE P 735      16.279 -13.378   3.880  0.00  0.00      PROA  
ATOM   4474    N LEU P 736      16.977 -12.805   1.830  0.00  0.00      PROA  
ATOM   4475   HN LEU P 736      16.709 -12.575   0.897  0.00  0.00      PROA  
ATOM   4476   CA LEU P 736      18.418 -12.863   1.996  0.00  0.00      PROA  
ATOM   4477   HA LEU P 736      18.539 -13.796   2.526  0.00  0.00      PROA  
ATOM   4478   CB LEU P 736      19.240 -12.709   0.687  0.00  0.00      PROA  
ATOM   4479  HB1 LEU P 736      20.235 -12.234   0.823  0.00  0.00      PROA  
ATOM   4480  HB2 LEU P 736      18.829 -11.955  -0.017  0.00  0.00      PROA  
ATOM   4481   CG LEU P 736      19.225 -14.018  -0.112  0.00  0.00      PROA  
ATOM   4482   HG LEU P 736      18.178 -14.390  -0.089  0.00  0.00      PROA  
ATOM   4483  CD1 LEU P 736      19.813 -13.849  -1.530  0.00  0.00      PROA  
ATOM   4484 HD11 LEU P 736      20.772 -13.289  -1.562  0.00  0.00      PROA  
ATOM   4485 HD12 LEU P 736      19.039 -13.256  -2.062  0.00  0.00      PROA  
ATOM   4486 HD13 LEU P 736      19.872 -14.801  -2.099  0.00  0.00      PROA  
ATOM   4487  CD2 LEU P 736      20.038 -15.127   0.599  0.00  0.00      PROA  
ATOM   4488 HD21 LEU P 736      19.812 -15.386   1.655  0.00  0.00      PROA  
ATOM   4489 HD22 LEU P 736      21.128 -14.926   0.517  0.00  0.00      PROA  
ATOM   4490 HD23 LEU P 736      19.876 -16.094   0.077  0.00  0.00      PROA  
ATOM   4491    C LEU P 736      18.995 -11.850   2.969  0.00  0.00      PROA  
ATOM   4492    O LEU P 736      19.889 -12.152   3.748  0.00  0.00      PROA  
ATOM   4493    N THR P 737      18.538 -10.604   3.006  0.00  0.00      PROA  
ATOM   4494   HN THR P 737      17.918 -10.314   2.281  0.00  0.00      PROA  
ATOM   4495   CA THR P 737      18.826  -9.556   4.040  0.00  0.00      PROA  
ATOM   4496   HA THR P 737      19.883  -9.508   4.255  0.00  0.00      PROA  
ATOM   4497   CB THR P 737      18.270  -8.161   3.725  0.00  0.00      PROA  
ATOM   4498   HB THR P 737      17.173  -8.047   3.588  0.00  0.00      PROA  
ATOM   4499  OG1 THR P 737      18.773  -7.767   2.547  0.00  0.00      PROA  
ATOM   4500  HG1 THR P 737      18.400  -8.293   1.836  0.00  0.00      PROA  
ATOM   4501  CG2 THR P 737      18.694  -7.123   4.836  0.00  0.00      PROA  
ATOM   4502 HG21 THR P 737      18.111  -7.327   5.759  0.00  0.00      PROA  
ATOM   4503 HG22 THR P 737      18.367  -6.146   4.419  0.00  0.00      PROA  
ATOM   4504 HG23 THR P 737      19.797  -7.193   4.952  0.00  0.00      PROA  
ATOM   4505    C THR P 737      18.195 -10.086   5.330  0.00  0.00      PROA  
ATOM   4506    O THR P 737      18.930 -10.312   6.332  0.00  0.00      PROA  
ATOM   4507    N ILE P 738      16.911 -10.507   5.362  0.00  0.00      PROA  
ATOM   4508   HN ILE P 738      16.404 -10.374   4.515  0.00  0.00      PROA  
ATOM   4509   CA ILE P 738      16.256 -11.081   6.581  0.00  0.00      PROA  
ATOM   4510   HA ILE P 738      16.307 -10.330   7.356  0.00  0.00      PROA  
ATOM   4511   CB ILE P 738      14.751 -11.424   6.388  0.00  0.00      PROA  
ATOM   4512   HB ILE P 738      14.590 -11.957   5.426  0.00  0.00      PROA  
ATOM   4513  CG2 ILE P 738      14.320 -12.293   7.590  0.00  0.00      PROA  
ATOM   4514 HG21 ILE P 738      14.306 -11.682   8.518  0.00  0.00      PROA  
ATOM   4515 HG22 ILE P 738      14.885 -13.235   7.756  0.00  0.00      PROA  
ATOM   4516 HG23 ILE P 738      13.228 -12.487   7.524  0.00  0.00      PROA  
ATOM   4517  CG1 ILE P 738      13.804 -10.177   6.333  0.00  0.00      PROA  
ATOM   4518 HG11 ILE P 738      14.251  -9.433   5.640  0.00  0.00      PROA  
ATOM   4519 HG12 ILE P 738      13.634  -9.837   7.377  0.00  0.00      PROA  
ATOM   4520   CD ILE P 738      12.394 -10.479   5.766  0.00  0.00      PROA  
ATOM   4521  HD1 ILE P 738      11.854 -11.182   6.436  0.00  0.00      PROA  
ATOM   4522  HD2 ILE P 738      12.596 -10.952   4.781  0.00  0.00      PROA  
ATOM   4523  HD3 ILE P 738      11.782  -9.572   5.579  0.00  0.00      PROA  
ATOM   4524    C ILE P 738      17.067 -12.258   7.125  0.00  0.00      PROA  
ATOM   4525    O ILE P 738      17.373 -12.288   8.300  0.00  0.00      PROA  
ATOM   4526    N PHE P 739      17.544 -13.290   6.316  0.00  0.00      PROA  
ATOM   4527   HN PHE P 739      17.119 -13.282   5.415  0.00  0.00      PROA  
ATOM   4528   CA PHE P 739      18.427 -14.417   6.662  0.00  0.00      PROA  
ATOM   4529   HA PHE P 739      17.939 -15.268   7.112  0.00  0.00      PROA  
ATOM   4530   CB PHE P 739      19.021 -15.061   5.370  0.00  0.00      PROA  
ATOM   4531  HB1 PHE P 739      19.575 -14.296   4.785  0.00  0.00      PROA  
ATOM   4532  HB2 PHE P 739      18.171 -15.455   4.772  0.00  0.00      PROA  
ATOM   4533   CG PHE P 739      20.030 -16.083   5.610  0.00  0.00      PROA  
ATOM   4534  CD1 PHE P 739      21.185 -16.257   4.756  0.00  0.00      PROA  
ATOM   4535  HD1 PHE P 739      21.362 -15.559   3.950  0.00  0.00      PROA  
ATOM   4536  CE1 PHE P 739      22.149 -17.250   4.965  0.00  0.00      PROA  
ATOM   4537  HE1 PHE P 739      22.928 -17.487   4.256  0.00  0.00      PROA  
ATOM   4538   CZ PHE P 739      21.918 -18.168   6.056  0.00  0.00      PROA  
ATOM   4539   HZ PHE P 739      22.615 -18.969   6.254  0.00  0.00      PROA  
ATOM   4540  CD2 PHE P 739      19.850 -17.151   6.580  0.00  0.00      PROA  
ATOM   4541  HD2 PHE P 739      18.870 -17.202   7.030  0.00  0.00      PROA  
ATOM   4542  CE2 PHE P 739      20.748 -18.187   6.787  0.00  0.00      PROA  
ATOM   4543  HE2 PHE P 739      20.542 -18.952   7.521  0.00  0.00      PROA  
ATOM   4544    C PHE P 739      19.618 -13.936   7.469  0.00  0.00      PROA  
ATOM   4545    O PHE P 739      19.879 -14.497   8.483  0.00  0.00      PROA  
ATOM   4546    N THR P 740      20.406 -12.950   6.959  0.00  0.00      PROA  
ATOM   4547   HN THR P 740      19.983 -12.316   6.315  0.00  0.00      PROA  
ATOM   4548   CA THR P 740      21.498 -12.359   7.794  0.00  0.00      PROA  
ATOM   4549   HA THR P 740      22.087 -13.206   8.113  0.00  0.00      PROA  
ATOM   4550   CB THR P 740      22.420 -11.305   7.051  0.00  0.00      PROA  
ATOM   4551   HB THR P 740      23.315 -11.053   7.659  0.00  0.00      PROA  
ATOM   4552  OG1 THR P 740      21.747 -10.174   6.590  0.00  0.00      PROA  
ATOM   4553  HG1 THR P 740      20.952 -10.553   6.208  0.00  0.00      PROA  
ATOM   4554  CG2 THR P 740      22.959 -12.078   5.818  0.00  0.00      PROA  
ATOM   4555 HG21 THR P 740      23.756 -11.533   5.269  0.00  0.00      PROA  
ATOM   4556 HG22 THR P 740      22.173 -12.265   5.056  0.00  0.00      PROA  
ATOM   4557 HG23 THR P 740      23.207 -13.117   6.125  0.00  0.00      PROA  
ATOM   4558    C THR P 740      21.022 -11.699   9.075  0.00  0.00      PROA  
ATOM   4559    O THR P 740      21.639 -11.941  10.116  0.00  0.00      PROA  
ATOM   4560    N MET P 741      19.927 -10.960   9.117  0.00  0.00      PROA  
ATOM   4561   HN MET P 741      19.451 -10.884   8.244  0.00  0.00      PROA  
ATOM   4562   CA MET P 741      19.401 -10.278  10.287  0.00  0.00      PROA  
ATOM   4563   HA MET P 741      20.267  -9.804  10.725  0.00  0.00      PROA  
ATOM   4564   CB MET P 741      18.389  -9.182   9.871  0.00  0.00      PROA  
ATOM   4565  HB1 MET P 741      17.958  -8.619  10.726  0.00  0.00      PROA  
ATOM   4566  HB2 MET P 741      17.530  -9.657   9.350  0.00  0.00      PROA  
ATOM   4567   CG MET P 741      19.071  -8.174   8.915  0.00  0.00      PROA  
ATOM   4568  HG1 MET P 741      18.252  -7.598   8.435  0.00  0.00      PROA  
ATOM   4569  HG2 MET P 741      19.493  -8.673   8.016  0.00  0.00      PROA  
ATOM   4570   SD MET P 741      20.453  -7.131   9.482  0.00  0.00      PROA  
ATOM   4571   CE MET P 741      20.370  -5.900   8.179  0.00  0.00      PROA  
ATOM   4572  HE1 MET P 741      19.507  -5.206   8.090  0.00  0.00      PROA  
ATOM   4573  HE2 MET P 741      20.424  -6.298   7.143  0.00  0.00      PROA  
ATOM   4574  HE3 MET P 741      21.308  -5.304   8.179  0.00  0.00      PROA  
ATOM   4575    C MET P 741      18.908 -11.115  11.428  0.00  0.00      PROA  
ATOM   4576    O MET P 741      19.140 -10.843  12.607  0.00  0.00      PROA  
ATOM   4577    N VAL P 742      18.287 -12.256  11.101  0.00  0.00      PROA  
ATOM   4578   HN VAL P 742      17.976 -12.487  10.182  0.00  0.00      PROA  
ATOM   4579   CA VAL P 742      17.948 -13.299  12.120  0.00  0.00      PROA  
ATOM   4580   HA VAL P 742      17.610 -12.767  12.997  0.00  0.00      PROA  
ATOM   4581   CB VAL P 742      16.909 -14.308  11.724  0.00  0.00      PROA  
ATOM   4582   HB VAL P 742      16.835 -15.180  12.409  0.00  0.00      PROA  
ATOM   4583  CG1 VAL P 742      15.556 -13.509  11.647  0.00  0.00      PROA  
ATOM   4584 HG11 VAL P 742      14.931 -13.427  12.562  0.00  0.00      PROA  
ATOM   4585 HG12 VAL P 742      15.020 -14.056  10.842  0.00  0.00      PROA  
ATOM   4586 HG13 VAL P 742      15.603 -12.530  11.124  0.00  0.00      PROA  
ATOM   4587  CG2 VAL P 742      17.146 -14.922  10.352  0.00  0.00      PROA  
ATOM   4588 HG21 VAL P 742      18.055 -15.560  10.355  0.00  0.00      PROA  
ATOM   4589 HG22 VAL P 742      17.183 -14.068   9.642  0.00  0.00      PROA  
ATOM   4590 HG23 VAL P 742      16.321 -15.623  10.100  0.00  0.00      PROA  
ATOM   4591    C VAL P 742      19.104 -14.116  12.692  0.00  0.00      PROA  
ATOM   4592    O VAL P 742      18.927 -14.697  13.799  0.00  0.00      PROA  
ATOM   4593    N ILE P 743      20.203 -14.288  11.929  0.00  0.00      PROA  
ATOM   4594   HN ILE P 743      20.277 -13.996  10.978  0.00  0.00      PROA  
ATOM   4595   CA ILE P 743      21.449 -14.895  12.500  0.00  0.00      PROA  
ATOM   4596   HA ILE P 743      21.092 -15.698  13.127  0.00  0.00      PROA  
ATOM   4597   CB ILE P 743      22.431 -15.431  11.472  0.00  0.00      PROA  
ATOM   4598   HB ILE P 743      22.581 -14.635  10.712  0.00  0.00      PROA  
ATOM   4599  CG2 ILE P 743      23.752 -15.805  12.274  0.00  0.00      PROA  
ATOM   4600 HG21 ILE P 743      23.366 -16.563  12.988  0.00  0.00      PROA  
ATOM   4601 HG22 ILE P 743      24.307 -15.000  12.801  0.00  0.00      PROA  
ATOM   4602 HG23 ILE P 743      24.483 -16.215  11.545  0.00  0.00      PROA  
ATOM   4603  CG1 ILE P 743      21.886 -16.647  10.775  0.00  0.00      PROA  
ATOM   4604 HG11 ILE P 743      20.817 -16.571  10.481  0.00  0.00      PROA  
ATOM   4605 HG12 ILE P 743      22.015 -17.455  11.527  0.00  0.00      PROA  
ATOM   4606   CD ILE P 743      22.649 -17.110   9.532  0.00  0.00      PROA  
ATOM   4607  HD1 ILE P 743      23.714 -17.169   9.842  0.00  0.00      PROA  
ATOM   4608  HD2 ILE P 743      22.426 -16.442   8.673  0.00  0.00      PROA  
ATOM   4609  HD3 ILE P 743      22.322 -18.124   9.214  0.00  0.00      PROA  
ATOM   4610    C ILE P 743      21.999 -13.906  13.466  0.00  0.00      PROA  
ATOM   4611    O ILE P 743      22.308 -14.191  14.625  0.00  0.00      PROA  
ATOM   4612    N LEU P 744      22.029 -12.606  13.018  0.00  0.00      PROA  
ATOM   4613   HN LEU P 744      21.788 -12.388  12.075  0.00  0.00      PROA  
ATOM   4614   CA LEU P 744      22.620 -11.481  13.802  0.00  0.00      PROA  
ATOM   4615   HA LEU P 744      23.547 -11.908  14.154  0.00  0.00      PROA  
ATOM   4616   CB LEU P 744      22.753 -10.194  12.891  0.00  0.00      PROA  
ATOM   4617  HB1 LEU P 744      22.560  -9.284  13.498  0.00  0.00      PROA  
ATOM   4618  HB2 LEU P 744      21.933 -10.243  12.142  0.00  0.00      PROA  
ATOM   4619   CG LEU P 744      23.994 -10.114  12.052  0.00  0.00      PROA  
ATOM   4620   HG LEU P 744      24.232 -11.130  11.671  0.00  0.00      PROA  
ATOM   4621  CD1 LEU P 744      23.856  -9.148  10.854  0.00  0.00      PROA  
ATOM   4622 HD11 LEU P 744      24.701  -9.490  10.218  0.00  0.00      PROA  
ATOM   4623 HD12 LEU P 744      23.894  -8.054  11.043  0.00  0.00      PROA  
ATOM   4624 HD13 LEU P 744      22.893  -9.222  10.305  0.00  0.00      PROA  
ATOM   4625  CD2 LEU P 744      25.161  -9.759  12.963  0.00  0.00      PROA  
ATOM   4626 HD21 LEU P 744      24.711  -9.106  13.740  0.00  0.00      PROA  
ATOM   4627 HD22 LEU P 744      25.886  -9.099  12.441  0.00  0.00      PROA  
ATOM   4628 HD23 LEU P 744      25.626 -10.664  13.411  0.00  0.00      PROA  
ATOM   4629    C LEU P 744      21.911 -11.196  15.093  0.00  0.00      PROA  
ATOM   4630    O LEU P 744      22.471 -10.903  16.134  0.00  0.00      PROA  
ATOM   4631    N ASP P 745      20.511 -11.339  15.048  0.00  0.00      PROA  
ATOM   4632   HN ASP P 745      19.980 -11.433  14.209  0.00  0.00      PROA  
ATOM   4633   CA ASP P 745      19.756 -10.995  16.293  0.00  0.00      PROA  
ATOM   4634   HA ASP P 745      20.257 -10.149  16.739  0.00  0.00      PROA  
ATOM   4635   CB ASP P 745      18.289 -10.594  15.827  0.00  0.00      PROA  
ATOM   4636  HB1 ASP P 745      17.851 -11.440  15.255  0.00  0.00      PROA  
ATOM   4637  HB2 ASP P 745      18.254  -9.752  15.104  0.00  0.00      PROA  
ATOM   4638   CG ASP P 745      17.399 -10.360  17.014  0.00  0.00      PROA  
ATOM   4639  OD1 ASP P 745      17.807  -9.540  17.919  0.00  0.00      PROA  
ATOM   4640  OD2 ASP P 745      16.270 -10.901  17.027  0.00  0.00      PROA  
ATOM   4641    C ASP P 745      19.851 -12.076  17.423  0.00  0.00      PROA  
ATOM   4642    O ASP P 745      19.904 -11.729  18.599  0.00  0.00      PROA  
ATOM   4643    N PHE P 746      20.137 -13.265  17.101  0.00  0.00      PROA  
ATOM   4644   HN PHE P 746      20.107 -13.454  16.123  0.00  0.00      PROA  
ATOM   4645   CA PHE P 746      20.631 -14.317  17.953  0.00  0.00      PROA  
ATOM   4646   HA PHE P 746      19.978 -14.162  18.799  0.00  0.00      PROA  
ATOM   4647   CB PHE P 746      20.413 -15.659  17.214  0.00  0.00      PROA  
ATOM   4648  HB1 PHE P 746      20.949 -15.579  16.245  0.00  0.00      PROA  
ATOM   4649  HB2 PHE P 746      19.339 -15.886  17.044  0.00  0.00      PROA  
ATOM   4650   CG PHE P 746      20.922 -16.848  18.114  0.00  0.00      PROA  
ATOM   4651  CD1 PHE P 746      22.012 -17.589  17.776  0.00  0.00      PROA  
ATOM   4652  HD1 PHE P 746      22.569 -17.328  16.889  0.00  0.00      PROA  
ATOM   4653  CE1 PHE P 746      22.599 -18.565  18.628  0.00  0.00      PROA  
ATOM   4654  HE1 PHE P 746      23.382 -19.143  18.162  0.00  0.00      PROA  
ATOM   4655   CZ PHE P 746      21.887 -18.889  19.770  0.00  0.00      PROA  
ATOM   4656   HZ PHE P 746      22.100 -19.795  20.318  0.00  0.00      PROA  
ATOM   4657  CD2 PHE P 746      20.321 -17.073  19.349  0.00  0.00      PROA  
ATOM   4658  HD2 PHE P 746      19.505 -16.436  19.659  0.00  0.00      PROA  
ATOM   4659  CE2 PHE P 746      20.724 -18.190  20.137  0.00  0.00      PROA  
ATOM   4660  HE2 PHE P 746      20.278 -18.400  21.098  0.00  0.00      PROA  
ATOM   4661    C PHE P 746      21.985 -14.110  18.572  0.00  0.00      PROA  
ATOM   4662    O PHE P 746      22.186 -14.543  19.717  0.00  0.00      PROA  
ATOM   4663    N LEU P 747      22.948 -13.426  17.943  0.00  0.00      PROA  
ATOM   4664   HN LEU P 747      22.724 -12.955  17.093  0.00  0.00      PROA  
ATOM   4665   CA LEU P 747      24.331 -13.283  18.449  0.00  0.00      PROA  
ATOM   4666   HA LEU P 747      24.489 -13.946  19.288  0.00  0.00      PROA  
ATOM   4667   CB LEU P 747      25.324 -13.710  17.318  0.00  0.00      PROA  
ATOM   4668  HB1 LEU P 747      26.349 -13.526  17.704  0.00  0.00      PROA  
ATOM   4669  HB2 LEU P 747      25.166 -13.098  16.404  0.00  0.00      PROA  
ATOM   4670   CG LEU P 747      25.285 -15.228  16.940  0.00  0.00      PROA  
ATOM   4671   HG LEU P 747      24.213 -15.515  16.996  0.00  0.00      PROA  
ATOM   4672  CD1 LEU P 747      25.906 -15.420  15.533  0.00  0.00      PROA  
ATOM   4673 HD11 LEU P 747      25.132 -15.073  14.816  0.00  0.00      PROA  
ATOM   4674 HD12 LEU P 747      26.065 -16.510  15.384  0.00  0.00      PROA  
ATOM   4675 HD13 LEU P 747      26.821 -14.791  15.520  0.00  0.00      PROA  
ATOM   4676  CD2 LEU P 747      25.931 -15.912  18.100  0.00  0.00      PROA  
ATOM   4677 HD21 LEU P 747      25.643 -16.983  18.033  0.00  0.00      PROA  
ATOM   4678 HD22 LEU P 747      25.637 -15.569  19.115  0.00  0.00      PROA  
ATOM   4679 HD23 LEU P 747      27.036 -15.973  18.001  0.00  0.00      PROA  
ATOM   4680    C LEU P 747      24.796 -11.865  18.856  0.00  0.00      PROA  
ATOM   4681    O LEU P 747      25.663 -11.600  19.699  0.00  0.00      PROA  
ATOM   4682    N ILE P 748      24.189 -10.853  18.244  0.00  0.00      PROA  
ATOM   4683   HN ILE P 748      23.439 -10.781  17.592  0.00  0.00      PROA  
ATOM   4684   CA ILE P 748      24.532  -9.455  18.628  0.00  0.00      PROA  
ATOM   4685   HA ILE P 748      25.586  -9.299  18.801  0.00  0.00      PROA  
ATOM   4686   CB ILE P 748      24.229  -8.404  17.545  0.00  0.00      PROA  
ATOM   4687   HB ILE P 748      23.138  -8.463  17.345  0.00  0.00      PROA  
ATOM   4688  CG2 ILE P 748      24.456  -6.934  18.030  0.00  0.00      PROA  
ATOM   4689 HG21 ILE P 748      23.759  -6.574  18.816  0.00  0.00      PROA  
ATOM   4690 HG22 ILE P 748      24.436  -6.264  17.144  0.00  0.00      PROA  
ATOM   4691 HG23 ILE P 748      25.460  -6.867  18.501  0.00  0.00      PROA  
ATOM   4692  CG1 ILE P 748      24.961  -8.748  16.322  0.00  0.00      PROA  
ATOM   4693 HG11 ILE P 748      24.652  -8.025  15.538  0.00  0.00      PROA  
ATOM   4694 HG12 ILE P 748      24.727  -9.776  15.971  0.00  0.00      PROA  
ATOM   4695   CD ILE P 748      26.535  -8.755  16.230  0.00  0.00      PROA  
ATOM   4696  HD1 ILE P 748      26.925  -9.048  15.232  0.00  0.00      PROA  
ATOM   4697  HD2 ILE P 748      26.836  -9.548  16.948  0.00  0.00      PROA  
ATOM   4698  HD3 ILE P 748      27.053  -7.811  16.503  0.00  0.00      PROA  
ATOM   4699    C ILE P 748      23.858  -9.140  19.906  0.00  0.00      PROA  
ATOM   4700    O ILE P 748      22.641  -9.456  20.026  0.00  0.00      PROA  
ATOM   4701    N GLY P 749      24.595  -8.570  20.945  0.00  0.00      PROA  
ATOM   4702   HN GLY P 749      25.573  -8.381  20.921  0.00  0.00      PROA  
ATOM   4703   CA GLY P 749      24.022  -8.354  22.281  0.00  0.00      PROA  
ATOM   4704  HA1 GLY P 749      24.652  -7.739  22.907  0.00  0.00      PROA  
ATOM   4705  HA2 GLY P 749      23.766  -9.255  22.818  0.00  0.00      PROA  
ATOM   4706    C GLY P 749      22.713  -7.609  22.419  0.00  0.00      PROA  
ATOM   4707    O GLY P 749      21.837  -7.964  23.157  0.00  0.00      PROA  
ATOM   4708    N VAL P 750      22.655  -6.489  21.713  0.00  0.00      PROA  
ATOM   4709   HN VAL P 750      23.435  -6.279  21.128  0.00  0.00      PROA  
ATOM   4710   CA VAL P 750      21.563  -5.431  21.921  0.00  0.00      PROA  
ATOM   4711   HA VAL P 750      21.531  -5.277  22.990  0.00  0.00      PROA  
ATOM   4712   CB VAL P 750      21.943  -3.986  21.483  0.00  0.00      PROA  
ATOM   4713   HB VAL P 750      22.061  -3.991  20.378  0.00  0.00      PROA  
ATOM   4714  CG1 VAL P 750      20.813  -3.032  21.869  0.00  0.00      PROA  
ATOM   4715 HG11 VAL P 750      19.929  -3.088  21.197  0.00  0.00      PROA  
ATOM   4716 HG12 VAL P 750      21.298  -2.034  21.816  0.00  0.00      PROA  
ATOM   4717 HG13 VAL P 750      20.451  -3.249  22.896  0.00  0.00      PROA  
ATOM   4718  CG2 VAL P 750      23.355  -3.722  22.096  0.00  0.00      PROA  
ATOM   4719 HG21 VAL P 750      23.701  -2.700  21.831  0.00  0.00      PROA  
ATOM   4720 HG22 VAL P 750      24.109  -4.388  21.624  0.00  0.00      PROA  
ATOM   4721 HG23 VAL P 750      23.501  -3.906  23.181  0.00  0.00      PROA  
ATOM   4722    C VAL P 750      20.159  -5.891  21.380  0.00  0.00      PROA  
ATOM   4723    O VAL P 750      20.120  -6.371  20.284  0.00  0.00      PROA  
ATOM   4724    N PRO P 751      19.026  -5.885  22.132  0.00  0.00      PROA  
ATOM   4725   CD PRO P 751      18.960  -5.388  23.532  0.00  0.00      PROA  
ATOM   4726  HD1 PRO P 751      19.240  -4.323  23.680  0.00  0.00      PROA  
ATOM   4727  HD2 PRO P 751      19.679  -6.006  24.112  0.00  0.00      PROA  
ATOM   4728   CA PRO P 751      17.801  -6.677  21.832  0.00  0.00      PROA  
ATOM   4729   HA PRO P 751      18.092  -7.612  21.376  0.00  0.00      PROA  
ATOM   4730   CB PRO P 751      17.126  -6.911  23.186  0.00  0.00      PROA  
ATOM   4731  HB1 PRO P 751      17.579  -7.802  23.670  0.00  0.00      PROA  
ATOM   4732  HB2 PRO P 751      16.017  -6.954  23.236  0.00  0.00      PROA  
ATOM   4733   CG PRO P 751      17.547  -5.676  24.001  0.00  0.00      PROA  
ATOM   4734  HG1 PRO P 751      17.005  -4.836  23.517  0.00  0.00      PROA  
ATOM   4735  HG2 PRO P 751      17.454  -5.746  25.106  0.00  0.00      PROA  
ATOM   4736    C PRO P 751      16.942  -5.905  20.839  0.00  0.00      PROA  
ATOM   4737    O PRO P 751      16.696  -4.682  20.942  0.00  0.00      PROA  
ATOM   4738    N SER P 752      16.404  -6.691  19.882  0.00  0.00      PROA  
ATOM   4739   HN SER P 752      16.492  -7.681  19.800  0.00  0.00      PROA  
ATOM   4740   CA SER P 752      15.657  -6.079  18.800  0.00  0.00      PROA  
ATOM   4741   HA SER P 752      16.059  -5.103  18.570  0.00  0.00      PROA  
ATOM   4742   CB SER P 752      15.899  -6.796  17.374  0.00  0.00      PROA  
ATOM   4743  HB1 SER P 752      15.362  -6.081  16.715  0.00  0.00      PROA  
ATOM   4744  HB2 SER P 752      15.425  -7.801  17.348  0.00  0.00      PROA  
ATOM   4745   OG SER P 752      17.262  -6.971  17.037  0.00  0.00      PROA  
ATOM   4746  HG1 SER P 752      17.385  -7.859  17.380  0.00  0.00      PROA  
ATOM   4747    C SER P 752      14.162  -5.973  19.111  0.00  0.00      PROA  
ATOM   4748    O SER P 752      13.568  -7.005  19.291  0.00  0.00      PROA  
ATOM   4749    N PRO P 753      13.405  -4.908  19.193  0.00  0.00      PROA  
ATOM   4750   CD PRO P 753      13.939  -3.561  19.506  0.00  0.00      PROA  
ATOM   4751  HD1 PRO P 753      14.368  -3.041  18.623  0.00  0.00      PROA  
ATOM   4752  HD2 PRO P 753      14.674  -3.585  20.339  0.00  0.00      PROA  
ATOM   4753   CA PRO P 753      11.954  -4.880  19.306  0.00  0.00      PROA  
ATOM   4754   HA PRO P 753      11.630  -5.085  20.315  0.00  0.00      PROA  
ATOM   4755   CB PRO P 753      11.622  -3.401  19.110  0.00  0.00      PROA  
ATOM   4756  HB1 PRO P 753      10.605  -3.104  19.444  0.00  0.00      PROA  
ATOM   4757  HB2 PRO P 753      11.738  -3.086  18.051  0.00  0.00      PROA  
ATOM   4758   CG PRO P 753      12.777  -2.756  19.900  0.00  0.00      PROA  
ATOM   4759  HG1 PRO P 753      12.828  -1.681  19.624  0.00  0.00      PROA  
ATOM   4760  HG2 PRO P 753      12.485  -2.795  20.971  0.00  0.00      PROA  
ATOM   4761    C PRO P 753      11.117  -5.763  18.401  0.00  0.00      PROA  
ATOM   4762    O PRO P 753      11.430  -5.737  17.232  0.00  0.00      PROA  
ATOM   4763    N LYS P 754      10.159  -6.488  18.951  0.00  0.00      PROA  
ATOM   4764   HN LYS P 754       9.968  -6.424  19.927  0.00  0.00      PROA  
ATOM   4765   CA LYS P 754       9.359  -7.510  18.228  0.00  0.00      PROA  
ATOM   4766   HA LYS P 754       9.725  -7.721  17.234  0.00  0.00      PROA  
ATOM   4767   CB LYS P 754       9.350  -8.860  18.981  0.00  0.00      PROA  
ATOM   4768  HB1 LYS P 754       8.704  -9.585  18.442  0.00  0.00      PROA  
ATOM   4769  HB2 LYS P 754       8.928  -8.721  20.000  0.00  0.00      PROA  
ATOM   4770   CG LYS P 754      10.794  -9.506  19.065  0.00  0.00      PROA  
ATOM   4771  HG1 LYS P 754      10.672 -10.585  19.298  0.00  0.00      PROA  
ATOM   4772  HG2 LYS P 754      11.410  -9.050  19.870  0.00  0.00      PROA  
ATOM   4773   CD LYS P 754      11.656  -9.433  17.758  0.00  0.00      PROA  
ATOM   4774  HD1 LYS P 754      12.008  -8.394  17.584  0.00  0.00      PROA  
ATOM   4775  HD2 LYS P 754      10.996  -9.718  16.911  0.00  0.00      PROA  
ATOM   4776   CE LYS P 754      12.910 -10.282  17.692  0.00  0.00      PROA  
ATOM   4777  HE1 LYS P 754      13.637  -9.838  18.406  0.00  0.00      PROA  
ATOM   4778  HE2 LYS P 754      13.305 -10.131  16.665  0.00  0.00      PROA  
ATOM   4779   NZ LYS P 754      12.662 -11.649  18.004  0.00  0.00      PROA  
ATOM   4780  HZ1 LYS P 754      12.408 -11.711  19.011  0.00  0.00      PROA  
ATOM   4781  HZ2 LYS P 754      13.541 -12.204  18.018  0.00  0.00      PROA  
ATOM   4782  HZ3 LYS P 754      11.891 -12.160  17.528  0.00  0.00      PROA  
ATOM   4783    C LYS P 754       7.864  -7.224  17.936  0.00  0.00      PROA  
ATOM   4784    O LYS P 754       7.266  -6.384  18.645  0.00  0.00      PROA  
ATOM   4785    N LEU P 755       7.304  -7.962  16.918  0.00  0.00      PROA  
ATOM   4786   HN LEU P 755       7.873  -8.527  16.326  0.00  0.00      PROA  
ATOM   4787   CA LEU P 755       5.967  -7.651  16.472  0.00  0.00      PROA  
ATOM   4788   HA LEU P 755       5.924  -6.620  16.153  0.00  0.00      PROA  
ATOM   4789   CB LEU P 755       5.537  -8.539  15.272  0.00  0.00      PROA  
ATOM   4790  HB1 LEU P 755       5.788  -9.542  15.679  0.00  0.00      PROA  
ATOM   4791  HB2 LEU P 755       6.169  -8.373  14.374  0.00  0.00      PROA  
ATOM   4792   CG LEU P 755       4.110  -8.253  14.780  0.00  0.00      PROA  
ATOM   4793   HG LEU P 755       3.456  -8.413  15.663  0.00  0.00      PROA  
ATOM   4794  CD1 LEU P 755       3.892  -6.874  14.159  0.00  0.00      PROA  
ATOM   4795 HD11 LEU P 755       4.587  -6.632  13.327  0.00  0.00      PROA  
ATOM   4796 HD12 LEU P 755       3.985  -6.020  14.864  0.00  0.00      PROA  
ATOM   4797 HD13 LEU P 755       2.854  -6.856  13.764  0.00  0.00      PROA  
ATOM   4798  CD2 LEU P 755       3.660  -9.370  13.848  0.00  0.00      PROA  
ATOM   4799 HD21 LEU P 755       3.703 -10.332  14.401  0.00  0.00      PROA  
ATOM   4800 HD22 LEU P 755       4.405  -9.415  13.025  0.00  0.00      PROA  
ATOM   4801 HD23 LEU P 755       2.621  -9.228  13.478  0.00  0.00      PROA  
ATOM   4802    C LEU P 755       4.803  -7.627  17.532  0.00  0.00      PROA  
ATOM   4803    O LEU P 755       4.491  -8.706  18.046  0.00  0.00      PROA  
ATOM   4804    N GLN P 756       4.206  -6.466  17.865  0.00  0.00      PROA  
ATOM   4805   HN GLN P 756       4.579  -5.640  17.449  0.00  0.00      PROA  
ATOM   4806   CA GLN P 756       3.100  -6.265  18.756  0.00  0.00      PROA  
ATOM   4807   HA GLN P 756       3.196  -6.981  19.559  0.00  0.00      PROA  
ATOM   4808   CB GLN P 756       3.135  -4.810  19.244  0.00  0.00      PROA  
ATOM   4809  HB1 GLN P 756       2.223  -4.545  19.821  0.00  0.00      PROA  
ATOM   4810  HB2 GLN P 756       3.180  -4.194  18.321  0.00  0.00      PROA  
ATOM   4811   CG GLN P 756       4.284  -4.588  20.187  0.00  0.00      PROA  
ATOM   4812  HG1 GLN P 756       4.234  -3.624  20.737  0.00  0.00      PROA  
ATOM   4813  HG2 GLN P 756       5.169  -4.505  19.521  0.00  0.00      PROA  
ATOM   4814   CD GLN P 756       4.515  -5.755  21.250  0.00  0.00      PROA  
ATOM   4815  OE1 GLN P 756       3.724  -5.909  22.188  0.00  0.00      PROA  
ATOM   4816  NE2 GLN P 756       5.665  -6.505  21.096  0.00  0.00      PROA  
ATOM   4817 HE21 GLN P 756       6.033  -7.114  21.798  0.00  0.00      PROA  
ATOM   4818 HE22 GLN P 756       6.206  -6.429  20.259  0.00  0.00      PROA  
ATOM   4819    C GLN P 756       1.752  -6.527  17.996  0.00  0.00      PROA  
ATOM   4820    O GLN P 756       1.563  -6.150  16.848  0.00  0.00      PROA  
ATOM   4821    N VAL P 757       0.823  -7.233  18.690  0.00  0.00      PROA  
ATOM   4822   HN VAL P 757       1.015  -7.510  19.629  0.00  0.00      PROA  
ATOM   4823   CA VAL P 757      -0.476  -7.503  18.140  0.00  0.00      PROA  
ATOM   4824   HA VAL P 757      -0.581  -7.110  17.139  0.00  0.00      PROA  
ATOM   4825   CB VAL P 757      -0.749  -9.048  17.968  0.00  0.00      PROA  
ATOM   4826   HB VAL P 757      -0.844  -9.575  18.942  0.00  0.00      PROA  
ATOM   4827  CG1 VAL P 757      -2.158  -9.213  17.374  0.00  0.00      PROA  
ATOM   4828 HG11 VAL P 757      -2.984  -9.001  18.085  0.00  0.00      PROA  
ATOM   4829 HG12 VAL P 757      -2.260 -10.274  17.059  0.00  0.00      PROA  
ATOM   4830 HG13 VAL P 757      -2.295  -8.587  16.466  0.00  0.00      PROA  
ATOM   4831  CG2 VAL P 757       0.336  -9.646  17.114  0.00  0.00      PROA  
ATOM   4832 HG21 VAL P 757       0.420  -9.147  16.125  0.00  0.00      PROA  
ATOM   4833 HG22 VAL P 757       0.137 -10.709  16.857  0.00  0.00      PROA  
ATOM   4834 HG23 VAL P 757       1.326  -9.468  17.585  0.00  0.00      PROA  
ATOM   4835    C VAL P 757      -1.428  -6.773  19.065  0.00  0.00      PROA  
ATOM   4836    O VAL P 757      -1.501  -7.170  20.248  0.00  0.00      PROA  
ATOM   4837    N PRO P 758      -2.055  -5.629  18.648  0.00  0.00      PROA  
ATOM   4838   CD PRO P 758      -1.619  -4.876  17.465  0.00  0.00      PROA  
ATOM   4839  HD1 PRO P 758      -2.136  -5.316  16.585  0.00  0.00      PROA  
ATOM   4840  HD2 PRO P 758      -0.520  -4.904  17.302  0.00  0.00      PROA  
ATOM   4841   CA PRO P 758      -3.053  -4.949  19.399  0.00  0.00      PROA  
ATOM   4842   HA PRO P 758      -2.652  -4.543  20.316  0.00  0.00      PROA  
ATOM   4843   CB PRO P 758      -3.355  -3.664  18.590  0.00  0.00      PROA  
ATOM   4844  HB1 PRO P 758      -3.635  -2.839  19.280  0.00  0.00      PROA  
ATOM   4845  HB2 PRO P 758      -4.145  -3.922  17.852  0.00  0.00      PROA  
ATOM   4846   CG PRO P 758      -2.040  -3.435  17.801  0.00  0.00      PROA  
ATOM   4847  HG1 PRO P 758      -2.177  -2.812  16.892  0.00  0.00      PROA  
ATOM   4848  HG2 PRO P 758      -1.156  -3.029  18.338  0.00  0.00      PROA  
ATOM   4849    C PRO P 758      -4.204  -5.761  19.846  0.00  0.00      PROA  
ATOM   4850    O PRO P 758      -4.819  -6.424  19.001  0.00  0.00      PROA  
ATOM   4851    N SER P 759      -4.579  -5.770  21.138  0.00  0.00      PROA  
ATOM   4852   HN SER P 759      -3.991  -5.331  21.813  0.00  0.00      PROA  
ATOM   4853   CA SER P 759      -5.604  -6.591  21.771  0.00  0.00      PROA  
ATOM   4854   HA SER P 759      -5.552  -6.279  22.804  0.00  0.00      PROA  
ATOM   4855   CB SER P 759      -6.922  -6.259  21.155  0.00  0.00      PROA  
ATOM   4856  HB1 SER P 759      -7.025  -6.705  20.143  0.00  0.00      PROA  
ATOM   4857  HB2 SER P 759      -6.929  -5.167  20.953  0.00  0.00      PROA  
ATOM   4858   OG SER P 759      -7.960  -6.616  22.045  0.00  0.00      PROA  
ATOM   4859  HG1 SER P 759      -8.714  -6.188  21.634  0.00  0.00      PROA  
ATOM   4860    C SER P 759      -5.231  -8.053  21.728  0.00  0.00      PROA  
ATOM   4861    O SER P 759      -4.093  -8.449  21.817  0.00  0.00      PROA  
ATOM   4862    N VAL P 760      -6.248  -8.968  21.704  0.00  0.00      PROA  
ATOM   4863   HN VAL P 760      -7.087  -8.438  21.611  0.00  0.00      PROA  
ATOM   4864   CA VAL P 760      -6.205 -10.343  21.693  0.00  0.00      PROA  
ATOM   4865   HA VAL P 760      -5.800 -10.553  22.672  0.00  0.00      PROA  
ATOM   4866   CB VAL P 760      -7.606 -10.962  21.724  0.00  0.00      PROA  
ATOM   4867   HB VAL P 760      -7.623 -12.032  22.025  0.00  0.00      PROA  
ATOM   4868  CG1 VAL P 760      -8.471 -10.195  22.719  0.00  0.00      PROA  
ATOM   4869 HG11 VAL P 760      -7.984 -10.208  23.718  0.00  0.00      PROA  
ATOM   4870 HG12 VAL P 760      -9.445 -10.719  22.821  0.00  0.00      PROA  
ATOM   4871 HG13 VAL P 760      -8.616  -9.175  22.303  0.00  0.00      PROA  
ATOM   4872  CG2 VAL P 760      -8.187 -10.828  20.245  0.00  0.00      PROA  
ATOM   4873 HG21 VAL P 760      -9.195 -11.291  20.181  0.00  0.00      PROA  
ATOM   4874 HG22 VAL P 760      -7.476 -11.292  19.528  0.00  0.00      PROA  
ATOM   4875 HG23 VAL P 760      -8.362  -9.756  20.014  0.00  0.00      PROA  
ATOM   4876    C VAL P 760      -5.219 -11.038  20.706  0.00  0.00      PROA  
ATOM   4877    O VAL P 760      -5.057 -10.703  19.465  0.00  0.00      PROA  
ATOM   4878    N PHE P 761      -4.626 -12.128  21.237  0.00  0.00      PROA  
ATOM   4879   HN PHE P 761      -4.767 -12.361  22.196  0.00  0.00      PROA  
ATOM   4880   CA PHE P 761      -3.758 -13.018  20.503  0.00  0.00      PROA  
ATOM   4881   HA PHE P 761      -3.140 -12.446  19.827  0.00  0.00      PROA  
ATOM   4882   CB PHE P 761      -2.759 -13.681  21.524  0.00  0.00      PROA  
ATOM   4883  HB1 PHE P 761      -2.335 -14.665  21.228  0.00  0.00      PROA  
ATOM   4884  HB2 PHE P 761      -3.304 -13.817  22.483  0.00  0.00      PROA  
ATOM   4885   CG PHE P 761      -1.655 -12.752  21.799  0.00  0.00      PROA  
ATOM   4886  CD1 PHE P 761      -1.411 -12.230  23.103  0.00  0.00      PROA  
ATOM   4887  HD1 PHE P 761      -2.134 -12.258  23.904  0.00  0.00      PROA  
ATOM   4888  CE1 PHE P 761      -0.242 -11.461  23.255  0.00  0.00      PROA  
ATOM   4889  HE1 PHE P 761      -0.067 -11.134  24.270  0.00  0.00      PROA  
ATOM   4890   CZ PHE P 761       0.701 -11.288  22.278  0.00  0.00      PROA  
ATOM   4891   HZ PHE P 761       1.655 -10.831  22.496  0.00  0.00      PROA  
ATOM   4892  CD2 PHE P 761      -0.692 -12.588  20.779  0.00  0.00      PROA  
ATOM   4893  HD2 PHE P 761      -0.848 -12.974  19.782  0.00  0.00      PROA  
ATOM   4894  CE2 PHE P 761       0.459 -11.860  21.027  0.00  0.00      PROA  
ATOM   4895  HE2 PHE P 761       1.272 -11.713  20.331  0.00  0.00      PROA  
ATOM   4896    C PHE P 761      -4.551 -14.175  19.877  0.00  0.00      PROA  
ATOM   4897    O PHE P 761      -3.947 -14.868  19.076  0.00  0.00      PROA  
ATOM   4898    N LYS P 762      -5.758 -14.481  20.346  0.00  0.00      PROA  
ATOM   4899   HN LYS P 762      -6.135 -13.878  21.046  0.00  0.00      PROA  
ATOM   4900   CA LYS P 762      -6.617 -15.389  19.690  0.00  0.00      PROA  
ATOM   4901   HA LYS P 762      -6.183 -15.707  18.754  0.00  0.00      PROA  
ATOM   4902   CB LYS P 762      -6.759 -16.673  20.527  0.00  0.00      PROA  
ATOM   4903  HB1 LYS P 762      -5.762 -17.133  20.359  0.00  0.00      PROA  
ATOM   4904  HB2 LYS P 762      -7.488 -17.374  20.067  0.00  0.00      PROA  
ATOM   4905   CG LYS P 762      -7.109 -16.585  22.015  0.00  0.00      PROA  
ATOM   4906  HG1 LYS P 762      -8.056 -16.024  22.160  0.00  0.00      PROA  
ATOM   4907  HG2 LYS P 762      -6.301 -16.020  22.527  0.00  0.00      PROA  
ATOM   4908   CD LYS P 762      -7.098 -17.910  22.799  0.00  0.00      PROA  
ATOM   4909  HD1 LYS P 762      -8.031 -18.431  22.493  0.00  0.00      PROA  
ATOM   4910  HD2 LYS P 762      -7.314 -17.634  23.853  0.00  0.00      PROA  
ATOM   4911   CE LYS P 762      -5.981 -18.855  22.483  0.00  0.00      PROA  
ATOM   4912  HE1 LYS P 762      -4.991 -18.402  22.703  0.00  0.00      PROA  
ATOM   4913  HE2 LYS P 762      -5.953 -19.298  21.465  0.00  0.00      PROA  
ATOM   4914   NZ LYS P 762      -6.094 -20.111  23.374  0.00  0.00      PROA  
ATOM   4915  HZ1 LYS P 762      -6.992 -20.168  23.895  0.00  0.00      PROA  
ATOM   4916  HZ2 LYS P 762      -5.276 -20.071  24.016  0.00  0.00      PROA  
ATOM   4917  HZ3 LYS P 762      -5.894 -20.989  22.853  0.00  0.00      PROA  
ATOM   4918    C LYS P 762      -7.986 -14.747  19.367  0.00  0.00      PROA  
ATOM   4919    O LYS P 762      -8.358 -13.767  19.977  0.00  0.00      PROA  
ATOM   4920    N PRO P 763      -8.717 -15.179  18.292  0.00  0.00      PROA  
ATOM   4921   CD PRO P 763      -8.478 -16.427  17.635  0.00  0.00      PROA  
ATOM   4922  HD1 PRO P 763      -8.554 -17.329  18.278  0.00  0.00      PROA  
ATOM   4923  HD2 PRO P 763      -7.457 -16.404  17.197  0.00  0.00      PROA  
ATOM   4924   CA PRO P 763      -9.980 -14.562  17.901  0.00  0.00      PROA  
ATOM   4925   HA PRO P 763      -9.842 -13.504  17.736  0.00  0.00      PROA  
ATOM   4926   CB PRO P 763     -10.328 -15.161  16.584  0.00  0.00      PROA  
ATOM   4927  HB1 PRO P 763      -9.885 -14.564  15.758  0.00  0.00      PROA  
ATOM   4928  HB2 PRO P 763     -11.411 -15.278  16.362  0.00  0.00      PROA  
ATOM   4929   CG PRO P 763      -9.615 -16.534  16.672  0.00  0.00      PROA  
ATOM   4930  HG1 PRO P 763     -10.306 -17.318  17.049  0.00  0.00      PROA  
ATOM   4931  HG2 PRO P 763      -9.240 -16.792  15.658  0.00  0.00      PROA  
ATOM   4932    C PRO P 763     -11.039 -14.658  18.993  0.00  0.00      PROA  
ATOM   4933    O PRO P 763     -11.205 -15.710  19.536  0.00  0.00      PROA  
ATOM   4934    N THR P 764     -11.761 -13.607  19.345  0.00  0.00      PROA  
ATOM   4935   HN THR P 764     -11.664 -12.742  18.859  0.00  0.00      PROA  
ATOM   4936   CA THR P 764     -12.867 -13.648  20.344  0.00  0.00      PROA  
ATOM   4937   HA THR P 764     -12.797 -14.496  21.009  0.00  0.00      PROA  
ATOM   4938   CB THR P 764     -13.086 -12.389  21.129  0.00  0.00      PROA  
ATOM   4939   HB THR P 764     -13.710 -11.642  20.594  0.00  0.00      PROA  
ATOM   4940  OG1 THR P 764     -11.929 -11.666  21.413  0.00  0.00      PROA  
ATOM   4941  HG1 THR P 764     -11.658 -11.288  20.573  0.00  0.00      PROA  
ATOM   4942  CG2 THR P 764     -13.831 -12.650  22.408  0.00  0.00      PROA  
ATOM   4943 HG21 THR P 764     -13.008 -12.791  23.142  0.00  0.00      PROA  
ATOM   4944 HG22 THR P 764     -14.485 -13.548  22.422  0.00  0.00      PROA  
ATOM   4945 HG23 THR P 764     -14.430 -11.798  22.794  0.00  0.00      PROA  
ATOM   4946    C THR P 764     -14.150 -13.979  19.640  0.00  0.00      PROA  
ATOM   4947    O THR P 764     -14.556 -13.289  18.688  0.00  0.00      PROA  
ATOM   4948    N ARG P 765     -14.777 -15.093  20.057  0.00  0.00      PROA  
ATOM   4949   HN ARG P 765     -14.271 -15.627  20.729  0.00  0.00      PROA  
ATOM   4950   CA ARG P 765     -16.005 -15.576  19.441  0.00  0.00      PROA  
ATOM   4951   HA ARG P 765     -16.264 -14.925  18.619  0.00  0.00      PROA  
ATOM   4952   CB ARG P 765     -15.675 -16.911  18.682  0.00  0.00      PROA  
ATOM   4953  HB1 ARG P 765     -16.613 -17.459  18.446  0.00  0.00      PROA  
ATOM   4954  HB2 ARG P 765     -15.284 -17.638  19.426  0.00  0.00      PROA  
ATOM   4955   CG ARG P 765     -14.704 -16.686  17.512  0.00  0.00      PROA  
ATOM   4956  HG1 ARG P 765     -14.054 -15.795  17.642  0.00  0.00      PROA  
ATOM   4957  HG2 ARG P 765     -15.226 -16.340  16.595  0.00  0.00      PROA  
ATOM   4958   CD ARG P 765     -13.772 -17.883  17.251  0.00  0.00      PROA  
ATOM   4959  HD1 ARG P 765     -13.244 -18.009  18.221  0.00  0.00      PROA  
ATOM   4960  HD2 ARG P 765     -13.062 -17.778  16.403  0.00  0.00      PROA  
ATOM   4961   NE ARG P 765     -14.701 -19.063  17.054  0.00  0.00      PROA  
ATOM   4962   HE ARG P 765     -15.657 -18.838  16.866  0.00  0.00      PROA  
ATOM   4963   CZ ARG P 765     -14.355 -20.260  16.994  0.00  0.00      PROA  
ATOM   4964  NH1 ARG P 765     -15.147 -21.175  16.663  0.00  0.00      PROA  
ATOM   4965 HH11 ARG P 765     -15.892 -20.780  16.126  0.00  0.00      PROA  
ATOM   4966 HH12 ARG P 765     -14.691 -22.034  16.431  0.00  0.00      PROA  
ATOM   4967  NH2 ARG P 765     -13.126 -20.708  17.203  0.00  0.00      PROA  
ATOM   4968 HH21 ARG P 765     -12.340 -20.173  17.512  0.00  0.00      PROA  
ATOM   4969 HH22 ARG P 765     -13.081 -21.679  17.438  0.00  0.00      PROA  
ATOM   4970    C ARG P 765     -17.110 -15.862  20.486  0.00  0.00      PROA  
ATOM   4971    O ARG P 765     -18.316 -15.857  20.257  0.00  0.00      PROA  
ATOM   4972    N ASP P 766     -16.700 -15.981  21.768  0.00  0.00      PROA  
ATOM   4973   HN ASP P 766     -15.729 -16.132  21.939  0.00  0.00      PROA  
ATOM   4974   CA ASP P 766     -17.552 -16.400  22.838  0.00  0.00      PROA  
ATOM   4975   HA ASP P 766     -18.111 -17.283  22.565  0.00  0.00      PROA  
ATOM   4976   CB ASP P 766     -16.684 -16.642  24.125  0.00  0.00      PROA  
ATOM   4977  HB1 ASP P 766     -17.292 -16.997  24.984  0.00  0.00      PROA  
ATOM   4978  HB2 ASP P 766     -16.092 -15.785  24.511  0.00  0.00      PROA  
ATOM   4979   CG ASP P 766     -15.582 -17.704  23.832  0.00  0.00      PROA  
ATOM   4980  OD1 ASP P 766     -15.764 -18.725  23.094  0.00  0.00      PROA  
ATOM   4981  OD2 ASP P 766     -14.505 -17.628  24.485  0.00  0.00      PROA  
ATOM   4982    C ASP P 766     -18.545 -15.385  23.233  0.00  0.00      PROA  
ATOM   4983    O ASP P 766     -19.605 -15.831  23.715  0.00  0.00      PROA  
ATOM   4984    N ASP P 767     -18.424 -14.077  22.864  0.00  0.00      PROA  
ATOM   4985   HN ASP P 767     -17.555 -13.802  22.461  0.00  0.00      PROA  
ATOM   4986   CA ASP P 767     -19.340 -12.972  23.053  0.00  0.00      PROA  
ATOM   4987   HA ASP P 767     -20.160 -13.314  23.667  0.00  0.00      PROA  
ATOM   4988   CB ASP P 767     -18.608 -11.752  23.546  0.00  0.00      PROA  
ATOM   4989  HB1 ASP P 767     -17.796 -11.303  22.935  0.00  0.00      PROA  
ATOM   4990  HB2 ASP P 767     -18.017 -12.086  24.426  0.00  0.00      PROA  
ATOM   4991   CG ASP P 767     -19.489 -10.647  24.133  0.00  0.00      PROA  
ATOM   4992  OD1 ASP P 767     -18.903  -9.582  24.425  0.00  0.00      PROA  
ATOM   4993  OD2 ASP P 767     -20.717 -10.954  24.415  0.00  0.00      PROA  
ATOM   4994    C ASP P 767     -20.084 -12.739  21.700  0.00  0.00      PROA  
ATOM   4995    O ASP P 767     -21.310 -12.875  21.646  0.00  0.00      PROA  
ATOM   4996    N ARG P 768     -19.481 -12.395  20.571  0.00  0.00      PROA  
ATOM   4997   HN ARG P 768     -18.500 -12.243  20.667  0.00  0.00      PROA  
ATOM   4998   CA ARG P 768     -20.071 -12.534  19.268  0.00  0.00      PROA  
ATOM   4999   HA ARG P 768     -21.003 -13.080  19.275  0.00  0.00      PROA  
ATOM   5000   CB ARG P 768     -20.352 -11.113  18.685  0.00  0.00      PROA  
ATOM   5001  HB1 ARG P 768     -20.429 -11.144  17.577  0.00  0.00      PROA  
ATOM   5002  HB2 ARG P 768     -19.470 -10.493  18.950  0.00  0.00      PROA  
ATOM   5003   CG ARG P 768     -21.650 -10.392  19.142  0.00  0.00      PROA  
ATOM   5004  HG1 ARG P 768     -21.431 -10.022  20.166  0.00  0.00      PROA  
ATOM   5005  HG2 ARG P 768     -22.471 -11.108  19.360  0.00  0.00      PROA  
ATOM   5006   CD ARG P 768     -21.949  -9.271  18.227  0.00  0.00      PROA  
ATOM   5007  HD1 ARG P 768     -22.214  -9.614  17.204  0.00  0.00      PROA  
ATOM   5008  HD2 ARG P 768     -21.198  -8.465  18.087  0.00  0.00      PROA  
ATOM   5009   NE ARG P 768     -23.169  -8.513  18.760  0.00  0.00      PROA  
ATOM   5010   HE ARG P 768     -24.073  -8.919  18.625  0.00  0.00      PROA  
ATOM   5011   CZ ARG P 768     -23.091  -7.654  19.790  0.00  0.00      PROA  
ATOM   5012  NH1 ARG P 768     -24.268  -7.318  20.316  0.00  0.00      PROA  
ATOM   5013 HH11 ARG P 768     -25.032  -7.755  19.842  0.00  0.00      PROA  
ATOM   5014 HH12 ARG P 768     -24.439  -6.609  21.001  0.00  0.00      PROA  
ATOM   5015  NH2 ARG P 768     -21.952  -7.134  20.240  0.00  0.00      PROA  
ATOM   5016 HH21 ARG P 768     -21.087  -7.424  19.830  0.00  0.00      PROA  
ATOM   5017 HH22 ARG P 768     -21.811  -6.785  21.167  0.00  0.00      PROA  
ATOM   5018    C ARG P 768     -19.292 -13.401  18.292  0.00  0.00      PROA  
ATOM   5019    O ARG P 768     -18.112 -13.328  18.150  0.00  0.00      PROA  
ATOM   5020    N GLY P 769     -20.017 -14.389  17.744  0.00  0.00      PROA  
ATOM   5021   HN GLY P 769     -20.999 -14.541  17.834  0.00  0.00      PROA  
ATOM   5022   CA GLY P 769     -19.483 -15.295  16.752  0.00  0.00      PROA  
ATOM   5023  HA1 GLY P 769     -20.197 -16.051  16.459  0.00  0.00      PROA  
ATOM   5024  HA2 GLY P 769     -18.580 -15.733  17.151  0.00  0.00      PROA  
ATOM   5025    C GLY P 769     -19.113 -14.684  15.436  0.00  0.00      PROA  
ATOM   5026    O GLY P 769     -19.314 -13.490  15.088  0.00  0.00      PROA  
ATOM   5027    N TRP P 770     -18.468 -15.520  14.586  0.00  0.00      PROA  
ATOM   5028   HN TRP P 770     -18.375 -16.476  14.853  0.00  0.00      PROA  
ATOM   5029   CA TRP P 770     -17.896 -15.256  13.269  0.00  0.00      PROA  
ATOM   5030   HA TRP P 770     -17.215 -14.419  13.330  0.00  0.00      PROA  
ATOM   5031   CB TRP P 770     -17.173 -16.563  12.760  0.00  0.00      PROA  
ATOM   5032  HB1 TRP P 770     -18.028 -17.268  12.673  0.00  0.00      PROA  
ATOM   5033  HB2 TRP P 770     -16.289 -16.993  13.278  0.00  0.00      PROA  
ATOM   5034   CG TRP P 770     -16.575 -16.471  11.399  0.00  0.00      PROA  
ATOM   5035  CD1 TRP P 770     -16.845 -17.115  10.208  0.00  0.00      PROA  
ATOM   5036  HD1 TRP P 770     -17.647 -17.831  10.116  0.00  0.00      PROA  
ATOM   5037  NE1 TRP P 770     -15.937 -16.739   9.236  0.00  0.00      PROA  
ATOM   5038  HE1 TRP P 770     -16.116 -16.948   8.299  0.00  0.00      PROA  
ATOM   5039  CE2 TRP P 770     -15.125 -15.846   9.706  0.00  0.00      PROA  
ATOM   5040  CD2 TRP P 770     -15.469 -15.607  11.099  0.00  0.00      PROA  
ATOM   5041  CE3 TRP P 770     -14.751 -14.732  11.872  0.00  0.00      PROA  
ATOM   5042  HE3 TRP P 770     -14.954 -14.578  12.922  0.00  0.00      PROA  
ATOM   5043  CZ3 TRP P 770     -13.796 -13.967  11.218  0.00  0.00      PROA  
ATOM   5044  HZ3 TRP P 770     -13.203 -13.269  11.789  0.00  0.00      PROA  
ATOM   5045  CZ2 TRP P 770     -14.162 -15.114   9.017  0.00  0.00      PROA  
ATOM   5046  HZ2 TRP P 770     -13.879 -15.311   7.994  0.00  0.00      PROA  
ATOM   5047  CH2 TRP P 770     -13.630 -14.066   9.816  0.00  0.00      PROA  
ATOM   5048  HH2 TRP P 770     -13.056 -13.326   9.277  0.00  0.00      PROA  
ATOM   5049    C TRP P 770     -18.913 -14.757  12.214  0.00  0.00      PROA  
ATOM   5050    O TRP P 770     -18.664 -13.860  11.395  0.00  0.00      PROA  
ATOM   5051    N PHE P 771     -20.146 -15.298  12.154  0.00  0.00      PROA  
ATOM   5052   HN PHE P 771     -20.368 -15.925  12.896  0.00  0.00      PROA  
ATOM   5053   CA PHE P 771     -21.171 -14.865  11.296  0.00  0.00      PROA  
ATOM   5054   HA PHE P 771     -20.788 -14.485  10.360  0.00  0.00      PROA  
ATOM   5055   CB PHE P 771     -22.075 -16.053  10.841  0.00  0.00      PROA  
ATOM   5056  HB1 PHE P 771     -22.917 -15.777  10.171  0.00  0.00      PROA  
ATOM   5057  HB2 PHE P 771     -22.580 -16.585  11.675  0.00  0.00      PROA  
ATOM   5058   CG PHE P 771     -21.288 -17.048  10.038  0.00  0.00      PROA  
ATOM   5059  CD1 PHE P 771     -21.228 -18.346  10.458  0.00  0.00      PROA  
ATOM   5060  HD1 PHE P 771     -21.519 -18.505  11.486  0.00  0.00      PROA  
ATOM   5061  CE1 PHE P 771     -20.663 -19.393   9.664  0.00  0.00      PROA  
ATOM   5062  HE1 PHE P 771     -20.587 -20.386  10.082  0.00  0.00      PROA
[truncated: 11,886,029 more chars]
