# Supplementary material for: Cryo-EM structure of the sodium-driven chloride/bicarbonate exchanger NDCBE
Source: Nat Commun. 2021 Sep 28;12:5690. doi: 10.1038/s41467-021-25998-2 (PMC8478935; doi:10.1038/s41467-021-25998-2)
Supplement: Supplementary file 7 — Supplementary Data 1 [file 41467_2021_25998_MOESM7_ESM.zip › MD_structures/NDCBE_300ns_Trial5_NaCO3_first_MD_step.pdb]

CRYST1  109.236  109.236  128.861  90.00  90.00  90.00 P 1           1
ATOM      1    N LEU P 451     -27.791   2.478 -20.682  0.00  0.00      PROA  
ATOM      2  HT1 LEU P 451     -27.444   1.510 -20.839  0.00  0.00      PROA  
ATOM      3  HT2 LEU P 451     -27.142   3.123 -20.188  0.00  0.00      PROA  
ATOM      4  HT3 LEU P 451     -27.850   2.925 -21.620  0.00  0.00      PROA  
ATOM      5   CA LEU P 451     -29.081   2.416 -19.853  0.00  0.00      PROA  
ATOM      6   HA LEU P 451     -29.400   3.273 -19.278  0.00  0.00      PROA  
ATOM      7   CB LEU P 451     -30.383   2.072 -20.698  0.00  0.00      PROA  
ATOM      8  HB1 LEU P 451     -31.235   1.910 -20.004  0.00  0.00      PROA  
ATOM      9  HB2 LEU P 451     -30.091   1.133 -21.215  0.00  0.00      PROA  
ATOM     10   CG LEU P 451     -30.872   3.113 -21.763  0.00  0.00      PROA  
ATOM     11   HG LEU P 451     -30.259   3.043 -22.687  0.00  0.00      PROA  
ATOM     12  CD1 LEU P 451     -32.246   2.694 -22.258  0.00  0.00      PROA  
ATOM     13 HD11 LEU P 451     -32.936   2.642 -21.390  0.00  0.00      PROA  
ATOM     14 HD12 LEU P 451     -32.117   1.648 -22.611  0.00  0.00      PROA  
ATOM     15 HD13 LEU P 451     -32.725   3.373 -22.995  0.00  0.00      PROA  
ATOM     16  CD2 LEU P 451     -30.905   4.552 -21.262  0.00  0.00      PROA  
ATOM     17 HD21 LEU P 451     -31.674   4.575 -20.460  0.00  0.00      PROA  
ATOM     18 HD22 LEU P 451     -31.231   5.316 -21.999  0.00  0.00      PROA  
ATOM     19 HD23 LEU P 451     -29.948   4.902 -20.820  0.00  0.00      PROA  
ATOM     20    C LEU P 451     -28.749   1.415 -18.732  0.00  0.00      PROA  
ATOM     21    O LEU P 451     -27.741   1.519 -18.105  0.00  0.00      PROA  
ATOM     22    N PHE P 452     -29.523   0.351 -18.525  0.00  0.00      PROA  
ATOM     23   HN PHE P 452     -30.382   0.100 -18.964  0.00  0.00      PROA  
ATOM     24   CA PHE P 452     -29.123  -0.592 -17.346  0.00  0.00      PROA  
ATOM     25   HA PHE P 452     -28.525  -0.038 -16.638  0.00  0.00      PROA  
ATOM     26   CB PHE P 452     -30.379  -1.157 -16.517  0.00  0.00      PROA  
ATOM     27  HB1 PHE P 452     -30.016  -1.914 -15.789  0.00  0.00      PROA  
ATOM     28  HB2 PHE P 452     -31.214  -1.664 -17.046  0.00  0.00      PROA  
ATOM     29   CG PHE P 452     -31.045   0.021 -15.843  0.00  0.00      PROA  
ATOM     30  CD1 PHE P 452     -32.103   0.761 -16.340  0.00  0.00      PROA  
ATOM     31  HD1 PHE P 452     -32.388   0.671 -17.378  0.00  0.00      PROA  
ATOM     32  CE1 PHE P 452     -32.695   1.713 -15.511  0.00  0.00      PROA  
ATOM     33  HE1 PHE P 452     -33.460   2.311 -15.983  0.00  0.00      PROA  
ATOM     34   CZ PHE P 452     -32.238   1.936 -14.181  0.00  0.00      PROA  
ATOM     35   HZ PHE P 452     -32.522   2.834 -13.652  0.00  0.00      PROA  
ATOM     36  CD2 PHE P 452     -30.596   0.294 -14.545  0.00  0.00      PROA  
ATOM     37  HD2 PHE P 452     -29.700  -0.187 -14.181  0.00  0.00      PROA  
ATOM     38  CE2 PHE P 452     -31.153   1.214 -13.735  0.00  0.00      PROA  
ATOM     39  HE2 PHE P 452     -30.740   1.393 -12.753  0.00  0.00      PROA  
ATOM     40    C PHE P 452     -28.321  -1.794 -17.782  0.00  0.00      PROA  
ATOM     41    O PHE P 452     -28.692  -2.483 -18.723  0.00  0.00      PROA  
ATOM     42    N GLY P 453     -27.145  -1.975 -17.228  0.00  0.00      PROA  
ATOM     43   HN GLY P 453     -26.868  -1.272 -16.579  0.00  0.00      PROA  
ATOM     44   CA GLY P 453     -26.438  -3.256 -17.416  0.00  0.00      PROA  
ATOM     45  HA1 GLY P 453     -27.118  -4.095 -17.412  0.00  0.00      PROA  
ATOM     46  HA2 GLY P 453     -25.679  -3.333 -16.651  0.00  0.00      PROA  
ATOM     47    C GLY P 453     -25.587  -3.249 -18.691  0.00  0.00      PROA  
ATOM     48    O GLY P 453     -25.557  -4.247 -19.389  0.00  0.00      PROA  
ATOM     49    N GLY P 454     -24.958  -2.117 -18.988  0.00  0.00      PROA  
ATOM     50   HN GLY P 454     -25.082  -1.314 -18.409  0.00  0.00      PROA  
ATOM     51   CA GLY P 454     -24.021  -1.922 -20.072  0.00  0.00      PROA  
ATOM     52  HA1 GLY P 454     -23.795  -0.869 -20.152  0.00  0.00      PROA  
ATOM     53  HA2 GLY P 454     -24.469  -2.413 -20.923  0.00  0.00      PROA  
ATOM     54    C GLY P 454     -22.718  -2.554 -19.880  0.00  0.00      PROA  
ATOM     55    O GLY P 454     -21.889  -2.709 -20.766  0.00  0.00      PROA  
ATOM     56    N LEU P 455     -22.439  -3.022 -18.642  0.00  0.00      PROA  
ATOM     57   HN LEU P 455     -23.229  -3.032 -18.034  0.00  0.00      PROA  
ATOM     58   CA LEU P 455     -21.338  -3.875 -18.232  0.00  0.00      PROA  
ATOM     59   HA LEU P 455     -20.411  -3.489 -18.631  0.00  0.00      PROA  
ATOM     60   CB LEU P 455     -21.259  -3.922 -16.702  0.00  0.00      PROA  
ATOM     61  HB1 LEU P 455     -21.155  -2.839 -16.476  0.00  0.00      PROA  
ATOM     62  HB2 LEU P 455     -20.479  -4.615 -16.322  0.00  0.00      PROA  
ATOM     63   CG LEU P 455     -22.513  -4.381 -15.886  0.00  0.00      PROA  
ATOM     64   HG LEU P 455     -23.373  -3.794 -16.271  0.00  0.00      PROA  
ATOM     65  CD1 LEU P 455     -22.826  -5.846 -16.097  0.00  0.00      PROA  
ATOM     66 HD11 LEU P 455     -22.983  -6.123 -17.162  0.00  0.00      PROA  
ATOM     67 HD12 LEU P 455     -23.660  -6.239 -15.477  0.00  0.00      PROA  
ATOM     68 HD13 LEU P 455     -21.946  -6.432 -15.757  0.00  0.00      PROA  
ATOM     69  CD2 LEU P 455     -22.372  -4.031 -14.365  0.00  0.00      PROA  
ATOM     70 HD21 LEU P 455     -23.365  -4.259 -13.924  0.00  0.00      PROA  
ATOM     71 HD22 LEU P 455     -22.118  -2.957 -14.239  0.00  0.00      PROA  
ATOM     72 HD23 LEU P 455     -21.459  -4.552 -14.005  0.00  0.00      PROA  
ATOM     73    C LEU P 455     -21.293  -5.264 -18.842  0.00  0.00      PROA  
ATOM     74    O LEU P 455     -20.350  -6.037 -18.582  0.00  0.00      PROA  
ATOM     75    N VAL P 456     -22.235  -5.638 -19.689  0.00  0.00      PROA  
ATOM     76   HN VAL P 456     -23.021  -5.074 -19.929  0.00  0.00      PROA  
ATOM     77   CA VAL P 456     -22.149  -6.950 -20.403  0.00  0.00      PROA  
ATOM     78   HA VAL P 456     -21.782  -7.798 -19.845  0.00  0.00      PROA  
ATOM     79   CB VAL P 456     -23.554  -7.242 -21.044  0.00  0.00      PROA  
ATOM     80   HB VAL P 456     -23.531  -8.107 -21.740  0.00  0.00      PROA  
ATOM     81  CG1 VAL P 456     -24.510  -7.514 -19.891  0.00  0.00      PROA  
ATOM     82 HG11 VAL P 456     -25.475  -7.966 -20.205  0.00  0.00      PROA  
ATOM     83 HG12 VAL P 456     -24.638  -6.549 -19.356  0.00  0.00      PROA  
ATOM     84 HG13 VAL P 456     -24.069  -8.233 -19.168  0.00  0.00      PROA  
ATOM     85  CG2 VAL P 456     -24.051  -5.993 -21.846  0.00  0.00      PROA  
ATOM     86 HG21 VAL P 456     -23.335  -5.813 -22.676  0.00  0.00      PROA  
ATOM     87 HG22 VAL P 456     -24.225  -5.048 -21.287  0.00  0.00      PROA  
ATOM     88 HG23 VAL P 456     -25.066  -6.269 -22.202  0.00  0.00      PROA  
ATOM     89    C VAL P 456     -21.185  -6.933 -21.535  0.00  0.00      PROA  
ATOM     90    O VAL P 456     -20.766  -7.958 -22.022  0.00  0.00      PROA  
ATOM     91    N LEU P 457     -20.696  -5.693 -21.891  0.00  0.00      PROA  
ATOM     92   HN LEU P 457     -21.207  -4.905 -21.557  0.00  0.00      PROA  
ATOM     93   CA LEU P 457     -19.522  -5.352 -22.673  0.00  0.00      PROA  
ATOM     94   HA LEU P 457     -19.756  -5.723 -23.661  0.00  0.00      PROA  
ATOM     95   CB LEU P 457     -19.636  -3.745 -22.922  0.00  0.00      PROA  
ATOM     96  HB1 LEU P 457     -19.719  -3.310 -21.903  0.00  0.00      PROA  
ATOM     97  HB2 LEU P 457     -20.422  -3.528 -23.677  0.00  0.00      PROA  
ATOM     98   CG LEU P 457     -18.355  -3.031 -23.488  0.00  0.00      PROA  
ATOM     99   HG LEU P 457     -17.577  -3.140 -22.702  0.00  0.00      PROA  
ATOM    100  CD1 LEU P 457     -17.986  -3.723 -24.760  0.00  0.00      PROA  
ATOM    101 HD11 LEU P 457     -18.944  -3.945 -25.276  0.00  0.00      PROA  
ATOM    102 HD12 LEU P 457     -17.427  -4.666 -24.579  0.00  0.00      PROA  
ATOM    103 HD13 LEU P 457     -17.403  -3.176 -25.531  0.00  0.00      PROA  
ATOM    104  CD2 LEU P 457     -18.664  -1.589 -23.822  0.00  0.00      PROA  
ATOM    105 HD21 LEU P 457     -19.494  -1.436 -24.544  0.00  0.00      PROA  
ATOM    106 HD22 LEU P 457     -17.758  -1.127 -24.270  0.00  0.00      PROA  
ATOM    107 HD23 LEU P 457     -19.003  -1.088 -22.890  0.00  0.00      PROA  
ATOM    108    C LEU P 457     -18.188  -5.814 -22.099  0.00  0.00      PROA  
ATOM    109    O LEU P 457     -17.390  -6.345 -22.785  0.00  0.00      PROA  
ATOM    110    N ASP P 458     -17.940  -5.696 -20.748  0.00  0.00      PROA  
ATOM    111   HN ASP P 458     -18.537  -5.229 -20.100  0.00  0.00      PROA  
ATOM    112   CA ASP P 458     -16.749  -6.203 -20.076  0.00  0.00      PROA  
ATOM    113   HA ASP P 458     -15.835  -5.914 -20.575  0.00  0.00      PROA  
ATOM    114   CB ASP P 458     -16.876  -5.663 -18.641  0.00  0.00      PROA  
ATOM    115  HB1 ASP P 458     -16.335  -6.357 -17.963  0.00  0.00      PROA  
ATOM    116  HB2 ASP P 458     -17.906  -5.642 -18.223  0.00  0.00      PROA  
ATOM    117   CG ASP P 458     -16.445  -4.245 -18.461  0.00  0.00      PROA  
ATOM    118  OD1 ASP P 458     -15.941  -3.636 -19.465  0.00  0.00      PROA  
ATOM    119  OD2 ASP P 458     -16.527  -3.699 -17.346  0.00  0.00      PROA  
ATOM    120    C ASP P 458     -16.713  -7.697 -20.074  0.00  0.00      PROA  
ATOM    121    O ASP P 458     -15.702  -8.325 -20.328  0.00  0.00      PROA  
ATOM    122    N VAL P 459     -17.855  -8.324 -19.820  0.00  0.00      PROA  
ATOM    123   HN VAL P 459     -18.706  -7.827 -19.664  0.00  0.00      PROA  
ATOM    124   CA VAL P 459     -18.026  -9.755 -19.647  0.00  0.00      PROA  
ATOM    125   HA VAL P 459     -17.365 -10.101 -18.866  0.00  0.00      PROA  
ATOM    126   CB VAL P 459     -19.419 -10.051 -19.055  0.00  0.00      PROA  
ATOM    127   HB VAL P 459     -20.209  -9.445 -19.548  0.00  0.00      PROA  
ATOM    128  CG1 VAL P 459     -19.836 -11.488 -19.185  0.00  0.00      PROA  
ATOM    129 HG11 VAL P 459     -19.777 -11.708 -20.273  0.00  0.00      PROA  
ATOM    130 HG12 VAL P 459     -20.795 -11.478 -18.625  0.00  0.00      PROA  
ATOM    131 HG13 VAL P 459     -19.179 -12.130 -18.559  0.00  0.00      PROA  
ATOM    132  CG2 VAL P 459     -19.348  -9.616 -17.538  0.00  0.00      PROA  
ATOM    133 HG21 VAL P 459     -18.683 -10.220 -16.883  0.00  0.00      PROA  
ATOM    134 HG22 VAL P 459     -20.400  -9.616 -17.182  0.00  0.00      PROA  
ATOM    135 HG23 VAL P 459     -19.066  -8.544 -17.470  0.00  0.00      PROA  
ATOM    136    C VAL P 459     -17.674 -10.487 -20.871  0.00  0.00      PROA  
ATOM    137    O VAL P 459     -16.930 -11.442 -20.888  0.00  0.00      PROA  
ATOM    138    N LYS P 460     -18.087  -9.952 -22.003  0.00  0.00      PROA  
ATOM    139   HN LYS P 460     -18.734  -9.199 -21.913  0.00  0.00      PROA  
ATOM    140   CA LYS P 460     -17.763 -10.553 -23.275  0.00  0.00      PROA  
ATOM    141   HA LYS P 460     -17.734 -11.633 -23.254  0.00  0.00      PROA  
ATOM    142   CB LYS P 460     -18.806 -10.150 -24.357  0.00  0.00      PROA  
ATOM    143  HB1 LYS P 460     -19.743 -10.429 -23.829  0.00  0.00      PROA  
ATOM    144  HB2 LYS P 460     -18.741 -10.782 -25.269  0.00  0.00      PROA  
ATOM    145   CG LYS P 460     -18.758  -8.647 -24.672  0.00  0.00      PROA  
ATOM    146  HG1 LYS P 460     -17.745  -8.341 -25.008  0.00  0.00      PROA  
ATOM    147  HG2 LYS P 460     -18.985  -8.054 -23.761  0.00  0.00      PROA  
ATOM    148   CD LYS P 460     -19.589  -8.324 -25.930  0.00  0.00      PROA  
ATOM    149  HD1 LYS P 460     -18.947  -8.576 -26.800  0.00  0.00      PROA  
ATOM    150  HD2 LYS P 460     -19.654  -7.215 -25.962  0.00  0.00      PROA  
ATOM    151   CE LYS P 460     -20.991  -8.997 -26.015  0.00  0.00      PROA  
ATOM    152  HE1 LYS P 460     -20.921 -10.103 -25.937  0.00  0.00      PROA  
ATOM    153  HE2 LYS P 460     -21.315  -8.919 -27.075  0.00  0.00      PROA  
ATOM    154   NZ LYS P 460     -21.961  -8.467 -25.090  0.00  0.00      PROA  
ATOM    155  HZ1 LYS P 460     -21.923  -8.940 -24.165  0.00  0.00      PROA  
ATOM    156  HZ2 LYS P 460     -22.949  -8.652 -25.356  0.00  0.00      PROA  
ATOM    157  HZ3 LYS P 460     -21.895  -7.453 -24.867  0.00  0.00      PROA  
ATOM    158    C LYS P 460     -16.358 -10.232 -23.791  0.00  0.00      PROA  
ATOM    159    O LYS P 460     -15.840 -10.921 -24.648  0.00  0.00      PROA  
ATOM    160    N ARG P 461     -15.695  -9.145 -23.356  0.00  0.00      PROA  
ATOM    161   HN ARG P 461     -16.095  -8.637 -22.598  0.00  0.00      PROA  
ATOM    162   CA ARG P 461     -14.282  -8.786 -23.688  0.00  0.00      PROA  
ATOM    163   HA ARG P 461     -14.096  -8.794 -24.752  0.00  0.00      PROA  
ATOM    164   CB ARG P 461     -14.011  -7.318 -23.227  0.00  0.00      PROA  
ATOM    165  HB1 ARG P 461     -12.908  -7.190 -23.187  0.00  0.00      PROA  
ATOM    166  HB2 ARG P 461     -14.345  -7.122 -22.186  0.00  0.00      PROA  
ATOM    167   CG ARG P 461     -14.471  -6.245 -24.179  0.00  0.00      PROA  
ATOM    168  HG1 ARG P 461     -15.582  -6.263 -24.155  0.00  0.00      PROA  
ATOM    169  HG2 ARG P 461     -14.139  -6.688 -25.142  0.00  0.00      PROA  
ATOM    170   CD ARG P 461     -13.850  -4.852 -24.046  0.00  0.00      PROA  
ATOM    171  HD1 ARG P 461     -14.127  -4.203 -24.904  0.00  0.00      PROA  
ATOM    172  HD2 ARG P 461     -12.743  -4.802 -24.116  0.00  0.00      PROA  
ATOM    173   NE ARG P 461     -14.291  -4.134 -22.785  0.00  0.00      PROA  
ATOM    174   HE ARG P 461     -14.825  -4.610 -22.087  0.00  0.00      PROA  
ATOM    175   CZ ARG P 461     -14.332  -2.795 -22.706  0.00  0.00      PROA  
ATOM    176  NH1 ARG P 461     -13.791  -1.986 -23.510  0.00  0.00      PROA  
ATOM    177 HH11 ARG P 461     -13.145  -2.313 -24.199  0.00  0.00      PROA  
ATOM    178 HH12 ARG P 461     -13.717  -1.027 -23.237  0.00  0.00      PROA  
ATOM    179  NH2 ARG P 461     -15.106  -2.190 -21.785  0.00  0.00      PROA  
ATOM    180 HH21 ARG P 461     -15.517  -2.765 -21.077  0.00  0.00      PROA  
ATOM    181 HH22 ARG P 461     -15.314  -1.223 -21.931  0.00  0.00      PROA  
ATOM    182    C ARG P 461     -13.364  -9.632 -22.995  0.00  0.00      PROA  
ATOM    183    O ARG P 461     -12.352 -10.053 -23.524  0.00  0.00      PROA  
ATOM    184    N LYS P 462     -13.728  -9.981 -21.762  0.00  0.00      PROA  
ATOM    185   HN LYS P 462     -14.604  -9.715 -21.367  0.00  0.00      PROA  
ATOM    186   CA LYS P 462     -12.811 -10.817 -20.948  0.00  0.00      PROA  
ATOM    187   HA LYS P 462     -11.801 -10.544 -21.214  0.00  0.00      PROA  
ATOM    188   CB LYS P 462     -13.054 -10.434 -19.398  0.00  0.00      PROA  
ATOM    189  HB1 LYS P 462     -12.619 -11.105 -18.627  0.00  0.00      PROA  
ATOM    190  HB2 LYS P 462     -14.156 -10.510 -19.281  0.00  0.00      PROA  
ATOM    191   CG LYS P 462     -12.673  -9.006 -19.105  0.00  0.00      PROA  
ATOM    192  HG1 LYS P 462     -12.776  -8.948 -18.000  0.00  0.00      PROA  
ATOM    193  HG2 LYS P 462     -13.418  -8.292 -19.517  0.00  0.00      PROA  
ATOM    194   CD LYS P 462     -11.212  -8.698 -19.573  0.00  0.00      PROA  
ATOM    195  HD1 LYS P 462     -11.141  -7.620 -19.316  0.00  0.00      PROA  
ATOM    196  HD2 LYS P 462     -11.149  -8.739 -20.681  0.00  0.00      PROA  
ATOM    197   CE LYS P 462     -10.121  -9.599 -18.970  0.00  0.00      PROA  
ATOM    198  HE1 LYS P 462     -10.340 -10.622 -19.345  0.00  0.00      PROA  
ATOM    199  HE2 LYS P 462     -10.127  -9.548 -17.860  0.00  0.00      PROA  
ATOM    200   NZ LYS P 462      -8.777  -9.183 -19.432  0.00  0.00      PROA  
ATOM    201  HZ1 LYS P 462      -8.647  -9.296 -20.458  0.00  0.00      PROA  
ATOM    202  HZ2 LYS P 462      -7.974  -9.765 -19.118  0.00  0.00      PROA  
ATOM    203  HZ3 LYS P 462      -8.633  -8.186 -19.176  0.00  0.00      PROA  
ATOM    204    C LYS P 462     -12.920 -12.322 -21.032  0.00  0.00      PROA  
ATOM    205    O LYS P 462     -11.970 -13.069 -20.860  0.00  0.00      PROA  
ATOM    206    N ALA P 463     -14.067 -12.807 -21.575  0.00  0.00      PROA  
ATOM    207   HN ALA P 463     -14.779 -12.148 -21.805  0.00  0.00      PROA  
ATOM    208   CA ALA P 463     -14.429 -14.163 -21.823  0.00  0.00      PROA  
ATOM    209   HA ALA P 463     -14.557 -14.725 -20.909  0.00  0.00      PROA  
ATOM    210   CB ALA P 463     -15.792 -14.222 -22.547  0.00  0.00      PROA  
ATOM    211  HB1 ALA P 463     -15.870 -13.651 -23.497  0.00  0.00      PROA  
ATOM    212  HB2 ALA P 463     -16.390 -13.700 -21.771  0.00  0.00      PROA  
ATOM    213  HB3 ALA P 463     -16.249 -15.229 -22.653  0.00  0.00      PROA  
ATOM    214    C ALA P 463     -13.434 -15.043 -22.510  0.00  0.00      PROA  
ATOM    215    O ALA P 463     -13.130 -16.150 -21.999  0.00  0.00      PROA  
ATOM    216    N PRO P 464     -12.817 -14.682 -23.627  0.00  0.00      PROA  
ATOM    217   CD PRO P 464     -13.230 -13.519 -24.375  0.00  0.00      PROA  
ATOM    218  HD1 PRO P 464     -13.170 -12.512 -23.911  0.00  0.00      PROA  
ATOM    219  HD2 PRO P 464     -14.196 -13.735 -24.879  0.00  0.00      PROA  
ATOM    220   CA PRO P 464     -11.867 -15.499 -24.303  0.00  0.00      PROA  
ATOM    221   HA PRO P 464     -12.232 -16.515 -24.263  0.00  0.00      PROA  
ATOM    222   CB PRO P 464     -11.770 -14.948 -25.728  0.00  0.00      PROA  
ATOM    223  HB1 PRO P 464     -12.565 -15.360 -26.385  0.00  0.00      PROA  
ATOM    224  HB2 PRO P 464     -10.775 -14.952 -26.222  0.00  0.00      PROA  
ATOM    225   CG PRO P 464     -12.266 -13.476 -25.606  0.00  0.00      PROA  
ATOM    226  HG1 PRO P 464     -11.366 -12.929 -25.253  0.00  0.00      PROA  
ATOM    227  HG2 PRO P 464     -12.792 -13.012 -26.468  0.00  0.00      PROA  
ATOM    228    C PRO P 464     -10.514 -15.472 -23.628  0.00  0.00      PROA  
ATOM    229    O PRO P 464      -9.688 -16.211 -24.205  0.00  0.00      PROA  
ATOM    230    N TRP P 465     -10.248 -14.690 -22.534  0.00  0.00      PROA  
ATOM    231   HN TRP P 465     -10.945 -14.116 -22.112  0.00  0.00      PROA  
ATOM    232   CA TRP P 465      -8.919 -14.382 -22.042  0.00  0.00      PROA  
ATOM    233   HA TRP P 465      -8.191 -14.768 -22.740  0.00  0.00      PROA  
ATOM    234   CB TRP P 465      -8.660 -12.854 -21.938  0.00  0.00      PROA  
ATOM    235  HB1 TRP P 465      -7.798 -12.548 -21.306  0.00  0.00      PROA  
ATOM    236  HB2 TRP P 465      -9.654 -12.505 -21.586  0.00  0.00      PROA  
ATOM    237   CG TRP P 465      -8.419 -12.247 -23.331  0.00  0.00      PROA  
ATOM    238  CD1 TRP P 465      -9.284 -11.556 -24.120  0.00  0.00      PROA  
ATOM    239  HD1 TRP P 465     -10.346 -11.478 -23.938  0.00  0.00      PROA  
ATOM    240  NE1 TRP P 465      -8.633 -10.958 -25.120  0.00  0.00      PROA  
ATOM    241  HE1 TRP P 465      -8.991 -10.466 -25.883  0.00  0.00      PROA  
ATOM    242  CE2 TRP P 465      -7.315 -11.356 -25.119  0.00  0.00      PROA  
ATOM    243  CD2 TRP P 465      -7.139 -12.157 -24.004  0.00  0.00      PROA  
ATOM    244  CE3 TRP P 465      -5.792 -12.540 -23.733  0.00  0.00      PROA  
ATOM    245  HE3 TRP P 465      -5.538 -13.194 -22.912  0.00  0.00      PROA  
ATOM    246  CZ3 TRP P 465      -4.733 -12.198 -24.604  0.00  0.00      PROA  
ATOM    247  HZ3 TRP P 465      -3.764 -12.588 -24.328  0.00  0.00      PROA  
ATOM    248  CZ2 TRP P 465      -6.325 -11.123 -26.110  0.00  0.00      PROA  
ATOM    249  HZ2 TRP P 465      -6.485 -10.510 -26.985  0.00  0.00      PROA  
ATOM    250  CH2 TRP P 465      -4.985 -11.477 -25.784  0.00  0.00      PROA  
ATOM    251  HH2 TRP P 465      -4.250 -11.185 -26.520  0.00  0.00      PROA  
ATOM    252    C TRP P 465      -8.663 -15.078 -20.695  0.00  0.00      PROA  
ATOM    253    O TRP P 465      -7.547 -14.952 -20.243  0.00  0.00      PROA  
ATOM    254    N TYR P 466      -9.615 -15.734 -20.007  0.00  0.00      PROA  
ATOM    255   HN TYR P 466     -10.553 -15.592 -20.315  0.00  0.00      PROA  
ATOM    256   CA TYR P 466      -9.445 -16.461 -18.826  0.00  0.00      PROA  
ATOM    257   HA TYR P 466      -9.007 -15.730 -18.163  0.00  0.00      PROA  
ATOM    258   CB TYR P 466     -10.757 -16.991 -18.085  0.00  0.00      PROA  
ATOM    259  HB1 TYR P 466     -10.517 -17.630 -17.209  0.00  0.00      PROA  
ATOM    260  HB2 TYR P 466     -11.384 -17.537 -18.822  0.00  0.00      PROA  
ATOM    261   CG TYR P 466     -11.614 -15.863 -17.687  0.00  0.00      PROA  
ATOM    262  CD1 TYR P 466     -12.636 -15.316 -18.395  0.00  0.00      PROA  
ATOM    263  HD1 TYR P 466     -13.052 -15.830 -19.248  0.00  0.00      PROA  
ATOM    264  CE1 TYR P 466     -13.368 -14.215 -17.989  0.00  0.00      PROA  
ATOM    265  HE1 TYR P 466     -14.255 -13.956 -18.548  0.00  0.00      PROA  
ATOM    266   CZ TYR P 466     -12.937 -13.502 -16.823  0.00  0.00      PROA  
ATOM    267   OH TYR P 466     -13.611 -12.338 -16.308  0.00  0.00      PROA  
ATOM    268   HH TYR P 466     -14.553 -12.505 -16.227  0.00  0.00      PROA  
ATOM    269  CD2 TYR P 466     -11.320 -15.224 -16.460  0.00  0.00      PROA  
ATOM    270  HD2 TYR P 466     -10.417 -15.586 -15.990  0.00  0.00      PROA  
ATOM    271  CE2 TYR P 466     -11.949 -14.047 -16.047  0.00  0.00      PROA  
ATOM    272  HE2 TYR P 466     -11.720 -13.591 -15.095  0.00  0.00      PROA  
ATOM    273    C TYR P 466      -8.525 -17.623 -18.900  0.00  0.00      PROA  
ATOM    274    O TYR P 466      -7.667 -17.685 -18.028  0.00  0.00      PROA  
ATOM    275    N TRP P 467      -8.544 -18.548 -19.875  0.00  0.00      PROA  
ATOM    276   HN TRP P 467      -9.168 -18.376 -20.634  0.00  0.00      PROA  
ATOM    277   CA TRP P 467      -7.450 -19.544 -20.083  0.00  0.00      PROA  
ATOM    278   HA TRP P 467      -7.382 -20.057 -19.135  0.00  0.00      PROA  
ATOM    279   CB TRP P 467      -7.832 -20.670 -21.103  0.00  0.00      PROA  
ATOM    280  HB1 TRP P 467      -7.898 -20.090 -22.048  0.00  0.00      PROA  
ATOM    281  HB2 TRP P 467      -8.851 -20.994 -20.802  0.00  0.00      PROA  
ATOM    282   CG TRP P 467      -6.916 -21.823 -21.153  0.00  0.00      PROA  
ATOM    283  CD1 TRP P 467      -6.138 -22.304 -22.199  0.00  0.00      PROA  
ATOM    284  HD1 TRP P 467      -6.362 -22.234 -23.254  0.00  0.00      PROA  
ATOM    285  NE1 TRP P 467      -5.260 -23.276 -21.719  0.00  0.00      PROA  
ATOM    286  HE1 TRP P 467      -5.039 -24.089 -22.211  0.00  0.00      PROA  
ATOM    287  CE2 TRP P 467      -5.519 -23.449 -20.346  0.00  0.00      PROA  
ATOM    288  CD2 TRP P 467      -6.536 -22.565 -19.944  0.00  0.00      PROA  
ATOM    289  CE3 TRP P 467      -6.946 -22.609 -18.625  0.00  0.00      PROA  
ATOM    290  HE3 TRP P 467      -7.726 -21.986 -18.214  0.00  0.00      PROA  
ATOM    291  CZ3 TRP P 467      -6.431 -23.544 -17.741  0.00  0.00      PROA  
ATOM    292  HZ3 TRP P 467      -6.809 -23.551 -16.729  0.00  0.00      PROA  
ATOM    293  CZ2 TRP P 467      -4.969 -24.283 -19.478  0.00  0.00      PROA  
ATOM    294  HZ2 TRP P 467      -4.174 -24.947 -19.784  0.00  0.00      PROA  
ATOM    295  CH2 TRP P 467      -5.382 -24.359 -18.152  0.00  0.00      PROA  
ATOM    296  HH2 TRP P 467      -5.102 -25.221 -17.565  0.00  0.00      PROA  
ATOM    297    C TRP P 467      -6.064 -19.011 -20.299  0.00  0.00      PROA  
ATOM    298    O TRP P 467      -5.114 -19.598 -19.798  0.00  0.00      PROA  
ATOM    299    N SER P 468      -5.884 -17.880 -21.003  0.00  0.00      PROA  
ATOM    300   HN SER P 468      -6.657 -17.535 -21.531  0.00  0.00      PROA  
ATOM    301   CA SER P 468      -4.684 -17.210 -21.258  0.00  0.00      PROA  
ATOM    302   HA SER P 468      -4.023 -17.980 -21.628  0.00  0.00      PROA  
ATOM    303   CB SER P 468      -4.850 -16.044 -22.356  0.00  0.00      PROA  
ATOM    304  HB1 SER P 468      -5.836 -15.612 -22.079  0.00  0.00      PROA  
ATOM    305  HB2 SER P 468      -4.921 -16.574 -23.329  0.00  0.00      PROA  
ATOM    306   OG SER P 468      -3.786 -15.077 -22.240  0.00  0.00      PROA  
ATOM    307  HG1 SER P 468      -3.000 -15.609 -22.383  0.00  0.00      PROA  
ATOM    308    C SER P 468      -4.148 -16.602 -19.969  0.00  0.00      PROA  
ATOM    309    O SER P 468      -2.926 -16.658 -19.757  0.00  0.00      PROA  
ATOM    310    N ASP P 469      -4.919 -16.186 -18.980  0.00  0.00      PROA  
ATOM    311   HN ASP P 469      -5.885 -16.078 -19.199  0.00  0.00      PROA  
ATOM    312   CA ASP P 469      -4.430 -15.924 -17.663  0.00  0.00      PROA  
ATOM    313   HA ASP P 469      -3.576 -15.280 -17.817  0.00  0.00      PROA  
ATOM    314   CB ASP P 469      -5.629 -15.207 -16.910  0.00  0.00      PROA  
ATOM    315  HB1 ASP P 469      -5.362 -15.108 -15.836  0.00  0.00      PROA  
ATOM    316  HB2 ASP P 469      -6.523 -15.865 -16.862  0.00  0.00      PROA  
ATOM    317   CG ASP P 469      -5.996 -13.864 -17.454  0.00  0.00      PROA  
ATOM    318  OD1 ASP P 469      -5.048 -13.207 -17.916  0.00  0.00      PROA  
ATOM    319  OD2 ASP P 469      -7.166 -13.415 -17.329  0.00  0.00      PROA  
ATOM    320    C ASP P 469      -3.900 -17.003 -16.822  0.00  0.00      PROA  
ATOM    321    O ASP P 469      -3.180 -16.686 -15.846  0.00  0.00      PROA  
ATOM    322    N TYR P 470      -4.192 -18.268 -17.101  0.00  0.00      PROA  
ATOM    323   HN TYR P 470      -4.710 -18.491 -17.923  0.00  0.00      PROA  
ATOM    324   CA TYR P 470      -3.589 -19.385 -16.340  0.00  0.00      PROA  
ATOM    325   HA TYR P 470      -3.184 -19.069 -15.390  0.00  0.00      PROA  
ATOM    326   CB TYR P 470      -4.791 -20.416 -16.094  0.00  0.00      PROA  
ATOM    327  HB1 TYR P 470      -4.527 -21.274 -15.439  0.00  0.00      PROA  
ATOM    328  HB2 TYR P 470      -5.105 -20.713 -17.117  0.00  0.00      PROA  
ATOM    329   CG TYR P 470      -5.866 -19.656 -15.443  0.00  0.00      PROA  
ATOM    330  CD1 TYR P 470      -5.628 -19.054 -14.142  0.00  0.00      PROA  
ATOM    331  HD1 TYR P 470      -4.696 -19.104 -13.598  0.00  0.00      PROA  
ATOM    332  CE1 TYR P 470      -6.628 -18.360 -13.497  0.00  0.00      PROA  
ATOM    333  HE1 TYR P 470      -6.424 -17.948 -12.520  0.00  0.00      PROA  
ATOM    334   CZ TYR P 470      -7.997 -18.399 -13.994  0.00  0.00      PROA  
ATOM    335   OH TYR P 470      -8.969 -17.780 -13.195  0.00  0.00      PROA  
ATOM    336   HH TYR P 470      -9.749 -18.169 -13.597  0.00  0.00      PROA  
ATOM    337  CD2 TYR P 470      -7.195 -19.666 -15.892  0.00  0.00      PROA  
ATOM    338  HD2 TYR P 470      -7.375 -20.129 -16.851  0.00  0.00      PROA  
ATOM    339  CE2 TYR P 470      -8.206 -18.960 -15.243  0.00  0.00      PROA  
ATOM    340  HE2 TYR P 470      -9.233 -18.972 -15.579  0.00  0.00      PROA  
ATOM    341    C TYR P 470      -2.426 -20.057 -17.057  0.00  0.00      PROA  
ATOM    342    O TYR P 470      -1.519 -20.655 -16.445  0.00  0.00      PROA  
ATOM    343    N ARG P 471      -2.420 -19.909 -18.381  0.00  0.00      PROA  
ATOM    344   HN ARG P 471      -3.172 -19.481 -18.877  0.00  0.00      PROA  
ATOM    345   CA ARG P 471      -1.226 -20.536 -19.061  0.00  0.00      PROA  
ATOM    346   HA ARG P 471      -0.881 -21.431 -18.563  0.00  0.00      PROA  
ATOM    347   CB ARG P 471      -1.703 -20.978 -20.419  0.00  0.00      PROA  
ATOM    348  HB1 ARG P 471      -2.644 -21.566 -20.362  0.00  0.00      PROA  
ATOM    349  HB2 ARG P 471      -0.866 -21.585 -20.825  0.00  0.00      PROA  
ATOM    350   CG ARG P 471      -1.980 -19.936 -21.557  0.00  0.00      PROA  
ATOM    351  HG1 ARG P 471      -0.992 -19.953 -22.067  0.00  0.00      PROA  
ATOM    352  HG2 ARG P 471      -2.112 -18.950 -21.063  0.00  0.00      PROA  
ATOM    353   CD ARG P 471      -3.080 -20.249 -22.580  0.00  0.00      PROA  
ATOM    354  HD1 ARG P 471      -4.099 -20.355 -22.150  0.00  0.00      PROA  
ATOM    355  HD2 ARG P 471      -2.738 -21.169 -23.100  0.00  0.00      PROA  
ATOM    356   NE ARG P 471      -3.131 -19.166 -23.650  0.00  0.00      PROA  
ATOM    357   HE ARG P 471      -2.499 -18.393 -23.593  0.00  0.00      PROA  
ATOM    358   CZ ARG P 471      -3.667 -19.278 -24.814  0.00  0.00      PROA  
ATOM    359  NH1 ARG P 471      -3.510 -18.380 -25.744  0.00  0.00      PROA  
ATOM    360 HH11 ARG P 471      -3.168 -17.458 -25.561  0.00  0.00      PROA  
ATOM    361 HH12 ARG P 471      -4.066 -18.495 -26.567  0.00  0.00      PROA  
ATOM    362  NH2 ARG P 471      -4.374 -20.337 -25.151  0.00  0.00      PROA  
ATOM    363 HH21 ARG P 471      -4.291 -20.327 -26.148  0.00  0.00      PROA  
ATOM    364 HH22 ARG P 471      -4.444 -21.201 -24.653  0.00  0.00      PROA  
ATOM    365    C ARG P 471      -0.029 -19.607 -19.198  0.00  0.00      PROA  
ATOM    366    O ARG P 471       1.103 -20.095 -19.248  0.00  0.00      PROA  
ATOM    367    N ASP P 472      -0.219 -18.256 -19.167  0.00  0.00      PROA  
ATOM    368   HN ASP P 472      -1.106 -17.813 -19.266  0.00  0.00      PROA  
ATOM    369   CA ASP P 472       0.833 -17.276 -19.183  0.00  0.00      PROA  
ATOM    370   HA ASP P 472       1.432 -17.438 -20.067  0.00  0.00      PROA  
ATOM    371   CB ASP P 472       0.272 -15.873 -19.453  0.00  0.00      PROA  
ATOM    372  HB1 ASP P 472       0.967 -15.077 -19.109  0.00  0.00      PROA  
ATOM    373  HB2 ASP P 472      -0.675 -15.786 -18.879  0.00  0.00      PROA  
ATOM    374   CG ASP P 472       0.065 -15.542 -20.945  0.00  0.00      PROA  
ATOM    375  OD1 ASP P 472       0.676 -16.173 -21.851  0.00  0.00      PROA  
ATOM    376  OD2 ASP P 472      -0.642 -14.597 -21.302  0.00  0.00      PROA  
ATOM    377    C ASP P 472       1.786 -17.470 -17.938  0.00  0.00      PROA  
ATOM    378    O ASP P 472       3.011 -17.132 -18.036  0.00  0.00      PROA  
ATOM    379    N ALA P 473       1.208 -17.818 -16.778  0.00  0.00      PROA  
ATOM    380   HN ALA P 473       0.261 -18.129 -16.805  0.00  0.00      PROA  
ATOM    381   CA ALA P 473       1.969 -18.116 -15.630  0.00  0.00      PROA  
ATOM    382   HA ALA P 473       2.504 -17.245 -15.281  0.00  0.00      PROA  
ATOM    383   CB ALA P 473       0.852 -18.528 -14.633  0.00  0.00      PROA  
ATOM    384  HB1 ALA P 473       0.197 -19.291 -15.106  0.00  0.00      PROA  
ATOM    385  HB2 ALA P 473       0.244 -17.602 -14.545  0.00  0.00      PROA  
ATOM    386  HB3 ALA P 473       1.225 -18.891 -13.652  0.00  0.00      PROA  
ATOM    387    C ALA P 473       2.912 -19.246 -15.847  0.00  0.00      PROA  
ATOM    388    O ALA P 473       2.527 -20.350 -16.245  0.00  0.00      PROA  
ATOM    389    N LEU P 474       4.200 -19.030 -15.484  0.00  0.00      PROA  
ATOM    390   HN LEU P 474       4.468 -18.212 -14.982  0.00  0.00      PROA  
ATOM    391   CA LEU P 474       5.247 -20.053 -15.615  0.00  0.00      PROA  
ATOM    392   HA LEU P 474       4.767 -21.019 -15.662  0.00  0.00      PROA  
ATOM    393   CB LEU P 474       6.215 -19.872 -16.861  0.00  0.00      PROA  
ATOM    394  HB1 LEU P 474       7.053 -20.585 -17.019  0.00  0.00      PROA  
ATOM    395  HB2 LEU P 474       6.589 -18.828 -16.783  0.00  0.00      PROA  
ATOM    396   CG LEU P 474       5.457 -20.014 -18.188  0.00  0.00      PROA  
ATOM    397   HG LEU P 474       4.434 -19.631 -17.988  0.00  0.00      PROA  
ATOM    398  CD1 LEU P 474       6.036 -19.149 -19.338  0.00  0.00      PROA  
ATOM    399 HD11 LEU P 474       6.079 -18.094 -18.993  0.00  0.00      PROA  
ATOM    400 HD12 LEU P 474       5.418 -19.267 -20.254  0.00  0.00      PROA  
ATOM    401 HD13 LEU P 474       7.077 -19.406 -19.630  0.00  0.00      PROA  
ATOM    402  CD2 LEU P 474       5.131 -21.451 -18.568  0.00  0.00      PROA  
ATOM    403 HD21 LEU P 474       4.514 -21.437 -19.491  0.00  0.00      PROA  
ATOM    404 HD22 LEU P 474       4.572 -21.946 -17.745  0.00  0.00      PROA  
ATOM    405 HD23 LEU P 474       6.072 -22.031 -18.681  0.00  0.00      PROA  
ATOM    406    C LEU P 474       6.114 -19.885 -14.414  0.00  0.00      PROA  
ATOM    407    O LEU P 474       6.077 -18.851 -13.719  0.00  0.00      PROA  
ATOM    408    N SER P 475       6.885 -20.875 -14.083  0.00  0.00      PROA  
ATOM    409   HN SER P 475       6.852 -21.827 -14.375  0.00  0.00      PROA  
ATOM    410   CA SER P 475       7.896 -20.779 -12.977  0.00  0.00      PROA  
ATOM    411   HA SER P 475       7.336 -20.599 -12.072  0.00  0.00      PROA  
ATOM    412   CB SER P 475       8.555 -22.193 -12.787  0.00  0.00      PROA  
ATOM    413  HB1 SER P 475       9.015 -22.380 -13.780  0.00  0.00      PROA  
ATOM    414  HB2 SER P 475       7.790 -22.988 -12.655  0.00  0.00      PROA  
ATOM    415   OG SER P 475       9.604 -22.153 -11.843  0.00  0.00      PROA  
ATOM    416  HG1 SER P 475      10.215 -22.884 -11.963  0.00  0.00      PROA  
ATOM    417    C SER P 475       8.945 -19.698 -13.247  0.00  0.00      PROA  
ATOM    418    O SER P 475       9.010 -19.159 -14.379  0.00  0.00      PROA  
ATOM    419    N LEU P 476       9.788 -19.484 -12.221  0.00  0.00      PROA  
ATOM    420   HN LEU P 476       9.766 -20.169 -11.497  0.00  0.00      PROA  
ATOM    421   CA LEU P 476      10.888 -18.584 -12.202  0.00  0.00      PROA  
ATOM    422   HA LEU P 476      11.554 -18.983 -11.450  0.00  0.00      PROA  
ATOM    423   CB LEU P 476      11.821 -18.629 -13.452  0.00  0.00      PROA  
ATOM    424  HB1 LEU P 476      12.703 -17.976 -13.276  0.00  0.00      PROA  
ATOM    425  HB2 LEU P 476      11.246 -18.343 -14.358  0.00  0.00      PROA  
ATOM    426   CG LEU P 476      12.505 -20.064 -13.704  0.00  0.00      PROA  
ATOM    427   HG LEU P 476      11.822 -20.939 -13.749  0.00  0.00      PROA  
ATOM    428  CD1 LEU P 476      13.203 -20.065 -15.047  0.00  0.00      PROA  
ATOM    429 HD11 LEU P 476      14.010 -19.311 -15.166  0.00  0.00      PROA  
ATOM    430 HD12 LEU P 476      12.586 -19.919 -15.959  0.00  0.00      PROA  
ATOM    431 HD13 LEU P 476      13.746 -21.024 -15.188  0.00  0.00      PROA  
ATOM    432  CD2 LEU P 476      13.486 -20.381 -12.592  0.00  0.00      PROA  
ATOM    433 HD21 LEU P 476      14.298 -19.629 -12.683  0.00  0.00      PROA  
ATOM    434 HD22 LEU P 476      13.983 -21.368 -12.711  0.00  0.00      PROA  
ATOM    435 HD23 LEU P 476      13.042 -20.210 -11.588  0.00  0.00      PROA  
ATOM    436    C LEU P 476      10.439 -17.206 -11.683  0.00  0.00      PROA  
ATOM    437    O LEU P 476      10.335 -16.946 -10.533  0.00  0.00      PROA  
ATOM    438    N GLN P 477      10.229 -16.236 -12.630  0.00  0.00      PROA  
ATOM    439   HN GLN P 477      10.285 -16.475 -13.596  0.00  0.00      PROA  
ATOM    440   CA GLN P 477       9.874 -14.868 -12.318  0.00  0.00      PROA  
ATOM    441   HA GLN P 477      10.736 -14.524 -11.766  0.00  0.00      PROA  
ATOM    442   CB GLN P 477      10.083 -14.050 -13.666  0.00  0.00      PROA  
ATOM    443  HB1 GLN P 477       9.421 -14.396 -14.489  0.00  0.00      PROA  
ATOM    444  HB2 GLN P 477      11.112 -14.327 -13.980  0.00  0.00      PROA  
ATOM    445   CG GLN P 477       9.970 -12.530 -13.542  0.00  0.00      PROA  
ATOM    446  HG1 GLN P 477      10.552 -12.234 -12.643  0.00  0.00      PROA  
ATOM    447  HG2 GLN P 477       8.913 -12.212 -13.414  0.00  0.00      PROA  
ATOM    448   CD GLN P 477      10.483 -11.971 -14.870  0.00  0.00      PROA  
ATOM    449  OE1 GLN P 477       9.735 -11.722 -15.746  0.00  0.00      PROA  
ATOM    450  NE2 GLN P 477      11.782 -11.732 -14.974  0.00  0.00      PROA  
ATOM    451 HE21 GLN P 477      12.389 -11.930 -14.204  0.00  0.00      PROA  
ATOM    452 HE22 GLN P 477      12.138 -11.239 -15.769  0.00  0.00      PROA  
ATOM    453    C GLN P 477       8.606 -14.605 -11.568  0.00  0.00      PROA  
ATOM    454    O GLN P 477       8.647 -13.948 -10.491  0.00  0.00      PROA  
ATOM    455    N CYS P 478       7.479 -15.134 -11.959  0.00  0.00      PROA  
ATOM    456   HN CYS P 478       7.626 -15.566 -12.846  0.00  0.00      PROA  
ATOM    457   CA CYS P 478       6.170 -15.182 -11.286  0.00  0.00      PROA  
ATOM    458   HA CYS P 478       5.744 -14.206 -11.110  0.00  0.00      PROA  
ATOM    459   CB CYS P 478       4.901 -15.836 -12.045  0.00  0.00      PROA  
ATOM    460  HB1 CYS P 478       4.056 -15.834 -11.324  0.00  0.00      PROA  
ATOM    461  HB2 CYS P 478       5.223 -16.878 -12.254  0.00  0.00      PROA  
ATOM    462   SG CYS P 478       4.324 -14.902 -13.477  0.00  0.00      PROA  
ATOM    463  HG1 CYS P 478       5.547 -14.831 -13.984  0.00  0.00      PROA  
ATOM    464    C CYS P 478       6.286 -15.729  -9.827  0.00  0.00      PROA  
ATOM    465    O CYS P 478       5.898 -15.139  -8.809  0.00  0.00      PROA  
ATOM    466    N LEU P 479       7.014 -16.841  -9.750  0.00  0.00      PROA  
ATOM    467   HN LEU P 479       7.338 -17.208 -10.619  0.00  0.00      PROA  
ATOM    468   CA LEU P 479       7.523 -17.535  -8.517  0.00  0.00      PROA  
ATOM    469   HA LEU P 479       6.606 -17.728  -7.980  0.00  0.00      PROA  
ATOM    470   CB LEU P 479       8.267 -18.800  -8.918  0.00  0.00      PROA  
ATOM    471  HB1 LEU P 479       9.219 -18.728  -9.485  0.00  0.00      PROA  
ATOM    472  HB2 LEU P 479       7.474 -19.283  -9.529  0.00  0.00      PROA  
ATOM    473   CG LEU P 479       8.740 -19.672  -7.717  0.00  0.00      PROA  
ATOM    474   HG LEU P 479       9.557 -19.186  -7.141  0.00  0.00      PROA  
ATOM    475  CD1 LEU P 479       7.679 -20.010  -6.720  0.00  0.00      PROA  
ATOM    476 HD11 LEU P 479       7.353 -19.038  -6.291  0.00  0.00      PROA  
ATOM    477 HD12 LEU P 479       8.021 -20.557  -5.815  0.00  0.00      PROA  
ATOM    478 HD13 LEU P 479       6.738 -20.479  -7.078  0.00  0.00      PROA  
ATOM    479  CD2 LEU P 479       9.373 -20.922  -8.212  0.00  0.00      PROA  
ATOM    480 HD21 LEU P 479       9.556 -21.556  -7.319  0.00  0.00      PROA  
ATOM    481 HD22 LEU P 479      10.362 -20.718  -8.675  0.00  0.00      PROA  
ATOM    482 HD23 LEU P 479       8.795 -21.554  -8.920  0.00  0.00      PROA  
ATOM    483    C LEU P 479       8.273 -16.630  -7.637  0.00  0.00      PROA  
ATOM    484    O LEU P 479       7.919 -16.628  -6.463  0.00  0.00      PROA  
ATOM    485    N ALA P 480       9.205 -15.827  -8.173  0.00  0.00      PROA  
ATOM    486   HN ALA P 480       9.460 -15.915  -9.133  0.00  0.00      PROA  
ATOM    487   CA ALA P 480       9.933 -14.882  -7.420  0.00  0.00      PROA  
ATOM    488   HA ALA P 480      10.278 -15.438  -6.561  0.00  0.00      PROA  
ATOM    489   CB ALA P 480      11.208 -14.263  -8.104  0.00  0.00      PROA  
ATOM    490  HB1 ALA P 480      10.874 -13.769  -9.041  0.00  0.00      PROA  
ATOM    491  HB2 ALA P 480      11.842 -15.094  -8.482  0.00  0.00      PROA  
ATOM    492  HB3 ALA P 480      11.780 -13.533  -7.492  0.00  0.00      PROA  
ATOM    493    C ALA P 480       9.021 -13.802  -6.866  0.00  0.00      PROA  
ATOM    494    O ALA P 480       9.220 -13.463  -5.751  0.00  0.00      PROA  
ATOM    495    N SER P 481       8.022 -13.311  -7.597  0.00  0.00      PROA  
ATOM    496   HN SER P 481       7.885 -13.576  -8.548  0.00  0.00      PROA  
ATOM    497   CA SER P 481       7.081 -12.352  -7.087  0.00  0.00      PROA  
ATOM    498   HA SER P 481       7.602 -11.462  -6.766  0.00  0.00      PROA  
ATOM    499   CB SER P 481       6.076 -11.999  -8.192  0.00  0.00      PROA  
ATOM    500  HB1 SER P 481       5.235 -11.377  -7.819  0.00  0.00      PROA  
ATOM    501  HB2 SER P 481       5.597 -12.879  -8.672  0.00  0.00      PROA  
ATOM    502   OG SER P 481       6.697 -11.213  -9.223  0.00  0.00      PROA  
ATOM    503  HG1 SER P 481       6.695 -10.287  -8.968  0.00  0.00      PROA  
ATOM    504    C SER P 481       6.240 -12.762  -5.946  0.00  0.00      PROA  
ATOM    505    O SER P 481       6.179 -12.043  -4.969  0.00  0.00      PROA  
ATOM    506    N PHE P 482       5.725 -14.006  -5.966  0.00  0.00      PROA  
ATOM    507   HN PHE P 482       5.738 -14.485  -6.840  0.00  0.00      PROA  
ATOM    508   CA PHE P 482       4.967 -14.650  -5.014  0.00  0.00      PROA  
ATOM    509   HA PHE P 482       4.054 -14.115  -4.793  0.00  0.00      PROA  
ATOM    510   CB PHE P 482       4.613 -16.002  -5.621  0.00  0.00      PROA  
ATOM    511  HB1 PHE P 482       5.586 -16.416  -5.961  0.00  0.00      PROA  
ATOM    512  HB2 PHE P 482       3.940 -15.996  -6.505  0.00  0.00      PROA  
ATOM    513   CG PHE P 482       3.935 -16.923  -4.664  0.00  0.00      PROA  
ATOM    514  CD1 PHE P 482       3.079 -16.532  -3.622  0.00  0.00      PROA  
ATOM    515  HD1 PHE P 482       2.840 -15.504  -3.392  0.00  0.00      PROA  
ATOM    516  CE1 PHE P 482       2.456 -17.527  -2.836  0.00  0.00      PROA  
ATOM    517  HE1 PHE P 482       1.854 -17.074  -2.062  0.00  0.00      PROA  
ATOM    518   CZ PHE P 482       2.691 -18.896  -3.029  0.00  0.00      PROA  
ATOM    519   HZ PHE P 482       2.253 -19.694  -2.448  0.00  0.00      PROA  
ATOM    520  CD2 PHE P 482       4.232 -18.281  -4.850  0.00  0.00      PROA  
ATOM    521  HD2 PHE P 482       4.764 -18.708  -5.688  0.00  0.00      PROA  
ATOM    522  CE2 PHE P 482       3.671 -19.302  -4.044  0.00  0.00      PROA  
ATOM    523  HE2 PHE P 482       3.749 -20.370  -4.180  0.00  0.00      PROA  
ATOM    524    C PHE P 482       5.733 -14.824  -3.661  0.00  0.00      PROA  
ATOM    525    O PHE P 482       5.261 -14.488  -2.583  0.00  0.00      PROA  
ATOM    526    N LEU P 483       6.976 -15.315  -3.760  0.00  0.00      PROA  
ATOM    527   HN LEU P 483       7.269 -15.782  -4.591  0.00  0.00      PROA  
ATOM    528   CA LEU P 483       7.824 -15.423  -2.531  0.00  0.00      PROA  
ATOM    529   HA LEU P 483       7.384 -16.006  -1.736  0.00  0.00      PROA  
ATOM    530   CB LEU P 483       9.244 -16.072  -2.884  0.00  0.00      PROA  
ATOM    531  HB1 LEU P 483       9.878 -16.000  -1.975  0.00  0.00      PROA  
ATOM    532  HB2 LEU P 483       9.746 -15.473  -3.675  0.00  0.00      PROA  
ATOM    533   CG LEU P 483       9.208 -17.571  -3.408  0.00  0.00      PROA  
ATOM    534   HG LEU P 483       8.619 -17.719  -4.338  0.00  0.00      PROA  
ATOM    535  CD1 LEU P 483      10.634 -18.140  -3.723  0.00  0.00      PROA  
ATOM    536 HD11 LEU P 483      10.646 -19.167  -4.145  0.00  0.00      PROA  
ATOM    537 HD12 LEU P 483      11.322 -18.226  -2.855  0.00  0.00      PROA  
ATOM    538 HD13 LEU P 483      11.020 -17.662  -4.649  0.00  0.00      PROA  
ATOM    539  CD2 LEU P 483       8.491 -18.468  -2.459  0.00  0.00      PROA  
ATOM    540 HD21 LEU P 483       9.084 -18.564  -1.524  0.00  0.00      PROA  
ATOM    541 HD22 LEU P 483       8.289 -19.500  -2.816  0.00  0.00      PROA  
ATOM    542 HD23 LEU P 483       7.505 -18.067  -2.139  0.00  0.00      PROA  
ATOM    543    C LEU P 483       7.971 -14.062  -1.828  0.00  0.00      PROA  
ATOM    544    O LEU P 483       7.770 -13.931  -0.626  0.00  0.00      PROA  
ATOM    545    N PHE P 484       8.460 -12.909  -2.543  0.00  0.00      PROA  
ATOM    546   HN PHE P 484       8.544 -12.949  -3.536  0.00  0.00      PROA  
ATOM    547   CA PHE P 484       8.710 -11.626  -2.080  0.00  0.00      PROA  
ATOM    548   HA PHE P 484       9.440 -11.776  -1.299  0.00  0.00      PROA  
ATOM    549   CB PHE P 484       9.243 -10.715  -3.313  0.00  0.00      PROA  
ATOM    550  HB1 PHE P 484       8.514 -10.761  -4.150  0.00  0.00      PROA  
ATOM    551  HB2 PHE P 484      10.191 -11.158  -3.686  0.00  0.00      PROA  
ATOM    552   CG PHE P 484       9.552  -9.204  -2.843  0.00  0.00      PROA  
ATOM    553  CD1 PHE P 484      10.479  -8.881  -1.838  0.00  0.00      PROA  
ATOM    554  HD1 PHE P 484      11.080  -9.685  -1.438  0.00  0.00      PROA  
ATOM    555  CE1 PHE P 484      10.753  -7.548  -1.527  0.00  0.00      PROA  
ATOM    556  HE1 PHE P 484      11.557  -7.260  -0.866  0.00  0.00      PROA  
ATOM    557   CZ PHE P 484      10.015  -6.613  -2.169  0.00  0.00      PROA  
ATOM    558   HZ PHE P 484      10.330  -5.591  -2.019  0.00  0.00      PROA  
ATOM    559  CD2 PHE P 484       8.642  -8.272  -3.338  0.00  0.00      PROA  
ATOM    560  HD2 PHE P 484       7.847  -8.504  -4.032  0.00  0.00      PROA  
ATOM    561  CE2 PHE P 484       8.949  -6.925  -3.077  0.00  0.00      PROA  
ATOM    562  HE2 PHE P 484       8.432  -6.149  -3.623  0.00  0.00      PROA  
ATOM    563    C PHE P 484       7.483 -10.861  -1.571  0.00  0.00      PROA  
ATOM    564    O PHE P 484       7.515 -10.241  -0.490  0.00  0.00      PROA  
ATOM    565    N LEU P 485       6.332 -10.915  -2.320  0.00  0.00      PROA  
ATOM    566   HN LEU P 485       6.283 -11.317  -3.231  0.00  0.00      PROA  
ATOM    567   CA LEU P 485       5.208 -10.088  -2.087  0.00  0.00      PROA  
ATOM    568   HA LEU P 485       5.570  -9.110  -1.805  0.00  0.00      PROA  
ATOM    569   CB LEU P 485       4.296  -9.987  -3.376  0.00  0.00      PROA  
ATOM    570  HB1 LEU P 485       3.332  -9.538  -3.054  0.00  0.00      PROA  
ATOM    571  HB2 LEU P 485       3.995 -11.040  -3.562  0.00  0.00      PROA  
ATOM    572   CG LEU P 485       4.727  -9.080  -4.456  0.00  0.00      PROA  
ATOM    573   HG LEU P 485       5.767  -9.418  -4.655  0.00  0.00      PROA  
ATOM    574  CD1 LEU P 485       3.968  -9.424  -5.741  0.00  0.00      PROA  
ATOM    575 HD11 LEU P 485       2.957  -8.964  -5.753  0.00  0.00      PROA  
ATOM    576 HD12 LEU P 485       3.885 -10.509  -5.964  0.00  0.00      PROA  
ATOM    577 HD13 LEU P 485       4.386  -8.880  -6.615  0.00  0.00      PROA  
ATOM    578  CD2 LEU P 485       4.922  -7.606  -4.127  0.00  0.00      PROA  
ATOM    579 HD21 LEU P 485       5.477  -7.101  -4.947  0.00  0.00      PROA  
ATOM    580 HD22 LEU P 485       5.569  -7.475  -3.233  0.00  0.00      PROA  
ATOM    581 HD23 LEU P 485       3.930  -7.120  -4.011  0.00  0.00      PROA  
ATOM    582    C LEU P 485       4.427 -10.690  -0.906  0.00  0.00      PROA  
ATOM    583    O LEU P 485       3.941  -9.944  -0.085  0.00  0.00      PROA  
ATOM    584    N TYR P 486       4.431 -12.018  -0.759  0.00  0.00      PROA  
ATOM    585   HN TYR P 486       4.896 -12.672  -1.350  0.00  0.00      PROA  
ATOM    586   CA TYR P 486       3.852 -12.649   0.424  0.00  0.00      PROA  
ATOM    587   HA TYR P 486       2.801 -12.409   0.489  0.00  0.00      PROA  
ATOM    588   CB TYR P 486       3.974 -14.255   0.325  0.00  0.00      PROA  
ATOM    589  HB1 TYR P 486       5.042 -14.550   0.239  0.00  0.00      PROA  
ATOM    590  HB2 TYR P 486       3.335 -14.470  -0.557  0.00  0.00      PROA  
ATOM    591   CG TYR P 486       3.451 -14.971   1.534  0.00  0.00      PROA  
ATOM    592  CD1 TYR P 486       2.034 -15.022   1.813  0.00  0.00      PROA  
ATOM    593  HD1 TYR P 486       1.349 -14.749   1.024  0.00  0.00      PROA  
ATOM    594  CE1 TYR P 486       1.655 -15.628   3.038  0.00  0.00      PROA  
ATOM    595  HE1 TYR P 486       0.624 -15.703   3.352  0.00  0.00      PROA  
ATOM    596   CZ TYR P 486       2.569 -16.115   3.995  0.00  0.00      PROA  
ATOM    597   OH TYR P 486       2.246 -16.886   5.125  0.00  0.00      PROA  
ATOM    598   HH TYR P 486       1.305 -17.072   5.140  0.00  0.00      PROA  
ATOM    599  CD2 TYR P 486       4.379 -15.359   2.504  0.00  0.00      PROA  
ATOM    600  HD2 TYR P 486       5.416 -15.275   2.215  0.00  0.00      PROA  
ATOM    601  CE2 TYR P 486       3.981 -16.005   3.683  0.00  0.00      PROA  
ATOM    602  HE2 TYR P 486       4.772 -16.343   4.336  0.00  0.00      PROA  
ATOM    603    C TYR P 486       4.422 -12.244   1.782  0.00  0.00      PROA  
ATOM    604    O TYR P 486       3.684 -11.789   2.664  0.00  0.00      PROA  
ATOM    605    N CYS P 487       5.749 -12.245   1.997  0.00  0.00      PROA  
ATOM    606   HN CYS P 487       6.300 -12.700   1.301  0.00  0.00      PROA  
ATOM    607   CA CYS P 487       6.501 -11.634   3.100  0.00  0.00      PROA  
ATOM    608   HA CYS P 487       6.169 -12.118   4.007  0.00  0.00      PROA  
ATOM    609   CB CYS P 487       8.036 -11.789   2.955  0.00  0.00      PROA  
ATOM    610  HB1 CYS P 487       8.514 -11.414   3.885  0.00  0.00      PROA  
ATOM    611  HB2 CYS P 487       8.418 -11.223   2.080  0.00  0.00      PROA  
ATOM    612   SG CYS P 487       8.464 -13.549   2.799  0.00  0.00      PROA  
ATOM    613  HG1 CYS P 487       8.090 -13.682   1.534  0.00  0.00      PROA  
ATOM    614    C CYS P 487       6.198 -10.173   3.355  0.00  0.00      PROA  
ATOM    615    O CYS P 487       5.914  -9.614   4.435  0.00  0.00      PROA  
ATOM    616    N ALA P 488       6.191  -9.365   2.287  0.00  0.00      PROA  
ATOM    617   HN ALA P 488       6.363  -9.801   1.407  0.00  0.00      PROA  
ATOM    618   CA ALA P 488       5.847  -7.975   2.310  0.00  0.00      PROA  
ATOM    619   HA ALA P 488       6.441  -7.455   3.047  0.00  0.00      PROA  
ATOM    620   CB ALA P 488       6.262  -7.402   0.957  0.00  0.00      PROA  
ATOM    621  HB1 ALA P 488       5.529  -7.799   0.223  0.00  0.00      PROA  
ATOM    622  HB2 ALA P 488       7.253  -7.763   0.606  0.00  0.00      PROA  
ATOM    623  HB3 ALA P 488       6.244  -6.292   0.997  0.00  0.00      PROA  
ATOM    624    C ALA P 488       4.445  -7.704   2.615  0.00  0.00      PROA  
ATOM    625    O ALA P 488       4.181  -6.705   3.261  0.00  0.00      PROA  
ATOM    626    N CYS P 489       3.399  -8.438   2.109  0.00  0.00      PROA  
ATOM    627   HN CYS P 489       3.534  -9.264   1.567  0.00  0.00      PROA  
ATOM    628   CA CYS P 489       2.060  -7.863   2.160  0.00  0.00      PROA  
ATOM    629   HA CYS P 489       2.111  -6.792   2.284  0.00  0.00      PROA  
ATOM    630   CB CYS P 489       1.177  -8.117   0.889  0.00  0.00      PROA  
ATOM    631  HB1 CYS P 489       0.171  -7.736   1.167  0.00  0.00      PROA  
ATOM    632  HB2 CYS P 489       1.063  -9.216   0.766  0.00  0.00      PROA  
ATOM    633   SG CYS P 489       2.024  -7.526  -0.618  0.00  0.00      PROA  
ATOM    634  HG1 CYS P 489       2.967  -8.457  -0.626  0.00  0.00      PROA  
ATOM    635    C CYS P 489       1.270  -8.468   3.313  0.00  0.00      PROA  
ATOM    636    O CYS P 489       0.222  -7.957   3.668  0.00  0.00      PROA  
ATOM    637    N MET P 490       1.772  -9.537   3.970  0.00  0.00      PROA  
ATOM    638   HN MET P 490       2.573 -10.008   3.609  0.00  0.00      PROA  
ATOM    639   CA MET P 490       1.247 -10.088   5.183  0.00  0.00      PROA  
ATOM    640   HA MET P 490       0.243 -10.469   5.066  0.00  0.00      PROA  
ATOM    641   CB MET P 490       2.068 -11.330   5.449  0.00  0.00      PROA  
ATOM    642  HB1 MET P 490       3.140 -11.038   5.443  0.00  0.00      PROA  
ATOM    643  HB2 MET P 490       2.068 -12.101   4.649  0.00  0.00      PROA  
ATOM    644   CG MET P 490       1.936 -12.092   6.761  0.00  0.00      PROA  
ATOM    645  HG1 MET P 490       2.282 -11.393   7.552  0.00  0.00      PROA  
ATOM    646  HG2 MET P 490       2.667 -12.909   6.940  0.00  0.00      PROA  
ATOM    647   SD MET P 490       0.198 -12.641   7.311  0.00  0.00      PROA  
ATOM    648   CE MET P 490       0.026 -13.998   6.130  0.00  0.00      PROA  
ATOM    649  HE1 MET P 490      -1.038 -14.299   6.022  0.00  0.00      PROA  
ATOM    650  HE2 MET P 490       0.577 -14.817   6.641  0.00  0.00      PROA  
ATOM    651  HE3 MET P 490       0.568 -13.778   5.185  0.00  0.00      PROA  
ATOM    652    C MET P 490       1.205  -9.187   6.371  0.00  0.00      PROA  
ATOM    653    O MET P 490       0.240  -9.060   7.128  0.00  0.00      PROA  
ATOM    654    N SER P 491       2.377  -8.412   6.490  0.00  0.00      PROA  
ATOM    655   HN SER P 491       3.037  -8.524   5.750  0.00  0.00      PROA  
ATOM    656   CA SER P 491       2.553  -7.438   7.601  0.00  0.00      PROA  
ATOM    657   HA SER P 491       2.335  -7.974   8.514  0.00  0.00      PROA  
ATOM    658   CB SER P 491       4.058  -7.054   7.727  0.00  0.00      PROA  
ATOM    659  HB1 SER P 491       4.450  -6.647   6.771  0.00  0.00      PROA  
ATOM    660  HB2 SER P 491       4.714  -7.935   7.899  0.00  0.00      PROA  
ATOM    661   OG SER P 491       4.239  -6.146   8.764  0.00  0.00      PROA  
ATOM    662  HG1 SER P 491       4.003  -6.616   9.567  0.00  0.00      PROA  
ATOM    663    C SER P 491       1.434  -6.354   7.565  0.00  0.00      PROA  
ATOM    664    O SER P 491       0.776  -5.996   8.584  0.00  0.00      PROA  
ATOM    665    N PRO P 492       1.095  -5.816   6.422  0.00  0.00      PROA  
ATOM    666   CD PRO P 492       2.050  -5.600   5.357  0.00  0.00      PROA  
ATOM    667  HD1 PRO P 492       2.135  -6.524   4.747  0.00  0.00      PROA  
ATOM    668  HD2 PRO P 492       2.987  -5.430   5.930  0.00  0.00      PROA  
ATOM    669   CA PRO P 492      -0.082  -5.021   6.177  0.00  0.00      PROA  
ATOM    670   HA PRO P 492       0.037  -4.165   6.824  0.00  0.00      PROA  
ATOM    671   CB PRO P 492       0.009  -4.485   4.753  0.00  0.00      PROA  
ATOM    672  HB1 PRO P 492      -0.359  -3.439   4.694  0.00  0.00      PROA  
ATOM    673  HB2 PRO P 492      -0.589  -5.102   4.049  0.00  0.00      PROA  
ATOM    674   CG PRO P 492       1.499  -4.387   4.638  0.00  0.00      PROA  
ATOM    675  HG1 PRO P 492       1.668  -4.425   3.540  0.00  0.00      PROA  
ATOM    676  HG2 PRO P 492       1.898  -3.489   5.157  0.00  0.00      PROA  
ATOM    677    C PRO P 492      -1.465  -5.625   6.540  0.00  0.00      PROA  
ATOM    678    O PRO P 492      -2.164  -5.095   7.380  0.00  0.00      PROA  
ATOM    679    N VAL P 493      -1.724  -6.821   6.014  0.00  0.00      PROA  
ATOM    680   HN VAL P 493      -1.129  -7.192   5.306  0.00  0.00      PROA  
ATOM    681   CA VAL P 493      -2.993  -7.566   6.200  0.00  0.00      PROA  
ATOM    682   HA VAL P 493      -3.710  -6.852   5.823  0.00  0.00      PROA  
ATOM    683   CB VAL P 493      -3.055  -8.793   5.304  0.00  0.00      PROA  
ATOM    684   HB VAL P 493      -2.025  -9.207   5.291  0.00  0.00      PROA  
ATOM    685  CG1 VAL P 493      -4.136  -9.789   5.799  0.00  0.00      PROA  
ATOM    686 HG11 VAL P 493      -5.112  -9.271   5.914  0.00  0.00      PROA  
ATOM    687 HG12 VAL P 493      -3.889 -10.266   6.772  0.00  0.00      PROA  
ATOM    688 HG13 VAL P 493      -4.114 -10.575   5.014  0.00  0.00      PROA  
ATOM    689  CG2 VAL P 493      -3.361  -8.430   3.894  0.00  0.00      PROA  
ATOM    690 HG21 VAL P 493      -4.164  -7.684   3.715  0.00  0.00      PROA  
ATOM    691 HG22 VAL P 493      -3.623  -9.279   3.226  0.00  0.00      PROA  
ATOM    692 HG23 VAL P 493      -2.531  -7.943   3.339  0.00  0.00      PROA  
ATOM    693    C VAL P 493      -3.396  -7.749   7.627  0.00  0.00      PROA  
ATOM    694    O VAL P 493      -4.480  -7.270   8.046  0.00  0.00      PROA  
ATOM    695    N ILE P 494      -2.487  -8.309   8.505  0.00  0.00      PROA  
ATOM    696   HN ILE P 494      -1.560  -8.557   8.235  0.00  0.00      PROA  
ATOM    697   CA ILE P 494      -2.641  -8.413   9.927  0.00  0.00      PROA  
ATOM    698   HA ILE P 494      -3.530  -8.972  10.182  0.00  0.00      PROA  
ATOM    699   CB ILE P 494      -1.493  -9.258  10.385  0.00  0.00      PROA  
ATOM    700   HB ILE P 494      -0.532  -8.788  10.087  0.00  0.00      PROA  
ATOM    701  CG2 ILE P 494      -1.496  -9.316  11.889  0.00  0.00      PROA  
ATOM    702 HG21 ILE P 494      -1.219  -8.396  12.448  0.00  0.00      PROA  
ATOM    703 HG22 ILE P 494      -0.721 -10.065  12.161  0.00  0.00      PROA  
ATOM    704 HG23 ILE P 494      -2.500  -9.585  12.280  0.00  0.00      PROA  
ATOM    705  CG1 ILE P 494      -1.540 -10.646   9.694  0.00  0.00      PROA  
ATOM    706 HG11 ILE P 494      -0.478 -10.939   9.838  0.00  0.00      PROA  
ATOM    707 HG12 ILE P 494      -1.766 -10.568   8.609  0.00  0.00      PROA  
ATOM    708   CD ILE P 494      -2.436 -11.733  10.237  0.00  0.00      PROA  
ATOM    709  HD1 ILE P 494      -2.273 -12.621   9.589  0.00  0.00      PROA  
ATOM    710  HD2 ILE P 494      -3.498 -11.408  10.248  0.00  0.00      PROA  
ATOM    711  HD3 ILE P 494      -2.226 -11.991  11.297  0.00  0.00      PROA  
ATOM    712    C ILE P 494      -2.790  -7.066  10.601  0.00  0.00      PROA  
ATOM    713    O ILE P 494      -3.649  -6.850  11.468  0.00  0.00      PROA  
ATOM    714    N THR P 495      -1.921  -6.085  10.217  0.00  0.00      PROA  
ATOM    715   HN THR P 495      -1.242  -6.236   9.503  0.00  0.00      PROA  
ATOM    716   CA THR P 495      -1.839  -4.776  10.830  0.00  0.00      PROA  
ATOM    717   HA THR P 495      -1.580  -4.903  11.871  0.00  0.00      PROA  
ATOM    718   CB THR P 495      -0.765  -3.854  10.211  0.00  0.00      PROA  
ATOM    719   HB THR P 495      -0.828  -3.801   9.103  0.00  0.00      PROA  
ATOM    720  OG1 THR P 495       0.532  -4.296  10.567  0.00  0.00      PROA  
ATOM    721  HG1 THR P 495       0.832  -4.964   9.947  0.00  0.00      PROA  
ATOM    722  CG2 THR P 495      -0.735  -2.355  10.720  0.00  0.00      PROA  
ATOM    723 HG21 THR P 495       0.033  -1.752  10.192  0.00  0.00      PROA  
ATOM    724 HG22 THR P 495      -0.436  -2.324  11.790  0.00  0.00      PROA  
ATOM    725 HG23 THR P 495      -1.672  -1.832  10.433  0.00  0.00      PROA  
ATOM    726    C THR P 495      -3.095  -4.011  10.691  0.00  0.00      PROA  
ATOM    727    O THR P 495      -3.441  -3.323  11.651  0.00  0.00      PROA  
ATOM    728    N PHE P 496      -3.770  -3.999   9.498  0.00  0.00      PROA  
ATOM    729   HN PHE P 496      -3.337  -4.417   8.703  0.00  0.00      PROA  
ATOM    730   CA PHE P 496      -5.032  -3.188   9.410  0.00  0.00      PROA  
ATOM    731   HA PHE P 496      -4.856  -2.124   9.463  0.00  0.00      PROA  
ATOM    732   CB PHE P 496      -5.708  -3.431   8.021  0.00  0.00      PROA  
ATOM    733  HB1 PHE P 496      -6.577  -2.768   7.827  0.00  0.00      PROA  
ATOM    734  HB2 PHE P 496      -6.044  -4.489   8.077  0.00  0.00      PROA  
ATOM    735   CG PHE P 496      -4.933  -3.251   6.743  0.00  0.00      PROA  
ATOM    736  CD1 PHE P 496      -4.959  -4.156   5.696  0.00  0.00      PROA  
ATOM    737  HD1 PHE P 496      -5.615  -5.004   5.826  0.00  0.00      PROA  
ATOM    738  CE1 PHE P 496      -4.255  -3.905   4.500  0.00  0.00      PROA  
ATOM    739  HE1 PHE P 496      -4.333  -4.682   3.754  0.00  0.00      PROA  
ATOM    740   CZ PHE P 496      -3.425  -2.883   4.324  0.00  0.00      PROA  
ATOM    741   HZ PHE P 496      -2.964  -2.754   3.356  0.00  0.00      PROA  
ATOM    742  CD2 PHE P 496      -4.015  -2.151   6.558  0.00  0.00      PROA  
ATOM    743  HD2 PHE P 496      -3.949  -1.426   7.356  0.00  0.00      PROA  
ATOM    744  CE2 PHE P 496      -3.270  -1.945   5.367  0.00  0.00      PROA  
ATOM    745  HE2 PHE P 496      -2.567  -1.130   5.291  0.00  0.00      PROA  
ATOM    746    C PHE P 496      -6.049  -3.480  10.461  0.00  0.00      PROA  
ATOM    747    O PHE P 496      -6.739  -2.587  11.005  0.00  0.00      PROA  
ATOM    748    N GLY P 497      -6.213  -4.818  10.686  0.00  0.00      PROA  
ATOM    749   HN GLY P 497      -5.701  -5.478  10.141  0.00  0.00      PROA  
ATOM    750   CA GLY P 497      -7.111  -5.314  11.745  0.00  0.00      PROA  
ATOM    751  HA1 GLY P 497      -7.204  -6.389  11.697  0.00  0.00      PROA  
ATOM    752  HA2 GLY P 497      -8.091  -4.862  11.797  0.00  0.00      PROA  
ATOM    753    C GLY P 497      -6.629  -5.159  13.112  0.00  0.00      PROA  
ATOM    754    O GLY P 497      -7.376  -4.962  13.996  0.00  0.00      PROA  
ATOM    755    N GLY P 498      -5.291  -5.209  13.313  0.00  0.00      PROA  
ATOM    756   HN GLY P 498      -4.644  -5.336  12.566  0.00  0.00      PROA  
ATOM    757   CA GLY P 498      -4.671  -4.845  14.576  0.00  0.00      PROA  
ATOM    758  HA1 GLY P 498      -3.596  -4.827  14.467  0.00  0.00      PROA  
ATOM    759  HA2 GLY P 498      -5.049  -5.463  15.377  0.00  0.00      PROA  
ATOM    760    C GLY P 498      -4.938  -3.397  14.968  0.00  0.00      PROA  
ATOM    761    O GLY P 498      -5.283  -3.065  16.062  0.00  0.00      PROA  
ATOM    762    N LEU P 499      -4.932  -2.499  14.021  0.00  0.00      PROA  
ATOM    763   HN LEU P 499      -4.757  -2.755  13.073  0.00  0.00      PROA  
ATOM    764   CA LEU P 499      -5.445  -1.135  14.309  0.00  0.00      PROA  
ATOM    765   HA LEU P 499      -4.937  -0.806  15.203  0.00  0.00      PROA  
ATOM    766   CB LEU P 499      -5.190  -0.156  13.089  0.00  0.00      PROA  
ATOM    767  HB1 LEU P 499      -5.618   0.868  13.029  0.00  0.00      PROA  
ATOM    768  HB2 LEU P 499      -5.513  -0.732  12.196  0.00  0.00      PROA  
ATOM    769   CG LEU P 499      -3.676   0.071  12.871  0.00  0.00      PROA  
ATOM    770   HG LEU P 499      -3.086  -0.870  12.901  0.00  0.00      PROA  
ATOM    771  CD1 LEU P 499      -3.370   0.815  11.566  0.00  0.00      PROA  
ATOM    772 HD11 LEU P 499      -3.607   0.202  10.671  0.00  0.00      PROA  
ATOM    773 HD12 LEU P 499      -2.293   1.068  11.467  0.00  0.00      PROA  
ATOM    774 HD13 LEU P 499      -3.932   1.770  11.487  0.00  0.00      PROA  
ATOM    775  CD2 LEU P 499      -3.068   1.063  13.897  0.00  0.00      PROA  
ATOM    776 HD21 LEU P 499      -3.071   0.578  14.896  0.00  0.00      PROA  
ATOM    777 HD22 LEU P 499      -3.589   2.044  13.926  0.00  0.00      PROA  
ATOM    778 HD23 LEU P 499      -2.003   1.282  13.665  0.00  0.00      PROA  
ATOM    779    C LEU P 499      -6.906  -1.048  14.519  0.00  0.00      PROA  
ATOM    780    O LEU P 499      -7.307  -0.308  15.397  0.00  0.00      PROA  
ATOM    781    N LEU P 500      -7.743  -1.773  13.785  0.00  0.00      PROA  
ATOM    782   HN LEU P 500      -7.313  -2.281  13.042  0.00  0.00      PROA  
ATOM    783   CA LEU P 500      -9.199  -1.675  14.009  0.00  0.00      PROA  
ATOM    784   HA LEU P 500      -9.455  -0.629  14.089  0.00  0.00      PROA  
ATOM    785   CB LEU P 500     -10.070  -2.287  12.891  0.00  0.00      PROA  
ATOM    786  HB1 LEU P 500     -10.043  -3.396  12.943  0.00  0.00      PROA  
ATOM    787  HB2 LEU P 500      -9.597  -2.150  11.896  0.00  0.00      PROA  
ATOM    788   CG LEU P 500     -11.549  -1.820  12.902  0.00  0.00      PROA  
ATOM    789   HG LEU P 500     -12.040  -2.303  13.774  0.00  0.00      PROA  
ATOM    790  CD1 LEU P 500     -11.714  -0.312  13.021  0.00  0.00      PROA  
ATOM    791 HD11 LEU P 500     -10.888   0.171  12.456  0.00  0.00      PROA  
ATOM    792 HD12 LEU P 500     -11.744   0.081  14.060  0.00  0.00      PROA  
ATOM    793 HD13 LEU P 500     -12.656  -0.009  12.517  0.00  0.00      PROA  
ATOM    794  CD2 LEU P 500     -12.255  -2.148  11.524  0.00  0.00      PROA  
ATOM    795 HD21 LEU P 500     -13.359  -2.036  11.582  0.00  0.00      PROA  
ATOM    796 HD22 LEU P 500     -11.917  -3.169  11.247  0.00  0.00      PROA  
ATOM    797 HD23 LEU P 500     -11.870  -1.481  10.723  0.00  0.00      PROA  
ATOM    798    C LEU P 500      -9.615  -2.426  15.258  0.00  0.00      PROA  
ATOM    799    O LEU P 500     -10.532  -2.062  16.006  0.00  0.00      PROA  
ATOM    800    N GLY P 501      -8.845  -3.421  15.565  0.00  0.00      PROA  
ATOM    801   HN GLY P 501      -8.070  -3.623  14.972  0.00  0.00      PROA  
ATOM    802   CA GLY P 501      -8.981  -4.326  16.791  0.00  0.00      PROA  
ATOM    803  HA1 GLY P 501      -8.209  -5.079  16.719  0.00  0.00      PROA  
ATOM    804  HA2 GLY P 501     -10.008  -4.662  16.794  0.00  0.00      PROA  
ATOM    805    C GLY P 501      -8.839  -3.672  18.054  0.00  0.00      PROA  
ATOM    806    O GLY P 501      -9.733  -3.588  18.923  0.00  0.00      PROA  
ATOM    807    N GLU P 502      -7.658  -3.096  18.274  0.00  0.00      PROA  
ATOM    808   HN GLU P 502      -6.844  -3.438  17.809  0.00  0.00      PROA  
ATOM    809   CA GLU P 502      -7.588  -2.181  19.386  0.00  0.00      PROA  
ATOM    810   HA GLU P 502      -7.514  -2.748  20.301  0.00  0.00      PROA  
ATOM    811   CB GLU P 502      -6.096  -1.631  19.205  0.00  0.00      PROA  
ATOM    812  HB1 GLU P 502      -5.998  -1.185  18.192  0.00  0.00      PROA  
ATOM    813  HB2 GLU P 502      -5.389  -2.479  19.334  0.00  0.00      PROA  
ATOM    814   CG GLU P 502      -5.779  -0.432  20.132  0.00  0.00      PROA  
ATOM    815  HG1 GLU P 502      -5.915  -0.834  21.158  0.00  0.00      PROA  
ATOM    816  HG2 GLU P 502      -6.582   0.313  19.947  0.00  0.00      PROA  
ATOM    817   CD GLU P 502      -4.361   0.112  20.071  0.00  0.00      PROA  
ATOM    818  OE1 GLU P 502      -4.127   1.278  19.676  0.00  0.00      PROA  
ATOM    819  OE2 GLU P 502      -3.456  -0.649  20.395  0.00  0.00      PROA  
ATOM    820    C GLU P 502      -8.630  -1.084  19.554  0.00  0.00      PROA  
ATOM    821    O GLU P 502      -9.147  -0.888  20.646  0.00  0.00      PROA  
ATOM    822    N ALA P 503      -8.977  -0.310  18.441  0.00  0.00      PROA  
ATOM    823   HN ALA P 503      -8.624  -0.661  17.577  0.00  0.00      PROA  
ATOM    824   CA ALA P 503     -10.058   0.646  18.409  0.00  0.00      PROA  
ATOM    825   HA ALA P 503      -9.795   1.448  19.083  0.00  0.00      PROA  
ATOM    826   CB ALA P 503     -10.043   1.277  16.970  0.00  0.00      PROA  
ATOM    827  HB1 ALA P 503     -10.690   2.178  16.898  0.00  0.00      PROA  
ATOM    828  HB2 ALA P 503     -10.328   0.571  16.161  0.00  0.00      PROA  
ATOM    829  HB3 ALA P 503      -9.028   1.667  16.742  0.00  0.00      PROA  
ATOM    830    C ALA P 503     -11.346   0.155  18.932  0.00  0.00      PROA  
ATOM    831    O ALA P 503     -11.969   0.722  19.839  0.00  0.00      PROA  
ATOM    832    N THR P 504     -11.722  -1.006  18.400  0.00  0.00      PROA  
ATOM    833   HN THR P 504     -11.020  -1.441  17.841  0.00  0.00      PROA  
ATOM    834   CA THR P 504     -13.153  -1.387  18.446  0.00  0.00      PROA  
ATOM    835   HA THR P 504     -13.740  -0.504  18.652  0.00  0.00      PROA  
ATOM    836   CB THR P 504     -13.655  -2.073  17.205  0.00  0.00      PROA  
ATOM    837   HB THR P 504     -14.709  -2.377  17.378  0.00  0.00      PROA  
ATOM    838  OG1 THR P 504     -12.927  -3.176  16.783  0.00  0.00      PROA  
ATOM    839  HG1 THR P 504     -12.224  -2.827  16.230  0.00  0.00      PROA  
ATOM    840  CG2 THR P 504     -13.571  -0.909  16.137  0.00  0.00      PROA  
ATOM    841 HG21 THR P 504     -12.499  -0.654  15.992  0.00  0.00      PROA  
ATOM    842 HG22 THR P 504     -14.090   0.040  16.392  0.00  0.00      PROA  
ATOM    843 HG23 THR P 504     -13.969  -1.254  15.159  0.00  0.00      PROA  
ATOM    844    C THR P 504     -13.421  -2.306  19.697  0.00  0.00      PROA  
ATOM    845    O THR P 504     -14.517  -2.757  19.925  0.00  0.00      PROA  
ATOM    846    N GLU P 505     -12.437  -2.505  20.566  0.00  0.00      PROA  
ATOM    847   HN GLU P 505     -11.567  -2.033  20.447  0.00  0.00      PROA  
ATOM    848   CA GLU P 505     -12.583  -3.284  21.763  0.00  0.00      PROA  
ATOM    849   HA GLU P 505     -11.672  -3.103  22.314  0.00  0.00      PROA  
ATOM    850   CB GLU P 505     -13.666  -2.778  22.820  0.00  0.00      PROA  
ATOM    851  HB1 GLU P 505     -13.662  -3.461  23.696  0.00  0.00      PROA  
ATOM    852  HB2 GLU P 505     -14.683  -2.843  22.379  0.00  0.00      PROA  
ATOM    853   CG GLU P 505     -13.339  -1.410  23.417  0.00  0.00      PROA  
ATOM    854  HG1 GLU P 505     -13.219  -0.742  22.537  0.00  0.00      PROA  
ATOM    855  HG2 GLU P 505     -12.525  -1.399  24.173  0.00  0.00      PROA  
ATOM    856   CD GLU P 505     -14.607  -0.933  24.106  0.00  0.00      PROA  
ATOM    857  OE1 GLU P 505     -14.529   0.179  24.635  0.00  0.00      PROA  
ATOM    858  OE2 GLU P 505     -15.661  -1.579  24.172  0.00  0.00      PROA  
ATOM    859    C GLU P 505     -12.591  -4.786  21.456  0.00  0.00      PROA  
ATOM    860    O GLU P 505     -13.140  -5.568  22.267  0.00  0.00      PROA  
ATOM    861    N GLY P 506     -11.993  -5.179  20.281  0.00  0.00      PROA  
ATOM    862   HN GLY P 506     -11.498  -4.438  19.833  0.00  0.00      PROA  
ATOM    863   CA GLY P 506     -11.814  -6.619  19.780  0.00  0.00      PROA  
ATOM    864  HA1 GLY P 506     -12.024  -7.245  20.635  0.00  0.00      PROA  
ATOM    865  HA2 GLY P 506     -10.874  -6.812  19.285  0.00  0.00      PROA  
ATOM    866    C GLY P 506     -12.803  -6.987  18.693  0.00  0.00      PROA  
ATOM    867    O GLY P 506     -12.720  -8.052  18.159  0.00  0.00      PROA  
ATOM    868    N ARG P 507     -13.777  -6.080  18.350  0.00  0.00      PROA  
ATOM    869   HN ARG P 507     -13.757  -5.168  18.752  0.00  0.00      PROA  
ATOM    870   CA ARG P 507     -14.881  -6.485  17.560  0.00  0.00      PROA  
ATOM    871   HA ARG P 507     -15.215  -7.451  17.910  0.00  0.00      PROA  
ATOM    872   CB ARG P 507     -16.062  -5.493  17.753  0.00  0.00      PROA  
ATOM    873  HB1 ARG P 507     -16.798  -5.569  16.925  0.00  0.00      PROA  
ATOM    874  HB2 ARG P 507     -15.507  -4.541  17.612  0.00  0.00      PROA  
ATOM    875   CG ARG P 507     -16.689  -5.421  19.159  0.00  0.00      PROA  
ATOM    876  HG1 ARG P 507     -17.397  -4.565  19.139  0.00  0.00      PROA  
ATOM    877  HG2 ARG P 507     -15.952  -5.294  19.980  0.00  0.00      PROA  
ATOM    878   CD ARG P 507     -17.659  -6.616  19.594  0.00  0.00      PROA  
ATOM    879  HD1 ARG P 507     -17.117  -7.551  19.336  0.00  0.00      PROA  
ATOM    880  HD2 ARG P 507     -18.604  -6.440  19.037  0.00  0.00      PROA  
ATOM    881   NE ARG P 507     -17.777  -6.492  21.032  0.00  0.00      PROA  
ATOM    882   HE ARG P 507     -17.021  -6.144  21.587  0.00  0.00      PROA  
ATOM    883   CZ ARG P 507     -18.915  -6.658  21.704  0.00  0.00      PROA  
ATOM    884  NH1 ARG P 507     -18.952  -6.461  22.989  0.00  0.00      PROA  
ATOM    885 HH11 ARG P 507     -18.076  -6.385  23.464  0.00  0.00      PROA  
ATOM    886 HH12 ARG P 507     -19.823  -6.482  23.481  0.00  0.00      PROA  
ATOM    887  NH2 ARG P 507     -20.050  -6.963  21.182  0.00  0.00      PROA  
ATOM    888 HH21 ARG P 507     -20.262  -6.677  20.248  0.00  0.00      PROA  
ATOM    889 HH22 ARG P 507     -20.779  -6.893  21.863  0.00  0.00      PROA  
ATOM    890    C ARG P 507     -14.672  -6.801  16.099  0.00  0.00      PROA  
ATOM    891    O ARG P 507     -15.247  -7.802  15.649  0.00  0.00      PROA  
ATOM    892    N ILE P 508     -13.807  -6.059  15.375  0.00  0.00      PROA  
ATOM    893   HN ILE P 508     -13.448  -5.231  15.798  0.00  0.00      PROA  
ATOM    894   CA ILE P 508     -13.234  -6.473  14.023  0.00  0.00      PROA  
ATOM    895   HA ILE P 508     -13.564  -7.471  13.775  0.00  0.00      PROA  
ATOM    896   CB ILE P 508     -13.682  -5.626  12.830  0.00  0.00      PROA  
ATOM    897   HB ILE P 508     -13.120  -4.668  12.782  0.00  0.00      PROA  
ATOM    898  CG2 ILE P 508     -13.247  -6.342  11.583  0.00  0.00      PROA  
ATOM    899 HG21 ILE P 508     -13.341  -5.693  10.685  0.00  0.00      PROA  
ATOM    900 HG22 ILE P 508     -13.987  -7.158  11.443  0.00  0.00      PROA  
ATOM    901 HG23 ILE P 508     -12.219  -6.764  11.574  0.00  0.00      PROA  
ATOM    902  CG1 ILE P 508     -15.220  -5.263  12.894  0.00  0.00      PROA  
ATOM    903 HG11 ILE P 508     -15.355  -4.500  13.690  0.00  0.00      PROA  
ATOM    904 HG12 ILE P 508     -15.758  -6.196  13.165  0.00  0.00      PROA  
ATOM    905   CD ILE P 508     -15.843  -4.762  11.568  0.00  0.00      PROA  
ATOM    906  HD1 ILE P 508     -15.490  -5.204  10.612  0.00  0.00      PROA  
ATOM    907  HD2 ILE P 508     -15.705  -3.661  11.619  0.00  0.00      PROA  
ATOM    908  HD3 ILE P 508     -16.924  -5.018  11.552  0.00  0.00      PROA  
ATOM    909    C ILE P 508     -11.798  -6.402  14.225  0.00  0.00      PROA  
ATOM    910    O ILE P 508     -11.287  -5.318  14.322  0.00  0.00      PROA  
ATOM    911    N SER P 509     -11.076  -7.524  14.218  0.00  0.00      PROA  
ATOM    912   HN SER P 509     -11.541  -8.392  14.060  0.00  0.00      PROA  
ATOM    913   CA SER P 509      -9.680  -7.533  14.610  0.00  0.00      PROA  
ATOM    914   HA SER P 509      -9.246  -6.549  14.715  0.00  0.00      PROA  
ATOM    915   CB SER P 509      -9.485  -8.268  15.961  0.00  0.00      PROA  
ATOM    916  HB1 SER P 509      -8.471  -8.027  16.345  0.00  0.00      PROA  
ATOM    917  HB2 SER P 509      -9.592  -9.356  15.763  0.00  0.00      PROA  
ATOM    918   OG SER P 509     -10.373  -7.913  16.998  0.00  0.00      PROA  
ATOM    919  HG1 SER P 509     -11.258  -8.180  16.739  0.00  0.00      PROA  
ATOM    920    C SER P 509      -8.724  -8.107  13.559  0.00  0.00      PROA  
ATOM    921    O SER P 509      -8.975  -8.221  12.343  0.00  0.00      PROA  
ATOM    922    N ALA P 510      -7.480  -8.556  13.977  0.00  0.00      PROA  
ATOM    923   HN ALA P 510      -7.169  -8.308  14.891  0.00  0.00      PROA  
ATOM    924   CA ALA P 510      -6.469  -9.051  13.038  0.00  0.00      PROA  
ATOM    925   HA ALA P 510      -6.281  -8.321  12.264  0.00  0.00      PROA  
ATOM    926   CB ALA P 510      -5.121  -9.227  13.755  0.00  0.00      PROA  
ATOM    927  HB1 ALA P 510      -4.436  -9.904  13.201  0.00  0.00      PROA  
ATOM    928  HB2 ALA P 510      -5.131  -9.586  14.806  0.00  0.00      PROA  
ATOM    929  HB3 ALA P 510      -4.673  -8.226  13.929  0.00  0.00      PROA  
ATOM    930    C ALA P 510      -6.950 -10.256  12.236  0.00  0.00      PROA  
ATOM    931    O ALA P 510      -6.818 -10.321  10.977  0.00  0.00      PROA  
ATOM    932    N ILE P 511      -7.547 -11.231  12.966  0.00  0.00      PROA  
ATOM    933   HN ILE P 511      -7.532 -11.164  13.960  0.00  0.00      PROA  
ATOM    934   CA ILE P 511      -8.070 -12.406  12.309  0.00  0.00      PROA  
ATOM    935   HA ILE P 511      -7.236 -12.644  11.666  0.00  0.00      PROA  
ATOM    936   CB ILE P 511      -8.274 -13.526  13.285  0.00  0.00      PROA  
ATOM    937   HB ILE P 511      -7.494 -13.513  14.076  0.00  0.00      PROA  
ATOM    938  CG2 ILE P 511      -9.677 -13.422  13.970  0.00  0.00      PROA  
ATOM    939 HG21 ILE P 511     -10.002 -14.262  14.620  0.00  0.00      PROA  
ATOM    940 HG22 ILE P 511     -10.503 -13.357  13.230  0.00  0.00      PROA  
ATOM    941 HG23 ILE P 511      -9.664 -12.428  14.467  0.00  0.00      PROA  
ATOM    942  CG1 ILE P 511      -8.259 -14.862  12.578  0.00  0.00      PROA  
ATOM    943 HG11 ILE P 511      -7.488 -14.820  11.779  0.00  0.00      PROA  
ATOM    944 HG12 ILE P 511      -9.267 -14.929  12.117  0.00  0.00      PROA  
ATOM    945   CD ILE P 511      -8.162 -16.130  13.495  0.00  0.00      PROA  
ATOM    946  HD1 ILE P 511      -9.155 -16.436  13.887  0.00  0.00      PROA  
ATOM    947  HD2 ILE P 511      -7.515 -16.028  14.392  0.00  0.00      PROA  
ATOM    948  HD3 ILE P 511      -7.748 -16.933  12.848  0.00  0.00      PROA  
ATOM    949    C ILE P 511      -9.253 -12.142  11.310  0.00  0.00      PROA  
ATOM    950    O ILE P 511      -9.337 -12.897  10.281  0.00  0.00      PROA  
ATOM    951    N GLU P 512     -10.079 -11.257  11.664  0.00  0.00      PROA  
ATOM    952   HN GLU P 512     -10.165 -10.911  12.594  0.00  0.00      PROA  
ATOM    953   CA GLU P 512     -11.029 -10.677  10.769  0.00  0.00      PROA  
ATOM    954   HA GLU P 512     -11.675 -11.484  10.456  0.00  0.00      PROA  
ATOM    955   CB GLU P 512     -11.982  -9.699  11.527  0.00  0.00      PROA  
ATOM    956  HB1 GLU P 512     -12.730  -9.157  10.909  0.00  0.00      PROA  
ATOM    957  HB2 GLU P 512     -11.374  -8.888  11.981  0.00  0.00      PROA  
ATOM    958   CG GLU P 512     -12.962 -10.457  12.520  0.00  0.00      PROA  
ATOM    959  HG1 GLU P 512     -13.427 -11.322  12.002  0.00  0.00      PROA  
ATOM    960  HG2 GLU P 512     -13.798  -9.732  12.619  0.00  0.00      PROA  
ATOM    961   CD GLU P 512     -12.344 -10.920  13.872  0.00  0.00      PROA  
ATOM    962  OE1 GLU P 512     -11.355 -10.309  14.271  0.00  0.00      PROA  
ATOM    963  OE2 GLU P 512     -12.812 -11.918  14.482  0.00  0.00      PROA  
ATOM    964    C GLU P 512     -10.572 -10.029   9.475  0.00  0.00      PROA  
ATOM    965    O GLU P 512     -10.998 -10.400   8.373  0.00  0.00      PROA  
ATOM    966    N SER P 513      -9.511  -9.189   9.524  0.00  0.00      PROA  
ATOM    967   HN SER P 513      -9.156  -9.010  10.438  0.00  0.00      PROA  
ATOM    968   CA SER P 513      -8.852  -8.595   8.414  0.00  0.00      PROA  
ATOM    969   HA SER P 513      -9.582  -8.097   7.794  0.00  0.00      PROA  
ATOM    970   CB SER P 513      -7.738  -7.649   8.947  0.00  0.00      PROA  
ATOM    971  HB1 SER P 513      -6.822  -8.120   9.364  0.00  0.00      PROA  
ATOM    972  HB2 SER P 513      -8.158  -7.112   9.824  0.00  0.00      PROA  
ATOM    973   OG SER P 513      -7.308  -6.729   7.917  0.00  0.00      PROA  
ATOM    974  HG1 SER P 513      -6.357  -6.820   7.824  0.00  0.00      PROA  
ATOM    975    C SER P 513      -8.165  -9.766   7.625  0.00  0.00      PROA  
ATOM    976    O SER P 513      -8.289  -9.818   6.394  0.00  0.00      PROA  
ATOM    977    N LEU P 514      -7.506 -10.716   8.322  0.00  0.00      PROA  
ATOM    978   HN LEU P 514      -7.379 -10.593   9.303  0.00  0.00      PROA  
ATOM    979   CA LEU P 514      -6.775 -11.814   7.705  0.00  0.00      PROA  
ATOM    980   HA LEU P 514      -5.983 -11.386   7.109  0.00  0.00      PROA  
ATOM    981   CB LEU P 514      -6.049 -12.660   8.796  0.00  0.00      PROA  
ATOM    982  HB1 LEU P 514      -6.805 -13.062   9.504  0.00  0.00      PROA  
ATOM    983  HB2 LEU P 514      -5.310 -12.128   9.433  0.00  0.00      PROA  
ATOM    984   CG LEU P 514      -5.281 -13.977   8.276  0.00  0.00      PROA  
ATOM    985   HG LEU P 514      -6.086 -14.660   7.930  0.00  0.00      PROA  
ATOM    986  CD1 LEU P 514      -4.309 -13.633   7.214  0.00  0.00      PROA  
ATOM    987 HD11 LEU P 514      -4.977 -13.181   6.450  0.00  0.00      PROA  
ATOM    988 HD12 LEU P 514      -3.888 -14.554   6.758  0.00  0.00      PROA  
ATOM    989 HD13 LEU P 514      -3.506 -12.977   7.614  0.00  0.00      PROA  
ATOM    990  CD2 LEU P 514      -4.703 -14.670   9.509  0.00  0.00      PROA  
ATOM    991 HD21 LEU P 514      -5.347 -15.205  10.240  0.00  0.00      PROA  
ATOM    992 HD22 LEU P 514      -4.033 -13.987  10.075  0.00  0.00      PROA  
ATOM    993 HD23 LEU P 514      -3.989 -15.449   9.168  0.00  0.00      PROA  
ATOM    994    C LEU P 514      -7.704 -12.699   6.930  0.00  0.00      PROA  
ATOM    995    O LEU P 514      -7.401 -13.134   5.807  0.00  0.00      PROA  
ATOM    996    N PHE P 515      -8.838 -13.088   7.527  0.00  0.00      PROA  
ATOM    997   HN PHE P 515      -9.100 -12.779   8.438  0.00  0.00      PROA  
ATOM    998   CA PHE P 515      -9.819 -13.852   6.797  0.00  0.00      PROA  
ATOM    999   HA PHE P 515      -9.290 -14.717   6.424  0.00  0.00      PROA  
ATOM   1000   CB PHE P 515     -10.913 -14.428   7.698  0.00  0.00      PROA  
ATOM   1001  HB1 PHE P 515     -11.502 -13.581   8.110  0.00  0.00      PROA  
ATOM   1002  HB2 PHE P 515     -10.463 -14.865   8.615  0.00  0.00      PROA  
ATOM   1003   CG PHE P 515     -11.885 -15.452   6.960  0.00  0.00      PROA  
ATOM   1004  CD1 PHE P 515     -11.674 -16.793   6.901  0.00  0.00      PROA  
ATOM   1005  HD1 PHE P 515     -10.778 -17.256   7.288  0.00  0.00      PROA  
ATOM   1006  CE1 PHE P 515     -12.678 -17.634   6.356  0.00  0.00      PROA  
ATOM   1007  HE1 PHE P 515     -12.537 -18.701   6.439  0.00  0.00      PROA  
ATOM   1008   CZ PHE P 515     -13.796 -17.085   5.743  0.00  0.00      PROA  
ATOM   1009   HZ PHE P 515     -14.435 -17.726   5.154  0.00  0.00      PROA  
ATOM   1010  CD2 PHE P 515     -12.989 -14.866   6.322  0.00  0.00      PROA  
ATOM   1011  HD2 PHE P 515     -13.225 -13.819   6.438  0.00  0.00      PROA  
ATOM   1012  CE2 PHE P 515     -14.013 -15.709   5.705  0.00  0.00      PROA  
ATOM   1013  HE2 PHE P 515     -14.905 -15.191   5.384  0.00  0.00      PROA  
ATOM   1014    C PHE P 515     -10.386 -13.079   5.603  0.00  0.00      PROA  
ATOM   1015    O PHE P 515     -10.359 -13.657   4.520  0.00  0.00      PROA  
ATOM   1016    N GLY P 516     -10.853 -11.825   5.777  0.00  0.00      PROA  
ATOM   1017   HN GLY P 516     -10.701 -11.322   6.624  0.00  0.00      PROA  
ATOM   1018   CA GLY P 516     -11.535 -11.116   4.769  0.00  0.00      PROA  
ATOM   1019  HA1 GLY P 516     -11.849 -10.180   5.206  0.00  0.00      PROA  
ATOM   1020  HA2 GLY P 516     -12.357 -11.762   4.498  0.00  0.00      PROA  
ATOM   1021    C GLY P 516     -10.762 -10.656   3.629  0.00  0.00      PROA  
ATOM   1022    O GLY P 516     -11.172 -10.629   2.495  0.00  0.00      PROA  
ATOM   1023    N ALA P 517      -9.513 -10.252   3.857  0.00  0.00      PROA  
ATOM   1024   HN ALA P 517      -9.094 -10.182   4.759  0.00  0.00      PROA  
ATOM   1025   CA ALA P 517      -8.626  -9.987   2.707  0.00  0.00      PROA  
ATOM   1026   HA ALA P 517      -9.062  -9.193   2.118  0.00  0.00      PROA  
ATOM   1027   CB ALA P 517      -7.151  -9.699   3.243  0.00  0.00      PROA  
ATOM   1028  HB1 ALA P 517      -6.771 -10.545   3.855  0.00  0.00      PROA  
ATOM   1029  HB2 ALA P 517      -7.296  -8.792   3.867  0.00  0.00      PROA  
ATOM   1030  HB3 ALA P 517      -6.491  -9.414   2.396  0.00  0.00      PROA  
ATOM   1031    C ALA P 517      -8.466 -11.213   1.736  0.00  0.00      PROA  
ATOM   1032    O ALA P 517      -8.547 -11.091   0.502  0.00  0.00      PROA  
ATOM   1033    N SER P 518      -8.276 -12.418   2.366  0.00  0.00      PROA  
ATOM   1034   HN SER P 518      -8.166 -12.499   3.353  0.00  0.00      PROA  
ATOM   1035   CA SER P 518      -8.131 -13.656   1.575  0.00  0.00      PROA  
ATOM   1036   HA SER P 518      -7.410 -13.455   0.796  0.00  0.00      PROA  
ATOM   1037   CB SER P 518      -7.675 -14.811   2.448  0.00  0.00      PROA  
ATOM   1038  HB1 SER P 518      -7.349 -15.680   1.837  0.00  0.00      PROA  
ATOM   1039  HB2 SER P 518      -8.449 -15.145   3.172  0.00  0.00      PROA  
ATOM   1040   OG SER P 518      -6.548 -14.375   3.197  0.00  0.00      PROA  
ATOM   1041  HG1 SER P 518      -6.955 -14.006   3.983  0.00  0.00      PROA  
ATOM   1042    C SER P 518      -9.300 -14.097   0.700  0.00  0.00      PROA  
ATOM   1043    O SER P 518      -9.109 -14.377  -0.473  0.00  0.00      PROA  
ATOM   1044    N MET P 519     -10.565 -14.082   1.185  0.00  0.00      PROA  
ATOM   1045   HN MET P 519     -10.607 -13.968   2.175  0.00  0.00      PROA  
ATOM   1046   CA MET P 519     -11.737 -14.499   0.414  0.00  0.00      PROA  
ATOM   1047   HA MET P 519     -11.613 -15.453  -0.075  0.00  0.00      PROA  
ATOM   1048   CB MET P 519     -13.003 -14.700   1.277  0.00  0.00      PROA  
ATOM   1049  HB1 MET P 519     -12.798 -15.543   1.971  0.00  0.00      PROA  
ATOM   1050  HB2 MET P 519     -13.907 -15.084   0.757  0.00  0.00      PROA  
ATOM   1051   CG MET P 519     -13.564 -13.433   1.956  0.00  0.00      PROA  
ATOM   1052  HG1 MET P 519     -13.858 -12.682   1.191  0.00  0.00      PROA  
ATOM   1053  HG2 MET P 519     -12.749 -13.059   2.613  0.00  0.00      PROA  
ATOM   1054   SD MET P 519     -14.938 -13.872   2.928  0.00  0.00      PROA  
ATOM   1055   CE MET P 519     -15.861 -12.240   3.239  0.00  0.00      PROA  
ATOM   1056  HE1 MET P 519     -15.216 -11.609   3.887  0.00  0.00      PROA  
ATOM   1057  HE2 MET P 519     -16.884 -12.405   3.641  0.00  0.00      PROA  
ATOM   1058  HE3 MET P 519     -15.876 -11.649   2.299  0.00  0.00      PROA  
ATOM   1059    C MET P 519     -11.975 -13.437  -0.629  0.00  0.00      PROA  
ATOM   1060    O MET P 519     -12.286 -13.767  -1.799  0.00  0.00      PROA  
ATOM   1061    N THR P 520     -11.796 -12.148  -0.325  0.00  0.00      PROA  
ATOM   1062   HN THR P 520     -11.714 -11.870   0.628  0.00  0.00      PROA  
ATOM   1063   CA THR P 520     -11.871 -11.156  -1.378  0.00  0.00      PROA  
ATOM   1064   HA THR P 520     -12.880 -11.103  -1.760  0.00  0.00      PROA  
ATOM   1065   CB THR P 520     -11.651  -9.781  -0.848  0.00  0.00      PROA  
ATOM   1066   HB THR P 520     -10.605  -9.676  -0.490  0.00  0.00      PROA  
ATOM   1067  OG1 THR P 520     -12.530  -9.519   0.266  0.00  0.00      PROA  
ATOM   1068  HG1 THR P 520     -12.054  -9.927   0.993  0.00  0.00      PROA  
ATOM   1069  CG2 THR P 520     -11.962  -8.710  -1.965  0.00  0.00      PROA  
ATOM   1070 HG21 THR P 520     -11.954  -7.712  -1.477  0.00  0.00      PROA  
ATOM   1071 HG22 THR P 520     -12.996  -8.759  -2.369  0.00  0.00      PROA  
ATOM   1072 HG23 THR P 520     -11.295  -8.657  -2.851  0.00  0.00      PROA  
ATOM   1073    C THR P 520     -10.899 -11.287  -2.480  0.00  0.00      PROA  
ATOM   1074    O THR P 520     -11.444 -11.200  -3.662  0.00  0.00      PROA  
ATOM   1075    N GLY P 521      -9.602 -11.489  -2.273  0.00  0.00      PROA  
ATOM   1076   HN GLY P 521      -9.227 -11.323  -1.364  0.00  0.00      PROA  
ATOM   1077   CA GLY P 521      -8.636 -11.855  -3.259  0.00  0.00      PROA  
ATOM   1078  HA1 GLY P 521      -7.670 -11.801  -2.780  0.00  0.00      PROA  
ATOM   1079  HA2 GLY P 521      -8.796 -11.075  -3.988  0.00  0.00      PROA  
ATOM   1080    C GLY P 521      -8.801 -13.033  -3.958  0.00  0.00      PROA  
ATOM   1081    O GLY P 521      -8.594 -13.038  -5.154  0.00  0.00      PROA  
ATOM   1082    N ILE P 522      -9.358 -14.123  -3.252  0.00  0.00      PROA  
ATOM   1083   HN ILE P 522      -9.443 -14.216  -2.263  0.00  0.00      PROA  
ATOM   1084   CA ILE P 522      -9.743 -15.333  -4.054  0.00  0.00      PROA  
ATOM   1085   HA ILE P 522      -8.855 -15.605  -4.605  0.00  0.00      PROA  
ATOM   1086   CB ILE P 522     -10.138 -16.437  -3.092  0.00  0.00      PROA  
ATOM   1087   HB ILE P 522     -10.857 -15.975  -2.382  0.00  0.00      PROA  
ATOM   1088  CG2 ILE P 522     -10.801 -17.663  -3.740  0.00  0.00      PROA  
ATOM   1089 HG21 ILE P 522     -11.288 -18.311  -2.980  0.00  0.00      PROA  
ATOM   1090 HG22 ILE P 522     -10.074 -18.333  -4.247  0.00  0.00      PROA  
ATOM   1091 HG23 ILE P 522     -11.613 -17.297  -4.403  0.00  0.00      PROA  
ATOM   1092  CG1 ILE P 522      -8.807 -16.932  -2.446  0.00  0.00      PROA  
ATOM   1093 HG11 ILE P 522      -8.184 -16.085  -2.087  0.00  0.00      PROA  
ATOM   1094 HG12 ILE P 522      -8.245 -17.469  -3.240  0.00  0.00      PROA  
ATOM   1095   CD ILE P 522      -9.152 -17.771  -1.239  0.00  0.00      PROA  
ATOM   1096  HD1 ILE P 522      -9.694 -17.285  -0.399  0.00  0.00      PROA  
ATOM   1097  HD2 ILE P 522      -8.142 -18.111  -0.925  0.00  0.00      PROA  
ATOM   1098  HD3 ILE P 522      -9.725 -18.706  -1.420  0.00  0.00      PROA  
ATOM   1099    C ILE P 522     -10.662 -15.035  -5.176  0.00  0.00      PROA  
ATOM   1100    O ILE P 522     -10.480 -15.296  -6.388  0.00  0.00      PROA  
ATOM   1101    N ALA P 523     -11.790 -14.394  -4.822  0.00  0.00      PROA  
ATOM   1102   HN ALA P 523     -12.096 -14.390  -3.874  0.00  0.00      PROA  
ATOM   1103   CA ALA P 523     -12.765 -13.846  -5.738  0.00  0.00      PROA  
ATOM   1104   HA ALA P 523     -13.336 -14.620  -6.230  0.00  0.00      PROA  
ATOM   1105   CB ALA P 523     -13.852 -13.205  -4.817  0.00  0.00      PROA  
ATOM   1106  HB1 ALA P 523     -13.479 -12.326  -4.247  0.00  0.00      PROA  
ATOM   1107  HB2 ALA P 523     -14.157 -13.987  -4.089  0.00  0.00      PROA  
ATOM   1108  HB3 ALA P 523     -14.780 -12.983  -5.386  0.00  0.00      PROA  
ATOM   1109    C ALA P 523     -12.236 -12.805  -6.813  0.00  0.00      PROA  
ATOM   1110    O ALA P 523     -12.677 -12.899  -7.997  0.00  0.00      PROA  
ATOM   1111    N TYR P 524     -11.521 -11.759  -6.349  0.00  0.00      PROA  
ATOM   1112   HN TYR P 524     -11.398 -11.735  -5.359  0.00  0.00      PROA  
ATOM   1113   CA TYR P 524     -11.038 -10.681  -7.136  0.00  0.00      PROA  
ATOM   1114   HA TYR P 524     -11.823 -10.325  -7.787  0.00  0.00      PROA  
ATOM   1115   CB TYR P 524     -10.628  -9.476  -6.260  0.00  0.00      PROA  
ATOM   1116  HB1 TYR P 524      -9.801  -9.979  -5.713  0.00  0.00      PROA  
ATOM   1117  HB2 TYR P 524     -11.424  -9.289  -5.508  0.00  0.00      PROA  
ATOM   1118   CG TYR P 524     -10.134  -8.234  -6.906  0.00  0.00      PROA  
ATOM   1119  CD1 TYR P 524     -11.057  -7.126  -7.110  0.00  0.00      PROA  
ATOM   1120  HD1 TYR P 524     -12.047  -7.211  -6.687  0.00  0.00      PROA  
ATOM   1121  CE1 TYR P 524     -10.587  -6.060  -7.861  0.00  0.00      PROA  
ATOM   1122  HE1 TYR P 524     -11.223  -5.211  -8.060  0.00  0.00      PROA  
ATOM   1123   CZ TYR P 524      -9.307  -5.979  -8.406  0.00  0.00      PROA  
ATOM   1124   OH TYR P 524      -8.783  -4.825  -9.007  0.00  0.00      PROA  
ATOM   1125   HH TYR P 524      -9.511  -4.226  -9.185  0.00  0.00      PROA  
ATOM   1126  CD2 TYR P 524      -8.792  -8.147  -7.334  0.00  0.00      PROA  
ATOM   1127  HD2 TYR P 524      -8.077  -8.948  -7.211  0.00  0.00      PROA  
ATOM   1128  CE2 TYR P 524      -8.456  -7.061  -8.164  0.00  0.00      PROA  
ATOM   1129  HE2 TYR P 524      -7.435  -7.087  -8.516  0.00  0.00      PROA  
ATOM   1130    C TYR P 524     -10.021 -11.155  -8.167  0.00  0.00      PROA  
ATOM   1131    O TYR P 524     -10.037 -10.751  -9.306  0.00  0.00      PROA  
ATOM   1132    N SER P 525      -9.076 -12.062  -7.836  0.00  0.00      PROA  
ATOM   1133   HN SER P 525      -9.115 -12.559  -6.973  0.00  0.00      PROA  
ATOM   1134   CA SER P 525      -8.038 -12.436  -8.833  0.00  0.00      PROA  
ATOM   1135   HA SER P 525      -7.501 -11.586  -9.227  0.00  0.00      PROA  
ATOM   1136   CB SER P 525      -6.799 -13.061  -8.102  0.00  0.00      PROA  
ATOM   1137  HB1 SER P 525      -6.298 -12.248  -7.534  0.00  0.00      PROA  
ATOM   1138  HB2 SER P 525      -6.047 -13.400  -8.846  0.00  0.00      PROA  
ATOM   1139   OG SER P 525      -7.170 -14.136  -7.268  0.00  0.00      PROA  
ATOM   1140  HG1 SER P 525      -7.601 -13.726  -6.515  0.00  0.00      PROA  
ATOM   1141    C SER P 525      -8.446 -13.245  -9.976  0.00  0.00      PROA  
ATOM   1142    O SER P 525      -7.910 -13.068 -11.101  0.00  0.00      PROA  
ATOM   1143    N LEU P 526      -9.432 -14.161  -9.711  0.00  0.00      PROA  
ATOM   1144   HN LEU P 526      -9.650 -14.168  -8.738  0.00  0.00      PROA  
ATOM   1145   CA LEU P 526     -10.325 -14.909 -10.641  0.00  0.00      PROA  
ATOM   1146   HA LEU P 526      -9.612 -15.420 -11.271  0.00  0.00      PROA  
ATOM   1147   CB LEU P 526     -11.163 -15.914  -9.733  0.00  0.00      PROA  
ATOM   1148  HB1 LEU P 526     -11.885 -16.475 -10.364  0.00  0.00      PROA  
ATOM   1149  HB2 LEU P 526     -11.764 -15.402  -8.952  0.00  0.00      PROA  
ATOM   1150   CG LEU P 526     -10.290 -16.955  -8.929  0.00  0.00      PROA  
ATOM   1151   HG LEU P 526      -9.560 -16.366  -8.333  0.00  0.00      PROA  
ATOM   1152  CD1 LEU P 526     -11.185 -17.667  -7.912  0.00  0.00      PROA  
ATOM   1153 HD11 LEU P 526     -10.692 -17.525  -6.927  0.00  0.00      PROA  
ATOM   1154 HD12 LEU P 526     -11.346 -18.766  -7.959  0.00  0.00      PROA  
ATOM   1155 HD13 LEU P 526     -12.168 -17.198  -7.692  0.00  0.00      PROA  
ATOM   1156  CD2 LEU P 526      -9.582 -17.961  -9.806  0.00  0.00      PROA  
ATOM   1157 HD21 LEU P 526      -9.137 -18.724  -9.133  0.00  0.00      PROA  
ATOM   1158 HD22 LEU P 526      -8.782 -17.544 -10.455  0.00  0.00      PROA  
ATOM   1159 HD23 LEU P 526     -10.209 -18.509 -10.542  0.00  0.00      PROA  
ATOM   1160    C LEU P 526     -11.227 -13.982 -11.522  0.00  0.00      PROA  
ATOM   1161    O LEU P 526     -11.256 -14.166 -12.752  0.00  0.00      PROA  
ATOM   1162    N PHE P 527     -11.922 -13.027 -10.862  0.00  0.00      PROA  
ATOM   1163   HN PHE P 527     -11.923 -12.993  -9.866  0.00  0.00      PROA  
ATOM   1164   CA PHE P 527     -12.939 -12.195 -11.658  0.00  0.00      PROA  
ATOM   1165   HA PHE P 527     -13.136 -12.742 -12.568  0.00  0.00      PROA  
ATOM   1166   CB PHE P 527     -14.340 -12.070 -10.899  0.00  0.00      PROA  
ATOM   1167  HB1 PHE P 527     -15.010 -11.219 -11.145  0.00  0.00      PROA  
ATOM   1168  HB2 PHE P 527     -14.060 -11.754  -9.871  0.00  0.00      PROA  
ATOM   1169   CG PHE P 527     -15.114 -13.375 -10.852  0.00  0.00      PROA  
ATOM   1170  CD1 PHE P 527     -16.217 -13.474 -11.648  0.00  0.00      PROA  
ATOM   1171  HD1 PHE P 527     -16.554 -12.674 -12.289  0.00  0.00      PROA  
ATOM   1172  CE1 PHE P 527     -17.215 -14.414 -11.425  0.00  0.00      PROA  
ATOM   1173  HE1 PHE P 527     -18.036 -14.449 -12.125  0.00  0.00      PROA  
ATOM   1174   CZ PHE P 527     -16.980 -15.455 -10.530  0.00  0.00      PROA  
ATOM   1175   HZ PHE P 527     -17.632 -16.314 -10.591  0.00  0.00      PROA  
ATOM   1176  CD2 PHE P 527     -14.899 -14.379  -9.878  0.00  0.00      PROA  
ATOM   1177  HD2 PHE P 527     -13.955 -14.497  -9.367  0.00  0.00      PROA  
ATOM   1178  CE2 PHE P 527     -15.819 -15.464  -9.809  0.00  0.00      PROA  
ATOM   1179  HE2 PHE P 527     -15.710 -16.301  -9.135  0.00  0.00      PROA  
ATOM   1180    C PHE P 527     -12.619 -10.745 -12.153  0.00  0.00      PROA  
ATOM   1181    O PHE P 527     -13.154 -10.297 -13.149  0.00  0.00      PROA  
ATOM   1182    N ALA P 528     -11.694 -10.069 -11.507  0.00  0.00      PROA  
ATOM   1183   HN ALA P 528     -11.148 -10.458 -10.768  0.00  0.00      PROA  
ATOM   1184   CA ALA P 528     -11.311  -8.683 -11.643  0.00  0.00      PROA  
ATOM   1185   HA ALA P 528     -12.223  -8.113 -11.740  0.00  0.00      PROA  
ATOM   1186   CB ALA P 528     -10.525  -8.141 -10.503  0.00  0.00      PROA  
ATOM   1187  HB1 ALA P 528      -9.586  -8.725 -10.402  0.00  0.00      PROA  
ATOM   1188  HB2 ALA P 528     -11.004  -8.378  -9.529  0.00  0.00      PROA  
ATOM   1189  HB3 ALA P 528     -10.402  -7.037 -10.519  0.00  0.00      PROA  
ATOM   1190    C ALA P 528     -10.443  -8.462 -12.907  0.00  0.00      PROA  
ATOM   1191    O ALA P 528      -9.743  -9.373 -13.307  0.00  0.00      PROA  
ATOM   1192    N GLY P 529     -10.532  -7.225 -13.550  0.00  0.00      PROA  
ATOM   1193   HN GLY P 529     -11.137  -6.527 -13.174  0.00  0.00      PROA  
ATOM   1194   CA GLY P 529      -9.864  -6.923 -14.844  0.00  0.00      PROA  
ATOM   1195  HA1 GLY P 529     -10.215  -5.919 -15.033  0.00  0.00      PROA  
ATOM   1196  HA2 GLY P 529     -10.221  -7.715 -15.486  0.00  0.00      PROA  
ATOM   1197    C GLY P 529      -8.347  -6.916 -14.833  0.00  0.00      PROA  
ATOM   1198    O GLY P 529      -7.686  -7.494 -15.725  0.00  0.00      PROA  
ATOM   1199    N GLN P 530      -7.709  -6.276 -13.803  0.00  0.00      PROA  
ATOM   1200   HN GLN P 530      -8.192  -5.557 -13.309  0.00  0.00      PROA  
ATOM   1201   CA GLN P 530      -6.296  -6.316 -13.388  0.00  0.00      PROA  
ATOM   1202   HA GLN P 530      -5.652  -6.677 -14.176  0.00  0.00      PROA  
ATOM   1203   CB GLN P 530      -5.732  -4.848 -13.067  0.00  0.00      PROA  
ATOM   1204  HB1 GLN P 530      -5.438  -4.234 -13.945  0.00  0.00      PROA  
ATOM   1205  HB2 GLN P 530      -4.769  -4.851 -12.514  0.00  0.00      PROA  
ATOM   1206   CG GLN P 530      -6.724  -3.962 -12.222  0.00  0.00      PROA  
ATOM   1207  HG1 GLN P 530      -6.040  -3.227 -11.745  0.00  0.00      PROA  
ATOM   1208  HG2 GLN P 530      -7.129  -4.497 -11.336  0.00  0.00      PROA  
ATOM   1209   CD GLN P 530      -7.933  -3.279 -12.803  0.00  0.00      PROA  
ATOM   1210  OE1 GLN P 530      -9.040  -3.861 -12.941  0.00  0.00      PROA  
ATOM   1211  NE2 GLN P 530      -7.701  -2.079 -13.344  0.00  0.00      PROA  
ATOM   1212 HE21 GLN P 530      -8.499  -1.609 -13.719  0.00  0.00      PROA  
ATOM   1213 HE22 GLN P 530      -6.765  -1.777 -13.523  0.00  0.00      PROA  
ATOM   1214    C GLN P 530      -6.126  -7.224 -12.196  0.00  0.00      PROA  
ATOM   1215    O GLN P 530      -6.454  -6.785 -11.120  0.00  0.00      PROA  
ATOM   1216    N PRO P 531      -5.741  -8.443 -12.289  0.00  0.00      PROA  
ATOM   1217   CD PRO P 531      -5.622  -9.167 -13.552  0.00  0.00      PROA  
ATOM   1218  HD1 PRO P 531      -4.919  -8.715 -14.284  0.00  0.00      PROA  
ATOM   1219  HD2 PRO P 531      -6.595  -9.298 -14.071  0.00  0.00      PROA  
ATOM   1220   CA PRO P 531      -5.764  -9.306 -11.127  0.00  0.00      PROA  
ATOM   1221   HA PRO P 531      -6.644  -9.091 -10.539  0.00  0.00      PROA  
ATOM   1222   CB PRO P 531      -5.785 -10.683 -11.782  0.00  0.00      PROA  
ATOM   1223  HB1 PRO P 531      -6.871 -10.840 -11.956  0.00  0.00      PROA  
ATOM   1224  HB2 PRO P 531      -5.383 -11.556 -11.224  0.00  0.00      PROA  
ATOM   1225   CG PRO P 531      -5.039 -10.523 -13.147  0.00  0.00      PROA  
ATOM   1226  HG1 PRO P 531      -3.933 -10.431 -13.086  0.00  0.00      PROA  
ATOM   1227  HG2 PRO P 531      -5.191 -11.353 -13.870  0.00  0.00      PROA  
ATOM   1228    C PRO P 531      -4.592  -9.167 -10.207  0.00  0.00      PROA  
ATOM   1229    O PRO P 531      -4.406  -9.955  -9.236  0.00  0.00      PROA  
ATOM   1230    N LEU P 532      -3.688  -8.228 -10.446  0.00  0.00      PROA  
ATOM   1231   HN LEU P 532      -3.840  -7.683 -11.267  0.00  0.00      PROA  
ATOM   1232   CA LEU P 532      -2.449  -8.047  -9.794  0.00  0.00      PROA  
ATOM   1233   HA LEU P 532      -2.116  -9.038  -9.525  0.00  0.00      PROA  
ATOM   1234   CB LEU P 532      -1.434  -7.426 -10.908  0.00  0.00      PROA  
ATOM   1235  HB1 LEU P 532      -0.494  -7.190 -10.364  0.00  0.00      PROA  
ATOM   1236  HB2 LEU P 532      -1.806  -6.429 -11.228  0.00  0.00      PROA  
ATOM   1237   CG LEU P 532      -1.150  -8.341 -12.069  0.00  0.00      PROA  
ATOM   1238   HG LEU P 532      -2.130  -8.766 -12.374  0.00  0.00      PROA  
ATOM   1239  CD1 LEU P 532      -0.498  -7.636 -13.281  0.00  0.00      PROA  
ATOM   1240 HD11 LEU P 532      -0.268  -8.299 -14.141  0.00  0.00      PROA  
ATOM   1241 HD12 LEU P 532       0.477  -7.211 -12.958  0.00  0.00      PROA  
ATOM   1242 HD13 LEU P 532      -1.142  -6.803 -13.637  0.00  0.00      PROA  
ATOM   1243  CD2 LEU P 532      -0.191  -9.443 -11.625  0.00  0.00      PROA  
ATOM   1244 HD21 LEU P 532       0.728  -9.101 -11.104  0.00  0.00      PROA  
ATOM   1245 HD22 LEU P 532       0.027 -10.041 -12.536  0.00  0.00      PROA  
ATOM   1246 HD23 LEU P 532      -0.657 -10.251 -11.021  0.00  0.00      PROA  
ATOM   1247    C LEU P 532      -2.637  -7.068  -8.637  0.00  0.00      PROA  
ATOM   1248    O LEU P 532      -1.678  -6.563  -8.026  0.00  0.00      PROA  
ATOM   1249    N THR P 533      -3.928  -6.745  -8.329  0.00  0.00      PROA  
ATOM   1250   HN THR P 533      -4.701  -7.060  -8.874  0.00  0.00      PROA  
ATOM   1251   CA THR P 533      -4.186  -5.621  -7.390  0.00  0.00      PROA  
ATOM   1252   HA THR P 533      -3.321  -4.975  -7.365  0.00  0.00      PROA  
ATOM   1253   CB THR P 533      -5.397  -4.822  -7.887  0.00  0.00      PROA  
ATOM   1254   HB THR P 533      -6.317  -5.443  -7.846  0.00  0.00      PROA  
ATOM   1255  OG1 THR P 533      -5.209  -4.496  -9.242  0.00  0.00      PROA  
ATOM   1256  HG1 THR P 533      -6.070  -4.313  -9.627  0.00  0.00      PROA  
ATOM   1257  CG2 THR P 533      -5.485  -3.485  -7.128  0.00  0.00      PROA  
ATOM   1258 HG21 THR P 533      -6.402  -2.903  -7.363  0.00  0.00      PROA  
ATOM   1259 HG22 THR P 533      -4.635  -2.805  -7.350  0.00  0.00      PROA  
ATOM   1260 HG23 THR P 533      -5.207  -3.725  -6.080  0.00  0.00      PROA  
ATOM   1261    C THR P 533      -4.361  -6.125  -6.009  0.00  0.00      PROA  
ATOM   1262    O THR P 533      -5.436  -6.664  -5.619  0.00  0.00      PROA  
ATOM   1263    N ILE P 534      -3.373  -5.992  -5.066  0.00  0.00      PROA  
ATOM   1264   HN ILE P 534      -2.451  -5.730  -5.338  0.00  0.00      PROA  
ATOM   1265   CA ILE P 534      -3.534  -6.388  -3.719  0.00  0.00      PROA  
ATOM   1266   HA ILE P 534      -3.762  -7.442  -3.773  0.00  0.00      PROA  
ATOM   1267   CB ILE P 534      -2.154  -6.307  -2.959  0.00  0.00      PROA  
ATOM   1268   HB ILE P 534      -1.880  -5.232  -2.916  0.00  0.00      PROA  
ATOM   1269  CG2 ILE P 534      -2.341  -6.544  -1.463  0.00  0.00      PROA  
ATOM   1270 HG21 ILE P 534      -1.406  -6.692  -0.881  0.00  0.00      PROA  
ATOM   1271 HG22 ILE P 534      -2.888  -7.493  -1.273  0.00  0.00      PROA  
ATOM   1272 HG23 ILE P 534      -2.828  -5.703  -0.926  0.00  0.00      PROA  
ATOM   1273  CG1 ILE P 534      -0.932  -6.998  -3.573  0.00  0.00      PROA  
ATOM   1274 HG11 ILE P 534      -0.017  -6.714  -3.010  0.00  0.00      PROA  
ATOM   1275 HG12 ILE P 534      -0.911  -6.493  -4.562  0.00  0.00      PROA  
ATOM   1276   CD ILE P 534      -0.988  -8.562  -3.707  0.00  0.00      PROA  
ATOM   1277  HD1 ILE P 534      -1.019  -9.049  -2.709  0.00  0.00      PROA  
ATOM   1278  HD2 ILE P 534       0.016  -8.801  -4.118  0.00  0.00      PROA  
ATOM   1279  HD3 ILE P 534      -1.819  -8.883  -4.371  0.00  0.00      PROA  
ATOM   1280    C ILE P 534      -4.714  -5.613  -3.113  0.00  0.00      PROA  
ATOM   1281    O ILE P 534      -4.820  -4.444  -3.283  0.00  0.00      PROA  
ATOM   1282    N LEU P 535      -5.619  -6.247  -2.324  0.00  0.00      PROA  
ATOM   1283   HN LEU P 535      -5.492  -7.234  -2.262  0.00  0.00      PROA  
ATOM   1284   CA LEU P 535      -6.655  -5.528  -1.573  0.00  0.00      PROA  
ATOM   1285   HA LEU P 535      -6.937  -4.569  -1.982  0.00  0.00      PROA  
ATOM   1286   CB LEU P 535      -8.004  -6.372  -1.296  0.00  0.00      PROA  
ATOM   1287  HB1 LEU P 535      -8.678  -5.794  -0.628  0.00  0.00      PROA  
ATOM   1288  HB2 LEU P 535      -7.780  -7.357  -0.834  0.00  0.00      PROA  
ATOM   1289   CG LEU P 535      -8.847  -6.727  -2.544  0.00  0.00      PROA  
ATOM   1290   HG LEU P 535      -9.838  -6.845  -2.055  0.00  0.00      PROA  
ATOM   1291  CD1 LEU P 535      -9.052  -5.558  -3.455  0.00  0.00      PROA  
ATOM   1292 HD11 LEU P 535      -9.181  -4.648  -2.831  0.00  0.00      PROA  
ATOM   1293 HD12 LEU P 535      -9.909  -5.807  -4.117  0.00  0.00      PROA  
ATOM   1294 HD13 LEU P 535      -8.133  -5.361  -4.047  0.00  0.00      PROA  
ATOM   1295  CD2 LEU P 535      -8.453  -8.086  -3.130  0.00  0.00      PROA  
ATOM   1296 HD21 LEU P 535      -9.172  -8.270  -3.957  0.00  0.00      PROA  
ATOM   1297 HD22 LEU P 535      -8.416  -8.884  -2.358  0.00  0.00      PROA  
ATOM   1298 HD23 LEU P 535      -7.468  -8.114  -3.643  0.00  0.00      PROA  
ATOM   1299    C LEU P 535      -6.081  -5.276  -0.208  0.00  0.00      PROA  
ATOM   1300    O LEU P 535      -5.381  -6.102   0.330  0.00  0.00      PROA  
ATOM   1301    N GLY P 536      -6.538  -4.132   0.363  0.00  0.00      PROA  
ATOM   1302   HN GLY P 536      -7.194  -3.569  -0.134  0.00  0.00      PROA  
ATOM   1303   CA GLY P 536      -6.407  -3.880   1.751  0.00  0.00      PROA  
ATOM   1304  HA1 GLY P 536      -5.572  -3.224   1.947  0.00  0.00      PROA  
ATOM   1305  HA2 GLY P 536      -6.474  -4.802   2.310  0.00  0.00      PROA  
ATOM   1306    C GLY P 536      -7.532  -2.939   2.080  0.00  0.00      PROA  
ATOM   1307    O GLY P 536      -8.264  -2.531   1.179  0.00  0.00      PROA  
ATOM   1308    N SER P 537      -7.662  -2.590   3.376  0.00  0.00      PROA  
ATOM   1309   HN SER P 537      -7.126  -2.909   4.154  0.00  0.00      PROA  
ATOM   1310   CA SER P 537      -8.637  -1.637   3.828  0.00  0.00      PROA  
ATOM   1311   HA SER P 537      -9.413  -1.517   3.087  0.00  0.00      PROA  
ATOM   1312   CB SER P 537      -9.363  -2.073   5.101  0.00  0.00      PROA  
ATOM   1313  HB1 SER P 537      -9.986  -2.916   4.734  0.00  0.00      PROA  
ATOM   1314  HB2 SER P 537      -9.990  -1.256   5.517  0.00  0.00      PROA  
ATOM   1315   OG SER P 537      -8.359  -2.534   5.949  0.00  0.00      PROA  
ATOM   1316  HG1 SER P 537      -7.734  -1.837   6.160  0.00  0.00      PROA  
ATOM   1317    C SER P 537      -8.023  -0.266   4.021  0.00  0.00      PROA  
ATOM   1318    O SER P 537      -7.391  -0.011   4.977  0.00  0.00      PROA  
ATOM   1319    N THR P 538      -8.460   0.651   3.107  0.00  0.00      PROA  
ATOM   1320   HN THR P 538      -9.172   0.392   2.459  0.00  0.00      PROA  
ATOM   1321   CA THR P 538      -7.890   1.994   2.949  0.00  0.00      PROA  
ATOM   1322   HA THR P 538      -6.840   1.748   2.897  0.00  0.00      PROA  
ATOM   1323   CB THR P 538      -8.331   2.622   1.661  0.00  0.00      PROA  
ATOM   1324   HB THR P 538      -8.046   1.871   0.894  0.00  0.00      PROA  
ATOM   1325  OG1 THR P 538      -7.531   3.750   1.272  0.00  0.00      PROA  
ATOM   1326  HG1 THR P 538      -6.781   3.688   1.868  0.00  0.00      PROA  
ATOM   1327  CG2 THR P 538      -9.797   3.052   1.564  0.00  0.00      PROA  
ATOM   1328 HG21 THR P 538     -10.282   2.215   2.111  0.00  0.00      PROA  
ATOM   1329 HG22 THR P 538      -9.964   3.212   0.477  0.00  0.00      PROA  
ATOM   1330 HG23 THR P 538      -9.915   4.008   2.117  0.00  0.00      PROA  
ATOM   1331    C THR P 538      -8.172   2.927   4.118  0.00  0.00      PROA  
ATOM   1332    O THR P 538      -9.313   2.817   4.642  0.00  0.00      PROA  
ATOM   1333    N GLY P 539      -7.277   3.865   4.459  0.00  0.00      PROA  
ATOM   1334   HN GLY P 539      -6.376   3.962   4.044  0.00  0.00      PROA  
ATOM   1335   CA GLY P 539      -7.490   4.832   5.544  0.00  0.00      PROA  
ATOM   1336  HA1 GLY P 539      -6.747   5.615   5.511  0.00  0.00      PROA  
ATOM   1337  HA2 GLY P 539      -7.326   4.355   6.500  0.00  0.00      PROA  
ATOM   1338    C GLY P 539      -8.778   5.652   5.542  0.00  0.00      PROA  
ATOM   1339    O GLY P 539      -9.159   5.915   6.677  0.00  0.00      PROA  
ATOM   1340    N PRO P 540      -9.355   6.124   4.466  0.00  0.00      PROA  
ATOM   1341   CD PRO P 540      -8.575   6.481   3.286  0.00  0.00      PROA  
ATOM   1342  HD1 PRO P 540      -8.519   5.622   2.584  0.00  0.00      PROA  
ATOM   1343  HD2 PRO P 540      -7.495   6.624   3.503  0.00  0.00      PROA  
ATOM   1344   CA PRO P 540     -10.531   6.951   4.670  0.00  0.00      PROA  
ATOM   1345   HA PRO P 540     -10.330   7.787   5.324  0.00  0.00      PROA  
ATOM   1346   CB PRO P 540     -10.756   7.440   3.204  0.00  0.00      PROA  
ATOM   1347  HB1 PRO P 540     -11.490   8.274   3.165  0.00  0.00      PROA  
ATOM   1348  HB2 PRO P 540     -11.137   6.574   2.620  0.00  0.00      PROA  
ATOM   1349   CG PRO P 540      -9.333   7.700   2.667  0.00  0.00      PROA  
ATOM   1350  HG1 PRO P 540      -9.088   7.679   1.583  0.00  0.00      PROA  
ATOM   1351  HG2 PRO P 540      -8.958   8.595   3.208  0.00  0.00      PROA  
ATOM   1352    C PRO P 540     -11.660   6.097   5.174  0.00  0.00      PROA  
ATOM   1353    O PRO P 540     -12.431   6.625   5.979  0.00  0.00      PROA  
ATOM   1354    N VAL P 541     -11.738   4.808   4.779  0.00  0.00      PROA  
ATOM   1355   HN VAL P 541     -11.100   4.527   4.067  0.00  0.00      PROA  
ATOM   1356   CA VAL P 541     -12.673   3.839   5.213  0.00  0.00      PROA  
ATOM   1357   HA VAL P 541     -13.710   4.137   5.203  0.00  0.00      PROA  
ATOM   1358   CB VAL P 541     -12.588   2.636   4.284  0.00  0.00      PROA  
ATOM   1359   HB VAL P 541     -11.611   2.117   4.178  0.00  0.00      PROA  
ATOM   1360  CG1 VAL P 541     -13.528   1.574   4.883  0.00  0.00      PROA  
ATOM   1361 HG11 VAL P 541     -14.611   1.738   4.698  0.00  0.00      PROA  
ATOM   1362 HG12 VAL P 541     -13.323   1.163   5.894  0.00  0.00      PROA  
ATOM   1363 HG13 VAL P 541     -13.260   0.612   4.397  0.00  0.00      PROA  
ATOM   1364  CG2 VAL P 541     -13.112   3.152   2.924  0.00  0.00      PROA  
ATOM   1365 HG21 VAL P 541     -13.481   2.293   2.324  0.00  0.00      PROA  
ATOM   1366 HG22 VAL P 541     -12.338   3.599   2.264  0.00  0.00      PROA  
ATOM   1367 HG23 VAL P 541     -13.866   3.968   2.932  0.00  0.00      PROA  
ATOM   1368    C VAL P 541     -12.434   3.472   6.667  0.00  0.00      PROA  
ATOM   1369    O VAL P 541     -13.323   3.389   7.485  0.00  0.00      PROA  
ATOM   1370    N LEU P 542     -11.128   3.350   7.138  0.00  0.00      PROA  
ATOM   1371   HN LEU P 542     -10.347   3.555   6.552  0.00  0.00      PROA  
ATOM   1372   CA LEU P 542     -10.819   3.011   8.512  0.00  0.00      PROA  
ATOM   1373   HA LEU P 542     -11.497   2.202   8.737  0.00  0.00      PROA  
ATOM   1374   CB LEU P 542      -9.308   2.614   8.579  0.00  0.00      PROA  
ATOM   1375  HB1 LEU P 542      -9.033   2.411   9.637  0.00  0.00      PROA  
ATOM   1376  HB2 LEU P 542      -8.610   3.403   8.226  0.00  0.00      PROA  
ATOM   1377   CG LEU P 542      -8.827   1.378   7.777  0.00  0.00      PROA  
ATOM   1378   HG LEU P 542      -8.923   1.521   6.679  0.00  0.00      PROA  
ATOM   1379  CD1 LEU P 542      -7.397   1.099   8.089  0.00  0.00      PROA  
ATOM   1380 HD11 LEU P 542      -6.984   0.226   7.540  0.00  0.00      PROA  
ATOM   1381 HD12 LEU P 542      -7.199   0.930   9.170  0.00  0.00      PROA  
ATOM   1382 HD13 LEU P 542      -6.903   1.998   7.663  0.00  0.00      PROA  
ATOM   1383  CD2 LEU P 542      -9.705   0.076   8.017  0.00  0.00      PROA  
ATOM   1384 HD21 LEU P 542     -10.632   0.296   7.445  0.00  0.00      PROA  
ATOM   1385 HD22 LEU P 542     -10.052  -0.054   9.065  0.00  0.00      PROA  
ATOM   1386 HD23 LEU P 542      -9.211  -0.809   7.561  0.00  0.00      PROA  
ATOM   1387    C LEU P 542     -11.084   4.146   9.453  0.00  0.00      PROA  
ATOM   1388    O LEU P 542     -11.540   3.864  10.555  0.00  0.00      PROA  
ATOM   1389    N VAL P 543     -10.818   5.479   9.118  0.00  0.00      PROA  
ATOM   1390   HN VAL P 543     -10.552   5.782   8.206  0.00  0.00      PROA  
ATOM   1391   CA VAL P 543     -11.319   6.588   9.990  0.00  0.00      PROA  
ATOM   1392   HA VAL P 543     -11.040   6.283  10.988  0.00  0.00      PROA  
ATOM   1393   CB VAL P 543     -10.826   7.972   9.674  0.00  0.00      PROA  
ATOM   1394   HB VAL P 543     -11.350   8.669  10.362  0.00  0.00      PROA  
ATOM   1395  CG1 VAL P 543      -9.286   8.037   9.989  0.00  0.00      PROA  
ATOM   1396 HG11 VAL P 543      -8.927   9.086  10.069  0.00  0.00      PROA  
ATOM   1397 HG12 VAL P 543      -8.647   7.643   9.170  0.00  0.00      PROA  
ATOM   1398 HG13 VAL P 543      -9.031   7.424  10.879  0.00  0.00      PROA  
ATOM   1399  CG2 VAL P 543     -11.048   8.461   8.302  0.00  0.00      PROA  
ATOM   1400 HG21 VAL P 543     -10.370   7.908   7.617  0.00  0.00      PROA  
ATOM   1401 HG22 VAL P 543     -10.795   9.539   8.219  0.00  0.00      PROA  
ATOM   1402 HG23 VAL P 543     -12.133   8.352   8.089  0.00  0.00      PROA  
ATOM   1403    C VAL P 543     -12.820   6.503  10.117  0.00  0.00      PROA  
ATOM   1404    O VAL P 543     -13.360   6.624  11.198  0.00  0.00      PROA  
ATOM   1405    N PHE P 544     -13.585   6.271   9.032  0.00  0.00      PROA  
ATOM   1406   HN PHE P 544     -12.995   6.196   8.233  0.00  0.00      PROA  
ATOM   1407   CA PHE P 544     -15.001   6.222   8.986  0.00  0.00      PROA  
ATOM   1408   HA PHE P 544     -15.330   7.203   9.295  0.00  0.00      PROA  
ATOM   1409   CB PHE P 544     -15.278   5.948   7.520  0.00  0.00      PROA  
ATOM   1410  HB1 PHE P 544     -14.861   5.034   7.044  0.00  0.00      PROA  
ATOM   1411  HB2 PHE P 544     -14.824   6.836   7.031  0.00  0.00      PROA  
ATOM   1412   CG PHE P 544     -16.776   5.928   7.048  0.00  0.00      PROA  
ATOM   1413  CD1 PHE P 544     -17.327   7.103   6.712  0.00  0.00      PROA  
ATOM   1414  HD1 PHE P 544     -16.759   8.006   6.881  0.00  0.00      PROA  
ATOM   1415  CE1 PHE P 544     -18.585   7.244   6.149  0.00  0.00      PROA  
ATOM   1416  HE1 PHE P 544     -18.979   8.239   6.006  0.00  0.00      PROA  
ATOM   1417   CZ PHE P 544     -19.399   6.105   6.031  0.00  0.00      PROA  
ATOM   1418   HZ PHE P 544     -20.362   6.119   5.542  0.00  0.00      PROA  
ATOM   1419  CD2 PHE P 544     -17.521   4.708   6.836  0.00  0.00      PROA  
ATOM   1420  HD2 PHE P 544     -17.056   3.749   7.013  0.00  0.00      PROA  
ATOM   1421  CE2 PHE P 544     -18.898   4.850   6.345  0.00  0.00      PROA  
ATOM   1422  HE2 PHE P 544     -19.406   3.942   6.057  0.00  0.00      PROA  
ATOM   1423    C PHE P 544     -15.589   5.190   9.913  0.00  0.00      PROA  
ATOM   1424    O PHE P 544     -16.487   5.447  10.662  0.00  0.00      PROA  
ATOM   1425    N GLU P 545     -14.990   3.935   9.833  0.00  0.00      PROA  
ATOM   1426   HN GLU P 545     -14.341   3.682   9.120  0.00  0.00      PROA  
ATOM   1427   CA GLU P 545     -15.278   2.917  10.790  0.00  0.00      PROA  
ATOM   1428   HA GLU P 545     -16.347   2.766  10.812  0.00  0.00      PROA  
ATOM   1429   CB GLU P 545     -14.507   1.538  10.499  0.00  0.00      PROA  
ATOM   1430  HB1 GLU P 545     -14.895   0.898  11.320  0.00  0.00      PROA  
ATOM   1431  HB2 GLU P 545     -13.403   1.644  10.563  0.00  0.00      PROA  
ATOM   1432   CG GLU P 545     -15.029   0.937   9.196  0.00  0.00      PROA  
ATOM   1433  HG1 GLU P 545     -14.503   1.449   8.361  0.00  0.00      PROA  
ATOM   1434  HG2 GLU P 545     -16.089   1.268   9.213  0.00  0.00      PROA  
ATOM   1435   CD GLU P 545     -14.957  -0.587   9.107  0.00  0.00      PROA  
ATOM   1436  OE1 GLU P 545     -14.656  -1.159   8.059  0.00  0.00      PROA  
ATOM   1437  OE2 GLU P 545     -15.328  -1.241  10.108  0.00  0.00      PROA  
ATOM   1438    C GLU P 545     -15.005   3.296  12.201  0.00  0.00      PROA  
ATOM   1439    O GLU P 545     -15.823   3.099  13.111  0.00  0.00      PROA  
ATOM   1440    N LYS P 546     -13.803   3.841  12.452  0.00  0.00      PROA  
ATOM   1441   HN LYS P 546     -13.176   3.980  11.689  0.00  0.00      PROA  
ATOM   1442   CA LYS P 546     -13.397   4.360  13.777  0.00  0.00      PROA  
ATOM   1443   HA LYS P 546     -13.518   3.505  14.425  0.00  0.00      PROA  
ATOM   1444   CB LYS P 546     -11.924   4.692  13.746  0.00  0.00      PROA  
ATOM   1445  HB1 LYS P 546     -11.640   5.227  14.677  0.00  0.00      PROA  
ATOM   1446  HB2 LYS P 546     -11.663   5.264  12.830  0.00  0.00      PROA  
ATOM   1447   CG LYS P 546     -11.109   3.373  13.746  0.00  0.00      PROA  
ATOM   1448  HG1 LYS P 546     -11.216   2.646  12.913  0.00  0.00      PROA  
ATOM   1449  HG2 LYS P 546     -11.589   2.862  14.608  0.00  0.00      PROA  
ATOM   1450   CD LYS P 546      -9.596   3.546  14.023  0.00  0.00      PROA  
ATOM   1451  HD1 LYS P 546      -9.235   2.496  14.060  0.00  0.00      PROA  
ATOM   1452  HD2 LYS P 546      -9.386   4.113  14.954  0.00  0.00      PROA  
ATOM   1453   CE LYS P 546      -8.762   4.077  12.847  0.00  0.00      PROA  
ATOM   1454  HE1 LYS P 546      -8.984   5.144  12.632  0.00  0.00      PROA  
ATOM   1455  HE2 LYS P 546      -8.761   3.385  11.978  0.00  0.00      PROA  
ATOM   1456   NZ LYS P 546      -7.392   4.144  13.348  0.00  0.00      PROA  
ATOM   1457  HZ1 LYS P 546      -7.394   5.027  13.898  0.00  0.00      PROA  
ATOM   1458  HZ2 LYS P 546      -6.675   4.250  12.601  0.00  0.00      PROA  
ATOM   1459  HZ3 LYS P 546      -7.260   3.318  13.966  0.00  0.00      PROA  
ATOM   1460    C LYS P 546     -14.335   5.468  14.353  0.00  0.00      PROA  
ATOM   1461    O LYS P 546     -14.594   5.507  15.561  0.00  0.00      PROA  
ATOM   1462    N ILE P 547     -14.820   6.399  13.505  0.00  0.00      PROA  
ATOM   1463   HN ILE P 547     -14.582   6.424  12.537  0.00  0.00      PROA  
ATOM   1464   CA ILE P 547     -15.787   7.442  13.832  0.00  0.00      PROA  
ATOM   1465   HA ILE P 547     -15.450   7.909  14.746  0.00  0.00      PROA  
ATOM   1466   CB ILE P 547     -15.959   8.549  12.757  0.00  0.00      PROA  
ATOM   1467   HB ILE P 547     -16.119   8.124  11.742  0.00  0.00      PROA  
ATOM   1468  CG2 ILE P 547     -17.004   9.602  13.275  0.00  0.00      PROA  
ATOM   1469 HG21 ILE P 547     -18.032   9.182  13.233  0.00  0.00      PROA  
ATOM   1470 HG22 ILE P 547     -16.992  10.431  12.536  0.00  0.00      PROA  
ATOM   1471 HG23 ILE P 547     -16.828   9.808  14.352  0.00  0.00      PROA  
ATOM   1472  CG1 ILE P 547     -14.644   9.223  12.743  0.00  0.00      PROA  
ATOM   1473 HG11 ILE P 547     -13.800   8.501  12.730  0.00  0.00      PROA  
ATOM   1474 HG12 ILE P 547     -14.540   9.977  13.552  0.00  0.00      PROA  
ATOM   1475   CD ILE P 547     -14.311  10.097  11.429  0.00  0.00      PROA  
ATOM   1476  HD1 ILE P 547     -13.932   9.460  10.602  0.00  0.00      PROA  
ATOM   1477  HD2 ILE P 547     -13.489  10.799  11.688  0.00  0.00      PROA  
ATOM   1478  HD3 ILE P 547     -15.212  10.637  11.066  0.00  0.00      PROA  
ATOM   1479    C ILE P 547     -17.195   6.844  14.049  0.00  0.00      PROA  
ATOM   1480    O ILE P 547     -17.914   7.103  14.960  0.00  0.00      PROA  
ATOM   1481    N LEU P 548     -17.624   5.888  13.184  0.00  0.00      PROA  
ATOM   1482   HN LEU P 548     -17.072   5.709  12.373  0.00  0.00      PROA  
ATOM   1483   CA LEU P 548     -18.858   5.110  13.230  0.00  0.00      PROA  
ATOM   1484   HA LEU P 548     -19.726   5.743  13.130  0.00  0.00      PROA  
ATOM   1485   CB LEU P 548     -18.783   4.098  12.048  0.00  0.00      PROA  
ATOM   1486  HB1 LEU P 548     -17.859   3.487  12.131  0.00  0.00      PROA  
ATOM   1487  HB2 LEU P 548     -18.609   4.649  11.099  0.00  0.00      PROA  
ATOM   1488   CG LEU P 548     -20.040   3.194  11.864  0.00  0.00      PROA  
ATOM   1489   HG LEU P 548     -19.993   2.341  12.573  0.00  0.00      PROA  
ATOM   1490  CD1 LEU P 548     -21.425   3.895  12.044  0.00  0.00      PROA  
ATOM   1491 HD11 LEU P 548     -21.592   4.442  12.997  0.00  0.00      PROA  
ATOM   1492 HD12 LEU P 548     -22.095   3.012  11.967  0.00  0.00      PROA  
ATOM   1493 HD13 LEU P 548     -21.446   4.545  11.143  0.00  0.00      PROA  
ATOM   1494  CD2 LEU P 548     -20.020   2.584  10.448  0.00  0.00      PROA  
ATOM   1495 HD21 LEU P 548     -20.030   3.408   9.703  0.00  0.00      PROA  
ATOM   1496 HD22 LEU P 548     -20.744   1.746  10.357  0.00  0.00      PROA  
ATOM   1497 HD23 LEU P 548     -18.951   2.288  10.516  0.00  0.00      PROA  
ATOM   1498    C LEU P 548     -18.990   4.314  14.496  0.00  0.00      PROA  
ATOM   1499    O LEU P 548     -20.031   4.267  15.089  0.00  0.00      PROA  
ATOM   1500    N PHE P 549     -17.896   3.679  14.948  0.00  0.00      PROA  
ATOM   1501   HN PHE P 549     -17.124   3.627  14.320  0.00  0.00      PROA  
ATOM   1502   CA PHE P 549     -17.672   3.181  16.312  0.00  0.00      PROA  
ATOM   1503   HA PHE P 549     -18.524   2.540  16.483  0.00  0.00      PROA  
ATOM   1504   CB PHE P 549     -16.359   2.407  16.307  0.00  0.00      PROA  
ATOM   1505  HB1 PHE P 549     -15.501   2.934  15.837  0.00  0.00      PROA  
ATOM   1506  HB2 PHE P 549     -16.639   1.481  15.760  0.00  0.00      PROA  
ATOM   1507   CG PHE P 549     -15.912   1.951  17.677  0.00  0.00      PROA  
ATOM   1508  CD1 PHE P 549     -16.520   0.821  18.329  0.00  0.00      PROA  
ATOM   1509  HD1 PHE P 549     -17.418   0.318  18.001  0.00  0.00      PROA  
ATOM   1510  CE1 PHE P 549     -16.014   0.401  19.560  0.00  0.00      PROA  
ATOM   1511  HE1 PHE P 549     -16.556  -0.329  20.143  0.00  0.00      PROA  
ATOM   1512   CZ PHE P 549     -14.969   1.124  20.125  0.00  0.00      PROA  
ATOM   1513   HZ PHE P 549     -14.623   0.907  21.125  0.00  0.00      PROA  
ATOM   1514  CD2 PHE P 549     -14.761   2.574  18.204  0.00  0.00      PROA  
ATOM   1515  HD2 PHE P 549     -14.346   3.387  17.625  0.00  0.00      PROA  
ATOM   1516  CE2 PHE P 549     -14.312   2.201  19.442  0.00  0.00      PROA  
ATOM   1517  HE2 PHE P 549     -13.489   2.716  19.915  0.00  0.00      PROA  
ATOM   1518    C PHE P 549     -17.741   4.207  17.487  0.00  0.00      PROA  
ATOM   1519    O PHE P 549     -18.476   3.974  18.441  0.00  0.00      PROA  
ATOM   1520    N LYS P 550     -16.981   5.388  17.386  0.00  0.00      PROA  
ATOM   1521   HN LYS P 550     -16.380   5.432  16.592  0.00  0.00      PROA  
ATOM   1522   CA LYS P 550     -16.930   6.449  18.385  0.00  0.00      PROA  
ATOM   1523   HA LYS P 550     -16.675   5.980  19.324  0.00  0.00      PROA  
ATOM   1524   CB LYS P 550     -15.822   7.510  18.017  0.00  0.00      PROA  
ATOM   1525  HB1 LYS P 550     -16.162   8.117  17.151  0.00  0.00      PROA  
ATOM   1526  HB2 LYS P 550     -14.882   6.972  17.767  0.00  0.00      PROA  
ATOM   1527   CG LYS P 550     -15.363   8.525  19.060  0.00  0.00      PROA  
ATOM   1528  HG1 LYS P 550     -16.199   9.197  19.349  0.00  0.00      PROA  
ATOM   1529  HG2 LYS P 550     -14.574   9.158  18.601  0.00  0.00      PROA  
ATOM   1530   CD LYS P 550     -14.944   7.747  20.347  0.00  0.00      PROA  
ATOM   1531  HD1 LYS P 550     -14.343   6.863  20.045  0.00  0.00      PROA  
ATOM   1532  HD2 LYS P 550     -15.836   7.399  20.911  0.00  0.00      PROA  
ATOM   1533   CE LYS P 550     -14.016   8.603  21.302  0.00  0.00      PROA  
ATOM   1534  HE1 LYS P 550     -13.181   8.929  20.645  0.00  0.00      PROA  
ATOM   1535  HE2 LYS P 550     -13.508   7.907  22.003  0.00  0.00      PROA  
ATOM   1536   NZ LYS P 550     -14.639   9.642  22.158  0.00  0.00      PROA  
ATOM   1537  HZ1 LYS P 550     -13.928  10.100  22.763  0.00  0.00      PROA  
ATOM   1538  HZ2 LYS P 550     -15.378   9.231  22.763  0.00  0.00      PROA  
ATOM   1539  HZ3 LYS P 550     -15.159  10.339  21.588  0.00  0.00      PROA  
ATOM   1540    C LYS P 550     -18.252   7.107  18.701  0.00  0.00      PROA  
ATOM   1541    O LYS P 550     -18.544   7.413  19.870  0.00  0.00      PROA  
ATOM   1542    N PHE P 551     -19.164   7.222  17.708  0.00  0.00      PROA  
ATOM   1543   HN PHE P 551     -18.985   6.771  16.838  0.00  0.00      PROA  
ATOM   1544   CA PHE P 551     -20.531   7.589  18.001  0.00  0.00      PROA  
ATOM   1545   HA PHE P 551     -20.605   8.470  18.621  0.00  0.00      PROA  
ATOM   1546   CB PHE P 551     -21.182   7.802  16.638  0.00  0.00      PROA  
ATOM   1547  HB1 PHE P 551     -20.914   7.027  15.889  0.00  0.00      PROA  
ATOM   1548  HB2 PHE P 551     -20.985   8.795  16.181  0.00  0.00      PROA  
ATOM   1549   CG PHE P 551     -22.770   7.739  16.565  0.00  0.00      PROA  
ATOM   1550  CD1 PHE P 551     -23.556   8.906  16.865  0.00  0.00      PROA  
ATOM   1551  HD1 PHE P 551     -22.951   9.784  17.040  0.00  0.00      PROA  
ATOM   1552  CE1 PHE P 551     -25.007   8.816  16.757  0.00  0.00      PROA  
ATOM   1553  HE1 PHE P 551     -25.541   9.680  17.124  0.00  0.00      PROA  
ATOM   1554   CZ PHE P 551     -25.677   7.721  16.215  0.00  0.00      PROA  
ATOM   1555   HZ PHE P 551     -26.748   7.763  16.080  0.00  0.00      PROA  
ATOM   1556  CD2 PHE P 551     -23.501   6.596  16.072  0.00  0.00      PROA  
ATOM   1557  HD2 PHE P 551     -22.991   5.691  15.776  0.00  0.00      PROA  
ATOM   1558  CE2 PHE P 551     -24.887   6.635  15.889  0.00  0.00      PROA  
ATOM   1559  HE2 PHE P 551     -25.392   5.819  15.392  0.00  0.00      PROA  
ATOM   1560    C PHE P 551     -21.279   6.550  18.846  0.00  0.00      PROA  
ATOM   1561    O PHE P 551     -22.151   6.823  19.644  0.00  0.00      PROA  
ATOM   1562    N CYS P 552     -20.988   5.237  18.676  0.00  0.00      PROA  
ATOM   1563   HN CYS P 552     -20.208   4.896  18.156  0.00  0.00      PROA  
ATOM   1564   CA CYS P 552     -21.779   4.195  19.422  0.00  0.00      PROA  
ATOM   1565   HA CYS P 552     -22.712   4.635  19.741  0.00  0.00      PROA  
ATOM   1566   CB CYS P 552     -22.103   2.938  18.727  0.00  0.00      PROA  
ATOM   1567  HB1 CYS P 552     -22.640   2.203  19.364  0.00  0.00      PROA  
ATOM   1568  HB2 CYS P 552     -21.229   2.397  18.306  0.00  0.00      PROA  
ATOM   1569   SG CYS P 552     -23.162   3.351  17.381  0.00  0.00      PROA  
ATOM   1570  HG1 CYS P 552     -22.311   4.291  16.999  0.00  0.00      PROA  
ATOM   1571    C CYS P 552     -21.118   3.797  20.779  0.00  0.00      PROA  
ATOM   1572    O CYS P 552     -21.492   2.910  21.505  0.00  0.00      PROA  
ATOM   1573    N LYS P 553     -20.026   4.520  21.037  0.00  0.00      PROA  
ATOM   1574   HN LYS P 553     -19.645   5.131  20.347  0.00  0.00      PROA  
ATOM   1575   CA LYS P 553     -19.557   4.465  22.499  0.00  0.00      PROA  
ATOM   1576   HA LYS P 553     -19.778   3.503  22.937  0.00  0.00      PROA  
ATOM   1577   CB LYS P 553     -18.082   4.825  22.491  0.00  0.00      PROA  
ATOM   1578  HB1 LYS P 553     -17.878   5.271  23.488  0.00  0.00      PROA  
ATOM   1579  HB2 LYS P 553     -17.959   5.619  21.723  0.00  0.00      PROA  
ATOM   1580   CG LYS P 553     -17.050   3.768  22.215  0.00  0.00      PROA  
ATOM   1581  HG1 LYS P 553     -16.139   4.255  21.807  0.00  0.00      PROA  
ATOM   1582  HG2 LYS P 553     -17.385   3.141  21.362  0.00  0.00      PROA  
ATOM   1583   CD LYS P 553     -16.699   2.833  23.397  0.00  0.00      PROA  
ATOM   1584  HD1 LYS P 553     -16.487   3.340  24.362  0.00  0.00      PROA  
ATOM   1585  HD2 LYS P 553     -15.749   2.322  23.128  0.00  0.00      PROA  
ATOM   1586   CE LYS P 553     -17.713   1.742  23.789  0.00  0.00      PROA  
ATOM   1587  HE1 LYS P 553     -18.158   1.336  22.855  0.00  0.00      PROA  
ATOM   1588  HE2 LYS P 553     -18.639   2.079  24.303  0.00  0.00      PROA  
ATOM   1589   NZ LYS P 553     -17.187   0.672  24.698  0.00  0.00      PROA  
ATOM   1590  HZ1 LYS P 553     -16.301   0.244  24.360  0.00  0.00      PROA  
ATOM   1591  HZ2 LYS P 553     -17.870  -0.109  24.629  0.00  0.00      PROA  
ATOM   1592  HZ3 LYS P 553     -17.147   0.971  25.693  0.00  0.00      PROA  
ATOM   1593    C LYS P 553     -20.312   5.295  23.526  0.00  0.00      PROA  
ATOM   1594    O LYS P 553     -20.189   5.060  24.701  0.00  0.00      PROA  
ATOM   1595    N ASP P 554     -21.147   6.213  23.149  0.00  0.00      PROA  
ATOM   1596   HN ASP P 554     -21.199   6.454  22.182  0.00  0.00      PROA  
ATOM   1597   CA ASP P 554     -22.130   6.902  23.996  0.00  0.00      PROA  
ATOM   1598   HA ASP P 554     -22.042   6.627  25.037  0.00  0.00      PROA  
ATOM   1599   CB ASP P 554     -21.891   8.461  23.877  0.00  0.00      PROA  
ATOM   1600  HB1 ASP P 554     -22.541   8.933  24.644  0.00  0.00      PROA  
ATOM   1601  HB2 ASP P 554     -21.992   8.713  22.800  0.00  0.00      PROA  
ATOM   1602   CG ASP P 554     -20.464   8.797  24.382  0.00  0.00      PROA  
ATOM   1603  OD1 ASP P 554     -20.146   8.726  25.584  0.00  0.00      PROA  
ATOM   1604  OD2 ASP P 554     -19.630   9.170  23.500  0.00  0.00      PROA  
ATOM   1605    C ASP P 554     -23.525   6.475  23.539  0.00  0.00      PROA  
ATOM   1606    O ASP P 554     -23.693   5.801  22.494  0.00  0.00      PROA  
ATOM   1607    N TYR P 555     -24.469   7.025  24.389  0.00  0.00      PROA  
ATOM   1608   HN TYR P 555     -24.135   7.502  25.198  0.00  0.00      PROA  
ATOM   1609   CA TYR P 555     -25.894   7.162  24.195  0.00  0.00      PROA  
ATOM   1610   HA TYR P 555     -26.298   7.373  25.174  0.00  0.00      PROA  
ATOM   1611   CB TYR P 555     -26.400   8.342  23.291  0.00  0.00      PROA  
ATOM   1612  HB1 TYR P 555     -27.491   8.553  23.304  0.00  0.00      PROA  
ATOM   1613  HB2 TYR P 555     -26.226   8.149  22.211  0.00  0.00      PROA  
ATOM   1614   CG TYR P 555     -25.748   9.618  23.575  0.00  0.00      PROA  
ATOM   1615  CD1 TYR P 555     -25.870  10.289  24.797  0.00  0.00      PROA  
ATOM   1616  HD1 TYR P 555     -26.486   9.938  25.611  0.00  0.00      PROA  
ATOM   1617  CE1 TYR P 555     -25.182  11.454  25.067  0.00  0.00      PROA  
ATOM   1618  HE1 TYR P 555     -25.170  11.879  26.060  0.00  0.00      PROA  
ATOM   1619   CZ TYR P 555     -24.317  12.051  24.124  0.00  0.00      PROA  
ATOM   1620   OH TYR P 555     -23.505  13.135  24.417  0.00  0.00      PROA  
ATOM   1621   HH TYR P 555     -23.865  13.604  25.174  0.00  0.00      PROA  
ATOM   1622  CD2 TYR P 555     -24.933  10.243  22.536  0.00  0.00      PROA  
ATOM   1623  HD2 TYR P 555     -24.905   9.858  21.527  0.00  0.00      PROA  
ATOM   1624  CE2 TYR P 555     -24.249  11.455  22.813  0.00  0.00      PROA  
ATOM   1625  HE2 TYR P 555     -23.935  12.026  21.952  0.00  0.00      PROA  
ATOM   1626    C TYR P 555     -26.575   5.884  23.943  0.00  0.00      PROA  
ATOM   1627    O TYR P 555     -27.022   5.155  24.824  0.00  0.00      PROA  
ATOM   1628    N ALA P 556     -26.732   5.516  22.630  0.00  0.00      PROA  
ATOM   1629   HN ALA P 556     -26.091   5.832  21.935  0.00  0.00      PROA  
ATOM   1630   CA ALA P 556     -27.454   4.275  22.246  0.00  0.00      PROA  
ATOM   1631   HA ALA P 556     -27.277   3.534  23.011  0.00  0.00      PROA  
ATOM   1632   CB ALA P 556     -28.957   4.457  22.150  0.00  0.00      PROA  
ATOM   1633  HB1 ALA P 556     -29.544   3.521  22.271  0.00  0.00      PROA  
ATOM   1634  HB2 ALA P 556     -29.187   5.154  21.317  0.00  0.00      PROA  
ATOM   1635  HB3 ALA P 556     -29.310   5.007  23.049  0.00  0.00      PROA  
ATOM   1636    C ALA P 556     -26.820   3.695  21.014  0.00  0.00      PROA  
ATOM   1637    O ALA P 556     -25.953   4.327  20.438  0.00  0.00      PROA  
ATOM   1638    N LEU P 557     -27.253   2.499  20.581  0.00  0.00      PROA  
ATOM   1639   HN LEU P 557     -27.987   2.083  21.113  0.00  0.00      PROA  
ATOM   1640   CA LEU P 557     -26.813   1.859  19.416  0.00  0.00      PROA  
ATOM   1641   HA LEU P 557     -27.530   1.068  19.254  0.00  0.00      PROA  
ATOM   1642   CB LEU P 557     -26.950   2.574  18.094  0.00  0.00      PROA  
ATOM   1643  HB1 LEU P 557     -26.855   1.817  17.287  0.00  0.00      PROA  
ATOM   1644  HB2 LEU P 557     -26.045   3.216  18.055  0.00  0.00      PROA  
ATOM   1645   CG LEU P 557     -28.238   3.383  17.897  0.00  0.00      PROA  
ATOM   1646   HG LEU P 557     -28.420   3.882  18.873  0.00  0.00      PROA  
ATOM   1647  CD1 LEU P 557     -28.020   4.311  16.772  0.00  0.00      PROA  
ATOM   1648 HD11 LEU P 557     -28.936   4.938  16.801  0.00  0.00      PROA  
ATOM   1649 HD12 LEU P 557     -27.973   3.935  15.728  0.00  0.00      PROA  
ATOM   1650 HD13 LEU P 557     -27.232   5.069  16.971  0.00  0.00      PROA  
ATOM   1651  CD2 LEU P 557     -29.409   2.417  17.519  0.00  0.00      PROA  
ATOM   1652 HD21 LEU P 557     -29.383   1.962  16.505  0.00  0.00      PROA  
ATOM   1653 HD22 LEU P 557     -30.295   3.085  17.563  0.00  0.00      PROA  
ATOM   1654 HD23 LEU P 557     -29.491   1.600  18.268  0.00  0.00      PROA  
ATOM   1655    C LEU P 557     -25.536   1.099  19.601  0.00  0.00      PROA  
ATOM   1656    O LEU P 557     -24.686   1.330  20.487  0.00  0.00      PROA  
ATOM   1657    N SER P 558     -25.405   0.046  18.807  0.00  0.00      PROA  
ATOM   1658   HN SER P 558     -26.144  -0.147  18.166  0.00  0.00      PROA  
ATOM   1659   CA SER P 558     -24.225  -0.771  18.707  0.00  0.00      PROA  
ATOM   1660   HA SER P 558     -23.451  -0.507  19.414  0.00  0.00      PROA  
ATOM   1661   CB SER P 558     -24.413  -2.262  19.138  0.00  0.00      PROA  
ATOM   1662  HB1 SER P 558     -25.294  -2.698  18.620  0.00  0.00      PROA  
ATOM   1663  HB2 SER P 558     -24.601  -2.261  20.233  0.00  0.00      PROA  
ATOM   1664   OG SER P 558     -23.287  -3.150  18.893  0.00  0.00      PROA  
ATOM   1665  HG1 SER P 558     -23.513  -3.998  19.281  0.00  0.00      PROA  
ATOM   1666    C SER P 558     -23.501  -0.652  17.378  0.00  0.00      PROA  
ATOM   1667    O SER P 558     -24.158  -0.892  16.360  0.00  0.00      PROA  
ATOM   1668    N TYR P 559     -22.186  -0.394  17.332  0.00  0.00      PROA  
ATOM   1669   HN TYR P 559     -21.766   0.005  18.143  0.00  0.00      PROA  
ATOM   1670   CA TYR P 559     -21.246  -0.357  16.135  0.00  0.00      PROA  
ATOM   1671   HA TYR P 559     -21.312   0.584  15.608  0.00  0.00      PROA  
ATOM   1672   CB TYR P 559     -19.795  -0.120  16.668  0.00  0.00      PROA  
ATOM   1673  HB1 TYR P 559     -19.763  -0.674  17.631  0.00  0.00      PROA  
ATOM   1674  HB2 TYR P 559     -19.704   0.921  17.043  0.00  0.00      PROA  
ATOM   1675   CG TYR P 559     -18.676  -0.513  15.780  0.00  0.00      PROA  
ATOM   1676  CD1 TYR P 559     -18.510   0.329  14.639  0.00  0.00      PROA  
ATOM   1677  HD1 TYR P 559     -19.253   1.099  14.494  0.00  0.00      PROA  
ATOM   1678  CE1 TYR P 559     -17.523   0.052  13.619  0.00  0.00      PROA  
ATOM   1679  HE1 TYR P 559     -17.417   0.703  12.763  0.00  0.00      PROA  
ATOM   1680   CZ TYR P 559     -16.624  -1.095  13.781  0.00  0.00      PROA  
ATOM   1681   OH TYR P 559     -15.572  -1.542  12.956  0.00  0.00      PROA  
ATOM   1682   HH TYR P 559     -15.637  -1.337  12.020  0.00  0.00      PROA  
ATOM   1683  CD2 TYR P 559     -17.765  -1.585  15.917  0.00  0.00      PROA  
ATOM   1684  HD2 TYR P 559     -17.866  -2.277  16.740  0.00  0.00      PROA  
ATOM   1685  CE2 TYR P 559     -16.825  -1.834  14.920  0.00  0.00      PROA  
ATOM   1686  HE2 TYR P 559     -16.143  -2.620  15.207  0.00  0.00      PROA  
ATOM   1687    C TYR P 559     -21.485  -1.410  15.073  0.00  0.00      PROA  
ATOM   1688    O TYR P 559     -21.815  -1.023  13.965  0.00  0.00      PROA  
ATOM   1689    N LEU P 560     -21.275  -2.740  15.340  0.00  0.00      PROA  
ATOM   1690   HN LEU P 560     -20.967  -3.006  16.250  0.00  0.00      PROA  
ATOM   1691   CA LEU P 560     -21.261  -3.695  14.229  0.00  0.00      PROA  
ATOM   1692   HA LEU P 560     -20.565  -3.393  13.461  0.00  0.00      PROA  
ATOM   1693   CB LEU P 560     -20.898  -5.118  14.732  0.00  0.00      PROA  
ATOM   1694  HB1 LEU P 560     -20.924  -5.821  13.872  0.00  0.00      PROA  
ATOM   1695  HB2 LEU P 560     -21.592  -5.413  15.548  0.00  0.00      PROA  
ATOM   1696   CG LEU P 560     -19.500  -5.256  15.311  0.00  0.00      PROA  
ATOM   1697   HG LEU P 560     -19.357  -4.607  16.201  0.00  0.00      PROA  
ATOM   1698  CD1 LEU P 560     -19.323  -6.681  15.800  0.00  0.00      PROA  
ATOM   1699 HD11 LEU P 560     -18.414  -6.790  16.428  0.00  0.00      PROA  
ATOM   1700 HD12 LEU P 560     -19.272  -7.281  14.866  0.00  0.00      PROA  
ATOM   1701 HD13 LEU P 560     -20.176  -7.058  16.403  0.00  0.00      PROA  
ATOM   1702  CD2 LEU P 560     -18.490  -4.802  14.268  0.00  0.00      PROA  
ATOM   1703 HD21 LEU P 560     -17.498  -5.192  14.580  0.00  0.00      PROA  
ATOM   1704 HD22 LEU P 560     -18.458  -3.695  14.188  0.00  0.00      PROA  
ATOM   1705 HD23 LEU P 560     -18.741  -5.137  13.238  0.00  0.00      PROA  
ATOM   1706    C LEU P 560     -22.590  -3.877  13.432  0.00  0.00      PROA  
ATOM   1707    O LEU P 560     -22.563  -4.078  12.169  0.00  0.00      PROA  
ATOM   1708    N SER P 561     -23.747  -3.868  14.151  0.00  0.00      PROA  
ATOM   1709   HN SER P 561     -23.784  -3.694  15.131  0.00  0.00      PROA  
ATOM   1710   CA SER P 561     -25.046  -3.875  13.553  0.00  0.00      PROA  
ATOM   1711   HA SER P 561     -25.195  -4.730  12.910  0.00  0.00      PROA  
ATOM   1712   CB SER P 561     -26.099  -3.972  14.709  0.00  0.00      PROA  
ATOM   1713  HB1 SER P 561     -25.906  -3.078  15.340  0.00  0.00      PROA  
ATOM   1714  HB2 SER P 561     -26.013  -4.857  15.375  0.00  0.00      PROA  
ATOM   1715   OG SER P 561     -27.492  -4.018  14.263  0.00  0.00      PROA  
ATOM   1716  HG1 SER P 561     -27.550  -4.818  13.736  0.00  0.00      PROA  
ATOM   1717    C SER P 561     -25.210  -2.564  12.778  0.00  0.00      PROA  
ATOM   1718    O SER P 561     -25.830  -2.596  11.743  0.00  0.00      PROA  
ATOM   1719    N LEU P 562     -24.749  -1.383  13.246  0.00  0.00      PROA  
ATOM   1720   HN LEU P 562     -24.289  -1.182  14.107  0.00  0.00      PROA  
ATOM   1721   CA LEU P 562     -25.110  -0.285  12.399  0.00  0.00      PROA  
ATOM   1722   HA LEU P 562     -26.163  -0.374  12.178  0.00  0.00      PROA  
ATOM   1723   CB LEU P 562     -24.931   1.002  13.272  0.00  0.00      PROA  
ATOM   1724  HB1 LEU P 562     -23.861   1.045  13.566  0.00  0.00      PROA  
ATOM   1725  HB2 LEU P 562     -25.496   0.909  14.224  0.00  0.00      PROA  
ATOM   1726   CG LEU P 562     -25.259   2.333  12.675  0.00  0.00      PROA  
ATOM   1727   HG LEU P 562     -24.672   2.490  11.745  0.00  0.00      PROA  
ATOM   1728  CD1 LEU P 562     -26.728   2.580  12.468  0.00  0.00      PROA  
ATOM   1729 HD11 LEU P 562     -26.905   3.545  11.947  0.00  0.00      PROA  
ATOM   1730 HD12 LEU P 562     -27.342   2.624  13.393  0.00  0.00      PROA  
ATOM   1731 HD13 LEU P 562     -27.162   1.665  12.011  0.00  0.00      PROA  
ATOM   1732  CD2 LEU P 562     -24.728   3.421  13.625  0.00  0.00      PROA  
ATOM   1733 HD21 LEU P 562     -25.094   3.269  14.663  0.00  0.00      PROA  
ATOM   1734 HD22 LEU P 562     -25.180   4.380  13.292  0.00  0.00      PROA  
ATOM   1735 HD23 LEU P 562     -23.617   3.453  13.630  0.00  0.00      PROA  
ATOM   1736    C LEU P 562     -24.267  -0.211  11.139  0.00  0.00      PROA  
ATOM   1737    O LEU P 562     -24.794  -0.027  10.013  0.00  0.00      PROA  
ATOM   1738    N ARG P 563     -22.971  -0.548  11.310  0.00  0.00      PROA  
ATOM   1739   HN ARG P 563     -22.590  -0.919  12.153  0.00  0.00      PROA  
ATOM   1740   CA ARG P 563     -22.054  -0.848  10.255  0.00  0.00      PROA  
ATOM   1741   HA ARG P 563     -21.686   0.091   9.866  0.00  0.00      PROA  
ATOM   1742   CB ARG P 563     -20.732  -1.446  10.800  0.00  0.00      PROA  
ATOM   1743  HB1 ARG P 563     -20.984  -2.249  11.526  0.00  0.00      PROA  
ATOM   1744  HB2 ARG P 563     -20.198  -0.622  11.320  0.00  0.00      PROA  
ATOM   1745   CG ARG P 563     -19.760  -2.092   9.792  0.00  0.00      PROA  
ATOM   1746  HG1 ARG P 563     -19.393  -1.343   9.059  0.00  0.00      PROA  
ATOM   1747  HG2 ARG P 563     -20.296  -2.853   9.185  0.00  0.00      PROA  
ATOM   1748   CD ARG P 563     -18.591  -2.797  10.459  0.00  0.00      PROA  
ATOM   1749  HD1 ARG P 563     -18.757  -3.875  10.669  0.00  0.00      PROA  
ATOM   1750  HD2 ARG P 563     -18.326  -2.261  11.396  0.00  0.00      PROA  
ATOM   1751   NE ARG P 563     -17.517  -2.700   9.506  0.00  0.00      PROA  
ATOM   1752   HE ARG P 563     -16.702  -2.134   9.633  0.00  0.00      PROA  
ATOM   1753   CZ ARG P 563     -17.284  -3.609   8.602  0.00  0.00      PROA  
ATOM   1754  NH1 ARG P 563     -18.106  -4.604   8.319  0.00  0.00      PROA  
ATOM   1755 HH11 ARG P 563     -19.083  -4.411   8.402  0.00  0.00      PROA  
ATOM   1756 HH12 ARG P 563     -17.618  -5.261   7.743  0.00  0.00      PROA  
ATOM   1757  NH2 ARG P 563     -16.135  -3.475   8.021  0.00  0.00      PROA  
ATOM   1758 HH21 ARG P 563     -15.614  -2.626   8.104  0.00  0.00      PROA  
ATOM   1759 HH22 ARG P 563     -15.820  -4.317   7.582  0.00  0.00      PROA  
ATOM   1760    C ARG P 563     -22.596  -1.692   9.054  0.00  0.00      PROA  
ATOM   1761    O ARG P 563     -22.438  -1.482   7.892  0.00  0.00      PROA  
ATOM   1762    N ALA P 564     -23.107  -2.852   9.483  0.00  0.00      PROA  
ATOM   1763   HN ALA P 564     -22.932  -3.232  10.388  0.00  0.00      PROA  
ATOM   1764   CA ALA P 564     -23.818  -3.707   8.526  0.00  0.00      PROA  
ATOM   1765   HA ALA P 564     -23.114  -3.941   7.742  0.00  0.00      PROA  
ATOM   1766   CB ALA P 564     -24.290  -4.954   9.213  0.00  0.00      PROA  
ATOM   1767  HB1 ALA P 564     -25.045  -4.546   9.919  0.00  0.00      PROA  
ATOM   1768  HB2 ALA P 564     -23.425  -5.407   9.742  0.00  0.00      PROA  
ATOM   1769  HB3 ALA P 564     -24.802  -5.711   8.581  0.00  0.00      PROA  
ATOM   1770    C ALA P 564     -25.034  -3.146   7.844  0.00  0.00      PROA  
ATOM   1771    O ALA P 564     -25.205  -3.338   6.680  0.00  0.00      PROA  
ATOM   1772    N CYS P 565     -25.941  -2.511   8.537  0.00  0.00      PROA  
ATOM   1773   HN CYS P 565     -25.779  -2.340   9.506  0.00  0.00      PROA  
ATOM   1774   CA CYS P 565     -27.090  -1.785   8.001  0.00  0.00      PROA  
ATOM   1775   HA CYS P 565     -27.566  -2.588   7.458  0.00  0.00      PROA  
ATOM   1776   CB CYS P 565     -27.825  -1.157   9.237  0.00  0.00      PROA  
ATOM   1777  HB1 CYS P 565     -27.344  -0.181   9.461  0.00  0.00      PROA  
ATOM   1778  HB2 CYS P 565     -27.657  -1.878  10.065  0.00  0.00      PROA  
ATOM   1779   SG CYS P 565     -29.622  -0.946   9.133  0.00  0.00      PROA  
ATOM   1780  HG1 CYS P 565     -29.341   0.203   8.537  0.00  0.00      PROA  
ATOM   1781    C CYS P 565     -26.768  -0.763   6.984  0.00  0.00      PROA  
ATOM   1782    O CYS P 565     -27.411  -0.616   5.913  0.00  0.00      PROA  
ATOM   1783    N ILE P 566     -25.727   0.068   7.234  0.00  0.00      PROA  
ATOM   1784   HN ILE P 566     -25.347   0.130   8.154  0.00  0.00      PROA  
ATOM   1785   CA ILE P 566     -25.008   0.981   6.335  0.00  0.00      PROA  
ATOM   1786   HA ILE P 566     -25.809   1.558   5.898  0.00  0.00      PROA  
ATOM   1787   CB ILE P 566     -24.085   1.864   7.168  0.00  0.00      PROA  
ATOM   1788   HB ILE P 566     -23.520   1.119   7.768  0.00  0.00      PROA  
ATOM   1789  CG2 ILE P 566     -23.290   2.839   6.254  0.00  0.00      PROA  
ATOM   1790 HG21 ILE P 566     -22.524   3.408   6.823  0.00  0.00      PROA  
ATOM   1791 HG22 ILE P 566     -24.029   3.548   5.823  0.00  0.00      PROA  
ATOM   1792 HG23 ILE P 566     -22.708   2.351   5.443  0.00  0.00      PROA  
ATOM   1793  CG1 ILE P 566     -24.915   2.649   8.303  0.00  0.00      PROA  
ATOM   1794 HG11 ILE P 566     -25.453   1.958   8.987  0.00  0.00      PROA  
ATOM   1795 HG12 ILE P 566     -25.645   3.389   7.910  0.00  0.00      PROA  
ATOM   1796   CD ILE P 566     -24.039   3.529   9.269  0.00  0.00      PROA  
ATOM   1797  HD1 ILE P 566     -24.782   4.226   9.711  0.00  0.00      PROA  
ATOM   1798  HD2 ILE P 566     -23.256   4.157   8.794  0.00  0.00      PROA  
ATOM   1799  HD3 ILE P 566     -23.509   2.874   9.993  0.00  0.00      PROA  
ATOM   1800    C ILE P 566     -24.242   0.335   5.202  0.00  0.00      PROA  
ATOM   1801    O ILE P 566     -24.262   0.754   4.042  0.00  0.00      PROA  
ATOM   1802    N GLY P 567     -23.573  -0.814   5.478  0.00  0.00      PROA  
ATOM   1803   HN GLY P 567     -23.646  -1.286   6.353  0.00  0.00      PROA  
ATOM   1804   CA GLY P 567     -22.725  -1.394   4.496  0.00  0.00      PROA  
ATOM   1805  HA1 GLY P 567     -22.000  -2.024   4.990  0.00  0.00      PROA  
ATOM   1806  HA2 GLY P 567     -22.204  -0.559   4.051  0.00  0.00      PROA  
ATOM   1807    C GLY P 567     -23.421  -2.224   3.510  0.00  0.00      PROA  
ATOM   1808    O GLY P 567     -23.098  -2.266   2.329  0.00  0.00      PROA  
ATOM   1809    N LEU P 568     -24.446  -2.979   3.939  0.00  0.00      PROA  
ATOM   1810   HN LEU P 568     -24.735  -3.067   4.889  0.00  0.00      PROA  
ATOM   1811   CA LEU P 568     -25.421  -3.654   3.032  0.00  0.00      PROA  
ATOM   1812   HA LEU P 568     -24.888  -4.147   2.232  0.00  0.00      PROA  
ATOM   1813   CB LEU P 568     -26.457  -4.642   3.706  0.00  0.00      PROA  
ATOM   1814  HB1 LEU P 568     -27.183  -4.964   2.929  0.00  0.00      PROA  
ATOM   1815  HB2 LEU P 568     -26.866  -4.106   4.589  0.00  0.00      PROA  
ATOM   1816   CG LEU P 568     -25.891  -5.889   4.387  0.00  0.00      PROA  
ATOM   1817   HG LEU P 568     -25.056  -5.502   5.010  0.00  0.00      PROA  
ATOM   1818  CD1 LEU P 568     -26.943  -6.470   5.392  0.00  0.00      PROA  
ATOM   1819 HD11 LEU P 568     -26.457  -7.330   5.900  0.00  0.00      PROA  
ATOM   1820 HD12 LEU P 568     -27.851  -6.729   4.805  0.00  0.00      PROA  
ATOM   1821 HD13 LEU P 568     -27.304  -5.673   6.077  0.00  0.00      PROA  
ATOM   1822  CD2 LEU P 568     -25.398  -6.831   3.333  0.00  0.00      PROA  
ATOM   1823 HD21 LEU P 568     -25.281  -7.799   3.867  0.00  0.00      PROA  
ATOM   1824 HD22 LEU P 568     -24.406  -6.539   2.926  0.00  0.00      PROA  
ATOM   1825 HD23 LEU P 568     -26.190  -6.991   2.571  0.00  0.00      PROA  
ATOM   1826    C LEU P 568     -26.283  -2.651   2.318  0.00  0.00      PROA  
ATOM   1827    O LEU P 568     -26.514  -2.835   1.134  0.00  0.00      PROA  
ATOM   1828    N TRP P 569     -26.650  -1.442   2.854  0.00  0.00      PROA  
ATOM   1829   HN TRP P 569     -26.487  -1.150   3.793  0.00  0.00      PROA  
ATOM   1830   CA TRP P 569     -27.232  -0.314   2.081  0.00  0.00      PROA  
ATOM   1831   HA TRP P 569     -27.968  -0.744   1.418  0.00  0.00      PROA  
ATOM   1832   CB TRP P 569     -27.985   0.670   3.043  0.00  0.00      PROA  
ATOM   1833  HB1 TRP P 569     -27.514   1.081   3.962  0.00  0.00      PROA  
ATOM   1834  HB2 TRP P 569     -28.839   0.027   3.347  0.00  0.00      PROA  
ATOM   1835   CG TRP P 569     -28.587   1.861   2.303  0.00  0.00      PROA  
ATOM   1836  CD1 TRP P 569     -28.285   3.196   2.545  0.00  0.00      PROA  
ATOM   1837  HD1 TRP P 569     -27.778   3.557   3.428  0.00  0.00      PROA  
ATOM   1838  NE1 TRP P 569     -28.913   3.980   1.602  0.00  0.00      PROA  
ATOM   1839  HE1 TRP P 569     -28.533   4.735   1.113  0.00  0.00      PROA  
ATOM   1840  CE2 TRP P 569     -29.642   3.265   0.754  0.00  0.00      PROA  
ATOM   1841  CD2 TRP P 569     -29.505   1.897   1.163  0.00  0.00      PROA  
ATOM   1842  CE3 TRP P 569     -30.214   0.839   0.479  0.00  0.00      PROA  
ATOM   1843  HE3 TRP P 569     -29.958  -0.198   0.633  0.00  0.00      PROA  
ATOM   1844  CZ3 TRP P 569     -30.943   1.220  -0.598  0.00  0.00      PROA  
ATOM   1845  HZ3 TRP P 569     -31.482   0.495  -1.191  0.00  0.00      PROA  
ATOM   1846  CZ2 TRP P 569     -30.490   3.581  -0.166  0.00  0.00      PROA  
ATOM   1847  HZ2 TRP P 569     -30.817   4.607  -0.244  0.00  0.00      PROA  
ATOM   1848  CH2 TRP P 569     -31.204   2.558  -0.806  0.00  0.00      PROA  
ATOM   1849  HH2 TRP P 569     -31.988   2.899  -1.467  0.00  0.00      PROA  
ATOM   1850    C TRP P 569     -26.161   0.196   1.106  0.00  0.00      PROA  
ATOM   1851    O TRP P 569     -26.423   0.409  -0.079  0.00  0.00      PROA  
ATOM   1852    N THR P 570     -24.910   0.385   1.521  0.00  0.00      PROA  
ATOM   1853   HN THR P 570     -24.729   0.240   2.491  0.00  0.00      PROA  
ATOM   1854   CA THR P 570     -23.796   0.938   0.721  0.00  0.00      PROA  
ATOM   1855   HA THR P 570     -24.038   1.899   0.292  0.00  0.00      PROA  
ATOM   1856   CB THR P 570     -22.428   1.202   1.472  0.00  0.00      PROA  
ATOM   1857   HB THR P 570     -22.133   0.260   1.982  0.00  0.00      PROA  
ATOM   1858  OG1 THR P 570     -22.520   2.184   2.474  0.00  0.00      PROA  
ATOM   1859  HG1 THR P 570     -23.048   1.836   3.196  0.00  0.00      PROA  
ATOM   1860  CG2 THR P 570     -21.263   1.570   0.682  0.00  0.00      PROA  
ATOM   1861 HG21 THR P 570     -20.470   1.661   1.455  0.00  0.00      PROA  
ATOM   1862 HG22 THR P 570     -21.361   2.549   0.165  0.00  0.00      PROA  
ATOM   1863 HG23 THR P 570     -20.941   0.804  -0.055  0.00  0.00      PROA  
ATOM   1864    C THR P 570     -23.494   0.103  -0.479  0.00  0.00      PROA  
ATOM   1865    O THR P 570     -23.309   0.512  -1.575  0.00  0.00      PROA  
ATOM   1866    N ALA P 571     -23.490  -1.232  -0.257  0.00  0.00      PROA  
ATOM   1867   HN ALA P 571     -23.682  -1.443   0.698  0.00  0.00      PROA  
ATOM   1868   CA ALA P 571     -23.349  -2.231  -1.320  0.00  0.00      PROA  
ATOM   1869   HA ALA P 571     -22.461  -1.969  -1.877  0.00  0.00      PROA  
ATOM   1870   CB ALA P 571     -23.320  -3.644  -0.689  0.00  0.00      PROA  
ATOM   1871  HB1 ALA P 571     -22.412  -3.750  -0.058  0.00  0.00      PROA  
ATOM   1872  HB2 ALA P 571     -23.083  -4.364  -1.501  0.00  0.00      PROA  
ATOM   1873  HB3 ALA P 571     -24.248  -3.967  -0.172  0.00  0.00      PROA  
ATOM   1874    C ALA P 571     -24.487  -2.171  -2.393  0.00  0.00      PROA  
ATOM   1875    O ALA P 571     -24.354  -2.301  -3.581  0.00  0.00      PROA  
ATOM   1876    N PHE P 572     -25.730  -2.026  -1.922  0.00  0.00      PROA  
ATOM   1877   HN PHE P 572     -25.887  -1.941  -0.941  0.00  0.00      PROA  
ATOM   1878   CA PHE P 572     -26.904  -1.888  -2.811  0.00  0.00      PROA  
ATOM   1879   HA PHE P 572     -26.858  -2.756  -3.452  0.00  0.00      PROA  
ATOM   1880   CB PHE P 572     -28.251  -1.964  -2.010  0.00  0.00      PROA  
ATOM   1881  HB1 PHE P 572     -28.417  -1.006  -1.473  0.00  0.00      PROA  
ATOM   1882  HB2 PHE P 572     -28.267  -2.815  -1.296  0.00  0.00      PROA  
ATOM   1883   CG PHE P 572     -29.493  -2.059  -2.834  0.00  0.00      PROA  
ATOM   1884  CD1 PHE P 572     -30.354  -3.159  -2.824  0.00  0.00      PROA  
ATOM   1885  HD1 PHE P 572     -30.020  -3.937  -2.154  0.00  0.00      PROA  
ATOM   1886  CE1 PHE P 572     -31.584  -3.252  -3.454  0.00  0.00      PROA  
ATOM   1887  HE1 PHE P 572     -32.258  -4.095  -3.486  0.00  0.00      PROA  
ATOM   1888   CZ PHE P 572     -31.936  -2.177  -4.278  0.00  0.00      PROA  
ATOM   1889   HZ PHE P 572     -32.899  -2.205  -4.767  0.00  0.00      PROA  
ATOM   1890  CD2 PHE P 572     -29.994  -0.982  -3.573  0.00  0.00      PROA  
ATOM   1891  HD2 PHE P 572     -29.407  -0.081  -3.668  0.00  0.00      PROA  
ATOM   1892  CE2 PHE P 572     -31.194  -1.007  -4.355  0.00  0.00      PROA  
ATOM   1893  HE2 PHE P 572     -31.587  -0.148  -4.879  0.00  0.00      PROA  
ATOM   1894    C PHE P 572     -26.833  -0.568  -3.578  0.00  0.00      PROA  
ATOM   1895    O PHE P 572     -27.144  -0.474  -4.771  0.00  0.00      PROA  
ATOM   1896    N LEU P 573     -26.376   0.510  -2.900  0.00  0.00      PROA  
ATOM   1897   HN LEU P 573     -26.189   0.542  -1.921  0.00  0.00      PROA  
ATOM   1898   CA LEU P 573     -26.068   1.721  -3.598  0.00  0.00      PROA  
ATOM   1899   HA LEU P 573     -26.847   2.064  -4.264  0.00  0.00      PROA  
ATOM   1900   CB LEU P 573     -25.675   2.846  -2.619  0.00  0.00      PROA  
ATOM   1901  HB1 LEU P 573     -25.110   3.641  -3.152  0.00  0.00      PROA  
ATOM   1902  HB2 LEU P 573     -24.942   2.268  -2.018  0.00  0.00      PROA  
ATOM   1903   CG LEU P 573     -26.850   3.472  -1.866  0.00  0.00      PROA  
ATOM   1904   HG LEU P 573     -27.425   2.594  -1.499  0.00  0.00      PROA  
ATOM   1905  CD1 LEU P 573     -26.309   4.255  -0.658  0.00  0.00      PROA  
ATOM   1906 HD11 LEU P 573     -26.044   3.457   0.068  0.00  0.00      PROA  
ATOM   1907 HD12 LEU P 573     -27.111   4.939  -0.308  0.00  0.00      PROA  
ATOM   1908 HD13 LEU P 573     -25.373   4.838  -0.789  0.00  0.00      PROA  
ATOM   1909  CD2 LEU P 573     -27.838   4.215  -2.830  0.00  0.00      PROA  
ATOM   1910 HD21 LEU P 573     -27.273   5.084  -3.228  0.00  0.00      PROA  
ATOM   1911 HD22 LEU P 573     -28.593   4.696  -2.172  0.00  0.00      PROA  
ATOM   1912 HD23 LEU P 573     -28.232   3.502  -3.585  0.00  0.00      PROA  
ATOM   1913    C LEU P 573     -24.981   1.655  -4.669  0.00  0.00      PROA  
ATOM   1914    O LEU P 573     -25.160   2.035  -5.815  0.00  0.00      PROA  
ATOM   1915    N CYS P 574     -23.853   1.011  -4.340  0.00  0.00      PROA  
ATOM   1916   HN CYS P 574     -23.702   0.861  -3.366  0.00  0.00      PROA  
ATOM   1917   CA CYS P 574     -22.895   0.651  -5.418  0.00  0.00      PROA  
ATOM   1918   HA CYS P 574     -22.520   1.562  -5.860  0.00  0.00      PROA  
ATOM   1919   CB CYS P 574     -21.475   0.061  -4.883  0.00  0.00      PROA  
ATOM   1920  HB1 CYS P 574     -20.929  -0.014  -5.848  0.00  0.00      PROA  
ATOM   1921  HB2 CYS P 574     -21.783  -0.946  -4.528  0.00  0.00      PROA  
ATOM   1922   SG CYS P 574     -20.806   1.225  -3.616  0.00  0.00      PROA  
ATOM   1923  HG1 CYS P 574     -21.910   1.209  -2.883  0.00  0.00      PROA  
ATOM   1924    C CYS P 574     -23.535  -0.207  -6.562  0.00  0.00      PROA  
ATOM   1925    O CYS P 574     -23.350   0.032  -7.700  0.00  0.00      PROA  
ATOM   1926    N ILE P 575     -24.213  -1.311  -6.208  0.00  0.00      PROA  
ATOM   1927   HN ILE P 575     -24.416  -1.377  -5.234  0.00  0.00      PROA  
ATOM   1928   CA ILE P 575     -24.835  -2.262  -7.085  0.00  0.00      PROA  
ATOM   1929   HA ILE P 575     -24.181  -2.789  -7.764  0.00  0.00      PROA  
ATOM   1930   CB ILE P 575     -25.406  -3.487  -6.293  0.00  0.00      PROA  
ATOM   1931   HB ILE P 575     -25.836  -3.105  -5.342  0.00  0.00      PROA  
ATOM   1932  CG2 ILE P 575     -26.539  -4.223  -7.005  0.00  0.00      PROA  
ATOM   1933 HG21 ILE P 575     -26.934  -5.100  -6.448  0.00  0.00      PROA  
ATOM   1934 HG22 ILE P 575     -26.167  -4.627  -7.971  0.00  0.00      PROA  
ATOM   1935 HG23 ILE P 575     -27.404  -3.594  -7.306  0.00  0.00      PROA  
ATOM   1936  CG1 ILE P 575     -24.301  -4.534  -6.003  0.00  0.00      PROA  
ATOM   1937 HG11 ILE P 575     -23.334  -4.008  -5.855  0.00  0.00      PROA  
ATOM   1938 HG12 ILE P 575     -24.089  -5.118  -6.925  0.00  0.00      PROA  
ATOM   1939   CD ILE P 575     -24.555  -5.369  -4.721  0.00  0.00      PROA  
ATOM   1940  HD1 ILE P 575     -23.677  -6.013  -4.502  0.00  0.00      PROA  
ATOM   1941  HD2 ILE P 575     -25.339  -6.116  -4.973  0.00  0.00      PROA  
ATOM   1942  HD3 ILE P 575     -24.981  -4.748  -3.905  0.00  0.00      PROA  
ATOM   1943    C ILE P 575     -25.841  -1.671  -8.051  0.00  0.00      PROA  
ATOM   1944    O ILE P 575     -25.889  -2.036  -9.187  0.00  0.00      PROA  
ATOM   1945    N VAL P 576     -26.729  -0.758  -7.672  0.00  0.00      PROA  
ATOM   1946   HN VAL P 576     -26.696  -0.494  -6.711  0.00  0.00      PROA  
ATOM   1947   CA VAL P 576     -27.521   0.060  -8.603  0.00  0.00      PROA  
ATOM   1948   HA VAL P 576     -27.953  -0.603  -9.338  0.00  0.00      PROA  
ATOM   1949   CB VAL P 576     -28.803   0.730  -8.056  0.00  0.00      PROA  
ATOM   1950   HB VAL P 576     -29.305   1.159  -8.950  0.00  0.00      PROA  
ATOM   1951  CG1 VAL P 576     -29.640  -0.394  -7.577  0.00  0.00      PROA  
ATOM   1952 HG11 VAL P 576     -29.731  -1.218  -8.317  0.00  0.00      PROA  
ATOM   1953 HG12 VAL P 576     -30.653   0.024  -7.397  0.00  0.00      PROA  
ATOM   1954 HG13 VAL P 576     -29.157  -0.924  -6.728  0.00  0.00      PROA  
ATOM   1955  CG2 VAL P 576     -28.629   1.797  -6.960  0.00  0.00      PROA  
ATOM   1956 HG21 VAL P 576     -28.584   1.247  -5.995  0.00  0.00      PROA  
ATOM   1957 HG22 VAL P 576     -29.586   2.355  -7.049  0.00  0.00      PROA  
ATOM   1958 HG23 VAL P 576     -27.763   2.462  -7.167  0.00  0.00      PROA  
ATOM   1959    C VAL P 576     -26.670   1.042  -9.477  0.00  0.00      PROA  
ATOM   1960    O VAL P 576     -26.803   1.094 -10.698  0.00  0.00      PROA  
ATOM   1961    N LEU P 577     -25.705   1.787  -8.929  0.00  0.00      PROA  
ATOM   1962   HN LEU P 577     -25.562   1.694  -7.946  0.00  0.00      PROA  
ATOM   1963   CA LEU P 577     -24.797   2.654  -9.664  0.00  0.00      PROA  
ATOM   1964   HA LEU P 577     -25.446   3.374 -10.141  0.00  0.00      PROA  
ATOM   1965   CB LEU P 577     -23.757   3.292  -8.641  0.00  0.00      PROA  
ATOM   1966  HB1 LEU P 577     -23.159   2.426  -8.286  0.00  0.00      PROA  
ATOM   1967  HB2 LEU P 577     -24.200   3.794  -7.754  0.00  0.00      PROA  
ATOM   1968   CG LEU P 577     -22.739   4.215  -9.261  0.00  0.00      PROA  
ATOM   1969   HG LEU P 577     -22.323   3.841 -10.221  0.00  0.00      PROA  
ATOM   1970  CD1 LEU P 577     -23.321   5.531  -9.645  0.00  0.00      PROA  
ATOM   1971 HD11 LEU P 577     -23.686   6.053  -8.735  0.00  0.00      PROA  
ATOM   1972 HD12 LEU P 577     -24.211   5.305 -10.271  0.00  0.00      PROA  
ATOM   1973 HD13 LEU P 577     -22.687   6.330 -10.086  0.00  0.00      PROA  
ATOM   1974  CD2 LEU P 577     -21.503   4.421  -8.333  0.00  0.00      PROA  
ATOM   1975 HD21 LEU P 577     -20.885   5.174  -8.868  0.00  0.00      PROA  
ATOM   1976 HD22 LEU P 577     -20.868   3.549  -8.067  0.00  0.00      PROA  
ATOM   1977 HD23 LEU P 577     -21.884   4.891  -7.401  0.00  0.00      PROA  
ATOM   1978    C LEU P 577     -24.016   1.912 -10.739  0.00  0.00      PROA  
ATOM   1979    O LEU P 577     -23.846   2.494 -11.847  0.00  0.00      PROA  
ATOM   1980    N VAL P 578     -23.535   0.630 -10.569  0.00  0.00      PROA  
ATOM   1981   HN VAL P 578     -23.455   0.276  -9.641  0.00  0.00      PROA  
ATOM   1982   CA VAL P 578     -22.639   0.041 -11.573  0.00  0.00      PROA  
ATOM   1983   HA VAL P 578     -21.978   0.787 -11.988  0.00  0.00      PROA  
ATOM   1984   CB VAL P 578     -21.827  -1.046 -10.861  0.00  0.00      PROA  
ATOM   1985   HB VAL P 578     -21.359  -0.636  -9.940  0.00  0.00      PROA  
ATOM   1986  CG1 VAL P 578     -22.679  -2.308 -10.420  0.00  0.00      PROA  
ATOM   1987 HG11 VAL P 578     -22.082  -2.939  -9.727  0.00  0.00      PROA  
ATOM   1988 HG12 VAL P 578     -22.958  -3.044 -11.204  0.00  0.00      PROA  
ATOM   1989 HG13 VAL P 578     -23.579  -1.955  -9.873  0.00  0.00      PROA  
ATOM   1990  CG2 VAL P 578     -20.615  -1.469 -11.705  0.00  0.00      PROA  
ATOM   1991 HG21 VAL P 578     -19.756  -1.867 -11.123  0.00  0.00      PROA  
ATOM   1992 HG22 VAL P 578     -20.239  -0.620 -12.314  0.00  0.00      PROA  
ATOM   1993 HG23 VAL P 578     -20.869  -2.345 -12.339  0.00  0.00      PROA  
ATOM   1994    C VAL P 578     -23.440  -0.570 -12.675  0.00  0.00      PROA  
ATOM   1995    O VAL P 578     -22.935  -0.834 -13.796  0.00  0.00      PROA  
ATOM   1996    N ALA P 579     -24.848  -0.565 -12.495  0.00  0.00      PROA  
ATOM   1997   HN ALA P 579     -25.251  -0.450 -11.591  0.00  0.00      PROA  
ATOM   1998   CA ALA P 579     -25.781  -1.079 -13.519  0.00  0.00      PROA  
ATOM   1999   HA ALA P 579     -25.273  -1.864 -14.058  0.00  0.00      PROA  
ATOM   2000   CB ALA P 579     -27.084  -1.652 -12.863  0.00  0.00      PROA  
ATOM   2001  HB1 ALA P 579     -26.829  -2.449 -12.132  0.00  0.00      PROA  
ATOM   2002  HB2 ALA P 579     -27.857  -1.972 -13.594  0.00  0.00      PROA  
ATOM   2003  HB3 ALA P 579     -27.524  -0.840 -12.247  0.00  0.00      PROA  
ATOM   2004    C ALA P 579     -26.097   0.157 -14.421  0.00  0.00      PROA  
ATOM   2005    O ALA P 579     -26.320  -0.005 -15.624  0.00  0.00      PROA  
ATOM   2006    N THR P 580     -25.949   1.452 -13.930  0.00  0.00      PROA  
ATOM   2007   HN THR P 580     -25.720   1.673 -12.985  0.00  0.00      PROA  
ATOM   2008   CA THR P 580     -26.003   2.703 -14.724  0.00  0.00      PROA  
ATOM   2009   HA THR P 580     -26.793   2.524 -15.438  0.00  0.00      PROA  
ATOM   2010   CB THR P 580     -26.323   3.977 -13.905  0.00  0.00      PROA  
ATOM   2011   HB THR P 580     -26.792   4.737 -14.566  0.00  0.00      PROA  
ATOM   2012  OG1 THR P 580     -25.190   4.640 -13.404  0.00  0.00      PROA  
ATOM   2013  HG1 THR P 580     -24.656   3.925 -13.049  0.00  0.00      PROA  
ATOM   2014  CG2 THR P 580     -27.265   3.636 -12.716  0.00  0.00      PROA  
ATOM   2015 HG21 THR P 580     -28.164   3.031 -12.963  0.00  0.00      PROA  
ATOM   2016 HG22 THR P 580     -27.707   4.639 -12.533  0.00  0.00      PROA  
ATOM   2017 HG23 THR P 580     -26.772   3.207 -11.818  0.00  0.00      PROA  
ATOM   2018    C THR P 580     -24.749   2.924 -15.598  0.00  0.00      PROA  
ATOM   2019    O THR P 580     -23.695   2.311 -15.370  0.00  0.00      PROA  
ATOM   2020    N ASP P 581     -24.845   3.872 -16.598  0.00  0.00      PROA  
ATOM   2021   HN ASP P 581     -25.738   4.159 -16.935  0.00  0.00      PROA  
ATOM   2022   CA ASP P 581     -23.705   4.280 -17.371  0.00  0.00      PROA  
ATOM   2023   HA ASP P 581     -23.045   3.480 -17.673  0.00  0.00      PROA  
ATOM   2024   CB ASP P 581     -24.228   4.974 -18.632  0.00  0.00      PROA  
ATOM   2025  HB1 ASP P 581     -23.484   5.426 -19.322  0.00  0.00      PROA  
ATOM   2026  HB2 ASP P 581     -24.929   5.779 -18.323  0.00  0.00      PROA  
ATOM   2027   CG ASP P 581     -25.127   4.107 -19.443  0.00  0.00      PROA  
ATOM   2028  OD1 ASP P 581     -24.530   3.234 -20.137  0.00  0.00      PROA  
ATOM   2029  OD2 ASP P 581     -26.350   4.357 -19.596  0.00  0.00      PROA  
ATOM   2030    C ASP P 581     -22.808   5.238 -16.560  0.00  0.00      PROA  
ATOM   2031    O ASP P 581     -22.759   6.386 -16.919  0.00  0.00      PROA  
ATOM   2032    N ALA P 582     -22.133   4.799 -15.466  0.00  0.00      PROA  
ATOM   2033   HN ALA P 582     -22.518   3.958 -15.093  0.00  0.00      PROA  
ATOM   2034   CA ALA P 582     -21.457   5.655 -14.497  0.00  0.00      PROA  
ATOM   2035   HA ALA P 582     -22.012   6.569 -14.350  0.00  0.00      PROA  
ATOM   2036   CB ALA P 582     -21.606   5.176 -13.026  0.00  0.00      PROA  
ATOM   2037  HB1 ALA P 582     -21.021   5.844 -12.358  0.00  0.00      PROA  
ATOM   2038  HB2 ALA P 582     -21.209   4.157 -12.832  0.00  0.00      PROA  
ATOM   2039  HB3 ALA P 582     -22.651   5.301 -12.670  0.00  0.00      PROA  
ATOM   2040    C ALA P 582     -20.057   5.937 -14.807  0.00  0.00      PROA  
ATOM   2041    O ALA P 582     -19.485   6.943 -14.372  0.00  0.00      PROA  
ATOM   2042    N SER P 583     -19.418   5.094 -15.620  0.00  0.00      PROA  
ATOM   2043   HN SER P 583     -19.930   4.305 -15.952  0.00  0.00      PROA  
ATOM   2044   CA SER P 583     -17.974   5.128 -15.898  0.00  0.00      PROA  
ATOM   2045   HA SER P 583     -17.484   5.498 -15.010  0.00  0.00      PROA  
ATOM   2046   CB SER P 583     -17.236   3.824 -16.175  0.00  0.00      PROA  
ATOM   2047  HB1 SER P 583     -16.256   4.049 -16.647  0.00  0.00      PROA  
ATOM   2048  HB2 SER P 583     -17.709   3.305 -17.035  0.00  0.00      PROA  
ATOM   2049   OG SER P 583     -17.256   2.995 -15.044  0.00  0.00      PROA  
ATOM   2050  HG1 SER P 583     -18.035   2.476 -15.260  0.00  0.00      PROA  
ATOM   2051    C SER P 583     -17.636   6.202 -16.905  0.00  0.00      PROA  
ATOM   2052    O SER P 583     -16.504   6.261 -17.412  0.00  0.00      PROA  
ATOM   2053    N SER P 584     -18.555   7.051 -17.268  0.00  0.00      PROA  
ATOM   2054   HN SER P 584     -19.491   6.851 -16.990  0.00  0.00      PROA  
ATOM   2055   CA SER P 584     -18.268   8.353 -17.906  0.00  0.00      PROA  
ATOM   2056   HA SER P 584     -17.580   8.147 -18.713  0.00  0.00      PROA  
ATOM   2057   CB SER P 584     -19.616   8.859 -18.554  0.00  0.00      PROA  
ATOM   2058  HB1 SER P 584     -19.847   8.148 -19.377  0.00  0.00      PROA  
ATOM   2059  HB2 SER P 584     -19.455   9.844 -19.042  0.00  0.00      PROA  
ATOM   2060   OG SER P 584     -20.721   8.908 -17.630  0.00  0.00      PROA  
ATOM   2061  HG1 SER P 584     -21.304   8.149 -17.703  0.00  0.00      PROA  
ATOM   2062    C SER P 584     -17.685   9.437 -16.881  0.00  0.00      PROA  
ATOM   2063    O SER P 584     -17.045  10.356 -17.373  0.00  0.00      PROA  
ATOM   2064    N LEU P 585     -17.943   9.373 -15.535  0.00  0.00      PROA  
ATOM   2065   HN LEU P 585     -18.673   8.728 -15.323  0.00  0.00      PROA  
ATOM   2066   CA LEU P 585     -17.369  10.368 -14.622  0.00  0.00      PROA  
ATOM   2067   HA LEU P 585     -17.200  11.340 -15.061  0.00  0.00      PROA  
ATOM   2068   CB LEU P 585     -18.247  10.359 -13.329  0.00  0.00      PROA  
ATOM   2069  HB1 LEU P 585     -17.660  10.801 -12.495  0.00  0.00      PROA  
ATOM   2070  HB2 LEU P 585     -18.286   9.274 -13.093  0.00  0.00      PROA  
ATOM   2071   CG LEU P 585     -19.676  10.856 -13.546  0.00  0.00      PROA  
ATOM   2072   HG LEU P 585     -19.733  10.903 -14.655  0.00  0.00      PROA  
ATOM   2073  CD1 LEU P 585     -20.765   9.888 -13.038  0.00  0.00      PROA  
ATOM   2074 HD11 LEU P 585     -20.519   8.876 -13.424  0.00  0.00      PROA  
ATOM   2075 HD12 LEU P 585     -21.723  10.277 -13.444  0.00  0.00      PROA  
ATOM   2076 HD13 LEU P 585     -20.736   9.950 -11.929  0.00  0.00      PROA  
ATOM   2077  CD2 LEU P 585     -19.878  12.347 -13.049  0.00  0.00      PROA  
ATOM   2078 HD21 LEU P 585     -20.915  12.743 -13.026  0.00  0.00      PROA  
ATOM   2079 HD22 LEU P 585     -19.220  12.998 -13.663  0.00  0.00      PROA  
ATOM   2080 HD23 LEU P 585     -19.557  12.430 -11.989  0.00  0.00      PROA  
ATOM   2081    C LEU P 585     -15.888   9.979 -14.348  0.00  0.00      PROA  
ATOM   2082    O LEU P 585     -15.108  10.832 -13.983  0.00  0.00      PROA  
ATOM   2083    N VAL P 586     -15.512   8.681 -14.576  0.00  0.00      PROA  
ATOM   2084   HN VAL P 586     -16.156   7.939 -14.745  0.00  0.00      PROA  
ATOM   2085   CA VAL P 586     -14.156   8.208 -14.327  0.00  0.00      PROA  
ATOM   2086   HA VAL P 586     -13.770   8.318 -13.324  0.00  0.00      PROA  
ATOM   2087   CB VAL P 586     -14.204   6.677 -14.584  0.00  0.00      PROA  
ATOM   2088   HB VAL P 586     -14.595   6.489 -15.607  0.00  0.00      PROA  
ATOM   2089  CG1 VAL P 586     -12.745   6.108 -14.489  0.00  0.00      PROA  
ATOM   2090 HG11 VAL P 586     -12.108   6.401 -15.351  0.00  0.00      PROA  
ATOM   2091 HG12 VAL P 586     -12.738   4.997 -14.516  0.00  0.00      PROA  
ATOM   2092 HG13 VAL P 586     -12.239   6.343 -13.529  0.00  0.00      PROA  
ATOM   2093  CG2 VAL P 586     -15.087   5.981 -13.599  0.00  0.00      PROA  
ATOM   2094 HG21 VAL P 586     -15.078   4.886 -13.785  0.00  0.00      PROA  
ATOM   2095 HG22 VAL P 586     -16.133   6.347 -13.679  0.00  0.00      PROA  
ATOM   2096 HG23 VAL P 586     -14.707   6.231 -12.585  0.00  0.00      PROA  
ATOM   2097    C VAL P 586     -13.173   8.959 -15.284  0.00  0.00      PROA  
ATOM   2098    O VAL P 586     -12.053   9.235 -14.903  0.00  0.00      PROA  
ATOM   2099    N CYS P 587     -13.644   9.273 -16.550  0.00  0.00      PROA  
ATOM   2100   HN CYS P 587     -14.549   9.047 -16.902  0.00  0.00      PROA  
ATOM   2101   CA CYS P 587     -12.904   9.840 -17.616  0.00  0.00      PROA  
ATOM   2102   HA CYS P 587     -12.047   9.188 -17.698  0.00  0.00      PROA  
ATOM   2103   CB CYS P 587     -13.700   9.851 -18.924  0.00  0.00      PROA  
ATOM   2104  HB1 CYS P 587     -13.010  10.075 -19.766  0.00  0.00      PROA  
ATOM   2105  HB2 CYS P 587     -14.389  10.722 -18.896  0.00  0.00      PROA  
ATOM   2106   SG CYS P 587     -14.654   8.293 -19.170  0.00  0.00      PROA  
ATOM   2107  HG1 CYS P 587     -13.624   7.554 -19.555  0.00  0.00      PROA  
ATOM   2108    C CYS P 587     -12.241  11.209 -17.334  0.00  0.00      PROA  
ATOM   2109    O CYS P 587     -11.464  11.754 -18.128  0.00  0.00      PROA  
ATOM   2110    N TYR P 588     -12.517  11.853 -16.233  0.00  0.00      PROA  
ATOM   2111   HN TYR P 588     -13.256  11.448 -15.700  0.00  0.00      PROA  
ATOM   2112   CA TYR P 588     -12.159  13.195 -16.061  0.00  0.00      PROA  
ATOM   2113   HA TYR P 588     -12.004  13.679 -17.014  0.00  0.00      PROA  
ATOM   2114   CB TYR P 588     -13.294  13.910 -15.306  0.00  0.00      PROA  
ATOM   2115  HB1 TYR P 588     -12.846  14.889 -15.033  0.00  0.00      PROA  
ATOM   2116  HB2 TYR P 588     -13.517  13.320 -14.392  0.00  0.00      PROA  
ATOM   2117   CG TYR P 588     -14.566  14.037 -16.114  0.00  0.00      PROA  
ATOM   2118  CD1 TYR P 588     -14.575  14.134 -17.572  0.00  0.00      PROA  
ATOM   2119  HD1 TYR P 588     -13.668  14.229 -18.150  0.00  0.00      PROA  
ATOM   2120  CE1 TYR P 588     -15.778  13.993 -18.236  0.00  0.00      PROA  
ATOM   2121  HE1 TYR P 588     -15.819  14.120 -19.308  0.00  0.00      PROA  
ATOM   2122   CZ TYR P 588     -17.002  14.066 -17.507  0.00  0.00      PROA  
ATOM   2123   OH TYR P 588     -18.184  14.149 -18.196  0.00  0.00      PROA  
ATOM   2124   HH TYR P 588     -18.858  13.956 -17.541  0.00  0.00      PROA  
ATOM   2125  CD2 TYR P 588     -15.800  13.946 -15.463  0.00  0.00      PROA  
ATOM   2126  HD2 TYR P 588     -15.721  13.702 -14.414  0.00  0.00      PROA  
ATOM   2127  CE2 TYR P 588     -17.049  14.051 -16.116  0.00  0.00      PROA  
ATOM   2128  HE2 TYR P 588     -17.945  14.004 -15.515  0.00  0.00      PROA  
ATOM   2129    C TYR P 588     -10.762  13.254 -15.444  0.00  0.00      PROA  
ATOM   2130    O TYR P 588     -10.150  14.337 -15.248  0.00  0.00      PROA  
ATOM   2131    N ILE P 589     -10.281  12.023 -15.147  0.00  0.00      PROA  
ATOM   2132   HN ILE P 589     -10.929  11.281 -15.303  0.00  0.00      PROA  
ATOM   2133   CA ILE P 589      -8.846  11.852 -14.690  0.00  0.00      PROA  
ATOM   2134   HA ILE P 589      -8.640  12.674 -14.020  0.00  0.00      PROA  
ATOM   2135   CB ILE P 589      -8.677  10.592 -13.936  0.00  0.00      PROA  
ATOM   2136   HB ILE P 589      -9.098   9.864 -14.661  0.00  0.00      PROA  
ATOM   2137  CG2 ILE P 589      -7.215  10.237 -13.733  0.00  0.00      PROA  
ATOM   2138 HG21 ILE P 589      -7.134   9.379 -13.031  0.00  0.00      PROA  
ATOM   2139 HG22 ILE P 589      -6.748  11.017 -13.094  0.00  0.00      PROA  
ATOM   2140 HG23 ILE P 589      -6.782   9.998 -14.728  0.00  0.00      PROA  
ATOM   2141  CG1 ILE P 589      -9.500  10.767 -12.629  0.00  0.00      PROA  
ATOM   2142 HG11 ILE P 589     -10.391  11.428 -12.697  0.00  0.00      PROA  
ATOM   2143 HG12 ILE P 589      -8.893  11.301 -11.867  0.00  0.00      PROA  
ATOM   2144   CD ILE P 589     -10.044   9.425 -12.001  0.00  0.00      PROA  
ATOM   2145  HD1 ILE P 589      -9.165   8.826 -11.682  0.00  0.00      PROA  
ATOM   2146  HD2 ILE P 589     -10.524   8.916 -12.864  0.00  0.00      PROA  
ATOM   2147  HD3 ILE P 589     -10.785   9.618 -11.196  0.00  0.00      PROA  
ATOM   2148    C ILE P 589      -7.808  11.972 -15.868  0.00  0.00      PROA  
ATOM   2149    O ILE P 589      -7.888  11.299 -16.883  0.00  0.00      PROA  
ATOM   2150    N THR P 590      -6.805  12.911 -15.682  0.00  0.00      PROA  
ATOM   2151   HN THR P 590      -6.597  13.453 -14.871  0.00  0.00      PROA  
ATOM   2152   CA THR P 590      -5.719  13.000 -16.651  0.00  0.00      PROA  
ATOM   2153   HA THR P 590      -5.720  12.215 -17.393  0.00  0.00      PROA  
ATOM   2154   CB THR P 590      -5.761  14.341 -17.432  0.00  0.00      PROA  
ATOM   2155   HB THR P 590      -6.623  14.203 -18.120  0.00  0.00      PROA  
ATOM   2156  OG1 THR P 590      -4.715  14.510 -18.364  0.00  0.00      PROA  
ATOM   2157  HG1 THR P 590      -4.276  15.313 -18.074  0.00  0.00      PROA  
ATOM   2158  CG2 THR P 590      -5.747  15.575 -16.456  0.00  0.00      PROA  
ATOM   2159 HG21 THR P 590      -6.612  15.445 -15.771  0.00  0.00      PROA  
ATOM   2160 HG22 THR P 590      -6.036  16.505 -16.991  0.00  0.00      PROA  
ATOM   2161 HG23 THR P 590      -4.777  15.590 -15.915  0.00  0.00      PROA  
ATOM   2162    C THR P 590      -4.432  12.956 -15.837  0.00  0.00      PROA  
ATOM   2163    O THR P 590      -4.527  12.798 -14.595  0.00  0.00      PROA  
ATOM   2164    N ARG P 591      -3.208  13.216 -16.449  0.00  0.00      PROA  
ATOM   2165   HN ARG P 591      -3.121  13.455 -17.413  0.00  0.00      PROA  
ATOM   2166   CA ARG P 591      -1.949  13.334 -15.700  0.00  0.00      PROA  
ATOM   2167   HA ARG P 591      -1.625  12.355 -15.381  0.00  0.00      PROA  
ATOM   2168   CB ARG P 591      -0.670  13.725 -16.648  0.00  0.00      PROA  
ATOM   2169  HB1 ARG P 591       0.148  14.097 -15.995  0.00  0.00      PROA  
ATOM   2170  HB2 ARG P 591      -1.039  14.507 -17.346  0.00  0.00      PROA  
ATOM   2171   CG ARG P 591      -0.134  12.555 -17.434  0.00  0.00      PROA  
ATOM   2172  HG1 ARG P 591       0.374  12.945 -18.342  0.00  0.00      PROA  
ATOM   2173  HG2 ARG P 591      -0.975  11.867 -17.666  0.00  0.00      PROA  
ATOM   2174   CD ARG P 591       0.964  11.883 -16.630  0.00  0.00      PROA  
ATOM   2175  HD1 ARG P 591       0.709  11.302 -15.718  0.00  0.00      PROA  
ATOM   2176  HD2 ARG P 591       1.789  12.562 -16.324  0.00  0.00      PROA  
ATOM   2177   NE ARG P 591       1.603  11.010 -17.710  0.00  0.00      PROA  
ATOM   2178   HE ARG P 591       1.165  10.864 -18.597  0.00  0.00      PROA  
ATOM   2179   CZ ARG P 591       2.759  10.420 -17.549  0.00  0.00      PROA  
ATOM   2180  NH1 ARG P 591       3.442  10.406 -16.447  0.00  0.00      PROA  
ATOM   2181 HH11 ARG P 591       3.108  10.718 -15.557  0.00  0.00      PROA  
ATOM   2182 HH12 ARG P 591       4.344   9.974 -16.455  0.00  0.00      PROA  
ATOM   2183  NH2 ARG P 591       3.128   9.734 -18.602  0.00  0.00      PROA  
ATOM   2184 HH21 ARG P 591       2.500   9.696 -19.379  0.00  0.00      PROA  
ATOM   2185 HH22 ARG P 591       4.016   9.287 -18.713  0.00  0.00      PROA  
ATOM   2186    C ARG P 591      -1.936  14.166 -14.374  0.00  0.00      PROA  
ATOM   2187    O ARG P 591      -1.407  13.766 -13.328  0.00  0.00      PROA  
ATOM   2188    N PHE P 592      -2.507  15.419 -14.410  0.00  0.00      PROA  
ATOM   2189   HN PHE P 592      -2.909  15.868 -15.204  0.00  0.00      PROA  
ATOM   2190   CA PHE P 592      -2.585  16.283 -13.285  0.00  0.00      PROA  
ATOM   2191   HA PHE P 592      -1.570  16.485 -12.976  0.00  0.00      PROA  
ATOM   2192   CB PHE P 592      -3.334  17.589 -13.784  0.00  0.00      PROA  
ATOM   2193  HB1 PHE P 592      -4.377  17.318 -14.057  0.00  0.00      PROA  
ATOM   2194  HB2 PHE P 592      -2.689  17.937 -14.619  0.00  0.00      PROA  
ATOM   2195   CG PHE P 592      -3.375  18.618 -12.704  0.00  0.00      PROA  
ATOM   2196  CD1 PHE P 592      -2.421  19.641 -12.654  0.00  0.00      PROA  
ATOM   2197  HD1 PHE P 592      -1.560  19.715 -13.302  0.00  0.00      PROA  
ATOM   2198  CE1 PHE P 592      -2.569  20.728 -11.814  0.00  0.00      PROA  
ATOM   2199  HE1 PHE P 592      -1.809  21.491 -11.892  0.00  0.00      PROA  
ATOM   2200   CZ PHE P 592      -3.551  20.804 -10.843  0.00  0.00      PROA  
ATOM   2201   HZ PHE P 592      -3.610  21.525 -10.042  0.00  0.00      PROA  
ATOM   2202  CD2 PHE P 592      -4.461  18.721 -11.791  0.00  0.00      PROA  
ATOM   2203  HD2 PHE P 592      -5.169  17.905 -11.796  0.00  0.00      PROA  
ATOM   2204  CE2 PHE P 592      -4.607  19.818 -10.910  0.00  0.00      PROA  
ATOM   2205  HE2 PHE P 592      -5.449  19.709 -10.243  0.00  0.00      PROA  
ATOM   2206    C PHE P 592      -3.265  15.704 -12.068  0.00  0.00      PROA  
ATOM   2207    O PHE P 592      -2.771  15.735 -10.986  0.00  0.00      PROA  
ATOM   2208    N THR P 593      -4.431  15.045 -12.363  0.00  0.00      PROA  
ATOM   2209   HN THR P 593      -4.868  15.078 -13.258  0.00  0.00      PROA  
ATOM   2210   CA THR P 593      -5.198  14.301 -11.405  0.00  0.00      PROA  
ATOM   2211   HA THR P 593      -5.413  14.946 -10.566  0.00  0.00      PROA  
ATOM   2212   CB THR P 593      -6.616  13.973 -11.916  0.00  0.00      PROA  
ATOM   2213   HB THR P 593      -6.676  12.887 -12.144  0.00  0.00      PROA  
ATOM   2214  OG1 THR P 593      -6.893  14.454 -13.263  0.00  0.00      PROA  
ATOM   2215  HG1 THR P 593      -7.138  15.381 -13.219  0.00  0.00      PROA  
ATOM   2216  CG2 THR P 593      -7.714  14.548 -11.087  0.00  0.00      PROA  
ATOM   2217 HG21 THR P 593      -7.765  15.658 -11.071  0.00  0.00      PROA  
ATOM   2218 HG22 THR P 593      -7.730  14.118 -10.062  0.00  0.00      PROA  
ATOM   2219 HG23 THR P 593      -8.717  14.350 -11.522  0.00  0.00      PROA  
ATOM   2220    C THR P 593      -4.473  13.109 -10.823  0.00  0.00      PROA  
ATOM   2221    O THR P 593      -4.417  12.992  -9.624  0.00  0.00      PROA  
ATOM   2222    N GLU P 594      -3.981  12.255 -11.752  0.00  0.00      PROA  
ATOM   2223   HN GLU P 594      -4.000  12.504 -12.718  0.00  0.00      PROA  
ATOM   2224   CA GLU P 594      -3.342  10.946 -11.564  0.00  0.00      PROA  
ATOM   2225   HA GLU P 594      -4.094  10.308 -11.123  0.00  0.00      PROA  
ATOM   2226   CB GLU P 594      -3.057  10.535 -13.036  0.00  0.00      PROA  
ATOM   2227  HB1 GLU P 594      -2.464  11.338 -13.524  0.00  0.00      PROA  
ATOM   2228  HB2 GLU P 594      -4.033  10.474 -13.563  0.00  0.00      PROA  
ATOM   2229   CG GLU P 594      -2.277   9.210 -13.135  0.00  0.00      PROA  
ATOM   2230  HG1 GLU P 594      -2.826   8.307 -12.792  0.00  0.00      PROA  
ATOM   2231  HG2 GLU P 594      -1.343   9.347 -12.548  0.00  0.00      PROA  
ATOM   2232   CD GLU P 594      -1.861   9.053 -14.521  0.00  0.00      PROA  
ATOM   2233  OE1 GLU P 594      -2.712   8.644 -15.394  0.00  0.00      PROA  
ATOM   2234  OE2 GLU P 594      -0.664   9.280 -14.890  0.00  0.00      PROA  
ATOM   2235    C GLU P 594      -2.130  11.000 -10.675  0.00  0.00      PROA  
ATOM   2236    O GLU P 594      -2.039  10.309  -9.644  0.00  0.00      PROA  
ATOM   2237    N GLU P 595      -1.202  11.935 -10.971  0.00  0.00      PROA  
ATOM   2238   HN GLU P 595      -1.412  12.428 -11.812  0.00  0.00      PROA  
ATOM   2239   CA GLU P 595       0.147  11.996 -10.429  0.00  0.00      PROA  
ATOM   2240   HA GLU P 595       0.485  10.996 -10.203  0.00  0.00      PROA  
ATOM   2241   CB GLU P 595       1.169  12.555 -11.441  0.00  0.00      PROA  
ATOM   2242  HB1 GLU P 595       2.171  12.561 -10.960  0.00  0.00      PROA  
ATOM   2243  HB2 GLU P 595       0.851  13.591 -11.683  0.00  0.00      PROA  
ATOM   2244   CG GLU P 595       1.297  11.678 -12.678  0.00  0.00      PROA  
ATOM   2245  HG1 GLU P 595       0.428  12.003 -13.288  0.00  0.00      PROA  
ATOM   2246  HG2 GLU P 595       1.114  10.611 -12.426  0.00  0.00      PROA  
ATOM   2247   CD GLU P 595       2.593  11.845 -13.398  0.00  0.00      PROA  
ATOM   2248  OE1 GLU P 595       3.008  12.954 -13.654  0.00  0.00      PROA  
ATOM   2249  OE2 GLU P 595       3.115  10.731 -13.674  0.00  0.00      PROA  
ATOM   2250    C GLU P 595       0.330  12.837  -9.208  0.00  0.00      PROA  
ATOM   2251    O GLU P 595       1.226  12.717  -8.431  0.00  0.00      PROA  
ATOM   2252    N ALA P 596      -0.602  13.763  -8.968  0.00  0.00      PROA  
ATOM   2253   HN ALA P 596      -1.262  13.800  -9.714  0.00  0.00      PROA  
ATOM   2254   CA ALA P 596      -0.711  14.528  -7.735  0.00  0.00      PROA  
ATOM   2255   HA ALA P 596       0.238  14.979  -7.485  0.00  0.00      PROA  
ATOM   2256   CB ALA P 596      -1.757  15.631  -7.927  0.00  0.00      PROA  
ATOM   2257  HB1 ALA P 596      -1.826  16.280  -7.027  0.00  0.00      PROA  
ATOM   2258  HB2 ALA P 596      -2.697  15.094  -8.177  0.00  0.00      PROA  
ATOM   2259  HB3 ALA P 596      -1.546  16.328  -8.766  0.00  0.00      PROA  
ATOM   2260    C ALA P 596      -1.010  13.714  -6.471  0.00  0.00      PROA  
ATOM   2261    O ALA P 596      -0.276  13.570  -5.521  0.00  0.00      PROA  
ATOM   2262    N PHE P 597      -2.151  13.030  -6.601  0.00  0.00      PROA  
ATOM   2263   HN PHE P 597      -2.746  13.130  -7.395  0.00  0.00      PROA  
ATOM   2264   CA PHE P 597      -2.719  12.119  -5.681  0.00  0.00      PROA  
ATOM   2265   HA PHE P 597      -2.780  12.681  -4.761  0.00  0.00      PROA  
ATOM   2266   CB PHE P 597      -4.127  11.780  -6.287  0.00  0.00      PROA  
ATOM   2267  HB1 PHE P 597      -4.059  11.361  -7.313  0.00  0.00      PROA  
ATOM   2268  HB2 PHE P 597      -4.765  12.681  -6.415  0.00  0.00      PROA  
ATOM   2269   CG PHE P 597      -5.025  10.831  -5.429  0.00  0.00      PROA  
ATOM   2270  CD1 PHE P 597      -5.834  11.352  -4.456  0.00  0.00      PROA  
ATOM   2271  HD1 PHE P 597      -5.962  12.415  -4.318  0.00  0.00      PROA  
ATOM   2272  CE1 PHE P 597      -6.670  10.517  -3.656  0.00  0.00      PROA  
ATOM   2273  HE1 PHE P 597      -7.266  11.019  -2.908  0.00  0.00      PROA  
ATOM   2274   CZ PHE P 597      -6.710   9.187  -3.868  0.00  0.00      PROA  
ATOM   2275   HZ PHE P 597      -7.438   8.619  -3.309  0.00  0.00      PROA  
ATOM   2276  CD2 PHE P 597      -5.036   9.423  -5.619  0.00  0.00      PROA  
ATOM   2277  HD2 PHE P 597      -4.404   8.949  -6.356  0.00  0.00      PROA  
ATOM   2278  CE2 PHE P 597      -5.900   8.582  -4.823  0.00  0.00      PROA  
ATOM   2279  HE2 PHE P 597      -5.816   7.508  -4.894  0.00  0.00      PROA  
ATOM   2280    C PHE P 597      -1.892  10.885  -5.338  0.00  0.00      PROA  
ATOM   2281    O PHE P 597      -1.568  10.612  -4.209  0.00  0.00      PROA  
ATOM   2282    N ALA P 598      -1.383  10.199  -6.407  0.00  0.00      PROA  
ATOM   2283   HN ALA P 598      -1.830  10.341  -7.286  0.00  0.00      PROA  
ATOM   2284   CA ALA P 598      -0.477   9.026  -6.318  0.00  0.00      PROA  
ATOM   2285   HA ALA P 598      -0.960   8.362  -5.616  0.00  0.00      PROA  
ATOM   2286   CB ALA P 598      -0.198   8.476  -7.731  0.00  0.00      PROA  
ATOM   2287  HB1 ALA P 598       0.295   7.480  -7.741  0.00  0.00      PROA  
ATOM   2288  HB2 ALA P 598       0.424   9.189  -8.313  0.00  0.00      PROA  
ATOM   2289  HB3 ALA P 598      -1.177   8.318  -8.231  0.00  0.00      PROA  
ATOM   2290    C ALA P 598       0.846   9.383  -5.685  0.00  0.00      PROA  
ATOM   2291    O ALA P 598       1.365   8.568  -4.939  0.00  0.00      PROA  
ATOM   2292    N SER P 599       1.438  10.594  -5.970  0.00  0.00      PROA  
ATOM   2293   HN SER P 599       1.002  11.262  -6.569  0.00  0.00      PROA  
ATOM   2294   CA SER P 599       2.853  10.848  -5.582  0.00  0.00      PROA  
ATOM   2295   HA SER P 599       3.475  10.049  -5.959  0.00  0.00      PROA  
ATOM   2296   CB SER P 599       3.338  12.249  -6.153  0.00  0.00      PROA  
ATOM   2297  HB1 SER P 599       2.844  13.141  -5.711  0.00  0.00      PROA  
ATOM   2298  HB2 SER P 599       3.084  12.213  -7.234  0.00  0.00      PROA  
ATOM   2299   OG SER P 599       4.698  12.493  -6.122  0.00  0.00      PROA  
ATOM   2300  HG1 SER P 599       5.097  12.581  -5.254  0.00  0.00      PROA  
ATOM   2301    C SER P 599       2.974  10.952  -4.045  0.00  0.00      PROA  
ATOM   2302    O SER P 599       3.913  10.382  -3.487  0.00  0.00      PROA  
ATOM   2303    N LEU P 600       2.061  11.697  -3.365  0.00  0.00      PROA  
ATOM   2304   HN LEU P 600       1.281  11.990  -3.912  0.00  0.00      PROA  
ATOM   2305   CA LEU P 600       1.947  11.899  -1.921  0.00  0.00      PROA  
ATOM   2306   HA LEU P 600       2.920  12.323  -1.719  0.00  0.00      PROA  
ATOM   2307   CB LEU P 600       0.875  13.060  -1.597  0.00  0.00      PROA  
ATOM   2308  HB1 LEU P 600      -0.107  12.806  -2.048  0.00  0.00      PROA  
ATOM   2309  HB2 LEU P 600       1.237  14.050  -1.947  0.00  0.00      PROA  
ATOM   2310   CG LEU P 600       0.716  13.172  -0.118  0.00  0.00      PROA  
ATOM   2311   HG LEU P 600       0.550  12.181   0.356  0.00  0.00      PROA  
ATOM   2312  CD1 LEU P 600       1.908  13.743   0.621  0.00  0.00      PROA  
ATOM   2313 HD11 LEU P 600       2.892  13.281   0.392  0.00  0.00      PROA  
ATOM   2314 HD12 LEU P 600       1.703  13.639   1.707  0.00  0.00      PROA  
ATOM   2315 HD13 LEU P 600       2.092  14.827   0.458  0.00  0.00      PROA  
ATOM   2316  CD2 LEU P 600      -0.506  14.023   0.246  0.00  0.00      PROA  
ATOM   2317 HD21 LEU P 600      -0.465  15.045  -0.188  0.00  0.00      PROA  
ATOM   2318 HD22 LEU P 600      -0.698  14.063   1.340  0.00  0.00      PROA  
ATOM   2319 HD23 LEU P 600      -1.428  13.554  -0.160  0.00  0.00      PROA  
ATOM   2320    C LEU P 600       1.644  10.635  -1.228  0.00  0.00      PROA  
ATOM   2321    O LEU P 600       2.204  10.357  -0.164  0.00  0.00      PROA  
ATOM   2322    N ILE P 601       0.688   9.912  -1.792  0.00  0.00      PROA  
ATOM   2323   HN ILE P 601       0.255  10.266  -2.617  0.00  0.00      PROA  
ATOM   2324   CA ILE P 601       0.205   8.670  -1.307  0.00  0.00      PROA  
ATOM   2325   HA ILE P 601      -0.017   8.877  -0.270  0.00  0.00      PROA  
ATOM   2326   CB ILE P 601      -0.906   8.091  -2.050  0.00  0.00      PROA  
ATOM   2327   HB ILE P 601      -0.786   8.434  -3.100  0.00  0.00      PROA  
ATOM   2328  CG2 ILE P 601      -1.031   6.529  -2.298  0.00  0.00      PROA  
ATOM   2329 HG21 ILE P 601      -1.822   6.237  -3.022  0.00  0.00      PROA  
ATOM   2330 HG22 ILE P 601      -1.030   6.054  -1.294  0.00  0.00      PROA  
ATOM   2331 HG23 ILE P 601      -0.236   5.967  -2.833  0.00  0.00      PROA  
ATOM   2332  CG1 ILE P 601      -2.263   8.630  -1.484  0.00  0.00      PROA  
ATOM   2333 HG11 ILE P 601      -3.045   8.220  -2.159  0.00  0.00      PROA  
ATOM   2334 HG12 ILE P 601      -2.383   9.730  -1.584  0.00  0.00      PROA  
ATOM   2335   CD ILE P 601      -2.603   8.252  -0.061  0.00  0.00      PROA  
ATOM   2336  HD1 ILE P 601      -3.606   8.616   0.249  0.00  0.00      PROA  
ATOM   2337  HD2 ILE P 601      -1.811   8.729   0.555  0.00  0.00      PROA  
ATOM   2338  HD3 ILE P 601      -2.564   7.167   0.175  0.00  0.00      PROA  
ATOM   2339    C ILE P 601       1.308   7.634  -1.058  0.00  0.00      PROA  
ATOM   2340    O ILE P 601       1.362   7.001  -0.011  0.00  0.00      PROA  
ATOM   2341    N CYS P 602       2.278   7.542  -2.052  0.00  0.00      PROA  
ATOM   2342   HN CYS P 602       2.127   7.986  -2.932  0.00  0.00      PROA  
ATOM   2343   CA CYS P 602       3.513   6.832  -1.807  0.00  0.00      PROA  
ATOM   2344   HA CYS P 602       3.318   5.799  -1.560  0.00  0.00      PROA  
ATOM   2345   CB CYS P 602       4.502   6.813  -3.033  0.00  0.00      PROA  
ATOM   2346  HB1 CYS P 602       5.284   6.051  -2.828  0.00  0.00      PROA  
ATOM   2347  HB2 CYS P 602       5.050   7.767  -3.186  0.00  0.00      PROA  
ATOM   2348   SG CYS P 602       3.725   6.409  -4.672  0.00  0.00      PROA  
ATOM   2349  HG1 CYS P 602       3.572   7.714  -4.842  0.00  0.00      PROA  
ATOM   2350    C CYS P 602       4.405   7.336  -0.649  0.00  0.00      PROA  
ATOM   2351    O CYS P 602       4.887   6.491   0.162  0.00  0.00      PROA  
ATOM   2352    N ILE P 603       4.565   8.644  -0.513  0.00  0.00      PROA  
ATOM   2353   HN ILE P 603       4.206   9.283  -1.189  0.00  0.00      PROA  
ATOM   2354   CA ILE P 603       5.332   9.228   0.515  0.00  0.00      PROA  
ATOM   2355   HA ILE P 603       6.292   8.743   0.418  0.00  0.00      PROA  
ATOM   2356   CB ILE P 603       5.697  10.721   0.220  0.00  0.00      PROA  
ATOM   2357   HB ILE P 603       4.713  11.238   0.237  0.00  0.00      PROA  
ATOM   2358  CG2 ILE P 603       6.500  11.427   1.293  0.00  0.00      PROA  
ATOM   2359 HG21 ILE P 603       6.737  12.497   1.107  0.00  0.00      PROA  
ATOM   2360 HG22 ILE P 603       7.455  10.879   1.439  0.00  0.00      PROA  
ATOM   2361 HG23 ILE P 603       6.032  11.411   2.301  0.00  0.00      PROA  
ATOM   2362  CG1 ILE P 603       6.407  10.876  -1.125  0.00  0.00      PROA  
ATOM   2363 HG11 ILE P 603       6.058  10.196  -1.931  0.00  0.00      PROA  
ATOM   2364 HG12 ILE P 603       7.468  10.635  -0.901  0.00  0.00      PROA  
ATOM   2365   CD ILE P 603       6.494  12.307  -1.823  0.00  0.00      PROA  
ATOM   2366  HD1 ILE P 603       5.694  13.040  -1.584  0.00  0.00      PROA  
ATOM   2367  HD2 ILE P 603       6.404  12.307  -2.930  0.00  0.00      PROA  
ATOM   2368  HD3 ILE P 603       7.498  12.702  -1.557  0.00  0.00      PROA  
ATOM   2369    C ILE P 603       4.786   8.962   1.883  0.00  0.00      PROA  
ATOM   2370    O ILE P 603       5.490   8.721   2.902  0.00  0.00      PROA  
ATOM   2371    N ILE P 604       3.474   9.026   2.017  0.00  0.00      PROA  
ATOM   2372   HN ILE P 604       2.972   9.324   1.208  0.00  0.00      PROA  
ATOM   2373   CA ILE P 604       2.842   8.494   3.236  0.00  0.00      PROA  
ATOM   2374   HA ILE P 604       3.238   8.961   4.126  0.00  0.00      PROA  
ATOM   2375   CB ILE P 604       1.317   8.763   3.174  0.00  0.00      PROA  
ATOM   2376   HB ILE P 604       0.831   8.433   2.231  0.00  0.00      PROA  
ATOM   2377  CG2 ILE P 604       0.534   8.067   4.328  0.00  0.00      PROA  
ATOM   2378 HG21 ILE P 604       0.646   6.965   4.401  0.00  0.00      PROA  
ATOM   2379 HG22 ILE P 604      -0.549   8.225   4.137  0.00  0.00      PROA  
ATOM   2380 HG23 ILE P 604       0.808   8.453   5.333  0.00  0.00      PROA  
ATOM   2381  CG1 ILE P 604       1.042  10.292   3.137  0.00  0.00      PROA  
ATOM   2382 HG11 ILE P 604       1.577  10.667   2.239  0.00  0.00      PROA  
ATOM   2383 HG12 ILE P 604       1.466  10.689   4.084  0.00  0.00      PROA  
ATOM   2384   CD ILE P 604      -0.454  10.539   2.986  0.00  0.00      PROA  
ATOM   2385  HD1 ILE P 604      -1.047   9.877   2.319  0.00  0.00      PROA  
ATOM   2386  HD2 ILE P 604      -0.488  11.583   2.609  0.00  0.00      PROA  
ATOM   2387  HD3 ILE P 604      -0.947  10.414   3.974  0.00  0.00      PROA  
ATOM   2388    C ILE P 604       3.150   7.084   3.708  0.00  0.00      PROA  
ATOM   2389    O ILE P 604       3.315   6.855   4.885  0.00  0.00      PROA  
ATOM   2390    N PHE P 605       3.367   6.212   2.683  0.00  0.00      PROA  
ATOM   2391   HN PHE P 605       3.430   6.544   1.745  0.00  0.00      PROA  
ATOM   2392   CA PHE P 605       3.812   4.834   2.906  0.00  0.00      PROA  
ATOM   2393   HA PHE P 605       3.179   4.527   3.725  0.00  0.00      PROA  
ATOM   2394   CB PHE P 605       3.251   4.025   1.706  0.00  0.00      PROA  
ATOM   2395  HB1 PHE P 605       3.649   4.417   0.746  0.00  0.00      PROA  
ATOM   2396  HB2 PHE P 605       2.152   4.186   1.706  0.00  0.00      PROA  
ATOM   2397   CG PHE P 605       3.525   2.597   1.831  0.00  0.00      PROA  
ATOM   2398  CD1 PHE P 605       2.477   1.654   1.846  0.00  0.00      PROA  
ATOM   2399  HD1 PHE P 605       1.432   1.908   1.745  0.00  0.00      PROA  
ATOM   2400  CE1 PHE P 605       2.746   0.280   1.964  0.00  0.00      PROA  
ATOM   2401  HE1 PHE P 605       1.951  -0.439   2.095  0.00  0.00      PROA  
ATOM   2402   CZ PHE P 605       4.058  -0.164   1.987  0.00  0.00      PROA  
ATOM   2403   HZ PHE P 605       4.092  -1.234   1.847  0.00  0.00      PROA  
ATOM   2404  CD2 PHE P 605       4.823   2.111   1.831  0.00  0.00      PROA  
ATOM   2405  HD2 PHE P 605       5.621   2.829   1.714  0.00  0.00      PROA  
ATOM   2406  CE2 PHE P 605       5.130   0.693   1.876  0.00  0.00      PROA  
ATOM   2407  HE2 PHE P 605       6.133   0.292   1.894  0.00  0.00      PROA  
ATOM   2408    C PHE P 605       5.208   4.666   3.376  0.00  0.00      PROA  
ATOM   2409    O PHE P 605       5.503   3.794   4.197  0.00  0.00      PROA  
ATOM   2410    N ILE P 606       6.094   5.661   2.955  0.00  0.00      PROA  
ATOM   2411   HN ILE P 606       5.867   6.307   2.230  0.00  0.00      PROA  
ATOM   2412   CA ILE P 606       7.477   5.713   3.522  0.00  0.00      PROA  
ATOM   2413   HA ILE P 606       7.932   4.737   3.602  0.00  0.00      PROA  
ATOM   2414   CB ILE P 606       8.463   6.491   2.615  0.00  0.00      PROA  
ATOM   2415   HB ILE P 606       8.252   7.579   2.692  0.00  0.00      PROA  
ATOM   2416  CG2 ILE P 606      10.015   6.117   3.037  0.00  0.00      PROA  
ATOM   2417 HG21 ILE P 606      10.286   6.635   3.982  0.00  0.00      PROA  
ATOM   2418 HG22 ILE P 606      10.723   6.534   2.289  0.00  0.00      PROA  
ATOM   2419 HG23 ILE P 606      10.028   5.012   3.149  0.00  0.00      PROA  
ATOM   2420  CG1 ILE P 606       8.416   6.224   1.030  0.00  0.00      PROA  
ATOM   2421 HG11 ILE P 606       7.370   6.172   0.660  0.00  0.00      PROA  
ATOM   2422 HG12 ILE P 606       8.886   5.252   0.768  0.00  0.00      PROA  
ATOM   2423   CD ILE P 606       9.039   7.425   0.230  0.00  0.00      PROA  
ATOM   2424  HD1 ILE P 606       9.904   7.850   0.783  0.00  0.00      PROA  
ATOM   2425  HD2 ILE P 606       8.176   8.121   0.162  0.00  0.00      PROA  
ATOM   2426  HD3 ILE P 606       9.338   7.228  -0.822  0.00  0.00      PROA  
ATOM   2427    C ILE P 606       7.359   6.213   4.932  0.00  0.00      PROA  
ATOM   2428    O ILE P 606       7.993   5.684   5.849  0.00  0.00      PROA  
ATOM   2429    N TYR P 607       6.546   7.250   5.102  0.00  0.00      PROA  
ATOM   2430   HN TYR P 607       6.049   7.618   4.321  0.00  0.00      PROA  
ATOM   2431   CA TYR P 607       6.541   8.046   6.339  0.00  0.00      PROA  
ATOM   2432   HA TYR P 607       7.552   8.286   6.636  0.00  0.00      PROA  
ATOM   2433   CB TYR P 607       5.693   9.349   6.093  0.00  0.00      PROA  
ATOM   2434  HB1 TYR P 607       4.760   8.790   5.867  0.00  0.00      PROA  
ATOM   2435  HB2 TYR P 607       6.037   9.870   5.174  0.00  0.00      PROA  
ATOM   2436   CG TYR P 607       5.465  10.371   7.178  0.00  0.00      PROA  
ATOM   2437  CD1 TYR P 607       6.185  10.324   8.347  0.00  0.00      PROA  
ATOM   2438  HD1 TYR P 607       6.907   9.562   8.598  0.00  0.00      PROA  
ATOM   2439  CE1 TYR P 607       6.090  11.315   9.352  0.00  0.00      PROA  
ATOM   2440  HE1 TYR P 607       6.733  11.313  10.220  0.00  0.00      PROA  
ATOM   2441   CZ TYR P 607       5.219  12.421   9.160  0.00  0.00      PROA  
ATOM   2442   OH TYR P 607       5.226  13.553  10.041  0.00  0.00      PROA  
ATOM   2443   HH TYR P 607       5.624  13.275  10.869  0.00  0.00      PROA  
ATOM   2444  CD2 TYR P 607       4.525  11.367   7.025  0.00  0.00      PROA  
ATOM   2445  HD2 TYR P 607       4.045  11.363   6.057  0.00  0.00      PROA  
ATOM   2446  CE2 TYR P 607       4.422  12.442   7.953  0.00  0.00      PROA  
ATOM   2447  HE2 TYR P 607       3.687  13.227   7.846  0.00  0.00      PROA  
ATOM   2448    C TYR P 607       6.134   7.153   7.456  0.00  0.00      PROA  
ATOM   2449    O TYR P 607       6.666   7.148   8.563  0.00  0.00      PROA  
ATOM   2450    N GLU P 608       5.113   6.339   7.158  0.00  0.00      PROA  
ATOM   2451   HN GLU P 608       4.598   6.315   6.305  0.00  0.00      PROA  
ATOM   2452   CA GLU P 608       4.573   5.414   8.226  0.00  0.00      PROA  
ATOM   2453   HA GLU P 608       4.475   5.976   9.143  0.00  0.00      PROA  
ATOM   2454   CB GLU P 608       3.209   4.732   7.988  0.00  0.00      PROA  
ATOM   2455  HB1 GLU P 608       3.033   4.078   8.868  0.00  0.00      PROA  
ATOM   2456  HB2 GLU P 608       3.257   4.059   7.106  0.00  0.00      PROA  
ATOM   2457   CG GLU P 608       2.085   5.742   7.950  0.00  0.00      PROA  
ATOM   2458  HG1 GLU P 608       1.838   5.889   6.877  0.00  0.00      PROA  
ATOM   2459  HG2 GLU P 608       2.398   6.705   8.407  0.00  0.00      PROA  
ATOM   2460   CD GLU P 608       0.760   5.225   8.515  0.00  0.00      PROA  
ATOM   2461  OE1 GLU P 608       0.400   3.990   8.524  0.00  0.00      PROA  
ATOM   2462  OE2 GLU P 608      -0.016   6.048   9.051  0.00  0.00      PROA  
ATOM   2463    C GLU P 608       5.595   4.442   8.721  0.00  0.00      PROA  
ATOM   2464    O GLU P 608       5.636   4.092   9.871  0.00  0.00      PROA  
ATOM   2465    N ALA P 609       6.554   3.956   7.890  0.00  0.00      PROA  
ATOM   2466   HN ALA P 609       6.483   4.283   6.951  0.00  0.00      PROA  
ATOM   2467   CA ALA P 609       7.626   3.031   8.320  0.00  0.00      PROA  
ATOM   2468   HA ALA P 609       7.163   2.181   8.799  0.00  0.00      PROA  
ATOM   2469   CB ALA P 609       8.287   2.348   7.049  0.00  0.00      PROA  
ATOM   2470  HB1 ALA P 609       8.561   3.106   6.284  0.00  0.00      PROA  
ATOM   2471  HB2 ALA P 609       7.559   1.588   6.693  0.00  0.00      PROA  
ATOM   2472  HB3 ALA P 609       9.170   1.760   7.379  0.00  0.00      PROA  
ATOM   2473    C ALA P 609       8.654   3.675   9.155  0.00  0.00      PROA  
ATOM   2474    O ALA P 609       9.174   3.104  10.081  0.00  0.00      PROA  
ATOM   2475    N ILE P 610       8.903   5.002   8.945  0.00  0.00      PROA  
ATOM   2476   HN ILE P 610       8.513   5.325   8.086  0.00  0.00      PROA  
ATOM   2477   CA ILE P 610       9.574   5.836   9.885  0.00  0.00      PROA  
ATOM   2478   HA ILE P 610      10.504   5.341  10.121  0.00  0.00      PROA  
ATOM   2479   CB ILE P 610       9.775   7.286   9.359  0.00  0.00      PROA  
ATOM   2480   HB ILE P 610       8.824   7.636   8.903  0.00  0.00      PROA  
ATOM   2481  CG2 ILE P 610      10.334   8.197  10.452  0.00  0.00      PROA  
ATOM   2482 HG21 ILE P 610      11.080   7.746  11.140  0.00  0.00      PROA  
ATOM   2483 HG22 ILE P 610       9.551   8.511  11.175  0.00  0.00      PROA  
ATOM   2484 HG23 ILE P 610      10.813   9.117  10.053  0.00  0.00      PROA  
ATOM   2485  CG1 ILE P 610      10.680   7.179   8.170  0.00  0.00      PROA  
ATOM   2486 HG11 ILE P 610      10.394   6.279   7.585  0.00  0.00      PROA  
ATOM   2487 HG12 ILE P 610      11.601   6.783   8.650  0.00  0.00      PROA  
ATOM   2488   CD ILE P 610      10.987   8.371   7.239  0.00  0.00      PROA  
ATOM   2489  HD1 ILE P 610      11.711   8.164   6.423  0.00  0.00      PROA  
ATOM   2490  HD2 ILE P 610      11.260   9.224   7.897  0.00  0.00      PROA  
ATOM   2491  HD3 ILE P 610      10.003   8.527   6.746  0.00  0.00      PROA  
ATOM   2492    C ILE P 610       8.803   5.975  11.237  0.00  0.00      PROA  
ATOM   2493    O ILE P 610       9.353   5.905  12.294  0.00  0.00      PROA  
ATOM   2494    N GLU P 611       7.479   6.113  11.223  0.00  0.00      PROA  
ATOM   2495   HN GLU P 611       7.049   6.176  10.326  0.00  0.00      PROA  
ATOM   2496   CA GLU P 611       6.718   6.219  12.474  0.00  0.00      PROA  
ATOM   2497   HA GLU P 611       7.160   7.005  13.068  0.00  0.00      PROA  
ATOM   2498   CB GLU P 611       5.293   6.819  12.346  0.00  0.00      PROA  
ATOM   2499  HB1 GLU P 611       4.849   6.905  13.361  0.00  0.00      PROA  
ATOM   2500  HB2 GLU P 611       4.707   6.137  11.694  0.00  0.00      PROA  
ATOM   2501   CG GLU P 611       5.291   8.184  11.698  0.00  0.00      PROA  
ATOM   2502  HG1 GLU P 611       5.118   7.950  10.626  0.00  0.00      PROA  
ATOM   2503  HG2 GLU P 611       6.347   8.516  11.796  0.00  0.00      PROA  
ATOM   2504   CD GLU P 611       4.195   9.146  12.135  0.00  0.00      PROA  
ATOM   2505  OE1 GLU P 611       4.541   9.958  13.029  0.00  0.00      PROA  
ATOM   2506  OE2 GLU P 611       3.074   9.111  11.588  0.00  0.00      PROA  
ATOM   2507    C GLU P 611       6.778   4.919  13.291  0.00  0.00      PROA  
ATOM   2508    O GLU P 611       7.026   4.904  14.457  0.00  0.00      PROA  
ATOM   2509    N LYS P 612       6.680   3.714  12.623  0.00  0.00      PROA  
ATOM   2510   HN LYS P 612       6.520   3.779  11.641  0.00  0.00      PROA  
ATOM   2511   CA LYS P 612       6.793   2.398  13.212  0.00  0.00      PROA  
ATOM   2512   HA LYS P 612       6.180   2.322  14.098  0.00  0.00      PROA  
ATOM   2513   CB LYS P 612       6.375   1.265  12.242  0.00  0.00      PROA  
ATOM   2514  HB1 LYS P 612       6.715   0.379  12.818  0.00  0.00      PROA  
ATOM   2515  HB2 LYS P 612       6.988   1.398  11.325  0.00  0.00      PROA  
ATOM   2516   CG LYS P 612       4.895   1.295  12.004  0.00  0.00      PROA  
ATOM   2517  HG1 LYS P 612       4.509   2.112  11.357  0.00  0.00      PROA  
ATOM   2518  HG2 LYS P 612       4.437   1.451  13.004  0.00  0.00      PROA  
ATOM   2519   CD LYS P 612       4.316   0.064  11.369  0.00  0.00      PROA  
ATOM   2520  HD1 LYS P 612       4.570  -0.713  12.121  0.00  0.00      PROA  
ATOM   2521  HD2 LYS P 612       4.954  -0.194  10.496  0.00  0.00      PROA  
ATOM   2522   CE LYS P 612       2.808   0.044  11.163  0.00  0.00      PROA  
ATOM   2523  HE1 LYS P 612       2.262   0.202  12.118  0.00  0.00      PROA  
ATOM   2524  HE2 LYS P 612       2.507  -0.900  10.659  0.00  0.00      PROA  
ATOM   2525   NZ LYS P 612       2.410   1.089  10.269  0.00  0.00      PROA  
ATOM   2526  HZ1 LYS P 612       2.554   2.033  10.682  0.00  0.00      PROA  
ATOM   2527  HZ2 LYS P 612       1.387   1.059  10.081  0.00  0.00      PROA  
ATOM   2528  HZ3 LYS P 612       2.924   1.125   9.366  0.00  0.00      PROA  
ATOM   2529    C LYS P 612       8.194   2.190  13.863  0.00  0.00      PROA  
ATOM   2530    O LYS P 612       8.260   1.613  14.909  0.00  0.00      PROA  
ATOM   2531    N LEU P 613       9.231   2.537  13.067  0.00  0.00      PROA  
ATOM   2532   HN LEU P 613       9.221   2.677  12.080  0.00  0.00      PROA  
ATOM   2533   CA LEU P 613      10.616   2.480  13.687  0.00  0.00      PROA  
ATOM   2534   HA LEU P 613      10.813   1.510  14.117  0.00  0.00      PROA  
ATOM   2535   CB LEU P 613      11.712   2.673  12.596  0.00  0.00      PROA  
ATOM   2536  HB1 LEU P 613      11.576   3.640  12.067  0.00  0.00      PROA  
ATOM   2537  HB2 LEU P 613      11.620   1.909  11.795  0.00  0.00      PROA  
ATOM   2538   CG LEU P 613      13.142   2.637  13.030  0.00  0.00      PROA  
ATOM   2539   HG LEU P 613      13.229   3.465  13.767  0.00  0.00      PROA  
ATOM   2540  CD1 LEU P 613      13.492   1.254  13.675  0.00  0.00      PROA  
ATOM   2541 HD11 LEU P 613      13.210   1.189  14.748  0.00  0.00      PROA  
ATOM   2542 HD12 LEU P 613      14.553   0.948  13.560  0.00  0.00      PROA  
ATOM   2543 HD13 LEU P 613      12.870   0.546  13.086  0.00  0.00      PROA  
ATOM   2544  CD2 LEU P 613      14.161   2.820  11.878  0.00  0.00      PROA  
ATOM   2545 HD21 LEU P 613      15.189   2.907  12.289  0.00  0.00      PROA  
ATOM   2546 HD22 LEU P 613      13.821   3.707  11.301  0.00  0.00      PROA  
ATOM   2547 HD23 LEU P 613      14.125   1.899  11.258  0.00  0.00      PROA  
ATOM   2548    C LEU P 613      10.806   3.410  14.838  0.00  0.00      PROA  
ATOM   2549    O LEU P 613      11.434   3.222  15.910  0.00  0.00      PROA  
ATOM   2550    N ILE P 614      10.099   4.625  14.759  0.00  0.00      PROA  
ATOM   2551   HN ILE P 614       9.553   5.006  14.016  0.00  0.00      PROA  
ATOM   2552   CA ILE P 614       9.944   5.401  16.020  0.00  0.00      PROA  
ATOM   2553   HA ILE P 614      10.928   5.501  16.454  0.00  0.00      PROA  
ATOM   2554   CB ILE P 614       9.369   6.792  15.655  0.00  0.00      PROA  
ATOM   2555   HB ILE P 614       8.605   6.764  14.849  0.00  0.00      PROA  
ATOM   2556  CG2 ILE P 614       8.913   7.518  16.944  0.00  0.00      PROA  
ATOM   2557 HG21 ILE P 614       9.754   7.752  17.631  0.00  0.00      PROA  
ATOM   2558 HG22 ILE P 614       8.116   6.982  17.502  0.00  0.00      PROA  
ATOM   2559 HG23 ILE P 614       8.414   8.428  16.548  0.00  0.00      PROA  
ATOM   2560  CG1 ILE P 614      10.491   7.664  14.948  0.00  0.00      PROA  
ATOM   2561 HG11 ILE P 614      10.998   7.218  14.066  0.00  0.00      PROA  
ATOM   2562 HG12 ILE P 614      11.339   7.635  15.666  0.00  0.00      PROA  
ATOM   2563   CD ILE P 614      10.009   9.133  14.572  0.00  0.00      PROA  
ATOM   2564  HD1 ILE P 614      10.984   9.631  14.385  0.00  0.00      PROA  
ATOM   2565  HD2 ILE P 614       9.551   9.706  15.407  0.00  0.00      PROA  
ATOM   2566  HD3 ILE P 614       9.298   9.114  13.718  0.00  0.00      PROA  
ATOM   2567    C ILE P 614       9.291   4.626  17.162  0.00  0.00      PROA  
ATOM   2568    O ILE P 614       9.765   4.831  18.278  0.00  0.00      PROA  
ATOM   2569    N HSD P 615       8.150   3.889  16.978  0.00  0.00      PROA  
ATOM   2570   HN HSD P 615       7.698   3.767  16.098  0.00  0.00      PROA  
ATOM   2571   CA HSD P 615       7.592   3.140  18.101  0.00  0.00      PROA  
ATOM   2572   HA HSD P 615       7.515   3.880  18.884  0.00  0.00      PROA  
ATOM   2573   CB HSD P 615       6.307   2.611  17.741  0.00  0.00      PROA  
ATOM   2574  HB1 HSD P 615       5.960   1.841  18.463  0.00  0.00      PROA  
ATOM   2575  HB2 HSD P 615       6.478   2.053  16.796  0.00  0.00      PROA  
ATOM   2576  ND1 HSD P 615       4.764   4.340  18.583  0.00  0.00      PROA  
ATOM   2577  HD1 HSD P 615       4.913   4.245  19.567  0.00  0.00      PROA  
ATOM   2578   CG HSD P 615       5.350   3.637  17.532  0.00  0.00      PROA  
ATOM   2579  CE1 HSD P 615       3.804   5.095  18.087  0.00  0.00      PROA  
ATOM   2580  HE1 HSD P 615       3.063   5.614  18.694  0.00  0.00      PROA  
ATOM   2581  NE2 HSD P 615       3.676   5.052  16.754  0.00  0.00      PROA  
ATOM   2582  CD2 HSD P 615       4.618   4.019  16.430  0.00  0.00      PROA  
ATOM   2583  HD2 HSD P 615       4.833   3.560  15.472  0.00  0.00      PROA  
ATOM   2584    C HSD P 615       8.499   1.962  18.700  0.00  0.00      PROA  
ATOM   2585    O HSD P 615       8.532   1.703  19.877  0.00  0.00      PROA  
ATOM   2586    N LEU P 616       9.305   1.334  17.761  0.00  0.00      PROA  
ATOM   2587   HN LEU P 616       9.119   1.492  16.795  0.00  0.00      PROA  
ATOM   2588   CA LEU P 616      10.336   0.434  18.126  0.00  0.00      PROA  
ATOM   2589   HA LEU P 616      10.016  -0.366  18.777  0.00  0.00      PROA  
ATOM   2590   CB LEU P 616      10.984  -0.080  16.825  0.00  0.00      PROA  
ATOM   2591  HB1 LEU P 616      11.589   0.700  16.316  0.00  0.00      PROA  
ATOM   2592  HB2 LEU P 616      10.192  -0.421  16.125  0.00  0.00      PROA  
ATOM   2593   CG LEU P 616      11.960  -1.328  16.941  0.00  0.00      PROA  
ATOM   2594   HG LEU P 616      11.575  -1.999  17.739  0.00  0.00      PROA  
ATOM   2595  CD1 LEU P 616      11.844  -2.104  15.655  0.00  0.00      PROA  
ATOM   2596 HD11 LEU P 616      12.399  -3.052  15.493  0.00  0.00      PROA  
ATOM   2597 HD12 LEU P 616      12.160  -1.493  14.782  0.00  0.00      PROA  
ATOM   2598 HD13 LEU P 616      10.812  -2.491  15.517  0.00  0.00      PROA  
ATOM   2599  CD2 LEU P 616      13.393  -1.056  17.094  0.00  0.00      PROA  
ATOM   2600 HD21 LEU P 616      13.991  -1.992  17.120  0.00  0.00      PROA  
ATOM   2601 HD22 LEU P 616      13.672  -0.505  18.017  0.00  0.00      PROA  
ATOM   2602 HD23 LEU P 616      13.751  -0.634  16.130  0.00  0.00      PROA  
ATOM   2603    C LEU P 616      11.383   1.106  19.025  0.00  0.00      PROA  
ATOM   2604    O LEU P 616      11.817   0.592  20.067  0.00  0.00      PROA  
ATOM   2605    N ALA P 617      11.839   2.312  18.619  0.00  0.00      PROA  
ATOM   2606   HN ALA P 617      11.544   2.766  17.782  0.00  0.00      PROA  
ATOM   2607   CA ALA P 617      12.727   3.096  19.338  0.00  0.00      PROA  
ATOM   2608   HA ALA P 617      13.631   2.558  19.581  0.00  0.00      PROA  
ATOM   2609   CB ALA P 617      13.181   4.349  18.427  0.00  0.00      PROA  
ATOM   2610  HB1 ALA P 617      13.623   5.266  18.872  0.00  0.00      PROA  
ATOM   2611  HB2 ALA P 617      12.222   4.728  18.013  0.00  0.00      PROA  
ATOM   2612  HB3 ALA P 617      13.836   3.986  17.607  0.00  0.00      PROA  
ATOM   2613    C ALA P 617      12.197   3.702  20.620  0.00  0.00      PROA  
ATOM   2614    O ALA P 617      12.954   3.835  21.594  0.00  0.00      PROA  
ATOM   2615    N GLU P 618      10.881   4.097  20.715  0.00  0.00      PROA  
ATOM   2616   HN GLU P 618      10.351   4.091  19.871  0.00  0.00      PROA  
ATOM   2617   CA GLU P 618      10.221   4.290  21.984  0.00  0.00      PROA  
ATOM   2618   HA GLU P 618      10.816   5.020  22.512  0.00  0.00      PROA  
ATOM   2619   CB GLU P 618       8.833   5.015  21.821  0.00  0.00      PROA  
ATOM   2620  HB1 GLU P 618       8.261   4.954  22.771  0.00  0.00      PROA  
ATOM   2621  HB2 GLU P 618       8.239   4.416  21.098  0.00  0.00      PROA  
ATOM   2622   CG GLU P 618       8.994   6.489  21.429  0.00  0.00      PROA  
ATOM   2623  HG1 GLU P 618       9.438   6.552  20.413  0.00  0.00      PROA  
ATOM   2624  HG2 GLU P 618       9.759   6.884  22.132  0.00  0.00      PROA  
ATOM   2625   CD GLU P 618       7.703   7.350  21.494  0.00  0.00      PROA  
ATOM   2626  OE1 GLU P 618       6.723   6.931  22.203  0.00  0.00      PROA  
ATOM   2627  OE2 GLU P 618       7.713   8.427  20.867  0.00  0.00      PROA  
ATOM   2628    C GLU P 618      10.028   3.042  22.983  0.00  0.00      PROA  
ATOM   2629    O GLU P 618       9.897   3.291  24.164  0.00  0.00      PROA  
ATOM   2630    N THR P 619       9.910   1.811  22.560  0.00  0.00      PROA  
ATOM   2631   HN THR P 619       9.944   1.678  21.573  0.00  0.00      PROA  
ATOM   2632   CA THR P 619       9.519   0.607  23.331  0.00  0.00      PROA  
ATOM   2633   HA THR P 619       8.861   0.817  24.161  0.00  0.00      PROA  
ATOM   2634   CB THR P 619       8.752  -0.418  22.477  0.00  0.00      PROA  
ATOM   2635   HB THR P 619       9.425  -0.745  21.656  0.00  0.00      PROA  
ATOM   2636  OG1 THR P 619       7.538   0.173  21.893  0.00  0.00      PROA  
ATOM   2637  HG1 THR P 619       7.898   0.860  21.328  0.00  0.00      PROA  
ATOM   2638  CG2 THR P 619       8.300  -1.550  23.325  0.00  0.00      PROA  
ATOM   2639 HG21 THR P 619       7.871  -1.053  24.221  0.00  0.00      PROA  
ATOM   2640 HG22 THR P 619       9.201  -2.118  23.641  0.00  0.00      PROA  
ATOM   2641 HG23 THR P 619       7.519  -2.230  22.923  0.00  0.00      PROA  
ATOM   2642    C THR P 619      10.781   0.036  23.964  0.00  0.00      PROA  
ATOM   2643    O THR P 619      10.716  -0.559  25.010  0.00  0.00      PROA  
ATOM   2644    N TYR P 620      11.827   0.321  23.346  0.00  0.00      PROA  
ATOM   2645   HN TYR P 620      11.686   0.779  22.471  0.00  0.00      PROA  
ATOM   2646   CA TYR P 620      13.158  -0.166  23.662  0.00  0.00      PROA  
ATOM   2647   HA TYR P 620      13.158  -0.763  24.562  0.00  0.00      PROA  
ATOM   2648   CB TYR P 620      13.850  -1.052  22.564  0.00  0.00      PROA  
ATOM   2649  HB1 TYR P 620      14.841  -1.458  22.859  0.00  0.00      PROA  
ATOM   2650  HB2 TYR P 620      14.042  -0.464  21.641  0.00  0.00      PROA  
ATOM   2651   CG TYR P 620      12.956  -2.262  22.246  0.00  0.00      PROA  
ATOM   2652  CD1 TYR P 620      12.429  -3.078  23.239  0.00  0.00      PROA  
ATOM   2653  HD1 TYR P 620      12.862  -3.003  24.225  0.00  0.00      PROA  
ATOM   2654  CE1 TYR P 620      11.487  -4.036  22.930  0.00  0.00      PROA  
ATOM   2655  HE1 TYR P 620      11.121  -4.636  23.750  0.00  0.00      PROA  
ATOM   2656   CZ TYR P 620      11.004  -4.227  21.625  0.00  0.00      PROA  
ATOM   2657   OH TYR P 620       9.904  -5.099  21.506  0.00  0.00      PROA  
ATOM   2658   HH TYR P 620       9.876  -5.689  22.263  0.00  0.00      PROA  
ATOM   2659  CD2 TYR P 620      12.444  -2.360  20.941  0.00  0.00      PROA  
ATOM   2660  HD2 TYR P 620      12.860  -1.698  20.195  0.00  0.00      PROA  
ATOM   2661  CE2 TYR P 620      11.461  -3.349  20.620  0.00  0.00      PROA  
ATOM   2662  HE2 TYR P 620      11.103  -3.553  19.622  0.00  0.00      PROA  
ATOM   2663    C TYR P 620      13.963   1.114  24.089  0.00  0.00      PROA  
ATOM   2664    O TYR P 620      14.890   1.440  23.334  0.00  0.00      PROA  
ATOM   2665    N PRO P 621      13.727   1.878  25.129  0.00  0.00      PROA  
ATOM   2666   CD PRO P 621      12.867   1.570  26.260  0.00  0.00      PROA  
ATOM   2667  HD1 PRO P 621      13.075   0.532  26.595  0.00  0.00      PROA  
ATOM   2668  HD2 PRO P 621      11.802   1.793  26.035  0.00  0.00      PROA  
ATOM   2669   CA PRO P 621      14.417   3.160  25.400  0.00  0.00      PROA  
ATOM   2670   HA PRO P 621      14.280   3.808  24.547  0.00  0.00      PROA  
ATOM   2671   CB PRO P 621      13.639   3.782  26.608  0.00  0.00      PROA  
ATOM   2672  HB1 PRO P 621      12.791   4.442  26.326  0.00  0.00      PROA  
ATOM   2673  HB2 PRO P 621      14.290   4.455  27.206  0.00  0.00      PROA  
ATOM   2674   CG PRO P 621      13.084   2.651  27.357  0.00  0.00      PROA  
ATOM   2675  HG1 PRO P 621      13.833   2.236  28.066  0.00  0.00      PROA  
ATOM   2676  HG2 PRO P 621      12.193   2.860  27.987  0.00  0.00      PROA  
ATOM   2677    C PRO P 621      15.893   2.923  25.582  0.00  0.00      PROA  
ATOM   2678    O PRO P 621      16.322   1.910  26.206  0.00  0.00      PROA  
ATOM   2679    N ILE P 622      16.762   3.871  25.119  0.00  0.00      PROA  
ATOM   2680   HN ILE P 622      16.429   4.679  24.639  0.00  0.00      PROA  
ATOM   2681   CA ILE P 622      18.182   3.751  25.281  0.00  0.00      PROA  
ATOM   2682   HA ILE P 622      18.506   2.780  25.624  0.00  0.00      PROA  
ATOM   2683   CB ILE P 622      18.895   3.980  23.896  0.00  0.00      PROA  
ATOM   2684   HB ILE P 622      18.562   3.183  23.197  0.00  0.00      PROA  
ATOM   2685  CG2 ILE P 622      18.525   5.302  23.227  0.00  0.00      PROA  
ATOM   2686 HG21 ILE P 622      17.431   5.434  23.086  0.00  0.00      PROA  
ATOM   2687 HG22 ILE P 622      18.982   5.363  22.217  0.00  0.00      PROA  
ATOM   2688 HG23 ILE P 622      18.938   6.116  23.861  0.00  0.00      PROA  
ATOM   2689  CG1 ILE P 622      20.466   3.940  23.904  0.00  0.00      PROA  
ATOM   2690 HG11 ILE P 622      20.977   4.491  24.723  0.00  0.00      PROA  
ATOM   2691 HG12 ILE P 622      20.768   4.514  23.003  0.00  0.00      PROA  
ATOM   2692   CD ILE P 622      21.005   2.526  23.820  0.00  0.00      PROA  
ATOM   2693  HD1 ILE P 622      20.288   1.737  24.134  0.00  0.00      PROA  
ATOM   2694  HD2 ILE P 622      22.002   2.330  24.269  0.00  0.00      PROA  
ATOM   2695  HD3 ILE P 622      21.035   2.196  22.760  0.00  0.00      PROA  
ATOM   2696    C ILE P 622      18.662   4.814  26.325  0.00  0.00      PROA  
ATOM   2697    O ILE P 622      18.275   5.937  26.286  0.00  0.00      PROA  
ATOM   2698    N HSD P 623      19.644   4.492  27.217  0.00  0.00      PROA  
ATOM   2699   HN HSD P 623      20.142   3.636  27.336  0.00  0.00      PROA  
ATOM   2700   CA HSD P 623      20.289   5.487  28.173  0.00  0.00      PROA  
ATOM   2701   HA HSD P 623      19.458   5.912  28.717  0.00  0.00      PROA  
ATOM   2702   CB HSD P 623      21.242   4.630  29.118  0.00  0.00      PROA  
ATOM   2703  HB1 HSD P 623      22.182   4.447  28.554  0.00  0.00      PROA  
ATOM   2704  HB2 HSD P 623      20.759   3.636  29.236  0.00  0.00      PROA  
ATOM   2705  ND1 HSD P 623      21.798   4.414  31.531  0.00  0.00      PROA  
ATOM   2706  HD1 HSD P 623      21.812   3.416  31.466  0.00  0.00      PROA  
ATOM   2707   CG HSD P 623      21.494   5.227  30.437  0.00  0.00      PROA  
ATOM   2708  CE1 HSD P 623      21.896   5.224  32.605  0.00  0.00      PROA  
ATOM   2709  HE1 HSD P 623      22.157   4.891  33.610  0.00  0.00      PROA  
ATOM   2710  NE2 HSD P 623      21.721   6.486  32.269  0.00  0.00      PROA  
ATOM   2711  CD2 HSD P 623      21.429   6.506  30.944  0.00  0.00      PROA  
ATOM   2712  HD2 HSD P 623      21.170   7.463  30.508  0.00  0.00      PROA  
ATOM   2713    C HSD P 623      21.080   6.519  27.349  0.00  0.00      PROA  
ATOM   2714    O HSD P 623      21.861   6.153  26.496  0.00  0.00      PROA  
ATOM   2715    N MET P 624      20.731   7.796  27.667  0.00  0.00      PROA  
ATOM   2716   HN MET P 624      19.966   7.963  28.284  0.00  0.00      PROA  
ATOM   2717   CA MET P 624      21.199   8.959  26.996  0.00  0.00      PROA  
ATOM   2718   HA MET P 624      21.497   8.723  25.985  0.00  0.00      PROA  
ATOM   2719   CB MET P 624      20.110   9.992  26.943  0.00  0.00      PROA  
ATOM   2720  HB1 MET P 624      20.502  10.959  26.564  0.00  0.00      PROA  
ATOM   2721  HB2 MET P 624      19.573  10.210  27.891  0.00  0.00      PROA  
ATOM   2722   CG MET P 624      18.986   9.665  25.904  0.00  0.00      PROA  
ATOM   2723  HG1 MET P 624      18.214  10.462  25.837  0.00  0.00      PROA  
ATOM   2724  HG2 MET P 624      18.596   8.682  26.244  0.00  0.00      PROA  
ATOM   2725   SD MET P 624      19.545   9.444  24.251  0.00  0.00      PROA  
ATOM   2726   CE MET P 624      17.755   9.483  23.722  0.00  0.00      PROA  
ATOM   2727  HE1 MET P 624      17.651   8.940  22.759  0.00  0.00      PROA  
ATOM   2728  HE2 MET P 624      17.414  10.529  23.564  0.00  0.00      PROA  
ATOM   2729  HE3 MET P 624      17.182   8.883  24.460  0.00  0.00      PROA  
ATOM   2730    C MET P 624      22.464   9.521  27.631  0.00  0.00      PROA  
ATOM   2731    O MET P 624      22.374   9.797  28.822  0.00  0.00      PROA  
ATOM   2732    N HSD P 625      23.571   9.607  26.930  0.00  0.00      PROA  
ATOM   2733   HN HSD P 625      23.530   9.196  26.022  0.00  0.00      PROA  
ATOM   2734   CA HSD P 625      24.843  10.095  27.398  0.00  0.00      PROA  
ATOM   2735   HA HSD P 625      25.376  10.119  26.459  0.00  0.00      PROA  
ATOM   2736   CB HSD P 625      24.785  11.521  27.777  0.00  0.00      PROA  
ATOM   2737  HB1 HSD P 625      25.691  12.154  27.665  0.00  0.00      PROA  
ATOM   2738  HB2 HSD P 625      24.479  11.598  28.842  0.00  0.00      PROA  
ATOM   2739  ND1 HSD P 625      24.138  12.671  25.501  0.00  0.00      PROA  
ATOM   2740  HD1 HSD P 625      25.050  12.788  25.108  0.00  0.00      PROA  
ATOM   2741   CG HSD P 625      23.873  12.355  26.824  0.00  0.00      PROA  
ATOM   2742  CE1 HSD P 625      23.072  13.248  24.951  0.00  0.00      PROA  
ATOM   2743  HE1 HSD P 625      23.107  13.692  23.956  0.00  0.00      PROA  
ATOM   2744  NE2 HSD P 625      22.077  13.324  25.821  0.00  0.00      PROA  
ATOM   2745  CD2 HSD P 625      22.578  12.768  27.012  0.00  0.00      PROA  
ATOM   2746  HD2 HSD P 625      21.925  12.562  27.851  0.00  0.00      PROA  
ATOM   2747    C HSD P 625      25.666   9.223  28.438  0.00  0.00      PROA  
ATOM   2748    O HSD P 625      26.613   9.722  29.026  0.00  0.00      PROA  
ATOM   2749    N SER P 626      25.458   7.905  28.539  0.00  0.00      PROA  
ATOM   2750   HN SER P 626      24.757   7.432  28.010  0.00  0.00      PROA  
ATOM   2751   CA SER P 626      26.085   6.997  29.508  0.00  0.00      PROA  
ATOM   2752   HA SER P 626      26.365   7.644  30.326  0.00  0.00      PROA  
ATOM   2753   CB SER P 626      25.219   5.803  29.896  0.00  0.00      PROA  
ATOM   2754  HB1 SER P 626      24.365   6.197  30.487  0.00  0.00      PROA  
ATOM   2755  HB2 SER P 626      25.726   5.097  30.588  0.00  0.00      PROA  
ATOM   2756   OG SER P 626      24.747   5.104  28.740  0.00  0.00      PROA  
ATOM   2757  HG1 SER P 626      25.459   4.585  28.360  0.00  0.00      PROA  
ATOM   2758    C SER P 626      27.431   6.554  29.052  0.00  0.00      PROA  
ATOM   2759    O SER P 626      27.768   6.488  27.866  0.00  0.00      PROA  
ATOM   2760    N GLN P 627      28.303   6.102  29.981  0.00  0.00      PROA  
ATOM   2761   HN GLN P 627      28.029   5.900  30.919  0.00  0.00      PROA  
ATOM   2762   CA GLN P 627      29.589   5.465  29.700  0.00  0.00      PROA  
ATOM   2763   HA GLN P 627      30.031   5.928  28.830  0.00  0.00      PROA  
ATOM   2764   CB GLN P 627      30.639   5.668  30.788  0.00  0.00      PROA  
ATOM   2765  HB1 GLN P 627      31.546   5.043  30.642  0.00  0.00      PROA  
ATOM   2766  HB2 GLN P 627      30.106   5.513  31.750  0.00  0.00      PROA  
ATOM   2767   CG GLN P 627      31.027   7.163  30.725  0.00  0.00      PROA  
ATOM   2768  HG1 GLN P 627      30.132   7.819  30.772  0.00  0.00      PROA  
ATOM   2769  HG2 GLN P 627      31.535   7.553  29.817  0.00  0.00      PROA  
ATOM   2770   CD GLN P 627      31.938   7.671  31.919  0.00  0.00      PROA  
ATOM   2771  OE1 GLN P 627      31.569   8.530  32.689  0.00  0.00      PROA  
ATOM   2772  NE2 GLN P 627      33.237   7.250  31.826  0.00  0.00      PROA  
ATOM   2773 HE21 GLN P 627      33.923   7.618  32.453  0.00  0.00      PROA  
ATOM   2774 HE22 GLN P 627      33.554   6.591  31.144  0.00  0.00      PROA  
ATOM   2775    C GLN P 627      29.540   4.008  29.346  0.00  0.00      PROA  
ATOM   2776    O GLN P 627      28.910   3.175  30.003  0.00  0.00      PROA  
ATOM   2777    N LEU P 628      30.081   3.676  28.186  0.00  0.00      PROA  
ATOM   2778   HN LEU P 628      30.735   4.330  27.812  0.00  0.00      PROA  
ATOM   2779   CA LEU P 628      29.796   2.462  27.416  0.00  0.00      PROA  
ATOM   2780   HA LEU P 628      28.724   2.377  27.315  0.00  0.00      PROA  
ATOM   2781   CB LEU P 628      30.409   2.508  25.879  0.00  0.00      PROA  
ATOM   2782  HB1 LEU P 628      30.103   1.562  25.383  0.00  0.00      PROA  
ATOM   2783  HB2 LEU P 628      31.519   2.539  25.836  0.00  0.00      PROA  
ATOM   2784   CG LEU P 628      29.947   3.658  25.043  0.00  0.00      PROA  
ATOM   2785   HG LEU P 628      30.398   4.589  25.448  0.00  0.00      PROA  
ATOM   2786  CD1 LEU P 628      30.562   3.565  23.671  0.00  0.00      PROA  
ATOM   2787 HD11 LEU P 628      31.639   3.798  23.815  0.00  0.00      PROA  
ATOM   2788 HD12 LEU P 628      30.109   4.237  22.910  0.00  0.00      PROA  
ATOM   2789 HD13 LEU P 628      30.397   2.514  23.349  0.00  0.00      PROA  
ATOM   2790  CD2 LEU P 628      28.414   3.806  24.863  0.00  0.00      PROA  
ATOM   2791 HD21 LEU P 628      28.163   4.671  24.213  0.00  0.00      PROA  
ATOM   2792 HD22 LEU P 628      27.931   3.870  25.862  0.00  0.00      PROA  
ATOM   2793 HD23 LEU P 628      28.006   2.836  24.509  0.00  0.00      PROA  
ATOM   2794    C LEU P 628      30.277   1.188  28.108  0.00  0.00      PROA  
ATOM   2795    O LEU P 628      29.682   0.091  28.048  0.00  0.00      PROA  
ATOM   2796    N ASP P 629      31.407   1.288  28.886  0.00  0.00      PROA  
ATOM   2797   HN ASP P 629      31.950   2.119  28.983  0.00  0.00      PROA  
ATOM   2798   CA ASP P 629      32.044   0.213  29.550  0.00  0.00      PROA  
ATOM   2799   HA ASP P 629      31.563  -0.713  29.272  0.00  0.00      PROA  
ATOM   2800   CB ASP P 629      33.540   0.088  29.073  0.00  0.00      PROA  
ATOM   2801  HB1 ASP P 629      33.974  -0.757  29.649  0.00  0.00      PROA  
ATOM   2802  HB2 ASP P 629      34.041   1.040  29.352  0.00  0.00      PROA  
ATOM   2803   CG ASP P 629      33.738  -0.365  27.645  0.00  0.00      PROA  
ATOM   2804  OD1 ASP P 629      34.551   0.264  26.930  0.00  0.00      PROA  
ATOM   2805  OD2 ASP P 629      33.066  -1.350  27.142  0.00  0.00      PROA  
ATOM   2806    C ASP P 629      31.753   0.226  31.129  0.00  0.00      PROA  
ATOM   2807    O ASP P 629      32.396  -0.468  31.860  0.00  0.00      PROA  
ATOM   2808    N HSD P 630      30.710   0.994  31.542  0.00  0.00      PROA  
ATOM   2809   HN HSD P 630      30.272   1.641  30.923  0.00  0.00      PROA  
ATOM   2810   CA HSD P 630      30.248   0.967  32.968  0.00  0.00      PROA  
ATOM   2811   HA HSD P 630      30.855   0.248  33.498  0.00  0.00      PROA  
ATOM   2812   CB HSD P 630      30.249   2.366  33.524  0.00  0.00      PROA  
ATOM   2813  HB1 HSD P 630      29.905   2.354  34.580  0.00  0.00      PROA  
ATOM   2814  HB2 HSD P 630      29.631   3.044  32.896  0.00  0.00      PROA  
ATOM   2815  ND1 HSD P 630      31.532   4.526  33.684  0.00  0.00      PROA  
ATOM   2816  HD1 HSD P 630      30.740   5.130  33.778  0.00  0.00      PROA  
ATOM   2817   CG HSD P 630      31.508   3.129  33.561  0.00  0.00      PROA  
ATOM   2818  CE1 HSD P 630      32.862   4.916  33.942  0.00  0.00      PROA  
ATOM   2819  HE1 HSD P 630      33.104   5.973  34.050  0.00  0.00      PROA  
ATOM   2820  NE2 HSD P 630      33.604   3.852  34.043  0.00  0.00      PROA  
ATOM   2821  CD2 HSD P 630      32.796   2.747  33.658  0.00  0.00      PROA  
ATOM   2822  HD2 HSD P 630      33.285   1.781  33.660  0.00  0.00      PROA  
ATOM   2823    C HSD P 630      28.831   0.501  33.002  0.00  0.00      PROA  
ATOM   2824    O HSD P 630      28.098   0.825  33.948  0.00  0.00      PROA  
ATOM   2825    N LEU P 631      28.431  -0.363  32.054  0.00  0.00      PROA  
ATOM   2826   HN LEU P 631      28.986  -0.807  31.355  0.00  0.00      PROA  
ATOM   2827   CA LEU P 631      27.085  -0.788  31.990  0.00  0.00      PROA  
ATOM   2828   HA LEU P 631      26.494   0.115  32.028  0.00  0.00      PROA  
ATOM   2829   CB LEU P 631      26.896  -1.482  30.666  0.00  0.00      PROA  
ATOM   2830  HB1 LEU P 631      26.462  -2.502  30.736  0.00  0.00      PROA  
ATOM   2831  HB2 LEU P 631      27.851  -1.682  30.135  0.00  0.00      PROA  
ATOM   2832   CG LEU P 631      25.966  -0.756  29.713  0.00  0.00      PROA  
ATOM   2833   HG LEU P 631      26.353   0.268  29.523  0.00  0.00      PROA  
ATOM   2834  CD1 LEU P 631      25.947  -1.602  28.341  0.00  0.00      PROA  
ATOM   2835 HD11 LEU P 631      25.687  -2.640  28.637  0.00  0.00      PROA  
ATOM   2836 HD12 LEU P 631      26.924  -1.571  27.813  0.00  0.00      PROA  
ATOM   2837 HD13 LEU P 631      25.192  -1.208  27.627  0.00  0.00      PROA  
ATOM   2838  CD2 LEU P 631      24.540  -0.688  30.296  0.00  0.00      PROA  
ATOM   2839 HD21 LEU P 631      23.903  -0.364  29.445  0.00  0.00      PROA  
ATOM   2840 HD22 LEU P 631      24.436  -0.007  31.167  0.00  0.00      PROA  
ATOM   2841 HD23 LEU P 631      24.306  -1.741  30.564  0.00  0.00      PROA  
ATOM   2842    C LEU P 631      26.628  -1.489  33.200  0.00  0.00      PROA  
ATOM   2843    O LEU P 631      25.478  -1.288  33.576  0.00  0.00      PROA  
ATOM   2844    N SER P 632      27.462  -2.340  33.821  0.00  0.00      PROA  
ATOM   2845   HN SER P 632      28.321  -2.568  33.369  0.00  0.00      PROA  
ATOM   2846   CA SER P 632      27.274  -3.084  35.030  0.00  0.00      PROA  
ATOM   2847   HA SER P 632      26.344  -3.631  34.976  0.00  0.00      PROA  
ATOM   2848   CB SER P 632      28.410  -4.030  35.389  0.00  0.00      PROA  
ATOM   2849  HB1 SER P 632      28.099  -4.986  34.915  0.00  0.00      PROA  
ATOM   2850  HB2 SER P 632      28.502  -4.300  36.463  0.00  0.00      PROA  
ATOM   2851   OG SER P 632      29.730  -3.688  34.965  0.00  0.00      PROA  
ATOM   2852  HG1 SER P 632      29.794  -3.840  34.019  0.00  0.00      PROA  
ATOM   2853    C SER P 632      27.194  -2.199  36.158  0.00  0.00      PROA  
ATOM   2854    O SER P 632      26.736  -2.712  37.224  0.00  0.00      PROA  
ATOM   2855    N LEU P 633      27.543  -0.917  36.118  0.00  0.00      PROA  
ATOM   2856   HN LEU P 633      27.901  -0.513  35.279  0.00  0.00      PROA  
ATOM   2857   CA LEU P 633      27.537  -0.043  37.258  0.00  0.00      PROA  
ATOM   2858   HA LEU P 633      27.214  -0.469  38.196  0.00  0.00      PROA  
ATOM   2859   CB LEU P 633      28.885   0.611  37.511  0.00  0.00      PROA  
ATOM   2860  HB1 LEU P 633      28.715   1.276  38.385  0.00  0.00      PROA  
ATOM   2861  HB2 LEU P 633      29.137   1.025  36.512  0.00  0.00      PROA  
ATOM   2862   CG LEU P 633      29.966  -0.410  37.855  0.00  0.00      PROA  
ATOM   2863   HG LEU P 633      30.208  -1.215  37.128  0.00  0.00      PROA  
ATOM   2864  CD1 LEU P 633      31.287   0.393  37.829  0.00  0.00      PROA  
ATOM   2865 HD11 LEU P 633      31.581   0.509  36.764  0.00  0.00      PROA  
ATOM   2866 HD12 LEU P 633      32.070  -0.233  38.309  0.00  0.00      PROA  
ATOM   2867 HD13 LEU P 633      31.260   1.336  38.415  0.00  0.00      PROA  
ATOM   2868  CD2 LEU P 633      29.782  -0.982  39.296  0.00  0.00      PROA  
ATOM   2869 HD21 LEU P 633      28.958  -1.725  39.234  0.00  0.00      PROA  
ATOM   2870 HD22 LEU P 633      29.508  -0.170  40.003  0.00  0.00      PROA  
ATOM   2871 HD23 LEU P 633      30.771  -1.348  39.647  0.00  0.00      PROA  
ATOM   2872    C LEU P 633      26.400   1.022  37.219  0.00  0.00      PROA  
ATOM   2873    O LEU P 633      26.295   1.945  37.988  0.00  0.00      PROA  
ATOM   2874    N TYR P 634      25.421   0.785  36.355  0.00  0.00      PROA  
ATOM   2875   HN TYR P 634      25.729   0.211  35.600  0.00  0.00      PROA  
ATOM   2876   CA TYR P 634      24.131   1.445  36.171  0.00  0.00      PROA  
ATOM   2877   HA TYR P 634      24.018   2.294  36.829  0.00  0.00      PROA  
ATOM   2878   CB TYR P 634      23.796   1.864  34.775  0.00  0.00      PROA  
ATOM   2879  HB1 TYR P 634      22.821   2.384  34.664  0.00  0.00      PROA  
ATOM   2880  HB2 TYR P 634      23.889   1.011  34.069  0.00  0.00      PROA  
ATOM   2881   CG TYR P 634      24.815   2.902  34.278  0.00  0.00      PROA  
ATOM   2882  CD1 TYR P 634      25.354   2.646  33.036  0.00  0.00      PROA  
ATOM   2883  HD1 TYR P 634      25.148   1.706  32.545  0.00  0.00      PROA  
ATOM   2884  CE1 TYR P 634      26.369   3.529  32.535  0.00  0.00      PROA  
ATOM   2885  HE1 TYR P 634      26.827   3.362  31.571  0.00  0.00      PROA  
ATOM   2886   CZ TYR P 634      26.624   4.777  33.220  0.00  0.00      PROA  
ATOM   2887   OH TYR P 634      27.668   5.624  32.798  0.00  0.00      PROA  
ATOM   2888   HH TYR P 634      27.969   6.165  33.531  0.00  0.00      PROA  
ATOM   2889  CD2 TYR P 634      24.986   4.067  34.957  0.00  0.00      PROA  
ATOM   2890  HD2 TYR P 634      24.397   4.413  35.794  0.00  0.00      PROA  
ATOM   2891  CE2 TYR P 634      25.912   5.057  34.404  0.00  0.00      PROA  
ATOM   2892  HE2 TYR P 634      26.177   5.949  34.951  0.00  0.00      PROA  
ATOM   2893    C TYR P 634      23.021   0.478  36.607  0.00  0.00      PROA  
ATOM   2894    O TYR P 634      22.843  -0.628  36.124  0.00  0.00      PROA  
ATOM   2895    N TYR P 635      22.162   0.832  37.590  0.00  0.00      PROA  
ATOM   2896   HN TYR P 635      22.149   1.762  37.949  0.00  0.00      PROA  
ATOM   2897   CA TYR P 635      21.231  -0.128  38.176  0.00  0.00      PROA  
ATOM   2898   HA TYR P 635      21.232  -1.094  37.693  0.00  0.00      PROA  
ATOM   2899   CB TYR P 635      21.326  -0.269  39.713  0.00  0.00      PROA  
ATOM   2900  HB1 TYR P 635      20.623  -1.017  40.137  0.00  0.00      PROA  
ATOM   2901  HB2 TYR P 635      21.134   0.757  40.095  0.00  0.00      PROA  
ATOM   2902   CG TYR P 635      22.718  -0.668  40.130  0.00  0.00      PROA  
ATOM   2903  CD1 TYR P 635      23.519   0.183  40.926  0.00  0.00      PROA  
ATOM   2904  HD1 TYR P 635      23.245   1.155  41.309  0.00  0.00      PROA  
ATOM   2905  CE1 TYR P 635      24.874  -0.221  41.191  0.00  0.00      PROA  
ATOM   2906  HE1 TYR P 635      25.512   0.546  41.603  0.00  0.00      PROA  
ATOM   2907   CZ TYR P 635      25.322  -1.513  40.833  0.00  0.00      PROA  
ATOM   2908   OH TYR P 635      26.686  -1.795  40.911  0.00  0.00      PROA  
ATOM   2909   HH TYR P 635      27.056  -1.024  41.347  0.00  0.00      PROA  
ATOM   2910  CD2 TYR P 635      23.185  -1.971  39.851  0.00  0.00      PROA  
ATOM   2911  HD2 TYR P 635      22.520  -2.696  39.406  0.00  0.00      PROA  
ATOM   2912  CE2 TYR P 635      24.436  -2.385  40.181  0.00  0.00      PROA  
ATOM   2913  HE2 TYR P 635      24.815  -3.347  39.871  0.00  0.00      PROA  
ATOM   2914    C TYR P 635      19.737   0.341  38.031  0.00  0.00      PROA  
ATOM   2915    O TYR P 635      19.397   1.514  37.950  0.00  0.00      PROA  
ATOM   2916    N CYS P 636      18.852  -0.709  37.910  0.00  0.00      PROA  
ATOM   2917   HN CYS P 636      19.160  -1.648  38.043  0.00  0.00      PROA  
ATOM   2918   CA CYS P 636      17.448  -0.460  38.022  0.00  0.00      PROA  
ATOM   2919   HA CYS P 636      17.387   0.588  38.276  0.00  0.00      PROA  
ATOM   2920   CB CYS P 636      16.748  -0.696  36.659  0.00  0.00      PROA  
ATOM   2921  HB1 CYS P 636      16.660  -1.787  36.467  0.00  0.00      PROA  
ATOM   2922  HB2 CYS P 636      17.361  -0.288  35.827  0.00  0.00      PROA  
ATOM   2923   SG CYS P 636      15.129   0.108  36.530  0.00  0.00      PROA  
ATOM   2924    C CYS P 636      16.797  -1.304  39.185  0.00  0.00      PROA  
ATOM   2925    O CYS P 636      17.004  -2.512  39.341  0.00  0.00      PROA  
ATOM   2926    N ARG P 637      16.031  -0.491  39.999  0.00  0.00      PROA  
ATOM   2927   HN ARG P 637      15.882   0.481  39.835  0.00  0.00      PROA  
ATOM   2928   CA ARG P 637      15.255  -1.031  41.078  0.00  0.00      PROA  
ATOM   2929   HA ARG P 637      15.185  -2.102  40.959  0.00  0.00      PROA  
ATOM   2930   CB ARG P 637      15.922  -0.908  42.464  0.00  0.00      PROA  
ATOM   2931  HB1 ARG P 637      16.848  -1.511  42.580  0.00  0.00      PROA  
ATOM   2932  HB2 ARG P 637      15.219  -1.170  43.283  0.00  0.00      PROA  
ATOM   2933   CG ARG P 637      16.221   0.566  42.656  0.00  0.00      PROA  
ATOM   2934  HG1 ARG P 637      15.418   1.233  42.275  0.00  0.00      PROA  
ATOM   2935  HG2 ARG P 637      17.155   0.793  42.100  0.00  0.00      PROA  
ATOM   2936   CD ARG P 637      16.288   1.013  44.082  0.00  0.00      PROA  
ATOM   2937  HD1 ARG P 637      15.409   0.639  44.650  0.00  0.00      PROA  
ATOM   2938  HD2 ARG P 637      16.293   2.114  44.227  0.00  0.00      PROA  
ATOM   2939   NE ARG P 637      17.551   0.599  44.738  0.00  0.00      PROA  
ATOM   2940   HE ARG P 637      18.224   0.254  44.084  0.00  0.00      PROA  
ATOM   2941   CZ ARG P 637      17.887   0.762  45.995  0.00  0.00      PROA  
ATOM   2942  NH1 ARG P 637      19.069   0.339  46.385  0.00  0.00      PROA  
ATOM   2943 HH11 ARG P 637      19.212   0.423  47.371  0.00  0.00      PROA  
ATOM   2944 HH12 ARG P 637      19.838   0.184  45.765  0.00  0.00      PROA  
ATOM   2945  NH2 ARG P 637      17.037   1.220  46.861  0.00  0.00      PROA  
ATOM   2946 HH21 ARG P 637      16.066   1.313  46.641  0.00  0.00      PROA  
ATOM   2947 HH22 ARG P 637      17.411   1.256  47.788  0.00  0.00      PROA  
ATOM   2948    C ARG P 637      13.824  -0.567  41.051  0.00  0.00      PROA  
ATOM   2949    O ARG P 637      13.464   0.481  40.488  0.00  0.00      PROA  
ATOM   2950    N CYS P 638      12.912  -1.414  41.522  0.00  0.00      PROA  
ATOM   2951   HN CYS P 638      13.224  -2.311  41.824  0.00  0.00      PROA  
ATOM   2952   CA CYS P 638      11.503  -1.078  41.872  0.00  0.00      PROA  
ATOM   2953   HA CYS P 638      11.213  -0.257  41.234  0.00  0.00      PROA  
ATOM   2954   CB CYS P 638      10.603  -2.349  41.709  0.00  0.00      PROA  
ATOM   2955  HB1 CYS P 638      11.042  -3.205  42.265  0.00  0.00      PROA  
ATOM   2956  HB2 CYS P 638      10.690  -2.563  40.622  0.00  0.00      PROA  
ATOM   2957   SG CYS P 638       8.893  -2.177  42.150  0.00  0.00      PROA  
ATOM   2958    C CYS P 638      11.321  -0.565  43.321  0.00  0.00      PROA  
ATOM   2959    O CYS P 638      12.032  -0.944  44.251  0.00  0.00      PROA  
ATOM   2960    N ALA P 639      10.417   0.378  43.461  0.00  0.00      PROA  
ATOM   2961   HN ALA P 639       9.765   0.545  42.725  0.00  0.00      PROA  
ATOM   2962   CA ALA P 639      10.091   1.040  44.676  0.00  0.00      PROA  
ATOM   2963   HA ALA P 639      10.274   0.311  45.452  0.00  0.00      PROA  
ATOM   2964   CB ALA P 639      11.036   2.236  44.817  0.00  0.00      PROA  
ATOM   2965  HB1 ALA P 639      12.102   1.950  44.694  0.00  0.00      PROA  
ATOM   2966  HB2 ALA P 639      10.994   2.619  45.859  0.00  0.00      PROA  
ATOM   2967  HB3 ALA P 639      10.899   3.038  44.060  0.00  0.00      PROA  
ATOM   2968    C ALA P 639       8.618   1.354  44.741  0.00  0.00      PROA  
ATOM   2969    O ALA P 639       7.929   1.328  43.695  0.00  0.00      PROA  
ATOM   2970    N LEU P 640       8.121   1.554  45.926  0.00  0.00      PROA  
ATOM   2971   HN LEU P 640       8.767   1.465  46.680  0.00  0.00      PROA  
ATOM   2972   CA LEU P 640       6.770   2.169  46.175  0.00  0.00      PROA  
ATOM   2973   HA LEU P 640       6.012   1.564  45.699  0.00  0.00      PROA  
ATOM   2974   CB LEU P 640       6.413   2.176  47.669  0.00  0.00      PROA  
ATOM   2975  HB1 LEU P 640       6.538   1.157  48.093  0.00  0.00      PROA  
ATOM   2976  HB2 LEU P 640       5.332   2.381  47.821  0.00  0.00      PROA  
ATOM   2977   CG LEU P 640       7.126   3.181  48.702  0.00  0.00      PROA  
ATOM   2978   HG LEU P 640       7.017   4.210  48.296  0.00  0.00      PROA  
ATOM   2979  CD1 LEU P 640       6.390   3.130  50.093  0.00  0.00      PROA  
ATOM   2980 HD11 LEU P 640       6.435   2.135  50.585  0.00  0.00      PROA  
ATOM   2981 HD12 LEU P 640       5.331   3.339  49.831  0.00  0.00      PROA  
ATOM   2982 HD13 LEU P 640       6.645   4.002  50.732  0.00  0.00      PROA  
ATOM   2983  CD2 LEU P 640       8.619   2.933  49.019  0.00  0.00      PROA  
ATOM   2984 HD21 LEU P 640       8.591   1.983  49.594  0.00  0.00      PROA  
ATOM   2985 HD22 LEU P 640       9.017   3.763  49.640  0.00  0.00      PROA  
ATOM   2986 HD23 LEU P 640       9.278   2.898  48.125  0.00  0.00      PROA  
ATOM   2987    C LEU P 640       6.619   3.574  45.635  0.00  0.00      PROA  
ATOM   2988    O LEU P 640       7.493   4.364  45.545  0.00  0.00      PROA  
ATOM   2989    N PRO P 641       5.301   4.057  45.297  0.00  0.00      PROA  
ATOM   2990   CD PRO P 641       4.201   3.208  44.998  0.00  0.00      PROA  
ATOM   2991  HD1 PRO P 641       3.992   2.485  45.815  0.00  0.00      PROA  
ATOM   2992  HD2 PRO P 641       4.488   2.617  44.102  0.00  0.00      PROA  
ATOM   2993   CA PRO P 641       4.940   5.448  45.134  0.00  0.00      PROA  
ATOM   2994   HA PRO P 641       5.747   5.856  44.543  0.00  0.00      PROA  
ATOM   2995   CB PRO P 641       3.553   5.484  44.522  0.00  0.00      PROA  
ATOM   2996  HB1 PRO P 641       3.668   5.513  43.418  0.00  0.00      PROA  
ATOM   2997  HB2 PRO P 641       2.924   6.311  44.915  0.00  0.00      PROA  
ATOM   2998   CG PRO P 641       2.954   4.188  44.954  0.00  0.00      PROA  
ATOM   2999  HG1 PRO P 641       2.466   4.239  45.950  0.00  0.00      PROA  
ATOM   3000  HG2 PRO P 641       2.136   3.878  44.269  0.00  0.00      PROA  
ATOM   3001    C PRO P 641       5.050   6.282  46.436  0.00  0.00      PROA  
ATOM   3002    O PRO P 641       4.088   6.248  47.248  0.00  0.00      PROA  
ATOM   3003    N GLU P 642       6.103   7.164  46.656  0.00  0.00      PROA  
ATOM   3004   HN GLU P 642       6.903   7.305  46.078  0.00  0.00      PROA  
ATOM   3005   CA GLU P 642       6.111   7.889  47.946  0.00  0.00      PROA  
ATOM   3006   HA GLU P 642       5.699   7.261  48.722  0.00  0.00      PROA  
ATOM   3007   CB GLU P 642       7.536   8.212  48.298  0.00  0.00      PROA  
ATOM   3008  HB1 GLU P 642       7.692   8.702  49.283  0.00  0.00      PROA  
ATOM   3009  HB2 GLU P 642       8.130   8.850  47.609  0.00  0.00      PROA  
ATOM   3010   CG GLU P 642       8.471   6.923  48.477  0.00  0.00      PROA  
ATOM   3011  HG1 GLU P 642       8.544   6.446  47.476  0.00  0.00      PROA  
ATOM   3012  HG2 GLU P 642       8.081   6.208  49.233  0.00  0.00      PROA  
ATOM   3013   CD GLU P 642       9.848   7.359  48.890  0.00  0.00      PROA  
ATOM   3014  OE1 GLU P 642      10.831   7.343  48.018  0.00  0.00      PROA  
ATOM   3015  OE2 GLU P 642      10.112   7.724  50.083  0.00  0.00      PROA  
ATOM   3016    C GLU P 642       5.345   9.175  47.959  0.00  0.00      PROA  
ATOM   3017    O GLU P 642       5.090   9.723  49.034  0.00  0.00      PROA  
ATOM   3018    N ASN P 643       4.965   9.677  46.761  0.00  0.00      PROA  
ATOM   3019   HN ASN P 643       5.161   9.232  45.891  0.00  0.00      PROA  
ATOM   3020   CA ASN P 643       4.304  10.971  46.550  0.00  0.00      PROA  
ATOM   3021   HA ASN P 643       4.738  11.590  47.322  0.00  0.00      PROA  
ATOM   3022   CB ASN P 643       4.617  11.494  45.102  0.00  0.00      PROA  
ATOM   3023  HB1 ASN P 643       4.172  12.511  45.048  0.00  0.00      PROA  
ATOM   3024  HB2 ASN P 643       4.193  10.771  44.372  0.00  0.00      PROA  
ATOM   3025   CG ASN P 643       6.110  11.711  44.901  0.00  0.00      PROA  
ATOM   3026  OD1 ASN P 643       6.820  12.495  45.527  0.00  0.00      PROA  
ATOM   3027  ND2 ASN P 643       6.739  10.997  43.901  0.00  0.00      PROA  
ATOM   3028 HD21 ASN P 643       7.726  11.141  43.839  0.00  0.00      PROA  
ATOM   3029 HD22 ASN P 643       6.353  10.370  43.223  0.00  0.00      PROA  
ATOM   3030    C ASN P 643       2.736  10.633  46.618  0.00  0.00      PROA  
ATOM   3031    O ASN P 643       2.364   9.782  45.791  0.00  0.00      PROA  
ATOM   3032    N PRO P 644       1.941  11.249  47.529  0.00  0.00      PROA  
ATOM   3033   CD PRO P 644       2.602  11.974  48.625  0.00  0.00      PROA  
ATOM   3034  HD1 PRO P 644       2.982  12.961  48.285  0.00  0.00      PROA  
ATOM   3035  HD2 PRO P 644       3.279  11.280  49.169  0.00  0.00      PROA  
ATOM   3036   CA PRO P 644       0.497  11.286  47.605  0.00  0.00      PROA  
ATOM   3037   HA PRO P 644       0.179  10.280  47.837  0.00  0.00      PROA  
ATOM   3038   CB PRO P 644       0.239  12.319  48.686  0.00  0.00      PROA  
ATOM   3039  HB1 PRO P 644      -0.663  12.028  49.266  0.00  0.00      PROA  
ATOM   3040  HB2 PRO P 644       0.169  13.335  48.242  0.00  0.00      PROA  
ATOM   3041   CG PRO P 644       1.444  12.176  49.617  0.00  0.00      PROA  
ATOM   3042  HG1 PRO P 644       1.624  13.014  50.324  0.00  0.00      PROA  
ATOM   3043  HG2 PRO P 644       1.377  11.302  50.300  0.00  0.00      PROA  
ATOM   3044    C PRO P 644      -0.278  11.569  46.279  0.00  0.00      PROA  
ATOM   3045    O PRO P 644       0.385  11.923  45.265  0.00  0.00      PROA  
ATOM   3046    N ASN P 645      -1.608  11.284  46.199  0.00  0.00      PROA  
ATOM   3047   HN ASN P 645      -1.961  10.954  47.071  0.00  0.00      PROA  
ATOM   3048   CA ASN P 645      -2.458  11.149  44.999  0.00  0.00      PROA  
ATOM   3049   HA ASN P 645      -3.361  10.659  45.333  0.00  0.00      PROA  
ATOM   3050   CB ASN P 645      -2.709  12.626  44.424  0.00  0.00      PROA  
ATOM   3051  HB1 ASN P 645      -1.717  13.071  44.197  0.00  0.00      PROA  
ATOM   3052  HB2 ASN P 645      -3.062  13.280  45.250  0.00  0.00      PROA  
ATOM   3053   CG ASN P 645      -3.755  12.589  43.344  0.00  0.00      PROA  
ATOM   3054  OD1 ASN P 645      -4.646  11.703  43.447  0.00  0.00      PROA  
ATOM   3055  ND2 ASN P 645      -3.606  13.412  42.273  0.00  0.00      PROA  
ATOM   3056 HD21 ASN P 645      -4.379  13.525  41.650  0.00  0.00      PROA  
ATOM   3057 HD22 ASN P 645      -2.961  14.177  42.289  0.00  0.00      PROA  
ATOM   3058    C ASN P 645      -1.859  10.174  43.926  0.00  0.00      PROA  
ATOM   3059    O ASN P 645      -1.308   9.115  44.133  0.00  0.00      PROA  
ATOM   3060    N ASN P 646      -1.920  10.554  42.605  0.00  0.00      PROA  
ATOM   3061   HN ASN P 646      -2.389  11.405  42.382  0.00  0.00      PROA  
ATOM   3062   CA ASN P 646      -1.338   9.853  41.454  0.00  0.00      PROA  
ATOM   3063   HA ASN P 646      -1.384  10.651  40.728  0.00  0.00      PROA  
ATOM   3064   CB ASN P 646       0.203   9.659  41.560  0.00  0.00      PROA  
ATOM   3065  HB1 ASN P 646       0.570   9.286  40.580  0.00  0.00      PROA  
ATOM   3066  HB2 ASN P 646       0.403   8.896  42.342  0.00  0.00      PROA  
ATOM   3067   CG ASN P 646       0.896  10.959  42.004  0.00  0.00      PROA  
ATOM   3068  OD1 ASN P 646       0.479  12.023  41.548  0.00  0.00      PROA  
ATOM   3069  ND2 ASN P 646       1.884  10.855  42.956  0.00  0.00      PROA  
ATOM   3070 HD21 ASN P 646       2.077  11.708  43.441  0.00  0.00      PROA  
ATOM   3071 HD22 ASN P 646       2.222  10.005  43.362  0.00  0.00      PROA  
ATOM   3072    C ASN P 646      -2.161   8.743  40.835  0.00  0.00      PROA  
ATOM   3073    O ASN P 646      -2.881   7.987  41.451  0.00  0.00      PROA  
ATOM   3074    N HSD P 647      -2.015   8.523  39.544  0.00  0.00      PROA  
ATOM   3075   HN HSD P 647      -1.439   9.118  38.989  0.00  0.00      PROA  
ATOM   3076   CA HSD P 647      -2.493   7.375  38.811  0.00  0.00      PROA  
ATOM   3077   HA HSD P 647      -3.572   7.371  38.854  0.00  0.00      PROA  
ATOM   3078   CB HSD P 647      -2.089   7.501  37.329  0.00  0.00      PROA  
ATOM   3079  HB1 HSD P 647      -2.227   8.495  36.853  0.00  0.00      PROA  
ATOM   3080  HB2 HSD P 647      -2.674   6.715  36.805  0.00  0.00      PROA  
ATOM   3081  ND1 HSD P 647       0.437   7.876  37.096  0.00  0.00      PROA  
ATOM   3082  HD1 HSD P 647       0.373   8.798  37.479  0.00  0.00      PROA  
ATOM   3083   CG HSD P 647      -0.631   6.994  37.008  0.00  0.00      PROA  
ATOM   3084  CE1 HSD P 647       1.511   7.130  36.882  0.00  0.00      PROA  
ATOM   3085  HE1 HSD P 647       2.517   7.547  36.931  0.00  0.00      PROA  
ATOM   3086  NE2 HSD P 647       1.239   5.850  36.683  0.00  0.00      PROA  
ATOM   3087  CD2 HSD P 647      -0.138   5.793  36.748  0.00  0.00      PROA  
ATOM   3088  HD2 HSD P 647      -0.532   4.786  36.673  0.00  0.00      PROA  
ATOM   3089    C HSD P 647      -2.118   6.013  39.360  0.00  0.00      PROA  
ATOM   3090    O HSD P 647      -2.925   5.079  39.352  0.00  0.00      PROA  
ATOM   3091    N THR P 648      -0.879   5.953  39.926  0.00  0.00      PROA  
ATOM   3092   HN THR P 648      -0.286   6.739  40.080  0.00  0.00      PROA  
ATOM   3093   CA THR P 648      -0.388   4.731  40.570  0.00  0.00      PROA  
ATOM   3094   HA THR P 648      -0.332   3.828  39.979  0.00  0.00      PROA  
ATOM   3095   CB THR P 648       1.028   5.009  41.122  0.00  0.00      PROA  
ATOM   3096   HB THR P 648       1.321   4.101  41.691  0.00  0.00      PROA  
ATOM   3097  OG1 THR P 648       0.950   6.189  41.976  0.00  0.00      PROA  
ATOM   3098  HG1 THR P 648       1.855   6.473  42.122  0.00  0.00      PROA  
ATOM   3099  CG2 THR P 648       2.147   5.260  40.138  0.00  0.00      PROA  
ATOM   3100 HG21 THR P 648       3.103   5.421  40.680  0.00  0.00      PROA  
ATOM   3101 HG22 THR P 648       1.932   6.175  39.546  0.00  0.00      PROA  
ATOM   3102 HG23 THR P 648       2.220   4.379  39.465  0.00  0.00      PROA  
ATOM   3103    C THR P 648      -1.244   4.286  41.761  0.00  0.00      PROA  
ATOM   3104    O THR P 648      -1.623   3.129  41.798  0.00  0.00      PROA  
ATOM   3105    N LEU P 649      -1.703   5.224  42.640  0.00  0.00      PROA  
ATOM   3106   HN LEU P 649      -1.315   6.130  42.491  0.00  0.00      PROA  
ATOM   3107   CA LEU P 649      -2.684   5.066  43.626  0.00  0.00      PROA  
ATOM   3108   HA LEU P 649      -2.434   4.149  44.139  0.00  0.00      PROA  
ATOM   3109   CB LEU P 649      -2.621   6.215  44.651  0.00  0.00      PROA  
ATOM   3110  HB1 LEU P 649      -2.748   7.028  43.905  0.00  0.00      PROA  
ATOM   3111  HB2 LEU P 649      -1.587   6.317  45.044  0.00  0.00      PROA  
ATOM   3112   CG LEU P 649      -3.727   6.301  45.748  0.00  0.00      PROA  
ATOM   3113   HG LEU P 649      -4.748   6.231  45.316  0.00  0.00      PROA  
ATOM   3114  CD1 LEU P 649      -3.546   5.094  46.623  0.00  0.00      PROA  
ATOM   3115 HD11 LEU P 649      -2.502   5.111  47.002  0.00  0.00      PROA  
ATOM   3116 HD12 LEU P 649      -3.771   4.203  45.998  0.00  0.00      PROA  
ATOM   3117 HD13 LEU P 649      -4.239   5.142  47.490  0.00  0.00      PROA  
ATOM   3118  CD2 LEU P 649      -3.660   7.517  46.695  0.00  0.00      PROA  
ATOM   3119 HD21 LEU P 649      -4.495   7.592  47.423  0.00  0.00      PROA  
ATOM   3120 HD22 LEU P 649      -3.590   8.450  46.095  0.00  0.00      PROA  
ATOM   3121 HD23 LEU P 649      -2.749   7.369  47.313  0.00  0.00      PROA  
ATOM   3122    C LEU P 649      -4.099   4.710  43.161  0.00  0.00      PROA  
ATOM   3123    O LEU P 649      -4.618   3.724  43.668  0.00  0.00      PROA  
ATOM   3124    N GLN P 650      -4.618   5.454  42.136  0.00  0.00      PROA  
ATOM   3125   HN GLN P 650      -4.054   6.069  41.590  0.00  0.00      PROA  
ATOM   3126   CA GLN P 650      -5.848   5.051  41.381  0.00  0.00      PROA  
ATOM   3127   HA GLN P 650      -6.707   5.175  42.023  0.00  0.00      PROA  
ATOM   3128   CB GLN P 650      -6.100   5.993  40.143  0.00  0.00      PROA  
ATOM   3129  HB1 GLN P 650      -7.007   5.789  39.534  0.00  0.00      PROA  
ATOM   3130  HB2 GLN P 650      -5.231   5.905  39.457  0.00  0.00      PROA  
ATOM   3131   CG GLN P 650      -6.374   7.533  40.410  0.00  0.00      PROA  
ATOM   3132  HG1 GLN P 650      -7.214   7.939  39.806  0.00  0.00      PROA  
ATOM   3133  HG2 GLN P 650      -5.401   7.968  40.096  0.00  0.00      PROA  
ATOM   3134   CD GLN P 650      -6.519   8.011  41.879  0.00  0.00      PROA  
ATOM   3135  OE1 GLN P 650      -7.562   7.763  42.471  0.00  0.00      PROA  
ATOM   3136  NE2 GLN P 650      -5.545   8.527  42.606  0.00  0.00      PROA  
ATOM   3137 HE21 GLN P 650      -4.615   8.574  42.240  0.00  0.00      PROA  
ATOM   3138 HE22 GLN P 650      -5.857   9.018  43.419  0.00  0.00      PROA  
ATOM   3139    C GLN P 650      -5.969   3.671  40.865  0.00  0.00      PROA  
ATOM   3140    O GLN P 650      -7.027   3.058  41.016  0.00  0.00      PROA  
ATOM   3141    N TYR P 651      -4.950   3.259  40.160  0.00  0.00      PROA  
ATOM   3142   HN TYR P 651      -4.149   3.846  40.072  0.00  0.00      PROA  
ATOM   3143   CA TYR P 651      -4.862   1.861  39.680  0.00  0.00      PROA  
ATOM   3144   HA TYR P 651      -5.829   1.542  39.318  0.00  0.00      PROA  
ATOM   3145   CB TYR P 651      -3.743   1.683  38.666  0.00  0.00      PROA  
ATOM   3146  HB1 TYR P 651      -3.878   0.664  38.243  0.00  0.00      PROA  
ATOM   3147  HB2 TYR P 651      -2.719   1.809  39.078  0.00  0.00      PROA  
ATOM   3148   CG TYR P 651      -3.851   2.606  37.507  0.00  0.00      PROA  
ATOM   3149  CD1 TYR P 651      -5.033   3.332  37.118  0.00  0.00      PROA  
ATOM   3150  HD1 TYR P 651      -5.918   3.327  37.736  0.00  0.00      PROA  
ATOM   3151  CE1 TYR P 651      -4.982   4.155  35.977  0.00  0.00      PROA  
ATOM   3152  HE1 TYR P 651      -5.829   4.782  35.741  0.00  0.00      PROA  
ATOM   3153   CZ TYR P 651      -3.810   4.176  35.234  0.00  0.00      PROA  
ATOM   3154   OH TYR P 651      -3.749   5.038  34.099  0.00  0.00      PROA  
ATOM   3155   HH TYR P 651      -4.580   5.517  34.129  0.00  0.00      PROA  
ATOM   3156  CD2 TYR P 651      -2.700   2.678  36.763  0.00  0.00      PROA  
ATOM   3157  HD2 TYR P 651      -1.753   2.204  36.973  0.00  0.00      PROA  
ATOM   3158  CE2 TYR P 651      -2.631   3.491  35.631  0.00  0.00      PROA  
ATOM   3159  HE2 TYR P 651      -1.701   3.607  35.095  0.00  0.00      PROA  
ATOM   3160    C TYR P 651      -4.544   0.863  40.797  0.00  0.00      PROA  
ATOM   3161    O TYR P 651      -5.085  -0.251  40.770  0.00  0.00      PROA  
ATOM   3162    N TRP P 652      -3.799   1.238  41.893  0.00  0.00      PROA  
ATOM   3163   HN TRP P 652      -3.439   2.166  41.836  0.00  0.00      PROA  
ATOM   3164   CA TRP P 652      -3.653   0.427  43.154  0.00  0.00      PROA  
ATOM   3165   HA TRP P 652      -3.262  -0.553  42.921  0.00  0.00      PROA  
ATOM   3166   CB TRP P 652      -2.611   1.153  44.080  0.00  0.00      PROA  
ATOM   3167  HB1 TRP P 652      -3.108   2.123  44.294  0.00  0.00      PROA  
ATOM   3168  HB2 TRP P 652      -1.663   1.330  43.527  0.00  0.00      PROA  
ATOM   3169   CG TRP P 652      -2.309   0.576  45.414  0.00  0.00      PROA  
ATOM   3170  CD1 TRP P 652      -1.164  -0.103  45.742  0.00  0.00      PROA  
ATOM   3171  HD1 TRP P 652      -0.422  -0.487  45.058  0.00  0.00      PROA  
ATOM   3172  NE1 TRP P 652      -1.149  -0.489  47.102  0.00  0.00      PROA  
ATOM   3173  HE1 TRP P 652      -0.540  -1.127  47.520  0.00  0.00      PROA  
ATOM   3174  CE2 TRP P 652      -2.301   0.046  47.667  0.00  0.00      PROA  
ATOM   3175  CD2 TRP P 652      -2.967   0.797  46.696  0.00  0.00      PROA  
ATOM   3176  CE3 TRP P 652      -4.142   1.463  47.059  0.00  0.00      PROA  
ATOM   3177  HE3 TRP P 652      -4.697   2.028  46.324  0.00  0.00      PROA  
ATOM   3178  CZ3 TRP P 652      -4.570   1.457  48.411  0.00  0.00      PROA  
ATOM   3179  HZ3 TRP P 652      -5.433   2.054  48.669  0.00  0.00      PROA  
ATOM   3180  CZ2 TRP P 652      -2.732  -0.010  48.996  0.00  0.00      PROA  
ATOM   3181  HZ2 TRP P 652      -2.290  -0.447  49.879  0.00  0.00      PROA  
ATOM   3182  CH2 TRP P 652      -3.797   0.754  49.330  0.00  0.00      PROA  
ATOM   3183  HH2 TRP P 652      -4.079   0.757  50.373  0.00  0.00      PROA  
ATOM   3184    C TRP P 652      -4.961   0.131  43.724  0.00  0.00      PROA  
ATOM   3185    O TRP P 652      -5.351  -1.060  43.889  0.00  0.00      PROA  
ATOM   3186    N LYS P 653      -5.851   1.162  43.803  0.00  0.00      PROA  
ATOM   3187   HN LYS P 653      -5.673   2.131  43.653  0.00  0.00      PROA  
ATOM   3188   CA LYS P 653      -7.158   0.927  44.356  0.00  0.00      PROA  
ATOM   3189   HA LYS P 653      -7.082   0.390  45.289  0.00  0.00      PROA  
ATOM   3190   CB LYS P 653      -7.946   2.268  44.421  0.00  0.00      PROA  
ATOM   3191  HB1 LYS P 653      -9.012   2.101  44.685  0.00  0.00      PROA  
ATOM   3192  HB2 LYS P 653      -7.809   2.876  43.501  0.00  0.00      PROA  
ATOM   3193   CG LYS P 653      -7.455   3.148  45.572  0.00  0.00      PROA  
ATOM   3194  HG1 LYS P 653      -6.355   3.288  45.508  0.00  0.00      PROA  
ATOM   3195  HG2 LYS P 653      -7.566   2.586  46.524  0.00  0.00      PROA  
ATOM   3196   CD LYS P 653      -8.160   4.485  45.700  0.00  0.00      PROA  
ATOM   3197  HD1 LYS P 653      -7.890   4.967  46.664  0.00  0.00      PROA  
ATOM   3198  HD2 LYS P 653      -9.225   4.180  45.777  0.00  0.00      PROA  
ATOM   3199   CE LYS P 653      -7.707   5.460  44.651  0.00  0.00      PROA  
ATOM   3200  HE1 LYS P 653      -8.013   5.142  43.631  0.00  0.00      PROA  
ATOM   3201  HE2 LYS P 653      -6.598   5.512  44.631  0.00  0.00      PROA  
ATOM   3202   NZ LYS P 653      -8.222   6.770  44.960  0.00  0.00      PROA  
ATOM   3203  HZ1 LYS P 653      -8.021   6.925  45.969  0.00  0.00      PROA  
ATOM   3204  HZ2 LYS P 653      -9.216   6.563  44.738  0.00  0.00      PROA  
ATOM   3205  HZ3 LYS P 653      -7.813   7.548  44.405  0.00  0.00      PROA  
ATOM   3206    C LYS P 653      -8.123   0.149  43.459  0.00  0.00      PROA  
ATOM   3207    O LYS P 653      -8.826  -0.768  43.962  0.00  0.00      PROA  
ATOM   3208    N GLU P 654      -8.112   0.397  42.135  0.00  0.00      PROA  
ATOM   3209   HN GLU P 654      -7.367   0.944  41.760  0.00  0.00      PROA  
ATOM   3210   CA GLU P 654      -9.099  -0.204  41.159  0.00  0.00      PROA  
ATOM   3211   HA GLU P 654     -10.066  -0.144  41.634  0.00  0.00      PROA  
ATOM   3212   CB GLU P 654      -9.006   0.431  39.791  0.00  0.00      PROA  
ATOM   3213  HB1 GLU P 654      -9.474  -0.196  39.002  0.00  0.00      PROA  
ATOM   3214  HB2 GLU P 654      -7.911   0.433  39.602  0.00  0.00      PROA  
ATOM   3215   CG GLU P 654      -9.565   1.863  39.782  0.00  0.00      PROA  
ATOM   3216  HG1 GLU P 654      -9.103   2.449  38.959  0.00  0.00      PROA  
ATOM   3217  HG2 GLU P 654      -9.292   2.311  40.761  0.00  0.00      PROA  
ATOM   3218   CD GLU P 654     -11.117   1.973  39.588  0.00  0.00      PROA  
ATOM   3219  OE1 GLU P 654     -11.850   1.948  40.617  0.00  0.00      PROA  
ATOM   3220  OE2 GLU P 654     -11.466   2.322  38.414  0.00  0.00      PROA  
ATOM   3221    C GLU P 654      -8.823  -1.669  41.009  0.00  0.00      PROA  
ATOM   3222    O GLU P 654      -9.727  -2.481  40.863  0.00  0.00      PROA  
ATOM   3223    N HSD P 655      -7.532  -2.070  41.117  0.00  0.00      PROA  
ATOM   3224   HN HSD P 655      -6.868  -1.327  41.136  0.00  0.00      PROA  
ATOM   3225   CA HSD P 655      -7.008  -3.447  41.072  0.00  0.00      PROA  
ATOM   3226   HA HSD P 655      -7.896  -3.873  40.627  0.00  0.00      PROA  
ATOM   3227   CB HSD P 655      -5.735  -3.635  40.158  0.00  0.00      PROA  
ATOM   3228  HB1 HSD P 655      -5.547  -4.686  39.852  0.00  0.00      PROA  
ATOM   3229  HB2 HSD P 655      -4.812  -3.482  40.758  0.00  0.00      PROA  
ATOM   3230  ND1 HSD P 655      -4.615  -2.130  38.396  0.00  0.00      PROA  
ATOM   3231  HD1 HSD P 655      -3.679  -2.063  38.743  0.00  0.00      PROA  
ATOM   3232   CG HSD P 655      -5.678  -2.874  38.899  0.00  0.00      PROA  
ATOM   3233  CE1 HSD P 655      -4.989  -1.589  37.223  0.00  0.00      PROA  
ATOM   3234  HE1 HSD P 655      -4.309  -1.057  36.558  0.00  0.00      PROA  
ATOM   3235  NE2 HSD P 655      -6.183  -1.896  36.897  0.00  0.00      PROA  
ATOM   3236  CD2 HSD P 655      -6.629  -2.692  37.971  0.00  0.00      PROA  
ATOM   3237  HD2 HSD P 655      -7.658  -3.025  37.925  0.00  0.00      PROA  
ATOM   3238    C HSD P 655      -6.831  -4.060  42.381  0.00  0.00      PROA  
ATOM   3239    O HSD P 655      -6.416  -5.246  42.381  0.00  0.00      PROA  
ATOM   3240    N SER P 656      -7.210  -3.412  43.502  0.00  0.00      PROA  
ATOM   3241   HN SER P 656      -7.485  -2.454  43.502  0.00  0.00      PROA  
ATOM   3242   CA SER P 656      -7.273  -4.041  44.835  0.00  0.00      PROA  
ATOM   3243   HA SER P 656      -7.564  -3.258  45.519  0.00  0.00      PROA  
ATOM   3244   CB SER P 656      -8.349  -5.094  44.992  0.00  0.00      PROA  
ATOM   3245  HB1 SER P 656      -9.213  -4.513  44.605  0.00  0.00      PROA  
ATOM   3246  HB2 SER P 656      -8.408  -5.499  46.025  0.00  0.00      PROA  
ATOM   3247   OG SER P 656      -8.162  -6.196  44.065  0.00  0.00      PROA  
ATOM   3248  HG1 SER P 656      -7.415  -5.882  43.551  0.00  0.00      PROA  
ATOM   3249    C SER P 656      -5.872  -4.574  45.454  0.00  0.00      PROA  
ATOM   3250    O SER P 656      -5.791  -5.512  46.254  0.00  0.00      PROA  
ATOM   3251    N ILE P 657      -4.736  -3.863  45.067  0.00  0.00      PROA  
ATOM   3252   HN ILE P 657      -4.851  -3.023  44.543  0.00  0.00      PROA  
ATOM   3253   CA ILE P 657      -3.359  -4.324  45.223  0.00  0.00      PROA  
ATOM   3254   HA ILE P 657      -3.390  -5.260  44.686  0.00  0.00      PROA  
ATOM   3255   CB ILE P 657      -2.397  -3.488  44.350  0.00  0.00      PROA  
ATOM   3256   HB ILE P 657      -2.589  -2.408  44.526  0.00  0.00      PROA  
ATOM   3257  CG2 ILE P 657      -0.876  -3.825  44.629  0.00  0.00      PROA  
ATOM   3258 HG21 ILE P 657      -0.226  -3.043  44.182  0.00  0.00      PROA  
ATOM   3259 HG22 ILE P 657      -0.671  -4.798  44.133  0.00  0.00      PROA  
ATOM   3260 HG23 ILE P 657      -0.604  -3.893  45.704  0.00  0.00      PROA  
ATOM   3261  CG1 ILE P 657      -2.754  -3.519  42.844  0.00  0.00      PROA  
ATOM   3262 HG11 ILE P 657      -2.102  -2.913  42.178  0.00  0.00      PROA  
ATOM   3263 HG12 ILE P 657      -3.767  -3.072  42.758  0.00  0.00      PROA  
ATOM   3264   CD ILE P 657      -2.799  -4.910  42.107  0.00  0.00      PROA  
ATOM   3265  HD1 ILE P 657      -2.952  -4.720  41.023  0.00  0.00      PROA  
ATOM   3266  HD2 ILE P 657      -3.607  -5.623  42.376  0.00  0.00      PROA  
ATOM   3267  HD3 ILE P 657      -1.817  -5.408  42.255  0.00  0.00      PROA  
ATOM   3268    C ILE P 657      -2.990  -4.388  46.676  0.00  0.00      PROA  
ATOM   3269    O ILE P 657      -3.304  -3.394  47.288  0.00  0.00      PROA  
ATOM   3270    N PRO P 658      -2.425  -5.429  47.248  0.00  0.00      PROA  
ATOM   3271   CD PRO P 658      -2.056  -6.662  46.529  0.00  0.00      PROA  
ATOM   3272  HD1 PRO P 658      -1.820  -6.605  45.445  0.00  0.00      PROA  
ATOM   3273  HD2 PRO P 658      -2.940  -7.335  46.558  0.00  0.00      PROA  
ATOM   3274   CA PRO P 658      -1.912  -5.509  48.657  0.00  0.00      PROA  
ATOM   3275   HA PRO P 658      -2.692  -5.322  49.380  0.00  0.00      PROA  
ATOM   3276   CB PRO P 658      -1.289  -6.914  48.839  0.00  0.00      PROA  
ATOM   3277  HB1 PRO P 658      -2.063  -7.678  49.066  0.00  0.00      PROA  
ATOM   3278  HB2 PRO P 658      -0.385  -6.903  49.484  0.00  0.00      PROA  
ATOM   3279   CG PRO P 658      -0.927  -7.287  47.368  0.00  0.00      PROA  
ATOM   3280  HG1 PRO P 658       0.063  -6.984  46.965  0.00  0.00      PROA  
ATOM   3281  HG2 PRO P 658      -0.747  -8.382  47.317  0.00  0.00      PROA  
ATOM   3282    C PRO P 658      -0.959  -4.386  48.991  0.00  0.00      PROA  
ATOM   3283    O PRO P 658      -0.262  -3.945  48.065  0.00  0.00      PROA  
ATOM   3284    N THR P 659      -0.745  -3.984  50.227  0.00  0.00      PROA  
ATOM   3285   HN THR P 659      -1.196  -4.507  50.947  0.00  0.00      PROA  
ATOM   3286   CA THR P 659       0.041  -2.908  50.804  0.00  0.00      PROA  
ATOM   3287   HA THR P 659      -0.477  -1.977  50.628  0.00  0.00      PROA  
ATOM   3288   CB THR P 659       0.267  -3.076  52.334  0.00  0.00      PROA  
ATOM   3289   HB THR P 659      -0.687  -3.235  52.881  0.00  0.00      PROA  
ATOM   3290  OG1 THR P 659       0.926  -1.999  52.929  0.00  0.00      PROA  
ATOM   3291  HG1 THR P 659       0.924  -2.133  53.880  0.00  0.00      PROA  
ATOM   3292  CG2 THR P 659       1.255  -4.265  52.595  0.00  0.00      PROA  
ATOM   3293 HG21 THR P 659       2.242  -4.150  52.099  0.00  0.00      PROA  
ATOM   3294 HG22 THR P 659       0.892  -5.243  52.214  0.00  0.00      PROA  
ATOM   3295 HG23 THR P 659       1.394  -4.543  53.662  0.00  0.00      PROA  
ATOM   3296    C THR P 659       1.354  -2.617  50.121  0.00  0.00      PROA  
ATOM   3297    O THR P 659       2.047  -3.489  49.545  0.00  0.00      PROA  
ATOM   3298    N ALA P 660       1.802  -1.314  50.150  0.00  0.00      PROA  
ATOM   3299   HN ALA P 660       1.275  -0.565  50.544  0.00  0.00      PROA  
ATOM   3300   CA ALA P 660       3.062  -0.869  49.504  0.00  0.00      PROA  
ATOM   3301   HA ALA P 660       3.061  -1.137  48.457  0.00  0.00      PROA  
ATOM   3302   CB ALA P 660       3.090   0.717  49.492  0.00  0.00      PROA  
ATOM   3303  HB1 ALA P 660       4.085   1.109  49.191  0.00  0.00      PROA  
ATOM   3304  HB2 ALA P 660       2.681   1.171  50.419  0.00  0.00      PROA  
ATOM   3305  HB3 ALA P 660       2.406   1.080  48.696  0.00  0.00      PROA  
ATOM   3306    C ALA P 660       4.348  -1.448  50.298  0.00  0.00      PROA  
ATOM   3307    O ALA P 660       5.435  -1.495  49.761  0.00  0.00      PROA  
ATOM   3308    N ASP P 661       4.133  -1.884  51.577  0.00  0.00      PROA  
ATOM   3309   HN ASP P 661       3.155  -1.836  51.766  0.00  0.00      PROA  
ATOM   3310   CA ASP P 661       5.205  -2.481  52.450  0.00  0.00      PROA  
ATOM   3311   HA ASP P 661       6.030  -1.785  52.408  0.00  0.00      PROA  
ATOM   3312   CB ASP P 661       4.661  -2.790  53.926  0.00  0.00      PROA  
ATOM   3313  HB1 ASP P 661       5.413  -3.398  54.473  0.00  0.00      PROA  
ATOM   3314  HB2 ASP P 661       3.775  -3.459  53.972  0.00  0.00      PROA  
ATOM   3315   CG ASP P 661       4.430  -1.591  54.801  0.00  0.00      PROA  
ATOM   3316  OD1 ASP P 661       5.353  -0.781  54.916  0.00  0.00      PROA  
ATOM   3317  OD2 ASP P 661       3.284  -1.377  55.297  0.00  0.00      PROA  
ATOM   3318    C ASP P 661       5.905  -3.687  51.943  0.00  0.00      PROA  
ATOM   3319    O ASP P 661       7.043  -3.979  52.417  0.00  0.00      PROA  
ATOM   3320    N VAL P 662       5.285  -4.443  51.046  0.00  0.00      PROA  
ATOM   3321   HN VAL P 662       4.393  -4.190  50.680  0.00  0.00      PROA  
ATOM   3322   CA VAL P 662       5.785  -5.701  50.560  0.00  0.00      PROA  
ATOM   3323   HA VAL P 662       6.619  -6.076  51.135  0.00  0.00      PROA  
ATOM   3324   CB VAL P 662       4.781  -6.905  50.740  0.00  0.00      PROA  
ATOM   3325   HB VAL P 662       5.286  -7.827  50.378  0.00  0.00      PROA  
ATOM   3326  CG1 VAL P 662       4.500  -7.039  52.215  0.00  0.00      PROA  
ATOM   3327 HG11 VAL P 662       4.089  -6.100  52.642  0.00  0.00      PROA  
ATOM   3328 HG12 VAL P 662       5.489  -7.329  52.630  0.00  0.00      PROA  
ATOM   3329 HG13 VAL P 662       3.677  -7.762  52.403  0.00  0.00      PROA  
ATOM   3330  CG2 VAL P 662       3.502  -6.692  49.897  0.00  0.00      PROA  
ATOM   3331 HG21 VAL P 662       2.854  -7.594  49.873  0.00  0.00      PROA  
ATOM   3332 HG22 VAL P 662       3.621  -6.439  48.821  0.00  0.00      PROA  
ATOM   3333 HG23 VAL P 662       2.931  -5.855  50.353  0.00  0.00      PROA  
ATOM   3334    C VAL P 662       6.165  -5.596  49.103  0.00  0.00      PROA  
ATOM   3335    O VAL P 662       6.481  -6.517  48.394  0.00  0.00      PROA  
ATOM   3336    N ASN P 663       6.234  -4.376  48.571  0.00  0.00      PROA  
ATOM   3337   HN ASN P 663       5.950  -3.637  49.176  0.00  0.00      PROA  
ATOM   3338   CA ASN P 663       6.741  -4.047  47.252  0.00  0.00      PROA  
ATOM   3339   HA ASN P 663       6.857  -5.000  46.756  0.00  0.00      PROA  
ATOM   3340   CB ASN P 663       5.757  -3.014  46.521  0.00  0.00      PROA  
ATOM   3341  HB1 ASN P 663       5.754  -2.050  47.073  0.00  0.00      PROA  
ATOM   3342  HB2 ASN P 663       4.746  -3.474  46.526  0.00  0.00      PROA  
ATOM   3343   CG ASN P 663       6.249  -2.821  45.042  0.00  0.00      PROA  
ATOM   3344  OD1 ASN P 663       7.146  -3.509  44.489  0.00  0.00      PROA  
ATOM   3345  ND2 ASN P 663       5.478  -1.954  44.265  0.00  0.00      PROA  
ATOM   3346 HD21 ASN P 663       5.598  -1.902  43.274  0.00  0.00      PROA  
ATOM   3347 HD22 ASN P 663       4.675  -1.570  44.722  0.00  0.00      PROA  
ATOM   3348    C ASN P 663       8.195  -3.404  47.357  0.00  0.00      PROA  
ATOM   3349    O ASN P 663       8.362  -2.326  47.965  0.00  0.00      PROA  
ATOM   3350    N TRP P 664       9.237  -4.096  46.847  0.00  0.00      PROA  
ATOM   3351   HN TRP P 664       9.160  -4.899  46.262  0.00  0.00      PROA  
ATOM   3352   CA TRP P 664      10.599  -3.713  46.938  0.00  0.00      PROA  
ATOM   3353   HA TRP P 664      10.687  -2.640  46.847  0.00  0.00      PROA  
ATOM   3354   CB TRP P 664      11.257  -3.901  48.349  0.00  0.00      PROA  
ATOM   3355  HB1 TRP P 664      10.460  -3.503  49.014  0.00  0.00      PROA  
ATOM   3356  HB2 TRP P 664      12.103  -3.188  48.453  0.00  0.00      PROA  
ATOM   3357   CG TRP P 664      11.770  -5.325  48.659  0.00  0.00      PROA  
ATOM   3358  CD1 TRP P 664      13.088  -5.561  48.827  0.00  0.00      PROA  
ATOM   3359  HD1 TRP P 664      13.747  -4.706  48.829  0.00  0.00      PROA  
ATOM   3360  NE1 TRP P 664      13.228  -6.904  49.173  0.00  0.00      PROA  
ATOM   3361  HE1 TRP P 664      14.093  -7.201  49.514  0.00  0.00      PROA  
ATOM   3362  CE2 TRP P 664      12.086  -7.551  49.130  0.00  0.00      PROA  
ATOM   3363  CD2 TRP P 664      11.099  -6.608  48.766  0.00  0.00      PROA  
ATOM   3364  CE3 TRP P 664       9.774  -7.026  48.548  0.00  0.00      PROA  
ATOM   3365  HE3 TRP P 664       9.072  -6.322  48.126  0.00  0.00      PROA  
ATOM   3366  CZ3 TRP P 664       9.448  -8.371  48.797  0.00  0.00      PROA  
ATOM   3367  HZ3 TRP P 664       8.403  -8.627  48.712  0.00  0.00      PROA  
ATOM   3368  CZ2 TRP P 664      11.788  -8.868  49.494  0.00  0.00      PROA  
ATOM   3369  HZ2 TRP P 664      12.463  -9.501  50.052  0.00  0.00      PROA  
ATOM   3370  CH2 TRP P 664      10.392  -9.239  49.283  0.00  0.00      PROA  
ATOM   3371  HH2 TRP P 664       9.947 -10.115  49.731  0.00  0.00      PROA  
ATOM   3372    C TRP P 664      11.381  -4.415  45.845  0.00  0.00      PROA  
ATOM   3373    O TRP P 664      10.833  -5.311  45.156  0.00  0.00      PROA  
ATOM   3374    N ALA P 665      12.696  -3.985  45.767  0.00  0.00      PROA  
ATOM   3375   HN ALA P 665      12.981  -3.414  46.533  0.00  0.00      PROA  
ATOM   3376   CA ALA P 665      13.680  -4.615  44.951  0.00  0.00      PROA  
ATOM   3377   HA ALA P 665      13.518  -4.327  43.923  0.00  0.00      PROA  
ATOM   3378   CB ALA P 665      15.012  -3.905  45.119  0.00  0.00      PROA  
ATOM   3379  HB1 ALA P 665      15.479  -3.837  46.125  0.00  0.00      PROA  
ATOM   3380  HB2 ALA P 665      14.849  -2.887  44.705  0.00  0.00      PROA  
ATOM   3381  HB3 ALA P 665      15.789  -4.326  44.445  0.00  0.00      PROA  
ATOM   3382    C ALA P 665      13.950  -6.139  45.052  0.00  0.00      PROA  
ATOM   3383    O ALA P 665      15.017  -6.555  45.394  0.00  0.00      PROA  
ATOM   3384    N ASN P 666      12.942  -6.963  44.799  0.00  0.00      PROA  
ATOM   3385   HN ASN P 666      12.060  -6.527  44.637  0.00  0.00      PROA  
ATOM   3386   CA ASN P 666      13.086  -8.399  44.698  0.00  0.00      PROA  
ATOM   3387   HA ASN P 666      14.040  -8.670  44.270  0.00  0.00      PROA  
ATOM   3388   CB ASN P 666      12.794  -9.020  46.114  0.00  0.00      PROA  
ATOM   3389  HB1 ASN P 666      11.695  -9.050  46.276  0.00  0.00      PROA  
ATOM   3390  HB2 ASN P 666      13.206  -8.506  47.008  0.00  0.00      PROA  
ATOM   3391   CG ASN P 666      13.334 -10.388  46.271  0.00  0.00      PROA  
ATOM   3392  OD1 ASN P 666      12.529 -11.330  46.389  0.00  0.00      PROA  
ATOM   3393  ND2 ASN P 666      14.704 -10.590  46.120  0.00  0.00      PROA  
ATOM   3394 HD21 ASN P 666      14.939 -11.559  46.205  0.00  0.00      PROA  
ATOM   3395 HD22 ASN P 666      15.419  -9.930  46.353  0.00  0.00      PROA  
ATOM   3396    C ASN P 666      12.079  -8.872  43.766  0.00  0.00      PROA  
ATOM   3397    O ASN P 666      12.234  -9.966  43.228  0.00  0.00      PROA  
ATOM   3398    N LEU P 667      11.088  -7.970  43.485  0.00  0.00      PROA  
ATOM   3399   HN LEU P 667      11.020  -7.150  44.048  0.00  0.00      PROA  
ATOM   3400   CA LEU P 667      10.105  -8.156  42.455  0.00  0.00      PROA  
ATOM   3401   HA LEU P 667       9.982  -9.225  42.552  0.00  0.00      PROA  
ATOM   3402   CB LEU P 667       8.814  -7.368  42.721  0.00  0.00      PROA  
ATOM   3403  HB1 LEU P 667       8.161  -7.342  41.822  0.00  0.00      PROA  
ATOM   3404  HB2 LEU P 667       9.068  -6.345  43.072  0.00  0.00      PROA  
ATOM   3405   CG LEU P 667       7.928  -8.036  43.839  0.00  0.00      PROA  
ATOM   3406   HG LEU P 667       7.382  -8.822  43.275  0.00  0.00      PROA  
ATOM   3407  CD1 LEU P 667       8.656  -8.613  45.039  0.00  0.00      PROA  
ATOM   3408 HD11 LEU P 667       9.236  -7.722  45.362  0.00  0.00      PROA  
ATOM   3409 HD12 LEU P 667       9.213  -9.530  44.751  0.00  0.00      PROA  
ATOM   3410 HD13 LEU P 667       7.906  -8.967  45.778  0.00  0.00      PROA  
ATOM   3411  CD2 LEU P 667       6.843  -6.948  44.197  0.00  0.00      PROA  
ATOM   3412 HD21 LEU P 667       7.339  -6.184  44.832  0.00  0.00      PROA  
ATOM   3413 HD22 LEU P 667       6.107  -7.553  44.767  0.00  0.00      PROA  
ATOM   3414 HD23 LEU P 667       6.346  -6.630  43.256  0.00  0.00      PROA  
ATOM   3415    C LEU P 667      10.672  -7.987  40.980  0.00  0.00      PROA  
ATOM   3416    O LEU P 667      11.585  -7.185  40.691  0.00  0.00      PROA  
ATOM   3417    N THR P 668      10.256  -8.871  40.096  0.00  0.00      PROA  
ATOM   3418   HN THR P 668       9.752  -9.685  40.373  0.00  0.00      PROA  
ATOM   3419   CA THR P 668      10.549  -8.782  38.596  0.00  0.00      PROA  
ATOM   3420   HA THR P 668      11.607  -8.577  38.535  0.00  0.00      PROA  
ATOM   3421   CB THR P 668      10.342 -10.033  37.783  0.00  0.00      PROA  
ATOM   3422   HB THR P 668      10.763  -9.874  36.767  0.00  0.00      PROA  
ATOM   3423  OG1 THR P 668       8.991 -10.493  37.787  0.00  0.00      PROA  
ATOM   3424  HG1 THR P 668       8.661 -10.785  38.640  0.00  0.00      PROA  
ATOM   3425  CG2 THR P 668      11.137 -11.179  38.354  0.00  0.00      PROA  
ATOM   3426 HG21 THR P 668      11.049 -12.214  37.959  0.00  0.00      PROA  
ATOM   3427 HG22 THR P 668      10.797 -11.251  39.409  0.00  0.00      PROA  
ATOM   3428 HG23 THR P 668      12.171 -10.805  38.509  0.00  0.00      PROA  
ATOM   3429    C THR P 668       9.813  -7.565  38.033  0.00  0.00      PROA  
ATOM   3430    O THR P 668       8.913  -7.098  38.740  0.00  0.00      PROA  
ATOM   3431    N VAL P 669      10.105  -7.177  36.818  0.00  0.00      PROA  
ATOM   3432   HN VAL P 669      10.833  -7.648  36.327  0.00  0.00      PROA  
ATOM   3433   CA VAL P 669       9.611  -5.946  36.217  0.00  0.00      PROA  
ATOM   3434   HA VAL P 669       9.909  -5.212  36.951  0.00  0.00      PROA  
ATOM   3435   CB VAL P 669      10.242  -5.715  34.796  0.00  0.00      PROA  
ATOM   3436   HB VAL P 669       9.994  -6.665  34.276  0.00  0.00      PROA  
ATOM   3437  CG1 VAL P 669       9.436  -4.476  34.198  0.00  0.00      PROA  
ATOM   3438 HG11 VAL P 669       8.405  -4.698  33.846  0.00  0.00      PROA  
ATOM   3439 HG12 VAL P 669       9.927  -4.401  33.204  0.00  0.00      PROA  
ATOM   3440 HG13 VAL P 669       9.511  -3.559  34.819  0.00  0.00      PROA  
ATOM   3441  CG2 VAL P 669      11.704  -5.406  34.900  0.00  0.00      PROA  
ATOM   3442 HG21 VAL P 669      12.416  -6.186  35.244  0.00  0.00      PROA  
ATOM   3443 HG22 VAL P 669      11.861  -4.479  35.492  0.00  0.00      PROA  
ATOM   3444 HG23 VAL P 669      11.784  -5.159  33.820  0.00  0.00      PROA  
ATOM   3445    C VAL P 669       8.080  -5.840  36.130  0.00  0.00      PROA  
ATOM   3446    O VAL P 669       7.443  -4.907  36.557  0.00  0.00      PROA  
ATOM   3447    N SER P 670       7.474  -6.899  35.630  0.00  0.00      PROA  
ATOM   3448   HN SER P 670       7.985  -7.662  35.242  0.00  0.00      PROA  
ATOM   3449   CA SER P 670       6.042  -7.149  35.447  0.00  0.00      PROA  
ATOM   3450   HA SER P 670       5.548  -6.370  34.886  0.00  0.00      PROA  
ATOM   3451   CB SER P 670       5.736  -8.483  34.754  0.00  0.00      PROA  
ATOM   3452  HB1 SER P 670       6.216  -8.404  33.754  0.00  0.00      PROA  
ATOM   3453  HB2 SER P 670       4.634  -8.623  34.728  0.00  0.00      PROA  
ATOM   3454   OG SER P 670       6.422  -9.538  35.485  0.00  0.00      PROA  
ATOM   3455  HG1 SER P 670       7.334  -9.417  35.210  0.00  0.00      PROA  
ATOM   3456    C SER P 670       5.405  -7.194  36.878  0.00  0.00      PROA  
ATOM   3457    O SER P 670       4.252  -6.753  36.974  0.00  0.00      PROA  
ATOM   3458    N GLU P 671       6.030  -7.776  37.940  0.00  0.00      PROA  
ATOM   3459   HN GLU P 671       6.849  -8.292  37.701  0.00  0.00      PROA  
ATOM   3460   CA GLU P 671       5.419  -7.895  39.287  0.00  0.00      PROA  
ATOM   3461   HA GLU P 671       4.448  -8.360  39.196  0.00  0.00      PROA  
ATOM   3462   CB GLU P 671       6.322  -8.700  40.237  0.00  0.00      PROA  
ATOM   3463  HB1 GLU P 671       6.051  -8.540  41.302  0.00  0.00      PROA  
ATOM   3464  HB2 GLU P 671       7.354  -8.389  39.968  0.00  0.00      PROA  
ATOM   3465   CG GLU P 671       6.193 -10.180  39.753  0.00  0.00      PROA  
ATOM   3466  HG1 GLU P 671       6.477 -10.148  38.679  0.00  0.00      PROA  
ATOM   3467  HG2 GLU P 671       5.128 -10.493  39.803  0.00  0.00      PROA  
ATOM   3468   CD GLU P 671       6.999 -11.105  40.594  0.00  0.00      PROA  
ATOM   3469  OE1 GLU P 671       7.931 -11.786  40.034  0.00  0.00      PROA  
ATOM   3470  OE2 GLU P 671       6.817 -11.064  41.843  0.00  0.00      PROA  
ATOM   3471    C GLU P 671       5.347  -6.467  39.853  0.00  0.00      PROA  
ATOM   3472    O GLU P 671       4.381  -6.093  40.566  0.00  0.00      PROA  
ATOM   3473    N CYS P 672       6.355  -5.570  39.557  0.00  0.00      PROA  
ATOM   3474   HN CYS P 672       7.142  -5.890  39.036  0.00  0.00      PROA  
ATOM   3475   CA CYS P 672       6.394  -4.246  40.151  0.00  0.00      PROA  
ATOM   3476   HA CYS P 672       6.080  -4.231  41.184  0.00  0.00      PROA  
ATOM   3477   CB CYS P 672       7.849  -3.676  39.976  0.00  0.00      PROA  
ATOM   3478  HB1 CYS P 672       8.023  -3.800  38.886  0.00  0.00      PROA  
ATOM   3479  HB2 CYS P 672       8.519  -4.315  40.591  0.00  0.00      PROA  
ATOM   3480   SG CYS P 672       7.990  -1.939  40.421  0.00  0.00      PROA  
ATOM   3481    C CYS P 672       5.377  -3.329  39.462  0.00  0.00      PROA  
ATOM   3482    O CYS P 672       4.666  -2.558  40.147  0.00  0.00      PROA  
ATOM   3483    N GLN P 673       5.165  -3.445  38.134  0.00  0.00      PROA  
ATOM   3484   HN GLN P 673       5.772  -4.033  37.606  0.00  0.00      PROA  
ATOM   3485   CA GLN P 673       4.179  -2.786  37.275  0.00  0.00      PROA  
ATOM   3486   HA GLN P 673       4.184  -1.748  37.573  0.00  0.00      PROA  
ATOM   3487   CB GLN P 673       4.331  -2.851  35.731  0.00  0.00      PROA  
ATOM   3488  HB1 GLN P 673       3.356  -2.546  35.293  0.00  0.00      PROA  
ATOM   3489  HB2 GLN P 673       4.529  -3.913  35.474  0.00  0.00      PROA  
ATOM   3490   CG GLN P 673       5.385  -1.892  35.236  0.00  0.00      PROA  
ATOM   3491  HG1 GLN P 673       6.282  -2.082  35.864  0.00  0.00      PROA  
ATOM   3492  HG2 GLN P 673       5.187  -0.803  35.327  0.00  0.00      PROA  
ATOM   3493   CD GLN P 673       5.892  -2.114  33.792  0.00  0.00      PROA  
ATOM   3494  OE1 GLN P 673       5.360  -2.846  32.981  0.00  0.00      PROA  
ATOM   3495  NE2 GLN P 673       7.014  -1.406  33.455  0.00  0.00      PROA  
ATOM   3496 HE21 GLN P 673       7.373  -1.556  32.534  0.00  0.00      PROA  
ATOM   3497 HE22 GLN P 673       7.623  -1.003  34.139  0.00  0.00      PROA  
ATOM   3498    C GLN P 673       2.804  -3.251  37.742  0.00  0.00      PROA  
ATOM   3499    O GLN P 673       1.829  -2.472  37.863  0.00  0.00      PROA  
ATOM   3500    N GLU P 674       2.605  -4.594  37.990  0.00  0.00      PROA  
ATOM   3501   HN GLU P 674       3.364  -5.240  38.010  0.00  0.00      PROA  
ATOM   3502   CA GLU P 674       1.394  -5.088  38.561  0.00  0.00      PROA  
ATOM   3503   HA GLU P 674       0.652  -4.741  37.856  0.00  0.00      PROA  
ATOM   3504   CB GLU P 674       1.475  -6.615  38.620  0.00  0.00      PROA  
ATOM   3505  HB1 GLU P 674       2.490  -6.934  38.939  0.00  0.00      PROA  
ATOM   3506  HB2 GLU P 674       1.365  -6.887  37.548  0.00  0.00      PROA  
ATOM   3507   CG GLU P 674       0.358  -7.295  39.452  0.00  0.00      PROA  
ATOM   3508  HG1 GLU P 674      -0.651  -6.889  39.226  0.00  0.00      PROA  
ATOM   3509  HG2 GLU P 674       0.567  -7.062  40.518  0.00  0.00      PROA  
ATOM   3510   CD GLU P 674       0.235  -8.777  39.193  0.00  0.00      PROA  
ATOM   3511  OE1 GLU P 674      -0.792  -9.321  38.735  0.00  0.00      PROA  
ATOM   3512  OE2 GLU P 674       1.303  -9.443  39.445  0.00  0.00      PROA  
ATOM   3513    C GLU P 674       0.999  -4.520  39.935  0.00  0.00      PROA  
ATOM   3514    O GLU P 674      -0.172  -4.336  40.274  0.00  0.00      PROA  
ATOM   3515    N MET P 675       2.010  -4.222  40.793  0.00  0.00      PROA  
ATOM   3516   HN MET P 675       2.910  -4.445  40.427  0.00  0.00      PROA  
ATOM   3517   CA MET P 675       1.859  -3.597  42.043  0.00  0.00      PROA  
ATOM   3518   HA MET P 675       1.030  -4.079  42.540  0.00  0.00      PROA  
ATOM   3519   CB MET P 675       3.079  -3.787  42.965  0.00  0.00      PROA  
ATOM   3520  HB1 MET P 675       3.170  -3.099  43.832  0.00  0.00      PROA  
ATOM   3521  HB2 MET P 675       3.956  -3.572  42.318  0.00  0.00      PROA  
ATOM   3522   CG MET P 675       3.193  -5.249  43.516  0.00  0.00      PROA  
ATOM   3523  HG1 MET P 675       4.228  -5.403  43.890  0.00  0.00      PROA  
ATOM   3524  HG2 MET P 675       3.091  -5.922  42.638  0.00  0.00      PROA  
ATOM   3525   SD MET P 675       2.031  -5.542  44.767  0.00  0.00      PROA  
ATOM   3526   CE MET P 675       2.742  -7.120  45.074  0.00  0.00      PROA  
ATOM   3527  HE1 MET P 675       3.837  -7.098  45.259  0.00  0.00      PROA  
ATOM   3528  HE2 MET P 675       2.513  -7.845  44.264  0.00  0.00      PROA  
ATOM   3529  HE3 MET P 675       2.298  -7.580  45.984  0.00  0.00      PROA  
ATOM   3530    C MET P 675       1.569  -2.089  41.864  0.00  0.00      PROA  
ATOM   3531    O MET P 675       0.904  -1.489  42.715  0.00  0.00      PROA  
ATOM   3532    N HSD P 676       1.998  -1.482  40.720  0.00  0.00      PROA  
ATOM   3533   HN HSD P 676       2.233  -2.148  40.017  0.00  0.00      PROA  
ATOM   3534   CA HSD P 676       2.184  -0.006  40.439  0.00  0.00      PROA  
ATOM   3535   HA HSD P 676       2.475   0.149  39.410  0.00  0.00      PROA  
ATOM   3536   CB HSD P 676       0.858   0.753  40.556  0.00  0.00      PROA  
ATOM   3537  HB1 HSD P 676       0.910   1.804  40.199  0.00  0.00      PROA  
ATOM   3538  HB2 HSD P 676       0.402   0.746  41.570  0.00  0.00      PROA  
ATOM   3539  ND1 HSD P 676      -0.239   0.433  38.295  0.00  0.00      PROA  
ATOM   3540  HD1 HSD P 676       0.473   0.980  37.853  0.00  0.00      PROA  
ATOM   3541   CG HSD P 676      -0.166   0.173  39.642  0.00  0.00      PROA  
ATOM   3542  CE1 HSD P 676      -1.194  -0.307  37.809  0.00  0.00      PROA  
ATOM   3543  HE1 HSD P 676      -1.240  -0.329  36.720  0.00  0.00      PROA  
ATOM   3544  NE2 HSD P 676      -1.827  -1.023  38.760  0.00  0.00      PROA  
ATOM   3545  CD2 HSD P 676      -1.227  -0.652  39.933  0.00  0.00      PROA  
ATOM   3546  HD2 HSD P 676      -1.502  -1.044  40.905  0.00  0.00      PROA  
ATOM   3547    C HSD P 676       3.192   0.659  41.343  0.00  0.00      PROA  
ATOM   3548    O HSD P 676       2.986   1.670  42.014  0.00  0.00      PROA  
ATOM   3549    N GLY P 677       4.423   0.028  41.310  0.00  0.00      PROA  
ATOM   3550   HN GLY P 677       4.564  -0.739  40.689  0.00  0.00      PROA  
ATOM   3551   CA GLY P 677       5.626   0.654  41.905  0.00  0.00      PROA  
ATOM   3552  HA1 GLY P 677       6.372  -0.127  41.890  0.00  0.00      PROA  
ATOM   3553  HA2 GLY P 677       5.390   1.027  42.891  0.00  0.00      PROA  
ATOM   3554    C GLY P 677       6.057   1.869  41.079  0.00  0.00      PROA  
ATOM   3555    O GLY P 677       5.383   2.206  40.115  0.00  0.00      PROA  
ATOM   3556    N GLU P 678       7.242   2.316  41.258  0.00  0.00      PROA  
ATOM   3557   HN GLU P 678       7.801   1.895  41.968  0.00  0.00      PROA  
ATOM   3558   CA GLU P 678       7.874   3.204  40.330  0.00  0.00      PROA  
ATOM   3559   HA GLU P 678       7.403   3.185  39.359  0.00  0.00      PROA  
ATOM   3560   CB GLU P 678       7.764   4.728  40.743  0.00  0.00      PROA  
ATOM   3561  HB1 GLU P 678       7.929   5.236  39.768  0.00  0.00      PROA  
ATOM   3562  HB2 GLU P 678       8.639   4.995  41.373  0.00  0.00      PROA  
ATOM   3563   CG GLU P 678       6.516   5.234  41.429  0.00  0.00      PROA  
ATOM   3564  HG1 GLU P 678       6.370   5.005  42.506  0.00  0.00      PROA  
ATOM   3565  HG2 GLU P 678       5.738   4.800  40.765  0.00  0.00      PROA  
ATOM   3566   CD GLU P 678       6.511   6.674  41.324  0.00  0.00      PROA  
ATOM   3567  OE1 GLU P 678       7.258   7.299  42.036  0.00  0.00      PROA  
ATOM   3568  OE2 GLU P 678       5.664   7.266  40.587  0.00  0.00      PROA  
ATOM   3569    C GLU P 678       9.333   2.712  40.183  0.00  0.00      PROA  
ATOM   3570    O GLU P 678       9.901   2.149  41.097  0.00  0.00      PROA  
ATOM   3571    N PHE P 679       9.942   2.788  38.953  0.00  0.00      PROA  
ATOM   3572   HN PHE P 679       9.310   3.091  38.244  0.00  0.00      PROA  
ATOM   3573   CA PHE P 679      11.292   2.456  38.700  0.00  0.00      PROA  
ATOM   3574   HA PHE P 679      11.519   1.692  39.429  0.00  0.00      PROA  
ATOM   3575   CB PHE P 679      11.666   1.867  37.264  0.00  0.00      PROA  
ATOM   3576  HB1 PHE P 679      12.711   1.512  37.143  0.00  0.00      PROA  
ATOM   3577  HB2 PHE P 679      11.529   2.710  36.554  0.00  0.00      PROA  
ATOM   3578   CG PHE P 679      10.732   0.668  37.080  0.00  0.00      PROA  
ATOM   3579  CD1 PHE P 679      11.041  -0.664  37.525  0.00  0.00      PROA  
ATOM   3580  HD1 PHE P 679      11.978  -0.788  38.049  0.00  0.00      PROA  
ATOM   3581  CE1 PHE P 679      10.226  -1.716  37.244  0.00  0.00      PROA  
ATOM   3582  HE1 PHE P 679      10.484  -2.699  37.609  0.00  0.00      PROA  
ATOM   3583   CZ PHE P 679       9.050  -1.468  36.579  0.00  0.00      PROA  
ATOM   3584   HZ PHE P 679       8.352  -2.244  36.301  0.00  0.00      PROA  
ATOM   3585  CD2 PHE P 679       9.545   0.886  36.400  0.00  0.00      PROA  
ATOM   3586  HD2 PHE P 679       9.282   1.917  36.217  0.00  0.00      PROA  
ATOM   3587  CE2 PHE P 679       8.603  -0.149  36.224  0.00  0.00      PROA  
ATOM   3588  HE2 PHE P 679       7.593   0.008  35.875  0.00  0.00      PROA  
ATOM   3589    C PHE P 679      12.281   3.589  38.988  0.00  0.00      PROA  
ATOM   3590    O PHE P 679      12.087   4.733  38.589  0.00  0.00      PROA  
ATOM   3591    N ILE P 680      13.372   3.380  39.723  0.00  0.00      PROA  
ATOM   3592   HN ILE P 680      13.503   2.554  40.266  0.00  0.00      PROA  
ATOM   3593   CA ILE P 680      14.201   4.473  40.227  0.00  0.00      PROA  
ATOM   3594   HA ILE P 680      14.073   5.188  39.427  0.00  0.00      PROA  
ATOM   3595   CB ILE P 680      13.573   5.000  41.520  0.00  0.00      PROA  
ATOM   3596   HB ILE P 680      12.543   5.355  41.300  0.00  0.00      PROA  
ATOM   3597  CG2 ILE P 680      13.587   3.877  42.563  0.00  0.00      PROA  
ATOM   3598 HG21 ILE P 680      14.625   3.492  42.647  0.00  0.00      PROA  
ATOM   3599 HG22 ILE P 680      12.894   3.032  42.362  0.00  0.00      PROA  
ATOM   3600 HG23 ILE P 680      13.359   4.254  43.583  0.00  0.00      PROA  
ATOM   3601  CG1 ILE P 680      14.279   6.345  41.838  0.00  0.00      PROA  
ATOM   3602 HG11 ILE P 680      15.375   6.192  41.740  0.00  0.00      PROA  
ATOM   3603 HG12 ILE P 680      14.101   6.625  42.898  0.00  0.00      PROA  
ATOM   3604   CD ILE P 680      13.716   7.536  41.080  0.00  0.00      PROA  
ATOM   3605  HD1 ILE P 680      14.222   8.525  41.081  0.00  0.00      PROA  
ATOM   3606  HD2 ILE P 680      12.656   7.774  41.315  0.00  0.00      PROA  
ATOM   3607  HD3 ILE P 680      13.705   7.313  39.992  0.00  0.00      PROA  
ATOM   3608    C ILE P 680      15.611   4.126  40.272  0.00  0.00      PROA  
ATOM   3609    O ILE P 680      15.980   2.975  40.580  0.00  0.00      PROA  
ATOM   3610    N GLY P 681      16.458   5.013  39.828  0.00  0.00      PROA  
ATOM   3611   HN GLY P 681      16.120   5.919  39.589  0.00  0.00      PROA  
ATOM   3612   CA GLY P 681      17.872   4.744  39.561  0.00  0.00      PROA  
ATOM   3613  HA1 GLY P 681      18.010   3.710  39.840  0.00  0.00      PROA  
ATOM   3614  HA2 GLY P 681      18.413   5.474  40.144  0.00  0.00      PROA  
ATOM   3615    C GLY P 681      18.265   4.879  38.137  0.00  0.00      PROA  
ATOM   3616    O GLY P 681      17.442   5.021  37.253  0.00  0.00      PROA  
ATOM   3617    N SER P 682      19.568   4.829  37.895  0.00  0.00      PROA  
ATOM   3618   HN SER P 682      20.136   4.343  38.555  0.00  0.00      PROA  
ATOM   3619   CA SER P 682      20.126   5.378  36.613  0.00  0.00      PROA  
ATOM   3620   HA SER P 682      19.831   6.408  36.474  0.00  0.00      PROA  
ATOM   3621   CB SER P 682      21.665   5.331  36.559  0.00  0.00      PROA  
ATOM   3622  HB1 SER P 682      22.026   6.001  37.368  0.00  0.00      PROA  
ATOM   3623  HB2 SER P 682      22.069   5.658  35.577  0.00  0.00      PROA  
ATOM   3624   OG SER P 682      22.118   4.030  36.879  0.00  0.00      PROA  
ATOM   3625  HG1 SER P 682      22.330   4.080  37.814  0.00  0.00      PROA  
ATOM   3626    C SER P 682      19.718   4.601  35.289  0.00  0.00      PROA  
ATOM   3627    O SER P 682      19.401   5.216  34.290  0.00  0.00      PROA  
ATOM   3628    N ALA P 683      19.546   3.311  35.397  0.00  0.00      PROA  
ATOM   3629   HN ALA P 683      19.662   2.822  36.258  0.00  0.00      PROA  
ATOM   3630   CA ALA P 683      19.398   2.485  34.205  0.00  0.00      PROA  
ATOM   3631   HA ALA P 683      19.761   3.034  33.348  0.00  0.00      PROA  
ATOM   3632   CB ALA P 683      19.969   1.078  34.509  0.00  0.00      PROA  
ATOM   3633  HB1 ALA P 683      19.346   0.620  35.307  0.00  0.00      PROA  
ATOM   3634  HB2 ALA P 683      21.021   1.076  34.867  0.00  0.00      PROA  
ATOM   3635  HB3 ALA P 683      20.026   0.399  33.632  0.00  0.00      PROA  
ATOM   3636    C ALA P 683      17.960   2.207  33.828  0.00  0.00      PROA  
ATOM   3637    O ALA P 683      17.617   1.408  32.969  0.00  0.00      PROA  
ATOM   3638    N CYS P 684      17.002   2.881  34.534  0.00  0.00      PROA  
ATOM   3639   HN CYS P 684      17.283   3.664  35.082  0.00  0.00      PROA  
ATOM   3640   CA CYS P 684      15.618   2.737  34.336  0.00  0.00      PROA  
ATOM   3641   HA CYS P 684      15.411   1.753  33.942  0.00  0.00      PROA  
ATOM   3642   CB CYS P 684      14.917   2.891  35.735  0.00  0.00      PROA  
ATOM   3643  HB1 CYS P 684      13.836   2.752  35.519  0.00  0.00      PROA  
ATOM   3644  HB2 CYS P 684      15.126   3.895  36.163  0.00  0.00      PROA  
ATOM   3645   SG CYS P 684      15.574   1.857  37.093  0.00  0.00      PROA  
ATOM   3646    C CYS P 684      15.128   3.781  33.264  0.00  0.00      PROA  
ATOM   3647    O CYS P 684      15.402   4.995  33.269  0.00  0.00      PROA  
ATOM   3648    N GLY P 685      14.391   3.302  32.254  0.00  0.00      PROA  
ATOM   3649   HN GLY P 685      14.317   2.315  32.141  0.00  0.00      PROA  
ATOM   3650   CA GLY P 685      13.543   4.151  31.490  0.00  0.00      PROA  
ATOM   3651  HA1 GLY P 685      13.466   3.497  30.634  0.00  0.00      PROA  
ATOM   3652  HA2 GLY P 685      13.957   5.138  31.348  0.00  0.00      PROA  
ATOM   3653    C GLY P 685      12.270   4.129  32.039  0.00  0.00      PROA  
ATOM   3654    O GLY P 685      11.965   3.711  33.161  0.00  0.00      PROA  
ATOM   3655    N HSD P 686      11.264   4.546  31.316  0.00  0.00      PROA  
ATOM   3656   HN HSD P 686      11.520   4.999  30.466  0.00  0.00      PROA  
ATOM   3657   CA HSD P 686       9.834   4.551  31.671  0.00  0.00      PROA  
ATOM   3658   HA HSD P 686       9.671   4.862  32.692  0.00  0.00      PROA  
ATOM   3659   CB HSD P 686       9.035   5.475  30.857  0.00  0.00      PROA  
ATOM   3660  HB1 HSD P 686       8.890   5.090  29.826  0.00  0.00      PROA  
ATOM   3661  HB2 HSD P 686       9.605   6.413  30.685  0.00  0.00      PROA  
ATOM   3662  ND1 HSD P 686       6.580   5.961  31.028  0.00  0.00      PROA  
ATOM   3663  HD1 HSD P 686       6.378   5.360  30.255  0.00  0.00      PROA  
ATOM   3664   CG HSD P 686       7.842   5.967  31.585  0.00  0.00      PROA  
ATOM   3665  CE1 HSD P 686       5.754   6.592  31.897  0.00  0.00      PROA  
ATOM   3666  HE1 HSD P 686       4.668   6.555  31.812  0.00  0.00      PROA  
ATOM   3667  NE2 HSD P 686       6.442   6.920  32.978  0.00  0.00      PROA  
ATOM   3668  CD2 HSD P 686       7.755   6.527  32.812  0.00  0.00      PROA  
ATOM   3669  HD2 HSD P 686       8.552   6.654  33.534  0.00  0.00      PROA  
ATOM   3670    C HSD P 686       9.173   3.219  31.655  0.00  0.00      PROA  
ATOM   3671    O HSD P 686       8.125   3.004  32.268  0.00  0.00      PROA  
ATOM   3672    N HSD P 687       9.739   2.120  31.014  0.00  0.00      PROA  
ATOM   3673   HN HSD P 687      10.562   2.385  30.518  0.00  0.00      PROA  
ATOM   3674   CA HSD P 687       9.080   0.833  30.882  0.00  0.00      PROA  
ATOM   3675   HA HSD P 687       8.044   0.915  31.176  0.00  0.00      PROA  
ATOM   3676   CB HSD P 687       9.287   0.327  29.354  0.00  0.00      PROA  
ATOM   3677  HB1 HSD P 687       8.980  -0.738  29.275  0.00  0.00      PROA  
ATOM   3678  HB2 HSD P 687      10.379   0.361  29.152  0.00  0.00      PROA  
ATOM   3679  ND1 HSD P 687       7.150   0.598  28.176  0.00  0.00      PROA  
ATOM   3680  HD1 HSD P 687       6.801  -0.128  28.769  0.00  0.00      PROA  
ATOM   3681   CG HSD P 687       8.403   1.074  28.403  0.00  0.00      PROA  
ATOM   3682  CE1 HSD P 687       6.697   1.336  27.131  0.00  0.00      PROA  
ATOM   3683  HE1 HSD P 687       5.730   1.162  26.661  0.00  0.00      PROA  
ATOM   3684  NE2 HSD P 687       7.544   2.208  26.737  0.00  0.00      PROA  
ATOM   3685  CD2 HSD P 687       8.645   2.088  27.493  0.00  0.00      PROA  
ATOM   3686  HD2 HSD P 687       9.554   2.661  27.359  0.00  0.00      PROA  
ATOM   3687    C HSD P 687       9.715  -0.232  31.788  0.00  0.00      PROA  
ATOM   3688    O HSD P 687       9.640  -1.441  31.547  0.00  0.00      PROA  
ATOM   3689    N GLY P 688      10.528   0.240  32.782  0.00  0.00      PROA  
ATOM   3690   HN GLY P 688      10.696   1.222  32.832  0.00  0.00      PROA  
ATOM   3691   CA GLY P 688      11.520  -0.561  33.482  0.00  0.00      PROA  
ATOM   3692  HA1 GLY P 688      11.223  -1.581  33.290  0.00  0.00      PROA  
ATOM   3693  HA2 GLY P 688      11.448  -0.338  34.537  0.00  0.00      PROA  
ATOM   3694    C GLY P 688      12.842  -0.320  32.737  0.00  0.00      PROA  
ATOM   3695    O GLY P 688      13.061   0.643  32.069  0.00  0.00      PROA  
ATOM   3696    N PRO P 689      13.819  -1.168  32.932  0.00  0.00      PROA  
ATOM   3697   CD PRO P 689      13.626  -2.381  33.653  0.00  0.00      PROA  
ATOM   3698  HD1 PRO P 689      13.049  -3.124  33.062  0.00  0.00      PROA  
ATOM   3699  HD2 PRO P 689      13.136  -2.262  34.642  0.00  0.00      PROA  
ATOM   3700   CA PRO P 689      15.152  -1.054  32.279  0.00  0.00      PROA  
ATOM   3701   HA PRO P 689      15.683  -0.292  32.830  0.00  0.00      PROA  
ATOM   3702   CB PRO P 689      15.744  -2.438  32.543  0.00  0.00      PROA  
ATOM   3703  HB1 PRO P 689      16.813  -2.277  32.802  0.00  0.00      PROA  
ATOM   3704  HB2 PRO P 689      15.591  -3.082  31.650  0.00  0.00      PROA  
ATOM   3705   CG PRO P 689      15.027  -2.960  33.794  0.00  0.00      PROA  
ATOM   3706  HG1 PRO P 689      15.021  -4.064  33.921  0.00  0.00      PROA  
ATOM   3707  HG2 PRO P 689      15.386  -2.449  34.713  0.00  0.00      PROA  
ATOM   3708    C PRO P 689      15.318  -0.616  30.811  0.00  0.00      PROA  
ATOM   3709    O PRO P 689      14.568  -0.973  29.942  0.00  0.00      PROA  
ATOM   3710    N TYR P 690      16.317   0.211  30.545  0.00  0.00      PROA  
ATOM   3711   HN TYR P 690      16.858   0.576  31.298  0.00  0.00      PROA  
ATOM   3712   CA TYR P 690      16.852   0.614  29.179  0.00  0.00      PROA  
ATOM   3713   HA TYR P 690      16.096   1.010  28.516  0.00  0.00      PROA  
ATOM   3714   CB TYR P 690      17.941   1.568  29.273  0.00  0.00      PROA  
ATOM   3715  HB1 TYR P 690      18.546   1.823  28.377  0.00  0.00      PROA  
ATOM   3716  HB2 TYR P 690      18.696   1.272  30.032  0.00  0.00      PROA  
ATOM   3717   CG TYR P 690      17.560   2.995  29.720  0.00  0.00      PROA  
ATOM   3718  CD1 TYR P 690      16.515   3.697  29.111  0.00  0.00      PROA  
ATOM   3719  HD1 TYR P 690      16.050   3.379  28.189  0.00  0.00      PROA  
ATOM   3720  CE1 TYR P 690      16.172   5.063  29.493  0.00  0.00      PROA  
ATOM   3721  HE1 TYR P 690      15.468   5.609  28.882  0.00  0.00      PROA  
ATOM   3722   CZ TYR P 690      16.898   5.667  30.518  0.00  0.00      PROA  
ATOM   3723   OH TYR P 690      16.611   7.050  30.823  0.00  0.00      PROA  
ATOM   3724   HH TYR P 690      15.655   7.112  30.760  0.00  0.00      PROA  
ATOM   3725  CD2 TYR P 690      18.227   3.645  30.789  0.00  0.00      PROA  
ATOM   3726  HD2 TYR P 690      18.976   3.145  31.384  0.00  0.00      PROA  
ATOM   3727  CE2 TYR P 690      17.910   4.928  31.188  0.00  0.00      PROA  
ATOM   3728  HE2 TYR P 690      18.404   5.465  31.985  0.00  0.00      PROA  
ATOM   3729    C TYR P 690      17.374  -0.666  28.544  0.00  0.00      PROA  
ATOM   3730    O TYR P 690      17.933  -1.606  29.120  0.00  0.00      PROA  
ATOM   3731    N THR P 691      17.339  -0.639  27.170  0.00  0.00      PROA  
ATOM   3732   HN THR P 691      17.009   0.244  26.845  0.00  0.00      PROA  
ATOM   3733   CA THR P 691      17.706  -1.720  26.290  0.00  0.00      PROA  
ATOM   3734   HA THR P 691      18.258  -2.395  26.927  0.00  0.00      PROA  
ATOM   3735   CB THR P 691      16.543  -2.357  25.497  0.00  0.00      PROA  
ATOM   3736   HB THR P 691      15.854  -1.651  24.986  0.00  0.00      PROA  
ATOM   3737  OG1 THR P 691      15.786  -3.088  26.444  0.00  0.00      PROA  
ATOM   3738  HG1 THR P 691      15.043  -2.494  26.576  0.00  0.00      PROA  
ATOM   3739  CG2 THR P 691      17.029  -3.330  24.426  0.00  0.00      PROA  
ATOM   3740 HG21 THR P 691      17.592  -4.088  25.012  0.00  0.00      PROA  
ATOM   3741 HG22 THR P 691      17.571  -2.912  23.551  0.00  0.00      PROA  
ATOM   3742 HG23 THR P 691      16.210  -3.907  23.947  0.00  0.00      PROA  
ATOM   3743    C THR P 691      18.692  -1.216  25.235  0.00  0.00      PROA  
ATOM   3744    O THR P 691      18.346  -0.305  24.511  0.00  0.00      PROA  
ATOM   3745    N PRO P 692      19.811  -1.916  24.963  0.00  0.00      PROA  
ATOM   3746   CD PRO P 692      20.419  -2.980  25.841  0.00  0.00      PROA  
ATOM   3747  HD1 PRO P 692      19.924  -3.941  25.586  0.00  0.00      PROA  
ATOM   3748  HD2 PRO P 692      20.150  -2.779  26.900  0.00  0.00      PROA  
ATOM   3749   CA PRO P 692      20.897  -1.181  24.250  0.00  0.00      PROA  
ATOM   3750   HA PRO P 692      20.763  -0.119  24.113  0.00  0.00      PROA  
ATOM   3751   CB PRO P 692      22.132  -1.513  25.127  0.00  0.00      PROA  
ATOM   3752  HB1 PRO P 692      22.061  -0.799  25.975  0.00  0.00      PROA  
ATOM   3753  HB2 PRO P 692      23.111  -1.267  24.662  0.00  0.00      PROA  
ATOM   3754   CG PRO P 692      21.918  -2.956  25.574  0.00  0.00      PROA  
ATOM   3755  HG1 PRO P 692      22.192  -3.698  24.794  0.00  0.00      PROA  
ATOM   3756  HG2 PRO P 692      22.419  -3.277  26.512  0.00  0.00      PROA  
ATOM   3757    C PRO P 692      21.142  -1.693  22.799  0.00  0.00      PROA  
ATOM   3758    O PRO P 692      21.803  -0.971  22.054  0.00  0.00      PROA  
ATOM   3759    N ASP P 693      20.678  -2.871  22.425  0.00  0.00      PROA  
ATOM   3760   HN ASP P 693      20.176  -3.474  23.038  0.00  0.00      PROA  
ATOM   3761   CA ASP P 693      21.040  -3.529  21.193  0.00  0.00      PROA  
ATOM   3762   HA ASP P 693      21.857  -3.032  20.690  0.00  0.00      PROA  
ATOM   3763   CB ASP P 693      21.575  -4.998  21.634  0.00  0.00      PROA  
ATOM   3764  HB1 ASP P 693      22.628  -5.021  21.987  0.00  0.00      PROA  
ATOM   3765  HB2 ASP P 693      21.439  -5.596  20.708  0.00  0.00      PROA  
ATOM   3766   CG ASP P 693      20.827  -5.746  22.648  0.00  0.00      PROA  
ATOM   3767  OD1 ASP P 693      19.698  -5.404  23.056  0.00  0.00      PROA  
ATOM   3768  OD2 ASP P 693      21.331  -6.818  22.961  0.00  0.00      PROA  
ATOM   3769    C ASP P 693      19.941  -3.648  20.167  0.00  0.00      PROA  
ATOM   3770    O ASP P 693      20.216  -3.638  18.957  0.00  0.00      PROA  
ATOM   3771    N VAL P 694      18.619  -3.788  20.588  0.00  0.00      PROA  
ATOM   3772   HN VAL P 694      18.464  -3.793  21.573  0.00  0.00      PROA  
ATOM   3773   CA VAL P 694      17.496  -4.050  19.727  0.00  0.00      PROA  
ATOM   3774   HA VAL P 694      17.730  -4.893  19.094  0.00  0.00      PROA  
ATOM   3775   CB VAL P 694      16.199  -4.439  20.540  0.00  0.00      PROA  
ATOM   3776   HB VAL P 694      16.128  -3.645  21.315  0.00  0.00      PROA  
ATOM   3777  CG1 VAL P 694      14.881  -4.491  19.604  0.00  0.00      PROA  
ATOM   3778 HG11 VAL P 694      14.037  -5.005  20.111  0.00  0.00      PROA  
ATOM   3779 HG12 VAL P 694      15.246  -5.048  18.714  0.00  0.00      PROA  
ATOM   3780 HG13 VAL P 694      14.611  -3.486  19.213  0.00  0.00      PROA  
ATOM   3781  CG2 VAL P 694      16.304  -5.807  21.297  0.00  0.00      PROA  
ATOM   3782 HG21 VAL P 694      17.284  -5.705  21.810  0.00  0.00      PROA  
ATOM   3783 HG22 VAL P 694      16.446  -6.810  20.841  0.00  0.00      PROA  
ATOM   3784 HG23 VAL P 694      15.455  -5.958  21.997  0.00  0.00      PROA  
ATOM   3785    C VAL P 694      17.197  -2.975  18.695  0.00  0.00      PROA  
ATOM   3786    O VAL P 694      17.071  -3.299  17.479  0.00  0.00      PROA  
ATOM   3787    N LEU P 695      17.272  -1.706  18.993  0.00  0.00      PROA  
ATOM   3788   HN LEU P 695      17.619  -1.497  19.905  0.00  0.00      PROA  
ATOM   3789   CA LEU P 695      17.110  -0.592  18.163  0.00  0.00      PROA  
ATOM   3790   HA LEU P 695      16.178  -0.823  17.668  0.00  0.00      PROA  
ATOM   3791   CB LEU P 695      16.916   0.700  18.921  0.00  0.00      PROA  
ATOM   3792  HB1 LEU P 695      17.691   0.735  19.716  0.00  0.00      PROA  
ATOM   3793  HB2 LEU P 695      16.052   0.564  19.606  0.00  0.00      PROA  
ATOM   3794   CG LEU P 695      17.047   2.072  18.194  0.00  0.00      PROA  
ATOM   3795   HG LEU P 695      18.074   2.178  17.785  0.00  0.00      PROA  
ATOM   3796  CD1 LEU P 695      16.004   2.187  17.118  0.00  0.00      PROA  
ATOM   3797 HD11 LEU P 695      15.983   3.233  16.743  0.00  0.00      PROA  
ATOM   3798 HD12 LEU P 695      14.981   1.954  17.484  0.00  0.00      PROA  
ATOM   3799 HD13 LEU P 695      16.109   1.541  16.220  0.00  0.00      PROA  
ATOM   3800  CD2 LEU P 695      16.936   3.214  19.116  0.00  0.00      PROA  
ATOM   3801 HD21 LEU P 695      17.454   4.092  18.673  0.00  0.00      PROA  
ATOM   3802 HD22 LEU P 695      17.341   2.933  20.112  0.00  0.00      PROA  
ATOM   3803 HD23 LEU P 695      15.912   3.567  19.360  0.00  0.00      PROA  
ATOM   3804    C LEU P 695      18.230  -0.471  17.118  0.00  0.00      PROA  
ATOM   3805    O LEU P 695      17.953  -0.494  15.930  0.00  0.00      PROA  
ATOM   3806    N PHE P 696      19.516  -0.674  17.623  0.00  0.00      PROA  
ATOM   3807   HN PHE P 696      19.645  -0.830  18.599  0.00  0.00      PROA  
ATOM   3808   CA PHE P 696      20.685  -0.598  16.763  0.00  0.00      PROA  
ATOM   3809   HA PHE P 696      20.553   0.248  16.105  0.00  0.00      PROA  
ATOM   3810   CB PHE P 696      21.936  -0.367  17.730  0.00  0.00      PROA  
ATOM   3811  HB1 PHE P 696      22.934  -0.232  17.261  0.00  0.00      PROA  
ATOM   3812  HB2 PHE P 696      21.905  -1.251  18.403  0.00  0.00      PROA  
ATOM   3813   CG PHE P 696      21.793   0.852  18.650  0.00  0.00      PROA  
ATOM   3814  CD1 PHE P 696      20.872   1.971  18.460  0.00  0.00      PROA  
ATOM   3815  HD1 PHE P 696      20.267   2.073  17.572  0.00  0.00      PROA  
ATOM   3816  CE1 PHE P 696      21.023   2.983  19.404  0.00  0.00      PROA  
ATOM   3817  HE1 PHE P 696      20.404   3.858  19.277  0.00  0.00      PROA  
ATOM   3818   CZ PHE P 696      21.896   2.892  20.526  0.00  0.00      PROA  
ATOM   3819   HZ PHE P 696      21.903   3.714  21.227  0.00  0.00      PROA  
ATOM   3820  CD2 PHE P 696      22.690   0.788  19.691  0.00  0.00      PROA  
ATOM   3821  HD2 PHE P 696      23.333  -0.072  19.804  0.00  0.00      PROA  
ATOM   3822  CE2 PHE P 696      22.745   1.855  20.585  0.00  0.00      PROA  
ATOM   3823  HE2 PHE P 696      23.417   1.719  21.419  0.00  0.00      PROA  
ATOM   3824    C PHE P 696      20.754  -1.759  15.744  0.00  0.00      PROA  
ATOM   3825    O PHE P 696      21.166  -1.588  14.712  0.00  0.00      PROA  
ATOM   3826    N TRP P 697      20.445  -3.026  16.207  0.00  0.00      PROA  
ATOM   3827   HN TRP P 697      20.314  -3.246  17.171  0.00  0.00      PROA  
ATOM   3828   CA TRP P 697      20.265  -4.130  15.399  0.00  0.00      PROA  
ATOM   3829   HA TRP P 697      21.209  -4.267  14.894  0.00  0.00      PROA  
ATOM   3830   CB TRP P 697      19.945  -5.386  16.271  0.00  0.00      PROA  
ATOM   3831  HB1 TRP P 697      18.973  -5.213  16.779  0.00  0.00      PROA  
ATOM   3832  HB2 TRP P 697      20.787  -5.480  16.990  0.00  0.00      PROA  
ATOM   3833   CG TRP P 697      19.879  -6.737  15.589  0.00  0.00      PROA  
ATOM   3834  CD1 TRP P 697      19.077  -7.679  15.955  0.00  0.00      PROA  
ATOM   3835  HD1 TRP P 697      18.275  -7.462  16.645  0.00  0.00      PROA  
ATOM   3836  NE1 TRP P 697      19.413  -8.841  15.379  0.00  0.00      PROA  
ATOM   3837  HE1 TRP P 697      19.166  -9.733  15.690  0.00  0.00      PROA  
ATOM   3838  CE2 TRP P 697      20.470  -8.560  14.436  0.00  0.00      PROA  
ATOM   3839  CD2 TRP P 697      20.819  -7.248  14.597  0.00  0.00      PROA  
ATOM   3840  CE3 TRP P 697      21.964  -6.770  14.007  0.00  0.00      PROA  
ATOM   3841  HE3 TRP P 697      22.301  -5.763  14.203  0.00  0.00      PROA  
ATOM   3842  CZ3 TRP P 697      22.759  -7.609  13.295  0.00  0.00      PROA  
ATOM   3843  HZ3 TRP P 697      23.710  -7.292  12.894  0.00  0.00      PROA  
ATOM   3844  CZ2 TRP P 697      21.254  -9.446  13.627  0.00  0.00      PROA  
ATOM   3845  HZ2 TRP P 697      21.061 -10.495  13.456  0.00  0.00      PROA  
ATOM   3846  CH2 TRP P 697      22.429  -8.941  13.156  0.00  0.00      PROA  
ATOM   3847  HH2 TRP P 697      23.151  -9.608  12.707  0.00  0.00      PROA  
ATOM   3848    C TRP P 697      19.222  -3.945  14.353  0.00  0.00      PROA  
ATOM   3849    O TRP P 697      19.407  -4.340  13.176  0.00  0.00      PROA  
ATOM   3850    N SER P 698      18.054  -3.392  14.754  0.00  0.00      PROA  
ATOM   3851   HN SER P 698      17.912  -3.096  15.695  0.00  0.00      PROA  
ATOM   3852   CA SER P 698      17.040  -2.964  13.890  0.00  0.00      PROA  
ATOM   3853   HA SER P 698      16.809  -3.825  13.280  0.00  0.00      PROA  
ATOM   3854   CB SER P 698      15.731  -2.450  14.532  0.00  0.00      PROA  
ATOM   3855  HB1 SER P 698      16.014  -1.716  15.317  0.00  0.00      PROA  
ATOM   3856  HB2 SER P 698      15.274  -3.326  15.040  0.00  0.00      PROA  
ATOM   3857   OG SER P 698      14.731  -1.950  13.651  0.00  0.00      PROA  
ATOM   3858  HG1 SER P 698      14.889  -1.048  13.362  0.00  0.00      PROA  
ATOM   3859    C SER P 698      17.556  -2.004  12.847  0.00  0.00      PROA  
ATOM   3860    O SER P 698      17.526  -2.296  11.670  0.00  0.00      PROA  
ATOM   3861    N CYS P 699      18.212  -0.879  13.187  0.00  0.00      PROA  
ATOM   3862   HN CYS P 699      18.280  -0.807  14.179  0.00  0.00      PROA  
ATOM   3863   CA CYS P 699      18.644   0.133  12.302  0.00  0.00      PROA  
ATOM   3864   HA CYS P 699      17.753   0.444  11.776  0.00  0.00      PROA  
ATOM   3865   CB CYS P 699      19.240   1.386  13.053  0.00  0.00      PROA  
ATOM   3866  HB1 CYS P 699      19.949   1.955  12.414  0.00  0.00      PROA  
ATOM   3867  HB2 CYS P 699      19.803   1.184  13.990  0.00  0.00      PROA  
ATOM   3868   SG CYS P 699      17.851   2.410  13.625  0.00  0.00      PROA  
ATOM   3869  HG1 CYS P 699      17.087   2.289  12.549  0.00  0.00      PROA  
ATOM   3870    C CYS P 699      19.627  -0.356  11.282  0.00  0.00      PROA  
ATOM   3871    O CYS P 699      19.744   0.158  10.183  0.00  0.00      PROA  
ATOM   3872    N ILE P 700      20.525  -1.276  11.757  0.00  0.00      PROA  
ATOM   3873   HN ILE P 700      20.247  -1.393  12.708  0.00  0.00      PROA  
ATOM   3874   CA ILE P 700      21.552  -1.918  11.017  0.00  0.00      PROA  
ATOM   3875   HA ILE P 700      22.061  -1.188  10.404  0.00  0.00      PROA  
ATOM   3876   CB ILE P 700      22.571  -2.528  11.981  0.00  0.00      PROA  
ATOM   3877   HB ILE P 700      22.023  -2.889  12.878  0.00  0.00      PROA  
ATOM   3878  CG2 ILE P 700      23.444  -3.494  11.131  0.00  0.00      PROA  
ATOM   3879 HG21 ILE P 700      23.503  -2.964  10.156  0.00  0.00      PROA  
ATOM   3880 HG22 ILE P 700      23.020  -4.509  10.976  0.00  0.00      PROA  
ATOM   3881 HG23 ILE P 700      24.386  -3.727  11.671  0.00  0.00      PROA  
ATOM   3882  CG1 ILE P 700      23.461  -1.336  12.484  0.00  0.00      PROA  
ATOM   3883 HG11 ILE P 700      22.859  -0.446  12.766  0.00  0.00      PROA  
ATOM   3884 HG12 ILE P 700      24.088  -0.905  11.674  0.00  0.00      PROA  
ATOM   3885   CD ILE P 700      24.394  -1.721  13.673  0.00  0.00      PROA  
ATOM   3886  HD1 ILE P 700      23.941  -1.948  14.662  0.00  0.00      PROA  
ATOM   3887  HD2 ILE P 700      24.999  -0.800  13.818  0.00  0.00      PROA  
ATOM   3888  HD3 ILE P 700      25.017  -2.552  13.279  0.00  0.00      PROA  
ATOM   3889    C ILE P 700      20.936  -2.892   9.990  0.00  0.00      PROA  
ATOM   3890    O ILE P 700      21.221  -2.706   8.821  0.00  0.00      PROA  
ATOM   3891    N LEU P 701      20.099  -3.825  10.346  0.00  0.00      PROA  
ATOM   3892   HN LEU P 701      20.087  -4.026  11.323  0.00  0.00      PROA  
ATOM   3893   CA LEU P 701      19.320  -4.638   9.383  0.00  0.00      PROA  
ATOM   3894   HA LEU P 701      20.037  -5.265   8.873  0.00  0.00      PROA  
ATOM   3895   CB LEU P 701      18.276  -5.546   9.972  0.00  0.00      PROA  
ATOM   3896  HB1 LEU P 701      17.738  -6.150   9.210  0.00  0.00      PROA  
ATOM   3897  HB2 LEU P 701      17.653  -4.918  10.644  0.00  0.00      PROA  
ATOM   3898   CG LEU P 701      18.871  -6.656  10.835  0.00  0.00      PROA  
ATOM   3899   HG LEU P 701      19.729  -6.236  11.402  0.00  0.00      PROA  
ATOM   3900  CD1 LEU P 701      17.800  -7.083  11.875  0.00  0.00      PROA  
ATOM   3901 HD11 LEU P 701      18.262  -7.839  12.545  0.00  0.00      PROA  
ATOM   3902 HD12 LEU P 701      16.945  -7.437  11.261  0.00  0.00      PROA  
ATOM   3903 HD13 LEU P 701      17.506  -6.176  12.445  0.00  0.00      PROA  
ATOM   3904  CD2 LEU P 701      19.289  -7.872  10.034  0.00  0.00      PROA  
ATOM   3905 HD21 LEU P 701      19.606  -8.713  10.688  0.00  0.00      PROA  
ATOM   3906 HD22 LEU P 701      20.175  -7.661   9.398  0.00  0.00      PROA  
ATOM   3907 HD23 LEU P 701      18.474  -8.155   9.335  0.00  0.00      PROA  
ATOM   3908    C LEU P 701      18.502  -3.807   8.378  0.00  0.00      PROA  
ATOM   3909    O LEU P 701      18.574  -4.050   7.130  0.00  0.00      PROA  
ATOM   3910    N PHE P 702      17.760  -2.736   8.842  0.00  0.00      PROA  
ATOM   3911   HN PHE P 702      17.819  -2.554   9.821  0.00  0.00      PROA  
ATOM   3912   CA PHE P 702      16.936  -1.783   8.123  0.00  0.00      PROA  
ATOM   3913   HA PHE P 702      16.094  -2.155   7.558  0.00  0.00      PROA  
ATOM   3914   CB PHE P 702      16.232  -1.031   9.296  0.00  0.00      PROA  
ATOM   3915  HB1 PHE P 702      16.998  -0.655  10.007  0.00  0.00      PROA  
ATOM   3916  HB2 PHE P 702      15.531  -1.676   9.868  0.00  0.00      PROA  
ATOM   3917   CG PHE P 702      15.546   0.278   8.830  0.00  0.00      PROA  
ATOM   3918  CD1 PHE P 702      14.245   0.247   8.324  0.00  0.00      PROA  
ATOM   3919  HD1 PHE P 702      13.772  -0.682   8.044  0.00  0.00      PROA  
ATOM   3920  CE1 PHE P 702      13.510   1.387   8.061  0.00  0.00      PROA  
ATOM   3921  HE1 PHE P 702      12.494   1.338   7.699  0.00  0.00      PROA  
ATOM   3922   CZ PHE P 702      14.151   2.648   8.292  0.00  0.00      PROA  
ATOM   3923   HZ PHE P 702      13.605   3.574   8.191  0.00  0.00      PROA  
ATOM   3924  CD2 PHE P 702      16.229   1.468   8.980  0.00  0.00      PROA  
ATOM   3925  HD2 PHE P 702      17.231   1.377   9.371  0.00  0.00      PROA  
ATOM   3926  CE2 PHE P 702      15.485   2.649   8.783  0.00  0.00      PROA  
ATOM   3927  HE2 PHE P 702      15.822   3.639   9.055  0.00  0.00      PROA  
ATOM   3928    C PHE P 702      17.716  -0.977   7.087  0.00  0.00      PROA  
ATOM   3929    O PHE P 702      17.235  -0.921   5.931  0.00  0.00      PROA  
ATOM   3930    N PHE P 703      18.849  -0.334   7.357  0.00  0.00      PROA  
ATOM   3931   HN PHE P 703      19.195  -0.396   8.290  0.00  0.00      PROA  
ATOM   3932   CA PHE P 703      19.766   0.280   6.401  0.00  0.00      PROA  
ATOM   3933   HA PHE P 703      19.325   0.989   5.716  0.00  0.00      PROA  
ATOM   3934   CB PHE P 703      20.862   1.000   7.320  0.00  0.00      PROA  
ATOM   3935  HB1 PHE P 703      21.655   1.489   6.713  0.00  0.00      PROA  
ATOM   3936  HB2 PHE P 703      21.287   0.279   8.050  0.00  0.00      PROA  
ATOM   3937   CG PHE P 703      20.354   2.169   8.207  0.00  0.00      PROA  
ATOM   3938  CD1 PHE P 703      19.293   2.968   7.749  0.00  0.00      PROA  
ATOM   3939  HD1 PHE P 703      18.880   2.786   6.768  0.00  0.00      PROA  
ATOM   3940  CE1 PHE P 703      18.920   4.184   8.451  0.00  0.00      PROA  
ATOM   3941  HE1 PHE P 703      18.033   4.730   8.166  0.00  0.00      PROA  
ATOM   3942   CZ PHE P 703      19.566   4.429   9.725  0.00  0.00      PROA  
ATOM   3943   HZ PHE P 703      19.057   5.116  10.385  0.00  0.00      PROA  
ATOM   3944  CD2 PHE P 703      21.013   2.594   9.337  0.00  0.00      PROA  
ATOM   3945  HD2 PHE P 703      21.800   1.961   9.721  0.00  0.00      PROA  
ATOM   3946  CE2 PHE P 703      20.669   3.687  10.129  0.00  0.00      PROA  
ATOM   3947  HE2 PHE P 703      21.220   3.847  11.044  0.00  0.00      PROA  
ATOM   3948    C PHE P 703      20.414  -0.712   5.410  0.00  0.00      PROA  
ATOM   3949    O PHE P 703      20.716  -0.398   4.286  0.00  0.00      PROA  
ATOM   3950    N ALA P 704      20.759  -1.943   5.936  0.00  0.00      PROA  
ATOM   3951   HN ALA P 704      20.495  -2.200   6.862  0.00  0.00      PROA  
ATOM   3952   CA ALA P 704      21.322  -3.037   5.187  0.00  0.00      PROA  
ATOM   3953   HA ALA P 704      22.256  -2.710   4.755  0.00  0.00      PROA  
ATOM   3954   CB ALA P 704      21.814  -4.137   6.109  0.00  0.00      PROA  
ATOM   3955  HB1 ALA P 704      20.961  -4.697   6.549  0.00  0.00      PROA  
ATOM   3956  HB2 ALA P 704      22.313  -3.622   6.957  0.00  0.00      PROA  
ATOM   3957  HB3 ALA P 704      22.493  -4.869   5.621  0.00  0.00      PROA  
ATOM   3958    C ALA P 704      20.435  -3.574   4.084  0.00  0.00      PROA  
ATOM   3959    O ALA P 704      20.754  -3.655   2.927  0.00  0.00      PROA  
ATOM   3960    N THR P 705      19.144  -3.933   4.404  0.00  0.00      PROA  
ATOM   3961   HN THR P 705      18.812  -3.899   5.343  0.00  0.00      PROA  
ATOM   3962   CA THR P 705      18.145  -4.484   3.460  0.00  0.00      PROA  
ATOM   3963   HA THR P 705      18.552  -5.457   3.227  0.00  0.00      PROA  
ATOM   3964   CB THR P 705      16.802  -4.575   4.206  0.00  0.00      PROA  
ATOM   3965   HB THR P 705      16.619  -3.658   4.806  0.00  0.00      PROA  
ATOM   3966  OG1 THR P 705      16.891  -5.531   5.253  0.00  0.00      PROA  
ATOM   3967  HG1 THR P 705      17.392  -5.033   5.904  0.00  0.00      PROA  
ATOM   3968  CG2 THR P 705      15.580  -4.967   3.333  0.00  0.00      PROA  
ATOM   3969 HG21 THR P 705      15.369  -4.297   2.472  0.00  0.00      PROA  
ATOM   3970 HG22 THR P 705      14.684  -4.965   3.991  0.00  0.00      PROA  
ATOM   3971 HG23 THR P 705      15.821  -5.982   2.951  0.00  0.00      PROA  
ATOM   3972    C THR P 705      17.948  -3.686   2.209  0.00  0.00      PROA  
ATOM   3973    O THR P 705      17.814  -4.257   1.131  0.00  0.00      PROA  
ATOM   3974    N PHE P 706      17.870  -2.391   2.395  0.00  0.00      PROA  
ATOM   3975   HN PHE P 706      18.076  -2.110   3.329  0.00  0.00      PROA  
ATOM   3976   CA PHE P 706      17.691  -1.366   1.333  0.00  0.00      PROA  
ATOM   3977   HA PHE P 706      16.892  -1.692   0.684  0.00  0.00      PROA  
ATOM   3978   CB PHE P 706      17.285   0.025   2.023  0.00  0.00      PROA  
ATOM   3979  HB1 PHE P 706      18.096   0.184   2.765  0.00  0.00      PROA  
ATOM   3980  HB2 PHE P 706      16.248  -0.085   2.407  0.00  0.00      PROA  
ATOM   3981   CG PHE P 706      17.281   1.237   1.058  0.00  0.00      PROA  
ATOM   3982  CD1 PHE P 706      16.724   1.090  -0.229  0.00  0.00      PROA  
ATOM   3983  HD1 PHE P 706      16.143   0.227  -0.521  0.00  0.00      PROA  
ATOM   3984  CE1 PHE P 706      16.875   2.070  -1.088  0.00  0.00      PROA  
ATOM   3985  HE1 PHE P 706      16.533   1.942  -2.105  0.00  0.00      PROA  
ATOM   3986   CZ PHE P 706      17.611   3.226  -0.894  0.00  0.00      PROA  
ATOM   3987   HZ PHE P 706      17.773   3.948  -1.680  0.00  0.00      PROA  
ATOM   3988  CD2 PHE P 706      18.079   2.430   1.345  0.00  0.00      PROA  
ATOM   3989  HD2 PHE P 706      18.649   2.511   2.258  0.00  0.00      PROA  
ATOM   3990  CE2 PHE P 706      18.340   3.381   0.331  0.00  0.00      PROA  
ATOM   3991  HE2 PHE P 706      19.042   4.199   0.399  0.00  0.00      PROA  
ATOM   3992    C PHE P 706      18.858  -1.295   0.307  0.00  0.00      PROA  
ATOM   3993    O PHE P 706      18.635  -1.310  -0.881  0.00  0.00      PROA  
ATOM   3994    N ILE P 707      20.119  -1.222   0.788  0.00  0.00      PROA  
ATOM   3995   HN ILE P 707      20.224  -1.287   1.777  0.00  0.00      PROA  
ATOM   3996   CA ILE P 707      21.321  -1.251  -0.038  0.00  0.00      PROA  
ATOM   3997   HA ILE P 707      21.347  -0.432  -0.741  0.00  0.00      PROA  
ATOM   3998   CB ILE P 707      22.461  -0.912   0.901  0.00  0.00      PROA  
ATOM   3999   HB ILE P 707      22.400  -1.501   1.841  0.00  0.00      PROA  
ATOM   4000  CG2 ILE P 707      23.870  -1.174   0.220  0.00  0.00      PROA  
ATOM   4001 HG21 ILE P 707      24.622  -0.791   0.942  0.00  0.00      PROA  
ATOM   4002 HG22 ILE P 707      23.911  -0.647  -0.758  0.00  0.00      PROA  
ATOM   4003 HG23 ILE P 707      24.019  -2.211  -0.149  0.00  0.00      PROA  
ATOM   4004  CG1 ILE P 707      22.398   0.579   1.421  0.00  0.00      PROA  
ATOM   4005 HG11 ILE P 707      21.495   0.862   2.004  0.00  0.00      PROA  
ATOM   4006 HG12 ILE P 707      22.473   1.163   0.479  0.00  0.00      PROA  
ATOM   4007   CD ILE P 707      23.522   1.148   2.328  0.00  0.00      PROA  
ATOM   4008  HD1 ILE P 707      23.334   2.216   2.569  0.00  0.00      PROA  
ATOM   4009  HD2 ILE P 707      24.463   1.088   1.740  0.00  0.00      PROA  
ATOM   4010  HD3 ILE P 707      23.482   0.552   3.264  0.00  0.00      PROA  
ATOM   4011    C ILE P 707      21.424  -2.617  -0.795  0.00  0.00      PROA  
ATOM   4012    O ILE P 707      21.709  -2.670  -1.996  0.00  0.00      PROA  
ATOM   4013    N VAL P 708      21.239  -3.778  -0.090  0.00  0.00      PROA  
ATOM   4014   HN VAL P 708      21.047  -3.858   0.885  0.00  0.00      PROA  
ATOM   4015   CA VAL P 708      21.467  -5.076  -0.687  0.00  0.00      PROA  
ATOM   4016   HA VAL P 708      22.470  -5.098  -1.086  0.00  0.00      PROA  
ATOM   4017   CB VAL P 708      21.440  -6.158   0.345  0.00  0.00      PROA  
ATOM   4018   HB VAL P 708      20.467  -6.134   0.881  0.00  0.00      PROA  
ATOM   4019  CG1 VAL P 708      21.674  -7.557  -0.398  0.00  0.00      PROA  
ATOM   4020 HG11 VAL P 708      22.553  -7.450  -1.069  0.00  0.00      PROA  
ATOM   4021 HG12 VAL P 708      20.809  -7.807  -1.050  0.00  0.00      PROA  
ATOM   4022 HG13 VAL P 708      21.981  -8.317   0.351  0.00  0.00      PROA  
ATOM   4023  CG2 VAL P 708      22.633  -5.908   1.372  0.00  0.00      PROA  
ATOM   4024 HG21 VAL P 708      22.494  -4.945   1.909  0.00  0.00      PROA  
ATOM   4025 HG22 VAL P 708      23.668  -5.923   0.969  0.00  0.00      PROA  
ATOM   4026 HG23 VAL P 708      22.631  -6.654   2.195  0.00  0.00      PROA  
ATOM   4027    C VAL P 708      20.519  -5.402  -1.780  0.00  0.00      PROA  
ATOM   4028    O VAL P 708      20.869  -5.870  -2.880  0.00  0.00      PROA  
ATOM   4029    N SER P 709      19.239  -5.059  -1.535  0.00  0.00      PROA  
ATOM   4030   HN SER P 709      18.970  -4.839  -0.601  0.00  0.00      PROA  
ATOM   4031   CA SER P 709      18.127  -5.139  -2.495  0.00  0.00      PROA  
ATOM   4032   HA SER P 709      18.176  -6.150  -2.874  0.00  0.00      PROA  
ATOM   4033   CB SER P 709      16.692  -5.070  -1.884  0.00  0.00      PROA  
ATOM   4034  HB1 SER P 709      16.424  -6.019  -1.372  0.00  0.00      PROA  
ATOM   4035  HB2 SER P 709      15.913  -4.946  -2.667  0.00  0.00      PROA  
ATOM   4036   OG SER P 709      16.530  -3.860  -1.134  0.00  0.00      PROA  
ATOM   4037  HG1 SER P 709      16.946  -4.019  -0.283  0.00  0.00      PROA  
ATOM   4038    C SER P 709      18.306  -4.275  -3.684  0.00  0.00      PROA  
ATOM   4039    O SER P 709      18.059  -4.695  -4.805  0.00  0.00      PROA  
ATOM   4040    N SER P 710      18.714  -2.956  -3.604  0.00  0.00      PROA  
ATOM   4041   HN SER P 710      18.581  -2.518  -2.718  0.00  0.00      PROA  
ATOM   4042   CA SER P 710      19.042  -2.062  -4.753  0.00  0.00      PROA  
ATOM   4043   HA SER P 710      18.190  -2.106  -5.414  0.00  0.00      PROA  
ATOM   4044   CB SER P 710      19.296  -0.624  -4.375  0.00  0.00      PROA  
ATOM   4045  HB1 SER P 710      19.438  -0.019  -5.296  0.00  0.00      PROA  
ATOM   4046  HB2 SER P 710      20.167  -0.527  -3.692  0.00  0.00      PROA  
ATOM   4047   OG SER P 710      18.215  -0.153  -3.573  0.00  0.00      PROA  
ATOM   4048  HG1 SER P 710      18.403  -0.390  -2.662  0.00  0.00      PROA  
ATOM   4049    C SER P 710      20.212  -2.571  -5.547  0.00  0.00      PROA  
ATOM   4050    O SER P 710      20.207  -2.680  -6.779  0.00  0.00      PROA  
ATOM   4051    N THR P 711      21.276  -3.061  -4.862  0.00  0.00      PROA  
ATOM   4052   HN THR P 711      21.102  -3.121  -3.883  0.00  0.00      PROA  
ATOM   4053   CA THR P 711      22.471  -3.676  -5.435  0.00  0.00      PROA  
ATOM   4054   HA THR P 711      22.895  -3.003  -6.165  0.00  0.00      PROA  
ATOM   4055   CB THR P 711      23.425  -4.014  -4.355  0.00  0.00      PROA  
ATOM   4056   HB THR P 711      22.974  -4.526  -3.478  0.00  0.00      PROA  
ATOM   4057  OG1 THR P 711      23.892  -2.838  -3.679  0.00  0.00      PROA  
ATOM   4058  HG1 THR P 711      23.160  -2.455  -3.190  0.00  0.00      PROA  
ATOM   4059  CG2 THR P 711      24.665  -4.825  -4.718  0.00  0.00      PROA  
ATOM   4060 HG21 THR P 711      25.219  -4.317  -5.536  0.00  0.00      PROA  
ATOM   4061 HG22 THR P 711      24.562  -5.913  -4.921  0.00  0.00      PROA  
ATOM   4062 HG23 THR P 711      25.304  -4.793  -3.810  0.00  0.00      PROA  
ATOM   4063    C THR P 711      22.204  -4.905  -6.261  0.00  0.00      PROA  
ATOM   4064    O THR P 711      22.624  -4.957  -7.417  0.00  0.00      PROA  
ATOM   4065    N LEU P 712      21.519  -5.887  -5.721  0.00  0.00      PROA  
ATOM   4066   HN LEU P 712      21.286  -5.936  -4.753  0.00  0.00      PROA  
ATOM   4067   CA LEU P 712      21.257  -7.132  -6.372  0.00  0.00      PROA  
ATOM   4068   HA LEU P 712      22.215  -7.418  -6.780  0.00  0.00      PROA  
ATOM   4069   CB LEU P 712      20.752  -8.272  -5.563  0.00  0.00      PROA  
ATOM   4070  HB1 LEU P 712      20.270  -9.063  -6.175  0.00  0.00      PROA  
ATOM   4071  HB2 LEU P 712      19.921  -7.941  -4.905  0.00  0.00      PROA  
ATOM   4072   CG LEU P 712      21.802  -8.832  -4.549  0.00  0.00      PROA  
ATOM   4073   HG LEU P 712      22.391  -8.032  -4.053  0.00  0.00      PROA  
ATOM   4074  CD1 LEU P 712      21.164  -9.761  -3.393  0.00  0.00      PROA  
ATOM   4075 HD11 LEU P 712      20.547 -10.578  -3.824  0.00  0.00      PROA  
ATOM   4076 HD12 LEU P 712      20.441  -9.195  -2.768  0.00  0.00      PROA  
ATOM   4077 HD13 LEU P 712      21.873 -10.233  -2.680  0.00  0.00      PROA  
ATOM   4078  CD2 LEU P 712      22.799  -9.757  -5.239  0.00  0.00      PROA  
ATOM   4079 HD21 LEU P 712      22.325 -10.421  -5.993  0.00  0.00      PROA  
ATOM   4080 HD22 LEU P 712      23.260 -10.467  -4.520  0.00  0.00      PROA  
ATOM   4081 HD23 LEU P 712      23.637  -9.187  -5.694  0.00  0.00      PROA  
ATOM   4082    C LEU P 712      20.353  -7.001  -7.600  0.00  0.00      PROA  
ATOM   4083    O LEU P 712      20.430  -7.774  -8.513  0.00  0.00      PROA  
ATOM   4084    N LYS P 713      19.458  -6.033  -7.683  0.00  0.00      PROA  
ATOM   4085   HN LYS P 713      19.254  -5.425  -6.919  0.00  0.00      PROA  
ATOM   4086   CA LYS P 713      18.447  -5.959  -8.801  0.00  0.00      PROA  
ATOM   4087   HA LYS P 713      18.100  -6.914  -9.169  0.00  0.00      PROA  
ATOM   4088   CB LYS P 713      17.335  -4.966  -8.262  0.00  0.00      PROA  
ATOM   4089  HB1 LYS P 713      17.817  -4.011  -7.960  0.00  0.00      PROA  
ATOM   4090  HB2 LYS P 713      17.080  -5.353  -7.252  0.00  0.00      PROA  
ATOM   4091   CG LYS P 713      16.200  -4.743  -9.294  0.00  0.00      PROA  
ATOM   4092  HG1 LYS P 713      16.682  -4.231 -10.154  0.00  0.00      PROA  
ATOM   4093  HG2 LYS P 713      15.553  -3.970  -8.827  0.00  0.00      PROA  
ATOM   4094   CD LYS P 713      15.458  -6.076  -9.667  0.00  0.00      PROA  
ATOM   4095  HD1 LYS P 713      15.209  -6.537  -8.687  0.00  0.00      PROA  
ATOM   4096  HD2 LYS P 713      16.149  -6.754 -10.211  0.00  0.00      PROA  
ATOM   4097   CE LYS P 713      14.126  -5.922 -10.476  0.00  0.00      PROA  
ATOM   4098  HE1 LYS P 713      14.303  -5.405 -11.444  0.00  0.00      PROA  
ATOM   4099  HE2 LYS P 713      13.385  -5.357  -9.871  0.00  0.00      PROA  
ATOM   4100   NZ LYS P 713      13.533  -7.286 -10.807  0.00  0.00      PROA  
ATOM   4101  HZ1 LYS P 713      13.488  -7.874  -9.951  0.00  0.00      PROA  
ATOM   4102  HZ2 LYS P 713      14.152  -7.832 -11.440  0.00  0.00      PROA  
ATOM   4103  HZ3 LYS P 713      12.558  -7.207 -11.162  0.00  0.00      PROA  
ATOM   4104    C LYS P 713      19.233  -5.394 -10.057  0.00  0.00      PROA  
ATOM   4105    O LYS P 713      18.865  -5.527 -11.244  0.00  0.00      PROA  
ATOM   4106    N THR P 714      20.395  -4.757  -9.896  0.00  0.00      PROA  
ATOM   4107   HN THR P 714      20.675  -4.551  -8.961  0.00  0.00      PROA  
ATOM   4108   CA THR P 714      21.192  -4.187 -10.932  0.00  0.00      PROA  
ATOM   4109   HA THR P 714      20.610  -3.957 -11.812  0.00  0.00      PROA  
ATOM   4110   CB THR P 714      21.793  -2.859 -10.527  0.00  0.00      PROA  
ATOM   4111   HB THR P 714      22.647  -2.710 -11.222  0.00  0.00      PROA  
ATOM   4112  OG1 THR P 714      22.159  -2.874  -9.214  0.00  0.00      PROA  
ATOM   4113  HG1 THR P 714      22.879  -3.487  -9.050  0.00  0.00      PROA  
ATOM   4114  CG2 THR P 714      20.585  -1.886 -10.719  0.00  0.00      PROA  
ATOM   4115 HG21 THR P 714      20.936  -0.905 -10.333  0.00  0.00      PROA  
ATOM   4116 HG22 THR P 714      19.728  -2.152 -10.063  0.00  0.00      PROA  
ATOM   4117 HG23 THR P 714      20.231  -1.805 -11.769  0.00  0.00      PROA  
ATOM   4118    C THR P 714      22.315  -5.163 -11.265  0.00  0.00      PROA  
ATOM   4119    O THR P 714      23.339  -4.873 -11.890  0.00  0.00      PROA  
ATOM   4120    N PHE P 715      22.119  -6.478 -10.904  0.00  0.00      PROA  
ATOM   4121   HN PHE P 715      21.285  -6.696 -10.404  0.00  0.00      PROA  
ATOM   4122   CA PHE P 715      22.939  -7.603 -11.302  0.00  0.00      PROA  
ATOM   4123   HA PHE P 715      23.986  -7.393 -11.139  0.00  0.00      PROA  
ATOM   4124   CB PHE P 715      22.699  -8.785 -10.400  0.00  0.00      PROA  
ATOM   4125  HB1 PHE P 715      21.645  -9.135 -10.444  0.00  0.00      PROA  
ATOM   4126  HB2 PHE P 715      22.787  -8.529  -9.322  0.00  0.00      PROA  
ATOM   4127   CG PHE P 715      23.570  -9.994 -10.722  0.00  0.00      PROA  
ATOM   4128  CD1 PHE P 715      24.924  -9.844 -11.084  0.00  0.00      PROA  
ATOM   4129  HD1 PHE P 715      25.362  -8.858 -11.133  0.00  0.00      PROA  
ATOM   4130  CE1 PHE P 715      25.630 -11.025 -11.164  0.00  0.00      PROA  
ATOM   4131  HE1 PHE P 715      26.679 -11.101 -11.410  0.00  0.00      PROA  
ATOM   4132   CZ PHE P 715      25.010 -12.313 -11.005  0.00  0.00      PROA  
ATOM   4133   HZ PHE P 715      25.621 -13.204 -11.038  0.00  0.00      PROA  
ATOM   4134  CD2 PHE P 715      22.919 -11.234 -10.548  0.00  0.00      PROA  
ATOM   4135  HD2 PHE P 715      21.884 -11.325 -10.255  0.00  0.00      PROA  
ATOM   4136  CE2 PHE P 715      23.732 -12.361 -10.590  0.00  0.00      PROA  
ATOM   4137  HE2 PHE P 715      23.313 -13.343 -10.424  0.00  0.00      PROA  
ATOM   4138    C PHE P 715      22.834  -7.825 -12.779  0.00  0.00      PROA  
ATOM   4139    O PHE P 715      23.861  -7.946 -13.406  0.00  0.00      PROA  
ATOM   4140    N LYS P 716      21.585  -7.842 -13.321  0.00  0.00      PROA  
ATOM   4141   HN LYS P 716      20.768  -7.582 -12.812  0.00  0.00      PROA  
ATOM   4142   CA LYS P 716      21.312  -8.170 -14.754  0.00  0.00      PROA  
ATOM   4143   HA LYS P 716      21.905  -9.024 -15.046  0.00  0.00      PROA  
ATOM   4144   CB LYS P 716      19.858  -8.697 -15.034  0.00  0.00      PROA  
ATOM   4145  HB1 LYS P 716      19.821  -9.599 -14.385  0.00  0.00      PROA  
ATOM   4146  HB2 LYS P 716      19.709  -9.029 -16.084  0.00  0.00      PROA  
ATOM   4147   CG LYS P 716      18.689  -7.884 -14.525  0.00  0.00      PROA  
ATOM   4148  HG1 LYS P 716      18.811  -6.800 -14.735  0.00  0.00      PROA  
ATOM   4149  HG2 LYS P 716      18.651  -7.769 -13.421  0.00  0.00      PROA  
ATOM   4150   CD LYS P 716      17.265  -8.280 -14.946  0.00  0.00      PROA  
ATOM   4151  HD1 LYS P 716      16.569  -7.538 -14.499  0.00  0.00      PROA  
ATOM   4152  HD2 LYS P 716      17.059  -9.280 -14.509  0.00  0.00      PROA  
ATOM   4153   CE LYS P 716      17.175  -8.355 -16.457  0.00  0.00      PROA  
ATOM   4154  HE1 LYS P 716      17.794  -9.201 -16.827  0.00  0.00      PROA  
ATOM   4155  HE2 LYS P 716      17.399  -7.391 -16.962  0.00  0.00      PROA  
ATOM   4156   NZ LYS P 716      15.862  -8.820 -17.044  0.00  0.00      PROA  
ATOM   4157  HZ1 LYS P 716      15.127  -8.088 -16.971  0.00  0.00      PROA  
ATOM   4158  HZ2 LYS P 716      15.463  -9.667 -16.591  0.00  0.00      PROA  
ATOM   4159  HZ3 LYS P 716      16.025  -9.090 -18.035  0.00  0.00      PROA  
ATOM   4160    C LYS P 716      21.658  -7.130 -15.683  0.00  0.00      PROA  
ATOM   4161    O LYS P 716      21.843  -7.359 -16.854  0.00  0.00      PROA  
ATOM   4162    N THR P 717      21.873  -5.911 -15.157  0.00  0.00      PROA  
ATOM   4163   HN THR P 717      21.731  -5.772 -14.180  0.00  0.00      PROA  
ATOM   4164   CA THR P 717      22.482  -4.773 -15.902  0.00  0.00      PROA  
ATOM   4165   HA THR P 717      22.138  -4.926 -16.914  0.00  0.00      PROA  
ATOM   4166   CB THR P 717      21.869  -3.427 -15.452  0.00  0.00      PROA  
ATOM   4167   HB THR P 717      22.375  -2.536 -15.880  0.00  0.00      PROA  
ATOM   4168  OG1 THR P 717      21.981  -3.302 -14.017  0.00  0.00      PROA  
ATOM   4169  HG1 THR P 717      21.848  -2.360 -13.885  0.00  0.00      PROA  
ATOM   4170  CG2 THR P 717      20.322  -3.402 -15.675  0.00  0.00      PROA  
ATOM   4171 HG21 THR P 717      20.152  -3.516 -16.767  0.00  0.00      PROA  
ATOM   4172 HG22 THR P 717      19.968  -2.372 -15.455  0.00  0.00      PROA  
ATOM   4173 HG23 THR P 717      19.722  -4.058 -15.009  0.00  0.00      PROA  
ATOM   4174    C THR P 717      23.967  -4.534 -15.811  0.00  0.00      PROA  
ATOM   4175    O THR P 717      24.522  -3.657 -16.472  0.00  0.00      PROA  
ATOM   4176    N SER P 718      24.609  -5.362 -14.967  0.00  0.00      PROA  
ATOM   4177   HN SER P 718      24.128  -6.106 -14.509  0.00  0.00      PROA  
ATOM   4178   CA SER P 718      26.001  -5.381 -14.845  0.00  0.00      PROA  
ATOM   4179   HA SER P 718      26.392  -4.383 -14.981  0.00  0.00      PROA  
ATOM   4180   CB SER P 718      26.462  -5.895 -13.454  0.00  0.00      PROA  
ATOM   4181  HB1 SER P 718      25.987  -5.425 -12.566  0.00  0.00      PROA  
ATOM   4182  HB2 SER P 718      27.538  -5.622 -13.491  0.00  0.00      PROA  
ATOM   4183   OG SER P 718      26.296  -7.315 -13.269  0.00  0.00      PROA  
ATOM   4184  HG1 SER P 718      25.347  -7.407 -13.385  0.00  0.00      PROA  
ATOM   4185    C SER P 718      26.645  -6.242 -15.874  0.00  0.00      PROA  
ATOM   4186    O SER P 718      26.002  -7.002 -16.566  0.00  0.00      PROA  
ATOM   4187    N ARG P 719      27.911  -6.308 -16.040  0.00  0.00      PROA  
ATOM   4188   HN ARG P 719      28.560  -5.766 -15.513  0.00  0.00      PROA  
ATOM   4189   CA ARG P 719      28.563  -7.433 -16.798  0.00  0.00      PROA  
ATOM   4190   HA ARG P 719      27.853  -7.887 -17.474  0.00  0.00      PROA  
ATOM   4191   CB ARG P 719      29.736  -6.955 -17.705  0.00  0.00      PROA  
ATOM   4192  HB1 ARG P 719      29.206  -6.265 -18.395  0.00  0.00      PROA  
ATOM   4193  HB2 ARG P 719      30.156  -7.825 -18.255  0.00  0.00      PROA  
ATOM   4194   CG ARG P 719      30.926  -6.193 -17.116  0.00  0.00      PROA  
ATOM   4195  HG1 ARG P 719      31.378  -6.930 -16.420  0.00  0.00      PROA  
ATOM   4196  HG2 ARG P 719      30.437  -5.402 -16.509  0.00  0.00      PROA  
ATOM   4197   CD ARG P 719      31.925  -5.569 -18.043  0.00  0.00      PROA  
ATOM   4198  HD1 ARG P 719      32.312  -6.417 -18.648  0.00  0.00      PROA  
ATOM   4199  HD2 ARG P 719      32.830  -5.166 -17.541  0.00  0.00      PROA  
ATOM   4200   NE ARG P 719      31.256  -4.642 -18.975  0.00  0.00      PROA  
ATOM   4201   HE ARG P 719      30.279  -4.518 -18.805  0.00  0.00      PROA  
ATOM   4202   CZ ARG P 719      31.670  -4.267 -20.213  0.00  0.00      PROA  
ATOM   4203  NH1 ARG P 719      32.844  -4.635 -20.751  0.00  0.00      PROA  
ATOM   4204 HH11 ARG P 719      33.583  -5.017 -20.196  0.00  0.00      PROA  
ATOM   4205 HH12 ARG P 719      33.048  -4.492 -21.720  0.00  0.00      PROA  
ATOM   4206  NH2 ARG P 719      30.834  -3.728 -21.025  0.00  0.00      PROA  
ATOM   4207 HH21 ARG P 719      30.035  -3.317 -20.585  0.00  0.00      PROA  
ATOM   4208 HH22 ARG P 719      31.121  -3.226 -21.841  0.00  0.00      PROA  
ATOM   4209    C ARG P 719      29.062  -8.690 -16.015  0.00  0.00      PROA  
ATOM   4210    O ARG P 719      29.869  -9.486 -16.511  0.00  0.00      PROA  
ATOM   4211    N TYR P 720      28.654  -9.045 -14.748  0.00  0.00      PROA  
ATOM   4212   HN TYR P 720      27.916  -8.532 -14.318  0.00  0.00      PROA  
ATOM   4213   CA TYR P 720      29.336 -10.028 -13.921  0.00  0.00      PROA  
ATOM   4214   HA TYR P 720      30.318 -10.338 -14.248  0.00  0.00      PROA  
ATOM   4215   CB TYR P 720      29.456  -9.513 -12.528  0.00  0.00      PROA  
ATOM   4216  HB1 TYR P 720      29.812 -10.307 -11.837  0.00  0.00      PROA  
ATOM   4217  HB2 TYR P 720      28.526  -9.205 -12.005  0.00  0.00      PROA  
ATOM   4218   CG TYR P 720      30.318  -8.190 -12.387  0.00  0.00      PROA  
ATOM   4219  CD1 TYR P 720      30.079  -7.328 -11.360  0.00  0.00      PROA  
ATOM   4220  HD1 TYR P 720      29.225  -7.467 -10.714  0.00  0.00      PROA  
ATOM   4221  CE1 TYR P 720      30.884  -6.172 -11.217  0.00  0.00      PROA  
ATOM   4222  HE1 TYR P 720      30.530  -5.456 -10.490  0.00  0.00      PROA  
ATOM   4223   CZ TYR P 720      31.903  -5.901 -12.131  0.00  0.00      PROA  
ATOM   4224   OH TYR P 720      32.739  -4.820 -11.986  0.00  0.00      PROA  
ATOM   4225   HH TYR P 720      33.368  -4.852 -12.710  0.00  0.00      PROA  
ATOM   4226  CD2 TYR P 720      31.441  -7.982 -13.248  0.00  0.00      PROA  
ATOM   4227  HD2 TYR P 720      31.559  -8.751 -13.997  0.00  0.00      PROA  
ATOM   4228  CE2 TYR P 720      32.134  -6.804 -13.235  0.00  0.00      PROA  
ATOM   4229  HE2 TYR P 720      32.853  -6.544 -13.998  0.00  0.00      PROA  
ATOM   4230    C TYR P 720      28.427 -11.295 -13.890  0.00  0.00      PROA  
ATOM   4231    O TYR P 720      27.215 -11.318 -13.743  0.00  0.00      PROA  
ATOM   4232    N PHE P 721      29.145 -12.395 -14.009  0.00  0.00      PROA  
ATOM   4233   HN PHE P 721      30.139 -12.321 -14.050  0.00  0.00      PROA  
ATOM   4234   CA PHE P 721      28.591 -13.760 -14.037  0.00  0.00      PROA  
ATOM   4235   HA PHE P 721      29.470 -14.387 -14.087  0.00  0.00      PROA  
ATOM   4236   CB PHE P 721      27.756 -14.012 -12.745  0.00  0.00      PROA  
ATOM   4237  HB1 PHE P 721      26.934 -14.750 -12.871  0.00  0.00      PROA  
ATOM   4238  HB2 PHE P 721      27.264 -13.099 -12.346  0.00  0.00      PROA  
ATOM   4239   CG PHE P 721      28.641 -14.521 -11.713  0.00  0.00      PROA  
ATOM   4240  CD1 PHE P 721      29.415 -13.518 -11.108  0.00  0.00      PROA  
ATOM   4241  HD1 PHE P 721      29.483 -12.519 -11.512  0.00  0.00      PROA  
ATOM   4242  CE1 PHE P 721      30.230 -13.812 -10.039  0.00  0.00      PROA  
ATOM   4243  HE1 PHE P 721      30.758 -13.013  -9.539  0.00  0.00      PROA  
ATOM   4244   CZ PHE P 721      30.303 -15.164  -9.557  0.00  0.00      PROA  
ATOM   4245   HZ PHE P 721      31.005 -15.433  -8.782  0.00  0.00      PROA  
ATOM   4246  CD2 PHE P 721      28.630 -15.823 -11.136  0.00  0.00      PROA  
ATOM   4247  HD2 PHE P 721      27.844 -16.507 -11.420  0.00  0.00      PROA  
ATOM   4248  CE2 PHE P 721      29.514 -16.124 -10.116  0.00  0.00      PROA  
ATOM   4249  HE2 PHE P 721      29.614 -17.150  -9.795  0.00  0.00      PROA  
ATOM   4250    C PHE P 721      27.818 -14.144 -15.324  0.00  0.00      PROA  
ATOM   4251    O PHE P 721      27.563 -13.160 -16.105  0.00  0.00      PROA  
ATOM   4252    N PRO P 722      27.579 -15.385 -15.762  0.00  0.00      PROA  
ATOM   4253   CD PRO P 722      28.143 -16.569 -15.079  0.00  0.00      PROA  
ATOM   4254  HD1 PRO P 722      27.623 -16.637 -14.099  0.00  0.00      PROA  
ATOM   4255  HD2 PRO P 722      29.230 -16.468 -14.870  0.00  0.00      PROA  
ATOM   4256   CA PRO P 722      26.812 -15.787 -16.909  0.00  0.00      PROA  
ATOM   4257   HA PRO P 722      27.387 -15.436 -17.753  0.00  0.00      PROA  
ATOM   4258   CB PRO P 722      26.731 -17.346 -16.789  0.00  0.00      PROA  
ATOM   4259  HB1 PRO P 722      26.705 -17.808 -17.800  0.00  0.00      PROA  
ATOM   4260  HB2 PRO P 722      25.836 -17.668 -16.214  0.00  0.00      PROA  
ATOM   4261   CG PRO P 722      28.036 -17.675 -16.053  0.00  0.00      PROA  
ATOM   4262  HG1 PRO P 722      28.063 -18.637 -15.499  0.00  0.00      PROA  
ATOM   4263  HG2 PRO P 722      28.786 -17.751 -16.869  0.00  0.00      PROA  
ATOM   4264    C PRO P 722      25.396 -15.148 -17.041  0.00  0.00      PROA  
ATOM   4265    O PRO P 722      24.821 -14.907 -15.956  0.00  0.00      PROA  
ATOM   4266    N THR P 723      24.813 -14.975 -18.250  0.00  0.00      PROA  
ATOM   4267   HN THR P 723      25.311 -15.167 -19.092  0.00  0.00      PROA  
ATOM   4268   CA THR P 723      23.579 -14.185 -18.365  0.00  0.00      PROA  
ATOM   4269   HA THR P 723      23.913 -13.292 -17.859  0.00  0.00      PROA  
ATOM   4270   CB THR P 723      23.085 -13.962 -19.819  0.00  0.00      PROA  
ATOM   4271   HB THR P 723      22.827 -14.915 -20.329  0.00  0.00      PROA  
ATOM   4272  OG1 THR P 723      24.177 -13.437 -20.616  0.00  0.00      PROA  
ATOM   4273  HG1 THR P 723      24.909 -14.055 -20.675  0.00  0.00      PROA  
ATOM   4274  CG2 THR P 723      21.823 -13.014 -19.828  0.00  0.00      PROA  
ATOM   4275 HG21 THR P 723      21.507 -12.799 -20.871  0.00  0.00      PROA  
ATOM   4276 HG22 THR P 723      22.004 -12.076 -19.260  0.00  0.00      PROA  
ATOM   4277 HG23 THR P 723      20.958 -13.522 -19.352  0.00  0.00      PROA  
ATOM   4278    C THR P 723      22.406 -14.842 -17.651  0.00  0.00      PROA  
ATOM   4279    O THR P 723      21.634 -14.146 -16.962  0.00  0.00      PROA  
ATOM   4280    N ARG P 724      22.296 -16.152 -17.651  0.00  0.00      PROA  
ATOM   4281   HN ARG P 724      22.923 -16.684 -18.215  0.00  0.00      PROA  
ATOM   4282   CA ARG P 724      21.174 -16.893 -17.143  0.00  0.00      PROA  
ATOM   4283   HA ARG P 724      20.240 -16.367 -17.278  0.00  0.00      PROA  
ATOM   4284   CB ARG P 724      21.111 -18.319 -17.647  0.00  0.00      PROA  
ATOM   4285  HB1 ARG P 724      22.105 -18.734 -17.374  0.00  0.00      PROA  
ATOM   4286  HB2 ARG P 724      21.001 -18.217 -18.748  0.00  0.00      PROA  
ATOM   4287   CG ARG P 724      19.936 -19.197 -17.194  0.00  0.00      PROA  
ATOM   4288  HG1 ARG P 724      19.000 -18.635 -17.399  0.00  0.00      PROA  
ATOM   4289  HG2 ARG P 724      20.002 -19.410 -16.105  0.00  0.00      PROA  
ATOM   4290   CD ARG P 724      19.737 -20.482 -18.026  0.00  0.00      PROA  
ATOM   4291  HD1 ARG P 724      19.706 -20.155 -19.088  0.00  0.00      PROA  
ATOM   4292  HD2 ARG P 724      18.799 -21.044 -17.831  0.00  0.00      PROA  
ATOM   4293   NE ARG P 724      20.872 -21.367 -17.790  0.00  0.00      PROA  
ATOM   4294   HE ARG P 724      21.654 -21.301 -18.410  0.00  0.00      PROA  
ATOM   4295   CZ ARG P 724      21.044 -22.175 -16.696  0.00  0.00      PROA  
ATOM   4296  NH1 ARG P 724      20.078 -22.439 -15.869  0.00  0.00      PROA  
ATOM   4297 HH11 ARG P 724      19.154 -22.144 -16.112  0.00  0.00      PROA  
ATOM   4298 HH12 ARG P 724      20.263 -22.969 -15.041  0.00  0.00      PROA  
ATOM   4299  NH2 ARG P 724      22.282 -22.583 -16.429  0.00  0.00      PROA  
ATOM   4300 HH21 ARG P 724      22.922 -22.378 -17.170  0.00  0.00      PROA  
ATOM   4301 HH22 ARG P 724      22.490 -22.556 -15.452  0.00  0.00      PROA  
ATOM   4302    C ARG P 724      21.229 -16.910 -15.627  0.00  0.00      PROA  
ATOM   4303    O ARG P 724      20.297 -16.720 -14.877  0.00  0.00      PROA  
ATOM   4304    N VAL P 725      22.513 -16.980 -15.122  0.00  0.00      PROA  
ATOM   4305   HN VAL P 725      23.254 -17.060 -15.785  0.00  0.00      PROA  
ATOM   4306   CA VAL P 725      22.877 -16.818 -13.682  0.00  0.00      PROA  
ATOM   4307   HA VAL P 725      22.200 -17.393 -13.068  0.00  0.00      PROA  
ATOM   4308   CB VAL P 725      24.272 -17.256 -13.460  0.00  0.00      PROA  
ATOM   4309   HB VAL P 725      24.884 -16.677 -14.185  0.00  0.00      PROA  
ATOM   4310  CG1 VAL P 725      24.730 -16.859 -12.014  0.00  0.00      PROA  
ATOM   4311 HG11 VAL P 725      23.831 -17.109 -11.410  0.00  0.00      PROA  
ATOM   4312 HG12 VAL P 725      24.882 -15.760 -11.952  0.00  0.00      PROA  
ATOM   4313 HG13 VAL P 725      25.688 -17.383 -11.811  0.00  0.00      PROA  
ATOM   4314  CG2 VAL P 725      24.242 -18.775 -13.599  0.00  0.00      PROA  
ATOM   4315 HG21 VAL P 725      25.165 -19.154 -13.110  0.00  0.00      PROA  
ATOM   4316 HG22 VAL P 725      24.056 -19.160 -14.624  0.00  0.00      PROA  
ATOM   4317 HG23 VAL P 725      23.318 -19.157 -13.114  0.00  0.00      PROA  
ATOM   4318    C VAL P 725      22.593 -15.367 -13.159  0.00  0.00      PROA  
ATOM   4319    O VAL P 725      21.924 -15.223 -12.131  0.00  0.00      PROA  
ATOM   4320    N ARG P 726      22.882 -14.337 -14.003  0.00  0.00      PROA  
ATOM   4321   HN ARG P 726      23.380 -14.508 -14.850  0.00  0.00      PROA  
ATOM   4322   CA ARG P 726      22.484 -13.037 -13.725  0.00  0.00      PROA  
ATOM   4323   HA ARG P 726      22.841 -12.786 -12.737  0.00  0.00      PROA  
ATOM   4324   CB ARG P 726      23.008 -12.036 -14.733  0.00  0.00      PROA  
ATOM   4325  HB1 ARG P 726      22.641 -11.013 -14.505  0.00  0.00      PROA  
ATOM   4326  HB2 ARG P 726      22.684 -12.236 -15.777  0.00  0.00      PROA  
ATOM   4327   CG ARG P 726      24.502 -11.793 -14.790  0.00  0.00      PROA  
ATOM   4328  HG1 ARG P 726      24.934 -12.653 -15.344  0.00  0.00      PROA  
ATOM   4329  HG2 ARG P 726      24.989 -11.643 -13.803  0.00  0.00      PROA  
ATOM   4330   CD ARG P 726      24.904 -10.507 -15.524  0.00  0.00      PROA  
ATOM   4331  HD1 ARG P 726      25.973 -10.219 -15.430  0.00  0.00      PROA  
ATOM   4332  HD2 ARG P 726      24.292  -9.695 -15.076  0.00  0.00      PROA  
ATOM   4333   NE ARG P 726      24.670 -10.567 -17.005  0.00  0.00      PROA  
ATOM   4334   HE ARG P 726      23.890 -10.163 -17.483  0.00  0.00      PROA  
ATOM   4335   CZ ARG P 726      25.586 -10.666 -17.873  0.00  0.00      PROA  
ATOM   4336  NH1 ARG P 726      25.217 -10.207 -19.057  0.00  0.00      PROA  
ATOM   4337 HH11 ARG P 726      24.265  -9.971 -19.248  0.00  0.00      PROA  
ATOM   4338 HH12 ARG P 726      25.664 -10.408 -19.929  0.00  0.00      PROA  
ATOM   4339  NH2 ARG P 726      26.732 -11.227 -17.695  0.00  0.00      PROA  
ATOM   4340 HH21 ARG P 726      26.925 -11.832 -16.923  0.00  0.00      PROA  
ATOM   4341 HH22 ARG P 726      27.417 -11.267 -18.423  0.00  0.00      PROA  
ATOM   4342    C ARG P 726      20.988 -12.692 -13.691  0.00  0.00      PROA  
ATOM   4343    O ARG P 726      20.370 -12.125 -12.798  0.00  0.00      PROA  
ATOM   4344    N SER P 727      20.157 -13.224 -14.739  0.00  0.00      PROA  
ATOM   4345   HN SER P 727      20.688 -13.718 -15.423  0.00  0.00      PROA  
ATOM   4346   CA SER P 727      18.708 -13.125 -14.850  0.00  0.00      PROA  
ATOM   4347   HA SER P 727      18.580 -12.056 -14.936  0.00  0.00      PROA  
ATOM   4348   CB SER P 727      18.194 -13.830 -16.210  0.00  0.00      PROA  
ATOM   4349  HB1 SER P 727      17.116 -13.679 -16.434  0.00  0.00      PROA  
ATOM   4350  HB2 SER P 727      18.487 -14.902 -16.198  0.00  0.00      PROA  
ATOM   4351   OG SER P 727      18.731 -13.110 -17.303  0.00  0.00      PROA  
ATOM   4352  HG1 SER P 727      19.653 -13.374 -17.261  0.00  0.00      PROA  
ATOM   4353    C SER P 727      17.848 -13.624 -13.699  0.00  0.00      PROA  
ATOM   4354    O SER P 727      17.136 -12.797 -13.089  0.00  0.00      PROA  
ATOM   4355    N THR P 728      18.015 -14.917 -13.359  0.00  0.00      PROA  
ATOM   4356   HN THR P 728      18.712 -15.475 -13.802  0.00  0.00      PROA  
ATOM   4357   CA THR P 728      17.251 -15.574 -12.324  0.00  0.00      PROA  
ATOM   4358   HA THR P 728      16.210 -15.355 -12.508  0.00  0.00      PROA  
ATOM   4359   CB THR P 728      17.334 -17.110 -12.422  0.00  0.00      PROA  
ATOM   4360   HB THR P 728      18.352 -17.555 -12.456  0.00  0.00      PROA  
ATOM   4361  OG1 THR P 728      16.545 -17.525 -13.556  0.00  0.00      PROA  
ATOM   4362  HG1 THR P 728      17.004 -18.228 -14.023  0.00  0.00      PROA  
ATOM   4363  CG2 THR P 728      16.650 -17.746 -11.163  0.00  0.00      PROA  
ATOM   4364 HG21 THR P 728      15.666 -17.235 -11.096  0.00  0.00      PROA  
ATOM   4365 HG22 THR P 728      17.303 -17.599 -10.277  0.00  0.00      PROA  
ATOM   4366 HG23 THR P 728      16.454 -18.809 -11.422  0.00  0.00      PROA  
ATOM   4367    C THR P 728      17.628 -15.086 -10.953  0.00  0.00      PROA  
ATOM   4368    O THR P 728      16.807 -14.746 -10.141  0.00  0.00      PROA  
ATOM   4369    N VAL P 729      18.917 -15.011 -10.626  0.00  0.00      PROA  
ATOM   4370   HN VAL P 729      19.644 -15.127 -11.299  0.00  0.00      PROA  
ATOM   4371   CA VAL P 729      19.445 -14.493  -9.345  0.00  0.00      PROA  
ATOM   4372   HA VAL P 729      18.956 -15.017  -8.537  0.00  0.00      PROA  
ATOM   4373   CB VAL P 729      20.937 -14.368  -9.179  0.00  0.00      PROA  
ATOM   4374   HB VAL P 729      21.404 -13.900 -10.072  0.00  0.00      PROA  
ATOM   4375  CG1 VAL P 729      21.414 -13.684  -7.920  0.00  0.00      PROA  
ATOM   4376 HG11 VAL P 729      22.284 -14.266  -7.547  0.00  0.00      PROA  
ATOM   4377 HG12 VAL P 729      20.559 -13.620  -7.213  0.00  0.00      PROA  
ATOM   4378 HG13 VAL P 729      21.771 -12.669  -8.195  0.00  0.00      PROA  
ATOM   4379  CG2 VAL P 729      21.429 -15.872  -9.274  0.00  0.00      PROA  
ATOM   4380 HG21 VAL P 729      21.038 -16.461  -8.417  0.00  0.00      PROA  
ATOM   4381 HG22 VAL P 729      22.537 -15.955  -9.282  0.00  0.00      PROA  
ATOM   4382 HG23 VAL P 729      21.098 -16.243 -10.268  0.00  0.00      PROA  
ATOM   4383    C VAL P 729      18.849 -13.047  -9.178  0.00  0.00      PROA  
ATOM   4384    O VAL P 729      18.307 -12.678  -8.130  0.00  0.00      PROA  
ATOM   4385    N SER P 730      18.817 -12.246 -10.273  0.00  0.00      PROA  
ATOM   4386   HN SER P 730      19.206 -12.431 -11.172  0.00  0.00      PROA  
ATOM   4387   CA SER P 730      18.072 -10.957 -10.258  0.00  0.00      PROA  
ATOM   4388   HA SER P 730      18.507 -10.395  -9.445  0.00  0.00      PROA  
ATOM   4389   CB SER P 730      18.092 -10.066 -11.587  0.00  0.00      PROA  
ATOM   4390  HB1 SER P 730      17.570  -9.111 -11.367  0.00  0.00      PROA  
ATOM   4391  HB2 SER P 730      17.454 -10.565 -12.347  0.00  0.00      PROA  
ATOM   4392   OG SER P 730      19.428  -9.777 -12.048  0.00  0.00      PROA  
ATOM   4393  HG1 SER P 730      19.818 -10.651 -12.123  0.00  0.00      PROA  
ATOM   4394    C SER P 730      16.607 -11.056  -9.864  0.00  0.00      PROA  
ATOM   4395    O SER P 730      16.132 -10.297  -9.061  0.00  0.00      PROA  
ATOM   4396    N ASP P 731      15.905 -12.021 -10.524  0.00  0.00      PROA  
ATOM   4397   HN ASP P 731      16.354 -12.586 -11.212  0.00  0.00      PROA  
ATOM   4398   CA ASP P 731      14.481 -12.216 -10.186  0.00  0.00      PROA  
ATOM   4399   HA ASP P 731      14.032 -11.269 -10.448  0.00  0.00      PROA  
ATOM   4400   CB ASP P 731      13.862 -13.302 -11.121  0.00  0.00      PROA  
ATOM   4401  HB1 ASP P 731      12.803 -13.477 -10.833  0.00  0.00      PROA  
ATOM   4402  HB2 ASP P 731      14.335 -14.297 -10.982  0.00  0.00      PROA  
ATOM   4403   CG ASP P 731      13.699 -12.880 -12.543  0.00  0.00      PROA  
ATOM   4404  OD1 ASP P 731      13.535 -11.690 -12.820  0.00  0.00      PROA  
ATOM   4405  OD2 ASP P 731      13.631 -13.801 -13.418  0.00  0.00      PROA  
ATOM   4406    C ASP P 731      14.188 -12.652  -8.745  0.00  0.00      PROA  
ATOM   4407    O ASP P 731      13.369 -12.036  -8.021  0.00  0.00      PROA  
ATOM   4408    N PHE P 732      15.001 -13.613  -8.117  0.00  0.00      PROA  
ATOM   4409   HN PHE P 732      15.662 -14.164  -8.619  0.00  0.00      PROA  
ATOM   4410   CA PHE P 732      14.811 -13.905  -6.721  0.00  0.00      PROA  
ATOM   4411   HA PHE P 732      13.751 -13.913  -6.511  0.00  0.00      PROA  
ATOM   4412   CB PHE P 732      15.392 -15.338  -6.420  0.00  0.00      PROA  
ATOM   4413  HB1 PHE P 732      15.364 -15.580  -5.336  0.00  0.00      PROA  
ATOM   4414  HB2 PHE P 732      16.425 -15.383  -6.826  0.00  0.00      PROA  
ATOM   4415   CG PHE P 732      14.452 -16.357  -7.061  0.00  0.00      PROA  
ATOM   4416  CD1 PHE P 732      14.870 -17.095  -8.187  0.00  0.00      PROA  
ATOM   4417  HD1 PHE P 732      15.874 -16.967  -8.565  0.00  0.00      PROA  
ATOM   4418  CE1 PHE P 732      13.997 -18.017  -8.817  0.00  0.00      PROA  
ATOM   4419  HE1 PHE P 732      14.371 -18.443  -9.736  0.00  0.00      PROA  
ATOM   4420   CZ PHE P 732      12.680 -18.077  -8.374  0.00  0.00      PROA  
ATOM   4421   HZ PHE P 732      11.985 -18.613  -9.003  0.00  0.00      PROA  
ATOM   4422  CD2 PHE P 732      13.186 -16.604  -6.559  0.00  0.00      PROA  
ATOM   4423  HD2 PHE P 732      12.839 -16.025  -5.716  0.00  0.00      PROA  
ATOM   4424  CE2 PHE P 732      12.273 -17.487  -7.243  0.00  0.00      PROA  
ATOM   4425  HE2 PHE P 732      11.238 -17.630  -6.971  0.00  0.00      PROA  
ATOM   4426    C PHE P 732      15.438 -12.959  -5.756  0.00  0.00      PROA  
ATOM   4427    O PHE P 732      15.116 -12.997  -4.566  0.00  0.00      PROA  
ATOM   4428    N ALA P 733      16.313 -12.031  -6.185  0.00  0.00      PROA  
ATOM   4429   HN ALA P 733      16.620 -12.139  -7.127  0.00  0.00      PROA  
ATOM   4430   CA ALA P 733      17.159 -11.135  -5.376  0.00  0.00      PROA  
ATOM   4431   HA ALA P 733      17.934 -11.774  -4.978  0.00  0.00      PROA  
ATOM   4432   CB ALA P 733      17.741  -9.982  -6.225  0.00  0.00      PROA  
ATOM   4433  HB1 ALA P 733      18.432 -10.363  -7.006  0.00  0.00      PROA  
ATOM   4434  HB2 ALA P 733      18.275  -9.208  -5.633  0.00  0.00      PROA  
ATOM   4435  HB3 ALA P 733      16.893  -9.427  -6.681  0.00  0.00      PROA  
ATOM   4436    C ALA P 733      16.500 -10.353  -4.284  0.00  0.00      PROA  
ATOM   4437    O ALA P 733      17.055 -10.257  -3.232  0.00  0.00      PROA  
ATOM   4438    N VAL P 734      15.273  -9.788  -4.597  0.00  0.00      PROA  
ATOM   4439   HN VAL P 734      14.828  -9.813  -5.489  0.00  0.00      PROA  
ATOM   4440   CA VAL P 734      14.472  -9.113  -3.592  0.00  0.00      PROA  
ATOM   4441   HA VAL P 734      15.220  -8.433  -3.211  0.00  0.00      PROA  
ATOM   4442   CB VAL P 734      13.272  -8.389  -4.188  0.00  0.00      PROA  
ATOM   4443   HB VAL P 734      12.647  -7.991  -3.360  0.00  0.00      PROA  
ATOM   4444  CG1 VAL P 734      13.834  -7.259  -5.057  0.00  0.00      PROA  
ATOM   4445 HG11 VAL P 734      14.495  -6.529  -4.541  0.00  0.00      PROA  
ATOM   4446 HG12 VAL P 734      13.075  -6.563  -5.473  0.00  0.00      PROA  
ATOM   4447 HG13 VAL P 734      14.530  -7.702  -5.800  0.00  0.00      PROA  
ATOM   4448  CG2 VAL P 734      12.415  -9.357  -5.095  0.00  0.00      PROA  
ATOM   4449 HG21 VAL P 734      11.466  -8.817  -5.299  0.00  0.00      PROA  
ATOM   4450 HG22 VAL P 734      12.200 -10.333  -4.611  0.00  0.00      PROA  
ATOM   4451 HG23 VAL P 734      12.986  -9.433  -6.045  0.00  0.00      PROA  
ATOM   4452    C VAL P 734      14.016 -10.051  -2.422  0.00  0.00      PROA  
ATOM   4453    O VAL P 734      14.104  -9.747  -1.229  0.00  0.00      PROA  
ATOM   4454    N PHE P 735      13.608 -11.291  -2.779  0.00  0.00      PROA  
ATOM   4455   HN PHE P 735      13.735 -11.522  -3.740  0.00  0.00      PROA  
ATOM   4456   CA PHE P 735      13.272 -12.266  -1.806  0.00  0.00      PROA  
ATOM   4457   HA PHE P 735      12.589 -11.809  -1.106  0.00  0.00      PROA  
ATOM   4458   CB PHE P 735      12.592 -13.514  -2.403  0.00  0.00      PROA  
ATOM   4459  HB1 PHE P 735      13.060 -14.078  -3.237  0.00  0.00      PROA  
ATOM   4460  HB2 PHE P 735      11.560 -13.257  -2.725  0.00  0.00      PROA  
ATOM   4461   CG PHE P 735      12.379 -14.539  -1.306  0.00  0.00      PROA  
ATOM   4462  CD1 PHE P 735      11.513 -14.339  -0.228  0.00  0.00      PROA  
ATOM   4463  HD1 PHE P 735      10.880 -13.466  -0.163  0.00  0.00      PROA  
ATOM   4464  CE1 PHE P 735      11.107 -15.441   0.535  0.00  0.00      PROA  
ATOM   4465  HE1 PHE P 735      10.312 -15.374   1.263  0.00  0.00      PROA  
ATOM   4466   CZ PHE P 735      11.713 -16.668   0.476  0.00  0.00      PROA  
ATOM   4467   HZ PHE P 735      11.415 -17.441   1.169  0.00  0.00      PROA  
ATOM   4468  CD2 PHE P 735      13.039 -15.761  -1.405  0.00  0.00      PROA  
ATOM   4469  HD2 PHE P 735      13.795 -15.953  -2.152  0.00  0.00      PROA  
ATOM   4470  CE2 PHE P 735      12.847 -16.771  -0.393  0.00  0.00      PROA  
ATOM   4471  HE2 PHE P 735      13.244 -17.761  -0.563  0.00  0.00      PROA  
ATOM   4472    C PHE P 735      14.561 -12.703  -1.034  0.00  0.00      PROA  
ATOM   4473    O PHE P 735      14.575 -12.857   0.191  0.00  0.00      PROA  
ATOM   4474    N LEU P 736      15.603 -12.973  -1.817  0.00  0.00      PROA  
ATOM   4475   HN LEU P 736      15.504 -12.961  -2.809  0.00  0.00      PROA  
ATOM   4476   CA LEU P 736      16.943 -13.414  -1.364  0.00  0.00      PROA  
ATOM   4477   HA LEU P 736      16.926 -14.299  -0.746  0.00  0.00      PROA  
ATOM   4478   CB LEU P 736      17.816 -13.654  -2.584  0.00  0.00      PROA  
ATOM   4479  HB1 LEU P 736      17.977 -12.656  -3.045  0.00  0.00      PROA  
ATOM   4480  HB2 LEU P 736      17.178 -14.224  -3.292  0.00  0.00      PROA  
ATOM   4481   CG LEU P 736      19.053 -14.597  -2.511  0.00  0.00      PROA  
ATOM   4482   HG LEU P 736      18.974 -15.351  -1.699  0.00  0.00      PROA  
ATOM   4483  CD1 LEU P 736      19.075 -15.481  -3.770  0.00  0.00      PROA  
ATOM   4484 HD11 LEU P 736      20.024 -16.058  -3.805  0.00  0.00      PROA  
ATOM   4485 HD12 LEU P 736      19.125 -14.846  -4.680  0.00  0.00      PROA  
ATOM   4486 HD13 LEU P 736      18.155 -16.100  -3.706  0.00  0.00      PROA  
ATOM   4487  CD2 LEU P 736      20.329 -13.838  -2.102  0.00  0.00      PROA  
ATOM   4488 HD21 LEU P 736      21.129 -14.609  -2.109  0.00  0.00      PROA  
ATOM   4489 HD22 LEU P 736      20.194 -13.456  -1.068  0.00  0.00      PROA  
ATOM   4490 HD23 LEU P 736      20.641 -13.064  -2.836  0.00  0.00      PROA  
ATOM   4491    C LEU P 736      17.513 -12.343  -0.491  0.00  0.00      PROA  
ATOM   4492    O LEU P 736      18.176 -12.722   0.509  0.00  0.00      PROA  
ATOM   4493    N THR P 737      17.319 -11.039  -0.652  0.00  0.00      PROA  
ATOM   4494   HN THR P 737      16.757 -10.724  -1.413  0.00  0.00      PROA  
ATOM   4495   CA THR P 737      17.624  -9.982   0.354  0.00  0.00      PROA  
ATOM   4496   HA THR P 737      18.688  -9.999   0.538  0.00  0.00      PROA  
ATOM   4497   CB THR P 737      17.499  -8.549  -0.162  0.00  0.00      PROA  
ATOM   4498   HB THR P 737      16.431  -8.242  -0.159  0.00  0.00      PROA  
ATOM   4499  OG1 THR P 737      18.252  -8.292  -1.386  0.00  0.00      PROA  
ATOM   4500  HG1 THR P 737      18.024  -8.947  -2.049  0.00  0.00      PROA  
ATOM   4501  CG2 THR P 737      18.099  -7.556   0.894  0.00  0.00      PROA  
ATOM   4502 HG21 THR P 737      18.027  -6.531   0.470  0.00  0.00      PROA  
ATOM   4503 HG22 THR P 737      19.162  -7.874   0.949  0.00  0.00      PROA  
ATOM   4504 HG23 THR P 737      17.591  -7.632   1.879  0.00  0.00      PROA  
ATOM   4505    C THR P 737      16.832 -10.188   1.629  0.00  0.00      PROA  
ATOM   4506    O THR P 737      17.461 -10.114   2.713  0.00  0.00      PROA  
ATOM   4507    N ILE P 738      15.504 -10.493   1.536  0.00  0.00      PROA  
ATOM   4508   HN ILE P 738      14.975 -10.655   0.707  0.00  0.00      PROA  
ATOM   4509   CA ILE P 738      14.787 -10.753   2.789  0.00  0.00      PROA  
ATOM   4510   HA ILE P 738      14.981  -9.921   3.450  0.00  0.00      PROA  
ATOM   4511   CB ILE P 738      13.216 -10.651   2.518  0.00  0.00      PROA  
ATOM   4512   HB ILE P 738      12.987 -11.286   1.636  0.00  0.00      PROA  
ATOM   4513  CG2 ILE P 738      12.467 -11.154   3.774  0.00  0.00      PROA  
ATOM   4514 HG21 ILE P 738      12.575 -12.241   3.977  0.00  0.00      PROA  
ATOM   4515 HG22 ILE P 738      11.363 -11.065   3.691  0.00  0.00      PROA  
ATOM   4516 HG23 ILE P 738      12.750 -10.522   4.643  0.00  0.00      PROA  
ATOM   4517  CG1 ILE P 738      12.713  -9.251   2.025  0.00  0.00      PROA  
ATOM   4518 HG11 ILE P 738      13.446  -8.903   1.266  0.00  0.00      PROA  
ATOM   4519 HG12 ILE P 738      12.810  -8.634   2.944  0.00  0.00      PROA  
ATOM   4520   CD ILE P 738      11.264  -9.402   1.561  0.00  0.00      PROA  
ATOM   4521  HD1 ILE P 738      10.902  -8.570   0.919  0.00  0.00      PROA  
ATOM   4522  HD2 ILE P 738      10.595  -9.361   2.446  0.00  0.00      PROA  
ATOM   4523  HD3 ILE P 738      10.949 -10.320   1.020  0.00  0.00      PROA  
ATOM   4524    C ILE P 738      15.297 -12.049   3.525  0.00  0.00      PROA  
ATOM   4525    O ILE P 738      15.393 -12.031   4.752  0.00  0.00      PROA  
ATOM   4526    N PHE P 739      15.539 -13.136   2.763  0.00  0.00      PROA  
ATOM   4527   HN PHE P 739      15.255 -13.048   1.812  0.00  0.00      PROA  
ATOM   4528   CA PHE P 739      15.854 -14.486   3.139  0.00  0.00      PROA  
ATOM   4529   HA PHE P 739      15.121 -14.769   3.881  0.00  0.00      PROA  
ATOM   4530   CB PHE P 739      15.858 -15.454   1.936  0.00  0.00      PROA  
ATOM   4531  HB1 PHE P 739      16.753 -15.564   1.287  0.00  0.00      PROA  
ATOM   4532  HB2 PHE P 739      14.972 -15.225   1.307  0.00  0.00      PROA  
ATOM   4533   CG PHE P 739      15.654 -16.856   2.572  0.00  0.00      PROA  
ATOM   4534  CD1 PHE P 739      16.724 -17.685   2.956  0.00  0.00      PROA  
ATOM   4535  HD1 PHE P 739      17.762 -17.475   2.743  0.00  0.00      PROA  
ATOM   4536  CE1 PHE P 739      16.466 -18.957   3.556  0.00  0.00      PROA  
ATOM   4537  HE1 PHE P 739      17.208 -19.675   3.871  0.00  0.00      PROA  
ATOM   4538   CZ PHE P 739      15.122 -19.241   3.866  0.00  0.00      PROA  
ATOM   4539   HZ PHE P 739      14.953 -20.200   4.335  0.00  0.00      PROA  
ATOM   4540  CD2 PHE P 739      14.354 -17.171   2.872  0.00  0.00      PROA  
ATOM   4541  HD2 PHE P 739      13.543 -16.492   2.656  0.00  0.00      PROA  
ATOM   4542  CE2 PHE P 739      14.104 -18.392   3.518  0.00  0.00      PROA  
ATOM   4543  HE2 PHE P 739      13.104 -18.581   3.880  0.00  0.00      PROA  
ATOM   4544    C PHE P 739      17.210 -14.529   3.786  0.00  0.00      PROA  
ATOM   4545    O PHE P 739      17.441 -15.013   4.878  0.00  0.00      PROA  
ATOM   4546    N THR P 740      18.260 -13.880   3.298  0.00  0.00      PROA  
ATOM   4547   HN THR P 740      18.233 -13.505   2.375  0.00  0.00      PROA  
ATOM   4548   CA THR P 740      19.592 -13.756   3.973  0.00  0.00      PROA  
ATOM   4549   HA THR P 740      20.041 -14.708   4.216  0.00  0.00      PROA  
ATOM   4550   CB THR P 740      20.623 -12.986   3.132  0.00  0.00      PROA  
ATOM   4551   HB THR P 740      21.542 -12.652   3.660  0.00  0.00      PROA  
ATOM   4552  OG1 THR P 740      20.083 -11.858   2.501  0.00  0.00      PROA  
ATOM   4553  HG1 THR P 740      19.579 -12.233   1.775  0.00  0.00      PROA  
ATOM   4554  CG2 THR P 740      21.072 -13.897   1.908  0.00  0.00      PROA  
ATOM   4555 HG21 THR P 740      20.119 -14.174   1.409  0.00  0.00      PROA  
ATOM   4556 HG22 THR P 740      21.516 -14.888   2.143  0.00  0.00      PROA  
ATOM   4557 HG23 THR P 740      21.595 -13.367   1.083  0.00  0.00      PROA  
ATOM   4558    C THR P 740      19.519 -12.981   5.259  0.00  0.00      PROA  
ATOM   4559    O THR P 740      20.159 -13.258   6.256  0.00  0.00      PROA  
ATOM   4560    N MET P 741      18.743 -11.909   5.316  0.00  0.00      PROA  
ATOM   4561   HN MET P 741      18.295 -11.531   4.509  0.00  0.00      PROA  
ATOM   4562   CA MET P 741      18.472 -11.182   6.559  0.00  0.00      PROA  
ATOM   4563   HA MET P 741      19.385 -11.094   7.130  0.00  0.00      PROA  
ATOM   4564   CB MET P 741      17.767  -9.756   6.360  0.00  0.00      PROA  
ATOM   4565  HB1 MET P 741      17.600  -9.363   7.386  0.00  0.00      PROA  
ATOM   4566  HB2 MET P 741      16.711  -9.921   6.059  0.00  0.00      PROA  
ATOM   4567   CG MET P 741      18.566  -8.693   5.483  0.00  0.00      PROA  
ATOM   4568  HG1 MET P 741      17.904  -7.801   5.474  0.00  0.00      PROA  
ATOM   4569  HG2 MET P 741      18.751  -9.128   4.478  0.00  0.00      PROA  
ATOM   4570   SD MET P 741      20.116  -8.356   6.244  0.00  0.00      PROA  
ATOM   4571   CE MET P 741      20.540  -7.292   4.816  0.00  0.00      PROA  
ATOM   4572  HE1 MET P 741      19.934  -7.524   3.915  0.00  0.00      PROA  
ATOM   4573  HE2 MET P 741      21.595  -7.111   4.519  0.00  0.00      PROA  
ATOM   4574  HE3 MET P 741      20.276  -6.256   5.119  0.00  0.00      PROA  
ATOM   4575    C MET P 741      17.662 -12.028   7.658  0.00  0.00      PROA  
ATOM   4576    O MET P 741      17.708 -11.758   8.828  0.00  0.00      PROA  
ATOM   4577    N VAL P 742      16.731 -12.957   7.182  0.00  0.00      PROA  
ATOM   4578   HN VAL P 742      16.632 -13.073   6.197  0.00  0.00      PROA  
ATOM   4579   CA VAL P 742      16.146 -13.938   8.133  0.00  0.00      PROA  
ATOM   4580   HA VAL P 742      15.579 -13.462   8.920  0.00  0.00      PROA  
ATOM   4581   CB VAL P 742      15.151 -14.861   7.398  0.00  0.00      PROA  
ATOM   4582   HB VAL P 742      15.636 -15.190   6.454  0.00  0.00      PROA  
ATOM   4583  CG1 VAL P 742      14.717 -16.020   8.301  0.00  0.00      PROA  
ATOM   4584 HG11 VAL P 742      13.742 -16.381   7.910  0.00  0.00      PROA  
ATOM   4585 HG12 VAL P 742      14.628 -15.692   9.359  0.00  0.00      PROA  
ATOM   4586 HG13 VAL P 742      15.448 -16.855   8.241  0.00  0.00      PROA  
ATOM   4587  CG2 VAL P 742      13.857 -14.077   7.031  0.00  0.00      PROA  
ATOM   4588 HG21 VAL P 742      13.220 -13.888   7.922  0.00  0.00      PROA  
ATOM   4589 HG22 VAL P 742      13.342 -14.576   6.183  0.00  0.00      PROA  
ATOM   4590 HG23 VAL P 742      14.120 -13.048   6.705  0.00  0.00      PROA  
ATOM   4591    C VAL P 742      17.189 -14.812   8.773  0.00  0.00      PROA  
ATOM   4592    O VAL P 742      17.241 -14.861  10.017  0.00  0.00      PROA  
ATOM   4593    N ILE P 743      18.085 -15.419   8.035  0.00  0.00      PROA  
ATOM   4594   HN ILE P 743      17.858 -15.337   7.067  0.00  0.00      PROA  
ATOM   4595   CA ILE P 743      19.205 -16.253   8.473  0.00  0.00      PROA  
ATOM   4596   HA ILE P 743      18.824 -17.174   8.891  0.00  0.00      PROA  
ATOM   4597   CB ILE P 743      20.094 -16.753   7.296  0.00  0.00      PROA  
ATOM   4598   HB ILE P 743      20.318 -15.807   6.758  0.00  0.00      PROA  
ATOM   4599  CG2 ILE P 743      21.428 -17.316   7.851  0.00  0.00      PROA  
ATOM   4600 HG21 ILE P 743      21.210 -18.208   8.477  0.00  0.00      PROA  
ATOM   4601 HG22 ILE P 743      21.972 -16.506   8.382  0.00  0.00      PROA  
ATOM   4602 HG23 ILE P 743      22.119 -17.595   7.028  0.00  0.00      PROA  
ATOM   4603  CG1 ILE P 743      19.344 -17.620   6.238  0.00  0.00      PROA  
ATOM   4604 HG11 ILE P 743      20.112 -17.760   5.447  0.00  0.00      PROA  
ATOM   4605 HG12 ILE P 743      18.437 -17.046   5.948  0.00  0.00      PROA  
ATOM   4606   CD ILE P 743      18.870 -19.044   6.472  0.00  0.00      PROA  
ATOM   4607  HD1 ILE P 743      18.427 -19.617   5.629  0.00  0.00      PROA  
ATOM   4608  HD2 ILE P 743      18.146 -19.072   7.315  0.00  0.00      PROA  
ATOM   4609  HD3 ILE P 743      19.715 -19.612   6.916  0.00  0.00      PROA  
ATOM   4610    C ILE P 743      20.011 -15.540   9.530  0.00  0.00      PROA  
ATOM   4611    O ILE P 743      20.169 -15.966  10.695  0.00  0.00      PROA  
ATOM   4612    N LEU P 744      20.513 -14.298   9.340  0.00  0.00      PROA  
ATOM   4613   HN LEU P 744      20.296 -13.873   8.464  0.00  0.00      PROA  
ATOM   4614   CA LEU P 744      21.146 -13.460  10.368  0.00  0.00      PROA  
ATOM   4615   HA LEU P 744      21.987 -14.016  10.754  0.00  0.00      PROA  
ATOM   4616   CB LEU P 744      21.483 -12.160   9.578  0.00  0.00      PROA  
ATOM   4617  HB1 LEU P 744      20.628 -11.611   9.126  0.00  0.00      PROA  
ATOM   4618  HB2 LEU P 744      22.040 -12.569   8.708  0.00  0.00      PROA  
ATOM   4619   CG LEU P 744      22.392 -11.231  10.390  0.00  0.00      PROA  
ATOM   4620   HG LEU P 744      21.809 -10.951  11.293  0.00  0.00      PROA  
ATOM   4621  CD1 LEU P 744      23.625 -12.054  10.839  0.00  0.00      PROA  
ATOM   4622 HD11 LEU P 744      23.415 -12.760  11.671  0.00  0.00      PROA  
ATOM   4623 HD12 LEU P 744      24.522 -11.450  11.091  0.00  0.00      PROA  
ATOM   4624 HD13 LEU P 744      24.034 -12.552   9.934  0.00  0.00      PROA  
ATOM   4625  CD2 LEU P 744      22.725  -9.975   9.555  0.00  0.00      PROA  
ATOM   4626 HD21 LEU P 744      21.843  -9.342   9.318  0.00  0.00      PROA  
ATOM   4627 HD22 LEU P 744      23.114 -10.240   8.549  0.00  0.00      PROA  
ATOM   4628 HD23 LEU P 744      23.494  -9.296   9.981  0.00  0.00      PROA  
ATOM   4629    C LEU P 744      20.223 -13.168  11.574  0.00  0.00      PROA  
ATOM   4630    O LEU P 744      20.664 -13.229  12.739  0.00  0.00      PROA  
ATOM   4631    N ASP P 745      18.929 -12.848  11.386  0.00  0.00      PROA  
ATOM   4632   HN ASP P 745      18.566 -12.668  10.475  0.00  0.00      PROA  
ATOM   4633   CA ASP P 745      18.104 -12.871  12.560  0.00  0.00      PROA  
ATOM   4634   HA ASP P 745      18.583 -12.150  13.206  0.00  0.00      PROA  
ATOM   4635   CB ASP P 745      16.684 -12.296  12.168  0.00  0.00      PROA  
ATOM   4636  HB1 ASP P 745      16.214 -12.971  11.421  0.00  0.00      PROA  
ATOM   4637  HB2 ASP P 745      16.694 -11.318  11.641  0.00  0.00      PROA  
ATOM   4638   CG ASP P 745      15.701 -12.181  13.340  0.00  0.00      PROA  
ATOM   4639  OD1 ASP P 745      14.512 -12.531  13.158  0.00  0.00      PROA  
ATOM   4640  OD2 ASP P 745      16.067 -11.814  14.478  0.00  0.00      PROA  
ATOM   4641    C ASP P 745      18.030 -14.200  13.301  0.00  0.00      PROA  
ATOM   4642    O ASP P 745      18.063 -14.283  14.540  0.00  0.00      PROA  
ATOM   4643    N PHE P 746      17.811 -15.346  12.596  0.00  0.00      PROA  
ATOM   4644   HN PHE P 746      17.609 -15.248  11.625  0.00  0.00      PROA  
ATOM   4645   CA PHE P 746      17.690 -16.709  13.105  0.00  0.00      PROA  
ATOM   4646   HA PHE P 746      16.803 -16.643  13.716  0.00  0.00      PROA  
ATOM   4647   CB PHE P 746      17.495 -17.607  11.812  0.00  0.00      PROA  
ATOM   4648  HB1 PHE P 746      18.492 -17.629  11.324  0.00  0.00      PROA  
ATOM   4649  HB2 PHE P 746      16.812 -17.097  11.099  0.00  0.00      PROA  
ATOM   4650   CG PHE P 746      17.012 -19.040  12.186  0.00  0.00      PROA  
ATOM   4651  CD1 PHE P 746      17.874 -20.046  12.456  0.00  0.00      PROA  
ATOM   4652  HD1 PHE P 746      18.947 -19.927  12.464  0.00  0.00      PROA  
ATOM   4653  CE1 PHE P 746      17.429 -21.226  12.927  0.00  0.00      PROA  
ATOM   4654  HE1 PHE P 746      17.997 -22.132  13.079  0.00  0.00      PROA  
ATOM   4655   CZ PHE P 746      16.090 -21.518  13.050  0.00  0.00      PROA  
ATOM   4656   HZ PHE P 746      15.761 -22.427  13.530  0.00  0.00      PROA  
ATOM   4657  CD2 PHE P 746      15.599 -19.316  12.215  0.00  0.00      PROA  
ATOM   4658  HD2 PHE P 746      14.914 -18.509  12.001  0.00  0.00      PROA  
ATOM   4659  CE2 PHE P 746      15.125 -20.577  12.654  0.00  0.00      PROA  
ATOM   4660  HE2 PHE P 746      14.075 -20.819  12.727  0.00  0.00      PROA  
ATOM   4661    C PHE P 746      18.931 -17.076  13.936  0.00  0.00      PROA  
ATOM   4662    O PHE P 746      18.829 -17.487  15.071  0.00  0.00      PROA  
ATOM   4663    N LEU P 747      20.122 -16.721  13.444  0.00  0.00      PROA  
ATOM   4664   HN LEU P 747      20.140 -16.330  12.527  0.00  0.00      PROA  
ATOM   4665   CA LEU P 747      21.410 -16.917  14.146  0.00  0.00      PROA  
ATOM   4666   HA LEU P 747      21.499 -17.971  14.365  0.00  0.00      PROA  
ATOM   4667   CB LEU P 747      22.662 -16.736  13.157  0.00  0.00      PROA  
ATOM   4668  HB1 LEU P 747      23.597 -16.873  13.742  0.00  0.00      PROA  
ATOM   4669  HB2 LEU P 747      22.632 -15.669  12.846  0.00  0.00      PROA  
ATOM   4670   CG LEU P 747      22.767 -17.703  11.929  0.00  0.00      PROA  
ATOM   4671   HG LEU P 747      21.834 -17.543  11.346  0.00  0.00      PROA  
ATOM   4672  CD1 LEU P 747      23.998 -17.247  11.086  0.00  0.00      PROA  
ATOM   4673 HD11 LEU P 747      24.953 -17.514  11.587  0.00  0.00      PROA  
ATOM   4674 HD12 LEU P 747      23.944 -16.158  10.870  0.00  0.00      PROA  
ATOM   4675 HD13 LEU P 747      24.114 -17.811  10.136  0.00  0.00      PROA  
ATOM   4676  CD2 LEU P 747      22.848 -19.164  12.470  0.00  0.00      PROA  
ATOM   4677 HD21 LEU P 747      21.904 -19.433  12.991  0.00  0.00      PROA  
ATOM   4678 HD22 LEU P 747      23.792 -19.352  13.024  0.00  0.00      PROA  
ATOM   4679 HD23 LEU P 747      22.886 -19.732  11.516  0.00  0.00      PROA  
ATOM   4680    C LEU P 747      21.671 -16.068  15.487  0.00  0.00      PROA  
ATOM   4681    O LEU P 747      22.197 -16.661  16.411  0.00  0.00      PROA  
ATOM   4682    N ILE P 748      21.344 -14.768  15.467  0.00  0.00      PROA  
ATOM   4683   HN ILE P 748      20.953 -14.386  14.634  0.00  0.00      PROA  
ATOM   4684   CA ILE P 748      21.660 -13.802  16.469  0.00  0.00      PROA  
ATOM   4685   HA ILE P 748      22.490 -14.055  17.112  0.00  0.00      PROA  
ATOM   4686   CB ILE P 748      22.007 -12.442  15.826  0.00  0.00      PROA  
ATOM   4687   HB ILE P 748      21.361 -12.360  14.926  0.00  0.00      PROA  
ATOM   4688  CG2 ILE P 748      21.913 -11.240  16.739  0.00  0.00      PROA  
ATOM   4689 HG21 ILE P 748      20.869 -11.248  17.119  0.00  0.00      PROA  
ATOM   4690 HG22 ILE P 748      22.102 -10.280  16.212  0.00  0.00      PROA  
ATOM   4691 HG23 ILE P 748      22.662 -11.321  17.555  0.00  0.00      PROA  
ATOM   4692  CG1 ILE P 748      23.424 -12.529  15.179  0.00  0.00      PROA  
ATOM   4693 HG11 ILE P 748      23.469 -11.653  14.498  0.00  0.00      PROA  
ATOM   4694 HG12 ILE P 748      23.453 -13.434  14.536  0.00  0.00      PROA  
ATOM   4695   CD ILE P 748      24.714 -12.437  16.030  0.00  0.00      PROA  
ATOM   4696  HD1 ILE P 748      24.927 -11.400  16.367  0.00  0.00      PROA  
ATOM   4697  HD2 ILE P 748      25.577 -12.717  15.389  0.00  0.00      PROA  
ATOM   4698  HD3 ILE P 748      24.611 -13.154  16.873  0.00  0.00      PROA  
ATOM   4699    C ILE P 748      20.578 -13.663  17.555  0.00  0.00      PROA  
ATOM   4700    O ILE P 748      19.361 -13.883  17.333  0.00  0.00      PROA  
ATOM   4701    N GLY P 749      20.965 -13.399  18.839  0.00  0.00      PROA  
ATOM   4702   HN GLY P 749      21.884 -13.022  18.930  0.00  0.00      PROA  
ATOM   4703   CA GLY P 749      20.187 -13.540  20.120  0.00  0.00      PROA  
ATOM   4704  HA1 GLY P 749      20.864 -13.489  20.960  0.00  0.00      PROA  
ATOM   4705  HA2 GLY P 749      19.640 -14.471  20.113  0.00  0.00      PROA  
ATOM   4706    C GLY P 749      19.205 -12.419  20.370  0.00  0.00      PROA  
ATOM   4707    O GLY P 749      18.233 -12.502  21.135  0.00  0.00      PROA  
ATOM   4708    N VAL P 750      19.531 -11.263  19.821  0.00  0.00      PROA  
ATOM   4709   HN VAL P 750      20.330 -11.208  19.228  0.00  0.00      PROA  
ATOM   4710   CA VAL P 750      18.963  -9.969  20.188  0.00  0.00      PROA  
ATOM   4711   HA VAL P 750      19.199  -9.915  21.240  0.00  0.00      PROA  
ATOM   4712   CB VAL P 750      19.601  -8.863  19.401  0.00  0.00      PROA  
ATOM   4713   HB VAL P 750      19.494  -9.060  18.313  0.00  0.00      PROA  
ATOM   4714  CG1 VAL P 750      19.263  -7.493  19.886  0.00  0.00      PROA  
ATOM   4715 HG11 VAL P 750      19.813  -6.739  19.283  0.00  0.00      PROA  
ATOM   4716 HG12 VAL P 750      19.288  -7.298  20.980  0.00  0.00      PROA  
ATOM   4717 HG13 VAL P 750      18.188  -7.327  19.660  0.00  0.00      PROA  
ATOM   4718  CG2 VAL P 750      21.118  -8.996  19.675  0.00  0.00      PROA  
ATOM   4719 HG21 VAL P 750      21.615  -8.095  19.255  0.00  0.00      PROA  
ATOM   4720 HG22 VAL P 750      21.590  -9.932  19.306  0.00  0.00      PROA  
ATOM   4721 HG23 VAL P 750      21.280  -8.819  20.759  0.00  0.00      PROA  
ATOM   4722    C VAL P 750      17.483  -9.945  19.903  0.00  0.00      PROA  
ATOM   4723    O VAL P 750      17.017 -10.299  18.815  0.00  0.00      PROA  
ATOM   4724    N PRO P 751      16.618  -9.519  20.822  0.00  0.00      PROA  
ATOM   4725   CD PRO P 751      16.892  -9.216  22.260  0.00  0.00      PROA  
ATOM   4726  HD1 PRO P 751      17.428  -8.255  22.413  0.00  0.00      PROA  
ATOM   4727  HD2 PRO P 751      17.555  -9.996  22.693  0.00  0.00      PROA  
ATOM   4728   CA PRO P 751      15.166  -9.785  20.627  0.00  0.00      PROA  
ATOM   4729   HA PRO P 751      14.942 -10.667  20.045  0.00  0.00      PROA  
ATOM   4730   CB PRO P 751      14.704  -9.938  22.109  0.00  0.00      PROA  
ATOM   4731  HB1 PRO P 751      14.957 -11.011  22.248  0.00  0.00      PROA  
ATOM   4732  HB2 PRO P 751      13.613  -9.805  22.272  0.00  0.00      PROA  
ATOM   4733   CG PRO P 751      15.581  -9.081  23.004  0.00  0.00      PROA  
ATOM   4734  HG1 PRO P 751      15.221  -8.034  23.086  0.00  0.00      PROA  
ATOM   4735  HG2 PRO P 751      15.700  -9.524  24.016  0.00  0.00      PROA  
ATOM   4736    C PRO P 751      14.319  -8.739  19.875  0.00  0.00      PROA  
ATOM   4737    O PRO P 751      13.513  -7.994  20.364  0.00  0.00      PROA  
ATOM   4738    N SER P 752      14.567  -8.656  18.545  0.00  0.00      PROA  
ATOM   4739   HN SER P 752      15.291  -9.257  18.217  0.00  0.00      PROA  
ATOM   4740   CA SER P 752      13.810  -7.795  17.562  0.00  0.00      PROA  
ATOM   4741   HA SER P 752      13.989  -6.756  17.798  0.00  0.00      PROA  
ATOM   4742   CB SER P 752      14.248  -7.985  16.009  0.00  0.00      PROA  
ATOM   4743  HB1 SER P 752      13.507  -7.511  15.330  0.00  0.00      PROA  
ATOM   4744  HB2 SER P 752      14.186  -9.045  15.682  0.00  0.00      PROA  
ATOM   4745   OG SER P 752      15.531  -7.407  15.835  0.00  0.00      PROA  
ATOM   4746  HG1 SER P 752      15.896  -7.890  15.090  0.00  0.00      PROA  
ATOM   4747    C SER P 752      12.307  -8.215  17.574  0.00  0.00      PROA  
ATOM   4748    O SER P 752      11.977  -9.412  17.756  0.00  0.00      PROA  
ATOM   4749    N PRO P 753      11.320  -7.357  17.435  0.00  0.00      PROA  
ATOM   4750   CD PRO P 753      11.564  -5.862  17.340  0.00  0.00      PROA  
ATOM   4751  HD1 PRO P 753      12.448  -5.566  16.736  0.00  0.00      PROA  
ATOM   4752  HD2 PRO P 753      11.639  -5.382  18.339  0.00  0.00      PROA  
ATOM   4753   CA PRO P 753       9.971  -7.717  17.033  0.00  0.00      PROA  
ATOM   4754   HA PRO P 753       9.625  -8.281  17.887  0.00  0.00      PROA  
ATOM   4755   CB PRO P 753       9.238  -6.366  16.916  0.00  0.00      PROA  
ATOM   4756  HB1 PRO P 753       8.802  -6.093  17.901  0.00  0.00      PROA  
ATOM   4757  HB2 PRO P 753       8.451  -6.445  16.136  0.00  0.00      PROA  
ATOM   4758   CG PRO P 753      10.363  -5.303  16.684  0.00  0.00      PROA  
ATOM   4759  HG1 PRO P 753      10.519  -5.177  15.591  0.00  0.00      PROA  
ATOM   4760  HG2 PRO P 753      10.278  -4.294  17.142  0.00  0.00      PROA  
ATOM   4761    C PRO P 753       9.974  -8.710  15.857  0.00  0.00      PROA  
ATOM   4762    O PRO P 753      10.711  -8.534  14.880  0.00  0.00      PROA  
ATOM   4763    N LYS P 754       9.098  -9.748  15.893  0.00  0.00      PROA  
ATOM   4764   HN LYS P 754       8.428  -9.664  16.627  0.00  0.00      PROA  
ATOM   4765   CA LYS P 754       8.991 -10.927  15.056  0.00  0.00      PROA  
ATOM   4766   HA LYS P 754       9.793 -10.833  14.338  0.00  0.00      PROA  
ATOM   4767   CB LYS P 754       9.237 -12.190  15.907  0.00  0.00      PROA  
ATOM   4768  HB1 LYS P 754       9.030 -13.010  15.187  0.00  0.00      PROA  
ATOM   4769  HB2 LYS P 754       8.545 -12.278  16.772  0.00  0.00      PROA  
ATOM   4770   CG LYS P 754      10.589 -12.279  16.522  0.00  0.00      PROA  
ATOM   4771  HG1 LYS P 754      10.522 -12.972  17.388  0.00  0.00      PROA  
ATOM   4772  HG2 LYS P 754      10.849 -11.364  17.097  0.00  0.00      PROA  
ATOM   4773   CD LYS P 754      11.635 -12.748  15.560  0.00  0.00      PROA  
ATOM   4774  HD1 LYS P 754      11.654 -12.075  14.676  0.00  0.00      PROA  
ATOM   4775  HD2 LYS P 754      11.345 -13.708  15.082  0.00  0.00      PROA  
ATOM   4776   CE LYS P 754      12.936 -12.980  16.372  0.00  0.00      PROA  
ATOM   4777  HE1 LYS P 754      12.783 -13.668  17.230  0.00  0.00      PROA  
ATOM   4778  HE2 LYS P 754      13.173 -11.968  16.767  0.00  0.00      PROA  
ATOM   4779   NZ LYS P 754      14.007 -13.514  15.541  0.00  0.00      PROA  
ATOM   4780  HZ1 LYS P 754      13.990 -14.552  15.480  0.00  0.00      PROA  
ATOM   4781  HZ2 LYS P 754      14.898 -13.293  16.030  0.00  0.00      PROA  
ATOM   4782  HZ3 LYS P 754      14.073 -13.112  14.584  0.00  0.00      PROA  
ATOM   4783    C LYS P 754       7.611 -10.931  14.518  0.00  0.00      PROA  
ATOM   4784    O LYS P 754       6.699 -10.501  15.219  0.00  0.00      PROA  
ATOM   4785    N LEU P 755       7.409 -11.271  13.221  0.00  0.00      PROA  
ATOM   4786   HN LEU P 755       8.275 -11.369  12.737  0.00  0.00      PROA  
ATOM   4787   CA LEU P 755       6.160 -11.225  12.445  0.00  0.00      PROA  
ATOM   4788   HA LEU P 755       5.785 -10.213  12.473  0.00  0.00      PROA  
ATOM   4789   CB LEU P 755       6.442 -11.633  11.047  0.00  0.00      PROA  
ATOM   4790  HB1 LEU P 755       6.899 -12.645  10.997  0.00  0.00      PROA  
ATOM   4791  HB2 LEU P 755       7.199 -10.937  10.627  0.00  0.00      PROA  
ATOM   4792   CG LEU P 755       5.124 -11.703  10.174  0.00  0.00      PROA  
ATOM   4793   HG LEU P 755       4.367 -12.382  10.620  0.00  0.00      PROA  
ATOM   4794  CD1 LEU P 755       4.485 -10.351  10.021  0.00  0.00      PROA  
ATOM   4795 HD11 LEU P 755       5.205  -9.658   9.536  0.00  0.00      PROA  
ATOM   4796 HD12 LEU P 755       4.190 -10.041  11.046  0.00  0.00      PROA  
ATOM   4797 HD13 LEU P 755       3.540 -10.377   9.438  0.00  0.00      PROA  
ATOM   4798  CD2 LEU P 755       5.465 -12.202   8.811  0.00  0.00      PROA  
ATOM   4799 HD21 LEU P 755       6.079 -13.123   8.719  0.00  0.00      PROA  
ATOM   4800 HD22 LEU P 755       6.134 -11.452   8.338  0.00  0.00      PROA  
ATOM   4801 HD23 LEU P 755       4.477 -12.337   8.320  0.00  0.00      PROA  
ATOM   4802    C LEU P 755       5.104 -12.077  13.072  0.00  0.00      PROA  
ATOM   4803    O LEU P 755       5.235 -13.328  13.087  0.00  0.00      PROA  
ATOM   4804    N GLN P 756       3.993 -11.437  13.618  0.00  0.00      PROA  
ATOM   4805   HN GLN P 756       3.968 -10.441  13.654  0.00  0.00      PROA  
ATOM   4806   CA GLN P 756       3.006 -12.256  14.329  0.00  0.00      PROA  
ATOM   4807   HA GLN P 756       3.395 -13.242  14.534  0.00  0.00      PROA  
ATOM   4808   CB GLN P 756       2.578 -11.614  15.668  0.00  0.00      PROA  
ATOM   4809  HB1 GLN P 756       1.897 -12.289  16.229  0.00  0.00      PROA  
ATOM   4810  HB2 GLN P 756       2.054 -10.717  15.275  0.00  0.00      PROA  
ATOM   4811   CG GLN P 756       3.678 -11.199  16.695  0.00  0.00      PROA  
ATOM   4812  HG1 GLN P 756       3.204 -10.718  17.577  0.00  0.00      PROA  
ATOM   4813  HG2 GLN P 756       4.462 -10.548  16.252  0.00  0.00      PROA  
ATOM   4814   CD GLN P 756       4.282 -12.461  17.209  0.00  0.00      PROA  
ATOM   4815  OE1 GLN P 756       3.772 -13.148  18.114  0.00  0.00      PROA  
ATOM   4816  NE2 GLN P 756       5.551 -12.744  16.887  0.00  0.00      PROA  
ATOM   4817 HE21 GLN P 756       6.039 -13.574  17.157  0.00  0.00      PROA  
ATOM   4818 HE22 GLN P 756       6.065 -12.078  16.347  0.00  0.00      PROA  
ATOM   4819    C GLN P 756       1.752 -12.494  13.472  0.00  0.00      PROA  
ATOM   4820    O GLN P 756       0.942 -11.588  13.225  0.00  0.00      PROA  
ATOM   4821    N VAL P 757       1.517 -13.713  13.116  0.00  0.00      PROA  
ATOM   4822   HN VAL P 757       2.037 -14.439  13.559  0.00  0.00      PROA  
ATOM   4823   CA VAL P 757       0.340 -14.183  12.375  0.00  0.00      PROA  
ATOM   4824   HA VAL P 757      -0.198 -13.373  11.905  0.00  0.00      PROA  
ATOM   4825   CB VAL P 757       0.845 -15.111  11.193  0.00  0.00      PROA  
ATOM   4826   HB VAL P 757       1.249 -16.072  11.576  0.00  0.00      PROA  
ATOM   4827  CG1 VAL P 757      -0.369 -15.588  10.251  0.00  0.00      PROA  
ATOM   4828 HG11 VAL P 757      -1.146 -16.149  10.813  0.00  0.00      PROA  
ATOM   4829 HG12 VAL P 757       0.108 -16.325   9.570  0.00  0.00      PROA  
ATOM   4830 HG13 VAL P 757      -0.853 -14.787   9.653  0.00  0.00      PROA  
ATOM   4831  CG2 VAL P 757       1.873 -14.315  10.387  0.00  0.00      PROA  
ATOM   4832 HG21 VAL P 757       2.763 -14.057  10.999  0.00  0.00      PROA  
ATOM   4833 HG22 VAL P 757       1.483 -13.378   9.934  0.00  0.00      PROA  
ATOM   4834 HG23 VAL P 757       2.153 -14.955   9.523  0.00  0.00      PROA  
ATOM   4835    C VAL P 757      -0.448 -14.987  13.411  0.00  0.00      PROA  
ATOM   4836    O VAL P 757       0.332 -15.668  14.129  0.00  0.00      PROA  
ATOM   4837    N PRO P 758      -1.673 -15.040  13.586  0.00  0.00      PROA  
ATOM   4838   CD PRO P 758      -2.570 -13.888  13.230  0.00  0.00      PROA  
ATOM   4839  HD1 PRO P 758      -2.563 -13.916  12.120  0.00  0.00      PROA  
ATOM   4840  HD2 PRO P 758      -2.120 -12.922  13.546  0.00  0.00      PROA  
ATOM   4841   CA PRO P 758      -2.415 -16.095  14.340  0.00  0.00      PROA  
ATOM   4842   HA PRO P 758      -2.177 -15.971  15.386  0.00  0.00      PROA  
ATOM   4843   CB PRO P 758      -3.904 -15.660  14.057  0.00  0.00      PROA  
ATOM   4844  HB1 PRO P 758      -4.532 -15.833  14.958  0.00  0.00      PROA  
ATOM   4845  HB2 PRO P 758      -4.341 -16.044  13.111  0.00  0.00      PROA  
ATOM   4846   CG PRO P 758      -3.973 -14.130  13.877  0.00  0.00      PROA  
ATOM   4847  HG1 PRO P 758      -4.777 -13.810  13.181  0.00  0.00      PROA  
ATOM   4848  HG2 PRO P 758      -4.048 -13.552  14.823  0.00  0.00      PROA  
ATOM   4849    C PRO P 758      -2.129 -17.569  13.944  0.00  0.00      PROA  
ATOM   4850    O PRO P 758      -1.730 -17.735  12.805  0.00  0.00      PROA  
ATOM   4851    N SER P 759      -2.315 -18.526  14.895  0.00  0.00      PROA  
ATOM   4852   HN SER P 759      -2.605 -18.274  15.815  0.00  0.00      PROA  
ATOM   4853   CA SER P 759      -2.002 -19.947  14.647  0.00  0.00      PROA  
ATOM   4854   HA SER P 759      -1.915 -20.094  13.581  0.00  0.00      PROA  
ATOM   4855   CB SER P 759      -0.679 -20.465  15.141  0.00  0.00      PROA  
ATOM   4856  HB1 SER P 759      -0.666 -21.575  15.093  0.00  0.00      PROA  
ATOM   4857  HB2 SER P 759      -0.615 -20.348  16.243  0.00  0.00      PROA  
ATOM   4858   OG SER P 759       0.539 -19.971  14.571  0.00  0.00      PROA  
ATOM   4859  HG1 SER P 759       0.393 -19.975  13.622  0.00  0.00      PROA  
ATOM   4860    C SER P 759      -3.117 -20.796  15.237  0.00  0.00      PROA  
ATOM   4861    O SER P 759      -3.184 -22.065  15.160  0.00  0.00      PROA  
ATOM   4862    N VAL P 760      -4.153 -20.180  15.862  0.00  0.00      PROA  
ATOM   4863   HN VAL P 760      -4.228 -19.186  15.889  0.00  0.00      PROA  
ATOM   4864   CA VAL P 760      -5.343 -20.896  16.336  0.00  0.00      PROA  
ATOM   4865   HA VAL P 760      -5.362 -21.947  16.088  0.00  0.00      PROA  
ATOM   4866   CB VAL P 760      -5.363 -20.905  17.875  0.00  0.00      PROA  
ATOM   4867   HB VAL P 760      -5.147 -19.894  18.282  0.00  0.00      PROA  
ATOM   4868  CG1 VAL P 760      -6.733 -21.320  18.419  0.00  0.00      PROA  
ATOM   4869 HG11 VAL P 760      -7.096 -22.271  17.973  0.00  0.00      PROA  
ATOM   4870 HG12 VAL P 760      -7.462 -20.484  18.346  0.00  0.00      PROA  
ATOM   4871 HG13 VAL P 760      -6.629 -21.471  19.515  0.00  0.00      PROA  
ATOM   4872  CG2 VAL P 760      -4.315 -21.895  18.350  0.00  0.00      PROA  
ATOM   4873 HG21 VAL P 760      -3.293 -21.612  18.018  0.00  0.00      PROA  
ATOM   4874 HG22 VAL P 760      -4.577 -22.928  18.038  0.00  0.00      PROA  
ATOM   4875 HG23 VAL P 760      -4.318 -21.959  19.459  0.00  0.00      PROA  
ATOM   4876    C VAL P 760      -6.542 -20.051  15.802  0.00  0.00      PROA  
ATOM   4877    O VAL P 760      -6.551 -18.834  15.828  0.00  0.00      PROA  
ATOM   4878    N PHE P 761      -7.457 -20.667  15.204  0.00  0.00      PROA  
ATOM   4879   HN PHE P 761      -7.573 -21.644  15.361  0.00  0.00      PROA  
ATOM   4880   CA PHE P 761      -8.318 -20.140  14.209  0.00  0.00      PROA  
ATOM   4881   HA PHE P 761      -7.777 -19.270  13.866  0.00  0.00      PROA  
ATOM   4882   CB PHE P 761      -8.545 -21.113  13.034  0.00  0.00      PROA  
ATOM   4883  HB1 PHE P 761      -8.979 -21.996  13.550  0.00  0.00      PROA  
ATOM   4884  HB2 PHE P 761      -7.602 -21.459  12.559  0.00  0.00      PROA  
ATOM   4885   CG PHE P 761      -9.318 -20.683  11.829  0.00  0.00      PROA  
ATOM   4886  CD1 PHE P 761      -9.463 -21.595  10.806  0.00  0.00      PROA  
ATOM   4887  HD1 PHE P 761      -9.134 -22.621  10.882  0.00  0.00      PROA  
ATOM   4888  CE1 PHE P 761     -10.124 -21.367   9.630  0.00  0.00      PROA  
ATOM   4889  HE1 PHE P 761     -10.231 -22.051   8.801  0.00  0.00      PROA  
ATOM   4890   CZ PHE P 761     -10.811 -20.151   9.525  0.00  0.00      PROA  
ATOM   4891   HZ PHE P 761     -11.424 -19.934   8.663  0.00  0.00      PROA  
ATOM   4892  CD2 PHE P 761      -9.908 -19.419  11.740  0.00  0.00      PROA  
ATOM   4893  HD2 PHE P 761      -9.659 -18.617  12.418  0.00  0.00      PROA  
ATOM   4894  CE2 PHE P 761     -10.776 -19.232  10.654  0.00  0.00      PROA  
ATOM   4895  HE2 PHE P 761     -11.255 -18.282  10.470  0.00  0.00      PROA  
ATOM   4896    C PHE P 761      -9.685 -19.835  14.880  0.00  0.00      PROA  
ATOM   4897    O PHE P 761     -10.641 -20.529  14.587  0.00  0.00      PROA  
ATOM   4898    N LYS P 762      -9.818 -18.846  15.756  0.00  0.00      PROA  
ATOM   4899   HN LYS P 762      -8.984 -18.450  16.132  0.00  0.00      PROA  
ATOM   4900   CA LYS P 762     -11.023 -18.506  16.469  0.00  0.00      PROA  
ATOM   4901   HA LYS P 762     -11.859 -19.135  16.202  0.00  0.00      PROA  
ATOM   4902   CB LYS P 762     -10.814 -18.582  18.025  0.00  0.00      PROA  
ATOM   4903  HB1 LYS P 762     -11.779 -18.191  18.414  0.00  0.00      PROA  
ATOM   4904  HB2 LYS P 762      -9.957 -18.000  18.427  0.00  0.00      PROA  
ATOM   4905   CG LYS P 762     -10.666 -19.963  18.701  0.00  0.00      PROA  
ATOM   4906  HG1 LYS P 762     -10.061 -20.047  19.630  0.00  0.00      PROA  
ATOM   4907  HG2 LYS P 762     -10.484 -20.714  17.903  0.00  0.00      PROA  
ATOM   4908   CD LYS P 762     -12.071 -20.506  19.126  0.00  0.00      PROA  
ATOM   4909  HD1 LYS P 762     -12.696 -20.345  18.222  0.00  0.00      PROA  
ATOM   4910  HD2 LYS P 762     -12.434 -19.747  19.852  0.00  0.00      PROA  
ATOM   4911   CE LYS P 762     -12.028 -21.937  19.620  0.00  0.00      PROA  
ATOM   4912  HE1 LYS P 762     -12.913 -22.055  20.282  0.00  0.00      PROA  
ATOM   4913  HE2 LYS P 762     -11.077 -22.227  20.116  0.00  0.00      PROA  
ATOM   4914   NZ LYS P 762     -12.166 -22.898  18.479  0.00  0.00      PROA  
ATOM   4915  HZ1 LYS P 762     -12.707 -22.453  17.710  0.00  0.00      PROA  
ATOM   4916  HZ2 LYS P 762     -12.628 -23.749  18.858  0.00  0.00      PROA  
ATOM   4917  HZ3 LYS P 762     -11.227 -23.046  18.057  0.00  0.00      PROA  
ATOM   4918    C LYS P 762     -11.313 -17.053  16.158  0.00  0.00      PROA  
ATOM   4919    O LYS P 762     -10.478 -16.187  16.411  0.00  0.00      PROA  
ATOM   4920    N PRO P 763     -12.508 -16.760  15.684  0.00  0.00      PROA  
ATOM   4921   CD PRO P 763     -13.282 -17.657  14.812  0.00  0.00      PROA  
ATOM   4922  HD1 PRO P 763     -13.924 -18.168  15.561  0.00  0.00      PROA  
ATOM   4923  HD2 PRO P 763     -12.761 -18.488  14.290  0.00  0.00      PROA  
ATOM   4924   CA PRO P 763     -12.994 -15.396  15.556  0.00  0.00      PROA  
ATOM   4925   HA PRO P 763     -12.208 -14.953  14.964  0.00  0.00      PROA  
ATOM   4926   CB PRO P 763     -14.362 -15.544  14.889  0.00  0.00      PROA  
ATOM   4927  HB1 PRO P 763     -14.691 -14.624  14.361  0.00  0.00      PROA  
ATOM   4928  HB2 PRO P 763     -15.106 -15.801  15.673  0.00  0.00      PROA  
ATOM   4929   CG PRO P 763     -14.077 -16.697  13.950  0.00  0.00      PROA  
ATOM   4930  HG1 PRO P 763     -14.967 -17.270  13.613  0.00  0.00      PROA  
ATOM   4931  HG2 PRO P 763     -13.427 -16.403  13.099  0.00  0.00      PROA  
ATOM   4932    C PRO P 763     -12.977 -14.601  16.911  0.00  0.00      PROA  
ATOM   4933    O PRO P 763     -13.148 -15.179  18.001  0.00  0.00      PROA  
ATOM   4934    N THR P 764     -12.769 -13.285  16.803  0.00  0.00      PROA  
ATOM   4935   HN THR P 764     -12.887 -12.828  15.925  0.00  0.00      PROA  
ATOM   4936   CA THR P 764     -12.446 -12.442  17.982  0.00  0.00      PROA  
ATOM   4937   HA THR P 764     -11.765 -13.083  18.523  0.00  0.00      PROA  
ATOM   4938   CB THR P 764     -11.645 -11.231  17.707  0.00  0.00      PROA  
ATOM   4939   HB THR P 764     -12.236 -10.318  17.482  0.00  0.00      PROA  
ATOM   4940  OG1 THR P 764     -10.735 -11.467  16.651  0.00  0.00      PROA  
ATOM   4941  HG1 THR P 764     -11.291 -11.307  15.885  0.00  0.00      PROA  
ATOM   4942  CG2 THR P 764     -10.589 -11.105  18.778  0.00  0.00      PROA  
ATOM   4943 HG21 THR P 764      -9.733 -10.412  18.635  0.00  0.00      PROA  
ATOM   4944 HG22 THR P 764     -10.152 -12.105  18.991  0.00  0.00      PROA  
ATOM   4945 HG23 THR P 764     -11.037 -10.672  19.697  0.00  0.00      PROA  
ATOM   4946    C THR P 764     -13.672 -12.109  18.735  0.00  0.00      PROA  
ATOM   4947    O THR P 764     -14.671 -11.626  18.182  0.00  0.00      PROA  
ATOM   4948    N ARG P 765     -13.708 -12.361  20.075  0.00  0.00      PROA  
ATOM   4949   HN ARG P 765     -12.928 -12.725  20.579  0.00  0.00      PROA  
ATOM   4950   CA ARG P 765     -14.792 -11.932  20.923  0.00  0.00      PROA  
ATOM   4951   HA ARG P 765     -14.360 -11.946  21.913  0.00  0.00      PROA  
ATOM   4952   CB ARG P 765     -14.990 -10.337  20.929  0.00  0.00      PROA  
ATOM   4953  HB1 ARG P 765     -15.861 -10.127  21.587  0.00  0.00      PROA  
ATOM   4954  HB2 ARG P 765     -15.362 -10.055  19.921  0.00  0.00      PROA  
ATOM   4955   CG ARG P 765     -13.754  -9.480  21.383  0.00  0.00      PROA  
ATOM   4956  HG1 ARG P 765     -14.190  -8.469  21.534  0.00  0.00      PROA  
ATOM   4957  HG2 ARG P 765     -13.018  -9.484  20.551  0.00  0.00      PROA  
ATOM   4958   CD ARG P 765     -13.269  -9.590  22.890  0.00  0.00      PROA  
ATOM   4959  HD1 ARG P 765     -13.077 -10.659  23.125  0.00  0.00      PROA  
ATOM   4960  HD2 ARG P 765     -14.142  -9.262  23.494  0.00  0.00      PROA  
ATOM   4961   NE ARG P 765     -12.058  -8.732  23.195  0.00  0.00      PROA  
ATOM   4962   HE ARG P 765     -11.224  -8.799  22.647  0.00  0.00      PROA  
ATOM   4963   CZ ARG P 765     -11.933  -7.873  24.223  0.00  0.00      PROA  
ATOM   4964  NH1 ARG P 765     -10.949  -7.038  24.280  0.00  0.00      PROA  
ATOM   4965 HH11 ARG P 765     -10.339  -7.075  23.488  0.00  0.00      PROA  
ATOM   4966 HH12 ARG P 765     -11.108  -6.114  24.629  0.00  0.00      PROA  
ATOM   4967  NH2 ARG P 765     -12.752  -7.808  25.237  0.00  0.00      PROA  
ATOM   4968 HH21 ARG P 765     -13.567  -8.382  25.160  0.00  0.00      PROA  
ATOM   4969 HH22 ARG P 765     -12.410  -7.485  26.119  0.00  0.00      PROA  
ATOM   4970    C ARG P 765     -16.013 -12.920  21.014  0.00  0.00      PROA  
ATOM   4971    O ARG P 765     -16.524 -13.397  20.006  0.00  0.00      PROA  
ATOM   4972    N ASP P 766     -16.441 -13.263  22.226  0.00  0.00      PROA  
ATOM   4973   HN ASP P 766     -15.914 -13.044  23.043  0.00  0.00      PROA  
ATOM   4974   CA ASP P 766     -17.532 -14.190  22.592  0.00  0.00      PROA  
ATOM   4975   HA ASP P 766     -17.783 -14.948  21.865  0.00  0.00      PROA  
ATOM   4976   CB ASP P 766     -17.250 -15.017  23.875  0.00  0.00      PROA  
ATOM   4977  HB1 ASP P 766     -18.116 -15.605  24.249  0.00  0.00      PROA  
ATOM   4978  HB2 ASP P 766     -16.906 -14.407  24.737  0.00  0.00      PROA  
ATOM   4979   CG ASP P 766     -16.160 -16.047  23.518  0.00  0.00      PROA  
ATOM   4980  OD1 ASP P 766     -16.459 -16.936  22.647  0.00  0.00      PROA  
ATOM   4981  OD2 ASP P 766     -15.010 -15.898  24.020  0.00  0.00      PROA  
ATOM   4982    C ASP P 766     -18.776 -13.365  22.739  0.00  0.00      PROA  
ATOM   4983    O ASP P 766     -19.833 -13.850  23.180  0.00  0.00      PROA  
ATOM   4984    N ASP P 767     -18.760 -12.058  22.405  0.00  0.00      PROA  
ATOM   4985   HN ASP P 767     -17.905 -11.619  22.138  0.00  0.00      PROA  
ATOM   4986   CA ASP P 767     -19.870 -11.193  22.568  0.00  0.00      PROA  
ATOM   4987   HA ASP P 767     -20.645 -11.596  23.202  0.00  0.00      PROA  
ATOM   4988   CB ASP P 767     -19.341  -9.905  23.189  0.00  0.00      PROA  
ATOM   4989  HB1 ASP P 767     -20.130  -9.126  23.244  0.00  0.00      PROA  
ATOM   4990  HB2 ASP P 767     -18.477  -9.495  22.624  0.00  0.00      PROA  
ATOM   4991   CG ASP P 767     -18.784 -10.077  24.607  0.00  0.00      PROA  
ATOM   4992  OD1 ASP P 767     -17.980  -9.368  25.182  0.00  0.00      PROA  
ATOM   4993  OD2 ASP P 767     -19.317 -11.031  25.204  0.00  0.00      PROA  
ATOM   4994    C ASP P 767     -20.489 -10.780  21.205  0.00  0.00      PROA  
ATOM   4995    O ASP P 767     -21.490 -10.038  21.145  0.00  0.00      PROA  
ATOM   4996    N ARG P 768     -19.901 -11.255  20.150  0.00  0.00      PROA  
ATOM   4997   HN ARG P 768     -19.084 -11.821  20.227  0.00  0.00      PROA  
ATOM   4998   CA ARG P 768     -20.456 -10.958  18.828  0.00  0.00      PROA  
ATOM   4999   HA ARG P 768     -21.407 -10.452  18.914  0.00  0.00      PROA  
ATOM   5000   CB ARG P 768     -19.543  -9.932  18.080  0.00  0.00      PROA  
ATOM   5001  HB1 ARG P 768     -19.547  -8.998  18.682  0.00  0.00      PROA  
ATOM   5002  HB2 ARG P 768     -20.030  -9.713  17.105  0.00  0.00      PROA  
ATOM   5003   CG ARG P 768     -18.044 -10.350  17.882  0.00  0.00      PROA  
ATOM   5004  HG1 ARG P 768     -17.973 -11.458  17.841  0.00  0.00      PROA  
ATOM   5005  HG2 ARG P 768     -17.450 -10.035  18.767  0.00  0.00      PROA  
ATOM   5006   CD ARG P 768     -17.410  -9.680  16.615  0.00  0.00      PROA  
ATOM   5007  HD1 ARG P 768     -16.350  -9.974  16.458  0.00  0.00      PROA  
ATOM   5008  HD2 ARG P 768     -17.494  -8.574  16.673  0.00  0.00      PROA  
ATOM   5009   NE ARG P 768     -18.119 -10.124  15.407  0.00  0.00      PROA  
ATOM   5010   HE ARG P 768     -18.929 -10.703  15.503  0.00  0.00      PROA  
ATOM   5011   CZ ARG P 768     -17.625 -10.125  14.163  0.00  0.00      PROA  
ATOM   5012  NH1 ARG P 768     -18.398 -10.757  13.258  0.00  0.00      PROA  
ATOM   5013 HH11 ARG P 768     -19.167 -11.229  13.687  0.00  0.00      PROA  
ATOM   5014 HH12 ARG P 768     -18.159 -10.751  12.287  0.00  0.00      PROA  
ATOM   5015  NH2 ARG P 768     -16.554  -9.457  13.749  0.00  0.00      PROA  
ATOM   5016 HH21 ARG P 768     -15.954  -9.096  14.464  0.00  0.00      PROA  
ATOM   5017 HH22 ARG P 768     -16.347  -9.416  12.772  0.00  0.00      PROA  
ATOM   5018    C ARG P 768     -20.703 -12.183  18.001  0.00  0.00      PROA  
ATOM   5019    O ARG P 768     -20.027 -13.150  18.133  0.00  0.00      PROA  
ATOM   5020    N GLY P 769     -21.750 -12.158  17.127  0.00  0.00      PROA  
ATOM   5021   HN GLY P 769     -22.364 -11.375  17.195  0.00  0.00      PROA  
ATOM   5022   CA GLY P 769     -21.955 -13.154  16.107  0.00  0.00      PROA  
ATOM   5023  HA1 GLY P 769     -22.920 -13.071  15.630  0.00  0.00      PROA  
ATOM   5024  HA2 GLY P 769     -21.943 -14.091  16.643  0.00  0.00      PROA  
ATOM   5025    C GLY P 769     -20.867 -13.105  15.036  0.00  0.00      PROA  
ATOM   5026    O GLY P 769     -20.296 -12.035  14.754  0.00  0.00      PROA  
ATOM   5027    N TRP P 770     -20.573 -14.264  14.376  0.00  0.00      PROA  
ATOM   5028   HN TRP P 770     -21.076 -15.078  14.658  0.00  0.00      PROA  
ATOM   5029   CA TRP P 770     -19.959 -14.228  13.066  0.00  0.00      PROA  
ATOM   5030   HA TRP P 770     -19.098 -13.611  13.278  0.00  0.00      PROA  
ATOM   5031   CB TRP P 770     -19.689 -15.641  12.431  0.00  0.00      PROA  
ATOM   5032  HB1 TRP P 770     -20.566 -16.307  12.283  0.00  0.00      PROA  
ATOM   5033  HB2 TRP P 770     -19.088 -16.174  13.199  0.00  0.00      PROA  
ATOM   5034   CG TRP P 770     -19.032 -15.637  11.017  0.00  0.00      PROA  
ATOM   5035  CD1 TRP P 770     -19.807 -15.559   9.837  0.00  0.00      PROA  
ATOM   5036  HD1 TRP P 770     -20.885 -15.599   9.873  0.00  0.00      PROA  
ATOM   5037  NE1 TRP P 770     -19.009 -15.471   8.762  0.00  0.00      PROA  
ATOM   5038  HE1 TRP P 770     -19.306 -15.301   7.848  0.00  0.00      PROA  
ATOM   5039  CE2 TRP P 770     -17.697 -15.274   9.097  0.00  0.00      PROA  
ATOM   5040  CD2 TRP P 770     -17.683 -15.331  10.534  0.00  0.00      PROA  
ATOM   5041  CE3 TRP P 770     -16.568 -14.816  11.213  0.00  0.00      PROA  
ATOM   5042  HE3 TRP P 770     -16.682 -14.638  12.272  0.00  0.00      PROA  
ATOM   5043  CZ3 TRP P 770     -15.401 -14.528  10.559  0.00  0.00      PROA  
ATOM   5044  HZ3 TRP P 770     -14.523 -14.258  11.127  0.00  0.00      PROA  
ATOM   5045  CZ2 TRP P 770     -16.545 -15.150   8.392  0.00  0.00      PROA  
ATOM   5046  HZ2 TRP P 770     -16.389 -15.424   7.359  0.00  0.00      PROA  
ATOM   5047  CH2 TRP P 770     -15.361 -14.781   9.173  0.00  0.00      PROA  
ATOM   5048  HH2 TRP P 770     -14.442 -14.545   8.656  0.00  0.00      PROA  
ATOM   5049    C TRP P 770     -20.811 -13.443  12.001  0.00  0.00      PROA  
ATOM   5050    O TRP P 770     -20.323 -12.641  11.248  0.00  0.00      PROA  
ATOM   5051    N PHE P 771     -22.132 -13.608  12.039  0.00  0.00      PROA  
ATOM   5052   HN PHE P 771     -22.443 -14.366  12.608  0.00  0.00      PROA  
ATOM   5053   CA PHE P 771     -23.118 -12.840  11.286  0.00  0.00      PROA  
ATOM   5054   HA PHE P 771     -22.750 -12.488  10.334  0.00  0.00      PROA  
ATOM   5055   CB PHE P 771     -24.374 -13.750  11.106  0.00  0.00      PROA  
ATOM   5056  HB1 PHE P 771     -24.673 -14.285  12.033  0.00  0.00      PROA  
ATOM   5057  HB2 PHE P 771     -24.079 -14.564  10.409  0.00  0.00      PROA  
ATOM   5058   CG PHE P 771     -25.578 -13.361  10.260  0.00  0.00      PROA  
ATOM   5059  CD1 PHE P 771     -26.093 -14.263   9.285  0.00  0.00      PROA  
ATOM   5060  HD1 PHE P 771     -25.508 -15.121   8.992  0.00  0.00      PROA  
ATOM   5061  CE1 PHE P 771     -27.356 -14.130   8.736  0.00  0.00      PROA  
ATOM   5062  HE1 PHE P 771     -27.617 -14.785   7.918  0.00  0.00      PROA
[truncated: 12,013,930 more chars]
