# Supplementary material for: Cryo-EM structure of the sodium-driven chloride/bicarbonate exchanger NDCBE
Source: Nat Commun. 2021 Sep 28;12:5690. doi: 10.1038/s41467-021-25998-2 (PMC8478935; doi:10.1038/s41467-021-25998-2)
Supplement: Supplementary file 7 — Supplementary Data 1 [file 41467_2021_25998_MOESM7_ESM.zip › MD_structures/NDCBE_300ns_Trial5_NaCO3_last_MD_step.pdb]

CRYST1  109.308  109.308  128.448  90.00  90.00  90.00 P 1           1
ATOM      1    N LEU P 451     -27.834  -2.815 -20.687  0.00  0.00      PROA  
ATOM      2  HT1 LEU P 451     -28.712  -2.356 -21.004  0.00  0.00      PROA  
ATOM      3  HT2 LEU P 451     -28.043  -3.834 -20.696  0.00  0.00      PROA  
ATOM      4  HT3 LEU P 451     -27.111  -2.670 -21.421  0.00  0.00      PROA  
ATOM      5   CA LEU P 451     -27.510  -2.441 -19.316  0.00  0.00      PROA  
ATOM      6   HA LEU P 451     -27.163  -1.432 -19.481  0.00  0.00      PROA  
ATOM      7   CB LEU P 451     -28.751  -2.466 -18.402  0.00  0.00      PROA  
ATOM      8  HB1 LEU P 451     -29.093  -3.520 -18.324  0.00  0.00      PROA  
ATOM      9  HB2 LEU P 451     -29.546  -1.873 -18.904  0.00  0.00      PROA  
ATOM     10   CG LEU P 451     -28.552  -1.856 -16.999  0.00  0.00      PROA  
ATOM     11   HG LEU P 451     -27.632  -2.150 -16.451  0.00  0.00      PROA  
ATOM     12  CD1 LEU P 451     -28.467  -0.294 -17.002  0.00  0.00      PROA  
ATOM     13 HD11 LEU P 451     -29.495   0.092 -16.838  0.00  0.00      PROA  
ATOM     14 HD12 LEU P 451     -28.123   0.153 -17.959  0.00  0.00      PROA  
ATOM     15 HD13 LEU P 451     -27.788   0.130 -16.231  0.00  0.00      PROA  
ATOM     16  CD2 LEU P 451     -29.727  -2.295 -16.142  0.00  0.00      PROA  
ATOM     17 HD21 LEU P 451     -30.687  -1.870 -16.504  0.00  0.00      PROA  
ATOM     18 HD22 LEU P 451     -29.572  -1.891 -15.118  0.00  0.00      PROA  
ATOM     19 HD23 LEU P 451     -29.641  -3.403 -16.127  0.00  0.00      PROA  
ATOM     20    C LEU P 451     -26.303  -3.230 -18.821  0.00  0.00      PROA  
ATOM     21    O LEU P 451     -25.269  -2.631 -18.518  0.00  0.00      PROA  
ATOM     22    N PHE P 452     -26.409  -4.560 -18.660  0.00  0.00      PROA  
ATOM     23   HN PHE P 452     -27.229  -5.010 -19.006  0.00  0.00      PROA  
ATOM     24   CA PHE P 452     -25.397  -5.366 -18.050  0.00  0.00      PROA  
ATOM     25   HA PHE P 452     -24.638  -4.768 -17.568  0.00  0.00      PROA  
ATOM     26   CB PHE P 452     -26.102  -6.281 -16.992  0.00  0.00      PROA  
ATOM     27  HB1 PHE P 452     -25.373  -7.038 -16.631  0.00  0.00      PROA  
ATOM     28  HB2 PHE P 452     -26.985  -6.750 -17.476  0.00  0.00      PROA  
ATOM     29   CG PHE P 452     -26.620  -5.538 -15.764  0.00  0.00      PROA  
ATOM     30  CD1 PHE P 452     -27.960  -5.630 -15.369  0.00  0.00      PROA  
ATOM     31  HD1 PHE P 452     -28.618  -6.210 -15.999  0.00  0.00      PROA  
ATOM     32  CE1 PHE P 452     -28.387  -5.094 -14.153  0.00  0.00      PROA  
ATOM     33  HE1 PHE P 452     -29.411  -5.069 -13.811  0.00  0.00      PROA  
ATOM     34   CZ PHE P 452     -27.442  -4.394 -13.292  0.00  0.00      PROA  
ATOM     35   HZ PHE P 452     -27.828  -3.910 -12.407  0.00  0.00      PROA  
ATOM     36  CD2 PHE P 452     -25.692  -5.004 -14.894  0.00  0.00      PROA  
ATOM     37  HD2 PHE P 452     -24.622  -5.078 -15.021  0.00  0.00      PROA  
ATOM     38  CE2 PHE P 452     -26.050  -4.470 -13.602  0.00  0.00      PROA  
ATOM     39  HE2 PHE P 452     -25.375  -4.077 -12.856  0.00  0.00      PROA  
ATOM     40    C PHE P 452     -24.671  -6.183 -19.113  0.00  0.00      PROA  
ATOM     41    O PHE P 452     -23.977  -7.184 -18.912  0.00  0.00      PROA  
ATOM     42    N GLY P 453     -24.807  -5.809 -20.335  0.00  0.00      PROA  
ATOM     43   HN GLY P 453     -25.360  -5.051 -20.671  0.00  0.00      PROA  
ATOM     44   CA GLY P 453     -23.937  -6.196 -21.431  0.00  0.00      PROA  
ATOM     45  HA1 GLY P 453     -24.407  -5.866 -22.346  0.00  0.00      PROA  
ATOM     46  HA2 GLY P 453     -23.968  -7.275 -21.413  0.00  0.00      PROA  
ATOM     47    C GLY P 453     -22.510  -5.753 -21.340  0.00  0.00      PROA  
ATOM     48    O GLY P 453     -21.630  -6.432 -21.912  0.00  0.00      PROA  
ATOM     49    N GLY P 454     -22.189  -4.716 -20.596  0.00  0.00      PROA  
ATOM     50   HN GLY P 454     -22.983  -4.188 -20.303  0.00  0.00      PROA  
ATOM     51   CA GLY P 454     -20.793  -4.328 -20.341  0.00  0.00      PROA  
ATOM     52  HA1 GLY P 454     -20.741  -3.352 -19.881  0.00  0.00      PROA  
ATOM     53  HA2 GLY P 454     -20.289  -4.362 -21.295  0.00  0.00      PROA  
ATOM     54    C GLY P 454     -20.191  -5.347 -19.422  0.00  0.00      PROA  
ATOM     55    O GLY P 454     -19.112  -5.917 -19.631  0.00  0.00      PROA  
ATOM     56    N LEU P 455     -21.002  -5.733 -18.433  0.00  0.00      PROA  
ATOM     57   HN LEU P 455     -21.860  -5.279 -18.205  0.00  0.00      PROA  
ATOM     58   CA LEU P 455     -20.624  -6.763 -17.435  0.00  0.00      PROA  
ATOM     59   HA LEU P 455     -19.622  -6.616 -17.061  0.00  0.00      PROA  
ATOM     60   CB LEU P 455     -21.720  -6.856 -16.258  0.00  0.00      PROA  
ATOM     61  HB1 LEU P 455     -22.725  -6.938 -16.725  0.00  0.00      PROA  
ATOM     62  HB2 LEU P 455     -21.669  -5.932 -15.644  0.00  0.00      PROA  
ATOM     63   CG LEU P 455     -21.455  -7.997 -15.310  0.00  0.00      PROA  
ATOM     64   HG LEU P 455     -21.622  -8.950 -15.856  0.00  0.00      PROA  
ATOM     65  CD1 LEU P 455     -20.108  -8.042 -14.528  0.00  0.00      PROA  
ATOM     66 HD11 LEU P 455     -19.351  -8.280 -15.306  0.00  0.00      PROA  
ATOM     67 HD12 LEU P 455     -20.102  -9.018 -13.997  0.00  0.00      PROA  
ATOM     68 HD13 LEU P 455     -19.948  -7.084 -13.988  0.00  0.00      PROA  
ATOM     69  CD2 LEU P 455     -22.589  -7.815 -14.270  0.00  0.00      PROA  
ATOM     70 HD21 LEU P 455     -22.597  -6.786 -13.852  0.00  0.00      PROA  
ATOM     71 HD22 LEU P 455     -22.525  -8.603 -13.490  0.00  0.00      PROA  
ATOM     72 HD23 LEU P 455     -23.593  -7.922 -14.734  0.00  0.00      PROA  
ATOM     73    C LEU P 455     -20.505  -8.159 -18.053  0.00  0.00      PROA  
ATOM     74    O LEU P 455     -19.679  -9.006 -17.779  0.00  0.00      PROA  
ATOM     75    N VAL P 456     -21.337  -8.475 -19.031  0.00  0.00      PROA  
ATOM     76   HN VAL P 456     -22.163  -7.924 -19.123  0.00  0.00      PROA  
ATOM     77   CA VAL P 456     -21.227  -9.653 -19.901  0.00  0.00      PROA  
ATOM     78   HA VAL P 456     -21.102 -10.415 -19.146  0.00  0.00      PROA  
ATOM     79   CB VAL P 456     -22.604  -9.858 -20.576  0.00  0.00      PROA  
ATOM     80   HB VAL P 456     -22.997  -8.834 -20.755  0.00  0.00      PROA  
ATOM     81  CG1 VAL P 456     -22.525 -10.570 -21.913  0.00  0.00      PROA  
ATOM     82 HG11 VAL P 456     -21.994 -11.546 -21.913  0.00  0.00      PROA  
ATOM     83 HG12 VAL P 456     -22.241  -9.922 -22.770  0.00  0.00      PROA  
ATOM     84 HG13 VAL P 456     -23.554 -10.823 -22.247  0.00  0.00      PROA  
ATOM     85  CG2 VAL P 456     -23.513 -10.750 -19.680  0.00  0.00      PROA  
ATOM     86 HG21 VAL P 456     -23.537 -10.314 -18.658  0.00  0.00      PROA  
ATOM     87 HG22 VAL P 456     -23.119 -11.783 -19.569  0.00  0.00      PROA  
ATOM     88 HG23 VAL P 456     -24.558 -10.850 -20.045  0.00  0.00      PROA  
ATOM     89    C VAL P 456     -19.933  -9.630 -20.738  0.00  0.00      PROA  
ATOM     90    O VAL P 456     -19.300 -10.690 -20.791  0.00  0.00      PROA  
ATOM     91    N LEU P 457     -19.548  -8.443 -21.254  0.00  0.00      PROA  
ATOM     92   HN LEU P 457     -20.006  -7.622 -20.921  0.00  0.00      PROA  
ATOM     93   CA LEU P 457     -18.286  -8.408 -21.984  0.00  0.00      PROA  
ATOM     94   HA LEU P 457     -18.277  -9.198 -22.720  0.00  0.00      PROA  
ATOM     95   CB LEU P 457     -18.189  -7.071 -22.802  0.00  0.00      PROA  
ATOM     96  HB1 LEU P 457     -17.156  -7.042 -23.211  0.00  0.00      PROA  
ATOM     97  HB2 LEU P 457     -18.373  -6.265 -22.059  0.00  0.00      PROA  
ATOM     98   CG LEU P 457     -19.230  -6.961 -23.993  0.00  0.00      PROA  
ATOM     99   HG LEU P 457     -20.099  -7.556 -23.638  0.00  0.00      PROA  
ATOM    100  CD1 LEU P 457     -19.823  -5.542 -24.135  0.00  0.00      PROA  
ATOM    101 HD11 LEU P 457     -19.123  -4.879 -24.687  0.00  0.00      PROA  
ATOM    102 HD12 LEU P 457     -20.088  -5.110 -23.146  0.00  0.00      PROA  
ATOM    103 HD13 LEU P 457     -20.718  -5.587 -24.792  0.00  0.00      PROA  
ATOM    104  CD2 LEU P 457     -18.948  -7.515 -25.334  0.00  0.00      PROA  
ATOM    105 HD21 LEU P 457     -19.791  -7.459 -26.056  0.00  0.00      PROA  
ATOM    106 HD22 LEU P 457     -18.771  -8.600 -25.170  0.00  0.00      PROA  
ATOM    107 HD23 LEU P 457     -18.033  -7.123 -25.827  0.00  0.00      PROA  
ATOM    108    C LEU P 457     -16.977  -8.563 -21.014  0.00  0.00      PROA  
ATOM    109    O LEU P 457     -15.996  -9.238 -21.461  0.00  0.00      PROA  
ATOM    110    N ASP P 458     -17.017  -8.151 -19.766  0.00  0.00      PROA  
ATOM    111   HN ASP P 458     -17.647  -7.410 -19.548  0.00  0.00      PROA  
ATOM    112   CA ASP P 458     -16.070  -8.520 -18.698  0.00  0.00      PROA  
ATOM    113   HA ASP P 458     -15.108  -8.283 -19.128  0.00  0.00      PROA  
ATOM    114   CB ASP P 458     -16.432  -7.663 -17.488  0.00  0.00      PROA  
ATOM    115  HB1 ASP P 458     -16.033  -8.018 -16.513  0.00  0.00      PROA  
ATOM    116  HB2 ASP P 458     -17.516  -7.900 -17.433  0.00  0.00      PROA  
ATOM    117   CG ASP P 458     -16.122  -6.204 -17.620  0.00  0.00      PROA  
ATOM    118  OD1 ASP P 458     -16.582  -5.353 -16.829  0.00  0.00      PROA  
ATOM    119  OD2 ASP P 458     -15.340  -5.947 -18.585  0.00  0.00      PROA  
ATOM    120    C ASP P 458     -15.991  -9.980 -18.386  0.00  0.00      PROA  
ATOM    121    O ASP P 458     -14.922 -10.498 -18.247  0.00  0.00      PROA  
ATOM    122    N VAL P 459     -17.164 -10.624 -18.284  0.00  0.00      PROA  
ATOM    123   HN VAL P 459     -18.011 -10.110 -18.398  0.00  0.00      PROA  
ATOM    124   CA VAL P 459     -17.249 -12.031 -18.042  0.00  0.00      PROA  
ATOM    125   HA VAL P 459     -16.585 -12.333 -17.246  0.00  0.00      PROA  
ATOM    126   CB VAL P 459     -18.630 -12.493 -17.574  0.00  0.00      PROA  
ATOM    127   HB VAL P 459     -19.421 -12.013 -18.188  0.00  0.00      PROA  
ATOM    128  CG1 VAL P 459     -18.938 -13.968 -17.806  0.00  0.00      PROA  
ATOM    129 HG11 VAL P 459     -18.258 -14.646 -17.247  0.00  0.00      PROA  
ATOM    130 HG12 VAL P 459     -18.725 -14.248 -18.860  0.00  0.00      PROA  
ATOM    131 HG13 VAL P 459     -19.988 -14.192 -17.521  0.00  0.00      PROA  
ATOM    132  CG2 VAL P 459     -18.787 -12.118 -16.085  0.00  0.00      PROA  
ATOM    133 HG21 VAL P 459     -19.735 -12.234 -15.516  0.00  0.00      PROA  
ATOM    134 HG22 VAL P 459     -18.606 -11.068 -15.773  0.00  0.00      PROA  
ATOM    135 HG23 VAL P 459     -18.103 -12.709 -15.439  0.00  0.00      PROA  
ATOM    136    C VAL P 459     -16.612 -12.767 -19.284  0.00  0.00      PROA  
ATOM    137    O VAL P 459     -15.703 -13.592 -19.143  0.00  0.00      PROA  
ATOM    138    N LYS P 460     -17.103 -12.462 -20.581  0.00  0.00      PROA  
ATOM    139   HN LYS P 460     -17.706 -11.676 -20.695  0.00  0.00      PROA  
ATOM    140   CA LYS P 460     -16.642 -13.002 -21.850  0.00  0.00      PROA  
ATOM    141   HA LYS P 460     -16.804 -14.068 -21.779  0.00  0.00      PROA  
ATOM    142   CB LYS P 460     -17.561 -12.634 -23.022  0.00  0.00      PROA  
ATOM    143  HB1 LYS P 460     -17.049 -12.692 -24.006  0.00  0.00      PROA  
ATOM    144  HB2 LYS P 460     -17.831 -11.559 -22.943  0.00  0.00      PROA  
ATOM    145   CG LYS P 460     -18.950 -13.419 -23.077  0.00  0.00      PROA  
ATOM    146  HG1 LYS P 460     -19.658 -12.863 -22.427  0.00  0.00      PROA  
ATOM    147  HG2 LYS P 460     -18.679 -14.386 -22.600  0.00  0.00      PROA  
ATOM    148   CD LYS P 460     -19.430 -13.880 -24.402  0.00  0.00      PROA  
ATOM    149  HD1 LYS P 460     -20.187 -14.687 -24.298  0.00  0.00      PROA  
ATOM    150  HD2 LYS P 460     -18.619 -14.473 -24.876  0.00  0.00      PROA  
ATOM    151   CE LYS P 460     -19.899 -12.835 -25.496  0.00  0.00      PROA  
ATOM    152  HE1 LYS P 460     -19.018 -12.167 -25.598  0.00  0.00      PROA  
ATOM    153  HE2 LYS P 460     -20.740 -12.213 -25.121  0.00  0.00      PROA  
ATOM    154   NZ LYS P 460     -20.213 -13.401 -26.781  0.00  0.00      PROA  
ATOM    155  HZ1 LYS P 460     -19.892 -12.756 -27.530  0.00  0.00      PROA  
ATOM    156  HZ2 LYS P 460     -21.194 -13.628 -27.043  0.00  0.00      PROA  
ATOM    157  HZ3 LYS P 460     -19.626 -14.251 -26.899  0.00  0.00      PROA  
ATOM    158    C LYS P 460     -15.199 -12.841 -22.171  0.00  0.00      PROA  
ATOM    159    O LYS P 460     -14.559 -13.757 -22.588  0.00  0.00      PROA  
ATOM    160    N ARG P 461     -14.634 -11.608 -21.924  0.00  0.00      PROA  
ATOM    161   HN ARG P 461     -15.274 -10.945 -21.543  0.00  0.00      PROA  
ATOM    162   CA ARG P 461     -13.227 -11.241 -22.153  0.00  0.00      PROA  
ATOM    163   HA ARG P 461     -12.920 -11.608 -23.121  0.00  0.00      PROA  
ATOM    164   CB ARG P 461     -13.029  -9.651 -22.007  0.00  0.00      PROA  
ATOM    165  HB1 ARG P 461     -13.413  -9.170 -21.082  0.00  0.00      PROA  
ATOM    166  HB2 ARG P 461     -13.645  -9.278 -22.852  0.00  0.00      PROA  
ATOM    167   CG ARG P 461     -11.630  -9.146 -22.236  0.00  0.00      PROA  
ATOM    168  HG1 ARG P 461     -10.939  -9.319 -21.383  0.00  0.00      PROA  
ATOM    169  HG2 ARG P 461     -11.726  -8.039 -22.264  0.00  0.00      PROA  
ATOM    170   CD ARG P 461     -11.006  -9.528 -23.577  0.00  0.00      PROA  
ATOM    171  HD1 ARG P 461     -10.823 -10.624 -23.568  0.00  0.00      PROA  
ATOM    172  HD2 ARG P 461     -10.062  -8.948 -23.654  0.00  0.00      PROA  
ATOM    173   NE ARG P 461     -12.034  -9.217 -24.651  0.00  0.00      PROA  
ATOM    174   HE ARG P 461     -12.633  -8.429 -24.509  0.00  0.00      PROA  
ATOM    175   CZ ARG P 461     -11.967  -9.529 -25.899  0.00  0.00      PROA  
ATOM    176  NH1 ARG P 461     -11.005 -10.225 -26.414  0.00  0.00      PROA  
ATOM    177 HH11 ARG P 461     -10.250 -10.665 -25.928  0.00  0.00      PROA  
ATOM    178 HH12 ARG P 461     -11.108 -10.553 -27.353  0.00  0.00      PROA  
ATOM    179  NH2 ARG P 461     -13.028  -9.123 -26.576  0.00  0.00      PROA  
ATOM    180 HH21 ARG P 461     -13.726  -8.570 -26.121  0.00  0.00      PROA  
ATOM    181 HH22 ARG P 461     -12.973  -9.266 -27.564  0.00  0.00      PROA  
ATOM    182    C ARG P 461     -12.236 -12.023 -21.296  0.00  0.00      PROA  
ATOM    183    O ARG P 461     -11.184 -12.366 -21.759  0.00  0.00      PROA  
ATOM    184    N LYS P 462     -12.652 -12.354 -20.055  0.00  0.00      PROA  
ATOM    185   HN LYS P 462     -13.546 -12.038 -19.749  0.00  0.00      PROA  
ATOM    186   CA LYS P 462     -11.741 -13.111 -19.112  0.00  0.00      PROA  
ATOM    187   HA LYS P 462     -10.736 -12.898 -19.444  0.00  0.00      PROA  
ATOM    188   CB LYS P 462     -12.016 -12.709 -17.581  0.00  0.00      PROA  
ATOM    189  HB1 LYS P 462     -11.406 -13.283 -16.852  0.00  0.00      PROA  
ATOM    190  HB2 LYS P 462     -13.105 -12.814 -17.385  0.00  0.00      PROA  
ATOM    191   CG LYS P 462     -11.863 -11.160 -17.297  0.00  0.00      PROA  
ATOM    192  HG1 LYS P 462     -12.194 -10.942 -16.259  0.00  0.00      PROA  
ATOM    193  HG2 LYS P 462     -12.499 -10.529 -17.955  0.00  0.00      PROA  
ATOM    194   CD LYS P 462     -10.377 -10.715 -17.436  0.00  0.00      PROA  
ATOM    195  HD1 LYS P 462     -10.414  -9.622 -17.237  0.00  0.00      PROA  
ATOM    196  HD2 LYS P 462     -10.141 -10.961 -18.493  0.00  0.00      PROA  
ATOM    197   CE LYS P 462      -9.464 -11.439 -16.522  0.00  0.00      PROA  
ATOM    198  HE1 LYS P 462      -9.419 -12.528 -16.735  0.00  0.00      PROA  
ATOM    199  HE2 LYS P 462      -9.644 -11.265 -15.440  0.00  0.00      PROA  
ATOM    200   NZ LYS P 462      -8.077 -10.981 -16.652  0.00  0.00      PROA  
ATOM    201  HZ1 LYS P 462      -7.911  -9.965 -16.508  0.00  0.00      PROA  
ATOM    202  HZ2 LYS P 462      -7.756 -11.271 -17.598  0.00  0.00      PROA  
ATOM    203  HZ3 LYS P 462      -7.435 -11.544 -16.058  0.00  0.00      PROA  
ATOM    204    C LYS P 462     -11.921 -14.622 -19.282  0.00  0.00      PROA  
ATOM    205    O LYS P 462     -11.238 -15.419 -18.599  0.00  0.00      PROA  
ATOM    206    N ALA P 463     -12.924 -15.149 -20.050  0.00  0.00      PROA  
ATOM    207   HN ALA P 463     -13.654 -14.585 -20.429  0.00  0.00      PROA  
ATOM    208   CA ALA P 463     -13.298 -16.523 -19.996  0.00  0.00      PROA  
ATOM    209   HA ALA P 463     -13.302 -16.792 -18.950  0.00  0.00      PROA  
ATOM    210   CB ALA P 463     -14.705 -16.728 -20.558  0.00  0.00      PROA  
ATOM    211  HB1 ALA P 463     -14.793 -16.131 -21.491  0.00  0.00      PROA  
ATOM    212  HB2 ALA P 463     -15.409 -16.258 -19.838  0.00  0.00      PROA  
ATOM    213  HB3 ALA P 463     -15.030 -17.783 -20.683  0.00  0.00      PROA  
ATOM    214    C ALA P 463     -12.291 -17.497 -20.526  0.00  0.00      PROA  
ATOM    215    O ALA P 463     -12.142 -18.432 -19.716  0.00  0.00      PROA  
ATOM    216    N PRO P 464     -11.566 -17.456 -21.644  0.00  0.00      PROA  
ATOM    217   CD PRO P 464     -11.781 -16.473 -22.715  0.00  0.00      PROA  
ATOM    218  HD1 PRO P 464     -11.271 -15.514 -22.482  0.00  0.00      PROA  
ATOM    219  HD2 PRO P 464     -12.863 -16.254 -22.844  0.00  0.00      PROA  
ATOM    220   CA PRO P 464     -10.538 -18.432 -22.060  0.00  0.00      PROA  
ATOM    221   HA PRO P 464     -10.922 -19.438 -21.981  0.00  0.00      PROA  
ATOM    222   CB PRO P 464     -10.136 -17.953 -23.521  0.00  0.00      PROA  
ATOM    223  HB1 PRO P 464      -9.871 -18.783 -24.211  0.00  0.00      PROA  
ATOM    224  HB2 PRO P 464      -9.217 -17.329 -23.512  0.00  0.00      PROA  
ATOM    225   CG PRO P 464     -11.337 -17.204 -23.973  0.00  0.00      PROA  
ATOM    226  HG1 PRO P 464     -11.079 -16.555 -24.837  0.00  0.00      PROA  
ATOM    227  HG2 PRO P 464     -12.135 -17.878 -24.350  0.00  0.00      PROA  
ATOM    228    C PRO P 464      -9.336 -18.350 -21.185  0.00  0.00      PROA  
ATOM    229    O PRO P 464      -8.385 -19.004 -21.427  0.00  0.00      PROA  
ATOM    230    N TRP P 465      -9.298 -17.505 -20.097  0.00  0.00      PROA  
ATOM    231   HN TRP P 465     -10.108 -17.043 -19.745  0.00  0.00      PROA  
ATOM    232   CA TRP P 465      -8.063 -17.077 -19.547  0.00  0.00      PROA  
ATOM    233   HA TRP P 465      -7.216 -17.657 -19.880  0.00  0.00      PROA  
ATOM    234   CB TRP P 465      -7.773 -15.589 -19.816  0.00  0.00      PROA  
ATOM    235  HB1 TRP P 465      -6.783 -15.431 -19.339  0.00  0.00      PROA  
ATOM    236  HB2 TRP P 465      -8.601 -14.906 -19.531  0.00  0.00      PROA  
ATOM    237   CG TRP P 465      -7.629 -15.205 -21.265  0.00  0.00      PROA  
ATOM    238  CD1 TRP P 465      -8.598 -14.541 -21.999  0.00  0.00      PROA  
ATOM    239  HD1 TRP P 465      -9.502 -14.071 -21.642  0.00  0.00      PROA  
ATOM    240  NE1 TRP P 465      -8.187 -14.565 -23.347  0.00  0.00      PROA  
ATOM    241  HE1 TRP P 465      -8.690 -14.291 -24.137  0.00  0.00      PROA  
ATOM    242  CE2 TRP P 465      -6.923 -15.152 -23.447  0.00  0.00      PROA  
ATOM    243  CD2 TRP P 465      -6.482 -15.508 -22.118  0.00  0.00      PROA  
ATOM    244  CE3 TRP P 465      -5.240 -16.043 -21.880  0.00  0.00      PROA  
ATOM    245  HE3 TRP P 465      -4.861 -16.221 -20.884  0.00  0.00      PROA  
ATOM    246  CZ3 TRP P 465      -4.496 -16.279 -23.032  0.00  0.00      PROA  
ATOM    247  HZ3 TRP P 465      -3.638 -16.861 -22.729  0.00  0.00      PROA  
ATOM    248  CZ2 TRP P 465      -6.129 -15.483 -24.560  0.00  0.00      PROA  
ATOM    249  HZ2 TRP P 465      -6.472 -15.378 -25.579  0.00  0.00      PROA  
ATOM    250  CH2 TRP P 465      -4.922 -16.127 -24.280  0.00  0.00      PROA  
ATOM    251  HH2 TRP P 465      -4.333 -16.428 -25.134  0.00  0.00      PROA  
ATOM    252    C TRP P 465      -7.956 -17.303 -17.983  0.00  0.00      PROA  
ATOM    253    O TRP P 465      -6.864 -17.074 -17.413  0.00  0.00      PROA  
ATOM    254    N TYR P 466      -9.046 -17.870 -17.397  0.00  0.00      PROA  
ATOM    255   HN TYR P 466      -9.938 -18.074 -17.791  0.00  0.00      PROA  
ATOM    256   CA TYR P 466      -9.042 -18.302 -16.041  0.00  0.00      PROA  
ATOM    257   HA TYR P 466      -8.679 -17.444 -15.494  0.00  0.00      PROA  
ATOM    258   CB TYR P 466     -10.407 -18.775 -15.583  0.00  0.00      PROA  
ATOM    259  HB1 TYR P 466     -10.270 -19.487 -14.741  0.00  0.00      PROA  
ATOM    260  HB2 TYR P 466     -10.928 -19.252 -16.440  0.00  0.00      PROA  
ATOM    261   CG TYR P 466     -11.181 -17.628 -15.156  0.00  0.00      PROA  
ATOM    262  CD1 TYR P 466     -12.130 -17.028 -15.980  0.00  0.00      PROA  
ATOM    263  HD1 TYR P 466     -12.410 -17.508 -16.906  0.00  0.00      PROA  
ATOM    264  CE1 TYR P 466     -12.675 -15.836 -15.649  0.00  0.00      PROA  
ATOM    265  HE1 TYR P 466     -13.297 -15.390 -16.411  0.00  0.00      PROA  
ATOM    266   CZ TYR P 466     -12.404 -15.197 -14.445  0.00  0.00      PROA  
ATOM    267   OH TYR P 466     -13.029 -13.929 -14.195  0.00  0.00      PROA  
ATOM    268   HH TYR P 466     -12.821 -13.704 -13.286  0.00  0.00      PROA  
ATOM    269  CD2 TYR P 466     -10.943 -17.087 -13.899  0.00  0.00      PROA  
ATOM    270  HD2 TYR P 466     -10.061 -17.395 -13.356  0.00  0.00      PROA  
ATOM    271  CE2 TYR P 466     -11.564 -15.853 -13.545  0.00  0.00      PROA  
ATOM    272  HE2 TYR P 466     -11.299 -15.357 -12.623  0.00  0.00      PROA  
ATOM    273    C TYR P 466      -8.033 -19.442 -15.670  0.00  0.00      PROA  
ATOM    274    O TYR P 466      -7.396 -19.322 -14.596  0.00  0.00      PROA  
ATOM    275    N TRP P 467      -7.911 -20.523 -16.489  0.00  0.00      PROA  
ATOM    276   HN TRP P 467      -8.612 -20.577 -17.196  0.00  0.00      PROA  
ATOM    277   CA TRP P 467      -6.923 -21.528 -16.369  0.00  0.00      PROA  
ATOM    278   HA TRP P 467      -7.007 -21.841 -15.339  0.00  0.00      PROA  
ATOM    279   CB TRP P 467      -7.242 -22.732 -17.341  0.00  0.00      PROA  
ATOM    280  HB1 TRP P 467      -7.220 -22.353 -18.385  0.00  0.00      PROA  
ATOM    281  HB2 TRP P 467      -8.294 -22.933 -17.046  0.00  0.00      PROA  
ATOM    282   CG TRP P 467      -6.443 -24.019 -17.203  0.00  0.00      PROA  
ATOM    283  CD1 TRP P 467      -6.117 -24.846 -18.264  0.00  0.00      PROA  
ATOM    284  HD1 TRP P 467      -6.616 -24.840 -19.222  0.00  0.00      PROA  
ATOM    285  NE1 TRP P 467      -5.350 -25.906 -17.818  0.00  0.00      PROA  
ATOM    286  HE1 TRP P 467      -5.085 -26.744 -18.244  0.00  0.00      PROA  
ATOM    287  CE2 TRP P 467      -5.182 -25.779 -16.469  0.00  0.00      PROA  
ATOM    288  CD2 TRP P 467      -5.828 -24.601 -16.063  0.00  0.00      PROA  
ATOM    289  CE3 TRP P 467      -5.796 -24.280 -14.686  0.00  0.00      PROA  
ATOM    290  HE3 TRP P 467      -6.464 -23.544 -14.264  0.00  0.00      PROA  
ATOM    291  CZ3 TRP P 467      -5.040 -25.077 -13.815  0.00  0.00      PROA  
ATOM    292  HZ3 TRP P 467      -5.051 -24.860 -12.757  0.00  0.00      PROA  
ATOM    293  CZ2 TRP P 467      -4.411 -26.507 -15.681  0.00  0.00      PROA  
ATOM    294  HZ2 TRP P 467      -3.815 -27.360 -15.970  0.00  0.00      PROA  
ATOM    295  CH2 TRP P 467      -4.339 -26.159 -14.285  0.00  0.00      PROA  
ATOM    296  HH2 TRP P 467      -3.647 -26.725 -13.680  0.00  0.00      PROA  
ATOM    297    C TRP P 467      -5.479 -20.961 -16.524  0.00  0.00      PROA  
ATOM    298    O TRP P 467      -4.623 -21.452 -15.784  0.00  0.00      PROA  
ATOM    299    N SER P 468      -5.255 -20.100 -17.493  0.00  0.00      PROA  
ATOM    300   HN SER P 468      -6.008 -19.850 -18.096  0.00  0.00      PROA  
ATOM    301   CA SER P 468      -3.995 -19.463 -17.776  0.00  0.00      PROA  
ATOM    302   HA SER P 468      -3.350 -20.329 -17.776  0.00  0.00      PROA  
ATOM    303   CB SER P 468      -4.065 -18.448 -19.031  0.00  0.00      PROA  
ATOM    304  HB1 SER P 468      -4.854 -17.695 -18.821  0.00  0.00      PROA  
ATOM    305  HB2 SER P 468      -4.397 -18.931 -19.975  0.00  0.00      PROA  
ATOM    306   OG SER P 468      -2.854 -17.656 -19.276  0.00  0.00      PROA  
ATOM    307  HG1 SER P 468      -2.150 -18.309 -19.287  0.00  0.00      PROA  
ATOM    308    C SER P 468      -3.458 -18.693 -16.536  0.00  0.00      PROA  
ATOM    309    O SER P 468      -2.231 -18.641 -16.303  0.00  0.00      PROA  
ATOM    310    N ASP P 469      -4.304 -18.067 -15.670  0.00  0.00      PROA  
ATOM    311   HN ASP P 469      -5.282 -18.067 -15.862  0.00  0.00      PROA  
ATOM    312   CA ASP P 469      -3.913 -17.256 -14.502  0.00  0.00      PROA  
ATOM    313   HA ASP P 469      -3.233 -16.558 -14.970  0.00  0.00      PROA  
ATOM    314   CB ASP P 469      -5.142 -16.619 -14.002  0.00  0.00      PROA  
ATOM    315  HB1 ASP P 469      -4.860 -16.141 -13.039  0.00  0.00      PROA  
ATOM    316  HB2 ASP P 469      -5.927 -17.330 -13.665  0.00  0.00      PROA  
ATOM    317   CG ASP P 469      -5.793 -15.589 -14.845  0.00  0.00      PROA  
ATOM    318  OD1 ASP P 469      -7.023 -15.308 -14.572  0.00  0.00      PROA  
ATOM    319  OD2 ASP P 469      -5.063 -14.933 -15.679  0.00  0.00      PROA  
ATOM    320    C ASP P 469      -3.336 -18.092 -13.375  0.00  0.00      PROA  
ATOM    321    O ASP P 469      -2.700 -17.575 -12.417  0.00  0.00      PROA  
ATOM    322    N TYR P 470      -3.525 -19.423 -13.528  0.00  0.00      PROA  
ATOM    323   HN TYR P 470      -3.986 -19.769 -14.341  0.00  0.00      PROA  
ATOM    324   CA TYR P 470      -2.944 -20.290 -12.575  0.00  0.00      PROA  
ATOM    325   HA TYR P 470      -2.561 -19.878 -11.653  0.00  0.00      PROA  
ATOM    326   CB TYR P 470      -3.973 -21.306 -12.146  0.00  0.00      PROA  
ATOM    327  HB1 TYR P 470      -3.358 -22.045 -11.589  0.00  0.00      PROA  
ATOM    328  HB2 TYR P 470      -4.530 -21.863 -12.930  0.00  0.00      PROA  
ATOM    329   CG TYR P 470      -4.948 -20.480 -11.309  0.00  0.00      PROA  
ATOM    330  CD1 TYR P 470      -4.689 -19.903 -10.050  0.00  0.00      PROA  
ATOM    331  HD1 TYR P 470      -3.680 -19.874  -9.666  0.00  0.00      PROA  
ATOM    332  CE1 TYR P 470      -5.733 -19.173  -9.451  0.00  0.00      PROA  
ATOM    333  HE1 TYR P 470      -5.669 -18.774  -8.450  0.00  0.00      PROA  
ATOM    334   CZ TYR P 470      -6.982 -19.042 -10.079  0.00  0.00      PROA  
ATOM    335   OH TYR P 470      -8.026 -18.343  -9.480  0.00  0.00      PROA  
ATOM    336   HH TYR P 470      -8.654 -18.179 -10.187  0.00  0.00      PROA  
ATOM    337  CD2 TYR P 470      -6.257 -20.469 -11.827  0.00  0.00      PROA  
ATOM    338  HD2 TYR P 470      -6.359 -20.970 -12.778  0.00  0.00      PROA  
ATOM    339  CE2 TYR P 470      -7.338 -19.928 -11.138  0.00  0.00      PROA  
ATOM    340  HE2 TYR P 470      -8.363 -19.914 -11.476  0.00  0.00      PROA  
ATOM    341    C TYR P 470      -1.756 -20.904 -13.268  0.00  0.00      PROA  
ATOM    342    O TYR P 470      -0.577 -20.798 -12.892  0.00  0.00      PROA  
ATOM    343    N ARG P 471      -2.076 -21.614 -14.373  0.00  0.00      PROA  
ATOM    344   HN ARG P 471      -3.002 -21.533 -14.734  0.00  0.00      PROA  
ATOM    345   CA ARG P 471      -1.160 -22.470 -15.065  0.00  0.00      PROA  
ATOM    346   HA ARG P 471      -0.799 -23.158 -14.316  0.00  0.00      PROA  
ATOM    347   CB ARG P 471      -1.874 -23.256 -16.189  0.00  0.00      PROA  
ATOM    348  HB1 ARG P 471      -2.490 -22.517 -16.744  0.00  0.00      PROA  
ATOM    349  HB2 ARG P 471      -2.566 -24.059 -15.857  0.00  0.00      PROA  
ATOM    350   CG ARG P 471      -1.047 -24.010 -17.319  0.00  0.00      PROA  
ATOM    351  HG1 ARG P 471      -0.635 -24.953 -16.900  0.00  0.00      PROA  
ATOM    352  HG2 ARG P 471      -0.194 -23.386 -17.662  0.00  0.00      PROA  
ATOM    353   CD ARG P 471      -1.813 -24.413 -18.565  0.00  0.00      PROA  
ATOM    354  HD1 ARG P 471      -2.797 -24.890 -18.367  0.00  0.00      PROA  
ATOM    355  HD2 ARG P 471      -1.176 -25.078 -19.187  0.00  0.00      PROA  
ATOM    356   NE ARG P 471      -2.045 -23.246 -19.377  0.00  0.00      PROA  
ATOM    357   HE ARG P 471      -1.486 -22.447 -19.156  0.00  0.00      PROA  
ATOM    358   CZ ARG P 471      -2.657 -23.205 -20.580  0.00  0.00      PROA  
ATOM    359  NH1 ARG P 471      -2.469 -22.162 -21.405  0.00  0.00      PROA  
ATOM    360 HH11 ARG P 471      -2.192 -21.250 -21.103  0.00  0.00      PROA  
ATOM    361 HH12 ARG P 471      -2.591 -22.305 -22.387  0.00  0.00      PROA  
ATOM    362  NH2 ARG P 471      -3.268 -24.229 -21.048  0.00  0.00      PROA  
ATOM    363 HH21 ARG P 471      -3.810 -24.134 -21.883  0.00  0.00      PROA  
ATOM    364 HH22 ARG P 471      -3.089 -25.115 -20.619  0.00  0.00      PROA  
ATOM    365    C ARG P 471       0.081 -21.936 -15.662  0.00  0.00      PROA  
ATOM    366    O ARG P 471       1.155 -22.519 -15.562  0.00  0.00      PROA  
ATOM    367    N ASP P 472       0.048 -20.721 -16.252  0.00  0.00      PROA  
ATOM    368   HN ASP P 472      -0.788 -20.178 -16.255  0.00  0.00      PROA  
ATOM    369   CA ASP P 472       1.209 -20.180 -16.983  0.00  0.00      PROA  
ATOM    370   HA ASP P 472       1.779 -21.042 -17.297  0.00  0.00      PROA  
ATOM    371   CB ASP P 472       0.675 -19.413 -18.174  0.00  0.00      PROA  
ATOM    372  HB1 ASP P 472       1.514 -19.078 -18.820  0.00  0.00      PROA  
ATOM    373  HB2 ASP P 472       0.260 -18.436 -17.845  0.00  0.00      PROA  
ATOM    374   CG ASP P 472      -0.309 -20.001 -19.123  0.00  0.00      PROA  
ATOM    375  OD1 ASP P 472      -0.988 -19.307 -19.895  0.00  0.00      PROA  
ATOM    376  OD2 ASP P 472      -0.186 -21.275 -19.293  0.00  0.00      PROA  
ATOM    377    C ASP P 472       2.142 -19.271 -16.105  0.00  0.00      PROA  
ATOM    378    O ASP P 472       3.168 -18.787 -16.574  0.00  0.00      PROA  
ATOM    379    N ALA P 473       1.797 -19.127 -14.805  0.00  0.00      PROA  
ATOM    380   HN ALA P 473       1.091 -19.670 -14.358  0.00  0.00      PROA  
ATOM    381   CA ALA P 473       2.590 -18.373 -13.733  0.00  0.00      PROA  
ATOM    382   HA ALA P 473       2.864 -17.405 -14.124  0.00  0.00      PROA  
ATOM    383   CB ALA P 473       1.584 -18.210 -12.492  0.00  0.00      PROA  
ATOM    384  HB1 ALA P 473       2.121 -17.787 -11.616  0.00  0.00      PROA  
ATOM    385  HB2 ALA P 473       1.205 -19.190 -12.132  0.00  0.00      PROA  
ATOM    386  HB3 ALA P 473       0.718 -17.549 -12.708  0.00  0.00      PROA  
ATOM    387    C ALA P 473       3.850 -19.101 -13.329  0.00  0.00      PROA  
ATOM    388    O ALA P 473       3.906 -20.340 -13.424  0.00  0.00      PROA  
ATOM    389    N LEU P 474       4.804 -18.275 -12.851  0.00  0.00      PROA  
ATOM    390   HN LEU P 474       4.564 -17.330 -12.642  0.00  0.00      PROA  
ATOM    391   CA LEU P 474       6.177 -18.696 -12.825  0.00  0.00      PROA  
ATOM    392   HA LEU P 474       6.316 -19.707 -13.178  0.00  0.00      PROA  
ATOM    393   CB LEU P 474       7.207 -17.908 -13.608  0.00  0.00      PROA  
ATOM    394  HB1 LEU P 474       8.208 -18.386 -13.553  0.00  0.00      PROA  
ATOM    395  HB2 LEU P 474       7.389 -16.932 -13.109  0.00  0.00      PROA  
ATOM    396   CG LEU P 474       6.717 -17.684 -15.044  0.00  0.00      PROA  
ATOM    397   HG LEU P 474       6.013 -18.483 -15.362  0.00  0.00      PROA  
ATOM    398  CD1 LEU P 474       5.930 -16.371 -15.080  0.00  0.00      PROA  
ATOM    399 HD11 LEU P 474       6.609 -15.510 -14.899  0.00  0.00      PROA  
ATOM    400 HD12 LEU P 474       5.054 -16.435 -14.400  0.00  0.00      PROA  
ATOM    401 HD13 LEU P 474       5.465 -16.155 -16.065  0.00  0.00      PROA  
ATOM    402  CD2 LEU P 474       7.853 -17.625 -16.025  0.00  0.00      PROA  
ATOM    403 HD21 LEU P 474       7.464 -17.695 -17.064  0.00  0.00      PROA  
ATOM    404 HD22 LEU P 474       8.515 -18.502 -15.856  0.00  0.00      PROA  
ATOM    405 HD23 LEU P 474       8.406 -16.672 -15.883  0.00  0.00      PROA  
ATOM    406    C LEU P 474       6.562 -18.676 -11.387  0.00  0.00      PROA  
ATOM    407    O LEU P 474       6.601 -17.616 -10.725  0.00  0.00      PROA  
ATOM    408    N SER P 475       6.956 -19.851 -10.870  0.00  0.00      PROA  
ATOM    409   HN SER P 475       7.187 -20.626 -11.453  0.00  0.00      PROA  
ATOM    410   CA SER P 475       7.050 -20.090  -9.454  0.00  0.00      PROA  
ATOM    411   HA SER P 475       6.045 -19.979  -9.075  0.00  0.00      PROA  
ATOM    412   CB SER P 475       7.562 -21.529  -9.121  0.00  0.00      PROA  
ATOM    413  HB1 SER P 475       6.777 -22.197  -9.536  0.00  0.00      PROA  
ATOM    414  HB2 SER P 475       7.630 -21.763  -8.037  0.00  0.00      PROA  
ATOM    415   OG SER P 475       8.763 -21.923  -9.850  0.00  0.00      PROA  
ATOM    416  HG1 SER P 475       8.595 -21.847 -10.792  0.00  0.00      PROA  
ATOM    417    C SER P 475       7.997 -19.185  -8.624  0.00  0.00      PROA  
ATOM    418    O SER P 475       7.619 -18.716  -7.561  0.00  0.00      PROA  
ATOM    419    N LEU P 476       9.262 -18.818  -9.088  0.00  0.00      PROA  
ATOM    420   HN LEU P 476       9.695 -19.077  -9.948  0.00  0.00      PROA  
ATOM    421   CA LEU P 476      10.113 -18.045  -8.228  0.00  0.00      PROA  
ATOM    422   HA LEU P 476       9.980 -18.309  -7.189  0.00  0.00      PROA  
ATOM    423   CB LEU P 476      11.681 -18.063  -8.562  0.00  0.00      PROA  
ATOM    424  HB1 LEU P 476      12.177 -17.639  -7.663  0.00  0.00      PROA  
ATOM    425  HB2 LEU P 476      11.983 -17.398  -9.399  0.00  0.00      PROA  
ATOM    426   CG LEU P 476      12.353 -19.372  -8.697  0.00  0.00      PROA  
ATOM    427   HG LEU P 476      11.986 -19.801  -9.654  0.00  0.00      PROA  
ATOM    428  CD1 LEU P 476      13.915 -19.157  -8.897  0.00  0.00      PROA  
ATOM    429 HD11 LEU P 476      14.161 -18.414  -9.686  0.00  0.00      PROA  
ATOM    430 HD12 LEU P 476      14.284 -20.165  -9.185  0.00  0.00      PROA  
ATOM    431 HD13 LEU P 476      14.439 -18.769  -7.998  0.00  0.00      PROA  
ATOM    432  CD2 LEU P 476      12.128 -20.324  -7.537  0.00  0.00      PROA  
ATOM    433 HD21 LEU P 476      12.545 -19.899  -6.599  0.00  0.00      PROA  
ATOM    434 HD22 LEU P 476      12.717 -21.248  -7.723  0.00  0.00      PROA  
ATOM    435 HD23 LEU P 476      11.049 -20.543  -7.391  0.00  0.00      PROA  
ATOM    436    C LEU P 476       9.852 -16.557  -8.349  0.00  0.00      PROA  
ATOM    437    O LEU P 476      10.017 -15.777  -7.465  0.00  0.00      PROA  
ATOM    438    N GLN P 477       9.362 -16.168  -9.530  0.00  0.00      PROA  
ATOM    439   HN GLN P 477       9.229 -16.780 -10.305  0.00  0.00      PROA  
ATOM    440   CA GLN P 477       8.780 -14.874  -9.729  0.00  0.00      PROA  
ATOM    441   HA GLN P 477       9.494 -14.096  -9.503  0.00  0.00      PROA  
ATOM    442   CB GLN P 477       8.580 -14.563 -11.211  0.00  0.00      PROA  
ATOM    443  HB1 GLN P 477       8.263 -15.455 -11.794  0.00  0.00      PROA  
ATOM    444  HB2 GLN P 477       9.574 -14.232 -11.581  0.00  0.00      PROA  
ATOM    445   CG GLN P 477       7.622 -13.472 -11.637  0.00  0.00      PROA  
ATOM    446  HG1 GLN P 477       6.661 -13.638 -11.105  0.00  0.00      PROA  
ATOM    447  HG2 GLN P 477       7.443 -13.602 -12.726  0.00  0.00      PROA  
ATOM    448   CD GLN P 477       8.155 -11.995 -11.514  0.00  0.00      PROA  
ATOM    449  OE1 GLN P 477       8.411 -11.326 -12.516  0.00  0.00      PROA  
ATOM    450  NE2 GLN P 477       8.381 -11.572 -10.266  0.00  0.00      PROA  
ATOM    451 HE21 GLN P 477       7.973 -12.107  -9.525  0.00  0.00      PROA  
ATOM    452 HE22 GLN P 477       8.876 -10.730 -10.052  0.00  0.00      PROA  
ATOM    453    C GLN P 477       7.553 -14.595  -8.868  0.00  0.00      PROA  
ATOM    454    O GLN P 477       7.409 -13.460  -8.369  0.00  0.00      PROA  
ATOM    455    N CYS P 478       6.674 -15.627  -8.818  0.00  0.00      PROA  
ATOM    456   HN CYS P 478       6.670 -16.395  -9.454  0.00  0.00      PROA  
ATOM    457   CA CYS P 478       5.527 -15.484  -8.049  0.00  0.00      PROA  
ATOM    458   HA CYS P 478       5.004 -14.589  -8.352  0.00  0.00      PROA  
ATOM    459   CB CYS P 478       4.429 -16.542  -8.297  0.00  0.00      PROA  
ATOM    460  HB1 CYS P 478       3.539 -16.504  -7.633  0.00  0.00      PROA  
ATOM    461  HB2 CYS P 478       4.915 -17.536  -8.193  0.00  0.00      PROA  
ATOM    462   SG CYS P 478       3.605 -16.453  -9.934  0.00  0.00      PROA  
ATOM    463  HG1 CYS P 478       4.604 -17.131 -10.479  0.00  0.00      PROA  
ATOM    464    C CYS P 478       5.821 -15.514  -6.506  0.00  0.00      PROA  
ATOM    465    O CYS P 478       5.397 -14.628  -5.797  0.00  0.00      PROA  
ATOM    466    N LEU P 479       6.685 -16.443  -6.067  0.00  0.00      PROA  
ATOM    467   HN LEU P 479       6.833 -17.262  -6.616  0.00  0.00      PROA  
ATOM    468   CA LEU P 479       7.210 -16.471  -4.741  0.00  0.00      PROA  
ATOM    469   HA LEU P 479       6.382 -16.579  -4.056  0.00  0.00      PROA  
ATOM    470   CB LEU P 479       8.165 -17.646  -4.524  0.00  0.00      PROA  
ATOM    471  HB1 LEU P 479       9.029 -17.651  -5.222  0.00  0.00      PROA  
ATOM    472  HB2 LEU P 479       7.609 -18.578  -4.760  0.00  0.00      PROA  
ATOM    473   CG LEU P 479       8.872 -17.931  -3.178  0.00  0.00      PROA  
ATOM    474   HG LEU P 479       9.552 -17.075  -2.979  0.00  0.00      PROA  
ATOM    475  CD1 LEU P 479       7.724 -18.082  -2.107  0.00  0.00      PROA  
ATOM    476 HD11 LEU P 479       6.877 -18.708  -2.459  0.00  0.00      PROA  
ATOM    477 HD12 LEU P 479       7.379 -17.088  -1.750  0.00  0.00      PROA  
ATOM    478 HD13 LEU P 479       8.146 -18.666  -1.261  0.00  0.00      PROA  
ATOM    479  CD2 LEU P 479       9.826 -19.182  -3.106  0.00  0.00      PROA  
ATOM    480 HD21 LEU P 479       9.235 -20.046  -3.481  0.00  0.00      PROA  
ATOM    481 HD22 LEU P 479      10.202 -19.380  -2.080  0.00  0.00      PROA  
ATOM    482 HD23 LEU P 479      10.708 -18.949  -3.739  0.00  0.00      PROA  
ATOM    483    C LEU P 479       7.951 -15.229  -4.297  0.00  0.00      PROA  
ATOM    484    O LEU P 479       7.653 -14.720  -3.210  0.00  0.00      PROA  
ATOM    485    N ALA P 480       8.805 -14.567  -5.147  0.00  0.00      PROA  
ATOM    486   HN ALA P 480       9.142 -15.126  -5.900  0.00  0.00      PROA  
ATOM    487   CA ALA P 480       9.448 -13.296  -4.909  0.00  0.00      PROA  
ATOM    488   HA ALA P 480      10.013 -13.320  -3.989  0.00  0.00      PROA  
ATOM    489   CB ALA P 480      10.370 -12.952  -6.092  0.00  0.00      PROA  
ATOM    490  HB1 ALA P 480      10.869 -11.960  -6.051  0.00  0.00      PROA  
ATOM    491  HB2 ALA P 480       9.871 -13.128  -7.069  0.00  0.00      PROA  
ATOM    492  HB3 ALA P 480      11.183 -13.706  -6.156  0.00  0.00      PROA  
ATOM    493    C ALA P 480       8.381 -12.204  -4.706  0.00  0.00      PROA  
ATOM    494    O ALA P 480       8.365 -11.437  -3.770  0.00  0.00      PROA  
ATOM    495    N SER P 481       7.301 -12.207  -5.578  0.00  0.00      PROA  
ATOM    496   HN SER P 481       7.413 -12.675  -6.452  0.00  0.00      PROA  
ATOM    497   CA SER P 481       6.206 -11.330  -5.372  0.00  0.00      PROA  
ATOM    498   HA SER P 481       6.588 -10.321  -5.321  0.00  0.00      PROA  
ATOM    499   CB SER P 481       5.340 -11.398  -6.639  0.00  0.00      PROA  
ATOM    500  HB1 SER P 481       5.082 -12.450  -6.887  0.00  0.00      PROA  
ATOM    501  HB2 SER P 481       6.038 -11.180  -7.476  0.00  0.00      PROA  
ATOM    502   OG SER P 481       4.145 -10.562  -6.596  0.00  0.00      PROA  
ATOM    503  HG1 SER P 481       4.392  -9.635  -6.628  0.00  0.00      PROA  
ATOM    504    C SER P 481       5.422 -11.628  -4.039  0.00  0.00      PROA  
ATOM    505    O SER P 481       5.234 -10.655  -3.275  0.00  0.00      PROA  
ATOM    506    N PHE P 482       5.088 -12.888  -3.722  0.00  0.00      PROA  
ATOM    507   HN PHE P 482       5.353 -13.613  -4.353  0.00  0.00      PROA  
ATOM    508   CA PHE P 482       4.366 -13.273  -2.525  0.00  0.00      PROA  
ATOM    509   HA PHE P 482       3.375 -12.850  -2.600  0.00  0.00      PROA  
ATOM    510   CB PHE P 482       4.178 -14.745  -2.690  0.00  0.00      PROA  
ATOM    511  HB1 PHE P 482       5.173 -15.116  -3.015  0.00  0.00      PROA  
ATOM    512  HB2 PHE P 482       3.441 -15.016  -3.475  0.00  0.00      PROA  
ATOM    513   CG PHE P 482       3.773 -15.569  -1.435  0.00  0.00      PROA  
ATOM    514  CD1 PHE P 482       4.525 -16.744  -1.147  0.00  0.00      PROA  
ATOM    515  HD1 PHE P 482       5.267 -17.081  -1.857  0.00  0.00      PROA  
ATOM    516  CE1 PHE P 482       4.247 -17.480  -0.008  0.00  0.00      PROA  
ATOM    517  HE1 PHE P 482       4.590 -18.500   0.089  0.00  0.00      PROA  
ATOM    518   CZ PHE P 482       3.159 -17.188   0.784  0.00  0.00      PROA  
ATOM    519   HZ PHE P 482       2.776 -17.824   1.569  0.00  0.00      PROA  
ATOM    520  CD2 PHE P 482       2.815 -15.097  -0.538  0.00  0.00      PROA  
ATOM    521  HD2 PHE P 482       2.230 -14.204  -0.704  0.00  0.00      PROA  
ATOM    522  CE2 PHE P 482       2.444 -15.952   0.515  0.00  0.00      PROA  
ATOM    523  HE2 PHE P 482       1.635 -15.845   1.223  0.00  0.00      PROA  
ATOM    524    C PHE P 482       4.971 -12.782  -1.186  0.00  0.00      PROA  
ATOM    525    O PHE P 482       4.334 -12.011  -0.511  0.00  0.00      PROA  
ATOM    526    N LEU P 483       6.244 -13.095  -1.014  0.00  0.00      PROA  
ATOM    527   HN LEU P 483       6.637 -13.596  -1.781  0.00  0.00      PROA  
ATOM    528   CA LEU P 483       7.016 -12.753   0.112  0.00  0.00      PROA  
ATOM    529   HA LEU P 483       6.463 -13.100   0.972  0.00  0.00      PROA  
ATOM    530   CB LEU P 483       8.329 -13.536   0.089  0.00  0.00      PROA  
ATOM    531  HB1 LEU P 483       8.995 -13.352   0.959  0.00  0.00      PROA  
ATOM    532  HB2 LEU P 483       8.936 -12.992  -0.665  0.00  0.00      PROA  
ATOM    533   CG LEU P 483       8.457 -15.075   0.002  0.00  0.00      PROA  
ATOM    534   HG LEU P 483       7.857 -15.220  -0.921  0.00  0.00      PROA  
ATOM    535  CD1 LEU P 483       9.935 -15.542  -0.152  0.00  0.00      PROA  
ATOM    536 HD11 LEU P 483       9.936 -16.600  -0.490  0.00  0.00      PROA  
ATOM    537 HD12 LEU P 483      10.583 -15.337   0.726  0.00  0.00      PROA  
ATOM    538 HD13 LEU P 483      10.410 -14.991  -0.992  0.00  0.00      PROA  
ATOM    539  CD2 LEU P 483       7.755 -15.853   1.188  0.00  0.00      PROA  
ATOM    540 HD21 LEU P 483       7.684 -16.940   0.969  0.00  0.00      PROA  
ATOM    541 HD22 LEU P 483       6.664 -15.646   1.192  0.00  0.00      PROA  
ATOM    542 HD23 LEU P 483       8.459 -15.742   2.040  0.00  0.00      PROA  
ATOM    543    C LEU P 483       7.220 -11.326   0.333  0.00  0.00      PROA  
ATOM    544    O LEU P 483       7.213 -10.771   1.436  0.00  0.00      PROA  
ATOM    545    N PHE P 484       7.502 -10.548  -0.713  0.00  0.00      PROA  
ATOM    546   HN PHE P 484       7.660 -10.975  -1.600  0.00  0.00      PROA  
ATOM    547   CA PHE P 484       7.581  -9.110  -0.587  0.00  0.00      PROA  
ATOM    548   HA PHE P 484       8.213  -8.838   0.246  0.00  0.00      PROA  
ATOM    549   CB PHE P 484       8.202  -8.436  -1.939  0.00  0.00      PROA  
ATOM    550  HB1 PHE P 484       7.658  -8.965  -2.751  0.00  0.00      PROA  
ATOM    551  HB2 PHE P 484       9.278  -8.713  -1.953  0.00  0.00      PROA  
ATOM    552   CG PHE P 484       8.211  -6.971  -2.097  0.00  0.00      PROA  
ATOM    553  CD1 PHE P 484       7.595  -6.305  -3.188  0.00  0.00      PROA  
ATOM    554  HD1 PHE P 484       7.147  -6.801  -4.037  0.00  0.00      PROA  
ATOM    555  CE1 PHE P 484       7.629  -4.881  -3.197  0.00  0.00      PROA  
ATOM    556  HE1 PHE P 484       7.076  -4.374  -3.973  0.00  0.00      PROA  
ATOM    557   CZ PHE P 484       8.228  -4.192  -2.211  0.00  0.00      PROA  
ATOM    558   HZ PHE P 484       8.130  -3.119  -2.272  0.00  0.00      PROA  
ATOM    559  CD2 PHE P 484       8.949  -6.201  -1.085  0.00  0.00      PROA  
ATOM    560  HD2 PHE P 484       9.442  -6.723  -0.277  0.00  0.00      PROA  
ATOM    561  CE2 PHE P 484       9.019  -4.797  -1.217  0.00  0.00      PROA  
ATOM    562  HE2 PHE P 484       9.516  -4.333  -0.378  0.00  0.00      PROA  
ATOM    563    C PHE P 484       6.235  -8.432  -0.328  0.00  0.00      PROA  
ATOM    564    O PHE P 484       6.065  -7.538   0.534  0.00  0.00      PROA  
ATOM    565    N LEU P 485       5.211  -8.819  -1.097  0.00  0.00      PROA  
ATOM    566   HN LEU P 485       5.404  -9.571  -1.722  0.00  0.00      PROA  
ATOM    567   CA LEU P 485       3.874  -8.276  -1.046  0.00  0.00      PROA  
ATOM    568   HA LEU P 485       4.006  -7.206  -1.110  0.00  0.00      PROA  
ATOM    569   CB LEU P 485       3.021  -8.808  -2.254  0.00  0.00      PROA  
ATOM    570  HB1 LEU P 485       3.135  -9.906  -2.381  0.00  0.00      PROA  
ATOM    571  HB2 LEU P 485       3.428  -8.387  -3.198  0.00  0.00      PROA  
ATOM    572   CG LEU P 485       1.524  -8.486  -2.186  0.00  0.00      PROA  
ATOM    573   HG LEU P 485       1.039  -8.782  -1.231  0.00  0.00      PROA  
ATOM    574  CD1 LEU P 485       1.334  -6.999  -2.345  0.00  0.00      PROA  
ATOM    575 HD11 LEU P 485       1.673  -6.657  -3.347  0.00  0.00      PROA  
ATOM    576 HD12 LEU P 485       1.905  -6.337  -1.659  0.00  0.00      PROA  
ATOM    577 HD13 LEU P 485       0.263  -6.705  -2.332  0.00  0.00      PROA  
ATOM    578  CD2 LEU P 485       0.742  -9.139  -3.282  0.00  0.00      PROA  
ATOM    579 HD21 LEU P 485       1.271  -9.091  -4.258  0.00  0.00      PROA  
ATOM    580 HD22 LEU P 485      -0.289  -8.750  -3.423  0.00  0.00      PROA  
ATOM    581 HD23 LEU P 485       0.733 -10.248  -3.221  0.00  0.00      PROA  
ATOM    582    C LEU P 485       3.248  -8.460   0.439  0.00  0.00      PROA  
ATOM    583    O LEU P 485       2.759  -7.516   1.024  0.00  0.00      PROA  
ATOM    584    N TYR P 486       3.435  -9.689   0.960  0.00  0.00      PROA  
ATOM    585   HN TYR P 486       3.794 -10.401   0.360  0.00  0.00      PROA  
ATOM    586   CA TYR P 486       3.126  -9.935   2.347  0.00  0.00      PROA  
ATOM    587   HA TYR P 486       2.060 -10.093   2.418  0.00  0.00      PROA  
ATOM    588   CB TYR P 486       3.653 -11.356   2.702  0.00  0.00      PROA  
ATOM    589  HB1 TYR P 486       4.751 -11.441   2.554  0.00  0.00      PROA  
ATOM    590  HB2 TYR P 486       3.313 -12.073   1.924  0.00  0.00      PROA  
ATOM    591   CG TYR P 486       3.201 -11.768   4.098  0.00  0.00      PROA  
ATOM    592  CD1 TYR P 486       1.853 -12.206   4.255  0.00  0.00      PROA  
ATOM    593  HD1 TYR P 486       1.174 -12.347   3.427  0.00  0.00      PROA  
ATOM    594  CE1 TYR P 486       1.406 -12.598   5.547  0.00  0.00      PROA  
ATOM    595  HE1 TYR P 486       0.376 -12.810   5.793  0.00  0.00      PROA  
ATOM    596   CZ TYR P 486       2.355 -12.564   6.600  0.00  0.00      PROA  
ATOM    597   OH TYR P 486       2.031 -12.993   7.878  0.00  0.00      PROA  
ATOM    598   HH TYR P 486       1.248 -13.547   7.869  0.00  0.00      PROA  
ATOM    599  CD2 TYR P 486       4.124 -11.701   5.129  0.00  0.00      PROA  
ATOM    600  HD2 TYR P 486       5.126 -11.443   4.820  0.00  0.00      PROA  
ATOM    601  CE2 TYR P 486       3.698 -12.194   6.387  0.00  0.00      PROA  
ATOM    602  HE2 TYR P 486       4.432 -12.223   7.179  0.00  0.00      PROA  
ATOM    603    C TYR P 486       3.716  -8.975   3.355  0.00  0.00      PROA  
ATOM    604    O TYR P 486       3.037  -8.492   4.246  0.00  0.00      PROA  
ATOM    605    N CYS P 487       4.981  -8.755   3.181  0.00  0.00      PROA  
ATOM    606   HN CYS P 487       5.454  -9.112   2.379  0.00  0.00      PROA  
ATOM    607   CA CYS P 487       5.806  -7.868   4.069  0.00  0.00      PROA  
ATOM    608   HA CYS P 487       5.545  -8.098   5.091  0.00  0.00      PROA  
ATOM    609   CB CYS P 487       7.278  -8.139   3.845  0.00  0.00      PROA  
ATOM    610  HB1 CYS P 487       7.887  -7.276   4.188  0.00  0.00      PROA  
ATOM    611  HB2 CYS P 487       7.302  -8.218   2.737  0.00  0.00      PROA  
ATOM    612   SG CYS P 487       7.848  -9.731   4.482  0.00  0.00      PROA  
ATOM    613  HG1 CYS P 487       8.361 -10.246   3.375  0.00  0.00      PROA  
ATOM    614    C CYS P 487       5.434  -6.331   3.935  0.00  0.00      PROA  
ATOM    615    O CYS P 487       5.766  -5.559   4.864  0.00  0.00      PROA  
ATOM    616    N ALA P 488       4.817  -5.935   2.836  0.00  0.00      PROA  
ATOM    617   HN ALA P 488       4.614  -6.596   2.118  0.00  0.00      PROA  
ATOM    618   CA ALA P 488       4.531  -4.587   2.574  0.00  0.00      PROA  
ATOM    619   HA ALA P 488       5.240  -3.961   3.094  0.00  0.00      PROA  
ATOM    620   CB ALA P 488       4.849  -4.362   1.104  0.00  0.00      PROA  
ATOM    621  HB1 ALA P 488       4.497  -3.366   0.759  0.00  0.00      PROA  
ATOM    622  HB2 ALA P 488       4.307  -5.096   0.471  0.00  0.00      PROA  
ATOM    623  HB3 ALA P 488       5.938  -4.508   0.939  0.00  0.00      PROA  
ATOM    624    C ALA P 488       3.103  -4.193   3.033  0.00  0.00      PROA  
ATOM    625    O ALA P 488       2.876  -3.127   3.607  0.00  0.00      PROA  
ATOM    626    N CYS P 489       2.179  -5.112   2.840  0.00  0.00      PROA  
ATOM    627   HN CYS P 489       2.498  -5.965   2.433  0.00  0.00      PROA  
ATOM    628   CA CYS P 489       0.700  -4.976   2.921  0.00  0.00      PROA  
ATOM    629   HA CYS P 489       0.483  -3.918   2.896  0.00  0.00      PROA  
ATOM    630   CB CYS P 489      -0.025  -5.620   1.700  0.00  0.00      PROA  
ATOM    631  HB1 CYS P 489      -1.082  -5.733   2.022  0.00  0.00      PROA  
ATOM    632  HB2 CYS P 489       0.313  -6.671   1.575  0.00  0.00      PROA  
ATOM    633   SG CYS P 489       0.151  -4.691   0.180  0.00  0.00      PROA  
ATOM    634  HG1 CYS P 489      -1.075  -4.991  -0.224  0.00  0.00      PROA  
ATOM    635    C CYS P 489       0.092  -5.423   4.255  0.00  0.00      PROA  
ATOM    636    O CYS P 489      -1.017  -5.051   4.653  0.00  0.00      PROA  
ATOM    637    N MET P 490       0.775  -6.193   5.134  0.00  0.00      PROA  
ATOM    638   HN MET P 490       1.653  -6.617   4.926  0.00  0.00      PROA  
ATOM    639   CA MET P 490       0.229  -6.693   6.371  0.00  0.00      PROA  
ATOM    640   HA MET P 490      -0.770  -7.074   6.219  0.00  0.00      PROA  
ATOM    641   CB MET P 490       1.243  -7.769   6.881  0.00  0.00      PROA  
ATOM    642  HB1 MET P 490       2.290  -7.408   6.782  0.00  0.00      PROA  
ATOM    643  HB2 MET P 490       1.076  -8.655   6.233  0.00  0.00      PROA  
ATOM    644   CG MET P 490       1.128  -8.191   8.374  0.00  0.00      PROA  
ATOM    645  HG1 MET P 490       1.454  -7.306   8.962  0.00  0.00      PROA  
ATOM    646  HG2 MET P 490       2.012  -8.857   8.469  0.00  0.00      PROA  
ATOM    647   SD MET P 490      -0.340  -8.980   9.003  0.00  0.00      PROA  
ATOM    648   CE MET P 490      -0.045 -10.581   8.325  0.00  0.00      PROA  
ATOM    649  HE1 MET P 490       0.576 -11.084   9.097  0.00  0.00      PROA  
ATOM    650  HE2 MET P 490       0.481 -10.488   7.351  0.00  0.00      PROA  
ATOM    651  HE3 MET P 490      -0.983 -11.172   8.264  0.00  0.00      PROA  
ATOM    652    C MET P 490       0.043  -5.619   7.412  0.00  0.00      PROA  
ATOM    653    O MET P 490      -1.066  -5.453   7.892  0.00  0.00      PROA  
ATOM    654    N SER P 491       1.044  -4.774   7.711  0.00  0.00      PROA  
ATOM    655   HN SER P 491       1.762  -4.831   7.021  0.00  0.00      PROA  
ATOM    656   CA SER P 491       0.889  -3.720   8.742  0.00  0.00      PROA  
ATOM    657   HA SER P 491       0.612  -4.280   9.622  0.00  0.00      PROA  
ATOM    658   CB SER P 491       2.251  -3.175   9.260  0.00  0.00      PROA  
ATOM    659  HB1 SER P 491       2.887  -3.007   8.365  0.00  0.00      PROA  
ATOM    660  HB2 SER P 491       2.672  -3.926   9.963  0.00  0.00      PROA  
ATOM    661   OG SER P 491       2.072  -1.956  10.105  0.00  0.00      PROA  
ATOM    662  HG1 SER P 491       2.176  -1.212   9.508  0.00  0.00      PROA  
ATOM    663    C SER P 491      -0.268  -2.685   8.468  0.00  0.00      PROA  
ATOM    664    O SER P 491      -1.008  -2.365   9.372  0.00  0.00      PROA  
ATOM    665    N PRO P 492      -0.567  -2.202   7.292  0.00  0.00      PROA  
ATOM    666   CD PRO P 492       0.529  -1.882   6.357  0.00  0.00      PROA  
ATOM    667  HD1 PRO P 492       0.554  -2.648   5.552  0.00  0.00      PROA  
ATOM    668  HD2 PRO P 492       1.519  -1.853   6.861  0.00  0.00      PROA  
ATOM    669   CA PRO P 492      -1.584  -1.203   7.203  0.00  0.00      PROA  
ATOM    670   HA PRO P 492      -1.424  -0.477   7.986  0.00  0.00      PROA  
ATOM    671   CB PRO P 492      -1.345  -0.468   5.815  0.00  0.00      PROA  
ATOM    672  HB1 PRO P 492      -1.765   0.558   5.745  0.00  0.00      PROA  
ATOM    673  HB2 PRO P 492      -1.755  -1.077   4.981  0.00  0.00      PROA  
ATOM    674   CG PRO P 492       0.219  -0.546   5.721  0.00  0.00      PROA  
ATOM    675  HG1 PRO P 492       0.592  -0.520   4.675  0.00  0.00      PROA  
ATOM    676  HG2 PRO P 492       0.618   0.287   6.339  0.00  0.00      PROA  
ATOM    677    C PRO P 492      -2.932  -1.815   7.431  0.00  0.00      PROA  
ATOM    678    O PRO P 492      -3.763  -1.297   8.184  0.00  0.00      PROA  
ATOM    679    N VAL P 493      -3.192  -2.951   6.817  0.00  0.00      PROA  
ATOM    680   HN VAL P 493      -2.516  -3.238   6.143  0.00  0.00      PROA  
ATOM    681   CA VAL P 493      -4.435  -3.644   6.903  0.00  0.00      PROA  
ATOM    682   HA VAL P 493      -5.168  -2.958   6.506  0.00  0.00      PROA  
ATOM    683   CB VAL P 493      -4.386  -4.901   6.119  0.00  0.00      PROA  
ATOM    684   HB VAL P 493      -3.384  -5.263   6.434  0.00  0.00      PROA  
ATOM    685  CG1 VAL P 493      -5.529  -5.917   6.455  0.00  0.00      PROA  
ATOM    686 HG11 VAL P 493      -6.473  -5.559   5.992  0.00  0.00      PROA  
ATOM    687 HG12 VAL P 493      -5.676  -6.140   7.533  0.00  0.00      PROA  
ATOM    688 HG13 VAL P 493      -5.267  -6.853   5.916  0.00  0.00      PROA  
ATOM    689  CG2 VAL P 493      -4.277  -4.521   4.612  0.00  0.00      PROA  
ATOM    690 HG21 VAL P 493      -4.548  -5.396   3.984  0.00  0.00      PROA  
ATOM    691 HG22 VAL P 493      -3.234  -4.257   4.333  0.00  0.00      PROA  
ATOM    692 HG23 VAL P 493      -4.919  -3.676   4.283  0.00  0.00      PROA  
ATOM    693    C VAL P 493      -4.904  -3.958   8.294  0.00  0.00      PROA  
ATOM    694    O VAL P 493      -6.018  -3.725   8.673  0.00  0.00      PROA  
ATOM    695    N ILE P 494      -4.008  -4.478   9.226  0.00  0.00      PROA  
ATOM    696   HN ILE P 494      -3.196  -4.843   8.776  0.00  0.00      PROA  
ATOM    697   CA ILE P 494      -4.249  -4.592  10.632  0.00  0.00      PROA  
ATOM    698   HA ILE P 494      -5.233  -5.010  10.785  0.00  0.00      PROA  
ATOM    699   CB ILE P 494      -3.235  -5.523  11.410  0.00  0.00      PROA  
ATOM    700   HB ILE P 494      -3.593  -5.621  12.458  0.00  0.00      PROA  
ATOM    701  CG2 ILE P 494      -3.466  -6.885  10.862  0.00  0.00      PROA  
ATOM    702 HG21 ILE P 494      -3.232  -7.645  11.638  0.00  0.00      PROA  
ATOM    703 HG22 ILE P 494      -2.736  -7.188  10.082  0.00  0.00      PROA  
ATOM    704 HG23 ILE P 494      -4.472  -7.221  10.534  0.00  0.00      PROA  
ATOM    705  CG1 ILE P 494      -1.754  -5.172  11.321  0.00  0.00      PROA  
ATOM    706 HG11 ILE P 494      -1.728  -4.072  11.473  0.00  0.00      PROA  
ATOM    707 HG12 ILE P 494      -1.438  -5.501  10.307  0.00  0.00      PROA  
ATOM    708   CD ILE P 494      -0.894  -5.949  12.344  0.00  0.00      PROA  
ATOM    709  HD1 ILE P 494      -0.891  -7.007  12.007  0.00  0.00      PROA  
ATOM    710  HD2 ILE P 494      -1.309  -5.895  13.373  0.00  0.00      PROA  
ATOM    711  HD3 ILE P 494       0.153  -5.579  12.384  0.00  0.00      PROA  
ATOM    712    C ILE P 494      -4.400  -3.308  11.416  0.00  0.00      PROA  
ATOM    713    O ILE P 494      -5.166  -3.202  12.358  0.00  0.00      PROA  
ATOM    714    N THR P 495      -3.690  -2.241  10.960  0.00  0.00      PROA  
ATOM    715   HN THR P 495      -3.083  -2.301  10.171  0.00  0.00      PROA  
ATOM    716   CA THR P 495      -3.624  -0.935  11.540  0.00  0.00      PROA  
ATOM    717   HA THR P 495      -3.668  -1.110  12.605  0.00  0.00      PROA  
ATOM    718   CB THR P 495      -2.379  -0.058  11.181  0.00  0.00      PROA  
ATOM    719   HB THR P 495      -2.411   0.211  10.104  0.00  0.00      PROA  
ATOM    720  OG1 THR P 495      -1.182  -0.723  11.462  0.00  0.00      PROA  
ATOM    721  HG1 THR P 495      -1.077  -1.359  10.749  0.00  0.00      PROA  
ATOM    722  CG2 THR P 495      -2.448   1.165  12.102  0.00  0.00      PROA  
ATOM    723 HG21 THR P 495      -1.455   1.658  12.028  0.00  0.00      PROA  
ATOM    724 HG22 THR P 495      -2.621   0.850  13.153  0.00  0.00      PROA  
ATOM    725 HG23 THR P 495      -3.236   1.837  11.699  0.00  0.00      PROA  
ATOM    726    C THR P 495      -4.981  -0.267  11.439  0.00  0.00      PROA  
ATOM    727    O THR P 495      -5.466   0.271  12.390  0.00  0.00      PROA  
ATOM    728    N PHE P 496      -5.704  -0.452  10.296  0.00  0.00      PROA  
ATOM    729   HN PHE P 496      -5.285  -0.907   9.514  0.00  0.00      PROA  
ATOM    730   CA PHE P 496      -7.020   0.155  10.137  0.00  0.00      PROA  
ATOM    731   HA PHE P 496      -6.983   1.204  10.392  0.00  0.00      PROA  
ATOM    732   CB PHE P 496      -7.512   0.202   8.642  0.00  0.00      PROA  
ATOM    733  HB1 PHE P 496      -8.479   0.735   8.766  0.00  0.00      PROA  
ATOM    734  HB2 PHE P 496      -7.699  -0.852   8.346  0.00  0.00      PROA  
ATOM    735   CG PHE P 496      -6.627   0.936   7.688  0.00  0.00      PROA  
ATOM    736  CD1 PHE P 496      -6.124   2.226   7.902  0.00  0.00      PROA  
ATOM    737  HD1 PHE P 496      -6.500   2.804   8.733  0.00  0.00      PROA  
ATOM    738  CE1 PHE P 496      -5.079   2.740   7.042  0.00  0.00      PROA  
ATOM    739  HE1 PHE P 496      -4.757   3.759   7.194  0.00  0.00      PROA  
ATOM    740   CZ PHE P 496      -4.640   1.984   6.008  0.00  0.00      PROA  
ATOM    741   HZ PHE P 496      -3.812   2.336   5.411  0.00  0.00      PROA  
ATOM    742  CD2 PHE P 496      -6.176   0.182   6.617  0.00  0.00      PROA  
ATOM    743  HD2 PHE P 496      -6.501  -0.848   6.581  0.00  0.00      PROA  
ATOM    744  CE2 PHE P 496      -5.141   0.674   5.763  0.00  0.00      PROA  
ATOM    745  HE2 PHE P 496      -4.723  -0.009   5.039  0.00  0.00      PROA  
ATOM    746    C PHE P 496      -7.979  -0.512  11.140  0.00  0.00      PROA  
ATOM    747    O PHE P 496      -8.907   0.099  11.615  0.00  0.00      PROA  
ATOM    748    N GLY P 497      -7.745  -1.808  11.428  0.00  0.00      PROA  
ATOM    749   HN GLY P 497      -7.006  -2.311  10.986  0.00  0.00      PROA  
ATOM    750   CA GLY P 497      -8.592  -2.485  12.409  0.00  0.00      PROA  
ATOM    751  HA1 GLY P 497      -8.274  -3.517  12.399  0.00  0.00      PROA  
ATOM    752  HA2 GLY P 497      -9.636  -2.406  12.143  0.00  0.00      PROA  
ATOM    753    C GLY P 497      -8.435  -1.888  13.748  0.00  0.00      PROA  
ATOM    754    O GLY P 497      -9.397  -1.556  14.340  0.00  0.00      PROA  
ATOM    755    N GLY P 498      -7.148  -1.731  14.331  0.00  0.00      PROA  
ATOM    756   HN GLY P 498      -6.365  -1.859  13.727  0.00  0.00      PROA  
ATOM    757   CA GLY P 498      -6.901  -1.131  15.645  0.00  0.00      PROA  
ATOM    758  HA1 GLY P 498      -5.844  -1.219  15.846  0.00  0.00      PROA  
ATOM    759  HA2 GLY P 498      -7.473  -1.650  16.400  0.00  0.00      PROA  
ATOM    760    C GLY P 498      -7.367   0.279  15.625  0.00  0.00      PROA  
ATOM    761    O GLY P 498      -7.944   0.713  16.625  0.00  0.00      PROA  
ATOM    762    N LEU P 499      -7.096   1.042  14.541  0.00  0.00      PROA  
ATOM    763   HN LEU P 499      -6.602   0.708  13.741  0.00  0.00      PROA  
ATOM    764   CA LEU P 499      -7.741   2.449  14.471  0.00  0.00      PROA  
ATOM    765   HA LEU P 499      -7.515   3.017  15.362  0.00  0.00      PROA  
ATOM    766   CB LEU P 499      -7.298   3.097  13.097  0.00  0.00      PROA  
ATOM    767  HB1 LEU P 499      -7.938   3.930  12.736  0.00  0.00      PROA  
ATOM    768  HB2 LEU P 499      -7.147   2.306  12.332  0.00  0.00      PROA  
ATOM    769   CG LEU P 499      -5.895   3.762  13.141  0.00  0.00      PROA  
ATOM    770   HG LEU P 499      -5.242   3.220  13.858  0.00  0.00      PROA  
ATOM    771  CD1 LEU P 499      -5.358   3.868  11.747  0.00  0.00      PROA  
ATOM    772 HD11 LEU P 499      -4.370   4.371  11.831  0.00  0.00      PROA  
ATOM    773 HD12 LEU P 499      -5.939   4.484  11.027  0.00  0.00      PROA  
ATOM    774 HD13 LEU P 499      -4.993   2.909  11.322  0.00  0.00      PROA  
ATOM    775  CD2 LEU P 499      -6.094   5.183  13.653  0.00  0.00      PROA  
ATOM    776 HD21 LEU P 499      -6.828   5.647  12.959  0.00  0.00      PROA  
ATOM    777 HD22 LEU P 499      -5.153   5.774  13.671  0.00  0.00      PROA  
ATOM    778 HD23 LEU P 499      -6.613   5.127  14.634  0.00  0.00      PROA  
ATOM    779    C LEU P 499      -9.253   2.423  14.468  0.00  0.00      PROA  
ATOM    780    O LEU P 499      -9.831   3.209  15.201  0.00  0.00      PROA  
ATOM    781    N LEU P 500      -9.900   1.491  13.861  0.00  0.00      PROA  
ATOM    782   HN LEU P 500      -9.436   0.857  13.247  0.00  0.00      PROA  
ATOM    783   CA LEU P 500     -11.408   1.437  14.018  0.00  0.00      PROA  
ATOM    784   HA LEU P 500     -11.880   2.393  13.845  0.00  0.00      PROA  
ATOM    785   CB LEU P 500     -12.056   0.468  12.979  0.00  0.00      PROA  
ATOM    786  HB1 LEU P 500     -11.645  -0.556  13.103  0.00  0.00      PROA  
ATOM    787  HB2 LEU P 500     -11.720   0.846  11.990  0.00  0.00      PROA  
ATOM    788   CG LEU P 500     -13.599   0.343  12.874  0.00  0.00      PROA  
ATOM    789   HG LEU P 500     -13.990  -0.169  13.778  0.00  0.00      PROA  
ATOM    790  CD1 LEU P 500     -14.307   1.681  12.849  0.00  0.00      PROA  
ATOM    791 HD11 LEU P 500     -15.394   1.452  12.852  0.00  0.00      PROA  
ATOM    792 HD12 LEU P 500     -14.141   2.262  11.916  0.00  0.00      PROA  
ATOM    793 HD13 LEU P 500     -14.208   2.383  13.704  0.00  0.00      PROA  
ATOM    794  CD2 LEU P 500     -14.173  -0.494  11.662  0.00  0.00      PROA  
ATOM    795 HD21 LEU P 500     -13.565  -1.418  11.562  0.00  0.00      PROA  
ATOM    796 HD22 LEU P 500     -14.162   0.119  10.735  0.00  0.00      PROA  
ATOM    797 HD23 LEU P 500     -15.255  -0.740  11.705  0.00  0.00      PROA  
ATOM    798    C LEU P 500     -11.856   0.842  15.363  0.00  0.00      PROA  
ATOM    799    O LEU P 500     -12.896   1.197  15.979  0.00  0.00      PROA  
ATOM    800    N GLY P 501     -11.043  -0.061  15.887  0.00  0.00      PROA  
ATOM    801   HN GLY P 501     -10.382  -0.575  15.345  0.00  0.00      PROA  
ATOM    802   CA GLY P 501     -11.298  -0.547  17.236  0.00  0.00      PROA  
ATOM    803  HA1 GLY P 501     -10.602  -1.348  17.438  0.00  0.00      PROA  
ATOM    804  HA2 GLY P 501     -12.273  -0.980  17.407  0.00  0.00      PROA  
ATOM    805    C GLY P 501     -11.044   0.396  18.395  0.00  0.00      PROA  
ATOM    806    O GLY P 501     -11.788   0.353  19.366  0.00  0.00      PROA  
ATOM    807    N GLU P 502     -10.105   1.340  18.183  0.00  0.00      PROA  
ATOM    808   HN GLU P 502      -9.538   1.222  17.372  0.00  0.00      PROA  
ATOM    809   CA GLU P 502      -9.947   2.539  19.023  0.00  0.00      PROA  
ATOM    810   HA GLU P 502      -9.823   2.295  20.068  0.00  0.00      PROA  
ATOM    811   CB GLU P 502      -8.549   3.170  18.653  0.00  0.00      PROA  
ATOM    812  HB1 GLU P 502      -8.572   3.569  17.616  0.00  0.00      PROA  
ATOM    813  HB2 GLU P 502      -7.713   2.443  18.735  0.00  0.00      PROA  
ATOM    814   CG GLU P 502      -8.124   4.436  19.489  0.00  0.00      PROA  
ATOM    815  HG1 GLU P 502      -8.122   4.127  20.556  0.00  0.00      PROA  
ATOM    816  HG2 GLU P 502      -8.934   5.178  19.319  0.00  0.00      PROA  
ATOM    817   CD GLU P 502      -6.780   5.067  19.135  0.00  0.00      PROA  
ATOM    818  OE1 GLU P 502      -6.821   6.288  18.739  0.00  0.00      PROA  
ATOM    819  OE2 GLU P 502      -5.696   4.424  19.294  0.00  0.00      PROA  
ATOM    820    C GLU P 502     -11.101   3.540  18.944  0.00  0.00      PROA  
ATOM    821    O GLU P 502     -11.633   4.098  19.938  0.00  0.00      PROA  
ATOM    822    N ALA P 503     -11.665   3.758  17.690  0.00  0.00      PROA  
ATOM    823   HN ALA P 503     -11.349   3.243  16.897  0.00  0.00      PROA  
ATOM    824   CA ALA P 503     -12.717   4.710  17.515  0.00  0.00      PROA  
ATOM    825   HA ALA P 503     -12.532   5.581  18.127  0.00  0.00      PROA  
ATOM    826   CB ALA P 503     -12.796   5.151  16.017  0.00  0.00      PROA  
ATOM    827  HB1 ALA P 503     -13.457   6.032  15.873  0.00  0.00      PROA  
ATOM    828  HB2 ALA P 503     -13.199   4.324  15.394  0.00  0.00      PROA  
ATOM    829  HB3 ALA P 503     -11.738   5.310  15.716  0.00  0.00      PROA  
ATOM    830    C ALA P 503     -14.119   4.236  17.916  0.00  0.00      PROA  
ATOM    831    O ALA P 503     -15.096   4.942  18.146  0.00  0.00      PROA  
ATOM    832    N THR P 504     -14.310   2.884  17.879  0.00  0.00      PROA  
ATOM    833   HN THR P 504     -13.639   2.246  17.508  0.00  0.00      PROA  
ATOM    834   CA THR P 504     -15.514   2.158  18.267  0.00  0.00      PROA  
ATOM    835   HA THR P 504     -16.399   2.766  18.151  0.00  0.00      PROA  
ATOM    836   CB THR P 504     -15.694   0.900  17.443  0.00  0.00      PROA  
ATOM    837   HB THR P 504     -16.649   0.393  17.696  0.00  0.00      PROA  
ATOM    838  OG1 THR P 504     -14.573  -0.022  17.526  0.00  0.00      PROA  
ATOM    839  HG1 THR P 504     -13.845   0.380  17.047  0.00  0.00      PROA  
ATOM    840  CG2 THR P 504     -15.900   1.200  15.946  0.00  0.00      PROA  
ATOM    841 HG21 THR P 504     -15.659   0.334  15.293  0.00  0.00      PROA  
ATOM    842 HG22 THR P 504     -15.088   1.863  15.578  0.00  0.00      PROA  
ATOM    843 HG23 THR P 504     -16.874   1.705  15.774  0.00  0.00      PROA  
ATOM    844    C THR P 504     -15.377   1.715  19.742  0.00  0.00      PROA  
ATOM    845    O THR P 504     -16.030   0.729  20.157  0.00  0.00      PROA  
ATOM    846    N GLU P 505     -14.416   2.325  20.547  0.00  0.00      PROA  
ATOM    847   HN GLU P 505     -13.916   3.109  20.185  0.00  0.00      PROA  
ATOM    848   CA GLU P 505     -14.380   2.150  22.061  0.00  0.00      PROA  
ATOM    849   HA GLU P 505     -13.554   2.652  22.544  0.00  0.00      PROA  
ATOM    850   CB GLU P 505     -15.636   2.729  22.833  0.00  0.00      PROA  
ATOM    851  HB1 GLU P 505     -15.664   2.278  23.848  0.00  0.00      PROA  
ATOM    852  HB2 GLU P 505     -16.526   2.325  22.305  0.00  0.00      PROA  
ATOM    853   CG GLU P 505     -15.604   4.278  23.120  0.00  0.00      PROA  
ATOM    854  HG1 GLU P 505     -15.527   4.835  22.162  0.00  0.00      PROA  
ATOM    855  HG2 GLU P 505     -14.662   4.505  23.665  0.00  0.00      PROA  
ATOM    856   CD GLU P 505     -16.845   4.754  23.781  0.00  0.00      PROA  
ATOM    857  OE1 GLU P 505     -17.489   5.725  23.317  0.00  0.00      PROA  
ATOM    858  OE2 GLU P 505     -17.046   4.273  24.888  0.00  0.00      PROA  
ATOM    859    C GLU P 505     -14.200   0.601  22.435  0.00  0.00      PROA  
ATOM    860    O GLU P 505     -14.777   0.158  23.398  0.00  0.00      PROA  
ATOM    861    N GLY P 506     -13.562  -0.299  21.628  0.00  0.00      PROA  
ATOM    862   HN GLY P 506     -13.107  -0.058  20.774  0.00  0.00      PROA  
ATOM    863   CA GLY P 506     -13.480  -1.746  22.068  0.00  0.00      PROA  
ATOM    864  HA1 GLY P 506     -13.635  -1.848  23.132  0.00  0.00      PROA  
ATOM    865  HA2 GLY P 506     -12.440  -2.007  21.942  0.00  0.00      PROA  
ATOM    866    C GLY P 506     -14.305  -2.675  21.286  0.00  0.00      PROA  
ATOM    867    O GLY P 506     -14.387  -3.861  21.649  0.00  0.00      PROA  
ATOM    868    N ARG P 507     -15.062  -2.173  20.205  0.00  0.00      PROA  
ATOM    869   HN ARG P 507     -15.200  -1.206  20.004  0.00  0.00      PROA  
ATOM    870   CA ARG P 507     -15.869  -3.102  19.414  0.00  0.00      PROA  
ATOM    871   HA ARG P 507     -16.311  -3.777  20.133  0.00  0.00      PROA  
ATOM    872   CB ARG P 507     -17.074  -2.401  18.531  0.00  0.00      PROA  
ATOM    873  HB1 ARG P 507     -17.551  -3.286  18.058  0.00  0.00      PROA  
ATOM    874  HB2 ARG P 507     -16.723  -1.750  17.702  0.00  0.00      PROA  
ATOM    875   CG ARG P 507     -18.274  -1.647  19.196  0.00  0.00      PROA  
ATOM    876  HG1 ARG P 507     -18.995  -1.342  18.408  0.00  0.00      PROA  
ATOM    877  HG2 ARG P 507     -17.776  -0.821  19.746  0.00  0.00      PROA  
ATOM    878   CD ARG P 507     -19.026  -2.482  20.320  0.00  0.00      PROA  
ATOM    879  HD1 ARG P 507     -18.296  -2.598  21.150  0.00  0.00      PROA  
ATOM    880  HD2 ARG P 507     -19.443  -3.465  20.016  0.00  0.00      PROA  
ATOM    881   NE ARG P 507     -20.209  -1.753  20.816  0.00  0.00      PROA  
ATOM    882   HE ARG P 507     -21.137  -2.122  20.755  0.00  0.00      PROA  
ATOM    883   CZ ARG P 507     -20.157  -0.558  21.317  0.00  0.00      PROA  
ATOM    884  NH1 ARG P 507     -21.303   0.125  21.470  0.00  0.00      PROA  
ATOM    885 HH11 ARG P 507     -22.232  -0.147  21.222  0.00  0.00      PROA  
ATOM    886 HH12 ARG P 507     -21.179   1.082  21.732  0.00  0.00      PROA  
ATOM    887  NH2 ARG P 507     -19.118   0.082  21.753  0.00  0.00      PROA  
ATOM    888 HH21 ARG P 507     -18.275  -0.451  21.829  0.00  0.00      PROA  
ATOM    889 HH22 ARG P 507     -19.318   0.803  22.416  0.00  0.00      PROA  
ATOM    890    C ARG P 507     -14.966  -3.890  18.463  0.00  0.00      PROA  
ATOM    891    O ARG P 507     -14.589  -5.020  18.621  0.00  0.00      PROA  
ATOM    892    N ILE P 508     -14.591  -3.233  17.350  0.00  0.00      PROA  
ATOM    893   HN ILE P 508     -14.721  -2.260  17.175  0.00  0.00      PROA  
ATOM    894   CA ILE P 508     -13.725  -3.818  16.322  0.00  0.00      PROA  
ATOM    895   HA ILE P 508     -14.150  -4.742  15.958  0.00  0.00      PROA  
ATOM    896   CB ILE P 508     -13.809  -2.917  15.065  0.00  0.00      PROA  
ATOM    897   HB ILE P 508     -13.465  -1.929  15.438  0.00  0.00      PROA  
ATOM    898  CG2 ILE P 508     -12.925  -3.368  13.923  0.00  0.00      PROA  
ATOM    899 HG21 ILE P 508     -13.381  -3.059  12.959  0.00  0.00      PROA  
ATOM    900 HG22 ILE P 508     -12.863  -4.474  13.839  0.00  0.00      PROA  
ATOM    901 HG23 ILE P 508     -11.920  -2.897  13.870  0.00  0.00      PROA  
ATOM    902  CG1 ILE P 508     -15.277  -2.703  14.589  0.00  0.00      PROA  
ATOM    903 HG11 ILE P 508     -15.321  -1.870  13.855  0.00  0.00      PROA  
ATOM    904 HG12 ILE P 508     -15.962  -2.314  15.373  0.00  0.00      PROA  
ATOM    905   CD ILE P 508     -15.976  -3.931  13.896  0.00  0.00      PROA  
ATOM    906  HD1 ILE P 508     -16.329  -4.660  14.656  0.00  0.00      PROA  
ATOM    907  HD2 ILE P 508     -15.237  -4.441  13.242  0.00  0.00      PROA  
ATOM    908  HD3 ILE P 508     -16.863  -3.614  13.306  0.00  0.00      PROA  
ATOM    909    C ILE P 508     -12.358  -4.228  16.784  0.00  0.00      PROA  
ATOM    910    O ILE P 508     -11.727  -3.555  17.659  0.00  0.00      PROA  
ATOM    911    N SER P 509     -11.812  -5.286  16.231  0.00  0.00      PROA  
ATOM    912   HN SER P 509     -12.369  -5.900  15.677  0.00  0.00      PROA  
ATOM    913   CA SER P 509     -10.394  -5.620  16.477  0.00  0.00      PROA  
ATOM    914   HA SER P 509      -9.914  -4.886  17.107  0.00  0.00      PROA  
ATOM    915   CB SER P 509     -10.288  -7.116  17.071  0.00  0.00      PROA  
ATOM    916  HB1 SER P 509     -10.763  -7.074  18.074  0.00  0.00      PROA  
ATOM    917  HB2 SER P 509      -9.221  -7.418  17.140  0.00  0.00      PROA  
ATOM    918   OG SER P 509     -10.972  -8.103  16.258  0.00  0.00      PROA  
ATOM    919  HG1 SER P 509     -11.911  -8.016  16.434  0.00  0.00      PROA  
ATOM    920    C SER P 509      -9.766  -5.662  15.073  0.00  0.00      PROA  
ATOM    921    O SER P 509     -10.286  -5.746  13.950  0.00  0.00      PROA  
ATOM    922    N ALA P 510      -8.450  -5.806  15.168  0.00  0.00      PROA  
ATOM    923   HN ALA P 510      -8.013  -5.714  16.060  0.00  0.00      PROA  
ATOM    924   CA ALA P 510      -7.603  -6.247  14.084  0.00  0.00      PROA  
ATOM    925   HA ALA P 510      -7.743  -5.615  13.220  0.00  0.00      PROA  
ATOM    926   CB ALA P 510      -6.168  -6.233  14.632  0.00  0.00      PROA  
ATOM    927  HB1 ALA P 510      -5.489  -6.356  13.762  0.00  0.00      PROA  
ATOM    928  HB2 ALA P 510      -6.034  -7.056  15.367  0.00  0.00      PROA  
ATOM    929  HB3 ALA P 510      -6.025  -5.299  15.215  0.00  0.00      PROA  
ATOM    930    C ALA P 510      -7.822  -7.656  13.549  0.00  0.00      PROA  
ATOM    931    O ALA P 510      -7.803  -7.918  12.363  0.00  0.00      PROA  
ATOM    932    N ILE P 511      -8.089  -8.647  14.419  0.00  0.00      PROA  
ATOM    933   HN ILE P 511      -8.276  -8.332  15.347  0.00  0.00      PROA  
ATOM    934   CA ILE P 511      -8.353  -9.975  14.002  0.00  0.00      PROA  
ATOM    935   HA ILE P 511      -7.489 -10.265  13.423  0.00  0.00      PROA  
ATOM    936   CB ILE P 511      -8.395 -11.053  15.079  0.00  0.00      PROA  
ATOM    937   HB ILE P 511      -7.417 -10.940  15.594  0.00  0.00      PROA  
ATOM    938  CG2 ILE P 511      -9.529 -10.874  16.140  0.00  0.00      PROA  
ATOM    939 HG21 ILE P 511     -10.579 -10.870  15.775  0.00  0.00      PROA  
ATOM    940 HG22 ILE P 511      -9.376  -9.937  16.717  0.00  0.00      PROA  
ATOM    941 HG23 ILE P 511      -9.526 -11.740  16.837  0.00  0.00      PROA  
ATOM    942  CG1 ILE P 511      -8.415 -12.511  14.626  0.00  0.00      PROA  
ATOM    943 HG11 ILE P 511      -9.212 -12.803  13.909  0.00  0.00      PROA  
ATOM    944 HG12 ILE P 511      -8.475 -13.233  15.468  0.00  0.00      PROA  
ATOM    945   CD ILE P 511      -7.105 -12.772  13.848  0.00  0.00      PROA  
ATOM    946  HD1 ILE P 511      -6.252 -12.301  14.382  0.00  0.00      PROA  
ATOM    947  HD2 ILE P 511      -7.154 -12.482  12.777  0.00  0.00      PROA  
ATOM    948  HD3 ILE P 511      -6.847 -13.852  13.810  0.00  0.00      PROA  
ATOM    949    C ILE P 511      -9.484 -10.098  13.026  0.00  0.00      PROA  
ATOM    950    O ILE P 511      -9.419 -10.721  11.936  0.00  0.00      PROA  
ATOM    951    N GLU P 512     -10.636  -9.448  13.411  0.00  0.00      PROA  
ATOM    952   HN GLU P 512     -10.620  -9.112  14.349  0.00  0.00      PROA  
ATOM    953   CA GLU P 512     -11.717  -9.126  12.537  0.00  0.00      PROA  
ATOM    954   HA GLU P 512     -12.238 -10.018  12.220  0.00  0.00      PROA  
ATOM    955   CB GLU P 512     -12.741  -8.308  13.322  0.00  0.00      PROA  
ATOM    956  HB1 GLU P 512     -13.534  -7.967  12.623  0.00  0.00      PROA  
ATOM    957  HB2 GLU P 512     -12.126  -7.497  13.767  0.00  0.00      PROA  
ATOM    958   CG GLU P 512     -13.452  -9.056  14.451  0.00  0.00      PROA  
ATOM    959  HG1 GLU P 512     -12.762  -9.535  15.178  0.00  0.00      PROA  
ATOM    960  HG2 GLU P 512     -14.122  -9.831  14.020  0.00  0.00      PROA  
ATOM    961   CD GLU P 512     -14.221  -8.051  15.247  0.00  0.00      PROA  
ATOM    962  OE1 GLU P 512     -15.343  -7.644  14.826  0.00  0.00      PROA  
ATOM    963  OE2 GLU P 512     -13.715  -7.547  16.310  0.00  0.00      PROA  
ATOM    964    C GLU P 512     -11.410  -8.413  11.166  0.00  0.00      PROA  
ATOM    965    O GLU P 512     -11.986  -8.802  10.161  0.00  0.00      PROA  
ATOM    966    N SER P 513     -10.596  -7.324  11.141  0.00  0.00      PROA  
ATOM    967   HN SER P 513     -10.287  -6.866  11.971  0.00  0.00      PROA  
ATOM    968   CA SER P 513     -10.057  -6.722   9.851  0.00  0.00      PROA  
ATOM    969   HA SER P 513     -10.934  -6.391   9.315  0.00  0.00      PROA  
ATOM    970   CB SER P 513      -9.203  -5.490  10.133  0.00  0.00      PROA  
ATOM    971  HB1 SER P 513      -8.592  -5.089   9.296  0.00  0.00      PROA  
ATOM    972  HB2 SER P 513      -8.447  -5.663  10.929  0.00  0.00      PROA  
ATOM    973   OG SER P 513     -10.015  -4.400  10.587  0.00  0.00      PROA  
ATOM    974  HG1 SER P 513     -10.275  -4.540  11.500  0.00  0.00      PROA  
ATOM    975    C SER P 513      -9.313  -7.703   9.011  0.00  0.00      PROA  
ATOM    976    O SER P 513      -9.569  -7.987   7.867  0.00  0.00      PROA  
ATOM    977    N LEU P 514      -8.359  -8.367   9.668  0.00  0.00      PROA  
ATOM    978   HN LEU P 514      -8.154  -8.104  10.607  0.00  0.00      PROA  
ATOM    979   CA LEU P 514      -7.578  -9.383   9.121  0.00  0.00      PROA  
ATOM    980   HA LEU P 514      -7.060  -8.976   8.264  0.00  0.00      PROA  
ATOM    981   CB LEU P 514      -6.562  -9.845  10.098  0.00  0.00      PROA  
ATOM    982  HB1 LEU P 514      -7.149 -10.397  10.863  0.00  0.00      PROA  
ATOM    983  HB2 LEU P 514      -6.064  -9.042  10.682  0.00  0.00      PROA  
ATOM    984   CG LEU P 514      -5.456 -10.834   9.479  0.00  0.00      PROA  
ATOM    985   HG LEU P 514      -6.010 -11.616   8.917  0.00  0.00      PROA  
ATOM    986  CD1 LEU P 514      -4.484 -10.248   8.379  0.00  0.00      PROA  
ATOM    987 HD11 LEU P 514      -3.970  -9.309   8.674  0.00  0.00      PROA  
ATOM    988 HD12 LEU P 514      -5.093 -10.109   7.460  0.00  0.00      PROA  
ATOM    989 HD13 LEU P 514      -3.798 -11.072   8.087  0.00  0.00      PROA  
ATOM    990  CD2 LEU P 514      -4.548 -11.445  10.477  0.00  0.00      PROA  
ATOM    991 HD21 LEU P 514      -5.129 -11.998  11.245  0.00  0.00      PROA  
ATOM    992 HD22 LEU P 514      -3.955 -10.587  10.860  0.00  0.00      PROA  
ATOM    993 HD23 LEU P 514      -3.768 -12.059   9.978  0.00  0.00      PROA  
ATOM    994    C LEU P 514      -8.347 -10.578   8.479  0.00  0.00      PROA  
ATOM    995    O LEU P 514      -8.070 -11.010   7.340  0.00  0.00      PROA  
ATOM    996    N PHE P 515      -9.419 -11.019   9.179  0.00  0.00      PROA  
ATOM    997   HN PHE P 515      -9.348 -10.784  10.146  0.00  0.00      PROA  
ATOM    998   CA PHE P 515     -10.424 -11.990   8.743  0.00  0.00      PROA  
ATOM    999   HA PHE P 515      -9.884 -12.867   8.417  0.00  0.00      PROA  
ATOM   1000   CB PHE P 515     -11.258 -12.400   9.945  0.00  0.00      PROA  
ATOM   1001  HB1 PHE P 515     -11.614 -11.482  10.459  0.00  0.00      PROA  
ATOM   1002  HB2 PHE P 515     -10.593 -12.875  10.697  0.00  0.00      PROA  
ATOM   1003   CG PHE P 515     -12.352 -13.432   9.724  0.00  0.00      PROA  
ATOM   1004  CD1 PHE P 515     -13.439 -13.514  10.526  0.00  0.00      PROA  
ATOM   1005  HD1 PHE P 515     -13.730 -12.768  11.251  0.00  0.00      PROA  
ATOM   1006  CE1 PHE P 515     -14.406 -14.513  10.294  0.00  0.00      PROA  
ATOM   1007  HE1 PHE P 515     -15.308 -14.615  10.879  0.00  0.00      PROA  
ATOM   1008   CZ PHE P 515     -14.198 -15.456   9.282  0.00  0.00      PROA  
ATOM   1009   HZ PHE P 515     -14.992 -16.097   8.930  0.00  0.00      PROA  
ATOM   1010  CD2 PHE P 515     -12.105 -14.381   8.750  0.00  0.00      PROA  
ATOM   1011  HD2 PHE P 515     -11.163 -14.457   8.226  0.00  0.00      PROA  
ATOM   1012  CE2 PHE P 515     -13.055 -15.337   8.501  0.00  0.00      PROA  
ATOM   1013  HE2 PHE P 515     -13.035 -16.101   7.738  0.00  0.00      PROA  
ATOM   1014    C PHE P 515     -11.293 -11.465   7.541  0.00  0.00      PROA  
ATOM   1015    O PHE P 515     -11.412 -12.166   6.525  0.00  0.00      PROA  
ATOM   1016    N GLY P 516     -11.840 -10.244   7.618  0.00  0.00      PROA  
ATOM   1017   HN GLY P 516     -11.792  -9.652   8.419  0.00  0.00      PROA  
ATOM   1018   CA GLY P 516     -12.547  -9.701   6.473  0.00  0.00      PROA  
ATOM   1019  HA1 GLY P 516     -12.824  -8.727   6.849  0.00  0.00      PROA  
ATOM   1020  HA2 GLY P 516     -13.480 -10.208   6.274  0.00  0.00      PROA  
ATOM   1021    C GLY P 516     -11.755  -9.450   5.216  0.00  0.00      PROA  
ATOM   1022    O GLY P 516     -12.197  -9.862   4.102  0.00  0.00      PROA  
ATOM   1023    N ALA P 517     -10.545  -8.865   5.304  0.00  0.00      PROA  
ATOM   1024   HN ALA P 517     -10.170  -8.391   6.097  0.00  0.00      PROA  
ATOM   1025   CA ALA P 517      -9.585  -8.830   4.251  0.00  0.00      PROA  
ATOM   1026   HA ALA P 517     -10.010  -8.302   3.410  0.00  0.00      PROA  
ATOM   1027   CB ALA P 517      -8.327  -7.973   4.714  0.00  0.00      PROA  
ATOM   1028  HB1 ALA P 517      -7.950  -8.514   5.609  0.00  0.00      PROA  
ATOM   1029  HB2 ALA P 517      -8.707  -6.980   5.035  0.00  0.00      PROA  
ATOM   1030  HB3 ALA P 517      -7.529  -7.839   3.953  0.00  0.00      PROA  
ATOM   1031    C ALA P 517      -9.154 -10.206   3.751  0.00  0.00      PROA  
ATOM   1032    O ALA P 517      -9.051 -10.462   2.575  0.00  0.00      PROA  
ATOM   1033    N SER P 518      -8.968 -11.179   4.652  0.00  0.00      PROA  
ATOM   1034   HN SER P 518      -9.135 -11.009   5.620  0.00  0.00      PROA  
ATOM   1035   CA SER P 518      -8.731 -12.535   4.186  0.00  0.00      PROA  
ATOM   1036   HA SER P 518      -7.854 -12.615   3.561  0.00  0.00      PROA  
ATOM   1037   CB SER P 518      -8.545 -13.448   5.379  0.00  0.00      PROA  
ATOM   1038  HB1 SER P 518      -8.505 -14.486   4.987  0.00  0.00      PROA  
ATOM   1039  HB2 SER P 518      -9.299 -13.417   6.194  0.00  0.00      PROA  
ATOM   1040   OG SER P 518      -7.316 -13.217   5.965  0.00  0.00      PROA  
ATOM   1041  HG1 SER P 518      -7.491 -12.395   6.429  0.00  0.00      PROA  
ATOM   1042    C SER P 518      -9.832 -13.174   3.329  0.00  0.00      PROA  
ATOM   1043    O SER P 518      -9.603 -13.765   2.258  0.00  0.00      PROA  
ATOM   1044    N MET P 519     -11.116 -13.060   3.715  0.00  0.00      PROA  
ATOM   1045   HN MET P 519     -11.204 -12.655   4.621  0.00  0.00      PROA  
ATOM   1046   CA MET P 519     -12.324 -13.447   2.980  0.00  0.00      PROA  
ATOM   1047   HA MET P 519     -12.152 -14.448   2.613  0.00  0.00      PROA  
ATOM   1048   CB MET P 519     -13.517 -13.240   3.802  0.00  0.00      PROA  
ATOM   1049  HB1 MET P 519     -14.463 -13.173   3.224  0.00  0.00      PROA  
ATOM   1050  HB2 MET P 519     -13.539 -12.293   4.381  0.00  0.00      PROA  
ATOM   1051   CG MET P 519     -13.721 -14.386   4.812  0.00  0.00      PROA  
ATOM   1052  HG1 MET P 519     -13.065 -14.190   5.687  0.00  0.00      PROA  
ATOM   1053  HG2 MET P 519     -13.551 -15.383   4.351  0.00  0.00      PROA  
ATOM   1054   SD MET P 519     -15.502 -14.581   5.264  0.00  0.00      PROA  
ATOM   1055   CE MET P 519     -15.353 -13.152   6.477  0.00  0.00      PROA  
ATOM   1056  HE1 MET P 519     -15.366 -12.183   5.934  0.00  0.00      PROA  
ATOM   1057  HE2 MET P 519     -14.377 -13.211   7.003  0.00  0.00      PROA  
ATOM   1058  HE3 MET P 519     -16.127 -13.065   7.269  0.00  0.00      PROA  
ATOM   1059    C MET P 519     -12.513 -12.720   1.623  0.00  0.00      PROA  
ATOM   1060    O MET P 519     -12.877 -13.232   0.564  0.00  0.00      PROA  
ATOM   1061    N THR P 520     -12.314 -11.368   1.679  0.00  0.00      PROA  
ATOM   1062   HN THR P 520     -11.938 -10.881   2.463  0.00  0.00      PROA  
ATOM   1063   CA THR P 520     -12.571 -10.488   0.491  0.00  0.00      PROA  
ATOM   1064   HA THR P 520     -13.506 -10.717   0.001  0.00  0.00      PROA  
ATOM   1065   CB THR P 520     -12.761  -9.066   0.852  0.00  0.00      PROA  
ATOM   1066   HB THR P 520     -11.797  -8.557   1.068  0.00  0.00      PROA  
ATOM   1067  OG1 THR P 520     -13.739  -8.931   1.894  0.00  0.00      PROA  
ATOM   1068  HG1 THR P 520     -13.380  -9.542   2.542  0.00  0.00      PROA  
ATOM   1069  CG2 THR P 520     -13.435  -8.385  -0.345  0.00  0.00      PROA  
ATOM   1070 HG21 THR P 520     -14.296  -9.021  -0.642  0.00  0.00      PROA  
ATOM   1071 HG22 THR P 520     -12.670  -8.337  -1.149  0.00  0.00      PROA  
ATOM   1072 HG23 THR P 520     -13.756  -7.355  -0.081  0.00  0.00      PROA  
ATOM   1073    C THR P 520     -11.433 -10.717  -0.495  0.00  0.00      PROA  
ATOM   1074    O THR P 520     -11.758 -10.757  -1.669  0.00  0.00      PROA  
ATOM   1075    N GLY P 521     -10.131 -10.822   0.001  0.00  0.00      PROA  
ATOM   1076   HN GLY P 521      -9.982 -10.721   0.982  0.00  0.00      PROA  
ATOM   1077   CA GLY P 521      -8.993 -10.992  -0.869  0.00  0.00      PROA  
ATOM   1078  HA1 GLY P 521      -8.097 -10.959  -0.266  0.00  0.00      PROA  
ATOM   1079  HA2 GLY P 521      -9.041 -10.127  -1.513  0.00  0.00      PROA  
ATOM   1080    C GLY P 521      -8.961 -12.328  -1.714  0.00  0.00      PROA  
ATOM   1081    O GLY P 521      -8.716 -12.435  -2.932  0.00  0.00      PROA  
ATOM   1082    N ILE P 522      -9.316 -13.471  -1.082  0.00  0.00      PROA  
ATOM   1083   HN ILE P 522      -9.419 -13.454  -0.090  0.00  0.00      PROA  
ATOM   1084   CA ILE P 522      -9.690 -14.695  -1.775  0.00  0.00      PROA  
ATOM   1085   HA ILE P 522      -8.826 -15.024  -2.334  0.00  0.00      PROA  
ATOM   1086   CB ILE P 522     -10.010 -15.801  -0.797  0.00  0.00      PROA  
ATOM   1087   HB ILE P 522     -10.678 -15.259  -0.094  0.00  0.00      PROA  
ATOM   1088  CG2 ILE P 522     -10.762 -17.006  -1.415  0.00  0.00      PROA  
ATOM   1089 HG21 ILE P 522     -11.707 -16.822  -1.969  0.00  0.00      PROA  
ATOM   1090 HG22 ILE P 522     -11.006 -17.730  -0.608  0.00  0.00      PROA  
ATOM   1091 HG23 ILE P 522     -10.164 -17.508  -2.205  0.00  0.00      PROA  
ATOM   1092  CG1 ILE P 522      -8.718 -16.209   0.040  0.00  0.00      PROA  
ATOM   1093 HG11 ILE P 522      -9.141 -16.881   0.817  0.00  0.00      PROA  
ATOM   1094 HG12 ILE P 522      -8.250 -15.316   0.505  0.00  0.00      PROA  
ATOM   1095   CD ILE P 522      -7.680 -17.085  -0.656  0.00  0.00      PROA  
ATOM   1096  HD1 ILE P 522      -6.894 -17.417   0.056  0.00  0.00      PROA  
ATOM   1097  HD2 ILE P 522      -7.200 -16.583  -1.524  0.00  0.00      PROA  
ATOM   1098  HD3 ILE P 522      -8.235 -17.987  -0.992  0.00  0.00      PROA  
ATOM   1099    C ILE P 522     -10.919 -14.594  -2.755  0.00  0.00      PROA  
ATOM   1100    O ILE P 522     -10.829 -15.108  -3.902  0.00  0.00      PROA  
ATOM   1101    N ALA P 523     -12.002 -13.937  -2.393  0.00  0.00      PROA  
ATOM   1102   HN ALA P 523     -12.068 -13.650  -1.441  0.00  0.00      PROA  
ATOM   1103   CA ALA P 523     -13.211 -13.850  -3.294  0.00  0.00      PROA  
ATOM   1104   HA ALA P 523     -13.407 -14.890  -3.506  0.00  0.00      PROA  
ATOM   1105   CB ALA P 523     -14.447 -13.343  -2.619  0.00  0.00      PROA  
ATOM   1106  HB1 ALA P 523     -15.345 -13.399  -3.272  0.00  0.00      PROA  
ATOM   1107  HB2 ALA P 523     -14.308 -12.323  -2.201  0.00  0.00      PROA  
ATOM   1108  HB3 ALA P 523     -14.624 -13.995  -1.738  0.00  0.00      PROA  
ATOM   1109    C ALA P 523     -12.984 -13.087  -4.552  0.00  0.00      PROA  
ATOM   1110    O ALA P 523     -13.375 -13.479  -5.679  0.00  0.00      PROA  
ATOM   1111    N TYR P 524     -12.299 -11.952  -4.397  0.00  0.00      PROA  
ATOM   1112   HN TYR P 524     -12.020 -11.707  -3.472  0.00  0.00      PROA  
ATOM   1113   CA TYR P 524     -11.994 -11.005  -5.431  0.00  0.00      PROA  
ATOM   1114   HA TYR P 524     -12.854 -10.765  -6.039  0.00  0.00      PROA  
ATOM   1115   CB TYR P 524     -11.483  -9.677  -4.829  0.00  0.00      PROA  
ATOM   1116  HB1 TYR P 524     -10.554  -9.896  -4.262  0.00  0.00      PROA  
ATOM   1117  HB2 TYR P 524     -12.186  -9.118  -4.175  0.00  0.00      PROA  
ATOM   1118   CG TYR P 524     -11.240  -8.610  -5.855  0.00  0.00      PROA  
ATOM   1119  CD1 TYR P 524     -12.179  -7.629  -6.188  0.00  0.00      PROA  
ATOM   1120  HD1 TYR P 524     -13.137  -7.588  -5.691  0.00  0.00      PROA  
ATOM   1121  CE1 TYR P 524     -11.850  -6.610  -7.117  0.00  0.00      PROA  
ATOM   1122  HE1 TYR P 524     -12.592  -5.849  -7.311  0.00  0.00      PROA  
ATOM   1123   CZ TYR P 524     -10.610  -6.611  -7.648  0.00  0.00      PROA  
ATOM   1124   OH TYR P 524     -10.280  -5.741  -8.627  0.00  0.00      PROA  
ATOM   1125   HH TYR P 524      -9.426  -6.042  -8.945  0.00  0.00      PROA  
ATOM   1126  CD2 TYR P 524      -9.977  -8.521  -6.386  0.00  0.00      PROA  
ATOM   1127  HD2 TYR P 524      -9.224  -9.263  -6.165  0.00  0.00      PROA  
ATOM   1128  CE2 TYR P 524      -9.628  -7.546  -7.293  0.00  0.00      PROA  
ATOM   1129  HE2 TYR P 524      -8.683  -7.588  -7.814  0.00  0.00      PROA  
ATOM   1130    C TYR P 524     -11.003 -11.676  -6.355  0.00  0.00      PROA  
ATOM   1131    O TYR P 524     -11.178 -11.692  -7.560  0.00  0.00      PROA  
ATOM   1132    N SER P 525      -9.968 -12.388  -5.701  0.00  0.00      PROA  
ATOM   1133   HN SER P 525     -10.041 -12.518  -4.715  0.00  0.00      PROA  
ATOM   1134   CA SER P 525      -8.890 -13.129  -6.469  0.00  0.00      PROA  
ATOM   1135   HA SER P 525      -8.395 -12.512  -7.205  0.00  0.00      PROA  
ATOM   1136   CB SER P 525      -7.705 -13.601  -5.522  0.00  0.00      PROA  
ATOM   1137  HB1 SER P 525      -6.978 -14.234  -6.075  0.00  0.00      PROA  
ATOM   1138  HB2 SER P 525      -8.103 -14.242  -4.706  0.00  0.00      PROA  
ATOM   1139   OG SER P 525      -7.020 -12.498  -4.944  0.00  0.00      PROA  
ATOM   1140  HG1 SER P 525      -7.611 -12.103  -4.299  0.00  0.00      PROA  
ATOM   1141    C SER P 525      -9.343 -14.312  -7.269  0.00  0.00      PROA  
ATOM   1142    O SER P 525      -8.805 -14.555  -8.315  0.00  0.00      PROA  
ATOM   1143    N LEU P 526     -10.297 -15.103  -6.832  0.00  0.00      PROA  
ATOM   1144   HN LEU P 526     -10.664 -14.998  -5.912  0.00  0.00      PROA  
ATOM   1145   CA LEU P 526     -11.049 -16.098  -7.670  0.00  0.00      PROA  
ATOM   1146   HA LEU P 526     -10.334 -16.738  -8.164  0.00  0.00      PROA  
ATOM   1147   CB LEU P 526     -11.949 -16.957  -6.741  0.00  0.00      PROA  
ATOM   1148  HB1 LEU P 526     -12.714 -17.540  -7.296  0.00  0.00      PROA  
ATOM   1149  HB2 LEU P 526     -12.467 -16.217  -6.094  0.00  0.00      PROA  
ATOM   1150   CG LEU P 526     -11.277 -17.872  -5.755  0.00  0.00      PROA  
ATOM   1151   HG LEU P 526     -10.541 -17.304  -5.147  0.00  0.00      PROA  
ATOM   1152  CD1 LEU P 526     -12.270 -18.279  -4.671  0.00  0.00      PROA  
ATOM   1153 HD11 LEU P 526     -12.704 -17.436  -4.091  0.00  0.00      PROA  
ATOM   1154 HD12 LEU P 526     -11.849 -18.974  -3.913  0.00  0.00      PROA  
ATOM   1155 HD13 LEU P 526     -13.132 -18.852  -5.074  0.00  0.00      PROA  
ATOM   1156  CD2 LEU P 526     -10.538 -19.058  -6.369  0.00  0.00      PROA  
ATOM   1157 HD21 LEU P 526     -11.183 -19.722  -6.983  0.00  0.00      PROA  
ATOM   1158 HD22 LEU P 526     -10.085 -19.623  -5.526  0.00  0.00      PROA  
ATOM   1159 HD23 LEU P 526      -9.651 -18.733  -6.955  0.00  0.00      PROA  
ATOM   1160    C LEU P 526     -11.929 -15.497  -8.842  0.00  0.00      PROA  
ATOM   1161    O LEU P 526     -12.118 -15.901  -9.986  0.00  0.00      PROA  
ATOM   1162    N PHE P 527     -12.589 -14.369  -8.516  0.00  0.00      PROA  
ATOM   1163   HN PHE P 527     -12.600 -14.110  -7.553  0.00  0.00      PROA  
ATOM   1164   CA PHE P 527     -13.649 -13.862  -9.405  0.00  0.00      PROA  
ATOM   1165   HA PHE P 527     -13.998 -14.685 -10.011  0.00  0.00      PROA  
ATOM   1166   CB PHE P 527     -14.841 -13.346  -8.476  0.00  0.00      PROA  
ATOM   1167  HB1 PHE P 527     -15.598 -12.894  -9.153  0.00  0.00      PROA  
ATOM   1168  HB2 PHE P 527     -14.362 -12.613  -7.792  0.00  0.00      PROA  
ATOM   1169   CG PHE P 527     -15.515 -14.397  -7.662  0.00  0.00      PROA  
ATOM   1170  CD1 PHE P 527     -15.604 -15.774  -8.023  0.00  0.00      PROA  
ATOM   1171  HD1 PHE P 527     -15.034 -16.153  -8.859  0.00  0.00      PROA  
ATOM   1172  CE1 PHE P 527     -16.446 -16.620  -7.280  0.00  0.00      PROA  
ATOM   1173  HE1 PHE P 527     -16.560 -17.627  -7.653  0.00  0.00      PROA  
ATOM   1174   CZ PHE P 527     -17.201 -16.062  -6.203  0.00  0.00      PROA  
ATOM   1175   HZ PHE P 527     -17.976 -16.652  -5.737  0.00  0.00      PROA  
ATOM   1176  CD2 PHE P 527     -16.215 -13.982  -6.488  0.00  0.00      PROA  
ATOM   1177  HD2 PHE P 527     -16.056 -12.957  -6.187  0.00  0.00      PROA  
ATOM   1178  CE2 PHE P 527     -17.045 -14.812  -5.730  0.00  0.00      PROA  
ATOM   1179  HE2 PHE P 527     -17.474 -14.434  -4.814  0.00  0.00      PROA  
ATOM   1180    C PHE P 527     -13.324 -12.732 -10.357  0.00  0.00      PROA  
ATOM   1181    O PHE P 527     -13.260 -12.869 -11.580  0.00  0.00      PROA  
ATOM   1182    N ALA P 528     -12.973 -11.593  -9.695  0.00  0.00      PROA  
ATOM   1183   HN ALA P 528     -12.934 -11.648  -8.700  0.00  0.00      PROA  
ATOM   1184   CA ALA P 528     -12.834 -10.376 -10.409  0.00  0.00      PROA  
ATOM   1185   HA ALA P 528     -13.772 -10.202 -10.915  0.00  0.00      PROA  
ATOM   1186   CB ALA P 528     -12.635  -9.282  -9.354  0.00  0.00      PROA  
ATOM   1187  HB1 ALA P 528     -12.126  -9.680  -8.450  0.00  0.00      PROA  
ATOM   1188  HB2 ALA P 528     -13.593  -8.805  -9.057  0.00  0.00      PROA  
ATOM   1189  HB3 ALA P 528     -11.905  -8.470  -9.558  0.00  0.00      PROA  
ATOM   1190    C ALA P 528     -11.813 -10.311 -11.540  0.00  0.00      PROA  
ATOM   1191    O ALA P 528     -10.905 -11.133 -11.619  0.00  0.00      PROA  
ATOM   1192    N GLY P 529     -11.988  -9.294 -12.461  0.00  0.00      PROA  
ATOM   1193   HN GLY P 529     -12.669  -8.591 -12.272  0.00  0.00      PROA  
ATOM   1194   CA GLY P 529     -11.176  -9.170 -13.667  0.00  0.00      PROA  
ATOM   1195  HA1 GLY P 529     -11.629  -8.360 -14.221  0.00  0.00      PROA  
ATOM   1196  HA2 GLY P 529     -11.271 -10.033 -14.309  0.00  0.00      PROA  
ATOM   1197    C GLY P 529      -9.750  -8.677 -13.555  0.00  0.00      PROA  
ATOM   1198    O GLY P 529      -8.910  -9.153 -14.271  0.00  0.00      PROA  
ATOM   1199    N GLN P 530      -9.374  -7.786 -12.585  0.00  0.00      PROA  
ATOM   1200   HN GLN P 530     -10.066  -7.375 -11.997  0.00  0.00      PROA  
ATOM   1201   CA GLN P 530      -8.033  -7.340 -12.403  0.00  0.00      PROA  
ATOM   1202   HA GLN P 530      -7.355  -7.563 -13.213  0.00  0.00      PROA  
ATOM   1203   CB GLN P 530      -8.111  -5.789 -12.265  0.00  0.00      PROA  
ATOM   1204  HB1 GLN P 530      -8.946  -5.467 -11.606  0.00  0.00      PROA  
ATOM   1205  HB2 GLN P 530      -8.396  -5.544 -13.310  0.00  0.00      PROA  
ATOM   1206   CG GLN P 530      -6.740  -5.082 -11.975  0.00  0.00      PROA  
ATOM   1207  HG1 GLN P 530      -6.480  -5.202 -10.901  0.00  0.00      PROA  
ATOM   1208  HG2 GLN P 530      -6.829  -3.996 -12.195  0.00  0.00      PROA  
ATOM   1209   CD GLN P 530      -5.546  -5.694 -12.730  0.00  0.00      PROA  
ATOM   1210  OE1 GLN P 530      -4.818  -6.494 -12.177  0.00  0.00      PROA  
ATOM   1211  NE2 GLN P 530      -5.293  -5.306 -14.006  0.00  0.00      PROA  
ATOM   1212 HE21 GLN P 530      -5.900  -4.685 -14.501  0.00  0.00      PROA  
ATOM   1213 HE22 GLN P 530      -4.598  -5.779 -14.549  0.00  0.00      PROA  
ATOM   1214    C GLN P 530      -7.480  -7.888 -11.160  0.00  0.00      PROA  
ATOM   1215    O GLN P 530      -7.807  -7.209 -10.169  0.00  0.00      PROA  
ATOM   1216    N PRO P 531      -6.685  -8.933 -11.101  0.00  0.00      PROA  
ATOM   1217   CD PRO P 531      -6.159  -9.624 -12.332  0.00  0.00      PROA  
ATOM   1218  HD1 PRO P 531      -5.421  -9.027 -12.909  0.00  0.00      PROA  
ATOM   1219  HD2 PRO P 531      -6.890 -10.039 -13.058  0.00  0.00      PROA  
ATOM   1220   CA PRO P 531      -6.365  -9.642  -9.905  0.00  0.00      PROA  
ATOM   1221   HA PRO P 531      -7.256  -9.638  -9.295  0.00  0.00      PROA  
ATOM   1222   CB PRO P 531      -5.970 -11.084 -10.377  0.00  0.00      PROA  
ATOM   1223  HB1 PRO P 531      -6.881 -11.717 -10.430  0.00  0.00      PROA  
ATOM   1224  HB2 PRO P 531      -5.232 -11.632  -9.752  0.00  0.00      PROA  
ATOM   1225   CG PRO P 531      -5.316 -10.804 -11.758  0.00  0.00      PROA  
ATOM   1226  HG1 PRO P 531      -4.241 -10.534 -11.686  0.00  0.00      PROA  
ATOM   1227  HG2 PRO P 531      -5.270 -11.684 -12.434  0.00  0.00      PROA  
ATOM   1228    C PRO P 531      -5.338  -8.997  -9.101  0.00  0.00      PROA  
ATOM   1229    O PRO P 531      -4.953  -9.492  -8.009  0.00  0.00      PROA  
ATOM   1230    N LEU P 532      -4.705  -7.910  -9.525  0.00  0.00      PROA  
ATOM   1231   HN LEU P 532      -4.935  -7.520 -10.413  0.00  0.00      PROA  
ATOM   1232   CA LEU P 532      -3.573  -7.412  -8.837  0.00  0.00      PROA  
ATOM   1233   HA LEU P 532      -3.071  -8.155  -8.237  0.00  0.00      PROA  
ATOM   1234   CB LEU P 532      -2.486  -6.846  -9.863  0.00  0.00      PROA  
ATOM   1235  HB1 LEU P 532      -1.569  -6.441  -9.383  0.00  0.00      PROA  
ATOM   1236  HB2 LEU P 532      -2.922  -5.941 -10.339  0.00  0.00      PROA  
ATOM   1237   CG LEU P 532      -2.060  -7.811 -10.985  0.00  0.00      PROA  
ATOM   1238   HG LEU P 532      -2.956  -8.246 -11.478  0.00  0.00      PROA  
ATOM   1239  CD1 LEU P 532      -1.223  -7.173 -12.074  0.00  0.00      PROA  
ATOM   1240 HD11 LEU P 532      -0.248  -6.861 -11.643  0.00  0.00      PROA  
ATOM   1241 HD12 LEU P 532      -1.812  -6.270 -12.341  0.00  0.00      PROA  
ATOM   1242 HD13 LEU P 532      -1.212  -7.862 -12.946  0.00  0.00      PROA  
ATOM   1243  CD2 LEU P 532      -1.323  -9.033 -10.291  0.00  0.00      PROA  
ATOM   1244 HD21 LEU P 532      -0.890  -9.591 -11.149  0.00  0.00      PROA  
ATOM   1245 HD22 LEU P 532      -1.762  -9.671  -9.495  0.00  0.00      PROA  
ATOM   1246 HD23 LEU P 532      -0.402  -8.609  -9.837  0.00  0.00      PROA  
ATOM   1247    C LEU P 532      -3.904  -6.219  -7.989  0.00  0.00      PROA  
ATOM   1248    O LEU P 532      -3.096  -5.586  -7.364  0.00  0.00      PROA  
ATOM   1249    N THR P 533      -5.245  -5.914  -7.994  0.00  0.00      PROA  
ATOM   1250   HN THR P 533      -5.985  -6.473  -8.359  0.00  0.00      PROA  
ATOM   1251   CA THR P 533      -5.866  -4.855  -7.135  0.00  0.00      PROA  
ATOM   1252   HA THR P 533      -5.229  -3.985  -7.197  0.00  0.00      PROA  
ATOM   1253   CB THR P 533      -7.229  -4.379  -7.631  0.00  0.00      PROA  
ATOM   1254   HB THR P 533      -7.878  -5.252  -7.859  0.00  0.00      PROA  
ATOM   1255  OG1 THR P 533      -6.957  -3.718  -8.859  0.00  0.00      PROA  
ATOM   1256  HG1 THR P 533      -6.030  -3.895  -9.032  0.00  0.00      PROA  
ATOM   1257  CG2 THR P 533      -7.921  -3.454  -6.595  0.00  0.00      PROA  
ATOM   1258 HG21 THR P 533      -8.781  -3.016  -7.146  0.00  0.00      PROA  
ATOM   1259 HG22 THR P 533      -7.245  -2.594  -6.405  0.00  0.00      PROA  
ATOM   1260 HG23 THR P 533      -8.202  -3.820  -5.584  0.00  0.00      PROA  
ATOM   1261    C THR P 533      -6.140  -5.417  -5.711  0.00  0.00      PROA  
ATOM   1262    O THR P 533      -6.735  -6.465  -5.633  0.00  0.00      PROA  
ATOM   1263    N ILE P 534      -5.590  -4.850  -4.668  0.00  0.00      PROA  
ATOM   1264   HN ILE P 534      -5.095  -3.985  -4.683  0.00  0.00      PROA  
ATOM   1265   CA ILE P 534      -5.648  -5.462  -3.369  0.00  0.00      PROA  
ATOM   1266   HA ILE P 534      -5.944  -6.497  -3.457  0.00  0.00      PROA  
ATOM   1267   CB ILE P 534      -4.287  -5.524  -2.856  0.00  0.00      PROA  
ATOM   1268   HB ILE P 534      -3.791  -4.531  -2.898  0.00  0.00      PROA  
ATOM   1269  CG2 ILE P 534      -4.291  -5.872  -1.371  0.00  0.00      PROA  
ATOM   1270 HG21 ILE P 534      -4.491  -6.960  -1.275  0.00  0.00      PROA  
ATOM   1271 HG22 ILE P 534      -4.967  -5.276  -0.721  0.00  0.00      PROA  
ATOM   1272 HG23 ILE P 534      -3.313  -5.642  -0.897  0.00  0.00      PROA  
ATOM   1273  CG1 ILE P 534      -3.365  -6.554  -3.624  0.00  0.00      PROA  
ATOM   1274 HG11 ILE P 534      -2.270  -6.401  -3.513  0.00  0.00      PROA  
ATOM   1275 HG12 ILE P 534      -3.547  -6.345  -4.699  0.00  0.00      PROA  
ATOM   1276   CD ILE P 534      -3.723  -8.061  -3.325  0.00  0.00      PROA  
ATOM   1277  HD1 ILE P 534      -2.985  -8.647  -3.914  0.00  0.00      PROA  
ATOM   1278  HD2 ILE P 534      -4.752  -8.420  -3.540  0.00  0.00      PROA  
ATOM   1279  HD3 ILE P 534      -3.454  -8.388  -2.298  0.00  0.00      PROA  
ATOM   1280    C ILE P 534      -6.509  -4.522  -2.522  0.00  0.00      PROA  
ATOM   1281    O ILE P 534      -6.407  -3.313  -2.617  0.00  0.00      PROA  
ATOM   1282    N LEU P 535      -7.401  -5.105  -1.733  0.00  0.00      PROA  
ATOM   1283   HN LEU P 535      -7.596  -6.080  -1.810  0.00  0.00      PROA  
ATOM   1284   CA LEU P 535      -8.409  -4.298  -1.021  0.00  0.00      PROA  
ATOM   1285   HA LEU P 535      -8.527  -3.295  -1.403  0.00  0.00      PROA  
ATOM   1286   CB LEU P 535      -9.937  -4.799  -1.100  0.00  0.00      PROA  
ATOM   1287  HB1 LEU P 535     -10.564  -4.234  -0.378  0.00  0.00      PROA  
ATOM   1288  HB2 LEU P 535      -9.998  -5.848  -0.739  0.00  0.00      PROA  
ATOM   1289   CG LEU P 535     -10.712  -4.804  -2.398  0.00  0.00      PROA  
ATOM   1290   HG LEU P 535     -10.885  -3.732  -2.631  0.00  0.00      PROA  
ATOM   1291  CD1 LEU P 535     -10.038  -5.597  -3.534  0.00  0.00      PROA  
ATOM   1292 HD11 LEU P 535     -10.639  -5.507  -4.464  0.00  0.00      PROA  
ATOM   1293 HD12 LEU P 535      -9.978  -6.681  -3.298  0.00  0.00      PROA  
ATOM   1294 HD13 LEU P 535      -9.050  -5.149  -3.772  0.00  0.00      PROA  
ATOM   1295  CD2 LEU P 535     -12.152  -5.247  -2.237  0.00  0.00      PROA  
ATOM   1296 HD21 LEU P 535     -12.787  -4.389  -1.927  0.00  0.00      PROA  
ATOM   1297 HD22 LEU P 535     -12.089  -6.001  -1.423  0.00  0.00      PROA  
ATOM   1298 HD23 LEU P 535     -12.559  -5.809  -3.104  0.00  0.00      PROA  
ATOM   1299    C LEU P 535      -8.102  -4.224   0.381  0.00  0.00      PROA  
ATOM   1300    O LEU P 535      -7.541  -5.152   0.997  0.00  0.00      PROA  
ATOM   1301    N GLY P 536      -8.564  -3.118   1.018  0.00  0.00      PROA  
ATOM   1302   HN GLY P 536      -9.172  -2.502   0.523  0.00  0.00      PROA  
ATOM   1303   CA GLY P 536      -8.386  -2.991   2.450  0.00  0.00      PROA  
ATOM   1304  HA1 GLY P 536      -7.419  -2.607   2.738  0.00  0.00      PROA  
ATOM   1305  HA2 GLY P 536      -8.605  -3.894   3.000  0.00  0.00      PROA  
ATOM   1306    C GLY P 536      -9.432  -2.049   2.844  0.00  0.00      PROA  
ATOM   1307    O GLY P 536     -10.277  -1.688   2.042  0.00  0.00      PROA  
ATOM   1308    N SER P 537      -9.380  -1.638   4.107  0.00  0.00      PROA  
ATOM   1309   HN SER P 537      -8.750  -2.048   4.762  0.00  0.00      PROA  
ATOM   1310   CA SER P 537     -10.268  -0.564   4.553  0.00  0.00      PROA  
ATOM   1311   HA SER P 537     -11.137  -0.525   3.914  0.00  0.00      PROA  
ATOM   1312   CB SER P 537     -10.821  -0.693   6.026  0.00  0.00      PROA  
ATOM   1313  HB1 SER P 537     -10.050  -0.383   6.763  0.00  0.00      PROA  
ATOM   1314  HB2 SER P 537     -11.170  -1.720   6.268  0.00  0.00      PROA  
ATOM   1315   OG SER P 537     -12.038   0.052   6.318  0.00  0.00      PROA  
ATOM   1316  HG1 SER P 537     -12.610  -0.372   5.674  0.00  0.00      PROA  
ATOM   1317    C SER P 537      -9.447   0.804   4.398  0.00  0.00      PROA  
ATOM   1318    O SER P 537      -8.219   0.795   4.220  0.00  0.00      PROA  
ATOM   1319    N THR P 538     -10.106   2.006   4.512  0.00  0.00      PROA  
ATOM   1320   HN THR P 538     -11.031   2.111   4.867  0.00  0.00      PROA  
ATOM   1321   CA THR P 538      -9.603   3.284   4.055  0.00  0.00      PROA  
ATOM   1322   HA THR P 538      -8.530   3.199   4.145  0.00  0.00      PROA  
ATOM   1323   CB THR P 538      -9.963   3.421   2.601  0.00  0.00      PROA  
ATOM   1324   HB THR P 538      -9.886   2.369   2.250  0.00  0.00      PROA  
ATOM   1325  OG1 THR P 538      -9.176   4.391   1.800  0.00  0.00      PROA  
ATOM   1326  HG1 THR P 538      -9.700   4.740   1.076  0.00  0.00      PROA  
ATOM   1327  CG2 THR P 538     -11.461   3.730   2.374  0.00  0.00      PROA  
ATOM   1328 HG21 THR P 538     -12.119   2.910   2.732  0.00  0.00      PROA  
ATOM   1329 HG22 THR P 538     -11.681   3.792   1.287  0.00  0.00      PROA  
ATOM   1330 HG23 THR P 538     -11.718   4.708   2.836  0.00  0.00      PROA  
ATOM   1331    C THR P 538     -10.000   4.496   4.842  0.00  0.00      PROA  
ATOM   1332    O THR P 538     -11.013   4.509   5.461  0.00  0.00      PROA  
ATOM   1333    N GLY P 539      -9.178   5.565   4.875  0.00  0.00      PROA  
ATOM   1334   HN GLY P 539      -8.273   5.447   4.474  0.00  0.00      PROA  
ATOM   1335   CA GLY P 539      -9.375   6.636   5.862  0.00  0.00      PROA  
ATOM   1336  HA1 GLY P 539      -8.654   7.400   5.612  0.00  0.00      PROA  
ATOM   1337  HA2 GLY P 539      -9.311   6.181   6.840  0.00  0.00      PROA  
ATOM   1338    C GLY P 539     -10.684   7.397   5.891  0.00  0.00      PROA  
ATOM   1339    O GLY P 539     -11.240   7.599   6.943  0.00  0.00      PROA  
ATOM   1340    N PRO P 540     -11.297   7.808   4.803  0.00  0.00      PROA  
ATOM   1341   CD PRO P 540     -10.668   8.120   3.577  0.00  0.00      PROA  
ATOM   1342  HD1 PRO P 540     -10.647   7.288   2.840  0.00  0.00      PROA  
ATOM   1343  HD2 PRO P 540      -9.643   8.546   3.609  0.00  0.00      PROA  
ATOM   1344   CA PRO P 540     -12.671   8.311   4.845  0.00  0.00      PROA  
ATOM   1345   HA PRO P 540     -12.863   9.129   5.523  0.00  0.00      PROA  
ATOM   1346   CB PRO P 540     -12.855   8.777   3.378  0.00  0.00      PROA  
ATOM   1347  HB1 PRO P 540     -13.650   9.548   3.468  0.00  0.00      PROA  
ATOM   1348  HB2 PRO P 540     -13.375   7.965   2.825  0.00  0.00      PROA  
ATOM   1349   CG PRO P 540     -11.457   9.211   2.918  0.00  0.00      PROA  
ATOM   1350  HG1 PRO P 540     -11.365   9.217   1.811  0.00  0.00      PROA  
ATOM   1351  HG2 PRO P 540     -11.162  10.163   3.408  0.00  0.00      PROA  
ATOM   1352    C PRO P 540     -13.759   7.349   5.178  0.00  0.00      PROA  
ATOM   1353    O PRO P 540     -14.845   7.810   5.601  0.00  0.00      PROA  
ATOM   1354    N VAL P 541     -13.560   6.049   4.857  0.00  0.00      PROA  
ATOM   1355   HN VAL P 541     -12.794   5.686   4.334  0.00  0.00      PROA  
ATOM   1356   CA VAL P 541     -14.452   4.955   5.360  0.00  0.00      PROA  
ATOM   1357   HA VAL P 541     -15.492   5.242   5.296  0.00  0.00      PROA  
ATOM   1358   CB VAL P 541     -14.363   3.662   4.541  0.00  0.00      PROA  
ATOM   1359   HB VAL P 541     -13.288   3.424   4.392  0.00  0.00      PROA  
ATOM   1360  CG1 VAL P 541     -15.012   2.485   5.301  0.00  0.00      PROA  
ATOM   1361 HG11 VAL P 541     -15.833   2.790   5.985  0.00  0.00      PROA  
ATOM   1362 HG12 VAL P 541     -14.324   1.991   6.020  0.00  0.00      PROA  
ATOM   1363 HG13 VAL P 541     -15.210   1.752   4.490  0.00  0.00      PROA  
ATOM   1364  CG2 VAL P 541     -15.025   3.797   3.120  0.00  0.00      PROA  
ATOM   1365 HG21 VAL P 541     -14.603   4.745   2.725  0.00  0.00      PROA  
ATOM   1366 HG22 VAL P 541     -16.136   3.827   3.136  0.00  0.00      PROA  
ATOM   1367 HG23 VAL P 541     -14.758   2.960   2.440  0.00  0.00      PROA  
ATOM   1368    C VAL P 541     -14.271   4.734   6.866  0.00  0.00      PROA  
ATOM   1369    O VAL P 541     -15.276   4.520   7.543  0.00  0.00      PROA  
ATOM   1370    N LEU P 542     -13.096   4.811   7.453  0.00  0.00      PROA  
ATOM   1371   HN LEU P 542     -12.281   4.993   6.907  0.00  0.00      PROA  
ATOM   1372   CA LEU P 542     -12.775   4.755   8.923  0.00  0.00      PROA  
ATOM   1373   HA LEU P 542     -13.264   3.919   9.400  0.00  0.00      PROA  
ATOM   1374   CB LEU P 542     -11.250   4.465   9.060  0.00  0.00      PROA  
ATOM   1375  HB1 LEU P 542     -10.673   5.099   8.352  0.00  0.00      PROA  
ATOM   1376  HB2 LEU P 542     -11.089   3.424   8.706  0.00  0.00      PROA  
ATOM   1377   CG LEU P 542     -10.569   4.669  10.421  0.00  0.00      PROA  
ATOM   1378   HG LEU P 542     -10.910   5.653  10.809  0.00  0.00      PROA  
ATOM   1379  CD1 LEU P 542     -11.016   3.469  11.310  0.00  0.00      PROA  
ATOM   1380 HD11 LEU P 542     -10.364   2.607  11.053  0.00  0.00      PROA  
ATOM   1381 HD12 LEU P 542     -12.105   3.269  11.222  0.00  0.00      PROA  
ATOM   1382 HD13 LEU P 542     -10.871   3.832  12.350  0.00  0.00      PROA  
ATOM   1383  CD2 LEU P 542      -9.032   4.753  10.211  0.00  0.00      PROA  
ATOM   1384 HD21 LEU P 542      -8.645   3.788   9.819  0.00  0.00      PROA  
ATOM   1385 HD22 LEU P 542      -8.626   4.930  11.230  0.00  0.00      PROA  
ATOM   1386 HD23 LEU P 542      -8.868   5.618   9.534  0.00  0.00      PROA  
ATOM   1387    C LEU P 542     -13.384   6.050   9.551  0.00  0.00      PROA  
ATOM   1388    O LEU P 542     -14.153   5.978  10.569  0.00  0.00      PROA  
ATOM   1389    N VAL P 543     -13.189   7.234   9.010  0.00  0.00      PROA  
ATOM   1390   HN VAL P 543     -12.433   7.347   8.370  0.00  0.00      PROA  
ATOM   1391   CA VAL P 543     -13.822   8.537   9.366  0.00  0.00      PROA  
ATOM   1392   HA VAL P 543     -13.730   8.677  10.433  0.00  0.00      PROA  
ATOM   1393   CB VAL P 543     -13.121   9.636   8.660  0.00  0.00      PROA  
ATOM   1394   HB VAL P 543     -13.224   9.415   7.576  0.00  0.00      PROA  
ATOM   1395  CG1 VAL P 543     -13.847  10.937   9.095  0.00  0.00      PROA  
ATOM   1396 HG11 VAL P 543     -14.849  10.978   8.616  0.00  0.00      PROA  
ATOM   1397 HG12 VAL P 543     -13.254  11.730   8.591  0.00  0.00      PROA  
ATOM   1398 HG13 VAL P 543     -13.954  11.071  10.192  0.00  0.00      PROA  
ATOM   1399  CG2 VAL P 543     -11.657   9.845   9.083  0.00  0.00      PROA  
ATOM   1400 HG21 VAL P 543     -11.242  10.499   8.286  0.00  0.00      PROA  
ATOM   1401 HG22 VAL P 543     -11.148   8.858   9.109  0.00  0.00      PROA  
ATOM   1402 HG23 VAL P 543     -11.666  10.349  10.073  0.00  0.00      PROA  
ATOM   1403    C VAL P 543     -15.359   8.492   9.189  0.00  0.00      PROA  
ATOM   1404    O VAL P 543     -16.089   8.957  10.052  0.00  0.00      PROA  
ATOM   1405    N PHE P 544     -15.797   7.904   8.073  0.00  0.00      PROA  
ATOM   1406   HN PHE P 544     -15.127   7.558   7.421  0.00  0.00      PROA  
ATOM   1407   CA PHE P 544     -17.169   7.657   7.807  0.00  0.00      PROA  
ATOM   1408   HA PHE P 544     -17.630   8.633   7.850  0.00  0.00      PROA  
ATOM   1409   CB PHE P 544     -17.514   7.177   6.385  0.00  0.00      PROA  
ATOM   1410  HB1 PHE P 544     -16.977   6.248   6.093  0.00  0.00      PROA  
ATOM   1411  HB2 PHE P 544     -17.132   7.966   5.703  0.00  0.00      PROA  
ATOM   1412   CG PHE P 544     -18.932   6.954   6.093  0.00  0.00      PROA  
ATOM   1413  CD1 PHE P 544     -19.768   7.967   5.526  0.00  0.00      PROA  
ATOM   1414  HD1 PHE P 544     -19.394   8.952   5.290  0.00  0.00      PROA  
ATOM   1415  CE1 PHE P 544     -21.178   7.828   5.385  0.00  0.00      PROA  
ATOM   1416  HE1 PHE P 544     -21.816   8.674   5.179  0.00  0.00      PROA  
ATOM   1417   CZ PHE P 544     -21.658   6.570   5.698  0.00  0.00      PROA  
ATOM   1418   HZ PHE P 544     -22.712   6.489   5.474  0.00  0.00      PROA  
ATOM   1419  CD2 PHE P 544     -19.504   5.676   6.274  0.00  0.00      PROA  
ATOM   1420  HD2 PHE P 544     -18.879   4.883   6.658  0.00  0.00      PROA  
ATOM   1421  CE2 PHE P 544     -20.903   5.478   6.102  0.00  0.00      PROA  
ATOM   1422  HE2 PHE P 544     -21.306   4.487   6.250  0.00  0.00      PROA  
ATOM   1423    C PHE P 544     -17.859   6.761   8.865  0.00  0.00      PROA  
ATOM   1424    O PHE P 544     -18.900   7.153   9.360  0.00  0.00      PROA  
ATOM   1425    N GLU P 545     -17.262   5.647   9.236  0.00  0.00      PROA  
ATOM   1426   HN GLU P 545     -16.599   5.325   8.565  0.00  0.00      PROA  
ATOM   1427   CA GLU P 545     -17.704   4.786  10.371  0.00  0.00      PROA  
ATOM   1428   HA GLU P 545     -18.744   4.520  10.250  0.00  0.00      PROA  
ATOM   1429   CB GLU P 545     -16.998   3.405  10.447  0.00  0.00      PROA  
ATOM   1430  HB1 GLU P 545     -17.073   2.970  11.466  0.00  0.00      PROA  
ATOM   1431  HB2 GLU P 545     -15.932   3.707  10.366  0.00  0.00      PROA  
ATOM   1432   CG GLU P 545     -17.327   2.432   9.325  0.00  0.00      PROA  
ATOM   1433  HG1 GLU P 545     -16.457   2.376   8.636  0.00  0.00      PROA  
ATOM   1434  HG2 GLU P 545     -18.208   2.726   8.716  0.00  0.00      PROA  
ATOM   1435   CD GLU P 545     -17.702   1.148  10.040  0.00  0.00      PROA  
ATOM   1436  OE1 GLU P 545     -18.688   1.114  10.918  0.00  0.00      PROA  
ATOM   1437  OE2 GLU P 545     -16.987   0.151   9.879  0.00  0.00      PROA  
ATOM   1438    C GLU P 545     -17.586   5.448  11.710  0.00  0.00      PROA  
ATOM   1439    O GLU P 545     -18.563   5.466  12.467  0.00  0.00      PROA  
ATOM   1440    N LYS P 546     -16.530   6.058  12.066  0.00  0.00      PROA  
ATOM   1441   HN LYS P 546     -15.771   6.297  11.465  0.00  0.00      PROA  
ATOM   1442   CA LYS P 546     -16.390   6.758  13.292  0.00  0.00      PROA  
ATOM   1443   HA LYS P 546     -16.602   6.156  14.164  0.00  0.00      PROA  
ATOM   1444   CB LYS P 546     -14.999   7.422  13.466  0.00  0.00      PROA  
ATOM   1445  HB1 LYS P 546     -14.667   7.852  12.497  0.00  0.00      PROA  
ATOM   1446  HB2 LYS P 546     -14.278   6.579  13.511  0.00  0.00      PROA  
ATOM   1447   CG LYS P 546     -14.839   8.559  14.514  0.00  0.00      PROA  
ATOM   1448  HG1 LYS P 546     -15.193   8.252  15.521  0.00  0.00      PROA  
ATOM   1449  HG2 LYS P 546     -15.500   9.381  14.166  0.00  0.00      PROA  
ATOM   1450   CD LYS P 546     -13.328   9.069  14.650  0.00  0.00      PROA  
ATOM   1451  HD1 LYS P 546     -12.885   9.230  13.644  0.00  0.00      PROA  
ATOM   1452  HD2 LYS P 546     -12.756   8.270  15.168  0.00  0.00      PROA  
ATOM   1453   CE LYS P 546     -13.160  10.369  15.533  0.00  0.00      PROA  
ATOM   1454  HE1 LYS P 546     -13.473  10.047  16.549  0.00  0.00      PROA  
ATOM   1455  HE2 LYS P 546     -13.850  11.163  15.176  0.00  0.00      PROA  
ATOM   1456   NZ LYS P 546     -11.762  10.883  15.533  0.00  0.00      PROA  
ATOM   1457  HZ1 LYS P 546     -11.753  11.829  15.966  0.00  0.00      PROA  
ATOM   1458  HZ2 LYS P 546     -11.290  10.857  14.607  0.00  0.00      PROA  
ATOM   1459  HZ3 LYS P 546     -11.183  10.380  16.234  0.00  0.00      PROA  
ATOM   1460    C LYS P 546     -17.493   7.829  13.470  0.00  0.00      PROA  
ATOM   1461    O LYS P 546     -18.035   8.011  14.524  0.00  0.00      PROA  
ATOM   1462    N ILE P 547     -17.866   8.574  12.443  0.00  0.00      PROA  
ATOM   1463   HN ILE P 547     -17.432   8.642  11.548  0.00  0.00      PROA  
ATOM   1464   CA ILE P 547     -18.949   9.561  12.438  0.00  0.00      PROA  
ATOM   1465   HA ILE P 547     -18.883  10.198  13.307  0.00  0.00      PROA  
ATOM   1466   CB ILE P 547     -18.925  10.543  11.281  0.00  0.00      PROA  
ATOM   1467   HB ILE P 547     -18.731   9.938  10.369  0.00  0.00      PROA  
ATOM   1468  CG2 ILE P 547     -20.229  11.323  11.156  0.00  0.00      PROA  
ATOM   1469 HG21 ILE P 547     -20.169  12.047  10.315  0.00  0.00      PROA  
ATOM   1470 HG22 ILE P 547     -20.526  12.038  11.952  0.00  0.00      PROA  
ATOM   1471 HG23 ILE P 547     -21.153  10.732  10.981  0.00  0.00      PROA  
ATOM   1472  CG1 ILE P 547     -17.740  11.516  11.342  0.00  0.00      PROA  
ATOM   1473 HG11 ILE P 547     -16.828  10.915  11.547  0.00  0.00      PROA  
ATOM   1474 HG12 ILE P 547     -17.962  12.226  12.167  0.00  0.00      PROA  
ATOM   1475   CD ILE P 547     -17.461  12.233  10.026  0.00  0.00      PROA  
ATOM   1476  HD1 ILE P 547     -17.379  11.606   9.112  0.00  0.00      PROA  
ATOM   1477  HD2 ILE P 547     -16.490  12.769  10.097  0.00  0.00      PROA  
ATOM   1478  HD3 ILE P 547     -18.227  12.980   9.727  0.00  0.00      PROA  
ATOM   1479    C ILE P 547     -20.281   8.817  12.609  0.00  0.00      PROA  
ATOM   1480    O ILE P 547     -21.162   9.348  13.297  0.00  0.00      PROA  
ATOM   1481    N LEU P 548     -20.515   7.647  12.037  0.00  0.00      PROA  
ATOM   1482   HN LEU P 548     -19.935   7.337  11.288  0.00  0.00      PROA  
ATOM   1483   CA LEU P 548     -21.670   6.866  12.352  0.00  0.00      PROA  
ATOM   1484   HA LEU P 548     -22.491   7.544  12.172  0.00  0.00      PROA  
ATOM   1485   CB LEU P 548     -21.814   5.716  11.348  0.00  0.00      PROA  
ATOM   1486  HB1 LEU P 548     -20.876   5.150  11.529  0.00  0.00      PROA  
ATOM   1487  HB2 LEU P 548     -21.852   6.045  10.288  0.00  0.00      PROA  
ATOM   1488   CG LEU P 548     -23.022   4.717  11.485  0.00  0.00      PROA  
ATOM   1489   HG LEU P 548     -23.015   4.487  12.572  0.00  0.00      PROA  
ATOM   1490  CD1 LEU P 548     -24.355   5.362  10.957  0.00  0.00      PROA  
ATOM   1491 HD11 LEU P 548     -24.584   6.354  11.400  0.00  0.00      PROA  
ATOM   1492 HD12 LEU P 548     -25.157   4.654  11.257  0.00  0.00      PROA  
ATOM   1493 HD13 LEU P 548     -24.390   5.466   9.851  0.00  0.00      PROA  
ATOM   1494  CD2 LEU P 548     -22.846   3.383  10.820  0.00  0.00      PROA  
ATOM   1495 HD21 LEU P 548     -23.140   3.322   9.750  0.00  0.00      PROA  
ATOM   1496 HD22 LEU P 548     -23.556   2.706  11.342  0.00  0.00      PROA  
ATOM   1497 HD23 LEU P 548     -21.854   2.918  11.002  0.00  0.00      PROA  
ATOM   1498    C LEU P 548     -21.724   6.386  13.774  0.00  0.00      PROA  
ATOM   1499    O LEU P 548     -22.730   6.419  14.449  0.00  0.00      PROA  
ATOM   1500    N PHE P 549     -20.579   6.085  14.497  0.00  0.00      PROA  
ATOM   1501   HN PHE P 549     -19.684   5.998  14.064  0.00  0.00      PROA  
ATOM   1502   CA PHE P 549     -20.634   5.683  15.871  0.00  0.00      PROA  
ATOM   1503   HA PHE P 549     -21.353   4.919  16.128  0.00  0.00      PROA  
ATOM   1504   CB PHE P 549     -19.309   4.911  16.153  0.00  0.00      PROA  
ATOM   1505  HB1 PHE P 549     -18.486   5.645  16.018  0.00  0.00      PROA  
ATOM   1506  HB2 PHE P 549     -19.115   4.106  15.412  0.00  0.00      PROA  
ATOM   1507   CG PHE P 549     -19.130   4.284  17.523  0.00  0.00      PROA  
ATOM   1508  CD1 PHE P 549     -19.716   3.017  17.836  0.00  0.00      PROA  
ATOM   1509  HD1 PHE P 549     -20.134   2.422  17.037  0.00  0.00      PROA  
ATOM   1510  CE1 PHE P 549     -19.532   2.447  19.115  0.00  0.00      PROA  
ATOM   1511  HE1 PHE P 549     -19.784   1.419  19.335  0.00  0.00      PROA  
ATOM   1512   CZ PHE P 549     -18.755   3.158  20.039  0.00  0.00      PROA  
ATOM   1513   HZ PHE P 549     -18.625   2.832  21.061  0.00  0.00      PROA  
ATOM   1514  CD2 PHE P 549     -18.239   4.867  18.436  0.00  0.00      PROA  
ATOM   1515  HD2 PHE P 549     -17.804   5.837  18.242  0.00  0.00      PROA  
ATOM   1516  CE2 PHE P 549     -18.084   4.310  19.712  0.00  0.00      PROA  
ATOM   1517  HE2 PHE P 549     -17.463   4.893  20.376  0.00  0.00      PROA  
ATOM   1518    C PHE P 549     -20.845   6.891  16.851  0.00  0.00      PROA  
ATOM   1519    O PHE P 549     -21.554   6.852  17.942  0.00  0.00      PROA  
ATOM   1520    N LYS P 550     -20.131   8.000  16.580  0.00  0.00      PROA  
ATOM   1521   HN LYS P 550     -19.531   8.020  15.784  0.00  0.00      PROA  
ATOM   1522   CA LYS P 550     -20.343   9.284  17.294  0.00  0.00      PROA  
ATOM   1523   HA LYS P 550     -20.188   9.107  18.348  0.00  0.00      PROA  
ATOM   1524   CB LYS P 550     -19.227  10.365  16.884  0.00  0.00      PROA  
ATOM   1525  HB1 LYS P 550     -19.484  11.368  17.286  0.00  0.00      PROA  
ATOM   1526  HB2 LYS P 550     -19.214  10.408  15.774  0.00  0.00      PROA  
ATOM   1527   CG LYS P 550     -17.768   9.987  17.300  0.00  0.00      PROA  
ATOM   1528  HG1 LYS P 550     -17.130  10.886  17.167  0.00  0.00      PROA  
ATOM   1529  HG2 LYS P 550     -17.465   9.162  16.621  0.00  0.00      PROA  
ATOM   1530   CD LYS P 550     -17.571   9.537  18.740  0.00  0.00      PROA  
ATOM   1531  HD1 LYS P 550     -16.487   9.377  18.928  0.00  0.00      PROA  
ATOM   1532  HD2 LYS P 550     -18.197   8.635  18.910  0.00  0.00      PROA  
ATOM   1533   CE LYS P 550     -18.127  10.611  19.747  0.00  0.00      PROA  
ATOM   1534  HE1 LYS P 550     -19.234  10.594  19.656  0.00  0.00      PROA  
ATOM   1535  HE2 LYS P 550     -17.663  11.608  19.589  0.00  0.00      PROA  
ATOM   1536   NZ LYS P 550     -17.807  10.206  21.120  0.00  0.00      PROA  
ATOM   1537  HZ1 LYS P 550     -16.830  10.409  21.413  0.00  0.00      PROA  
ATOM   1538  HZ2 LYS P 550     -17.914   9.183  21.274  0.00  0.00      PROA  
ATOM   1539  HZ3 LYS P 550     -18.515  10.686  21.712  0.00  0.00      PROA  
ATOM   1540    C LYS P 550     -21.758   9.903  17.209  0.00  0.00      PROA  
ATOM   1541    O LYS P 550     -22.229  10.516  18.202  0.00  0.00      PROA  
ATOM   1542    N PHE P 551     -22.437   9.682  16.079  0.00  0.00      PROA  
ATOM   1543   HN PHE P 551     -21.965   9.203  15.343  0.00  0.00      PROA  
ATOM   1544   CA PHE P 551     -23.805  10.072  15.877  0.00  0.00      PROA  
ATOM   1545   HA PHE P 551     -23.914  11.093  16.212  0.00  0.00      PROA  
ATOM   1546   CB PHE P 551     -24.196   9.945  14.329  0.00  0.00      PROA  
ATOM   1547  HB1 PHE P 551     -23.923   8.879  14.176  0.00  0.00      PROA  
ATOM   1548  HB2 PHE P 551     -23.502  10.604  13.765  0.00  0.00      PROA  
ATOM   1549   CG PHE P 551     -25.685  10.218  14.096  0.00  0.00      PROA  
ATOM   1550  CD1 PHE P 551     -25.955  11.534  13.842  0.00  0.00      PROA  
ATOM   1551  HD1 PHE P 551     -25.116  12.200  13.698  0.00  0.00      PROA  
ATOM   1552  CE1 PHE P 551     -27.241  12.038  13.642  0.00  0.00      PROA  
ATOM   1553  HE1 PHE P 551     -27.348  13.082  13.389  0.00  0.00      PROA  
ATOM   1554   CZ PHE P 551     -28.329  11.186  13.629  0.00  0.00      PROA  
ATOM   1555   HZ PHE P 551     -29.307  11.529  13.324  0.00  0.00      PROA  
ATOM   1556  CD2 PHE P 551     -26.734   9.270  13.973  0.00  0.00      PROA  
ATOM   1557  HD2 PHE P 551     -26.690   8.197  14.086  0.00  0.00      PROA  
ATOM   1558  CE2 PHE P 551     -28.061   9.787  13.872  0.00  0.00      PROA  
ATOM   1559  HE2 PHE P 551     -28.862   9.066  13.802  0.00  0.00      PROA  
ATOM   1560    C PHE P 551     -24.776   9.310  16.781  0.00  0.00      PROA  
ATOM   1561    O PHE P 551     -25.688   9.810  17.420  0.00  0.00      PROA  
ATOM   1562    N CYS P 552     -24.478   7.999  16.984  0.00  0.00      PROA  
ATOM   1563   HN CYS P 552     -23.576   7.835  16.591  0.00  0.00      PROA  
ATOM   1564   CA CYS P 552     -25.285   7.048  17.756  0.00  0.00      PROA  
ATOM   1565   HA CYS P 552     -26.340   7.275  17.715  0.00  0.00      PROA  
ATOM   1566   CB CYS P 552     -25.190   5.653  17.036  0.00  0.00      PROA  
ATOM   1567  HB1 CYS P 552     -25.900   4.988  17.574  0.00  0.00      PROA  
ATOM   1568  HB2 CYS P 552     -24.146   5.274  17.069  0.00  0.00      PROA  
ATOM   1569   SG CYS P 552     -25.713   5.833  15.277  0.00  0.00      PROA  
ATOM   1570  HG1 CYS P 552     -24.587   6.309  14.767  0.00  0.00      PROA  
ATOM   1571    C CYS P 552     -24.887   6.979  19.268  0.00  0.00      PROA  
ATOM   1572    O CYS P 552     -23.827   6.469  19.683  0.00  0.00      PROA  
ATOM   1573    N LYS P 553     -25.745   7.497  20.158  0.00  0.00      PROA  
ATOM   1574   HN LYS P 553     -26.606   7.928  19.898  0.00  0.00      PROA  
ATOM   1575   CA LYS P 553     -25.468   7.650  21.591  0.00  0.00      PROA  
ATOM   1576   HA LYS P 553     -24.793   6.902  21.978  0.00  0.00      PROA  
ATOM   1577   CB LYS P 553     -24.842   9.060  21.972  0.00  0.00      PROA  
ATOM   1578  HB1 LYS P 553     -23.856   9.039  21.459  0.00  0.00      PROA  
ATOM   1579  HB2 LYS P 553     -24.718   9.190  23.068  0.00  0.00      PROA  
ATOM   1580   CG LYS P 553     -25.681  10.158  21.413  0.00  0.00      PROA  
ATOM   1581  HG1 LYS P 553     -26.618   9.695  21.038  0.00  0.00      PROA  
ATOM   1582  HG2 LYS P 553     -25.178  10.567  20.511  0.00  0.00      PROA  
ATOM   1583   CD LYS P 553     -25.898  11.312  22.421  0.00  0.00      PROA  
ATOM   1584  HD1 LYS P 553     -24.894  11.650  22.758  0.00  0.00      PROA  
ATOM   1585  HD2 LYS P 553     -26.357  10.901  23.346  0.00  0.00      PROA  
ATOM   1586   CE LYS P 553     -26.583  12.530  21.780  0.00  0.00      PROA  
ATOM   1587  HE1 LYS P 553     -26.144  12.738  20.781  0.00  0.00      PROA  
ATOM   1588  HE2 LYS P 553     -26.372  13.401  22.436  0.00  0.00      PROA  
ATOM   1589   NZ LYS P 553     -28.048  12.390  21.832  0.00  0.00      PROA  
ATOM   1590  HZ1 LYS P 553     -28.292  11.686  22.557  0.00  0.00      PROA  
ATOM   1591  HZ2 LYS P 553     -28.529  12.086  20.962  0.00  0.00      PROA  
ATOM   1592  HZ3 LYS P 553     -28.410  13.307  22.161  0.00  0.00      PROA  
ATOM   1593    C LYS P 553     -26.663   7.403  22.443  0.00  0.00      PROA  
ATOM   1594    O LYS P 553     -26.565   7.025  23.604  0.00  0.00      PROA  
ATOM   1595    N ASP P 554     -27.816   7.373  21.781  0.00  0.00      PROA  
ATOM   1596   HN ASP P 554     -27.892   7.789  20.879  0.00  0.00      PROA  
ATOM   1597   CA ASP P 554     -29.120   6.914  22.257  0.00  0.00      PROA  
ATOM   1598   HA ASP P 554     -29.250   7.438  23.193  0.00  0.00      PROA  
ATOM   1599   CB ASP P 554     -30.187   7.348  21.151  0.00  0.00      PROA  
ATOM   1600  HB1 ASP P 554     -29.980   6.864  20.173  0.00  0.00      PROA  
ATOM   1601  HB2 ASP P 554     -29.909   8.410  20.977  0.00  0.00      PROA  
ATOM   1602   CG ASP P 554     -31.645   7.065  21.477  0.00  0.00      PROA  
ATOM   1603  OD1 ASP P 554     -31.977   6.822  22.670  0.00  0.00      PROA  
ATOM   1604  OD2 ASP P 554     -32.510   7.263  20.559  0.00  0.00      PROA  
ATOM   1605    C ASP P 554     -29.070   5.415  22.695  0.00  0.00      PROA  
ATOM   1606    O ASP P 554     -28.498   4.538  22.061  0.00  0.00      PROA  
ATOM   1607    N TYR P 555     -29.717   5.159  23.847  0.00  0.00      PROA  
ATOM   1608   HN TYR P 555     -30.137   5.945  24.295  0.00  0.00      PROA  
ATOM   1609   CA TYR P 555     -30.005   3.873  24.506  0.00  0.00      PROA  
ATOM   1610   HA TYR P 555     -29.141   3.227  24.456  0.00  0.00      PROA  
ATOM   1611   CB TYR P 555     -30.478   4.145  25.961  0.00  0.00      PROA  
ATOM   1612  HB1 TYR P 555     -30.563   3.195  26.531  0.00  0.00      PROA  
ATOM   1613  HB2 TYR P 555     -31.463   4.632  26.130  0.00  0.00      PROA  
ATOM   1614   CG TYR P 555     -29.430   4.966  26.653  0.00  0.00      PROA  
ATOM   1615  CD1 TYR P 555     -28.158   4.521  27.005  0.00  0.00      PROA  
ATOM   1616  HD1 TYR P 555     -27.807   3.547  26.694  0.00  0.00      PROA  
ATOM   1617  CE1 TYR P 555     -27.202   5.288  27.646  0.00  0.00      PROA  
ATOM   1618  HE1 TYR P 555     -26.223   4.864  27.815  0.00  0.00      PROA  
ATOM   1619   CZ TYR P 555     -27.543   6.608  28.026  0.00  0.00      PROA  
ATOM   1620   OH TYR P 555     -26.563   7.472  28.634  0.00  0.00      PROA  
ATOM   1621   HH TYR P 555     -26.976   7.916  29.377  0.00  0.00      PROA  
ATOM   1622  CD2 TYR P 555     -29.694   6.267  27.124  0.00  0.00      PROA  
ATOM   1623  HD2 TYR P 555     -30.657   6.747  27.030  0.00  0.00      PROA  
ATOM   1624  CE2 TYR P 555     -28.831   7.090  27.857  0.00  0.00      PROA  
ATOM   1625  HE2 TYR P 555     -29.042   8.109  28.144  0.00  0.00      PROA  
ATOM   1626    C TYR P 555     -31.084   3.002  23.841  0.00  0.00      PROA  
ATOM   1627    O TYR P 555     -31.172   1.842  24.165  0.00  0.00      PROA  
ATOM   1628    N ALA P 556     -31.776   3.553  22.864  0.00  0.00      PROA  
ATOM   1629   HN ALA P 556     -31.708   4.541  22.747  0.00  0.00      PROA  
ATOM   1630   CA ALA P 556     -32.901   2.919  22.191  0.00  0.00      PROA  
ATOM   1631   HA ALA P 556     -33.348   2.136  22.785  0.00  0.00      PROA  
ATOM   1632   CB ALA P 556     -33.968   4.025  21.742  0.00  0.00      PROA  
ATOM   1633  HB1 ALA P 556     -33.483   4.803  21.115  0.00  0.00      PROA  
ATOM   1634  HB2 ALA P 556     -34.417   4.369  22.699  0.00  0.00      PROA  
ATOM   1635  HB3 ALA P 556     -34.802   3.537  21.196  0.00  0.00      PROA  
ATOM   1636    C ALA P 556     -32.398   2.237  20.889  0.00  0.00      PROA  
ATOM   1637    O ALA P 556     -32.697   1.139  20.523  0.00  0.00      PROA  
ATOM   1638    N LEU P 557     -31.702   3.120  20.103  0.00  0.00      PROA  
ATOM   1639   HN LEU P 557     -31.619   4.089  20.325  0.00  0.00      PROA  
ATOM   1640   CA LEU P 557     -31.285   2.792  18.739  0.00  0.00      PROA  
ATOM   1641   HA LEU P 557     -32.193   2.664  18.168  0.00  0.00      PROA  
ATOM   1642   CB LEU P 557     -30.570   4.080  18.188  0.00  0.00      PROA  
ATOM   1643  HB1 LEU P 557     -29.617   4.399  18.661  0.00  0.00      PROA  
ATOM   1644  HB2 LEU P 557     -31.295   4.913  18.313  0.00  0.00      PROA  
ATOM   1645   CG LEU P 557     -30.231   3.925  16.637  0.00  0.00      PROA  
ATOM   1646   HG LEU P 557     -29.597   3.034  16.444  0.00  0.00      PROA  
ATOM   1647  CD1 LEU P 557     -31.395   3.936  15.713  0.00  0.00      PROA  
ATOM   1648 HD11 LEU P 557     -31.884   4.898  15.980  0.00  0.00      PROA  
ATOM   1649 HD12 LEU P 557     -32.149   3.128  15.828  0.00  0.00      PROA  
ATOM   1650 HD13 LEU P 557     -31.210   3.847  14.621  0.00  0.00      PROA  
ATOM   1651  CD2 LEU P 557     -29.421   5.220  16.270  0.00  0.00      PROA  
ATOM   1652 HD21 LEU P 557     -29.981   6.017  15.737  0.00  0.00      PROA  
ATOM   1653 HD22 LEU P 557     -28.538   4.910  15.671  0.00  0.00      PROA  
ATOM   1654 HD23 LEU P 557     -28.880   5.741  17.090  0.00  0.00      PROA  
ATOM   1655    C LEU P 557     -30.352   1.572  18.625  0.00  0.00      PROA  
ATOM   1656    O LEU P 557     -29.344   1.549  19.348  0.00  0.00      PROA  
ATOM   1657    N SER P 558     -30.568   0.673  17.670  0.00  0.00      PROA  
ATOM   1658   HN SER P 558     -31.314   0.841  17.030  0.00  0.00      PROA  
ATOM   1659   CA SER P 558     -29.771  -0.455  17.295  0.00  0.00      PROA  
ATOM   1660   HA SER P 558     -29.245  -0.880  18.137  0.00  0.00      PROA  
ATOM   1661   CB SER P 558     -30.598  -1.662  16.761  0.00  0.00      PROA  
ATOM   1662  HB1 SER P 558     -31.245  -1.522  15.868  0.00  0.00      PROA  
ATOM   1663  HB2 SER P 558     -31.332  -1.780  17.587  0.00  0.00      PROA  
ATOM   1664   OG SER P 558     -29.876  -2.854  16.479  0.00  0.00      PROA  
ATOM   1665  HG1 SER P 558     -30.059  -3.152  15.585  0.00  0.00      PROA  
ATOM   1666    C SER P 558     -28.674  -0.066  16.295  0.00  0.00      PROA  
ATOM   1667    O SER P 558     -28.786  -0.061  15.100  0.00  0.00      PROA  
ATOM   1668    N TYR P 559     -27.413   0.258  16.857  0.00  0.00      PROA  
ATOM   1669   HN TYR P 559     -27.310   0.531  17.810  0.00  0.00      PROA  
ATOM   1670   CA TYR P 559     -26.370   0.607  15.886  0.00  0.00      PROA  
ATOM   1671   HA TYR P 559     -26.796   1.429  15.329  0.00  0.00      PROA  
ATOM   1672   CB TYR P 559     -25.149   1.095  16.765  0.00  0.00      PROA  
ATOM   1673  HB1 TYR P 559     -25.142   0.667  17.790  0.00  0.00      PROA  
ATOM   1674  HB2 TYR P 559     -25.251   2.171  17.021  0.00  0.00      PROA  
ATOM   1675   CG TYR P 559     -23.765   1.119  16.217  0.00  0.00      PROA  
ATOM   1676  CD1 TYR P 559     -23.365   2.007  15.166  0.00  0.00      PROA  
ATOM   1677  HD1 TYR P 559     -24.074   2.730  14.791  0.00  0.00      PROA  
ATOM   1678  CE1 TYR P 559     -22.081   1.876  14.579  0.00  0.00      PROA  
ATOM   1679  HE1 TYR P 559     -21.856   2.518  13.740  0.00  0.00      PROA  
ATOM   1680   CZ TYR P 559     -21.201   0.814  14.995  0.00  0.00      PROA  
ATOM   1681   OH TYR P 559     -19.938   0.664  14.408  0.00  0.00      PROA  
ATOM   1682   HH TYR P 559     -19.883   1.492  13.924  0.00  0.00      PROA  
ATOM   1683  CD2 TYR P 559     -22.889   0.038  16.540  0.00  0.00      PROA  
ATOM   1684  HD2 TYR P 559     -23.257  -0.655  17.282  0.00  0.00      PROA  
ATOM   1685  CE2 TYR P 559     -21.627  -0.054  15.990  0.00  0.00      PROA  
ATOM   1686  HE2 TYR P 559     -20.914  -0.802  16.304  0.00  0.00      PROA  
ATOM   1687    C TYR P 559     -25.974  -0.542  14.939  0.00  0.00      PROA  
ATOM   1688    O TYR P 559     -25.657  -0.248  13.839  0.00  0.00      PROA  
ATOM   1689    N LEU P 560     -26.002  -1.782  15.312  0.00  0.00      PROA  
ATOM   1690   HN LEU P 560     -26.388  -1.939  16.217  0.00  0.00      PROA  
ATOM   1691   CA LEU P 560     -25.502  -2.929  14.554  0.00  0.00      PROA  
ATOM   1692   HA LEU P 560     -24.506  -2.584  14.316  0.00  0.00      PROA  
ATOM   1693   CB LEU P 560     -25.374  -4.136  15.487  0.00  0.00      PROA  
ATOM   1694  HB1 LEU P 560     -25.033  -4.990  14.864  0.00  0.00      PROA  
ATOM   1695  HB2 LEU P 560     -26.268  -4.425  16.080  0.00  0.00      PROA  
ATOM   1696   CG LEU P 560     -24.176  -3.946  16.504  0.00  0.00      PROA  
ATOM   1697   HG LEU P 560     -24.444  -2.993  17.007  0.00  0.00      PROA  
ATOM   1698  CD1 LEU P 560     -24.100  -5.094  17.538  0.00  0.00      PROA  
ATOM   1699 HD11 LEU P 560     -23.267  -5.114  18.273  0.00  0.00      PROA  
ATOM   1700 HD12 LEU P 560     -24.108  -6.064  16.997  0.00  0.00      PROA  
ATOM   1701 HD13 LEU P 560     -25.001  -5.175  18.183  0.00  0.00      PROA  
ATOM   1702  CD2 LEU P 560     -22.745  -3.875  15.929  0.00  0.00      PROA  
ATOM   1703 HD21 LEU P 560     -22.387  -4.876  15.605  0.00  0.00      PROA  
ATOM   1704 HD22 LEU P 560     -22.034  -3.408  16.644  0.00  0.00      PROA  
ATOM   1705 HD23 LEU P 560     -22.677  -3.327  14.965  0.00  0.00      PROA  
ATOM   1706    C LEU P 560     -26.266  -3.138  13.271  0.00  0.00      PROA  
ATOM   1707    O LEU P 560     -25.767  -3.384  12.177  0.00  0.00      PROA  
ATOM   1708    N SER P 561     -27.573  -2.956  13.387  0.00  0.00      PROA  
ATOM   1709   HN SER P 561     -27.860  -3.107  14.330  0.00  0.00      PROA  
ATOM   1710   CA SER P 561     -28.668  -2.906  12.382  0.00  0.00      PROA  
ATOM   1711   HA SER P 561     -28.756  -3.747  11.710  0.00  0.00      PROA  
ATOM   1712   CB SER P 561     -30.051  -2.889  13.092  0.00  0.00      PROA  
ATOM   1713  HB1 SER P 561     -30.772  -2.939  12.248  0.00  0.00      PROA  
ATOM   1714  HB2 SER P 561     -30.230  -1.987  13.715  0.00  0.00      PROA  
ATOM   1715   OG SER P 561     -30.213  -4.104  13.827  0.00  0.00      PROA  
ATOM   1716  HG1 SER P 561     -30.186  -4.868  13.247  0.00  0.00      PROA  
ATOM   1717    C SER P 561     -28.549  -1.625  11.551  0.00  0.00      PROA  
ATOM   1718    O SER P 561     -28.585  -1.620  10.334  0.00  0.00      PROA  
ATOM   1719    N LEU P 562     -28.354  -0.514  12.203  0.00  0.00      PROA  
ATOM   1720   HN LEU P 562     -28.528  -0.399  13.178  0.00  0.00      PROA  
ATOM   1721   CA LEU P 562     -28.141   0.770  11.433  0.00  0.00      PROA  
ATOM   1722   HA LEU P 562     -28.985   0.860  10.766  0.00  0.00      PROA  
ATOM   1723   CB LEU P 562     -28.459   1.983  12.287  0.00  0.00      PROA  
ATOM   1724  HB1 LEU P 562     -27.884   1.859  13.229  0.00  0.00      PROA  
ATOM   1725  HB2 LEU P 562     -29.550   1.942  12.493  0.00  0.00      PROA  
ATOM   1726   CG LEU P 562     -28.009   3.328  11.665  0.00  0.00      PROA  
ATOM   1727   HG LEU P 562     -26.921   3.267  11.451  0.00  0.00      PROA  
ATOM   1728  CD1 LEU P 562     -28.825   3.589  10.391  0.00  0.00      PROA  
ATOM   1729 HD11 LEU P 562     -28.368   4.395   9.779  0.00  0.00      PROA  
ATOM   1730 HD12 LEU P 562     -29.874   3.814  10.681  0.00  0.00      PROA  
ATOM   1731 HD13 LEU P 562     -28.843   2.704   9.719  0.00  0.00      PROA  
ATOM   1732  CD2 LEU P 562     -28.275   4.520  12.564  0.00  0.00      PROA  
ATOM   1733 HD21 LEU P 562     -27.604   4.316  13.425  0.00  0.00      PROA  
ATOM   1734 HD22 LEU P 562     -29.347   4.412  12.834  0.00  0.00      PROA  
ATOM   1735 HD23 LEU P 562     -27.923   5.342  11.903  0.00  0.00      PROA  
ATOM   1736    C LEU P 562     -26.808   0.818  10.593  0.00  0.00      PROA  
ATOM   1737    O LEU P 562     -26.834   1.221   9.442  0.00  0.00      PROA  
ATOM   1738    N ARG P 563     -25.695   0.317  11.133  0.00  0.00      PROA  
ATOM   1739   HN ARG P 563     -25.829  -0.079  12.038  0.00  0.00      PROA  
ATOM   1740   CA ARG P 563     -24.484  -0.001  10.374  0.00  0.00      PROA  
ATOM   1741   HA ARG P 563     -24.189   0.888   9.835  0.00  0.00      PROA  
ATOM   1742   CB ARG P 563     -23.359  -0.433  11.319  0.00  0.00      PROA  
ATOM   1743  HB1 ARG P 563     -23.697  -1.429  11.675  0.00  0.00      PROA  
ATOM   1744  HB2 ARG P 563     -23.348   0.152  12.263  0.00  0.00      PROA  
ATOM   1745   CG ARG P 563     -22.008  -0.620  10.621  0.00  0.00      PROA  
ATOM   1746  HG1 ARG P 563     -21.689   0.429  10.442  0.00  0.00      PROA  
ATOM   1747  HG2 ARG P 563     -22.038  -1.157   9.648  0.00  0.00      PROA  
ATOM   1748   CD ARG P 563     -20.984  -1.336  11.434  0.00  0.00      PROA  
ATOM   1749  HD1 ARG P 563     -21.301  -2.371  11.686  0.00  0.00      PROA  
ATOM   1750  HD2 ARG P 563     -20.766  -0.863  12.415  0.00  0.00      PROA  
ATOM   1751   NE ARG P 563     -19.695  -1.472  10.642  0.00  0.00      PROA  
ATOM   1752   HE ARG P 563     -19.021  -0.752  10.806  0.00  0.00      PROA  
ATOM   1753   CZ ARG P 563     -19.423  -2.409   9.692  0.00  0.00      PROA  
ATOM   1754  NH1 ARG P 563     -20.202  -3.390   9.273  0.00  0.00      PROA  
ATOM   1755 HH11 ARG P 563     -21.042  -3.625   9.762  0.00  0.00      PROA  
ATOM   1756 HH12 ARG P 563     -19.796  -3.940   8.543  0.00  0.00      PROA  
ATOM   1757  NH2 ARG P 563     -18.379  -2.062   8.947  0.00  0.00      PROA  
ATOM   1758 HH21 ARG P 563     -17.996  -1.206   9.294  0.00  0.00      PROA  
ATOM   1759 HH22 ARG P 563     -18.142  -2.457   8.060  0.00  0.00      PROA  
ATOM   1760    C ARG P 563     -24.782  -0.969   9.242  0.00  0.00      PROA  
ATOM   1761    O ARG P 563     -24.412  -0.728   8.099  0.00  0.00      PROA  
ATOM   1762    N ALA P 564     -25.508  -2.154   9.493  0.00  0.00      PROA  
ATOM   1763   HN ALA P 564     -25.876  -2.370  10.395  0.00  0.00      PROA  
ATOM   1764   CA ALA P 564     -25.818  -3.101   8.441  0.00  0.00      PROA  
ATOM   1765   HA ALA P 564     -24.855  -3.444   8.094  0.00  0.00      PROA  
ATOM   1766   CB ALA P 564     -26.558  -4.350   8.995  0.00  0.00      PROA  
ATOM   1767  HB1 ALA P 564     -26.764  -5.101   8.202  0.00  0.00      PROA  
ATOM   1768  HB2 ALA P 564     -27.528  -4.031   9.433  0.00  0.00      PROA  
ATOM   1769  HB3 ALA P 564     -25.979  -4.896   9.771  0.00  0.00      PROA  
ATOM   1770    C ALA P 564     -26.680  -2.580   7.329  0.00  0.00      PROA  
ATOM   1771    O ALA P 564     -26.372  -2.723   6.134  0.00  0.00      PROA  
ATOM   1772    N CYS P 565     -27.739  -1.924   7.689  0.00  0.00      PROA  
ATOM   1773   HN CYS P 565     -27.989  -1.744   8.637  0.00  0.00      PROA  
ATOM   1774   CA CYS P 565     -28.623  -1.271   6.766  0.00  0.00      PROA  
ATOM   1775   HA CYS P 565     -28.911  -1.992   6.014  0.00  0.00      PROA  
ATOM   1776   CB CYS P 565     -29.828  -0.841   7.637  0.00  0.00      PROA  
ATOM   1777  HB1 CYS P 565     -29.429  -0.098   8.360  0.00  0.00      PROA  
ATOM   1778  HB2 CYS P 565     -30.161  -1.668   8.301  0.00  0.00      PROA  
ATOM   1779   SG CYS P 565     -31.289  -0.162   6.704  0.00  0.00      PROA  
ATOM   1780  HG1 CYS P 565     -31.948   0.315   7.750  0.00  0.00      PROA  
ATOM   1781    C CYS P 565     -28.064  -0.156   5.878  0.00  0.00      PROA  
ATOM   1782    O CYS P 565     -28.271  -0.156   4.652  0.00  0.00      PROA  
ATOM   1783    N ILE P 566     -27.242   0.798   6.430  0.00  0.00      PROA  
ATOM   1784   HN ILE P 566     -27.096   0.777   7.416  0.00  0.00      PROA  
ATOM   1785   CA ILE P 566     -26.484   1.740   5.620  0.00  0.00      PROA  
ATOM   1786   HA ILE P 566     -27.190   2.271   4.998  0.00  0.00      PROA  
ATOM   1787   CB ILE P 566     -25.703   2.757   6.467  0.00  0.00      PROA  
ATOM   1788   HB ILE P 566     -25.180   2.269   7.316  0.00  0.00      PROA  
ATOM   1789  CG2 ILE P 566     -24.643   3.419   5.641  0.00  0.00      PROA  
ATOM   1790 HG21 ILE P 566     -25.093   3.824   4.709  0.00  0.00      PROA  
ATOM   1791 HG22 ILE P 566     -23.830   2.685   5.457  0.00  0.00      PROA  
ATOM   1792 HG23 ILE P 566     -24.235   4.298   6.184  0.00  0.00      PROA  
ATOM   1793  CG1 ILE P 566     -26.665   3.737   7.147  0.00  0.00      PROA  
ATOM   1794 HG11 ILE P 566     -27.505   3.244   7.681  0.00  0.00      PROA  
ATOM   1795 HG12 ILE P 566     -27.153   4.313   6.332  0.00  0.00      PROA  
ATOM   1796   CD ILE P 566     -25.985   4.621   8.216  0.00  0.00      PROA  
ATOM   1797  HD1 ILE P 566     -26.302   5.684   8.282  0.00  0.00      PROA  
ATOM   1798  HD2 ILE P 566     -24.882   4.525   8.133  0.00  0.00      PROA  
ATOM   1799  HD3 ILE P 566     -26.290   4.104   9.150  0.00  0.00      PROA  
ATOM   1800    C ILE P 566     -25.517   1.021   4.622  0.00  0.00      PROA  
ATOM   1801    O ILE P 566     -25.293   1.452   3.461  0.00  0.00      PROA  
ATOM   1802    N GLY P 567     -24.889  -0.083   5.142  0.00  0.00      PROA  
ATOM   1803   HN GLY P 567     -25.100  -0.246   6.103  0.00  0.00      PROA  
ATOM   1804   CA GLY P 567     -23.889  -0.825   4.412  0.00  0.00      PROA  
ATOM   1805  HA1 GLY P 567     -23.545  -1.553   5.132  0.00  0.00      PROA  
ATOM   1806  HA2 GLY P 567     -23.090  -0.198   4.046  0.00  0.00      PROA  
ATOM   1807    C GLY P 567     -24.464  -1.567   3.240  0.00  0.00      PROA  
ATOM   1808    O GLY P 567     -24.022  -1.535   2.091  0.00  0.00      PROA  
ATOM   1809    N LEU P 568     -25.598  -2.229   3.460  0.00  0.00      PROA  
ATOM   1810   HN LEU P 568     -25.945  -2.249   4.394  0.00  0.00      PROA  
ATOM   1811   CA LEU P 568     -26.457  -2.847   2.482  0.00  0.00      PROA  
ATOM   1812   HA LEU P 568     -25.863  -3.520   1.881  0.00  0.00      PROA  
ATOM   1813   CB LEU P 568     -27.582  -3.563   3.189  0.00  0.00      PROA  
ATOM   1814  HB1 LEU P 568     -28.521  -3.582   2.596  0.00  0.00      PROA  
ATOM   1815  HB2 LEU P 568     -27.836  -2.951   4.082  0.00  0.00      PROA  
ATOM   1816   CG LEU P 568     -27.160  -4.948   3.637  0.00  0.00      PROA  
ATOM   1817   HG LEU P 568     -26.207  -4.981   4.206  0.00  0.00      PROA  
ATOM   1818  CD1 LEU P 568     -28.154  -5.493   4.669  0.00  0.00      PROA  
ATOM   1819 HD11 LEU P 568     -29.206  -5.526   4.314  0.00  0.00      PROA  
ATOM   1820 HD12 LEU P 568     -28.021  -4.720   5.455  0.00  0.00      PROA  
ATOM   1821 HD13 LEU P 568     -27.796  -6.500   4.973  0.00  0.00      PROA  
ATOM   1822  CD2 LEU P 568     -27.110  -5.903   2.516  0.00  0.00      PROA  
ATOM   1823 HD21 LEU P 568     -26.395  -5.603   1.720  0.00  0.00      PROA  
ATOM   1824 HD22 LEU P 568     -28.112  -5.841   2.041  0.00  0.00      PROA  
ATOM   1825 HD23 LEU P 568     -26.981  -6.976   2.776  0.00  0.00      PROA  
ATOM   1826    C LEU P 568     -26.943  -1.836   1.455  0.00  0.00      PROA  
ATOM   1827    O LEU P 568     -26.795  -2.073   0.282  0.00  0.00      PROA  
ATOM   1828    N TRP P 569     -27.476  -0.655   1.861  0.00  0.00      PROA  
ATOM   1829   HN TRP P 569     -27.687  -0.551   2.830  0.00  0.00      PROA  
ATOM   1830   CA TRP P 569     -27.817   0.347   0.905  0.00  0.00      PROA  
ATOM   1831   HA TRP P 569     -28.546  -0.152   0.284  0.00  0.00      PROA  
ATOM   1832   CB TRP P 569     -28.567   1.599   1.490  0.00  0.00      PROA  
ATOM   1833  HB1 TRP P 569     -28.494   2.549   0.919  0.00  0.00      PROA  
ATOM   1834  HB2 TRP P 569     -28.136   1.821   2.490  0.00  0.00      PROA  
ATOM   1835   CG TRP P 569     -30.020   1.331   1.773  0.00  0.00      PROA  
ATOM   1836  CD1 TRP P 569     -30.637   1.257   3.055  0.00  0.00      PROA  
ATOM   1837  HD1 TRP P 569     -30.056   1.475   3.939  0.00  0.00      PROA  
ATOM   1838  NE1 TRP P 569     -31.936   0.946   2.876  0.00  0.00      PROA  
ATOM   1839  HE1 TRP P 569     -32.611   1.146   3.552  0.00  0.00      PROA  
ATOM   1840  CE2 TRP P 569     -32.225   0.917   1.595  0.00  0.00      PROA  
ATOM   1841  CD2 TRP P 569     -31.064   1.019   0.848  0.00  0.00      PROA  
ATOM   1842  CE3 TRP P 569     -31.070   0.945  -0.537  0.00  0.00      PROA  
ATOM   1843  HE3 TRP P 569     -30.180   1.113  -1.125  0.00  0.00      PROA  
ATOM   1844  CZ3 TRP P 569     -32.264   0.845  -1.176  0.00  0.00      PROA  
ATOM   1845  HZ3 TRP P 569     -32.297   0.772  -2.253  0.00  0.00      PROA  
ATOM   1846  CZ2 TRP P 569     -33.443   0.664   0.897  0.00  0.00      PROA  
ATOM   1847  HZ2 TRP P 569     -34.338   0.295   1.376  0.00  0.00      PROA  
ATOM   1848  CH2 TRP P 569     -33.463   0.709  -0.511  0.00  0.00      PROA  
ATOM   1849  HH2 TRP P 569     -34.434   0.625  -0.976  0.00  0.00      PROA  
ATOM   1850    C TRP P 569     -26.630   0.765   0.006  0.00  0.00      PROA  
ATOM   1851    O TRP P 569     -26.720   0.882  -1.236  0.00  0.00      PROA  
ATOM   1852    N THR P 570     -25.449   0.934   0.623  0.00  0.00      PROA  
ATOM   1853   HN THR P 570     -25.417   0.889   1.618  0.00  0.00      PROA  
ATOM   1854   CA THR P 570     -24.183   1.162  -0.077  0.00  0.00      PROA  
ATOM   1855   HA THR P 570     -24.340   2.103  -0.582  0.00  0.00      PROA  
ATOM   1856   CB THR P 570     -22.946   1.393   0.710  0.00  0.00      PROA  
ATOM   1857   HB THR P 570     -22.635   0.502   1.296  0.00  0.00      PROA  
ATOM   1858  OG1 THR P 570     -23.273   2.446   1.542  0.00  0.00      PROA  
ATOM   1859  HG1 THR P 570     -24.012   2.208   2.106  0.00  0.00      PROA  
ATOM   1860  CG2 THR P 570     -21.792   2.014  -0.079  0.00  0.00      PROA  
ATOM   1861 HG21 THR P 570     -22.070   3.030  -0.430  0.00  0.00      PROA  
ATOM   1862 HG22 THR P 570     -21.465   1.424  -0.962  0.00  0.00      PROA  
ATOM   1863 HG23 THR P 570     -20.896   2.219   0.545  0.00  0.00      PROA  
ATOM   1864    C THR P 570     -23.892   0.185  -1.098  0.00  0.00      PROA  
ATOM   1865    O THR P 570     -23.601   0.478  -2.248  0.00  0.00      PROA  
ATOM   1866    N ALA P 571     -23.977  -1.120  -0.671  0.00  0.00      PROA  
ATOM   1867   HN ALA P 571     -24.045  -1.361   0.294  0.00  0.00      PROA  
ATOM   1868   CA ALA P 571     -23.744  -2.204  -1.660  0.00  0.00      PROA  
ATOM   1869   HA ALA P 571     -22.796  -1.991  -2.132  0.00  0.00      PROA  
ATOM   1870   CB ALA P 571     -24.006  -3.597  -0.911  0.00  0.00      PROA  
ATOM   1871  HB1 ALA P 571     -25.085  -3.666  -0.653  0.00  0.00      PROA  
ATOM   1872  HB2 ALA P 571     -23.519  -3.644   0.086  0.00  0.00      PROA  
ATOM   1873  HB3 ALA P 571     -23.821  -4.560  -1.433  0.00  0.00      PROA  
ATOM   1874    C ALA P 571     -24.790  -2.085  -2.759  0.00  0.00      PROA  
ATOM   1875    O ALA P 571     -24.421  -2.135  -3.923  0.00  0.00      PROA  
ATOM   1876    N PHE P 572     -26.047  -1.893  -2.394  0.00  0.00      PROA  
ATOM   1877   HN PHE P 572     -26.340  -1.896  -1.441  0.00  0.00      PROA  
ATOM   1878   CA PHE P 572     -27.135  -1.661  -3.388  0.00  0.00      PROA  
ATOM   1879   HA PHE P 572     -27.104  -2.395  -4.180  0.00  0.00      PROA  
ATOM   1880   CB PHE P 572     -28.637  -1.631  -2.820  0.00  0.00      PROA  
ATOM   1881  HB1 PHE P 572     -29.262  -1.353  -3.696  0.00  0.00      PROA  
ATOM   1882  HB2 PHE P 572     -28.837  -0.893  -2.014  0.00  0.00      PROA  
ATOM   1883   CG PHE P 572     -28.945  -2.967  -2.221  0.00  0.00      PROA  
ATOM   1884  CD1 PHE P 572     -29.511  -3.109  -0.908  0.00  0.00      PROA  
ATOM   1885  HD1 PHE P 572     -29.471  -2.301  -0.193  0.00  0.00      PROA  
ATOM   1886  CE1 PHE P 572     -30.034  -4.295  -0.505  0.00  0.00      PROA  
ATOM   1887  HE1 PHE P 572     -30.431  -4.466   0.485  0.00  0.00      PROA  
ATOM   1888   CZ PHE P 572     -30.305  -5.324  -1.460  0.00  0.00      PROA  
ATOM   1889   HZ PHE P 572     -30.940  -6.142  -1.153  0.00  0.00      PROA  
ATOM   1890  CD2 PHE P 572     -29.140  -3.972  -3.110  0.00  0.00      PROA  
ATOM   1891  HD2 PHE P 572     -28.873  -3.817  -4.145  0.00  0.00      PROA  
ATOM   1892  CE2 PHE P 572     -29.881  -5.164  -2.751  0.00  0.00      PROA  
ATOM   1893  HE2 PHE P 572     -30.033  -5.932  -3.495  0.00  0.00      PROA  
ATOM   1894    C PHE P 572     -26.909  -0.508  -4.398  0.00  0.00      PROA  
ATOM   1895    O PHE P 572     -27.161  -0.694  -5.599  0.00  0.00      PROA  
ATOM   1896    N LEU P 573     -26.464   0.694  -3.960  0.00  0.00      PROA  
ATOM   1897   HN LEU P 573     -26.250   0.787  -2.991  0.00  0.00      PROA  
ATOM   1898   CA LEU P 573     -26.094   1.823  -4.759  0.00  0.00      PROA  
ATOM   1899   HA LEU P 573     -26.902   2.034  -5.445  0.00  0.00      PROA  
ATOM   1900   CB LEU P 573     -25.922   3.168  -3.886  0.00  0.00      PROA  
ATOM   1901  HB1 LEU P 573     -25.614   4.009  -4.543  0.00  0.00      PROA  
ATOM   1902  HB2 LEU P 573     -25.034   2.984  -3.245  0.00  0.00      PROA  
ATOM   1903   CG LEU P 573     -27.075   3.695  -3.005  0.00  0.00      PROA  
ATOM   1904   HG LEU P 573     -27.552   2.771  -2.614  0.00  0.00      PROA  
ATOM   1905  CD1 LEU P 573     -26.555   4.488  -1.789  0.00  0.00      PROA  
ATOM   1906 HD11 LEU P 573     -26.015   3.798  -1.105  0.00  0.00      PROA  
ATOM   1907 HD12 LEU P 573     -27.332   5.090  -1.272  0.00  0.00      PROA  
ATOM   1908 HD13 LEU P 573     -25.950   5.291  -2.262  0.00  0.00      PROA  
ATOM   1909  CD2 LEU P 573     -28.028   4.591  -3.869  0.00  0.00      PROA  
ATOM   1910 HD21 LEU P 573     -27.396   5.485  -4.058  0.00  0.00      PROA  
ATOM   1911 HD22 LEU P 573     -28.963   4.871  -3.340  0.00  0.00      PROA  
ATOM   1912 HD23 LEU P 573     -28.284   4.094  -4.829  0.00  0.00      PROA  
ATOM   1913    C LEU P 573     -24.900   1.562  -5.692  0.00  0.00      PROA  
ATOM   1914    O LEU P 573     -24.781   2.031  -6.847  0.00  0.00      PROA  
ATOM   1915    N CYS P 574     -23.890   0.735  -5.229  0.00  0.00      PROA  
ATOM   1916   HN CYS P 574     -24.104   0.330  -4.343  0.00  0.00      PROA  
ATOM   1917   CA CYS P 574     -22.736   0.341  -5.978  0.00  0.00      PROA  
ATOM   1918   HA CYS P 574     -22.222   1.241  -6.282  0.00  0.00      PROA  
ATOM   1919   CB CYS P 574     -21.721  -0.574  -5.174  0.00  0.00      PROA  
ATOM   1920  HB1 CYS P 574     -20.889  -0.831  -5.864  0.00  0.00      PROA  
ATOM   1921  HB2 CYS P 574     -22.174  -1.538  -4.860  0.00  0.00      PROA  
ATOM   1922   SG CYS P 574     -20.823   0.364  -3.862  0.00  0.00      PROA  
ATOM   1923  HG1 CYS P 574     -21.879   0.327  -3.062  0.00  0.00      PROA  
ATOM   1924    C CYS P 574     -23.108  -0.391  -7.266  0.00  0.00      PROA  
ATOM   1925    O CYS P 574     -22.438  -0.298  -8.321  0.00  0.00      PROA  
ATOM   1926    N ILE P 575     -24.157  -1.237  -7.217  0.00  0.00      PROA  
ATOM   1927   HN ILE P 575     -24.568  -1.467  -6.338  0.00  0.00      PROA  
ATOM   1928   CA ILE P 575     -24.528  -2.126  -8.273  0.00  0.00      PROA  
ATOM   1929   HA ILE P 575     -23.619  -2.591  -8.625  0.00  0.00      PROA  
ATOM   1930   CB ILE P 575     -25.535  -3.154  -7.855  0.00  0.00      PROA  
ATOM   1931   HB ILE P 575     -26.476  -2.654  -7.540  0.00  0.00      PROA  
ATOM   1932  CG2 ILE P 575     -25.982  -4.086  -9.002  0.00  0.00      PROA  
ATOM   1933 HG21 ILE P 575     -25.179  -4.710  -9.450  0.00  0.00      PROA  
ATOM   1934 HG22 ILE P 575     -26.466  -3.575  -9.861  0.00  0.00      PROA  
ATOM   1935 HG23 ILE P 575     -26.676  -4.806  -8.517  0.00  0.00      PROA  
ATOM   1936  CG1 ILE P 575     -24.995  -4.071  -6.705  0.00  0.00      PROA  
ATOM   1937 HG11 ILE P 575     -25.884  -4.702  -6.494  0.00  0.00      PROA  
ATOM   1938 HG12 ILE P 575     -24.694  -3.387  -5.883  0.00  0.00      PROA  
ATOM   1939   CD ILE P 575     -23.716  -4.820  -7.112  0.00  0.00      PROA  
ATOM   1940  HD1 ILE P 575     -22.801  -4.199  -7.223  0.00  0.00      PROA  
ATOM   1941  HD2 ILE P 575     -23.925  -5.482  -7.979  0.00  0.00      PROA  
ATOM   1942  HD3 ILE P 575     -23.403  -5.491  -6.285  0.00  0.00      PROA  
ATOM   1943    C ILE P 575     -25.154  -1.349  -9.421  0.00  0.00      PROA  
ATOM   1944    O ILE P 575     -25.067  -1.713 -10.566  0.00  0.00      PROA  
ATOM   1945    N VAL P 576     -25.632  -0.097  -9.044  0.00  0.00      PROA  
ATOM   1946   HN VAL P 576     -25.709   0.034  -8.059  0.00  0.00      PROA  
ATOM   1947   CA VAL P 576     -25.979   0.965  -9.962  0.00  0.00      PROA  
ATOM   1948   HA VAL P 576     -26.654   0.454 -10.633  0.00  0.00      PROA  
ATOM   1949   CB VAL P 576     -26.623   2.098  -9.309  0.00  0.00      PROA  
ATOM   1950   HB VAL P 576     -25.959   2.767  -8.721  0.00  0.00      PROA  
ATOM   1951  CG1 VAL P 576     -27.305   3.046 -10.356  0.00  0.00      PROA  
ATOM   1952 HG11 VAL P 576     -27.920   3.756  -9.763  0.00  0.00      PROA  
ATOM   1953 HG12 VAL P 576     -27.969   2.505 -11.064  0.00  0.00      PROA  
ATOM   1954 HG13 VAL P 576     -26.436   3.442 -10.923  0.00  0.00      PROA  
ATOM   1955  CG2 VAL P 576     -27.691   1.633  -8.221  0.00  0.00      PROA  
ATOM   1956 HG21 VAL P 576     -27.269   1.128  -7.326  0.00  0.00      PROA  
ATOM   1957 HG22 VAL P 576     -28.451   1.002  -8.730  0.00  0.00      PROA  
ATOM   1958 HG23 VAL P 576     -28.210   2.568  -7.918  0.00  0.00      PROA  
ATOM   1959    C VAL P 576     -24.761   1.466 -10.802  0.00  0.00      PROA  
ATOM   1960    O VAL P 576     -24.801   1.609 -12.013  0.00  0.00      PROA  
ATOM   1961    N LEU P 577     -23.613   1.589 -10.118  0.00  0.00      PROA  
ATOM   1962   HN LEU P 577     -23.642   1.309  -9.162  0.00  0.00      PROA  
ATOM   1963   CA LEU P 577     -22.347   1.838 -10.761  0.00  0.00      PROA  
ATOM   1964   HA LEU P 577     -22.607   2.614 -11.465  0.00  0.00      PROA  
ATOM   1965   CB LEU P 577     -21.340   2.573  -9.779  0.00  0.00      PROA  
ATOM   1966  HB1 LEU P 577     -20.384   2.764 -10.313  0.00  0.00      PROA  
ATOM   1967  HB2 LEU P 577     -21.158   1.843  -8.961  0.00  0.00      PROA  
ATOM   1968   CG LEU P 577     -21.847   3.963  -9.290  0.00  0.00      PROA  
ATOM   1969   HG LEU P 577     -22.949   3.917  -9.163  0.00  0.00      PROA  
ATOM   1970  CD1 LEU P 577     -21.258   4.245  -7.879  0.00  0.00      PROA  
ATOM   1971 HD11 LEU P 577     -21.890   5.046  -7.438  0.00  0.00      PROA  
ATOM   1972 HD12 LEU P 577     -20.177   4.404  -7.682  0.00  0.00      PROA  
ATOM   1973 HD13 LEU P 577     -21.454   3.354  -7.246  0.00  0.00      PROA  
ATOM   1974  CD2 LEU P 577     -21.499   5.080 -10.268  0.00  0.00      PROA  
ATOM   1975 HD21 LEU P 577     -21.722   6.106  -9.905  0.00  0.00      PROA  
ATOM   1976 HD22 LEU P 577     -22.046   4.765 -11.182  0.00  0.00      PROA  
ATOM   1977 HD23 LEU P 577     -20.418   5.047 -10.520  0.00  0.00      PROA  
ATOM   1978    C LEU P 577     -21.675   0.644 -11.489  0.00  0.00      PROA  
ATOM   1979    O LEU P 577     -21.001   0.877 -12.477  0.00  0.00      PROA  
ATOM   1980    N VAL P 578     -22.039  -0.587 -11.170  0.00  0.00      PROA  
ATOM   1981   HN VAL P 578     -22.523  -0.720 -10.309  0.00  0.00      PROA  
ATOM   1982   CA VAL P 578     -21.969  -1.861 -11.962  0.00  0.00      PROA  
ATOM   1983   HA VAL P 578     -20.957  -2.131 -12.224  0.00  0.00      PROA  
ATOM   1984   CB VAL P 578     -22.325  -3.071 -11.141  0.00  0.00      PROA  
ATOM   1985   HB VAL P 578     -23.307  -2.993 -10.627  0.00  0.00      PROA  
ATOM   1986  CG1 VAL P 578     -22.291  -4.393 -11.931  0.00  0.00      PROA  
ATOM   1987 HG11 VAL P 578     -22.116  -5.270 -11.271  0.00  0.00      PROA  
ATOM   1988 HG12 VAL P 578     -21.548  -4.382 -12.757  0.00  0.00      PROA  
ATOM   1989 HG13 VAL P 578     -23.288  -4.459 -12.417  0.00  0.00      PROA  
ATOM   1990  CG2 VAL P 578     -21.298  -3.222 -10.089  0.00  0.00      PROA  
ATOM   1991 HG21 VAL P 578     -21.668  -4.103  -9.522  0.00  0.00      PROA  
ATOM   1992 HG22 VAL P 578     -21.305  -2.356  -9.393  0.00  0.00      PROA  
ATOM   1993 HG23 VAL P 578     -20.317  -3.411 -10.576  0.00  0.00      PROA  
ATOM   1994    C VAL P 578     -22.778  -1.834 -13.183  0.00  0.00      PROA  
ATOM   1995    O VAL P 578     -22.401  -2.232 -14.268  0.00  0.00      PROA  
ATOM   1996    N ALA P 579     -23.944  -1.232 -13.072  0.00  0.00      PROA  
ATOM   1997   HN ALA P 579     -24.244  -0.873 -12.192  0.00  0.00      PROA  
ATOM   1998   CA ALA P 579     -24.906  -1.104 -14.196  0.00  0.00      PROA  
ATOM   1999   HA ALA P 579     -24.950  -2.102 -14.607  0.00  0.00      PROA  
ATOM   2000   CB ALA P 579     -26.340  -0.726 -13.525  0.00  0.00      PROA  
ATOM   2001  HB1 ALA P 579     -26.265   0.354 -13.275  0.00  0.00      PROA  
ATOM   2002  HB2 ALA P 579     -26.398  -1.312 -12.583  0.00  0.00      PROA  
ATOM   2003  HB3 ALA P 579     -27.159  -0.948 -14.242  0.00  0.00      PROA  
ATOM   2004    C ALA P 579     -24.519   0.028 -15.176  0.00  0.00      PROA  
ATOM   2005    O ALA P 579     -24.915   0.156 -16.351  0.00  0.00      PROA  
ATOM   2006    N THR P 580     -23.527   0.887 -14.840  0.00  0.00      PROA  
ATOM   2007   HN THR P 580     -23.359   0.822 -13.859  0.00  0.00      PROA  
ATOM   2008   CA THR P 580     -23.107   2.062 -15.514  0.00  0.00      PROA  
ATOM   2009   HA THR P 580     -23.862   2.308 -16.246  0.00  0.00      PROA  
ATOM   2010   CB THR P 580     -22.806   3.181 -14.436  0.00  0.00      PROA  
ATOM   2011   HB THR P 580     -21.974   2.829 -13.788  0.00  0.00      PROA  
ATOM   2012  OG1 THR P 580     -24.018   3.413 -13.759  0.00  0.00      PROA  
ATOM   2013  HG1 THR P 580     -24.145   2.649 -13.192  0.00  0.00      PROA  
ATOM   2014  CG2 THR P 580     -22.409   4.488 -15.214  0.00  0.00      PROA  
ATOM   2015 HG21 THR P 580     -21.543   4.325 -15.890  0.00  0.00      PROA  
ATOM   2016 HG22 THR P 580     -22.214   5.349 -14.539  0.00  0.00      PROA  
ATOM   2017 HG23 THR P 580     -23.257   4.749 -15.883  0.00  0.00      PROA  
ATOM   2018    C THR P 580     -21.742   1.742 -16.188  0.00  0.00      PROA  
ATOM   2019    O THR P 580     -20.789   1.195 -15.688  0.00  0.00      PROA  
ATOM   2020    N ASP P 581     -21.666   2.228 -17.448  0.00  0.00      PROA  
ATOM   2021   HN ASP P 581     -22.441   2.512 -18.008  0.00  0.00      PROA  
ATOM   2022   CA ASP P 581     -20.316   2.336 -18.070  0.00  0.00      PROA  
ATOM   2023   HA ASP P 581     -19.776   1.468 -17.720  0.00  0.00      PROA  
ATOM   2024   CB ASP P 581     -20.461   2.092 -19.619  0.00  0.00      PROA  
ATOM   2025  HB1 ASP P 581     -21.269   2.780 -19.948  0.00  0.00      PROA  
ATOM   2026  HB2 ASP P 581     -20.955   1.122 -19.842  0.00  0.00      PROA  
ATOM   2027   CG ASP P 581     -19.199   2.366 -20.348  0.00  0.00      PROA  
ATOM   2028  OD1 ASP P 581     -18.117   2.064 -19.875  0.00  0.00      PROA  
ATOM   2029  OD2 ASP P 581     -19.246   2.947 -21.456  0.00  0.00      PROA  
ATOM   2030    C ASP P 581     -19.496   3.538 -17.496  0.00  0.00      PROA  
ATOM   2031    O ASP P 581     -19.854   4.684 -17.850  0.00  0.00      PROA  
ATOM   2032    N ALA P 582     -18.407   3.320 -16.751  0.00  0.00      PROA  
ATOM   2033   HN ALA P 582     -18.270   2.368 -16.489  0.00  0.00      PROA  
ATOM   2034   CA ALA P 582     -17.537   4.266 -16.109  0.00  0.00      PROA  
ATOM   2035   HA ALA P 582     -18.053   5.213 -16.060  0.00  0.00      PROA  
ATOM   2036   CB ALA P 582     -17.262   3.759 -14.667  0.00  0.00      PROA  
ATOM   2037  HB1 ALA P 582     -18.202   3.566 -14.106  0.00  0.00      PROA  
ATOM   2038  HB2 ALA P 582     -16.673   4.508 -14.097  0.00  0.00      PROA  
ATOM   2039  HB3 ALA P 582     -16.681   2.835 -14.875  0.00  0.00      PROA  
ATOM   2040    C ALA P 582     -16.315   4.459 -16.993  0.00  0.00      PROA  
ATOM   2041    O ALA P 582     -15.345   5.091 -16.614  0.00  0.00      PROA  
ATOM   2042    N SER P 583     -16.269   4.027 -18.298  0.00  0.00      PROA  
ATOM   2043   HN SER P 583     -17.027   3.488 -18.658  0.00  0.00      PROA  
ATOM   2044   CA SER P 583     -14.976   3.809 -19.009  0.00  0.00      PROA  
ATOM   2045   HA SER P 583     -14.357   3.302 -18.283  0.00  0.00      PROA  
ATOM   2046   CB SER P 583     -15.061   2.772 -20.165  0.00  0.00      PROA  
ATOM   2047  HB1 SER P 583     -15.441   1.788 -19.815  0.00  0.00      PROA  
ATOM   2048  HB2 SER P 583     -14.019   2.681 -20.541  0.00  0.00      PROA  
ATOM   2049   OG SER P 583     -15.970   3.173 -21.145  0.00  0.00      PROA  
ATOM   2050  HG1 SER P 583     -16.829   2.841 -20.874  0.00  0.00      PROA  
ATOM   2051    C SER P 583     -14.384   5.201 -19.539  0.00  0.00      PROA  
ATOM   2052    O SER P 583     -13.160   5.407 -19.695  0.00  0.00      PROA  
ATOM   2053    N SER P 584     -15.242   6.247 -19.719  0.00  0.00      PROA  
ATOM   2054   HN SER P 584     -16.186   6.203 -19.400  0.00  0.00      PROA  
ATOM   2055   CA SER P 584     -14.801   7.498 -20.360  0.00  0.00      PROA  
ATOM   2056   HA SER P 584     -13.978   7.231 -21.007  0.00  0.00      PROA  
ATOM   2057   CB SER P 584     -15.951   8.259 -21.159  0.00  0.00      PROA  
ATOM   2058  HB1 SER P 584     -15.355   9.046 -21.668  0.00  0.00      PROA  
ATOM   2059  HB2 SER P 584     -16.784   8.578 -20.497  0.00  0.00      PROA  
ATOM   2060   OG SER P 584     -16.678   7.409 -22.037  0.00  0.00      PROA  
ATOM   2061  HG1 SER P 584     -17.330   6.900 -21.550  0.00  0.00      PROA  
ATOM   2062    C SER P 584     -14.201   8.498 -19.326  0.00  0.00      PROA  
ATOM   2063    O SER P 584     -13.619   9.518 -19.733  0.00  0.00      PROA  
ATOM   2064    N LEU P 585     -14.458   8.110 -17.991  0.00  0.00      PROA  
ATOM   2065   HN LEU P 585     -14.950   7.255 -17.850  0.00  0.00      PROA  
ATOM   2066   CA LEU P 585     -13.976   8.907 -16.834  0.00  0.00      PROA  
ATOM   2067   HA LEU P 585     -14.262   9.948 -16.825  0.00  0.00      PROA  
ATOM   2068   CB LEU P 585     -14.493   8.391 -15.574  0.00  0.00      PROA  
ATOM   2069  HB1 LEU P 585     -14.156   7.345 -15.412  0.00  0.00      PROA  
ATOM   2070  HB2 LEU P 585     -15.573   8.241 -15.785  0.00  0.00      PROA  
ATOM   2071   CG LEU P 585     -14.307   9.198 -14.264  0.00  0.00      PROA  
ATOM   2072   HG LEU P 585     -13.659  10.080 -14.455  0.00  0.00      PROA  
ATOM   2073  CD1 LEU P 585     -15.663   9.552 -13.675  0.00  0.00      PROA  
ATOM   2074 HD11 LEU P 585     -15.509  10.280 -12.850  0.00  0.00      PROA  
ATOM   2075 HD12 LEU P 585     -16.143   8.583 -13.418  0.00  0.00      PROA  
ATOM   2076 HD13 LEU P 585     -16.272  10.182 -14.358  0.00  0.00      PROA  
ATOM   2077  CD2 LEU P 585     -13.512   8.293 -13.205  0.00  0.00      PROA  
ATOM   2078 HD21 LEU P 585     -12.432   8.288 -13.466  0.00  0.00      PROA  
ATOM   2079 HD22 LEU P 585     -13.949   7.286 -13.376  0.00  0.00      PROA  
ATOM   2080 HD23 LEU P 585     -13.674   8.668 -12.172  0.00  0.00      PROA  
ATOM   2081    C LEU P 585     -12.520   9.058 -16.837  0.00  0.00      PROA  
ATOM   2082    O LEU P 585     -12.003  10.108 -16.380  0.00  0.00      PROA  
ATOM   2083    N VAL P 586     -11.745   8.077 -17.332  0.00  0.00      PROA  
ATOM   2084   HN VAL P 586     -12.186   7.255 -17.684  0.00  0.00      PROA  
ATOM   2085   CA VAL P 586     -10.254   8.110 -17.517  0.00  0.00      PROA  
ATOM   2086   HA VAL P 586      -9.886   8.743 -16.724  0.00  0.00      PROA  
ATOM   2087   CB VAL P 586      -9.696   6.631 -17.343  0.00  0.00      PROA  
ATOM   2088   HB VAL P 586      -9.784   6.072 -18.299  0.00  0.00      PROA  
ATOM   2089  CG1 VAL P 586      -8.219   6.653 -16.979  0.00  0.00      PROA  
ATOM   2090 HG11 VAL P 586      -7.988   5.668 -16.521  0.00  0.00      PROA  
ATOM   2091 HG12 VAL P 586      -7.991   7.455 -16.244  0.00  0.00      PROA  
ATOM   2092 HG13 VAL P 586      -7.579   6.709 -17.885  0.00  0.00      PROA  
ATOM   2093  CG2 VAL P 586     -10.516   5.967 -16.192  0.00  0.00      PROA  
ATOM   2094 HG21 VAL P 586      -9.929   5.213 -15.624  0.00  0.00      PROA  
ATOM   2095 HG22 VAL P 586     -11.462   5.539 -16.586  0.00  0.00      PROA  
ATOM   2096 HG23 VAL P 586     -10.862   6.757 -15.492  0.00  0.00      PROA  
ATOM   2097    C VAL P 586      -9.777   8.868 -18.690  0.00  0.00      PROA  
ATOM   2098    O VAL P 586      -8.645   9.404 -18.655  0.00  0.00      PROA  
ATOM   2099    N CYS P 587     -10.648   9.201 -19.661  0.00  0.00      PROA  
ATOM   2100   HN CYS P 587     -11.638   9.156 -19.559  0.00  0.00      PROA  
ATOM   2101   CA CYS P 587     -10.179   9.986 -20.813  0.00  0.00      PROA  
ATOM   2102   HA CYS P 587      -9.239   9.612 -21.191  0.00  0.00      PROA  
ATOM   2103   CB CYS P 587     -11.269   9.870 -21.931  0.00  0.00      PROA  
ATOM   2104  HB1 CYS P 587     -12.293  10.079 -21.554  0.00  0.00      PROA  
ATOM   2105  HB2 CYS P 587     -11.134   8.818 -22.261  0.00  0.00      PROA  
ATOM   2106   SG CYS P 587     -10.962  10.910 -23.428  0.00  0.00      PROA  
ATOM   2107  HG1 CYS P 587     -10.823  12.113 -22.890  0.00  0.00      PROA  
ATOM   2108    C CYS P 587     -10.014  11.505 -20.413  0.00  0.00      PROA  
ATOM   2109    O CYS P 587      -9.120  12.184 -20.820  0.00  0.00      PROA  
ATOM   2110    N TYR P 588     -10.860  12.065 -19.477  0.00  0.00      PROA  
ATOM   2111   HN TYR P 588     -11.636  11.514 -19.180  0.00  0.00      PROA  
ATOM   2112   CA TYR P 588     -10.929  13.424 -18.906  0.00  0.00      PROA  
ATOM   2113   HA TYR P 588     -10.949  14.133 -19.721  0.00  0.00      PROA  
ATOM   2114   CB TYR P 588     -12.236  13.559 -17.970  0.00  0.00      PROA  
ATOM   2115  HB1 TYR P 588     -12.369  14.601 -17.608  0.00  0.00      PROA  
ATOM   2116  HB2 TYR P 588     -12.060  12.979 -17.039  0.00  0.00      PROA  
ATOM   2117   CG TYR P 588     -13.574  13.118 -18.653  0.00  0.00      PROA  
ATOM   2118  CD1 TYR P 588     -13.663  12.997 -20.060  0.00  0.00      PROA  
ATOM   2119  HD1 TYR P 588     -12.857  13.306 -20.709  0.00  0.00      PROA  
ATOM   2120  CE1 TYR P 588     -14.760  12.362 -20.696  0.00  0.00      PROA  
ATOM   2121  HE1 TYR P 588     -14.821  12.403 -21.774  0.00  0.00      PROA  
ATOM   2122   CZ TYR P 588     -15.834  11.886 -19.928  0.00  0.00      PROA  
ATOM   2123   OH TYR P 588     -16.976  11.377 -20.510  0.00  0.00      PROA  
ATOM   2124   HH TYR P 588     -17.486  11.193 -19.718  0.00  0.00      PROA  
ATOM   2125  CD2 TYR P 588     -14.652  12.713 -17.905  0.00  0.00      PROA  
ATOM   2126  HD2 TYR P 588     -14.657  12.905 -16.843  0.00  0.00      PROA  
ATOM   2127  CE2 TYR P 588     -15.769  12.136 -18.512  0.00  0.00      PROA  
ATOM   2128  HE2 TYR P 588     -16.494  11.646 -17.879  0.00  0.00      PROA  
ATOM   2129    C TYR P 588      -9.652  13.729 -18.132  0.00  0.00      PROA  
ATOM   2130    O TYR P 588      -9.224  14.895 -18.106  0.00  0.00      PROA  
ATOM   2131    N ILE P 589      -9.051  12.768 -17.451  0.00  0.00      PROA  
ATOM   2132   HN ILE P 589      -9.357  11.823 -17.541  0.00  0.00      PROA  
ATOM   2133   CA ILE P 589      -7.948  12.834 -16.612  0.00  0.00      PROA  
ATOM   2134   HA ILE P 589      -8.323  13.470 -15.825  0.00  0.00      PROA  
ATOM   2135   CB ILE P 589      -7.604  11.522 -16.005  0.00  0.00      PROA  
ATOM   2136   HB ILE P 589      -7.289  10.837 -16.821  0.00  0.00      PROA  
ATOM   2137  CG2 ILE P 589      -6.511  11.651 -14.943  0.00  0.00      PROA  
ATOM   2138 HG21 ILE P 589      -6.633  12.559 -14.315  0.00  0.00      PROA  
ATOM   2139 HG22 ILE P 589      -5.616  11.786 -15.587  0.00  0.00      PROA  
ATOM   2140 HG23 ILE P 589      -6.308  10.714 -14.381  0.00  0.00      PROA  
ATOM   2141  CG1 ILE P 589      -8.861  10.944 -15.300  0.00  0.00      PROA  
ATOM   2142 HG11 ILE P 589      -8.557   9.931 -14.958  0.00  0.00      PROA  
ATOM   2143 HG12 ILE P 589      -9.618  10.795 -16.100  0.00  0.00      PROA  
ATOM   2144   CD ILE P 589      -9.457  11.815 -14.168  0.00  0.00      PROA  
ATOM   2145  HD1 ILE P 589      -8.903  11.568 -13.237  0.00  0.00      PROA  
ATOM   2146  HD2 ILE P 589     -10.503  11.447 -14.104  0.00  0.00      PROA  
ATOM   2147  HD3 ILE P 589      -9.526  12.924 -14.163  0.00  0.00      PROA  
ATOM   2148    C ILE P 589      -6.766  13.458 -17.233  0.00  0.00      PROA  
ATOM   2149    O ILE P 589      -6.246  12.898 -18.203  0.00  0.00      PROA  
ATOM   2150    N THR P 590      -6.281  14.634 -16.763  0.00  0.00      PROA  
ATOM   2151   HN THR P 590      -6.715  15.146 -16.026  0.00  0.00      PROA  
ATOM   2152   CA THR P 590      -5.096  15.177 -17.343  0.00  0.00      PROA  
ATOM   2153   HA THR P 590      -5.282  15.174 -18.407  0.00  0.00      PROA  
ATOM   2154   CB THR P 590      -4.762  16.593 -16.937  0.00  0.00      PROA  
ATOM   2155   HB THR P 590      -3.748  16.878 -17.292  0.00  0.00      PROA  
ATOM   2156  OG1 THR P 590      -4.783  16.756 -15.560  0.00  0.00      PROA  
ATOM   2157  HG1 THR P 590      -4.438  17.629 -15.359  0.00  0.00      PROA  
ATOM   2158  CG2 THR P 590      -5.874  17.618 -17.303  0.00  0.00      PROA  
ATOM   2159 HG21 THR P 590      -6.786  17.469 -16.686  0.00  0.00      PROA  
ATOM   2160 HG22 THR P 590      -6.141  17.506 -18.376  0.00  0.00      PROA  
ATOM   2161 HG23 THR P 590      -5.696  18.669 -16.990  0.00  0.00      PROA  
ATOM   2162    C THR P 590      -3.846  14.351 -17.020  0.00  0.00      PROA  
ATOM   2163    O THR P 590      -3.524  13.917 -15.887  0.00  0.00      PROA  
ATOM   2164    N ARG P 591      -2.953  14.171 -18.030  0.00  0.00      PROA  
ATOM   2165   HN ARG P 591      -3.120  14.442 -18.974  0.00  0.00      PROA  
ATOM   2166   CA ARG P 591      -1.762  13.414 -17.800  0.00  0.00      PROA  
ATOM   2167   HA ARG P 591      -2.004  12.462 -17.349  0.00  0.00      PROA  
ATOM   2168   CB ARG P 591      -0.981  13.220 -19.036  0.00  0.00      PROA  
ATOM   2169  HB1 ARG P 591      -0.812  14.203 -19.526  0.00  0.00      PROA  
ATOM   2170  HB2 ARG P 591      -1.508  12.531 -19.730  0.00  0.00      PROA  
ATOM   2171   CG ARG P 591       0.473  12.699 -18.876  0.00  0.00      PROA  
ATOM   2172  HG1 ARG P 591       1.093  13.331 -18.205  0.00  0.00      PROA  
ATOM   2173  HG2 ARG P 591       0.991  12.699 -19.859  0.00  0.00      PROA  
ATOM   2174   CD ARG P 591       0.665  11.291 -18.244  0.00  0.00      PROA  
ATOM   2175  HD1 ARG P 591       0.303  10.481 -18.912  0.00  0.00      PROA  
ATOM   2176  HD2 ARG P 591       0.010  11.346 -17.349  0.00  0.00      PROA  
ATOM   2177   NE ARG P 591       2.100  11.033 -17.773  0.00  0.00      PROA  
ATOM   2178   HE ARG P 591       2.786  11.746 -17.922  0.00  0.00      PROA  
ATOM   2179   CZ ARG P 591       2.512   9.809 -17.535  0.00  0.00      PROA  
ATOM   2180  NH1 ARG P 591       1.686   8.865 -17.173  0.00  0.00      PROA  
ATOM   2181 HH11 ARG P 591       0.700   9.026 -17.126  0.00  0.00      PROA  
ATOM   2182 HH12 ARG P 591       2.080   7.986 -16.906  0.00  0.00      PROA  
ATOM   2183  NH2 ARG P 591       3.788   9.493 -17.458  0.00  0.00      PROA  
ATOM   2184 HH21 ARG P 591       4.452  10.203 -17.694  0.00  0.00      PROA  
ATOM   2185 HH22 ARG P 591       3.983   8.638 -16.978  0.00  0.00      PROA  
ATOM   2186    C ARG P 591      -0.906  13.972 -16.720  0.00  0.00      PROA  
ATOM   2187    O ARG P 591      -0.476  13.185 -15.836  0.00  0.00      PROA  
ATOM   2188    N PHE P 592      -0.738  15.299 -16.574  0.00  0.00      PROA  
ATOM   2189   HN PHE P 592      -1.126  15.943 -17.229  0.00  0.00      PROA  
ATOM   2190   CA PHE P 592      -0.101  15.810 -15.294  0.00  0.00      PROA  
ATOM   2191   HA PHE P 592       0.866  15.329 -15.280  0.00  0.00      PROA  
ATOM   2192   CB PHE P 592       0.161  17.322 -15.322  0.00  0.00      PROA  
ATOM   2193  HB1 PHE P 592       0.791  17.623 -16.186  0.00  0.00      PROA  
ATOM   2194  HB2 PHE P 592       0.606  17.688 -14.372  0.00  0.00      PROA  
ATOM   2195   CG PHE P 592      -1.090  18.223 -15.372  0.00  0.00      PROA  
ATOM   2196  CD1 PHE P 592      -1.728  18.553 -14.133  0.00  0.00      PROA  
ATOM   2197  HD1 PHE P 592      -1.341  18.154 -13.207  0.00  0.00      PROA  
ATOM   2198  CE1 PHE P 592      -2.899  19.285 -14.121  0.00  0.00      PROA  
ATOM   2199  HE1 PHE P 592      -3.401  19.516 -13.193  0.00  0.00      PROA  
ATOM   2200   CZ PHE P 592      -3.349  19.874 -15.323  0.00  0.00      PROA  
ATOM   2201   HZ PHE P 592      -4.191  20.549 -15.283  0.00  0.00      PROA  
ATOM   2202  CD2 PHE P 592      -1.474  18.894 -16.543  0.00  0.00      PROA  
ATOM   2203  HD2 PHE P 592      -0.881  18.743 -17.433  0.00  0.00      PROA  
ATOM   2204  CE2 PHE P 592      -2.572  19.752 -16.518  0.00  0.00      PROA  
ATOM   2205  HE2 PHE P 592      -2.892  20.266 -17.412  0.00  0.00      PROA  
ATOM   2206    C PHE P 592      -0.702  15.444 -13.938  0.00  0.00      PROA  
ATOM   2207    O PHE P 592       0.026  15.178 -12.990  0.00  0.00      PROA  
ATOM   2208    N THR P 593      -2.085  15.207 -13.733  0.00  0.00      PROA  
ATOM   2209   HN THR P 593      -2.702  15.441 -14.480  0.00  0.00      PROA  
ATOM   2210   CA THR P 593      -2.735  14.466 -12.664  0.00  0.00      PROA  
ATOM   2211   HA THR P 593      -2.529  15.068 -11.791  0.00  0.00      PROA  
ATOM   2212   CB THR P 593      -4.347  14.584 -12.587  0.00  0.00      PROA  
ATOM   2213   HB THR P 593      -4.739  13.907 -13.375  0.00  0.00      PROA  
ATOM   2214  OG1 THR P 593      -4.793  15.888 -12.935  0.00  0.00      PROA  
ATOM   2215  HG1 THR P 593      -4.740  15.971 -13.890  0.00  0.00      PROA  
ATOM   2216  CG2 THR P 593      -4.887  14.224 -11.183  0.00  0.00      PROA  
ATOM   2217 HG21 THR P 593      -4.234  14.729 -10.440  0.00  0.00      PROA  
ATOM   2218 HG22 THR P 593      -4.825  13.123 -11.051  0.00  0.00      PROA  
ATOM   2219 HG23 THR P 593      -5.962  14.453 -11.017  0.00  0.00      PROA  
ATOM   2220    C THR P 593      -2.283  13.060 -12.535  0.00  0.00      PROA  
ATOM   2221    O THR P 593      -1.966  12.579 -11.419  0.00  0.00      PROA  
ATOM   2222    N GLU P 594      -2.169  12.299 -13.622  0.00  0.00      PROA  
ATOM   2223   HN GLU P 594      -2.408  12.741 -14.483  0.00  0.00      PROA  
ATOM   2224   CA GLU P 594      -1.764  10.928 -13.541  0.00  0.00      PROA  
ATOM   2225   HA GLU P 594      -2.417  10.396 -12.865  0.00  0.00      PROA  
ATOM   2226   CB GLU P 594      -2.020  10.200 -14.861  0.00  0.00      PROA  
ATOM   2227  HB1 GLU P 594      -1.587  10.744 -15.728  0.00  0.00      PROA  
ATOM   2228  HB2 GLU P 594      -3.119  10.321 -14.962  0.00  0.00      PROA  
ATOM   2229   CG GLU P 594      -1.589   8.749 -14.900  0.00  0.00      PROA  
ATOM   2230  HG1 GLU P 594      -2.267   8.267 -14.163  0.00  0.00      PROA  
ATOM   2231  HG2 GLU P 594      -0.539   8.590 -14.572  0.00  0.00      PROA  
ATOM   2232   CD GLU P 594      -1.852   8.207 -16.276  0.00  0.00      PROA  
ATOM   2233  OE1 GLU P 594      -1.007   8.523 -17.186  0.00  0.00      PROA  
ATOM   2234  OE2 GLU P 594      -2.832   7.495 -16.591  0.00  0.00      PROA  
ATOM   2235    C GLU P 594      -0.348  10.685 -12.993  0.00  0.00      PROA  
ATOM   2236    O GLU P 594      -0.166   9.782 -12.147  0.00  0.00      PROA  
ATOM   2237    N GLU P 595       0.614  11.579 -13.384  0.00  0.00      PROA  
ATOM   2238   HN GLU P 595       0.428  12.311 -14.036  0.00  0.00      PROA  
ATOM   2239   CA GLU P 595       2.016  11.472 -12.929  0.00  0.00      PROA  
ATOM   2240   HA GLU P 595       2.358  10.452 -12.828  0.00  0.00      PROA  
ATOM   2241   CB GLU P 595       2.904  12.024 -14.047  0.00  0.00      PROA  
ATOM   2242  HB1 GLU P 595       2.403  12.916 -14.481  0.00  0.00      PROA  
ATOM   2243  HB2 GLU P 595       2.959  11.346 -14.926  0.00  0.00      PROA  
ATOM   2244   CG GLU P 595       4.271  12.333 -13.591  0.00  0.00      PROA  
ATOM   2245  HG1 GLU P 595       4.671  11.618 -12.840  0.00  0.00      PROA  
ATOM   2246  HG2 GLU P 595       4.375  13.324 -13.101  0.00  0.00      PROA  
ATOM   2247   CD GLU P 595       5.309  12.369 -14.724  0.00  0.00      PROA  
ATOM   2248  OE1 GLU P 595       6.048  11.348 -14.889  0.00  0.00      PROA  
ATOM   2249  OE2 GLU P 595       5.443  13.466 -15.386  0.00  0.00      PROA  
ATOM   2250    C GLU P 595       2.223  12.133 -11.533  0.00  0.00      PROA  
ATOM   2251    O GLU P 595       3.120  11.816 -10.782  0.00  0.00      PROA  
ATOM   2252    N ALA P 596       1.359  13.146 -11.272  0.00  0.00      PROA  
ATOM   2253   HN ALA P 596       0.692  13.424 -11.959  0.00  0.00      PROA  
ATOM   2254   CA ALA P 596       1.375  13.703  -9.923  0.00  0.00      PROA  
ATOM   2255   HA ALA P 596       2.401  13.989  -9.746  0.00  0.00      PROA  
ATOM   2256   CB ALA P 596       0.602  14.993  -9.957  0.00  0.00      PROA  
ATOM   2257  HB1 ALA P 596       0.635  15.568  -9.007  0.00  0.00      PROA  
ATOM   2258  HB2 ALA P 596      -0.453  14.693 -10.134  0.00  0.00      PROA  
ATOM   2259  HB3 ALA P 596       1.004  15.689 -10.725  0.00  0.00      PROA  
ATOM   2260    C ALA P 596       0.727  12.822  -8.794  0.00  0.00      PROA  
ATOM   2261    O ALA P 596       1.139  12.851  -7.633  0.00  0.00      PROA  
ATOM   2262    N PHE P 597      -0.306  11.949  -9.066  0.00  0.00      PROA  
ATOM   2263   HN PHE P 597      -0.801  12.020  -9.928  0.00  0.00      PROA  
ATOM   2264   CA PHE P 597      -0.697  10.918  -8.103  0.00  0.00      PROA  
ATOM   2265   HA PHE P 597      -0.705  11.447  -7.162  0.00  0.00      PROA  
ATOM   2266   CB PHE P 597      -2.135  10.370  -8.374  0.00  0.00      PROA  
ATOM   2267  HB1 PHE P 597      -2.066   9.576  -9.148  0.00  0.00      PROA  
ATOM   2268  HB2 PHE P 597      -2.746  11.256  -8.648  0.00  0.00      PROA  
ATOM   2269   CG PHE P 597      -2.595   9.781  -7.098  0.00  0.00      PROA  
ATOM   2270  CD1 PHE P 597      -3.522  10.568  -6.221  0.00  0.00      PROA  
ATOM   2271  HD1 PHE P 597      -3.830  11.544  -6.566  0.00  0.00      PROA  
ATOM   2272  CE1 PHE P 597      -3.958   9.935  -5.074  0.00  0.00      PROA  
ATOM   2273  HE1 PHE P 597      -4.631  10.389  -4.362  0.00  0.00      PROA  
ATOM   2274   CZ PHE P 597      -3.584   8.585  -4.732  0.00  0.00      PROA  
ATOM   2275   HZ PHE P 597      -4.002   8.133  -3.844  0.00  0.00      PROA  
ATOM   2276  CD2 PHE P 597      -2.258   8.418  -6.768  0.00  0.00      PROA  
ATOM   2277  HD2 PHE P 597      -1.485   7.935  -7.347  0.00  0.00      PROA  
ATOM   2278  CE2 PHE P 597      -2.761   7.875  -5.528  0.00  0.00      PROA  
ATOM   2279  HE2 PHE P 597      -2.375   6.958  -5.109  0.00  0.00      PROA  
ATOM   2280    C PHE P 597       0.413   9.789  -7.900  0.00  0.00      PROA  
ATOM   2281    O PHE P 597       0.684   9.426  -6.758  0.00  0.00      PROA  
ATOM   2282    N ALA P 598       1.043   9.308  -9.038  0.00  0.00      PROA  
ATOM   2283   HN ALA P 598       0.669   9.502  -9.941  0.00  0.00      PROA  
ATOM   2284   CA ALA P 598       2.315   8.601  -8.966  0.00  0.00      PROA  
ATOM   2285   HA ALA P 598       2.245   7.575  -8.635  0.00  0.00      PROA  
ATOM   2286   CB ALA P 598       2.776   8.354 -10.503  0.00  0.00      PROA  
ATOM   2287  HB1 ALA P 598       3.846   8.092 -10.643  0.00  0.00      PROA  
ATOM   2288  HB2 ALA P 598       2.617   9.293 -11.076  0.00  0.00      PROA  
ATOM   2289  HB3 ALA P 598       2.003   7.641 -10.863  0.00  0.00      PROA  
ATOM   2290    C ALA P 598       3.444   9.276  -8.137  0.00  0.00      PROA  
ATOM   2291    O ALA P 598       4.114   8.597  -7.315  0.00  0.00      PROA  
ATOM   2292    N SER P 599       3.690  10.550  -8.275  0.00  0.00      PROA  
ATOM   2293   HN SER P 599       3.190  11.144  -8.900  0.00  0.00      PROA  
ATOM   2294   CA SER P 599       4.604  11.245  -7.336  0.00  0.00      PROA  
ATOM   2295   HA SER P 599       5.602  10.838  -7.264  0.00  0.00      PROA  
ATOM   2296   CB SER P 599       4.648  12.833  -7.786  0.00  0.00      PROA  
ATOM   2297  HB1 SER P 599       5.280  13.475  -7.136  0.00  0.00      PROA  
ATOM   2298  HB2 SER P 599       3.592  13.175  -7.751  0.00  0.00      PROA  
ATOM   2299   OG SER P 599       5.107  13.001  -9.122  0.00  0.00      PROA  
ATOM   2300  HG1 SER P 599       4.606  12.438  -9.717  0.00  0.00      PROA  
ATOM   2301    C SER P 599       4.098  11.185  -5.904  0.00  0.00      PROA  
ATOM   2302    O SER P 599       4.851  11.053  -4.897  0.00  0.00      PROA  
ATOM   2303    N LEU P 600       2.786  11.367  -5.721  0.00  0.00      PROA  
ATOM   2304   HN LEU P 600       2.150  11.460  -6.483  0.00  0.00      PROA  
ATOM   2305   CA LEU P 600       2.135  11.403  -4.392  0.00  0.00      PROA  
ATOM   2306   HA LEU P 600       2.622  12.190  -3.835  0.00  0.00      PROA  
ATOM   2307   CB LEU P 600       0.615  11.559  -4.526  0.00  0.00      PROA  
ATOM   2308  HB1 LEU P 600       0.139  10.613  -4.859  0.00  0.00      PROA  
ATOM   2309  HB2 LEU P 600       0.361  12.314  -5.300  0.00  0.00      PROA  
ATOM   2310   CG LEU P 600      -0.069  11.934  -3.239  0.00  0.00      PROA  
ATOM   2311   HG LEU P 600       0.041  11.082  -2.534  0.00  0.00      PROA  
ATOM   2312  CD1 LEU P 600       0.434  13.221  -2.444  0.00  0.00      PROA  
ATOM   2313 HD11 LEU P 600       0.439  14.105  -3.116  0.00  0.00      PROA  
ATOM   2314 HD12 LEU P 600       1.405  12.802  -2.102  0.00  0.00      PROA  
ATOM   2315 HD13 LEU P 600      -0.265  13.421  -1.604  0.00  0.00      PROA  
ATOM   2316  CD2 LEU P 600      -1.601  11.971  -3.337  0.00  0.00      PROA  
ATOM   2317 HD21 LEU P 600      -2.021  12.583  -2.510  0.00  0.00      PROA  
ATOM   2318 HD22 LEU P 600      -1.989  10.944  -3.169  0.00  0.00      PROA  
ATOM   2319 HD23 LEU P 600      -1.986  12.334  -4.314  0.00  0.00      PROA  
ATOM   2320    C LEU P 600       2.377  10.118  -3.633  0.00  0.00      PROA  
ATOM   2321    O LEU P 600       2.712  10.161  -2.451  0.00  0.00      PROA  
ATOM   2322    N ILE P 601       2.210   8.938  -4.255  0.00  0.00      PROA  
ATOM   2323   HN ILE P 601       1.921   8.935  -5.209  0.00  0.00      PROA  
ATOM   2324   CA ILE P 601       2.487   7.562  -3.674  0.00  0.00      PROA  
ATOM   2325   HA ILE P 601       1.864   7.513  -2.794  0.00  0.00      PROA  
ATOM   2326   CB ILE P 601       2.049   6.379  -4.569  0.00  0.00      PROA  
ATOM   2327   HB ILE P 601       2.463   6.693  -5.551  0.00  0.00      PROA  
ATOM   2328  CG2 ILE P 601       2.523   4.993  -4.081  0.00  0.00      PROA  
ATOM   2329 HG21 ILE P 601       2.200   4.670  -3.068  0.00  0.00      PROA  
ATOM   2330 HG22 ILE P 601       3.626   4.894  -4.172  0.00  0.00      PROA  
ATOM   2331 HG23 ILE P 601       2.235   4.182  -4.784  0.00  0.00      PROA  
ATOM   2332  CG1 ILE P 601       0.523   6.395  -4.805  0.00  0.00      PROA  
ATOM   2333 HG11 ILE P 601       0.086   7.415  -4.783  0.00  0.00      PROA  
ATOM   2334 HG12 ILE P 601       0.001   5.828  -4.005  0.00  0.00      PROA  
ATOM   2335   CD ILE P 601       0.268   5.789  -6.176  0.00  0.00      PROA  
ATOM   2336  HD1 ILE P 601      -0.830   5.617  -6.206  0.00  0.00      PROA  
ATOM   2337  HD2 ILE P 601       0.716   4.790  -6.363  0.00  0.00      PROA  
ATOM   2338  HD3 ILE P 601       0.708   6.503  -6.905  0.00  0.00      PROA  
ATOM   2339    C ILE P 601       3.847   7.496  -3.185  0.00  0.00      PROA  
ATOM   2340    O ILE P 601       4.070   7.017  -2.032  0.00  0.00      PROA  
ATOM   2341    N CYS P 602       4.835   7.992  -3.910  0.00  0.00      PROA  
ATOM   2342   HN CYS P 602       4.638   8.347  -4.821  0.00  0.00      PROA  
ATOM   2343   CA CYS P 602       6.202   8.044  -3.444  0.00  0.00      PROA  
ATOM   2344   HA CYS P 602       6.526   7.089  -3.058  0.00  0.00      PROA  
ATOM   2345   CB CYS P 602       7.054   8.575  -4.593  0.00  0.00      PROA  
ATOM   2346  HB1 CYS P 602       6.446   9.288  -5.190  0.00  0.00      PROA  
ATOM   2347  HB2 CYS P 602       7.082   7.753  -5.340  0.00  0.00      PROA  
ATOM   2348   SG CYS P 602       8.748   9.299  -4.184  0.00  0.00      PROA  
ATOM   2349  HG1 CYS P 602       9.470   8.338  -4.741  0.00  0.00      PROA  
ATOM   2350    C CYS P 602       6.472   8.849  -2.190  0.00  0.00      PROA  
ATOM   2351    O CYS P 602       7.205   8.404  -1.238  0.00  0.00      PROA  
ATOM   2352    N ILE P 603       5.967  10.104  -2.127  0.00  0.00      PROA  
ATOM   2353   HN ILE P 603       5.552  10.521  -2.932  0.00  0.00      PROA  
ATOM   2354   CA ILE P 603       6.079  10.943  -0.917  0.00  0.00      PROA  
ATOM   2355   HA ILE P 603       7.140  11.003  -0.724  0.00  0.00      PROA  
ATOM   2356   CB ILE P 603       5.577  12.353  -1.348  0.00  0.00      PROA  
ATOM   2357   HB ILE P 603       4.471  12.398  -1.441  0.00  0.00      PROA  
ATOM   2358  CG2 ILE P 603       5.733  13.317  -0.118  0.00  0.00      PROA  
ATOM   2359 HG21 ILE P 603       6.760  13.526   0.250  0.00  0.00      PROA  
ATOM   2360 HG22 ILE P 603       5.121  12.929   0.724  0.00  0.00      PROA  
ATOM   2361 HG23 ILE P 603       5.324  14.315  -0.386  0.00  0.00      PROA  
ATOM   2362  CG1 ILE P 603       6.287  12.847  -2.615  0.00  0.00      PROA  
ATOM   2363 HG11 ILE P 603       6.446  12.101  -3.422  0.00  0.00      PROA  
ATOM   2364 HG12 ILE P 603       7.337  13.193  -2.513  0.00  0.00      PROA  
ATOM   2365   CD ILE P 603       5.396  14.018  -3.262  0.00  0.00      PROA  
ATOM   2366  HD1 ILE P 603       4.420  13.497  -3.369  0.00  0.00      PROA  
ATOM   2367  HD2 ILE P 603       5.797  14.295  -4.261  0.00  0.00      PROA  
ATOM   2368  HD3 ILE P 603       5.271  14.905  -2.605  0.00  0.00      PROA  
ATOM   2369    C ILE P 603       5.351  10.383   0.246  0.00  0.00      PROA  
ATOM   2370    O ILE P 603       5.834  10.440   1.359  0.00  0.00      PROA  
ATOM   2371    N ILE P 604       4.114   9.803   0.104  0.00  0.00      PROA  
ATOM   2372   HN ILE P 604       3.652   9.827  -0.779  0.00  0.00      PROA  
ATOM   2373   CA ILE P 604       3.348   9.174   1.206  0.00  0.00      PROA  
ATOM   2374   HA ILE P 604       3.219   9.893   2.001  0.00  0.00      PROA  
ATOM   2375   CB ILE P 604       2.062   8.555   0.681  0.00  0.00      PROA  
ATOM   2376   HB ILE P 604       2.254   8.154  -0.338  0.00  0.00      PROA  
ATOM   2377  CG2 ILE P 604       1.435   7.574   1.736  0.00  0.00      PROA  
ATOM   2378 HG21 ILE P 604       2.153   6.738   1.877  0.00  0.00      PROA  
ATOM   2379 HG22 ILE P 604       0.576   7.002   1.324  0.00  0.00      PROA  
ATOM   2380 HG23 ILE P 604       1.080   8.119   2.637  0.00  0.00      PROA  
ATOM   2381  CG1 ILE P 604       1.070   9.702   0.395  0.00  0.00      PROA  
ATOM   2382 HG11 ILE P 604       1.606  10.516  -0.138  0.00  0.00      PROA  
ATOM   2383 HG12 ILE P 604       0.636   9.999   1.374  0.00  0.00      PROA  
ATOM   2384   CD ILE P 604      -0.119   9.169  -0.425  0.00  0.00      PROA  
ATOM   2385  HD1 ILE P 604       0.278   8.690  -1.345  0.00  0.00      PROA  
ATOM   2386  HD2 ILE P 604      -0.771  10.015  -0.734  0.00  0.00      PROA  
ATOM   2387  HD3 ILE P 604      -0.696   8.482   0.229  0.00  0.00      PROA  
ATOM   2388    C ILE P 604       4.098   8.069   1.952  0.00  0.00      PROA  
ATOM   2389    O ILE P 604       4.003   7.965   3.169  0.00  0.00      PROA  
ATOM   2390    N PHE P 605       4.809   7.209   1.190  0.00  0.00      PROA  
ATOM   2391   HN PHE P 605       4.651   7.266   0.207  0.00  0.00      PROA  
ATOM   2392   CA PHE P 605       5.586   6.080   1.596  0.00  0.00      PROA  
ATOM   2393   HA PHE P 605       5.060   5.366   2.212  0.00  0.00      PROA  
ATOM   2394   CB PHE P 605       6.169   5.311   0.355  0.00  0.00      PROA  
ATOM   2395  HB1 PHE P 605       6.993   4.707   0.791  0.00  0.00      PROA  
ATOM   2396  HB2 PHE P 605       6.633   6.014  -0.369  0.00  0.00      PROA  
ATOM   2397   CG PHE P 605       5.246   4.303  -0.298  0.00  0.00      PROA  
ATOM   2398  CD1 PHE P 605       4.614   3.347   0.391  0.00  0.00      PROA  
ATOM   2399  HD1 PHE P 605       4.566   3.355   1.470  0.00  0.00      PROA  
ATOM   2400  CE1 PHE P 605       3.890   2.367  -0.252  0.00  0.00      PROA  
ATOM   2401  HE1 PHE P 605       3.391   1.591   0.311  0.00  0.00      PROA  
ATOM   2402   CZ PHE P 605       3.959   2.308  -1.622  0.00  0.00      PROA  
ATOM   2403   HZ PHE P 605       3.563   1.458  -2.157  0.00  0.00      PROA  
ATOM   2404  CD2 PHE P 605       5.317   4.318  -1.709  0.00  0.00      PROA  
ATOM   2405  HD2 PHE P 605       5.848   5.060  -2.287  0.00  0.00      PROA  
ATOM   2406  CE2 PHE P 605       4.745   3.226  -2.365  0.00  0.00      PROA  
ATOM   2407  HE2 PHE P 605       4.767   3.077  -3.435  0.00  0.00      PROA  
ATOM   2408    C PHE P 605       6.757   6.578   2.496  0.00  0.00      PROA  
ATOM   2409    O PHE P 605       7.115   5.954   3.468  0.00  0.00      PROA  
ATOM   2410    N ILE P 606       7.363   7.692   2.036  0.00  0.00      PROA  
ATOM   2411   HN ILE P 606       7.190   8.112   1.149  0.00  0.00      PROA  
ATOM   2412   CA ILE P 606       8.312   8.371   2.894  0.00  0.00      PROA  
ATOM   2413   HA ILE P 606       9.005   7.647   3.296  0.00  0.00      PROA  
ATOM   2414   CB ILE P 606       9.089   9.501   2.182  0.00  0.00      PROA  
ATOM   2415   HB ILE P 606       8.331  10.282   1.956  0.00  0.00      PROA  
ATOM   2416  CG2 ILE P 606      10.086  10.274   3.060  0.00  0.00      PROA  
ATOM   2417 HG21 ILE P 606      10.994   9.707   3.359  0.00  0.00      PROA  
ATOM   2418 HG22 ILE P 606       9.669  10.804   3.943  0.00  0.00      PROA  
ATOM   2419 HG23 ILE P 606      10.543  11.069   2.432  0.00  0.00      PROA  
ATOM   2420  CG1 ILE P 606       9.849   9.095   0.872  0.00  0.00      PROA  
ATOM   2421 HG11 ILE P 606      10.088  10.032   0.325  0.00  0.00      PROA  
ATOM   2422 HG12 ILE P 606       9.178   8.463   0.253  0.00  0.00      PROA  
ATOM   2423   CD ILE P 606      11.127   8.345   1.180  0.00  0.00      PROA  
ATOM   2424  HD1 ILE P 606      10.952   7.437   1.796  0.00  0.00      PROA  
ATOM   2425  HD2 ILE P 606      11.843   9.015   1.702  0.00  0.00      PROA  
ATOM   2426  HD3 ILE P 606      11.507   7.979   0.203  0.00  0.00      PROA  
ATOM   2427    C ILE P 606       7.744   8.921   4.217  0.00  0.00      PROA  
ATOM   2428    O ILE P 606       8.277   8.661   5.260  0.00  0.00      PROA  
ATOM   2429    N TYR P 607       6.671   9.693   4.175  0.00  0.00      PROA  
ATOM   2430   HN TYR P 607       6.229   9.738   3.282  0.00  0.00      PROA  
ATOM   2431   CA TYR P 607       5.834  10.224   5.195  0.00  0.00      PROA  
ATOM   2432   HA TYR P 607       6.351  10.920   5.840  0.00  0.00      PROA  
ATOM   2433   CB TYR P 607       4.598  11.042   4.595  0.00  0.00      PROA  
ATOM   2434  HB1 TYR P 607       4.324  10.473   3.681  0.00  0.00      PROA  
ATOM   2435  HB2 TYR P 607       4.946  12.035   4.240  0.00  0.00      PROA  
ATOM   2436   CG TYR P 607       3.358  11.245   5.552  0.00  0.00      PROA  
ATOM   2437  CD1 TYR P 607       3.304  12.324   6.512  0.00  0.00      PROA  
ATOM   2438  HD1 TYR P 607       4.228  12.873   6.614  0.00  0.00      PROA  
ATOM   2439  CE1 TYR P 607       2.155  12.533   7.287  0.00  0.00      PROA  
ATOM   2440  HE1 TYR P 607       2.070  13.289   8.054  0.00  0.00      PROA  
ATOM   2441   CZ TYR P 607       1.033  11.738   7.060  0.00  0.00      PROA  
ATOM   2442   OH TYR P 607      -0.117  12.093   7.778  0.00  0.00      PROA  
ATOM   2443   HH TYR P 607       0.034  12.945   8.194  0.00  0.00      PROA  
ATOM   2444  CD2 TYR P 607       2.255  10.359   5.413  0.00  0.00      PROA  
ATOM   2445  HD2 TYR P 607       2.185   9.544   4.707  0.00  0.00      PROA  
ATOM   2446  CE2 TYR P 607       1.082  10.658   6.182  0.00  0.00      PROA  
ATOM   2447  HE2 TYR P 607       0.347   9.868   6.213  0.00  0.00      PROA  
ATOM   2448    C TYR P 607       5.523   9.217   6.290  0.00  0.00      PROA  
ATOM   2449    O TYR P 607       5.869   9.420   7.467  0.00  0.00      PROA  
ATOM   2450    N GLU P 608       4.878   8.068   5.890  0.00  0.00      PROA  
ATOM   2451   HN GLU P 608       4.461   7.888   5.003  0.00  0.00      PROA  
ATOM   2452   CA GLU P 608       4.589   7.045   6.867  0.00  0.00      PROA  
ATOM   2453   HA GLU P 608       4.067   7.427   7.732  0.00  0.00      PROA  
ATOM   2454   CB GLU P 608       3.758   5.934   6.179  0.00  0.00      PROA  
ATOM   2455  HB1 GLU P 608       3.757   4.941   6.677  0.00  0.00      PROA  
ATOM   2456  HB2 GLU P 608       4.275   5.817   5.202  0.00  0.00      PROA  
ATOM   2457   CG GLU P 608       2.301   6.236   5.739  0.00  0.00      PROA  
ATOM   2458  HG1 GLU P 608       2.293   5.816   4.710  0.00  0.00      PROA  
ATOM   2459  HG2 GLU P 608       2.018   7.298   5.572  0.00  0.00      PROA  
ATOM   2460   CD GLU P 608       1.234   5.647   6.573  0.00  0.00      PROA  
ATOM   2461  OE1 GLU P 608       1.308   4.383   6.873  0.00  0.00      PROA  
ATOM   2462  OE2 GLU P 608       0.208   6.315   6.885  0.00  0.00      PROA  
ATOM   2463    C GLU P 608       5.897   6.391   7.375  0.00  0.00      PROA  
ATOM   2464    O GLU P 608       5.976   6.209   8.586  0.00  0.00      PROA  
ATOM   2465    N ALA P 609       6.949   6.073   6.553  0.00  0.00      PROA  
ATOM   2466   HN ALA P 609       6.858   6.145   5.563  0.00  0.00      PROA  
ATOM   2467   CA ALA P 609       8.195   5.494   7.066  0.00  0.00      PROA  
ATOM   2468   HA ALA P 609       7.956   4.656   7.704  0.00  0.00      PROA  
ATOM   2469   CB ALA P 609       9.105   5.090   5.883  0.00  0.00      PROA  
ATOM   2470  HB1 ALA P 609       9.900   4.370   6.173  0.00  0.00      PROA  
ATOM   2471  HB2 ALA P 609       9.483   5.851   5.169  0.00  0.00      PROA  
ATOM   2472  HB3 ALA P 609       8.419   4.479   5.258  0.00  0.00      PROA  
ATOM   2473    C ALA P 609       8.952   6.384   8.038  0.00  0.00      PROA  
ATOM   2474    O ALA P 609       9.443   5.972   9.085  0.00  0.00      PROA  
ATOM   2475    N ILE P 610       9.037   7.713   7.788  0.00  0.00      PROA  
ATOM   2476   HN ILE P 610       8.584   8.108   6.992  0.00  0.00      PROA  
ATOM   2477   CA ILE P 610       9.513   8.610   8.829  0.00  0.00      PROA  
ATOM   2478   HA ILE P 610      10.451   8.239   9.215  0.00  0.00      PROA  
ATOM   2479   CB ILE P 610       9.790   9.985   8.234  0.00  0.00      PROA  
ATOM   2480   HB ILE P 610       8.816  10.325   7.821  0.00  0.00      PROA  
ATOM   2481  CG2 ILE P 610      10.239  11.015   9.311  0.00  0.00      PROA  
ATOM   2482 HG21 ILE P 610       9.375  11.195   9.985  0.00  0.00      PROA  
ATOM   2483 HG22 ILE P 610      10.516  11.978   8.833  0.00  0.00      PROA  
ATOM   2484 HG23 ILE P 610      11.056  10.720  10.004  0.00  0.00      PROA  
ATOM   2485  CG1 ILE P 610      10.751  10.081   7.038  0.00  0.00      PROA  
ATOM   2486 HG11 ILE P 610      10.712  11.131   6.676  0.00  0.00      PROA  
ATOM   2487 HG12 ILE P 610      10.369   9.403   6.245  0.00  0.00      PROA  
ATOM   2488   CD ILE P 610      12.217   9.658   7.414  0.00  0.00      PROA  
ATOM   2489  HD1 ILE P 610      12.097   8.643   7.849  0.00  0.00      PROA  
ATOM   2490  HD2 ILE P 610      12.676  10.361   8.142  0.00  0.00      PROA  
ATOM   2491  HD3 ILE P 610      12.717   9.643   6.423  0.00  0.00      PROA  
ATOM   2492    C ILE P 610       8.604   8.733  10.044  0.00  0.00      PROA  
ATOM   2493    O ILE P 610       9.125   8.807  11.143  0.00  0.00      PROA  
ATOM   2494    N GLU P 611       7.236   8.826   9.826  0.00  0.00      PROA  
ATOM   2495   HN GLU P 611       6.940   8.529   8.922  0.00  0.00      PROA  
ATOM   2496   CA GLU P 611       6.271   8.924  10.934  0.00  0.00      PROA  
ATOM   2497   HA GLU P 611       6.582   9.810  11.470  0.00  0.00      PROA  
ATOM   2498   CB GLU P 611       4.749   9.207  10.520  0.00  0.00      PROA  
ATOM   2499  HB1 GLU P 611       4.562   8.256   9.977  0.00  0.00      PROA  
ATOM   2500  HB2 GLU P 611       4.733  10.016   9.759  0.00  0.00      PROA  
ATOM   2501   CG GLU P 611       3.568   9.201  11.535  0.00  0.00      PROA  
ATOM   2502  HG1 GLU P 611       3.368  10.215  11.945  0.00  0.00      PROA  
ATOM   2503  HG2 GLU P 611       3.865   8.611  12.428  0.00  0.00      PROA  
ATOM   2504   CD GLU P 611       2.268   8.660  11.026  0.00  0.00      PROA  
ATOM   2505  OE1 GLU P 611       1.259   9.291  11.402  0.00  0.00      PROA  
ATOM   2506  OE2 GLU P 611       2.245   7.535  10.444  0.00  0.00      PROA  
ATOM   2507    C GLU P 611       6.380   7.774  11.969  0.00  0.00      PROA  
ATOM   2508    O GLU P 611       6.521   7.989  13.156  0.00  0.00      PROA  
ATOM   2509    N LYS P 612       6.423   6.552  11.389  0.00  0.00      PROA  
ATOM   2510   HN LYS P 612       6.186   6.530  10.420  0.00  0.00      PROA  
ATOM   2511   CA LYS P 612       6.552   5.209  11.986  0.00  0.00      PROA  
ATOM   2512   HA LYS P 612       5.762   5.253  12.721  0.00  0.00      PROA  
ATOM   2513   CB LYS P 612       6.305   3.982  11.080  0.00  0.00      PROA  
ATOM   2514  HB1 LYS P 612       6.735   3.079  11.563  0.00  0.00      PROA  
ATOM   2515  HB2 LYS P 612       6.815   4.228  10.124  0.00  0.00      PROA  
ATOM   2516   CG LYS P 612       4.878   3.425  10.868  0.00  0.00      PROA  
ATOM   2517  HG1 LYS P 612       4.444   3.097  11.836  0.00  0.00      PROA  
ATOM   2518  HG2 LYS P 612       4.930   2.591  10.136  0.00  0.00      PROA  
ATOM   2519   CD LYS P 612       3.911   4.489  10.328  0.00  0.00      PROA  
ATOM   2520  HD1 LYS P 612       4.101   4.922   9.323  0.00  0.00      PROA  
ATOM   2521  HD2 LYS P 612       3.965   5.282  11.105  0.00  0.00      PROA  
ATOM   2522   CE LYS P 612       2.458   4.021  10.283  0.00  0.00      PROA  
ATOM   2523  HE1 LYS P 612       2.120   3.735  11.302  0.00  0.00      PROA  
ATOM   2524  HE2 LYS P 612       2.359   3.024   9.803  0.00  0.00      PROA  
ATOM   2525   NZ LYS P 612       1.449   4.992   9.727  0.00  0.00      PROA  
ATOM   2526  HZ1 LYS P 612       0.537   4.816  10.196  0.00  0.00      PROA  
ATOM   2527  HZ2 LYS P 612       1.417   4.834   8.699  0.00  0.00      PROA  
ATOM   2528  HZ3 LYS P 612       1.823   5.930   9.975  0.00  0.00      PROA  
ATOM   2529    C LYS P 612       7.878   5.024  12.731  0.00  0.00      PROA  
ATOM   2530    O LYS P 612       7.815   4.419  13.782  0.00  0.00      PROA  
ATOM   2531    N LEU P 613       9.057   5.459  12.265  0.00  0.00      PROA  
ATOM   2532   HN LEU P 613       9.142   5.876  11.363  0.00  0.00      PROA  
ATOM   2533   CA LEU P 613      10.255   5.417  13.057  0.00  0.00      PROA  
ATOM   2534   HA LEU P 613      10.436   4.386  13.324  0.00  0.00      PROA  
ATOM   2535   CB LEU P 613      11.433   5.966  12.203  0.00  0.00      PROA  
ATOM   2536  HB1 LEU P 613      11.066   6.935  11.803  0.00  0.00      PROA  
ATOM   2537  HB2 LEU P 613      11.523   5.222  11.382  0.00  0.00      PROA  
ATOM   2538   CG LEU P 613      12.845   5.978  12.960  0.00  0.00      PROA  
ATOM   2539   HG LEU P 613      12.761   6.666  13.828  0.00  0.00      PROA  
ATOM   2540  CD1 LEU P 613      13.182   4.641  13.733  0.00  0.00      PROA  
ATOM   2541 HD11 LEU P 613      14.146   4.849  14.245  0.00  0.00      PROA  
ATOM   2542 HD12 LEU P 613      13.291   3.734  13.102  0.00  0.00      PROA  
ATOM   2543 HD13 LEU P 613      12.432   4.354  14.501  0.00  0.00      PROA  
ATOM   2544  CD2 LEU P 613      14.013   6.331  12.070  0.00  0.00      PROA  
ATOM   2545 HD21 LEU P 613      14.957   5.988  12.544  0.00  0.00      PROA  
ATOM   2546 HD22 LEU P 613      14.062   7.393  11.746  0.00  0.00      PROA  
ATOM   2547 HD23 LEU P 613      13.941   5.687  11.167  0.00  0.00      PROA  
ATOM   2548    C LEU P 613      10.037   6.222  14.272  0.00  0.00      PROA  
ATOM   2549    O LEU P 613      10.447   5.865  15.374  0.00  0.00      PROA  
ATOM   2550    N ILE P 614       9.311   7.428  14.167  0.00  0.00      PROA  
ATOM   2551   HN ILE P 614       8.877   7.767  13.336  0.00  0.00      PROA  
ATOM   2552   CA ILE P 614       9.291   8.361  15.356  0.00  0.00      PROA  
ATOM   2553   HA ILE P 614      10.197   8.191  15.919  0.00  0.00      PROA  
ATOM   2554   CB ILE P 614       9.133   9.846  14.902  0.00  0.00      PROA  
ATOM   2555   HB ILE P 614       8.272   9.961  14.209  0.00  0.00      PROA  
ATOM   2556  CG2 ILE P 614       8.984  10.744  16.142  0.00  0.00      PROA  
ATOM   2557 HG21 ILE P 614       7.941  10.652  16.514  0.00  0.00      PROA  
ATOM   2558 HG22 ILE P 614       9.318  11.791  15.979  0.00  0.00      PROA  
ATOM   2559 HG23 ILE P 614       9.647  10.361  16.947  0.00  0.00      PROA  
ATOM   2560  CG1 ILE P 614      10.457  10.051  14.115  0.00  0.00      PROA  
ATOM   2561 HG11 ILE P 614      10.390   9.451  13.182  0.00  0.00      PROA  
ATOM   2562 HG12 ILE P 614      11.282   9.679  14.759  0.00  0.00      PROA  
ATOM   2563   CD ILE P 614      10.772  11.483  13.818  0.00  0.00      PROA  
ATOM   2564  HD1 ILE P 614      11.426  11.407  12.923  0.00  0.00      PROA  
ATOM   2565  HD2 ILE P 614      11.281  12.031  14.638  0.00  0.00      PROA  
ATOM   2566  HD3 ILE P 614       9.885  12.057  13.472  0.00  0.00      PROA  
ATOM   2567    C ILE P 614       8.129   7.899  16.323  0.00  0.00      PROA  
ATOM   2568    O ILE P 614       8.211   8.042  17.565  0.00  0.00      PROA  
ATOM   2569    N HSD P 615       7.127   7.232  15.696  0.00  0.00      PROA  
ATOM   2570   HN HSD P 615       7.033   7.296  14.706  0.00  0.00      PROA  
ATOM   2571   CA HSD P 615       6.111   6.504  16.429  0.00  0.00      PROA  
ATOM   2572   HA HSD P 615       5.610   7.247  17.032  0.00  0.00      PROA  
ATOM   2573   CB HSD P 615       5.057   5.940  15.426  0.00  0.00      PROA  
ATOM   2574  HB1 HSD P 615       5.478   6.071  14.406  0.00  0.00      PROA  
ATOM   2575  HB2 HSD P 615       4.132   6.552  15.486  0.00  0.00      PROA  
ATOM   2576  ND1 HSD P 615       5.397   3.483  14.967  0.00  0.00      PROA  
ATOM   2577  HD1 HSD P 615       6.193   3.616  14.376  0.00  0.00      PROA  
ATOM   2578   CG HSD P 615       4.682   4.471  15.602  0.00  0.00      PROA  
ATOM   2579  CE1 HSD P 615       4.686   2.327  15.105  0.00  0.00      PROA  
ATOM   2580  HE1 HSD P 615       5.122   1.386  14.772  0.00  0.00      PROA  
ATOM   2581  NE2 HSD P 615       3.547   2.490  15.786  0.00  0.00      PROA  
ATOM   2582  CD2 HSD P 615       3.553   3.861  16.102  0.00  0.00      PROA  
ATOM   2583  HD2 HSD P 615       2.838   4.207  16.838  0.00  0.00      PROA  
ATOM   2584    C HSD P 615       6.717   5.372  17.248  0.00  0.00      PROA  
ATOM   2585    O HSD P 615       6.333   5.122  18.382  0.00  0.00      PROA  
ATOM   2586    N LEU P 616       7.734   4.674  16.702  0.00  0.00      PROA  
ATOM   2587   HN LEU P 616       7.835   4.780  15.716  0.00  0.00      PROA  
ATOM   2588   CA LEU P 616       8.643   3.680  17.341  0.00  0.00      PROA  
ATOM   2589   HA LEU P 616       7.937   2.943  17.696  0.00  0.00      PROA  
ATOM   2590   CB LEU P 616       9.595   2.881  16.351  0.00  0.00      PROA  
ATOM   2591  HB1 LEU P 616      10.254   3.496  15.704  0.00  0.00      PROA  
ATOM   2592  HB2 LEU P 616       8.847   2.365  15.712  0.00  0.00      PROA  
ATOM   2593   CG LEU P 616      10.458   1.737  16.960  0.00  0.00      PROA  
ATOM   2594   HG LEU P 616      11.188   2.263  17.612  0.00  0.00      PROA  
ATOM   2595  CD1 LEU P 616       9.600   0.716  17.732  0.00  0.00      PROA  
ATOM   2596 HD11 LEU P 616      10.164  -0.014  18.350  0.00  0.00      PROA  
ATOM   2597 HD12 LEU P 616       9.118   0.066  16.970  0.00  0.00      PROA  
ATOM   2598 HD13 LEU P 616       8.705   1.133  18.242  0.00  0.00      PROA  
ATOM   2599  CD2 LEU P 616      11.413   1.066  15.919  0.00  0.00      PROA  
ATOM   2600 HD21 LEU P 616      10.851   0.682  15.041  0.00  0.00      PROA  
ATOM   2601 HD22 LEU P 616      11.817   0.167  16.431  0.00  0.00      PROA  
ATOM   2602 HD23 LEU P 616      12.343   1.533  15.530  0.00  0.00      PROA  
ATOM   2603    C LEU P 616       9.368   4.181  18.562  0.00  0.00      PROA  
ATOM   2604    O LEU P 616       9.407   3.569  19.579  0.00  0.00      PROA  
ATOM   2605    N ALA P 617       9.898   5.481  18.463  0.00  0.00      PROA  
ATOM   2606   HN ALA P 617       9.728   5.890  17.570  0.00  0.00      PROA  
ATOM   2607   CA ALA P 617      10.494   6.218  19.591  0.00  0.00      PROA  
ATOM   2608   HA ALA P 617      11.226   5.581  20.065  0.00  0.00      PROA  
ATOM   2609   CB ALA P 617      11.292   7.438  19.022  0.00  0.00      PROA  
ATOM   2610  HB1 ALA P 617      11.870   8.137  19.662  0.00  0.00      PROA  
ATOM   2611  HB2 ALA P 617      10.521   8.008  18.460  0.00  0.00      PROA  
ATOM   2612  HB3 ALA P 617      12.105   6.977  18.421  0.00  0.00      PROA  
ATOM   2613    C ALA P 617       9.400   6.715  20.702  0.00  0.00      PROA  
ATOM   2614    O ALA P 617       9.720   6.570  21.864  0.00  0.00      PROA  
ATOM   2615    N GLU P 618       8.132   7.023  20.306  0.00  0.00      PROA  
ATOM   2616   HN GLU P 618       7.893   7.170  19.349  0.00  0.00      PROA  
ATOM   2617   CA GLU P 618       7.057   7.379  21.238  0.00  0.00      PROA  
ATOM   2618   HA GLU P 618       7.432   7.934  22.085  0.00  0.00      PROA  
ATOM   2619   CB GLU P 618       6.019   8.288  20.468  0.00  0.00      PROA  
ATOM   2620  HB1 GLU P 618       5.753   7.858  19.479  0.00  0.00      PROA  
ATOM   2621  HB2 GLU P 618       6.551   9.245  20.275  0.00  0.00      PROA  
ATOM   2622   CG GLU P 618       4.792   8.707  21.383  0.00  0.00      PROA  
ATOM   2623  HG1 GLU P 618       5.220   9.172  22.297  0.00  0.00      PROA  
ATOM   2624  HG2 GLU P 618       4.084   7.937  21.756  0.00  0.00      PROA  
ATOM   2625   CD GLU P 618       4.080   9.852  20.742  0.00  0.00      PROA  
ATOM   2626  OE1 GLU P 618       4.608  11.002  20.902  0.00  0.00      PROA  
ATOM   2627  OE2 GLU P 618       2.936   9.722  20.223  0.00  0.00      PROA  
ATOM   2628    C GLU P 618       6.378   6.120  21.878  0.00  0.00      PROA  
ATOM   2629    O GLU P 618       5.721   6.258  22.960  0.00  0.00      PROA  
ATOM   2630    N THR P 619       6.608   4.879  21.343  0.00  0.00      PROA  
ATOM   2631   HN THR P 619       6.988   4.947  20.424  0.00  0.00      PROA  
ATOM   2632   CA THR P 619       6.178   3.610  21.950  0.00  0.00      PROA  
ATOM   2633   HA THR P 619       5.108   3.695  22.074  0.00  0.00      PROA  
ATOM   2634   CB THR P 619       6.287   2.391  21.026  0.00  0.00      PROA  
ATOM   2635   HB THR P 619       7.335   2.026  21.052  0.00  0.00      PROA  
ATOM   2636  OG1 THR P 619       5.801   2.610  19.725  0.00  0.00      PROA  
ATOM   2637  HG1 THR P 619       6.044   3.497  19.450  0.00  0.00      PROA  
ATOM   2638  CG2 THR P 619       5.386   1.276  21.586  0.00  0.00      PROA  
ATOM   2639 HG21 THR P 619       5.691   0.955  22.605  0.00  0.00      PROA  
ATOM   2640 HG22 THR P 619       5.388   0.384  20.924  0.00  0.00      PROA  
ATOM   2641 HG23 THR P 619       4.305   1.511  21.682  0.00  0.00      PROA  
ATOM   2642    C THR P 619       6.867   3.349  23.185  0.00  0.00      PROA  
ATOM   2643    O THR P 619       6.323   2.812  24.161  0.00  0.00      PROA  
ATOM   2644    N TYR P 620       8.154   3.601  23.235  0.00  0.00      PROA  
ATOM   2645   HN TYR P 620       8.615   4.116  22.517  0.00  0.00      PROA  
ATOM   2646   CA TYR P 620       9.094   3.385  24.313  0.00  0.00      PROA  
ATOM   2647   HA TYR P 620       8.892   2.424  24.764  0.00  0.00      PROA  
ATOM   2648   CB TYR P 620      10.473   3.452  23.731  0.00  0.00      PROA  
ATOM   2649  HB1 TYR P 620      11.164   3.891  24.483  0.00  0.00      PROA  
ATOM   2650  HB2 TYR P 620      10.554   4.157  22.876  0.00  0.00      PROA  
ATOM   2651   CG TYR P 620      11.021   2.070  23.312  0.00  0.00      PROA  
ATOM   2652  CD1 TYR P 620      10.124   1.043  22.769  0.00  0.00      PROA  
ATOM   2653  HD1 TYR P 620       9.122   1.390  22.567  0.00  0.00      PROA  
ATOM   2654  CE1 TYR P 620      10.438  -0.290  22.745  0.00  0.00      PROA  
ATOM   2655  HE1 TYR P 620       9.797  -1.058  22.339  0.00  0.00      PROA  
ATOM   2656   CZ TYR P 620      11.845  -0.583  23.149  0.00  0.00      PROA  
ATOM   2657   OH TYR P 620      12.215  -1.995  23.246  0.00  0.00      PROA  
ATOM   2658   HH TYR P 620      13.156  -2.113  23.392  0.00  0.00      PROA  
ATOM   2659  CD2 TYR P 620      12.309   1.670  23.734  0.00  0.00      PROA  
ATOM   2660  HD2 TYR P 620      12.880   2.440  24.232  0.00  0.00      PROA  
ATOM   2661  CE2 TYR P 620      12.752   0.421  23.554  0.00  0.00      PROA  
ATOM   2662  HE2 TYR P 620      13.757   0.190  23.872  0.00  0.00      PROA  
ATOM   2663    C TYR P 620       8.938   4.460  25.394  0.00  0.00      PROA  
ATOM   2664    O TYR P 620       9.037   5.597  25.034  0.00  0.00      PROA  
ATOM   2665    N PRO P 621       8.736   4.116  26.630  0.00  0.00      PROA  
ATOM   2666   CD PRO P 621       8.151   2.884  27.003  0.00  0.00      PROA  
ATOM   2667  HD1 PRO P 621       8.976   2.141  26.952  0.00  0.00      PROA  
ATOM   2668  HD2 PRO P 621       7.241   2.695  26.395  0.00  0.00      PROA  
ATOM   2669   CA PRO P 621       8.453   5.192  27.617  0.00  0.00      PROA  
ATOM   2670   HA PRO P 621       7.872   5.997  27.192  0.00  0.00      PROA  
ATOM   2671   CB PRO P 621       7.490   4.642  28.638  0.00  0.00      PROA  
ATOM   2672  HB1 PRO P 621       6.420   4.792  28.378  0.00  0.00      PROA  
ATOM   2673  HB2 PRO P 621       7.557   4.953  29.703  0.00  0.00      PROA  
ATOM   2674   CG PRO P 621       7.839   3.127  28.473  0.00  0.00      PROA  
ATOM   2675  HG1 PRO P 621       8.753   2.920  29.069  0.00  0.00      PROA  
ATOM   2676  HG2 PRO P 621       6.975   2.483  28.743  0.00  0.00      PROA  
ATOM   2677    C PRO P 621       9.658   5.644  28.284  0.00  0.00      PROA  
ATOM   2678    O PRO P 621       9.959   5.294  29.416  0.00  0.00      PROA  
ATOM   2679    N ILE P 622      10.477   6.467  27.577  0.00  0.00      PROA  
ATOM   2680   HN ILE P 622      10.217   6.666  26.635  0.00  0.00      PROA  
ATOM   2681   CA ILE P 622      11.778   6.947  28.063  0.00  0.00      PROA  
ATOM   2682   HA ILE P 622      12.232   6.116  28.583  0.00  0.00      PROA  
ATOM   2683   CB ILE P 622      12.636   7.530  26.983  0.00  0.00      PROA  
ATOM   2684   HB ILE P 622      12.103   8.452  26.667  0.00  0.00      PROA  
ATOM   2685  CG2 ILE P 622      14.088   7.857  27.428  0.00  0.00      PROA  
ATOM   2686 HG21 ILE P 622      14.848   7.052  27.526  0.00  0.00      PROA  
ATOM   2687 HG22 ILE P 622      14.050   8.374  28.411  0.00  0.00      PROA  
ATOM   2688 HG23 ILE P 622      14.488   8.633  26.741  0.00  0.00      PROA  
ATOM   2689  CG1 ILE P 622      12.807   6.530  25.784  0.00  0.00      PROA  
ATOM   2690 HG11 ILE P 622      13.509   7.063  25.108  0.00  0.00      PROA  
ATOM   2691 HG12 ILE P 622      11.838   6.249  25.319  0.00  0.00      PROA  
ATOM   2692   CD ILE P 622      13.346   5.123  26.184  0.00  0.00      PROA  
ATOM   2693  HD1 ILE P 622      12.817   4.649  27.038  0.00  0.00      PROA  
ATOM   2694  HD2 ILE P 622      14.395   5.302  26.504  0.00  0.00      PROA  
ATOM   2695  HD3 ILE P 622      13.404   4.425  25.322  0.00  0.00      PROA  
ATOM   2696    C ILE P 622      11.354   8.094  29.089  0.00  0.00      PROA  
ATOM   2697    O ILE P 622      10.502   8.950  28.759  0.00  0.00      PROA  
ATOM   2698    N HSD P 623      11.869   8.177  30.310  0.00  0.00      PROA  
ATOM   2699   HN HSD P 623      12.522   7.481  30.600  0.00  0.00      PROA  
ATOM   2700   CA HSD P 623      11.616   9.251  31.211  0.00  0.00      PROA  
ATOM   2701   HA HSD P 623      10.639   9.693  31.082  0.00  0.00      PROA  
ATOM   2702   CB HSD P 623      11.628   8.769  32.650  0.00  0.00      PROA  
ATOM   2703  HB1 HSD P 623      11.100   9.553  33.235  0.00  0.00      PROA  
ATOM   2704  HB2 HSD P 623      12.631   8.618  33.102  0.00  0.00      PROA  
ATOM   2705  ND1 HSD P 623      11.286   6.254  32.658  0.00  0.00      PROA  
ATOM   2706  HD1 HSD P 623      12.156   5.985  32.245  0.00  0.00      PROA  
ATOM   2707   CG HSD P 623      10.770   7.485  32.809  0.00  0.00      PROA  
ATOM   2708  CE1 HSD P 623      10.418   5.390  33.268  0.00  0.00      PROA  
ATOM   2709  HE1 HSD P 623      10.646   4.336  33.428  0.00  0.00      PROA  
ATOM   2710  NE2 HSD P 623       9.389   6.067  33.794  0.00  0.00      PROA  
ATOM   2711  CD2 HSD P 623       9.649   7.379  33.479  0.00  0.00      PROA  
ATOM   2712  HD2 HSD P 623       8.979   8.143  33.854  0.00  0.00      PROA  
ATOM   2713    C HSD P 623      12.587  10.403  31.062  0.00  0.00      PROA  
ATOM   2714    O HSD P 623      13.503  10.335  30.244  0.00  0.00      PROA  
ATOM   2715    N MET P 624      12.377  11.481  31.762  0.00  0.00      PROA  
ATOM   2716   HN MET P 624      11.561  11.606  32.321  0.00  0.00      PROA  
ATOM   2717   CA MET P 624      13.180  12.647  31.586  0.00  0.00      PROA  
ATOM   2718   HA MET P 624      13.599  12.582  30.593  0.00  0.00      PROA  
ATOM   2719   CB MET P 624      12.368  13.964  31.609  0.00  0.00      PROA  
ATOM   2720  HB1 MET P 624      11.517  13.835  32.311  0.00  0.00      PROA  
ATOM   2721  HB2 MET P 624      11.870  13.996  30.617  0.00  0.00      PROA  
ATOM   2722   CG MET P 624      13.091  15.301  31.780  0.00  0.00      PROA  
ATOM   2723  HG1 MET P 624      13.838  15.433  30.969  0.00  0.00      PROA  
ATOM   2724  HG2 MET P 624      13.756  15.185  32.662  0.00  0.00      PROA  
ATOM   2725   SD MET P 624      11.997  16.765  31.824  0.00  0.00      PROA  
ATOM   2726   CE MET P 624      11.350  16.816  33.481  0.00  0.00      PROA  
ATOM   2727  HE1 MET P 624      11.920  17.518  34.126  0.00  0.00      PROA  
ATOM   2728  HE2 MET P 624      11.146  15.825  33.939  0.00  0.00      PROA  
ATOM   2729  HE3 MET P 624      10.349  17.295  33.438  0.00  0.00      PROA  
ATOM   2730    C MET P 624      14.352  12.840  32.610  0.00  0.00      PROA  
ATOM   2731    O MET P 624      14.169  12.890  33.802  0.00  0.00      PROA  
ATOM   2732    N HSD P 625      15.647  12.871  32.151  0.00  0.00      PROA  
ATOM   2733   HN HSD P 625      15.864  12.962  31.182  0.00  0.00      PROA  
ATOM   2734   CA HSD P 625      16.851  12.950  32.967  0.00  0.00      PROA  
ATOM   2735   HA HSD P 625      17.617  13.311  32.297  0.00  0.00      PROA  
ATOM   2736   CB HSD P 625      16.818  14.003  34.054  0.00  0.00      PROA  
ATOM   2737  HB1 HSD P 625      17.730  13.966  34.687  0.00  0.00      PROA  
ATOM   2738  HB2 HSD P 625      16.016  13.846  34.807  0.00  0.00      PROA  
ATOM   2739  ND1 HSD P 625      15.676  16.296  33.825  0.00  0.00      PROA  
ATOM   2740  HD1 HSD P 625      14.992  16.125  34.534  0.00  0.00      PROA  
ATOM   2741   CG HSD P 625      16.633  15.361  33.499  0.00  0.00      PROA  
ATOM   2742  CE1 HSD P 625      15.975  17.429  33.169  0.00  0.00      PROA  
ATOM   2743  HE1 HSD P 625      15.307  18.278  33.312  0.00  0.00      PROA  
ATOM   2744  NE2 HSD P 625      16.987  17.352  32.350  0.00  0.00      PROA  
ATOM   2745  CD2 HSD P 625      17.423  16.082  32.585  0.00  0.00      PROA  
ATOM   2746  HD2 HSD P 625      18.409  15.794  32.245  0.00  0.00      PROA  
ATOM   2747    C HSD P 625      17.396  11.645  33.480  0.00  0.00      PROA  
ATOM   2748    O HSD P 625      17.041  11.113  34.579  0.00  0.00      PROA  
ATOM   2749    N SER P 626      18.305  11.021  32.678  0.00  0.00      PROA  
ATOM   2750   HN SER P 626      18.479  11.559  31.856  0.00  0.00      PROA  
ATOM   2751   CA SER P 626      18.898   9.722  32.798  0.00  0.00      PROA  
ATOM   2752   HA SER P 626      19.569   9.576  31.964  0.00  0.00      PROA  
ATOM   2753   CB SER P 626      19.982   9.481  33.952  0.00  0.00      PROA  
ATOM   2754  HB1 SER P 626      19.550   9.642  34.963  0.00  0.00      PROA  
ATOM   2755  HB2 SER P 626      20.706  10.322  33.915  0.00  0.00      PROA  
ATOM   2756   OG SER P 626      20.585   8.222  33.904  0.00  0.00      PROA  
ATOM   2757  HG1 SER P 626      20.754   8.106  34.841  0.00  0.00      PROA  
ATOM   2758    C SER P 626      17.863   8.669  32.821  0.00  0.00      PROA  
ATOM   2759    O SER P 626      17.289   8.304  33.806  0.00  0.00      PROA  
ATOM   2760    N GLN P 627      17.633   8.017  31.569  0.00  0.00      PROA  
ATOM   2761   HN GLN P 627      18.064   8.264  30.704  0.00  0.00      PROA  
ATOM   2762   CA GLN P 627      16.763   6.871  31.467  0.00  0.00      PROA  
ATOM   2763   HA GLN P 627      15.802   7.139  31.880  0.00  0.00      PROA  
ATOM   2764   CB GLN P 627      16.553   6.612  29.992  0.00  0.00      PROA  
ATOM   2765  HB1 GLN P 627      17.427   6.510  29.312  0.00  0.00      PROA  
ATOM   2766  HB2 GLN P 627      16.124   7.556  29.594  0.00  0.00      PROA  
ATOM   2767   CG GLN P 627      15.587   5.381  29.654  0.00  0.00      PROA  
ATOM   2768  HG1 GLN P 627      16.114   4.480  30.034  0.00  0.00      PROA  
ATOM   2769  HG2 GLN P 627      15.451   5.250  28.559  0.00  0.00      PROA  
ATOM   2770   CD GLN P 627      14.181   5.348  30.299  0.00  0.00      PROA  
ATOM   2771  OE1 GLN P 627      13.843   6.082  31.243  0.00  0.00      PROA  
ATOM   2772  NE2 GLN P 627      13.423   4.326  29.835  0.00  0.00      PROA  
ATOM   2773 HE21 GLN P 627      12.538   4.170  30.274  0.00  0.00      PROA  
ATOM   2774 HE22 GLN P 627      13.644   3.620  29.162  0.00  0.00      PROA  
ATOM   2775    C GLN P 627      17.275   5.663  32.195  0.00  0.00      PROA  
ATOM   2776    O GLN P 627      16.412   4.954  32.763  0.00  0.00      PROA  
ATOM   2777    N LEU P 628      18.605   5.460  32.308  0.00  0.00      PROA  
ATOM   2778   HN LEU P 628      19.194   6.046  31.757  0.00  0.00      PROA  
ATOM   2779   CA LEU P 628      19.317   4.408  33.038  0.00  0.00      PROA  
ATOM   2780   HA LEU P 628      18.907   3.533  32.557  0.00  0.00      PROA  
ATOM   2781   CB LEU P 628      20.833   4.529  32.962  0.00  0.00      PROA  
ATOM   2782  HB1 LEU P 628      21.284   5.496  33.271  0.00  0.00      PROA  
ATOM   2783  HB2 LEU P 628      21.160   4.326  31.920  0.00  0.00      PROA  
ATOM   2784   CG LEU P 628      21.761   3.445  33.663  0.00  0.00      PROA  
ATOM   2785   HG LEU P 628      21.693   3.737  34.733  0.00  0.00      PROA  
ATOM   2786  CD1 LEU P 628      21.305   2.045  33.283  0.00  0.00      PROA  
ATOM   2787 HD11 LEU P 628      21.348   2.016  32.174  0.00  0.00      PROA  
ATOM   2788 HD12 LEU P 628      20.228   1.985  33.548  0.00  0.00      PROA  
ATOM   2789 HD13 LEU P 628      21.876   1.221  33.763  0.00  0.00      PROA  
ATOM   2790  CD2 LEU P 628      23.191   3.733  33.227  0.00  0.00      PROA  
ATOM   2791 HD21 LEU P 628      23.921   2.922  33.441  0.00  0.00      PROA  
ATOM   2792 HD22 LEU P 628      23.474   4.740  33.600  0.00  0.00      PROA  
ATOM   2793 HD23 LEU P 628      23.166   3.684  32.117  0.00  0.00      PROA  
ATOM   2794    C LEU P 628      18.884   4.298  34.462  0.00  0.00      PROA  
ATOM   2795    O LEU P 628      18.412   3.240  34.885  0.00  0.00      PROA  
ATOM   2796    N ASP P 629      18.954   5.427  35.178  0.00  0.00      PROA  
ATOM   2797   HN ASP P 629      19.291   6.263  34.753  0.00  0.00      PROA  
ATOM   2798   CA ASP P 629      18.473   5.593  36.584  0.00  0.00      PROA  
ATOM   2799   HA ASP P 629      19.086   4.960  37.208  0.00  0.00      PROA  
ATOM   2800   CB ASP P 629      18.825   7.022  36.938  0.00  0.00      PROA  
ATOM   2801  HB1 ASP P 629      18.233   7.319  37.829  0.00  0.00      PROA  
ATOM   2802  HB2 ASP P 629      18.579   7.746  36.132  0.00  0.00      PROA  
ATOM   2803   CG ASP P 629      20.335   7.074  37.201  0.00  0.00      PROA  
ATOM   2804  OD1 ASP P 629      20.984   7.885  36.576  0.00  0.00      PROA  
ATOM   2805  OD2 ASP P 629      20.812   6.372  38.108  0.00  0.00      PROA  
ATOM   2806    C ASP P 629      17.046   5.268  36.778  0.00  0.00      PROA  
ATOM   2807    O ASP P 629      16.659   4.458  37.611  0.00  0.00      PROA  
ATOM   2808    N HSD P 630      16.114   5.810  35.988  0.00  0.00      PROA  
ATOM   2809   HN HSD P 630      16.395   6.498  35.324  0.00  0.00      PROA  
ATOM   2810   CA HSD P 630      14.724   5.472  36.089  0.00  0.00      PROA  
ATOM   2811   HA HSD P 630      14.415   5.582  37.118  0.00  0.00      PROA  
ATOM   2812   CB HSD P 630      13.986   6.392  35.103  0.00  0.00      PROA  
ATOM   2813  HB1 HSD P 630      12.965   5.992  34.924  0.00  0.00      PROA  
ATOM   2814  HB2 HSD P 630      14.555   6.400  34.149  0.00  0.00      PROA  
ATOM   2815  ND1 HSD P 630      14.808   8.748  34.978  0.00  0.00      PROA  
ATOM   2816  HD1 HSD P 630      15.570   8.659  34.336  0.00  0.00      PROA  
ATOM   2817   CG HSD P 630      14.017   7.810  35.563  0.00  0.00      PROA  
ATOM   2818  CE1 HSD P 630      14.357   9.943  35.402  0.00  0.00      PROA  
ATOM   2819  HE1 HSD P 630      14.874  10.876  35.179  0.00  0.00      PROA  
ATOM   2820  NE2 HSD P 630      13.437   9.871  36.315  0.00  0.00      PROA  
ATOM   2821  CD2 HSD P 630      13.178   8.485  36.398  0.00  0.00      PROA  
ATOM   2822  HD2 HSD P 630      12.397   8.250  37.111  0.00  0.00      PROA  
ATOM   2823    C HSD P 630      14.440   3.931  35.816  0.00  0.00      PROA  
ATOM   2824    O HSD P 630      13.819   3.244  36.602  0.00  0.00      PROA  
ATOM   2825    N LEU P 631      15.039   3.443  34.770  0.00  0.00      PROA  
ATOM   2826   HN LEU P 631      15.631   3.994  34.186  0.00  0.00      PROA  
ATOM   2827   CA LEU P 631      14.885   2.086  34.254  0.00  0.00      PROA  
ATOM   2828   HA LEU P 631      13.830   1.889  34.133  0.00  0.00      PROA  
ATOM   2829   CB LEU P 631      15.855   1.867  33.082  0.00  0.00      PROA  
ATOM   2830  HB1 LEU P 631      16.832   2.235  33.462  0.00  0.00      PROA  
ATOM   2831  HB2 LEU P 631      15.362   2.501  32.315  0.00  0.00      PROA  
ATOM   2832   CG LEU P 631      16.047   0.453  32.463  0.00  0.00      PROA  
ATOM   2833   HG LEU P 631      16.534  -0.208  33.211  0.00  0.00      PROA  
ATOM   2834  CD1 LEU P 631      14.680  -0.048  32.036  0.00  0.00      PROA  
ATOM   2835 HD11 LEU P 631      14.938  -0.848  31.309  0.00  0.00      PROA  
ATOM   2836 HD12 LEU P 631      14.083   0.695  31.465  0.00  0.00      PROA  
ATOM   2837 HD13 LEU P 631      14.121  -0.333  32.953  0.00  0.00      PROA  
ATOM   2838  CD2 LEU P 631      17.007   0.523  31.289  0.00  0.00      PROA  
ATOM   2839 HD21 LEU P 631      16.766   1.473  30.768  0.00  0.00      PROA  
ATOM   2840 HD22 LEU P 631      16.750  -0.297  30.584  0.00  0.00      PROA  
ATOM   2841 HD23 LEU P 631      18.090   0.622  31.516  0.00  0.00      PROA  
ATOM   2842    C LEU P 631      15.465   1.141  35.309  0.00  0.00      PROA  
ATOM   2843    O LEU P 631      14.928   0.096  35.558  0.00  0.00      PROA  
ATOM   2844    N SER P 632      16.643   1.355  35.926  0.00  0.00      PROA  
ATOM   2845   HN SER P 632      17.201   2.126  35.629  0.00  0.00      PROA  
ATOM   2846   CA SER P 632      17.222   0.628  37.057  0.00  0.00      PROA  
ATOM   2847   HA SER P 632      17.322  -0.418  36.804  0.00  0.00      PROA  
ATOM   2848   CB SER P 632      18.616   1.105  37.369  0.00  0.00      PROA  
ATOM   2849  HB1 SER P 632      19.041   0.437  38.148  0.00  0.00      PROA  
ATOM   2850  HB2 SER P 632      18.499   2.152  37.722  0.00  0.00      PROA  
ATOM   2851   OG SER P 632      19.578   1.127  36.344  0.00  0.00      PROA  
ATOM   2852  HG1 SER P 632      19.289   1.933  35.910  0.00  0.00      PROA  
ATOM   2853    C SER P 632      16.339   0.710  38.282  0.00  0.00      PROA  
ATOM   2854    O SER P 632      16.193  -0.293  38.951  0.00  0.00      PROA  
ATOM   2855    N LEU P 633      15.846   1.927  38.652  0.00  0.00      PROA  
ATOM   2856   HN LEU P 633      15.829   2.681  37.999  0.00  0.00      PROA  
ATOM   2857   CA LEU P 633      14.856   2.103  39.655  0.00  0.00      PROA  
ATOM   2858   HA LEU P 633      15.258   1.806  40.612  0.00  0.00      PROA  
ATOM   2859   CB LEU P 633      14.682   3.625  39.816  0.00  0.00      PROA  
ATOM   2860  HB1 LEU P 633      14.389   4.035  38.826  0.00  0.00      PROA  
ATOM   2861  HB2 LEU P 633      15.653   4.091  40.090  0.00  0.00      PROA  
ATOM   2862   CG LEU P 633      13.613   4.125  40.826  0.00  0.00      PROA  
ATOM   2863   HG LEU P 633      12.716   3.471  40.870  0.00  0.00      PROA  
ATOM   2864  CD1 LEU P 633      14.255   4.181  42.260  0.00  0.00      PROA  
ATOM   2865 HD11 LEU P 633      13.586   4.711  42.971  0.00  0.00      PROA  
ATOM   2866 HD12 LEU P 633      15.237   4.701  42.255  0.00  0.00      PROA  
ATOM   2867 HD13 LEU P 633      14.563   3.214  42.711  0.00  0.00      PROA  
ATOM   2868  CD2 LEU P 633      12.985   5.389  40.335  0.00  0.00      PROA  
ATOM   2869 HD21 LEU P 633      13.808   6.120  40.185  0.00  0.00      PROA  
ATOM   2870 HD22 LEU P 633      12.174   5.840  40.945  0.00  0.00      PROA  
ATOM   2871 HD23 LEU P 633      12.474   5.218  39.364  0.00  0.00      PROA  
ATOM   2872    C LEU P 633      13.554   1.296  39.451  0.00  0.00      PROA  
ATOM   2873    O LEU P 633      13.068   0.706  40.419  0.00  0.00      PROA  
ATOM   2874    N TYR P 634      12.971   1.202  38.224  0.00  0.00      PROA  
ATOM   2875   HN TYR P 634      13.367   1.697  37.454  0.00  0.00      PROA  
ATOM   2876   CA TYR P 634      11.726   0.472  38.040  0.00  0.00      PROA  
ATOM   2877   HA TYR P 634      11.200   0.315  38.970  0.00  0.00      PROA  
ATOM   2878   CB TYR P 634      10.753   1.278  37.112  0.00  0.00      PROA  
ATOM   2879  HB1 TYR P 634       9.843   0.666  36.934  0.00  0.00      PROA  
ATOM   2880  HB2 TYR P 634      11.214   1.381  36.106  0.00  0.00      PROA  
ATOM   2881   CG TYR P 634      10.441   2.663  37.661  0.00  0.00      PROA  
ATOM   2882  CD1 TYR P 634       9.693   2.833  38.930  0.00  0.00      PROA  
ATOM   2883  HD1 TYR P 634       9.609   1.937  39.527  0.00  0.00      PROA  
ATOM   2884  CE1 TYR P 634       9.496   4.036  39.489  0.00  0.00      PROA  
ATOM   2885  HE1 TYR P 634       8.982   4.086  40.438  0.00  0.00      PROA  
ATOM   2886   CZ TYR P 634       9.780   5.207  38.684  0.00  0.00      PROA  
ATOM   2887   OH TYR P 634       9.508   6.481  39.103  0.00  0.00      PROA  
ATOM   2888   HH TYR P 634       9.733   6.416  40.034  0.00  0.00      PROA  
ATOM   2889  CD2 TYR P 634      10.557   3.846  36.913  0.00  0.00      PROA  
ATOM   2890  HD2 TYR P 634      11.004   3.697  35.941  0.00  0.00      PROA  
ATOM   2891  CE2 TYR P 634      10.383   5.115  37.444  0.00  0.00      PROA  
ATOM   2892  HE2 TYR P 634      10.531   5.978  36.812  0.00  0.00      PROA  
ATOM   2893    C TYR P 634      11.948  -0.840  37.384  0.00  0.00      PROA  
ATOM   2894    O TYR P 634      11.018  -1.420  36.793  0.00  0.00      PROA  
ATOM   2895    N TYR P 635      13.213  -1.417  37.466  0.00  0.00      PROA  
ATOM   2896   HN TYR P 635      13.909  -0.958  38.012  0.00  0.00      PROA  
ATOM   2897   CA TYR P 635      13.645  -2.662  36.931  0.00  0.00      PROA  
ATOM   2898   HA TYR P 635      13.489  -2.467  35.881  0.00  0.00      PROA  
ATOM   2899   CB TYR P 635      15.113  -2.934  37.167  0.00  0.00      PROA  
ATOM   2900  HB1 TYR P 635      15.450  -3.106  38.212  0.00  0.00      PROA  
ATOM   2901  HB2 TYR P 635      15.608  -1.975  36.903  0.00  0.00      PROA  
ATOM   2902   CG TYR P 635      15.684  -4.079  36.255  0.00  0.00      PROA  
ATOM   2903  CD1 TYR P 635      15.979  -5.337  36.789  0.00  0.00      PROA  
ATOM   2904  HD1 TYR P 635      15.755  -5.558  37.822  0.00  0.00      PROA  
ATOM   2905  CE1 TYR P 635      16.560  -6.325  36.049  0.00  0.00      PROA  
ATOM   2906  HE1 TYR P 635      16.835  -7.287  36.456  0.00  0.00      PROA  
ATOM   2907   CZ TYR P 635      17.092  -5.977  34.754  0.00  0.00      PROA  
ATOM   2908   OH TYR P 635      18.048  -6.735  34.139  0.00  0.00      PROA  
ATOM   2909   HH TYR P 635      18.472  -6.187  33.474  0.00  0.00      PROA  
ATOM   2910  CD2 TYR P 635      16.150  -3.744  34.996  0.00  0.00      PROA  
ATOM   2911  HD2 TYR P 635      15.865  -2.769  34.629  0.00  0.00      PROA  
ATOM   2912  CE2 TYR P 635      16.809  -4.694  34.248  0.00  0.00      PROA  
ATOM   2913  HE2 TYR P 635      16.982  -4.407  33.222  0.00  0.00      PROA  
ATOM   2914    C TYR P 635      12.808  -3.858  37.274  0.00  0.00      PROA  
ATOM   2915    O TYR P 635      12.354  -4.036  38.367  0.00  0.00      PROA  
ATOM   2916    N CYS P 636      12.565  -4.753  36.292  0.00  0.00      PROA  
ATOM   2917   HN CYS P 636      13.289  -4.718  35.608  0.00  0.00      PROA  
ATOM   2918   CA CYS P 636      11.844  -6.009  36.342  0.00  0.00      PROA  
ATOM   2919   HA CYS P 636      10.898  -5.874  36.846  0.00  0.00      PROA  
ATOM   2920   CB CYS P 636      11.671  -6.676  34.968  0.00  0.00      PROA  
ATOM   2921  HB1 CYS P 636      10.737  -6.243  34.549  0.00  0.00      PROA  
ATOM   2922  HB2 CYS P 636      11.524  -7.762  35.149  0.00  0.00      PROA  
ATOM   2923   SG CYS P 636      13.032  -6.653  33.805  0.00  0.00      PROA  
ATOM   2924    C CYS P 636      12.536  -7.026  37.344  0.00  0.00      PROA  
ATOM   2925    O CYS P 636      13.622  -7.576  37.115  0.00  0.00      PROA  
ATOM   2926    N ARG P 637      11.759  -7.423  38.370  0.00  0.00      PROA  
ATOM   2927   HN ARG P 637      10.925  -6.909  38.561  0.00  0.00      PROA  
ATOM   2928   CA ARG P 637      12.202  -8.412  39.317  0.00  0.00      PROA  
ATOM   2929   HA ARG P 637      12.725  -9.181  38.769  0.00  0.00      PROA  
ATOM   2930   CB ARG P 637      13.146  -7.912  40.423  0.00  0.00      PROA  
ATOM   2931  HB1 ARG P 637      13.953  -7.382  39.873  0.00  0.00      PROA  
ATOM   2932  HB2 ARG P 637      13.478  -8.838  40.940  0.00  0.00      PROA  
ATOM   2933   CG ARG P 637      12.597  -6.957  41.441  0.00  0.00      PROA  
ATOM   2934  HG1 ARG P 637      13.303  -6.878  42.295  0.00  0.00      PROA  
ATOM   2935  HG2 ARG P 637      11.620  -7.265  41.873  0.00  0.00      PROA  
ATOM   2936   CD ARG P 637      12.208  -5.555  40.973  0.00  0.00      PROA  
ATOM   2937  HD1 ARG P 637      11.396  -5.597  40.215  0.00  0.00      PROA  
ATOM   2938  HD2 ARG P 637      13.058  -5.000  40.523  0.00  0.00      PROA  
ATOM   2939   NE ARG P 637      11.741  -4.726  42.148  0.00  0.00      PROA  
ATOM   2940   HE ARG P 637      11.611  -5.155  43.041  0.00  0.00      PROA  
ATOM   2941   CZ ARG P 637      11.077  -3.634  41.970  0.00  0.00      PROA  
ATOM   2942  NH1 ARG P 637      10.340  -3.122  42.952  0.00  0.00      PROA  
ATOM   2943 HH11 ARG P 637       9.919  -2.222  42.833  0.00  0.00      PROA  
ATOM   2944 HH12 ARG P 637      10.312  -3.574  43.844  0.00  0.00      PROA  
ATOM   2945  NH2 ARG P 637      10.999  -3.022  40.802  0.00  0.00      PROA  
ATOM   2946 HH21 ARG P 637      11.610  -3.303  40.062  0.00  0.00      PROA  
ATOM   2947 HH22 ARG P 637      10.256  -2.376  40.631  0.00  0.00      PROA  
ATOM   2948    C ARG P 637      11.078  -9.167  39.960  0.00  0.00      PROA  
ATOM   2949    O ARG P 637       9.915  -8.787  39.869  0.00  0.00      PROA  
ATOM   2950    N CYS P 638      11.414 -10.277  40.694  0.00  0.00      PROA  
ATOM   2951   HN CYS P 638      12.370 -10.548  40.772  0.00  0.00      PROA  
ATOM   2952   CA CYS P 638      10.472 -11.001  41.483  0.00  0.00      PROA  
ATOM   2953   HA CYS P 638       9.447 -10.710  41.304  0.00  0.00      PROA  
ATOM   2954   CB CYS P 638      10.547 -12.491  41.164  0.00  0.00      PROA  
ATOM   2955  HB1 CYS P 638      11.565 -12.782  41.500  0.00  0.00      PROA  
ATOM   2956  HB2 CYS P 638      10.393 -12.520  40.064  0.00  0.00      PROA  
ATOM   2957   SG CYS P 638       9.529 -13.566  42.177  0.00  0.00      PROA  
ATOM   2958    C CYS P 638      10.721 -10.665  42.962  0.00  0.00      PROA  
ATOM   2959    O CYS P 638      11.789 -10.919  43.484  0.00  0.00      PROA  
ATOM   2960    N ALA P 639       9.724 -10.207  43.696  0.00  0.00      PROA  
ATOM   2961   HN ALA P 639       8.819  -9.983  43.343  0.00  0.00      PROA  
ATOM   2962   CA ALA P 639       9.911  -9.911  45.115  0.00  0.00      PROA  
ATOM   2963   HA ALA P 639      10.957  -9.853  45.379  0.00  0.00      PROA  
ATOM   2964   CB ALA P 639       9.340  -8.601  45.330  0.00  0.00      PROA  
ATOM   2965  HB1 ALA P 639       9.333  -8.236  46.379  0.00  0.00      PROA  
ATOM   2966  HB2 ALA P 639       8.278  -8.570  45.005  0.00  0.00      PROA  
ATOM   2967  HB3 ALA P 639       9.909  -7.829  44.769  0.00  0.00      PROA  
ATOM   2968    C ALA P 639       9.188 -11.065  45.966  0.00  0.00      PROA  
ATOM   2969    O ALA P 639       7.964 -11.132  46.155  0.00  0.00      PROA  
ATOM   2970    N LEU P 640       9.974 -12.015  46.425  0.00  0.00      PROA  
ATOM   2971   HN LEU P 640      10.916 -12.226  46.174  0.00  0.00      PROA  
ATOM   2972   CA LEU P 640       9.575 -12.949  47.425  0.00  0.00      PROA  
ATOM   2973   HA LEU P 640       8.607 -13.332  47.136  0.00  0.00      PROA  
ATOM   2974   CB LEU P 640      10.497 -14.294  47.254  0.00  0.00      PROA  
ATOM   2975  HB1 LEU P 640      10.183 -14.637  46.245  0.00  0.00      PROA  
ATOM   2976  HB2 LEU P 640      10.235 -15.041  48.033  0.00  0.00      PROA  
ATOM   2977   CG LEU P 640      12.015 -13.931  47.355  0.00  0.00      PROA  
ATOM   2978   HG LEU P 640      12.092 -12.996  47.951  0.00  0.00      PROA  
ATOM   2979  CD1 LEU P 640      12.826 -15.058  48.047  0.00  0.00      PROA  
ATOM   2980 HD11 LEU P 640      13.899 -14.805  47.905  0.00  0.00      PROA  
ATOM   2981 HD12 LEU P 640      12.584 -16.086  47.701  0.00  0.00      PROA  
ATOM   2982 HD13 LEU P 640      12.695 -15.100  49.149  0.00  0.00      PROA  
ATOM   2983  CD2 LEU P 640      12.592 -13.710  45.948  0.00  0.00      PROA  
ATOM   2984 HD21 LEU P 640      12.560 -14.601  45.284  0.00  0.00      PROA  
ATOM   2985 HD22 LEU P 640      13.653 -13.445  46.142  0.00  0.00      PROA  
ATOM   2986 HD23 LEU P 640      12.183 -12.832  45.405  0.00  0.00      PROA  
ATOM   2987    C LEU P 640       9.544 -12.443  48.777  0.00  0.00      PROA  
ATOM   2988    O LEU P 640      10.133 -11.408  49.040  0.00  0.00      PROA  
ATOM   2989    N PRO P 641       8.777 -12.946  49.729  0.00  0.00      PROA  
ATOM   2990   CD PRO P 641       7.787 -13.941  49.550  0.00  0.00      PROA  
ATOM   2991  HD1 PRO P 641       8.348 -14.888  49.400  0.00  0.00      PROA  
ATOM   2992  HD2 PRO P 641       7.166 -13.537  48.721  0.00  0.00      PROA  
ATOM   2993   CA PRO P 641       9.036 -12.781  51.201  0.00  0.00      PROA  
ATOM   2994   HA PRO P 641       8.662 -11.836  51.566  0.00  0.00      PROA  
ATOM   2995   CB PRO P 641       8.292 -13.957  51.729  0.00  0.00      PROA  
ATOM   2996  HB1 PRO P 641       8.098 -13.831  52.816  0.00  0.00      PROA  
ATOM   2997  HB2 PRO P 641       8.851 -14.900  51.548  0.00  0.00      PROA  
ATOM   2998   CG PRO P 641       7.053 -14.013  50.895  0.00  0.00      PROA  
ATOM   2999  HG1 PRO P 641       6.475 -14.954  51.017  0.00  0.00      PROA  
ATOM   3000  HG2 PRO P 641       6.466 -13.110  51.167  0.00  0.00      PROA  
ATOM   3001    C PRO P 641      10.486 -12.822  51.560  0.00  0.00      PROA  
ATOM   3002    O PRO P 641      11.084 -13.794  51.137  0.00  0.00      PROA  
ATOM   3003    N GLU P 642      11.078 -11.870  52.312  0.00  0.00      PROA  
ATOM   3004   HN GLU P 642      10.502 -11.247  52.836  0.00  0.00      PROA  
ATOM   3005   CA GLU P 642      12.505 -11.648  52.475  0.00  0.00      PROA  
ATOM   3006   HA GLU P 642      12.830 -11.340  51.493  0.00  0.00      PROA  
ATOM   3007   CB GLU P 642      12.711 -10.448  53.515  0.00  0.00      PROA  
ATOM   3008  HB1 GLU P 642      11.956 -10.609  54.313  0.00  0.00      PROA  
ATOM   3009  HB2 GLU P 642      12.490  -9.537  52.919  0.00  0.00      PROA  
ATOM   3010   CG GLU P 642      14.127 -10.335  54.075  0.00  0.00      PROA  
ATOM   3011  HG1 GLU P 642      14.955 -10.434  53.341  0.00  0.00      PROA  
ATOM   3012  HG2 GLU P 642      14.216 -11.119  54.857  0.00  0.00      PROA  
ATOM   3013   CD GLU P 642      14.399  -9.016  54.770  0.00  0.00      PROA  
ATOM   3014  OE1 GLU P 642      14.517  -9.047  56.028  0.00  0.00      PROA  
ATOM   3015  OE2 GLU P 642      14.724  -7.992  54.131  0.00  0.00      PROA  
ATOM   3016    C GLU P 642      13.434 -12.891  52.753  0.00  0.00      PROA  
ATOM   3017    O GLU P 642      14.351 -13.211  52.012  0.00  0.00      PROA  
ATOM   3018    N ASN P 643      13.021 -13.602  53.813  0.00  0.00      PROA  
ATOM   3019   HN ASN P 643      12.160 -13.394  54.269  0.00  0.00      PROA  
ATOM   3020   CA ASN P 643      13.489 -14.877  54.231  0.00  0.00      PROA  
ATOM   3021   HA ASN P 643      13.886 -15.339  53.339  0.00  0.00      PROA  
ATOM   3022   CB ASN P 643      14.509 -14.721  55.331  0.00  0.00      PROA  
ATOM   3023  HB1 ASN P 643      14.594 -15.591  56.017  0.00  0.00      PROA  
ATOM   3024  HB2 ASN P 643      14.280 -13.775  55.867  0.00  0.00      PROA  
ATOM   3025   CG ASN P 643      15.984 -14.512  54.707  0.00  0.00      PROA  
ATOM   3026  OD1 ASN P 643      16.434 -15.334  53.951  0.00  0.00      PROA  
ATOM   3027  ND2 ASN P 643      16.588 -13.368  55.103  0.00  0.00      PROA  
ATOM   3028 HD21 ASN P 643      17.396 -13.063  54.598  0.00  0.00      PROA  
ATOM   3029 HD22 ASN P 643      16.108 -12.794  55.766  0.00  0.00      PROA  
ATOM   3030    C ASN P 643      12.324 -15.714  54.692  0.00  0.00      PROA  
ATOM   3031    O ASN P 643      11.252 -15.072  54.828  0.00  0.00      PROA  
ATOM   3032    N PRO P 644      12.360 -17.008  54.831  0.00  0.00      PROA  
ATOM   3033   CD PRO P 644      13.416 -17.849  54.269  0.00  0.00      PROA  
ATOM   3034  HD1 PRO P 644      14.365 -17.715  54.830  0.00  0.00      PROA  
ATOM   3035  HD2 PRO P 644      13.561 -17.604  53.195  0.00  0.00      PROA  
ATOM   3036   CA PRO P 644      11.402 -17.815  55.583  0.00  0.00      PROA  
ATOM   3037   HA PRO P 644      10.539 -17.763  54.936  0.00  0.00      PROA  
ATOM   3038   CB PRO P 644      11.935 -19.284  55.567  0.00  0.00      PROA  
ATOM   3039  HB1 PRO P 644      11.061 -19.968  55.622  0.00  0.00      PROA  
ATOM   3040  HB2 PRO P 644      12.628 -19.556  56.392  0.00  0.00      PROA  
ATOM   3041   CG PRO P 644      12.831 -19.251  54.336  0.00  0.00      PROA  
ATOM   3042  HG1 PRO P 644      13.668 -19.981  54.316  0.00  0.00      PROA  
ATOM   3043  HG2 PRO P 644      12.261 -19.434  53.401  0.00  0.00      PROA  
ATOM   3044    C PRO P 644      10.956 -17.291  56.952  0.00  0.00      PROA  
ATOM   3045    O PRO P 644      11.731 -16.727  57.678  0.00  0.00      PROA  
ATOM   3046    N ASN P 645       9.693 -17.499  57.278  0.00  0.00      PROA  
ATOM   3047   HN ASN P 645       9.238 -17.960  56.521  0.00  0.00      PROA  
ATOM   3048   CA ASN P 645       8.965 -17.141  58.477  0.00  0.00      PROA  
ATOM   3049   HA ASN P 645       7.964 -17.541  58.545  0.00  0.00      PROA  
ATOM   3050   CB ASN P 645       9.522 -17.492  59.867  0.00  0.00      PROA  
ATOM   3051  HB1 ASN P 645       8.866 -17.150  60.697  0.00  0.00      PROA  
ATOM   3052  HB2 ASN P 645      10.573 -17.135  59.897  0.00  0.00      PROA  
ATOM   3053   CG ASN P 645       9.663 -19.023  59.910  0.00  0.00      PROA  
ATOM   3054  OD1 ASN P 645      10.612 -19.717  59.513  0.00  0.00      PROA  
ATOM   3055  ND2 ASN P 645       8.545 -19.624  60.391  0.00  0.00      PROA  
ATOM   3056 HD21 ASN P 645       8.349 -20.519  59.989  0.00  0.00      PROA  
ATOM   3057 HD22 ASN P 645       7.866 -19.017  60.804  0.00  0.00      PROA  
ATOM   3058    C ASN P 645       8.718 -15.652  58.534  0.00  0.00      PROA  
ATOM   3059    O ASN P 645       8.279 -15.238  59.587  0.00  0.00      PROA  
ATOM   3060    N ASN P 646       9.107 -14.859  57.461  0.00  0.00      PROA  
ATOM   3061   HN ASN P 646       9.657 -15.273  56.740  0.00  0.00      PROA  
ATOM   3062   CA ASN P 646       8.701 -13.518  57.390  0.00  0.00      PROA  
ATOM   3063   HA ASN P 646       7.978 -13.259  58.149  0.00  0.00      PROA  
ATOM   3064   CB ASN P 646       9.960 -12.461  57.495  0.00  0.00      PROA  
ATOM   3065  HB1 ASN P 646      10.466 -12.520  56.507  0.00  0.00      PROA  
ATOM   3066  HB2 ASN P 646      10.597 -12.843  58.320  0.00  0.00      PROA  
ATOM   3067   CG ASN P 646       9.597 -11.002  57.522  0.00  0.00      PROA  
ATOM   3068  OD1 ASN P 646       8.392 -10.680  57.766  0.00  0.00      PROA  
ATOM   3069  ND2 ASN P 646      10.745 -10.274  57.428  0.00  0.00      PROA  
ATOM   3070 HD21 ASN P 646      11.639 -10.721  57.464  0.00  0.00      PROA  
ATOM   3071 HD22 ASN P 646      10.664  -9.278  57.420  0.00  0.00      PROA  
ATOM   3072    C ASN P 646       7.815 -13.313  56.144  0.00  0.00      PROA  
ATOM   3073    O ASN P 646       8.254 -13.627  54.990  0.00  0.00      PROA  
ATOM   3074    N HSD P 647       6.565 -12.806  56.239  0.00  0.00      PROA  
ATOM   3075   HN HSD P 647       6.166 -12.631  57.136  0.00  0.00      PROA  
ATOM   3076   CA HSD P 647       5.670 -12.650  55.159  0.00  0.00      PROA  
ATOM   3077   HA HSD P 647       5.768 -13.515  54.520  0.00  0.00      PROA  
ATOM   3078   CB HSD P 647       4.236 -12.677  55.731  0.00  0.00      PROA  
ATOM   3079  HB1 HSD P 647       3.552 -12.543  54.865  0.00  0.00      PROA  
ATOM   3080  HB2 HSD P 647       4.115 -11.807  56.411  0.00  0.00      PROA  
ATOM   3081  ND1 HSD P 647       3.660 -15.149  55.503  0.00  0.00      PROA  
ATOM   3082  HD1 HSD P 647       3.839 -15.296  54.531  0.00  0.00      PROA  
ATOM   3083   CG HSD P 647       3.703 -14.016  56.275  0.00  0.00      PROA  
ATOM   3084  CE1 HSD P 647       3.105 -16.121  56.295  0.00  0.00      PROA  
ATOM   3085  HE1 HSD P 647       2.912 -17.139  55.957  0.00  0.00      PROA  
ATOM   3086  NE2 HSD P 647       2.916 -15.682  57.502  0.00  0.00      PROA  
ATOM   3087  CD2 HSD P 647       3.275 -14.383  57.534  0.00  0.00      PROA  
ATOM   3088  HD2 HSD P 647       3.139 -13.776  58.421  0.00  0.00      PROA  
ATOM   3089    C HSD P 647       5.948 -11.451  54.316  0.00  0.00      PROA  
ATOM   3090    O HSD P 647       5.522 -11.439  53.174  0.00  0.00      PROA  
ATOM   3091    N THR P 648       6.603 -10.388  54.922  0.00  0.00      PROA  
ATOM   3092   HN THR P 648       6.812 -10.284  55.892  0.00  0.00      PROA  
ATOM   3093   CA THR P 648       6.983  -9.097  54.399  0.00  0.00      PROA  
ATOM   3094   HA THR P 648       6.172  -8.410  54.207  0.00  0.00      PROA  
ATOM   3095   CB THR P 648       7.820  -8.308  55.490  0.00  0.00      PROA  
ATOM   3096   HB THR P 648       8.746  -8.844  55.789  0.00  0.00      PROA  
ATOM   3097  OG1 THR P 648       7.009  -8.176  56.624  0.00  0.00      PROA  
ATOM   3098  HG1 THR P 648       7.488  -7.642  57.261  0.00  0.00      PROA  
ATOM   3099  CG2 THR P 648       8.097  -6.840  55.035  0.00  0.00      PROA  
ATOM   3100 HG21 THR P 648       8.549  -6.934  54.024  0.00  0.00      PROA  
ATOM   3101 HG22 THR P 648       8.826  -6.242  55.621  0.00  0.00      PROA  
ATOM   3102 HG23 THR P 648       7.125  -6.302  55.005  0.00  0.00      PROA  
ATOM   3103    C THR P 648       7.849  -9.237  53.178  0.00  0.00      PROA  
ATOM   3104    O THR P 648       8.879  -9.961  53.172  0.00  0.00      PROA  
ATOM   3105    N LEU P 649       7.630  -8.508  52.060  0.00  0.00      PROA  
ATOM   3106   HN LEU P 649       6.747  -8.065  51.920  0.00  0.00      PROA  
ATOM   3107   CA LEU P 649       8.496  -8.722  50.866  0.00  0.00      PROA  
ATOM   3108   HA LEU P 649       8.826  -9.711  50.584  0.00  0.00      PROA  
ATOM   3109   CB LEU P 649       7.881  -8.235  49.452  0.00  0.00      PROA  
ATOM   3110  HB1 LEU P 649       8.413  -8.557  48.531  0.00  0.00      PROA  
ATOM   3111  HB2 LEU P 649       7.996  -7.131  49.479  0.00  0.00      PROA  
ATOM   3112   CG LEU P 649       6.384  -8.704  49.200  0.00  0.00      PROA  
ATOM   3113   HG LEU P 649       5.804  -8.441  50.111  0.00  0.00      PROA  
ATOM   3114  CD1 LEU P 649       5.852  -8.027  47.905  0.00  0.00      PROA  
ATOM   3115 HD11 LEU P 649       5.971  -6.923  47.933  0.00  0.00      PROA  
ATOM   3116 HD12 LEU P 649       4.784  -8.314  47.801  0.00  0.00      PROA  
ATOM   3117 HD13 LEU P 649       6.495  -8.381  47.071  0.00  0.00      PROA  
ATOM   3118  CD2 LEU P 649       6.261 -10.184  49.107  0.00  0.00      PROA  
ATOM   3119 HD21 LEU P 649       5.174 -10.409  49.055  0.00  0.00      PROA  
ATOM   3120 HD22 LEU P 649       6.660 -10.814  49.931  0.00  0.00      PROA  
ATOM   3121 HD23 LEU P 649       6.687 -10.598  48.168  0.00  0.00      PROA  
ATOM   3122    C LEU P 649       9.801  -8.000  51.156  0.00  0.00      PROA  
ATOM   3123    O LEU P 649       9.977  -7.076  51.939  0.00  0.00      PROA  
ATOM   3124    N GLN P 650      10.832  -8.548  50.463  0.00  0.00      PROA  
ATOM   3125   HN GLN P 650      10.712  -9.411  49.978  0.00  0.00      PROA  
ATOM   3126   CA GLN P 650      12.145  -7.984  50.334  0.00  0.00      PROA  
ATOM   3127   HA GLN P 650      12.490  -7.882  51.353  0.00  0.00      PROA  
ATOM   3128   CB GLN P 650      13.124  -8.900  49.448  0.00  0.00      PROA  
ATOM   3129  HB1 GLN P 650      13.047  -9.928  49.863  0.00  0.00      PROA  
ATOM   3130  HB2 GLN P 650      14.157  -8.505  49.559  0.00  0.00      PROA  
ATOM   3131   CG GLN P 650      12.613  -9.047  48.004  0.00  0.00      PROA  
ATOM   3132  HG1 GLN P 650      11.529  -9.291  47.996  0.00  0.00      PROA  
ATOM   3133  HG2 GLN P 650      13.285  -9.817  47.569  0.00  0.00      PROA  
ATOM   3134   CD GLN P 650      12.959  -7.794  47.146  0.00  0.00      PROA  
ATOM   3135  OE1 GLN P 650      12.216  -7.275  46.299  0.00  0.00      PROA  
ATOM   3136  NE2 GLN P 650      14.196  -7.226  47.362  0.00  0.00      PROA  
ATOM   3137 HE21 GLN P 650      14.846  -7.729  47.931  0.00  0.00      PROA  
ATOM   3138 HE22 GLN P 650      14.403  -6.414  46.817  0.00  0.00      PROA  
ATOM   3139    C GLN P 650      12.176  -6.484  49.890  0.00  0.00      PROA  
ATOM   3140    O GLN P 650      11.323  -6.007  49.148  0.00  0.00      PROA  
ATOM   3141    N TYR P 651      13.043  -5.631  50.481  0.00  0.00      PROA  
ATOM   3142   HN TYR P 651      13.782  -5.968  51.058  0.00  0.00      PROA  
ATOM   3143   CA TYR P 651      13.107  -4.224  50.123  0.00  0.00      PROA  
ATOM   3144   HA TYR P 651      12.067  -3.978  49.968  0.00  0.00      PROA  
ATOM   3145   CB TYR P 651      13.616  -3.307  51.257  0.00  0.00      PROA  
ATOM   3146  HB1 TYR P 651      14.469  -3.831  51.739  0.00  0.00      PROA  
ATOM   3147  HB2 TYR P 651      12.811  -3.231  52.019  0.00  0.00      PROA  
ATOM   3148   CG TYR P 651      13.981  -1.820  51.131  0.00  0.00      PROA  
ATOM   3149  CD1 TYR P 651      15.336  -1.480  51.338  0.00  0.00      PROA  
ATOM   3150  HD1 TYR P 651      16.094  -2.233  51.498  0.00  0.00      PROA  
ATOM   3151  CE1 TYR P 651      15.716  -0.113  51.238  0.00  0.00      PROA  
ATOM   3152  HE1 TYR P 651      16.672   0.388  51.278  0.00  0.00      PROA  
ATOM   3153   CZ TYR P 651      14.695   0.862  51.015  0.00  0.00      PROA  
ATOM   3154   OH TYR P 651      14.993   2.225  51.088  0.00  0.00      PROA  
ATOM   3155   HH TYR P 651      14.313   2.681  50.588  0.00  0.00      PROA  
ATOM   3156  CD2 TYR P 651      12.964  -0.813  50.928  0.00  0.00      PROA  
ATOM   3157  HD2 TYR P 651      11.964  -1.084  50.624  0.00  0.00      PROA  
ATOM   3158  CE2 TYR P 651      13.310   0.506  50.860  0.00  0.00      PROA  
ATOM   3159  HE2 TYR P 651      12.572   1.255  50.615  0.00  0.00      PROA  
ATOM   3160    C TYR P 651      13.947  -3.888  48.826  0.00  0.00      PROA  
ATOM   3161    O TYR P 651      15.075  -4.231  48.621  0.00  0.00      PROA  
ATOM   3162    N TRP P 652      13.379  -3.238  47.801  0.00  0.00      PROA  
ATOM   3163   HN TRP P 652      12.416  -2.997  47.899  0.00  0.00      PROA  
ATOM   3164   CA TRP P 652      14.099  -2.656  46.673  0.00  0.00      PROA  
ATOM   3165   HA TRP P 652      14.919  -3.292  46.375  0.00  0.00      PROA  
ATOM   3166   CB TRP P 652      13.194  -2.721  45.356  0.00  0.00      PROA  
ATOM   3167  HB1 TRP P 652      12.307  -2.075  45.533  0.00  0.00      PROA  
ATOM   3168  HB2 TRP P 652      12.802  -3.761  45.341  0.00  0.00      PROA  
ATOM   3169   CG TRP P 652      13.845  -2.428  44.074  0.00  0.00      PROA  
ATOM   3170  CD1 TRP P 652      13.684  -1.299  43.413  0.00  0.00      PROA  
ATOM   3171  HD1 TRP P 652      13.372  -0.387  43.900  0.00  0.00      PROA  
ATOM   3172  NE1 TRP P 652      14.379  -1.297  42.191  0.00  0.00      PROA  
ATOM   3173  HE1 TRP P 652      14.283  -0.657  41.461  0.00  0.00      PROA  
ATOM   3174  CE2 TRP P 652      14.996  -2.501  42.063  0.00  0.00      PROA  
ATOM   3175  CD2 TRP P 652      14.594  -3.293  43.180  0.00  0.00      PROA  
ATOM   3176  CE3 TRP P 652      15.195  -4.542  43.368  0.00  0.00      PROA  
ATOM   3177  HE3 TRP P 652      15.077  -5.120  44.273  0.00  0.00      PROA  
ATOM   3178  CZ3 TRP P 652      16.021  -5.045  42.296  0.00  0.00      PROA  
ATOM   3179  HZ3 TRP P 652      16.330  -6.078  42.358  0.00  0.00      PROA  
ATOM   3180  CZ2 TRP P 652      15.932  -2.964  41.099  0.00  0.00      PROA  
ATOM   3181  HZ2 TRP P 652      16.135  -2.362  40.226  0.00  0.00      PROA  
ATOM   3182  CH2 TRP P 652      16.412  -4.245  41.227  0.00  0.00      PROA  
ATOM   3183  HH2 TRP P 652      17.048  -4.657  40.457  0.00  0.00      PROA  
ATOM   3184    C TRP P 652      14.591  -1.280  46.963  0.00  0.00      PROA  
ATOM   3185    O TRP P 652      13.853  -0.294  47.189  0.00  0.00      PROA  
ATOM   3186    N LYS P 653      15.938  -1.243  46.966  0.00  0.00      PROA  
ATOM   3187   HN LYS P 653      16.497  -2.068  46.987  0.00  0.00      PROA  
ATOM   3188   CA LYS P 653      16.714  -0.022  46.980  0.00  0.00      PROA  
ATOM   3189   HA LYS P 653      16.357   0.526  47.840  0.00  0.00      PROA  
ATOM   3190   CB LYS P 653      18.268  -0.204  47.176  0.00  0.00      PROA  
ATOM   3191  HB1 LYS P 653      18.795   0.768  47.073  0.00  0.00      PROA  
ATOM   3192  HB2 LYS P 653      18.515  -0.849  46.307  0.00  0.00      PROA  
ATOM   3193   CG LYS P 653      18.507  -0.537  48.608  0.00  0.00      PROA  
ATOM   3194  HG1 LYS P 653      18.080  -1.537  48.835  0.00  0.00      PROA  
ATOM   3195  HG2 LYS P 653      17.947  -0.018  49.415  0.00  0.00      PROA  
ATOM   3196   CD LYS P 653      19.931  -0.599  48.999  0.00  0.00      PROA  
ATOM   3197  HD1 LYS P 653      19.861  -1.143  49.965  0.00  0.00      PROA  
ATOM   3198  HD2 LYS P 653      20.248   0.446  49.207  0.00  0.00      PROA  
ATOM   3199   CE LYS P 653      20.754  -1.216  47.968  0.00  0.00      PROA  
ATOM   3200  HE1 LYS P 653      20.675  -0.753  46.961  0.00  0.00      PROA  
ATOM   3201  HE2 LYS P 653      20.387  -2.256  47.835  0.00  0.00      PROA  
ATOM   3202   NZ LYS P 653      22.163  -1.326  48.359  0.00  0.00      PROA  
ATOM   3203  HZ1 LYS P 653      22.683  -0.451  48.571  0.00  0.00      PROA  
ATOM   3204  HZ2 LYS P 653      22.748  -1.726  47.598  0.00  0.00      PROA  
ATOM   3205  HZ3 LYS P 653      22.273  -1.949  49.184  0.00  0.00      PROA  
ATOM   3206    C LYS P 653      16.496   0.926  45.782  0.00  0.00      PROA  
ATOM   3207    O LYS P 653      16.524   0.502  44.593  0.00  0.00      PROA  
ATOM   3208    N GLU P 654      16.534   2.237  46.126  0.00  0.00      PROA  
ATOM   3209   HN GLU P 654      16.707   2.424  47.090  0.00  0.00      PROA  
ATOM   3210   CA GLU P 654      16.371   3.351  45.199  0.00  0.00      PROA  
ATOM   3211   HA GLU P 654      16.023   3.068  44.217  0.00  0.00      PROA  
ATOM   3212   CB GLU P 654      15.336   4.431  45.709  0.00  0.00      PROA  
ATOM   3213  HB1 GLU P 654      15.208   5.237  44.955  0.00  0.00      PROA  
ATOM   3214  HB2 GLU P 654      15.686   4.821  46.689  0.00  0.00      PROA  
ATOM   3215   CG GLU P 654      13.914   3.752  45.930  0.00  0.00      PROA  
ATOM   3216  HG1 GLU P 654      14.066   3.058  46.783  0.00  0.00      PROA  
ATOM   3217  HG2 GLU P 654      13.695   3.187  44.998  0.00  0.00      PROA  
ATOM   3218   CD GLU P 654      12.839   4.718  46.246  0.00  0.00      PROA  
ATOM   3219  OE1 GLU P 654      11.761   4.831  45.515  0.00  0.00      PROA  
ATOM   3220  OE2 GLU P 654      13.015   5.387  47.305  0.00  0.00      PROA  
ATOM   3221    C GLU P 654      17.666   4.098  45.033  0.00  0.00      PROA  
ATOM   3222    O GLU P 654      17.775   5.183  44.483  0.00  0.00      PROA  
ATOM   3223    N HSD P 655      18.779   3.494  45.583  0.00  0.00      PROA  
ATOM   3224   HN HSD P 655      18.485   2.689  46.091  0.00  0.00      PROA  
ATOM   3225   CA HSD P 655      20.052   4.103  45.658  0.00  0.00      PROA  
ATOM   3226   HA HSD P 655      20.284   4.653  44.757  0.00  0.00      PROA  
ATOM   3227   CB HSD P 655      20.153   5.036  46.918  0.00  0.00      PROA  
ATOM   3228  HB1 HSD P 655      19.166   5.523  47.073  0.00  0.00      PROA  
ATOM   3229  HB2 HSD P 655      20.932   5.815  46.776  0.00  0.00      PROA  
ATOM   3230  ND1 HSD P 655      19.822   3.413  48.864  0.00  0.00      PROA  
ATOM   3231  HD1 HSD P 655      18.941   3.070  48.539  0.00  0.00      PROA  
ATOM   3232   CG HSD P 655      20.611   4.343  48.221  0.00  0.00      PROA  
ATOM   3233  CE1 HSD P 655      20.598   2.945  49.922  0.00  0.00      PROA  
ATOM   3234  HE1 HSD P 655      20.192   2.232  50.640  0.00  0.00      PROA  
ATOM   3235  NE2 HSD P 655      21.714   3.603  50.028  0.00  0.00      PROA  
ATOM   3236  CD2 HSD P 655      21.755   4.492  48.917  0.00  0.00      PROA  
ATOM   3237  HD2 HSD P 655      22.644   5.111  48.914  0.00  0.00      PROA  
ATOM   3238    C HSD P 655      21.094   2.980  45.611  0.00  0.00      PROA  
ATOM   3239    O HSD P 655      20.834   1.984  46.304  0.00  0.00      PROA  
ATOM   3240    N SER P 656      22.218   3.100  44.839  0.00  0.00      PROA  
ATOM   3241   HN SER P 656      22.355   3.908  44.272  0.00  0.00      PROA  
ATOM   3242   CA SER P 656      23.235   2.016  44.783  0.00  0.00      PROA  
ATOM   3243   HA SER P 656      24.082   2.385  44.224  0.00  0.00      PROA  
ATOM   3244   CB SER P 656      23.879   1.637  46.133  0.00  0.00      PROA  
ATOM   3245  HB1 SER P 656      24.567   0.768  46.211  0.00  0.00      PROA  
ATOM   3246  HB2 SER P 656      23.033   1.426  46.822  0.00  0.00      PROA  
ATOM   3247   OG SER P 656      24.588   2.706  46.650  0.00  0.00      PROA  
ATOM   3248  HG1 SER P 656      25.314   3.040  46.118  0.00  0.00      PROA  
ATOM   3249    C SER P 656      22.866   0.718  44.143  0.00  0.00      PROA  
ATOM   3250    O SER P 656      23.576  -0.300  44.204  0.00  0.00      PROA  
ATOM   3251    N ILE P 657      21.758   0.760  43.335  0.00  0.00      PROA  
ATOM   3252   HN ILE P 657      21.157   1.549  43.432  0.00  0.00      PROA  
ATOM   3253   CA ILE P 657      21.251  -0.220  42.475  0.00  0.00      PROA  
ATOM   3254   HA ILE P 657      21.114  -1.096  43.092  0.00  0.00      PROA  
ATOM   3255   CB ILE P 657      19.972   0.199  41.692  0.00  0.00      PROA  
ATOM   3256   HB ILE P 657      20.285   0.742  40.774  0.00  0.00      PROA  
ATOM   3257  CG2 ILE P 657      19.361  -1.066  41.020  0.00  0.00      PROA  
ATOM   3258 HG21 ILE P 657      20.206  -1.676  40.635  0.00  0.00      PROA  
ATOM   3259 HG22 ILE P 657      18.658  -0.904  40.175  0.00  0.00      PROA  
ATOM   3260 HG23 ILE P 657      18.789  -1.750  41.683  0.00  0.00      PROA  
ATOM   3261  CG1 ILE P 657      19.104   1.262  42.504  0.00  0.00      PROA  
ATOM   3262 HG11 ILE P 657      19.723   2.156  42.732  0.00  0.00      PROA  
ATOM   3263 HG12 ILE P 657      18.933   0.696  43.445  0.00  0.00      PROA  
ATOM   3264   CD ILE P 657      17.767   1.647  41.824  0.00  0.00      PROA  
ATOM   3265  HD1 ILE P 657      17.216   0.758  41.449  0.00  0.00      PROA  
ATOM   3266  HD2 ILE P 657      17.939   2.322  40.959  0.00  0.00      PROA  
ATOM   3267  HD3 ILE P 657      17.091   2.215  42.497  0.00  0.00      PROA  
ATOM   3268    C ILE P 657      22.359  -0.580  41.488  0.00  0.00      PROA  
ATOM   3269    O ILE P 657      22.860   0.318  40.732  0.00  0.00      PROA  
ATOM   3270    N PRO P 658      22.798  -1.804  41.297  0.00  0.00      PROA  
ATOM   3271   CD PRO P 658      22.291  -3.039  41.942  0.00  0.00      PROA  
ATOM   3272  HD1 PRO P 658      21.193  -3.210  41.933  0.00  0.00      PROA  
ATOM   3273  HD2 PRO P 658      22.531  -3.124  43.023  0.00  0.00      PROA  
ATOM   3274   CA PRO P 658      23.670  -2.021  40.167  0.00  0.00      PROA  
ATOM   3275   HA PRO P 658      24.560  -1.412  40.209  0.00  0.00      PROA  
ATOM   3276   CB PRO P 658      24.104  -3.462  40.331  0.00  0.00      PROA  
ATOM   3277  HB1 PRO P 658      24.956  -3.682  41.010  0.00  0.00      PROA  
ATOM   3278  HB2 PRO P 658      24.372  -4.028  39.414  0.00  0.00      PROA  
ATOM   3279   CG PRO P 658      22.970  -4.153  41.182  0.00  0.00      PROA  
ATOM   3280  HG1 PRO P 658      22.317  -4.578  40.390  0.00  0.00      PROA  
ATOM   3281  HG2 PRO P 658      23.245  -5.018  41.822  0.00  0.00      PROA  
ATOM   3282    C PRO P 658      22.993  -1.784  38.829  0.00  0.00      PROA  
ATOM   3283    O PRO P 658      21.928  -2.325  38.560  0.00  0.00      PROA  
ATOM   3284    N THR P 659      23.499  -0.894  37.994  0.00  0.00      PROA  
ATOM   3285   HN THR P 659      24.380  -0.465  38.177  0.00  0.00      PROA  
ATOM   3286   CA THR P 659      22.844  -0.310  36.882  0.00  0.00      PROA  
ATOM   3287   HA THR P 659      21.919   0.110  37.248  0.00  0.00      PROA  
ATOM   3288   CB THR P 659      23.569   0.918  36.335  0.00  0.00      PROA  
ATOM   3289   HB THR P 659      23.249   1.083  35.284  0.00  0.00      PROA  
ATOM   3290  OG1 THR P 659      24.968   0.709  36.340  0.00  0.00      PROA  
ATOM   3291  HG1 THR P 659      25.173  -0.078  35.830  0.00  0.00      PROA  
ATOM   3292  CG2 THR P 659      23.306   2.218  37.133  0.00  0.00      PROA  
ATOM   3293 HG21 THR P 659      22.222   2.268  37.368  0.00  0.00      PROA  
ATOM   3294 HG22 THR P 659      23.581   3.045  36.444  0.00  0.00      PROA  
ATOM   3295 HG23 THR P 659      23.876   2.312  38.081  0.00  0.00      PROA  
ATOM   3296    C THR P 659      22.367  -1.234  35.741  0.00  0.00      PROA  
ATOM   3297    O THR P 659      23.059  -2.218  35.398  0.00  0.00      PROA  
ATOM   3298    N ALA P 660      21.159  -0.994  35.174  0.00  0.00      PROA  
ATOM   3299   HN ALA P 660      20.616  -0.246  35.547  0.00  0.00      PROA  
ATOM   3300   CA ALA P 660      20.525  -1.760  34.122  0.00  0.00      PROA  
ATOM   3301   HA ALA P 660      20.056  -2.621  34.576  0.00  0.00      PROA  
ATOM   3302   CB ALA P 660      19.417  -0.994  33.483  0.00  0.00      PROA  
ATOM   3303  HB1 ALA P 660      18.975  -0.226  34.152  0.00  0.00      PROA  
ATOM   3304  HB2 ALA P 660      18.602  -1.683  33.174  0.00  0.00      PROA  
ATOM   3305  HB3 ALA P 660      19.768  -0.385  32.622  0.00  0.00      PROA  
ATOM   3306    C ALA P 660      21.415  -2.321  33.034  0.00  0.00      PROA  
ATOM   3307    O ALA P 660      22.181  -1.624  32.331  0.00  0.00      PROA  
ATOM   3308    N ASP P 661      21.216  -3.639  32.768  0.00  0.00      PROA  
ATOM   3309   HN ASP P 661      20.735  -4.155  33.473  0.00  0.00      PROA  
ATOM   3310   CA ASP P 661      21.922  -4.447  31.783  0.00  0.00      PROA  
ATOM   3311   HA ASP P 661      22.178  -3.724  31.022  0.00  0.00      PROA  
ATOM   3312   CB ASP P 661      23.107  -5.266  32.317  0.00  0.00      PROA  
ATOM   3313  HB1 ASP P 661      22.785  -5.986  33.099  0.00  0.00      PROA  
ATOM   3314  HB2 ASP P 661      23.799  -4.603  32.878  0.00  0.00      PROA  
ATOM   3315   CG ASP P 661      23.807  -6.062  31.259  0.00  0.00      PROA  
ATOM   3316  OD1 ASP P 661      23.576  -5.977  30.034  0.00  0.00      PROA  
ATOM   3317  OD2 ASP P 661      24.794  -6.745  31.659  0.00  0.00      PROA  
ATOM   3318    C ASP P 661      20.901  -5.288  31.101  0.00  0.00      PROA  
ATOM   3319    O ASP P 661      20.070  -5.793  31.823  0.00  0.00      PROA  
ATOM   3320    N VAL P 662      20.902  -5.370  29.765  0.00  0.00      PROA  
ATOM   3321   HN VAL P 662      21.679  -5.006  29.257  0.00  0.00      PROA  
ATOM   3322   CA VAL P 662      19.955  -6.109  29.017  0.00  0.00      PROA  
ATOM   3323   HA VAL P 662      19.018  -5.994  29.541  0.00  0.00      PROA  
ATOM   3324   CB VAL P 662      19.870  -5.589  27.542  0.00  0.00      PROA  
ATOM   3325   HB VAL P 662      19.072  -6.194  27.062  0.00  0.00      PROA  
ATOM   3326  CG1 VAL P 662      19.481  -4.153  27.580  0.00  0.00      PROA  
ATOM   3327 HG11 VAL P 662      19.265  -3.753  26.567  0.00  0.00      PROA  
ATOM   3328 HG12 VAL P 662      20.181  -3.481  28.121  0.00  0.00      PROA  
ATOM   3329 HG13 VAL P 662      18.490  -4.046  28.071  0.00  0.00      PROA  
ATOM   3330  CG2 VAL P 662      21.275  -5.665  26.828  0.00  0.00      PROA  
ATOM   3331 HG21 VAL P 662      21.217  -5.277  25.789  0.00  0.00      PROA  
ATOM   3332 HG22 VAL P 662      21.626  -6.714  26.931  0.00  0.00      PROA  
ATOM   3333 HG23 VAL P 662      21.827  -4.880  27.388  0.00  0.00      PROA  
ATOM   3334    C VAL P 662      20.135  -7.633  29.003  0.00  0.00      PROA  
ATOM   3335    O VAL P 662      19.285  -8.399  28.566  0.00  0.00      PROA  
ATOM   3336    N ASN P 663      21.353  -8.101  29.401  0.00  0.00      PROA  
ATOM   3337   HN ASN P 663      22.065  -7.435  29.611  0.00  0.00      PROA  
ATOM   3338   CA ASN P 663      21.755  -9.491  29.405  0.00  0.00      PROA  
ATOM   3339   HA ASN P 663      21.200 -10.174  28.779  0.00  0.00      PROA  
ATOM   3340   CB ASN P 663      23.270  -9.644  29.028  0.00  0.00      PROA  
ATOM   3341  HB1 ASN P 663      23.612 -10.684  28.843  0.00  0.00      PROA  
ATOM   3342  HB2 ASN P 663      23.855  -9.049  29.762  0.00  0.00      PROA  
ATOM   3343   CG ASN P 663      23.366  -8.907  27.680  0.00  0.00      PROA  
ATOM   3344  OD1 ASN P 663      23.183  -9.524  26.620  0.00  0.00      PROA  
ATOM   3345  ND2 ASN P 663      23.825  -7.645  27.742  0.00  0.00      PROA  
ATOM   3346 HD21 ASN P 663      23.991  -7.126  26.904  0.00  0.00      PROA  
ATOM   3347 HD22 ASN P 663      23.957  -7.141  28.596  0.00  0.00      PROA  
ATOM   3348    C ASN P 663      21.610 -10.163  30.770  0.00  0.00      PROA  
ATOM   3349    O ASN P 663      21.791 -11.381  30.881  0.00  0.00      PROA  
ATOM   3350    N TRP P 664      21.106  -9.494  31.827  0.00  0.00      PROA  
ATOM   3351   HN TRP P 664      20.597  -8.665  31.609  0.00  0.00      PROA  
ATOM   3352   CA TRP P 664      20.769 -10.070  33.176  0.00  0.00      PROA  
ATOM   3353   HA TRP P 664      21.625 -10.704  33.354  0.00  0.00      PROA  
ATOM   3354   CB TRP P 664      20.768  -9.015  34.373  0.00  0.00      PROA  
ATOM   3355  HB1 TRP P 664      20.040  -8.284  33.962  0.00  0.00      PROA  
ATOM   3356  HB2 TRP P 664      21.764  -8.523  34.395  0.00  0.00      PROA  
ATOM   3357   CG TRP P 664      20.363  -9.473  35.777  0.00  0.00      PROA  
ATOM   3358  CD1 TRP P 664      19.153  -9.327  36.413  0.00  0.00      PROA  
ATOM   3359  HD1 TRP P 664      18.273  -8.816  36.050  0.00  0.00      PROA  
ATOM   3360  NE1 TRP P 664      19.241  -9.922  37.638  0.00  0.00      PROA  
ATOM   3361  HE1 TRP P 664      18.657  -9.783  38.408  0.00  0.00      PROA  
ATOM   3362  CE2 TRP P 664      20.449 -10.472  37.815  0.00  0.00      PROA  
ATOM   3363  CD2 TRP P 664      21.242 -10.201  36.665  0.00  0.00      PROA  
ATOM   3364  CE3 TRP P 664      22.499 -10.634  36.629  0.00  0.00      PROA  
ATOM   3365  HE3 TRP P 664      23.142 -10.484  35.775  0.00  0.00      PROA  
ATOM   3366  CZ3 TRP P 664      23.083 -11.191  37.781  0.00  0.00      PROA  
ATOM   3367  HZ3 TRP P 664      24.093 -11.572  37.805  0.00  0.00      PROA  
ATOM   3368  CZ2 TRP P 664      20.921 -11.175  38.835  0.00  0.00      PROA  
ATOM   3369  HZ2 TRP P 664      20.378 -11.453  39.726  0.00  0.00      PROA  
ATOM   3370  CH2 TRP P 664      22.273 -11.345  38.919  0.00  0.00      PROA  
ATOM   3371  HH2 TRP P 664      22.766 -11.926  39.684  0.00  0.00      PROA  
ATOM   3372    C TRP P 664      19.509 -10.843  33.091  0.00  0.00      PROA  
ATOM   3373    O TRP P 664      18.494 -10.299  32.613  0.00  0.00      PROA  
ATOM   3374    N ALA P 665      19.499 -12.159  33.500  0.00  0.00      PROA  
ATOM   3375   HN ALA P 665      20.238 -12.567  34.031  0.00  0.00      PROA  
ATOM   3376   CA ALA P 665      18.306 -13.014  33.494  0.00  0.00      PROA  
ATOM   3377   HA ALA P 665      17.943 -12.946  32.479  0.00  0.00      PROA  
ATOM   3378   CB ALA P 665      18.443 -14.452  34.002  0.00  0.00      PROA  
ATOM   3379  HB1 ALA P 665      19.228 -14.975  33.415  0.00  0.00      PROA  
ATOM   3380  HB2 ALA P 665      17.552 -15.071  33.763  0.00  0.00      PROA  
ATOM   3381  HB3 ALA P 665      18.657 -14.489  35.091  0.00  0.00      PROA  
ATOM   3382    C ALA P 665      17.081 -12.343  34.283  0.00  0.00      PROA  
ATOM   3383    O ALA P 665      17.172 -11.908  35.447  0.00  0.00      PROA  
ATOM   3384    N ASN P 666      15.896 -12.419  33.642  0.00  0.00      PROA  
ATOM   3385   HN ASN P 666      15.839 -12.803  32.724  0.00  0.00      PROA  
ATOM   3386   CA ASN P 666      14.601 -11.943  34.293  0.00  0.00      PROA  
ATOM   3387   HA ASN P 666      14.916 -11.571  35.256  0.00  0.00      PROA  
ATOM   3388   CB ASN P 666      14.001 -10.783  33.390  0.00  0.00      PROA  
ATOM   3389  HB1 ASN P 666      13.141 -10.362  33.953  0.00  0.00      PROA  
ATOM   3390  HB2 ASN P 666      13.598 -11.224  32.453  0.00  0.00      PROA  
ATOM   3391   CG ASN P 666      15.013  -9.637  33.042  0.00  0.00      PROA  
ATOM   3392  OD1 ASN P 666      15.208  -9.295  31.864  0.00  0.00      PROA  
ATOM   3393  ND2 ASN P 666      15.620  -9.123  34.118  0.00  0.00      PROA  
ATOM   3394 HD21 ASN P 666      16.431  -8.561  33.954  0.00  0.00      PROA  
ATOM   3395 HD22 ASN P 666      15.344  -9.506  34.999  0.00  0.00      PROA  
ATOM   3396    C ASN P 666      13.640 -13.081  34.383  0.00  0.00      PROA  
ATOM   3397    O ASN P 666      13.198 -13.719  33.434  0.00  0.00      PROA  
ATOM   3398    N LEU P 667      13.221 -13.522  35.580  0.00  0.00      PROA  
ATOM   3399   HN LEU P 667      13.689 -13.116  36.362  0.00  0.00      PROA  
ATOM   3400   CA LEU P 667      12.371 -14.669  35.853  0.00  0.00      PROA  
ATOM   3401   HA LEU P 667      12.841 -15.544  35.429  0.00  0.00      PROA  
ATOM   3402   CB LEU P 667      12.246 -14.940  37.397  0.00  0.00      PROA  
ATOM   3403  HB1 LEU P 667      11.787 -15.932  37.595  0.00  0.00      PROA  
ATOM   3404  HB2 LEU P 667      11.615 -14.144  37.847  0.00  0.00      PROA  
ATOM   3405   CG LEU P 667      13.642 -14.863  38.089  0.00  0.00      PROA  
ATOM   3406   HG LEU P 667      14.066 -13.836  38.047  0.00  0.00      PROA  
ATOM   3407  CD1 LEU P 667      13.404 -15.131  39.602  0.00  0.00      PROA  
ATOM   3408 HD11 LEU P 667      12.838 -16.087  39.639  0.00  0.00      PROA  
ATOM   3409 HD12 LEU P 667      12.832 -14.266  40.000  0.00  0.00      PROA  
ATOM   3410 HD13 LEU P 667      14.400 -15.300  40.063  0.00  0.00      PROA  
ATOM   3411  CD2 LEU P 667      14.753 -15.780  37.519  0.00  0.00      PROA  
ATOM   3412 HD21 LEU P 667      15.008 -15.700  36.441  0.00  0.00      PROA  
ATOM   3413 HD22 LEU P 667      14.520 -16.836  37.772  0.00  0.00      PROA  
ATOM   3414 HD23 LEU P 667      15.687 -15.600  38.093  0.00  0.00      PROA  
ATOM   3415    C LEU P 667      10.990 -14.514  35.200  0.00  0.00      PROA  
ATOM   3416    O LEU P 667      10.397 -13.446  35.232  0.00  0.00      PROA  
ATOM   3417    N THR P 668      10.433 -15.612  34.580  0.00  0.00      PROA  
ATOM   3418   HN THR P 668      10.915 -16.464  34.394  0.00  0.00      PROA  
ATOM   3419   CA THR P 668       8.990 -15.523  34.157  0.00  0.00      PROA  
ATOM   3420   HA THR P 668       8.818 -14.652  33.542  0.00  0.00      PROA  
ATOM   3421   CB THR P 668       8.537 -16.754  33.362  0.00  0.00      PROA  
ATOM   3422   HB THR P 668       7.433 -16.767  33.241  0.00  0.00      PROA  
ATOM   3423  OG1 THR P 668       8.845 -17.989  34.076  0.00  0.00      PROA  
ATOM   3424  HG1 THR P 668       9.803 -18.038  34.073  0.00  0.00      PROA  
ATOM   3425  CG2 THR P 668       9.198 -16.939  31.972  0.00  0.00      PROA  
ATOM   3426 HG21 THR P 668       8.908 -16.095  31.310  0.00  0.00      PROA  
ATOM   3427 HG22 THR P 668       8.824 -17.933  31.645  0.00  0.00      PROA  
ATOM   3428 HG23 THR P 668      10.281 -16.914  32.218  0.00  0.00      PROA  
ATOM   3429    C THR P 668       8.034 -15.382  35.302  0.00  0.00      PROA  
ATOM   3430    O THR P 668       8.311 -15.585  36.486  0.00  0.00      PROA  
ATOM   3431    N VAL P 669       6.741 -15.065  35.046  0.00  0.00      PROA  
ATOM   3432   HN VAL P 669       6.401 -14.822  34.141  0.00  0.00      PROA  
ATOM   3433   CA VAL P 669       5.696 -14.967  36.119  0.00  0.00      PROA  
ATOM   3434   HA VAL P 669       6.121 -14.299  36.852  0.00  0.00      PROA  
ATOM   3435   CB VAL P 669       4.326 -14.462  35.644  0.00  0.00      PROA  
ATOM   3436   HB VAL P 669       3.920 -15.143  34.866  0.00  0.00      PROA  
ATOM   3437  CG1 VAL P 669       3.304 -14.443  36.774  0.00  0.00      PROA  
ATOM   3438 HG11 VAL P 669       2.456 -13.755  36.572  0.00  0.00      PROA  
ATOM   3439 HG12 VAL P 669       3.687 -14.305  37.808  0.00  0.00      PROA  
ATOM   3440 HG13 VAL P 669       2.895 -15.475  36.822  0.00  0.00      PROA  
ATOM   3441  CG2 VAL P 669       4.403 -13.111  34.785  0.00  0.00      PROA  
ATOM   3442 HG21 VAL P 669       4.676 -12.194  35.350  0.00  0.00      PROA  
ATOM   3443 HG22 VAL P 669       3.471 -12.934  34.207  0.00  0.00      PROA  
ATOM   3444 HG23 VAL P 669       5.170 -13.205  33.986  0.00  0.00      PROA  
ATOM   3445    C VAL P 669       5.568 -16.363  36.814  0.00  0.00      PROA  
ATOM   3446    O VAL P 669       5.663 -16.557  38.024  0.00  0.00      PROA  
ATOM   3447    N SER P 670       5.467 -17.457  36.081  0.00  0.00      PROA  
ATOM   3448   HN SER P 670       5.355 -17.408  35.091  0.00  0.00      PROA  
ATOM   3449   CA SER P 670       5.538 -18.867  36.488  0.00  0.00      PROA  
ATOM   3450   HA SER P 670       4.660 -19.002  37.102  0.00  0.00      PROA  
ATOM   3451   CB SER P 670       5.339 -19.862  35.327  0.00  0.00      PROA  
ATOM   3452  HB1 SER P 670       4.273 -19.934  35.022  0.00  0.00      PROA  
ATOM   3453  HB2 SER P 670       5.582 -20.873  35.718  0.00  0.00      PROA  
ATOM   3454   OG SER P 670       6.056 -19.416  34.187  0.00  0.00      PROA  
ATOM   3455  HG1 SER P 670       5.414 -18.949  33.648  0.00  0.00      PROA  
ATOM   3456    C SER P 670       6.763 -19.238  37.369  0.00  0.00      PROA  
ATOM   3457    O SER P 670       6.618 -19.728  38.491  0.00  0.00      PROA  
ATOM   3458    N GLU P 671       7.956 -18.927  36.880  0.00  0.00      PROA  
ATOM   3459   HN GLU P 671       8.065 -18.635  35.933  0.00  0.00      PROA  
ATOM   3460   CA GLU P 671       9.214 -19.028  37.671  0.00  0.00      PROA  
ATOM   3461   HA GLU P 671       9.187 -20.074  37.936  0.00  0.00      PROA  
ATOM   3462   CB GLU P 671      10.458 -18.665  36.893  0.00  0.00      PROA  
ATOM   3463  HB1 GLU P 671      11.372 -18.550  37.515  0.00  0.00      PROA  
ATOM   3464  HB2 GLU P 671      10.318 -17.708  36.348  0.00  0.00      PROA  
ATOM   3465   CG GLU P 671      10.856 -19.700  35.754  0.00  0.00      PROA  
ATOM   3466  HG1 GLU P 671      10.012 -20.022  35.108  0.00  0.00      PROA  
ATOM   3467  HG2 GLU P 671      11.366 -20.538  36.275  0.00  0.00      PROA  
ATOM   3468   CD GLU P 671      11.973 -19.174  34.920  0.00  0.00      PROA  
ATOM   3469  OE1 GLU P 671      13.178 -19.458  35.063  0.00  0.00      PROA  
ATOM   3470  OE2 GLU P 671      11.685 -18.198  34.093  0.00  0.00      PROA  
ATOM   3471    C GLU P 671       9.260 -18.284  39.032  0.00  0.00      PROA  
ATOM   3472    O GLU P 671       9.856 -18.746  40.030  0.00  0.00      PROA  
ATOM   3473    N CYS P 672       8.610 -17.077  39.115  0.00  0.00      PROA  
ATOM   3474   HN CYS P 672       8.269 -16.657  38.277  0.00  0.00      PROA  
ATOM   3475   CA CYS P 672       8.290 -16.248  40.311  0.00  0.00      PROA  
ATOM   3476   HA CYS P 672       9.167 -16.123  40.929  0.00  0.00      PROA  
ATOM   3477   CB CYS P 672       7.958 -14.779  39.778  0.00  0.00      PROA  
ATOM   3478  HB1 CYS P 672       7.032 -14.870  39.171  0.00  0.00      PROA  
ATOM   3479  HB2 CYS P 672       8.819 -14.438  39.164  0.00  0.00      PROA  
ATOM   3480   SG CYS P 672       7.765 -13.599  41.116  0.00  0.00      PROA  
ATOM   3481    C CYS P 672       7.286 -16.885  41.303  0.00  0.00      PROA  
ATOM   3482    O CYS P 672       7.289 -16.804  42.536  0.00  0.00      PROA  
ATOM   3483    N GLN P 673       6.282 -17.514  40.664  0.00  0.00      PROA  
ATOM   3484   HN GLN P 673       6.182 -17.665  39.684  0.00  0.00      PROA  
ATOM   3485   CA GLN P 673       5.228 -18.195  41.446  0.00  0.00      PROA  
ATOM   3486   HA GLN P 673       4.762 -17.522  42.150  0.00  0.00      PROA  
ATOM   3487   CB GLN P 673       4.114 -18.793  40.508  0.00  0.00      PROA  
ATOM   3488  HB1 GLN P 673       3.386 -19.336  41.148  0.00  0.00      PROA  
ATOM   3489  HB2 GLN P 673       4.482 -19.558  39.791  0.00  0.00      PROA  
ATOM   3490   CG GLN P 673       3.218 -17.832  39.805  0.00  0.00      PROA  
ATOM   3491  HG1 GLN P 673       2.241 -18.305  39.565  0.00  0.00      PROA  
ATOM   3492  HG2 GLN P 673       3.661 -17.279  38.950  0.00  0.00      PROA  
ATOM   3493   CD GLN P 673       2.832 -16.693  40.748  0.00  0.00      PROA  
ATOM   3494  OE1 GLN P 673       1.923 -16.753  41.512  0.00  0.00      PROA  
ATOM   3495  NE2 GLN P 673       3.503 -15.544  40.676  0.00  0.00      PROA  
ATOM   3496 HE21 GLN P 673       3.015 -14.797  41.128  0.00  0.00      PROA  
ATOM   3497 HE22 GLN P 673       4.364 -15.445  40.179  0.00  0.00      PROA  
ATOM   3498    C GLN P 673       5.804 -19.293  42.250  0.00  0.00      PROA  
ATOM   3499    O GLN P 673       5.412 -19.587  43.369  0.00  0.00      PROA  
ATOM   3500    N GLU P 674       6.864 -19.923  41.751  0.00  0.00      PROA  
ATOM   3501   HN GLU P 674       7.215 -19.664  40.854  0.00  0.00      PROA  
ATOM   3502   CA GLU P 674       7.538 -20.998  42.506  0.00  0.00      PROA  
ATOM   3503   HA GLU P 674       6.733 -21.575  42.935  0.00  0.00      PROA  
ATOM   3504   CB GLU P 674       8.465 -21.949  41.713  0.00  0.00      PROA  
ATOM   3505  HB1 GLU P 674       8.942 -22.673  42.408  0.00  0.00      PROA  
ATOM   3506  HB2 GLU P 674       9.325 -21.525  41.152  0.00  0.00      PROA  
ATOM   3507   CG GLU P 674       7.710 -22.833  40.704  0.00  0.00      PROA  
ATOM   3508  HG1 GLU P 674       7.042 -22.246  40.038  0.00  0.00      PROA  
ATOM   3509  HG2 GLU P 674       7.080 -23.458  41.372  0.00  0.00      PROA  
ATOM   3510   CD GLU P 674       8.509 -23.871  39.857  0.00  0.00      PROA  
ATOM   3511  OE1 GLU P 674       9.769 -23.964  39.995  0.00  0.00      PROA  
ATOM   3512  OE2 GLU P 674       7.944 -24.464  38.881  0.00  0.00      PROA  
ATOM   3513    C GLU P 674       8.375 -20.495  43.670  0.00  0.00      PROA  
ATOM   3514    O GLU P 674       8.743 -21.167  44.630  0.00  0.00      PROA  
ATOM   3515    N MET P 675       8.789 -19.246  43.610  0.00  0.00      PROA  
ATOM   3516   HN MET P 675       8.584 -18.607  42.873  0.00  0.00      PROA  
ATOM   3517   CA MET P 675       9.542 -18.627  44.669  0.00  0.00      PROA  
ATOM   3518   HA MET P 675      10.243 -19.228  45.229  0.00  0.00      PROA  
ATOM   3519   CB MET P 675      10.498 -17.474  44.064  0.00  0.00      PROA  
ATOM   3520  HB1 MET P 675      10.923 -16.926  44.932  0.00  0.00      PROA  
ATOM   3521  HB2 MET P 675       9.758 -16.764  43.636  0.00  0.00      PROA  
ATOM   3522   CG MET P 675      11.373 -17.962  43.009  0.00  0.00      PROA  
ATOM   3523  HG1 MET P 675      11.981 -17.164  42.534  0.00  0.00      PROA  
ATOM   3524  HG2 MET P 675      10.833 -18.535  42.225  0.00  0.00      PROA  
ATOM   3525   SD MET P 675      12.666 -19.076  43.716  0.00  0.00      PROA  
ATOM   3526   CE MET P 675      13.371 -17.864  44.866  0.00  0.00      PROA  
ATOM   3527  HE1 MET P 675      13.625 -16.896  44.383  0.00  0.00      PROA  
ATOM   3528  HE2 MET P 675      14.349 -18.268  45.202  0.00  0.00      PROA  
ATOM   3529  HE3 MET P 675      12.806 -17.789  45.820  0.00  0.00      PROA  
ATOM   3530    C MET P 675       8.518 -18.023  45.776  0.00  0.00      PROA  
ATOM   3531    O MET P 675       8.880 -17.669  46.915  0.00  0.00      PROA  
ATOM   3532    N HSD P 676       7.186 -17.889  45.420  0.00  0.00      PROA  
ATOM   3533   HN HSD P 676       6.893 -18.049  44.480  0.00  0.00      PROA  
ATOM   3534   CA HSD P 676       6.076 -17.474  46.212  0.00  0.00      PROA  
ATOM   3535   HA HSD P 676       5.156 -17.739  45.712  0.00  0.00      PROA  
ATOM   3536   CB HSD P 676       6.063 -18.171  47.601  0.00  0.00      PROA  
ATOM   3537  HB1 HSD P 676       5.031 -18.045  47.993  0.00  0.00      PROA  
ATOM   3538  HB2 HSD P 676       6.691 -17.584  48.305  0.00  0.00      PROA  
ATOM   3539  ND1 HSD P 676       5.908 -20.635  46.701  0.00  0.00      PROA  
ATOM   3540  HD1 HSD P 676       5.466 -20.466  45.820  0.00  0.00      PROA  
ATOM   3541   CG HSD P 676       6.302 -19.655  47.663  0.00  0.00      PROA  
ATOM   3542  CE1 HSD P 676       6.404 -21.812  47.079  0.00  0.00      PROA  
ATOM   3543  HE1 HSD P 676       6.200 -22.658  46.422  0.00  0.00      PROA  
ATOM   3544  NE2 HSD P 676       7.081 -21.689  48.252  0.00  0.00      PROA  
ATOM   3545  CD2 HSD P 676       7.072 -20.336  48.586  0.00  0.00      PROA  
ATOM   3546  HD2 HSD P 676       7.442 -19.981  49.540  0.00  0.00      PROA  
ATOM   3547    C HSD P 676       6.066 -15.968  46.325  0.00  0.00      PROA  
ATOM   3548    O HSD P 676       5.533 -15.408  47.260  0.00  0.00      PROA  
ATOM   3549    N GLY P 677       6.660 -15.283  45.267  0.00  0.00      PROA  
ATOM   3550   HN GLY P 677       6.925 -15.830  44.476  0.00  0.00      PROA  
ATOM   3551   CA GLY P 677       6.796 -13.817  45.188  0.00  0.00      PROA  
ATOM   3552  HA1 GLY P 677       7.816 -13.553  44.953  0.00  0.00      PROA  
ATOM   3553  HA2 GLY P 677       6.435 -13.366  46.101  0.00  0.00      PROA  
ATOM   3554    C GLY P 677       5.891 -13.281  44.207  0.00  0.00      PROA  
ATOM   3555    O GLY P 677       5.226 -14.091  43.538  0.00  0.00      PROA  
ATOM   3556    N GLU P 678       5.901 -11.927  43.994  0.00  0.00      PROA  
ATOM   3557   HN GLU P 678       6.375 -11.325  44.632  0.00  0.00      PROA  
ATOM   3558   CA GLU P 678       5.184 -11.165  42.915  0.00  0.00      PROA  
ATOM   3559   HA GLU P 678       4.599 -11.943  42.447  0.00  0.00      PROA  
ATOM   3560   CB GLU P 678       4.274 -10.017  43.549  0.00  0.00      PROA  
ATOM   3561  HB1 GLU P 678       3.771  -9.566  42.667  0.00  0.00      PROA  
ATOM   3562  HB2 GLU P 678       4.878  -9.164  43.927  0.00  0.00      PROA  
ATOM   3563   CG GLU P 678       3.420 -10.616  44.670  0.00  0.00      PROA  
ATOM   3564  HG1 GLU P 678       4.025 -10.735  45.594  0.00  0.00      PROA  
ATOM   3565  HG2 GLU P 678       3.147 -11.643  44.343  0.00  0.00      PROA  
ATOM   3566   CD GLU P 678       2.216  -9.742  44.993  0.00  0.00      PROA  
ATOM   3567  OE1 GLU P 678       1.017 -10.138  44.739  0.00  0.00      PROA  
ATOM   3568  OE2 GLU P 678       2.388  -8.664  45.584  0.00  0.00      PROA  
ATOM   3569    C GLU P 678       6.155 -10.625  41.938  0.00  0.00      PROA  
ATOM   3570    O GLU P 678       7.269 -10.159  42.256  0.00  0.00      PROA  
ATOM   3571    N PHE P 679       5.758 -10.673  40.598  0.00  0.00      PROA  
ATOM   3572   HN PHE P 679       4.900 -11.115  40.350  0.00  0.00      PROA  
ATOM   3573   CA PHE P 679       6.533 -10.002  39.540  0.00  0.00      PROA  
ATOM   3574   HA PHE P 679       7.594 -10.129  39.701  0.00  0.00      PROA  
ATOM   3575   CB PHE P 679       6.211 -10.509  38.078  0.00  0.00      PROA  
ATOM   3576  HB1 PHE P 679       5.108 -10.462  37.951  0.00  0.00      PROA  
ATOM   3577  HB2 PHE P 679       6.486 -11.585  38.063  0.00  0.00      PROA  
ATOM   3578   CG PHE P 679       7.015  -9.842  37.008  0.00  0.00      PROA  
ATOM   3579  CD1 PHE P 679       6.309  -9.389  35.880  0.00  0.00      PROA  
ATOM   3580  HD1 PHE P 679       5.243  -9.273  36.005  0.00  0.00      PROA  
ATOM   3581  CE1 PHE P 679       6.975  -8.920  34.744  0.00  0.00      PROA  
ATOM   3582  HE1 PHE P 679       6.369  -8.633  33.897  0.00  0.00      PROA  
ATOM   3583   CZ PHE P 679       8.357  -8.908  34.729  0.00  0.00      PROA  
ATOM   3584   HZ PHE P 679       8.909  -8.596  33.854  0.00  0.00      PROA  
ATOM   3585  CD2 PHE P 679       8.406  -9.782  36.950  0.00  0.00      PROA  
ATOM   3586  HD2 PHE P 679       9.088 -10.071  37.736  0.00  0.00      PROA  
ATOM   3587  CE2 PHE P 679       9.068  -9.455  35.766  0.00  0.00      PROA  
ATOM   3588  HE2 PHE P 679      10.145  -9.429  35.687  0.00  0.00      PROA  
ATOM   3589    C PHE P 679       6.287  -8.523  39.699  0.00  0.00      PROA  
ATOM   3590    O PHE P 679       5.168  -7.994  39.789  0.00  0.00      PROA  
ATOM   3591    N ILE P 680       7.309  -7.655  39.746  0.00  0.00      PROA  
ATOM   3592   HN ILE P 680       8.255  -7.967  39.710  0.00  0.00      PROA  
ATOM   3593   CA ILE P 680       7.236  -6.276  39.991  0.00  0.00      PROA  
ATOM   3594   HA ILE P 680       6.299  -5.989  39.536  0.00  0.00      PROA  
ATOM   3595   CB ILE P 680       7.349  -6.002  41.470  0.00  0.00      PROA  
ATOM   3596   HB ILE P 680       6.436  -6.278  42.040  0.00  0.00      PROA  
ATOM   3597  CG2 ILE P 680       8.669  -6.757  41.947  0.00  0.00      PROA  
ATOM   3598 HG21 ILE P 680       9.536  -6.639  41.262  0.00  0.00      PROA  
ATOM   3599 HG22 ILE P 680       8.632  -7.861  42.057  0.00  0.00      PROA  
ATOM   3600 HG23 ILE P 680       8.909  -6.262  42.912  0.00  0.00      PROA  
ATOM   3601  CG1 ILE P 680       7.398  -4.455  41.838  0.00  0.00      PROA  
ATOM   3602 HG11 ILE P 680       8.397  -4.089  41.518  0.00  0.00      PROA  
ATOM   3603 HG12 ILE P 680       7.417  -4.308  42.939  0.00  0.00      PROA  
ATOM   3604   CD ILE P 680       6.235  -3.641  41.308  0.00  0.00      PROA  
ATOM   3605  HD1 ILE P 680       6.582  -2.644  40.962  0.00  0.00      PROA  
ATOM   3606  HD2 ILE P 680       5.336  -3.510  41.948  0.00  0.00      PROA  
ATOM   3607  HD3 ILE P 680       5.848  -4.022  40.339  0.00  0.00      PROA  
ATOM   3608    C ILE P 680       8.311  -5.599  39.116  0.00  0.00      PROA  
ATOM   3609    O ILE P 680       9.443  -6.130  38.958  0.00  0.00      PROA  
ATOM   3610    N GLY P 681       8.035  -4.406  38.533  0.00  0.00      PROA  
ATOM   3611   HN GLY P 681       7.132  -3.986  38.583  0.00  0.00      PROA  
ATOM   3612   CA GLY P 681       9.020  -3.763  37.637  0.00  0.00      PROA  
ATOM   3613  HA1 GLY P 681       9.980  -4.257  37.614  0.00  0.00      PROA  
ATOM   3614  HA2 GLY P 681       9.066  -2.707  37.859  0.00  0.00      PROA  
ATOM   3615    C GLY P 681       8.403  -3.689  36.192  0.00  0.00      PROA  
ATOM   3616    O GLY P 681       8.614  -4.579  35.377  0.00  0.00      PROA  
ATOM   3617    N SER P 682       7.752  -2.567  35.975  0.00  0.00      PROA  
ATOM   3618   HN SER P 682       7.835  -1.787  36.590  0.00  0.00      PROA  
ATOM   3619   CA SER P 682       7.109  -2.302  34.738  0.00  0.00      PROA  
ATOM   3620   HA SER P 682       6.705  -3.253  34.422  0.00  0.00      PROA  
ATOM   3621   CB SER P 682       5.812  -1.324  34.889  0.00  0.00      PROA  
ATOM   3622  HB1 SER P 682       5.205  -1.929  35.596  0.00  0.00      PROA  
ATOM   3623  HB2 SER P 682       5.230  -1.155  33.958  0.00  0.00      PROA  
ATOM   3624   OG SER P 682       6.207  -0.062  35.504  0.00  0.00      PROA  
ATOM   3625  HG1 SER P 682       5.923   0.641  34.916  0.00  0.00      PROA  
ATOM   3626    C SER P 682       7.957  -1.849  33.593  0.00  0.00      PROA  
ATOM   3627    O SER P 682       7.613  -1.941  32.432  0.00  0.00      PROA  
ATOM   3628    N ALA P 683       9.191  -1.331  33.835  0.00  0.00      PROA  
ATOM   3629   HN ALA P 683       9.630  -1.365  34.730  0.00  0.00      PROA  
ATOM   3630   CA ALA P 683      10.009  -0.730  32.786  0.00  0.00      PROA  
ATOM   3631   HA ALA P 683       9.376  -0.146  32.135  0.00  0.00      PROA  
ATOM   3632   CB ALA P 683      10.992   0.248  33.528  0.00  0.00      PROA  
ATOM   3633  HB1 ALA P 683      11.707  -0.385  34.096  0.00  0.00      PROA  
ATOM   3634  HB2 ALA P 683      10.416   1.075  33.995  0.00  0.00      PROA  
ATOM   3635  HB3 ALA P 683      11.617   0.782  32.780  0.00  0.00      PROA  
ATOM   3636    C ALA P 683      10.864  -1.743  31.902  0.00  0.00      PROA  
ATOM   3637    O ALA P 683      11.908  -1.384  31.327  0.00  0.00      PROA  
ATOM   3638    N CYS P 684      10.309  -2.969  31.759  0.00  0.00      PROA  
ATOM   3639   HN CYS P 684       9.456  -3.129  32.248  0.00  0.00      PROA  
ATOM   3640   CA CYS P 684      10.868  -3.984  30.915  0.00  0.00      PROA  
ATOM   3641   HA CYS P 684      11.536  -3.473  30.238  0.00  0.00      PROA  
ATOM   3642   CB CYS P 684      11.386  -5.212  31.643  0.00  0.00      PROA  
ATOM   3643  HB1 CYS P 684      11.990  -5.896  31.009  0.00  0.00      PROA  
ATOM   3644  HB2 CYS P 684      10.515  -5.783  32.028  0.00  0.00      PROA  
ATOM   3645   SG CYS P 684      12.706  -4.903  32.871  0.00  0.00      PROA  
ATOM   3646    C CYS P 684       9.691  -4.396  30.044  0.00  0.00      PROA  
ATOM   3647    O CYS P 684       8.629  -4.738  30.516  0.00  0.00      PROA  
ATOM   3648    N GLY P 685       9.801  -4.302  28.674  0.00  0.00      PROA  
ATOM   3649   HN GLY P 685      10.734  -4.222  28.331  0.00  0.00      PROA  
ATOM   3650   CA GLY P 685       8.759  -4.537  27.695  0.00  0.00      PROA  
ATOM   3651  HA1 GLY P 685       9.024  -3.937  26.837  0.00  0.00      PROA  
ATOM   3652  HA2 GLY P 685       7.822  -4.354  28.200  0.00  0.00      PROA  
ATOM   3653    C GLY P 685       8.607  -5.874  27.181  0.00  0.00      PROA  
ATOM   3654    O GLY P 685       8.927  -6.842  27.791  0.00  0.00      PROA  
ATOM   3655    N HSD P 686       8.090  -5.983  25.911  0.00  0.00      PROA  
ATOM   3656   HN HSD P 686       7.622  -5.176  25.558  0.00  0.00      PROA  
ATOM   3657   CA HSD P 686       8.070  -7.074  25.044  0.00  0.00      PROA  
ATOM   3658   HA HSD P 686       7.804  -7.979  25.570  0.00  0.00      PROA  
ATOM   3659   CB HSD P 686       6.999  -6.882  23.872  0.00  0.00      PROA  
ATOM   3660  HB1 HSD P 686       7.448  -6.006  23.358  0.00  0.00      PROA  
ATOM   3661  HB2 HSD P 686       6.083  -6.643  24.453  0.00  0.00      PROA  
ATOM   3662  ND1 HSD P 686       7.040  -8.158  21.600  0.00  0.00      PROA  
ATOM   3663  HD1 HSD P 686       7.017  -7.388  20.962  0.00  0.00      PROA  
ATOM   3664   CG HSD P 686       6.893  -8.140  23.005  0.00  0.00      PROA  
ATOM   3665  CE1 HSD P 686       6.735  -9.426  21.208  0.00  0.00      PROA  
ATOM   3666  HE1 HSD P 686       6.720  -9.613  20.134  0.00  0.00      PROA  
ATOM   3667  NE2 HSD P 686       6.361 -10.211  22.123  0.00  0.00      PROA  
ATOM   3668  CD2 HSD P 686       6.485  -9.445  23.282  0.00  0.00      PROA  
ATOM   3669  HD2 HSD P 686       6.210  -9.848  24.250  0.00  0.00      PROA  
ATOM   3670    C HSD P 686       9.419  -7.496  24.420  0.00  0.00      PROA  
ATOM   3671    O HSD P 686       9.617  -8.686  24.106  0.00  0.00      PROA  
ATOM   3672    N HSD P 687      10.393  -6.592  24.526  0.00  0.00      PROA  
ATOM   3673   HN HSD P 687      10.083  -5.724  24.907  0.00  0.00      PROA  
ATOM   3674   CA HSD P 687      11.788  -6.732  24.016  0.00  0.00      PROA  
ATOM   3675   HA HSD P 687      11.922  -7.801  23.943  0.00  0.00      PROA  
ATOM   3676   CB HSD P 687      11.967  -5.997  22.620  0.00  0.00      PROA  
ATOM   3677  HB1 HSD P 687      12.933  -6.343  22.193  0.00  0.00      PROA  
ATOM   3678  HB2 HSD P 687      11.990  -4.892  22.731  0.00  0.00      PROA  
ATOM   3679  ND1 HSD P 687       9.840  -5.409  21.489  0.00  0.00      PROA  
ATOM   3680  HD1 HSD P 687       9.590  -4.648  22.088  0.00  0.00      PROA  
ATOM   3681   CG HSD P 687      10.876  -6.311  21.627  0.00  0.00      PROA  
ATOM   3682  CE1 HSD P 687       9.069  -5.889  20.479  0.00  0.00      PROA  
ATOM   3683  HE1 HSD P 687       8.273  -5.284  20.045  0.00  0.00      PROA  
ATOM   3684  NE2 HSD P 687       9.552  -7.043  19.993  0.00  0.00      PROA  
ATOM   3685  CD2 HSD P 687      10.689  -7.240  20.705  0.00  0.00      PROA  
ATOM   3686  HD2 HSD P 687      11.334  -8.071  20.447  0.00  0.00      PROA  
ATOM   3687    C HSD P 687      12.726  -6.270  25.089  0.00  0.00      PROA  
ATOM   3688    O HSD P 687      13.618  -5.504  24.898  0.00  0.00      PROA  
ATOM   3689    N GLY P 688      12.575  -6.781  26.337  0.00  0.00      PROA  
ATOM   3690   HN GLY P 688      11.774  -7.318  26.587  0.00  0.00      PROA  
ATOM   3691   CA GLY P 688      13.362  -6.446  27.517  0.00  0.00      PROA  
ATOM   3692  HA1 GLY P 688      14.384  -6.679  27.258  0.00  0.00      PROA  
ATOM   3693  HA2 GLY P 688      12.974  -7.037  28.334  0.00  0.00      PROA  
ATOM   3694    C GLY P 688      13.296  -4.981  28.050  0.00  0.00      PROA  
ATOM   3695    O GLY P 688      12.364  -4.262  27.609  0.00  0.00      PROA  
ATOM   3696    N PRO P 689      14.170  -4.570  28.944  0.00  0.00      PROA  
ATOM   3697   CD PRO P 689      15.024  -5.527  29.619  0.00  0.00      PROA  
ATOM   3698  HD1 PRO P 689      15.651  -6.064  28.875  0.00  0.00      PROA  
ATOM   3699  HD2 PRO P 689      14.379  -6.219  30.203  0.00  0.00      PROA  
ATOM   3700   CA PRO P 689      14.398  -3.210  29.446  0.00  0.00      PROA  
ATOM   3701   HA PRO P 689      13.785  -2.960  30.300  0.00  0.00      PROA  
ATOM   3702   CB PRO P 689      15.868  -3.313  29.928  0.00  0.00      PROA  
ATOM   3703  HB1 PRO P 689      16.248  -2.550  30.641  0.00  0.00      PROA  
ATOM   3704  HB2 PRO P 689      16.505  -3.243  29.021  0.00  0.00      PROA  
ATOM   3705   CG PRO P 689      15.931  -4.681  30.513  0.00  0.00      PROA  
ATOM   3706  HG1 PRO P 689      16.997  -4.959  30.661  0.00  0.00      PROA  
ATOM   3707  HG2 PRO P 689      15.496  -4.628  31.535  0.00  0.00      PROA  
ATOM   3708    C PRO P 689      14.163  -2.141  28.420  0.00  0.00      PROA  
ATOM   3709    O PRO P 689      14.842  -2.183  27.423  0.00  0.00      PROA  
ATOM   3710    N TYR P 690      13.422  -1.060  28.745  0.00  0.00      PROA  
ATOM   3711   HN TYR P 690      12.911  -0.985  29.598  0.00  0.00      PROA  
ATOM   3712   CA TYR P 690      13.361   0.089  27.859  0.00  0.00      PROA  
ATOM   3713   HA TYR P 690      13.361  -0.246  26.832  0.00  0.00      PROA  
ATOM   3714   CB TYR P 690      12.017   0.850  28.035  0.00  0.00      PROA  
ATOM   3715  HB1 TYR P 690      11.976   1.713  27.336  0.00  0.00      PROA  
ATOM   3716  HB2 TYR P 690      11.992   1.320  29.042  0.00  0.00      PROA  
ATOM   3717   CG TYR P 690      10.742  -0.003  27.902  0.00  0.00      PROA  
ATOM   3718  CD1 TYR P 690      10.290  -0.412  26.644  0.00  0.00      PROA  
ATOM   3719  HD1 TYR P 690      10.898  -0.286  25.760  0.00  0.00      PROA  
ATOM   3720  CE1 TYR P 690       9.042  -1.002  26.520  0.00  0.00      PROA  
ATOM   3721  HE1 TYR P 690       8.786  -1.481  25.586  0.00  0.00      PROA  
ATOM   3722   CZ TYR P 690       8.129  -1.090  27.562  0.00  0.00      PROA  
ATOM   3723   OH TYR P 690       6.921  -1.813  27.289  0.00  0.00      PROA  
ATOM   3724   HH TYR P 690       6.536  -2.085  28.126  0.00  0.00      PROA  
ATOM   3725  CD2 TYR P 690       9.863  -0.063  28.953  0.00  0.00      PROA  
ATOM   3726  HD2 TYR P 690      10.134   0.396  29.892  0.00  0.00      PROA  
ATOM   3727  CE2 TYR P 690       8.593  -0.721  28.836  0.00  0.00      PROA  
ATOM   3728  HE2 TYR P 690       8.043  -0.760  29.765  0.00  0.00      PROA  
ATOM   3729    C TYR P 690      14.476   1.128  27.912  0.00  0.00      PROA  
ATOM   3730    O TYR P 690      14.271   2.329  28.096  0.00  0.00      PROA  
ATOM   3731    N THR P 691      15.758   0.719  27.758  0.00  0.00      PROA  
ATOM   3732   HN THR P 691      15.680  -0.273  27.689  0.00  0.00      PROA  
ATOM   3733   CA THR P 691      17.044   1.474  27.740  0.00  0.00      PROA  
ATOM   3734   HA THR P 691      17.035   2.197  28.543  0.00  0.00      PROA  
ATOM   3735   CB THR P 691      18.189   0.477  27.767  0.00  0.00      PROA  
ATOM   3736   HB THR P 691      17.854  -0.224  28.561  0.00  0.00      PROA  
ATOM   3737  OG1 THR P 691      19.389   0.955  28.280  0.00  0.00      PROA  
ATOM   3738  HG1 THR P 691      19.907   0.149  28.343  0.00  0.00      PROA  
ATOM   3739  CG2 THR P 691      18.548  -0.299  26.523  0.00  0.00      PROA  
ATOM   3740 HG21 THR P 691      17.613  -0.704  26.079  0.00  0.00      PROA  
ATOM   3741 HG22 THR P 691      19.232  -1.150  26.727  0.00  0.00      PROA  
ATOM   3742 HG23 THR P 691      19.076   0.425  25.866  0.00  0.00      PROA  
ATOM   3743    C THR P 691      17.139   2.333  26.475  0.00  0.00      PROA  
ATOM   3744    O THR P 691      16.597   1.946  25.420  0.00  0.00      PROA  
ATOM   3745    N PRO P 692      17.810   3.456  26.479  0.00  0.00      PROA  
ATOM   3746   CD PRO P 692      18.635   4.033  27.570  0.00  0.00      PROA  
ATOM   3747  HD1 PRO P 692      19.319   3.258  27.978  0.00  0.00      PROA  
ATOM   3748  HD2 PRO P 692      18.064   4.402  28.449  0.00  0.00      PROA  
ATOM   3749   CA PRO P 692      17.674   4.382  25.383  0.00  0.00      PROA  
ATOM   3750   HA PRO P 692      16.643   4.565  25.118  0.00  0.00      PROA  
ATOM   3751   CB PRO P 692      18.256   5.746  25.885  0.00  0.00      PROA  
ATOM   3752  HB1 PRO P 692      17.508   6.386  26.400  0.00  0.00      PROA  
ATOM   3753  HB2 PRO P 692      18.704   6.384  25.095  0.00  0.00      PROA  
ATOM   3754   CG PRO P 692      19.358   5.212  26.915  0.00  0.00      PROA  
ATOM   3755  HG1 PRO P 692      20.249   4.875  26.344  0.00  0.00      PROA  
ATOM   3756  HG2 PRO P 692      19.693   5.932  27.692  0.00  0.00      PROA  
ATOM   3757    C PRO P 692      18.347   3.839  24.166  0.00  0.00      PROA  
ATOM   3758    O PRO P 692      17.814   4.074  23.048  0.00  0.00      PROA  
ATOM   3759    N ASP P 693      19.470   3.184  24.303  0.00  0.00      PROA  
ATOM   3760   HN ASP P 693      19.779   3.037  25.240  0.00  0.00      PROA  
ATOM   3761   CA ASP P 693      20.372   2.618  23.277  0.00  0.00      PROA  
ATOM   3762   HA ASP P 693      20.749   3.429  22.671  0.00  0.00      PROA  
ATOM   3763   CB ASP P 693      21.579   1.863  23.830  0.00  0.00      PROA  
ATOM   3764  HB1 ASP P 693      21.923   1.154  23.047  0.00  0.00      PROA  
ATOM   3765  HB2 ASP P 693      21.251   1.080  24.547  0.00  0.00      PROA  
ATOM   3766   CG ASP P 693      22.742   2.683  24.347  0.00  0.00      PROA  
ATOM   3767  OD1 ASP P 693      22.806   3.923  24.199  0.00  0.00      PROA  
ATOM   3768  OD2 ASP P 693      23.723   2.008  24.855  0.00  0.00      PROA  
ATOM   3769    C ASP P 693      19.648   1.826  22.177  0.00  0.00      PROA  
ATOM   3770    O ASP P 693      20.116   1.777  21.030  0.00  0.00      PROA  
ATOM   3771    N VAL P 694      18.553   1.221  22.540  0.00  0.00      PROA  
ATOM   3772   HN VAL P 694      18.257   1.162  23.490  0.00  0.00      PROA  
ATOM   3773   CA VAL P 694      17.701   0.534  21.624  0.00  0.00      PROA  
ATOM   3774   HA VAL P 694      18.195  -0.283  21.120  0.00  0.00      PROA  
ATOM   3775   CB VAL P 694      16.598  -0.083  22.370  0.00  0.00      PROA  
ATOM   3776   HB VAL P 694      16.190   0.667  23.080  0.00  0.00      PROA  
ATOM   3777  CG1 VAL P 694      15.497  -0.606  21.406  0.00  0.00      PROA  
ATOM   3778 HG11 VAL P 694      14.748  -1.200  21.971  0.00  0.00      PROA  
ATOM   3779 HG12 VAL P 694      16.040  -1.216  20.653  0.00  0.00      PROA  
ATOM   3780 HG13 VAL P 694      15.052   0.236  20.833  0.00  0.00      PROA  
ATOM   3781  CG2 VAL P 694      17.247  -1.227  23.255  0.00  0.00      PROA  
ATOM   3782 HG21 VAL P 694      16.459  -1.653  23.912  0.00  0.00      PROA  
ATOM   3783 HG22 VAL P 694      18.033  -0.849  23.944  0.00  0.00      PROA  
ATOM   3784 HG23 VAL P 694      17.673  -2.083  22.689  0.00  0.00      PROA  
ATOM   3785    C VAL P 694      17.096   1.412  20.504  0.00  0.00      PROA  
ATOM   3786    O VAL P 694      17.214   1.056  19.287  0.00  0.00      PROA  
ATOM   3787    N LEU P 695      16.592   2.577  20.826  0.00  0.00      PROA  
ATOM   3788   HN LEU P 695      16.602   2.838  21.788  0.00  0.00      PROA  
ATOM   3789   CA LEU P 695      16.160   3.532  19.867  0.00  0.00      PROA  
ATOM   3790   HA LEU P 695      15.393   3.082  19.254  0.00  0.00      PROA  
ATOM   3791   CB LEU P 695      15.553   4.792  20.547  0.00  0.00      PROA  
ATOM   3792  HB1 LEU P 695      15.390   5.545  19.747  0.00  0.00      PROA  
ATOM   3793  HB2 LEU P 695      16.256   5.147  21.331  0.00  0.00      PROA  
ATOM   3794   CG LEU P 695      14.331   4.405  21.414  0.00  0.00      PROA  
ATOM   3795   HG LEU P 695      14.611   3.691  22.218  0.00  0.00      PROA  
ATOM   3796  CD1 LEU P 695      13.778   5.780  21.996  0.00  0.00      PROA  
ATOM   3797 HD11 LEU P 695      12.804   5.573  22.487  0.00  0.00      PROA  
ATOM   3798 HD12 LEU P 695      13.611   6.547  21.209  0.00  0.00      PROA  
ATOM   3799 HD13 LEU P 695      14.471   6.157  22.779  0.00  0.00      PROA  
ATOM   3800  CD2 LEU P 695      13.248   3.917  20.458  0.00  0.00      PROA  
ATOM   3801 HD21 LEU P 695      13.359   2.819  20.333  0.00  0.00      PROA  
ATOM   3802 HD22 LEU P 695      13.289   4.318  19.422  0.00  0.00      PROA  
ATOM   3803 HD23 LEU P 695      12.253   4.075  20.926  0.00  0.00      PROA  
ATOM   3804    C LEU P 695      17.262   4.076  19.001  0.00  0.00      PROA  
ATOM   3805    O LEU P 695      17.194   4.269  17.767  0.00  0.00      PROA  
ATOM   3806    N PHE P 696      18.394   4.401  19.560  0.00  0.00      PROA  
ATOM   3807   HN PHE P 696      18.449   4.456  20.554  0.00  0.00      PROA  
ATOM   3808   CA PHE P 696      19.604   4.794  18.831  0.00  0.00      PROA  
ATOM   3809   HA PHE P 696      19.440   5.723  18.304  0.00  0.00      PROA  
ATOM   3810   CB PHE P 696      20.645   5.022  19.981  0.00  0.00      PROA  
ATOM   3811  HB1 PHE P 696      20.697   4.070  20.552  0.00  0.00      PROA  
ATOM   3812  HB2 PHE P 696      20.171   5.801  20.616  0.00  0.00      PROA  
ATOM   3813   CG PHE P 696      21.905   5.492  19.398  0.00  0.00      PROA  
ATOM   3814  CD1 PHE P 696      22.022   6.782  18.923  0.00  0.00      PROA  
ATOM   3815  HD1 PHE P 696      21.139   7.383  19.082  0.00  0.00      PROA  
ATOM   3816  CE1 PHE P 696      23.209   7.168  18.275  0.00  0.00      PROA  
ATOM   3817  HE1 PHE P 696      23.290   8.128  17.786  0.00  0.00      PROA  
ATOM   3818   CZ PHE P 696      24.231   6.258  18.256  0.00  0.00      PROA  
ATOM   3819   HZ PHE P 696      25.159   6.672  17.888  0.00  0.00      PROA  
ATOM   3820  CD2 PHE P 696      23.043   4.595  19.385  0.00  0.00      PROA  
ATOM   3821  HD2 PHE P 696      22.922   3.612  19.817  0.00  0.00      PROA  
ATOM   3822  CE2 PHE P 696      24.282   4.984  18.874  0.00  0.00      PROA  
ATOM   3823  HE2 PHE P 696      25.235   4.490  18.753  0.00  0.00      PROA  
ATOM   3824    C PHE P 696      20.077   3.687  17.865  0.00  0.00      PROA  
ATOM   3825    O PHE P 696      20.505   3.926  16.695  0.00  0.00      PROA  
ATOM   3826    N TRP P 697      20.147   2.430  18.214  0.00  0.00      PROA  
ATOM   3827   HN TRP P 697      20.095   2.214  19.186  0.00  0.00      PROA  
ATOM   3828   CA TRP P 697      20.533   1.261  17.401  0.00  0.00      PROA  
ATOM   3829   HA TRP P 697      21.398   1.550  16.822  0.00  0.00      PROA  
ATOM   3830   CB TRP P 697      20.908  -0.037  18.292  0.00  0.00      PROA  
ATOM   3831  HB1 TRP P 697      20.261  -0.140  19.189  0.00  0.00      PROA  
ATOM   3832  HB2 TRP P 697      21.883   0.267  18.730  0.00  0.00      PROA  
ATOM   3833   CG TRP P 697      20.911  -1.305  17.484  0.00  0.00      PROA  
ATOM   3834  CD1 TRP P 697      20.088  -2.305  17.839  0.00  0.00      PROA  
ATOM   3835  HD1 TRP P 697      19.558  -2.377  18.777  0.00  0.00      PROA  
ATOM   3836  NE1 TRP P 697      20.218  -3.281  16.825  0.00  0.00      PROA  
ATOM   3837  HE1 TRP P 697      19.976  -4.223  16.740  0.00  0.00      PROA  
ATOM   3838  CE2 TRP P 697      21.025  -2.829  15.832  0.00  0.00      PROA  
ATOM   3839  CD2 TRP P 697      21.491  -1.587  16.233  0.00  0.00      PROA  
ATOM   3840  CE3 TRP P 697      22.287  -0.848  15.249  0.00  0.00      PROA  
ATOM   3841  HE3 TRP P 697      22.643   0.159  15.406  0.00  0.00      PROA  
ATOM   3842  CZ3 TRP P 697      22.771  -1.514  14.127  0.00  0.00      PROA  
ATOM   3843  HZ3 TRP P 697      23.393  -0.965  13.436  0.00  0.00      PROA  
ATOM   3844  CZ2 TRP P 697      21.456  -3.490  14.681  0.00  0.00      PROA  
ATOM   3845  HZ2 TRP P 697      21.167  -4.523  14.552  0.00  0.00      PROA  
ATOM   3846  CH2 TRP P 697      22.316  -2.810  13.811  0.00  0.00      PROA  
ATOM   3847  HH2 TRP P 697      22.635  -3.254  12.880  0.00  0.00      PROA  
ATOM   3848    C TRP P 697      19.492   1.062  16.306  0.00  0.00      PROA  
ATOM   3849    O TRP P 697      19.806   0.945  15.107  0.00  0.00      PROA  
ATOM   3850    N SER P 698      18.198   1.138  16.681  0.00  0.00      PROA  
ATOM   3851   HN SER P 698      18.014   1.291  17.649  0.00  0.00      PROA  
ATOM   3852   CA SER P 698      17.127   1.118  15.666  0.00  0.00      PROA  
ATOM   3853   HA SER P 698      17.069   0.171  15.149  0.00  0.00      PROA  
ATOM   3854   CB SER P 698      15.749   1.417  16.406  0.00  0.00      PROA  
ATOM   3855  HB1 SER P 698      15.040   1.491  15.554  0.00  0.00      PROA  
ATOM   3856  HB2 SER P 698      15.821   2.370  16.973  0.00  0.00      PROA  
ATOM   3857   OG SER P 698      15.377   0.366  17.213  0.00  0.00      PROA  
ATOM   3858  HG1 SER P 698      15.916   0.347  18.008  0.00  0.00      PROA  
ATOM   3859    C SER P 698      17.302   2.253  14.611  0.00  0.00      PROA  
ATOM   3860    O SER P 698      16.998   1.962  13.440  0.00  0.00      PROA  
ATOM   3861    N CYS P 699      17.726   3.479  14.948  0.00  0.00      PROA  
ATOM   3862   HN CYS P 699      17.984   3.614  15.902  0.00  0.00      PROA  
ATOM   3863   CA CYS P 699      17.911   4.583  14.027  0.00  0.00      PROA  
ATOM   3864   HA CYS P 699      16.941   4.750  13.582  0.00  0.00      PROA  
ATOM   3865   CB CYS P 699      18.335   5.852  14.820  0.00  0.00      PROA  
ATOM   3866  HB1 CYS P 699      18.769   6.544  14.066  0.00  0.00      PROA  
ATOM   3867  HB2 CYS P 699      19.138   5.529  15.515  0.00  0.00      PROA  
ATOM   3868   SG CYS P 699      16.911   6.613  15.551  0.00  0.00      PROA  
ATOM   3869  HG1 CYS P 699      16.804   6.197  16.804  0.00  0.00      PROA  
ATOM   3870    C CYS P 699      18.892   4.250  12.908  0.00  0.00      PROA  
ATOM   3871    O CYS P 699      18.641   4.428  11.698  0.00  0.00      PROA  
ATOM   3872    N ILE P 700      20.020   3.673  13.370  0.00  0.00      PROA  
ATOM   3873   HN ILE P 700      20.089   3.619  14.363  0.00  0.00      PROA  
ATOM   3874   CA ILE P 700      21.108   3.140  12.493  0.00  0.00      PROA  
ATOM   3875   HA ILE P 700      21.385   3.851  11.729  0.00  0.00      PROA  
ATOM   3876   CB ILE P 700      22.284   2.765  13.429  0.00  0.00      PROA  
ATOM   3877   HB ILE P 700      22.025   2.014  14.206  0.00  0.00      PROA  
ATOM   3878  CG2 ILE P 700      23.488   2.163  12.574  0.00  0.00      PROA  
ATOM   3879 HG21 ILE P 700      23.674   2.806  11.687  0.00  0.00      PROA  
ATOM   3880 HG22 ILE P 700      23.347   1.076  12.396  0.00  0.00      PROA  
ATOM   3881 HG23 ILE P 700      24.328   2.345  13.278  0.00  0.00      PROA  
ATOM   3882  CG1 ILE P 700      22.862   3.984  14.200  0.00  0.00      PROA  
ATOM   3883 HG11 ILE P 700      22.126   4.739  14.550  0.00  0.00      PROA  
ATOM   3884 HG12 ILE P 700      23.536   4.554  13.526  0.00  0.00      PROA  
ATOM   3885   CD ILE P 700      23.588   3.526  15.497  0.00  0.00      PROA  
ATOM   3886  HD1 ILE P 700      24.022   4.391  16.043  0.00  0.00      PROA  
ATOM   3887  HD2 ILE P 700      24.331   2.728  15.285  0.00  0.00      PROA  
ATOM   3888  HD3 ILE P 700      22.942   3.093  16.291  0.00  0.00      PROA  
ATOM   3889    C ILE P 700      20.624   1.868  11.713  0.00  0.00      PROA  
ATOM   3890    O ILE P 700      20.920   1.883  10.545  0.00  0.00      PROA  
ATOM   3891    N LEU P 701      19.931   0.896  12.325  0.00  0.00      PROA  
ATOM   3892   HN LEU P 701      19.789   0.912  13.311  0.00  0.00      PROA  
ATOM   3893   CA LEU P 701      19.368  -0.217  11.664  0.00  0.00      PROA  
ATOM   3894   HA LEU P 701      20.143  -0.658  11.054  0.00  0.00      PROA  
ATOM   3895   CB LEU P 701      18.846  -1.330  12.634  0.00  0.00      PROA  
ATOM   3896  HB1 LEU P 701      18.101  -0.884  13.327  0.00  0.00      PROA  
ATOM   3897  HB2 LEU P 701      19.660  -1.639  13.323  0.00  0.00      PROA  
ATOM   3898   CG LEU P 701      18.136  -2.563  12.042  0.00  0.00      PROA  
ATOM   3899   HG LEU P 701      17.197  -2.231  11.549  0.00  0.00      PROA  
ATOM   3900  CD1 LEU P 701      19.121  -3.349  11.186  0.00  0.00      PROA  
ATOM   3901 HD11 LEU P 701      18.551  -4.299  11.107  0.00  0.00      PROA  
ATOM   3902 HD12 LEU P 701      20.067  -3.662  11.678  0.00  0.00      PROA  
ATOM   3903 HD13 LEU P 701      19.275  -2.840  10.211  0.00  0.00      PROA  
ATOM   3904  CD2 LEU P 701      17.676  -3.501  13.206  0.00  0.00      PROA  
ATOM   3905 HD21 LEU P 701      18.473  -3.838  13.903  0.00  0.00      PROA  
ATOM   3906 HD22 LEU P 701      17.389  -4.419  12.650  0.00  0.00      PROA  
ATOM   3907 HD23 LEU P 701      16.810  -3.091  13.769  0.00  0.00      PROA  
ATOM   3908    C LEU P 701      18.358   0.134  10.553  0.00  0.00      PROA  
ATOM   3909    O LEU P 701      18.365  -0.466   9.466  0.00  0.00      PROA  
ATOM   3910    N PHE P 702      17.492   1.173  10.821  0.00  0.00      PROA  
ATOM   3911   HN PHE P 702      17.406   1.587  11.724  0.00  0.00      PROA  
ATOM   3912   CA PHE P 702      16.586   1.697   9.807  0.00  0.00      PROA  
ATOM   3913   HA PHE P 702      15.982   0.881   9.438  0.00  0.00      PROA  
ATOM   3914   CB PHE P 702      15.673   2.794  10.411  0.00  0.00      PROA  
ATOM   3915  HB1 PHE P 702      16.312   3.555  10.908  0.00  0.00      PROA  
ATOM   3916  HB2 PHE P 702      15.081   2.377  11.253  0.00  0.00      PROA  
ATOM   3917   CG PHE P 702      14.652   3.480   9.529  0.00  0.00      PROA  
ATOM   3918  CD1 PHE P 702      15.033   4.599   8.739  0.00  0.00      PROA  
ATOM   3919  HD1 PHE P 702      16.071   4.685   8.453  0.00  0.00      PROA  
ATOM   3920  CE1 PHE P 702      14.083   5.328   8.087  0.00  0.00      PROA  
ATOM   3921  HE1 PHE P 702      14.422   6.158   7.484  0.00  0.00      PROA  
ATOM   3922   CZ PHE P 702      12.716   5.166   8.459  0.00  0.00      PROA  
ATOM   3923   HZ PHE P 702      12.040   5.906   8.059  0.00  0.00      PROA  
ATOM   3924  CD2 PHE P 702      13.340   3.259   9.763  0.00  0.00      PROA  
ATOM   3925  HD2 PHE P 702      12.913   2.519  10.424  0.00  0.00      PROA  
ATOM   3926  CE2 PHE P 702      12.321   4.083   9.184  0.00  0.00      PROA  
ATOM   3927  HE2 PHE P 702      11.295   3.844   9.418  0.00  0.00      PROA  
ATOM   3928    C PHE P 702      17.250   2.162   8.492  0.00  0.00      PROA  
ATOM   3929    O PHE P 702      16.835   1.855   7.340  0.00  0.00      PROA  
ATOM   3930    N PHE P 703      18.301   3.059   8.618  0.00  0.00      PROA  
ATOM   3931   HN PHE P 703      18.666   3.316   9.509  0.00  0.00      PROA  
ATOM   3932   CA PHE P 703      19.086   3.484   7.429  0.00  0.00      PROA  
ATOM   3933   HA PHE P 703      18.340   3.809   6.719  0.00  0.00      PROA  
ATOM   3934   CB PHE P 703      19.882   4.774   7.929  0.00  0.00      PROA  
ATOM   3935  HB1 PHE P 703      20.355   4.576   8.915  0.00  0.00      PROA  
ATOM   3936  HB2 PHE P 703      19.166   5.622   7.877  0.00  0.00      PROA  
ATOM   3937   CG PHE P 703      20.992   5.109   6.980  0.00  0.00      PROA  
ATOM   3938  CD1 PHE P 703      22.315   4.990   7.335  0.00  0.00      PROA  
ATOM   3939  HD1 PHE P 703      22.479   4.706   8.363  0.00  0.00      PROA  
ATOM   3940  CE1 PHE P 703      23.376   5.390   6.479  0.00  0.00      PROA  
ATOM   3941  HE1 PHE P 703      24.398   5.192   6.765  0.00  0.00      PROA  
ATOM   3942   CZ PHE P 703      23.093   5.760   5.227  0.00  0.00      PROA  
ATOM   3943   HZ PHE P 703      23.983   5.884   4.627  0.00  0.00      PROA  
ATOM   3944  CD2 PHE P 703      20.712   5.742   5.714  0.00  0.00      PROA  
ATOM   3945  HD2 PHE P 703      19.696   5.905   5.386  0.00  0.00      PROA  
ATOM   3946  CE2 PHE P 703      21.796   6.035   4.768  0.00  0.00      PROA  
ATOM   3947  HE2 PHE P 703      21.475   6.501   3.848  0.00  0.00      PROA  
ATOM   3948    C PHE P 703      19.909   2.391   6.757  0.00  0.00      PROA  
ATOM   3949    O PHE P 703      20.127   2.418   5.565  0.00  0.00      PROA  
ATOM   3950    N ALA P 704      20.469   1.449   7.542  0.00  0.00      PROA  
ATOM   3951   HN ALA P 704      20.230   1.503   8.509  0.00  0.00      PROA  
ATOM   3952   CA ALA P 704      21.141   0.236   7.129  0.00  0.00      PROA  
ATOM   3953   HA ALA P 704      22.020   0.478   6.548  0.00  0.00      PROA  
ATOM   3954   CB ALA P 704      21.629  -0.483   8.398  0.00  0.00      PROA  
ATOM   3955  HB1 ALA P 704      20.757  -0.980   8.873  0.00  0.00      PROA  
ATOM   3956  HB2 ALA P 704      22.136   0.167   9.143  0.00  0.00      PROA  
ATOM   3957  HB3 ALA P 704      22.344  -1.292   8.135  0.00  0.00      PROA  
ATOM   3958    C ALA P 704      20.269  -0.532   6.237  0.00  0.00      PROA  
ATOM   3959    O ALA P 704      20.700  -1.043   5.177  0.00  0.00      PROA  
ATOM   3960    N THR P 705      19.045  -0.655   6.662  0.00  0.00      PROA  
ATOM   3961   HN THR P 705      18.790  -0.143   7.478  0.00  0.00      PROA  
ATOM   3962   CA THR P 705      18.061  -1.364   5.928  0.00  0.00      PROA  
ATOM   3963   HA THR P 705      18.424  -2.381   5.889  0.00  0.00      PROA  
ATOM   3964   CB THR P 705      16.678  -1.441   6.653  0.00  0.00      PROA  
ATOM   3965   HB THR P 705      16.282  -0.437   6.919  0.00  0.00      PROA  
ATOM   3966  OG1 THR P 705      16.948  -2.194   7.776  0.00  0.00      PROA  
ATOM   3967  HG1 THR P 705      17.445  -1.586   8.327  0.00  0.00      PROA  
ATOM   3968  CG2 THR P 705      15.614  -2.112   5.837  0.00  0.00      PROA  
ATOM   3969 HG21 THR P 705      14.757  -2.572   6.374  0.00  0.00      PROA  
ATOM   3970 HG22 THR P 705      16.057  -3.025   5.384  0.00  0.00      PROA  
ATOM   3971 HG23 THR P 705      15.285  -1.428   5.026  0.00  0.00      PROA  
ATOM   3972    C THR P 705      17.787  -0.866   4.615  0.00  0.00      PROA  
ATOM   3973    O THR P 705      17.553  -1.571   3.648  0.00  0.00      PROA  
ATOM   3974    N PHE P 706      17.676   0.472   4.495  0.00  0.00      PROA  
ATOM   3975   HN PHE P 706      17.638   1.013   5.332  0.00  0.00      PROA  
ATOM   3976   CA PHE P 706      17.318   1.142   3.275  0.00  0.00      PROA  
ATOM   3977   HA PHE P 706      16.504   0.624   2.790  0.00  0.00      PROA  
ATOM   3978   CB PHE P 706      16.854   2.672   3.648  0.00  0.00      PROA  
ATOM   3979  HB1 PHE P 706      17.546   3.005   4.451  0.00  0.00      PROA  
ATOM   3980  HB2 PHE P 706      15.795   2.667   3.986  0.00  0.00      PROA  
ATOM   3981   CG PHE P 706      16.956   3.599   2.520  0.00  0.00      PROA  
ATOM   3982  CD1 PHE P 706      17.556   4.892   2.597  0.00  0.00      PROA  
ATOM   3983  HD1 PHE P 706      17.931   5.318   3.516  0.00  0.00      PROA  
ATOM   3984  CE1 PHE P 706      17.839   5.590   1.443  0.00  0.00      PROA  
ATOM   3985  HE1 PHE P 706      18.334   6.549   1.457  0.00  0.00      PROA  
ATOM   3986   CZ PHE P 706      17.388   5.101   0.214  0.00  0.00      PROA  
ATOM   3987   HZ PHE P 706      17.421   5.682  -0.696  0.00  0.00      PROA  
ATOM   3988  CD2 PHE P 706      16.525   3.088   1.316  0.00  0.00      PROA  
ATOM   3989  HD2 PHE P 706      16.036   2.131   1.208  0.00  0.00      PROA  
ATOM   3990  CE2 PHE P 706      16.750   3.829   0.152  0.00  0.00      PROA  
ATOM   3991  HE2 PHE P 706      16.404   3.487  -0.812  0.00  0.00      PROA  
ATOM   3992    C PHE P 706      18.459   1.006   2.234  0.00  0.00      PROA  
ATOM   3993    O PHE P 706      18.308   0.697   1.074  0.00  0.00      PROA  
ATOM   3994    N ILE P 707      19.766   1.247   2.659  0.00  0.00      PROA  
ATOM   3995   HN ILE P 707      19.934   1.493   3.610  0.00  0.00      PROA  
ATOM   3996   CA ILE P 707      21.006   1.064   1.921  0.00  0.00      PROA  
ATOM   3997   HA ILE P 707      21.024   1.579   0.971  0.00  0.00      PROA  
ATOM   3998   CB ILE P 707      22.283   1.451   2.637  0.00  0.00      PROA  
ATOM   3999   HB ILE P 707      22.445   0.941   3.611  0.00  0.00      PROA  
ATOM   4000  CG2 ILE P 707      23.576   1.291   1.798  0.00  0.00      PROA  
ATOM   4001 HG21 ILE P 707      24.106   0.320   1.901  0.00  0.00      PROA  
ATOM   4002 HG22 ILE P 707      24.351   2.028   2.101  0.00  0.00      PROA  
ATOM   4003 HG23 ILE P 707      23.401   1.598   0.745  0.00  0.00      PROA  
ATOM   4004  CG1 ILE P 707      22.029   2.991   3.023  0.00  0.00      PROA  
ATOM   4005 HG11 ILE P 707      22.982   3.394   3.428  0.00  0.00      PROA  
ATOM   4006 HG12 ILE P 707      21.281   3.051   3.842  0.00  0.00      PROA  
ATOM   4007   CD ILE P 707      21.561   3.911   1.928  0.00  0.00      PROA  
ATOM   4008  HD1 ILE P 707      21.683   4.903   2.413  0.00  0.00      PROA  
ATOM   4009  HD2 ILE P 707      20.469   3.780   1.771  0.00  0.00      PROA  
ATOM   4010  HD3 ILE P 707      22.171   3.889   1.000  0.00  0.00      PROA  
ATOM   4011    C ILE P 707      21.273  -0.435   1.528  0.00  0.00      PROA  
ATOM   4012    O ILE P 707      21.581  -0.698   0.363  0.00  0.00      PROA  
ATOM   4013    N VAL P 708      21.037  -1.385   2.464  0.00  0.00      PROA  
ATOM   4014   HN VAL P 708      20.839  -1.147   3.412  0.00  0.00      PROA  
ATOM   4015   CA VAL P 708      21.330  -2.730   2.090  0.00  0.00      PROA  
ATOM   4016   HA VAL P 708      22.328  -2.772   1.681  0.00  0.00      PROA  
ATOM   4017   CB VAL P 708      21.435  -3.615   3.358  0.00  0.00      PROA  
ATOM   4018   HB VAL P 708      20.859  -3.278   4.246  0.00  0.00      PROA  
ATOM   4019  CG1 VAL P 708      21.416  -5.068   2.983  0.00  0.00      PROA  
ATOM   4020 HG11 VAL P 708      21.975  -5.123   2.024  0.00  0.00      PROA  
ATOM   4021 HG12 VAL P 708      20.457  -5.621   2.886  0.00  0.00      PROA  
ATOM   4022 HG13 VAL P 708      22.002  -5.663   3.716  0.00  0.00      PROA  
ATOM   4023  CG2 VAL P 708      22.882  -3.349   3.846  0.00  0.00      PROA  
ATOM   4024 HG21 VAL P 708      23.646  -3.846   3.211  0.00  0.00      PROA  
ATOM   4025 HG22 VAL P 708      22.974  -3.629   4.917  0.00  0.00      PROA  
ATOM   4026 HG23 VAL P 708      23.140  -2.272   3.750  0.00  0.00      PROA  
ATOM   4027    C VAL P 708      20.413  -3.309   1.023  0.00  0.00      PROA  
ATOM   4028    O VAL P 708      20.897  -4.004   0.100  0.00  0.00      PROA  
ATOM   4029    N SER P 709      19.065  -3.119   1.139  0.00  0.00      PROA  
ATOM   4030   HN SER P 709      18.636  -2.675   1.922  0.00  0.00      PROA  
ATOM   4031   CA SER P 709      18.010  -3.500   0.219  0.00  0.00      PROA  
ATOM   4032   HA SER P 709      18.157  -4.553   0.029  0.00  0.00      PROA  
ATOM   4033   CB SER P 709      16.586  -3.289   0.877  0.00  0.00      PROA  
ATOM   4034  HB1 SER P 709      16.612  -3.795   1.865  0.00  0.00      PROA  
ATOM   4035  HB2 SER P 709      16.022  -3.960   0.195  0.00  0.00      PROA  
ATOM   4036   OG SER P 709      16.129  -2.009   0.913  0.00  0.00      PROA  
ATOM   4037  HG1 SER P 709      16.528  -1.646   1.707  0.00  0.00      PROA  
ATOM   4038    C SER P 709      18.106  -2.900  -1.150  0.00  0.00      PROA  
ATOM   4039    O SER P 709      18.043  -3.646  -2.134  0.00  0.00      PROA  
ATOM   4040    N SER P 710      18.402  -1.628  -1.254  0.00  0.00      PROA  
ATOM   4041   HN SER P 710      18.309  -1.112  -0.406  0.00  0.00      PROA  
ATOM   4042   CA SER P 710      18.789  -0.935  -2.480  0.00  0.00      PROA  
ATOM   4043   HA SER P 710      18.024  -1.028  -3.236  0.00  0.00      PROA  
ATOM   4044   CB SER P 710      19.177   0.616  -2.210  0.00  0.00      PROA  
ATOM   4045  HB1 SER P 710      19.677   1.168  -3.034  0.00  0.00      PROA  
ATOM   4046  HB2 SER P 710      19.981   0.654  -1.445  0.00  0.00      PROA  
ATOM   4047   OG SER P 710      18.065   1.251  -1.739  0.00  0.00      PROA  
ATOM   4048  HG1 SER P 710      18.026   1.117  -0.790  0.00  0.00      PROA  
ATOM   4049    C SER P 710      19.979  -1.612  -3.168  0.00  0.00      PROA  
ATOM   4050    O SER P 710      20.014  -1.887  -4.348  0.00  0.00      PROA  
ATOM   4051    N THR P 711      21.025  -1.950  -2.331  0.00  0.00      PROA  
ATOM   4052   HN THR P 711      20.924  -1.667  -1.381  0.00  0.00      PROA  
ATOM   4053   CA THR P 711      22.227  -2.644  -2.845  0.00  0.00      PROA  
ATOM   4054   HA THR P 711      22.583  -2.214  -3.770  0.00  0.00      PROA  
ATOM   4055   CB THR P 711      23.401  -2.600  -1.879  0.00  0.00      PROA  
ATOM   4056   HB THR P 711      23.221  -3.337  -1.067  0.00  0.00      PROA  
ATOM   4057  OG1 THR P 711      23.635  -1.274  -1.421  0.00  0.00      PROA  
ATOM   4058  HG1 THR P 711      22.967  -1.090  -0.756  0.00  0.00      PROA  
ATOM   4059  CG2 THR P 711      24.657  -2.831  -2.634  0.00  0.00      PROA  
ATOM   4060 HG21 THR P 711      24.792  -3.917  -2.827  0.00  0.00      PROA  
ATOM   4061 HG22 THR P 711      25.541  -2.614  -1.997  0.00  0.00      PROA  
ATOM   4062 HG23 THR P 711      24.817  -2.228  -3.552  0.00  0.00      PROA  
ATOM   4063    C THR P 711      21.954  -4.076  -3.401  0.00  0.00      PROA  
ATOM   4064    O THR P 711      22.473  -4.432  -4.453  0.00  0.00      PROA  
ATOM   4065    N LEU P 712      21.073  -4.949  -2.779  0.00  0.00      PROA  
ATOM   4066   HN LEU P 712      20.753  -4.817  -1.844  0.00  0.00      PROA  
ATOM   4067   CA LEU P 712      20.632  -6.243  -3.305  0.00  0.00      PROA  
ATOM   4068   HA LEU P 712      21.565  -6.720  -3.565  0.00  0.00      PROA  
ATOM   4069   CB LEU P 712      20.059  -7.154  -2.175  0.00  0.00      PROA  
ATOM   4070  HB1 LEU P 712      19.813  -8.115  -2.676  0.00  0.00      PROA  
ATOM   4071  HB2 LEU P 712      19.269  -6.568  -1.659  0.00  0.00      PROA  
ATOM   4072   CG LEU P 712      21.115  -7.404  -1.100  0.00  0.00      PROA  
ATOM   4073   HG LEU P 712      21.315  -6.519  -0.458  0.00  0.00      PROA  
ATOM   4074  CD1 LEU P 712      20.554  -8.466  -0.109  0.00  0.00      PROA  
ATOM   4075 HD11 LEU P 712      19.637  -8.101   0.401  0.00  0.00      PROA  
ATOM   4076 HD12 LEU P 712      21.269  -8.785   0.679  0.00  0.00      PROA  
ATOM   4077 HD13 LEU P 712      20.355  -9.381  -0.707  0.00  0.00      PROA  
ATOM   4078  CD2 LEU P 712      22.530  -7.854  -1.622  0.00  0.00      PROA  
ATOM   4079 HD21 LEU P 712      22.381  -8.629  -2.404  0.00  0.00      PROA  
ATOM   4080 HD22 LEU P 712      23.190  -8.303  -0.849  0.00  0.00      PROA  
ATOM   4081 HD23 LEU P 712      23.000  -6.969  -2.101  0.00  0.00      PROA  
ATOM   4082    C LEU P 712      19.700  -6.046  -4.509  0.00  0.00      PROA  
ATOM   4083    O LEU P 712      19.991  -6.592  -5.560  0.00  0.00      PROA  
ATOM   4084    N LYS P 713      18.707  -5.173  -4.473  0.00  0.00      PROA  
ATOM   4085   HN LYS P 713      18.429  -4.743  -3.617  0.00  0.00      PROA  
ATOM   4086   CA LYS P 713      17.886  -4.836  -5.607  0.00  0.00      PROA  
ATOM   4087   HA LYS P 713      17.484  -5.744  -6.032  0.00  0.00      PROA  
ATOM   4088   CB LYS P 713      16.784  -3.809  -5.244  0.00  0.00      PROA  
ATOM   4089  HB1 LYS P 713      17.194  -2.901  -4.753  0.00  0.00      PROA  
ATOM   4090  HB2 LYS P 713      16.160  -4.352  -4.503  0.00  0.00      PROA  
ATOM   4091   CG LYS P 713      15.948  -3.418  -6.433  0.00  0.00      PROA  
ATOM   4092  HG1 LYS P 713      16.484  -2.669  -7.053  0.00  0.00      PROA  
ATOM   4093  HG2 LYS P 713      15.059  -2.905  -6.009  0.00  0.00      PROA  
ATOM   4094   CD LYS P 713      15.355  -4.615  -7.206  0.00  0.00      PROA  
ATOM   4095  HD1 LYS P 713      14.636  -5.103  -6.515  0.00  0.00      PROA  
ATOM   4096  HD2 LYS P 713      16.123  -5.305  -7.616  0.00  0.00      PROA  
ATOM   4097   CE LYS P 713      14.613  -4.154  -8.443  0.00  0.00      PROA  
ATOM   4098  HE1 LYS P 713      14.111  -5.094  -8.759  0.00  0.00      PROA  
ATOM   4099  HE2 LYS P 713      15.294  -3.822  -9.255  0.00  0.00      PROA  
ATOM   4100   NZ LYS P 713      13.497  -3.204  -8.126  0.00  0.00      PROA  
ATOM   4101  HZ1 LYS P 713      13.052  -3.538  -7.248  0.00  0.00      PROA  
ATOM   4102  HZ2 LYS P 713      12.808  -3.219  -8.906  0.00  0.00      PROA  
ATOM   4103  HZ3 LYS P 713      13.832  -2.234  -7.961  0.00  0.00      PROA  
ATOM   4104    C LYS P 713      18.741  -4.315  -6.885  0.00  0.00      PROA  
ATOM   4105    O LYS P 713      18.396  -4.612  -7.994  0.00  0.00      PROA  
ATOM   4106    N THR P 714      19.830  -3.499  -6.765  0.00  0.00      PROA  
ATOM   4107   HN THR P 714      20.077  -3.249  -5.832  0.00  0.00      PROA  
ATOM   4108   CA THR P 714      20.530  -2.984  -7.858  0.00  0.00      PROA  
ATOM   4109   HA THR P 714      19.904  -2.974  -8.738  0.00  0.00      PROA  
ATOM   4110   CB THR P 714      21.046  -1.606  -7.536  0.00  0.00      PROA  
ATOM   4111   HB THR P 714      21.669  -1.134  -8.326  0.00  0.00      PROA  
ATOM   4112  OG1 THR P 714      21.661  -1.528  -6.270  0.00  0.00      PROA  
ATOM   4113  HG1 THR P 714      20.964  -1.686  -5.629  0.00  0.00      PROA  
ATOM   4114  CG2 THR P 714      19.798  -0.604  -7.519  0.00  0.00      PROA  
ATOM   4115 HG21 THR P 714      20.117   0.455  -7.410  0.00  0.00      PROA  
ATOM   4116 HG22 THR P 714      19.077  -0.901  -6.727  0.00  0.00      PROA  
ATOM   4117 HG23 THR P 714      19.247  -0.632  -8.484  0.00  0.00      PROA  
ATOM   4118    C THR P 714      21.589  -3.869  -8.375  0.00  0.00      PROA  
ATOM   4119    O THR P 714      22.426  -3.517  -9.223  0.00  0.00      PROA  
ATOM   4120    N PHE P 715      21.752  -5.063  -7.742  0.00  0.00      PROA  
ATOM   4121   HN PHE P 715      21.401  -5.183  -6.817  0.00  0.00      PROA  
ATOM   4122   CA PHE P 715      22.877  -5.925  -8.055  0.00  0.00      PROA  
ATOM   4123   HA PHE P 715      23.766  -5.316  -8.127  0.00  0.00      PROA  
ATOM   4124   CB PHE P 715      23.051  -7.032  -6.969  0.00  0.00      PROA  
ATOM   4125  HB1 PHE P 715      22.129  -7.652  -6.986  0.00  0.00      PROA  
ATOM   4126  HB2 PHE P 715      23.127  -6.408  -6.053  0.00  0.00      PROA  
ATOM   4127   CG PHE P 715      24.226  -7.906  -7.014  0.00  0.00      PROA  
ATOM   4128  CD1 PHE P 715      25.443  -7.247  -7.033  0.00  0.00      PROA  
ATOM   4129  HD1 PHE P 715      25.630  -6.183  -7.030  0.00  0.00      PROA  
ATOM   4130  CE1 PHE P 715      26.587  -7.998  -6.904  0.00  0.00      PROA  
ATOM   4131  HE1 PHE P 715      27.527  -7.469  -6.940  0.00  0.00      PROA  
ATOM   4132   CZ PHE P 715      26.526  -9.400  -6.821  0.00  0.00      PROA  
ATOM   4133   HZ PHE P 715      27.434  -9.938  -6.591  0.00  0.00      PROA  
ATOM   4134  CD2 PHE P 715      24.143  -9.288  -6.994  0.00  0.00      PROA  
ATOM   4135  HD2 PHE P 715      23.202  -9.798  -6.845  0.00  0.00      PROA  
ATOM   4136  CE2 PHE P 715      25.260 -10.031  -6.834  0.00  0.00      PROA  
ATOM   4137  HE2 PHE P 715      25.254 -11.092  -6.633  0.00  0.00      PROA  
ATOM   4138    C PHE P 715      22.893  -6.544  -9.452  0.00  0.00      PROA  
ATOM   4139    O PHE P 715      23.908  -6.859 -10.034  0.00  0.00      PROA  
ATOM   4140    N LYS P 716      21.765  -6.664 -10.087  0.00  0.00      PROA  
ATOM   4141   HN LYS P 716      20.947  -6.366  -9.601  0.00  0.00      PROA  
ATOM   4142   CA LYS P 716      21.383  -7.219 -11.458  0.00  0.00      PROA  
ATOM   4143   HA LYS P 716      21.328  -8.298 -11.477  0.00  0.00      PROA  
ATOM   4144   CB LYS P 716      19.976  -6.677 -11.880  0.00  0.00      PROA  
ATOM   4145  HB1 LYS P 716      20.067  -5.606 -12.158  0.00  0.00      PROA  
ATOM   4146  HB2 LYS P 716      19.246  -6.824 -11.056  0.00  0.00      PROA  
ATOM   4147   CG LYS P 716      19.465  -7.397 -13.238  0.00  0.00      PROA  
ATOM   4148  HG1 LYS P 716      20.045  -8.342 -13.313  0.00  0.00      PROA  
ATOM   4149  HG2 LYS P 716      19.561  -6.813 -14.178  0.00  0.00      PROA  
ATOM   4150   CD LYS P 716      17.994  -7.779 -13.060  0.00  0.00      PROA  
ATOM   4151  HD1 LYS P 716      17.440  -6.825 -13.190  0.00  0.00      PROA  
ATOM   4152  HD2 LYS P 716      17.800  -8.111 -12.018  0.00  0.00      PROA  
ATOM   4153   CE LYS P 716      17.564  -9.004 -13.953  0.00  0.00      PROA  
ATOM   4154  HE1 LYS P 716      18.148  -9.875 -13.586  0.00  0.00      PROA  
ATOM   4155  HE2 LYS P 716      17.709  -8.841 -15.043  0.00  0.00      PROA  
ATOM   4156   NZ LYS P 716      16.176  -9.384 -13.687  0.00  0.00      PROA  
ATOM   4157  HZ1 LYS P 716      15.567  -8.589 -13.969  0.00  0.00      PROA  
ATOM   4158  HZ2 LYS P 716      16.027  -9.480 -12.663  0.00  0.00      PROA  
ATOM   4159  HZ3 LYS P 716      15.950 -10.248 -14.220  0.00  0.00      PROA  
ATOM   4160    C LYS P 716      22.386  -6.776 -12.519  0.00  0.00      PROA  
ATOM   4161    O LYS P 716      22.850  -7.630 -13.266  0.00  0.00      PROA  
ATOM   4162    N THR P 717      22.653  -5.449 -12.608  0.00  0.00      PROA  
ATOM   4163   HN THR P 717      22.240  -4.746 -12.034  0.00  0.00      PROA  
ATOM   4164   CA THR P 717      23.615  -4.868 -13.523  0.00  0.00      PROA  
ATOM   4165   HA THR P 717      23.830  -5.660 -14.225  0.00  0.00      PROA  
ATOM   4166   CB THR P 717      23.101  -3.603 -14.289  0.00  0.00      PROA  
ATOM   4167   HB THR P 717      23.851  -3.077 -14.917  0.00  0.00      PROA  
ATOM   4168  OG1 THR P 717      22.428  -2.667 -13.484  0.00  0.00      PROA  
ATOM   4169  HG1 THR P 717      22.968  -2.563 -12.697  0.00  0.00      PROA  
ATOM   4170  CG2 THR P 717      22.083  -3.987 -15.385  0.00  0.00      PROA  
ATOM   4171 HG21 THR P 717      21.475  -4.716 -14.807  0.00  0.00      PROA  
ATOM   4172 HG22 THR P 717      22.608  -4.373 -16.285  0.00  0.00      PROA  
ATOM   4173 HG23 THR P 717      21.669  -2.987 -15.634  0.00  0.00      PROA  
ATOM   4174    C THR P 717      24.965  -4.569 -12.901  0.00  0.00      PROA  
ATOM   4175    O THR P 717      25.790  -3.844 -13.476  0.00  0.00      PROA  
ATOM   4176    N SER P 718      25.291  -5.116 -11.751  0.00  0.00      PROA  
ATOM   4177   HN SER P 718      24.603  -5.579 -11.198  0.00  0.00      PROA  
ATOM   4178   CA SER P 718      26.666  -5.211 -11.313  0.00  0.00      PROA  
ATOM   4179   HA SER P 718      27.110  -4.229 -11.377  0.00  0.00      PROA  
ATOM   4180   CB SER P 718      26.740  -5.715  -9.836  0.00  0.00      PROA  
ATOM   4181  HB1 SER P 718      26.281  -6.727  -9.847  0.00  0.00      PROA  
ATOM   4182  HB2 SER P 718      26.164  -5.092  -9.118  0.00  0.00      PROA  
ATOM   4183   OG SER P 718      28.081  -5.878  -9.358  0.00  0.00      PROA  
ATOM   4184  HG1 SER P 718      28.612  -5.135  -9.655  0.00  0.00      PROA  
ATOM   4185    C SER P 718      27.545  -6.176 -12.119  0.00  0.00      PROA  
ATOM   4186    O SER P 718      27.052  -7.062 -12.826  0.00  0.00      PROA  
ATOM   4187    N ARG P 719      28.920  -6.008 -11.999  0.00  0.00      PROA  
ATOM   4188   HN ARG P 719      29.318  -5.364 -11.350  0.00  0.00      PROA  
ATOM   4189   CA ARG P 719      29.988  -6.841 -12.616  0.00  0.00      PROA  
ATOM   4190   HA ARG P 719      29.674  -7.105 -13.615  0.00  0.00      PROA  
ATOM   4191   CB ARG P 719      31.378  -6.057 -12.598  0.00  0.00      PROA  
ATOM   4192  HB1 ARG P 719      31.191  -5.046 -13.019  0.00  0.00      PROA  
ATOM   4193  HB2 ARG P 719      32.051  -6.565 -13.321  0.00  0.00      PROA  
ATOM   4194   CG ARG P 719      32.168  -6.031 -11.291  0.00  0.00      PROA  
ATOM   4195  HG1 ARG P 719      32.479  -7.056 -10.998  0.00  0.00      PROA  
ATOM   4196  HG2 ARG P 719      31.596  -5.589 -10.448  0.00  0.00      PROA  
ATOM   4197   CD ARG P 719      33.536  -5.284 -11.444  0.00  0.00      PROA  
ATOM   4198  HD1 ARG P 719      34.130  -5.567 -12.339  0.00  0.00      PROA  
ATOM   4199  HD2 ARG P 719      34.222  -5.552 -10.612  0.00  0.00      PROA  
ATOM   4200   NE ARG P 719      33.230  -3.764 -11.559  0.00  0.00      PROA  
ATOM   4201   HE ARG P 719      32.414  -3.300 -11.215  0.00  0.00      PROA  
ATOM   4202   CZ ARG P 719      34.158  -2.875 -11.609  0.00  0.00      PROA  
ATOM   4203  NH1 ARG P 719      35.369  -3.061 -12.127  0.00  0.00      PROA  
ATOM   4204 HH11 ARG P 719      35.656  -3.999 -12.321  0.00  0.00      PROA  
ATOM   4205 HH12 ARG P 719      35.847  -2.257 -12.481  0.00  0.00      PROA  
ATOM   4206  NH2 ARG P 719      33.788  -1.664 -11.302  0.00  0.00      PROA  
ATOM   4207 HH21 ARG P 719      32.845  -1.658 -10.971  0.00  0.00      PROA  
ATOM   4208 HH22 ARG P 719      34.384  -0.894 -11.532  0.00  0.00      PROA  
ATOM   4209    C ARG P 719      30.188  -8.127 -11.818  0.00  0.00      PROA  
ATOM   4210    O ARG P 719      30.887  -9.098 -12.266  0.00  0.00      PROA  
ATOM   4211    N TYR P 720      29.717  -8.184 -10.578  0.00  0.00      PROA  
ATOM   4212   HN TYR P 720      29.223  -7.435 -10.144  0.00  0.00      PROA  
ATOM   4213   CA TYR P 720      30.021  -9.348  -9.717  0.00  0.00      PROA  
ATOM   4214   HA TYR P 720      30.943  -9.704 -10.153  0.00  0.00      PROA  
ATOM   4215   CB TYR P 720      30.110  -9.019  -8.226  0.00  0.00      PROA  
ATOM   4216  HB1 TYR P 720      30.359  -9.905  -7.603  0.00  0.00      PROA  
ATOM   4217  HB2 TYR P 720      29.131  -8.636  -7.868  0.00  0.00      PROA  
ATOM   4218   CG TYR P 720      31.184  -7.986  -7.979  0.00  0.00      PROA  
ATOM   4219  CD1 TYR P 720      30.888  -6.749  -7.302  0.00  0.00      PROA  
ATOM   4220  HD1 TYR P 720      29.895  -6.552  -6.925  0.00  0.00      PROA  
ATOM   4221  CE1 TYR P 720      31.872  -5.798  -7.071  0.00  0.00      PROA  
ATOM   4222  HE1 TYR P 720      31.652  -4.886  -6.537  0.00  0.00      PROA  
ATOM   4223   CZ TYR P 720      33.199  -6.032  -7.367  0.00  0.00      PROA  
ATOM   4224   OH TYR P 720      34.148  -5.113  -6.887  0.00  0.00      PROA  
ATOM   4225   HH TYR P 720      34.971  -5.151  -7.380  0.00  0.00      PROA  
ATOM   4226  CD2 TYR P 720      32.518  -8.095  -8.472  0.00  0.00      PROA  
ATOM   4227  HD2 TYR P 720      32.742  -8.959  -9.080  0.00  0.00      PROA  
ATOM   4228  CE2 TYR P 720      33.529  -7.201  -8.023  0.00  0.00      PROA  
ATOM   4229  HE2 TYR P 720      34.517  -7.395  -8.411  0.00  0.00      PROA  
ATOM   4230    C TYR P 720      29.115 -10.529  -9.952  0.00  0.00      PROA  
ATOM   4231    O TYR P 720      27.915 -10.448  -9.911  0.00  0.00      PROA  
ATOM   4232    N PHE P 721      29.718 -11.733 -10.160  0.00  0.00      PROA  
ATOM   4233   HN PHE P 721      30.693 -11.859 -10.323  0.00  0.00      PROA  
ATOM   4234   CA PHE P 721      29.065 -13.007 -10.370  0.00  0.00      PROA  
ATOM   4235   HA PHE P 721      29.882 -13.700 -10.506  0.00  0.00      PROA  
ATOM   4236   CB PHE P 721      28.285 -13.559  -9.063  0.00  0.00      PROA  
ATOM   4237  HB1 PHE P 721      27.781 -14.546  -9.130  0.00  0.00      PROA  
ATOM   4238  HB2 PHE P 721      27.522 -12.766  -8.916  0.00  0.00      PROA  
ATOM   4239   CG PHE P 721      29.235 -13.688  -7.866  0.00  0.00      PROA  
ATOM   4240  CD1 PHE P 721      30.417 -14.445  -7.833  0.00  0.00      PROA  
ATOM   4241  HD1 PHE P 721      30.741 -15.050  -8.667  0.00  0.00      PROA  
ATOM   4242  CE1 PHE P 721      31.313 -14.423  -6.753  0.00  0.00      PROA  
ATOM   4243  HE1 PHE P 721      32.240 -14.976  -6.748  0.00  0.00      PROA  
ATOM   4244   CZ PHE P 721      30.906 -13.711  -5.619  0.00  0.00      PROA  
ATOM   4245   HZ PHE P 721      31.554 -13.665  -4.756  0.00  0.00      PROA  
ATOM   4246  CD2 PHE P 721      28.832 -12.986  -6.693  0.00  0.00      PROA  
ATOM   4247  HD2 PHE P 721      27.973 -12.334  -6.637  0.00  0.00      PROA  
ATOM   4248  CE2 PHE P 721      29.686 -12.922  -5.572  0.00  0.00      PROA  
ATOM   4249  HE2 PHE P 721      29.445 -12.389  -4.664  0.00  0.00      PROA  
ATOM   4250    C PHE P 721      28.323 -13.251 -11.712  0.00  0.00      PROA  
ATOM   4251    O PHE P 721      27.949 -12.261 -12.397  0.00  0.00      PROA  
ATOM   4252    N PRO P 722      28.117 -14.468 -12.215  0.00  0.00      PROA  
ATOM   4253   CD PRO P 722      28.773 -15.699 -11.726  0.00  0.00      PROA  
ATOM   4254  HD1 PRO P 722      28.614 -16.002 -10.669  0.00  0.00      PROA  
ATOM   4255  HD2 PRO P 722      29.864 -15.578 -11.899  0.00  0.00      PROA  
ATOM   4256   CA PRO P 722      27.137 -14.765 -13.314  0.00  0.00      PROA  
ATOM   4257   HA PRO P 722      27.696 -14.462 -14.187  0.00  0.00      PROA  
ATOM   4258   CB PRO P 722      26.886 -16.269 -13.285  0.00  0.00      PROA  
ATOM   4259  HB1 PRO P 722      26.626 -16.622 -14.305  0.00  0.00      PROA  
ATOM   4260  HB2 PRO P 722      26.214 -16.581 -12.457  0.00  0.00      PROA  
ATOM   4261   CG PRO P 722      28.280 -16.788 -12.762  0.00  0.00      PROA  
ATOM   4262  HG1 PRO P 722      28.105 -17.774 -12.282  0.00  0.00      PROA  
ATOM   4263  HG2 PRO P 722      29.013 -16.941 -13.583  0.00  0.00      PROA  
ATOM   4264    C PRO P 722      25.800 -13.969 -13.310  0.00  0.00      PROA  
ATOM   4265    O PRO P 722      25.266 -13.572 -12.260  0.00  0.00      PROA  
ATOM   4266    N THR P 723      25.198 -13.710 -14.428  0.00  0.00      PROA  
ATOM   4267   HN THR P 723      25.542 -13.989 -15.321  0.00  0.00      PROA  
ATOM   4268   CA THR P 723      24.060 -12.834 -14.645  0.00  0.00      PROA  
ATOM   4269   HA THR P 723      24.303 -11.850 -14.274  0.00  0.00      PROA  
ATOM   4270   CB THR P 723      23.603 -12.696 -16.105  0.00  0.00      PROA  
ATOM   4271   HB THR P 723      23.181 -13.570 -16.645  0.00  0.00      PROA  
ATOM   4272  OG1 THR P 723      24.692 -12.120 -16.909  0.00  0.00      PROA  
ATOM   4273  HG1 THR P 723      25.388 -12.781 -16.907  0.00  0.00      PROA  
ATOM   4274  CG2 THR P 723      22.541 -11.656 -16.180  0.00  0.00      PROA  
ATOM   4275 HG21 THR P 723      22.357 -11.326 -17.225  0.00  0.00      PROA  
ATOM   4276 HG22 THR P 723      22.847 -10.811 -15.527  0.00  0.00      PROA  
ATOM   4277 HG23 THR P 723      21.641 -12.196 -15.815  0.00  0.00      PROA  
ATOM   4278    C THR P 723      22.816 -13.331 -13.818  0.00  0.00      PROA  
ATOM   4279    O THR P 723      22.045 -12.589 -13.208  0.00  0.00      PROA  
ATOM   4280    N ARG P 724      22.607 -14.652 -13.840  0.00  0.00      PROA  
ATOM   4281   HN ARG P 724      23.067 -15.219 -14.520  0.00  0.00      PROA  
ATOM   4282   CA ARG P 724      21.540 -15.251 -13.062  0.00  0.00      PROA  
ATOM   4283   HA ARG P 724      20.630 -14.712 -13.280  0.00  0.00      PROA  
ATOM   4284   CB ARG P 724      21.218 -16.704 -13.378  0.00  0.00      PROA  
ATOM   4285  HB1 ARG P 724      20.789 -17.287 -12.536  0.00  0.00      PROA  
ATOM   4286  HB2 ARG P 724      22.174 -17.251 -13.524  0.00  0.00      PROA  
ATOM   4287   CG ARG P 724      20.349 -16.921 -14.663  0.00  0.00      PROA  
ATOM   4288  HG1 ARG P 724      21.014 -16.661 -15.514  0.00  0.00      PROA  
ATOM   4289  HG2 ARG P 724      19.489 -16.224 -14.562  0.00  0.00      PROA  
ATOM   4290   CD ARG P 724      19.921 -18.410 -14.786  0.00  0.00      PROA  
ATOM   4291  HD1 ARG P 724      19.108 -18.569 -15.527  0.00  0.00      PROA  
ATOM   4292  HD2 ARG P 724      19.435 -18.728 -13.839  0.00  0.00      PROA  
ATOM   4293   NE ARG P 724      21.106 -19.236 -15.109  0.00  0.00      PROA  
ATOM   4294   HE ARG P 724      21.977 -18.810 -15.356  0.00  0.00      PROA  
ATOM   4295   CZ ARG P 724      21.153 -20.554 -15.090  0.00  0.00      PROA  
ATOM   4296  NH1 ARG P 724      20.107 -21.274 -14.984  0.00  0.00      PROA  
ATOM   4297 HH11 ARG P 724      19.195 -20.872 -14.902  0.00  0.00      PROA  
ATOM   4298 HH12 ARG P 724      20.227 -22.256 -15.127  0.00  0.00      PROA  
ATOM   4299  NH2 ARG P 724      22.220 -21.200 -15.514  0.00  0.00      PROA  
ATOM   4300 HH21 ARG P 724      23.074 -20.691 -15.622  0.00  0.00      PROA  
ATOM   4301 HH22 ARG P 724      22.301 -22.186 -15.371  0.00  0.00      PROA  
ATOM   4302    C ARG P 724      21.657 -15.108 -11.586  0.00  0.00      PROA  
ATOM   4303    O ARG P 724      20.667 -14.895 -10.893  0.00  0.00      PROA  
ATOM   4304    N VAL P 725      22.901 -15.216 -11.026  0.00  0.00      PROA  
ATOM   4305   HN VAL P 725      23.645 -15.429 -11.654  0.00  0.00      PROA  
ATOM   4306   CA VAL P 725      23.269 -14.878  -9.642  0.00  0.00      PROA  
ATOM   4307   HA VAL P 725      22.713 -15.465  -8.926  0.00  0.00      PROA  
ATOM   4308   CB VAL P 725      24.716 -15.177  -9.284  0.00  0.00      PROA  
ATOM   4309   HB VAL P 725      25.382 -14.988 -10.153  0.00  0.00      PROA  
ATOM   4310  CG1 VAL P 725      25.205 -14.348  -8.039  0.00  0.00      PROA  
ATOM   4311 HG11 VAL P 725      25.450 -13.307  -8.340  0.00  0.00      PROA  
ATOM   4312 HG12 VAL P 725      26.098 -14.819  -7.575  0.00  0.00      PROA  
ATOM   4313 HG13 VAL P 725      24.440 -14.377  -7.234  0.00  0.00      PROA  
ATOM   4314  CG2 VAL P 725      24.820 -16.725  -9.090  0.00  0.00      PROA  
ATOM   4315 HG21 VAL P 725      24.108 -17.012  -8.287  0.00  0.00      PROA  
ATOM   4316 HG22 VAL P 725      25.823 -17.172  -8.921  0.00  0.00      PROA  
ATOM   4317 HG23 VAL P 725      24.412 -17.113 -10.048  0.00  0.00      PROA  
ATOM   4318    C VAL P 725      22.914 -13.463  -9.168  0.00  0.00      PROA  
ATOM   4319    O VAL P 725      22.220 -13.171  -8.200  0.00  0.00      PROA  
ATOM   4320    N ARG P 726      23.191 -12.525 -10.072  0.00  0.00      PROA  
ATOM   4321   HN ARG P 726      23.922 -12.636 -10.740  0.00  0.00      PROA  
ATOM   4322   CA ARG P 726      22.728 -11.135  -9.858  0.00  0.00      PROA  
ATOM   4323   HA ARG P 726      23.047 -10.785  -8.887  0.00  0.00      PROA  
ATOM   4324   CB ARG P 726      23.402 -10.281 -10.905  0.00  0.00      PROA  
ATOM   4325  HB1 ARG P 726      23.104  -9.228 -10.715  0.00  0.00      PROA  
ATOM   4326  HB2 ARG P 726      23.224 -10.646 -11.939  0.00  0.00      PROA  
ATOM   4327   CG ARG P 726      24.935 -10.390 -10.836  0.00  0.00      PROA  
ATOM   4328  HG1 ARG P 726      25.206 -11.404 -11.201  0.00  0.00      PROA  
ATOM   4329  HG2 ARG P 726      25.268 -10.091  -9.819  0.00  0.00      PROA  
ATOM   4330   CD ARG P 726      25.619  -9.294 -11.696  0.00  0.00      PROA  
ATOM   4331  HD1 ARG P 726      26.724  -9.177 -11.691  0.00  0.00      PROA  
ATOM   4332  HD2 ARG P 726      25.315  -8.351 -11.192  0.00  0.00      PROA  
ATOM   4333   NE ARG P 726      24.929  -9.271 -13.015  0.00  0.00      PROA  
ATOM   4334   HE ARG P 726      24.072  -8.759 -13.081  0.00  0.00      PROA  
ATOM   4335   CZ ARG P 726      25.654  -9.538 -14.130  0.00  0.00      PROA  
ATOM   4336  NH1 ARG P 726      25.205  -9.178 -15.330  0.00  0.00      PROA  
ATOM   4337 HH11 ARG P 726      24.371  -8.655 -15.505  0.00  0.00      PROA  
ATOM   4338 HH12 ARG P 726      25.902  -9.247 -16.043  0.00  0.00      PROA  
ATOM   4339  NH2 ARG P 726      26.862 -10.174 -14.094  0.00  0.00      PROA  
ATOM   4340 HH21 ARG P 726      26.970 -10.698 -13.249  0.00  0.00      PROA  
ATOM   4341 HH22 ARG P 726      27.248 -10.656 -14.880  0.00  0.00      PROA  
ATOM   4342    C ARG P 726      21.246 -10.983  -9.947  0.00  0.00      PROA  
ATOM   4343    O ARG P 726      20.620 -10.391  -9.044  0.00  0.00      PROA  
ATOM   4344    N SER P 727      20.629 -11.602 -10.975  0.00  0.00      PROA  
ATOM   4345   HN SER P 727      21.118 -12.176 -11.627  0.00  0.00      PROA  
ATOM   4346   CA SER P 727      19.163 -11.557 -11.203  0.00  0.00      PROA  
ATOM   4347   HA SER P 727      18.911 -10.509 -11.272  0.00  0.00      PROA  
ATOM   4348   CB SER P 727      18.784 -12.243 -12.553  0.00  0.00      PROA  
ATOM   4349  HB1 SER P 727      19.105 -13.303 -12.647  0.00  0.00      PROA  
ATOM   4350  HB2 SER P 727      19.331 -11.747 -13.382  0.00  0.00      PROA  
ATOM   4351   OG SER P 727      17.358 -12.169 -12.708  0.00  0.00      PROA  
ATOM   4352  HG1 SER P 727      17.137 -12.176 -13.643  0.00  0.00      PROA  
ATOM   4353    C SER P 727      18.324 -12.074  -9.955  0.00  0.00      PROA  
ATOM   4354    O SER P 727      17.276 -11.575  -9.584  0.00  0.00      PROA  
ATOM   4355    N THR P 728      18.843 -13.221  -9.357  0.00  0.00      PROA  
ATOM   4356   HN THR P 728      19.722 -13.533  -9.709  0.00  0.00      PROA  
ATOM   4357   CA THR P 728      18.196 -13.926  -8.258  0.00  0.00      PROA  
ATOM   4358   HA THR P 728      17.191 -14.185  -8.558  0.00  0.00      PROA  
ATOM   4359   CB THR P 728      19.071 -15.172  -7.998  0.00  0.00      PROA  
ATOM   4360   HB THR P 728      20.151 -14.965  -7.838  0.00  0.00      PROA  
ATOM   4361  OG1 THR P 728      19.084 -16.094  -9.112  0.00  0.00      PROA  
ATOM   4362  HG1 THR P 728      19.422 -15.612  -9.870  0.00  0.00      PROA  
ATOM   4363  CG2 THR P 728      18.561 -15.853  -6.729  0.00  0.00      PROA  
ATOM   4364 HG21 THR P 728      17.472 -15.770  -6.935  0.00  0.00      PROA  
ATOM   4365 HG22 THR P 728      18.938 -15.306  -5.838  0.00  0.00      PROA  
ATOM   4366 HG23 THR P 728      18.911 -16.902  -6.622  0.00  0.00      PROA  
ATOM   4367    C THR P 728      18.265 -12.986  -7.041  0.00  0.00      PROA  
ATOM   4368    O THR P 728      17.305 -12.771  -6.330  0.00  0.00      PROA  
ATOM   4369    N VAL P 729      19.471 -12.489  -6.745  0.00  0.00      PROA  
ATOM   4370   HN VAL P 729      20.306 -12.746  -7.226  0.00  0.00      PROA  
ATOM   4371   CA VAL P 729      19.629 -11.624  -5.591  0.00  0.00      PROA  
ATOM   4372   HA VAL P 729      19.364 -12.188  -4.709  0.00  0.00      PROA  
ATOM   4373   CB VAL P 729      21.098 -11.144  -5.495  0.00  0.00      PROA  
ATOM   4374   HB VAL P 729      21.419 -10.778  -6.494  0.00  0.00      PROA  
ATOM   4375  CG1 VAL P 729      21.273 -10.045  -4.459  0.00  0.00      PROA  
ATOM   4376 HG11 VAL P 729      21.128 -10.451  -3.435  0.00  0.00      PROA  
ATOM   4377 HG12 VAL P 729      20.545  -9.221  -4.622  0.00  0.00      PROA  
ATOM   4378 HG13 VAL P 729      22.286  -9.591  -4.478  0.00  0.00      PROA  
ATOM   4379  CG2 VAL P 729      21.909 -12.326  -4.971  0.00  0.00      PROA  
ATOM   4380 HG21 VAL P 729      22.972 -12.006  -4.918  0.00  0.00      PROA  
ATOM   4381 HG22 VAL P 729      21.873 -13.236  -5.608  0.00  0.00      PROA  
ATOM   4382 HG23 VAL P 729      21.587 -12.584  -3.940  0.00  0.00      PROA  
ATOM   4383    C VAL P 729      18.696 -10.359  -5.656  0.00  0.00      PROA  
ATOM   4384    O VAL P 729      18.099  -9.972  -4.630  0.00  0.00      PROA  
ATOM   4385    N SER P 730      18.700  -9.675  -6.832  0.00  0.00      PROA  
ATOM   4386   HN SER P 730      19.372  -9.983  -7.501  0.00  0.00      PROA  
ATOM   4387   CA SER P 730      17.809  -8.533  -7.076  0.00  0.00      PROA  
ATOM   4388   HA SER P 730      17.961  -7.775  -6.321  0.00  0.00      PROA  
ATOM   4389   CB SER P 730      18.062  -7.882  -8.403  0.00  0.00      PROA  
ATOM   4390  HB1 SER P 730      17.319  -7.109  -8.694  0.00  0.00      PROA  
ATOM   4391  HB2 SER P 730      17.960  -8.572  -9.267  0.00  0.00      PROA  
ATOM   4392   OG SER P 730      19.436  -7.291  -8.317  0.00  0.00      PROA  
ATOM   4393  HG1 SER P 730      19.518  -6.673  -7.587  0.00  0.00      PROA  
ATOM   4394    C SER P 730      16.302  -8.759  -6.903  0.00  0.00      PROA  
ATOM   4395    O SER P 730      15.547  -8.006  -6.262  0.00  0.00      PROA  
ATOM   4396    N ASP P 731      15.772  -9.906  -7.447  0.00  0.00      PROA  
ATOM   4397   HN ASP P 731      16.293 -10.515  -8.040  0.00  0.00      PROA  
ATOM   4398   CA ASP P 731      14.452 -10.346  -7.123  0.00  0.00      PROA  
ATOM   4399   HA ASP P 731      13.806  -9.521  -7.382  0.00  0.00      PROA  
ATOM   4400   CB ASP P 731      14.163 -11.582  -8.018  0.00  0.00      PROA  
ATOM   4401  HB1 ASP P 731      13.237 -12.056  -7.627  0.00  0.00      PROA  
ATOM   4402  HB2 ASP P 731      15.031 -12.269  -7.930  0.00  0.00      PROA  
ATOM   4403   CG ASP P 731      13.754 -11.253  -9.425  0.00  0.00      PROA  
ATOM   4404  OD1 ASP P 731      13.411 -12.231 -10.127  0.00  0.00      PROA  
ATOM   4405  OD2 ASP P 731      13.824 -10.080  -9.886  0.00  0.00      PROA  
ATOM   4406    C ASP P 731      14.101 -10.747  -5.701  0.00  0.00      PROA  
ATOM   4407    O ASP P 731      13.039 -10.386  -5.204  0.00  0.00      PROA  
ATOM   4408    N PHE P 732      15.015 -11.395  -4.974  0.00  0.00      PROA  
ATOM   4409   HN PHE P 732      15.762 -11.819  -5.480  0.00  0.00      PROA  
ATOM   4410   CA PHE P 732      14.813 -11.819  -3.579  0.00  0.00      PROA  
ATOM   4411   HA PHE P 732      13.745 -11.872  -3.431  0.00  0.00      PROA  
ATOM   4412   CB PHE P 732      15.392 -13.243  -3.275  0.00  0.00      PROA  
ATOM   4413  HB1 PHE P 732      15.537 -13.466  -2.197  0.00  0.00      PROA  
ATOM   4414  HB2 PHE P 732      16.349 -13.398  -3.817  0.00  0.00      PROA  
ATOM   4415   CG PHE P 732      14.400 -14.181  -3.963  0.00  0.00      PROA  
ATOM   4416  CD1 PHE P 732      14.558 -14.772  -5.221  0.00  0.00      PROA  
ATOM   4417  HD1 PHE P 732      15.431 -14.540  -5.814  0.00  0.00      PROA  
ATOM   4418  CE1 PHE P 732      13.674 -15.654  -5.739  0.00  0.00      PROA  
ATOM   4419  HE1 PHE P 732      13.944 -16.211  -6.624  0.00  0.00      PROA  
ATOM   4420   CZ PHE P 732      12.555 -16.035  -5.003  0.00  0.00      PROA  
ATOM   4421   HZ PHE P 732      11.778 -16.650  -5.433  0.00  0.00      PROA  
ATOM   4422  CD2 PHE P 732      13.334 -14.603  -3.156  0.00  0.00      PROA  
ATOM   4423  HD2 PHE P 732      13.181 -14.089  -2.218  0.00  0.00      PROA  
ATOM   4424  CE2 PHE P 732      12.329 -15.490  -3.686  0.00  0.00      PROA  
ATOM   4425  HE2 PHE P 732      11.496 -15.832  -3.089  0.00  0.00      PROA  
ATOM   4426    C PHE P 732      15.269 -10.877  -2.592  0.00  0.00      PROA  
ATOM   4427    O PHE P 732      15.382 -11.222  -1.467  0.00  0.00      PROA  
ATOM   4428    N ALA P 733      15.474  -9.608  -3.012  0.00  0.00      PROA  
ATOM   4429   HN ALA P 733      15.259  -9.328  -3.945  0.00  0.00      PROA  
ATOM   4430   CA ALA P 733      16.099  -8.524  -2.292  0.00  0.00      PROA  
ATOM   4431   HA ALA P 733      17.116  -8.868  -2.181  0.00  0.00      PROA  
ATOM   4432   CB ALA P 733      16.125  -7.248  -3.185  0.00  0.00      PROA  
ATOM   4433  HB1 ALA P 733      15.150  -6.753  -3.383  0.00  0.00      PROA  
ATOM   4434  HB2 ALA P 733      16.707  -7.374  -4.123  0.00  0.00      PROA  
ATOM   4435  HB3 ALA P 733      16.680  -6.378  -2.776  0.00  0.00      PROA  
ATOM   4436    C ALA P 733      15.583  -8.287  -0.845  0.00  0.00      PROA  
ATOM   4437    O ALA P 733      16.384  -8.307   0.106  0.00  0.00      PROA  
ATOM   4438    N VAL P 734      14.265  -8.212  -0.665  0.00  0.00      PROA  
ATOM   4439   HN VAL P 734      13.642  -8.307  -1.437  0.00  0.00      PROA  
ATOM   4440   CA VAL P 734      13.651  -8.043   0.657  0.00  0.00      PROA  
ATOM   4441   HA VAL P 734      14.192  -7.193   1.046  0.00  0.00      PROA  
ATOM   4442   CB VAL P 734      12.246  -7.431   0.682  0.00  0.00      PROA  
ATOM   4443   HB VAL P 734      11.606  -8.019  -0.010  0.00  0.00      PROA  
ATOM   4444  CG1 VAL P 734      11.673  -7.532   2.120  0.00  0.00      PROA  
ATOM   4445 HG11 VAL P 734      12.409  -7.142   2.856  0.00  0.00      PROA  
ATOM   4446 HG12 VAL P 734      11.456  -8.604   2.314  0.00  0.00      PROA  
ATOM   4447 HG13 VAL P 734      10.709  -6.980   2.135  0.00  0.00      PROA  
ATOM   4448  CG2 VAL P 734      12.247  -5.932   0.261  0.00  0.00      PROA  
ATOM   4449 HG21 VAL P 734      11.225  -5.496   0.237  0.00  0.00      PROA  
ATOM   4450 HG22 VAL P 734      12.518  -6.007  -0.814  0.00  0.00      PROA  
ATOM   4451 HG23 VAL P 734      12.872  -5.225   0.846  0.00  0.00      PROA  
ATOM   4452    C VAL P 734      13.791  -9.228   1.518  0.00  0.00      PROA  
ATOM   4453    O VAL P 734      14.355  -9.123   2.613  0.00  0.00      PROA  
ATOM   4454    N PHE P 735      13.526 -10.495   1.058  0.00  0.00      PROA  
ATOM   4455   HN PHE P 735      13.105 -10.538   0.155  0.00  0.00      PROA  
ATOM   4456   CA PHE P 735      13.713 -11.665   1.908  0.00  0.00      PROA  
ATOM   4457   HA PHE P 735      13.122 -11.598   2.809  0.00  0.00      PROA  
ATOM   4458   CB PHE P 735      13.069 -12.849   1.207  0.00  0.00      PROA  
ATOM   4459  HB1 PHE P 735      13.347 -12.786   0.134  0.00  0.00      PROA  
ATOM   4460  HB2 PHE P 735      11.968 -12.927   1.334  0.00  0.00      PROA  
ATOM   4461   CG PHE P 735      13.618 -14.160   1.720  0.00  0.00      PROA  
ATOM   4462  CD1 PHE P 735      14.448 -14.969   0.963  0.00  0.00      PROA  
ATOM   4463  HD1 PHE P 735      14.808 -14.753  -0.032  0.00  0.00      PROA  
ATOM   4464  CE1 PHE P 735      15.097 -16.142   1.521  0.00  0.00      PROA  
ATOM   4465  HE1 PHE P 735      15.680 -16.861   0.965  0.00  0.00      PROA  
ATOM   4466   CZ PHE P 735      14.700 -16.560   2.850  0.00  0.00      PROA  
ATOM   4467   HZ PHE P 735      15.112 -17.477   3.245  0.00  0.00      PROA  
ATOM   4468  CD2 PHE P 735      13.254 -14.511   3.024  0.00  0.00      PROA  
ATOM   4469  HD2 PHE P 735      12.569 -13.965   3.656  0.00  0.00      PROA  
ATOM   4470  CE2 PHE P 735      13.774 -15.752   3.585  0.00  0.00      PROA  
ATOM   4471  HE2 PHE P 735      13.555 -16.038   4.603  0.00  0.00      PROA  
ATOM   4472    C PHE P 735      15.148 -11.887   2.402  0.00  0.00      PROA  
ATOM   4473    O PHE P 735      15.421 -12.110   3.559  0.00  0.00      PROA  
ATOM   4474    N LEU P 736      16.080 -11.790   1.495  0.00  0.00      PROA  
ATOM   4475   HN LEU P 736      15.915 -11.521   0.549  0.00  0.00      PROA  
ATOM   4476   CA LEU P 736      17.533 -11.740   1.845  0.00  0.00      PROA  
ATOM   4477   HA LEU P 736      17.871 -12.593   2.415  0.00  0.00      PROA  
ATOM   4478   CB LEU P 736      18.437 -11.664   0.533  0.00  0.00      PROA  
ATOM   4479  HB1 LEU P 736      19.485 -11.691   0.901  0.00  0.00      PROA  
ATOM   4480  HB2 LEU P 736      18.259 -10.751  -0.074  0.00  0.00      PROA  
ATOM   4481   CG LEU P 736      18.156 -12.918  -0.328  0.00  0.00      PROA  
ATOM   4482   HG LEU P 736      17.126 -12.934  -0.746  0.00  0.00      PROA  
ATOM   4483  CD1 LEU P 736      19.171 -12.845  -1.509  0.00  0.00      PROA  
ATOM   4484 HD11 LEU P 736      20.228 -13.102  -1.283  0.00  0.00      PROA  
ATOM   4485 HD12 LEU P 736      19.032 -11.829  -1.937  0.00  0.00      PROA  
ATOM   4486 HD13 LEU P 736      18.831 -13.450  -2.376  0.00  0.00      PROA  
ATOM   4487  CD2 LEU P 736      18.282 -14.204   0.493  0.00  0.00      PROA  
ATOM   4488 HD21 LEU P 736      19.021 -14.038   1.306  0.00  0.00      PROA  
ATOM   4489 HD22 LEU P 736      18.580 -15.111  -0.074  0.00  0.00      PROA  
ATOM   4490 HD23 LEU P 736      17.290 -14.439   0.935  0.00  0.00      PROA  
ATOM   4491    C LEU P 736      17.898 -10.666   2.799  0.00  0.00      PROA  
ATOM   4492    O LEU P 736      18.819 -10.858   3.637  0.00  0.00      PROA  
ATOM   4493    N THR P 737      17.303  -9.486   2.724  0.00  0.00      PROA  
ATOM   4494   HN THR P 737      16.727  -9.313   1.929  0.00  0.00      PROA  
ATOM   4495   CA THR P 737      17.512  -8.379   3.554  0.00  0.00      PROA  
ATOM   4496   HA THR P 737      18.575  -8.198   3.627  0.00  0.00      PROA  
ATOM   4497   CB THR P 737      16.897  -7.071   3.030  0.00  0.00      PROA  
ATOM   4498   HB THR P 737      15.792  -7.179   2.999  0.00  0.00      PROA  
ATOM   4499  OG1 THR P 737      17.458  -6.658   1.762  0.00  0.00      PROA  
ATOM   4500  HG1 THR P 737      17.237  -7.358   1.144  0.00  0.00      PROA  
ATOM   4501  CG2 THR P 737      17.353  -5.916   4.007  0.00  0.00      PROA  
ATOM   4502 HG21 THR P 737      16.940  -6.050   5.030  0.00  0.00      PROA  
ATOM   4503 HG22 THR P 737      16.972  -4.914   3.712  0.00  0.00      PROA  
ATOM   4504 HG23 THR P 737      18.461  -5.955   4.065  0.00  0.00      PROA  
ATOM   4505    C THR P 737      17.079  -8.690   4.939  0.00  0.00      PROA  
ATOM   4506    O THR P 737      17.774  -8.560   5.925  0.00  0.00      PROA  
ATOM   4507    N ILE P 738      15.810  -9.195   5.159  0.00  0.00      PROA  
ATOM   4508   HN ILE P 738      15.304  -9.375   4.319  0.00  0.00      PROA  
ATOM   4509   CA ILE P 738      15.327  -9.551   6.437  0.00  0.00      PROA  
ATOM   4510   HA ILE P 738      15.554  -8.733   7.105  0.00  0.00      PROA  
ATOM   4511   CB ILE P 738      13.765  -9.812   6.469  0.00  0.00      PROA  
ATOM   4512   HB ILE P 738      13.404 -10.661   5.850  0.00  0.00      PROA  
ATOM   4513  CG2 ILE P 738      13.268 -10.203   7.851  0.00  0.00      PROA  
ATOM   4514 HG21 ILE P 738      12.159 -10.232   7.892  0.00  0.00      PROA  
ATOM   4515 HG22 ILE P 738      13.630  -9.424   8.555  0.00  0.00      PROA  
ATOM   4516 HG23 ILE P 738      13.755 -11.125   8.236  0.00  0.00      PROA  
ATOM   4517  CG1 ILE P 738      13.058  -8.563   5.876  0.00  0.00      PROA  
ATOM   4518 HG11 ILE P 738      13.550  -8.220   4.940  0.00  0.00      PROA  
ATOM   4519 HG12 ILE P 738      13.066  -7.693   6.567  0.00  0.00      PROA  
ATOM   4520   CD ILE P 738      11.604  -8.913   5.377  0.00  0.00      PROA  
ATOM   4521  HD1 ILE P 738      11.046  -8.007   5.058  0.00  0.00      PROA  
ATOM   4522  HD2 ILE P 738      11.082  -9.376   6.242  0.00  0.00      PROA  
ATOM   4523  HD3 ILE P 738      11.769  -9.618   4.534  0.00  0.00      PROA  
ATOM   4524    C ILE P 738      16.078 -10.788   6.915  0.00  0.00      PROA  
ATOM   4525    O ILE P 738      16.332 -10.918   8.169  0.00  0.00      PROA  
ATOM   4526    N PHE P 739      16.471 -11.699   6.015  0.00  0.00      PROA  
ATOM   4527   HN PHE P 739      16.297 -11.643   5.035  0.00  0.00      PROA  
ATOM   4528   CA PHE P 739      17.328 -12.893   6.369  0.00  0.00      PROA  
ATOM   4529   HA PHE P 739      16.791 -13.391   7.164  0.00  0.00      PROA  
ATOM   4530   CB PHE P 739      17.460 -13.879   5.192  0.00  0.00      PROA  
ATOM   4531  HB1 PHE P 739      17.821 -13.249   4.350  0.00  0.00      PROA  
ATOM   4532  HB2 PHE P 739      16.477 -14.360   5.000  0.00  0.00      PROA  
ATOM   4533   CG PHE P 739      18.435 -14.946   5.359  0.00  0.00      PROA  
ATOM   4534  CD1 PHE P 739      18.145 -16.015   6.240  0.00  0.00      PROA  
ATOM   4535  HD1 PHE P 739      17.095 -16.053   6.490  0.00  0.00      PROA  
ATOM   4536  CE1 PHE P 739      18.953 -17.164   6.321  0.00  0.00      PROA  
ATOM   4537  HE1 PHE P 739      18.626 -18.001   6.919  0.00  0.00      PROA  
ATOM   4538   CZ PHE P 739      20.226 -17.056   5.791  0.00  0.00      PROA  
ATOM   4539   HZ PHE P 739      20.941 -17.827   6.040  0.00  0.00      PROA  
ATOM   4540  CD2 PHE P 739      19.737 -14.945   4.730  0.00  0.00      PROA  
ATOM   4541  HD2 PHE P 739      20.017 -14.080   4.149  0.00  0.00      PROA  
ATOM   4542  CE2 PHE P 739      20.662 -15.919   5.076  0.00  0.00      PROA  
ATOM   4543  HE2 PHE P 739      21.671 -15.936   4.690  0.00  0.00      PROA  
ATOM   4544    C PHE P 739      18.703 -12.583   6.961  0.00  0.00      PROA  
ATOM   4545    O PHE P 739      19.121 -13.015   8.041  0.00  0.00      PROA  
ATOM   4546    N THR P 740      19.524 -11.620   6.341  0.00  0.00      PROA  
ATOM   4547   HN THR P 740      19.264 -11.491   5.387  0.00  0.00      PROA  
ATOM   4548   CA THR P 740      20.699 -10.866   6.864  0.00  0.00      PROA  
ATOM   4549   HA THR P 740      21.508 -11.555   7.057  0.00  0.00      PROA  
ATOM   4550   CB THR P 740      21.171  -9.871   5.867  0.00  0.00      PROA  
ATOM   4551   HB THR P 740      20.415  -9.148   5.492  0.00  0.00      PROA  
ATOM   4552  OG1 THR P 740      21.745 -10.544   4.794  0.00  0.00      PROA  
ATOM   4553  HG1 THR P 740      20.989 -10.900   4.321  0.00  0.00      PROA  
ATOM   4554  CG2 THR P 740      22.299  -9.109   6.443  0.00  0.00      PROA  
ATOM   4555 HG21 THR P 740      23.162  -9.746   6.731  0.00  0.00      PROA  
ATOM   4556 HG22 THR P 740      22.070  -8.522   7.358  0.00  0.00      PROA  
ATOM   4557 HG23 THR P 740      22.618  -8.450   5.607  0.00  0.00      PROA  
ATOM   4558    C THR P 740      20.394 -10.228   8.230  0.00  0.00      PROA  
ATOM   4559    O THR P 740      21.047 -10.496   9.168  0.00  0.00      PROA  
ATOM   4560    N MET P 741      19.377  -9.339   8.337  0.00  0.00      PROA  
ATOM   4561   HN MET P 741      18.742  -9.258   7.573  0.00  0.00      PROA  
ATOM   4562   CA MET P 741      19.131  -8.564   9.449  0.00  0.00      PROA  
ATOM   4563   HA MET P 741      20.091  -8.167   9.744  0.00  0.00      PROA  
ATOM   4564   CB MET P 741      18.264  -7.321   9.094  0.00  0.00      PROA  
ATOM   4565  HB1 MET P 741      17.739  -7.047  10.034  0.00  0.00      PROA  
ATOM   4566  HB2 MET P 741      17.425  -7.659   8.449  0.00  0.00      PROA  
ATOM   4567   CG MET P 741      19.008  -6.121   8.573  0.00  0.00      PROA  
ATOM   4568  HG1 MET P 741      19.794  -5.892   9.324  0.00  0.00      PROA  
ATOM   4569  HG2 MET P 741      18.235  -5.346   8.765  0.00  0.00      PROA  
ATOM   4570   SD MET P 741      19.812  -6.122   6.874  0.00  0.00      PROA  
ATOM   4571   CE MET P 741      20.652  -4.573   7.133  0.00  0.00      PROA  
ATOM   4572  HE1 MET P 741      19.958  -3.749   6.860  0.00  0.00      PROA  
ATOM   4573  HE2 MET P 741      21.637  -4.506   6.623  0.00  0.00      PROA  
ATOM   4574  HE3 MET P 741      20.806  -4.432   8.224  0.00  0.00      PROA  
ATOM   4575    C MET P 741      18.699  -9.343  10.695  0.00  0.00      PROA  
ATOM   4576    O MET P 741      18.930  -8.855  11.828  0.00  0.00      PROA  
ATOM   4577    N VAL P 742      18.070 -10.501  10.512  0.00  0.00      PROA  
ATOM   4578   HN VAL P 742      17.858 -10.716   9.562  0.00  0.00      PROA  
ATOM   4579   CA VAL P 742      17.803 -11.476  11.449  0.00  0.00      PROA  
ATOM   4580   HA VAL P 742      17.333 -10.958  12.272  0.00  0.00      PROA  
ATOM   4581   CB VAL P 742      16.824 -12.505  10.886  0.00  0.00      PROA  
ATOM   4582   HB VAL P 742      17.106 -12.820   9.858  0.00  0.00      PROA  
ATOM   4583  CG1 VAL P 742      16.705 -13.859  11.618  0.00  0.00      PROA  
ATOM   4584 HG11 VAL P 742      16.503 -13.692  12.697  0.00  0.00      PROA  
ATOM   4585 HG12 VAL P 742      17.570 -14.543  11.488  0.00  0.00      PROA  
ATOM   4586 HG13 VAL P 742      15.847 -14.354  11.114  0.00  0.00      PROA  
ATOM   4587  CG2 VAL P 742      15.457 -11.773  10.872  0.00  0.00      PROA  
ATOM   4588 HG21 VAL P 742      15.282 -11.247  11.834  0.00  0.00      PROA  
ATOM   4589 HG22 VAL P 742      14.655 -12.502  10.626  0.00  0.00      PROA  
ATOM   4590 HG23 VAL P 742      15.451 -10.898  10.188  0.00  0.00      PROA  
ATOM   4591    C VAL P 742      19.022 -12.042  12.080  0.00  0.00      PROA  
ATOM   4592    O VAL P 742      19.137 -12.048  13.320  0.00  0.00      PROA  
ATOM   4593    N ILE P 743      19.989 -12.444  11.223  0.00  0.00      PROA  
ATOM   4594   HN ILE P 743      19.818 -12.246  10.261  0.00  0.00      PROA  
ATOM   4595   CA ILE P 743      21.256 -13.097  11.618  0.00  0.00      PROA  
ATOM   4596   HA ILE P 743      20.945 -13.818  12.359  0.00  0.00      PROA  
ATOM   4597   CB ILE P 743      21.912 -13.917  10.443  0.00  0.00      PROA  
ATOM   4598   HB ILE P 743      21.972 -13.162   9.630  0.00  0.00      PROA  
ATOM   4599  CG2 ILE P 743      23.339 -14.316  10.765  0.00  0.00      PROA  
ATOM   4600 HG21 ILE P 743      23.464 -15.009  11.625  0.00  0.00      PROA  
ATOM   4601 HG22 ILE P 743      23.892 -13.368  10.934  0.00  0.00      PROA  
ATOM   4602 HG23 ILE P 743      23.803 -14.816   9.888  0.00  0.00      PROA  
ATOM   4603  CG1 ILE P 743      21.101 -15.186  10.023  0.00  0.00      PROA  
ATOM   4604 HG11 ILE P 743      21.680 -15.760   9.268  0.00  0.00      PROA  
ATOM   4605 HG12 ILE P 743      20.171 -14.900   9.487  0.00  0.00      PROA  
ATOM   4606   CD ILE P 743      20.760 -16.028  11.240  0.00  0.00      PROA  
ATOM   4607  HD1 ILE P 743      19.966 -15.526  11.834  0.00  0.00      PROA  
ATOM   4608  HD2 ILE P 743      21.667 -16.211  11.855  0.00  0.00      PROA  
ATOM   4609  HD3 ILE P 743      20.413 -17.046  10.962  0.00  0.00      PROA  
ATOM   4610    C ILE P 743      22.236 -12.083  12.311  0.00  0.00      PROA  
ATOM   4611    O ILE P 743      22.801 -12.370  13.356  0.00  0.00      PROA  
ATOM   4612    N LEU P 744      22.101 -10.866  11.844  0.00  0.00      PROA  
ATOM   4613   HN LEU P 744      21.684 -10.759  10.945  0.00  0.00      PROA  
ATOM   4614   CA LEU P 744      22.654  -9.698  12.503  0.00  0.00      PROA  
ATOM   4615   HA LEU P 744      23.705  -9.942  12.537  0.00  0.00      PROA  
ATOM   4616   CB LEU P 744      22.606  -8.472  11.619  0.00  0.00      PROA  
ATOM   4617  HB1 LEU P 744      21.581  -8.420  11.192  0.00  0.00      PROA  
ATOM   4618  HB2 LEU P 744      23.348  -8.716  10.829  0.00  0.00      PROA  
ATOM   4619   CG LEU P 744      23.181  -7.085  12.201  0.00  0.00      PROA  
ATOM   4620   HG LEU P 744      22.486  -6.621  12.933  0.00  0.00      PROA  
ATOM   4621  CD1 LEU P 744      24.628  -7.233  12.847  0.00  0.00      PROA  
ATOM   4622 HD11 LEU P 744      25.354  -7.518  12.056  0.00  0.00      PROA  
ATOM   4623 HD12 LEU P 744      24.551  -7.844  13.772  0.00  0.00      PROA  
ATOM   4624 HD13 LEU P 744      24.971  -6.198  13.058  0.00  0.00      PROA  
ATOM   4625  CD2 LEU P 744      23.265  -6.015  11.126  0.00  0.00      PROA  
ATOM   4626 HD21 LEU P 744      23.547  -4.985  11.430  0.00  0.00      PROA  
ATOM   4627 HD22 LEU P 744      22.243  -5.904  10.704  0.00  0.00      PROA  
ATOM   4628 HD23 LEU P 744      23.835  -6.352  10.234  0.00  0.00      PROA  
ATOM   4629    C LEU P 744      22.078  -9.439  13.946  0.00  0.00      PROA  
ATOM   4630    O LEU P 744      22.773  -9.196  14.899  0.00  0.00      PROA  
ATOM   4631    N ASP P 745      20.739  -9.425  14.078  0.00  0.00      PROA  
ATOM   4632   HN ASP P 745      20.177  -9.614  13.276  0.00  0.00      PROA  
ATOM   4633   CA ASP P 745      20.043  -9.233  15.291  0.00  0.00      PROA  
ATOM   4634   HA ASP P 745      20.351  -8.291  15.721  0.00  0.00      PROA  
ATOM   4635   CB ASP P 745      18.521  -9.308  15.157  0.00  0.00      PROA  
ATOM   4636  HB1 ASP P 745      18.300 -10.339  14.804  0.00  0.00      PROA  
ATOM   4637  HB2 ASP P 745      18.077  -8.544  14.484  0.00  0.00      PROA  
ATOM   4638   CG ASP P 745      17.676  -9.158  16.440  0.00  0.00      PROA  
ATOM   4639  OD1 ASP P 745      16.848 -10.049  16.757  0.00  0.00      PROA  
ATOM   4640  OD2 ASP P 745      17.780  -8.137  17.127  0.00  0.00      PROA  
ATOM   4641    C ASP P 745      20.610 -10.232  16.373  0.00  0.00      PROA  
ATOM   4642    O ASP P 745      20.858  -9.901  17.535  0.00  0.00      PROA  
ATOM   4643    N PHE P 746      20.775 -11.492  15.985  0.00  0.00      PROA  
ATOM   4644   HN PHE P 746      20.316 -11.680  15.120  0.00  0.00      PROA  
ATOM   4645   CA PHE P 746      21.485 -12.600  16.698  0.00  0.00      PROA  
ATOM   4646   HA PHE P 746      21.000 -12.592  17.662  0.00  0.00      PROA  
ATOM   4647   CB PHE P 746      21.349 -14.055  15.976  0.00  0.00      PROA  
ATOM   4648  HB1 PHE P 746      21.796 -14.866  16.589  0.00  0.00      PROA  
ATOM   4649  HB2 PHE P 746      21.988 -14.021  15.068  0.00  0.00      PROA  
ATOM   4650   CG PHE P 746      19.916 -14.485  15.735  0.00  0.00      PROA  
ATOM   4651  CD1 PHE P 746      18.867 -14.166  16.646  0.00  0.00      PROA  
ATOM   4652  HD1 PHE P 746      18.967 -13.523  17.508  0.00  0.00      PROA  
ATOM   4653  CE1 PHE P 746      17.587 -14.691  16.490  0.00  0.00      PROA  
ATOM   4654  HE1 PHE P 746      16.717 -14.401  17.060  0.00  0.00      PROA  
ATOM   4655   CZ PHE P 746      17.244 -15.456  15.369  0.00  0.00      PROA  
ATOM   4656   HZ PHE P 746      16.214 -15.601  15.076  0.00  0.00      PROA  
ATOM   4657  CD2 PHE P 746      19.611 -15.285  14.653  0.00  0.00      PROA  
ATOM   4658  HD2 PHE P 746      20.414 -15.501  13.964  0.00  0.00      PROA  
ATOM   4659  CE2 PHE P 746      18.260 -15.770  14.441  0.00  0.00      PROA  
ATOM   4660  HE2 PHE P 746      18.122 -16.458  13.620  0.00  0.00      PROA  
ATOM   4661    C PHE P 746      22.859 -12.413  17.065  0.00  0.00      PROA  
ATOM   4662    O PHE P 746      23.255 -12.647  18.213  0.00  0.00      PROA  
ATOM   4663    N LEU P 747      23.711 -11.992  16.102  0.00  0.00      PROA  
ATOM   4664   HN LEU P 747      23.368 -11.964  15.166  0.00  0.00      PROA  
ATOM   4665   CA LEU P 747      25.007 -11.465  16.386  0.00  0.00      PROA  
ATOM   4666   HA LEU P 747      25.706 -12.180  16.794  0.00  0.00      PROA  
ATOM   4667   CB LEU P 747      25.699 -11.038  14.993  0.00  0.00      PROA  
ATOM   4668  HB1 LEU P 747      26.613 -10.494  15.311  0.00  0.00      PROA  
ATOM   4669  HB2 LEU P 747      24.996 -10.320  14.519  0.00  0.00      PROA  
ATOM   4670   CG LEU P 747      25.954 -12.213  14.072  0.00  0.00      PROA  
ATOM   4671   HG LEU P 747      25.109 -12.933  14.097  0.00  0.00      PROA  
ATOM   4672  CD1 LEU P 747      26.075 -11.737  12.586  0.00  0.00      PROA  
ATOM   4673 HD11 LEU P 747      25.043 -11.548  12.220  0.00  0.00      PROA  
ATOM   4674 HD12 LEU P 747      26.768 -12.370  11.992  0.00  0.00      PROA  
ATOM   4675 HD13 LEU P 747      26.589 -10.754  12.644  0.00  0.00      PROA  
ATOM   4676  CD2 LEU P 747      27.225 -12.965  14.475  0.00  0.00      PROA  
ATOM   4677 HD21 LEU P 747      27.035 -13.526  15.414  0.00  0.00      PROA  
ATOM   4678 HD22 LEU P 747      28.043 -12.224  14.600  0.00  0.00      PROA  
ATOM   4679 HD23 LEU P 747      27.524 -13.718  13.715  0.00  0.00      PROA  
ATOM   4680    C LEU P 747      25.121 -10.364  17.378  0.00  0.00      PROA  
ATOM   4681    O LEU P 747      25.971 -10.423  18.250  0.00  0.00      PROA  
ATOM   4682    N ILE P 748      24.351  -9.261  17.241  0.00  0.00      PROA  
ATOM   4683   HN ILE P 748      23.523  -9.352  16.695  0.00  0.00      PROA  
ATOM   4684   CA ILE P 748      24.504  -7.982  17.919  0.00  0.00      PROA  
ATOM   4685   HA ILE P 748      25.561  -7.762  17.960  0.00  0.00      PROA  
ATOM   4686   CB ILE P 748      23.922  -6.798  17.039  0.00  0.00      PROA  
ATOM   4687   HB ILE P 748      24.103  -7.002  15.962  0.00  0.00      PROA  
ATOM   4688  CG2 ILE P 748      22.415  -6.713  17.101  0.00  0.00      PROA  
ATOM   4689 HG21 ILE P 748      22.087  -7.622  16.552  0.00  0.00      PROA  
ATOM   4690 HG22 ILE P 748      22.070  -5.846  16.498  0.00  0.00      PROA  
ATOM   4691 HG23 ILE P 748      21.976  -6.477  18.093  0.00  0.00      PROA  
ATOM   4692  CG1 ILE P 748      24.618  -5.407  17.310  0.00  0.00      PROA  
ATOM   4693 HG11 ILE P 748      25.547  -5.602  17.887  0.00  0.00      PROA  
ATOM   4694 HG12 ILE P 748      24.030  -4.827  18.053  0.00  0.00      PROA  
ATOM   4695   CD ILE P 748      24.856  -4.548  16.067  0.00  0.00      PROA  
ATOM   4696  HD1 ILE P 748      25.079  -3.481  16.280  0.00  0.00      PROA  
ATOM   4697  HD2 ILE P 748      24.011  -4.551  15.346  0.00  0.00      PROA  
ATOM   4698  HD3 ILE P 748      25.699  -4.912  15.441  0.00  0.00      PROA  
ATOM   4699    C ILE P 748      23.966  -8.071  19.302  0.00  0.00      PROA  
ATOM   4700    O ILE P 748      23.009  -8.821  19.560  0.00  0.00      PROA  
ATOM   4701    N GLY P 749      24.560  -7.301  20.297  0.00  0.00      PROA  
ATOM   4702   HN GLY P 749      25.200  -6.562  20.104  0.00  0.00      PROA  
ATOM   4703   CA GLY P 749      24.011  -7.318  21.670  0.00  0.00      PROA  
ATOM   4704  HA1 GLY P 749      24.622  -6.701  22.312  0.00  0.00      PROA  
ATOM   4705  HA2 GLY P 749      24.045  -8.322  22.067  0.00  0.00      PROA  
ATOM   4706    C GLY P 749      22.576  -6.698  21.683  0.00  0.00      PROA  
ATOM   4707    O GLY P 749      21.697  -7.128  22.409  0.00  0.00      PROA  
ATOM   4708    N VAL P 750      22.407  -5.564  20.957  0.00  0.00      PROA  
ATOM   4709   HN VAL P 750      23.154  -5.266  20.368  0.00  0.00      PROA  
ATOM   4710   CA VAL P 750      21.312  -4.633  21.287  0.00  0.00      PROA  
ATOM   4711   HA VAL P 750      21.470  -4.508  22.348  0.00  0.00      PROA  
ATOM   4712   CB VAL P 750      21.694  -3.227  20.780  0.00  0.00      PROA  
ATOM   4713   HB VAL P 750      21.571  -3.069  19.687  0.00  0.00      PROA  
ATOM   4714  CG1 VAL P 750      20.827  -2.271  21.541  0.00  0.00      PROA  
ATOM   4715 HG11 VAL P 750      20.979  -1.222  21.209  0.00  0.00      PROA  
ATOM   4716 HG12 VAL P 750      20.972  -2.390  22.636  0.00  0.00      PROA  
ATOM   4717 HG13 VAL P 750      19.788  -2.532  21.247  0.00  0.00      PROA  
ATOM   4718  CG2 VAL P 750      23.106  -2.907  21.160  0.00  0.00      PROA  
ATOM   4719 HG21 VAL P 750      23.337  -1.836  20.977  0.00  0.00      PROA  
ATOM   4720 HG22 VAL P 750      23.782  -3.493  20.500  0.00  0.00      PROA  
ATOM   4721 HG23 VAL P 750      23.314  -3.176  22.217  0.00  0.00      PROA  
ATOM   4722    C VAL P 750      19.938  -5.017  20.827  0.00  0.00      PROA  
ATOM   4723    O VAL P 750      19.760  -5.121  19.624  0.00  0.00      PROA  
ATOM   4724    N PRO P 751      18.888  -5.085  21.712  0.00  0.00      PROA  
ATOM   4725   CD PRO P 751      19.037  -4.990  23.158  0.00  0.00      PROA  
ATOM   4726  HD1 PRO P 751      19.068  -3.946  23.536  0.00  0.00      PROA  
ATOM   4727  HD2 PRO P 751      19.967  -5.493  23.500  0.00  0.00      PROA  
ATOM   4728   CA PRO P 751      17.539  -5.534  21.255  0.00  0.00      PROA  
ATOM   4729   HA PRO P 751      17.551  -6.566  20.939  0.00  0.00      PROA  
ATOM   4730   CB PRO P 751      16.753  -5.427  22.626  0.00  0.00      PROA  
ATOM   4731  HB1 PRO P 751      15.778  -5.933  22.790  0.00  0.00      PROA  
ATOM   4732  HB2 PRO P 751      16.400  -4.373  22.613  0.00  0.00      PROA  
ATOM   4733   CG PRO P 751      17.713  -5.609  23.749  0.00  0.00      PROA  
ATOM   4734  HG1 PRO P 751      17.175  -5.173  24.617  0.00  0.00      PROA  
ATOM   4735  HG2 PRO P 751      17.710  -6.711  23.889  0.00  0.00      PROA  
ATOM   4736    C PRO P 751      16.821  -4.833  20.171  0.00  0.00      PROA  
ATOM   4737    O PRO P 751      16.571  -3.564  20.313  0.00  0.00      PROA  
ATOM   4738    N SER P 752      16.320  -5.550  19.090  0.00  0.00      PROA  
ATOM   4739   HN SER P 752      16.496  -6.531  19.049  0.00  0.00      PROA  
ATOM   4740   CA SER P 752      15.470  -4.898  18.125  0.00  0.00      PROA  
ATOM   4741   HA SER P 752      15.520  -3.841  18.341  0.00  0.00      PROA  
ATOM   4742   CB SER P 752      16.017  -5.070  16.683  0.00  0.00      PROA  
ATOM   4743  HB1 SER P 752      17.064  -4.723  16.548  0.00  0.00      PROA  
ATOM   4744  HB2 SER P 752      15.375  -4.406  16.066  0.00  0.00      PROA  
ATOM   4745   OG SER P 752      15.950  -6.419  16.149  0.00  0.00      PROA  
ATOM   4746  HG1 SER P 752      16.640  -6.868  16.643  0.00  0.00      PROA  
ATOM   4747    C SER P 752      14.065  -5.419  18.249  0.00  0.00      PROA  
ATOM   4748    O SER P 752      13.834  -6.626  18.107  0.00  0.00      PROA  
ATOM   4749    N PRO P 753      13.005  -4.550  18.347  0.00  0.00      PROA  
ATOM   4750   CD PRO P 753      13.149  -3.194  18.612  0.00  0.00      PROA  
ATOM   4751  HD1 PRO P 753      13.436  -2.700  17.659  0.00  0.00      PROA  
ATOM   4752  HD2 PRO P 753      13.812  -2.924  19.462  0.00  0.00      PROA  
ATOM   4753   CA PRO P 753      11.547  -4.965  18.256  0.00  0.00      PROA  
ATOM   4754   HA PRO P 753      11.408  -5.602  19.117  0.00  0.00      PROA  
ATOM   4755   CB PRO P 753      10.761  -3.695  18.348  0.00  0.00      PROA  
ATOM   4756  HB1 PRO P 753       9.862  -3.850  18.982  0.00  0.00      PROA  
ATOM   4757  HB2 PRO P 753      10.423  -3.279  17.375  0.00  0.00      PROA  
ATOM   4758   CG PRO P 753      11.741  -2.731  19.078  0.00  0.00      PROA  
ATOM   4759  HG1 PRO P 753      11.673  -1.629  18.958  0.00  0.00      PROA  
ATOM   4760  HG2 PRO P 753      11.729  -2.954  20.166  0.00  0.00      PROA  
ATOM   4761    C PRO P 753      11.199  -5.780  17.096  0.00  0.00      PROA  
ATOM   4762    O PRO P 753      11.778  -5.606  16.010  0.00  0.00      PROA  
ATOM   4763    N LYS P 754      10.236  -6.646  17.229  0.00  0.00      PROA  
ATOM   4764   HN LYS P 754       9.845  -6.650  18.146  0.00  0.00      PROA  
ATOM   4765   CA LYS P 754       9.619  -7.600  16.229  0.00  0.00      PROA  
ATOM   4766   HA LYS P 754       9.992  -7.325  15.254  0.00  0.00      PROA  
ATOM   4767   CB LYS P 754       9.889  -9.053  16.667  0.00  0.00      PROA  
ATOM   4768  HB1 LYS P 754       9.525  -9.700  15.840  0.00  0.00      PROA  
ATOM   4769  HB2 LYS P 754       9.270  -9.293  17.558  0.00  0.00      PROA  
ATOM   4770   CG LYS P 754      11.380  -9.353  16.975  0.00  0.00      PROA  
ATOM   4771  HG1 LYS P 754      11.414 -10.428  17.250  0.00  0.00      PROA  
ATOM   4772  HG2 LYS P 754      11.791  -8.799  17.846  0.00  0.00      PROA  
ATOM   4773   CD LYS P 754      12.303  -9.163  15.817  0.00  0.00      PROA  
ATOM   4774  HD1 LYS P 754      12.298  -8.064  15.655  0.00  0.00      PROA  
ATOM   4775  HD2 LYS P 754      11.748  -9.630  14.976  0.00  0.00      PROA  
ATOM   4776   CE LYS P 754      13.626  -9.861  16.117  0.00  0.00      PROA  
ATOM   4777  HE1 LYS P 754      14.320  -9.771  15.254  0.00  0.00      PROA  
ATOM   4778  HE2 LYS P 754      13.474 -10.935  16.355  0.00  0.00      PROA  
ATOM   4779   NZ LYS P 754      14.201  -9.202  17.286  0.00  0.00      PROA  
ATOM   4780  HZ1 LYS P 754      13.743  -8.283  17.452  0.00  0.00      PROA  
ATOM   4781  HZ2 LYS P 754      15.219  -9.206  17.071  0.00  0.00      PROA  
ATOM   4782  HZ3 LYS P 754      14.148  -9.701  18.196  0.00  0.00      PROA  
ATOM   4783    C LYS P 754       8.102  -7.335  16.013  0.00  0.00      PROA  
ATOM   4784    O LYS P 754       7.403  -7.391  17.060  0.00  0.00      PROA  
ATOM   4785    N LEU P 755       7.689  -7.104  14.760  0.00  0.00      PROA  
ATOM   4786   HN LEU P 755       8.250  -7.213  13.942  0.00  0.00      PROA  
ATOM   4787   CA LEU P 755       6.269  -7.038  14.447  0.00  0.00      PROA  
ATOM   4788   HA LEU P 755       5.931  -6.177  15.004  0.00  0.00      PROA  
ATOM   4789   CB LEU P 755       6.234  -6.740  12.911  0.00  0.00      PROA  
ATOM   4790  HB1 LEU P 755       6.886  -7.531  12.482  0.00  0.00      PROA  
ATOM   4791  HB2 LEU P 755       6.657  -5.715  12.839  0.00  0.00      PROA  
ATOM   4792   CG LEU P 755       4.825  -6.886  12.199  0.00  0.00      PROA  
ATOM   4793   HG LEU P 755       4.366  -7.842  12.530  0.00  0.00      PROA  
ATOM   4794  CD1 LEU P 755       3.839  -5.761  12.514  0.00  0.00      PROA  
ATOM   4795 HD11 LEU P 755       4.258  -4.764  12.261  0.00  0.00      PROA  
ATOM   4796 HD12 LEU P 755       3.636  -5.783  13.606  0.00  0.00      PROA  
ATOM   4797 HD13 LEU P 755       2.817  -5.955  12.126  0.00  0.00      PROA  
ATOM   4798  CD2 LEU P 755       5.009  -7.108  10.656  0.00  0.00      PROA  
ATOM   4799 HD21 LEU P 755       5.820  -7.843  10.465  0.00  0.00      PROA  
ATOM   4800 HD22 LEU P 755       5.396  -6.166  10.211  0.00  0.00      PROA  
ATOM   4801 HD23 LEU P 755       4.106  -7.298  10.036  0.00  0.00      PROA  
ATOM   4802    C LEU P 755       5.461  -8.294  14.847  0.00  0.00      PROA  
ATOM   4803    O LEU P 755       5.932  -9.433  14.646  0.00  0.00      PROA  
ATOM   4804    N GLN P 756       4.252  -8.104  15.356  0.00  0.00      PROA  
ATOM   4805   HN GLN P 756       3.850  -7.202  15.490  0.00  0.00      PROA  
ATOM   4806   CA GLN P 756       3.381  -9.201  15.814  0.00  0.00      PROA  
ATOM   4807   HA GLN P 756       3.819 -10.181  15.701  0.00  0.00      PROA  
ATOM   4808   CB GLN P 756       2.899  -9.006  17.233  0.00  0.00      PROA  
ATOM   4809  HB1 GLN P 756       1.963  -9.564  17.450  0.00  0.00      PROA  
ATOM   4810  HB2 GLN P 756       2.466  -7.986  17.155  0.00  0.00      PROA  
ATOM   4811   CG GLN P 756       3.943  -9.075  18.391  0.00  0.00      PROA  
ATOM   4812  HG1 GLN P 756       3.437  -9.229  19.368  0.00  0.00      PROA  
ATOM   4813  HG2 GLN P 756       4.565  -8.160  18.497  0.00  0.00      PROA  
ATOM   4814   CD GLN P 756       5.041 -10.178  18.104  0.00  0.00      PROA  
ATOM   4815  OE1 GLN P 756       4.758 -11.325  17.936  0.00  0.00      PROA  
ATOM   4816  NE2 GLN P 756       6.321  -9.794  18.005  0.00  0.00      PROA  
ATOM   4817 HE21 GLN P 756       6.567  -8.825  17.980  0.00  0.00      PROA  
ATOM   4818 HE22 GLN P 756       6.990 -10.532  17.915  0.00  0.00      PROA  
ATOM   4819    C GLN P 756       2.121  -9.304  14.844  0.00  0.00      PROA  
ATOM   4820    O GLN P 756       1.417  -8.271  14.649  0.00  0.00      PROA  
ATOM   4821    N VAL P 757       1.782 -10.491  14.337  0.00  0.00      PROA  
ATOM   4822   HN VAL P 757       2.371 -11.268  14.543  0.00  0.00      PROA  
ATOM   4823   CA VAL P 757       0.662 -10.757  13.423  0.00  0.00      PROA  
ATOM   4824   HA VAL P 757       0.420  -9.775  13.046  0.00  0.00      PROA  
ATOM   4825   CB VAL P 757       0.999 -11.583  12.221  0.00  0.00      PROA  
ATOM   4826   HB VAL P 757       1.549 -12.503  12.513  0.00  0.00      PROA  
ATOM   4827  CG1 VAL P 757      -0.215 -12.115  11.411  0.00  0.00      PROA  
ATOM   4828 HG11 VAL P 757      -0.704 -12.981  11.907  0.00  0.00      PROA  
ATOM   4829 HG12 VAL P 757       0.213 -12.439  10.439  0.00  0.00      PROA  
ATOM   4830 HG13 VAL P 757      -0.878 -11.235  11.270  0.00  0.00      PROA  
ATOM   4831  CG2 VAL P 757       1.919 -10.685  11.282  0.00  0.00      PROA  
ATOM   4832 HG21 VAL P 757       2.333 -11.180  10.378  0.00  0.00      PROA  
ATOM   4833 HG22 VAL P 757       2.836 -10.388  11.836  0.00  0.00      PROA  
ATOM   4834 HG23 VAL P 757       1.247  -9.862  10.957  0.00  0.00      PROA  
ATOM   4835    C VAL P 757      -0.530 -11.211  14.265  0.00  0.00      PROA  
ATOM   4836    O VAL P 757      -0.536 -12.315  14.654  0.00  0.00      PROA  
ATOM   4837    N PRO P 758      -1.632 -10.430  14.492  0.00  0.00      PROA  
ATOM   4838   CD PRO P 758      -1.943  -9.031  14.071  0.00  0.00      PROA  
ATOM   4839  HD1 PRO P 758      -1.822  -8.858  12.981  0.00  0.00      PROA  
ATOM   4840  HD2 PRO P 758      -1.243  -8.260  14.459  0.00  0.00      PROA  
ATOM   4841   CA PRO P 758      -2.866 -11.101  14.990  0.00  0.00      PROA  
ATOM   4842   HA PRO P 758      -2.670 -11.306  16.032  0.00  0.00      PROA  
ATOM   4843   CB PRO P 758      -3.938 -10.039  14.750  0.00  0.00      PROA  
ATOM   4844  HB1 PRO P 758      -4.693 -10.146  15.557  0.00  0.00      PROA  
ATOM   4845  HB2 PRO P 758      -4.401 -10.365  13.794  0.00  0.00      PROA  
ATOM   4846   CG PRO P 758      -3.296  -8.685  14.608  0.00  0.00      PROA  
ATOM   4847  HG1 PRO P 758      -3.728  -7.892  13.961  0.00  0.00      PROA  
ATOM   4848  HG2 PRO P 758      -3.259  -8.334  15.662  0.00  0.00      PROA  
ATOM   4849    C PRO P 758      -3.434 -12.426  14.617  0.00  0.00      PROA  
ATOM   4850    O PRO P 758      -3.452 -12.676  13.416  0.00  0.00      PROA  
ATOM   4851    N SER P 759      -3.731 -13.373  15.492  0.00  0.00      PROA  
ATOM   4852   HN SER P 759      -3.524 -13.233  16.457  0.00  0.00      PROA  
ATOM   4853   CA SER P 759      -4.094 -14.755  15.215  0.00  0.00      PROA  
ATOM   4854   HA SER P 759      -4.267 -14.776  14.149  0.00  0.00      PROA  
ATOM   4855   CB SER P 759      -2.970 -15.758  15.516  0.00  0.00      PROA  
ATOM   4856  HB1 SER P 759      -2.290 -15.491  14.679  0.00  0.00      PROA  
ATOM   4857  HB2 SER P 759      -3.253 -16.805  15.277  0.00  0.00      PROA  
ATOM   4858   OG SER P 759      -2.435 -15.623  16.863  0.00  0.00      PROA  
ATOM   4859  HG1 SER P 759      -1.902 -14.830  16.954  0.00  0.00      PROA  
ATOM   4860    C SER P 759      -5.331 -15.172  15.942  0.00  0.00      PROA  
ATOM   4861    O SER P 759      -5.739 -14.555  17.003  0.00  0.00      PROA  
ATOM   4862    N VAL P 760      -6.045 -16.229  15.381  0.00  0.00      PROA  
ATOM   4863   HN VAL P 760      -5.612 -16.625  14.576  0.00  0.00      PROA  
ATOM   4864   CA VAL P 760      -7.312 -16.848  15.838  0.00  0.00      PROA  
ATOM   4865   HA VAL P 760      -7.377 -17.637  15.103  0.00  0.00      PROA  
ATOM   4866   CB VAL P 760      -7.031 -17.553  17.124  0.00  0.00      PROA  
ATOM   4867   HB VAL P 760      -6.623 -16.966  17.974  0.00  0.00      PROA  
ATOM   4868  CG1 VAL P 760      -8.194 -18.386  17.548  0.00  0.00      PROA  
ATOM   4869 HG11 VAL P 760      -8.604 -18.868  16.635  0.00  0.00      PROA  
ATOM   4870 HG12 VAL P 760      -9.071 -17.911  18.039  0.00  0.00      PROA  
ATOM   4871 HG13 VAL P 760      -7.897 -19.172  18.275  0.00  0.00      PROA  
ATOM   4872  CG2 VAL P 760      -5.940 -18.618  16.771  0.00  0.00      PROA  
ATOM   4873 HG21 VAL P 760      -5.779 -19.511  17.413  0.00  0.00      PROA  
ATOM   4874 HG22 VAL P 760      -4.913 -18.199  16.836  0.00  0.00      PROA  
ATOM   4875 HG23 VAL P 760      -6.229 -19.089  15.808  0.00  0.00      PROA  
ATOM   4876    C VAL P 760      -8.649 -16.029  15.981  0.00  0.00      PROA  
ATOM   4877    O VAL P 760      -8.721 -15.091  16.759  0.00  0.00      PROA  
ATOM   4878    N PHE P 761      -9.689 -16.382  15.224  0.00  0.00      PROA  
ATOM   4879   HN PHE P 761      -9.575 -17.130  14.575  0.00  0.00      PROA  
ATOM   4880   CA PHE P 761     -11.023 -15.842  15.152  0.00  0.00      PROA  
ATOM   4881   HA PHE P 761     -10.831 -14.886  14.688  0.00  0.00      PROA  
ATOM   4882   CB PHE P 761     -11.956 -16.665  14.284  0.00  0.00      PROA  
ATOM   4883  HB1 PHE P 761     -11.468 -16.897  13.313  0.00  0.00      PROA  
ATOM   4884  HB2 PHE P 761     -12.943 -16.280  13.949  0.00  0.00      PROA  
ATOM   4885   CG PHE P 761     -12.127 -18.169  14.781  0.00  0.00      PROA  
ATOM   4886  CD1 PHE P 761     -11.625 -19.203  14.008  0.00  0.00      PROA  
ATOM   4887  HD1 PHE P 761     -11.112 -18.936  13.096  0.00  0.00      PROA  
ATOM   4888  CE1 PHE P 761     -11.580 -20.533  14.518  0.00  0.00      PROA  
ATOM   4889  HE1 PHE P 761     -10.983 -21.278  14.013  0.00  0.00      PROA  
ATOM   4890   CZ PHE P 761     -12.178 -20.769  15.731  0.00  0.00      PROA  
ATOM   4891   HZ PHE P 761     -12.163 -21.763  16.153  0.00  0.00      PROA  
ATOM   4892  CD2 PHE P 761     -12.777 -18.442  15.998  0.00  0.00      PROA  
ATOM   4893  HD2 PHE P 761     -13.254 -17.703  16.625  0.00  0.00      PROA  
ATOM   4894  CE2 PHE P 761     -12.737 -19.721  16.451  0.00  0.00      PROA  
ATOM   4895  HE2 PHE P 761     -13.094 -19.905  17.454  0.00  0.00      PROA  
ATOM   4896    C PHE P 761     -11.717 -15.491  16.450  0.00  0.00      PROA  
ATOM   4897    O PHE P 761     -11.420 -16.077  17.490  0.00  0.00      PROA  
ATOM   4898    N LYS P 762     -12.661 -14.488  16.457  0.00  0.00      PROA  
ATOM   4899   HN LYS P 762     -12.621 -13.799  15.737  0.00  0.00      PROA  
ATOM   4900   CA LYS P 762     -13.585 -14.423  17.566  0.00  0.00      PROA  
ATOM   4901   HA LYS P 762     -12.927 -14.499  18.419  0.00  0.00      PROA  
ATOM   4902   CB LYS P 762     -14.231 -13.090  17.581  0.00  0.00      PROA  
ATOM   4903  HB1 LYS P 762     -15.096 -13.102  18.277  0.00  0.00      PROA  
ATOM   4904  HB2 LYS P 762     -14.622 -12.934  16.553  0.00  0.00      PROA  
ATOM   4905   CG LYS P 762     -13.308 -11.978  17.935  0.00  0.00      PROA  
ATOM   4906  HG1 LYS P 762     -12.479 -11.930  17.197  0.00  0.00      PROA  
ATOM   4907  HG2 LYS P 762     -12.929 -12.203  18.955  0.00  0.00      PROA  
ATOM   4908   CD LYS P 762     -13.960 -10.629  18.093  0.00  0.00      PROA  
ATOM   4909  HD1 LYS P 762     -14.846 -10.851  18.726  0.00  0.00      PROA  
ATOM   4910  HD2 LYS P 762     -14.242 -10.234  17.094  0.00  0.00      PROA  
ATOM   4911   CE LYS P 762     -13.133  -9.569  18.856  0.00  0.00      PROA  
ATOM   4912  HE1 LYS P 762     -12.152  -9.342  18.387  0.00  0.00      PROA  
ATOM   4913  HE2 LYS P 762     -12.943  -9.905  19.898  0.00  0.00      PROA  
ATOM   4914   NZ LYS P 762     -13.836  -8.293  18.872  0.00  0.00      PROA  
ATOM   4915  HZ1 LYS P 762     -13.750  -7.794  17.964  0.00  0.00      PROA  
ATOM   4916  HZ2 LYS P 762     -13.352  -7.709  19.584  0.00  0.00      PROA  
ATOM   4917  HZ3 LYS P 762     -14.845  -8.407  19.097  0.00  0.00      PROA  
ATOM   4918    C LYS P 762     -14.780 -15.463  17.476  0.00  0.00      PROA  
ATOM   4919    O LYS P 762     -15.428 -15.518  16.437  0.00  0.00      PROA  
ATOM   4920    N PRO P 763     -15.031 -16.248  18.399  0.00  0.00      PROA  
ATOM   4921   CD PRO P 763     -14.244 -16.466  19.605  0.00  0.00      PROA  
ATOM   4922  HD1 PRO P 763     -14.445 -15.691  20.376  0.00  0.00      PROA  
ATOM   4923  HD2 PRO P 763     -13.153 -16.421  19.400  0.00  0.00      PROA  
ATOM   4924   CA PRO P 763     -16.329 -16.908  18.576  0.00  0.00      PROA  
ATOM   4925   HA PRO P 763     -16.371 -17.614  17.760  0.00  0.00      PROA  
ATOM   4926   CB PRO P 763     -16.229 -17.676  19.917  0.00  0.00      PROA  
ATOM   4927  HB1 PRO P 763     -16.730 -18.667  19.934  0.00  0.00      PROA  
ATOM   4928  HB2 PRO P 763     -16.569 -16.925  20.662  0.00  0.00      PROA  
ATOM   4929   CG PRO P 763     -14.670 -17.790  20.144  0.00  0.00      PROA  
ATOM   4930  HG1 PRO P 763     -14.459 -17.837  21.234  0.00  0.00      PROA  
ATOM   4931  HG2 PRO P 763     -14.185 -18.650  19.635  0.00  0.00      PROA  
ATOM   4932    C PRO P 763     -17.599 -16.057  18.618  0.00  0.00      PROA  
ATOM   4933    O PRO P 763     -17.570 -14.880  18.950  0.00  0.00      PROA  
ATOM   4934    N THR P 764     -18.735 -16.626  18.182  0.00  0.00      PROA  
ATOM   4935   HN THR P 764     -18.669 -17.545  17.803  0.00  0.00      PROA  
ATOM   4936   CA THR P 764     -20.061 -16.038  18.200  0.00  0.00      PROA  
ATOM   4937   HA THR P 764     -20.111 -15.324  17.391  0.00  0.00      PROA  
ATOM   4938   CB THR P 764     -21.195 -16.994  17.876  0.00  0.00      PROA  
ATOM   4939   HB THR P 764     -21.387 -17.662  18.743  0.00  0.00      PROA  
ATOM   4940  OG1 THR P 764     -20.762 -17.774  16.813  0.00  0.00      PROA  
ATOM   4941  HG1 THR P 764     -20.056 -18.357  17.101  0.00  0.00      PROA  
ATOM   4942  CG2 THR P 764     -22.524 -16.340  17.395  0.00  0.00      PROA  
ATOM   4943 HG21 THR P 764     -22.935 -15.793  18.270  0.00  0.00      PROA  
ATOM   4944 HG22 THR P 764     -23.275 -17.132  17.185  0.00  0.00      PROA  
ATOM   4945 HG23 THR P 764     -22.336 -15.760  16.466  0.00  0.00      PROA  
ATOM   4946    C THR P 764     -20.500 -15.210  19.419  0.00  0.00      PROA  
ATOM   4947    O THR P 764     -20.888 -15.726  20.462  0.00  0.00      PROA  
ATOM   4948    N ARG P 765     -20.475 -13.875  19.353  0.00  0.00      PROA  
ATOM   4949   HN ARG P 765     -20.031 -13.450  18.568  0.00  0.00      PROA  
ATOM   4950   CA ARG P 765     -21.034 -12.945  20.315  0.00  0.00      PROA  
ATOM   4951   HA ARG P 765     -20.568 -13.081  21.280  0.00  0.00      PROA  
ATOM   4952   CB ARG P 765     -20.906 -11.550  19.885  0.00  0.00      PROA  
ATOM   4953  HB1 ARG P 765     -21.406 -10.831  20.569  0.00  0.00      PROA  
ATOM   4954  HB2 ARG P 765     -21.358 -11.248  18.916  0.00  0.00      PROA  
ATOM   4955   CG ARG P 765     -19.407 -10.963  19.889  0.00  0.00      PROA  
ATOM   4956  HG1 ARG P 765     -19.134 -11.130  20.953  0.00  0.00      PROA  
ATOM   4957  HG2 ARG P 765     -19.442  -9.853  19.863  0.00  0.00      PROA  
ATOM   4958   CD ARG P 765     -18.346 -11.427  18.869  0.00  0.00      PROA  
ATOM   4959  HD1 ARG P 765     -18.433 -12.521  18.696  0.00  0.00      PROA  
ATOM   4960  HD2 ARG P 765     -17.326 -11.059  19.111  0.00  0.00      PROA  
ATOM   4961   NE ARG P 765     -18.856 -10.871  17.617  0.00  0.00      PROA  
ATOM   4962   HE ARG P 765     -19.631 -11.368  17.227  0.00  0.00      PROA  
ATOM   4963   CZ ARG P 765     -18.395  -9.850  16.972  0.00  0.00      PROA  
ATOM   4964  NH1 ARG P 765     -18.801  -9.452  15.806  0.00  0.00      PROA  
ATOM   4965 HH11 ARG P 765     -19.639  -9.809  15.393  0.00  0.00      PROA  
ATOM   4966 HH12 ARG P 765     -18.169  -8.978  15.193  0.00  0.00      PROA  
ATOM   4967  NH2 ARG P 765     -17.348  -9.179  17.508  0.00  0.00      PROA  
ATOM   4968 HH21 ARG P 765     -17.080  -9.275  18.467  0.00  0.00      PROA  
ATOM   4969 HH22 ARG P 765     -17.202  -8.258  17.146  0.00  0.00      PROA  
ATOM   4970    C ARG P 765     -22.477 -13.140  20.703  0.00  0.00      PROA  
ATOM   4971    O ARG P 765     -23.322 -13.616  19.931  0.00  0.00      PROA  
ATOM   4972    N ASP P 766     -22.786 -12.929  21.992  0.00  0.00      PROA  
ATOM   4973   HN ASP P 766     -22.139 -12.771  22.734  0.00  0.00      PROA  
ATOM   4974   CA ASP P 766     -24.090 -13.208  22.522  0.00  0.00      PROA  
ATOM   4975   HA ASP P 766     -24.188 -14.245  22.239  0.00  0.00      PROA  
ATOM   4976   CB ASP P 766     -23.967 -13.030  24.065  0.00  0.00      PROA  
ATOM   4977  HB1 ASP P 766     -24.863 -12.913  24.711  0.00  0.00      PROA  
ATOM   4978  HB2 ASP P 766     -23.328 -12.144  24.266  0.00  0.00      PROA  
ATOM   4979   CG ASP P 766     -23.088 -14.067  24.758  0.00  0.00      PROA  
ATOM   4980  OD1 ASP P 766     -23.411 -14.470  25.908  0.00  0.00      PROA  
ATOM   4981  OD2 ASP P 766     -21.988 -14.390  24.160  0.00  0.00      PROA  
ATOM   4982    C ASP P 766     -25.150 -12.195  22.078  0.00  0.00      PROA  
ATOM   4983    O ASP P 766     -26.324 -12.413  21.920  0.00  0.00      PROA  
ATOM   4984    N ASP P 767     -24.716 -10.962  21.847  0.00  0.00      PROA  
ATOM   4985   HN ASP P 767     -23.742 -10.785  21.966  0.00  0.00      PROA  
ATOM   4986   CA ASP P 767     -25.583  -9.835  21.472  0.00  0.00      PROA  
ATOM   4987   HA ASP P 767     -26.582 -10.074  21.806  0.00  0.00      PROA  
ATOM   4988   CB ASP P 767     -25.101  -8.588  22.350  0.00  0.00      PROA  
ATOM   4989  HB1 ASP P 767     -24.913  -9.019  23.356  0.00  0.00      PROA  
ATOM   4990  HB2 ASP P 767     -25.917  -7.835  22.377  0.00  0.00      PROA  
ATOM   4991   CG ASP P 767     -23.751  -7.954  21.893  0.00  0.00      PROA  
ATOM   4992  OD1 ASP P 767     -23.433  -6.793  22.260  0.00  0.00      PROA  
ATOM   4993  OD2 ASP P 767     -22.954  -8.659  21.234  0.00  0.00      PROA  
ATOM   4994    C ASP P 767     -25.676  -9.507  20.011  0.00  0.00      PROA  
ATOM   4995    O ASP P 767     -26.428  -8.657  19.573  0.00  0.00      PROA  
ATOM   4996    N ARG P 768     -24.994 -10.250  19.133  0.00  0.00      PROA  
ATOM   4997   HN ARG P 768     -24.329 -10.920  19.454  0.00  0.00      PROA  
ATOM   4998   CA ARG P 768     -25.244 -10.307  17.735  0.00  0.00      PROA  
ATOM   4999   HA ARG P 768     -26.314 -10.438  17.674  0.00  0.00      PROA  
ATOM   5000   CB ARG P 768     -24.810  -9.087  16.885  0.00  0.00      PROA  
ATOM   5001  HB1 ARG P 768     -25.338  -8.187  17.267  0.00  0.00      PROA  
ATOM   5002  HB2 ARG P 768     -25.115  -9.147  15.818  0.00  0.00      PROA  
ATOM   5003   CG ARG P 768     -23.263  -8.752  16.862  0.00  0.00      PROA  
ATOM   5004  HG1 ARG P 768     -23.190  -7.896  16.158  0.00  0.00      PROA  
ATOM   5005  HG2 ARG P 768     -22.786  -9.580  16.295  0.00  0.00      PROA  
ATOM   5006   CD ARG P 768     -22.664  -8.433  18.264  0.00  0.00      PROA  
ATOM   5007  HD1 ARG P 768     -22.530  -9.386  18.818  0.00  0.00      PROA  
ATOM   5008  HD2 ARG P 768     -23.361  -7.762  18.811  0.00  0.00      PROA  
ATOM   5009   NE ARG P 768     -21.356  -7.737  17.960  0.00  0.00      PROA  
ATOM   5010   HE ARG P 768     -21.145  -7.457  17.024  0.00  0.00      PROA  
ATOM   5011   CZ ARG P 768     -20.520  -7.232  18.861  0.00  0.00      PROA  
ATOM   5012  NH1 ARG P 768     -19.509  -6.428  18.516  0.00  0.00      PROA  
ATOM   5013 HH11 ARG P 768     -19.481  -6.143  17.557  0.00  0.00      PROA  
ATOM   5014 HH12 ARG P 768     -18.959  -5.964  19.211  0.00  0.00      PROA  
ATOM   5015  NH2 ARG P 768     -20.580  -7.504  20.184  0.00  0.00      PROA  
ATOM   5016 HH21 ARG P 768     -21.356  -7.946  20.634  0.00  0.00      PROA  
ATOM   5017 HH22 ARG P 768     -19.818  -7.125  20.709  0.00  0.00      PROA  
ATOM   5018    C ARG P 768     -24.663 -11.540  17.159  0.00  0.00      PROA  
ATOM   5019    O ARG P 768     -23.665 -11.976  17.704  0.00  0.00      PROA  
ATOM   5020    N GLY P 769     -25.138 -12.001  16.021  0.00  0.00      PROA  
ATOM   5021   HN GLY P 769     -25.882 -11.510  15.576  0.00  0.00      PROA  
ATOM   5022   CA GLY P 769     -24.672 -13.286  15.369  0.00  0.00      PROA  
ATOM   5023  HA1 GLY P 769     -25.552 -13.687  14.887  0.00  0.00      PROA  
ATOM   5024  HA2 GLY P 769     -24.057 -13.882  16.027  0.00  0.00      PROA  
ATOM   5025    C GLY P 769     -23.812 -12.753  14.240  0.00  0.00      PROA  
ATOM   5026    O GLY P 769     -23.131 -11.765  14.291  0.00  0.00      PROA  
ATOM   5027    N TRP P 770     -23.749 -13.575  13.157  0.00  0.00      PROA  
ATOM   5028   HN TRP P 770     -24.259 -14.430  13.104  0.00  0.00      PROA  
ATOM   5029   CA TRP P 770     -23.065 -13.388  11.907  0.00  0.00      PROA  
ATOM   5030   HA TRP P 770     -22.455 -12.499  11.972  0.00  0.00      PROA  
ATOM   5031   CB TRP P 770     -22.097 -14.600  11.550  0.00  0.00      PROA  
ATOM   5032  HB1 TRP P 770     -21.567 -14.384  10.598  0.00  0.00      PROA  
ATOM   5033  HB2 TRP P 770     -22.722 -15.492  11.330  0.00  0.00      PROA  
ATOM   5034   CG TRP P 770     -21.149 -14.907  12.692  0.00  0.00      PROA  
ATOM   5035  CD1 TRP P 770     -21.203 -15.948  13.503  0.00  0.00      PROA  
ATOM   5036  HD1 TRP P 770     -21.897 -16.772  13.424  0.00  0.00      PROA  
ATOM   5037  NE1 TRP P 770     -20.295 -15.790  14.506  0.00  0.00      PROA  
ATOM   5038  HE1 TRP P 770     -20.092 -16.539  15.097  0.00  0.00      PROA  
ATOM   5039  CE2 TRP P 770     -19.556 -14.662  14.341  0.00  0.00      PROA  
ATOM   5040  CD2 TRP P 770     -20.025 -14.070  13.188  0.00  0.00      PROA  
ATOM   5041  CE3 TRP P 770     -19.430 -12.982  12.649  0.00  0.00      PROA  
ATOM   5042  HE3 TRP P 770     -19.700 -12.642  11.660  0.00  0.00      PROA  
ATOM   5043  CZ3 TRP P 770     -18.346 -12.395  13.280  0.00  0.00      PROA  
ATOM   5044  HZ3 TRP P 770     -17.774 -11.600  12.825  0.00  0.00      PROA  
ATOM   5045  CZ2 TRP P 770     -18.569 -14.027  15.072  0.00  0.00      PROA  
ATOM   5046  HZ2 TRP P 770     -18.248 -14.369  16.045  0.00  0.00      PROA  
ATOM   5047  CH2 TRP P 770     -17.957 -12.829  14.556  0.00  0.00      PROA  
ATOM   5048  HH2 TRP P 770     -17.288 -12.280  15.202  0.00  0.00      PROA  
ATOM   5049    C TRP P 770     -24.084 -13.185  10.795  0.00  0.00      PROA  
ATOM   5050    O TRP P 770     -23.663 -12.996   9.687  0.00  0.00      PROA  
ATOM   5051    N PHE P 771     -25.375 -12.961  11.161  0.00  0.00      PROA  
ATOM   5052   HN PHE P 771     -25.615 -13.037  12.126  0.00  0.00      PROA  
ATOM   5053   CA PHE P 771     -26.404 -12.459  10.286  0.00  0.00      PROA  
ATOM   5054   HA PHE P 771     -26.034 -12.049   9.358  0.00  0.00      PROA  
ATOM   5055   CB PHE P 771     -27.335 -13.573   9.923  0.00  0.00      PROA  
ATOM   5056  HB1 PHE P 771     -27.773 -13.931  10.879  0.00  0.00      PROA  
ATOM   5057  HB2 PHE P 771     -26.765 -14.425   9.495  0.00  0.00      PROA  
ATOM   5058   CG PHE P 771     -28.324 -13.125   8.845  0.00  0.00      PROA  
ATOM   5059  CD1 PHE P 771     -29.598 -12.607   9.014  0.00  0.00      PROA  
ATOM   5060  HD1 PHE P 771     -30.086 -12.440   9.962  0.00  0.00      PROA  
ATOM   5061  CE1 PHE P 771     -30.390 -12.299   7.853  0.00  0.00      PROA  
ATOM   5062  HE1 PHE P 771     -31.461 -12.209   7.958  0.00  0.00      PROA
[truncated: 12,013,930 more chars]
