# Supplementary material for: Cryo-EM structure of the sodium-driven chloride/bicarbonate exchanger NDCBE
Source: Nat Commun. 2021 Sep 28;12:5690. doi: 10.1038/s41467-021-25998-2 (PMC8478935; doi:10.1038/s41467-021-25998-2)
Supplement: Supplementary file 7 — Supplementary Data 1 [file 41467_2021_25998_MOESM7_ESM.zip › MD_structures/NDCBE_300ns_Trial6_NaCO3_first_MD_step.pdb]

CRYST1  109.385  109.385  127.314  90.00  90.00  90.00 P 1           1
ATOM      1    N LEU P 451     -27.977   0.544 -17.915  0.00  0.00      PROA  
ATOM      2  HT1 LEU P 451     -28.590   1.339 -17.645  0.00  0.00      PROA  
ATOM      3  HT2 LEU P 451     -27.238   0.853 -18.578  0.00  0.00      PROA  
ATOM      4  HT3 LEU P 451     -27.503   0.224 -17.046  0.00  0.00      PROA  
ATOM      5   CA LEU P 451     -29.041  -0.430 -18.537  0.00  0.00      PROA  
ATOM      6   HA LEU P 451     -29.964   0.130 -18.515  0.00  0.00      PROA  
ATOM      7   CB LEU P 451     -28.575  -0.771 -19.940  0.00  0.00      PROA  
ATOM      8  HB1 LEU P 451     -29.436  -1.376 -20.298  0.00  0.00      PROA  
ATOM      9  HB2 LEU P 451     -27.643  -1.374 -19.959  0.00  0.00      PROA  
ATOM     10   CG LEU P 451     -28.314   0.417 -20.864  0.00  0.00      PROA  
ATOM     11   HG LEU P 451     -27.379   0.908 -20.519  0.00  0.00      PROA  
ATOM     12  CD1 LEU P 451     -27.973  -0.147 -22.252  0.00  0.00      PROA  
ATOM     13 HD11 LEU P 451     -28.833  -0.641 -22.753  0.00  0.00      PROA  
ATOM     14 HD12 LEU P 451     -27.050  -0.762 -22.192  0.00  0.00      PROA  
ATOM     15 HD13 LEU P 451     -27.651   0.673 -22.929  0.00  0.00      PROA  
ATOM     16  CD2 LEU P 451     -29.476   1.391 -21.005  0.00  0.00      PROA  
ATOM     17 HD21 LEU P 451     -29.300   2.189 -21.758  0.00  0.00      PROA  
ATOM     18 HD22 LEU P 451     -29.734   1.898 -20.050  0.00  0.00      PROA  
ATOM     19 HD23 LEU P 451     -30.369   0.792 -21.284  0.00  0.00      PROA  
ATOM     20    C LEU P 451     -29.261  -1.684 -17.674  0.00  0.00      PROA  
ATOM     21    O LEU P 451     -29.335  -1.480 -16.479  0.00  0.00      PROA  
ATOM     22    N PHE P 452     -29.193  -2.957 -18.149  0.00  0.00      PROA  
ATOM     23   HN PHE P 452     -29.465  -3.161 -19.086  0.00  0.00      PROA  
ATOM     24   CA PHE P 452     -28.821  -4.041 -17.229  0.00  0.00      PROA  
ATOM     25   HA PHE P 452     -29.361  -4.007 -16.294  0.00  0.00      PROA  
ATOM     26   CB PHE P 452     -29.108  -5.372 -17.873  0.00  0.00      PROA  
ATOM     27  HB1 PHE P 452     -30.176  -5.677 -17.897  0.00  0.00      PROA  
ATOM     28  HB2 PHE P 452     -28.687  -6.260 -17.354  0.00  0.00      PROA  
ATOM     29   CG PHE P 452     -28.735  -5.506 -19.278  0.00  0.00      PROA  
ATOM     30  CD1 PHE P 452     -27.464  -6.115 -19.624  0.00  0.00      PROA  
ATOM     31  HD1 PHE P 452     -26.797  -6.449 -18.843  0.00  0.00      PROA  
ATOM     32  CE1 PHE P 452     -27.157  -6.412 -20.959  0.00  0.00      PROA  
ATOM     33  HE1 PHE P 452     -26.114  -6.612 -21.156  0.00  0.00      PROA  
ATOM     34   CZ PHE P 452     -27.954  -5.927 -21.984  0.00  0.00      PROA  
ATOM     35   HZ PHE P 452     -27.677  -6.053 -23.020  0.00  0.00      PROA  
ATOM     36  CD2 PHE P 452     -29.606  -5.170 -20.315  0.00  0.00      PROA  
ATOM     37  HD2 PHE P 452     -30.577  -4.788 -20.036  0.00  0.00      PROA  
ATOM     38  CE2 PHE P 452     -29.212  -5.378 -21.644  0.00  0.00      PROA  
ATOM     39  HE2 PHE P 452     -29.746  -5.057 -22.526  0.00  0.00      PROA  
ATOM     40    C PHE P 452     -27.301  -4.057 -16.832  0.00  0.00      PROA  
ATOM     41    O PHE P 452     -26.902  -4.605 -15.855  0.00  0.00      PROA  
ATOM     42    N GLY P 453     -26.420  -3.324 -17.632  0.00  0.00      PROA  
ATOM     43   HN GLY P 453     -26.692  -2.992 -18.532  0.00  0.00      PROA  
ATOM     44   CA GLY P 453     -24.991  -3.189 -17.312  0.00  0.00      PROA  
ATOM     45  HA1 GLY P 453     -24.805  -3.707 -16.383  0.00  0.00      PROA  
ATOM     46  HA2 GLY P 453     -24.761  -2.133 -17.308  0.00  0.00      PROA  
ATOM     47    C GLY P 453     -24.082  -3.965 -18.318  0.00  0.00      PROA  
ATOM     48    O GLY P 453     -24.223  -5.113 -18.754  0.00  0.00      PROA  
ATOM     49    N GLY P 454     -22.951  -3.332 -18.678  0.00  0.00      PROA  
ATOM     50   HN GLY P 454     -22.809  -2.432 -18.273  0.00  0.00      PROA  
ATOM     51   CA GLY P 454     -22.063  -3.896 -19.700  0.00  0.00      PROA  
ATOM     52  HA1 GLY P 454     -21.362  -3.119 -19.966  0.00  0.00      PROA  
ATOM     53  HA2 GLY P 454     -22.586  -4.305 -20.551  0.00  0.00      PROA  
ATOM     54    C GLY P 454     -21.150  -5.023 -19.189  0.00  0.00      PROA  
ATOM     55    O GLY P 454     -20.410  -5.705 -19.943  0.00  0.00      PROA  
ATOM     56    N LEU P 455     -21.198  -5.315 -17.845  0.00  0.00      PROA  
ATOM     57   HN LEU P 455     -21.795  -4.719 -17.314  0.00  0.00      PROA  
ATOM     58   CA LEU P 455     -20.490  -6.398 -17.024  0.00  0.00      PROA  
ATOM     59   HA LEU P 455     -19.439  -6.161 -16.942  0.00  0.00      PROA  
ATOM     60   CB LEU P 455     -21.007  -6.656 -15.597  0.00  0.00      PROA  
ATOM     61  HB1 LEU P 455     -21.099  -5.748 -14.964  0.00  0.00      PROA  
ATOM     62  HB2 LEU P 455     -20.273  -7.355 -15.142  0.00  0.00      PROA  
ATOM     63   CG LEU P 455     -22.326  -7.335 -15.519  0.00  0.00      PROA  
ATOM     64   HG LEU P 455     -22.852  -7.146 -16.478  0.00  0.00      PROA  
ATOM     65  CD1 LEU P 455     -22.284  -8.874 -15.465  0.00  0.00      PROA  
ATOM     66 HD11 LEU P 455     -21.393  -9.142 -14.858  0.00  0.00      PROA  
ATOM     67 HD12 LEU P 455     -22.216  -9.327 -16.477  0.00  0.00      PROA  
ATOM     68 HD13 LEU P 455     -23.158  -9.337 -14.960  0.00  0.00      PROA  
ATOM     69  CD2 LEU P 455     -23.195  -6.922 -14.315  0.00  0.00      PROA  
ATOM     70 HD21 LEU P 455     -24.163  -7.465 -14.362  0.00  0.00      PROA  
ATOM     71 HD22 LEU P 455     -23.410  -5.832 -14.316  0.00  0.00      PROA  
ATOM     72 HD23 LEU P 455     -22.644  -6.979 -13.352  0.00  0.00      PROA  
ATOM     73    C LEU P 455     -20.382  -7.748 -17.782  0.00  0.00      PROA  
ATOM     74    O LEU P 455     -19.452  -8.535 -17.546  0.00  0.00      PROA  
ATOM     75    N VAL P 456     -21.420  -8.062 -18.560  0.00  0.00      PROA  
ATOM     76   HN VAL P 456     -22.178  -7.416 -18.579  0.00  0.00      PROA  
ATOM     77   CA VAL P 456     -21.429  -9.309 -19.408  0.00  0.00      PROA  
ATOM     78   HA VAL P 456     -21.042 -10.056 -18.731  0.00  0.00      PROA  
ATOM     79   CB VAL P 456     -22.814  -9.707 -19.908  0.00  0.00      PROA  
ATOM     80   HB VAL P 456     -23.571  -9.664 -19.096  0.00  0.00      PROA  
ATOM     81  CG1 VAL P 456     -23.439  -8.577 -20.811  0.00  0.00      PROA  
ATOM     82 HG11 VAL P 456     -24.515  -8.749 -21.028  0.00  0.00      PROA  
ATOM     83 HG12 VAL P 456     -22.864  -8.272 -21.712  0.00  0.00      PROA  
ATOM     84 HG13 VAL P 456     -23.411  -7.697 -20.133  0.00  0.00      PROA  
ATOM     85  CG2 VAL P 456     -22.832 -11.075 -20.504  0.00  0.00      PROA  
ATOM     86 HG21 VAL P 456     -23.852 -11.437 -20.752  0.00  0.00      PROA  
ATOM     87 HG22 VAL P 456     -22.338 -11.819 -19.843  0.00  0.00      PROA  
ATOM     88 HG23 VAL P 456     -22.277 -11.061 -21.467  0.00  0.00      PROA  
ATOM     89    C VAL P 456     -20.377  -9.221 -20.476  0.00  0.00      PROA  
ATOM     90    O VAL P 456     -19.708 -10.170 -20.869  0.00  0.00      PROA  
ATOM     91    N LEU P 457     -20.148  -8.044 -21.113  0.00  0.00      PROA  
ATOM     92   HN LEU P 457     -20.653  -7.212 -20.898  0.00  0.00      PROA  
ATOM     93   CA LEU P 457     -19.063  -7.735 -22.041  0.00  0.00      PROA  
ATOM     94   HA LEU P 457     -19.113  -8.463 -22.837  0.00  0.00      PROA  
ATOM     95   CB LEU P 457     -19.255  -6.319 -22.794  0.00  0.00      PROA  
ATOM     96  HB1 LEU P 457     -18.557  -6.428 -23.652  0.00  0.00      PROA  
ATOM     97  HB2 LEU P 457     -19.041  -5.403 -22.203  0.00  0.00      PROA  
ATOM     98   CG LEU P 457     -20.647  -6.095 -23.494  0.00  0.00      PROA  
ATOM     99   HG LEU P 457     -21.364  -6.150 -22.647  0.00  0.00      PROA  
ATOM    100  CD1 LEU P 457     -20.727  -4.763 -24.154  0.00  0.00      PROA  
ATOM    101 HD11 LEU P 457     -20.846  -3.968 -23.387  0.00  0.00      PROA  
ATOM    102 HD12 LEU P 457     -21.626  -4.743 -24.807  0.00  0.00      PROA  
ATOM    103 HD13 LEU P 457     -19.833  -4.520 -24.766  0.00  0.00      PROA  
ATOM    104  CD2 LEU P 457     -21.098  -7.213 -24.484  0.00  0.00      PROA  
ATOM    105 HD21 LEU P 457     -20.461  -7.146 -25.392  0.00  0.00      PROA  
ATOM    106 HD22 LEU P 457     -22.153  -6.931 -24.688  0.00  0.00      PROA  
ATOM    107 HD23 LEU P 457     -21.073  -8.233 -24.043  0.00  0.00      PROA  
ATOM    108    C LEU P 457     -17.711  -7.813 -21.392  0.00  0.00      PROA  
ATOM    109    O LEU P 457     -16.752  -8.162 -22.080  0.00  0.00      PROA  
ATOM    110    N ASP P 458     -17.501  -7.376 -20.127  0.00  0.00      PROA  
ATOM    111   HN ASP P 458     -18.225  -6.911 -19.623  0.00  0.00      PROA  
ATOM    112   CA ASP P 458     -16.234  -7.587 -19.482  0.00  0.00      PROA  
ATOM    113   HA ASP P 458     -15.515  -7.072 -20.103  0.00  0.00      PROA  
ATOM    114   CB ASP P 458     -16.182  -6.816 -18.133  0.00  0.00      PROA  
ATOM    115  HB1 ASP P 458     -15.169  -6.943 -17.694  0.00  0.00      PROA  
ATOM    116  HB2 ASP P 458     -17.004  -7.204 -17.494  0.00  0.00      PROA  
ATOM    117   CG ASP P 458     -16.343  -5.350 -18.205  0.00  0.00      PROA  
ATOM    118  OD1 ASP P 458     -16.285  -4.717 -17.094  0.00  0.00      PROA  
ATOM    119  OD2 ASP P 458     -16.623  -4.718 -19.283  0.00  0.00      PROA  
ATOM    120    C ASP P 458     -15.796  -8.991 -19.401  0.00  0.00      PROA  
ATOM    121    O ASP P 458     -14.605  -9.386 -19.608  0.00  0.00      PROA  
ATOM    122    N VAL P 459     -16.813  -9.831 -19.030  0.00  0.00      PROA  
ATOM    123   HN VAL P 459     -17.647  -9.375 -18.730  0.00  0.00      PROA  
ATOM    124   CA VAL P 459     -16.695 -11.281 -18.949  0.00  0.00      PROA  
ATOM    125   HA VAL P 459     -15.798 -11.607 -18.444  0.00  0.00      PROA  
ATOM    126   CB VAL P 459     -18.033 -11.735 -18.402  0.00  0.00      PROA  
ATOM    127   HB VAL P 459     -18.924 -11.128 -18.672  0.00  0.00      PROA  
ATOM    128  CG1 VAL P 459     -18.338 -13.229 -18.787  0.00  0.00      PROA  
ATOM    129 HG11 VAL P 459     -19.335 -13.506 -18.381  0.00  0.00      PROA  
ATOM    130 HG12 VAL P 459     -17.629 -13.934 -18.303  0.00  0.00      PROA  
ATOM    131 HG13 VAL P 459     -18.250 -13.397 -19.882  0.00  0.00      PROA  
ATOM    132  CG2 VAL P 459     -17.964 -11.684 -16.889  0.00  0.00      PROA  
ATOM    133 HG21 VAL P 459     -18.923 -12.083 -16.495  0.00  0.00      PROA  
ATOM    134 HG22 VAL P 459     -17.842 -10.641 -16.527  0.00  0.00      PROA  
ATOM    135 HG23 VAL P 459     -17.235 -12.361 -16.393  0.00  0.00      PROA  
ATOM    136    C VAL P 459     -16.384 -11.791 -20.317  0.00  0.00      PROA  
ATOM    137    O VAL P 459     -15.556 -12.674 -20.506  0.00  0.00      PROA  
ATOM    138    N LYS P 460     -17.017 -11.271 -21.343  0.00  0.00      PROA  
ATOM    139   HN LYS P 460     -17.617 -10.487 -21.204  0.00  0.00      PROA  
ATOM    140   CA LYS P 460     -16.687 -11.564 -22.743  0.00  0.00      PROA  
ATOM    141   HA LYS P 460     -16.519 -12.630 -22.772  0.00  0.00      PROA  
ATOM    142   CB LYS P 460     -17.865 -11.172 -23.658  0.00  0.00      PROA  
ATOM    143  HB1 LYS P 460     -17.639 -11.278 -24.740  0.00  0.00      PROA  
ATOM    144  HB2 LYS P 460     -18.118 -10.120 -23.405  0.00  0.00      PROA  
ATOM    145   CG LYS P 460     -19.144 -12.014 -23.500  0.00  0.00      PROA  
ATOM    146  HG1 LYS P 460     -19.937 -11.366 -23.931  0.00  0.00      PROA  
ATOM    147  HG2 LYS P 460     -19.409 -12.063 -22.422  0.00  0.00      PROA  
ATOM    148   CD LYS P 460     -19.146 -13.369 -24.132  0.00  0.00      PROA  
ATOM    149  HD1 LYS P 460     -18.357 -13.978 -23.641  0.00  0.00      PROA  
ATOM    150  HD2 LYS P 460     -18.840 -13.363 -25.200  0.00  0.00      PROA  
ATOM    151   CE LYS P 460     -20.472 -14.177 -23.937  0.00  0.00      PROA  
ATOM    152  HE1 LYS P 460     -21.421 -13.633 -24.132  0.00  0.00      PROA  
ATOM    153  HE2 LYS P 460     -20.498 -14.514 -22.879  0.00  0.00      PROA  
ATOM    154   NZ LYS P 460     -20.554 -15.423 -24.756  0.00  0.00      PROA  
ATOM    155  HZ1 LYS P 460     -20.197 -15.219 -25.711  0.00  0.00      PROA  
ATOM    156  HZ2 LYS P 460     -21.525 -15.783 -24.847  0.00  0.00      PROA  
ATOM    157  HZ3 LYS P 460     -19.911 -16.146 -24.375  0.00  0.00      PROA  
ATOM    158    C LYS P 460     -15.309 -11.200 -23.333  0.00  0.00      PROA  
ATOM    159    O LYS P 460     -14.713 -11.870 -24.206  0.00  0.00      PROA  
ATOM    160    N ARG P 461     -14.735 -10.080 -22.858  0.00  0.00      PROA  
ATOM    161   HN ARG P 461     -15.193  -9.550 -22.149  0.00  0.00      PROA  
ATOM    162   CA ARG P 461     -13.354  -9.813 -23.229  0.00  0.00      PROA  
ATOM    163   HA ARG P 461     -13.181  -9.986 -24.281  0.00  0.00      PROA  
ATOM    164   CB ARG P 461     -13.059  -8.307 -23.009  0.00  0.00      PROA  
ATOM    165  HB1 ARG P 461     -11.971  -8.087 -23.024  0.00  0.00      PROA  
ATOM    166  HB2 ARG P 461     -13.400  -8.052 -21.983  0.00  0.00      PROA  
ATOM    167   CG ARG P 461     -13.794  -7.489 -24.040  0.00  0.00      PROA  
ATOM    168  HG1 ARG P 461     -14.885  -7.664 -23.929  0.00  0.00      PROA  
ATOM    169  HG2 ARG P 461     -13.726  -7.930 -25.057  0.00  0.00      PROA  
ATOM    170   CD ARG P 461     -13.388  -5.983 -24.009  0.00  0.00      PROA  
ATOM    171  HD1 ARG P 461     -13.974  -5.406 -24.757  0.00  0.00      PROA  
ATOM    172  HD2 ARG P 461     -12.332  -5.937 -24.352  0.00  0.00      PROA  
ATOM    173   NE ARG P 461     -13.458  -5.413 -22.643  0.00  0.00      PROA  
ATOM    174   HE ARG P 461     -12.587  -5.247 -22.181  0.00  0.00      PROA  
ATOM    175   CZ ARG P 461     -14.488  -5.168 -21.889  0.00  0.00      PROA  
ATOM    176  NH1 ARG P 461     -15.727  -5.151 -22.333  0.00  0.00      PROA  
ATOM    177 HH11 ARG P 461     -15.834  -5.261 -23.321  0.00  0.00      PROA  
ATOM    178 HH12 ARG P 461     -16.426  -4.768 -21.730  0.00  0.00      PROA  
ATOM    179  NH2 ARG P 461     -14.209  -4.913 -20.638  0.00  0.00      PROA  
ATOM    180 HH21 ARG P 461     -13.299  -5.051 -20.249  0.00  0.00      PROA  
ATOM    181 HH22 ARG P 461     -14.953  -4.635 -20.030  0.00  0.00      PROA  
ATOM    182    C ARG P 461     -12.413 -10.666 -22.387  0.00  0.00      PROA  
ATOM    183    O ARG P 461     -11.309 -11.076 -22.777  0.00  0.00      PROA  
ATOM    184    N LYS P 462     -12.747 -10.974 -21.143  0.00  0.00      PROA  
ATOM    185   HN LYS P 462     -13.630 -10.581 -20.898  0.00  0.00      PROA  
ATOM    186   CA LYS P 462     -11.754 -11.550 -20.212  0.00  0.00      PROA  
ATOM    187   HA LYS P 462     -10.749 -11.248 -20.467  0.00  0.00      PROA  
ATOM    188   CB LYS P 462     -11.961 -11.276 -18.622  0.00  0.00      PROA  
ATOM    189  HB1 LYS P 462     -11.329 -11.965 -18.022  0.00  0.00      PROA  
ATOM    190  HB2 LYS P 462     -12.994 -11.559 -18.325  0.00  0.00      PROA  
ATOM    191   CG LYS P 462     -11.657  -9.840 -18.128  0.00  0.00      PROA  
ATOM    192  HG1 LYS P 462     -11.836  -9.960 -17.038  0.00  0.00      PROA  
ATOM    193  HG2 LYS P 462     -12.268  -9.041 -18.600  0.00  0.00      PROA  
ATOM    194   CD LYS P 462     -10.178  -9.426 -18.319  0.00  0.00      PROA  
ATOM    195  HD1 LYS P 462     -10.074  -8.383 -17.951  0.00  0.00      PROA  
ATOM    196  HD2 LYS P 462     -10.030  -9.379 -19.419  0.00  0.00      PROA  
ATOM    197   CE LYS P 462      -9.122 -10.284 -17.553  0.00  0.00      PROA  
ATOM    198  HE1 LYS P 462      -9.282 -11.368 -17.736  0.00  0.00      PROA  
ATOM    199  HE2 LYS P 462      -9.126 -10.132 -16.452  0.00  0.00      PROA  
ATOM    200   NZ LYS P 462      -7.786  -9.807 -17.923  0.00  0.00      PROA  
ATOM    201  HZ1 LYS P 462      -7.694  -8.850 -17.525  0.00  0.00      PROA  
ATOM    202  HZ2 LYS P 462      -7.730  -9.903 -18.957  0.00  0.00      PROA  
ATOM    203  HZ3 LYS P 462      -7.108 -10.412 -17.417  0.00  0.00      PROA  
ATOM    204    C LYS P 462     -11.777 -13.063 -20.258  0.00  0.00      PROA  
ATOM    205    O LYS P 462     -10.703 -13.736 -20.337  0.00  0.00      PROA  
ATOM    206    N ALA P 463     -12.944 -13.641 -20.397  0.00  0.00      PROA  
ATOM    207   HN ALA P 463     -13.770 -13.084 -20.433  0.00  0.00      PROA  
ATOM    208   CA ALA P 463     -13.135 -15.086 -20.424  0.00  0.00      PROA  
ATOM    209   HA ALA P 463     -12.792 -15.296 -19.422  0.00  0.00      PROA  
ATOM    210   CB ALA P 463     -14.634 -15.624 -20.389  0.00  0.00      PROA  
ATOM    211  HB1 ALA P 463     -14.942 -15.895 -21.422  0.00  0.00      PROA  
ATOM    212  HB2 ALA P 463     -15.311 -14.860 -19.949  0.00  0.00      PROA  
ATOM    213  HB3 ALA P 463     -14.618 -16.481 -19.683  0.00  0.00      PROA  
ATOM    214    C ALA P 463     -12.393 -15.995 -21.441  0.00  0.00      PROA  
ATOM    215    O ALA P 463     -11.974 -17.035 -20.935  0.00  0.00      PROA  
ATOM    216    N PRO P 464     -12.220 -15.761 -22.767  0.00  0.00      PROA  
ATOM    217   CD PRO P 464     -12.901 -14.712 -23.480  0.00  0.00      PROA  
ATOM    218  HD1 PRO P 464     -12.676 -13.680 -23.136  0.00  0.00      PROA  
ATOM    219  HD2 PRO P 464     -13.999 -14.818 -23.608  0.00  0.00      PROA  
ATOM    220   CA PRO P 464     -11.530 -16.696 -23.672  0.00  0.00      PROA  
ATOM    221   HA PRO P 464     -11.918 -17.659 -23.376  0.00  0.00      PROA  
ATOM    222   CB PRO P 464     -11.936 -16.246 -25.094  0.00  0.00      PROA  
ATOM    223  HB1 PRO P 464     -12.810 -16.834 -25.449  0.00  0.00      PROA  
ATOM    224  HB2 PRO P 464     -11.128 -16.321 -25.853  0.00  0.00      PROA  
ATOM    225   CG PRO P 464     -12.244 -14.780 -24.838  0.00  0.00      PROA  
ATOM    226  HG1 PRO P 464     -11.288 -14.214 -24.801  0.00  0.00      PROA  
ATOM    227  HG2 PRO P 464     -12.834 -14.226 -25.599  0.00  0.00      PROA  
ATOM    228    C PRO P 464     -10.001 -16.730 -23.528  0.00  0.00      PROA  
ATOM    229    O PRO P 464      -9.291 -17.499 -24.206  0.00  0.00      PROA  
ATOM    230    N TRP P 465      -9.380 -15.927 -22.607  0.00  0.00      PROA  
ATOM    231   HN TRP P 465      -9.967 -15.426 -21.976  0.00  0.00      PROA  
ATOM    232   CA TRP P 465      -7.979 -15.876 -22.241  0.00  0.00      PROA  
ATOM    233   HA TRP P 465      -7.442 -16.532 -22.910  0.00  0.00      PROA  
ATOM    234   CB TRP P 465      -7.407 -14.441 -22.457  0.00  0.00      PROA  
ATOM    235  HB1 TRP P 465      -6.387 -14.570 -22.036  0.00  0.00      PROA  
ATOM    236  HB2 TRP P 465      -7.909 -13.655 -21.854  0.00  0.00      PROA  
ATOM    237   CG TRP P 465      -7.499 -14.089 -23.862  0.00  0.00      PROA  
ATOM    238  CD1 TRP P 465      -8.459 -13.208 -24.339  0.00  0.00      PROA  
ATOM    239  HD1 TRP P 465      -9.179 -12.681 -23.731  0.00  0.00      PROA  
ATOM    240  NE1 TRP P 465      -8.368 -13.115 -25.733  0.00  0.00      PROA  
ATOM    241  HE1 TRP P 465      -9.109 -12.897 -26.330  0.00  0.00      PROA  
ATOM    242  CE2 TRP P 465      -7.357 -13.899 -26.109  0.00  0.00      PROA  
ATOM    243  CD2 TRP P 465      -6.829 -14.574 -25.020  0.00  0.00      PROA  
ATOM    244  CE3 TRP P 465      -5.774 -15.470 -25.269  0.00  0.00      PROA  
ATOM    245  HE3 TRP P 465      -5.297 -15.933 -24.418  0.00  0.00      PROA  
ATOM    246  CZ3 TRP P 465      -5.193 -15.552 -26.495  0.00  0.00      PROA  
ATOM    247  HZ3 TRP P 465      -4.308 -16.159 -26.619  0.00  0.00      PROA  
ATOM    248  CZ2 TRP P 465      -6.809 -14.135 -27.397  0.00  0.00      PROA  
ATOM    249  HZ2 TRP P 465      -7.187 -13.553 -28.225  0.00  0.00      PROA  
ATOM    250  CH2 TRP P 465      -5.743 -14.988 -27.630  0.00  0.00      PROA  
ATOM    251  HH2 TRP P 465      -5.365 -14.941 -28.641  0.00  0.00      PROA  
ATOM    252    C TRP P 465      -7.745 -16.225 -20.747  0.00  0.00      PROA  
ATOM    253    O TRP P 465      -6.618 -15.988 -20.218  0.00  0.00      PROA  
ATOM    254    N TYR P 466      -8.808 -16.739 -20.108  0.00  0.00      PROA  
ATOM    255   HN TYR P 466      -9.642 -16.950 -20.611  0.00  0.00      PROA  
ATOM    256   CA TYR P 466      -8.853 -16.960 -18.639  0.00  0.00      PROA  
ATOM    257   HA TYR P 466      -8.444 -16.039 -18.249  0.00  0.00      PROA  
ATOM    258   CB TYR P 466     -10.261 -16.968 -18.123  0.00  0.00      PROA  
ATOM    259  HB1 TYR P 466     -10.758 -17.881 -18.516  0.00  0.00      PROA  
ATOM    260  HB2 TYR P 466     -10.831 -16.138 -18.594  0.00  0.00      PROA  
ATOM    261   CG TYR P 466     -10.497 -17.031 -16.611  0.00  0.00      PROA  
ATOM    262  CD1 TYR P 466     -10.456 -18.280 -15.896  0.00  0.00      PROA  
ATOM    263  HD1 TYR P 466     -10.198 -19.207 -16.386  0.00  0.00      PROA  
ATOM    264  CE1 TYR P 466     -10.889 -18.309 -14.591  0.00  0.00      PROA  
ATOM    265  HE1 TYR P 466     -10.851 -19.230 -14.028  0.00  0.00      PROA  
ATOM    266   CZ TYR P 466     -11.166 -17.167 -13.928  0.00  0.00      PROA  
ATOM    267   OH TYR P 466     -11.552 -17.292 -12.564  0.00  0.00      PROA  
ATOM    268   HH TYR P 466     -11.659 -16.390 -12.253  0.00  0.00      PROA  
ATOM    269  CD2 TYR P 466     -11.009 -15.890 -15.934  0.00  0.00      PROA  
ATOM    270  HD2 TYR P 466     -11.193 -15.017 -16.542  0.00  0.00      PROA  
ATOM    271  CE2 TYR P 466     -11.211 -15.914 -14.576  0.00  0.00      PROA  
ATOM    272  HE2 TYR P 466     -11.510 -15.127 -13.900  0.00  0.00      PROA  
ATOM    273    C TYR P 466      -7.915 -18.057 -18.047  0.00  0.00      PROA  
ATOM    274    O TYR P 466      -7.144 -17.894 -17.119  0.00  0.00      PROA  
ATOM    275    N TRP P 467      -7.861 -19.210 -18.774  0.00  0.00      PROA  
ATOM    276   HN TRP P 467      -8.596 -19.441 -19.406  0.00  0.00      PROA  
ATOM    277   CA TRP P 467      -6.940 -20.219 -18.516  0.00  0.00      PROA  
ATOM    278   HA TRP P 467      -7.003 -20.494 -17.474  0.00  0.00      PROA  
ATOM    279   CB TRP P 467      -7.353 -21.553 -19.271  0.00  0.00      PROA  
ATOM    280  HB1 TRP P 467      -7.489 -21.301 -20.344  0.00  0.00      PROA  
ATOM    281  HB2 TRP P 467      -8.382 -21.847 -18.971  0.00  0.00      PROA  
ATOM    282   CG TRP P 467      -6.437 -22.769 -19.273  0.00  0.00      PROA  
ATOM    283  CD1 TRP P 467      -5.819 -23.326 -20.363  0.00  0.00      PROA  
ATOM    284  HD1 TRP P 467      -6.043 -22.942 -21.347  0.00  0.00      PROA  
ATOM    285  NE1 TRP P 467      -5.281 -24.572 -19.966  0.00  0.00      PROA  
ATOM    286  HE1 TRP P 467      -4.955 -25.255 -20.583  0.00  0.00      PROA  
ATOM    287  CE2 TRP P 467      -5.479 -24.760 -18.603  0.00  0.00      PROA  
ATOM    288  CD2 TRP P 467      -6.224 -23.629 -18.164  0.00  0.00      PROA  
ATOM    289  CE3 TRP P 467      -6.675 -23.596 -16.867  0.00  0.00      PROA  
ATOM    290  HE3 TRP P 467      -7.442 -22.896 -16.570  0.00  0.00      PROA  
ATOM    291  CZ3 TRP P 467      -6.363 -24.579 -15.971  0.00  0.00      PROA  
ATOM    292  HZ3 TRP P 467      -6.716 -24.572 -14.951  0.00  0.00      PROA  
ATOM    293  CZ2 TRP P 467      -4.961 -25.677 -17.728  0.00  0.00      PROA  
ATOM    294  HZ2 TRP P 467      -4.351 -26.503 -18.062  0.00  0.00      PROA  
ATOM    295  CH2 TRP P 467      -5.450 -25.622 -16.406  0.00  0.00      PROA  
ATOM    296  HH2 TRP P 467      -5.269 -26.419 -15.700  0.00  0.00      PROA  
ATOM    297    C TRP P 467      -5.556 -19.788 -18.836  0.00  0.00      PROA  
ATOM    298    O TRP P 467      -4.598 -20.197 -18.184  0.00  0.00      PROA  
ATOM    299    N SER P 468      -5.396 -18.949 -19.828  0.00  0.00      PROA  
ATOM    300   HN SER P 468      -6.164 -18.691 -20.408  0.00  0.00      PROA  
ATOM    301   CA SER P 468      -4.095 -18.442 -20.227  0.00  0.00      PROA  
ATOM    302   HA SER P 468      -3.446 -19.301 -20.316  0.00  0.00      PROA  
ATOM    303   CB SER P 468      -4.140 -17.805 -21.593  0.00  0.00      PROA  
ATOM    304  HB1 SER P 468      -3.192 -17.303 -21.882  0.00  0.00      PROA  
ATOM    305  HB2 SER P 468      -4.886 -16.985 -21.662  0.00  0.00      PROA  
ATOM    306   OG SER P 468      -4.575 -18.727 -22.654  0.00  0.00      PROA  
ATOM    307  HG1 SER P 468      -5.524 -18.869 -22.608  0.00  0.00      PROA  
ATOM    308    C SER P 468      -3.497 -17.532 -19.283  0.00  0.00      PROA  
ATOM    309    O SER P 468      -2.300 -17.205 -19.381  0.00  0.00      PROA  
ATOM    310    N ASP P 469      -4.258 -17.021 -18.295  0.00  0.00      PROA  
ATOM    311   HN ASP P 469      -5.249 -17.010 -18.406  0.00  0.00      PROA  
ATOM    312   CA ASP P 469      -3.687 -16.353 -17.119  0.00  0.00      PROA  
ATOM    313   HA ASP P 469      -2.954 -15.664 -17.512  0.00  0.00      PROA  
ATOM    314   CB ASP P 469      -4.843 -15.753 -16.278  0.00  0.00      PROA  
ATOM    315  HB1 ASP P 469      -4.524 -15.519 -15.240  0.00  0.00      PROA  
ATOM    316  HB2 ASP P 469      -5.768 -16.363 -16.198  0.00  0.00      PROA  
ATOM    317   CG ASP P 469      -5.310 -14.516 -16.982  0.00  0.00      PROA  
ATOM    318  OD1 ASP P 469      -6.326 -13.978 -16.538  0.00  0.00      PROA  
ATOM    319  OD2 ASP P 469      -4.777 -14.172 -18.066  0.00  0.00      PROA  
ATOM    320    C ASP P 469      -2.852 -17.376 -16.205  0.00  0.00      PROA  
ATOM    321    O ASP P 469      -1.687 -17.280 -15.925  0.00  0.00      PROA  
ATOM    322    N TYR P 470      -3.449 -18.579 -15.866  0.00  0.00      PROA  
ATOM    323   HN TYR P 470      -4.410 -18.513 -16.120  0.00  0.00      PROA  
ATOM    324   CA TYR P 470      -2.762 -19.603 -15.137  0.00  0.00      PROA  
ATOM    325   HA TYR P 470      -2.216 -19.095 -14.356  0.00  0.00      PROA  
ATOM    326   CB TYR P 470      -3.691 -20.738 -14.593  0.00  0.00      PROA  
ATOM    327  HB1 TYR P 470      -3.199 -21.457 -13.904  0.00  0.00      PROA  
ATOM    328  HB2 TYR P 470      -4.032 -21.472 -15.353  0.00  0.00      PROA  
ATOM    329   CG TYR P 470      -4.844 -20.125 -13.941  0.00  0.00      PROA  
ATOM    330  CD1 TYR P 470      -4.713 -19.493 -12.779  0.00  0.00      PROA  
ATOM    331  HD1 TYR P 470      -3.761 -19.559 -12.273  0.00  0.00      PROA  
ATOM    332  CE1 TYR P 470      -5.819 -18.854 -12.170  0.00  0.00      PROA  
ATOM    333  HE1 TYR P 470      -5.835 -18.438 -11.173  0.00  0.00      PROA  
ATOM    334   CZ TYR P 470      -7.031 -18.749 -12.877  0.00  0.00      PROA  
ATOM    335   OH TYR P 470      -8.138 -18.139 -12.242  0.00  0.00      PROA  
ATOM    336   HH TYR P 470      -8.917 -18.362 -12.757  0.00  0.00      PROA  
ATOM    337  CD2 TYR P 470      -6.078 -20.003 -14.635  0.00  0.00      PROA  
ATOM    338  HD2 TYR P 470      -6.073 -20.339 -15.661  0.00  0.00      PROA  
ATOM    339  CE2 TYR P 470      -7.163 -19.263 -14.183  0.00  0.00      PROA  
ATOM    340  HE2 TYR P 470      -8.046 -19.386 -14.792  0.00  0.00      PROA  
ATOM    341    C TYR P 470      -1.644 -20.284 -15.980  0.00  0.00      PROA  
ATOM    342    O TYR P 470      -0.625 -20.659 -15.401  0.00  0.00      PROA  
ATOM    343    N ARG P 471      -1.683 -20.226 -17.298  0.00  0.00      PROA  
ATOM    344   HN ARG P 471      -2.560 -20.021 -17.726  0.00  0.00      PROA  
ATOM    345   CA ARG P 471      -0.619 -20.775 -18.050  0.00  0.00      PROA  
ATOM    346   HA ARG P 471      -0.179 -21.653 -17.599  0.00  0.00      PROA  
ATOM    347   CB ARG P 471      -1.120 -21.076 -19.452  0.00  0.00      PROA  
ATOM    348  HB1 ARG P 471      -0.451 -21.496 -20.232  0.00  0.00      PROA  
ATOM    349  HB2 ARG P 471      -1.615 -20.236 -19.985  0.00  0.00      PROA  
ATOM    350   CG ARG P 471      -2.262 -22.159 -19.463  0.00  0.00      PROA  
ATOM    351  HG1 ARG P 471      -2.764 -22.331 -20.439  0.00  0.00      PROA  
ATOM    352  HG2 ARG P 471      -3.109 -21.920 -18.786  0.00  0.00      PROA  
ATOM    353   CD ARG P 471      -1.739 -23.513 -18.829  0.00  0.00      PROA  
ATOM    354  HD1 ARG P 471      -2.582 -24.236 -18.799  0.00  0.00      PROA  
ATOM    355  HD2 ARG P 471      -1.464 -23.236 -17.789  0.00  0.00      PROA  
ATOM    356   NE ARG P 471      -0.581 -24.115 -19.546  0.00  0.00      PROA  
ATOM    357   HE ARG P 471       0.318 -24.176 -19.111  0.00  0.00      PROA  
ATOM    358   CZ ARG P 471      -0.664 -24.719 -20.747  0.00  0.00      PROA  
ATOM    359  NH1 ARG P 471       0.457 -25.099 -21.302  0.00  0.00      PROA  
ATOM    360 HH11 ARG P 471       1.282 -24.914 -20.768  0.00  0.00      PROA  
ATOM    361 HH12 ARG P 471       0.512 -25.689 -22.108  0.00  0.00      PROA  
ATOM    362  NH2 ARG P 471      -1.844 -24.917 -21.332  0.00  0.00      PROA  
ATOM    363 HH21 ARG P 471      -1.932 -25.325 -22.241  0.00  0.00      PROA  
ATOM    364 HH22 ARG P 471      -2.638 -24.402 -21.009  0.00  0.00      PROA  
ATOM    365    C ARG P 471       0.532 -19.762 -18.094  0.00  0.00      PROA  
ATOM    366    O ARG P 471       1.662 -20.171 -18.378  0.00  0.00      PROA  
ATOM    367    N ASP P 472       0.284 -18.466 -17.783  0.00  0.00      PROA  
ATOM    368   HN ASP P 472      -0.590 -18.209 -17.380  0.00  0.00      PROA  
ATOM    369   CA ASP P 472       1.331 -17.362 -17.796  0.00  0.00      PROA  
ATOM    370   HA ASP P 472       1.994 -17.581 -18.620  0.00  0.00      PROA  
ATOM    371   CB ASP P 472       0.670 -15.953 -17.992  0.00  0.00      PROA  
ATOM    372  HB1 ASP P 472       0.360 -15.528 -17.014  0.00  0.00      PROA  
ATOM    373  HB2 ASP P 472      -0.139 -15.995 -18.753  0.00  0.00      PROA  
ATOM    374   CG ASP P 472       1.591 -14.853 -18.392  0.00  0.00      PROA  
ATOM    375  OD1 ASP P 472       2.599 -15.199 -19.043  0.00  0.00      PROA  
ATOM    376  OD2 ASP P 472       1.304 -13.679 -18.109  0.00  0.00      PROA  
ATOM    377    C ASP P 472       2.209 -17.334 -16.495  0.00  0.00      PROA  
ATOM    378    O ASP P 472       3.296 -16.779 -16.415  0.00  0.00      PROA  
ATOM    379    N ALA P 473       1.779 -18.119 -15.460  0.00  0.00      PROA  
ATOM    380   HN ALA P 473       0.920 -18.617 -15.548  0.00  0.00      PROA  
ATOM    381   CA ALA P 473       2.525 -18.411 -14.265  0.00  0.00      PROA  
ATOM    382   HA ALA P 473       2.936 -17.490 -13.879  0.00  0.00      PROA  
ATOM    383   CB ALA P 473       1.651 -18.996 -13.128  0.00  0.00      PROA  
ATOM    384  HB1 ALA P 473       2.321 -19.039 -12.243  0.00  0.00      PROA  
ATOM    385  HB2 ALA P 473       1.405 -20.052 -13.370  0.00  0.00      PROA  
ATOM    386  HB3 ALA P 473       0.660 -18.515 -12.988  0.00  0.00      PROA  
ATOM    387    C ALA P 473       3.766 -19.297 -14.579  0.00  0.00      PROA  
ATOM    388    O ALA P 473       3.762 -20.484 -14.206  0.00  0.00      PROA  
ATOM    389    N LEU P 474       4.769 -18.736 -15.295  0.00  0.00      PROA  
ATOM    390   HN LEU P 474       4.475 -17.875 -15.704  0.00  0.00      PROA  
ATOM    391   CA LEU P 474       6.047 -19.372 -15.699  0.00  0.00      PROA  
ATOM    392   HA LEU P 474       6.065 -20.380 -16.086  0.00  0.00      PROA  
ATOM    393   CB LEU P 474       6.696 -18.572 -16.903  0.00  0.00      PROA  
ATOM    394  HB1 LEU P 474       7.639 -19.113 -17.135  0.00  0.00      PROA  
ATOM    395  HB2 LEU P 474       6.865 -17.532 -16.551  0.00  0.00      PROA  
ATOM    396   CG LEU P 474       5.821 -18.521 -18.245  0.00  0.00      PROA  
ATOM    397   HG LEU P 474       5.028 -17.752 -18.124  0.00  0.00      PROA  
ATOM    398  CD1 LEU P 474       6.779 -18.186 -19.395  0.00  0.00      PROA  
ATOM    399 HD11 LEU P 474       7.477 -17.368 -19.118  0.00  0.00      PROA  
ATOM    400 HD12 LEU P 474       6.122 -17.818 -20.212  0.00  0.00      PROA  
ATOM    401 HD13 LEU P 474       7.331 -19.071 -19.777  0.00  0.00      PROA  
ATOM    402  CD2 LEU P 474       5.192 -19.858 -18.607  0.00  0.00      PROA  
ATOM    403 HD21 LEU P 474       4.589 -20.249 -17.760  0.00  0.00      PROA  
ATOM    404 HD22 LEU P 474       6.038 -20.542 -18.829  0.00  0.00      PROA  
ATOM    405 HD23 LEU P 474       4.543 -19.742 -19.501  0.00  0.00      PROA  
ATOM    406    C LEU P 474       6.992 -19.380 -14.507  0.00  0.00      PROA  
ATOM    407    O LEU P 474       6.924 -18.644 -13.584  0.00  0.00      PROA  
ATOM    408    N SER P 475       8.041 -20.313 -14.561  0.00  0.00      PROA  
ATOM    409   HN SER P 475       8.079 -20.989 -15.293  0.00  0.00      PROA  
ATOM    410   CA SER P 475       9.023 -20.440 -13.501  0.00  0.00      PROA  
ATOM    411   HA SER P 475       8.435 -20.669 -12.625  0.00  0.00      PROA  
ATOM    412   CB SER P 475       9.807 -21.729 -13.670  0.00  0.00      PROA  
ATOM    413  HB1 SER P 475      10.428 -21.635 -14.586  0.00  0.00      PROA  
ATOM    414  HB2 SER P 475       9.093 -22.550 -13.896  0.00  0.00      PROA  
ATOM    415   OG SER P 475      10.700 -22.012 -12.637  0.00  0.00      PROA  
ATOM    416  HG1 SER P 475      10.226 -22.254 -11.838  0.00  0.00      PROA  
ATOM    417    C SER P 475       9.847 -19.215 -13.020  0.00  0.00      PROA  
ATOM    418    O SER P 475      10.243 -18.383 -13.858  0.00  0.00      PROA  
ATOM    419    N LEU P 476      10.042 -19.131 -11.659  0.00  0.00      PROA  
ATOM    420   HN LEU P 476       9.499 -19.750 -11.097  0.00  0.00      PROA  
ATOM    421   CA LEU P 476      11.013 -18.299 -10.988  0.00  0.00      PROA  
ATOM    422   HA LEU P 476      11.288 -18.836 -10.093  0.00  0.00      PROA  
ATOM    423   CB LEU P 476      12.386 -18.142 -11.669  0.00  0.00      PROA  
ATOM    424  HB1 LEU P 476      13.095 -17.501 -11.102  0.00  0.00      PROA  
ATOM    425  HB2 LEU P 476      12.210 -17.653 -12.651  0.00  0.00      PROA  
ATOM    426   CG LEU P 476      13.186 -19.475 -11.819  0.00  0.00      PROA  
ATOM    427   HG LEU P 476      12.470 -20.224 -12.221  0.00  0.00      PROA  
ATOM    428  CD1 LEU P 476      14.223 -19.342 -12.982  0.00  0.00      PROA  
ATOM    429 HD11 LEU P 476      14.724 -18.373 -12.777  0.00  0.00      PROA  
ATOM    430 HD12 LEU P 476      13.638 -19.198 -13.916  0.00  0.00      PROA  
ATOM    431 HD13 LEU P 476      14.975 -20.150 -13.111  0.00  0.00      PROA  
ATOM    432  CD2 LEU P 476      13.788 -19.894 -10.474  0.00  0.00      PROA  
ATOM    433 HD21 LEU P 476      14.594 -19.178 -10.206  0.00  0.00      PROA  
ATOM    434 HD22 LEU P 476      14.059 -20.968 -10.561  0.00  0.00      PROA  
ATOM    435 HD23 LEU P 476      13.002 -19.779  -9.697  0.00  0.00      PROA  
ATOM    436    C LEU P 476      10.407 -17.038 -10.468  0.00  0.00      PROA  
ATOM    437    O LEU P 476      10.260 -16.774  -9.303  0.00  0.00      PROA  
ATOM    438    N GLN P 477      10.082 -16.067 -11.427  0.00  0.00      PROA  
ATOM    439   HN GLN P 477      10.055 -16.325 -12.390  0.00  0.00      PROA  
ATOM    440   CA GLN P 477       9.853 -14.715 -11.098  0.00  0.00      PROA  
ATOM    441   HA GLN P 477      10.605 -14.386 -10.396  0.00  0.00      PROA  
ATOM    442   CB GLN P 477       9.697 -13.857 -12.356  0.00  0.00      PROA  
ATOM    443  HB1 GLN P 477       8.831 -14.228 -12.945  0.00  0.00      PROA  
ATOM    444  HB2 GLN P 477      10.653 -13.998 -12.906  0.00  0.00      PROA  
ATOM    445   CG GLN P 477       9.703 -12.292 -12.114  0.00  0.00      PROA  
ATOM    446  HG1 GLN P 477      10.685 -12.223 -11.600  0.00  0.00      PROA  
ATOM    447  HG2 GLN P 477       8.896 -12.011 -11.404  0.00  0.00      PROA  
ATOM    448   CD GLN P 477       9.714 -11.475 -13.449  0.00  0.00      PROA  
ATOM    449  OE1 GLN P 477       9.897 -12.169 -14.461  0.00  0.00      PROA  
ATOM    450  NE2 GLN P 477       9.479 -10.181 -13.340  0.00  0.00      PROA  
ATOM    451 HE21 GLN P 477       9.647  -9.554 -14.101  0.00  0.00      PROA  
ATOM    452 HE22 GLN P 477       9.332  -9.861 -12.405  0.00  0.00      PROA  
ATOM    453    C GLN P 477       8.461 -14.579 -10.375  0.00  0.00      PROA  
ATOM    454    O GLN P 477       8.352 -13.741  -9.469  0.00  0.00      PROA  
ATOM    455    N CYS P 478       7.427 -15.419 -10.710  0.00  0.00      PROA  
ATOM    456   HN CYS P 478       7.471 -16.085 -11.451  0.00  0.00      PROA  
ATOM    457   CA CYS P 478       6.173 -15.452  -9.954  0.00  0.00      PROA  
ATOM    458   HA CYS P 478       5.827 -14.430 -10.013  0.00  0.00      PROA  
ATOM    459   CB CYS P 478       5.181 -16.437 -10.563  0.00  0.00      PROA  
ATOM    460  HB1 CYS P 478       4.202 -16.465 -10.039  0.00  0.00      PROA  
ATOM    461  HB2 CYS P 478       5.661 -17.436 -10.482  0.00  0.00      PROA  
ATOM    462   SG CYS P 478       4.897 -15.931 -12.283  0.00  0.00      PROA  
ATOM    463  HG1 CYS P 478       5.865 -16.689 -12.779  0.00  0.00      PROA  
ATOM    464    C CYS P 478       6.458 -15.926  -8.546  0.00  0.00      PROA  
ATOM    465    O CYS P 478       5.858 -15.388  -7.555  0.00  0.00      PROA  
ATOM    466    N LEU P 479       7.299 -16.888  -8.371  0.00  0.00      PROA  
ATOM    467   HN LEU P 479       7.741 -17.395  -9.107  0.00  0.00      PROA  
ATOM    468   CA LEU P 479       7.521 -17.454  -7.066  0.00  0.00      PROA  
ATOM    469   HA LEU P 479       6.546 -17.623  -6.632  0.00  0.00      PROA  
ATOM    470   CB LEU P 479       8.281 -18.848  -7.285  0.00  0.00      PROA  
ATOM    471  HB1 LEU P 479       9.088 -18.681  -8.030  0.00  0.00      PROA  
ATOM    472  HB2 LEU P 479       7.531 -19.552  -7.704  0.00  0.00      PROA  
ATOM    473   CG LEU P 479       8.809 -19.488  -6.010  0.00  0.00      PROA  
ATOM    474   HG LEU P 479       9.525 -18.785  -5.533  0.00  0.00      PROA  
ATOM    475  CD1 LEU P 479       7.841 -19.861  -4.902  0.00  0.00      PROA  
ATOM    476 HD11 LEU P 479       6.944 -20.457  -5.174  0.00  0.00      PROA  
ATOM    477 HD12 LEU P 479       7.350 -18.908  -4.608  0.00  0.00      PROA  
ATOM    478 HD13 LEU P 479       8.307 -20.286  -3.987  0.00  0.00      PROA  
ATOM    479  CD2 LEU P 479       9.603 -20.674  -6.550  0.00  0.00      PROA  
ATOM    480 HD21 LEU P 479       8.939 -21.518  -6.838  0.00  0.00      PROA  
ATOM    481 HD22 LEU P 479      10.138 -21.017  -5.639  0.00  0.00      PROA  
ATOM    482 HD23 LEU P 479      10.377 -20.461  -7.318  0.00  0.00      PROA  
ATOM    483    C LEU P 479       8.222 -16.433  -6.179  0.00  0.00      PROA  
ATOM    484    O LEU P 479       7.687 -16.136  -5.109  0.00  0.00      PROA  
ATOM    485    N ALA P 480       9.332 -15.780  -6.712  0.00  0.00      PROA  
ATOM    486   HN ALA P 480       9.680 -15.999  -7.620  0.00  0.00      PROA  
ATOM    487   CA ALA P 480       9.957 -14.756  -5.989  0.00  0.00      PROA  
ATOM    488   HA ALA P 480      10.453 -15.070  -5.082  0.00  0.00      PROA  
ATOM    489   CB ALA P 480      11.185 -14.467  -6.878  0.00  0.00      PROA  
ATOM    490  HB1 ALA P 480      11.928 -13.923  -6.256  0.00  0.00      PROA  
ATOM    491  HB2 ALA P 480      10.906 -13.886  -7.783  0.00  0.00      PROA  
ATOM    492  HB3 ALA P 480      11.650 -15.432  -7.173  0.00  0.00      PROA  
ATOM    493    C ALA P 480       9.146 -13.579  -5.579  0.00  0.00      PROA  
ATOM    494    O ALA P 480       9.196 -13.140  -4.412  0.00  0.00      PROA  
ATOM    495    N SER P 481       8.193 -13.127  -6.488  0.00  0.00      PROA  
ATOM    496   HN SER P 481       8.262 -13.430  -7.435  0.00  0.00      PROA  
ATOM    497   CA SER P 481       7.241 -12.044  -6.208  0.00  0.00      PROA  
ATOM    498   HA SER P 481       7.825 -11.170  -5.960  0.00  0.00      PROA  
ATOM    499   CB SER P 481       6.388 -11.804  -7.495  0.00  0.00      PROA  
ATOM    500  HB1 SER P 481       5.841 -12.771  -7.509  0.00  0.00      PROA  
ATOM    501  HB2 SER P 481       7.038 -11.778  -8.396  0.00  0.00      PROA  
ATOM    502   OG SER P 481       5.595 -10.643  -7.444  0.00  0.00      PROA  
ATOM    503  HG1 SER P 481       6.214  -9.910  -7.485  0.00  0.00      PROA  
ATOM    504    C SER P 481       6.315 -12.382  -5.067  0.00  0.00      PROA  
ATOM    505    O SER P 481       6.128 -11.580  -4.159  0.00  0.00      PROA  
ATOM    506    N PHE P 482       5.751 -13.660  -5.060  0.00  0.00      PROA  
ATOM    507   HN PHE P 482       6.082 -14.255  -5.788  0.00  0.00      PROA  
ATOM    508   CA PHE P 482       4.996 -14.203  -3.935  0.00  0.00      PROA  
ATOM    509   HA PHE P 482       4.148 -13.554  -3.773  0.00  0.00      PROA  
ATOM    510   CB PHE P 482       4.403 -15.680  -4.521  0.00  0.00      PROA  
ATOM    511  HB1 PHE P 482       5.084 -16.105  -5.289  0.00  0.00      PROA  
ATOM    512  HB2 PHE P 482       3.389 -15.395  -4.876  0.00  0.00      PROA  
ATOM    513   CG PHE P 482       4.223 -16.822  -3.545  0.00  0.00      PROA  
ATOM    514  CD1 PHE P 482       3.403 -16.606  -2.385  0.00  0.00      PROA  
ATOM    515  HD1 PHE P 482       2.987 -15.631  -2.179  0.00  0.00      PROA  
ATOM    516  CE1 PHE P 482       3.036 -17.770  -1.581  0.00  0.00      PROA  
ATOM    517  HE1 PHE P 482       2.322 -17.662  -0.778  0.00  0.00      PROA  
ATOM    518   CZ PHE P 482       3.591 -18.972  -1.926  0.00  0.00      PROA  
ATOM    519   HZ PHE P 482       3.479 -19.836  -1.288  0.00  0.00      PROA  
ATOM    520  CD2 PHE P 482       4.754 -18.075  -3.803  0.00  0.00      PROA  
ATOM    521  HD2 PHE P 482       5.291 -18.161  -4.735  0.00  0.00      PROA  
ATOM    522  CE2 PHE P 482       4.521 -19.129  -2.917  0.00  0.00      PROA  
ATOM    523  HE2 PHE P 482       4.972 -20.092  -3.106  0.00  0.00      PROA  
ATOM    524    C PHE P 482       5.701 -14.383  -2.645  0.00  0.00      PROA  
ATOM    525    O PHE P 482       5.172 -13.900  -1.655  0.00  0.00      PROA  
ATOM    526    N LEU P 483       7.002 -14.885  -2.575  0.00  0.00      PROA  
ATOM    527   HN LEU P 483       7.421 -15.149  -3.440  0.00  0.00      PROA  
ATOM    528   CA LEU P 483       7.656 -15.036  -1.290  0.00  0.00      PROA  
ATOM    529   HA LEU P 483       7.076 -15.577  -0.557  0.00  0.00      PROA  
ATOM    530   CB LEU P 483       8.964 -15.708  -1.584  0.00  0.00      PROA  
ATOM    531  HB1 LEU P 483       9.648 -15.804  -0.714  0.00  0.00      PROA  
ATOM    532  HB2 LEU P 483       9.522 -15.181  -2.387  0.00  0.00      PROA  
ATOM    533   CG LEU P 483       8.797 -17.224  -2.117  0.00  0.00      PROA  
ATOM    534   HG LEU P 483       8.078 -17.329  -2.957  0.00  0.00      PROA  
ATOM    535  CD1 LEU P 483      10.181 -17.707  -2.575  0.00  0.00      PROA  
ATOM    536 HD11 LEU P 483      10.218 -18.763  -2.918  0.00  0.00      PROA  
ATOM    537 HD12 LEU P 483      10.859 -17.653  -1.696  0.00  0.00      PROA  
ATOM    538 HD13 LEU P 483      10.710 -16.977  -3.224  0.00  0.00      PROA  
ATOM    539  CD2 LEU P 483       8.392 -18.175  -0.989  0.00  0.00      PROA  
ATOM    540 HD21 LEU P 483       7.321 -18.171  -0.692  0.00  0.00      PROA  
ATOM    541 HD22 LEU P 483       9.023 -18.057  -0.083  0.00  0.00      PROA  
ATOM    542 HD23 LEU P 483       8.545 -19.239  -1.270  0.00  0.00      PROA  
ATOM    543    C LEU P 483       7.886 -13.693  -0.634  0.00  0.00      PROA  
ATOM    544    O LEU P 483       7.650 -13.629   0.632  0.00  0.00      PROA  
ATOM    545    N PHE P 484       8.264 -12.579  -1.348  0.00  0.00      PROA  
ATOM    546   HN PHE P 484       8.488 -12.606  -2.319  0.00  0.00      PROA  
ATOM    547   CA PHE P 484       8.334 -11.248  -0.832  0.00  0.00      PROA  
ATOM    548   HA PHE P 484       8.809 -11.140   0.132  0.00  0.00      PROA  
ATOM    549   CB PHE P 484       9.057 -10.380  -1.969  0.00  0.00      PROA  
ATOM    550  HB1 PHE P 484       8.745 -10.863  -2.919  0.00  0.00      PROA  
ATOM    551  HB2 PHE P 484      10.139 -10.627  -1.910  0.00  0.00      PROA  
ATOM    552   CG PHE P 484       8.770  -8.965  -2.036  0.00  0.00      PROA  
ATOM    553  CD1 PHE P 484       9.363  -8.119  -1.143  0.00  0.00      PROA  
ATOM    554  HD1 PHE P 484      10.053  -8.413  -0.366  0.00  0.00      PROA  
ATOM    555  CE1 PHE P 484       9.019  -6.745  -1.180  0.00  0.00      PROA  
ATOM    556  HE1 PHE P 484       9.418  -6.088  -0.422  0.00  0.00      PROA  
ATOM    557   CZ PHE P 484       8.167  -6.344  -2.192  0.00  0.00      PROA  
ATOM    558   HZ PHE P 484       8.004  -5.277  -2.210  0.00  0.00      PROA  
ATOM    559  CD2 PHE P 484       7.827  -8.576  -3.008  0.00  0.00      PROA  
ATOM    560  HD2 PHE P 484       7.437  -9.343  -3.660  0.00  0.00      PROA  
ATOM    561  CE2 PHE P 484       7.596  -7.167  -3.199  0.00  0.00      PROA  
ATOM    562  HE2 PHE P 484       6.941  -6.828  -3.987  0.00  0.00      PROA  
ATOM    563    C PHE P 484       6.951 -10.701  -0.564  0.00  0.00      PROA  
ATOM    564    O PHE P 484       6.777 -10.100   0.505  0.00  0.00      PROA  
ATOM    565    N LEU P 485       5.925 -10.751  -1.497  0.00  0.00      PROA  
ATOM    566   HN LEU P 485       6.131 -11.019  -2.434  0.00  0.00      PROA  
ATOM    567   CA LEU P 485       4.585 -10.128  -1.288  0.00  0.00      PROA  
ATOM    568   HA LEU P 485       4.721  -9.102  -0.979  0.00  0.00      PROA  
ATOM    569   CB LEU P 485       3.641 -10.265  -2.490  0.00  0.00      PROA  
ATOM    570  HB1 LEU P 485       2.615  -9.999  -2.157  0.00  0.00      PROA  
ATOM    571  HB2 LEU P 485       3.606 -11.311  -2.864  0.00  0.00      PROA  
ATOM    572   CG LEU P 485       3.816  -9.196  -3.563  0.00  0.00      PROA  
ATOM    573   HG LEU P 485       4.899  -9.096  -3.789  0.00  0.00      PROA  
ATOM    574  CD1 LEU P 485       3.296  -9.726  -4.991  0.00  0.00      PROA  
ATOM    575 HD11 LEU P 485       3.284 -10.836  -4.933  0.00  0.00      PROA  
ATOM    576 HD12 LEU P 485       4.022  -9.461  -5.788  0.00  0.00      PROA  
ATOM    577 HD13 LEU P 485       2.237  -9.463  -5.199  0.00  0.00      PROA  
ATOM    578  CD2 LEU P 485       3.273  -7.769  -3.144  0.00  0.00      PROA  
ATOM    579 HD21 LEU P 485       3.336  -7.092  -4.024  0.00  0.00      PROA  
ATOM    580 HD22 LEU P 485       3.819  -7.296  -2.300  0.00  0.00      PROA  
ATOM    581 HD23 LEU P 485       2.167  -7.750  -3.037  0.00  0.00      PROA  
ATOM    582    C LEU P 485       3.911 -10.673  -0.072  0.00  0.00      PROA  
ATOM    583    O LEU P 485       3.354  -9.837   0.632  0.00  0.00      PROA  
ATOM    584    N TYR P 486       3.963 -12.037   0.212  0.00  0.00      PROA  
ATOM    585   HN TYR P 486       4.288 -12.705  -0.453  0.00  0.00      PROA  
ATOM    586   CA TYR P 486       3.303 -12.524   1.405  0.00  0.00      PROA  
ATOM    587   HA TYR P 486       2.257 -12.257   1.372  0.00  0.00      PROA  
ATOM    588   CB TYR P 486       3.475 -14.097   1.446  0.00  0.00      PROA  
ATOM    589  HB1 TYR P 486       4.535 -14.346   1.228  0.00  0.00      PROA  
ATOM    590  HB2 TYR P 486       2.694 -14.513   0.774  0.00  0.00      PROA  
ATOM    591   CG TYR P 486       3.184 -14.697   2.807  0.00  0.00      PROA  
ATOM    592  CD1 TYR P 486       1.938 -14.579   3.465  0.00  0.00      PROA  
ATOM    593  HD1 TYR P 486       1.037 -14.320   2.928  0.00  0.00      PROA  
ATOM    594  CE1 TYR P 486       1.740 -15.015   4.816  0.00  0.00      PROA  
ATOM    595  HE1 TYR P 486       0.791 -14.855   5.305  0.00  0.00      PROA  
ATOM    596   CZ TYR P 486       2.641 -15.714   5.517  0.00  0.00      PROA  
ATOM    597   OH TYR P 486       2.328 -16.179   6.824  0.00  0.00      PROA  
ATOM    598   HH TYR P 486       1.382 -16.083   6.960  0.00  0.00      PROA  
ATOM    599  CD2 TYR P 486       4.099 -15.459   3.567  0.00  0.00      PROA  
ATOM    600  HD2 TYR P 486       5.028 -15.782   3.122  0.00  0.00      PROA  
ATOM    601  CE2 TYR P 486       3.871 -16.025   4.843  0.00  0.00      PROA  
ATOM    602  HE2 TYR P 486       4.749 -16.455   5.303  0.00  0.00      PROA  
ATOM    603    C TYR P 486       3.805 -11.855   2.680  0.00  0.00      PROA  
ATOM    604    O TYR P 486       2.985 -11.444   3.503  0.00  0.00      PROA  
ATOM    605    N CYS P 487       5.136 -11.733   2.911  0.00  0.00      PROA  
ATOM    606   HN CYS P 487       5.717 -12.127   2.203  0.00  0.00      PROA  
ATOM    607   CA CYS P 487       5.720 -10.960   3.971  0.00  0.00      PROA  
ATOM    608   HA CYS P 487       5.380 -11.236   4.959  0.00  0.00      PROA  
ATOM    609   CB CYS P 487       7.224 -11.142   3.871  0.00  0.00      PROA  
ATOM    610  HB1 CYS P 487       7.711 -10.310   4.424  0.00  0.00      PROA  
ATOM    611  HB2 CYS P 487       7.598 -11.094   2.826  0.00  0.00      PROA  
ATOM    612   SG CYS P 487       7.685 -12.732   4.539  0.00  0.00      PROA  
ATOM    613  HG1 CYS P 487       7.278 -13.530   3.563  0.00  0.00      PROA  
ATOM    614    C CYS P 487       5.348  -9.492   4.017  0.00  0.00      PROA  
ATOM    615    O CYS P 487       5.032  -8.983   5.076  0.00  0.00      PROA  
ATOM    616    N ALA P 488       5.395  -8.762   2.881  0.00  0.00      PROA  
ATOM    617   HN ALA P 488       5.596  -9.206   2.011  0.00  0.00      PROA  
ATOM    618   CA ALA P 488       5.234  -7.352   2.778  0.00  0.00      PROA  
ATOM    619   HA ALA P 488       5.714  -6.809   3.579  0.00  0.00      PROA  
ATOM    620   CB ALA P 488       5.508  -6.839   1.324  0.00  0.00      PROA  
ATOM    621  HB1 ALA P 488       6.542  -6.992   0.948  0.00  0.00      PROA  
ATOM    622  HB2 ALA P 488       5.366  -5.738   1.284  0.00  0.00      PROA  
ATOM    623  HB3 ALA P 488       4.817  -7.386   0.648  0.00  0.00      PROA  
ATOM    624    C ALA P 488       3.667  -7.016   3.060  0.00  0.00      PROA  
ATOM    625    O ALA P 488       3.345  -6.092   3.804  0.00  0.00      PROA  
ATOM    626    N CYS P 489       2.666  -7.780   2.494  0.00  0.00      PROA  
ATOM    627   HN CYS P 489       2.987  -8.551   1.950  0.00  0.00      PROA  
ATOM    628   CA CYS P 489       1.247  -7.564   2.584  0.00  0.00      PROA  
ATOM    629   HA CYS P 489       1.061  -6.501   2.605  0.00  0.00      PROA  
ATOM    630   CB CYS P 489       0.592  -8.144   1.301  0.00  0.00      PROA  
ATOM    631  HB1 CYS P 489      -0.506  -7.992   1.364  0.00  0.00      PROA  
ATOM    632  HB2 CYS P 489       0.745  -9.245   1.279  0.00  0.00      PROA  
ATOM    633   SG CYS P 489       1.261  -7.376  -0.197  0.00  0.00      PROA  
ATOM    634  HG1 CYS P 489       2.470  -7.872   0.026  0.00  0.00      PROA  
ATOM    635    C CYS P 489       0.527  -8.203   3.741  0.00  0.00      PROA  
ATOM    636    O CYS P 489      -0.679  -8.052   3.920  0.00  0.00      PROA  
ATOM    637    N MET P 490       1.243  -9.028   4.542  0.00  0.00      PROA  
ATOM    638   HN MET P 490       2.216  -9.194   4.403  0.00  0.00      PROA  
ATOM    639   CA MET P 490       0.607  -9.552   5.756  0.00  0.00      PROA  
ATOM    640   HA MET P 490      -0.399  -9.890   5.554  0.00  0.00      PROA  
ATOM    641   CB MET P 490       1.401 -10.886   5.976  0.00  0.00      PROA  
ATOM    642  HB1 MET P 490       2.498 -10.724   5.909  0.00  0.00      PROA  
ATOM    643  HB2 MET P 490       1.099 -11.646   5.225  0.00  0.00      PROA  
ATOM    644   CG MET P 490       1.024 -11.700   7.251  0.00  0.00      PROA  
ATOM    645  HG1 MET P 490       1.250 -11.182   8.208  0.00  0.00      PROA  
ATOM    646  HG2 MET P 490       1.659 -12.610   7.292  0.00  0.00      PROA  
ATOM    647   SD MET P 490      -0.713 -11.909   7.440  0.00  0.00      PROA  
ATOM    648   CE MET P 490      -0.521 -12.955   8.901  0.00  0.00      PROA  
ATOM    649  HE1 MET P 490       0.341 -12.696   9.551  0.00  0.00      PROA  
ATOM    650  HE2 MET P 490      -0.491 -14.028   8.614  0.00  0.00      PROA  
ATOM    651  HE3 MET P 490      -1.427 -12.938   9.544  0.00  0.00      PROA  
ATOM    652    C MET P 490       0.684  -8.571   6.896  0.00  0.00      PROA  
ATOM    653    O MET P 490      -0.273  -8.455   7.654  0.00  0.00      PROA  
ATOM    654    N SER P 491       1.692  -7.723   6.849  0.00  0.00      PROA  
ATOM    655   HN SER P 491       2.453  -7.755   6.205  0.00  0.00      PROA  
ATOM    656   CA SER P 491       1.774  -6.634   7.738  0.00  0.00      PROA  
ATOM    657   HA SER P 491       1.720  -6.983   8.758  0.00  0.00      PROA  
ATOM    658   CB SER P 491       3.123  -5.957   7.512  0.00  0.00      PROA  
ATOM    659  HB1 SER P 491       3.190  -5.076   8.186  0.00  0.00      PROA  
ATOM    660  HB2 SER P 491       3.289  -5.644   6.459  0.00  0.00      PROA  
ATOM    661   OG SER P 491       4.260  -6.860   7.751  0.00  0.00      PROA  
ATOM    662  HG1 SER P 491       4.771  -6.912   6.940  0.00  0.00      PROA  
ATOM    663    C SER P 491       0.673  -5.583   7.675  0.00  0.00      PROA  
ATOM    664    O SER P 491       0.331  -5.180   8.778  0.00  0.00      PROA  
ATOM    665    N PRO P 492       0.061  -5.099   6.662  0.00  0.00      PROA  
ATOM    666   CD PRO P 492       0.699  -5.031   5.358  0.00  0.00      PROA  
ATOM    667  HD1 PRO P 492       1.078  -6.037   5.078  0.00  0.00      PROA  
ATOM    668  HD2 PRO P 492       1.510  -4.273   5.402  0.00  0.00      PROA  
ATOM    669   CA PRO P 492      -0.987  -4.129   6.699  0.00  0.00      PROA  
ATOM    670   HA PRO P 492      -0.710  -3.415   7.460  0.00  0.00      PROA  
ATOM    671   CB PRO P 492      -1.186  -3.524   5.320  0.00  0.00      PROA  
ATOM    672  HB1 PRO P 492      -0.723  -2.514   5.340  0.00  0.00      PROA  
ATOM    673  HB2 PRO P 492      -2.256  -3.371   5.067  0.00  0.00      PROA  
ATOM    674   CG PRO P 492      -0.353  -4.497   4.420  0.00  0.00      PROA  
ATOM    675  HG1 PRO P 492      -1.034  -5.324   4.129  0.00  0.00      PROA  
ATOM    676  HG2 PRO P 492       0.121  -4.039   3.526  0.00  0.00      PROA  
ATOM    677    C PRO P 492      -2.229  -4.899   7.277  0.00  0.00      PROA  
ATOM    678    O PRO P 492      -3.065  -4.273   7.921  0.00  0.00      PROA  
ATOM    679    N VAL P 493      -2.434  -6.238   6.967  0.00  0.00      PROA  
ATOM    680   HN VAL P 493      -1.711  -6.771   6.535  0.00  0.00      PROA  
ATOM    681   CA VAL P 493      -3.518  -6.938   7.583  0.00  0.00      PROA  
ATOM    682   HA VAL P 493      -4.459  -6.520   7.258  0.00  0.00      PROA  
ATOM    683   CB VAL P 493      -3.541  -8.440   7.001  0.00  0.00      PROA  
ATOM    684   HB VAL P 493      -2.545  -8.869   7.239  0.00  0.00      PROA  
ATOM    685  CG1 VAL P 493      -4.601  -9.334   7.743  0.00  0.00      PROA  
ATOM    686 HG11 VAL P 493      -4.518 -10.381   7.381  0.00  0.00      PROA  
ATOM    687 HG12 VAL P 493      -5.598  -8.850   7.666  0.00  0.00      PROA  
ATOM    688 HG13 VAL P 493      -4.320  -9.428   8.814  0.00  0.00      PROA  
ATOM    689  CG2 VAL P 493      -3.670  -8.403   5.498  0.00  0.00      PROA  
ATOM    690 HG21 VAL P 493      -2.954  -7.814   4.886  0.00  0.00      PROA  
ATOM    691 HG22 VAL P 493      -4.676  -8.103   5.134  0.00  0.00      PROA  
ATOM    692 HG23 VAL P 493      -3.604  -9.461   5.168  0.00  0.00      PROA  
ATOM    693    C VAL P 493      -3.439  -7.040   9.132  0.00  0.00      PROA  
ATOM    694    O VAL P 493      -4.328  -6.626   9.837  0.00  0.00      PROA  
ATOM    695    N ILE P 494      -2.177  -7.315   9.593  0.00  0.00      PROA  
ATOM    696   HN ILE P 494      -1.456  -7.622   8.977  0.00  0.00      PROA  
ATOM    697   CA ILE P 494      -1.804  -7.284  10.972  0.00  0.00      PROA  
ATOM    698   HA ILE P 494      -2.508  -7.877  11.537  0.00  0.00      PROA  
ATOM    699   CB ILE P 494      -0.390  -7.821  11.249  0.00  0.00      PROA  
ATOM    700   HB ILE P 494       0.277  -7.386  10.474  0.00  0.00      PROA  
ATOM    701  CG2 ILE P 494       0.277  -7.365  12.541  0.00  0.00      PROA  
ATOM    702 HG21 ILE P 494      -0.286  -7.751  13.418  0.00  0.00      PROA  
ATOM    703 HG22 ILE P 494       0.159  -6.263  12.465  0.00  0.00      PROA  
ATOM    704 HG23 ILE P 494       1.365  -7.572  12.459  0.00  0.00      PROA  
ATOM    705  CG1 ILE P 494      -0.251  -9.306  10.997  0.00  0.00      PROA  
ATOM    706 HG11 ILE P 494       0.772  -9.529  11.370  0.00  0.00      PROA  
ATOM    707 HG12 ILE P 494      -0.309  -9.756   9.982  0.00  0.00      PROA  
ATOM    708   CD ILE P 494      -1.231 -10.137  11.856  0.00  0.00      PROA  
ATOM    709  HD1 ILE P 494      -2.301 -10.008  11.586  0.00  0.00      PROA  
ATOM    710  HD2 ILE P 494      -1.286  -9.847  12.927  0.00  0.00      PROA  
ATOM    711  HD3 ILE P 494      -0.986 -11.206  11.684  0.00  0.00      PROA  
ATOM    712    C ILE P 494      -2.010  -5.940  11.598  0.00  0.00      PROA  
ATOM    713    O ILE P 494      -2.624  -5.809  12.646  0.00  0.00      PROA  
ATOM    714    N THR P 495      -1.578  -4.830  10.885  0.00  0.00      PROA  
ATOM    715   HN THR P 495      -1.140  -4.923   9.994  0.00  0.00      PROA  
ATOM    716   CA THR P 495      -1.598  -3.509  11.365  0.00  0.00      PROA  
ATOM    717   HA THR P 495      -1.143  -3.548  12.344  0.00  0.00      PROA  
ATOM    718   CB THR P 495      -0.763  -2.585  10.457  0.00  0.00      PROA  
ATOM    719   HB THR P 495      -1.144  -2.616   9.414  0.00  0.00      PROA  
ATOM    720  OG1 THR P 495       0.570  -3.010  10.409  0.00  0.00      PROA  
ATOM    721  HG1 THR P 495       0.649  -3.851   9.953  0.00  0.00      PROA  
ATOM    722  CG2 THR P 495      -0.710  -1.137  10.978  0.00  0.00      PROA  
ATOM    723 HG21 THR P 495      -0.398  -0.438  10.173  0.00  0.00      PROA  
ATOM    724 HG22 THR P 495      -0.115  -1.103  11.915  0.00  0.00      PROA  
ATOM    725 HG23 THR P 495      -1.708  -0.726  11.243  0.00  0.00      PROA  
ATOM    726    C THR P 495      -2.947  -2.861  11.595  0.00  0.00      PROA  
ATOM    727    O THR P 495      -3.358  -2.440  12.734  0.00  0.00      PROA  
ATOM    728    N PHE P 496      -3.767  -2.930  10.569  0.00  0.00      PROA  
ATOM    729   HN PHE P 496      -3.367  -3.318   9.742  0.00  0.00      PROA  
ATOM    730   CA PHE P 496      -5.149  -2.495  10.514  0.00  0.00      PROA  
ATOM    731   HA PHE P 496      -5.200  -1.456  10.804  0.00  0.00      PROA  
ATOM    732   CB PHE P 496      -5.548  -2.679   9.015  0.00  0.00      PROA  
ATOM    733  HB1 PHE P 496      -5.513  -3.747   8.711  0.00  0.00      PROA  
ATOM    734  HB2 PHE P 496      -4.950  -2.073   8.301  0.00  0.00      PROA  
ATOM    735   CG PHE P 496      -6.979  -2.208   8.876  0.00  0.00      PROA  
ATOM    736  CD1 PHE P 496      -7.301  -0.859   9.026  0.00  0.00      PROA  
ATOM    737  HD1 PHE P 496      -6.472  -0.254   9.362  0.00  0.00      PROA  
ATOM    738  CE1 PHE P 496      -8.613  -0.404   8.864  0.00  0.00      PROA  
ATOM    739  HE1 PHE P 496      -8.862   0.647   8.854  0.00  0.00      PROA  
ATOM    740   CZ PHE P 496      -9.653  -1.366   8.644  0.00  0.00      PROA  
ATOM    741   HZ PHE P 496     -10.679  -1.121   8.415  0.00  0.00      PROA  
ATOM    742  CD2 PHE P 496      -8.001  -3.115   8.578  0.00  0.00      PROA  
ATOM    743  HD2 PHE P 496      -7.711  -4.148   8.447  0.00  0.00      PROA  
ATOM    744  CE2 PHE P 496      -9.346  -2.745   8.511  0.00  0.00      PROA  
ATOM    745  HE2 PHE P 496     -10.206  -3.376   8.338  0.00  0.00      PROA  
ATOM    746    C PHE P 496      -6.009  -3.334  11.521  0.00  0.00      PROA  
ATOM    747    O PHE P 496      -6.896  -2.787  12.171  0.00  0.00      PROA  
ATOM    748    N GLY P 497      -5.747  -4.622  11.752  0.00  0.00      PROA  
ATOM    749   HN GLY P 497      -5.006  -5.112  11.300  0.00  0.00      PROA  
ATOM    750   CA GLY P 497      -6.549  -5.488  12.596  0.00  0.00      PROA  
ATOM    751  HA1 GLY P 497      -6.066  -6.448  12.481  0.00  0.00      PROA  
ATOM    752  HA2 GLY P 497      -7.565  -5.468  12.230  0.00  0.00      PROA  
ATOM    753    C GLY P 497      -6.550  -5.269  14.070  0.00  0.00      PROA  
ATOM    754    O GLY P 497      -7.594  -5.063  14.610  0.00  0.00      PROA  
ATOM    755    N GLY P 498      -5.343  -5.207  14.639  0.00  0.00      PROA  
ATOM    756   HN GLY P 498      -4.513  -5.308  14.097  0.00  0.00      PROA  
ATOM    757   CA GLY P 498      -5.077  -4.619  15.950  0.00  0.00      PROA  
ATOM    758  HA1 GLY P 498      -3.999  -4.561  15.951  0.00  0.00      PROA  
ATOM    759  HA2 GLY P 498      -5.406  -5.192  16.804  0.00  0.00      PROA  
ATOM    760    C GLY P 498      -5.617  -3.192  16.111  0.00  0.00      PROA  
ATOM    761    O GLY P 498      -6.150  -2.838  17.161  0.00  0.00      PROA  
ATOM    762    N LEU P 499      -5.454  -2.333  15.065  0.00  0.00      PROA  
ATOM    763   HN LEU P 499      -5.088  -2.765  14.244  0.00  0.00      PROA  
ATOM    764   CA LEU P 499      -5.790  -0.912  15.127  0.00  0.00      PROA  
ATOM    765   HA LEU P 499      -5.519  -0.562  16.112  0.00  0.00      PROA  
ATOM    766   CB LEU P 499      -4.951  -0.203  14.045  0.00  0.00      PROA  
ATOM    767  HB1 LEU P 499      -5.289  -0.566  13.052  0.00  0.00      PROA  
ATOM    768  HB2 LEU P 499      -3.919  -0.514  14.316  0.00  0.00      PROA  
ATOM    769   CG LEU P 499      -4.968   1.282  14.113  0.00  0.00      PROA  
ATOM    770   HG LEU P 499      -5.965   1.656  13.796  0.00  0.00      PROA  
ATOM    771  CD1 LEU P 499      -4.588   1.726  15.513  0.00  0.00      PROA  
ATOM    772 HD11 LEU P 499      -5.405   1.402  16.192  0.00  0.00      PROA  
ATOM    773 HD12 LEU P 499      -4.419   2.824  15.499  0.00  0.00      PROA  
ATOM    774 HD13 LEU P 499      -3.603   1.223  15.622  0.00  0.00      PROA  
ATOM    775  CD2 LEU P 499      -3.941   1.771  13.121  0.00  0.00      PROA  
ATOM    776 HD21 LEU P 499      -2.912   1.399  13.317  0.00  0.00      PROA  
ATOM    777 HD22 LEU P 499      -3.905   2.880  13.166  0.00  0.00      PROA  
ATOM    778 HD23 LEU P 499      -4.284   1.455  12.112  0.00  0.00      PROA  
ATOM    779    C LEU P 499      -7.305  -0.622  14.936  0.00  0.00      PROA  
ATOM    780    O LEU P 499      -7.848   0.362  15.521  0.00  0.00      PROA  
ATOM    781    N LEU P 500      -8.042  -1.474  14.280  0.00  0.00      PROA  
ATOM    782   HN LEU P 500      -7.586  -2.063  13.617  0.00  0.00      PROA  
ATOM    783   CA LEU P 500      -9.460  -1.600  14.257  0.00  0.00      PROA  
ATOM    784   HA LEU P 500      -9.928  -0.644  14.073  0.00  0.00      PROA  
ATOM    785   CB LEU P 500      -9.787  -2.541  13.111  0.00  0.00      PROA  
ATOM    786  HB1 LEU P 500      -9.471  -3.569  13.389  0.00  0.00      PROA  
ATOM    787  HB2 LEU P 500      -9.217  -2.169  12.233  0.00  0.00      PROA  
ATOM    788   CG LEU P 500     -11.256  -2.615  12.753  0.00  0.00      PROA  
ATOM    789   HG LEU P 500     -11.820  -2.848  13.681  0.00  0.00      PROA  
ATOM    790  CD1 LEU P 500     -11.778  -1.240  12.238  0.00  0.00      PROA  
ATOM    791 HD11 LEU P 500     -11.791  -0.492  13.060  0.00  0.00      PROA  
ATOM    792 HD12 LEU P 500     -12.757  -1.255  11.711  0.00  0.00      PROA  
ATOM    793 HD13 LEU P 500     -11.128  -0.760  11.476  0.00  0.00      PROA  
ATOM    794  CD2 LEU P 500     -11.407  -3.766  11.805  0.00  0.00      PROA  
ATOM    795 HD21 LEU P 500     -12.393  -3.585  11.326  0.00  0.00      PROA  
ATOM    796 HD22 LEU P 500     -11.356  -4.754  12.310  0.00  0.00      PROA  
ATOM    797 HD23 LEU P 500     -10.552  -3.748  11.096  0.00  0.00      PROA  
ATOM    798    C LEU P 500      -9.959  -2.065  15.632  0.00  0.00      PROA  
ATOM    799    O LEU P 500     -11.032  -1.804  16.072  0.00  0.00      PROA  
ATOM    800    N GLY P 501      -9.128  -2.886  16.281  0.00  0.00      PROA  
ATOM    801   HN GLY P 501      -8.279  -3.198  15.860  0.00  0.00      PROA  
ATOM    802   CA GLY P 501      -9.357  -3.402  17.586  0.00  0.00      PROA  
ATOM    803  HA1 GLY P 501      -8.548  -4.076  17.826  0.00  0.00      PROA  
ATOM    804  HA2 GLY P 501     -10.386  -3.724  17.653  0.00  0.00      PROA  
ATOM    805    C GLY P 501      -9.247  -2.348  18.647  0.00  0.00      PROA  
ATOM    806    O GLY P 501     -10.022  -2.225  19.616  0.00  0.00      PROA  
ATOM    807    N GLU P 502      -8.270  -1.393  18.510  0.00  0.00      PROA  
ATOM    808   HN GLU P 502      -7.527  -1.732  17.939  0.00  0.00      PROA  
ATOM    809   CA GLU P 502      -8.287  -0.153  19.371  0.00  0.00      PROA  
ATOM    810   HA GLU P 502      -8.585  -0.404  20.378  0.00  0.00      PROA  
ATOM    811   CB GLU P 502      -6.867   0.464  19.527  0.00  0.00      PROA  
ATOM    812  HB1 GLU P 502      -7.104   1.465  19.946  0.00  0.00      PROA  
ATOM    813  HB2 GLU P 502      -6.371   0.643  18.549  0.00  0.00      PROA  
ATOM    814   CG GLU P 502      -6.006  -0.245  20.615  0.00  0.00      PROA  
ATOM    815  HG1 GLU P 502      -5.662  -1.268  20.351  0.00  0.00      PROA  
ATOM    816  HG2 GLU P 502      -6.648  -0.262  21.522  0.00  0.00      PROA  
ATOM    817   CD GLU P 502      -4.731   0.626  20.948  0.00  0.00      PROA  
ATOM    818  OE1 GLU P 502      -4.699   1.368  21.975  0.00  0.00      PROA  
ATOM    819  OE2 GLU P 502      -3.709   0.388  20.279  0.00  0.00      PROA  
ATOM    820    C GLU P 502      -9.481   0.820  18.982  0.00  0.00      PROA  
ATOM    821    O GLU P 502     -10.262   1.208  19.832  0.00  0.00      PROA  
ATOM    822    N ALA P 503      -9.751   0.962  17.700  0.00  0.00      PROA  
ATOM    823   HN ALA P 503      -9.138   0.547  17.033  0.00  0.00      PROA  
ATOM    824   CA ALA P 503     -10.864   1.836  17.209  0.00  0.00      PROA  
ATOM    825   HA ALA P 503     -10.794   2.820  17.648  0.00  0.00      PROA  
ATOM    826   CB ALA P 503     -10.800   1.900  15.672  0.00  0.00      PROA  
ATOM    827  HB1 ALA P 503     -10.941   0.869  15.284  0.00  0.00      PROA  
ATOM    828  HB2 ALA P 503      -9.750   2.167  15.428  0.00  0.00      PROA  
ATOM    829  HB3 ALA P 503     -11.363   2.672  15.106  0.00  0.00      PROA  
ATOM    830    C ALA P 503     -12.273   1.256  17.596  0.00  0.00      PROA  
ATOM    831    O ALA P 503     -13.180   1.951  18.034  0.00  0.00      PROA  
ATOM    832    N THR P 504     -12.462  -0.026  17.561  0.00  0.00      PROA  
ATOM    833   HN THR P 504     -11.724  -0.688  17.455  0.00  0.00      PROA  
ATOM    834   CA THR P 504     -13.722  -0.777  17.759  0.00  0.00      PROA  
ATOM    835   HA THR P 504     -14.487  -0.036  17.938  0.00  0.00      PROA  
ATOM    836   CB THR P 504     -14.235  -1.719  16.564  0.00  0.00      PROA  
ATOM    837   HB THR P 504     -15.273  -2.072  16.738  0.00  0.00      PROA  
ATOM    838  OG1 THR P 504     -13.413  -2.871  16.481  0.00  0.00      PROA  
ATOM    839  HG1 THR P 504     -12.545  -2.581  16.191  0.00  0.00      PROA  
ATOM    840  CG2 THR P 504     -14.236  -1.116  15.199  0.00  0.00      PROA  
ATOM    841 HG21 THR P 504     -14.987  -0.302  15.117  0.00  0.00      PROA  
ATOM    842 HG22 THR P 504     -14.335  -1.792  14.322  0.00  0.00      PROA  
ATOM    843 HG23 THR P 504     -13.240  -0.624  15.167  0.00  0.00      PROA  
ATOM    844    C THR P 504     -13.853  -1.528  19.066  0.00  0.00      PROA  
ATOM    845    O THR P 504     -14.787  -2.312  19.191  0.00  0.00      PROA  
ATOM    846    N GLU P 505     -12.927  -1.404  20.059  0.00  0.00      PROA  
ATOM    847   HN GLU P 505     -12.084  -0.929  19.818  0.00  0.00      PROA  
ATOM    848   CA GLU P 505     -12.992  -1.977  21.356  0.00  0.00      PROA  
ATOM    849   HA GLU P 505     -12.102  -1.591  21.830  0.00  0.00      PROA  
ATOM    850   CB GLU P 505     -14.216  -1.438  22.189  0.00  0.00      PROA  
ATOM    851  HB1 GLU P 505     -14.290  -1.812  23.232  0.00  0.00      PROA  
ATOM    852  HB2 GLU P 505     -15.147  -1.597  21.603  0.00  0.00      PROA  
ATOM    853   CG GLU P 505     -14.160   0.134  22.350  0.00  0.00      PROA  
ATOM    854  HG1 GLU P 505     -13.982   0.736  21.433  0.00  0.00      PROA  
ATOM    855  HG2 GLU P 505     -13.288   0.355  23.001  0.00  0.00      PROA  
ATOM    856   CD GLU P 505     -15.381   0.724  23.100  0.00  0.00      PROA  
ATOM    857  OE1 GLU P 505     -16.432   0.067  23.176  0.00  0.00      PROA  
ATOM    858  OE2 GLU P 505     -15.335   1.785  23.739  0.00  0.00      PROA  
ATOM    859    C GLU P 505     -12.889  -3.512  21.352  0.00  0.00      PROA  
ATOM    860    O GLU P 505     -13.413  -4.332  22.120  0.00  0.00      PROA  
ATOM    861    N GLY P 506     -12.165  -4.053  20.352  0.00  0.00      PROA  
ATOM    862   HN GLY P 506     -11.445  -3.508  19.931  0.00  0.00      PROA  
ATOM    863   CA GLY P 506     -12.172  -5.404  20.001  0.00  0.00      PROA  
ATOM    864  HA1 GLY P 506     -11.973  -6.023  20.864  0.00  0.00      PROA  
ATOM    865  HA2 GLY P 506     -11.452  -5.554  19.210  0.00  0.00      PROA  
ATOM    866    C GLY P 506     -13.434  -5.979  19.433  0.00  0.00      PROA  
ATOM    867    O GLY P 506     -13.747  -7.140  19.733  0.00  0.00      PROA  
ATOM    868    N ARG P 507     -14.174  -5.242  18.595  0.00  0.00      PROA  
ATOM    869   HN ARG P 507     -13.984  -4.284  18.395  0.00  0.00      PROA  
ATOM    870   CA ARG P 507     -15.363  -5.822  17.975  0.00  0.00      PROA  
ATOM    871   HA ARG P 507     -15.667  -6.661  18.584  0.00  0.00      PROA  
ATOM    872   CB ARG P 507     -16.475  -4.754  18.013  0.00  0.00      PROA  
ATOM    873  HB1 ARG P 507     -17.437  -4.957  17.497  0.00  0.00      PROA  
ATOM    874  HB2 ARG P 507     -16.006  -3.905  17.472  0.00  0.00      PROA  
ATOM    875   CG ARG P 507     -16.888  -4.437  19.468  0.00  0.00      PROA  
ATOM    876  HG1 ARG P 507     -17.372  -3.444  19.348  0.00  0.00      PROA  
ATOM    877  HG2 ARG P 507     -16.000  -4.269  20.114  0.00  0.00      PROA  
ATOM    878   CD ARG P 507     -17.825  -5.403  20.169  0.00  0.00      PROA  
ATOM    879  HD1 ARG P 507     -17.300  -6.379  20.253  0.00  0.00      PROA  
ATOM    880  HD2 ARG P 507     -18.737  -5.617  19.572  0.00  0.00      PROA  
ATOM    881   NE ARG P 507     -18.176  -4.877  21.564  0.00  0.00      PROA  
ATOM    882   HE ARG P 507     -17.969  -3.954  21.889  0.00  0.00      PROA  
ATOM    883   CZ ARG P 507     -18.750  -5.587  22.540  0.00  0.00      PROA  
ATOM    884  NH1 ARG P 507     -19.106  -4.966  23.610  0.00  0.00      PROA  
ATOM    885 HH11 ARG P 507     -19.104  -3.966  23.620  0.00  0.00      PROA  
ATOM    886 HH12 ARG P 507     -19.650  -5.417  24.317  0.00  0.00      PROA  
ATOM    887  NH2 ARG P 507     -18.940  -6.892  22.455  0.00  0.00      PROA  
ATOM    888 HH21 ARG P 507     -18.677  -7.455  21.671  0.00  0.00      PROA  
ATOM    889 HH22 ARG P 507     -19.468  -7.327  23.184  0.00  0.00      PROA  
ATOM    890    C ARG P 507     -15.126  -6.389  16.588  0.00  0.00      PROA  
ATOM    891    O ARG P 507     -15.722  -7.384  16.173  0.00  0.00      PROA  
ATOM    892    N ILE P 508     -14.053  -5.943  15.978  0.00  0.00      PROA  
ATOM    893   HN ILE P 508     -13.713  -5.067  16.312  0.00  0.00      PROA  
ATOM    894   CA ILE P 508     -13.355  -6.626  14.846  0.00  0.00      PROA  
ATOM    895   HA ILE P 508     -13.640  -7.667  14.865  0.00  0.00      PROA  
ATOM    896   CB ILE P 508     -13.847  -6.048  13.436  0.00  0.00      PROA  
ATOM    897   HB ILE P 508     -13.368  -5.056  13.296  0.00  0.00      PROA  
ATOM    898  CG2 ILE P 508     -13.250  -7.056  12.369  0.00  0.00      PROA  
ATOM    899 HG21 ILE P 508     -13.591  -6.869  11.328  0.00  0.00      PROA  
ATOM    900 HG22 ILE P 508     -13.589  -8.092  12.581  0.00  0.00      PROA  
ATOM    901 HG23 ILE P 508     -12.144  -6.955  12.354  0.00  0.00      PROA  
ATOM    902  CG1 ILE P 508     -15.409  -5.775  13.434  0.00  0.00      PROA  
ATOM    903 HG11 ILE P 508     -15.794  -4.910  14.017  0.00  0.00      PROA  
ATOM    904 HG12 ILE P 508     -15.981  -6.605  13.901  0.00  0.00      PROA  
ATOM    905   CD ILE P 508     -15.906  -5.560  12.006  0.00  0.00      PROA  
ATOM    906  HD1 ILE P 508     -16.605  -4.707  11.875  0.00  0.00      PROA  
ATOM    907  HD2 ILE P 508     -16.567  -6.390  11.677  0.00  0.00      PROA  
ATOM    908  HD3 ILE P 508     -15.075  -5.330  11.306  0.00  0.00      PROA  
ATOM    909    C ILE P 508     -11.882  -6.457  15.178  0.00  0.00      PROA  
ATOM    910    O ILE P 508     -11.487  -5.364  15.492  0.00  0.00      PROA  
ATOM    911    N SER P 509     -11.009  -7.494  15.045  0.00  0.00      PROA  
ATOM    912   HN SER P 509     -11.222  -8.410  14.715  0.00  0.00      PROA  
ATOM    913   CA SER P 509      -9.635  -7.306  15.278  0.00  0.00      PROA  
ATOM    914   HA SER P 509      -9.373  -6.262  15.183  0.00  0.00      PROA  
ATOM    915   CB SER P 509      -9.255  -7.854  16.770  0.00  0.00      PROA  
ATOM    916  HB1 SER P 509      -9.877  -7.231  17.447  0.00  0.00      PROA  
ATOM    917  HB2 SER P 509      -8.222  -7.589  17.085  0.00  0.00      PROA  
ATOM    918   OG SER P 509      -9.191  -9.259  16.949  0.00  0.00      PROA  
ATOM    919  HG1 SER P 509      -9.938  -9.624  16.470  0.00  0.00      PROA  
ATOM    920    C SER P 509      -8.837  -8.022  14.121  0.00  0.00      PROA  
ATOM    921    O SER P 509      -9.454  -8.230  13.090  0.00  0.00      PROA  
ATOM    922    N ALA P 510      -7.547  -8.331  14.387  0.00  0.00      PROA  
ATOM    923   HN ALA P 510      -7.096  -8.034  15.225  0.00  0.00      PROA  
ATOM    924   CA ALA P 510      -6.621  -8.958  13.514  0.00  0.00      PROA  
ATOM    925   HA ALA P 510      -6.493  -8.457  12.565  0.00  0.00      PROA  
ATOM    926   CB ALA P 510      -5.193  -9.132  14.157  0.00  0.00      PROA  
ATOM    927  HB1 ALA P 510      -4.967  -8.052  14.285  0.00  0.00      PROA  
ATOM    928  HB2 ALA P 510      -4.484  -9.698  13.517  0.00  0.00      PROA  
ATOM    929  HB3 ALA P 510      -5.398  -9.620  15.134  0.00  0.00      PROA  
ATOM    930    C ALA P 510      -7.003 -10.368  13.008  0.00  0.00      PROA  
ATOM    931    O ALA P 510      -6.758 -10.658  11.822  0.00  0.00      PROA  
ATOM    932    N ILE P 511      -7.556 -11.243  13.876  0.00  0.00      PROA  
ATOM    933   HN ILE P 511      -7.764 -10.870  14.777  0.00  0.00      PROA  
ATOM    934   CA ILE P 511      -7.982 -12.554  13.469  0.00  0.00      PROA  
ATOM    935   HA ILE P 511      -7.245 -13.016  12.829  0.00  0.00      PROA  
ATOM    936   CB ILE P 511      -8.088 -13.619  14.542  0.00  0.00      PROA  
ATOM    937   HB ILE P 511      -7.155 -13.594  15.144  0.00  0.00      PROA  
ATOM    938  CG2 ILE P 511      -9.210 -13.105  15.545  0.00  0.00      PROA  
ATOM    939 HG21 ILE P 511      -9.143 -12.026  15.805  0.00  0.00      PROA  
ATOM    940 HG22 ILE P 511      -9.307 -13.738  16.452  0.00  0.00      PROA  
ATOM    941 HG23 ILE P 511     -10.193 -13.326  15.078  0.00  0.00      PROA  
ATOM    942  CG1 ILE P 511      -8.347 -15.035  14.019  0.00  0.00      PROA  
ATOM    943 HG11 ILE P 511      -9.346 -14.956  13.539  0.00  0.00      PROA  
ATOM    944 HG12 ILE P 511      -8.491 -15.771  14.839  0.00  0.00      PROA  
ATOM    945   CD ILE P 511      -7.299 -15.543  13.029  0.00  0.00      PROA  
ATOM    946  HD1 ILE P 511      -7.485 -16.630  12.890  0.00  0.00      PROA  
ATOM    947  HD2 ILE P 511      -6.288 -15.379  13.458  0.00  0.00      PROA  
ATOM    948  HD3 ILE P 511      -7.471 -15.088  12.030  0.00  0.00      PROA  
ATOM    949    C ILE P 511      -9.171 -12.561  12.527  0.00  0.00      PROA  
ATOM    950    O ILE P 511      -9.188 -13.253  11.533  0.00  0.00      PROA  
ATOM    951    N GLU P 512     -10.177 -11.704  12.808  0.00  0.00      PROA  
ATOM    952   HN GLU P 512     -10.266 -11.303  13.716  0.00  0.00      PROA  
ATOM    953   CA GLU P 512     -11.293 -11.392  11.927  0.00  0.00      PROA  
ATOM    954   HA GLU P 512     -11.753 -12.335  11.672  0.00  0.00      PROA  
ATOM    955   CB GLU P 512     -12.231 -10.456  12.725  0.00  0.00      PROA  
ATOM    956  HB1 GLU P 512     -13.205 -10.349  12.201  0.00  0.00      PROA  
ATOM    957  HB2 GLU P 512     -11.706  -9.486  12.862  0.00  0.00      PROA  
ATOM    958   CG GLU P 512     -12.761 -11.082  14.049  0.00  0.00      PROA  
ATOM    959  HG1 GLU P 512     -12.672 -12.190  14.027  0.00  0.00      PROA  
ATOM    960  HG2 GLU P 512     -13.809 -10.779  14.261  0.00  0.00      PROA  
ATOM    961   CD GLU P 512     -11.971 -10.729  15.260  0.00  0.00      PROA  
ATOM    962  OE1 GLU P 512     -12.533 -10.800  16.367  0.00  0.00      PROA  
ATOM    963  OE2 GLU P 512     -10.862 -10.184  15.010  0.00  0.00      PROA  
ATOM    964    C GLU P 512     -10.832 -10.764  10.696  0.00  0.00      PROA  
ATOM    965    O GLU P 512     -11.255 -11.203   9.634  0.00  0.00      PROA  
ATOM    966    N SER P 513      -9.952  -9.843  10.744  0.00  0.00      PROA  
ATOM    967   HN SER P 513      -9.556  -9.590  11.623  0.00  0.00      PROA  
ATOM    968   CA SER P 513      -9.253  -9.234   9.610  0.00  0.00      PROA  
ATOM    969   HA SER P 513      -9.929  -8.593   9.064  0.00  0.00      PROA  
ATOM    970   CB SER P 513      -8.077  -8.184   9.834  0.00  0.00      PROA  
ATOM    971  HB1 SER P 513      -7.740  -7.808   8.845  0.00  0.00      PROA  
ATOM    972  HB2 SER P 513      -7.243  -8.679  10.378  0.00  0.00      PROA  
ATOM    973   OG SER P 513      -8.583  -7.091  10.615  0.00  0.00      PROA  
ATOM    974  HG1 SER P 513      -8.788  -7.449  11.481  0.00  0.00      PROA  
ATOM    975    C SER P 513      -8.596 -10.194   8.601  0.00  0.00      PROA  
ATOM    976    O SER P 513      -8.732 -10.049   7.380  0.00  0.00      PROA  
ATOM    977    N LEU P 514      -7.775 -11.114   9.145  0.00  0.00      PROA  
ATOM    978   HN LEU P 514      -7.580 -10.956  10.110  0.00  0.00      PROA  
ATOM    979   CA LEU P 514      -7.082 -12.182   8.447  0.00  0.00      PROA  
ATOM    980   HA LEU P 514      -6.458 -11.597   7.788  0.00  0.00      PROA  
ATOM    981   CB LEU P 514      -6.315 -12.964   9.446  0.00  0.00      PROA  
ATOM    982  HB1 LEU P 514      -7.070 -13.426  10.117  0.00  0.00      PROA  
ATOM    983  HB2 LEU P 514      -5.795 -12.273  10.143  0.00  0.00      PROA  
ATOM    984   CG LEU P 514      -5.371 -14.109   8.939  0.00  0.00      PROA  
ATOM    985   HG LEU P 514      -5.974 -14.726   8.238  0.00  0.00      PROA  
ATOM    986  CD1 LEU P 514      -4.143 -13.510   8.158  0.00  0.00      PROA  
ATOM    987 HD11 LEU P 514      -4.497 -12.697   7.488  0.00  0.00      PROA  
ATOM    988 HD12 LEU P 514      -3.575 -14.218   7.517  0.00  0.00      PROA  
ATOM    989 HD13 LEU P 514      -3.436 -13.054   8.883  0.00  0.00      PROA  
ATOM    990  CD2 LEU P 514      -4.904 -14.977  10.049  0.00  0.00      PROA  
ATOM    991 HD21 LEU P 514      -4.355 -15.863   9.665  0.00  0.00      PROA  
ATOM    992 HD22 LEU P 514      -5.741 -15.301  10.704  0.00  0.00      PROA  
ATOM    993 HD23 LEU P 514      -4.188 -14.399  10.672  0.00  0.00      PROA  
ATOM    994    C LEU P 514      -8.010 -13.026   7.618  0.00  0.00      PROA  
ATOM    995    O LEU P 514      -7.779 -13.279   6.405  0.00  0.00      PROA  
ATOM    996    N PHE P 515      -9.129 -13.410   8.268  0.00  0.00      PROA  
ATOM    997   HN PHE P 515      -9.149 -13.356   9.264  0.00  0.00      PROA  
ATOM    998   CA PHE P 515     -10.242 -14.136   7.614  0.00  0.00      PROA  
ATOM    999   HA PHE P 515      -9.788 -15.033   7.219  0.00  0.00      PROA  
ATOM   1000   CB PHE P 515     -11.374 -14.521   8.709  0.00  0.00      PROA  
ATOM   1001  HB1 PHE P 515     -11.957 -13.596   8.905  0.00  0.00      PROA  
ATOM   1002  HB2 PHE P 515     -10.761 -14.906   9.552  0.00  0.00      PROA  
ATOM   1003   CG PHE P 515     -12.419 -15.636   8.356  0.00  0.00      PROA  
ATOM   1004  CD1 PHE P 515     -12.126 -16.497   7.326  0.00  0.00      PROA  
ATOM   1005  HD1 PHE P 515     -11.281 -16.245   6.703  0.00  0.00      PROA  
ATOM   1006  CE1 PHE P 515     -12.989 -17.620   6.887  0.00  0.00      PROA  
ATOM   1007  HE1 PHE P 515     -12.683 -18.279   6.087  0.00  0.00      PROA  
ATOM   1008   CZ PHE P 515     -14.100 -17.901   7.605  0.00  0.00      PROA  
ATOM   1009   HZ PHE P 515     -14.667 -18.805   7.437  0.00  0.00      PROA  
ATOM   1010  CD2 PHE P 515     -13.562 -15.937   9.037  0.00  0.00      PROA  
ATOM   1011  HD2 PHE P 515     -14.004 -15.365   9.839  0.00  0.00      PROA  
ATOM   1012  CE2 PHE P 515     -14.431 -17.091   8.705  0.00  0.00      PROA  
ATOM   1013  HE2 PHE P 515     -15.332 -17.258   9.277  0.00  0.00      PROA  
ATOM   1014    C PHE P 515     -10.843 -13.418   6.398  0.00  0.00      PROA  
ATOM   1015    O PHE P 515     -10.896 -13.954   5.258  0.00  0.00      PROA  
ATOM   1016    N GLY P 516     -11.072 -12.121   6.579  0.00  0.00      PROA  
ATOM   1017   HN GLY P 516     -10.913 -11.790   7.506  0.00  0.00      PROA  
ATOM   1018   CA GLY P 516     -11.567 -11.206   5.600  0.00  0.00      PROA  
ATOM   1019  HA1 GLY P 516     -11.700 -10.284   6.147  0.00  0.00      PROA  
ATOM   1020  HA2 GLY P 516     -12.482 -11.571   5.158  0.00  0.00      PROA  
ATOM   1021    C GLY P 516     -10.602 -10.979   4.444  0.00  0.00      PROA  
ATOM   1022    O GLY P 516     -10.923 -11.205   3.268  0.00  0.00      PROA  
ATOM   1023    N ALA P 517      -9.400 -10.499   4.700  0.00  0.00      PROA  
ATOM   1024   HN ALA P 517      -9.154 -10.463   5.666  0.00  0.00      PROA  
ATOM   1025   CA ALA P 517      -8.403 -10.191   3.693  0.00  0.00      PROA  
ATOM   1026   HA ALA P 517      -8.936  -9.531   3.025  0.00  0.00      PROA  
ATOM   1027   CB ALA P 517      -7.310  -9.466   4.421  0.00  0.00      PROA  
ATOM   1028  HB1 ALA P 517      -6.565  -8.989   3.749  0.00  0.00      PROA  
ATOM   1029  HB2 ALA P 517      -6.781 -10.247   5.007  0.00  0.00      PROA  
ATOM   1030  HB3 ALA P 517      -7.716  -8.809   5.220  0.00  0.00      PROA  
ATOM   1031    C ALA P 517      -7.962 -11.309   2.801  0.00  0.00      PROA  
ATOM   1032    O ALA P 517      -7.720 -11.124   1.593  0.00  0.00      PROA  
ATOM   1033    N SER P 518      -7.925 -12.528   3.394  0.00  0.00      PROA  
ATOM   1034   HN SER P 518      -8.400 -12.676   4.258  0.00  0.00      PROA  
ATOM   1035   CA SER P 518      -7.710 -13.796   2.766  0.00  0.00      PROA  
ATOM   1036   HA SER P 518      -6.757 -13.757   2.260  0.00  0.00      PROA  
ATOM   1037   CB SER P 518      -7.778 -14.998   3.735  0.00  0.00      PROA  
ATOM   1038  HB1 SER P 518      -7.618 -15.900   3.107  0.00  0.00      PROA  
ATOM   1039  HB2 SER P 518      -8.721 -15.099   4.314  0.00  0.00      PROA  
ATOM   1040   OG SER P 518      -6.753 -14.915   4.704  0.00  0.00      PROA  
ATOM   1041  HG1 SER P 518      -7.146 -14.435   5.436  0.00  0.00      PROA  
ATOM   1042    C SER P 518      -8.768 -14.020   1.705  0.00  0.00      PROA  
ATOM   1043    O SER P 518      -8.502 -14.137   0.495  0.00  0.00      PROA  
ATOM   1044    N MET P 519     -10.037 -14.140   2.052  0.00  0.00      PROA  
ATOM   1045   HN MET P 519     -10.364 -14.109   2.993  0.00  0.00      PROA  
ATOM   1046   CA MET P 519     -11.077 -14.401   1.066  0.00  0.00      PROA  
ATOM   1047   HA MET P 519     -10.707 -15.233   0.486  0.00  0.00      PROA  
ATOM   1048   CB MET P 519     -12.454 -14.935   1.669  0.00  0.00      PROA  
ATOM   1049  HB1 MET P 519     -12.298 -15.900   2.197  0.00  0.00      PROA  
ATOM   1050  HB2 MET P 519     -13.053 -15.150   0.758  0.00  0.00      PROA  
ATOM   1051   CG MET P 519     -13.124 -13.864   2.549  0.00  0.00      PROA  
ATOM   1052  HG1 MET P 519     -13.297 -12.944   1.951  0.00  0.00      PROA  
ATOM   1053  HG2 MET P 519     -12.381 -13.552   3.314  0.00  0.00      PROA  
ATOM   1054   SD MET P 519     -14.638 -14.166   3.336  0.00  0.00      PROA  
ATOM   1055   CE MET P 519     -13.968 -15.178   4.716  0.00  0.00      PROA  
ATOM   1056  HE1 MET P 519     -13.248 -15.948   4.366  0.00  0.00      PROA  
ATOM   1057  HE2 MET P 519     -14.781 -15.786   5.166  0.00  0.00      PROA  
ATOM   1058  HE3 MET P 519     -13.479 -14.540   5.482  0.00  0.00      PROA  
ATOM   1059    C MET P 519     -11.287 -13.302   0.015  0.00  0.00      PROA  
ATOM   1060    O MET P 519     -11.602 -13.571  -1.121  0.00  0.00      PROA  
ATOM   1061    N THR P 520     -11.107 -12.008   0.421  0.00  0.00      PROA  
ATOM   1062   HN THR P 520     -10.866 -11.796   1.365  0.00  0.00      PROA  
ATOM   1063   CA THR P 520     -11.331 -10.824  -0.450  0.00  0.00      PROA  
ATOM   1064   HA THR P 520     -12.234 -11.031  -1.004  0.00  0.00      PROA  
ATOM   1065   CB THR P 520     -11.401  -9.518   0.318  0.00  0.00      PROA  
ATOM   1066   HB THR P 520     -10.361  -9.302   0.645  0.00  0.00      PROA  
ATOM   1067  OG1 THR P 520     -12.376  -9.568   1.391  0.00  0.00      PROA  
ATOM   1068  HG1 THR P 520     -12.083 -10.048   2.169  0.00  0.00      PROA  
ATOM   1069  CG2 THR P 520     -11.930  -8.296  -0.464  0.00  0.00      PROA  
ATOM   1070 HG21 THR P 520     -12.854  -8.560  -1.022  0.00  0.00      PROA  
ATOM   1071 HG22 THR P 520     -11.249  -7.932  -1.264  0.00  0.00      PROA  
ATOM   1072 HG23 THR P 520     -12.128  -7.392   0.150  0.00  0.00      PROA  
ATOM   1073    C THR P 520     -10.304 -10.685  -1.494  0.00  0.00      PROA  
ATOM   1074    O THR P 520     -10.516 -10.182  -2.620  0.00  0.00      PROA  
ATOM   1075    N GLY P 521      -9.100 -11.122  -1.122  0.00  0.00      PROA  
ATOM   1076   HN GLY P 521      -8.967 -11.525  -0.220  0.00  0.00      PROA  
ATOM   1077   CA GLY P 521      -8.034 -11.161  -2.119  0.00  0.00      PROA  
ATOM   1078  HA1 GLY P 521      -7.046 -11.304  -1.707  0.00  0.00      PROA  
ATOM   1079  HA2 GLY P 521      -8.057 -10.202  -2.615  0.00  0.00      PROA  
ATOM   1080    C GLY P 521      -8.174 -12.337  -3.112  0.00  0.00      PROA  
ATOM   1081    O GLY P 521      -7.905 -12.215  -4.276  0.00  0.00      PROA  
ATOM   1082    N ILE P 522      -8.617 -13.534  -2.651  0.00  0.00      PROA  
ATOM   1083   HN ILE P 522      -8.757 -13.741  -1.686  0.00  0.00      PROA  
ATOM   1084   CA ILE P 522      -8.847 -14.618  -3.548  0.00  0.00      PROA  
ATOM   1085   HA ILE P 522      -7.932 -14.803  -4.091  0.00  0.00      PROA  
ATOM   1086   CB ILE P 522      -9.330 -15.882  -2.667  0.00  0.00      PROA  
ATOM   1087   HB ILE P 522      -9.980 -15.402  -1.904  0.00  0.00      PROA  
ATOM   1088  CG2 ILE P 522     -10.080 -16.938  -3.405  0.00  0.00      PROA  
ATOM   1089 HG21 ILE P 522     -11.052 -16.554  -3.782  0.00  0.00      PROA  
ATOM   1090 HG22 ILE P 522     -10.321 -17.743  -2.678  0.00  0.00      PROA  
ATOM   1091 HG23 ILE P 522      -9.552 -17.442  -4.243  0.00  0.00      PROA  
ATOM   1092  CG1 ILE P 522      -8.193 -16.472  -1.852  0.00  0.00      PROA  
ATOM   1093 HG11 ILE P 522      -8.552 -17.208  -1.101  0.00  0.00      PROA  
ATOM   1094 HG12 ILE P 522      -7.586 -15.686  -1.354  0.00  0.00      PROA  
ATOM   1095   CD ILE P 522      -7.109 -17.247  -2.699  0.00  0.00      PROA  
ATOM   1096  HD1 ILE P 522      -6.632 -16.578  -3.447  0.00  0.00      PROA  
ATOM   1097  HD2 ILE P 522      -7.444 -18.129  -3.287  0.00  0.00      PROA  
ATOM   1098  HD3 ILE P 522      -6.236 -17.503  -2.063  0.00  0.00      PROA  
ATOM   1099    C ILE P 522      -9.931 -14.374  -4.503  0.00  0.00      PROA  
ATOM   1100    O ILE P 522      -9.718 -14.576  -5.688  0.00  0.00      PROA  
ATOM   1101    N ALA P 523     -11.083 -13.824  -4.089  0.00  0.00      PROA  
ATOM   1102   HN ALA P 523     -11.345 -13.774  -3.128  0.00  0.00      PROA  
ATOM   1103   CA ALA P 523     -12.177 -13.339  -4.924  0.00  0.00      PROA  
ATOM   1104   HA ALA P 523     -12.661 -14.106  -5.511  0.00  0.00      PROA  
ATOM   1105   CB ALA P 523     -13.137 -12.653  -3.962  0.00  0.00      PROA  
ATOM   1106  HB1 ALA P 523     -13.369 -13.288  -3.080  0.00  0.00      PROA  
ATOM   1107  HB2 ALA P 523     -14.033 -12.271  -4.496  0.00  0.00      PROA  
ATOM   1108  HB3 ALA P 523     -12.551 -11.803  -3.551  0.00  0.00      PROA  
ATOM   1109    C ALA P 523     -11.645 -12.375  -6.008  0.00  0.00      PROA  
ATOM   1110    O ALA P 523     -11.860 -12.623  -7.237  0.00  0.00      PROA  
ATOM   1111    N TYR P 524     -10.935 -11.253  -5.679  0.00  0.00      PROA  
ATOM   1112   HN TYR P 524     -10.666 -11.015  -4.749  0.00  0.00      PROA  
ATOM   1113   CA TYR P 524     -10.420 -10.372  -6.661  0.00  0.00      PROA  
ATOM   1114   HA TYR P 524     -11.192  -9.995  -7.315  0.00  0.00      PROA  
ATOM   1115   CB TYR P 524      -9.808  -9.178  -5.898  0.00  0.00      PROA  
ATOM   1116  HB1 TYR P 524      -8.827  -9.268  -5.384  0.00  0.00      PROA  
ATOM   1117  HB2 TYR P 524     -10.473  -8.814  -5.086  0.00  0.00      PROA  
ATOM   1118   CG TYR P 524      -9.711  -8.007  -6.906  0.00  0.00      PROA  
ATOM   1119  CD1 TYR P 524     -10.750  -7.043  -6.965  0.00  0.00      PROA  
ATOM   1120  HD1 TYR P 524     -11.663  -7.155  -6.399  0.00  0.00      PROA  
ATOM   1121  CE1 TYR P 524     -10.563  -5.902  -7.815  0.00  0.00      PROA  
ATOM   1122  HE1 TYR P 524     -11.364  -5.181  -7.758  0.00  0.00      PROA  
ATOM   1123   CZ TYR P 524      -9.333  -5.704  -8.489  0.00  0.00      PROA  
ATOM   1124   OH TYR P 524      -9.017  -4.409  -9.066  0.00  0.00      PROA  
ATOM   1125   HH TYR P 524      -8.057  -4.388  -9.070  0.00  0.00      PROA  
ATOM   1126  CD2 TYR P 524      -8.633  -7.911  -7.699  0.00  0.00      PROA  
ATOM   1127  HD2 TYR P 524      -7.834  -8.637  -7.664  0.00  0.00      PROA  
ATOM   1128  CE2 TYR P 524      -8.391  -6.761  -8.467  0.00  0.00      PROA  
ATOM   1129  HE2 TYR P 524      -7.449  -6.582  -8.964  0.00  0.00      PROA  
ATOM   1130    C TYR P 524      -9.448 -10.944  -7.657  0.00  0.00      PROA  
ATOM   1131    O TYR P 524      -9.649 -10.768  -8.888  0.00  0.00      PROA  
ATOM   1132    N SER P 525      -8.477 -11.778  -7.207  0.00  0.00      PROA  
ATOM   1133   HN SER P 525      -8.365 -11.854  -6.219  0.00  0.00      PROA  
ATOM   1134   CA SER P 525      -7.621 -12.521  -8.119  0.00  0.00      PROA  
ATOM   1135   HA SER P 525      -7.308 -11.793  -8.852  0.00  0.00      PROA  
ATOM   1136   CB SER P 525      -6.436 -13.131  -7.349  0.00  0.00      PROA  
ATOM   1137  HB1 SER P 525      -5.858 -12.303  -6.885  0.00  0.00      PROA  
ATOM   1138  HB2 SER P 525      -5.837 -13.614  -8.151  0.00  0.00      PROA  
ATOM   1139   OG SER P 525      -6.826 -13.999  -6.282  0.00  0.00      PROA  
ATOM   1140  HG1 SER P 525      -7.143 -13.398  -5.604  0.00  0.00      PROA  
ATOM   1141    C SER P 525      -8.390 -13.506  -8.998  0.00  0.00      PROA  
ATOM   1142    O SER P 525      -8.160 -13.488 -10.232  0.00  0.00      PROA  
ATOM   1143    N LEU P 526      -9.323 -14.365  -8.490  0.00  0.00      PROA  
ATOM   1144   HN LEU P 526      -9.494 -14.297  -7.510  0.00  0.00      PROA  
ATOM   1145   CA LEU P 526     -10.198 -15.244  -9.201  0.00  0.00      PROA  
ATOM   1146   HA LEU P 526      -9.584 -15.914  -9.785  0.00  0.00      PROA  
ATOM   1147   CB LEU P 526     -11.008 -16.107  -8.258  0.00  0.00      PROA  
ATOM   1148  HB1 LEU P 526     -11.774 -16.668  -8.834  0.00  0.00      PROA  
ATOM   1149  HB2 LEU P 526     -11.624 -15.404  -7.658  0.00  0.00      PROA  
ATOM   1150   CG LEU P 526     -10.196 -17.248  -7.600  0.00  0.00      PROA  
ATOM   1151   HG LEU P 526      -9.512 -16.762  -6.872  0.00  0.00      PROA  
ATOM   1152  CD1 LEU P 526     -11.199 -18.064  -6.726  0.00  0.00      PROA  
ATOM   1153 HD11 LEU P 526     -11.988 -18.439  -7.412  0.00  0.00      PROA  
ATOM   1154 HD12 LEU P 526     -11.803 -17.303  -6.186  0.00  0.00      PROA  
ATOM   1155 HD13 LEU P 526     -10.655 -18.712  -6.006  0.00  0.00      PROA  
ATOM   1156  CD2 LEU P 526      -9.544 -18.077  -8.653  0.00  0.00      PROA  
ATOM   1157 HD21 LEU P 526      -8.982 -18.930  -8.218  0.00  0.00      PROA  
ATOM   1158 HD22 LEU P 526      -8.798 -17.483  -9.223  0.00  0.00      PROA  
ATOM   1159 HD23 LEU P 526     -10.178 -18.448  -9.487  0.00  0.00      PROA  
ATOM   1160    C LEU P 526     -11.060 -14.521 -10.191  0.00  0.00      PROA  
ATOM   1161    O LEU P 526     -11.188 -14.881 -11.382  0.00  0.00      PROA  
ATOM   1162    N PHE P 527     -11.722 -13.398  -9.755  0.00  0.00      PROA  
ATOM   1163   HN PHE P 527     -11.723 -13.054  -8.819  0.00  0.00      PROA  
ATOM   1164   CA PHE P 527     -12.847 -12.883 -10.560  0.00  0.00      PROA  
ATOM   1165   HA PHE P 527     -13.234 -13.535 -11.329  0.00  0.00      PROA  
ATOM   1166   CB PHE P 527     -14.034 -12.678  -9.619  0.00  0.00      PROA  
ATOM   1167  HB1 PHE P 527     -14.930 -12.442 -10.233  0.00  0.00      PROA  
ATOM   1168  HB2 PHE P 527     -13.875 -11.939  -8.805  0.00  0.00      PROA  
ATOM   1169   CG PHE P 527     -14.496 -13.993  -8.883  0.00  0.00      PROA  
ATOM   1170  CD1 PHE P 527     -14.402 -15.231  -9.481  0.00  0.00      PROA  
ATOM   1171  HD1 PHE P 527     -14.356 -15.337 -10.555  0.00  0.00      PROA  
ATOM   1172  CE1 PHE P 527     -14.591 -16.365  -8.699  0.00  0.00      PROA  
ATOM   1173  HE1 PHE P 527     -14.732 -17.275  -9.264  0.00  0.00      PROA  
ATOM   1174   CZ PHE P 527     -14.985 -16.260  -7.378  0.00  0.00      PROA  
ATOM   1175   HZ PHE P 527     -15.326 -17.176  -6.918  0.00  0.00      PROA  
ATOM   1176  CD2 PHE P 527     -14.809 -13.910  -7.478  0.00  0.00      PROA  
ATOM   1177  HD2 PHE P 527     -14.780 -12.983  -6.925  0.00  0.00      PROA  
ATOM   1178  CE2 PHE P 527     -15.047 -15.070  -6.753  0.00  0.00      PROA  
ATOM   1179  HE2 PHE P 527     -15.404 -15.052  -5.734  0.00  0.00      PROA  
ATOM   1180    C PHE P 527     -12.563 -11.636 -11.311  0.00  0.00      PROA  
ATOM   1181    O PHE P 527     -13.075 -11.424 -12.417  0.00  0.00      PROA  
ATOM   1182    N ALA P 528     -11.720 -10.739 -10.790  0.00  0.00      PROA  
ATOM   1183   HN ALA P 528     -11.223 -10.877  -9.936  0.00  0.00      PROA  
ATOM   1184   CA ALA P 528     -11.678  -9.397 -11.357  0.00  0.00      PROA  
ATOM   1185   HA ALA P 528     -12.679  -9.073 -11.599  0.00  0.00      PROA  
ATOM   1186   CB ALA P 528     -11.019  -8.362 -10.427  0.00  0.00      PROA  
ATOM   1187  HB1 ALA P 528     -11.515  -8.416  -9.435  0.00  0.00      PROA  
ATOM   1188  HB2 ALA P 528     -11.213  -7.385 -10.918  0.00  0.00      PROA  
ATOM   1189  HB3 ALA P 528      -9.952  -8.564 -10.194  0.00  0.00      PROA  
ATOM   1190    C ALA P 528     -10.885  -9.325 -12.723  0.00  0.00      PROA  
ATOM   1191    O ALA P 528     -10.163 -10.222 -13.193  0.00  0.00      PROA  
ATOM   1192    N GLY P 529     -10.937  -8.145 -13.369  0.00  0.00      PROA  
ATOM   1193   HN GLY P 529     -11.344  -7.390 -12.862  0.00  0.00      PROA  
ATOM   1194   CA GLY P 529     -10.374  -7.815 -14.699  0.00  0.00      PROA  
ATOM   1195  HA1 GLY P 529     -10.873  -7.021 -15.236  0.00  0.00      PROA  
ATOM   1196  HA2 GLY P 529     -10.422  -8.768 -15.205  0.00  0.00      PROA  
ATOM   1197    C GLY P 529      -8.895  -7.573 -14.744  0.00  0.00      PROA  
ATOM   1198    O GLY P 529      -8.242  -7.917 -15.743  0.00  0.00      PROA  
ATOM   1199    N GLN P 530      -8.323  -7.249 -13.560  0.00  0.00      PROA  
ATOM   1200   HN GLN P 530      -8.813  -7.131 -12.700  0.00  0.00      PROA  
ATOM   1201   CA GLN P 530      -6.901  -7.035 -13.365  0.00  0.00      PROA  
ATOM   1202   HA GLN P 530      -6.316  -7.398 -14.197  0.00  0.00      PROA  
ATOM   1203   CB GLN P 530      -6.652  -5.475 -13.331  0.00  0.00      PROA  
ATOM   1204  HB1 GLN P 530      -7.192  -5.060 -12.453  0.00  0.00      PROA  
ATOM   1205  HB2 GLN P 530      -7.054  -5.106 -14.299  0.00  0.00      PROA  
ATOM   1206   CG GLN P 530      -5.188  -4.911 -13.236  0.00  0.00      PROA  
ATOM   1207  HG1 GLN P 530      -4.936  -4.827 -12.158  0.00  0.00      PROA  
ATOM   1208  HG2 GLN P 530      -5.137  -3.881 -13.651  0.00  0.00      PROA  
ATOM   1209   CD GLN P 530      -4.093  -5.854 -13.794  0.00  0.00      PROA  
ATOM   1210  OE1 GLN P 530      -3.642  -6.824 -13.157  0.00  0.00      PROA  
ATOM   1211  NE2 GLN P 530      -3.716  -5.496 -15.054  0.00  0.00      PROA  
ATOM   1212 HE21 GLN P 530      -2.965  -6.011 -15.467  0.00  0.00      PROA  
ATOM   1213 HE22 GLN P 530      -4.028  -4.603 -15.378  0.00  0.00      PROA  
ATOM   1214    C GLN P 530      -6.321  -7.572 -12.067  0.00  0.00      PROA  
ATOM   1215    O GLN P 530      -6.201  -7.007 -11.001  0.00  0.00      PROA  
ATOM   1216    N PRO P 531      -5.846  -8.821 -12.105  0.00  0.00      PROA  
ATOM   1217   CD PRO P 531      -5.511  -9.573 -13.297  0.00  0.00      PROA  
ATOM   1218  HD1 PRO P 531      -4.868  -9.046 -14.033  0.00  0.00      PROA  
ATOM   1219  HD2 PRO P 531      -6.448 -10.022 -13.692  0.00  0.00      PROA  
ATOM   1220   CA PRO P 531      -5.540  -9.610 -10.853  0.00  0.00      PROA  
ATOM   1221   HA PRO P 531      -6.393  -9.476 -10.205  0.00  0.00      PROA  
ATOM   1222   CB PRO P 531      -5.450 -11.049 -11.370  0.00  0.00      PROA  
ATOM   1223  HB1 PRO P 531      -6.459 -11.508 -11.445  0.00  0.00      PROA  
ATOM   1224  HB2 PRO P 531      -4.834 -11.708 -10.722  0.00  0.00      PROA  
ATOM   1225   CG PRO P 531      -4.775 -10.737 -12.687  0.00  0.00      PROA  
ATOM   1226  HG1 PRO P 531      -3.737 -10.351 -12.599  0.00  0.00      PROA  
ATOM   1227  HG2 PRO P 531      -4.730 -11.635 -13.341  0.00  0.00      PROA  
ATOM   1228    C PRO P 531      -4.220  -9.219 -10.128  0.00  0.00      PROA  
ATOM   1229    O PRO P 531      -3.813  -9.868  -9.179  0.00  0.00      PROA  
ATOM   1230    N LEU P 532      -3.664  -8.048 -10.512  0.00  0.00      PROA  
ATOM   1231   HN LEU P 532      -3.981  -7.616 -11.352  0.00  0.00      PROA  
ATOM   1232   CA LEU P 532      -2.327  -7.613  -9.974  0.00  0.00      PROA  
ATOM   1233   HA LEU P 532      -1.927  -8.357  -9.300  0.00  0.00      PROA  
ATOM   1234   CB LEU P 532      -1.214  -7.277 -11.112  0.00  0.00      PROA  
ATOM   1235  HB1 LEU P 532      -0.299  -6.896 -10.612  0.00  0.00      PROA  
ATOM   1236  HB2 LEU P 532      -1.461  -6.343 -11.661  0.00  0.00      PROA  
ATOM   1237   CG LEU P 532      -0.997  -8.394 -12.057  0.00  0.00      PROA  
ATOM   1238   HG LEU P 532      -1.907  -8.666 -12.633  0.00  0.00      PROA  
ATOM   1239  CD1 LEU P 532       0.151  -7.934 -13.053  0.00  0.00      PROA  
ATOM   1240 HD11 LEU P 532       1.112  -7.964 -12.496  0.00  0.00      PROA  
ATOM   1241 HD12 LEU P 532       0.144  -6.880 -13.407  0.00  0.00      PROA  
ATOM   1242 HD13 LEU P 532       0.172  -8.625 -13.923  0.00  0.00      PROA  
ATOM   1243  CD2 LEU P 532      -0.555  -9.704 -11.317  0.00  0.00      PROA  
ATOM   1244 HD21 LEU P 532      -0.315 -10.504 -12.049  0.00  0.00      PROA  
ATOM   1245 HD22 LEU P 532      -1.333 -10.158 -10.667  0.00  0.00      PROA  
ATOM   1246 HD23 LEU P 532       0.323  -9.569 -10.649  0.00  0.00      PROA  
ATOM   1247    C LEU P 532      -2.598  -6.434  -9.062  0.00  0.00      PROA  
ATOM   1248    O LEU P 532      -1.654  -5.967  -8.414  0.00  0.00      PROA  
ATOM   1249    N THR P 533      -3.825  -6.055  -8.801  0.00  0.00      PROA  
ATOM   1250   HN THR P 533      -4.544  -6.543  -9.288  0.00  0.00      PROA  
ATOM   1251   CA THR P 533      -4.227  -5.306  -7.656  0.00  0.00      PROA  
ATOM   1252   HA THR P 533      -3.523  -4.492  -7.572  0.00  0.00      PROA  
ATOM   1253   CB THR P 533      -5.644  -4.757  -7.630  0.00  0.00      PROA  
ATOM   1254   HB THR P 533      -6.353  -5.547  -7.302  0.00  0.00      PROA  
ATOM   1255  OG1 THR P 533      -6.003  -4.466  -9.007  0.00  0.00      PROA  
ATOM   1256  HG1 THR P 533      -5.551  -5.113  -9.553  0.00  0.00      PROA  
ATOM   1257  CG2 THR P 533      -6.010  -3.470  -6.907  0.00  0.00      PROA  
ATOM   1258 HG21 THR P 533      -5.260  -2.727  -7.252  0.00  0.00      PROA  
ATOM   1259 HG22 THR P 533      -5.781  -3.574  -5.825  0.00  0.00      PROA  
ATOM   1260 HG23 THR P 533      -7.077  -3.228  -7.103  0.00  0.00      PROA  
ATOM   1261    C THR P 533      -4.110  -6.021  -6.400  0.00  0.00      PROA  
ATOM   1262    O THR P 533      -4.554  -7.123  -6.278  0.00  0.00      PROA  
ATOM   1263    N ILE P 534      -3.514  -5.369  -5.380  0.00  0.00      PROA  
ATOM   1264   HN ILE P 534      -3.076  -4.513  -5.641  0.00  0.00      PROA  
ATOM   1265   CA ILE P 534      -3.540  -5.858  -3.979  0.00  0.00      PROA  
ATOM   1266   HA ILE P 534      -3.929  -6.863  -4.045  0.00  0.00      PROA  
ATOM   1267   CB ILE P 534      -2.149  -6.103  -3.365  0.00  0.00      PROA  
ATOM   1268   HB ILE P 534      -1.785  -5.062  -3.231  0.00  0.00      PROA  
ATOM   1269  CG2 ILE P 534      -2.237  -6.758  -2.027  0.00  0.00      PROA  
ATOM   1270 HG21 ILE P 534      -1.263  -7.237  -1.790  0.00  0.00      PROA  
ATOM   1271 HG22 ILE P 534      -2.937  -7.608  -1.880  0.00  0.00      PROA  
ATOM   1272 HG23 ILE P 534      -2.410  -5.912  -1.327  0.00  0.00      PROA  
ATOM   1273  CG1 ILE P 534      -1.176  -6.886  -4.296  0.00  0.00      PROA  
ATOM   1274 HG11 ILE P 534      -0.191  -6.867  -3.784  0.00  0.00      PROA  
ATOM   1275 HG12 ILE P 534      -0.927  -6.387  -5.257  0.00  0.00      PROA  
ATOM   1276   CD ILE P 534      -1.641  -8.310  -4.547  0.00  0.00      PROA  
ATOM   1277  HD1 ILE P 534      -0.815  -8.954  -4.917  0.00  0.00      PROA  
ATOM   1278  HD2 ILE P 534      -2.481  -8.356  -5.273  0.00  0.00      PROA  
ATOM   1279  HD3 ILE P 534      -1.911  -8.872  -3.627  0.00  0.00      PROA  
ATOM   1280    C ILE P 534      -4.316  -4.966  -3.107  0.00  0.00      PROA  
ATOM   1281    O ILE P 534      -4.170  -3.737  -3.072  0.00  0.00      PROA  
ATOM   1282    N LEU P 535      -5.255  -5.546  -2.279  0.00  0.00      PROA  
ATOM   1283   HN LEU P 535      -5.352  -6.532  -2.388  0.00  0.00      PROA  
ATOM   1284   CA LEU P 535      -6.197  -4.753  -1.518  0.00  0.00      PROA  
ATOM   1285   HA LEU P 535      -6.288  -3.774  -1.965  0.00  0.00      PROA  
ATOM   1286   CB LEU P 535      -7.623  -5.345  -1.454  0.00  0.00      PROA  
ATOM   1287  HB1 LEU P 535      -8.164  -4.977  -0.556  0.00  0.00      PROA  
ATOM   1288  HB2 LEU P 535      -7.514  -6.446  -1.360  0.00  0.00      PROA  
ATOM   1289   CG LEU P 535      -8.618  -5.086  -2.585  0.00  0.00      PROA  
ATOM   1290   HG LEU P 535      -8.721  -3.983  -2.676  0.00  0.00      PROA  
ATOM   1291  CD1 LEU P 535      -8.146  -5.647  -4.001  0.00  0.00      PROA  
ATOM   1292 HD11 LEU P 535      -7.958  -6.742  -3.965  0.00  0.00      PROA  
ATOM   1293 HD12 LEU P 535      -7.125  -5.247  -4.182  0.00  0.00      PROA  
ATOM   1294 HD13 LEU P 535      -8.852  -5.308  -4.789  0.00  0.00      PROA  
ATOM   1295  CD2 LEU P 535      -9.969  -5.733  -2.438  0.00  0.00      PROA  
ATOM   1296 HD21 LEU P 535     -10.703  -5.293  -3.145  0.00  0.00      PROA  
ATOM   1297 HD22 LEU P 535     -10.372  -5.498  -1.430  0.00  0.00      PROA  
ATOM   1298 HD23 LEU P 535      -9.935  -6.835  -2.579  0.00  0.00      PROA  
ATOM   1299    C LEU P 535      -5.642  -4.584  -0.136  0.00  0.00      PROA  
ATOM   1300    O LEU P 535      -4.694  -5.171   0.351  0.00  0.00      PROA  
ATOM   1301    N GLY P 536      -6.252  -3.595   0.533  0.00  0.00      PROA  
ATOM   1302   HN GLY P 536      -6.947  -3.023   0.103  0.00  0.00      PROA  
ATOM   1303   CA GLY P 536      -5.910  -3.179   1.892  0.00  0.00      PROA  
ATOM   1304  HA1 GLY P 536      -5.061  -2.531   1.729  0.00  0.00      PROA  
ATOM   1305  HA2 GLY P 536      -5.738  -4.053   2.502  0.00  0.00      PROA  
ATOM   1306    C GLY P 536      -7.053  -2.402   2.433  0.00  0.00      PROA  
ATOM   1307    O GLY P 536      -8.170  -2.497   1.913  0.00  0.00      PROA  
ATOM   1308    N SER P 537      -6.775  -1.610   3.397  0.00  0.00      PROA  
ATOM   1309   HN SER P 537      -5.908  -1.663   3.886  0.00  0.00      PROA  
ATOM   1310   CA SER P 537      -7.703  -0.579   3.871  0.00  0.00      PROA  
ATOM   1311   HA SER P 537      -8.456  -0.370   3.125  0.00  0.00      PROA  
ATOM   1312   CB SER P 537      -8.499  -1.003   5.162  0.00  0.00      PROA  
ATOM   1313  HB1 SER P 537      -7.883  -0.997   6.087  0.00  0.00      PROA  
ATOM   1314  HB2 SER P 537      -8.760  -2.040   4.862  0.00  0.00      PROA  
ATOM   1315   OG SER P 537      -9.682  -0.160   5.244  0.00  0.00      PROA  
ATOM   1316  HG1 SER P 537     -10.420  -0.772   5.192  0.00  0.00      PROA  
ATOM   1317    C SER P 537      -6.954   0.717   3.961  0.00  0.00      PROA  
ATOM   1318    O SER P 537      -5.765   0.852   3.823  0.00  0.00      PROA  
ATOM   1319    N THR P 538      -7.696   1.736   4.370  0.00  0.00      PROA  
ATOM   1320   HN THR P 538      -8.647   1.566   4.617  0.00  0.00      PROA  
ATOM   1321   CA THR P 538      -7.257   3.152   4.284  0.00  0.00      PROA  
ATOM   1322   HA THR P 538      -6.177   3.124   4.308  0.00  0.00      PROA  
ATOM   1323   CB THR P 538      -7.574   3.715   2.841  0.00  0.00      PROA  
ATOM   1324   HB THR P 538      -6.976   3.096   2.139  0.00  0.00      PROA  
ATOM   1325  OG1 THR P 538      -7.206   5.088   2.648  0.00  0.00      PROA  
ATOM   1326  HG1 THR P 538      -6.417   5.102   3.195  0.00  0.00      PROA  
ATOM   1327  CG2 THR P 538      -9.073   3.603   2.502  0.00  0.00      PROA  
ATOM   1328 HG21 THR P 538      -9.571   4.496   2.936  0.00  0.00      PROA  
ATOM   1329 HG22 THR P 538      -9.544   2.647   2.816  0.00  0.00      PROA  
ATOM   1330 HG23 THR P 538      -9.158   3.781   1.409  0.00  0.00      PROA  
ATOM   1331    C THR P 538      -7.835   4.085   5.370  0.00  0.00      PROA  
ATOM   1332    O THR P 538      -8.797   3.785   6.041  0.00  0.00      PROA  
ATOM   1333    N GLY P 539      -7.200   5.198   5.650  0.00  0.00      PROA  
ATOM   1334   HN GLY P 539      -6.332   5.457   5.235  0.00  0.00      PROA  
ATOM   1335   CA GLY P 539      -7.595   6.036   6.756  0.00  0.00      PROA  
ATOM   1336  HA1 GLY P 539      -7.043   6.961   6.676  0.00  0.00      PROA  
ATOM   1337  HA2 GLY P 539      -7.398   5.370   7.583  0.00  0.00      PROA  
ATOM   1338    C GLY P 539      -9.011   6.595   6.851  0.00  0.00      PROA  
ATOM   1339    O GLY P 539      -9.696   6.376   7.831  0.00  0.00      PROA  
ATOM   1340    N PRO P 540      -9.532   7.309   5.812  0.00  0.00      PROA  
ATOM   1341   CD PRO P 540      -8.719   7.822   4.765  0.00  0.00      PROA  
ATOM   1342  HD1 PRO P 540      -8.230   7.044   4.140  0.00  0.00      PROA  
ATOM   1343  HD2 PRO P 540      -7.912   8.514   5.087  0.00  0.00      PROA  
ATOM   1344   CA PRO P 540     -10.934   7.620   5.629  0.00  0.00      PROA  
ATOM   1345   HA PRO P 540     -11.137   8.437   6.306  0.00  0.00      PROA  
ATOM   1346   CB PRO P 540     -10.981   7.987   4.115  0.00  0.00      PROA  
ATOM   1347  HB1 PRO P 540     -11.837   8.603   3.765  0.00  0.00      PROA  
ATOM   1348  HB2 PRO P 540     -11.142   7.011   3.611  0.00  0.00      PROA  
ATOM   1349   CG PRO P 540      -9.605   8.574   3.788  0.00  0.00      PROA  
ATOM   1350  HG1 PRO P 540      -9.196   8.593   2.755  0.00  0.00      PROA  
ATOM   1351  HG2 PRO P 540      -9.716   9.625   4.131  0.00  0.00      PROA  
ATOM   1352    C PRO P 540     -12.065   6.594   5.955  0.00  0.00      PROA  
ATOM   1353    O PRO P 540     -13.006   6.964   6.590  0.00  0.00      PROA  
ATOM   1354    N VAL P 541     -11.888   5.313   5.614  0.00  0.00      PROA  
ATOM   1355   HN VAL P 541     -11.069   5.121   5.078  0.00  0.00      PROA  
ATOM   1356   CA VAL P 541     -12.577   4.097   6.001  0.00  0.00      PROA  
ATOM   1357   HA VAL P 541     -13.612   4.352   5.834  0.00  0.00      PROA  
ATOM   1358   CB VAL P 541     -12.178   2.914   5.069  0.00  0.00      PROA  
ATOM   1359   HB VAL P 541     -11.079   2.975   4.919  0.00  0.00      PROA  
ATOM   1360  CG1 VAL P 541     -12.435   1.521   5.734  0.00  0.00      PROA  
ATOM   1361 HG11 VAL P 541     -11.989   1.338   6.735  0.00  0.00      PROA  
ATOM   1362 HG12 VAL P 541     -12.050   0.649   5.163  0.00  0.00      PROA  
ATOM   1363 HG13 VAL P 541     -13.535   1.421   5.854  0.00  0.00      PROA  
ATOM   1364  CG2 VAL P 541     -12.943   3.049   3.758  0.00  0.00      PROA  
ATOM   1365 HG21 VAL P 541     -12.669   2.217   3.073  0.00  0.00      PROA  
ATOM   1366 HG22 VAL P 541     -12.600   4.006   3.309  0.00  0.00      PROA  
ATOM   1367 HG23 VAL P 541     -14.037   3.115   3.937  0.00  0.00      PROA  
ATOM   1368    C VAL P 541     -12.470   3.805   7.517  0.00  0.00      PROA  
ATOM   1369    O VAL P 541     -13.434   3.599   8.209  0.00  0.00      PROA  
ATOM   1370    N LEU P 542     -11.280   3.885   8.098  0.00  0.00      PROA  
ATOM   1371   HN LEU P 542     -10.479   3.889   7.505  0.00  0.00      PROA  
ATOM   1372   CA LEU P 542     -11.115   3.663   9.530  0.00  0.00      PROA  
ATOM   1373   HA LEU P 542     -11.619   2.784   9.902  0.00  0.00      PROA  
ATOM   1374   CB LEU P 542      -9.590   3.660   9.875  0.00  0.00      PROA  
ATOM   1375  HB1 LEU P 542      -9.200   4.574   9.379  0.00  0.00      PROA  
ATOM   1376  HB2 LEU P 542      -9.147   2.764   9.391  0.00  0.00      PROA  
ATOM   1377   CG LEU P 542      -9.257   3.558  11.400  0.00  0.00      PROA  
ATOM   1378   HG LEU P 542      -9.644   4.472  11.899  0.00  0.00      PROA  
ATOM   1379  CD1 LEU P 542      -9.865   2.362  12.101  0.00  0.00      PROA  
ATOM   1380 HD11 LEU P 542      -9.788   2.623  13.179  0.00  0.00      PROA  
ATOM   1381 HD12 LEU P 542      -9.195   1.486  11.960  0.00  0.00      PROA  
ATOM   1382 HD13 LEU P 542     -10.917   2.196  11.785  0.00  0.00      PROA  
ATOM   1383  CD2 LEU P 542      -7.763   3.495  11.681  0.00  0.00      PROA  
ATOM   1384 HD21 LEU P 542      -7.536   3.684  12.752  0.00  0.00      PROA  
ATOM   1385 HD22 LEU P 542      -7.277   4.296  11.084  0.00  0.00      PROA  
ATOM   1386 HD23 LEU P 542      -7.230   2.531  11.539  0.00  0.00      PROA  
ATOM   1387    C LEU P 542     -11.768   4.825  10.276  0.00  0.00      PROA  
ATOM   1388    O LEU P 542     -12.483   4.610  11.200  0.00  0.00      PROA  
ATOM   1389    N VAL P 543     -11.699   6.150   9.826  0.00  0.00      PROA  
ATOM   1390   HN VAL P 543     -11.064   6.503   9.143  0.00  0.00      PROA  
ATOM   1391   CA VAL P 543     -12.511   7.280  10.321  0.00  0.00      PROA  
ATOM   1392   HA VAL P 543     -12.417   7.413  11.388  0.00  0.00      PROA  
ATOM   1393   CB VAL P 543     -12.057   8.557   9.771  0.00  0.00      PROA  
ATOM   1394   HB VAL P 543     -12.160   8.554   8.665  0.00  0.00      PROA  
ATOM   1395  CG1 VAL P 543     -12.854   9.739  10.321  0.00  0.00      PROA  
ATOM   1396 HG11 VAL P 543     -12.543  10.599   9.692  0.00  0.00      PROA  
ATOM   1397 HG12 VAL P 543     -12.718   9.765  11.424  0.00  0.00      PROA  
ATOM   1398 HG13 VAL P 543     -13.952   9.615  10.202  0.00  0.00      PROA  
ATOM   1399  CG2 VAL P 543     -10.591   8.774  10.233  0.00  0.00      PROA  
ATOM   1400 HG21 VAL P 543      -9.860   8.041   9.831  0.00  0.00      PROA  
ATOM   1401 HG22 VAL P 543     -10.529   8.682  11.338  0.00  0.00      PROA  
ATOM   1402 HG23 VAL P 543     -10.272   9.801   9.953  0.00  0.00      PROA  
ATOM   1403    C VAL P 543     -14.028   7.037  10.219  0.00  0.00      PROA  
ATOM   1404    O VAL P 543     -14.850   7.365  11.112  0.00  0.00      PROA  
ATOM   1405    N PHE P 544     -14.488   6.427   9.061  0.00  0.00      PROA  
ATOM   1406   HN PHE P 544     -13.855   5.946   8.459  0.00  0.00      PROA  
ATOM   1407   CA PHE P 544     -15.866   6.129   8.902  0.00  0.00      PROA  
ATOM   1408   HA PHE P 544     -16.491   6.999   9.041  0.00  0.00      PROA  
ATOM   1409   CB PHE P 544     -15.938   5.533   7.472  0.00  0.00      PROA  
ATOM   1410  HB1 PHE P 544     -15.393   4.565   7.462  0.00  0.00      PROA  
ATOM   1411  HB2 PHE P 544     -15.471   6.225   6.739  0.00  0.00      PROA  
ATOM   1412   CG PHE P 544     -17.356   5.438   6.994  0.00  0.00      PROA  
ATOM   1413  CD1 PHE P 544     -17.941   6.562   6.409  0.00  0.00      PROA  
ATOM   1414  HD1 PHE P 544     -17.288   7.422   6.423  0.00  0.00      PROA  
ATOM   1415  CE1 PHE P 544     -19.275   6.580   6.085  0.00  0.00      PROA  
ATOM   1416  HE1 PHE P 544     -19.751   7.445   5.647  0.00  0.00      PROA  
ATOM   1417   CZ PHE P 544     -20.048   5.365   6.201  0.00  0.00      PROA  
ATOM   1418   HZ PHE P 544     -21.114   5.385   6.026  0.00  0.00      PROA  
ATOM   1419  CD2 PHE P 544     -18.046   4.261   7.191  0.00  0.00      PROA  
ATOM   1420  HD2 PHE P 544     -17.563   3.476   7.753  0.00  0.00      PROA  
ATOM   1421  CE2 PHE P 544     -19.378   4.233   6.724  0.00  0.00      PROA  
ATOM   1422  HE2 PHE P 544     -19.884   3.310   6.966  0.00  0.00      PROA  
ATOM   1423    C PHE P 544     -16.328   5.109   9.908  0.00  0.00      PROA  
ATOM   1424    O PHE P 544     -17.326   5.432  10.550  0.00  0.00      PROA  
ATOM   1425    N GLU P 545     -15.504   4.056  10.163  0.00  0.00      PROA  
ATOM   1426   HN GLU P 545     -14.702   3.836   9.613  0.00  0.00      PROA  
ATOM   1427   CA GLU P 545     -15.835   2.962  11.106  0.00  0.00      PROA  
ATOM   1428   HA GLU P 545     -16.788   2.533  10.834  0.00  0.00      PROA  
ATOM   1429   CB GLU P 545     -14.837   1.821  10.861  0.00  0.00      PROA  
ATOM   1430  HB1 GLU P 545     -14.937   1.212  11.785  0.00  0.00      PROA  
ATOM   1431  HB2 GLU P 545     -13.832   2.292  10.914  0.00  0.00      PROA  
ATOM   1432   CG GLU P 545     -14.833   1.185   9.422  0.00  0.00      PROA  
ATOM   1433  HG1 GLU P 545     -13.807   0.970   9.055  0.00  0.00      PROA  
ATOM   1434  HG2 GLU P 545     -15.292   1.875   8.681  0.00  0.00      PROA  
ATOM   1435   CD GLU P 545     -15.468  -0.206   9.338  0.00  0.00      PROA  
ATOM   1436  OE1 GLU P 545     -14.937  -1.072   8.624  0.00  0.00      PROA  
ATOM   1437  OE2 GLU P 545     -16.538  -0.297  10.016  0.00  0.00      PROA  
ATOM   1438    C GLU P 545     -15.837   3.559  12.556  0.00  0.00      PROA  
ATOM   1439    O GLU P 545     -16.782   3.337  13.241  0.00  0.00      PROA  
ATOM   1440    N LYS P 546     -14.891   4.441  12.899  0.00  0.00      PROA  
ATOM   1441   HN LYS P 546     -14.099   4.528  12.299  0.00  0.00      PROA  
ATOM   1442   CA LYS P 546     -14.890   5.289  14.136  0.00  0.00      PROA  
ATOM   1443   HA LYS P 546     -14.835   4.591  14.959  0.00  0.00      PROA  
ATOM   1444   CB LYS P 546     -13.533   6.085  14.209  0.00  0.00      PROA  
ATOM   1445  HB1 LYS P 546     -13.622   6.729  15.110  0.00  0.00      PROA  
ATOM   1446  HB2 LYS P 546     -13.306   6.718  13.325  0.00  0.00      PROA  
ATOM   1447   CG LYS P 546     -12.252   5.291  14.641  0.00  0.00      PROA  
ATOM   1448  HG1 LYS P 546     -11.926   4.655  13.790  0.00  0.00      PROA  
ATOM   1449  HG2 LYS P 546     -12.579   4.758  15.560  0.00  0.00      PROA  
ATOM   1450   CD LYS P 546     -11.058   6.219  15.051  0.00  0.00      PROA  
ATOM   1451  HD1 LYS P 546     -10.221   5.545  15.335  0.00  0.00      PROA  
ATOM   1452  HD2 LYS P 546     -11.473   6.862  15.857  0.00  0.00      PROA  
ATOM   1453   CE LYS P 546     -10.472   7.027  13.846  0.00  0.00      PROA  
ATOM   1454  HE1 LYS P 546     -11.318   7.713  13.630  0.00  0.00      PROA  
ATOM   1455  HE2 LYS P 546     -10.248   6.387  12.967  0.00  0.00      PROA  
ATOM   1456   NZ LYS P 546      -9.346   7.776  14.214  0.00  0.00      PROA  
ATOM   1457  HZ1 LYS P 546      -9.112   7.482  15.183  0.00  0.00      PROA  
ATOM   1458  HZ2 LYS P 546      -9.603   8.782  14.270  0.00  0.00      PROA  
ATOM   1459  HZ3 LYS P 546      -8.511   7.698  13.599  0.00  0.00      PROA  
ATOM   1460    C LYS P 546     -15.975   6.188  14.427  0.00  0.00      PROA  
ATOM   1461    O LYS P 546     -16.409   6.296  15.560  0.00  0.00      PROA  
ATOM   1462    N ILE P 547     -16.367   6.999  13.397  0.00  0.00      PROA  
ATOM   1463   HN ILE P 547     -16.084   6.881  12.448  0.00  0.00      PROA  
ATOM   1464   CA ILE P 547     -17.477   7.873  13.626  0.00  0.00      PROA  
ATOM   1465   HA ILE P 547     -17.330   8.386  14.565  0.00  0.00      PROA  
ATOM   1466   CB ILE P 547     -17.546   8.914  12.453  0.00  0.00      PROA  
ATOM   1467   HB ILE P 547     -17.446   8.522  11.418  0.00  0.00      PROA  
ATOM   1468  CG2 ILE P 547     -18.838   9.778  12.449  0.00  0.00      PROA  
ATOM   1469 HG21 ILE P 547     -19.766   9.180  12.330  0.00  0.00      PROA  
ATOM   1470 HG22 ILE P 547     -18.833  10.594  11.694  0.00  0.00      PROA  
ATOM   1471 HG23 ILE P 547     -18.991  10.318  13.408  0.00  0.00      PROA  
ATOM   1472  CG1 ILE P 547     -16.252   9.886  12.524  0.00  0.00      PROA  
ATOM   1473 HG11 ILE P 547     -15.309   9.333  12.321  0.00  0.00      PROA  
ATOM   1474 HG12 ILE P 547     -16.164  10.435  13.486  0.00  0.00      PROA  
ATOM   1475   CD ILE P 547     -16.133  10.872  11.358  0.00  0.00      PROA  
ATOM   1476  HD1 ILE P 547     -15.222  11.508  11.368  0.00  0.00      PROA  
ATOM   1477  HD2 ILE P 547     -17.003  11.559  11.294  0.00  0.00      PROA  
ATOM   1478  HD3 ILE P 547     -16.214  10.227  10.457  0.00  0.00      PROA  
ATOM   1479    C ILE P 547     -18.767   7.120  13.697  0.00  0.00      PROA  
ATOM   1480    O ILE P 547     -19.650   7.389  14.478  0.00  0.00      PROA  
ATOM   1481    N LEU P 548     -18.944   6.043  12.926  0.00  0.00      PROA  
ATOM   1482   HN LEU P 548     -18.360   5.893  12.132  0.00  0.00      PROA  
ATOM   1483   CA LEU P 548     -19.975   5.058  13.136  0.00  0.00      PROA  
ATOM   1484   HA LEU P 548     -20.907   5.603  13.104  0.00  0.00      PROA  
ATOM   1485   CB LEU P 548     -19.903   3.870  12.140  0.00  0.00      PROA  
ATOM   1486  HB1 LEU P 548     -18.936   3.323  12.126  0.00  0.00      PROA  
ATOM   1487  HB2 LEU P 548     -19.901   4.384  11.155  0.00  0.00      PROA  
ATOM   1488   CG LEU P 548     -21.027   2.730  12.123  0.00  0.00      PROA  
ATOM   1489   HG LEU P 548     -20.901   2.058  12.999  0.00  0.00      PROA  
ATOM   1490  CD1 LEU P 548     -22.430   3.326  12.046  0.00  0.00      PROA  
ATOM   1491 HD11 LEU P 548     -22.539   4.106  12.829  0.00  0.00      PROA  
ATOM   1492 HD12 LEU P 548     -23.198   2.548  12.241  0.00  0.00      PROA  
ATOM   1493 HD13 LEU P 548     -22.506   3.787  11.038  0.00  0.00      PROA  
ATOM   1494  CD2 LEU P 548     -21.023   1.776  10.912  0.00  0.00      PROA  
ATOM   1495 HD21 LEU P 548     -21.128   2.378   9.985  0.00  0.00      PROA  
ATOM   1496 HD22 LEU P 548     -21.880   1.083  11.054  0.00  0.00      PROA  
ATOM   1497 HD23 LEU P 548     -20.077   1.196  10.868  0.00  0.00      PROA  
ATOM   1498    C LEU P 548     -19.978   4.453  14.461  0.00  0.00      PROA  
ATOM   1499    O LEU P 548     -21.005   4.465  15.193  0.00  0.00      PROA  
ATOM   1500    N PHE P 549     -18.793   4.028  14.887  0.00  0.00      PROA  
ATOM   1501   HN PHE P 549     -18.002   4.110  14.286  0.00  0.00      PROA  
ATOM   1502   CA PHE P 549     -18.505   3.515  16.243  0.00  0.00      PROA  
ATOM   1503   HA PHE P 549     -19.168   2.668  16.336  0.00  0.00      PROA  
ATOM   1504   CB PHE P 549     -16.987   3.016  16.468  0.00  0.00      PROA  
ATOM   1505  HB1 PHE P 549     -16.330   3.853  16.788  0.00  0.00      PROA  
ATOM   1506  HB2 PHE P 549     -16.556   2.528  15.568  0.00  0.00      PROA  
ATOM   1507   CG PHE P 549     -17.054   2.026  17.579  0.00  0.00      PROA  
ATOM   1508  CD1 PHE P 549     -17.278   0.708  17.335  0.00  0.00      PROA  
ATOM   1509  HD1 PHE P 549     -17.463   0.369  16.327  0.00  0.00      PROA  
ATOM   1510  CE1 PHE P 549     -17.238  -0.212  18.392  0.00  0.00      PROA  
ATOM   1511  HE1 PHE P 549     -17.355  -1.263  18.173  0.00  0.00      PROA  
ATOM   1512   CZ PHE P 549     -16.914   0.238  19.715  0.00  0.00      PROA  
ATOM   1513   HZ PHE P 549     -16.857  -0.467  20.531  0.00  0.00      PROA  
ATOM   1514  CD2 PHE P 549     -16.943   2.490  18.885  0.00  0.00      PROA  
ATOM   1515  HD2 PHE P 549     -16.674   3.519  19.073  0.00  0.00      PROA  
ATOM   1516  CE2 PHE P 549     -16.945   1.613  19.966  0.00  0.00      PROA  
ATOM   1517  HE2 PHE P 549     -16.911   1.887  21.010  0.00  0.00      PROA  
ATOM   1518    C PHE P 549     -18.841   4.532  17.360  0.00  0.00      PROA  
ATOM   1519    O PHE P 549     -19.404   4.102  18.390  0.00  0.00      PROA  
ATOM   1520    N LYS P 550     -18.561   5.797  17.126  0.00  0.00      PROA  
ATOM   1521   HN LYS P 550     -18.147   6.034  16.251  0.00  0.00      PROA  
ATOM   1522   CA LYS P 550     -18.891   6.844  18.038  0.00  0.00      PROA  
ATOM   1523   HA LYS P 550     -18.373   6.703  18.975  0.00  0.00      PROA  
ATOM   1524   CB LYS P 550     -18.086   8.154  17.605  0.00  0.00      PROA  
ATOM   1525  HB1 LYS P 550     -18.252   8.118  16.507  0.00  0.00      PROA  
ATOM   1526  HB2 LYS P 550     -17.000   8.165  17.839  0.00  0.00      PROA  
ATOM   1527   CG LYS P 550     -18.647   9.484  18.072  0.00  0.00      PROA  
ATOM   1528  HG1 LYS P 550     -19.740   9.620  17.927  0.00  0.00      PROA  
ATOM   1529  HG2 LYS P 550     -18.073  10.232  17.484  0.00  0.00      PROA  
ATOM   1530   CD LYS P 550     -18.444   9.699  19.611  0.00  0.00      PROA  
ATOM   1531  HD1 LYS P 550     -17.393   9.427  19.850  0.00  0.00      PROA  
ATOM   1532  HD2 LYS P 550     -19.072   9.007  20.212  0.00  0.00      PROA  
ATOM   1533   CE LYS P 550     -18.660  11.178  20.133  0.00  0.00      PROA  
ATOM   1534  HE1 LYS P 550     -17.979  11.764  19.480  0.00  0.00      PROA  
ATOM   1535  HE2 LYS P 550     -18.421  11.232  21.217  0.00  0.00      PROA  
ATOM   1536   NZ LYS P 550     -20.087  11.649  19.943  0.00  0.00      PROA  
ATOM   1537  HZ1 LYS P 550     -20.310  12.495  20.505  0.00  0.00      PROA  
ATOM   1538  HZ2 LYS P 550     -20.683  10.843  20.221  0.00  0.00      PROA  
ATOM   1539  HZ3 LYS P 550     -20.293  11.772  18.931  0.00  0.00      PROA  
ATOM   1540    C LYS P 550     -20.354   7.107  18.371  0.00  0.00      PROA  
ATOM   1541    O LYS P 550     -20.751   7.293  19.540  0.00  0.00      PROA  
ATOM   1542    N PHE P 551     -21.203   7.065  17.310  0.00  0.00      PROA  
ATOM   1543   HN PHE P 551     -20.830   7.060  16.385  0.00  0.00      PROA  
ATOM   1544   CA PHE P 551     -22.675   7.142  17.429  0.00  0.00      PROA  
ATOM   1545   HA PHE P 551     -23.003   8.024  17.959  0.00  0.00      PROA  
ATOM   1546   CB PHE P 551     -23.142   7.204  15.910  0.00  0.00      PROA  
ATOM   1547  HB1 PHE P 551     -22.663   6.398  15.313  0.00  0.00      PROA  
ATOM   1548  HB2 PHE P 551     -22.776   8.145  15.448  0.00  0.00      PROA  
ATOM   1549   CG PHE P 551     -24.677   7.061  15.706  0.00  0.00      PROA  
ATOM   1550  CD1 PHE P 551     -25.524   8.203  15.964  0.00  0.00      PROA  
ATOM   1551  HD1 PHE P 551     -24.970   9.110  16.150  0.00  0.00      PROA  
ATOM   1552  CE1 PHE P 551     -26.893   8.065  15.961  0.00  0.00      PROA  
ATOM   1553  HE1 PHE P 551     -27.607   8.850  16.164  0.00  0.00      PROA  
ATOM   1554   CZ PHE P 551     -27.547   6.888  15.466  0.00  0.00      PROA  
ATOM   1555   HZ PHE P 551     -28.600   6.994  15.254  0.00  0.00      PROA  
ATOM   1556  CD2 PHE P 551     -25.333   5.948  15.117  0.00  0.00      PROA  
ATOM   1557  HD2 PHE P 551     -24.629   5.145  14.961  0.00  0.00      PROA  
ATOM   1558  CE2 PHE P 551     -26.758   5.828  14.981  0.00  0.00      PROA  
ATOM   1559  HE2 PHE P 551     -27.137   4.903  14.571  0.00  0.00      PROA  
ATOM   1560    C PHE P 551     -23.256   5.989  18.238  0.00  0.00      PROA  
ATOM   1561    O PHE P 551     -24.183   6.154  19.029  0.00  0.00      PROA  
ATOM   1562    N CYS P 552     -22.698   4.809  18.045  0.00  0.00      PROA  
ATOM   1563   HN CYS P 552     -21.886   4.811  17.467  0.00  0.00      PROA  
ATOM   1564   CA CYS P 552     -23.262   3.615  18.569  0.00  0.00      PROA  
ATOM   1565   HA CYS P 552     -24.337   3.709  18.608  0.00  0.00      PROA  
ATOM   1566   CB CYS P 552     -22.879   2.432  17.662  0.00  0.00      PROA  
ATOM   1567  HB1 CYS P 552     -23.390   1.538  18.079  0.00  0.00      PROA  
ATOM   1568  HB2 CYS P 552     -21.769   2.411  17.612  0.00  0.00      PROA  
ATOM   1569   SG CYS P 552     -23.565   2.512  15.915  0.00  0.00      PROA  
ATOM   1570  HG1 CYS P 552     -22.459   2.892  15.293  0.00  0.00      PROA  
ATOM   1571    C CYS P 552     -22.839   3.268  20.011  0.00  0.00      PROA  
ATOM   1572    O CYS P 552     -23.379   2.397  20.589  0.00  0.00      PROA  
ATOM   1573    N LYS P 553     -21.866   4.089  20.577  0.00  0.00      PROA  
ATOM   1574   HN LYS P 553     -21.268   4.672  20.032  0.00  0.00      PROA  
ATOM   1575   CA LYS P 553     -21.654   3.987  21.944  0.00  0.00      PROA  
ATOM   1576   HA LYS P 553     -21.584   2.933  22.165  0.00  0.00      PROA  
ATOM   1577   CB LYS P 553     -20.341   4.617  22.351  0.00  0.00      PROA  
ATOM   1578  HB1 LYS P 553     -20.333   4.664  23.461  0.00  0.00      PROA  
ATOM   1579  HB2 LYS P 553     -20.308   5.668  21.994  0.00  0.00      PROA  
ATOM   1580   CG LYS P 553     -19.189   3.863  21.734  0.00  0.00      PROA  
ATOM   1581  HG1 LYS P 553     -18.712   4.160  20.775  0.00  0.00      PROA  
ATOM   1582  HG2 LYS P 553     -19.365   2.775  21.596  0.00  0.00      PROA  
ATOM   1583   CD LYS P 553     -17.912   3.828  22.661  0.00  0.00      PROA  
ATOM   1584  HD1 LYS P 553     -17.692   4.873  22.969  0.00  0.00      PROA  
ATOM   1585  HD2 LYS P 553     -16.961   3.520  22.178  0.00  0.00      PROA  
ATOM   1586   CE LYS P 553     -18.117   3.137  24.019  0.00  0.00      PROA  
ATOM   1587  HE1 LYS P 553     -18.994   3.636  24.482  0.00  0.00      PROA  
ATOM   1588  HE2 LYS P 553     -17.186   3.141  24.625  0.00  0.00      PROA  
ATOM   1589   NZ LYS P 553     -18.365   1.740  23.792  0.00  0.00      PROA  
ATOM   1590  HZ1 LYS P 553     -19.210   1.598  23.203  0.00  0.00      PROA  
ATOM   1591  HZ2 LYS P 553     -18.595   1.239  24.674  0.00  0.00      PROA  
ATOM   1592  HZ3 LYS P 553     -17.525   1.230  23.454  0.00  0.00      PROA  
ATOM   1593    C LYS P 553     -22.909   4.385  22.765  0.00  0.00      PROA  
ATOM   1594    O LYS P 553     -23.311   3.699  23.698  0.00  0.00      PROA  
ATOM   1595    N ASP P 554     -23.643   5.411  22.278  0.00  0.00      PROA  
ATOM   1596   HN ASP P 554     -23.278   5.878  21.477  0.00  0.00      PROA  
ATOM   1597   CA ASP P 554     -24.912   5.971  22.827  0.00  0.00      PROA  
ATOM   1598   HA ASP P 554     -24.910   5.884  23.904  0.00  0.00      PROA  
ATOM   1599   CB ASP P 554     -25.083   7.393  22.215  0.00  0.00      PROA  
ATOM   1600  HB1 ASP P 554     -26.054   7.719  22.645  0.00  0.00      PROA  
ATOM   1601  HB2 ASP P 554     -24.993   7.391  21.108  0.00  0.00      PROA  
ATOM   1602   CG ASP P 554     -24.264   8.510  22.895  0.00  0.00      PROA  
ATOM   1603  OD1 ASP P 554     -23.950   8.446  24.133  0.00  0.00      PROA  
ATOM   1604  OD2 ASP P 554     -23.909   9.423  22.181  0.00  0.00      PROA  
ATOM   1605    C ASP P 554     -26.179   5.130  22.529  0.00  0.00      PROA  
ATOM   1606    O ASP P 554     -26.271   4.526  21.454  0.00  0.00      PROA  
ATOM   1607    N TYR P 555     -27.115   5.177  23.475  0.00  0.00      PROA  
ATOM   1608   HN TYR P 555     -26.908   5.735  24.275  0.00  0.00      PROA  
ATOM   1609   CA TYR P 555     -28.368   4.489  23.501  0.00  0.00      PROA  
ATOM   1610   HA TYR P 555     -28.668   4.687  24.520  0.00  0.00      PROA  
ATOM   1611   CB TYR P 555     -29.484   4.965  22.480  0.00  0.00      PROA  
ATOM   1612  HB1 TYR P 555     -30.422   4.372  22.534  0.00  0.00      PROA  
ATOM   1613  HB2 TYR P 555     -29.156   4.839  21.426  0.00  0.00      PROA  
ATOM   1614   CG TYR P 555     -29.700   6.454  22.851  0.00  0.00      PROA  
ATOM   1615  CD1 TYR P 555     -30.475   6.796  23.947  0.00  0.00      PROA  
ATOM   1616  HD1 TYR P 555     -30.889   5.999  24.545  0.00  0.00      PROA  
ATOM   1617  CE1 TYR P 555     -30.505   8.104  24.457  0.00  0.00      PROA  
ATOM   1618  HE1 TYR P 555     -30.989   8.325  25.397  0.00  0.00      PROA  
ATOM   1619   CZ TYR P 555     -29.927   9.103  23.686  0.00  0.00      PROA  
ATOM   1620   OH TYR P 555     -29.993  10.415  24.171  0.00  0.00      PROA  
ATOM   1621   HH TYR P 555     -29.071  10.685  24.177  0.00  0.00      PROA  
ATOM   1622  CD2 TYR P 555     -29.059   7.469  22.162  0.00  0.00      PROA  
ATOM   1623  HD2 TYR P 555     -28.607   7.250  21.206  0.00  0.00      PROA  
ATOM   1624  CE2 TYR P 555     -29.287   8.863  22.510  0.00  0.00      PROA  
ATOM   1625  HE2 TYR P 555     -28.718   9.627  22.000  0.00  0.00      PROA  
ATOM   1626    C TYR P 555     -28.339   2.982  23.559  0.00  0.00      PROA  
ATOM   1627    O TYR P 555     -29.394   2.341  23.477  0.00  0.00      PROA  
ATOM   1628    N ALA P 556     -27.105   2.408  23.523  0.00  0.00      PROA  
ATOM   1629   HN ALA P 556     -26.343   3.016  23.731  0.00  0.00      PROA  
ATOM   1630   CA ALA P 556     -26.765   1.018  23.447  0.00  0.00      PROA  
ATOM   1631   HA ALA P 556     -25.706   1.144  23.615  0.00  0.00      PROA  
ATOM   1632   CB ALA P 556     -27.413   0.221  24.557  0.00  0.00      PROA  
ATOM   1633  HB1 ALA P 556     -27.094  -0.841  24.479  0.00  0.00      PROA  
ATOM   1634  HB2 ALA P 556     -28.523   0.262  24.572  0.00  0.00      PROA  
ATOM   1635  HB3 ALA P 556     -27.070   0.535  25.566  0.00  0.00      PROA  
ATOM   1636    C ALA P 556     -26.845   0.356  22.043  0.00  0.00      PROA  
ATOM   1637    O ALA P 556     -26.797  -0.884  21.826  0.00  0.00      PROA  
ATOM   1638    N LEU P 557     -26.921   1.146  20.935  0.00  0.00      PROA  
ATOM   1639   HN LEU P 557     -26.841   2.133  21.051  0.00  0.00      PROA  
ATOM   1640   CA LEU P 557     -26.997   0.690  19.566  0.00  0.00      PROA  
ATOM   1641   HA LEU P 557     -27.933   0.164  19.448  0.00  0.00      PROA  
ATOM   1642   CB LEU P 557     -27.051   1.922  18.660  0.00  0.00      PROA  
ATOM   1643  HB1 LEU P 557     -27.020   1.484  17.639  0.00  0.00      PROA  
ATOM   1644  HB2 LEU P 557     -26.129   2.496  18.894  0.00  0.00      PROA  
ATOM   1645   CG LEU P 557     -28.346   2.858  18.641  0.00  0.00      PROA  
ATOM   1646   HG LEU P 557     -28.604   3.235  19.654  0.00  0.00      PROA  
ATOM   1647  CD1 LEU P 557     -28.221   4.125  17.737  0.00  0.00      PROA  
ATOM   1648 HD11 LEU P 557     -28.489   3.706  16.743  0.00  0.00      PROA  
ATOM   1649 HD12 LEU P 557     -27.205   4.573  17.763  0.00  0.00      PROA  
ATOM   1650 HD13 LEU P 557     -29.068   4.792  18.005  0.00  0.00      PROA  
ATOM   1651  CD2 LEU P 557     -29.558   2.055  18.161  0.00  0.00      PROA  
ATOM   1652 HD21 LEU P 557     -30.436   2.729  18.074  0.00  0.00      PROA  
ATOM   1653 HD22 LEU P 557     -29.827   1.198  18.816  0.00  0.00      PROA  
ATOM   1654 HD23 LEU P 557     -29.454   1.601  17.152  0.00  0.00      PROA  
ATOM   1655    C LEU P 557     -25.948  -0.215  19.051  0.00  0.00      PROA  
ATOM   1656    O LEU P 557     -24.771  -0.112  19.369  0.00  0.00      PROA  
ATOM   1657    N SER P 558     -26.342  -1.141  18.109  0.00  0.00      PROA  
ATOM   1658   HN SER P 558     -27.299  -1.235  17.842  0.00  0.00      PROA  
ATOM   1659   CA SER P 558     -25.484  -2.121  17.604  0.00  0.00      PROA  
ATOM   1660   HA SER P 558     -24.828  -2.383  18.421  0.00  0.00      PROA  
ATOM   1661   CB SER P 558     -26.264  -3.401  17.098  0.00  0.00      PROA  
ATOM   1662  HB1 SER P 558     -26.996  -3.076  16.328  0.00  0.00      PROA  
ATOM   1663  HB2 SER P 558     -26.900  -3.687  17.963  0.00  0.00      PROA  
ATOM   1664   OG SER P 558     -25.448  -4.507  16.668  0.00  0.00      PROA  
ATOM   1665  HG1 SER P 558     -24.927  -4.718  17.446  0.00  0.00      PROA  
ATOM   1666    C SER P 558     -24.629  -1.612  16.449  0.00  0.00      PROA  
ATOM   1667    O SER P 558     -25.162  -1.292  15.341  0.00  0.00      PROA  
ATOM   1668    N TYR P 559     -23.331  -1.534  16.683  0.00  0.00      PROA  
ATOM   1669   HN TYR P 559     -22.915  -1.549  17.589  0.00  0.00      PROA  
ATOM   1670   CA TYR P 559     -22.342  -1.231  15.628  0.00  0.00      PROA  
ATOM   1671   HA TYR P 559     -22.548  -0.316  15.091  0.00  0.00      PROA  
ATOM   1672   CB TYR P 559     -20.955  -1.146  16.289  0.00  0.00      PROA  
ATOM   1673  HB1 TYR P 559     -20.810  -2.127  16.789  0.00  0.00      PROA  
ATOM   1674  HB2 TYR P 559     -20.791  -0.340  17.036  0.00  0.00      PROA  
ATOM   1675   CG TYR P 559     -19.849  -1.056  15.288  0.00  0.00      PROA  
ATOM   1676  CD1 TYR P 559     -19.692   0.005  14.455  0.00  0.00      PROA  
ATOM   1677  HD1 TYR P 559     -20.476   0.731  14.610  0.00  0.00      PROA  
ATOM   1678  CE1 TYR P 559     -18.666   0.097  13.528  0.00  0.00      PROA  
ATOM   1679  HE1 TYR P 559     -18.610   0.956  12.876  0.00  0.00      PROA  
ATOM   1680   CZ TYR P 559     -17.689  -0.908  13.526  0.00  0.00      PROA  
ATOM   1681   OH TYR P 559     -16.516  -0.891  12.669  0.00  0.00      PROA  
ATOM   1682   HH TYR P 559     -16.725  -0.621  11.772  0.00  0.00      PROA  
ATOM   1683  CD2 TYR P 559     -18.886  -2.081  15.209  0.00  0.00      PROA  
ATOM   1684  HD2 TYR P 559     -19.000  -2.979  15.799  0.00  0.00      PROA  
ATOM   1685  CE2 TYR P 559     -17.889  -2.059  14.348  0.00  0.00      PROA  
ATOM   1686  HE2 TYR P 559     -17.198  -2.888  14.369  0.00  0.00      PROA  
ATOM   1687    C TYR P 559     -22.392  -2.225  14.532  0.00  0.00      PROA  
ATOM   1688    O TYR P 559     -22.501  -1.750  13.357  0.00  0.00      PROA  
ATOM   1689    N LEU P 560     -22.513  -3.541  14.795  0.00  0.00      PROA  
ATOM   1690   HN LEU P 560     -22.482  -3.879  15.732  0.00  0.00      PROA  
ATOM   1691   CA LEU P 560     -22.436  -4.563  13.754  0.00  0.00      PROA  
ATOM   1692   HA LEU P 560     -21.633  -4.379  13.056  0.00  0.00      PROA  
ATOM   1693   CB LEU P 560     -22.049  -5.912  14.338  0.00  0.00      PROA  
ATOM   1694  HB1 LEU P 560     -22.270  -6.811  13.723  0.00  0.00      PROA  
ATOM   1695  HB2 LEU P 560     -22.681  -6.046  15.242  0.00  0.00      PROA  
ATOM   1696   CG LEU P 560     -20.583  -6.118  14.802  0.00  0.00      PROA  
ATOM   1697   HG LEU P 560     -20.246  -5.251  15.409  0.00  0.00      PROA  
ATOM   1698  CD1 LEU P 560     -20.462  -7.230  15.903  0.00  0.00      PROA  
ATOM   1699 HD11 LEU P 560     -21.173  -6.970  16.716  0.00  0.00      PROA  
ATOM   1700 HD12 LEU P 560     -19.393  -7.278  16.201  0.00  0.00      PROA  
ATOM   1701 HD13 LEU P 560     -20.823  -8.222  15.554  0.00  0.00      PROA  
ATOM   1702  CD2 LEU P 560     -19.636  -6.511  13.620  0.00  0.00      PROA  
ATOM   1703 HD21 LEU P 560     -19.963  -7.445  13.116  0.00  0.00      PROA  
ATOM   1704 HD22 LEU P 560     -18.631  -6.715  14.046  0.00  0.00      PROA  
ATOM   1705 HD23 LEU P 560     -19.586  -5.695  12.868  0.00  0.00      PROA  
ATOM   1706    C LEU P 560     -23.723  -4.648  12.893  0.00  0.00      PROA  
ATOM   1707    O LEU P 560     -23.656  -4.881  11.665  0.00  0.00      PROA  
ATOM   1708    N SER P 561     -24.886  -4.274  13.514  0.00  0.00      PROA  
ATOM   1709   HN SER P 561     -24.896  -4.063  14.488  0.00  0.00      PROA  
ATOM   1710   CA SER P 561     -26.146  -4.276  12.825  0.00  0.00      PROA  
ATOM   1711   HA SER P 561     -26.197  -5.140  12.179  0.00  0.00      PROA  
ATOM   1712   CB SER P 561     -27.489  -4.323  13.642  0.00  0.00      PROA  
ATOM   1713  HB1 SER P 561     -28.348  -4.597  12.993  0.00  0.00      PROA  
ATOM   1714  HB2 SER P 561     -27.680  -3.316  14.070  0.00  0.00      PROA  
ATOM   1715   OG SER P 561     -27.298  -5.471  14.540  0.00  0.00      PROA  
ATOM   1716  HG1 SER P 561     -26.620  -5.357  15.211  0.00  0.00      PROA  
ATOM   1717    C SER P 561     -26.324  -3.155  11.815  0.00  0.00      PROA  
ATOM   1718    O SER P 561     -26.639  -3.277  10.656  0.00  0.00      PROA  
ATOM   1719    N LEU P 562     -25.907  -1.908  12.295  0.00  0.00      PROA  
ATOM   1720   HN LEU P 562     -25.589  -1.783  13.231  0.00  0.00      PROA  
ATOM   1721   CA LEU P 562     -25.788  -0.763  11.451  0.00  0.00      PROA  
ATOM   1722   HA LEU P 562     -26.670  -0.688  10.833  0.00  0.00      PROA  
ATOM   1723   CB LEU P 562     -25.753   0.505  12.304  0.00  0.00      PROA  
ATOM   1724  HB1 LEU P 562     -24.865   0.625  12.960  0.00  0.00      PROA  
ATOM   1725  HB2 LEU P 562     -26.528   0.333  13.082  0.00  0.00      PROA  
ATOM   1726   CG LEU P 562     -26.028   1.831  11.622  0.00  0.00      PROA  
ATOM   1727   HG LEU P 562     -25.147   2.064  10.986  0.00  0.00      PROA  
ATOM   1728  CD1 LEU P 562     -27.208   1.792  10.617  0.00  0.00      PROA  
ATOM   1729 HD11 LEU P 562     -28.211   1.679  11.081  0.00  0.00      PROA  
ATOM   1730 HD12 LEU P 562     -27.047   0.994   9.861  0.00  0.00      PROA  
ATOM   1731 HD13 LEU P 562     -27.186   2.737  10.034  0.00  0.00      PROA  
ATOM   1732  CD2 LEU P 562     -26.226   2.981  12.675  0.00  0.00      PROA  
ATOM   1733 HD21 LEU P 562     -26.071   3.936  12.127  0.00  0.00      PROA  
ATOM   1734 HD22 LEU P 562     -25.422   2.886  13.435  0.00  0.00      PROA  
ATOM   1735 HD23 LEU P 562     -27.204   2.932  13.201  0.00  0.00      PROA  
ATOM   1736    C LEU P 562     -24.690  -0.851  10.362  0.00  0.00      PROA  
ATOM   1737    O LEU P 562     -24.905  -0.580   9.171  0.00  0.00      PROA  
ATOM   1738    N ARG P 563     -23.555  -1.532  10.723  0.00  0.00      PROA  
ATOM   1739   HN ARG P 563     -23.410  -1.744  11.687  0.00  0.00      PROA  
ATOM   1740   CA ARG P 563     -22.497  -1.805   9.756  0.00  0.00      PROA  
ATOM   1741   HA ARG P 563     -22.213  -0.933   9.184  0.00  0.00      PROA  
ATOM   1742   CB ARG P 563     -21.163  -2.224  10.462  0.00  0.00      PROA  
ATOM   1743  HB1 ARG P 563     -21.360  -3.079  11.143  0.00  0.00      PROA  
ATOM   1744  HB2 ARG P 563     -20.933  -1.335  11.088  0.00  0.00      PROA  
ATOM   1745   CG ARG P 563     -19.969  -2.514   9.625  0.00  0.00      PROA  
ATOM   1746  HG1 ARG P 563     -19.626  -1.538   9.220  0.00  0.00      PROA  
ATOM   1747  HG2 ARG P 563     -20.194  -3.211   8.790  0.00  0.00      PROA  
ATOM   1748   CD ARG P 563     -18.805  -3.106  10.485  0.00  0.00      PROA  
ATOM   1749  HD1 ARG P 563     -18.971  -4.150  10.827  0.00  0.00      PROA  
ATOM   1750  HD2 ARG P 563     -18.786  -2.506  11.420  0.00  0.00      PROA  
ATOM   1751   NE ARG P 563     -17.524  -2.915   9.759  0.00  0.00      PROA  
ATOM   1752   HE ARG P 563     -16.925  -2.150   9.995  0.00  0.00      PROA  
ATOM   1753   CZ ARG P 563     -17.215  -3.646   8.688  0.00  0.00      PROA  
ATOM   1754  NH1 ARG P 563     -17.894  -4.740   8.389  0.00  0.00      PROA  
ATOM   1755 HH11 ARG P 563     -18.592  -5.020   9.048  0.00  0.00      PROA  
ATOM   1756 HH12 ARG P 563     -17.521  -5.336   7.677  0.00  0.00      PROA  
ATOM   1757  NH2 ARG P 563     -16.154  -3.401   7.958  0.00  0.00      PROA  
ATOM   1758 HH21 ARG P 563     -15.705  -2.538   8.190  0.00  0.00      PROA  
ATOM   1759 HH22 ARG P 563     -16.232  -3.711   7.010  0.00  0.00      PROA  
ATOM   1760    C ARG P 563     -22.842  -2.746   8.684  0.00  0.00      PROA  
ATOM   1761    O ARG P 563     -22.669  -2.403   7.535  0.00  0.00      PROA  
ATOM   1762    N ALA P 564     -23.505  -3.877   8.994  0.00  0.00      PROA  
ATOM   1763   HN ALA P 564     -23.545  -4.071   9.971  0.00  0.00      PROA  
ATOM   1764   CA ALA P 564     -24.134  -4.770   8.104  0.00  0.00      PROA  
ATOM   1765   HA ALA P 564     -23.283  -5.106   7.530  0.00  0.00      PROA  
ATOM   1766   CB ALA P 564     -24.741  -6.036   8.792  0.00  0.00      PROA  
ATOM   1767  HB1 ALA P 564     -23.957  -6.375   9.502  0.00  0.00      PROA  
ATOM   1768  HB2 ALA P 564     -24.837  -6.837   8.028  0.00  0.00      PROA  
ATOM   1769  HB3 ALA P 564     -25.713  -5.876   9.306  0.00  0.00      PROA  
ATOM   1770    C ALA P 564     -25.119  -4.065   7.087  0.00  0.00      PROA  
ATOM   1771    O ALA P 564     -24.933  -4.161   5.877  0.00  0.00      PROA  
ATOM   1772    N CYS P 565     -26.164  -3.340   7.558  0.00  0.00      PROA  
ATOM   1773   HN CYS P 565     -26.448  -3.390   8.513  0.00  0.00      PROA  
ATOM   1774   CA CYS P 565     -27.084  -2.622   6.785  0.00  0.00      PROA  
ATOM   1775   HA CYS P 565     -27.589  -3.236   6.054  0.00  0.00      PROA  
ATOM   1776   CB CYS P 565     -28.164  -2.029   7.727  0.00  0.00      PROA  
ATOM   1777  HB1 CYS P 565     -28.722  -1.234   7.187  0.00  0.00      PROA  
ATOM   1778  HB2 CYS P 565     -27.601  -1.717   8.633  0.00  0.00      PROA  
ATOM   1779   SG CYS P 565     -29.363  -3.245   8.307  0.00  0.00      PROA  
ATOM   1780  HG1 CYS P 565     -28.782  -3.509   9.468  0.00  0.00      PROA  
ATOM   1781    C CYS P 565     -26.633  -1.440   5.887  0.00  0.00      PROA  
ATOM   1782    O CYS P 565     -27.163  -1.341   4.753  0.00  0.00      PROA  
ATOM   1783    N ILE P 566     -25.610  -0.590   6.311  0.00  0.00      PROA  
ATOM   1784   HN ILE P 566     -25.299  -0.784   7.239  0.00  0.00      PROA  
ATOM   1785   CA ILE P 566     -24.878   0.476   5.599  0.00  0.00      PROA  
ATOM   1786   HA ILE P 566     -25.511   1.216   5.131  0.00  0.00      PROA  
ATOM   1787   CB ILE P 566     -24.021   1.420   6.483  0.00  0.00      PROA  
ATOM   1788   HB ILE P 566     -23.371   0.764   7.101  0.00  0.00      PROA  
ATOM   1789  CG2 ILE P 566     -23.094   2.363   5.617  0.00  0.00      PROA  
ATOM   1790 HG21 ILE P 566     -22.441   1.790   4.925  0.00  0.00      PROA  
ATOM   1791 HG22 ILE P 566     -22.446   2.994   6.262  0.00  0.00      PROA  
ATOM   1792 HG23 ILE P 566     -23.757   3.063   5.064  0.00  0.00      PROA  
ATOM   1793  CG1 ILE P 566     -24.971   2.228   7.490  0.00  0.00      PROA  
ATOM   1794 HG11 ILE P 566     -25.687   1.625   8.088  0.00  0.00      PROA  
ATOM   1795 HG12 ILE P 566     -25.622   2.893   6.883  0.00  0.00      PROA  
ATOM   1796   CD ILE P 566     -24.128   3.143   8.428  0.00  0.00      PROA  
ATOM   1797  HD1 ILE P 566     -23.753   3.989   7.814  0.00  0.00      PROA  
ATOM   1798  HD2 ILE P 566     -23.308   2.580   8.923  0.00  0.00      PROA  
ATOM   1799  HD3 ILE P 566     -24.733   3.577   9.253  0.00  0.00      PROA  
ATOM   1800    C ILE P 566     -24.102  -0.143   4.455  0.00  0.00      PROA  
ATOM   1801    O ILE P 566     -24.270   0.248   3.299  0.00  0.00      PROA  
ATOM   1802    N GLY P 567     -23.238  -1.151   4.775  0.00  0.00      PROA  
ATOM   1803   HN GLY P 567     -23.142  -1.403   5.735  0.00  0.00      PROA  
ATOM   1804   CA GLY P 567     -22.416  -1.887   3.738  0.00  0.00      PROA  
ATOM   1805  HA1 GLY P 567     -21.974  -2.704   4.288  0.00  0.00      PROA  
ATOM   1806  HA2 GLY P 567     -21.806  -1.178   3.196  0.00  0.00      PROA  
ATOM   1807    C GLY P 567     -23.145  -2.638   2.755  0.00  0.00      PROA  
ATOM   1808    O GLY P 567     -22.714  -2.726   1.614  0.00  0.00      PROA  
ATOM   1809    N LEU P 568     -24.249  -3.282   3.163  0.00  0.00      PROA  
ATOM   1810   HN LEU P 568     -24.417  -3.272   4.146  0.00  0.00      PROA  
ATOM   1811   CA LEU P 568     -25.238  -3.918   2.343  0.00  0.00      PROA  
ATOM   1812   HA LEU P 568     -24.777  -4.641   1.685  0.00  0.00      PROA  
ATOM   1813   CB LEU P 568     -26.359  -4.588   3.202  0.00  0.00      PROA  
ATOM   1814  HB1 LEU P 568     -26.763  -3.821   3.896  0.00  0.00      PROA  
ATOM   1815  HB2 LEU P 568     -25.870  -5.263   3.937  0.00  0.00      PROA  
ATOM   1816   CG LEU P 568     -27.596  -5.294   2.490  0.00  0.00      PROA  
ATOM   1817   HG LEU P 568     -28.067  -4.457   1.932  0.00  0.00      PROA  
ATOM   1818  CD1 LEU P 568     -27.164  -6.387   1.523  0.00  0.00      PROA  
ATOM   1819 HD11 LEU P 568     -26.224  -5.993   1.080  0.00  0.00      PROA  
ATOM   1820 HD12 LEU P 568     -27.835  -6.764   0.721  0.00  0.00      PROA  
ATOM   1821 HD13 LEU P 568     -26.889  -7.260   2.152  0.00  0.00      PROA  
ATOM   1822  CD2 LEU P 568     -28.576  -5.865   3.593  0.00  0.00      PROA  
ATOM   1823 HD21 LEU P 568     -29.587  -6.156   3.237  0.00  0.00      PROA  
ATOM   1824 HD22 LEU P 568     -28.645  -5.126   4.420  0.00  0.00      PROA  
ATOM   1825 HD23 LEU P 568     -28.041  -6.746   4.007  0.00  0.00      PROA  
ATOM   1826    C LEU P 568     -25.875  -3.047   1.380  0.00  0.00      PROA  
ATOM   1827    O LEU P 568     -26.021  -3.415   0.198  0.00  0.00      PROA  
ATOM   1828    N TRP P 569     -26.364  -1.843   1.725  0.00  0.00      PROA  
ATOM   1829   HN TRP P 569     -26.412  -1.521   2.667  0.00  0.00      PROA  
ATOM   1830   CA TRP P 569     -26.887  -0.913   0.705  0.00  0.00      PROA  
ATOM   1831   HA TRP P 569     -27.529  -1.530   0.094  0.00  0.00      PROA  
ATOM   1832   CB TRP P 569     -27.665   0.278   1.441  0.00  0.00      PROA  
ATOM   1833  HB1 TRP P 569     -26.818   0.832   1.899  0.00  0.00      PROA  
ATOM   1834  HB2 TRP P 569     -28.341  -0.078   2.248  0.00  0.00      PROA  
ATOM   1835   CG TRP P 569     -28.529   1.231   0.712  0.00  0.00      PROA  
ATOM   1836  CD1 TRP P 569     -28.398   2.564   0.373  0.00  0.00      PROA  
ATOM   1837  HD1 TRP P 569     -27.465   3.107   0.323  0.00  0.00      PROA  
ATOM   1838  NE1 TRP P 569     -29.515   2.967  -0.290  0.00  0.00      PROA  
ATOM   1839  HE1 TRP P 569     -29.658   3.773  -0.822  0.00  0.00      PROA  
ATOM   1840  CE2 TRP P 569     -30.452   1.919  -0.285  0.00  0.00      PROA  
ATOM   1841  CD2 TRP P 569     -29.793   0.772   0.202  0.00  0.00      PROA  
ATOM   1842  CE3 TRP P 569     -30.505  -0.432   0.111  0.00  0.00      PROA  
ATOM   1843  HE3 TRP P 569     -30.028  -1.357   0.398  0.00  0.00      PROA  
ATOM   1844  CZ3 TRP P 569     -31.781  -0.375  -0.330  0.00  0.00      PROA  
ATOM   1845  HZ3 TRP P 569     -32.436  -1.232  -0.374  0.00  0.00      PROA  
ATOM   1846  CZ2 TRP P 569     -31.710   1.935  -0.792  0.00  0.00      PROA  
ATOM   1847  HZ2 TRP P 569     -32.204   2.825  -1.153  0.00  0.00      PROA  
ATOM   1848  CH2 TRP P 569     -32.362   0.759  -0.904  0.00  0.00      PROA  
ATOM   1849  HH2 TRP P 569     -33.327   0.736  -1.388  0.00  0.00      PROA  
ATOM   1850    C TRP P 569     -25.692  -0.390  -0.136  0.00  0.00      PROA  
ATOM   1851    O TRP P 569     -25.843  -0.152  -1.339  0.00  0.00      PROA  
ATOM   1852    N THR P 570     -24.499  -0.279   0.394  0.00  0.00      PROA  
ATOM   1853   HN THR P 570     -24.503  -0.432   1.379  0.00  0.00      PROA  
ATOM   1854   CA THR P 570     -23.265   0.167  -0.338  0.00  0.00      PROA  
ATOM   1855   HA THR P 570     -23.623   1.085  -0.781  0.00  0.00      PROA  
ATOM   1856   CB THR P 570     -22.030   0.516   0.575  0.00  0.00      PROA  
ATOM   1857   HB THR P 570     -21.655  -0.446   0.986  0.00  0.00      PROA  
ATOM   1858  OG1 THR P 570     -22.306   1.476   1.618  0.00  0.00      PROA  
ATOM   1859  HG1 THR P 570     -22.814   0.920   2.214  0.00  0.00      PROA  
ATOM   1860  CG2 THR P 570     -20.901   1.189  -0.227  0.00  0.00      PROA  
ATOM   1861 HG21 THR P 570     -20.116   1.658   0.403  0.00  0.00      PROA  
ATOM   1862 HG22 THR P 570     -21.487   2.000  -0.711  0.00  0.00      PROA  
ATOM   1863 HG23 THR P 570     -20.339   0.470  -0.861  0.00  0.00      PROA  
ATOM   1864    C THR P 570     -22.866  -0.781  -1.393  0.00  0.00      PROA  
ATOM   1865    O THR P 570     -22.514  -0.485  -2.565  0.00  0.00      PROA  
ATOM   1866    N ALA P 571     -23.022  -2.087  -1.044  0.00  0.00      PROA  
ATOM   1867   HN ALA P 571     -23.377  -2.372  -0.157  0.00  0.00      PROA  
ATOM   1868   CA ALA P 571     -22.965  -3.125  -2.010  0.00  0.00      PROA  
ATOM   1869   HA ALA P 571     -21.997  -3.034  -2.482  0.00  0.00      PROA  
ATOM   1870   CB ALA P 571     -22.980  -4.458  -1.355  0.00  0.00      PROA  
ATOM   1871  HB1 ALA P 571     -22.065  -4.490  -0.726  0.00  0.00      PROA  
ATOM   1872  HB2 ALA P 571     -22.897  -5.244  -2.136  0.00  0.00      PROA  
ATOM   1873  HB3 ALA P 571     -23.807  -4.816  -0.706  0.00  0.00      PROA  
ATOM   1874    C ALA P 571     -24.050  -3.023  -3.096  0.00  0.00      PROA  
ATOM   1875    O ALA P 571     -23.718  -3.104  -4.281  0.00  0.00      PROA  
ATOM   1876    N PHE P 572     -25.306  -2.771  -2.753  0.00  0.00      PROA  
ATOM   1877   HN PHE P 572     -25.635  -2.776  -1.812  0.00  0.00      PROA  
ATOM   1878   CA PHE P 572     -26.347  -2.409  -3.759  0.00  0.00      PROA  
ATOM   1879   HA PHE P 572     -26.420  -3.257  -4.423  0.00  0.00      PROA  
ATOM   1880   CB PHE P 572     -27.785  -2.236  -3.147  0.00  0.00      PROA  
ATOM   1881  HB1 PHE P 572     -27.875  -1.336  -2.502  0.00  0.00      PROA  
ATOM   1882  HB2 PHE P 572     -28.029  -3.101  -2.495  0.00  0.00      PROA  
ATOM   1883   CG PHE P 572     -28.913  -2.084  -4.125  0.00  0.00      PROA  
ATOM   1884  CD1 PHE P 572     -29.023  -2.786  -5.285  0.00  0.00      PROA  
ATOM   1885  HD1 PHE P 572     -28.244  -3.501  -5.506  0.00  0.00      PROA  
ATOM   1886  CE1 PHE P 572     -30.123  -2.640  -6.142  0.00  0.00      PROA  
ATOM   1887  HE1 PHE P 572     -30.236  -3.262  -7.017  0.00  0.00      PROA  
ATOM   1888   CZ PHE P 572     -31.126  -1.739  -5.834  0.00  0.00      PROA  
ATOM   1889   HZ PHE P 572     -31.997  -1.590  -6.454  0.00  0.00      PROA  
ATOM   1890  CD2 PHE P 572     -29.867  -1.085  -3.862  0.00  0.00      PROA  
ATOM   1891  HD2 PHE P 572     -29.675  -0.347  -3.097  0.00  0.00      PROA  
ATOM   1892  CE2 PHE P 572     -30.986  -0.857  -4.788  0.00  0.00      PROA  
ATOM   1893  HE2 PHE P 572     -31.752  -0.120  -4.597  0.00  0.00      PROA  
ATOM   1894    C PHE P 572     -26.025  -1.213  -4.664  0.00  0.00      PROA  
ATOM   1895    O PHE P 572     -26.064  -1.293  -5.895  0.00  0.00      PROA  
ATOM   1896    N LEU P 573     -25.622  -0.067  -3.983  0.00  0.00      PROA  
ATOM   1897   HN LEU P 573     -25.569  -0.018  -2.988  0.00  0.00      PROA  
ATOM   1898   CA LEU P 573     -25.222   1.115  -4.695  0.00  0.00      PROA  
ATOM   1899   HA LEU P 573     -26.033   1.359  -5.366  0.00  0.00      PROA  
ATOM   1900   CB LEU P 573     -25.050   2.343  -3.712  0.00  0.00      PROA  
ATOM   1901  HB1 LEU P 573     -24.150   2.974  -3.874  0.00  0.00      PROA  
ATOM   1902  HB2 LEU P 573     -24.870   1.906  -2.706  0.00  0.00      PROA  
ATOM   1903   CG LEU P 573     -26.165   3.361  -3.577  0.00  0.00      PROA  
ATOM   1904   HG LEU P 573     -25.912   3.925  -2.654  0.00  0.00      PROA  
ATOM   1905  CD1 LEU P 573     -26.080   4.202  -4.827  0.00  0.00      PROA  
ATOM   1906 HD11 LEU P 573     -25.033   4.476  -5.076  0.00  0.00      PROA  
ATOM   1907 HD12 LEU P 573     -26.429   5.254  -4.748  0.00  0.00      PROA  
ATOM   1908 HD13 LEU P 573     -26.627   3.835  -5.721  0.00  0.00      PROA  
ATOM   1909  CD2 LEU P 573     -27.515   2.667  -3.280  0.00  0.00      PROA  
ATOM   1910 HD21 LEU P 573     -27.472   1.867  -2.509  0.00  0.00      PROA  
ATOM   1911 HD22 LEU P 573     -27.919   2.133  -4.167  0.00  0.00      PROA  
ATOM   1912 HD23 LEU P 573     -28.290   3.403  -2.975  0.00  0.00      PROA  
ATOM   1913    C LEU P 573     -24.058   0.920  -5.613  0.00  0.00      PROA  
ATOM   1914    O LEU P 573     -24.144   1.323  -6.744  0.00  0.00      PROA  
ATOM   1915    N CYS P 574     -23.044   0.158  -5.183  0.00  0.00      PROA  
ATOM   1916   HN CYS P 574     -23.004  -0.187  -4.248  0.00  0.00      PROA  
ATOM   1917   CA CYS P 574     -21.996  -0.183  -6.088  0.00  0.00      PROA  
ATOM   1918   HA CYS P 574     -21.559   0.713  -6.504  0.00  0.00      PROA  
ATOM   1919   CB CYS P 574     -20.864  -0.890  -5.263  0.00  0.00      PROA  
ATOM   1920  HB1 CYS P 574     -20.220  -1.456  -5.969  0.00  0.00      PROA  
ATOM   1921  HB2 CYS P 574     -21.399  -1.656  -4.661  0.00  0.00      PROA  
ATOM   1922   SG CYS P 574     -19.673   0.159  -4.388  0.00  0.00      PROA  
ATOM   1923  HG1 CYS P 574     -18.653  -0.351  -5.062  0.00  0.00      PROA  
ATOM   1924    C CYS P 574     -22.353  -0.951  -7.270  0.00  0.00      PROA  
ATOM   1925    O CYS P 574     -21.905  -0.766  -8.424  0.00  0.00      PROA  
ATOM   1926    N ILE P 575     -23.378  -1.844  -7.082  0.00  0.00      PROA  
ATOM   1927   HN ILE P 575     -23.776  -2.003  -6.182  0.00  0.00      PROA  
ATOM   1928   CA ILE P 575     -23.969  -2.544  -8.232  0.00  0.00      PROA  
ATOM   1929   HA ILE P 575     -23.142  -3.003  -8.752  0.00  0.00      PROA  
ATOM   1930   CB ILE P 575     -24.687  -3.801  -7.758  0.00  0.00      PROA  
ATOM   1931   HB ILE P 575     -25.477  -3.386  -7.096  0.00  0.00      PROA  
ATOM   1932  CG2 ILE P 575     -25.459  -4.430  -8.935  0.00  0.00      PROA  
ATOM   1933 HG21 ILE P 575     -26.257  -3.717  -9.235  0.00  0.00      PROA  
ATOM   1934 HG22 ILE P 575     -25.976  -5.341  -8.563  0.00  0.00      PROA  
ATOM   1935 HG23 ILE P 575     -24.946  -4.659  -9.894  0.00  0.00      PROA  
ATOM   1936  CG1 ILE P 575     -23.754  -4.791  -6.933  0.00  0.00      PROA  
ATOM   1937 HG11 ILE P 575     -24.114  -4.727  -5.883  0.00  0.00      PROA  
ATOM   1938 HG12 ILE P 575     -22.708  -4.430  -6.834  0.00  0.00      PROA  
ATOM   1939   CD ILE P 575     -23.735  -6.277  -7.172  0.00  0.00      PROA  
ATOM   1940  HD1 ILE P 575     -23.556  -6.576  -8.227  0.00  0.00      PROA  
ATOM   1941  HD2 ILE P 575     -24.655  -6.818  -6.864  0.00  0.00      PROA  
ATOM   1942  HD3 ILE P 575     -22.892  -6.724  -6.602  0.00  0.00      PROA  
ATOM   1943    C ILE P 575     -24.754  -1.693  -9.144  0.00  0.00      PROA  
ATOM   1944    O ILE P 575     -24.676  -1.994 -10.338  0.00  0.00      PROA  
ATOM   1945    N VAL P 576     -25.483  -0.678  -8.697  0.00  0.00      PROA  
ATOM   1946   HN VAL P 576     -25.705  -0.579  -7.730  0.00  0.00      PROA  
ATOM   1947   CA VAL P 576     -26.161   0.181  -9.671  0.00  0.00      PROA  
ATOM   1948   HA VAL P 576     -26.709  -0.427 -10.376  0.00  0.00      PROA  
ATOM   1949   CB VAL P 576     -27.181   1.124  -9.064  0.00  0.00      PROA  
ATOM   1950   HB VAL P 576     -27.529   1.619  -9.996  0.00  0.00      PROA  
ATOM   1951  CG1 VAL P 576     -28.222   0.255  -8.370  0.00  0.00      PROA  
ATOM   1952 HG11 VAL P 576     -27.805  -0.261  -7.479  0.00  0.00      PROA  
ATOM   1953 HG12 VAL P 576     -28.717  -0.463  -9.059  0.00  0.00      PROA  
ATOM   1954 HG13 VAL P 576     -28.998   0.925  -7.941  0.00  0.00      PROA  
ATOM   1955  CG2 VAL P 576     -26.755   2.330  -8.195  0.00  0.00      PROA  
ATOM   1956 HG21 VAL P 576     -25.813   2.791  -8.561  0.00  0.00      PROA  
ATOM   1957 HG22 VAL P 576     -26.594   1.966  -7.158  0.00  0.00      PROA  
ATOM   1958 HG23 VAL P 576     -27.478   3.164  -8.071  0.00  0.00      PROA  
ATOM   1959    C VAL P 576     -25.171   1.004 -10.502  0.00  0.00      PROA  
ATOM   1960    O VAL P 576     -25.452   1.298 -11.621  0.00  0.00      PROA  
ATOM   1961    N LEU P 577     -24.014   1.355 -10.008  0.00  0.00      PROA  
ATOM   1962   HN LEU P 577     -23.780   1.079  -9.080  0.00  0.00      PROA  
ATOM   1963   CA LEU P 577     -22.875   1.811 -10.839  0.00  0.00      PROA  
ATOM   1964   HA LEU P 577     -23.236   2.711 -11.316  0.00  0.00      PROA  
ATOM   1965   CB LEU P 577     -21.603   2.213 -10.136  0.00  0.00      PROA  
ATOM   1966  HB1 LEU P 577     -20.816   2.565 -10.836  0.00  0.00      PROA  
ATOM   1967  HB2 LEU P 577     -21.167   1.237  -9.833  0.00  0.00      PROA  
ATOM   1968   CG LEU P 577     -21.651   3.221  -9.015  0.00  0.00      PROA  
ATOM   1969   HG LEU P 577     -22.441   2.897  -8.305  0.00  0.00      PROA  
ATOM   1970  CD1 LEU P 577     -20.416   3.489  -8.150  0.00  0.00      PROA  
ATOM   1971 HD11 LEU P 577     -20.681   4.090  -7.255  0.00  0.00      PROA  
ATOM   1972 HD12 LEU P 577     -19.731   4.137  -8.738  0.00  0.00      PROA  
ATOM   1973 HD13 LEU P 577     -19.887   2.584  -7.781  0.00  0.00      PROA  
ATOM   1974  CD2 LEU P 577     -22.107   4.591  -9.592  0.00  0.00      PROA  
ATOM   1975 HD21 LEU P 577     -23.092   4.533 -10.104  0.00  0.00      PROA  
ATOM   1976 HD22 LEU P 577     -21.288   4.869 -10.289  0.00  0.00      PROA  
ATOM   1977 HD23 LEU P 577     -22.106   5.479  -8.924  0.00  0.00      PROA  
ATOM   1978    C LEU P 577     -22.448   0.844 -11.949  0.00  0.00      PROA  
ATOM   1979    O LEU P 577     -22.125   1.298 -13.020  0.00  0.00      PROA  
ATOM   1980    N VAL P 578     -22.360  -0.409 -11.685  0.00  0.00      PROA  
ATOM   1981   HN VAL P 578     -22.702  -0.714 -10.799  0.00  0.00      PROA  
ATOM   1982   CA VAL P 578     -22.055  -1.423 -12.658  0.00  0.00      PROA  
ATOM   1983   HA VAL P 578     -21.136  -1.248 -13.197  0.00  0.00      PROA  
ATOM   1984   CB VAL P 578     -21.705  -2.708 -11.913  0.00  0.00      PROA  
ATOM   1985   HB VAL P 578     -22.478  -2.954 -11.153  0.00  0.00      PROA  
ATOM   1986  CG1 VAL P 578     -21.538  -3.805 -12.960  0.00  0.00      PROA  
ATOM   1987 HG11 VAL P 578     -22.481  -4.168 -13.421  0.00  0.00      PROA  
ATOM   1988 HG12 VAL P 578     -20.949  -4.647 -12.538  0.00  0.00      PROA  
ATOM   1989 HG13 VAL P 578     -20.987  -3.297 -13.780  0.00  0.00      PROA  
ATOM   1990  CG2 VAL P 578     -20.420  -2.504 -11.122  0.00  0.00      PROA  
ATOM   1991 HG21 VAL P 578     -20.383  -3.466 -10.569  0.00  0.00      PROA  
ATOM   1992 HG22 VAL P 578     -20.454  -1.740 -10.316  0.00  0.00      PROA  
ATOM   1993 HG23 VAL P 578     -19.466  -2.411 -11.685  0.00  0.00      PROA  
ATOM   1994    C VAL P 578     -23.164  -1.622 -13.694  0.00  0.00      PROA  
ATOM   1995    O VAL P 578     -23.046  -2.076 -14.838  0.00  0.00      PROA  
ATOM   1996    N ALA P 579     -24.380  -1.323 -13.244  0.00  0.00      PROA  
ATOM   1997   HN ALA P 579     -24.331  -0.989 -12.306  0.00  0.00      PROA  
ATOM   1998   CA ALA P 579     -25.564  -1.435 -14.098  0.00  0.00      PROA  
ATOM   1999   HA ALA P 579     -25.329  -2.168 -14.856  0.00  0.00      PROA  
ATOM   2000   CB ALA P 579     -26.817  -1.695 -13.324  0.00  0.00      PROA  
ATOM   2001  HB1 ALA P 579     -26.995  -0.766 -12.741  0.00  0.00      PROA  
ATOM   2002  HB2 ALA P 579     -26.655  -2.584 -12.678  0.00  0.00      PROA  
ATOM   2003  HB3 ALA P 579     -27.652  -1.821 -14.047  0.00  0.00      PROA  
ATOM   2004    C ALA P 579     -25.756  -0.125 -14.898  0.00  0.00      PROA  
ATOM   2005    O ALA P 579     -26.652  -0.045 -15.688  0.00  0.00      PROA  
ATOM   2006    N THR P 580     -24.954   0.911 -14.675  0.00  0.00      PROA  
ATOM   2007   HN THR P 580     -24.262   0.925 -13.958  0.00  0.00      PROA  
ATOM   2008   CA THR P 580     -25.076   2.208 -15.376  0.00  0.00      PROA  
ATOM   2009   HA THR P 580     -25.895   2.206 -16.080  0.00  0.00      PROA  
ATOM   2010   CB THR P 580     -25.372   3.452 -14.471  0.00  0.00      PROA  
ATOM   2011   HB THR P 580     -25.052   4.426 -14.899  0.00  0.00      PROA  
ATOM   2012  OG1 THR P 580     -24.622   3.321 -13.243  0.00  0.00      PROA  
ATOM   2013  HG1 THR P 580     -25.025   2.670 -12.664  0.00  0.00      PROA  
ATOM   2014  CG2 THR P 580     -26.803   3.516 -14.131  0.00  0.00      PROA  
ATOM   2015 HG21 THR P 580     -26.907   4.330 -13.382  0.00  0.00      PROA  
ATOM   2016 HG22 THR P 580     -27.052   2.564 -13.614  0.00  0.00      PROA  
ATOM   2017 HG23 THR P 580     -27.418   3.807 -15.009  0.00  0.00      PROA  
ATOM   2018    C THR P 580     -23.918   2.551 -16.225  0.00  0.00      PROA  
ATOM   2019    O THR P 580     -23.827   3.714 -16.715  0.00  0.00      PROA  
ATOM   2020    N ASP P 581     -23.000   1.526 -16.377  0.00  0.00      PROA  
ATOM   2021   HN ASP P 581     -23.283   0.600 -16.141  0.00  0.00      PROA  
ATOM   2022   CA ASP P 581     -21.679   1.704 -16.983  0.00  0.00      PROA  
ATOM   2023   HA ASP P 581     -21.045   0.914 -16.606  0.00  0.00      PROA  
ATOM   2024   CB ASP P 581     -21.753   1.534 -18.527  0.00  0.00      PROA  
ATOM   2025  HB1 ASP P 581     -20.748   1.669 -18.980  0.00  0.00      PROA  
ATOM   2026  HB2 ASP P 581     -22.400   2.333 -18.948  0.00  0.00      PROA  
ATOM   2027   CG ASP P 581     -22.228   0.110 -18.875  0.00  0.00      PROA  
ATOM   2028  OD1 ASP P 581     -22.545  -0.167 -20.086  0.00  0.00      PROA  
ATOM   2029  OD2 ASP P 581     -22.409  -0.733 -17.961  0.00  0.00      PROA  
ATOM   2030    C ASP P 581     -20.975   3.004 -16.506  0.00  0.00      PROA  
ATOM   2031    O ASP P 581     -20.549   3.772 -17.372  0.00  0.00      PROA  
ATOM   2032    N ALA P 582     -20.803   3.241 -15.161  0.00  0.00      PROA  
ATOM   2033   HN ALA P 582     -21.169   2.585 -14.505  0.00  0.00      PROA  
ATOM   2034   CA ALA P 582     -20.529   4.577 -14.689  0.00  0.00      PROA  
ATOM   2035   HA ALA P 582     -20.785   5.315 -15.434  0.00  0.00      PROA  
ATOM   2036   CB ALA P 582     -21.458   4.776 -13.463  0.00  0.00      PROA  
ATOM   2037  HB1 ALA P 582     -22.448   5.077 -13.867  0.00  0.00      PROA  
ATOM   2038  HB2 ALA P 582     -21.068   5.622 -12.856  0.00  0.00      PROA  
ATOM   2039  HB3 ALA P 582     -21.476   3.755 -13.026  0.00  0.00      PROA  
ATOM   2040    C ALA P 582     -19.064   4.824 -14.388  0.00  0.00      PROA  
ATOM   2041    O ALA P 582     -18.697   5.905 -13.957  0.00  0.00      PROA  
ATOM   2042    N SER P 583     -18.097   3.847 -14.694  0.00  0.00      PROA  
ATOM   2043   HN SER P 583     -18.325   2.905 -14.926  0.00  0.00      PROA  
ATOM   2044   CA SER P 583     -16.712   3.991 -14.252  0.00  0.00      PROA  
ATOM   2045   HA SER P 583     -16.668   4.457 -13.279  0.00  0.00      PROA  
ATOM   2046   CB SER P 583     -16.138   2.533 -14.089  0.00  0.00      PROA  
ATOM   2047  HB1 SER P 583     -15.053   2.594 -13.859  0.00  0.00      PROA  
ATOM   2048  HB2 SER P 583     -16.222   1.927 -15.016  0.00  0.00      PROA  
ATOM   2049   OG SER P 583     -16.664   1.895 -12.931  0.00  0.00      PROA  
ATOM   2050  HG1 SER P 583     -17.501   1.570 -13.269  0.00  0.00      PROA  
ATOM   2051    C SER P 583     -15.865   4.766 -15.204  0.00  0.00      PROA  
ATOM   2052    O SER P 583     -14.728   5.221 -14.944  0.00  0.00      PROA  
ATOM   2053    N SER P 584     -16.311   5.020 -16.421  0.00  0.00      PROA  
ATOM   2054   HN SER P 584     -17.249   4.781 -16.658  0.00  0.00      PROA  
ATOM   2055   CA SER P 584     -15.514   5.724 -17.395  0.00  0.00      PROA  
ATOM   2056   HA SER P 584     -14.526   5.293 -17.334  0.00  0.00      PROA  
ATOM   2057   CB SER P 584     -16.016   5.646 -18.829  0.00  0.00      PROA  
ATOM   2058  HB1 SER P 584     -17.043   6.057 -18.929  0.00  0.00      PROA  
ATOM   2059  HB2 SER P 584     -15.858   4.588 -19.127  0.00  0.00      PROA  
ATOM   2060   OG SER P 584     -15.160   6.338 -19.783  0.00  0.00      PROA  
ATOM   2061  HG1 SER P 584     -15.083   7.266 -19.549  0.00  0.00      PROA  
ATOM   2062    C SER P 584     -15.198   7.188 -17.068  0.00  0.00      PROA  
ATOM   2063    O SER P 584     -14.137   7.611 -17.383  0.00  0.00      PROA  
ATOM   2064    N LEU P 585     -16.104   7.912 -16.348  0.00  0.00      PROA  
ATOM   2065   HN LEU P 585     -16.931   7.457 -16.025  0.00  0.00      PROA  
ATOM   2066   CA LEU P 585     -15.900   9.299 -15.747  0.00  0.00      PROA  
ATOM   2067   HA LEU P 585     -15.748   9.982 -16.570  0.00  0.00      PROA  
ATOM   2068   CB LEU P 585     -17.193   9.599 -14.992  0.00  0.00      PROA  
ATOM   2069  HB1 LEU P 585     -17.013  10.566 -14.476  0.00  0.00      PROA  
ATOM   2070  HB2 LEU P 585     -17.402   8.779 -14.272  0.00  0.00      PROA  
ATOM   2071   CG LEU P 585     -18.479   9.477 -15.938  0.00  0.00      PROA  
ATOM   2072   HG LEU P 585     -18.524   8.538 -16.530  0.00  0.00      PROA  
ATOM   2073  CD1 LEU P 585     -19.898   9.406 -15.133  0.00  0.00      PROA  
ATOM   2074 HD11 LEU P 585     -20.073   8.501 -14.512  0.00  0.00      PROA  
ATOM   2075 HD12 LEU P 585     -20.729   9.490 -15.865  0.00  0.00      PROA  
ATOM   2076 HD13 LEU P 585     -19.907  10.311 -14.488  0.00  0.00      PROA  
ATOM   2077  CD2 LEU P 585     -18.608  10.553 -17.029  0.00  0.00      PROA  
ATOM   2078 HD21 LEU P 585     -18.796  11.544 -16.564  0.00  0.00      PROA  
ATOM   2079 HD22 LEU P 585     -19.482  10.407 -17.699  0.00  0.00      PROA  
ATOM   2080 HD23 LEU P 585     -17.686  10.622 -17.644  0.00  0.00      PROA  
ATOM   2081    C LEU P 585     -14.643   9.364 -14.823  0.00  0.00      PROA  
ATOM   2082    O LEU P 585     -13.784  10.265 -14.969  0.00  0.00      PROA  
ATOM   2083    N VAL P 586     -14.370   8.231 -14.111  0.00  0.00      PROA  
ATOM   2084   HN VAL P 586     -14.941   7.415 -14.149  0.00  0.00      PROA  
ATOM   2085   CA VAL P 586     -13.136   8.102 -13.314  0.00  0.00      PROA  
ATOM   2086   HA VAL P 586     -13.036   8.949 -12.650  0.00  0.00      PROA  
ATOM   2087   CB VAL P 586     -13.296   6.891 -12.409  0.00  0.00      PROA  
ATOM   2088   HB VAL P 586     -13.630   5.968 -12.928  0.00  0.00      PROA  
ATOM   2089  CG1 VAL P 586     -11.971   6.667 -11.662  0.00  0.00      PROA  
ATOM   2090 HG11 VAL P 586     -11.264   6.069 -12.276  0.00  0.00      PROA  
ATOM   2091 HG12 VAL P 586     -12.306   6.246 -10.690  0.00  0.00      PROA  
ATOM   2092 HG13 VAL P 586     -11.479   7.637 -11.436  0.00  0.00      PROA  
ATOM   2093  CG2 VAL P 586     -14.397   7.166 -11.444  0.00  0.00      PROA  
ATOM   2094 HG21 VAL P 586     -14.178   7.905 -10.644  0.00  0.00      PROA  
ATOM   2095 HG22 VAL P 586     -14.590   6.311 -10.761  0.00  0.00      PROA  
ATOM   2096 HG23 VAL P 586     -15.281   7.501 -12.028  0.00  0.00      PROA  
ATOM   2097    C VAL P 586     -11.842   8.021 -14.096  0.00  0.00      PROA  
ATOM   2098    O VAL P 586     -10.811   8.490 -13.696  0.00  0.00      PROA  
ATOM   2099    N CYS P 587     -11.960   7.356 -15.257  0.00  0.00      PROA  
ATOM   2100   HN CYS P 587     -12.832   6.957 -15.528  0.00  0.00      PROA  
ATOM   2101   CA CYS P 587     -10.834   6.965 -16.165  0.00  0.00      PROA  
ATOM   2102   HA CYS P 587      -9.927   6.737 -15.624  0.00  0.00      PROA  
ATOM   2103   CB CYS P 587     -11.231   5.658 -16.982  0.00  0.00      PROA  
ATOM   2104  HB1 CYS P 587     -10.294   5.402 -17.522  0.00  0.00      PROA  
ATOM   2105  HB2 CYS P 587     -12.109   5.872 -17.628  0.00  0.00      PROA  
ATOM   2106   SG CYS P 587     -11.846   4.196 -16.071  0.00  0.00      PROA  
ATOM   2107  HG1 CYS P 587     -13.015   4.665 -15.660  0.00  0.00      PROA  
ATOM   2108    C CYS P 587     -10.566   8.066 -17.196  0.00  0.00      PROA  
ATOM   2109    O CYS P 587      -9.652   7.906 -18.035  0.00  0.00      PROA  
ATOM   2110    N TYR P 588     -11.406   9.141 -17.238  0.00  0.00      PROA  
ATOM   2111   HN TYR P 588     -12.267   9.059 -16.742  0.00  0.00      PROA  
ATOM   2112   CA TYR P 588     -11.261  10.367 -18.005  0.00  0.00      PROA  
ATOM   2113   HA TYR P 588     -11.026  10.249 -19.053  0.00  0.00      PROA  
ATOM   2114   CB TYR P 588     -12.597  11.200 -18.188  0.00  0.00      PROA  
ATOM   2115  HB1 TYR P 588     -12.288  12.208 -18.538  0.00  0.00      PROA  
ATOM   2116  HB2 TYR P 588     -13.072  11.478 -17.223  0.00  0.00      PROA  
ATOM   2117   CG TYR P 588     -13.599  10.628 -19.135  0.00  0.00      PROA  
ATOM   2118  CD1 TYR P 588     -14.961  11.181 -19.206  0.00  0.00      PROA  
ATOM   2119  HD1 TYR P 588     -15.366  11.808 -18.425  0.00  0.00      PROA  
ATOM   2120  CE1 TYR P 588     -15.881  10.721 -20.180  0.00  0.00      PROA  
ATOM   2121  HE1 TYR P 588     -16.845  11.194 -20.295  0.00  0.00      PROA  
ATOM   2122   CZ TYR P 588     -15.502   9.626 -20.940  0.00  0.00      PROA  
ATOM   2123   OH TYR P 588     -16.440   9.096 -21.838  0.00  0.00      PROA  
ATOM   2124   HH TYR P 588     -17.021   9.859 -21.877  0.00  0.00      PROA  
ATOM   2125  CD2 TYR P 588     -13.321   9.552 -19.913  0.00  0.00      PROA  
ATOM   2126  HD2 TYR P 588     -12.377   9.029 -19.962  0.00  0.00      PROA  
ATOM   2127  CE2 TYR P 588     -14.252   9.069 -20.878  0.00  0.00      PROA  
ATOM   2128  HE2 TYR P 588     -13.942   8.232 -21.487  0.00  0.00      PROA  
ATOM   2129    C TYR P 588     -10.165  11.311 -17.503  0.00  0.00      PROA  
ATOM   2130    O TYR P 588      -9.804  12.309 -18.160  0.00  0.00      PROA  
ATOM   2131    N ILE P 589      -9.585  11.013 -16.333  0.00  0.00      PROA  
ATOM   2132   HN ILE P 589      -9.873  10.209 -15.818  0.00  0.00      PROA  
ATOM   2133   CA ILE P 589      -8.706  11.847 -15.557  0.00  0.00      PROA  
ATOM   2134   HA ILE P 589      -9.225  12.791 -15.484  0.00  0.00      PROA  
ATOM   2135   CB ILE P 589      -8.478  11.531 -14.099  0.00  0.00      PROA  
ATOM   2136   HB ILE P 589      -7.817  12.301 -13.648  0.00  0.00      PROA  
ATOM   2137  CG2 ILE P 589      -9.863  11.812 -13.480  0.00  0.00      PROA  
ATOM   2138 HG21 ILE P 589     -10.565  11.080 -13.934  0.00  0.00      PROA  
ATOM   2139 HG22 ILE P 589     -10.218  12.846 -13.676  0.00  0.00      PROA  
ATOM   2140 HG23 ILE P 589      -9.836  11.696 -12.375  0.00  0.00      PROA  
ATOM   2141  CG1 ILE P 589      -8.094  10.086 -13.819  0.00  0.00      PROA  
ATOM   2142 HG11 ILE P 589      -8.304   9.529 -14.757  0.00  0.00      PROA  
ATOM   2143 HG12 ILE P 589      -8.605   9.679 -12.921  0.00  0.00      PROA  
ATOM   2144   CD ILE P 589      -6.573  10.013 -13.501  0.00  0.00      PROA  
ATOM   2145  HD1 ILE P 589      -6.327  10.818 -12.776  0.00  0.00      PROA  
ATOM   2146  HD2 ILE P 589      -5.992  10.149 -14.438  0.00  0.00      PROA  
ATOM   2147  HD3 ILE P 589      -6.468   9.029 -12.996  0.00  0.00      PROA  
ATOM   2148    C ILE P 589      -7.341  12.122 -16.141  0.00  0.00      PROA  
ATOM   2149    O ILE P 589      -6.863  11.289 -16.911  0.00  0.00      PROA  
ATOM   2150    N THR P 590      -6.720  13.299 -16.014  0.00  0.00      PROA  
ATOM   2151   HN THR P 590      -7.040  13.984 -15.365  0.00  0.00      PROA  
ATOM   2152   CA THR P 590      -5.460  13.504 -16.714  0.00  0.00      PROA  
ATOM   2153   HA THR P 590      -5.410  12.870 -17.586  0.00  0.00      PROA  
ATOM   2154   CB THR P 590      -5.251  14.916 -17.183  0.00  0.00      PROA  
ATOM   2155   HB THR P 590      -4.411  14.963 -17.908  0.00  0.00      PROA  
ATOM   2156  OG1 THR P 590      -5.023  15.910 -16.198  0.00  0.00      PROA  
ATOM   2157  HG1 THR P 590      -4.280  16.400 -16.557  0.00  0.00      PROA  
ATOM   2158  CG2 THR P 590      -6.526  15.319 -17.985  0.00  0.00      PROA  
ATOM   2159 HG21 THR P 590      -6.806  14.460 -18.631  0.00  0.00      PROA  
ATOM   2160 HG22 THR P 590      -6.311  16.244 -18.563  0.00  0.00      PROA  
ATOM   2161 HG23 THR P 590      -7.444  15.469 -17.378  0.00  0.00      PROA  
ATOM   2162    C THR P 590      -4.341  12.973 -15.831  0.00  0.00      PROA  
ATOM   2163    O THR P 590      -4.447  12.977 -14.583  0.00  0.00      PROA  
ATOM   2164    N ARG P 591      -3.257  12.551 -16.458  0.00  0.00      PROA  
ATOM   2165   HN ARG P 591      -3.342  12.570 -17.451  0.00  0.00      PROA  
ATOM   2166   CA ARG P 591      -1.996  12.214 -15.922  0.00  0.00      PROA  
ATOM   2167   HA ARG P 591      -2.123  11.196 -15.584  0.00  0.00      PROA  
ATOM   2168   CB ARG P 591      -0.905  11.984 -17.085  0.00  0.00      PROA  
ATOM   2169  HB1 ARG P 591      -0.895  12.944 -17.644  0.00  0.00      PROA  
ATOM   2170  HB2 ARG P 591      -1.262  11.192 -17.779  0.00  0.00      PROA  
ATOM   2171   CG ARG P 591       0.563  11.759 -16.733  0.00  0.00      PROA  
ATOM   2172  HG1 ARG P 591       0.933  12.379 -15.888  0.00  0.00      PROA  
ATOM   2173  HG2 ARG P 591       1.160  11.970 -17.646  0.00  0.00      PROA  
ATOM   2174   CD ARG P 591       0.813  10.334 -16.301  0.00  0.00      PROA  
ATOM   2175  HD1 ARG P 591       0.259   9.562 -16.877  0.00  0.00      PROA  
ATOM   2176  HD2 ARG P 591       0.425  10.179 -15.271  0.00  0.00      PROA  
ATOM   2177   NE ARG P 591       2.345  10.203 -16.330  0.00  0.00      PROA  
ATOM   2178   HE ARG P 591       2.859  10.472 -15.515  0.00  0.00      PROA  
ATOM   2179   CZ ARG P 591       3.075   9.436 -17.117  0.00  0.00      PROA  
ATOM   2180  NH1 ARG P 591       2.547   8.674 -18.036  0.00  0.00      PROA  
ATOM   2181 HH11 ARG P 591       1.564   8.493 -18.020  0.00  0.00      PROA  
ATOM   2182 HH12 ARG P 591       3.140   8.114 -18.616  0.00  0.00      PROA  
ATOM   2183  NH2 ARG P 591       4.369   9.549 -16.985  0.00  0.00      PROA  
ATOM   2184 HH21 ARG P 591       4.628   9.958 -16.110  0.00  0.00      PROA  
ATOM   2185 HH22 ARG P 591       5.044   9.034 -17.512  0.00  0.00      PROA  
ATOM   2186    C ARG P 591      -1.414  13.089 -14.825  0.00  0.00      PROA  
ATOM   2187    O ARG P 591      -0.980  12.567 -13.810  0.00  0.00      PROA  
ATOM   2188    N PHE P 592      -1.700  14.409 -14.877  0.00  0.00      PROA  
ATOM   2189   HN PHE P 592      -1.842  14.865 -15.752  0.00  0.00      PROA  
ATOM   2190   CA PHE P 592      -1.504  15.331 -13.814  0.00  0.00      PROA  
ATOM   2191   HA PHE P 592      -0.480  15.187 -13.502  0.00  0.00      PROA  
ATOM   2192   CB PHE P 592      -1.894  16.777 -14.348  0.00  0.00      PROA  
ATOM   2193  HB1 PHE P 592      -2.906  16.595 -14.769  0.00  0.00      PROA  
ATOM   2194  HB2 PHE P 592      -1.040  17.021 -15.016  0.00  0.00      PROA  
ATOM   2195   CG PHE P 592      -1.939  17.834 -13.227  0.00  0.00      PROA  
ATOM   2196  CD1 PHE P 592      -0.861  18.789 -12.938  0.00  0.00      PROA  
ATOM   2197  HD1 PHE P 592       0.097  18.718 -13.432  0.00  0.00      PROA  
ATOM   2198  CE1 PHE P 592      -1.159  19.806 -12.101  0.00  0.00      PROA  
ATOM   2199  HE1 PHE P 592      -0.365  20.521 -11.942  0.00  0.00      PROA  
ATOM   2200   CZ PHE P 592      -2.386  19.907 -11.465  0.00  0.00      PROA  
ATOM   2201   HZ PHE P 592      -2.679  20.692 -10.785  0.00  0.00      PROA  
ATOM   2202  CD2 PHE P 592      -3.200  18.059 -12.799  0.00  0.00      PROA  
ATOM   2203  HD2 PHE P 592      -4.056  17.473 -13.100  0.00  0.00      PROA  
ATOM   2204  CE2 PHE P 592      -3.473  19.089 -11.920  0.00  0.00      PROA  
ATOM   2205  HE2 PHE P 592      -4.507  19.332 -11.728  0.00  0.00      PROA  
ATOM   2206    C PHE P 592      -2.214  15.022 -12.494  0.00  0.00      PROA  
ATOM   2207    O PHE P 592      -1.628  14.996 -11.398  0.00  0.00      PROA  
ATOM   2208    N THR P 593      -3.510  14.643 -12.527  0.00  0.00      PROA  
ATOM   2209   HN THR P 593      -3.935  14.551 -13.424  0.00  0.00      PROA  
ATOM   2210   CA THR P 593      -4.204  13.976 -11.383  0.00  0.00      PROA  
ATOM   2211   HA THR P 593      -4.080  14.677 -10.570  0.00  0.00      PROA  
ATOM   2212   CB THR P 593      -5.727  13.781 -11.602  0.00  0.00      PROA  
ATOM   2213   HB THR P 593      -5.908  13.156 -12.502  0.00  0.00      PROA  
ATOM   2214  OG1 THR P 593      -6.255  15.052 -11.947  0.00  0.00      PROA  
ATOM   2215  HG1 THR P 593      -5.894  15.570 -11.224  0.00  0.00      PROA  
ATOM   2216  CG2 THR P 593      -6.566  13.207 -10.410  0.00  0.00      PROA  
ATOM   2217 HG21 THR P 593      -7.650  13.324 -10.624  0.00  0.00      PROA  
ATOM   2218 HG22 THR P 593      -6.306  13.726  -9.462  0.00  0.00      PROA  
ATOM   2219 HG23 THR P 593      -6.348  12.130 -10.246  0.00  0.00      PROA  
ATOM   2220    C THR P 593      -3.522  12.753 -10.979  0.00  0.00      PROA  
ATOM   2221    O THR P 593      -3.156  12.517  -9.829  0.00  0.00      PROA  
ATOM   2222    N GLU P 594      -3.217  11.823 -11.951  0.00  0.00      PROA  
ATOM   2223   HN GLU P 594      -3.520  11.962 -12.891  0.00  0.00      PROA  
ATOM   2224   CA GLU P 594      -2.720  10.440 -11.684  0.00  0.00      PROA  
ATOM   2225   HA GLU P 594      -3.355  10.059 -10.898  0.00  0.00      PROA  
ATOM   2226   CB GLU P 594      -2.673   9.471 -12.920  0.00  0.00      PROA  
ATOM   2227  HB1 GLU P 594      -2.406  10.053 -13.828  0.00  0.00      PROA  
ATOM   2228  HB2 GLU P 594      -3.708   9.091 -13.054  0.00  0.00      PROA  
ATOM   2229   CG GLU P 594      -1.768   8.232 -12.778  0.00  0.00      PROA  
ATOM   2230  HG1 GLU P 594      -2.092   7.519 -11.990  0.00  0.00      PROA  
ATOM   2231  HG2 GLU P 594      -0.707   8.536 -12.658  0.00  0.00      PROA  
ATOM   2232   CD GLU P 594      -1.717   7.517 -14.060  0.00  0.00      PROA  
ATOM   2233  OE1 GLU P 594      -0.649   7.521 -14.698  0.00  0.00      PROA  
ATOM   2234  OE2 GLU P 594      -2.757   6.988 -14.546  0.00  0.00      PROA  
ATOM   2235    C GLU P 594      -1.368  10.400 -10.848  0.00  0.00      PROA  
ATOM   2236    O GLU P 594      -1.258   9.896  -9.715  0.00  0.00      PROA  
ATOM   2237    N GLU P 595      -0.467  11.176 -11.405  0.00  0.00      PROA  
ATOM   2238   HN GLU P 595      -0.724  11.670 -12.232  0.00  0.00      PROA  
ATOM   2239   CA GLU P 595       0.871  11.455 -10.813  0.00  0.00      PROA  
ATOM   2240   HA GLU P 595       1.356  10.555 -10.466  0.00  0.00      PROA  
ATOM   2241   CB GLU P 595       1.827  12.153 -11.812  0.00  0.00      PROA  
ATOM   2242  HB1 GLU P 595       2.706  12.547 -11.259  0.00  0.00      PROA  
ATOM   2243  HB2 GLU P 595       1.398  13.068 -12.273  0.00  0.00      PROA  
ATOM   2244   CG GLU P 595       2.274  11.198 -12.981  0.00  0.00      PROA  
ATOM   2245  HG1 GLU P 595       1.423  11.006 -13.669  0.00  0.00      PROA  
ATOM   2246  HG2 GLU P 595       2.646  10.246 -12.546  0.00  0.00      PROA  
ATOM   2247   CD GLU P 595       3.466  11.809 -13.691  0.00  0.00      PROA  
ATOM   2248  OE1 GLU P 595       4.047  11.112 -14.577  0.00  0.00      PROA  
ATOM   2249  OE2 GLU P 595       3.935  12.915 -13.302  0.00  0.00      PROA  
ATOM   2250    C GLU P 595       0.903  12.244  -9.533  0.00  0.00      PROA  
ATOM   2251    O GLU P 595       1.669  11.938  -8.659  0.00  0.00      PROA  
ATOM   2252    N ALA P 596       0.030  13.235  -9.311  0.00  0.00      PROA  
ATOM   2253   HN ALA P 596      -0.627  13.434 -10.034  0.00  0.00      PROA  
ATOM   2254   CA ALA P 596      -0.210  13.989  -8.076  0.00  0.00      PROA  
ATOM   2255   HA ALA P 596       0.721  14.444  -7.769  0.00  0.00      PROA  
ATOM   2256   CB ALA P 596      -1.214  15.220  -8.216  0.00  0.00      PROA  
ATOM   2257  HB1 ALA P 596      -1.207  15.700  -7.214  0.00  0.00      PROA  
ATOM   2258  HB2 ALA P 596      -2.169  14.887  -8.677  0.00  0.00      PROA  
ATOM   2259  HB3 ALA P 596      -0.655  15.892  -8.902  0.00  0.00      PROA  
ATOM   2260    C ALA P 596      -0.752  13.073  -7.011  0.00  0.00      PROA  
ATOM   2261    O ALA P 596      -0.188  13.076  -5.926  0.00  0.00      PROA  
ATOM   2262    N PHE P 597      -1.845  12.375  -7.255  0.00  0.00      PROA  
ATOM   2263   HN PHE P 597      -2.312  12.303  -8.133  0.00  0.00      PROA  
ATOM   2264   CA PHE P 597      -2.389  11.445  -6.234  0.00  0.00      PROA  
ATOM   2265   HA PHE P 597      -2.640  12.003  -5.343  0.00  0.00      PROA  
ATOM   2266   CB PHE P 597      -3.720  10.845  -6.885  0.00  0.00      PROA  
ATOM   2267  HB1 PHE P 597      -3.380  10.317  -7.801  0.00  0.00      PROA  
ATOM   2268  HB2 PHE P 597      -4.439  11.548  -7.358  0.00  0.00      PROA  
ATOM   2269   CG PHE P 597      -4.540   9.853  -6.006  0.00  0.00      PROA  
ATOM   2270  CD1 PHE P 597      -5.387  10.390  -5.024  0.00  0.00      PROA  
ATOM   2271  HD1 PHE P 597      -5.403  11.462  -4.888  0.00  0.00      PROA  
ATOM   2272  CE1 PHE P 597      -6.033   9.612  -4.146  0.00  0.00      PROA  
ATOM   2273  HE1 PHE P 597      -6.700   9.993  -3.387  0.00  0.00      PROA  
ATOM   2274   CZ PHE P 597      -6.034   8.209  -4.471  0.00  0.00      PROA  
ATOM   2275   HZ PHE P 597      -6.448   7.530  -3.739  0.00  0.00      PROA  
ATOM   2276  CD2 PHE P 597      -4.348   8.439  -6.162  0.00  0.00      PROA  
ATOM   2277  HD2 PHE P 597      -3.766   8.026  -6.973  0.00  0.00      PROA  
ATOM   2278  CE2 PHE P 597      -5.119   7.585  -5.406  0.00  0.00      PROA  
ATOM   2279  HE2 PHE P 597      -5.060   6.512  -5.520  0.00  0.00      PROA  
ATOM   2280    C PHE P 597      -1.380  10.373  -5.831  0.00  0.00      PROA  
ATOM   2281    O PHE P 597      -1.101  10.131  -4.679  0.00  0.00      PROA  
ATOM   2282    N ALA P 598      -0.749   9.725  -6.817  0.00  0.00      PROA  
ATOM   2283   HN ALA P 598      -0.960   9.891  -7.778  0.00  0.00      PROA  
ATOM   2284   CA ALA P 598       0.185   8.674  -6.417  0.00  0.00      PROA  
ATOM   2285   HA ALA P 598      -0.318   7.970  -5.769  0.00  0.00      PROA  
ATOM   2286   CB ALA P 598       0.729   7.966  -7.659  0.00  0.00      PROA  
ATOM   2287  HB1 ALA P 598       1.178   8.748  -8.307  0.00  0.00      PROA  
ATOM   2288  HB2 ALA P 598      -0.088   7.561  -8.294  0.00  0.00      PROA  
ATOM   2289  HB3 ALA P 598       1.488   7.211  -7.364  0.00  0.00      PROA  
ATOM   2290    C ALA P 598       1.342   9.048  -5.542  0.00  0.00      PROA  
ATOM   2291    O ALA P 598       1.609   8.375  -4.577  0.00  0.00      PROA  
ATOM   2292    N SER P 599       1.959  10.175  -5.959  0.00  0.00      PROA  
ATOM   2293   HN SER P 599       1.713  10.629  -6.812  0.00  0.00      PROA  
ATOM   2294   CA SER P 599       3.135  10.752  -5.374  0.00  0.00      PROA  
ATOM   2295   HA SER P 599       3.988  10.098  -5.480  0.00  0.00      PROA  
ATOM   2296   CB SER P 599       3.739  12.040  -6.085  0.00  0.00      PROA  
ATOM   2297  HB1 SER P 599       2.920  12.788  -6.155  0.00  0.00      PROA  
ATOM   2298  HB2 SER P 599       4.104  11.800  -7.107  0.00  0.00      PROA  
ATOM   2299   OG SER P 599       4.868  12.641  -5.493  0.00  0.00      PROA  
ATOM   2300  HG1 SER P 599       4.792  12.962  -4.592  0.00  0.00      PROA  
ATOM   2301    C SER P 599       2.954  11.226  -3.913  0.00  0.00      PROA  
ATOM   2302    O SER P 599       3.764  10.783  -3.129  0.00  0.00      PROA  
ATOM   2303    N LEU P 600       1.781  11.856  -3.596  0.00  0.00      PROA  
ATOM   2304   HN LEU P 600       1.211  12.168  -4.353  0.00  0.00      PROA  
ATOM   2305   CA LEU P 600       1.151  12.087  -2.335  0.00  0.00      PROA  
ATOM   2306   HA LEU P 600       1.692  12.802  -1.733  0.00  0.00      PROA  
ATOM   2307   CB LEU P 600      -0.294  12.607  -2.386  0.00  0.00      PROA  
ATOM   2308  HB1 LEU P 600      -0.858  11.791  -2.885  0.00  0.00      PROA  
ATOM   2309  HB2 LEU P 600      -0.411  13.381  -3.174  0.00  0.00      PROA  
ATOM   2310   CG LEU P 600      -0.832  13.166  -1.061  0.00  0.00      PROA  
ATOM   2311   HG LEU P 600      -0.528  12.550  -0.188  0.00  0.00      PROA  
ATOM   2312  CD1 LEU P 600      -0.338  14.599  -0.787  0.00  0.00      PROA  
ATOM   2313 HD11 LEU P 600      -0.846  15.054   0.090  0.00  0.00      PROA  
ATOM   2314 HD12 LEU P 600      -0.521  15.212  -1.695  0.00  0.00      PROA  
ATOM   2315 HD13 LEU P 600       0.765  14.502  -0.700  0.00  0.00      PROA  
ATOM   2316  CD2 LEU P 600      -2.450  13.122  -1.007  0.00  0.00      PROA  
ATOM   2317 HD21 LEU P 600      -2.854  12.093  -1.113  0.00  0.00      PROA  
ATOM   2318 HD22 LEU P 600      -2.799  13.834  -1.785  0.00  0.00      PROA  
ATOM   2319 HD23 LEU P 600      -2.732  13.506  -0.004  0.00  0.00      PROA  
ATOM   2320    C LEU P 600       1.100  10.738  -1.507  0.00  0.00      PROA  
ATOM   2321    O LEU P 600       1.607  10.734  -0.341  0.00  0.00      PROA  
ATOM   2322    N ILE P 601       0.488   9.637  -2.030  0.00  0.00      PROA  
ATOM   2323   HN ILE P 601       0.046   9.592  -2.923  0.00  0.00      PROA  
ATOM   2324   CA ILE P 601       0.430   8.407  -1.281  0.00  0.00      PROA  
ATOM   2325   HA ILE P 601      -0.018   8.574  -0.313  0.00  0.00      PROA  
ATOM   2326   CB ILE P 601      -0.465   7.478  -2.045  0.00  0.00      PROA  
ATOM   2327   HB ILE P 601      -0.206   7.402  -3.123  0.00  0.00      PROA  
ATOM   2328  CG2 ILE P 601      -0.456   6.076  -1.424  0.00  0.00      PROA  
ATOM   2329 HG21 ILE P 601       0.534   5.639  -1.679  0.00  0.00      PROA  
ATOM   2330 HG22 ILE P 601      -1.182   5.383  -1.900  0.00  0.00      PROA  
ATOM   2331 HG23 ILE P 601      -0.611   6.135  -0.326  0.00  0.00      PROA  
ATOM   2332  CG1 ILE P 601      -1.999   8.042  -2.140  0.00  0.00      PROA  
ATOM   2333 HG11 ILE P 601      -2.634   7.312  -2.686  0.00  0.00      PROA  
ATOM   2334 HG12 ILE P 601      -1.931   9.007  -2.686  0.00  0.00      PROA  
ATOM   2335   CD ILE P 601      -2.703   8.234  -0.757  0.00  0.00      PROA  
ATOM   2336  HD1 ILE P 601      -3.805   8.225  -0.896  0.00  0.00      PROA  
ATOM   2337  HD2 ILE P 601      -2.266   9.125  -0.257  0.00  0.00      PROA  
ATOM   2338  HD3 ILE P 601      -2.503   7.344  -0.123  0.00  0.00      PROA  
ATOM   2339    C ILE P 601       1.783   7.872  -0.905  0.00  0.00      PROA  
ATOM   2340    O ILE P 601       1.970   7.522   0.247  0.00  0.00      PROA  
ATOM   2341    N CYS P 602       2.711   7.850  -1.909  0.00  0.00      PROA  
ATOM   2342   HN CYS P 602       2.413   8.115  -2.822  0.00  0.00      PROA  
ATOM   2343   CA CYS P 602       4.108   7.375  -1.798  0.00  0.00      PROA  
ATOM   2344   HA CYS P 602       4.176   6.360  -1.436  0.00  0.00      PROA  
ATOM   2345   CB CYS P 602       4.948   7.409  -3.107  0.00  0.00      PROA  
ATOM   2346  HB1 CYS P 602       5.916   6.913  -2.879  0.00  0.00      PROA  
ATOM   2347  HB2 CYS P 602       5.215   8.436  -3.436  0.00  0.00      PROA  
ATOM   2348   SG CYS P 602       4.279   6.478  -4.514  0.00  0.00      PROA  
ATOM   2349  HG1 CYS P 602       3.182   7.201  -4.691  0.00  0.00      PROA  
ATOM   2350    C CYS P 602       4.871   8.166  -0.805  0.00  0.00      PROA  
ATOM   2351    O CYS P 602       5.641   7.623   0.045  0.00  0.00      PROA  
ATOM   2352    N ILE P 603       4.759   9.502  -0.872  0.00  0.00      PROA  
ATOM   2353   HN ILE P 603       4.120   9.971  -1.478  0.00  0.00      PROA  
ATOM   2354   CA ILE P 603       5.561  10.346  -0.032  0.00  0.00      PROA  
ATOM   2355   HA ILE P 603       6.579   9.988   0.012  0.00  0.00      PROA  
ATOM   2356   CB ILE P 603       5.648  11.748  -0.626  0.00  0.00      PROA  
ATOM   2357   HB ILE P 603       4.636  11.905  -1.057  0.00  0.00      PROA  
ATOM   2358  CG2 ILE P 603       5.869  12.889   0.465  0.00  0.00      PROA  
ATOM   2359 HG21 ILE P 603       4.918  12.853   1.038  0.00  0.00      PROA  
ATOM   2360 HG22 ILE P 603       6.024  13.902   0.037  0.00  0.00      PROA  
ATOM   2361 HG23 ILE P 603       6.654  12.626   1.207  0.00  0.00      PROA  
ATOM   2362  CG1 ILE P 603       6.699  11.867  -1.731  0.00  0.00      PROA  
ATOM   2363 HG11 ILE P 603       6.529  11.108  -2.525  0.00  0.00      PROA  
ATOM   2364 HG12 ILE P 603       7.647  11.535  -1.257  0.00  0.00      PROA  
ATOM   2365   CD ILE P 603       6.786  13.230  -2.445  0.00  0.00      PROA  
ATOM   2366  HD1 ILE P 603       5.848  13.705  -2.804  0.00  0.00      PROA  
ATOM   2367  HD2 ILE P 603       7.359  13.126  -3.391  0.00  0.00      PROA  
ATOM   2368  HD3 ILE P 603       7.353  13.969  -1.839  0.00  0.00      PROA  
ATOM   2369    C ILE P 603       5.182  10.249   1.457  0.00  0.00      PROA  
ATOM   2370    O ILE P 603       6.010  10.280   2.402  0.00  0.00      PROA  
ATOM   2371    N ILE P 604       3.868  10.125   1.688  0.00  0.00      PROA  
ATOM   2372   HN ILE P 604       3.263   9.939   0.917  0.00  0.00      PROA  
ATOM   2373   CA ILE P 604       3.236   9.903   2.972  0.00  0.00      PROA  
ATOM   2374   HA ILE P 604       3.669  10.698   3.561  0.00  0.00      PROA  
ATOM   2375   CB ILE P 604       1.745   9.945   2.924  0.00  0.00      PROA  
ATOM   2376   HB ILE P 604       1.387   9.189   2.193  0.00  0.00      PROA  
ATOM   2377  CG2 ILE P 604       1.067   9.658   4.297  0.00  0.00      PROA  
ATOM   2378 HG21 ILE P 604       1.343   8.703   4.793  0.00  0.00      PROA  
ATOM   2379 HG22 ILE P 604      -0.039   9.686   4.198  0.00  0.00      PROA  
ATOM   2380 HG23 ILE P 604       1.286  10.571   4.892  0.00  0.00      PROA  
ATOM   2381  CG1 ILE P 604       1.277  11.426   2.575  0.00  0.00      PROA  
ATOM   2382 HG11 ILE P 604       1.982  11.755   1.782  0.00  0.00      PROA  
ATOM   2383 HG12 ILE P 604       1.406  12.028   3.499  0.00  0.00      PROA  
ATOM   2384   CD ILE P 604      -0.245  11.470   2.207  0.00  0.00      PROA  
ATOM   2385  HD1 ILE P 604      -0.871  10.949   2.962  0.00  0.00      PROA  
ATOM   2386  HD2 ILE P 604      -0.366  10.872   1.279  0.00  0.00      PROA  
ATOM   2387  HD3 ILE P 604      -0.574  12.531   2.187  0.00  0.00      PROA  
ATOM   2388    C ILE P 604       3.691   8.485   3.540  0.00  0.00      PROA  
ATOM   2389    O ILE P 604       4.073   8.469   4.691  0.00  0.00      PROA  
ATOM   2390    N PHE P 605       3.835   7.403   2.739  0.00  0.00      PROA  
ATOM   2391   HN PHE P 605       3.468   7.525   1.820  0.00  0.00      PROA  
ATOM   2392   CA PHE P 605       4.327   6.055   2.920  0.00  0.00      PROA  
ATOM   2393   HA PHE P 605       3.667   5.617   3.654  0.00  0.00      PROA  
ATOM   2394   CB PHE P 605       4.061   5.235   1.596  0.00  0.00      PROA  
ATOM   2395  HB1 PHE P 605       4.682   5.692   0.796  0.00  0.00      PROA  
ATOM   2396  HB2 PHE P 605       2.972   5.267   1.379  0.00  0.00      PROA  
ATOM   2397   CG PHE P 605       4.467   3.806   1.752  0.00  0.00      PROA  
ATOM   2398  CD1 PHE P 605       3.844   3.096   2.800  0.00  0.00      PROA  
ATOM   2399  HD1 PHE P 605       3.125   3.637   3.397  0.00  0.00      PROA  
ATOM   2400  CE1 PHE P 605       4.248   1.732   3.121  0.00  0.00      PROA  
ATOM   2401  HE1 PHE P 605       3.763   1.098   3.849  0.00  0.00      PROA  
ATOM   2402   CZ PHE P 605       5.223   1.157   2.322  0.00  0.00      PROA  
ATOM   2403   HZ PHE P 605       5.627   0.191   2.589  0.00  0.00      PROA  
ATOM   2404  CD2 PHE P 605       5.365   3.136   0.866  0.00  0.00      PROA  
ATOM   2405  HD2 PHE P 605       5.743   3.673   0.009  0.00  0.00      PROA  
ATOM   2406  CE2 PHE P 605       5.779   1.862   1.186  0.00  0.00      PROA  
ATOM   2407  HE2 PHE P 605       6.538   1.333   0.629  0.00  0.00      PROA  
ATOM   2408    C PHE P 605       5.777   6.033   3.321  0.00  0.00      PROA  
ATOM   2409    O PHE P 605       6.201   5.426   4.301  0.00  0.00      PROA  
ATOM   2410    N ILE P 606       6.589   6.824   2.594  0.00  0.00      PROA  
ATOM   2411   HN ILE P 606       6.142   7.291   1.836  0.00  0.00      PROA  
ATOM   2412   CA ILE P 606       7.976   7.112   2.944  0.00  0.00      PROA  
ATOM   2413   HA ILE P 606       8.441   6.147   3.076  0.00  0.00      PROA  
ATOM   2414   CB ILE P 606       8.696   7.939   1.811  0.00  0.00      PROA  
ATOM   2415   HB ILE P 606       8.053   8.765   1.439  0.00  0.00      PROA  
ATOM   2416  CG2 ILE P 606      10.021   8.507   2.289  0.00  0.00      PROA  
ATOM   2417 HG21 ILE P 606       9.897   9.301   3.056  0.00  0.00      PROA  
ATOM   2418 HG22 ILE P 606      10.562   8.903   1.403  0.00  0.00      PROA  
ATOM   2419 HG23 ILE P 606      10.688   7.753   2.758  0.00  0.00      PROA  
ATOM   2420  CG1 ILE P 606       8.922   7.062   0.642  0.00  0.00      PROA  
ATOM   2421 HG11 ILE P 606       8.205   6.214   0.618  0.00  0.00      PROA  
ATOM   2422 HG12 ILE P 606       9.971   6.703   0.718  0.00  0.00      PROA  
ATOM   2423   CD ILE P 606       8.805   7.707  -0.762  0.00  0.00      PROA  
ATOM   2424  HD1 ILE P 606       7.785   7.790  -1.195  0.00  0.00      PROA  
ATOM   2425  HD2 ILE P 606       9.471   7.181  -1.478  0.00  0.00      PROA  
ATOM   2426  HD3 ILE P 606       9.228   8.734  -0.782  0.00  0.00      PROA  
ATOM   2427    C ILE P 606       8.135   7.780   4.378  0.00  0.00      PROA  
ATOM   2428    O ILE P 606       8.994   7.521   5.169  0.00  0.00      PROA  
ATOM   2429    N TYR P 607       7.205   8.737   4.603  0.00  0.00      PROA  
ATOM   2430   HN TYR P 607       6.572   9.090   3.918  0.00  0.00      PROA  
ATOM   2431   CA TYR P 607       7.118   9.485   5.830  0.00  0.00      PROA  
ATOM   2432   HA TYR P 607       8.107   9.882   6.005  0.00  0.00      PROA  
ATOM   2433   CB TYR P 607       6.030  10.621   5.671  0.00  0.00      PROA  
ATOM   2434  HB1 TYR P 607       5.056  10.238   5.297  0.00  0.00      PROA  
ATOM   2435  HB2 TYR P 607       6.336  11.314   4.859  0.00  0.00      PROA  
ATOM   2436   CG TYR P 607       5.848  11.569   6.808  0.00  0.00      PROA  
ATOM   2437  CD1 TYR P 607       6.577  12.753   6.878  0.00  0.00      PROA  
ATOM   2438  HD1 TYR P 607       7.340  12.957   6.142  0.00  0.00      PROA  
ATOM   2439  CE1 TYR P 607       6.253  13.628   7.923  0.00  0.00      PROA  
ATOM   2440  HE1 TYR P 607       6.715  14.602   7.989  0.00  0.00      PROA  
ATOM   2441   CZ TYR P 607       5.334  13.277   8.962  0.00  0.00      PROA  
ATOM   2442   OH TYR P 607       5.082  14.028  10.070  0.00  0.00      PROA  
ATOM   2443   HH TYR P 607       4.994  13.420  10.808  0.00  0.00      PROA  
ATOM   2444  CD2 TYR P 607       4.784  11.330   7.688  0.00  0.00      PROA  
ATOM   2445  HD2 TYR P 607       4.288  10.376   7.593  0.00  0.00      PROA  
ATOM   2446  CE2 TYR P 607       4.618  12.111   8.831  0.00  0.00      PROA  
ATOM   2447  HE2 TYR P 607       3.849  11.686   9.458  0.00  0.00      PROA  
ATOM   2448    C TYR P 607       6.849   8.535   7.039  0.00  0.00      PROA  
ATOM   2449    O TYR P 607       7.472   8.685   8.116  0.00  0.00      PROA  
ATOM   2450    N GLU P 608       5.952   7.488   6.799  0.00  0.00      PROA  
ATOM   2451   HN GLU P 608       5.425   7.569   5.957  0.00  0.00      PROA  
ATOM   2452   CA GLU P 608       5.676   6.542   7.873  0.00  0.00      PROA  
ATOM   2453   HA GLU P 608       5.399   7.019   8.802  0.00  0.00      PROA  
ATOM   2454   CB GLU P 608       4.476   5.669   7.551  0.00  0.00      PROA  
ATOM   2455  HB1 GLU P 608       4.201   4.953   8.354  0.00  0.00      PROA  
ATOM   2456  HB2 GLU P 608       4.628   5.141   6.585  0.00  0.00      PROA  
ATOM   2457   CG GLU P 608       3.298   6.648   7.506  0.00  0.00      PROA  
ATOM   2458  HG1 GLU P 608       2.906   6.784   6.475  0.00  0.00      PROA  
ATOM   2459  HG2 GLU P 608       3.624   7.630   7.911  0.00  0.00      PROA  
ATOM   2460   CD GLU P 608       2.159   6.225   8.514  0.00  0.00      PROA  
ATOM   2461  OE1 GLU P 608       1.934   7.081   9.441  0.00  0.00      PROA  
ATOM   2462  OE2 GLU P 608       1.518   5.179   8.394  0.00  0.00      PROA  
ATOM   2463    C GLU P 608       6.902   5.758   8.278  0.00  0.00      PROA  
ATOM   2464    O GLU P 608       7.195   5.639   9.456  0.00  0.00      PROA  
ATOM   2465    N ALA P 609       7.658   5.269   7.273  0.00  0.00      PROA  
ATOM   2466   HN ALA P 609       7.459   5.467   6.316  0.00  0.00      PROA  
ATOM   2467   CA ALA P 609       8.875   4.488   7.576  0.00  0.00      PROA  
ATOM   2468   HA ALA P 609       8.549   3.640   8.162  0.00  0.00      PROA  
ATOM   2469   CB ALA P 609       9.530   4.042   6.188  0.00  0.00      PROA  
ATOM   2470  HB1 ALA P 609       8.716   3.539   5.623  0.00  0.00      PROA  
ATOM   2471  HB2 ALA P 609      10.415   3.389   6.345  0.00  0.00      PROA  
ATOM   2472  HB3 ALA P 609       9.854   4.946   5.629  0.00  0.00      PROA  
ATOM   2473    C ALA P 609       9.983   5.215   8.383  0.00  0.00      PROA  
ATOM   2474    O ALA P 609      10.577   4.579   9.251  0.00  0.00      PROA  
ATOM   2475    N ILE P 610      10.183   6.535   8.163  0.00  0.00      PROA  
ATOM   2476   HN ILE P 610       9.488   6.949   7.582  0.00  0.00      PROA  
ATOM   2477   CA ILE P 610      11.102   7.400   8.967  0.00  0.00      PROA  
ATOM   2478   HA ILE P 610      12.011   6.827   9.077  0.00  0.00      PROA  
ATOM   2479   CB ILE P 610      11.355   8.788   8.301  0.00  0.00      PROA  
ATOM   2480   HB ILE P 610      10.375   9.279   8.118  0.00  0.00      PROA  
ATOM   2481  CG2 ILE P 610      12.244   9.610   9.158  0.00  0.00      PROA  
ATOM   2482 HG21 ILE P 610      13.144   8.968   9.270  0.00  0.00      PROA  
ATOM   2483 HG22 ILE P 610      11.740   9.861  10.116  0.00  0.00      PROA  
ATOM   2484 HG23 ILE P 610      12.619  10.547   8.694  0.00  0.00      PROA  
ATOM   2485  CG1 ILE P 610      12.127   8.562   6.959  0.00  0.00      PROA  
ATOM   2486 HG11 ILE P 610      11.477   7.784   6.505  0.00  0.00      PROA  
ATOM   2487 HG12 ILE P 610      13.076   8.021   7.160  0.00  0.00      PROA  
ATOM   2488   CD ILE P 610      12.324   9.718   5.882  0.00  0.00      PROA  
ATOM   2489  HD1 ILE P 610      11.398   9.769   5.270  0.00  0.00      PROA  
ATOM   2490  HD2 ILE P 610      13.165   9.543   5.177  0.00  0.00      PROA  
ATOM   2491  HD3 ILE P 610      12.416  10.684   6.422  0.00  0.00      PROA  
ATOM   2492    C ILE P 610      10.650   7.594  10.395  0.00  0.00      PROA  
ATOM   2493    O ILE P 610      11.394   7.515  11.337  0.00  0.00      PROA  
ATOM   2494    N GLU P 611       9.403   7.899  10.613  0.00  0.00      PROA  
ATOM   2495   HN GLU P 611       8.773   7.882   9.840  0.00  0.00      PROA  
ATOM   2496   CA GLU P 611       8.796   7.888  11.916  0.00  0.00      PROA  
ATOM   2497   HA GLU P 611       9.411   8.604  12.442  0.00  0.00      PROA  
ATOM   2498   CB GLU P 611       7.266   8.370  11.949  0.00  0.00      PROA  
ATOM   2499  HB1 GLU P 611       6.715   7.789  11.179  0.00  0.00      PROA  
ATOM   2500  HB2 GLU P 611       7.218   9.452  11.701  0.00  0.00      PROA  
ATOM   2501   CG GLU P 611       6.553   8.137  13.310  0.00  0.00      PROA  
ATOM   2502  HG1 GLU P 611       7.216   8.655  14.035  0.00  0.00      PROA  
ATOM   2503  HG2 GLU P 611       6.435   7.090  13.662  0.00  0.00      PROA  
ATOM   2504   CD GLU P 611       5.180   8.875  13.393  0.00  0.00      PROA  
ATOM   2505  OE1 GLU P 611       5.150  10.106  13.370  0.00  0.00      PROA  
ATOM   2506  OE2 GLU P 611       4.142   8.193  13.510  0.00  0.00      PROA  
ATOM   2507    C GLU P 611       8.999   6.643  12.794  0.00  0.00      PROA  
ATOM   2508    O GLU P 611       9.232   6.814  14.007  0.00  0.00      PROA  
ATOM   2509    N LYS P 612       9.071   5.433  12.196  0.00  0.00      PROA  
ATOM   2510   HN LYS P 612       8.995   5.363  11.204  0.00  0.00      PROA  
ATOM   2511   CA LYS P 612       9.282   4.141  12.877  0.00  0.00      PROA  
ATOM   2512   HA LYS P 612       8.458   4.081  13.573  0.00  0.00      PROA  
ATOM   2513   CB LYS P 612       9.048   2.899  12.010  0.00  0.00      PROA  
ATOM   2514  HB1 LYS P 612       8.870   2.023  12.668  0.00  0.00      PROA  
ATOM   2515  HB2 LYS P 612       9.865   2.717  11.279  0.00  0.00      PROA  
ATOM   2516   CG LYS P 612       7.807   2.952  11.208  0.00  0.00      PROA  
ATOM   2517  HG1 LYS P 612       7.724   2.083  10.521  0.00  0.00      PROA  
ATOM   2518  HG2 LYS P 612       8.060   3.787  10.519  0.00  0.00      PROA  
ATOM   2519   CD LYS P 612       6.611   3.371  12.007  0.00  0.00      PROA  
ATOM   2520  HD1 LYS P 612       6.680   4.431  12.332  0.00  0.00      PROA  
ATOM   2521  HD2 LYS P 612       6.435   2.727  12.895  0.00  0.00      PROA  
ATOM   2522   CE LYS P 612       5.463   3.186  11.041  0.00  0.00      PROA  
ATOM   2523  HE1 LYS P 612       5.311   2.120  10.768  0.00  0.00      PROA  
ATOM   2524  HE2 LYS P 612       5.603   3.792  10.121  0.00  0.00      PROA  
ATOM   2525   NZ LYS P 612       4.184   3.630  11.595  0.00  0.00      PROA  
ATOM   2526  HZ1 LYS P 612       4.063   3.239  12.551  0.00  0.00      PROA  
ATOM   2527  HZ2 LYS P 612       3.381   3.258  11.048  0.00  0.00      PROA  
ATOM   2528  HZ3 LYS P 612       4.110   4.665  11.662  0.00  0.00      PROA  
ATOM   2529    C LYS P 612      10.554   4.086  13.688  0.00  0.00      PROA  
ATOM   2530    O LYS P 612      10.634   3.495  14.782  0.00  0.00      PROA  
ATOM   2531    N LEU P 613      11.635   4.626  13.118  0.00  0.00      PROA  
ATOM   2532   HN LEU P 613      11.543   5.017  12.206  0.00  0.00      PROA  
ATOM   2533   CA LEU P 613      12.882   4.965  13.847  0.00  0.00      PROA  
ATOM   2534   HA LEU P 613      13.315   4.124  14.368  0.00  0.00      PROA  
ATOM   2535   CB LEU P 613      14.003   5.367  12.818  0.00  0.00      PROA  
ATOM   2536  HB1 LEU P 613      13.932   6.460  12.635  0.00  0.00      PROA  
ATOM   2537  HB2 LEU P 613      13.744   4.802  11.897  0.00  0.00      PROA  
ATOM   2538   CG LEU P 613      15.415   4.758  13.223  0.00  0.00      PROA  
ATOM   2539   HG LEU P 613      15.604   5.052  14.278  0.00  0.00      PROA  
ATOM   2540  CD1 LEU P 613      15.527   3.210  12.976  0.00  0.00      PROA  
ATOM   2541 HD11 LEU P 613      16.496   2.710  13.188  0.00  0.00      PROA  
ATOM   2542 HD12 LEU P 613      15.207   2.980  11.937  0.00  0.00      PROA  
ATOM   2543 HD13 LEU P 613      14.748   2.800  13.654  0.00  0.00      PROA  
ATOM   2544  CD2 LEU P 613      16.498   5.397  12.342  0.00  0.00      PROA  
ATOM   2545 HD21 LEU P 613      16.463   6.498  12.482  0.00  0.00      PROA  
ATOM   2546 HD22 LEU P 613      16.319   5.024  11.311  0.00  0.00      PROA  
ATOM   2547 HD23 LEU P 613      17.521   5.209  12.733  0.00  0.00      PROA  
ATOM   2548    C LEU P 613      12.865   6.066  14.955  0.00  0.00      PROA  
ATOM   2549    O LEU P 613      13.491   5.953  16.018  0.00  0.00      PROA  
ATOM   2550    N ILE P 614      12.126   7.174  14.674  0.00  0.00      PROA  
ATOM   2551   HN ILE P 614      11.738   7.437  13.795  0.00  0.00      PROA  
ATOM   2552   CA ILE P 614      11.940   8.243  15.631  0.00  0.00      PROA  
ATOM   2553   HA ILE P 614      12.941   8.461  15.971  0.00  0.00      PROA  
ATOM   2554   CB ILE P 614      11.300   9.469  15.058  0.00  0.00      PROA  
ATOM   2555   HB ILE P 614      10.256   9.168  14.828  0.00  0.00      PROA  
ATOM   2556  CG2 ILE P 614      11.274  10.697  16.000  0.00  0.00      PROA  
ATOM   2557 HG21 ILE P 614      12.292  11.124  16.124  0.00  0.00      PROA  
ATOM   2558 HG22 ILE P 614      10.879  10.346  16.978  0.00  0.00      PROA  
ATOM   2559 HG23 ILE P 614      10.623  11.490  15.572  0.00  0.00      PROA  
ATOM   2560  CG1 ILE P 614      11.945   9.818  13.681  0.00  0.00      PROA  
ATOM   2561 HG11 ILE P 614      11.335  10.686  13.350  0.00  0.00      PROA  
ATOM   2562 HG12 ILE P 614      11.852   9.088  12.849  0.00  0.00      PROA  
ATOM   2563   CD ILE P 614      13.374  10.286  13.768  0.00  0.00      PROA  
ATOM   2564  HD1 ILE P 614      14.003   9.376  13.670  0.00  0.00      PROA  
ATOM   2565  HD2 ILE P 614      13.622  10.807  14.717  0.00  0.00      PROA  
ATOM   2566  HD3 ILE P 614      13.682  11.035  13.006  0.00  0.00      PROA  
ATOM   2567    C ILE P 614      11.196   7.720  16.799  0.00  0.00      PROA  
ATOM   2568    O ILE P 614      11.608   7.856  17.943  0.00  0.00      PROA  
ATOM   2569    N HSD P 615      10.131   6.910  16.612  0.00  0.00      PROA  
ATOM   2570   HN HSD P 615       9.824   6.528  15.744  0.00  0.00      PROA  
ATOM   2571   CA HSD P 615       9.464   6.452  17.790  0.00  0.00      PROA  
ATOM   2572   HA HSD P 615       9.461   7.240  18.529  0.00  0.00      PROA  
ATOM   2573   CB HSD P 615       7.972   6.038  17.551  0.00  0.00      PROA  
ATOM   2574  HB1 HSD P 615       7.940   5.114  16.935  0.00  0.00      PROA  
ATOM   2575  HB2 HSD P 615       7.297   6.784  17.081  0.00  0.00      PROA  
ATOM   2576  ND1 HSD P 615       6.890   6.388  19.844  0.00  0.00      PROA  
ATOM   2577  HD1 HSD P 615       7.173   7.329  20.032  0.00  0.00      PROA  
ATOM   2578   CG HSD P 615       7.268   5.546  18.820  0.00  0.00      PROA  
ATOM   2579  CE1 HSD P 615       6.239   5.653  20.769  0.00  0.00      PROA  
ATOM   2580  HE1 HSD P 615       5.974   6.090  21.731  0.00  0.00      PROA  
ATOM   2581  NE2 HSD P 615       6.250   4.398  20.463  0.00  0.00      PROA  
ATOM   2582  CD2 HSD P 615       6.821   4.309  19.210  0.00  0.00      PROA  
ATOM   2583  HD2 HSD P 615       6.939   3.348  18.724  0.00  0.00      PROA  
ATOM   2584    C HSD P 615      10.103   5.181  18.365  0.00  0.00      PROA  
ATOM   2585    O HSD P 615       9.895   4.737  19.571  0.00  0.00      PROA  
ATOM   2586    N LEU P 616      10.945   4.443  17.585  0.00  0.00      PROA  
ATOM   2587   HN LEU P 616      11.061   4.516  16.597  0.00  0.00      PROA  
ATOM   2588   CA LEU P 616      11.776   3.488  18.261  0.00  0.00      PROA  
ATOM   2589   HA LEU P 616      11.203   2.790  18.853  0.00  0.00      PROA  
ATOM   2590   CB LEU P 616      12.453   2.666  17.139  0.00  0.00      PROA  
ATOM   2591  HB1 LEU P 616      12.970   3.353  16.435  0.00  0.00      PROA  
ATOM   2592  HB2 LEU P 616      11.646   2.122  16.604  0.00  0.00      PROA  
ATOM   2593   CG LEU P 616      13.509   1.516  17.538  0.00  0.00      PROA  
ATOM   2594   HG LEU P 616      14.150   1.948  18.335  0.00  0.00      PROA  
ATOM   2595  CD1 LEU P 616      12.730   0.306  18.088  0.00  0.00      PROA  
ATOM   2596 HD11 LEU P 616      12.147   0.387  19.030  0.00  0.00      PROA  
ATOM   2597 HD12 LEU P 616      13.420  -0.545  18.276  0.00  0.00      PROA  
ATOM   2598 HD13 LEU P 616      11.993  -0.083  17.353  0.00  0.00      PROA  
ATOM   2599  CD2 LEU P 616      14.465   1.157  16.339  0.00  0.00      PROA  
ATOM   2600 HD21 LEU P 616      13.957   0.571  15.543  0.00  0.00      PROA  
ATOM   2601 HD22 LEU P 616      15.283   0.520  16.737  0.00  0.00      PROA  
ATOM   2602 HD23 LEU P 616      14.960   2.006  15.821  0.00  0.00      PROA  
ATOM   2603    C LEU P 616      12.875   4.027  19.209  0.00  0.00      PROA  
ATOM   2604    O LEU P 616      13.127   3.482  20.253  0.00  0.00      PROA  
ATOM   2605    N ALA P 617      13.442   5.158  18.801  0.00  0.00      PROA  
ATOM   2606   HN ALA P 617      13.499   5.383  17.831  0.00  0.00      PROA  
ATOM   2607   CA ALA P 617      14.321   5.953  19.607  0.00  0.00      PROA  
ATOM   2608   HA ALA P 617      15.023   5.271  20.063  0.00  0.00      PROA  
ATOM   2609   CB ALA P 617      15.124   6.854  18.636  0.00  0.00      PROA  
ATOM   2610  HB1 ALA P 617      14.423   7.510  18.076  0.00  0.00      PROA  
ATOM   2611  HB2 ALA P 617      15.655   6.139  17.972  0.00  0.00      PROA  
ATOM   2612  HB3 ALA P 617      15.818   7.571  19.125  0.00  0.00      PROA  
ATOM   2613    C ALA P 617      13.576   6.708  20.791  0.00  0.00      PROA  
ATOM   2614    O ALA P 617      14.265   6.989  21.784  0.00  0.00      PROA  
ATOM   2615    N GLU P 618      12.255   7.004  20.690  0.00  0.00      PROA  
ATOM   2616   HN GLU P 618      11.854   6.896  19.783  0.00  0.00      PROA  
ATOM   2617   CA GLU P 618      11.424   7.267  21.795  0.00  0.00      PROA  
ATOM   2618   HA GLU P 618      11.909   8.037  22.377  0.00  0.00      PROA  
ATOM   2619   CB GLU P 618      10.000   7.805  21.324  0.00  0.00      PROA  
ATOM   2620  HB1 GLU P 618       9.410   7.800  22.265  0.00  0.00      PROA  
ATOM   2621  HB2 GLU P 618       9.651   7.040  20.598  0.00  0.00      PROA  
ATOM   2622   CG GLU P 618      10.081   9.221  20.670  0.00  0.00      PROA  
ATOM   2623  HG1 GLU P 618      10.742   9.208  19.777  0.00  0.00      PROA  
ATOM   2624  HG2 GLU P 618      10.487   9.969  21.384  0.00  0.00      PROA  
ATOM   2625   CD GLU P 618       8.718   9.792  20.296  0.00  0.00      PROA  
ATOM   2626  OE1 GLU P 618       8.636  10.954  19.797  0.00  0.00      PROA  
ATOM   2627  OE2 GLU P 618       7.658   9.095  20.564  0.00  0.00      PROA  
ATOM   2628    C GLU P 618      11.295   6.145  22.783  0.00  0.00      PROA  
ATOM   2629    O GLU P 618      11.621   6.308  23.975  0.00  0.00      PROA  
ATOM   2630    N THR P 619      11.030   4.899  22.255  0.00  0.00      PROA  
ATOM   2631   HN THR P 619      10.915   4.795  21.270  0.00  0.00      PROA  
ATOM   2632   CA THR P 619      10.826   3.695  23.050  0.00  0.00      PROA  
ATOM   2633   HA THR P 619       9.964   3.889  23.671  0.00  0.00      PROA  
ATOM   2634   CB THR P 619      10.611   2.306  22.197  0.00  0.00      PROA  
ATOM   2635   HB THR P 619      11.408   2.239  21.426  0.00  0.00      PROA  
ATOM   2636  OG1 THR P 619       9.412   2.467  21.410  0.00  0.00      PROA  
ATOM   2637  HG1 THR P 619       9.571   3.298  20.958  0.00  0.00      PROA  
ATOM   2638  CG2 THR P 619      10.506   0.999  22.970  0.00  0.00      PROA  
ATOM   2639 HG21 THR P 619      11.484   0.518  23.186  0.00  0.00      PROA  
ATOM   2640 HG22 THR P 619       9.890   0.265  22.407  0.00  0.00      PROA  
ATOM   2641 HG23 THR P 619      10.011   1.093  23.960  0.00  0.00      PROA  
ATOM   2642    C THR P 619      12.044   3.392  23.937  0.00  0.00      PROA  
ATOM   2643    O THR P 619      11.869   3.019  25.089  0.00  0.00      PROA  
ATOM   2644    N TYR P 620      13.202   3.460  23.294  0.00  0.00      PROA  
ATOM   2645   HN TYR P 620      13.326   3.602  22.315  0.00  0.00      PROA  
ATOM   2646   CA TYR P 620      14.515   3.089  24.017  0.00  0.00      PROA  
ATOM   2647   HA TYR P 620      14.291   2.739  25.014  0.00  0.00      PROA  
ATOM   2648   CB TYR P 620      15.323   1.946  23.348  0.00  0.00      PROA  
ATOM   2649  HB1 TYR P 620      16.193   1.750  24.011  0.00  0.00      PROA  
ATOM   2650  HB2 TYR P 620      15.816   2.176  22.380  0.00  0.00      PROA  
ATOM   2651   CG TYR P 620      14.613   0.543  23.206  0.00  0.00      PROA  
ATOM   2652  CD1 TYR P 620      14.084  -0.290  24.298  0.00  0.00      PROA  
ATOM   2653  HD1 TYR P 620      14.164   0.057  25.318  0.00  0.00      PROA  
ATOM   2654  CE1 TYR P 620      13.640  -1.569  23.981  0.00  0.00      PROA  
ATOM   2655  HE1 TYR P 620      13.115  -2.165  24.714  0.00  0.00      PROA  
ATOM   2656   CZ TYR P 620      13.539  -1.953  22.621  0.00  0.00      PROA  
ATOM   2657   OH TYR P 620      12.990  -3.121  22.156  0.00  0.00      PROA  
ATOM   2658   HH TYR P 620      12.198  -3.276  22.676  0.00  0.00      PROA  
ATOM   2659  CD2 TYR P 620      14.522   0.064  21.868  0.00  0.00      PROA  
ATOM   2660  HD2 TYR P 620      14.841   0.704  21.059  0.00  0.00      PROA  
ATOM   2661  CE2 TYR P 620      13.935  -1.156  21.575  0.00  0.00      PROA  
ATOM   2662  HE2 TYR P 620      13.727  -1.516  20.578  0.00  0.00      PROA  
ATOM   2663    C TYR P 620      15.444   4.351  24.145  0.00  0.00      PROA  
ATOM   2664    O TYR P 620      16.108   4.778  23.223  0.00  0.00      PROA  
ATOM   2665    N PRO P 621      15.590   4.861  25.342  0.00  0.00      PROA  
ATOM   2666   CD PRO P 621      14.583   4.765  26.413  0.00  0.00      PROA  
ATOM   2667  HD1 PRO P 621      14.750   3.754  26.843  0.00  0.00      PROA  
ATOM   2668  HD2 PRO P 621      13.501   4.839  26.169  0.00  0.00      PROA  
ATOM   2669   CA PRO P 621      16.757   5.778  25.685  0.00  0.00      PROA  
ATOM   2670   HA PRO P 621      16.705   6.693  25.112  0.00  0.00      PROA  
ATOM   2671   CB PRO P 621      16.486   6.027  27.200  0.00  0.00      PROA  
ATOM   2672  HB1 PRO P 621      16.711   7.087  27.444  0.00  0.00      PROA  
ATOM   2673  HB2 PRO P 621      16.984   5.389  27.961  0.00  0.00      PROA  
ATOM   2674   CG PRO P 621      14.990   5.908  27.320  0.00  0.00      PROA  
ATOM   2675  HG1 PRO P 621      14.799   5.619  28.376  0.00  0.00      PROA  
ATOM   2676  HG2 PRO P 621      14.578   6.894  27.016  0.00  0.00      PROA  
ATOM   2677    C PRO P 621      18.085   5.179  25.464  0.00  0.00      PROA  
ATOM   2678    O PRO P 621      18.335   4.059  25.777  0.00  0.00      PROA  
ATOM   2679    N ILE P 622      19.073   6.069  25.066  0.00  0.00      PROA  
ATOM   2680   HN ILE P 622      18.878   6.902  24.555  0.00  0.00      PROA  
ATOM   2681   CA ILE P 622      20.465   5.649  25.199  0.00  0.00      PROA  
ATOM   2682   HA ILE P 622      20.641   4.712  25.707  0.00  0.00      PROA  
ATOM   2683   CB ILE P 622      21.181   5.621  23.893  0.00  0.00      PROA  
ATOM   2684   HB ILE P 622      20.540   4.960  23.271  0.00  0.00      PROA  
ATOM   2685  CG2 ILE P 622      21.105   6.948  23.167  0.00  0.00      PROA  
ATOM   2686 HG21 ILE P 622      21.346   6.902  22.083  0.00  0.00      PROA  
ATOM   2687 HG22 ILE P 622      21.813   7.710  23.559  0.00  0.00      PROA  
ATOM   2688 HG23 ILE P 622      20.129   7.478  23.142  0.00  0.00      PROA  
ATOM   2689  CG1 ILE P 622      22.602   4.952  23.933  0.00  0.00      PROA  
ATOM   2690 HG11 ILE P 622      22.644   4.245  24.790  0.00  0.00      PROA  
ATOM   2691 HG12 ILE P 622      23.312   5.769  24.182  0.00  0.00      PROA  
ATOM   2692   CD ILE P 622      22.987   4.228  22.685  0.00  0.00      PROA  
ATOM   2693  HD1 ILE P 622      24.063   3.962  22.766  0.00  0.00      PROA  
ATOM   2694  HD2 ILE P 622      22.791   4.917  21.836  0.00  0.00      PROA  
ATOM   2695  HD3 ILE P 622      22.418   3.277  22.605  0.00  0.00      PROA  
ATOM   2696    C ILE P 622      21.254   6.652  25.977  0.00  0.00      PROA  
ATOM   2697    O ILE P 622      20.840   7.802  25.953  0.00  0.00      PROA  
ATOM   2698    N HSD P 623      22.261   6.263  26.744  0.00  0.00      PROA  
ATOM   2699   HN HSD P 623      22.597   5.345  26.548  0.00  0.00      PROA  
ATOM   2700   CA HSD P 623      22.970   7.148  27.637  0.00  0.00      PROA  
ATOM   2701   HA HSD P 623      22.357   7.997  27.901  0.00  0.00      PROA  
ATOM   2702   CB HSD P 623      23.641   6.444  28.912  0.00  0.00      PROA  
ATOM   2703  HB1 HSD P 623      22.865   6.240  29.681  0.00  0.00      PROA  
ATOM   2704  HB2 HSD P 623      24.344   7.114  29.451  0.00  0.00      PROA  
ATOM   2705  ND1 HSD P 623      25.240   4.906  27.677  0.00  0.00      PROA  
ATOM   2706  HD1 HSD P 623      25.418   5.592  26.971  0.00  0.00      PROA  
ATOM   2707   CG HSD P 623      24.274   5.077  28.605  0.00  0.00      PROA  
ATOM   2708  CE1 HSD P 623      25.486   3.584  27.566  0.00  0.00      PROA  
ATOM   2709  HE1 HSD P 623      26.133   3.145  26.807  0.00  0.00      PROA  
ATOM   2710  NE2 HSD P 623      24.754   2.913  28.447  0.00  0.00      PROA  
ATOM   2711  CD2 HSD P 623      23.932   3.834  29.067  0.00  0.00      PROA  
ATOM   2712  HD2 HSD P 623      23.198   3.577  29.820  0.00  0.00      PROA  
ATOM   2713    C HSD P 623      24.111   7.844  26.896  0.00  0.00      PROA  
ATOM   2714    O HSD P 623      24.645   7.279  25.918  0.00  0.00      PROA  
ATOM   2715    N MET P 624      24.343   9.125  27.305  0.00  0.00      PROA  
ATOM   2716   HN MET P 624      23.680   9.687  27.793  0.00  0.00      PROA  
ATOM   2717   CA MET P 624      25.390   9.865  26.705  0.00  0.00      PROA  
ATOM   2718   HA MET P 624      25.804   9.431  25.807  0.00  0.00      PROA  
ATOM   2719   CB MET P 624      24.811  11.270  26.256  0.00  0.00      PROA  
ATOM   2720  HB1 MET P 624      25.601  11.834  25.716  0.00  0.00      PROA  
ATOM   2721  HB2 MET P 624      24.353  11.975  26.983  0.00  0.00      PROA  
ATOM   2722   CG MET P 624      23.717  11.101  25.099  0.00  0.00      PROA  
ATOM   2723  HG1 MET P 624      23.287  12.108  24.916  0.00  0.00      PROA  
ATOM   2724  HG2 MET P 624      22.834  10.466  25.325  0.00  0.00      PROA  
ATOM   2725   SD MET P 624      24.499  10.609  23.509  0.00  0.00      PROA  
ATOM   2726   CE MET P 624      22.926  11.060  22.630  0.00  0.00      PROA  
ATOM   2727  HE1 MET P 624      22.504  12.030  22.968  0.00  0.00      PROA  
ATOM   2728  HE2 MET P 624      22.158  10.260  22.705  0.00  0.00      PROA  
ATOM   2729  HE3 MET P 624      23.210  11.214  21.567  0.00  0.00      PROA  
ATOM   2730    C MET P 624      26.529  10.047  27.748  0.00  0.00      PROA  
ATOM   2731    O MET P 624      27.559  10.727  27.551  0.00  0.00      PROA  
ATOM   2732    N HSD P 625      26.248   9.439  28.886  0.00  0.00      PROA  
ATOM   2733   HN HSD P 625      25.438   8.859  28.844  0.00  0.00      PROA  
ATOM   2734   CA HSD P 625      26.958   9.553  30.185  0.00  0.00      PROA  
ATOM   2735   HA HSD P 625      27.649  10.378  30.094  0.00  0.00      PROA  
ATOM   2736   CB HSD P 625      26.013   9.953  31.351  0.00  0.00      PROA  
ATOM   2737  HB1 HSD P 625      25.495  10.886  31.043  0.00  0.00      PROA  
ATOM   2738  HB2 HSD P 625      26.540  10.186  32.300  0.00  0.00      PROA  
ATOM   2739  ND1 HSD P 625      23.608   9.203  31.564  0.00  0.00      PROA  
ATOM   2740  HD1 HSD P 625      23.190   9.959  31.061  0.00  0.00      PROA  
ATOM   2741   CG HSD P 625      24.968   8.929  31.664  0.00  0.00      PROA  
ATOM   2742  CE1 HSD P 625      22.973   8.287  32.344  0.00  0.00      PROA  
ATOM   2743  HE1 HSD P 625      21.893   8.227  32.211  0.00  0.00      PROA  
ATOM   2744  NE2 HSD P 625      23.796   7.436  32.862  0.00  0.00      PROA  
ATOM   2745  CD2 HSD P 625      25.077   7.826  32.464  0.00  0.00      PROA  
ATOM   2746  HD2 HSD P 625      25.874   7.237  32.901  0.00  0.00      PROA  
ATOM   2747    C HSD P 625      27.714   8.344  30.614  0.00  0.00      PROA  
ATOM   2748    O HSD P 625      27.964   8.054  31.770  0.00  0.00      PROA  
ATOM   2749    N SER P 626      27.966   7.406  29.649  0.00  0.00      PROA  
ATOM   2750   HN SER P 626      27.575   7.568  28.746  0.00  0.00      PROA  
ATOM   2751   CA SER P 626      28.791   6.261  30.006  0.00  0.00      PROA  
ATOM   2752   HA SER P 626      28.230   5.960  30.878  0.00  0.00      PROA  
ATOM   2753   CB SER P 626      28.744   5.091  29.004  0.00  0.00      PROA  
ATOM   2754  HB1 SER P 626      27.733   4.641  28.907  0.00  0.00      PROA  
ATOM   2755  HB2 SER P 626      29.365   4.232  29.336  0.00  0.00      PROA  
ATOM   2756   OG SER P 626      29.031   5.511  27.696  0.00  0.00      PROA  
ATOM   2757  HG1 SER P 626      29.989   5.563  27.656  0.00  0.00      PROA  
ATOM   2758    C SER P 626      30.295   6.548  30.529  0.00  0.00      PROA  
ATOM   2759    O SER P 626      31.045   7.452  29.991  0.00  0.00      PROA  
ATOM   2760    N GLN P 627      30.758   5.796  31.568  0.00  0.00      PROA  
ATOM   2761   HN GLN P 627      30.203   5.155  32.092  0.00  0.00      PROA  
ATOM   2762   CA GLN P 627      32.168   5.905  32.078  0.00  0.00      PROA  
ATOM   2763   HA GLN P 627      32.782   6.635  31.572  0.00  0.00      PROA  
ATOM   2764   CB GLN P 627      32.060   6.407  33.511  0.00  0.00      PROA  
ATOM   2765  HB1 GLN P 627      33.077   6.538  33.939  0.00  0.00      PROA  
ATOM   2766  HB2 GLN P 627      31.623   5.630  34.174  0.00  0.00      PROA  
ATOM   2767   CG GLN P 627      31.387   7.781  33.686  0.00  0.00      PROA  
ATOM   2768  HG1 GLN P 627      31.122   7.991  34.744  0.00  0.00      PROA  
ATOM   2769  HG2 GLN P 627      30.381   7.756  33.215  0.00  0.00      PROA  
ATOM   2770   CD GLN P 627      32.190   8.980  33.138  0.00  0.00      PROA  
ATOM   2771  OE1 GLN P 627      33.022   9.640  33.784  0.00  0.00      PROA  
ATOM   2772  NE2 GLN P 627      31.925   9.378  31.923  0.00  0.00      PROA  
ATOM   2773 HE21 GLN P 627      32.081  10.340  31.699  0.00  0.00      PROA  
ATOM   2774 HE22 GLN P 627      31.834   8.661  31.232  0.00  0.00      PROA  
ATOM   2775    C GLN P 627      32.791   4.455  32.078  0.00  0.00      PROA  
ATOM   2776    O GLN P 627      32.270   3.528  32.721  0.00  0.00      PROA  
ATOM   2777    N LEU P 628      33.828   4.135  31.297  0.00  0.00      PROA  
ATOM   2778   HN LEU P 628      34.233   4.877  30.767  0.00  0.00      PROA  
ATOM   2779   CA LEU P 628      34.438   2.837  31.158  0.00  0.00      PROA  
ATOM   2780   HA LEU P 628      33.693   2.125  30.834  0.00  0.00      PROA  
ATOM   2781   CB LEU P 628      35.619   2.845  30.105  0.00  0.00      PROA  
ATOM   2782  HB1 LEU P 628      36.148   1.877  30.233  0.00  0.00      PROA  
ATOM   2783  HB2 LEU P 628      36.309   3.669  30.387  0.00  0.00      PROA  
ATOM   2784   CG LEU P 628      35.093   2.969  28.641  0.00  0.00      PROA  
ATOM   2785   HG LEU P 628      35.099   4.067  28.473  0.00  0.00      PROA  
ATOM   2786  CD1 LEU P 628      36.171   2.347  27.759  0.00  0.00      PROA  
ATOM   2787 HD11 LEU P 628      35.806   2.462  26.716  0.00  0.00      PROA  
ATOM   2788 HD12 LEU P 628      36.226   1.246  27.904  0.00  0.00      PROA  
ATOM   2789 HD13 LEU P 628      37.187   2.785  27.859  0.00  0.00      PROA  
ATOM   2790  CD2 LEU P 628      33.638   2.548  28.315  0.00  0.00      PROA  
ATOM   2791 HD21 LEU P 628      32.915   2.910  29.076  0.00  0.00      PROA  
ATOM   2792 HD22 LEU P 628      33.566   1.441  28.373  0.00  0.00      PROA  
ATOM   2793 HD23 LEU P 628      33.389   2.850  27.275  0.00  0.00      PROA  
ATOM   2794    C LEU P 628      35.106   2.333  32.492  0.00  0.00      PROA  
ATOM   2795    O LEU P 628      35.040   1.134  32.702  0.00  0.00      PROA  
ATOM   2796    N ASP P 629      35.712   3.261  33.303  0.00  0.00      PROA  
ATOM   2797   HN ASP P 629      35.819   4.212  33.023  0.00  0.00      PROA  
ATOM   2798   CA ASP P 629      36.141   2.981  34.636  0.00  0.00      PROA  
ATOM   2799   HA ASP P 629      36.922   2.260  34.446  0.00  0.00      PROA  
ATOM   2800   CB ASP P 629      36.656   4.375  35.273  0.00  0.00      PROA  
ATOM   2801  HB1 ASP P 629      37.010   4.144  36.301  0.00  0.00      PROA  
ATOM   2802  HB2 ASP P 629      35.804   5.078  35.388  0.00  0.00      PROA  
ATOM   2803   CG ASP P 629      37.701   4.940  34.381  0.00  0.00      PROA  
ATOM   2804  OD1 ASP P 629      37.888   6.188  34.484  0.00  0.00      PROA  
ATOM   2805  OD2 ASP P 629      38.326   4.216  33.582  0.00  0.00      PROA  
ATOM   2806    C ASP P 629      35.069   2.441  35.559  0.00  0.00      PROA  
ATOM   2807    O ASP P 629      35.423   1.944  36.604  0.00  0.00      PROA  
ATOM   2808    N HSD P 630      33.765   2.593  35.340  0.00  0.00      PROA  
ATOM   2809   HN HSD P 630      33.411   2.992  34.498  0.00  0.00      PROA  
ATOM   2810   CA HSD P 630      32.749   2.330  36.395  0.00  0.00      PROA  
ATOM   2811   HA HSD P 630      33.155   1.701  37.172  0.00  0.00      PROA  
ATOM   2812   CB HSD P 630      32.171   3.598  36.988  0.00  0.00      PROA  
ATOM   2813  HB1 HSD P 630      31.430   3.486  37.808  0.00  0.00      PROA  
ATOM   2814  HB2 HSD P 630      31.602   4.129  36.195  0.00  0.00      PROA  
ATOM   2815  ND1 HSD P 630      34.414   4.061  38.236  0.00  0.00      PROA  
ATOM   2816  HD1 HSD P 630      34.651   3.090  38.265  0.00  0.00      PROA  
ATOM   2817   CG HSD P 630      33.289   4.499  37.599  0.00  0.00      PROA  
ATOM   2818  CE1 HSD P 630      35.192   5.104  38.413  0.00  0.00      PROA  
ATOM   2819  HE1 HSD P 630      36.271   5.020  38.547  0.00  0.00      PROA  
ATOM   2820  NE2 HSD P 630      34.558   6.243  37.994  0.00  0.00      PROA  
ATOM   2821  CD2 HSD P 630      33.391   5.799  37.431  0.00  0.00      PROA  
ATOM   2822  HD2 HSD P 630      32.795   6.548  36.923  0.00  0.00      PROA  
ATOM   2823    C HSD P 630      31.528   1.531  35.834  0.00  0.00      PROA  
ATOM   2824    O HSD P 630      30.469   1.380  36.429  0.00  0.00      PROA  
ATOM   2825    N LEU P 631      31.797   0.977  34.628  0.00  0.00      PROA  
ATOM   2826   HN LEU P 631      32.655   1.175  34.161  0.00  0.00      PROA  
ATOM   2827   CA LEU P 631      30.663   0.359  33.870  0.00  0.00      PROA  
ATOM   2828   HA LEU P 631      29.884   1.105  33.819  0.00  0.00      PROA  
ATOM   2829   CB LEU P 631      31.140   0.100  32.511  0.00  0.00      PROA  
ATOM   2830  HB1 LEU P 631      31.922  -0.687  32.578  0.00  0.00      PROA  
ATOM   2831  HB2 LEU P 631      31.559   1.037  32.086  0.00  0.00      PROA  
ATOM   2832   CG LEU P 631      30.094  -0.330  31.457  0.00  0.00      PROA  
ATOM   2833   HG LEU P 631      29.318  -1.003  31.880  0.00  0.00      PROA  
ATOM   2834  CD1 LEU P 631      29.373   0.873  30.810  0.00  0.00      PROA  
ATOM   2835 HD11 LEU P 631      28.657   1.318  31.534  0.00  0.00      PROA  
ATOM   2836 HD12 LEU P 631      28.791   0.491  29.944  0.00  0.00      PROA  
ATOM   2837 HD13 LEU P 631      30.110   1.647  30.508  0.00  0.00      PROA  
ATOM   2838  CD2 LEU P 631      30.802  -0.919  30.257  0.00  0.00      PROA  
ATOM   2839 HD21 LEU P 631      30.043  -1.470  29.662  0.00  0.00      PROA  
ATOM   2840 HD22 LEU P 631      31.576  -1.619  30.638  0.00  0.00      PROA  
ATOM   2841 HD23 LEU P 631      31.289  -0.088  29.703  0.00  0.00      PROA  
ATOM   2842    C LEU P 631      30.288  -0.992  34.490  0.00  0.00      PROA  
ATOM   2843    O LEU P 631      29.073  -1.361  34.469  0.00  0.00      PROA  
ATOM   2844    N SER P 632      31.189  -1.663  35.214  0.00  0.00      PROA  
ATOM   2845   HN SER P 632      32.141  -1.367  35.205  0.00  0.00      PROA  
ATOM   2846   CA SER P 632      30.951  -2.899  35.954  0.00  0.00      PROA  
ATOM   2847   HA SER P 632      30.185  -3.423  35.402  0.00  0.00      PROA  
ATOM   2848   CB SER P 632      32.171  -3.864  35.977  0.00  0.00      PROA  
ATOM   2849  HB1 SER P 632      31.952  -4.851  36.438  0.00  0.00      PROA  
ATOM   2850  HB2 SER P 632      32.963  -3.307  36.522  0.00  0.00      PROA  
ATOM   2851   OG SER P 632      32.701  -4.083  34.684  0.00  0.00      PROA  
ATOM   2852  HG1 SER P 632      31.969  -4.474  34.203  0.00  0.00      PROA  
ATOM   2853    C SER P 632      30.562  -2.732  37.354  0.00  0.00      PROA  
ATOM   2854    O SER P 632      30.591  -3.672  38.156  0.00  0.00      PROA  
ATOM   2855    N LEU P 633      30.080  -1.556  37.719  0.00  0.00      PROA  
ATOM   2856   HN LEU P 633      30.065  -0.803  37.066  0.00  0.00      PROA  
ATOM   2857   CA LEU P 633      29.695  -1.288  39.130  0.00  0.00      PROA  
ATOM   2858   HA LEU P 633      29.552  -2.220  39.655  0.00  0.00      PROA  
ATOM   2859   CB LEU P 633      30.650  -0.316  39.794  0.00  0.00      PROA  
ATOM   2860  HB1 LEU P 633      31.040   0.464  39.106  0.00  0.00      PROA  
ATOM   2861  HB2 LEU P 633      31.591  -0.885  39.953  0.00  0.00      PROA  
ATOM   2862   CG LEU P 633      30.169   0.446  41.148  0.00  0.00      PROA  
ATOM   2863   HG LEU P 633      29.221   1.013  41.035  0.00  0.00      PROA  
ATOM   2864  CD1 LEU P 633      30.200  -0.565  42.289  0.00  0.00      PROA  
ATOM   2865 HD11 LEU P 633      29.772   0.006  43.141  0.00  0.00      PROA  
ATOM   2866 HD12 LEU P 633      31.205  -0.979  42.517  0.00  0.00      PROA  
ATOM   2867 HD13 LEU P 633      29.652  -1.466  41.941  0.00  0.00      PROA  
ATOM   2868  CD2 LEU P 633      31.087   1.637  41.487  0.00  0.00      PROA  
ATOM   2869 HD21 LEU P 633      31.295   2.338  40.651  0.00  0.00      PROA  
ATOM   2870 HD22 LEU P 633      32.128   1.314  41.701  0.00  0.00      PROA  
ATOM   2871 HD23 LEU P 633      30.654   2.107  42.395  0.00  0.00      PROA  
ATOM   2872    C LEU P 633      28.375  -0.763  39.240  0.00  0.00      PROA  
ATOM   2873    O LEU P 633      27.608  -1.291  40.017  0.00  0.00      PROA  
ATOM   2874    N TYR P 634      28.001   0.306  38.441  0.00  0.00      PROA  
ATOM   2875   HN TYR P 634      28.664   0.689  37.803  0.00  0.00      PROA  
ATOM   2876   CA TYR P 634      26.667   0.751  38.405  0.00  0.00      PROA  
ATOM   2877   HA TYR P 634      26.391   0.730  39.449  0.00  0.00      PROA  
ATOM   2878   CB TYR P 634      26.578   2.290  37.905  0.00  0.00      PROA  
ATOM   2879  HB1 TYR P 634      27.087   2.854  38.716  0.00  0.00      PROA  
ATOM   2880  HB2 TYR P 634      25.486   2.484  37.850  0.00  0.00      PROA  
ATOM   2881   CG TYR P 634      27.230   2.519  36.505  0.00  0.00      PROA  
ATOM   2882  CD1 TYR P 634      28.217   3.491  36.411  0.00  0.00      PROA  
ATOM   2883  HD1 TYR P 634      28.584   3.989  37.297  0.00  0.00      PROA  
ATOM   2884  CE1 TYR P 634      28.741   3.800  35.176  0.00  0.00      PROA  
ATOM   2885  HE1 TYR P 634      29.333   4.684  34.990  0.00  0.00      PROA  
ATOM   2886   CZ TYR P 634      28.346   3.182  34.056  0.00  0.00      PROA  
ATOM   2887   OH TYR P 634      28.698   3.808  32.814  0.00  0.00      PROA  
ATOM   2888   HH TYR P 634      28.024   3.522  32.193  0.00  0.00      PROA  
ATOM   2889  CD2 TYR P 634      26.787   1.854  35.345  0.00  0.00      PROA  
ATOM   2890  HD2 TYR P 634      26.093   1.029  35.418  0.00  0.00      PROA  
ATOM   2891  CE2 TYR P 634      27.395   2.209  34.124  0.00  0.00      PROA  
ATOM   2892  HE2 TYR P 634      27.138   1.644  33.240  0.00  0.00      PROA  
ATOM   2893    C TYR P 634      25.717  -0.251  37.673  0.00  0.00      PROA  
ATOM   2894    O TYR P 634      26.091  -1.156  36.875  0.00  0.00      PROA  
ATOM   2895    N TYR P 635      24.498  -0.064  38.036  0.00  0.00      PROA  
ATOM   2896   HN TYR P 635      24.168   0.761  38.489  0.00  0.00      PROA  
ATOM   2897   CA TYR P 635      23.400  -1.008  37.840  0.00  0.00      PROA  
ATOM   2898   HA TYR P 635      23.436  -1.425  36.844  0.00  0.00      PROA  
ATOM   2899   CB TYR P 635      23.468  -2.150  38.900  0.00  0.00      PROA  
ATOM   2900  HB1 TYR P 635      24.406  -2.727  38.759  0.00  0.00      PROA  
ATOM   2901  HB2 TYR P 635      22.584  -2.780  38.663  0.00  0.00      PROA  
ATOM   2902   CG TYR P 635      23.419  -1.723  40.334  0.00  0.00      PROA  
ATOM   2903  CD1 TYR P 635      24.619  -1.634  41.036  0.00  0.00      PROA  
ATOM   2904  HD1 TYR P 635      25.503  -1.969  40.515  0.00  0.00      PROA  
ATOM   2905  CE1 TYR P 635      24.670  -1.029  42.265  0.00  0.00      PROA  
ATOM   2906  HE1 TYR P 635      25.654  -0.955  42.703  0.00  0.00      PROA  
ATOM   2907   CZ TYR P 635      23.483  -0.631  42.944  0.00  0.00      PROA  
ATOM   2908   OH TYR P 635      23.517  -0.009  44.161  0.00  0.00      PROA  
ATOM   2909   HH TYR P 635      22.720   0.527  44.162  0.00  0.00      PROA  
ATOM   2910  CD2 TYR P 635      22.191  -1.507  41.143  0.00  0.00      PROA  
ATOM   2911  HD2 TYR P 635      21.261  -1.626  40.608  0.00  0.00      PROA  
ATOM   2912  CE2 TYR P 635      22.207  -0.979  42.405  0.00  0.00      PROA  
ATOM   2913  HE2 TYR P 635      21.280  -0.767  42.916  0.00  0.00      PROA  
ATOM   2914    C TYR P 635      22.096  -0.146  37.944  0.00  0.00      PROA  
ATOM   2915    O TYR P 635      22.068   0.952  38.460  0.00  0.00      PROA  
ATOM   2916    N CYS P 636      20.962  -0.726  37.472  0.00  0.00      PROA  
ATOM   2917   HN CYS P 636      20.979  -1.483  36.825  0.00  0.00      PROA  
ATOM   2918   CA CYS P 636      19.634  -0.243  37.746  0.00  0.00      PROA  
ATOM   2919   HA CYS P 636      19.725   0.402  38.608  0.00  0.00      PROA  
ATOM   2920   CB CYS P 636      19.100   0.485  36.521  0.00  0.00      PROA  
ATOM   2921  HB1 CYS P 636      19.084  -0.274  35.710  0.00  0.00      PROA  
ATOM   2922  HB2 CYS P 636      19.999   1.099  36.299  0.00  0.00      PROA  
ATOM   2923   SG CYS P 636      17.493   1.282  36.823  0.00  0.00      PROA  
ATOM   2924    C CYS P 636      18.770  -1.512  38.023  0.00  0.00      PROA  
ATOM   2925    O CYS P 636      18.854  -2.478  37.318  0.00  0.00      PROA  
ATOM   2926    N ARG P 637      17.926  -1.537  39.105  0.00  0.00      PROA  
ATOM   2927   HN ARG P 637      17.914  -0.782  39.755  0.00  0.00      PROA  
ATOM   2928   CA ARG P 637      16.940  -2.630  39.278  0.00  0.00      PROA  
ATOM   2929   HA ARG P 637      16.796  -3.131  38.332  0.00  0.00      PROA  
ATOM   2930   CB ARG P 637      17.408  -3.755  40.244  0.00  0.00      PROA  
ATOM   2931  HB1 ARG P 637      16.808  -4.686  40.155  0.00  0.00      PROA  
ATOM   2932  HB2 ARG P 637      17.504  -3.350  41.274  0.00  0.00      PROA  
ATOM   2933   CG ARG P 637      18.938  -4.110  40.005  0.00  0.00      PROA  
ATOM   2934  HG1 ARG P 637      19.632  -3.283  40.266  0.00  0.00      PROA  
ATOM   2935  HG2 ARG P 637      19.083  -4.384  38.938  0.00  0.00      PROA  
ATOM   2936   CD ARG P 637      19.342  -5.369  40.829  0.00  0.00      PROA  
ATOM   2937  HD1 ARG P 637      18.701  -6.229  40.539  0.00  0.00      PROA  
ATOM   2938  HD2 ARG P 637      19.197  -5.118  41.902  0.00  0.00      PROA  
ATOM   2939   NE ARG P 637      20.802  -5.629  40.501  0.00  0.00      PROA  
ATOM   2940   HE ARG P 637      21.108  -5.367  39.586  0.00  0.00      PROA  
ATOM   2941   CZ ARG P 637      21.656  -6.196  41.334  0.00  0.00      PROA  
ATOM   2942  NH1 ARG P 637      22.913  -6.240  41.059  0.00  0.00      PROA  
ATOM   2943 HH11 ARG P 637      23.212  -5.855  40.186  0.00  0.00      PROA  
ATOM   2944 HH12 ARG P 637      23.545  -6.724  41.664  0.00  0.00      PROA  
ATOM   2945  NH2 ARG P 637      21.221  -6.850  42.343  0.00  0.00      PROA  
ATOM   2946 HH21 ARG P 637      20.231  -6.919  42.470  0.00  0.00      PROA  
ATOM   2947 HH22 ARG P 637      21.995  -7.345  42.739  0.00  0.00      PROA  
ATOM   2948    C ARG P 637      15.643  -2.018  39.785  0.00  0.00      PROA  
ATOM   2949    O ARG P 637      15.454  -0.904  40.339  0.00  0.00      PROA  
ATOM   2950    N CYS P 638      14.446  -2.794  39.691  0.00  0.00      PROA  
ATOM   2951   HN CYS P 638      14.435  -3.739  39.374  0.00  0.00      PROA  
ATOM   2952   CA CYS P 638      13.069  -2.313  40.049  0.00  0.00      PROA  
ATOM   2953   HA CYS P 638      12.960  -1.272  39.782  0.00  0.00      PROA  
ATOM   2954   CB CYS P 638      12.020  -3.231  39.304  0.00  0.00      PROA  
ATOM   2955  HB1 CYS P 638      12.090  -4.304  39.587  0.00  0.00      PROA  
ATOM   2956  HB2 CYS P 638      12.322  -3.194  38.236  0.00  0.00      PROA  
ATOM   2957   SG CYS P 638      10.281  -2.692  39.300  0.00  0.00      PROA  
ATOM   2958    C CYS P 638      12.908  -2.344  41.578  0.00  0.00      PROA  
ATOM   2959    O CYS P 638      13.579  -3.025  42.331  0.00  0.00      PROA  
ATOM   2960    N ALA P 639      12.091  -1.447  42.076  0.00  0.00      PROA  
ATOM   2961   HN ALA P 639      11.518  -0.960  41.421  0.00  0.00      PROA  
ATOM   2962   CA ALA P 639      11.890  -0.976  43.425  0.00  0.00      PROA  
ATOM   2963   HA ALA P 639      12.147  -1.838  44.024  0.00  0.00      PROA  
ATOM   2964   CB ALA P 639      12.835   0.110  43.764  0.00  0.00      PROA  
ATOM   2965  HB1 ALA P 639      12.420   1.027  43.293  0.00  0.00      PROA  
ATOM   2966  HB2 ALA P 639      13.820  -0.167  43.329  0.00  0.00      PROA  
ATOM   2967  HB3 ALA P 639      13.014   0.424  44.814  0.00  0.00      PROA  
ATOM   2968    C ALA P 639      10.399  -0.528  43.655  0.00  0.00      PROA  
ATOM   2969    O ALA P 639       9.480  -0.672  42.859  0.00  0.00      PROA  
ATOM   2970    N LEU P 640      10.096  -0.011  44.847  0.00  0.00      PROA  
ATOM   2971   HN LEU P 640      10.759   0.037  45.590  0.00  0.00      PROA  
ATOM   2972   CA LEU P 640       8.728   0.332  45.294  0.00  0.00      PROA  
ATOM   2973   HA LEU P 640       8.004   0.289  44.494  0.00  0.00      PROA  
ATOM   2974   CB LEU P 640       8.247  -0.563  46.547  0.00  0.00      PROA  
ATOM   2975  HB1 LEU P 640       8.847  -0.227  47.420  0.00  0.00      PROA  
ATOM   2976  HB2 LEU P 640       8.401  -1.643  46.334  0.00  0.00      PROA  
ATOM   2977   CG LEU P 640       6.814  -0.337  46.972  0.00  0.00      PROA  
ATOM   2978   HG LEU P 640       6.641   0.753  47.097  0.00  0.00      PROA  
ATOM   2979  CD1 LEU P 640       5.853  -0.916  45.919  0.00  0.00      PROA  
ATOM   2980 HD11 LEU P 640       5.936  -0.300  44.998  0.00  0.00      PROA  
ATOM   2981 HD12 LEU P 640       4.831  -0.977  46.348  0.00  0.00      PROA  
ATOM   2982 HD13 LEU P 640       6.142  -1.911  45.517  0.00  0.00      PROA  
ATOM   2983  CD2 LEU P 640       6.544  -0.941  48.374  0.00  0.00      PROA  
ATOM   2984 HD21 LEU P 640       7.265  -0.502  49.098  0.00  0.00      PROA  
ATOM   2985 HD22 LEU P 640       6.664  -2.040  48.488  0.00  0.00      PROA  
ATOM   2986 HD23 LEU P 640       5.519  -0.556  48.563  0.00  0.00      PROA  
ATOM   2987    C LEU P 640       8.921   1.808  45.689  0.00  0.00      PROA  
ATOM   2988    O LEU P 640       9.879   2.062  46.353  0.00  0.00      PROA  
ATOM   2989    N PRO P 641       8.047   2.762  45.259  0.00  0.00      PROA  
ATOM   2990   CD PRO P 641       6.983   2.514  44.320  0.00  0.00      PROA  
ATOM   2991  HD1 PRO P 641       6.247   1.792  44.734  0.00  0.00      PROA  
ATOM   2992  HD2 PRO P 641       7.480   2.118  43.409  0.00  0.00      PROA  
ATOM   2993   CA PRO P 641       8.059   4.176  45.725  0.00  0.00      PROA  
ATOM   2994   HA PRO P 641       8.981   4.511  45.273  0.00  0.00      PROA  
ATOM   2995   CB PRO P 641       6.739   4.726  45.178  0.00  0.00      PROA  
ATOM   2996  HB1 PRO P 641       6.695   5.833  45.089  0.00  0.00      PROA  
ATOM   2997  HB2 PRO P 641       5.809   4.519  45.751  0.00  0.00      PROA  
ATOM   2998   CG PRO P 641       6.543   3.955  43.896  0.00  0.00      PROA  
ATOM   2999  HG1 PRO P 641       5.534   4.013  43.436  0.00  0.00      PROA  
ATOM   3000  HG2 PRO P 641       7.203   4.291  43.068  0.00  0.00      PROA  
ATOM   3001    C PRO P 641       8.205   4.288  47.221  0.00  0.00      PROA  
ATOM   3002    O PRO P 641       7.587   3.538  47.973  0.00  0.00      PROA  
ATOM   3003    N GLU P 642       8.964   5.265  47.734  0.00  0.00      PROA  
ATOM   3004   HN GLU P 642       9.610   5.661  47.085  0.00  0.00      PROA  
ATOM   3005   CA GLU P 642       9.096   5.800  49.027  0.00  0.00      PROA  
ATOM   3006   HA GLU P 642       8.731   5.080  49.745  0.00  0.00      PROA  
ATOM   3007   CB GLU P 642      10.574   6.172  49.351  0.00  0.00      PROA  
ATOM   3008  HB1 GLU P 642      10.516   6.657  50.348  0.00  0.00      PROA  
ATOM   3009  HB2 GLU P 642      10.898   6.883  48.561  0.00  0.00      PROA  
ATOM   3010   CG GLU P 642      11.503   4.930  49.394  0.00  0.00      PROA  
ATOM   3011  HG1 GLU P 642      11.683   4.489  48.390  0.00  0.00      PROA  
ATOM   3012  HG2 GLU P 642      11.216   4.115  50.093  0.00  0.00      PROA  
ATOM   3013   CD GLU P 642      12.868   5.371  49.867  0.00  0.00      PROA  
ATOM   3014  OE1 GLU P 642      13.370   4.830  50.897  0.00  0.00      PROA  
ATOM   3015  OE2 GLU P 642      13.538   6.251  49.217  0.00  0.00      PROA  
ATOM   3016    C GLU P 642       8.239   7.040  49.138  0.00  0.00      PROA  
ATOM   3017    O GLU P 642       7.831   7.348  50.252  0.00  0.00      PROA  
ATOM   3018    N ASN P 643       7.960   7.747  47.985  0.00  0.00      PROA  
ATOM   3019   HN ASN P 643       8.341   7.461  47.110  0.00  0.00      PROA  
ATOM   3020   CA ASN P 643       6.998   8.840  47.939  0.00  0.00      PROA  
ATOM   3021   HA ASN P 643       7.462   9.675  48.444  0.00  0.00      PROA  
ATOM   3022   CB ASN P 643       6.800   9.331  46.466  0.00  0.00      PROA  
ATOM   3023  HB1 ASN P 643       5.980  10.061  46.300  0.00  0.00      PROA  
ATOM   3024  HB2 ASN P 643       6.697   8.496  45.741  0.00  0.00      PROA  
ATOM   3025   CG ASN P 643       7.955  10.071  45.752  0.00  0.00      PROA  
ATOM   3026  OD1 ASN P 643       8.319   9.695  44.646  0.00  0.00      PROA  
ATOM   3027  ND2 ASN P 643       8.580  11.060  46.412  0.00  0.00      PROA  
ATOM   3028 HD21 ASN P 643       9.277  11.567  45.906  0.00  0.00      PROA  
ATOM   3029 HD22 ASN P 643       7.947  11.445  47.084  0.00  0.00      PROA  
ATOM   3030    C ASN P 643       5.662   8.574  48.505  0.00  0.00      PROA  
ATOM   3031    O ASN P 643       5.125   7.507  48.265  0.00  0.00      PROA  
ATOM   3032    N PRO P 644       5.077   9.509  49.290  0.00  0.00      PROA  
ATOM   3033   CD PRO P 644       5.713  10.734  49.856  0.00  0.00      PROA  
ATOM   3034  HD1 PRO P 644       6.332  11.234  49.080  0.00  0.00      PROA  
ATOM   3035  HD2 PRO P 644       6.469  10.396  50.597  0.00  0.00      PROA  
ATOM   3036   CA PRO P 644       3.602   9.586  49.432  0.00  0.00      PROA  
ATOM   3037   HA PRO P 644       3.394   8.877  50.220  0.00  0.00      PROA  
ATOM   3038   CB PRO P 644       3.360  11.054  49.854  0.00  0.00      PROA  
ATOM   3039  HB1 PRO P 644       2.404  11.188  50.405  0.00  0.00      PROA  
ATOM   3040  HB2 PRO P 644       3.239  11.586  48.886  0.00  0.00      PROA  
ATOM   3041   CG PRO P 644       4.629  11.454  50.561  0.00  0.00      PROA  
ATOM   3042  HG1 PRO P 644       4.878  12.533  50.648  0.00  0.00      PROA  
ATOM   3043  HG2 PRO P 644       4.406  11.032  51.565  0.00  0.00      PROA  
ATOM   3044    C PRO P 644       2.814   9.102  48.169  0.00  0.00      PROA  
ATOM   3045    O PRO P 644       3.153   9.651  47.142  0.00  0.00      PROA  
ATOM   3046    N ASN P 645       1.986   8.008  48.207  0.00  0.00      PROA  
ATOM   3047   HN ASN P 645       1.964   7.558  49.096  0.00  0.00      PROA  
ATOM   3048   CA ASN P 645       1.380   7.530  46.945  0.00  0.00      PROA  
ATOM   3049   HA ASN P 645       1.694   8.132  46.105  0.00  0.00      PROA  
ATOM   3050   CB ASN P 645       1.596   6.007  46.817  0.00  0.00      PROA  
ATOM   3051  HB1 ASN P 645       0.933   5.619  46.014  0.00  0.00      PROA  
ATOM   3052  HB2 ASN P 645       1.379   5.581  47.820  0.00  0.00      PROA  
ATOM   3053   CG ASN P 645       3.090   5.621  46.488  0.00  0.00      PROA  
ATOM   3054  OD1 ASN P 645       3.582   4.879  47.288  0.00  0.00      PROA  
ATOM   3055  ND2 ASN P 645       3.695   6.207  45.457  0.00  0.00      PROA  
ATOM   3056 HD21 ASN P 645       4.622   5.863  45.309  0.00  0.00      PROA  
ATOM   3057 HD22 ASN P 645       3.171   6.772  44.820  0.00  0.00      PROA  
ATOM   3058    C ASN P 645      -0.163   7.648  46.976  0.00  0.00      PROA  
ATOM   3059    O ASN P 645      -0.876   7.479  47.966  0.00  0.00      PROA  
ATOM   3060    N ASN P 646      -0.683   8.042  45.795  0.00  0.00      PROA  
ATOM   3061   HN ASN P 646      -0.066   8.296  45.054  0.00  0.00      PROA  
ATOM   3062   CA ASN P 646      -2.124   8.247  45.548  0.00  0.00      PROA  
ATOM   3063   HA ASN P 646      -2.719   7.974  46.406  0.00  0.00      PROA  
ATOM   3064   CB ASN P 646      -2.356   9.751  45.262  0.00  0.00      PROA  
ATOM   3065  HB1 ASN P 646      -3.379  10.005  44.911  0.00  0.00      PROA  
ATOM   3066  HB2 ASN P 646      -1.629  10.099  44.497  0.00  0.00      PROA  
ATOM   3067   CG ASN P 646      -2.150  10.771  46.404  0.00  0.00      PROA  
ATOM   3068  OD1 ASN P 646      -2.004  11.972  46.094  0.00  0.00      PROA  
ATOM   3069  ND2 ASN P 646      -2.331  10.401  47.671  0.00  0.00      PROA  
ATOM   3070 HD21 ASN P 646      -2.306  11.081  48.404  0.00  0.00      PROA  
ATOM   3071 HD22 ASN P 646      -2.351   9.406  47.769  0.00  0.00      PROA  
ATOM   3072    C ASN P 646      -2.584   7.520  44.251  0.00  0.00      PROA  
ATOM   3073    O ASN P 646      -2.845   6.343  44.332  0.00  0.00      PROA  
ATOM   3074    N HSD P 647      -2.473   7.991  43.092  0.00  0.00      PROA  
ATOM   3075   HN HSD P 647      -2.200   8.946  43.012  0.00  0.00      PROA  
ATOM   3076   CA HSD P 647      -2.864   7.353  41.837  0.00  0.00      PROA  
ATOM   3077   HA HSD P 647      -3.877   6.978  41.819  0.00  0.00      PROA  
ATOM   3078   CB HSD P 647      -2.762   8.364  40.576  0.00  0.00      PROA  
ATOM   3079  HB1 HSD P 647      -3.417   9.257  40.669  0.00  0.00      PROA  
ATOM   3080  HB2 HSD P 647      -3.250   7.817  39.741  0.00  0.00      PROA  
ATOM   3081  ND1 HSD P 647      -0.810   8.055  38.960  0.00  0.00      PROA  
ATOM   3082  HD1 HSD P 647      -1.056   7.235  38.444  0.00  0.00      PROA  
ATOM   3083   CG HSD P 647      -1.402   8.622  40.114  0.00  0.00      PROA  
ATOM   3084  CE1 HSD P 647       0.372   8.772  38.832  0.00  0.00      PROA  
ATOM   3085  HE1 HSD P 647       1.080   8.643  38.014  0.00  0.00      PROA  
ATOM   3086  NE2 HSD P 647       0.579   9.659  39.723  0.00  0.00      PROA  
ATOM   3087  CD2 HSD P 647      -0.542   9.631  40.483  0.00  0.00      PROA  
ATOM   3088  HD2 HSD P 647      -0.667  10.310  41.318  0.00  0.00      PROA  
ATOM   3089    C HSD P 647      -2.134   6.093  41.611  0.00  0.00      PROA  
ATOM   3090    O HSD P 647      -2.692   5.100  41.149  0.00  0.00      PROA  
ATOM   3091    N THR P 648      -0.791   6.013  41.922  0.00  0.00      PROA  
ATOM   3092   HN THR P 648      -0.382   6.848  42.281  0.00  0.00      PROA  
ATOM   3093   CA THR P 648       0.049   4.847  41.708  0.00  0.00      PROA  
ATOM   3094   HA THR P 648      -0.096   4.582  40.671  0.00  0.00      PROA  
ATOM   3095   CB THR P 648       1.568   5.190  41.763  0.00  0.00      PROA  
ATOM   3096   HB THR P 648       2.128   4.284  42.078  0.00  0.00      PROA  
ATOM   3097  OG1 THR P 648       1.850   6.280  42.546  0.00  0.00      PROA  
ATOM   3098  HG1 THR P 648       2.804   6.342  42.465  0.00  0.00      PROA  
ATOM   3099  CG2 THR P 648       2.027   5.685  40.384  0.00  0.00      PROA  
ATOM   3100 HG21 THR P 648       1.870   4.891  39.623  0.00  0.00      PROA  
ATOM   3101 HG22 THR P 648       3.095   5.985  40.317  0.00  0.00      PROA  
ATOM   3102 HG23 THR P 648       1.386   6.545  40.096  0.00  0.00      PROA  
ATOM   3103    C THR P 648      -0.267   3.762  42.711  0.00  0.00      PROA  
ATOM   3104    O THR P 648      -0.206   2.584  42.416  0.00  0.00      PROA  
ATOM   3105    N LEU P 649      -0.756   4.167  43.969  0.00  0.00      PROA  
ATOM   3106   HN LEU P 649      -0.811   5.067  44.395  0.00  0.00      PROA  
ATOM   3107   CA LEU P 649      -1.294   3.203  44.915  0.00  0.00      PROA  
ATOM   3108   HA LEU P 649      -0.521   2.458  45.031  0.00  0.00      PROA  
ATOM   3109   CB LEU P 649      -1.612   3.946  46.172  0.00  0.00      PROA  
ATOM   3110  HB1 LEU P 649      -2.367   4.753  46.056  0.00  0.00      PROA  
ATOM   3111  HB2 LEU P 649      -0.708   4.544  46.417  0.00  0.00      PROA  
ATOM   3112   CG LEU P 649      -1.940   3.050  47.367  0.00  0.00      PROA  
ATOM   3113   HG LEU P 649      -2.992   2.706  47.268  0.00  0.00      PROA  
ATOM   3114  CD1 LEU P 649      -1.065   1.745  47.533  0.00  0.00      PROA  
ATOM   3115 HD11 LEU P 649      -1.651   1.100  48.222  0.00  0.00      PROA  
ATOM   3116 HD12 LEU P 649      -0.063   1.993  47.945  0.00  0.00      PROA  
ATOM   3117 HD13 LEU P 649      -0.915   1.142  46.611  0.00  0.00      PROA  
ATOM   3118  CD2 LEU P 649      -1.916   3.762  48.703  0.00  0.00      PROA  
ATOM   3119 HD21 LEU P 649      -2.486   4.711  48.608  0.00  0.00      PROA  
ATOM   3120 HD22 LEU P 649      -0.969   4.275  48.976  0.00  0.00      PROA  
ATOM   3121 HD23 LEU P 649      -2.264   3.135  49.552  0.00  0.00      PROA  
ATOM   3122    C LEU P 649      -2.618   2.620  44.402  0.00  0.00      PROA  
ATOM   3123    O LEU P 649      -2.872   1.425  44.384  0.00  0.00      PROA  
ATOM   3124    N GLN P 650      -3.473   3.551  43.925  0.00  0.00      PROA  
ATOM   3125   HN GLN P 650      -3.287   4.530  43.967  0.00  0.00      PROA  
ATOM   3126   CA GLN P 650      -4.762   3.163  43.452  0.00  0.00      PROA  
ATOM   3127   HA GLN P 650      -5.313   2.660  44.233  0.00  0.00      PROA  
ATOM   3128   CB GLN P 650      -5.676   4.465  43.190  0.00  0.00      PROA  
ATOM   3129  HB1 GLN P 650      -6.511   4.120  42.544  0.00  0.00      PROA  
ATOM   3130  HB2 GLN P 650      -5.137   5.281  42.663  0.00  0.00      PROA  
ATOM   3131   CG GLN P 650      -6.337   5.065  44.457  0.00  0.00      PROA  
ATOM   3132  HG1 GLN P 650      -7.144   5.662  43.981  0.00  0.00      PROA  
ATOM   3133  HG2 GLN P 650      -5.704   5.876  44.877  0.00  0.00      PROA  
ATOM   3134   CD GLN P 650      -6.819   4.034  45.439  0.00  0.00      PROA  
ATOM   3135  OE1 GLN P 650      -6.207   3.873  46.539  0.00  0.00      PROA  
ATOM   3136  NE2 GLN P 650      -7.924   3.278  45.127  0.00  0.00      PROA  
ATOM   3137 HE21 GLN P 650      -8.411   2.832  45.878  0.00  0.00      PROA  
ATOM   3138 HE22 GLN P 650      -8.240   3.317  44.179  0.00  0.00      PROA  
ATOM   3139    C GLN P 650      -4.769   2.267  42.237  0.00  0.00      PROA  
ATOM   3140    O GLN P 650      -5.553   1.337  42.101  0.00  0.00      PROA  
ATOM   3141    N TYR P 651      -3.801   2.586  41.314  0.00  0.00      PROA  
ATOM   3142   HN TYR P 651      -3.352   3.475  41.363  0.00  0.00      PROA  
ATOM   3143   CA TYR P 651      -3.302   1.796  40.228  0.00  0.00      PROA  
ATOM   3144   HA TYR P 651      -4.130   1.834  39.535  0.00  0.00      PROA  
ATOM   3145   CB TYR P 651      -2.124   2.356  39.461  0.00  0.00      PROA  
ATOM   3146  HB1 TYR P 651      -1.182   2.350  40.051  0.00  0.00      PROA  
ATOM   3147  HB2 TYR P 651      -2.210   3.455  39.324  0.00  0.00      PROA  
ATOM   3148   CG TYR P 651      -1.763   1.452  38.292  0.00  0.00      PROA  
ATOM   3149  CD1 TYR P 651      -2.483   1.536  37.022  0.00  0.00      PROA  
ATOM   3150  HD1 TYR P 651      -3.374   2.144  36.969  0.00  0.00      PROA  
ATOM   3151  CE1 TYR P 651      -2.097   0.793  35.892  0.00  0.00      PROA  
ATOM   3152  HE1 TYR P 651      -2.645   0.834  34.962  0.00  0.00      PROA  
ATOM   3153   CZ TYR P 651      -1.018  -0.083  36.016  0.00  0.00      PROA  
ATOM   3154   OH TYR P 651      -0.746  -0.960  34.952  0.00  0.00      PROA  
ATOM   3155   HH TYR P 651       0.047  -1.392  35.278  0.00  0.00      PROA  
ATOM   3156  CD2 TYR P 651      -0.616   0.580  38.323  0.00  0.00      PROA  
ATOM   3157  HD2 TYR P 651      -0.157   0.382  39.280  0.00  0.00      PROA  
ATOM   3158  CE2 TYR P 651      -0.239  -0.163  37.192  0.00  0.00      PROA  
ATOM   3159  HE2 TYR P 651       0.588  -0.841  37.340  0.00  0.00      PROA  
ATOM   3160    C TYR P 651      -3.059   0.339  40.782  0.00  0.00      PROA  
ATOM   3161    O TYR P 651      -3.740  -0.603  40.386  0.00  0.00      PROA  
ATOM   3162    N TRP P 652      -2.204   0.181  41.810  0.00  0.00      PROA  
ATOM   3163   HN TRP P 652      -1.709   0.977  42.149  0.00  0.00      PROA  
ATOM   3164   CA TRP P 652      -1.778  -1.073  42.389  0.00  0.00      PROA  
ATOM   3165   HA TRP P 652      -1.428  -1.680  41.566  0.00  0.00      PROA  
ATOM   3166   CB TRP P 652      -0.698  -0.808  43.451  0.00  0.00      PROA  
ATOM   3167  HB1 TRP P 652      -1.117  -0.226  44.299  0.00  0.00      PROA  
ATOM   3168  HB2 TRP P 652      -0.012  -0.118  42.913  0.00  0.00      PROA  
ATOM   3169   CG TRP P 652      -0.059  -2.029  44.088  0.00  0.00      PROA  
ATOM   3170  CD1 TRP P 652       0.852  -2.908  43.555  0.00  0.00      PROA  
ATOM   3171  HD1 TRP P 652       1.355  -2.854  42.601  0.00  0.00      PROA  
ATOM   3172  NE1 TRP P 652       0.943  -4.076  44.306  0.00  0.00      PROA  
ATOM   3173  HE1 TRP P 652       1.430  -4.874  44.028  0.00  0.00      PROA  
ATOM   3174  CE2 TRP P 652       0.045  -4.016  45.270  0.00  0.00      PROA  
ATOM   3175  CD2 TRP P 652      -0.589  -2.782  45.168  0.00  0.00      PROA  
ATOM   3176  CE3 TRP P 652      -1.634  -2.552  46.038  0.00  0.00      PROA  
ATOM   3177  HE3 TRP P 652      -2.113  -1.584  46.048  0.00  0.00      PROA  
ATOM   3178  CZ3 TRP P 652      -2.004  -3.556  46.985  0.00  0.00      PROA  
ATOM   3179  HZ3 TRP P 652      -2.866  -3.431  47.624  0.00  0.00      PROA  
ATOM   3180  CZ2 TRP P 652      -0.283  -5.016  46.150  0.00  0.00      PROA  
ATOM   3181  HZ2 TRP P 652       0.264  -5.939  46.022  0.00  0.00      PROA  
ATOM   3182  CH2 TRP P 652      -1.291  -4.782  47.125  0.00  0.00      PROA  
ATOM   3183  HH2 TRP P 652      -1.607  -5.497  47.870  0.00  0.00      PROA  
ATOM   3184    C TRP P 652      -2.964  -1.868  42.913  0.00  0.00      PROA  
ATOM   3185    O TRP P 652      -3.235  -3.016  42.622  0.00  0.00      PROA  
ATOM   3186    N LYS P 653      -3.843  -1.228  43.711  0.00  0.00      PROA  
ATOM   3187   HN LYS P 653      -3.634  -0.261  43.836  0.00  0.00      PROA  
ATOM   3188   CA LYS P 653      -5.020  -1.813  44.332  0.00  0.00      PROA  
ATOM   3189   HA LYS P 653      -4.673  -2.674  44.883  0.00  0.00      PROA  
ATOM   3190   CB LYS P 653      -5.583  -0.723  45.305  0.00  0.00      PROA  
ATOM   3191  HB1 LYS P 653      -6.589  -0.917  45.733  0.00  0.00      PROA  
ATOM   3192  HB2 LYS P 653      -5.463   0.201  44.700  0.00  0.00      PROA  
ATOM   3193   CG LYS P 653      -4.693  -0.500  46.550  0.00  0.00      PROA  
ATOM   3194  HG1 LYS P 653      -3.804   0.111  46.284  0.00  0.00      PROA  
ATOM   3195  HG2 LYS P 653      -4.255  -1.429  46.974  0.00  0.00      PROA  
ATOM   3196   CD LYS P 653      -5.425   0.238  47.750  0.00  0.00      PROA  
ATOM   3197  HD1 LYS P 653      -6.197  -0.504  48.044  0.00  0.00      PROA  
ATOM   3198  HD2 LYS P 653      -5.936   1.168  47.422  0.00  0.00      PROA  
ATOM   3199   CE LYS P 653      -4.619   0.576  48.998  0.00  0.00      PROA  
ATOM   3200  HE1 LYS P 653      -3.817   1.282  48.696  0.00  0.00      PROA  
ATOM   3201  HE2 LYS P 653      -4.131  -0.368  49.321  0.00  0.00      PROA  
ATOM   3202   NZ LYS P 653      -5.476   1.086  50.078  0.00  0.00      PROA  
ATOM   3203  HZ1 LYS P 653      -5.869   1.986  49.735  0.00  0.00      PROA  
ATOM   3204  HZ2 LYS P 653      -4.887   1.186  50.929  0.00  0.00      PROA  
ATOM   3205  HZ3 LYS P 653      -6.288   0.473  50.297  0.00  0.00      PROA  
ATOM   3206    C LYS P 653      -6.123  -2.177  43.400  0.00  0.00      PROA  
ATOM   3207    O LYS P 653      -6.652  -3.292  43.505  0.00  0.00      PROA  
ATOM   3208    N GLU P 654      -6.425  -1.417  42.392  0.00  0.00      PROA  
ATOM   3209   HN GLU P 654      -5.866  -0.611  42.212  0.00  0.00      PROA  
ATOM   3210   CA GLU P 654      -7.598  -1.542  41.557  0.00  0.00      PROA  
ATOM   3211   HA GLU P 654      -8.428  -2.024  42.053  0.00  0.00      PROA  
ATOM   3212   CB GLU P 654      -8.107  -0.093  41.224  0.00  0.00      PROA  
ATOM   3213  HB1 GLU P 654      -8.894  -0.313  40.472  0.00  0.00      PROA  
ATOM   3214  HB2 GLU P 654      -7.372   0.551  40.694  0.00  0.00      PROA  
ATOM   3215   CG GLU P 654      -8.843   0.612  42.449  0.00  0.00      PROA  
ATOM   3216  HG1 GLU P 654      -8.169   0.738  43.323  0.00  0.00      PROA  
ATOM   3217  HG2 GLU P 654      -9.745   0.026  42.725  0.00  0.00      PROA  
ATOM   3218   CD GLU P 654      -9.397   1.963  41.966  0.00  0.00      PROA  
ATOM   3219  OE1 GLU P 654     -10.123   1.973  40.999  0.00  0.00      PROA  
ATOM   3220  OE2 GLU P 654      -9.212   3.009  42.626  0.00  0.00      PROA  
ATOM   3221    C GLU P 654      -7.267  -2.422  40.385  0.00  0.00      PROA  
ATOM   3222    O GLU P 654      -8.071  -3.129  39.802  0.00  0.00      PROA  
ATOM   3223    N HSD P 655      -5.999  -2.402  39.875  0.00  0.00      PROA  
ATOM   3224   HN HSD P 655      -5.341  -1.739  40.222  0.00  0.00      PROA  
ATOM   3225   CA HSD P 655      -5.642  -3.140  38.621  0.00  0.00      PROA  
ATOM   3226   HA HSD P 655      -6.537  -3.311  38.041  0.00  0.00      PROA  
ATOM   3227   CB HSD P 655      -4.624  -2.449  37.709  0.00  0.00      PROA  
ATOM   3228  HB1 HSD P 655      -4.293  -3.157  36.919  0.00  0.00      PROA  
ATOM   3229  HB2 HSD P 655      -3.689  -2.225  38.266  0.00  0.00      PROA  
ATOM   3230  ND1 HSD P 655      -5.373  -0.904  35.796  0.00  0.00      PROA  
ATOM   3231  HD1 HSD P 655      -4.924  -1.398  35.051  0.00  0.00      PROA  
ATOM   3232   CG HSD P 655      -5.294  -1.208  37.160  0.00  0.00      PROA  
ATOM   3233  CE1 HSD P 655      -5.735   0.338  35.682  0.00  0.00      PROA  
ATOM   3234  HE1 HSD P 655      -5.822   0.861  34.729  0.00  0.00      PROA  
ATOM   3235  NE2 HSD P 655      -6.091   0.852  36.870  0.00  0.00      PROA  
ATOM   3236  CD2 HSD P 655      -5.731  -0.057  37.810  0.00  0.00      PROA  
ATOM   3237  HD2 HSD P 655      -5.874   0.148  38.864  0.00  0.00      PROA  
ATOM   3238    C HSD P 655      -5.082  -4.532  38.906  0.00  0.00      PROA  
ATOM   3239    O HSD P 655      -4.962  -5.359  38.015  0.00  0.00      PROA  
ATOM   3240    N SER P 656      -4.812  -4.862  40.198  0.00  0.00      PROA  
ATOM   3241   HN SER P 656      -4.982  -4.186  40.910  0.00  0.00      PROA  
ATOM   3242   CA SER P 656      -4.654  -6.220  40.705  0.00  0.00      PROA  
ATOM   3243   HA SER P 656      -4.879  -6.080  41.752  0.00  0.00      PROA  
ATOM   3244   CB SER P 656      -5.630  -7.360  40.096  0.00  0.00      PROA  
ATOM   3245  HB1 SER P 656      -5.333  -8.308  40.594  0.00  0.00      PROA  
ATOM   3246  HB2 SER P 656      -5.398  -7.501  39.019  0.00  0.00      PROA  
ATOM   3247   OG SER P 656      -6.981  -7.089  40.431  0.00  0.00      PROA  
ATOM   3248  HG1 SER P 656      -7.179  -7.699  41.145  0.00  0.00      PROA  
ATOM   3249    C SER P 656      -3.214  -6.708  40.672  0.00  0.00      PROA  
ATOM   3250    O SER P 656      -2.807  -7.901  40.482  0.00  0.00      PROA  
ATOM   3251    N ILE P 657      -2.254  -5.748  40.617  0.00  0.00      PROA  
ATOM   3252   HN ILE P 657      -2.451  -4.801  40.858  0.00  0.00      PROA  
ATOM   3253   CA ILE P 657      -0.830  -5.853  40.510  0.00  0.00      PROA  
ATOM   3254   HA ILE P 657      -0.671  -6.331  39.554  0.00  0.00      PROA  
ATOM   3255   CB ILE P 657      -0.269  -4.410  40.452  0.00  0.00      PROA  
ATOM   3256   HB ILE P 657      -0.409  -4.013  41.480  0.00  0.00      PROA  
ATOM   3257  CG2 ILE P 657       1.236  -4.443  40.162  0.00  0.00      PROA  
ATOM   3258 HG21 ILE P 657       1.564  -5.078  39.312  0.00  0.00      PROA  
ATOM   3259 HG22 ILE P 657       1.877  -4.864  40.966  0.00  0.00      PROA  
ATOM   3260 HG23 ILE P 657       1.695  -3.454  39.950  0.00  0.00      PROA  
ATOM   3261  CG1 ILE P 657      -0.930  -3.511  39.415  0.00  0.00      PROA  
ATOM   3262 HG11 ILE P 657      -0.250  -2.641  39.539  0.00  0.00      PROA  
ATOM   3263 HG12 ILE P 657      -1.935  -3.140  39.707  0.00  0.00      PROA  
ATOM   3264   CD ILE P 657      -0.931  -4.037  38.001  0.00  0.00      PROA  
ATOM   3265  HD1 ILE P 657      -0.821  -3.279  37.196  0.00  0.00      PROA  
ATOM   3266  HD2 ILE P 657      -1.818  -4.677  37.807  0.00  0.00      PROA  
ATOM   3267  HD3 ILE P 657       0.014  -4.583  37.793  0.00  0.00      PROA  
ATOM   3268    C ILE P 657      -0.249  -6.639  41.636  0.00  0.00      PROA  
ATOM   3269    O ILE P 657      -0.664  -6.492  42.824  0.00  0.00      PROA  
ATOM   3270    N PRO P 658       0.659  -7.557  41.405  0.00  0.00      PROA  
ATOM   3271   CD PRO P 658       0.970  -8.144  40.091  0.00  0.00      PROA  
ATOM   3272  HD1 PRO P 658       1.559  -7.426  39.481  0.00  0.00      PROA  
ATOM   3273  HD2 PRO P 658       0.053  -8.378  39.508  0.00  0.00      PROA  
ATOM   3274   CA PRO P 658       1.429  -8.251  42.447  0.00  0.00      PROA  
ATOM   3275   HA PRO P 658       0.715  -8.815  43.029  0.00  0.00      PROA  
ATOM   3276   CB PRO P 658       2.422  -9.182  41.605  0.00  0.00      PROA  
ATOM   3277  HB1 PRO P 658       2.695 -10.049  42.242  0.00  0.00      PROA  
ATOM   3278  HB2 PRO P 658       3.328  -8.557  41.455  0.00  0.00      PROA  
ATOM   3279   CG PRO P 658       1.702  -9.457  40.313  0.00  0.00      PROA  
ATOM   3280  HG1 PRO P 658       2.382  -9.602  39.446  0.00  0.00      PROA  
ATOM   3281  HG2 PRO P 658       1.234 -10.461  40.393  0.00  0.00      PROA  
ATOM   3282    C PRO P 658       2.120  -7.297  43.402  0.00  0.00      PROA  
ATOM   3283    O PRO P 658       2.619  -6.285  43.032  0.00  0.00      PROA  
ATOM   3284    N THR P 659       2.227  -7.654  44.690  0.00  0.00      PROA  
ATOM   3285   HN THR P 659       1.575  -8.365  44.942  0.00  0.00      PROA  
ATOM   3286   CA THR P 659       3.111  -7.044  45.681  0.00  0.00      PROA  
ATOM   3287   HA THR P 659       2.694  -6.071  45.890  0.00  0.00      PROA  
ATOM   3288   CB THR P 659       3.258  -7.862  46.965  0.00  0.00      PROA  
ATOM   3289   HB THR P 659       3.935  -7.450  47.744  0.00  0.00      PROA  
ATOM   3290  OG1 THR P 659       3.619  -9.197  46.650  0.00  0.00      PROA  
ATOM   3291  HG1 THR P 659       4.377  -9.406  47.200  0.00  0.00      PROA  
ATOM   3292  CG2 THR P 659       1.813  -7.964  47.642  0.00  0.00      PROA  
ATOM   3293 HG21 THR P 659       1.955  -8.640  48.512  0.00  0.00      PROA  
ATOM   3294 HG22 THR P 659       1.142  -8.509  46.944  0.00  0.00      PROA  
ATOM   3295 HG23 THR P 659       1.360  -6.999  47.955  0.00  0.00      PROA  
ATOM   3296    C THR P 659       4.589  -6.677  45.190  0.00  0.00      PROA  
ATOM   3297    O THR P 659       5.049  -7.010  44.136  0.00  0.00      PROA  
ATOM   3298    N ALA P 660       5.314  -5.834  45.973  0.00  0.00      PROA  
ATOM   3299   HN ALA P 660       4.943  -5.508  46.839  0.00  0.00      PROA  
ATOM   3300   CA ALA P 660       6.573  -5.338  45.915  0.00  0.00      PROA  
ATOM   3301   HA ALA P 660       6.508  -4.636  45.097  0.00  0.00      PROA  
ATOM   3302   CB ALA P 660       6.841  -4.499  47.170  0.00  0.00      PROA  
ATOM   3303  HB1 ALA P 660       7.896  -4.168  47.276  0.00  0.00      PROA  
ATOM   3304  HB2 ALA P 660       6.596  -5.164  48.026  0.00  0.00      PROA  
ATOM   3305  HB3 ALA P 660       6.099  -3.676  47.087  0.00  0.00      PROA  
ATOM   3306    C ALA P 660       7.769  -6.289  45.886  0.00  0.00      PROA  
ATOM   3307    O ALA P 660       8.855  -5.988  45.432  0.00  0.00      PROA  
ATOM   3308    N ASP P 661       7.483  -7.520  46.300  0.00  0.00      PROA  
ATOM   3309   HN ASP P 661       6.601  -7.641  46.749  0.00  0.00      PROA  
ATOM   3310   CA ASP P 661       8.305  -8.712  46.295  0.00  0.00      PROA  
ATOM   3311   HA ASP P 661       9.043  -8.567  47.070  0.00  0.00      PROA  
ATOM   3312   CB ASP P 661       7.360  -9.889  46.613  0.00  0.00      PROA  
ATOM   3313  HB1 ASP P 661       7.851 -10.879  46.495  0.00  0.00      PROA  
ATOM   3314  HB2 ASP P 661       6.536  -9.922  45.869  0.00  0.00      PROA  
ATOM   3315   CG ASP P 661       6.839  -9.877  48.033  0.00  0.00      PROA  
ATOM   3316  OD1 ASP P 661       5.629 -10.072  48.260  0.00  0.00      PROA  
ATOM   3317  OD2 ASP P 661       7.678  -9.729  48.931  0.00  0.00      PROA  
ATOM   3318    C ASP P 661       9.030  -9.069  44.974  0.00  0.00      PROA  
ATOM   3319    O ASP P 661      10.262  -9.101  44.946  0.00  0.00      PROA  
ATOM   3320    N VAL P 662       8.126  -9.090  43.903  0.00  0.00      PROA  
ATOM   3321   HN VAL P 662       7.153  -8.935  44.054  0.00  0.00      PROA  
ATOM   3322   CA VAL P 662       8.518  -9.267  42.550  0.00  0.00      PROA  
ATOM   3323   HA VAL P 662       9.258 -10.052  42.491  0.00  0.00      PROA  
ATOM   3324   CB VAL P 662       7.437  -9.674  41.648  0.00  0.00      PROA  
ATOM   3325   HB VAL P 662       7.868  -9.626  40.625  0.00  0.00      PROA  
ATOM   3326  CG1 VAL P 662       6.953 -11.124  41.969  0.00  0.00      PROA  
ATOM   3327 HG11 VAL P 662       6.134 -11.392  41.267  0.00  0.00      PROA  
ATOM   3328 HG12 VAL P 662       6.454 -11.225  42.956  0.00  0.00      PROA  
ATOM   3329 HG13 VAL P 662       7.831 -11.774  41.766  0.00  0.00      PROA  
ATOM   3330  CG2 VAL P 662       6.273  -8.726  41.684  0.00  0.00      PROA  
ATOM   3331 HG21 VAL P 662       5.804  -8.622  42.685  0.00  0.00      PROA  
ATOM   3332 HG22 VAL P 662       5.428  -9.016  41.023  0.00  0.00      PROA  
ATOM   3333 HG23 VAL P 662       6.590  -7.727  41.315  0.00  0.00      PROA  
ATOM   3334    C VAL P 662       9.380  -8.243  41.953  0.00  0.00      PROA  
ATOM   3335    O VAL P 662      10.349  -8.491  41.183  0.00  0.00      PROA  
ATOM   3336    N ASN P 663       9.108  -6.951  42.313  0.00  0.00      PROA  
ATOM   3337   HN ASN P 663       8.332  -6.743  42.902  0.00  0.00      PROA  
ATOM   3338   CA ASN P 663       9.968  -5.774  41.890  0.00  0.00      PROA  
ATOM   3339   HA ASN P 663      10.186  -5.743  40.833  0.00  0.00      PROA  
ATOM   3340   CB ASN P 663       9.325  -4.421  42.402  0.00  0.00      PROA  
ATOM   3341  HB1 ASN P 663       9.879  -3.555  41.982  0.00  0.00      PROA  
ATOM   3342  HB2 ASN P 663       9.456  -4.375  43.504  0.00  0.00      PROA  
ATOM   3343   CG ASN P 663       7.901  -4.015  41.979  0.00  0.00      PROA  
ATOM   3344  OD1 ASN P 663       7.152  -4.929  41.752  0.00  0.00      PROA  
ATOM   3345  ND2 ASN P 663       7.559  -2.750  41.792  0.00  0.00      PROA  
ATOM   3346 HD21 ASN P 663       6.615  -2.562  41.518  0.00  0.00      PROA  
ATOM   3347 HD22 ASN P 663       8.127  -1.991  42.110  0.00  0.00      PROA  
ATOM   3348    C ASN P 663      11.333  -6.014  42.549  0.00  0.00      PROA  
ATOM   3349    O ASN P 663      12.396  -5.896  41.983  0.00  0.00      PROA  
ATOM   3350    N TRP P 664      11.437  -6.333  43.832  0.00  0.00      PROA  
ATOM   3351   HN TRP P 664      10.700  -6.291  44.502  0.00  0.00      PROA  
ATOM   3352   CA TRP P 664      12.698  -6.520  44.508  0.00  0.00      PROA  
ATOM   3353   HA TRP P 664      13.304  -5.716  44.115  0.00  0.00      PROA  
ATOM   3354   CB TRP P 664      12.508  -6.280  46.038  0.00  0.00      PROA  
ATOM   3355  HB1 TRP P 664      13.438  -6.414  46.632  0.00  0.00      PROA  
ATOM   3356  HB2 TRP P 664      11.793  -7.081  46.325  0.00  0.00      PROA  
ATOM   3357   CG TRP P 664      11.826  -5.013  46.499  0.00  0.00      PROA  
ATOM   3358  CD1 TRP P 664      12.057  -3.807  45.902  0.00  0.00      PROA  
ATOM   3359  HD1 TRP P 664      12.759  -3.487  45.147  0.00  0.00      PROA  
ATOM   3360  NE1 TRP P 664      11.412  -2.784  46.630  0.00  0.00      PROA  
ATOM   3361  HE1 TRP P 664      11.701  -1.859  46.744  0.00  0.00      PROA  
ATOM   3362  CE2 TRP P 664      10.864  -3.351  47.747  0.00  0.00      PROA  
ATOM   3363  CD2 TRP P 664      10.985  -4.763  47.653  0.00  0.00      PROA  
ATOM   3364  CE3 TRP P 664      10.421  -5.563  48.591  0.00  0.00      PROA  
ATOM   3365  HE3 TRP P 664      10.379  -6.642  48.621  0.00  0.00      PROA  
ATOM   3366  CZ3 TRP P 664       9.770  -4.996  49.702  0.00  0.00      PROA  
ATOM   3367  HZ3 TRP P 664       9.299  -5.635  50.435  0.00  0.00      PROA  
ATOM   3368  CZ2 TRP P 664      10.154  -2.726  48.759  0.00  0.00      PROA  
ATOM   3369  HZ2 TRP P 664       9.900  -1.682  48.869  0.00  0.00      PROA  
ATOM   3370  CH2 TRP P 664       9.608  -3.604  49.707  0.00  0.00      PROA  
ATOM   3371  HH2 TRP P 664       9.144  -3.158  50.575  0.00  0.00      PROA  
ATOM   3372    C TRP P 664      13.459  -7.829  44.219  0.00  0.00      PROA  
ATOM   3373    O TRP P 664      14.625  -8.024  44.503  0.00  0.00      PROA  
ATOM   3374    N ALA P 665      12.795  -8.800  43.621  0.00  0.00      PROA  
ATOM   3375   HN ALA P 665      11.798  -8.777  43.623  0.00  0.00      PROA  
ATOM   3376   CA ALA P 665      13.339  -9.991  42.988  0.00  0.00      PROA  
ATOM   3377   HA ALA P 665      14.244 -10.363  43.445  0.00  0.00      PROA  
ATOM   3378   CB ALA P 665      12.231 -11.042  43.206  0.00  0.00      PROA  
ATOM   3379  HB1 ALA P 665      11.776 -10.927  44.213  0.00  0.00      PROA  
ATOM   3380  HB2 ALA P 665      12.601 -12.079  43.060  0.00  0.00      PROA  
ATOM   3381  HB3 ALA P 665      11.429 -10.787  42.480  0.00  0.00      PROA  
ATOM   3382    C ALA P 665      13.676  -9.792  41.545  0.00  0.00      PROA  
ATOM   3383    O ALA P 665      14.083 -10.743  40.801  0.00  0.00      PROA  
ATOM   3384    N ASN P 666      13.627  -8.551  41.090  0.00  0.00      PROA  
ATOM   3385   HN ASN P 666      13.282  -7.906  41.768  0.00  0.00      PROA  
ATOM   3386   CA ASN P 666      13.980  -8.067  39.709  0.00  0.00      PROA  
ATOM   3387   HA ASN P 666      13.994  -6.988  39.761  0.00  0.00      PROA  
ATOM   3388   CB ASN P 666      15.343  -8.451  39.145  0.00  0.00      PROA  
ATOM   3389  HB1 ASN P 666      15.499  -7.890  38.199  0.00  0.00      PROA  
ATOM   3390  HB2 ASN P 666      15.486  -9.539  38.974  0.00  0.00      PROA  
ATOM   3391   CG ASN P 666      16.413  -7.972  40.149  0.00  0.00      PROA  
ATOM   3392  OD1 ASN P 666      16.215  -7.143  40.992  0.00  0.00      PROA  
ATOM   3393  ND2 ASN P 666      17.608  -8.531  40.010  0.00  0.00      PROA  
ATOM   3394 HD21 ASN P 666      18.359  -8.158  40.555  0.00  0.00      PROA  
ATOM   3395 HD22 ASN P 666      17.767  -9.357  39.468  0.00  0.00      PROA  
ATOM   3396    C ASN P 666      12.938  -8.389  38.661  0.00  0.00      PROA  
ATOM   3397    O ASN P 666      12.479  -9.505  38.496  0.00  0.00      PROA  
ATOM   3398    N LEU P 667      12.728  -7.388  37.777  0.00  0.00      PROA  
ATOM   3399   HN LEU P 667      13.177  -6.497  37.781  0.00  0.00      PROA  
ATOM   3400   CA LEU P 667      11.833  -7.494  36.627  0.00  0.00      PROA  
ATOM   3401   HA LEU P 667      11.661  -8.512  36.311  0.00  0.00      PROA  
ATOM   3402   CB LEU P 667      10.623  -6.545  36.815  0.00  0.00      PROA  
ATOM   3403  HB1 LEU P 667      10.045  -6.310  35.896  0.00  0.00      PROA  
ATOM   3404  HB2 LEU P 667      11.069  -5.578  37.131  0.00  0.00      PROA  
ATOM   3405   CG LEU P 667       9.610  -6.986  37.895  0.00  0.00      PROA  
ATOM   3406   HG LEU P 667      10.226  -7.156  38.803  0.00  0.00      PROA  
ATOM   3407  CD1 LEU P 667       8.552  -5.898  38.182  0.00  0.00      PROA  
ATOM   3408 HD11 LEU P 667       8.996  -4.931  38.501  0.00  0.00      PROA  
ATOM   3409 HD12 LEU P 667       7.925  -6.231  39.036  0.00  0.00      PROA  
ATOM   3410 HD13 LEU P 667       7.850  -5.848  37.323  0.00  0.00      PROA  
ATOM   3411  CD2 LEU P 667       9.004  -8.249  37.324  0.00  0.00      PROA  
ATOM   3412 HD21 LEU P 667       9.716  -9.038  37.000  0.00  0.00      PROA  
ATOM   3413 HD22 LEU P 667       8.515  -7.982  36.363  0.00  0.00      PROA  
ATOM   3414 HD23 LEU P 667       8.215  -8.707  37.959  0.00  0.00      PROA  
ATOM   3415    C LEU P 667      12.608  -6.880  35.458  0.00  0.00      PROA  
ATOM   3416    O LEU P 667      13.679  -6.357  35.641  0.00  0.00      PROA  
ATOM   3417    N THR P 668      12.115  -7.018  34.211  0.00  0.00      PROA  
ATOM   3418   HN THR P 668      11.176  -7.336  34.102  0.00  0.00      PROA  
ATOM   3419   CA THR P 668      12.482  -6.137  33.121  0.00  0.00      PROA  
ATOM   3420   HA THR P 668      13.508  -5.856  33.311  0.00  0.00      PROA  
ATOM   3421   CB THR P 668      12.299  -6.828  31.805  0.00  0.00      PROA  
ATOM   3422   HB THR P 668      12.741  -6.174  31.023  0.00  0.00      PROA  
ATOM   3423  OG1 THR P 668      10.979  -7.156  31.485  0.00  0.00      PROA  
ATOM   3424  HG1 THR P 668      10.694  -7.858  32.075  0.00  0.00      PROA  
ATOM   3425  CG2 THR P 668      13.160  -8.157  31.804  0.00  0.00      PROA  
ATOM   3426 HG21 THR P 668      14.212  -7.835  31.960  0.00  0.00      PROA  
ATOM   3427 HG22 THR P 668      13.093  -8.590  30.783  0.00  0.00      PROA  
ATOM   3428 HG23 THR P 668      12.767  -8.897  32.533  0.00  0.00      PROA  
ATOM   3429    C THR P 668      11.747  -4.801  33.091  0.00  0.00      PROA  
ATOM   3430    O THR P 668      10.851  -4.525  33.889  0.00  0.00      PROA  
ATOM   3431    N VAL P 669      12.303  -3.933  32.257  0.00  0.00      PROA  
ATOM   3432   HN VAL P 669      13.145  -4.074  31.742  0.00  0.00      PROA  
ATOM   3433   CA VAL P 669      11.826  -2.502  32.155  0.00  0.00      PROA  
ATOM   3434   HA VAL P 669      11.997  -1.915  33.045  0.00  0.00      PROA  
ATOM   3435   CB VAL P 669      12.647  -1.756  31.150  0.00  0.00      PROA  
ATOM   3436   HB VAL P 669      12.465  -2.041  30.091  0.00  0.00      PROA  
ATOM   3437  CG1 VAL P 669      12.321  -0.229  31.262  0.00  0.00      PROA  
ATOM   3438 HG11 VAL P 669      13.041   0.375  30.671  0.00  0.00      PROA  
ATOM   3439 HG12 VAL P 669      12.353  -0.049  32.358  0.00  0.00      PROA  
ATOM   3440 HG13 VAL P 669      11.305  -0.078  30.838  0.00  0.00      PROA  
ATOM   3441  CG2 VAL P 669      14.131  -2.178  31.202  0.00  0.00      PROA  
ATOM   3442 HG21 VAL P 669      14.715  -1.472  30.573  0.00  0.00      PROA  
ATOM   3443 HG22 VAL P 669      14.374  -3.196  30.831  0.00  0.00      PROA  
ATOM   3444 HG23 VAL P 669      14.546  -2.123  32.232  0.00  0.00      PROA  
ATOM   3445    C VAL P 669      10.383  -2.352  31.788  0.00  0.00      PROA  
ATOM   3446    O VAL P 669       9.695  -1.734  32.615  0.00  0.00      PROA  
ATOM   3447    N SER P 670       9.773  -3.122  30.810  0.00  0.00      PROA  
ATOM   3448   HN SER P 670      10.320  -3.780  30.299  0.00  0.00      PROA  
ATOM   3449   CA SER P 670       8.327  -3.175  30.487  0.00  0.00      PROA  
ATOM   3450   HA SER P 670       7.789  -2.274  30.234  0.00  0.00      PROA  
ATOM   3451   CB SER P 670       8.218  -4.092  29.254  0.00  0.00      PROA  
ATOM   3452  HB1 SER P 670       8.842  -3.760  28.397  0.00  0.00      PROA  
ATOM   3453  HB2 SER P 670       7.173  -4.080  28.878  0.00  0.00      PROA  
ATOM   3454   OG SER P 670       8.531  -5.507  29.506  0.00  0.00      PROA  
ATOM   3455  HG1 SER P 670       9.478  -5.665  29.493  0.00  0.00      PROA  
ATOM   3456    C SER P 670       7.389  -3.757  31.541  0.00  0.00      PROA  
ATOM   3457    O SER P 670       6.290  -3.357  31.750  0.00  0.00      PROA  
ATOM   3458    N GLU P 671       7.812  -4.759  32.304  0.00  0.00      PROA  
ATOM   3459   HN GLU P 671       8.679  -5.149  32.002  0.00  0.00      PROA  
ATOM   3460   CA GLU P 671       7.204  -5.440  33.430  0.00  0.00      PROA  
ATOM   3461   HA GLU P 671       6.216  -5.637  33.039  0.00  0.00      PROA  
ATOM   3462   CB GLU P 671       8.039  -6.704  33.792  0.00  0.00      PROA  
ATOM   3463  HB1 GLU P 671       7.708  -7.027  34.802  0.00  0.00      PROA  
ATOM   3464  HB2 GLU P 671       9.086  -6.382  33.983  0.00  0.00      PROA  
ATOM   3465   CG GLU P 671       8.035  -7.927  32.760  0.00  0.00      PROA  
ATOM   3466  HG1 GLU P 671       8.314  -7.563  31.748  0.00  0.00      PROA  
ATOM   3467  HG2 GLU P 671       7.027  -8.356  32.573  0.00  0.00      PROA  
ATOM   3468   CD GLU P 671       8.913  -9.051  33.260  0.00  0.00      PROA  
ATOM   3469  OE1 GLU P 671      10.056  -8.871  33.621  0.00  0.00      PROA  
ATOM   3470  OE2 GLU P 671       8.370 -10.213  33.283  0.00  0.00      PROA  
ATOM   3471    C GLU P 671       7.145  -4.578  34.670  0.00  0.00      PROA  
ATOM   3472    O GLU P 671       6.091  -4.307  35.232  0.00  0.00      PROA  
ATOM   3473    N CYS P 672       8.206  -3.867  35.063  0.00  0.00      PROA  
ATOM   3474   HN CYS P 672       9.102  -3.938  34.631  0.00  0.00      PROA  
ATOM   3475   CA CYS P 672       8.198  -2.915  36.193  0.00  0.00      PROA  
ATOM   3476   HA CYS P 672       7.595  -3.372  36.963  0.00  0.00      PROA  
ATOM   3477   CB CYS P 672       9.715  -2.630  36.454  0.00  0.00      PROA  
ATOM   3478  HB1 CYS P 672      10.085  -2.126  35.536  0.00  0.00      PROA  
ATOM   3479  HB2 CYS P 672      10.363  -3.516  36.627  0.00  0.00      PROA  
ATOM   3480   SG CYS P 672      10.003  -1.508  37.763  0.00  0.00      PROA  
ATOM   3481    C CYS P 672       7.473  -1.664  35.799  0.00  0.00      PROA  
ATOM   3482    O CYS P 672       6.788  -1.048  36.562  0.00  0.00      PROA  
ATOM   3483    N GLN P 673       7.592  -1.131  34.559  0.00  0.00      PROA  
ATOM   3484   HN GLN P 673       8.211  -1.561  33.907  0.00  0.00      PROA  
ATOM   3485   CA GLN P 673       6.854  -0.029  34.148  0.00  0.00      PROA  
ATOM   3486   HA GLN P 673       6.964   0.748  34.890  0.00  0.00      PROA  
ATOM   3487   CB GLN P 673       7.357   0.418  32.738  0.00  0.00      PROA  
ATOM   3488  HB1 GLN P 673       6.707   1.162  32.228  0.00  0.00      PROA  
ATOM   3489  HB2 GLN P 673       7.679  -0.511  32.220  0.00  0.00      PROA  
ATOM   3490   CG GLN P 673       8.630   1.237  32.974  0.00  0.00      PROA  
ATOM   3491  HG1 GLN P 673       9.498   0.709  33.424  0.00  0.00      PROA  
ATOM   3492  HG2 GLN P 673       8.434   2.079  33.671  0.00  0.00      PROA  
ATOM   3493   CD GLN P 673       9.187   1.725  31.618  0.00  0.00      PROA  
ATOM   3494  OE1 GLN P 673       8.860   1.217  30.562  0.00  0.00      PROA  
ATOM   3495  NE2 GLN P 673      10.041   2.746  31.667  0.00  0.00      PROA  
ATOM   3496 HE21 GLN P 673      10.347   3.146  30.803  0.00  0.00      PROA  
ATOM   3497 HE22 GLN P 673      10.360   3.208  32.494  0.00  0.00      PROA  
ATOM   3498    C GLN P 673       5.355  -0.283  34.109  0.00  0.00      PROA  
ATOM   3499    O GLN P 673       4.542   0.552  34.448  0.00  0.00      PROA  
ATOM   3500    N GLU P 674       4.949  -1.490  33.743  0.00  0.00      PROA  
ATOM   3501   HN GLU P 674       5.664  -2.160  33.559  0.00  0.00      PROA  
ATOM   3502   CA GLU P 674       3.538  -1.856  33.766  0.00  0.00      PROA  
ATOM   3503   HA GLU P 674       2.959  -1.034  33.373  0.00  0.00      PROA  
ATOM   3504   CB GLU P 674       3.173  -3.081  32.729  0.00  0.00      PROA  
ATOM   3505  HB1 GLU P 674       4.060  -3.748  32.796  0.00  0.00      PROA  
ATOM   3506  HB2 GLU P 674       3.086  -2.633  31.717  0.00  0.00      PROA  
ATOM   3507   CG GLU P 674       1.925  -3.932  33.046  0.00  0.00      PROA  
ATOM   3508  HG1 GLU P 674       1.069  -3.224  33.056  0.00  0.00      PROA  
ATOM   3509  HG2 GLU P 674       2.036  -4.451  34.022  0.00  0.00      PROA  
ATOM   3510   CD GLU P 674       1.603  -4.996  31.997  0.00  0.00      PROA  
ATOM   3511  OE1 GLU P 674       2.525  -5.396  31.232  0.00  0.00      PROA  
ATOM   3512  OE2 GLU P 674       0.429  -5.422  31.860  0.00  0.00      PROA  
ATOM   3513    C GLU P 674       2.973  -2.181  35.165  0.00  0.00      PROA  
ATOM   3514    O GLU P 674       1.781  -1.797  35.517  0.00  0.00      PROA  
ATOM   3515    N MET P 675       3.725  -2.672  36.146  0.00  0.00      PROA  
ATOM   3516   HN MET P 675       4.655  -2.962  35.933  0.00  0.00      PROA  
ATOM   3517   CA MET P 675       3.426  -2.805  37.524  0.00  0.00      PROA  
ATOM   3518   HA MET P 675       2.431  -3.181  37.713  0.00  0.00      PROA  
ATOM   3519   CB MET P 675       4.411  -3.778  38.332  0.00  0.00      PROA  
ATOM   3520  HB1 MET P 675       4.036  -3.885  39.372  0.00  0.00      PROA  
ATOM   3521  HB2 MET P 675       5.475  -3.485  38.202  0.00  0.00      PROA  
ATOM   3522   CG MET P 675       4.231  -5.234  37.856  0.00  0.00      PROA  
ATOM   3523  HG1 MET P 675       4.832  -5.343  36.929  0.00  0.00      PROA  
ATOM   3524  HG2 MET P 675       3.147  -5.428  37.707  0.00  0.00      PROA  
ATOM   3525   SD MET P 675       4.955  -6.463  39.048  0.00  0.00      PROA  
ATOM   3526   CE MET P 675       4.245  -7.654  37.906  0.00  0.00      PROA  
ATOM   3527  HE1 MET P 675       3.159  -7.537  37.707  0.00  0.00      PROA  
ATOM   3528  HE2 MET P 675       4.266  -8.707  38.260  0.00  0.00      PROA  
ATOM   3529  HE3 MET P 675       4.703  -7.665  36.894  0.00  0.00      PROA  
ATOM   3530    C MET P 675       3.323  -1.440  38.196  0.00  0.00      PROA  
ATOM   3531    O MET P 675       2.724  -1.242  39.276  0.00  0.00      PROA  
ATOM   3532    N HSD P 676       3.929  -0.411  37.538  0.00  0.00      PROA  
ATOM   3533   HN HSD P 676       4.403  -0.618  36.686  0.00  0.00      PROA  
ATOM   3534   CA HSD P 676       3.890   1.008  37.977  0.00  0.00      PROA  
ATOM   3535   HA HSD P 676       4.429   1.490  37.175  0.00  0.00      PROA  
ATOM   3536   CB HSD P 676       2.488   1.654  38.115  0.00  0.00      PROA  
ATOM   3537  HB1 HSD P 676       2.474   2.456  38.883  0.00  0.00      PROA  
ATOM   3538  HB2 HSD P 676       1.778   0.884  38.486  0.00  0.00      PROA  
ATOM   3539  ND1 HSD P 676       2.023   1.309  35.699  0.00  0.00      PROA  
ATOM   3540  HD1 HSD P 676       2.492   0.430  35.616  0.00  0.00      PROA  
ATOM   3541   CG HSD P 676       1.976   2.128  36.786  0.00  0.00      PROA  
ATOM   3542  CE1 HSD P 676       1.342   1.886  34.678  0.00  0.00      PROA  
ATOM   3543  HE1 HSD P 676       1.359   1.389  33.708  0.00  0.00      PROA  
ATOM   3544  NE2 HSD P 676       0.979   3.092  35.055  0.00  0.00      PROA  
ATOM   3545  CD2 HSD P 676       1.224   3.145  36.395  0.00  0.00      PROA  
ATOM   3546  HD2 HSD P 676       0.819   4.003  36.917  0.00  0.00      PROA  
ATOM   3547    C HSD P 676       4.783   1.284  39.184  0.00  0.00      PROA  
ATOM   3548    O HSD P 676       4.481   2.097  40.090  0.00  0.00      PROA  
ATOM   3549    N GLY P 677       5.957   0.621  39.244  0.00  0.00      PROA  
ATOM   3550   HN GLY P 677       6.004  -0.150  38.613  0.00  0.00      PROA  
ATOM   3551   CA GLY P 677       6.906   0.781  40.352  0.00  0.00      PROA  
ATOM   3552  HA1 GLY P 677       7.605  -0.042  40.330  0.00  0.00      PROA  
ATOM   3553  HA2 GLY P 677       6.397   0.988  41.282  0.00  0.00      PROA  
ATOM   3554    C GLY P 677       7.762   2.001  40.231  0.00  0.00      PROA  
ATOM   3555    O GLY P 677       7.429   3.055  39.659  0.00  0.00      PROA  
ATOM   3556    N GLU P 678       8.960   1.938  40.846  0.00  0.00      PROA  
ATOM   3557   HN GLU P 678       9.262   1.117  41.323  0.00  0.00      PROA  
ATOM   3558   CA GLU P 678      10.047   2.903  40.639  0.00  0.00      PROA  
ATOM   3559   HA GLU P 678       9.919   3.521  39.763  0.00  0.00      PROA  
ATOM   3560   CB GLU P 678      10.199   3.702  41.933  0.00  0.00      PROA  
ATOM   3561  HB1 GLU P 678      10.137   2.924  42.723  0.00  0.00      PROA  
ATOM   3562  HB2 GLU P 678       9.252   4.275  42.023  0.00  0.00      PROA  
ATOM   3563   CG GLU P 678      11.463   4.718  42.056  0.00  0.00      PROA  
ATOM   3564  HG1 GLU P 678      11.801   4.966  41.027  0.00  0.00      PROA  
ATOM   3565  HG2 GLU P 678      12.242   4.216  42.669  0.00  0.00      PROA  
ATOM   3566   CD GLU P 678      11.185   5.983  42.834  0.00  0.00      PROA  
ATOM   3567  OE1 GLU P 678      10.817   6.995  42.231  0.00  0.00      PROA  
ATOM   3568  OE2 GLU P 678      11.272   5.932  44.144  0.00  0.00      PROA  
ATOM   3569    C GLU P 678      11.256   1.977  40.452  0.00  0.00      PROA  
ATOM   3570    O GLU P 678      11.244   0.833  40.895  0.00  0.00      PROA  
ATOM   3571    N PHE P 679      12.343   2.366  39.751  0.00  0.00      PROA  
ATOM   3572   HN PHE P 679      12.302   3.232  39.259  0.00  0.00      PROA  
ATOM   3573   CA PHE P 679      13.649   1.708  39.686  0.00  0.00      PROA  
ATOM   3574   HA PHE P 679      13.471   0.650  39.807  0.00  0.00      PROA  
ATOM   3575   CB PHE P 679      14.312   1.926  38.309  0.00  0.00      PROA  
ATOM   3576  HB1 PHE P 679      15.321   1.467  38.226  0.00  0.00      PROA  
ATOM   3577  HB2 PHE P 679      14.371   2.995  38.012  0.00  0.00      PROA  
ATOM   3578   CG PHE P 679      13.475   1.279  37.165  0.00  0.00      PROA  
ATOM   3579  CD1 PHE P 679      13.886   0.095  36.608  0.00  0.00      PROA  
ATOM   3580  HD1 PHE P 679      14.739  -0.474  36.949  0.00  0.00      PROA  
ATOM   3581  CE1 PHE P 679      13.206  -0.547  35.516  0.00  0.00      PROA  
ATOM   3582  HE1 PHE P 679      13.588  -1.403  34.979  0.00  0.00      PROA  
ATOM   3583   CZ PHE P 679      11.976  -0.023  35.095  0.00  0.00      PROA  
ATOM   3584   HZ PHE P 679      11.391  -0.433  34.285  0.00  0.00      PROA  
ATOM   3585  CD2 PHE P 679      12.232   1.754  36.772  0.00  0.00      PROA  
ATOM   3586  HD2 PHE P 679      11.863   2.715  37.099  0.00  0.00      PROA  
ATOM   3587  CE2 PHE P 679      11.544   1.153  35.687  0.00  0.00      PROA  
ATOM   3588  HE2 PHE P 679      10.617   1.553  35.303  0.00  0.00      PROA  
ATOM   3589    C PHE P 679      14.566   2.307  40.719  0.00  0.00      PROA  
ATOM   3590    O PHE P 679      14.353   3.440  41.201  0.00  0.00      PROA  
ATOM   3591    N ILE P 680      15.659   1.608  41.080  0.00  0.00      PROA  
ATOM   3592   HN ILE P 680      15.813   0.688  40.729  0.00  0.00      PROA  
ATOM   3593   CA ILE P 680      16.683   2.169  41.899  0.00  0.00      PROA  
ATOM   3594   HA ILE P 680      16.700   3.249  41.872  0.00  0.00      PROA  
ATOM   3595   CB ILE P 680      16.423   1.755  43.324  0.00  0.00      PROA  
ATOM   3596   HB ILE P 680      15.336   1.933  43.467  0.00  0.00      PROA  
ATOM   3597  CG2 ILE P 680      16.846   0.295  43.601  0.00  0.00      PROA  
ATOM   3598 HG21 ILE P 680      16.492  -0.048  44.597  0.00  0.00      PROA  
ATOM   3599 HG22 ILE P 680      17.916   0.002  43.645  0.00  0.00      PROA  
ATOM   3600 HG23 ILE P 680      16.349  -0.325  42.824  0.00  0.00      PROA  
ATOM   3601  CG1 ILE P 680      17.113   2.688  44.345  0.00  0.00      PROA  
ATOM   3602 HG11 ILE P 680      18.145   2.750  43.937  0.00  0.00      PROA  
ATOM   3603 HG12 ILE P 680      17.203   2.335  45.394  0.00  0.00      PROA  
ATOM   3604   CD ILE P 680      16.538   4.124  44.563  0.00  0.00      PROA  
ATOM   3605  HD1 ILE P 680      16.589   4.755  43.650  0.00  0.00      PROA  
ATOM   3606  HD2 ILE P 680      17.058   4.688  45.366  0.00  0.00      PROA  
ATOM   3607  HD3 ILE P 680      15.458   4.033  44.806  0.00  0.00      PROA  
ATOM   3608    C ILE P 680      18.048   1.722  41.416  0.00  0.00      PROA  
ATOM   3609    O ILE P 680      18.188   0.689  40.745  0.00  0.00      PROA  
ATOM   3610    N GLY P 681      19.091   2.584  41.610  0.00  0.00      PROA  
ATOM   3611   HN GLY P 681      19.049   3.383  42.204  0.00  0.00      PROA  
ATOM   3612   CA GLY P 681      20.404   2.254  41.042  0.00  0.00      PROA  
ATOM   3613  HA1 GLY P 681      20.355   1.462  40.310  0.00  0.00      PROA  
ATOM   3614  HA2 GLY P 681      21.079   1.958  41.831  0.00  0.00      PROA  
ATOM   3615    C GLY P 681      20.847   3.522  40.338  0.00  0.00      PROA  
ATOM   3616    O GLY P 681      20.126   4.433  40.077  0.00  0.00      PROA  
ATOM   3617    N SER P 682      22.243   3.661  40.163  0.00  0.00      PROA  
ATOM   3618   HN SER P 682      22.956   3.004  40.395  0.00  0.00      PROA  
ATOM   3619   CA SER P 682      22.852   4.948  39.682  0.00  0.00      PROA  
ATOM   3620   HA SER P 682      22.268   5.795  40.011  0.00  0.00      PROA  
ATOM   3621   CB SER P 682      24.289   5.040  40.269  0.00  0.00      PROA  
ATOM   3622  HB1 SER P 682      24.982   4.230  39.957  0.00  0.00      PROA  
ATOM   3623  HB2 SER P 682      24.031   5.080  41.349  0.00  0.00      PROA  
ATOM   3624   OG SER P 682      24.845   6.294  40.018  0.00  0.00      PROA  
ATOM   3625  HG1 SER P 682      24.233   6.950  40.360  0.00  0.00      PROA  
ATOM   3626    C SER P 682      23.001   4.927  38.109  0.00  0.00      PROA  
ATOM   3627    O SER P 682      23.475   5.857  37.483  0.00  0.00      PROA  
ATOM   3628    N ALA P 683      22.569   3.775  37.463  0.00  0.00      PROA  
ATOM   3629   HN ALA P 683      22.129   3.001  37.911  0.00  0.00      PROA  
ATOM   3630   CA ALA P 683      22.631   3.632  36.022  0.00  0.00      PROA  
ATOM   3631   HA ALA P 683      23.341   4.354  35.647  0.00  0.00      PROA  
ATOM   3632   CB ALA P 683      23.110   2.304  35.523  0.00  0.00      PROA  
ATOM   3633  HB1 ALA P 683      24.037   2.058  36.083  0.00  0.00      PROA  
ATOM   3634  HB2 ALA P 683      23.161   2.286  34.414  0.00  0.00      PROA  
ATOM   3635  HB3 ALA P 683      22.424   1.480  35.818  0.00  0.00      PROA  
ATOM   3636    C ALA P 683      21.273   3.923  35.335  0.00  0.00      PROA  
ATOM   3637    O ALA P 683      21.091   3.972  34.118  0.00  0.00      PROA  
ATOM   3638    N CYS P 684      20.242   4.132  36.184  0.00  0.00      PROA  
ATOM   3639   HN CYS P 684      20.502   4.110  37.146  0.00  0.00      PROA  
ATOM   3640   CA CYS P 684      18.910   4.490  35.698  0.00  0.00      PROA  
ATOM   3641   HA CYS P 684      18.683   3.801  34.898  0.00  0.00      PROA  
ATOM   3642   CB CYS P 684      17.784   4.379  36.759  0.00  0.00      PROA  
ATOM   3643  HB1 CYS P 684      17.801   5.272  37.419  0.00  0.00      PROA  
ATOM   3644  HB2 CYS P 684      16.828   4.360  36.193  0.00  0.00      PROA  
ATOM   3645   SG CYS P 684      17.895   2.891  37.909  0.00  0.00      PROA  
ATOM   3646    C CYS P 684      18.723   5.888  35.068  0.00  0.00      PROA  
ATOM   3647    O CYS P 684      19.352   6.806  35.408  0.00  0.00      PROA  
ATOM   3648    N GLY P 685      17.843   6.035  34.080  0.00  0.00      PROA  
ATOM   3649   HN GLY P 685      17.323   5.278  33.692  0.00  0.00      PROA  
ATOM   3650   CA GLY P 685      17.560   7.363  33.573  0.00  0.00      PROA  
ATOM   3651  HA1 GLY P 685      17.465   7.277  32.500  0.00  0.00      PROA  
ATOM   3652  HA2 GLY P 685      18.322   8.074  33.857  0.00  0.00      PROA  
ATOM   3653    C GLY P 685      16.299   7.935  34.295  0.00  0.00      PROA  
ATOM   3654    O GLY P 685      16.167   7.850  35.522  0.00  0.00      PROA  
ATOM   3655    N HSD P 686      15.408   8.610  33.520  0.00  0.00      PROA  
ATOM   3656   HN HSD P 686      15.623   8.685  32.549  0.00  0.00      PROA  
ATOM   3657   CA HSD P 686      14.208   9.258  34.066  0.00  0.00      PROA  
ATOM   3658   HA HSD P 686      14.428   9.511  35.093  0.00  0.00      PROA  
ATOM   3659   CB HSD P 686      13.949  10.548  33.399  0.00  0.00      PROA  
ATOM   3660  HB1 HSD P 686      13.926  10.379  32.301  0.00  0.00      PROA  
ATOM   3661  HB2 HSD P 686      14.800  11.191  33.710  0.00  0.00      PROA  
ATOM   3662  ND1 HSD P 686      11.574  11.303  33.107  0.00  0.00      PROA  
ATOM   3663  HD1 HSD P 686      11.392  10.882  32.219  0.00  0.00      PROA  
ATOM   3664   CG HSD P 686      12.742  11.329  33.796  0.00  0.00      PROA  
ATOM   3665  CE1 HSD P 686      10.680  12.106  33.752  0.00  0.00      PROA  
ATOM   3666  HE1 HSD P 686       9.593  12.140  33.680  0.00  0.00      PROA  
ATOM   3667  NE2 HSD P 686      11.272  12.682  34.814  0.00  0.00      PROA  
ATOM   3668  CD2 HSD P 686      12.587  12.164  34.856  0.00  0.00      PROA  
ATOM   3669  HD2 HSD P 686      13.253  12.331  35.694  0.00  0.00      PROA  
ATOM   3670    C HSD P 686      13.032   8.343  33.975  0.00  0.00      PROA  
ATOM   3671    O HSD P 686      12.133   8.512  34.779  0.00  0.00      PROA  
ATOM   3672    N HSD P 687      13.203   7.236  33.220  0.00  0.00      PROA  
ATOM   3673   HN HSD P 687      14.073   7.145  32.741  0.00  0.00      PROA  
ATOM   3674   CA HSD P 687      12.245   6.238  32.917  0.00  0.00      PROA  
ATOM   3675   HA HSD P 687      11.545   6.216  33.739  0.00  0.00      PROA  
ATOM   3676   CB HSD P 687      11.582   6.363  31.520  0.00  0.00      PROA  
ATOM   3677  HB1 HSD P 687      10.839   5.537  31.497  0.00  0.00      PROA  
ATOM   3678  HB2 HSD P 687      12.280   6.269  30.661  0.00  0.00      PROA  
ATOM   3679  ND1 HSD P 687       9.625   7.922  31.559  0.00  0.00      PROA  
ATOM   3680  HD1 HSD P 687       8.876   7.265  31.649  0.00  0.00      PROA  
ATOM   3681   CG HSD P 687      10.994   7.743  31.410  0.00  0.00      PROA  
ATOM   3682  CE1 HSD P 687       9.395   9.255  31.233  0.00  0.00      PROA  
ATOM   3683  HE1 HSD P 687       8.343   9.538  31.292  0.00  0.00      PROA  
ATOM   3684  NE2 HSD P 687      10.429   9.918  30.826  0.00  0.00      PROA  
ATOM   3685  CD2 HSD P 687      11.454   8.940  30.998  0.00  0.00      PROA  
ATOM   3686  HD2 HSD P 687      12.438   9.162  30.603  0.00  0.00      PROA  
ATOM   3687    C HSD P 687      13.004   4.847  32.870  0.00  0.00      PROA  
ATOM   3688    O HSD P 687      12.973   4.139  31.873  0.00  0.00      PROA  
ATOM   3689    N GLY P 688      13.628   4.376  33.998  0.00  0.00      PROA  
ATOM   3690   HN GLY P 688      13.648   4.871  34.863  0.00  0.00      PROA  
ATOM   3691   CA GLY P 688      14.228   3.031  33.909  0.00  0.00      PROA  
ATOM   3692  HA1 GLY P 688      13.542   2.311  33.488  0.00  0.00      PROA  
ATOM   3693  HA2 GLY P 688      14.366   2.682  34.922  0.00  0.00      PROA  
ATOM   3694    C GLY P 688      15.572   3.030  33.200  0.00  0.00      PROA  
ATOM   3695    O GLY P 688      16.184   4.049  32.947  0.00  0.00      PROA  
ATOM   3696    N PRO P 689      16.093   1.822  32.921  0.00  0.00      PROA  
ATOM   3697   CD PRO P 689      15.598   0.605  33.541  0.00  0.00      PROA  
ATOM   3698  HD1 PRO P 689      14.600   0.371  33.112  0.00  0.00      PROA  
ATOM   3699  HD2 PRO P 689      15.573   0.728  34.644  0.00  0.00      PROA  
ATOM   3700   CA PRO P 689      17.254   1.554  32.094  0.00  0.00      PROA  
ATOM   3701   HA PRO P 689      18.169   1.663  32.657  0.00  0.00      PROA  
ATOM   3702   CB PRO P 689      17.142   0.034  31.865  0.00  0.00      PROA  
ATOM   3703  HB1 PRO P 689      18.127  -0.412  31.607  0.00  0.00      PROA  
ATOM   3704  HB2 PRO P 689      16.391  -0.206  31.083  0.00  0.00      PROA  
ATOM   3705   CG PRO P 689      16.651  -0.413  33.205  0.00  0.00      PROA  
ATOM   3706  HG1 PRO P 689      16.268  -1.451  33.302  0.00  0.00      PROA  
ATOM   3707  HG2 PRO P 689      17.510  -0.379  33.909  0.00  0.00      PROA  
ATOM   3708    C PRO P 689      17.451   2.417  30.854  0.00  0.00      PROA  
ATOM   3709    O PRO P 689      16.414   2.756  30.239  0.00  0.00      PROA  
ATOM   3710    N TYR P 690      18.738   2.688  30.392  0.00  0.00      PROA  
ATOM   3711   HN TYR P 690      19.483   2.328  30.949  0.00  0.00      PROA  
ATOM   3712   CA TYR P 690      19.039   3.001  29.021  0.00  0.00      PROA  
ATOM   3713   HA TYR P 690      18.229   3.567  28.586  0.00  0.00      PROA  
ATOM   3714   CB TYR P 690      20.283   3.864  28.880  0.00  0.00      PROA  
ATOM   3715  HB1 TYR P 690      20.551   4.072  27.822  0.00  0.00      PROA  
ATOM   3716  HB2 TYR P 690      21.087   3.270  29.364  0.00  0.00      PROA  
ATOM   3717   CG TYR P 690      20.174   5.133  29.578  0.00  0.00      PROA  
ATOM   3718  CD1 TYR P 690      19.627   6.231  28.948  0.00  0.00      PROA  
ATOM   3719  HD1 TYR P 690      19.329   6.280  27.911  0.00  0.00      PROA  
ATOM   3720  CE1 TYR P 690      19.357   7.420  29.609  0.00  0.00      PROA  
ATOM   3721  HE1 TYR P 690      18.906   8.246  29.080  0.00  0.00      PROA  
ATOM   3722   CZ TYR P 690      19.787   7.520  30.941  0.00  0.00      PROA  
ATOM   3723   OH TYR P 690      19.707   8.758  31.594  0.00  0.00      PROA  
ATOM   3724   HH TYR P 690      19.049   9.316  31.174  0.00  0.00      PROA  
ATOM   3725  CD2 TYR P 690      20.593   5.258  30.963  0.00  0.00      PROA  
ATOM   3726  HD2 TYR P 690      20.888   4.389  31.532  0.00  0.00      PROA  
ATOM   3727  CE2 TYR P 690      20.341   6.473  31.626  0.00  0.00      PROA  
ATOM   3728  HE2 TYR P 690      20.636   6.577  32.660  0.00  0.00      PROA  
ATOM   3729    C TYR P 690      19.101   1.621  28.310  0.00  0.00      PROA  
ATOM   3730    O TYR P 690      19.674   0.642  28.787  0.00  0.00      PROA  
ATOM   3731    N THR P 691      18.678   1.506  27.052  0.00  0.00      PROA  
ATOM   3732   HN THR P 691      18.360   2.271  26.496  0.00  0.00      PROA  
ATOM   3733   CA THR P 691      18.690   0.197  26.382  0.00  0.00      PROA  
ATOM   3734   HA THR P 691      19.239  -0.543  26.945  0.00  0.00      PROA  
ATOM   3735   CB THR P 691      17.268  -0.356  26.200  0.00  0.00      PROA  
ATOM   3736   HB THR P 691      16.675   0.446  25.710  0.00  0.00      PROA  
ATOM   3737  OG1 THR P 691      16.734  -0.733  27.442  0.00  0.00      PROA  
ATOM   3738  HG1 THR P 691      16.522  -0.017  28.045  0.00  0.00      PROA  
ATOM   3739  CG2 THR P 691      17.360  -1.689  25.384  0.00  0.00      PROA  
ATOM   3740 HG21 THR P 691      17.484  -1.470  24.302  0.00  0.00      PROA  
ATOM   3741 HG22 THR P 691      16.399  -2.245  25.415  0.00  0.00      PROA  
ATOM   3742 HG23 THR P 691      18.133  -2.295  25.904  0.00  0.00      PROA  
ATOM   3743    C THR P 691      19.371   0.493  25.016  0.00  0.00      PROA  
ATOM   3744    O THR P 691      18.708   0.805  24.022  0.00  0.00      PROA  
ATOM   3745    N PRO P 692      20.685   0.437  25.018  0.00  0.00      PROA  
ATOM   3746   CD PRO P 692      21.578   0.247  26.174  0.00  0.00      PROA  
ATOM   3747  HD1 PRO P 692      21.434  -0.674  26.779  0.00  0.00      PROA  
ATOM   3748  HD2 PRO P 692      21.352   1.135  26.801  0.00  0.00      PROA  
ATOM   3749   CA PRO P 692      21.455   0.785  23.808  0.00  0.00      PROA  
ATOM   3750   HA PRO P 692      21.109   1.709  23.369  0.00  0.00      PROA  
ATOM   3751   CB PRO P 692      22.789   1.173  24.341  0.00  0.00      PROA  
ATOM   3752  HB1 PRO P 692      22.735   2.120  24.920  0.00  0.00      PROA  
ATOM   3753  HB2 PRO P 692      23.630   1.182  23.614  0.00  0.00      PROA  
ATOM   3754   CG PRO P 692      22.982   0.229  25.590  0.00  0.00      PROA  
ATOM   3755  HG1 PRO P 692      23.427  -0.729  25.246  0.00  0.00      PROA  
ATOM   3756  HG2 PRO P 692      23.715   0.691  26.285  0.00  0.00      PROA  
ATOM   3757    C PRO P 692      21.579  -0.255  22.656  0.00  0.00      PROA  
ATOM   3758    O PRO P 692      21.110   0.119  21.585  0.00  0.00      PROA  
ATOM   3759    N ASP P 693      22.054  -1.472  22.956  0.00  0.00      PROA  
ATOM   3760   HN ASP P 693      22.238  -1.873  23.850  0.00  0.00      PROA  
ATOM   3761   CA ASP P 693      22.376  -2.407  21.897  0.00  0.00      PROA  
ATOM   3762   HA ASP P 693      22.996  -1.894  21.177  0.00  0.00      PROA  
ATOM   3763   CB ASP P 693      23.086  -3.625  22.538  0.00  0.00      PROA  
ATOM   3764  HB1 ASP P 693      24.110  -3.322  22.845  0.00  0.00      PROA  
ATOM   3765  HB2 ASP P 693      23.168  -4.406  21.753  0.00  0.00      PROA  
ATOM   3766   CG ASP P 693      22.384  -4.156  23.807  0.00  0.00      PROA  
ATOM   3767  OD1 ASP P 693      23.093  -4.987  24.436  0.00  0.00      PROA  
ATOM   3768  OD2 ASP P 693      21.173  -3.953  24.124  0.00  0.00      PROA  
ATOM   3769    C ASP P 693      21.324  -2.795  20.940  0.00  0.00      PROA  
ATOM   3770    O ASP P 693      21.551  -2.621  19.750  0.00  0.00      PROA  
ATOM   3771    N VAL P 694      20.122  -3.164  21.418  0.00  0.00      PROA  
ATOM   3772   HN VAL P 694      20.166  -3.437  22.376  0.00  0.00      PROA  
ATOM   3773   CA VAL P 694      18.851  -3.395  20.665  0.00  0.00      PROA  
ATOM   3774   HA VAL P 694      18.982  -4.294  20.082  0.00  0.00      PROA  
ATOM   3775   CB VAL P 694      17.763  -3.585  21.762  0.00  0.00      PROA  
ATOM   3776   HB VAL P 694      17.721  -2.692  22.422  0.00  0.00      PROA  
ATOM   3777  CG1 VAL P 694      16.437  -3.726  21.046  0.00  0.00      PROA  
ATOM   3778 HG11 VAL P 694      15.576  -3.803  21.744  0.00  0.00      PROA  
ATOM   3779 HG12 VAL P 694      16.360  -4.554  20.310  0.00  0.00      PROA  
ATOM   3780 HG13 VAL P 694      16.124  -2.864  20.419  0.00  0.00      PROA  
ATOM   3781  CG2 VAL P 694      17.987  -4.822  22.714  0.00  0.00      PROA  
ATOM   3782 HG21 VAL P 694      19.000  -4.659  23.141  0.00  0.00      PROA  
ATOM   3783 HG22 VAL P 694      17.832  -5.746  22.116  0.00  0.00      PROA  
ATOM   3784 HG23 VAL P 694      17.241  -4.737  23.533  0.00  0.00      PROA  
ATOM   3785    C VAL P 694      18.535  -2.218  19.802  0.00  0.00      PROA  
ATOM   3786    O VAL P 694      18.270  -2.414  18.639  0.00  0.00      PROA  
ATOM   3787    N LEU P 695      18.554  -0.951  20.356  0.00  0.00      PROA  
ATOM   3788   HN LEU P 695      18.787  -0.708  21.294  0.00  0.00      PROA  
ATOM   3789   CA LEU P 695      18.176   0.171  19.666  0.00  0.00      PROA  
ATOM   3790   HA LEU P 695      17.188  -0.083  19.311  0.00  0.00      PROA  
ATOM   3791   CB LEU P 695      18.174   1.393  20.495  0.00  0.00      PROA  
ATOM   3792  HB1 LEU P 695      19.124   1.453  21.067  0.00  0.00      PROA  
ATOM   3793  HB2 LEU P 695      17.341   1.328  21.228  0.00  0.00      PROA  
ATOM   3794   CG LEU P 695      18.049   2.807  19.758  0.00  0.00      PROA  
ATOM   3795   HG LEU P 695      18.757   2.845  18.902  0.00  0.00      PROA  
ATOM   3796  CD1 LEU P 695      16.645   3.013  19.177  0.00  0.00      PROA  
ATOM   3797 HD11 LEU P 695      15.823   3.064  19.923  0.00  0.00      PROA  
ATOM   3798 HD12 LEU P 695      16.437   2.247  18.399  0.00  0.00      PROA  
ATOM   3799 HD13 LEU P 695      16.570   3.939  18.568  0.00  0.00      PROA  
ATOM   3800  CD2 LEU P 695      18.504   3.991  20.686  0.00  0.00      PROA  
ATOM   3801 HD21 LEU P 695      18.245   4.920  20.135  0.00  0.00      PROA  
ATOM   3802 HD22 LEU P 695      19.591   3.931  20.911  0.00  0.00      PROA  
ATOM   3803 HD23 LEU P 695      17.891   3.932  21.611  0.00  0.00      PROA  
ATOM   3804    C LEU P 695      19.121   0.359  18.427  0.00  0.00      PROA  
ATOM   3805    O LEU P 695      18.721   0.490  17.282  0.00  0.00      PROA  
ATOM   3806    N PHE P 696      20.447   0.321  18.719  0.00  0.00      PROA  
ATOM   3807   HN PHE P 696      20.608   0.154  19.689  0.00  0.00      PROA  
ATOM   3808   CA PHE P 696      21.453   0.404  17.642  0.00  0.00      PROA  
ATOM   3809   HA PHE P 696      21.332   1.337  17.112  0.00  0.00      PROA  
ATOM   3810   CB PHE P 696      22.861   0.595  18.274  0.00  0.00      PROA  
ATOM   3811  HB1 PHE P 696      23.690   0.276  17.607  0.00  0.00      PROA  
ATOM   3812  HB2 PHE P 696      22.949  -0.009  19.202  0.00  0.00      PROA  
ATOM   3813   CG PHE P 696      23.144   2.042  18.667  0.00  0.00      PROA  
ATOM   3814  CD1 PHE P 696      22.132   3.034  18.897  0.00  0.00      PROA  
ATOM   3815  HD1 PHE P 696      21.092   2.783  18.747  0.00  0.00      PROA  
ATOM   3816  CE1 PHE P 696      22.467   4.334  19.345  0.00  0.00      PROA  
ATOM   3817  HE1 PHE P 696      21.635   5.010  19.482  0.00  0.00      PROA  
ATOM   3818   CZ PHE P 696      23.788   4.724  19.420  0.00  0.00      PROA  
ATOM   3819   HZ PHE P 696      24.030   5.754  19.640  0.00  0.00      PROA  
ATOM   3820  CD2 PHE P 696      24.495   2.456  18.722  0.00  0.00      PROA  
ATOM   3821  HD2 PHE P 696      25.336   1.779  18.686  0.00  0.00      PROA  
ATOM   3822  CE2 PHE P 696      24.794   3.822  19.097  0.00  0.00      PROA  
ATOM   3823  HE2 PHE P 696      25.843   4.079  19.110  0.00  0.00      PROA  
ATOM   3824    C PHE P 696      21.443  -0.629  16.581  0.00  0.00      PROA  
ATOM   3825    O PHE P 696      21.550  -0.313  15.389  0.00  0.00      PROA  
ATOM   3826    N TRP P 697      21.267  -1.926  16.953  0.00  0.00      PROA  
ATOM   3827   HN TRP P 697      21.150  -2.121  17.923  0.00  0.00      PROA  
ATOM   3828   CA TRP P 697      21.131  -3.035  16.039  0.00  0.00      PROA  
ATOM   3829   HA TRP P 697      22.013  -3.009  15.416  0.00  0.00      PROA  
ATOM   3830   CB TRP P 697      21.187  -4.453  16.832  0.00  0.00      PROA  
ATOM   3831  HB1 TRP P 697      20.440  -4.489  17.654  0.00  0.00      PROA  
ATOM   3832  HB2 TRP P 697      22.123  -4.450  17.431  0.00  0.00      PROA  
ATOM   3833   CG TRP P 697      20.995  -5.700  16.066  0.00  0.00      PROA  
ATOM   3834  CD1 TRP P 697      20.177  -6.765  16.436  0.00  0.00      PROA  
ATOM   3835  HD1 TRP P 697      19.584  -6.774  17.339  0.00  0.00      PROA  
ATOM   3836  NE1 TRP P 697      20.079  -7.654  15.449  0.00  0.00      PROA  
ATOM   3837  HE1 TRP P 697      19.521  -8.423  15.673  0.00  0.00      PROA  
ATOM   3838  CE2 TRP P 697      20.878  -7.368  14.439  0.00  0.00      PROA  
ATOM   3839  CD2 TRP P 697      21.436  -6.076  14.714  0.00  0.00      PROA  
ATOM   3840  CE3 TRP P 697      22.221  -5.421  13.755  0.00  0.00      PROA  
ATOM   3841  HE3 TRP P 697      22.689  -4.470  13.967  0.00  0.00      PROA  
ATOM   3842  CZ3 TRP P 697      22.505  -6.098  12.602  0.00  0.00      PROA  
ATOM   3843  HZ3 TRP P 697      23.098  -5.721  11.782  0.00  0.00      PROA  
ATOM   3844  CZ2 TRP P 697      21.158  -8.128  13.258  0.00  0.00      PROA  
ATOM   3845  HZ2 TRP P 697      20.794  -9.111  12.998  0.00  0.00      PROA  
ATOM   3846  CH2 TRP P 697      22.016  -7.413  12.338  0.00  0.00      PROA  
ATOM   3847  HH2 TRP P 697      22.173  -8.052  11.481  0.00  0.00      PROA  
ATOM   3848    C TRP P 697      19.920  -2.988  15.147  0.00  0.00      PROA  
ATOM   3849    O TRP P 697      19.984  -3.238  13.936  0.00  0.00      PROA  
ATOM   3850    N SER P 698      18.754  -2.696  15.692  0.00  0.00      PROA  
ATOM   3851   HN SER P 698      18.652  -2.561  16.675  0.00  0.00      PROA  
ATOM   3852   CA SER P 698      17.579  -2.387  14.855  0.00  0.00      PROA  
ATOM   3853   HA SER P 698      17.314  -3.199  14.194  0.00  0.00      PROA  
ATOM   3854   CB SER P 698      16.400  -2.136  15.902  0.00  0.00      PROA  
ATOM   3855  HB1 SER P 698      16.726  -1.379  16.647  0.00  0.00      PROA  
ATOM   3856  HB2 SER P 698      16.306  -3.077  16.485  0.00  0.00      PROA  
ATOM   3857   OG SER P 698      15.121  -1.866  15.334  0.00  0.00      PROA  
ATOM   3858  HG1 SER P 698      15.250  -1.213  14.643  0.00  0.00      PROA  
ATOM   3859    C SER P 698      17.708  -1.103  13.969  0.00  0.00      PROA  
ATOM   3860    O SER P 698      17.042  -0.890  12.932  0.00  0.00      PROA  
ATOM   3861    N CYS P 699      18.497  -0.107  14.423  0.00  0.00      PROA  
ATOM   3862   HN CYS P 699      18.952  -0.134  15.309  0.00  0.00      PROA  
ATOM   3863   CA CYS P 699      18.869   0.967  13.493  0.00  0.00      PROA  
ATOM   3864   HA CYS P 699      18.002   1.354  12.979  0.00  0.00      PROA  
ATOM   3865   CB CYS P 699      19.361   2.239  14.219  0.00  0.00      PROA  
ATOM   3866  HB1 CYS P 699      19.698   3.008  13.491  0.00  0.00      PROA  
ATOM   3867  HB2 CYS P 699      20.219   1.881  14.828  0.00  0.00      PROA  
ATOM   3868   SG CYS P 699      17.994   2.987  15.260  0.00  0.00      PROA  
ATOM   3869  HG1 CYS P 699      18.429   2.112  16.154  0.00  0.00      PROA  
ATOM   3870    C CYS P 699      19.802   0.705  12.297  0.00  0.00      PROA  
ATOM   3871    O CYS P 699      19.547   1.190  11.212  0.00  0.00      PROA  
ATOM   3872    N ILE P 700      20.783  -0.197  12.537  0.00  0.00      PROA  
ATOM   3873   HN ILE P 700      20.821  -0.562  13.463  0.00  0.00      PROA  
ATOM   3874   CA ILE P 700      21.575  -0.810  11.545  0.00  0.00      PROA  
ATOM   3875   HA ILE P 700      21.950   0.056  11.020  0.00  0.00      PROA  
ATOM   3876   CB ILE P 700      22.824  -1.488  12.159  0.00  0.00      PROA  
ATOM   3877   HB ILE P 700      22.357  -2.220  12.853  0.00  0.00      PROA  
ATOM   3878  CG2 ILE P 700      23.702  -2.186  11.031  0.00  0.00      PROA  
ATOM   3879 HG21 ILE P 700      24.678  -2.562  11.405  0.00  0.00      PROA  
ATOM   3880 HG22 ILE P 700      23.986  -1.466  10.235  0.00  0.00      PROA  
ATOM   3881 HG23 ILE P 700      23.177  -3.096  10.668  0.00  0.00      PROA  
ATOM   3882  CG1 ILE P 700      23.676  -0.508  13.011  0.00  0.00      PROA  
ATOM   3883 HG11 ILE P 700      23.091   0.187  13.650  0.00  0.00      PROA  
ATOM   3884 HG12 ILE P 700      24.271   0.039  12.248  0.00  0.00      PROA  
ATOM   3885   CD ILE P 700      24.559  -1.109  14.083  0.00  0.00      PROA  
ATOM   3886  HD1 ILE P 700      25.082  -0.395  14.755  0.00  0.00      PROA  
ATOM   3887  HD2 ILE P 700      25.345  -1.798  13.705  0.00  0.00      PROA  
ATOM   3888  HD3 ILE P 700      23.960  -1.756  14.758  0.00  0.00      PROA  
ATOM   3889    C ILE P 700      20.885  -1.640  10.542  0.00  0.00      PROA  
ATOM   3890    O ILE P 700      21.045  -1.379   9.388  0.00  0.00      PROA  
ATOM   3891    N LEU P 701      19.925  -2.492  11.085  0.00  0.00      PROA  
ATOM   3892   HN LEU P 701      19.852  -2.711  12.055  0.00  0.00      PROA  
ATOM   3893   CA LEU P 701      19.113  -3.333  10.169  0.00  0.00      PROA  
ATOM   3894   HA LEU P 701      19.781  -3.853   9.499  0.00  0.00      PROA  
ATOM   3895   CB LEU P 701      18.091  -4.333  10.821  0.00  0.00      PROA  
ATOM   3896  HB1 LEU P 701      17.372  -4.789  10.107  0.00  0.00      PROA  
ATOM   3897  HB2 LEU P 701      17.555  -3.733  11.587  0.00  0.00      PROA  
ATOM   3898   CG LEU P 701      18.755  -5.601  11.537  0.00  0.00      PROA  
ATOM   3899   HG LEU P 701      19.642  -5.346  12.154  0.00  0.00      PROA  
ATOM   3900  CD1 LEU P 701      17.824  -6.351  12.465  0.00  0.00      PROA  
ATOM   3901 HD11 LEU P 701      18.335  -7.287  12.777  0.00  0.00      PROA  
ATOM   3902 HD12 LEU P 701      16.946  -6.709  11.886  0.00  0.00      PROA  
ATOM   3903 HD13 LEU P 701      17.552  -5.705  13.327  0.00  0.00      PROA  
ATOM   3904  CD2 LEU P 701      19.323  -6.590  10.440  0.00  0.00      PROA  
ATOM   3905 HD21 LEU P 701      18.500  -6.843   9.738  0.00  0.00      PROA  
ATOM   3906 HD22 LEU P 701      19.720  -7.525  10.892  0.00  0.00      PROA  
ATOM   3907 HD23 LEU P 701      20.248  -6.233   9.940  0.00  0.00      PROA  
ATOM   3908    C LEU P 701      18.231  -2.518   9.196  0.00  0.00      PROA  
ATOM   3909    O LEU P 701      18.157  -2.779   8.026  0.00  0.00      PROA  
ATOM   3910    N PHE P 702      17.564  -1.456   9.712  0.00  0.00      PROA  
ATOM   3911   HN PHE P 702      17.767  -1.286  10.673  0.00  0.00      PROA  
ATOM   3912   CA PHE P 702      16.676  -0.606   8.940  0.00  0.00      PROA  
ATOM   3913   HA PHE P 702      15.815  -1.194   8.658  0.00  0.00      PROA  
ATOM   3914   CB PHE P 702      16.163   0.491   9.927  0.00  0.00      PROA  
ATOM   3915  HB1 PHE P 702      16.959   0.818  10.630  0.00  0.00      PROA  
ATOM   3916  HB2 PHE P 702      15.383   0.068  10.595  0.00  0.00      PROA  
ATOM   3917   CG PHE P 702      15.354   1.668   9.357  0.00  0.00      PROA  
ATOM   3918  CD1 PHE P 702      14.158   1.417   8.716  0.00  0.00      PROA  
ATOM   3919  HD1 PHE P 702      13.835   0.420   8.455  0.00  0.00      PROA  
ATOM   3920  CE1 PHE P 702      13.489   2.465   8.153  0.00  0.00      PROA  
ATOM   3921  HE1 PHE P 702      12.645   2.221   7.524  0.00  0.00      PROA  
ATOM   3922   CZ PHE P 702      13.876   3.798   8.308  0.00  0.00      PROA  
ATOM   3923   HZ PHE P 702      13.300   4.604   7.879  0.00  0.00      PROA  
ATOM   3924  CD2 PHE P 702      15.833   3.006   9.493  0.00  0.00      PROA  
ATOM   3925  HD2 PHE P 702      16.836   3.132   9.875  0.00  0.00      PROA  
ATOM   3926  CE2 PHE P 702      15.132   4.070   8.933  0.00  0.00      PROA  
ATOM   3927  HE2 PHE P 702      15.470   5.096   8.947  0.00  0.00      PROA  
ATOM   3928    C PHE P 702      17.319   0.068   7.722  0.00  0.00      PROA  
ATOM   3929    O PHE P 702      16.940  -0.259   6.648  0.00  0.00      PROA  
ATOM   3930    N PHE P 703      18.467   0.741   7.866  0.00  0.00      PROA  
ATOM   3931   HN PHE P 703      18.844   0.906   8.774  0.00  0.00      PROA  
ATOM   3932   CA PHE P 703      19.205   1.312   6.789  0.00  0.00      PROA  
ATOM   3933   HA PHE P 703      18.452   1.795   6.184  0.00  0.00      PROA  
ATOM   3934   CB PHE P 703      20.293   2.272   7.241  0.00  0.00      PROA  
ATOM   3935  HB1 PHE P 703      20.806   2.814   6.418  0.00  0.00      PROA  
ATOM   3936  HB2 PHE P 703      21.033   1.768   7.898  0.00  0.00      PROA  
ATOM   3937   CG PHE P 703      19.731   3.375   8.065  0.00  0.00      PROA  
ATOM   3938  CD1 PHE P 703      19.084   4.401   7.394  0.00  0.00      PROA  
ATOM   3939  HD1 PHE P 703      19.068   4.433   6.315  0.00  0.00      PROA  
ATOM   3940  CE1 PHE P 703      18.683   5.573   8.075  0.00  0.00      PROA  
ATOM   3941  HE1 PHE P 703      18.158   6.349   7.537  0.00  0.00      PROA  
ATOM   3942   CZ PHE P 703      18.962   5.682   9.438  0.00  0.00      PROA  
ATOM   3943   HZ PHE P 703      18.604   6.515  10.024  0.00  0.00      PROA  
ATOM   3944  CD2 PHE P 703      20.044   3.535   9.454  0.00  0.00      PROA  
ATOM   3945  HD2 PHE P 703      20.749   2.919   9.993  0.00  0.00      PROA  
ATOM   3946  CE2 PHE P 703      19.724   4.742  10.073  0.00  0.00      PROA  
ATOM   3947  HE2 PHE P 703      20.106   4.835  11.079  0.00  0.00      PROA  
ATOM   3948    C PHE P 703      19.986   0.280   5.840  0.00  0.00      PROA  
ATOM   3949    O PHE P 703      19.965   0.416   4.640  0.00  0.00      PROA  
ATOM   3950    N ALA P 704      20.513  -0.761   6.425  0.00  0.00      PROA  
ATOM   3951   HN ALA P 704      20.521  -0.901   7.412  0.00  0.00      PROA  
ATOM   3952   CA ALA P 704      21.201  -1.856   5.716  0.00  0.00      PROA  
ATOM   3953   HA ALA P 704      22.076  -1.480   5.208  0.00  0.00      PROA  
ATOM   3954   CB ALA P 704      21.771  -2.860   6.715  0.00  0.00      PROA  
ATOM   3955  HB1 ALA P 704      20.970  -3.182   7.414  0.00  0.00      PROA  
ATOM   3956  HB2 ALA P 704      22.577  -2.353   7.287  0.00  0.00      PROA  
ATOM   3957  HB3 ALA P 704      22.140  -3.750   6.161  0.00  0.00      PROA  
ATOM   3958    C ALA P 704      20.205  -2.535   4.741  0.00  0.00      PROA  
ATOM   3959    O ALA P 704      20.465  -2.815   3.566  0.00  0.00      PROA  
ATOM   3960    N THR P 705      18.943  -2.766   5.238  0.00  0.00      PROA  
ATOM   3961   HN THR P 705      18.743  -2.544   6.190  0.00  0.00      PROA  
ATOM   3962   CA THR P 705      17.910  -3.465   4.438  0.00  0.00      PROA  
ATOM   3963   HA THR P 705      18.433  -4.356   4.125  0.00  0.00      PROA  
ATOM   3964   CB THR P 705      16.708  -3.714   5.304  0.00  0.00      PROA  
ATOM   3965   HB THR P 705      16.421  -2.821   5.900  0.00  0.00      PROA  
ATOM   3966  OG1 THR P 705      17.007  -4.621   6.394  0.00  0.00      PROA  
ATOM   3967  HG1 THR P 705      17.333  -4.128   7.150  0.00  0.00      PROA  
ATOM   3968  CG2 THR P 705      15.459  -4.171   4.583  0.00  0.00      PROA  
ATOM   3969 HG21 THR P 705      15.615  -4.707   3.623  0.00  0.00      PROA  
ATOM   3970 HG22 THR P 705      15.030  -3.225   4.190  0.00  0.00      PROA  
ATOM   3971 HG23 THR P 705      14.739  -4.673   5.264  0.00  0.00      PROA  
ATOM   3972    C THR P 705      17.577  -2.746   3.193  0.00  0.00      PROA  
ATOM   3973    O THR P 705      17.431  -3.317   2.115  0.00  0.00      PROA  
ATOM   3974    N PHE P 706      17.506  -1.397   3.257  0.00  0.00      PROA  
ATOM   3975   HN PHE P 706      17.740  -0.929   4.105  0.00  0.00      PROA  
ATOM   3976   CA PHE P 706      17.202  -0.562   2.142  0.00  0.00      PROA  
ATOM   3977   HA PHE P 706      16.346  -0.975   1.627  0.00  0.00      PROA  
ATOM   3978   CB PHE P 706      17.099   0.873   2.754  0.00  0.00      PROA  
ATOM   3979  HB1 PHE P 706      17.976   1.169   3.369  0.00  0.00      PROA  
ATOM   3980  HB2 PHE P 706      16.137   0.938   3.305  0.00  0.00      PROA  
ATOM   3981   CG PHE P 706      17.061   2.073   1.808  0.00  0.00      PROA  
ATOM   3982  CD1 PHE P 706      15.940   2.104   0.966  0.00  0.00      PROA  
ATOM   3983  HD1 PHE P 706      15.235   1.290   1.051  0.00  0.00      PROA  
ATOM   3984  CE1 PHE P 706      15.859   3.130   0.071  0.00  0.00      PROA  
ATOM   3985  HE1 PHE P 706      14.999   3.208  -0.577  0.00  0.00      PROA  
ATOM   3986   CZ PHE P 706      16.816   4.196  -0.009  0.00  0.00      PROA  
ATOM   3987   HZ PHE P 706      16.793   4.862  -0.860  0.00  0.00      PROA  
ATOM   3988  CD2 PHE P 706      17.932   3.144   1.848  0.00  0.00      PROA  
ATOM   3989  HD2 PHE P 706      18.802   3.059   2.482  0.00  0.00      PROA  
ATOM   3990  CE2 PHE P 706      17.857   4.202   0.961  0.00  0.00      PROA  
ATOM   3991  HE2 PHE P 706      18.549   5.030   1.009  0.00  0.00      PROA  
ATOM   3992    C PHE P 706      18.221  -0.619   1.093  0.00  0.00      PROA  
ATOM   3993    O PHE P 706      18.019  -0.816  -0.150  0.00  0.00      PROA  
ATOM   3994    N ILE P 707      19.501  -0.466   1.467  0.00  0.00      PROA  
ATOM   3995   HN ILE P 707      19.715  -0.329   2.431  0.00  0.00      PROA  
ATOM   3996   CA ILE P 707      20.597  -0.356   0.518  0.00  0.00      PROA  
ATOM   3997   HA ILE P 707      20.128   0.124  -0.328  0.00  0.00      PROA  
ATOM   3998   CB ILE P 707      21.853   0.448   0.949  0.00  0.00      PROA  
ATOM   3999   HB ILE P 707      22.221  -0.200   1.773  0.00  0.00      PROA  
ATOM   4000  CG2 ILE P 707      22.908   0.515  -0.152  0.00  0.00      PROA  
ATOM   4001 HG21 ILE P 707      23.367  -0.370  -0.642  0.00  0.00      PROA  
ATOM   4002 HG22 ILE P 707      23.757   1.108   0.249  0.00  0.00      PROA  
ATOM   4003 HG23 ILE P 707      22.444   1.036  -1.017  0.00  0.00      PROA  
ATOM   4004  CG1 ILE P 707      21.542   1.798   1.537  0.00  0.00      PROA  
ATOM   4005 HG11 ILE P 707      22.344   1.965   2.287  0.00  0.00      PROA  
ATOM   4006 HG12 ILE P 707      20.557   1.876   2.046  0.00  0.00      PROA  
ATOM   4007   CD ILE P 707      21.507   2.924   0.475  0.00  0.00      PROA  
ATOM   4008  HD1 ILE P 707      20.626   2.658  -0.147  0.00  0.00      PROA  
ATOM   4009  HD2 ILE P 707      22.288   2.941  -0.316  0.00  0.00      PROA  
ATOM   4010  HD3 ILE P 707      21.348   3.961   0.842  0.00  0.00      PROA  
ATOM   4011    C ILE P 707      20.969  -1.720  -0.078  0.00  0.00      PROA  
ATOM   4012    O ILE P 707      21.079  -1.967  -1.315  0.00  0.00      PROA  
ATOM   4013    N VAL P 708      20.917  -2.731   0.787  0.00  0.00      PROA  
ATOM   4014   HN VAL P 708      20.681  -2.440   1.710  0.00  0.00      PROA  
ATOM   4015   CA VAL P 708      20.979  -4.174   0.389  0.00  0.00      PROA  
ATOM   4016   HA VAL P 708      21.858  -4.269  -0.232  0.00  0.00      PROA  
ATOM   4017   CB VAL P 708      21.139  -5.044   1.569  0.00  0.00      PROA  
ATOM   4018   HB VAL P 708      20.389  -5.009   2.388  0.00  0.00      PROA  
ATOM   4019  CG1 VAL P 708      21.050  -6.532   1.147  0.00  0.00      PROA  
ATOM   4020 HG11 VAL P 708      21.296  -7.166   2.026  0.00  0.00      PROA  
ATOM   4021 HG12 VAL P 708      21.808  -6.824   0.389  0.00  0.00      PROA  
ATOM   4022 HG13 VAL P 708      20.022  -6.852   0.872  0.00  0.00      PROA  
ATOM   4023  CG2 VAL P 708      22.510  -4.634   2.278  0.00  0.00      PROA  
ATOM   4024 HG21 VAL P 708      22.726  -3.550   2.390  0.00  0.00      PROA  
ATOM   4025 HG22 VAL P 708      23.287  -4.970   1.558  0.00  0.00      PROA  
ATOM   4026 HG23 VAL P 708      22.737  -5.089   3.266  0.00  0.00      PROA  
ATOM   4027    C VAL P 708      19.927  -4.689  -0.605  0.00  0.00      PROA  
ATOM   4028    O VAL P 708      20.330  -5.286  -1.582  0.00  0.00      PROA  
ATOM   4029    N SER P 709      18.610  -4.454  -0.361  0.00  0.00      PROA  
ATOM   4030   HN SER P 709      18.392  -4.197   0.577  0.00  0.00      PROA  
ATOM   4031   CA SER P 709      17.611  -4.910  -1.365  0.00  0.00      PROA  
ATOM   4032   HA SER P 709      17.732  -5.975  -1.495  0.00  0.00      PROA  
ATOM   4033   CB SER P 709      16.150  -4.700  -0.872  0.00  0.00      PROA  
ATOM   4034  HB1 SER P 709      15.847  -5.266   0.034  0.00  0.00      PROA  
ATOM   4035  HB2 SER P 709      15.447  -4.990  -1.683  0.00  0.00      PROA  
ATOM   4036   OG SER P 709      15.919  -3.297  -0.562  0.00  0.00      PROA  
ATOM   4037  HG1 SER P 709      16.575  -3.107   0.112  0.00  0.00      PROA  
ATOM   4038    C SER P 709      17.738  -4.242  -2.732  0.00  0.00      PROA  
ATOM   4039    O SER P 709      17.614  -4.846  -3.789  0.00  0.00      PROA  
ATOM   4040    N SER P 710      17.958  -2.900  -2.750  0.00  0.00      PROA  
ATOM   4041   HN SER P 710      17.909  -2.491  -1.842  0.00  0.00      PROA  
ATOM   4042   CA SER P 710      18.306  -2.167  -3.970  0.00  0.00      PROA  
ATOM   4043   HA SER P 710      17.402  -2.289  -4.548  0.00  0.00      PROA  
ATOM   4044   CB SER P 710      18.522  -0.679  -3.510  0.00  0.00      PROA  
ATOM   4045  HB1 SER P 710      19.358  -0.840  -2.796  0.00  0.00      PROA  
ATOM   4046  HB2 SER P 710      17.647  -0.256  -2.971  0.00  0.00      PROA  
ATOM   4047   OG SER P 710      18.953   0.151  -4.589  0.00  0.00      PROA  
ATOM   4048  HG1 SER P 710      19.142   1.009  -4.203  0.00  0.00      PROA  
ATOM   4049    C SER P 710      19.530  -2.654  -4.758  0.00  0.00      PROA  
ATOM   4050    O SER P 710      19.472  -2.903  -5.910  0.00  0.00      PROA  
ATOM   4051    N THR P 711      20.598  -2.929  -4.047  0.00  0.00      PROA  
ATOM   4052   HN THR P 711      20.620  -2.698  -3.078  0.00  0.00      PROA  
ATOM   4053   CA THR P 711      21.877  -3.583  -4.409  0.00  0.00      PROA  
ATOM   4054   HA THR P 711      22.332  -3.028  -5.217  0.00  0.00      PROA  
ATOM   4055   CB THR P 711      22.922  -3.657  -3.326  0.00  0.00      PROA  
ATOM   4056   HB THR P 711      22.492  -4.069  -2.388  0.00  0.00      PROA  
ATOM   4057  OG1 THR P 711      23.375  -2.335  -2.945  0.00  0.00      PROA  
ATOM   4058  HG1 THR P 711      22.651  -1.983  -2.424  0.00  0.00      PROA  
ATOM   4059  CG2 THR P 711      24.242  -4.381  -3.736  0.00  0.00      PROA  
ATOM   4060 HG21 THR P 711      23.933  -5.443  -3.638  0.00  0.00      PROA  
ATOM   4061 HG22 THR P 711      25.120  -4.182  -3.086  0.00  0.00      PROA  
ATOM   4062 HG23 THR P 711      24.534  -4.195  -4.792  0.00  0.00      PROA  
ATOM   4063    C THR P 711      21.728  -4.956  -4.927  0.00  0.00      PROA  
ATOM   4064    O THR P 711      22.273  -5.167  -6.036  0.00  0.00      PROA  
ATOM   4065    N LEU P 712      20.922  -5.864  -4.289  0.00  0.00      PROA  
ATOM   4066   HN LEU P 712      20.395  -5.545  -3.506  0.00  0.00      PROA  
ATOM   4067   CA LEU P 712      20.521  -7.156  -4.885  0.00  0.00      PROA  
ATOM   4068   HA LEU P 712      21.466  -7.535  -5.245  0.00  0.00      PROA  
ATOM   4069   CB LEU P 712      20.106  -8.233  -3.888  0.00  0.00      PROA  
ATOM   4070  HB1 LEU P 712      19.654  -9.152  -4.319  0.00  0.00      PROA  
ATOM   4071  HB2 LEU P 712      19.327  -7.737  -3.270  0.00  0.00      PROA  
ATOM   4072   CG LEU P 712      21.166  -8.834  -2.903  0.00  0.00      PROA  
ATOM   4073   HG LEU P 712      21.646  -7.926  -2.479  0.00  0.00      PROA  
ATOM   4074  CD1 LEU P 712      20.660  -9.544  -1.695  0.00  0.00      PROA  
ATOM   4075 HD11 LEU P 712      20.111  -8.884  -0.990  0.00  0.00      PROA  
ATOM   4076 HD12 LEU P 712      21.505 -10.030  -1.162  0.00  0.00      PROA  
ATOM   4077 HD13 LEU P 712      19.825 -10.242  -1.918  0.00  0.00      PROA  
ATOM   4078  CD2 LEU P 712      22.317  -9.595  -3.629  0.00  0.00      PROA  
ATOM   4079 HD21 LEU P 712      22.898  -8.913  -4.286  0.00  0.00      PROA  
ATOM   4080 HD22 LEU P 712      21.934 -10.414  -4.275  0.00  0.00      PROA  
ATOM   4081 HD23 LEU P 712      22.956 -10.087  -2.866  0.00  0.00      PROA  
ATOM   4082    C LEU P 712      19.715  -7.110  -6.118  0.00  0.00      PROA  
ATOM   4083    O LEU P 712      19.884  -7.935  -7.009  0.00  0.00      PROA  
ATOM   4084    N LYS P 713      18.807  -6.199  -6.330  0.00  0.00      PROA  
ATOM   4085   HN LYS P 713      18.678  -5.532  -5.600  0.00  0.00      PROA  
ATOM   4086   CA LYS P 713      18.137  -5.993  -7.583  0.00  0.00      PROA  
ATOM   4087   HA LYS P 713      17.617  -6.898  -7.860  0.00  0.00      PROA  
ATOM   4088   CB LYS P 713      17.015  -4.976  -7.293  0.00  0.00      PROA  
ATOM   4089  HB1 LYS P 713      17.496  -4.136  -6.749  0.00  0.00      PROA  
ATOM   4090  HB2 LYS P 713      16.241  -5.367  -6.599  0.00  0.00      PROA  
ATOM   4091   CG LYS P 713      16.312  -4.361  -8.555  0.00  0.00      PROA  
ATOM   4092  HG1 LYS P 713      17.191  -3.971  -9.110  0.00  0.00      PROA  
ATOM   4093  HG2 LYS P 713      15.780  -3.498  -8.101  0.00  0.00      PROA  
ATOM   4094   CD LYS P 713      15.382  -5.228  -9.351  0.00  0.00      PROA  
ATOM   4095  HD1 LYS P 713      14.477  -5.639  -8.856  0.00  0.00      PROA  
ATOM   4096  HD2 LYS P 713      15.928  -6.188  -9.474  0.00  0.00      PROA  
ATOM   4097   CE LYS P 713      14.833  -4.788 -10.777  0.00  0.00      PROA  
ATOM   4098  HE1 LYS P 713      15.609  -4.719 -11.568  0.00  0.00      PROA  
ATOM   4099  HE2 LYS P 713      14.371  -3.778 -10.754  0.00  0.00      PROA  
ATOM   4100   NZ LYS P 713      13.778  -5.676 -11.398  0.00  0.00      PROA  
ATOM   4101  HZ1 LYS P 713      13.791  -5.609 -12.435  0.00  0.00      PROA  
ATOM   4102  HZ2 LYS P 713      12.809  -5.356 -11.199  0.00  0.00      PROA  
ATOM   4103  HZ3 LYS P 713      13.852  -6.686 -11.162  0.00  0.00      PROA  
ATOM   4104    C LYS P 713      19.056  -5.612  -8.767  0.00  0.00      PROA  
ATOM   4105    O LYS P 713      18.783  -6.020  -9.857  0.00  0.00      PROA  
ATOM   4106    N THR P 714      20.047  -4.775  -8.575  0.00  0.00      PROA  
ATOM   4107   HN THR P 714      20.204  -4.438  -7.650  0.00  0.00      PROA  
ATOM   4108   CA THR P 714      20.891  -4.255  -9.621  0.00  0.00      PROA  
ATOM   4109   HA THR P 714      20.495  -4.427 -10.611  0.00  0.00      PROA  
ATOM   4110   CB THR P 714      21.037  -2.739  -9.462  0.00  0.00      PROA  
ATOM   4111   HB THR P 714      20.032  -2.299  -9.286  0.00  0.00      PROA  
ATOM   4112  OG1 THR P 714      21.499  -2.174 -10.748  0.00  0.00      PROA  
ATOM   4113  HG1 THR P 714      20.725  -1.939 -11.265  0.00  0.00      PROA  
ATOM   4114  CG2 THR P 714      22.041  -2.298  -8.397  0.00  0.00      PROA  
ATOM   4115 HG21 THR P 714      23.087  -2.600  -8.619  0.00  0.00      PROA  
ATOM   4116 HG22 THR P 714      21.699  -2.669  -7.408  0.00  0.00      PROA  
ATOM   4117 HG23 THR P 714      22.014  -1.197  -8.252  0.00  0.00      PROA  
ATOM   4118    C THR P 714      22.139  -5.079  -9.743  0.00  0.00      PROA  
ATOM   4119    O THR P 714      23.103  -4.786 -10.455  0.00  0.00      PROA  
ATOM   4120    N PHE P 715      22.093  -6.293  -9.068  0.00  0.00      PROA  
ATOM   4121   HN PHE P 715      21.214  -6.473  -8.633  0.00  0.00      PROA  
ATOM   4122   CA PHE P 715      23.122  -7.388  -9.083  0.00  0.00      PROA  
ATOM   4123   HA PHE P 715      23.948  -6.994  -8.510  0.00  0.00      PROA  
ATOM   4124   CB PHE P 715      22.567  -8.605  -8.266  0.00  0.00      PROA  
ATOM   4125  HB1 PHE P 715      21.611  -9.030  -8.642  0.00  0.00      PROA  
ATOM   4126  HB2 PHE P 715      22.230  -8.148  -7.311  0.00  0.00      PROA  
ATOM   4127   CG PHE P 715      23.662  -9.609  -8.019  0.00  0.00      PROA  
ATOM   4128  CD1 PHE P 715      24.402  -9.592  -6.779  0.00  0.00      PROA  
ATOM   4129  HD1 PHE P 715      24.072  -8.959  -5.968  0.00  0.00      PROA  
ATOM   4130  CE1 PHE P 715      25.234 -10.703  -6.423  0.00  0.00      PROA  
ATOM   4131  HE1 PHE P 715      25.674 -10.722  -5.437  0.00  0.00      PROA  
ATOM   4132   CZ PHE P 715      25.445 -11.737  -7.283  0.00  0.00      PROA  
ATOM   4133   HZ PHE P 715      25.989 -12.635  -7.029  0.00  0.00      PROA  
ATOM   4134  CD2 PHE P 715      23.815 -10.738  -8.794  0.00  0.00      PROA  
ATOM   4135  HD2 PHE P 715      23.223 -10.874  -9.686  0.00  0.00      PROA  
ATOM   4136  CE2 PHE P 715      24.732 -11.760  -8.508  0.00  0.00      PROA  
ATOM   4137  HE2 PHE P 715      24.909 -12.592  -9.173  0.00  0.00      PROA  
ATOM   4138    C PHE P 715      23.494  -7.793 -10.509  0.00  0.00      PROA  
ATOM   4139    O PHE P 715      24.658  -8.081 -10.852  0.00  0.00      PROA  
ATOM   4140    N LYS P 716      22.471  -7.775 -11.369  0.00  0.00      PROA  
ATOM   4141   HN LYS P 716      21.635  -7.372 -11.005  0.00  0.00      PROA  
ATOM   4142   CA LYS P 716      22.356  -8.360 -12.637  0.00  0.00      PROA  
ATOM   4143   HA LYS P 716      22.476  -9.420 -12.465  0.00  0.00      PROA  
ATOM   4144   CB LYS P 716      20.938  -8.169 -13.118  0.00  0.00      PROA  
ATOM   4145  HB1 LYS P 716      20.335  -8.763 -12.399  0.00  0.00      PROA  
ATOM   4146  HB2 LYS P 716      20.773  -8.527 -14.157  0.00  0.00      PROA  
ATOM   4147   CG LYS P 716      20.456  -6.660 -13.075  0.00  0.00      PROA  
ATOM   4148  HG1 LYS P 716      21.315  -6.009 -13.346  0.00  0.00      PROA  
ATOM   4149  HG2 LYS P 716      20.231  -6.444 -12.009  0.00  0.00      PROA  
ATOM   4150   CD LYS P 716      19.246  -6.374 -14.044  0.00  0.00      PROA  
ATOM   4151  HD1 LYS P 716      19.691  -6.505 -15.053  0.00  0.00      PROA  
ATOM   4152  HD2 LYS P 716      18.944  -5.309 -13.949  0.00  0.00      PROA  
ATOM   4153   CE LYS P 716      18.017  -7.202 -13.815  0.00  0.00      PROA  
ATOM   4154  HE1 LYS P 716      17.555  -6.917 -12.845  0.00  0.00      PROA  
ATOM   4155  HE2 LYS P 716      18.429  -8.234 -13.838  0.00  0.00      PROA  
ATOM   4156   NZ LYS P 716      17.070  -7.008 -14.888  0.00  0.00      PROA  
ATOM   4157  HZ1 LYS P 716      16.645  -6.059 -14.898  0.00  0.00      PROA  
ATOM   4158  HZ2 LYS P 716      16.302  -7.664 -14.641  0.00  0.00      PROA  
ATOM   4159  HZ3 LYS P 716      17.410  -7.269 -15.836  0.00  0.00      PROA  
ATOM   4160    C LYS P 716      23.397  -7.887 -13.646  0.00  0.00      PROA  
ATOM   4161    O LYS P 716      23.833  -8.671 -14.434  0.00  0.00      PROA  
ATOM   4162    N THR P 717      23.902  -6.635 -13.670  0.00  0.00      PROA  
ATOM   4163   HN THR P 717      23.642  -5.890 -13.061  0.00  0.00      PROA  
ATOM   4164   CA THR P 717      24.755  -6.137 -14.775  0.00  0.00      PROA  
ATOM   4165   HA THR P 717      24.569  -6.746 -15.647  0.00  0.00      PROA  
ATOM   4166   CB THR P 717      24.400  -4.693 -15.094  0.00  0.00      PROA  
ATOM   4167   HB THR P 717      25.182  -4.123 -15.641  0.00  0.00      PROA  
ATOM   4168  OG1 THR P 717      24.049  -4.021 -13.934  0.00  0.00      PROA  
ATOM   4169  HG1 THR P 717      24.893  -3.765 -13.553  0.00  0.00      PROA  
ATOM   4170  CG2 THR P 717      23.100  -4.831 -15.936  0.00  0.00      PROA  
ATOM   4171 HG21 THR P 717      22.244  -5.338 -15.442  0.00  0.00      PROA  
ATOM   4172 HG22 THR P 717      23.383  -5.481 -16.792  0.00  0.00      PROA  
ATOM   4173 HG23 THR P 717      22.737  -3.811 -16.184  0.00  0.00      PROA  
ATOM   4174    C THR P 717      26.201  -6.333 -14.456  0.00  0.00      PROA  
ATOM   4175    O THR P 717      27.065  -5.968 -15.223  0.00  0.00      PROA  
ATOM   4176    N SER P 718      26.415  -6.923 -13.248  0.00  0.00      PROA  
ATOM   4177   HN SER P 718      25.642  -7.086 -12.640  0.00  0.00      PROA  
ATOM   4178   CA SER P 718      27.779  -7.401 -12.902  0.00  0.00      PROA  
ATOM   4179   HA SER P 718      28.566  -6.690 -13.103  0.00  0.00      PROA  
ATOM   4180   CB SER P 718      27.913  -7.787 -11.356  0.00  0.00      PROA  
ATOM   4181  HB1 SER P 718      27.391  -8.726 -11.074  0.00  0.00      PROA  
ATOM   4182  HB2 SER P 718      27.454  -6.966 -10.766  0.00  0.00      PROA  
ATOM   4183   OG SER P 718      29.274  -7.998 -10.981  0.00  0.00      PROA  
ATOM   4184  HG1 SER P 718      29.594  -7.109 -10.812  0.00  0.00      PROA  
ATOM   4185    C SER P 718      28.263  -8.629 -13.747  0.00  0.00      PROA  
ATOM   4186    O SER P 718      27.930  -9.800 -13.542  0.00  0.00      PROA  
ATOM   4187    N ARG P 719      29.187  -8.375 -14.658  0.00  0.00      PROA  
ATOM   4188   HN ARG P 719      29.695  -7.524 -14.763  0.00  0.00      PROA  
ATOM   4189   CA ARG P 719      29.659  -9.432 -15.541  0.00  0.00      PROA  
ATOM   4190   HA ARG P 719      28.895 -10.195 -15.568  0.00  0.00      PROA  
ATOM   4191   CB ARG P 719      29.727  -8.997 -17.021  0.00  0.00      PROA  
ATOM   4192  HB1 ARG P 719      28.721  -8.608 -17.288  0.00  0.00      PROA  
ATOM   4193  HB2 ARG P 719      29.953  -9.794 -17.762  0.00  0.00      PROA  
ATOM   4194   CG ARG P 719      30.696  -7.760 -17.359  0.00  0.00      PROA  
ATOM   4195  HG1 ARG P 719      30.292  -6.863 -16.843  0.00  0.00      PROA  
ATOM   4196  HG2 ARG P 719      30.561  -7.671 -18.458  0.00  0.00      PROA  
ATOM   4197   CD ARG P 719      32.185  -7.913 -17.009  0.00  0.00      PROA  
ATOM   4198  HD1 ARG P 719      32.600  -8.872 -17.388  0.00  0.00      PROA  
ATOM   4199  HD2 ARG P 719      32.366  -7.847 -15.915  0.00  0.00      PROA  
ATOM   4200   NE ARG P 719      32.910  -6.877 -17.744  0.00  0.00      PROA  
ATOM   4201   HE ARG P 719      33.197  -7.052 -18.686  0.00  0.00      PROA  
ATOM   4202   CZ ARG P 719      33.111  -5.600 -17.275  0.00  0.00      PROA  
ATOM   4203  NH1 ARG P 719      32.426  -5.141 -16.155  0.00  0.00      PROA  
ATOM   4204 HH11 ARG P 719      31.909  -5.726 -15.529  0.00  0.00      PROA  
ATOM   4205 HH12 ARG P 719      32.325  -4.157 -16.008  0.00  0.00      PROA  
ATOM   4206  NH2 ARG P 719      33.696  -4.678 -17.964  0.00  0.00      PROA  
ATOM   4207 HH21 ARG P 719      34.187  -4.954 -18.791  0.00  0.00      PROA  
ATOM   4208 HH22 ARG P 719      33.968  -3.847 -17.479  0.00  0.00      PROA  
ATOM   4209    C ARG P 719      30.705 -10.358 -15.070  0.00  0.00      PROA  
ATOM   4210    O ARG P 719      31.449 -10.871 -15.867  0.00  0.00      PROA  
ATOM   4211    N TYR P 720      30.802 -10.757 -13.731  0.00  0.00      PROA  
ATOM   4212   HN TYR P 720      30.171 -10.457 -13.020  0.00  0.00      PROA  
ATOM   4213   CA TYR P 720      31.853 -11.693 -13.324  0.00  0.00      PROA  
ATOM   4214   HA TYR P 720      32.328 -12.173 -14.166  0.00  0.00      PROA  
ATOM   4215   CB TYR P 720      32.878 -11.185 -12.149  0.00  0.00      PROA  
ATOM   4216  HB1 TYR P 720      33.720 -11.888 -11.970  0.00  0.00      PROA  
ATOM   4217  HB2 TYR P 720      32.340 -11.081 -11.182  0.00  0.00      PROA  
ATOM   4218   CG TYR P 720      33.448  -9.861 -12.573  0.00  0.00      PROA  
ATOM   4219  CD1 TYR P 720      33.385  -8.701 -11.741  0.00  0.00      PROA  
ATOM   4220  HD1 TYR P 720      32.994  -8.681 -10.734  0.00  0.00      PROA  
ATOM   4221  CE1 TYR P 720      34.023  -7.520 -12.188  0.00  0.00      PROA  
ATOM   4222  HE1 TYR P 720      34.075  -6.616 -11.600  0.00  0.00      PROA  
ATOM   4223   CZ TYR P 720      34.645  -7.447 -13.467  0.00  0.00      PROA  
ATOM   4224   OH TYR P 720      35.189  -6.267 -13.970  0.00  0.00      PROA  
ATOM   4225   HH TYR P 720      35.837  -6.538 -14.624  0.00  0.00      PROA  
ATOM   4226  CD2 TYR P 720      34.107  -9.807 -13.848  0.00  0.00      PROA  
ATOM   4227  HD2 TYR P 720      34.248 -10.714 -14.418  0.00  0.00      PROA  
ATOM   4228  CE2 TYR P 720      34.635  -8.616 -14.313  0.00  0.00      PROA  
ATOM   4229  HE2 TYR P 720      35.160  -8.641 -15.256  0.00  0.00      PROA  
ATOM   4230    C TYR P 720      31.156 -12.920 -12.823  0.00  0.00      PROA  
ATOM   4231    O TYR P 720      31.734 -13.822 -12.239  0.00  0.00      PROA  
ATOM   4232    N PHE P 721      29.778 -13.091 -13.145  0.00  0.00      PROA  
ATOM   4233   HN PHE P 721      29.400 -12.378 -13.731  0.00  0.00      PROA  
ATOM   4234   CA PHE P 721      29.044 -14.353 -13.063  0.00  0.00      PROA  
ATOM   4235   HA PHE P 721      29.848 -15.072 -12.996  0.00  0.00      PROA  
ATOM   4236   CB PHE P 721      27.989 -14.469 -11.938  0.00  0.00      PROA  
ATOM   4237  HB1 PHE P 721      27.874 -15.493 -11.521  0.00  0.00      PROA  
ATOM   4238  HB2 PHE P 721      26.986 -14.173 -12.313  0.00  0.00      PROA  
ATOM   4239   CG PHE P 721      28.282 -13.563 -10.785  0.00  0.00      PROA  
ATOM   4240  CD1 PHE P 721      27.874 -12.256 -10.732  0.00  0.00      PROA  
ATOM   4241  HD1 PHE P 721      27.396 -11.782 -11.576  0.00  0.00      PROA  
ATOM   4242  CE1 PHE P 721      28.033 -11.476  -9.582  0.00  0.00      PROA  
ATOM   4243  HE1 PHE P 721      27.510 -10.536  -9.491  0.00  0.00      PROA  
ATOM   4244   CZ PHE P 721      28.756 -12.091  -8.507  0.00  0.00      PROA  
ATOM   4245   HZ PHE P 721      28.849 -11.568  -7.567  0.00  0.00      PROA  
ATOM   4246  CD2 PHE P 721      28.964 -14.122  -9.749  0.00  0.00      PROA  
ATOM   4247  HD2 PHE P 721      29.326 -15.139  -9.776  0.00  0.00      PROA  
ATOM   4248  CE2 PHE P 721      29.153 -13.427  -8.531  0.00  0.00      PROA  
ATOM   4249  HE2 PHE P 721      29.657 -13.934  -7.720  0.00  0.00      PROA  
ATOM   4250    C PHE P 721      28.374 -14.541 -14.376  0.00  0.00      PROA  
ATOM   4251    O PHE P 721      28.038 -13.516 -14.974  0.00  0.00      PROA  
ATOM   4252    N PRO P 722      28.121 -15.754 -14.831  0.00  0.00      PROA  
ATOM   4253   CD PRO P 722      28.700 -17.059 -14.415  0.00  0.00      PROA  
ATOM   4254  HD1 PRO P 722      29.139 -17.028 -13.395  0.00  0.00      PROA  
ATOM   4255  HD2 PRO P 722      29.490 -17.426 -15.104  0.00  0.00      PROA  
ATOM   4256   CA PRO P 722      27.083 -16.037 -15.828  0.00  0.00      PROA  
ATOM   4257   HA PRO P 722      27.466 -15.788 -16.806  0.00  0.00      PROA  
ATOM   4258   CB PRO P 722      26.913 -17.581 -15.893  0.00  0.00      PROA  
ATOM   4259  HB1 PRO P 722      27.454 -17.955 -16.789  0.00  0.00      PROA  
ATOM   4260  HB2 PRO P 722      25.850 -17.902 -15.936  0.00  0.00      PROA  
ATOM   4261   CG PRO P 722      27.527 -18.040 -14.592  0.00  0.00      PROA  
ATOM   4262  HG1 PRO P 722      26.789 -17.790 -13.800  0.00  0.00      PROA  
ATOM   4263  HG2 PRO P 722      27.794 -19.092 -14.355  0.00  0.00      PROA  
ATOM   4264    C PRO P 722      25.779 -15.301 -15.829  0.00  0.00      PROA  
ATOM   4265    O PRO P 722      25.145 -15.086 -14.792  0.00  0.00      PROA  
ATOM   4266    N THR P 723      25.235 -14.777 -16.972  0.00  0.00      PROA  
ATOM   4267   HN THR P 723      25.523 -14.962 -17.908  0.00  0.00      PROA  
ATOM   4268   CA THR P 723      24.026 -13.938 -16.985  0.00  0.00      PROA  
ATOM   4269   HA THR P 723      24.205 -12.928 -16.648  0.00  0.00      PROA  
ATOM   4270   CB THR P 723      23.472 -13.769 -18.451  0.00  0.00      PROA  
ATOM   4271   HB THR P 723      22.368 -13.689 -18.543  0.00  0.00      PROA  
ATOM   4272  OG1 THR P 723      23.910 -14.900 -19.173  0.00  0.00      PROA  
ATOM   4273  HG1 THR P 723      24.360 -14.548 -19.945  0.00  0.00      PROA  
ATOM   4274  CG2 THR P 723      24.157 -12.504 -19.060  0.00  0.00      PROA  
ATOM   4275 HG21 THR P 723      23.883 -11.534 -18.594  0.00  0.00      PROA  
ATOM   4276 HG22 THR P 723      23.952 -12.371 -20.144  0.00  0.00      PROA  
ATOM   4277 HG23 THR P 723      25.238 -12.751 -18.990  0.00  0.00      PROA  
ATOM   4278    C THR P 723      22.852 -14.496 -16.212  0.00  0.00      PROA  
ATOM   4279    O THR P 723      22.262 -13.863 -15.358  0.00  0.00      PROA  
ATOM   4280    N ARG P 724      22.615 -15.788 -16.409  0.00  0.00      PROA  
ATOM   4281   HN ARG P 724      23.079 -16.298 -17.129  0.00  0.00      PROA  
ATOM   4282   CA ARG P 724      21.444 -16.415 -15.916  0.00  0.00      PROA  
ATOM   4283   HA ARG P 724      20.590 -15.825 -16.215  0.00  0.00      PROA  
ATOM   4284   CB ARG P 724      21.235 -17.935 -16.514  0.00  0.00      PROA  
ATOM   4285  HB1 ARG P 724      20.988 -17.691 -17.570  0.00  0.00      PROA  
ATOM   4286  HB2 ARG P 724      20.469 -18.486 -15.927  0.00  0.00      PROA  
ATOM   4287   CG ARG P 724      22.522 -18.707 -16.573  0.00  0.00      PROA  
ATOM   4288  HG1 ARG P 724      23.138 -18.487 -15.674  0.00  0.00      PROA  
ATOM   4289  HG2 ARG P 724      22.999 -18.419 -17.534  0.00  0.00      PROA  
ATOM   4290   CD ARG P 724      22.387 -20.167 -16.648  0.00  0.00      PROA  
ATOM   4291  HD1 ARG P 724      22.059 -20.486 -17.660  0.00  0.00      PROA  
ATOM   4292  HD2 ARG P 724      21.635 -20.471 -15.888  0.00  0.00      PROA  
ATOM   4293   NE ARG P 724      23.752 -20.833 -16.421  0.00  0.00      PROA  
ATOM   4294   HE ARG P 724      24.405 -20.752 -17.174  0.00  0.00      PROA  
ATOM   4295   CZ ARG P 724      24.296 -21.040 -15.175  0.00  0.00      PROA  
ATOM   4296  NH1 ARG P 724      23.555 -21.128 -14.113  0.00  0.00      PROA  
ATOM   4297 HH11 ARG P 724      22.625 -21.462 -14.266  0.00  0.00      PROA  
ATOM   4298 HH12 ARG P 724      23.936 -21.584 -13.309  0.00  0.00      PROA  
ATOM   4299  NH2 ARG P 724      25.593 -21.056 -14.972  0.00  0.00      PROA  
ATOM   4300 HH21 ARG P 724      26.199 -21.062 -15.767  0.00  0.00      PROA  
ATOM   4301 HH22 ARG P 724      25.999 -21.344 -14.105  0.00  0.00      PROA  
ATOM   4302    C ARG P 724      21.406 -16.472 -14.385  0.00  0.00      PROA  
ATOM   4303    O ARG P 724      20.422 -16.287 -13.717  0.00  0.00      PROA  
ATOM   4304    N VAL P 725      22.592 -16.683 -13.737  0.00  0.00      PROA  
ATOM   4305   HN VAL P 725      23.418 -16.769 -14.288  0.00  0.00      PROA  
ATOM   4306   CA VAL P 725      22.720 -16.617 -12.282  0.00  0.00      PROA  
ATOM   4307   HA VAL P 725      21.958 -17.300 -11.936  0.00  0.00      PROA  
ATOM   4308   CB VAL P 725      24.090 -17.079 -11.827  0.00  0.00      PROA  
ATOM   4309   HB VAL P 725      24.882 -16.403 -12.212  0.00  0.00      PROA  
ATOM   4310  CG1 VAL P 725      24.110 -17.110 -10.299  0.00  0.00      PROA  
ATOM   4311 HG11 VAL P 725      25.123 -17.522 -10.101  0.00  0.00      PROA  
ATOM   4312 HG12 VAL P 725      23.367 -17.837  -9.907  0.00  0.00      PROA  
ATOM   4313 HG13 VAL P 725      23.852 -16.155  -9.794  0.00  0.00      PROA  
ATOM   4314  CG2 VAL P 725      24.481 -18.475 -12.422  0.00  0.00      PROA  
ATOM   4315 HG21 VAL P 725      23.621 -19.117 -12.132  0.00  0.00      PROA  
ATOM   4316 HG22 VAL P 725      25.299 -18.809 -11.748  0.00  0.00      PROA  
ATOM   4317 HG23 VAL P 725      24.689 -18.479 -13.513  0.00  0.00      PROA  
ATOM   4318    C VAL P 725      22.427 -15.214 -11.676  0.00  0.00      PROA  
ATOM   4319    O VAL P 725      21.634 -15.135 -10.768  0.00  0.00      PROA  
ATOM   4320    N ARG P 726      23.083 -14.161 -12.208  0.00  0.00      PROA  
ATOM   4321   HN ARG P 726      23.695 -14.348 -12.973  0.00  0.00      PROA  
ATOM   4322   CA ARG P 726      22.965 -12.748 -11.745  0.00  0.00      PROA  
ATOM   4323   HA ARG P 726      23.035 -12.745 -10.667  0.00  0.00      PROA  
ATOM   4324   CB ARG P 726      24.156 -11.828 -12.220  0.00  0.00      PROA  
ATOM   4325  HB1 ARG P 726      25.060 -12.365 -11.861  0.00  0.00      PROA  
ATOM   4326  HB2 ARG P 726      24.156 -10.773 -11.873  0.00  0.00      PROA  
ATOM   4327   CG ARG P 726      24.276 -11.873 -13.730  0.00  0.00      PROA  
ATOM   4328  HG1 ARG P 726      23.432 -11.351 -14.228  0.00  0.00      PROA  
ATOM   4329  HG2 ARG P 726      24.244 -12.949 -14.007  0.00  0.00      PROA  
ATOM   4330   CD ARG P 726      25.556 -11.149 -14.121  0.00  0.00      PROA  
ATOM   4331  HD1 ARG P 726      26.356 -11.570 -13.475  0.00  0.00      PROA  
ATOM   4332  HD2 ARG P 726      25.415 -10.058 -13.969  0.00  0.00      PROA  
ATOM   4333   NE ARG P 726      25.958 -11.623 -15.496  0.00  0.00      PROA  
ATOM   4334   HE ARG P 726      26.487 -12.472 -15.514  0.00  0.00      PROA  
ATOM   4335   CZ ARG P 726      26.073 -10.805 -16.572  0.00  0.00      PROA  
ATOM   4336  NH1 ARG P 726      26.801 -11.124 -17.665  0.00  0.00      PROA  
ATOM   4337 HH11 ARG P 726      27.209 -12.030 -17.780  0.00  0.00      PROA  
ATOM   4338 HH12 ARG P 726      26.770 -10.439 -18.394  0.00  0.00      PROA  
ATOM   4339  NH2 ARG P 726      25.449  -9.636 -16.520  0.00  0.00      PROA  
ATOM   4340 HH21 ARG P 726      24.772  -9.475 -15.801  0.00  0.00      PROA  
ATOM   4341 HH22 ARG P 726      25.763  -8.912 -17.134  0.00  0.00      PROA  
ATOM   4342    C ARG P 726      21.616 -12.084 -12.031  0.00  0.00      PROA  
ATOM   4343    O ARG P 726      21.132 -11.360 -11.208  0.00  0.00      PROA  
ATOM   4344    N SER P 727      21.024 -12.381 -13.127  0.00  0.00      PROA  
ATOM   4345   HN SER P 727      21.532 -12.870 -13.833  0.00  0.00      PROA  
ATOM   4346   CA SER P 727      19.594 -12.243 -13.481  0.00  0.00      PROA  
ATOM   4347   HA SER P 727      19.330 -11.197 -13.448  0.00  0.00      PROA  
ATOM   4348   CB SER P 727      19.193 -12.769 -14.875  0.00  0.00      PROA  
ATOM   4349  HB1 SER P 727      18.205 -12.389 -15.214  0.00  0.00      PROA  
ATOM   4350  HB2 SER P 727      19.220 -13.879 -14.859  0.00  0.00      PROA  
ATOM   4351   OG SER P 727      20.083 -12.352 -15.888  0.00  0.00      PROA  
ATOM   4352  HG1 SER P 727      20.806 -12.980 -15.819  0.00  0.00      PROA  
ATOM   4353    C SER P 727      18.705 -12.921 -12.404  0.00  0.00      PROA  
ATOM   4354    O SER P 727      17.761 -12.255 -11.881  0.00  0.00      PROA  
ATOM   4355    N THR P 728      18.976 -14.153 -11.981  0.00  0.00      PROA  
ATOM   4356   HN THR P 728      19.688 -14.664 -12.457  0.00  0.00      PROA  
ATOM   4357   CA THR P 728      18.128 -14.927 -11.046  0.00  0.00      PROA  
ATOM   4358   HA THR P 728      17.151 -14.622 -11.391  0.00  0.00      PROA  
ATOM   4359   CB THR P 728      18.280 -16.457 -11.164  0.00  0.00      PROA  
ATOM   4360   HB THR P 728      19.292 -16.682 -10.764  0.00  0.00      PROA  
ATOM   4361  OG1 THR P 728      18.156 -16.891 -12.461  0.00  0.00      PROA  
ATOM   4362  HG1 THR P 728      18.976 -16.721 -12.931  0.00  0.00      PROA  
ATOM   4363  CG2 THR P 728      17.126 -17.119 -10.337  0.00  0.00      PROA  
ATOM   4364 HG21 THR P 728      16.172 -16.881 -10.853  0.00  0.00      PROA  
ATOM   4365 HG22 THR P 728      16.999 -16.673  -9.327  0.00  0.00      PROA  
ATOM   4366 HG23 THR P 728      17.232 -18.225 -10.336  0.00  0.00      PROA  
ATOM   4367    C THR P 728      18.192 -14.488  -9.598  0.00  0.00      PROA  
ATOM   4368    O THR P 728      17.201 -14.458  -8.893  0.00  0.00      PROA  
ATOM   4369    N VAL P 729      19.419 -14.094  -9.151  0.00  0.00      PROA  
ATOM   4370   HN VAL P 729      20.149 -14.304  -9.797  0.00  0.00      PROA  
ATOM   4371   CA VAL P 729      19.660 -13.313  -7.902  0.00  0.00      PROA  
ATOM   4372   HA VAL P 729      19.261 -13.943  -7.121  0.00  0.00      PROA  
ATOM   4373   CB VAL P 729      21.178 -12.979  -7.729  0.00  0.00      PROA  
ATOM   4374   HB VAL P 729      21.628 -12.467  -8.606  0.00  0.00      PROA  
ATOM   4375  CG1 VAL P 729      21.370 -12.168  -6.539  0.00  0.00      PROA  
ATOM   4376 HG11 VAL P 729      22.472 -12.202  -6.403  0.00  0.00      PROA  
ATOM   4377 HG12 VAL P 729      20.828 -12.572  -5.657  0.00  0.00      PROA  
ATOM   4378 HG13 VAL P 729      21.070 -11.108  -6.682  0.00  0.00      PROA  
ATOM   4379  CG2 VAL P 729      21.828 -14.300  -7.406  0.00  0.00      PROA  
ATOM   4380 HG21 VAL P 729      21.118 -14.868  -6.768  0.00  0.00      PROA  
ATOM   4381 HG22 VAL P 729      22.869 -14.166  -7.042  0.00  0.00      PROA  
ATOM   4382 HG23 VAL P 729      21.804 -14.902  -8.339  0.00  0.00      PROA  
ATOM   4383    C VAL P 729      18.897 -12.019  -7.904  0.00  0.00      PROA  
ATOM   4384    O VAL P 729      18.142 -11.738  -6.975  0.00  0.00      PROA  
ATOM   4385    N SER P 730      18.955 -11.230  -9.039  0.00  0.00      PROA  
ATOM   4386   HN SER P 730      19.733 -11.318  -9.657  0.00  0.00      PROA  
ATOM   4387   CA SER P 730      18.140 -10.006  -9.080  0.00  0.00      PROA  
ATOM   4388   HA SER P 730      18.454  -9.318  -8.309  0.00  0.00      PROA  
ATOM   4389   CB SER P 730      18.419  -9.222 -10.436  0.00  0.00      PROA  
ATOM   4390  HB1 SER P 730      18.240  -9.975 -11.234  0.00  0.00      PROA  
ATOM   4391  HB2 SER P 730      19.480  -8.918 -10.560  0.00  0.00      PROA  
ATOM   4392   OG SER P 730      17.553  -8.120 -10.656  0.00  0.00      PROA  
ATOM   4393  HG1 SER P 730      18.029  -7.373 -10.285  0.00  0.00      PROA  
ATOM   4394    C SER P 730      16.634 -10.122  -8.879  0.00  0.00      PROA  
ATOM   4395    O SER P 730      16.046  -9.258  -8.143  0.00  0.00      PROA  
ATOM   4396    N ASP P 731      15.963 -11.098  -9.407  0.00  0.00      PROA  
ATOM   4397   HN ASP P 731      16.222 -11.681 -10.173  0.00  0.00      PROA  
ATOM   4398   CA ASP P 731      14.571 -11.389  -9.112  0.00  0.00      PROA  
ATOM   4399   HA ASP P 731      13.949 -10.513  -9.220  0.00  0.00      PROA  
ATOM   4400   CB ASP P 731      14.192 -12.424 -10.191  0.00  0.00      PROA  
ATOM   4401  HB1 ASP P 731      13.120 -12.688 -10.063  0.00  0.00      PROA  
ATOM   4402  HB2 ASP P 731      14.876 -13.298 -10.147  0.00  0.00      PROA  
ATOM   4403   CG ASP P 731      14.089 -11.838 -11.538  0.00  0.00      PROA  
ATOM   4404  OD1 ASP P 731      14.029 -12.607 -12.552  0.00  0.00      PROA  
ATOM   4405  OD2 ASP P 731      14.050 -10.589 -11.672  0.00  0.00      PROA  
ATOM   4406    C ASP P 731      14.265 -11.856  -7.655  0.00  0.00      PROA  
ATOM   4407    O ASP P 731      13.256 -11.473  -7.022  0.00  0.00      PROA  
ATOM   4408    N PHE P 732      15.161 -12.641  -7.070  0.00  0.00      PROA  
ATOM   4409   HN PHE P 732      15.901 -12.948  -7.664  0.00  0.00      PROA  
ATOM   4410   CA PHE P 732      15.083 -13.057  -5.661  0.00  0.00      PROA  
ATOM   4411   HA PHE P 732      14.061 -13.173  -5.333  0.00  0.00      PROA  
ATOM   4412   CB PHE P 732      15.864 -14.413  -5.317  0.00  0.00      PROA  
ATOM   4413  HB1 PHE P 732      16.033 -14.400  -4.219  0.00  0.00      PROA  
ATOM   4414  HB2 PHE P 732      16.842 -14.399  -5.844  0.00  0.00      PROA  
ATOM   4415   CG PHE P 732      15.234 -15.744  -5.687  0.00  0.00      PROA  
ATOM   4416  CD1 PHE P 732      13.881 -16.010  -5.287  0.00  0.00      PROA  
ATOM   4417  HD1 PHE P 732      13.388 -15.203  -4.766  0.00  0.00      PROA  
ATOM   4418  CE1 PHE P 732      13.266 -17.166  -5.563  0.00  0.00      PROA  
ATOM   4419  HE1 PHE P 732      12.266 -17.447  -5.266  0.00  0.00      PROA  
ATOM   4420   CZ PHE P 732      13.959 -18.162  -6.252  0.00  0.00      PROA  
ATOM   4421   HZ PHE P 732      13.530 -19.149  -6.350  0.00  0.00      PROA  
ATOM   4422  CD2 PHE P 732      15.970 -16.817  -6.320  0.00  0.00      PROA  
ATOM   4423  HD2 PHE P 732      16.957 -16.545  -6.663  0.00  0.00      PROA  
ATOM   4424  CE2 PHE P 732      15.308 -17.966  -6.649  0.00  0.00      PROA  
ATOM   4425  HE2 PHE P 732      15.814 -18.770  -7.163  0.00  0.00      PROA  
ATOM   4426    C PHE P 732      15.490 -11.969  -4.652  0.00  0.00      PROA  
ATOM   4427    O PHE P 732      15.174 -12.170  -3.539  0.00  0.00      PROA  
ATOM   4428    N ALA P 733      15.910 -10.781  -5.131  0.00  0.00      PROA  
ATOM   4429   HN ALA P 733      15.778 -10.540  -6.089  0.00  0.00      PROA  
ATOM   4430   CA ALA P 733      16.478  -9.722  -4.352  0.00  0.00      PROA  
ATOM   4431   HA ALA P 733      17.516  -9.976  -4.200  0.00  0.00      PROA  
ATOM   4432   CB ALA P 733      16.407  -8.355  -5.122  0.00  0.00      PROA  
ATOM   4433  HB1 ALA P 733      16.706  -8.423  -6.190  0.00  0.00      PROA  
ATOM   4434  HB2 ALA P 733      16.982  -7.527  -4.655  0.00  0.00      PROA  
ATOM   4435  HB3 ALA P 733      15.389  -7.915  -5.070  0.00  0.00      PROA  
ATOM   4436    C ALA P 733      16.019  -9.459  -2.953  0.00  0.00      PROA  
ATOM   4437    O ALA P 733      16.722  -9.751  -1.989  0.00  0.00      PROA  
ATOM   4438    N VAL P 734      14.772  -8.967  -2.758  0.00  0.00      PROA  
ATOM   4439   HN VAL P 734      14.260  -8.810  -3.599  0.00  0.00      PROA  
ATOM   4440   CA VAL P 734      14.164  -8.529  -1.505  0.00  0.00      PROA  
ATOM   4441   HA VAL P 734      14.916  -8.027  -0.914  0.00  0.00      PROA  
ATOM   4442   CB VAL P 734      12.840  -7.654  -1.657  0.00  0.00      PROA  
ATOM   4443   HB VAL P 734      11.960  -8.315  -1.811  0.00  0.00      PROA  
ATOM   4444  CG1 VAL P 734      12.600  -6.902  -0.311  0.00  0.00      PROA  
ATOM   4445 HG11 VAL P 734      13.250  -6.008  -0.196  0.00  0.00      PROA  
ATOM   4446 HG12 VAL P 734      12.741  -7.543   0.586  0.00  0.00      PROA  
ATOM   4447 HG13 VAL P 734      11.604  -6.410  -0.312  0.00  0.00      PROA  
ATOM   4448  CG2 VAL P 734      13.013  -6.775  -2.898  0.00  0.00      PROA  
ATOM   4449 HG21 VAL P 734      13.017  -7.428  -3.797  0.00  0.00      PROA  
ATOM   4450 HG22 VAL P 734      13.953  -6.182  -2.881  0.00  0.00      PROA  
ATOM   4451 HG23 VAL P 734      12.222  -5.994  -2.915  0.00  0.00      PROA  
ATOM   4452    C VAL P 734      14.022  -9.754  -0.634  0.00  0.00      PROA  
ATOM   4453    O VAL P 734      14.444  -9.636   0.473  0.00  0.00      PROA  
ATOM   4454    N PHE P 735      13.615 -10.894  -1.155  0.00  0.00      PROA  
ATOM   4455   HN PHE P 735      13.324 -10.898  -2.109  0.00  0.00      PROA  
ATOM   4456   CA PHE P 735      13.559 -12.223  -0.465  0.00  0.00      PROA  
ATOM   4457   HA PHE P 735      13.043 -12.052   0.468  0.00  0.00      PROA  
ATOM   4458   CB PHE P 735      12.731 -13.279  -1.269  0.00  0.00      PROA  
ATOM   4459  HB1 PHE P 735      12.958 -13.020  -2.326  0.00  0.00      PROA  
ATOM   4460  HB2 PHE P 735      11.650 -13.092  -1.091  0.00  0.00      PROA  
ATOM   4461   CG PHE P 735      13.155 -14.775  -0.912  0.00  0.00      PROA  
ATOM   4462  CD1 PHE P 735      12.700 -15.327   0.298  0.00  0.00      PROA  
ATOM   4463  HD1 PHE P 735      12.189 -14.671   0.988  0.00  0.00      PROA  
ATOM   4464  CE1 PHE P 735      12.903 -16.672   0.563  0.00  0.00      PROA  
ATOM   4465  HE1 PHE P 735      12.617 -17.184   1.470  0.00  0.00      PROA  
ATOM   4466   CZ PHE P 735      13.608 -17.423  -0.370  0.00  0.00      PROA  
ATOM   4467   HZ PHE P 735      13.969 -18.384  -0.032  0.00  0.00      PROA  
ATOM   4468  CD2 PHE P 735      13.753 -15.585  -1.884  0.00  0.00      PROA  
ATOM   4469  HD2 PHE P 735      13.900 -15.015  -2.790  0.00  0.00      PROA  
ATOM   4470  CE2 PHE P 735      14.017 -16.934  -1.610  0.00  0.00      PROA  
ATOM   4471  HE2 PHE P 735      14.513 -17.569  -2.329  0.00  0.00      PROA  
ATOM   4472    C PHE P 735      14.910 -12.668   0.076  0.00  0.00      PROA  
ATOM   4473    O PHE P 735      15.094 -13.116   1.211  0.00  0.00      PROA  
ATOM   4474    N LEU P 736      15.975 -12.641  -0.700  0.00  0.00      PROA  
ATOM   4475   HN LEU P 736      15.875 -12.481  -1.679  0.00  0.00      PROA  
ATOM   4476   CA LEU P 736      17.321 -12.845  -0.240  0.00  0.00      PROA  
ATOM   4477   HA LEU P 736      17.360 -13.895   0.011  0.00  0.00      PROA  
ATOM   4478   CB LEU P 736      18.301 -12.714  -1.410  0.00  0.00      PROA  
ATOM   4479  HB1 LEU P 736      19.329 -12.576  -1.012  0.00  0.00      PROA  
ATOM   4480  HB2 LEU P 736      18.197 -11.750  -1.952  0.00  0.00      PROA  
ATOM   4481   CG LEU P 736      18.412 -13.806  -2.411  0.00  0.00      PROA  
ATOM   4482   HG LEU P 736      17.496 -13.826  -3.038  0.00  0.00      PROA  
ATOM   4483  CD1 LEU P 736      19.602 -13.587  -3.392  0.00  0.00      PROA  
ATOM   4484 HD11 LEU P 736      19.420 -12.628  -3.922  0.00  0.00      PROA  
ATOM   4485 HD12 LEU P 736      19.788 -14.440  -4.078  0.00  0.00      PROA  
ATOM   4486 HD13 LEU P 736      20.509 -13.501  -2.757  0.00  0.00      PROA  
ATOM   4487  CD2 LEU P 736      18.526 -15.268  -1.927  0.00  0.00      PROA  
ATOM   4488 HD21 LEU P 736      19.441 -15.418  -1.315  0.00  0.00      PROA  
ATOM   4489 HD22 LEU P 736      18.639 -15.982  -2.771  0.00  0.00      PROA  
ATOM   4490 HD23 LEU P 736      17.702 -15.527  -1.229  0.00  0.00      PROA  
ATOM   4491    C LEU P 736      17.874 -11.948   0.853  0.00  0.00      PROA  
ATOM   4492    O LEU P 736      18.503 -12.316   1.804  0.00  0.00      PROA  
ATOM   4493    N THR P 737      17.636 -10.631   0.749  0.00  0.00      PROA  
ATOM   4494   HN THR P 737      17.323 -10.371  -0.161  0.00  0.00      PROA  
ATOM   4495   CA THR P 737      17.872  -9.599   1.763  0.00  0.00      PROA  
ATOM   4496   HA THR P 737      18.924  -9.666   1.999  0.00  0.00      PROA  
ATOM   4497   CB THR P 737      17.406  -8.231   1.304  0.00  0.00      PROA  
ATOM   4498   HB THR P 737      16.298  -8.259   1.221  0.00  0.00      PROA  
ATOM   4499  OG1 THR P 737      17.925  -7.816   0.067  0.00  0.00      PROA  
ATOM   4500  HG1 THR P 737      17.553  -8.431  -0.569  0.00  0.00      PROA  
ATOM   4501  CG2 THR P 737      17.787  -7.289   2.431  0.00  0.00      PROA  
ATOM   4502 HG21 THR P 737      18.784  -7.439   2.898  0.00  0.00      PROA  
ATOM   4503 HG22 THR P 737      17.060  -7.384   3.266  0.00  0.00      PROA  
ATOM   4504 HG23 THR P 737      17.703  -6.235   2.090  0.00  0.00      PROA  
ATOM   4505    C THR P 737      17.157  -9.947   3.044  0.00  0.00      PROA  
ATOM   4506    O THR P 737      17.788 -10.146   4.147  0.00  0.00      PROA  
ATOM   4507    N ILE P 738      15.820 -10.273   2.974  0.00  0.00      PROA  
ATOM   4508   HN ILE P 738      15.257 -10.214   2.153  0.00  0.00      PROA  
ATOM   4509   CA ILE P 738      14.979 -10.687   4.052  0.00  0.00      PROA  
ATOM   4510   HA ILE P 738      15.132 -10.060   4.918  0.00  0.00      PROA  
ATOM   4511   CB ILE P 738      13.460 -10.792   3.609  0.00  0.00      PROA  
ATOM   4512   HB ILE P 738      13.286 -11.332   2.654  0.00  0.00      PROA  
ATOM   4513  CG2 ILE P 738      12.599 -11.449   4.655  0.00  0.00      PROA  
ATOM   4514 HG21 ILE P 738      12.842 -12.532   4.697  0.00  0.00      PROA  
ATOM   4515 HG22 ILE P 738      11.545 -11.355   4.316  0.00  0.00      PROA  
ATOM   4516 HG23 ILE P 738      12.500 -10.923   5.629  0.00  0.00      PROA  
ATOM   4517  CG1 ILE P 738      12.898  -9.406   3.325  0.00  0.00      PROA  
ATOM   4518 HG11 ILE P 738      13.623  -8.896   2.655  0.00  0.00      PROA  
ATOM   4519 HG12 ILE P 738      12.898  -8.846   4.285  0.00  0.00      PROA  
ATOM   4520   CD ILE P 738      11.455  -9.443   2.664  0.00  0.00      PROA  
ATOM   4521  HD1 ILE P 738      11.394 -10.226   1.879  0.00  0.00      PROA  
ATOM   4522  HD2 ILE P 738      11.282  -8.496   2.109  0.00  0.00      PROA  
ATOM   4523  HD3 ILE P 738      10.641  -9.425   3.420  0.00  0.00      PROA  
ATOM   4524    C ILE P 738      15.410 -12.059   4.610  0.00  0.00      PROA  
ATOM   4525    O ILE P 738      15.502 -12.171   5.839  0.00  0.00      PROA  
ATOM   4526    N PHE P 739      15.619 -13.039   3.781  0.00  0.00      PROA  
ATOM   4527   HN PHE P 739      15.458 -12.996   2.798  0.00  0.00      PROA  
ATOM   4528   CA PHE P 739      16.318 -14.254   4.266  0.00  0.00      PROA  
ATOM   4529   HA PHE P 739      15.679 -14.672   5.030  0.00  0.00      PROA  
ATOM   4530   CB PHE P 739      16.622 -15.193   3.027  0.00  0.00      PROA  
ATOM   4531  HB1 PHE P 739      17.123 -14.553   2.269  0.00  0.00      PROA  
ATOM   4532  HB2 PHE P 739      15.755 -15.626   2.485  0.00  0.00      PROA  
ATOM   4533   CG PHE P 739      17.609 -16.308   3.406  0.00  0.00      PROA  
ATOM   4534  CD1 PHE P 739      17.186 -17.478   4.035  0.00  0.00      PROA  
ATOM   4535  HD1 PHE P 739      16.168 -17.484   4.395  0.00  0.00      PROA  
ATOM   4536  CE1 PHE P 739      18.085 -18.515   4.380  0.00  0.00      PROA  
ATOM   4537  HE1 PHE P 739      17.792 -19.331   5.024  0.00  0.00      PROA  
ATOM   4538   CZ PHE P 739      19.389 -18.379   3.958  0.00  0.00      PROA  
ATOM   4539   HZ PHE P 739      20.020 -19.254   4.016  0.00  0.00      PROA  
ATOM   4540  CD2 PHE P 739      19.002 -16.108   3.316  0.00  0.00      PROA  
ATOM   4541  HD2 PHE P 739      19.391 -15.182   2.919  0.00  0.00      PROA  
ATOM   4542  CE2 PHE P 739      19.886 -17.191   3.442  0.00  0.00      PROA  
ATOM   4543  HE2 PHE P 739      20.927 -17.030   3.207  0.00  0.00      PROA  
ATOM   4544    C PHE P 739      17.602 -13.946   5.052  0.00  0.00      PROA  
ATOM   4545    O PHE P 739      17.803 -14.485   6.134  0.00  0.00      PROA  
ATOM   4546    N THR P 740      18.531 -13.040   4.554  0.00  0.00      PROA  
ATOM   4547   HN THR P 740      18.354 -12.434   3.783  0.00  0.00      PROA  
ATOM   4548   CA THR P 740      19.866 -12.769   5.160  0.00  0.00      PROA  
ATOM   4549   HA THR P 740      20.490 -13.649   5.207  0.00  0.00      PROA  
ATOM   4550   CB THR P 740      20.755 -11.741   4.359  0.00  0.00      PROA  
ATOM   4551   HB THR P 740      20.185 -10.788   4.329  0.00  0.00      PROA  
ATOM   4552  OG1 THR P 740      20.946 -12.055   2.950  0.00  0.00      PROA  
ATOM   4553  HG1 THR P 740      20.084 -12.235   2.567  0.00  0.00      PROA  
ATOM   4554  CG2 THR P 740      22.187 -11.402   4.949  0.00  0.00      PROA  
ATOM   4555 HG21 THR P 740      22.757 -12.330   5.169  0.00  0.00      PROA  
ATOM   4556 HG22 THR P 740      22.181 -10.887   5.933  0.00  0.00      PROA  
ATOM   4557 HG23 THR P 740      22.706 -10.790   4.181  0.00  0.00      PROA  
ATOM   4558    C THR P 740      19.832 -12.261   6.554  0.00  0.00      PROA  
ATOM   4559    O THR P 740      20.604 -12.738   7.363  0.00  0.00      PROA  
ATOM   4560    N MET P 741      18.961 -11.309   6.773  0.00  0.00      PROA  
ATOM   4561   HN MET P 741      18.384 -11.091   5.990  0.00  0.00      PROA  
ATOM   4562   CA MET P 741      18.748 -10.597   8.028  0.00  0.00      PROA  
ATOM   4563   HA MET P 741      19.667 -10.284   8.501  0.00  0.00      PROA  
ATOM   4564   CB MET P 741      17.987  -9.379   7.604  0.00  0.00      PROA  
ATOM   4565  HB1 MET P 741      17.834  -8.883   8.587  0.00  0.00      PROA  
ATOM   4566  HB2 MET P 741      17.065  -9.641   7.043  0.00  0.00      PROA  
ATOM   4567   CG MET P 741      18.783  -8.424   6.748  0.00  0.00      PROA  
ATOM   4568  HG1 MET P 741      18.132  -7.599   6.388  0.00  0.00      PROA  
ATOM   4569  HG2 MET P 741      18.990  -8.983   5.810  0.00  0.00      PROA  
ATOM   4570   SD MET P 741      20.262  -7.705   7.430  0.00  0.00      PROA  
ATOM   4571   CE MET P 741      20.397  -6.550   6.089  0.00  0.00      PROA  
ATOM   4572  HE1 MET P 741      19.963  -6.927   5.139  0.00  0.00      PROA  
ATOM   4573  HE2 MET P 741      21.459  -6.309   5.867  0.00  0.00      PROA  
ATOM   4574  HE3 MET P 741      19.835  -5.610   6.274  0.00  0.00      PROA  
ATOM   4575    C MET P 741      17.985 -11.522   8.988  0.00  0.00      PROA  
ATOM   4576    O MET P 741      18.234 -11.431  10.193  0.00  0.00      PROA  
ATOM   4577    N VAL P 742      17.033 -12.380   8.546  0.00  0.00      PROA  
ATOM   4578   HN VAL P 742      16.921 -12.404   7.556  0.00  0.00      PROA  
ATOM   4579   CA VAL P 742      16.312 -13.459   9.372  0.00  0.00      PROA  
ATOM   4580   HA VAL P 742      15.900 -12.859  10.170  0.00  0.00      PROA  
ATOM   4581   CB VAL P 742      15.229 -14.046   8.452  0.00  0.00      PROA  
ATOM   4582   HB VAL P 742      15.520 -13.927   7.386  0.00  0.00      PROA  
ATOM   4583  CG1 VAL P 742      15.060 -15.560   8.718  0.00  0.00      PROA  
ATOM   4584 HG11 VAL P 742      15.962 -16.193   8.581  0.00  0.00      PROA  
ATOM   4585 HG12 VAL P 742      14.331 -16.018   8.016  0.00  0.00      PROA  
ATOM   4586 HG13 VAL P 742      14.773 -15.745   9.775  0.00  0.00      PROA  
ATOM   4587  CG2 VAL P 742      13.912 -13.337   8.618  0.00  0.00      PROA  
ATOM   4588 HG21 VAL P 742      13.119 -13.645   7.903  0.00  0.00      PROA  
ATOM   4589 HG22 VAL P 742      14.113 -12.305   8.260  0.00  0.00      PROA  
ATOM   4590 HG23 VAL P 742      13.577 -13.465   9.669  0.00  0.00      PROA  
ATOM   4591    C VAL P 742      17.307 -14.436   9.911  0.00  0.00      PROA  
ATOM   4592    O VAL P 742      17.425 -14.527  11.149  0.00  0.00      PROA  
ATOM   4593    N ILE P 743      18.207 -14.883   9.012  0.00  0.00      PROA  
ATOM   4594   HN ILE P 743      18.267 -14.543   8.076  0.00  0.00      PROA  
ATOM   4595   CA ILE P 743      19.311 -15.785   9.392  0.00  0.00      PROA  
ATOM   4596   HA ILE P 743      18.872 -16.554  10.011  0.00  0.00      PROA  
ATOM   4597   CB ILE P 743      20.198 -16.311   8.214  0.00  0.00      PROA  
ATOM   4598   HB ILE P 743      20.492 -15.458   7.565  0.00  0.00      PROA  
ATOM   4599  CG2 ILE P 743      21.505 -17.094   8.695  0.00  0.00      PROA  
ATOM   4600 HG21 ILE P 743      21.992 -17.419   7.751  0.00  0.00      PROA  
ATOM   4601 HG22 ILE P 743      21.186 -17.960   9.314  0.00  0.00      PROA  
ATOM   4602 HG23 ILE P 743      22.111 -16.305   9.189  0.00  0.00      PROA  
ATOM   4603  CG1 ILE P 743      19.380 -17.262   7.310  0.00  0.00      PROA  
ATOM   4604 HG11 ILE P 743      20.119 -17.653   6.578  0.00  0.00      PROA  
ATOM   4605 HG12 ILE P 743      18.596 -16.677   6.782  0.00  0.00      PROA  
ATOM   4606   CD ILE P 743      18.541 -18.372   7.972  0.00  0.00      PROA  
ATOM   4607  HD1 ILE P 743      17.816 -17.956   8.704  0.00  0.00      PROA  
ATOM   4608  HD2 ILE P 743      19.238 -19.005   8.562  0.00  0.00      PROA  
ATOM   4609  HD3 ILE P 743      17.760 -18.887   7.372  0.00  0.00      PROA  
ATOM   4610    C ILE P 743      20.236 -15.128  10.369  0.00  0.00      PROA  
ATOM   4611    O ILE P 743      20.582 -15.570  11.447  0.00  0.00      PROA  
ATOM   4612    N LEU P 744      20.649 -13.839  10.159  0.00  0.00      PROA  
ATOM   4613   HN LEU P 744      20.551 -13.450   9.247  0.00  0.00      PROA  
ATOM   4614   CA LEU P 744      21.391 -13.073  11.114  0.00  0.00      PROA  
ATOM   4615   HA LEU P 744      22.312 -13.610  11.288  0.00  0.00      PROA  
ATOM   4616   CB LEU P 744      21.801 -11.673  10.571  0.00  0.00      PROA  
ATOM   4617  HB1 LEU P 744      22.326 -10.968  11.251  0.00  0.00      PROA  
ATOM   4618  HB2 LEU P 744      20.928 -11.136  10.142  0.00  0.00      PROA  
ATOM   4619   CG LEU P 744      22.918 -11.768   9.470  0.00  0.00      PROA  
ATOM   4620   HG LEU P 744      22.434 -12.459   8.746  0.00  0.00      PROA  
ATOM   4621  CD1 LEU P 744      23.073 -10.368   8.835  0.00  0.00      PROA  
ATOM   4622 HD11 LEU P 744      23.538  -9.707   9.598  0.00  0.00      PROA  
ATOM   4623 HD12 LEU P 744      22.082  -9.884   8.705  0.00  0.00      PROA  
ATOM   4624 HD13 LEU P 744      23.608 -10.176   7.880  0.00  0.00      PROA  
ATOM   4625  CD2 LEU P 744      24.231 -12.263   9.967  0.00  0.00      PROA  
ATOM   4626 HD21 LEU P 744      24.669 -11.611  10.752  0.00  0.00      PROA  
ATOM   4627 HD22 LEU P 744      24.977 -12.259   9.143  0.00  0.00      PROA  
ATOM   4628 HD23 LEU P 744      24.222 -13.321  10.307  0.00  0.00      PROA  
ATOM   4629    C LEU P 744      20.700 -12.905  12.478  0.00  0.00      PROA  
ATOM   4630    O LEU P 744      21.235 -13.133  13.566  0.00  0.00      PROA  
ATOM   4631    N ASP P 745      19.398 -12.545  12.451  0.00  0.00      PROA  
ATOM   4632   HN ASP P 745      18.962 -12.402  11.567  0.00  0.00      PROA  
ATOM   4633   CA ASP P 745      18.525 -12.452  13.564  0.00  0.00      PROA  
ATOM   4634   HA ASP P 745      18.937 -11.753  14.276  0.00  0.00      PROA  
ATOM   4635   CB ASP P 745      17.123 -11.895  13.134  0.00  0.00      PROA  
ATOM   4636  HB1 ASP P 745      16.729 -12.362  12.206  0.00  0.00      PROA  
ATOM   4637  HB2 ASP P 745      17.358 -10.843  12.867  0.00  0.00      PROA  
ATOM   4638   CG ASP P 745      16.011 -11.887  14.232  0.00  0.00      PROA  
ATOM   4639  OD1 ASP P 745      15.783 -10.813  14.833  0.00  0.00      PROA  
ATOM   4640  OD2 ASP P 745      15.288 -12.905  14.440  0.00  0.00      PROA  
ATOM   4641    C ASP P 745      18.409 -13.686  14.491  0.00  0.00      PROA  
ATOM   4642    O ASP P 745      18.395 -13.597  15.728  0.00  0.00      PROA  
ATOM   4643    N PHE P 746      18.478 -14.841  13.817  0.00  0.00      PROA  
ATOM   4644   HN PHE P 746      18.495 -14.817  12.820  0.00  0.00      PROA  
ATOM   4645   CA PHE P 746      18.465 -16.126  14.535  0.00  0.00      PROA  
ATOM   4646   HA PHE P 746      17.805 -16.102  15.390  0.00  0.00      PROA  
ATOM   4647   CB PHE P 746      17.976 -17.294  13.637  0.00  0.00      PROA  
ATOM   4648  HB1 PHE P 746      18.843 -17.386  12.948  0.00  0.00      PROA  
ATOM   4649  HB2 PHE P 746      17.038 -17.083  13.080  0.00  0.00      PROA  
ATOM   4650   CG PHE P 746      17.882 -18.744  14.234  0.00  0.00      PROA  
ATOM   4651  CD1 PHE P 746      16.672 -19.118  14.958  0.00  0.00      PROA  
ATOM   4652  HD1 PHE P 746      16.016 -18.289  15.177  0.00  0.00      PROA  
ATOM   4653  CE1 PHE P 746      16.416 -20.400  15.381  0.00  0.00      PROA  
ATOM   4654  HE1 PHE P 746      15.547 -20.535  16.009  0.00  0.00      PROA  
ATOM   4655   CZ PHE P 746      17.382 -21.409  15.209  0.00  0.00      PROA  
ATOM   4656   HZ PHE P 746      17.203 -22.404  15.587  0.00  0.00      PROA  
ATOM   4657  CD2 PHE P 746      18.805 -19.779  14.027  0.00  0.00      PROA  
ATOM   4658  HD2 PHE P 746      19.768 -19.544  13.599  0.00  0.00      PROA  
ATOM   4659  CE2 PHE P 746      18.610 -21.125  14.541  0.00  0.00      PROA  
ATOM   4660  HE2 PHE P 746      19.373 -21.870  14.367  0.00  0.00      PROA  
ATOM   4661    C PHE P 746      19.771 -16.415  15.191  0.00  0.00      PROA  
ATOM   4662    O PHE P 746      19.820 -17.063  16.216  0.00  0.00      PROA  
ATOM   4663    N LEU P 747      20.862 -15.969  14.577  0.00  0.00      PROA  
ATOM   4664   HN LEU P 747      20.813 -15.639  13.637  0.00  0.00      PROA  
ATOM   4665   CA LEU P 747      22.224 -16.148  15.099  0.00  0.00      PROA  
ATOM   4666   HA LEU P 747      22.209 -17.062  15.675  0.00  0.00      PROA  
ATOM   4667   CB LEU P 747      23.156 -16.463  13.881  0.00  0.00      PROA  
ATOM   4668  HB1 LEU P 747      24.215 -16.474  14.216  0.00  0.00      PROA  
ATOM   4669  HB2 LEU P 747      23.104 -15.678  13.097  0.00  0.00      PROA  
ATOM   4670   CG LEU P 747      22.864 -17.819  13.185  0.00  0.00      PROA  
ATOM   4671   HG LEU P 747      21.858 -17.789  12.714  0.00  0.00      PROA  
ATOM   4672  CD1 LEU P 747      23.903 -18.072  12.082  0.00  0.00      PROA  
ATOM   4673 HD11 LEU P 747      23.493 -18.972  11.575  0.00  0.00      PROA  
ATOM   4674 HD12 LEU P 747      24.876 -18.345  12.545  0.00  0.00      PROA  
ATOM   4675 HD13 LEU P 747      24.067 -17.297  11.302  0.00  0.00      PROA  
ATOM   4676  CD2 LEU P 747      22.786 -19.021  14.107  0.00  0.00      PROA  
ATOM   4677 HD21 LEU P 747      21.903 -18.913  14.773  0.00  0.00      PROA  
ATOM   4678 HD22 LEU P 747      23.749 -19.273  14.601  0.00  0.00      PROA  
ATOM   4679 HD23 LEU P 747      22.568 -19.902  13.466  0.00  0.00      PROA  
ATOM   4680    C LEU P 747      22.899 -15.124  16.049  0.00  0.00      PROA  
ATOM   4681    O LEU P 747      23.976 -15.387  16.666  0.00  0.00      PROA  
ATOM   4682    N ILE P 748      22.267 -13.901  16.106  0.00  0.00      PROA  
ATOM   4683   HN ILE P 748      21.470 -13.632  15.571  0.00  0.00      PROA  
ATOM   4684   CA ILE P 748      22.813 -12.821  16.910  0.00  0.00      PROA  
ATOM   4685   HA ILE P 748      23.871 -13.036  16.952  0.00  0.00      PROA  
ATOM   4686   CB ILE P 748      22.696 -11.468  16.231  0.00  0.00      PROA  
ATOM   4687   HB ILE P 748      22.756 -11.722  15.151  0.00  0.00      PROA  
ATOM   4688  CG2 ILE P 748      21.247 -10.999  16.325  0.00  0.00      PROA  
ATOM   4689 HG21 ILE P 748      20.580 -11.881  16.226  0.00  0.00      PROA  
ATOM   4690 HG22 ILE P 748      21.049 -10.350  15.445  0.00  0.00      PROA  
ATOM   4691 HG23 ILE P 748      20.955 -10.410  17.221  0.00  0.00      PROA  
ATOM   4692  CG1 ILE P 748      23.832 -10.413  16.619  0.00  0.00      PROA  
ATOM   4693 HG11 ILE P 748      24.793 -10.961  16.517  0.00  0.00      PROA  
ATOM   4694 HG12 ILE P 748      23.668 -10.124  17.679  0.00  0.00      PROA  
ATOM   4695   CD ILE P 748      23.774  -9.050  15.916  0.00  0.00      PROA  
ATOM   4696  HD1 ILE P 748      24.324  -9.260  14.974  0.00  0.00      PROA  
ATOM   4697  HD2 ILE P 748      24.358  -8.219  16.367  0.00  0.00      PROA  
ATOM   4698  HD3 ILE P 748      22.735  -8.713  15.714  0.00  0.00      PROA  
ATOM   4699    C ILE P 748      22.127 -12.812  18.366  0.00  0.00      PROA  
ATOM   4700    O ILE P 748      20.924 -13.001  18.512  0.00  0.00      PROA  
ATOM   4701    N GLY P 749      22.923 -12.513  19.389  0.00  0.00      PROA  
ATOM   4702   HN GLY P 749      23.895 -12.353  19.237  0.00  0.00      PROA  
ATOM   4703   CA GLY P 749      22.503 -12.450  20.812  0.00  0.00      PROA  
ATOM   4704  HA1 GLY P 749      23.467 -12.428  21.297  0.00  0.00      PROA  
ATOM   4705  HA2 GLY P 749      21.882 -13.287  21.096  0.00  0.00      PROA  
ATOM   4706    C GLY P 749      21.845 -11.130  21.159  0.00  0.00      PROA  
ATOM   4707    O GLY P 749      21.758 -10.812  22.349  0.00  0.00      PROA  
ATOM   4708    N VAL P 750      21.458 -10.256  20.201  0.00  0.00      PROA  
ATOM   4709   HN VAL P 750      21.569 -10.589  19.268  0.00  0.00      PROA  
ATOM   4710   CA VAL P 750      20.896  -8.963  20.507  0.00  0.00      PROA  
ATOM   4711   HA VAL P 750      21.056  -8.680  21.537  0.00  0.00      PROA  
ATOM   4712   CB VAL P 750      21.719  -7.861  19.790  0.00  0.00      PROA  
ATOM   4713   HB VAL P 750      21.653  -8.102  18.708  0.00  0.00      PROA  
ATOM   4714  CG1 VAL P 750      21.179  -6.439  20.055  0.00  0.00      PROA  
ATOM   4715 HG11 VAL P 750      20.116  -6.339  19.746  0.00  0.00      PROA  
ATOM   4716 HG12 VAL P 750      21.786  -5.695  19.496  0.00  0.00      PROA  
ATOM   4717 HG13 VAL P 750      21.175  -6.300  21.157  0.00  0.00      PROA  
ATOM   4718  CG2 VAL P 750      23.234  -7.890  20.219  0.00  0.00      PROA  
ATOM   4719 HG21 VAL P 750      23.741  -6.964  19.876  0.00  0.00      PROA  
ATOM   4720 HG22 VAL P 750      23.774  -8.671  19.642  0.00  0.00      PROA  
ATOM   4721 HG23 VAL P 750      23.441  -8.118  21.287  0.00  0.00      PROA  
ATOM   4722    C VAL P 750      19.454  -9.066  20.041  0.00  0.00      PROA  
ATOM   4723    O VAL P 750      19.238  -9.527  18.910  0.00  0.00      PROA  
ATOM   4724    N PRO P 751      18.463  -8.741  20.838  0.00  0.00      PROA  
ATOM   4725   CD PRO P 751      18.578  -8.615  22.318  0.00  0.00      PROA  
ATOM   4726  HD1 PRO P 751      18.652  -7.522  22.502  0.00  0.00      PROA  
ATOM   4727  HD2 PRO P 751      19.348  -9.288  22.752  0.00  0.00      PROA  
ATOM   4728   CA PRO P 751      17.043  -8.567  20.425  0.00  0.00      PROA  
ATOM   4729   HA PRO P 751      16.819  -9.573  20.105  0.00  0.00      PROA  
ATOM   4730   CB PRO P 751      16.280  -8.229  21.760  0.00  0.00      PROA  
ATOM   4731  HB1 PRO P 751      15.213  -8.538  21.734  0.00  0.00      PROA  
ATOM   4732  HB2 PRO P 751      16.260  -7.128  21.914  0.00  0.00      PROA  
ATOM   4733   CG PRO P 751      17.184  -8.877  22.824  0.00  0.00      PROA  
ATOM   4734  HG1 PRO P 751      17.106  -8.466  23.854  0.00  0.00      PROA  
ATOM   4735  HG2 PRO P 751      17.072  -9.982  22.823  0.00  0.00      PROA  
ATOM   4736    C PRO P 751      16.692  -7.640  19.290  0.00  0.00      PROA  
ATOM   4737    O PRO P 751      17.575  -6.836  18.995  0.00  0.00      PROA  
ATOM   4738    N SER P 752      15.445  -7.799  18.742  0.00  0.00      PROA  
ATOM   4739   HN SER P 752      14.846  -8.553  19.001  0.00  0.00      PROA  
ATOM   4740   CA SER P 752      15.077  -6.870  17.634  0.00  0.00      PROA  
ATOM   4741   HA SER P 752      15.287  -5.817  17.746  0.00  0.00      PROA  
ATOM   4742   CB SER P 752      15.909  -7.185  16.329  0.00  0.00      PROA  
ATOM   4743  HB1 SER P 752      15.620  -8.232  16.096  0.00  0.00      PROA  
ATOM   4744  HB2 SER P 752      16.998  -7.117  16.539  0.00  0.00      PROA  
ATOM   4745   OG SER P 752      15.597  -6.329  15.262  0.00  0.00      PROA  
ATOM   4746  HG1 SER P 752      14.766  -6.712  14.972  0.00  0.00      PROA  
ATOM   4747    C SER P 752      13.571  -7.079  17.428  0.00  0.00      PROA  
ATOM   4748    O SER P 752      13.129  -8.224  17.339  0.00  0.00      PROA  
ATOM   4749    N PRO P 753      12.717  -6.056  17.436  0.00  0.00      PROA  
ATOM   4750   CD PRO P 753      13.141  -4.682  17.727  0.00  0.00      PROA  
ATOM   4751  HD1 PRO P 753      13.552  -4.173  16.829  0.00  0.00      PROA  
ATOM   4752  HD2 PRO P 753      13.925  -4.476  18.486  0.00  0.00      PROA  
ATOM   4753   CA PRO P 753      11.268  -6.211  17.511  0.00  0.00      PROA  
ATOM   4754   HA PRO P 753      10.999  -6.518  18.511  0.00  0.00      PROA  
ATOM   4755   CB PRO P 753      10.750  -4.776  17.523  0.00  0.00      PROA  
ATOM   4756  HB1 PRO P 753       9.718  -4.623  17.904  0.00  0.00      PROA  
ATOM   4757  HB2 PRO P 753      10.570  -4.361  16.508  0.00  0.00      PROA  
ATOM   4758   CG PRO P 753      11.849  -4.054  18.273  0.00  0.00      PROA  
ATOM   4759  HG1 PRO P 753      11.756  -2.972  18.037  0.00  0.00      PROA  
ATOM   4760  HG2 PRO P 753      11.731  -4.218  19.365  0.00  0.00      PROA  
ATOM   4761    C PRO P 753      10.614  -7.094  16.557  0.00  0.00      PROA  
ATOM   4762    O PRO P 753      11.075  -7.146  15.450  0.00  0.00      PROA  
ATOM   4763    N LYS P 754       9.529  -7.788  16.796  0.00  0.00      PROA  
ATOM   4764   HN LYS P 754       9.010  -7.548  17.612  0.00  0.00      PROA  
ATOM   4765   CA LYS P 754       9.031  -8.919  16.039  0.00  0.00      PROA  
ATOM   4766   HA LYS P 754       9.582  -9.019  15.115  0.00  0.00      PROA  
ATOM   4767   CB LYS P 754       9.066 -10.261  16.862  0.00  0.00      PROA  
ATOM   4768  HB1 LYS P 754       8.471 -10.994  16.277  0.00  0.00      PROA  
ATOM   4769  HB2 LYS P 754       8.593 -10.071  17.850  0.00  0.00      PROA  
ATOM   4770   CG LYS P 754      10.473 -10.857  16.887  0.00  0.00      PROA  
ATOM   4771  HG1 LYS P 754      10.466 -11.804  17.467  0.00  0.00      PROA  
ATOM   4772  HG2 LYS P 754      11.146 -10.189  17.465  0.00  0.00      PROA  
ATOM   4773   CD LYS P 754      11.137 -10.980  15.538  0.00  0.00      PROA  
ATOM   4774  HD1 LYS P 754      11.310 -10.003  15.037  0.00  0.00      PROA  
ATOM   4775  HD2 LYS P 754      10.540 -11.597  14.833  0.00  0.00      PROA  
ATOM   4776   CE LYS P 754      12.530 -11.643  15.577  0.00  0.00      PROA  
ATOM   4777  HE1 LYS P 754      12.793 -11.915  14.533  0.00  0.00      PROA  
ATOM   4778  HE2 LYS P 754      12.484 -12.601  16.138  0.00  0.00      PROA  
ATOM   4779   NZ LYS P 754      13.560 -10.854  16.256  0.00  0.00      PROA  
ATOM   4780  HZ1 LYS P 754      14.056 -11.410  16.982  0.00  0.00      PROA  
ATOM   4781  HZ2 LYS P 754      13.135 -10.045  16.752  0.00  0.00      PROA  
ATOM   4782  HZ3 LYS P 754      14.309 -10.553  15.600  0.00  0.00      PROA  
ATOM   4783    C LYS P 754       7.693  -8.772  15.447  0.00  0.00      PROA  
ATOM   4784    O LYS P 754       6.746  -8.380  16.127  0.00  0.00      PROA  
ATOM   4785    N LEU P 755       7.509  -9.199  14.157  0.00  0.00      PROA  
ATOM   4786   HN LEU P 755       8.354  -9.548  13.757  0.00  0.00      PROA  
ATOM   4787   CA LEU P 755       6.169  -9.285  13.546  0.00  0.00      PROA  
ATOM   4788   HA LEU P 755       5.708  -8.321  13.389  0.00  0.00      PROA  
ATOM   4789   CB LEU P 755       6.262  -9.859  12.061  0.00  0.00      PROA  
ATOM   4790  HB1 LEU P 755       6.659 -10.897  12.041  0.00  0.00      PROA  
ATOM   4791  HB2 LEU P 755       6.993  -9.263  11.475  0.00  0.00      PROA  
ATOM   4792   CG LEU P 755       4.936  -9.954  11.310  0.00  0.00      PROA  
ATOM   4793   HG LEU P 755       4.316 -10.752  11.773  0.00  0.00      PROA  
ATOM   4794  CD1 LEU P 755       4.076  -8.667  11.347  0.00  0.00      PROA  
ATOM   4795 HD11 LEU P 755       3.743  -8.485  12.391  0.00  0.00      PROA  
ATOM   4796 HD12 LEU P 755       3.119  -8.819  10.803  0.00  0.00      PROA  
ATOM   4797 HD13 LEU P 755       4.451  -7.739  10.865  0.00  0.00      PROA  
ATOM   4798  CD2 LEU P 755       5.312 -10.383   9.826  0.00  0.00      PROA  
ATOM   4799 HD21 LEU P 755       6.025 -11.235   9.820  0.00  0.00      PROA  
ATOM   4800 HD22 LEU P 755       5.938  -9.612   9.328  0.00  0.00      PROA  
ATOM   4801 HD23 LEU P 755       4.397 -10.540   9.215  0.00  0.00      PROA  
ATOM   4802    C LEU P 755       5.313 -10.258  14.297  0.00  0.00      PROA  
ATOM   4803    O LEU P 755       5.532 -11.461  14.365  0.00  0.00      PROA  
ATOM   4804    N GLN P 756       4.273  -9.722  14.947  0.00  0.00      PROA  
ATOM   4805   HN GLN P 756       3.945  -8.786  14.844  0.00  0.00      PROA  
ATOM   4806   CA GLN P 756       3.128 -10.447  15.616  0.00  0.00      PROA  
ATOM   4807   HA GLN P 756       3.536 -11.328  16.088  0.00  0.00      PROA  
ATOM   4808   CB GLN P 756       2.352  -9.537  16.669  0.00  0.00      PROA  
ATOM   4809  HB1 GLN P 756       1.483 -10.064  17.116  0.00  0.00      PROA  
ATOM   4810  HB2 GLN P 756       1.895  -8.636  16.205  0.00  0.00      PROA  
ATOM   4811   CG GLN P 756       3.221  -9.013  17.919  0.00  0.00      PROA  
ATOM   4812  HG1 GLN P 756       2.595  -8.500  18.679  0.00  0.00      PROA  
ATOM   4813  HG2 GLN P 756       3.913  -8.216  17.573  0.00  0.00      PROA  
ATOM   4814   CD GLN P 756       4.057 -10.122  18.532  0.00  0.00      PROA  
ATOM   4815  OE1 GLN P 756       3.566 -10.797  19.469  0.00  0.00      PROA  
ATOM   4816  NE2 GLN P 756       5.414 -10.248  18.169  0.00  0.00      PROA  
ATOM   4817 HE21 GLN P 756       5.831 -11.091  18.510  0.00  0.00      PROA  
ATOM   4818 HE22 GLN P 756       5.968  -9.511  17.781  0.00  0.00      PROA  
ATOM   4819    C GLN P 756       2.051 -11.137  14.642  0.00  0.00      PROA  
ATOM   4820    O GLN P 756       1.811 -10.627  13.591  0.00  0.00      PROA  
ATOM   4821    N VAL P 757       1.405 -12.250  15.048  0.00  0.00      PROA  
ATOM   4822   HN VAL P 757       1.596 -12.681  15.927  0.00  0.00      PROA  
ATOM   4823   CA VAL P 757       0.464 -12.922  14.237  0.00  0.00      PROA  
ATOM   4824   HA VAL P 757       0.018 -12.225  13.543  0.00  0.00      PROA  
ATOM   4825   CB VAL P 757       1.081 -14.108  13.498  0.00  0.00      PROA  
ATOM   4826   HB VAL P 757       1.586 -14.730  14.267  0.00  0.00      PROA  
ATOM   4827  CG1 VAL P 757       0.079 -14.981  12.736  0.00  0.00      PROA  
ATOM   4828 HG11 VAL P 757      -0.590 -15.470  13.476  0.00  0.00      PROA  
ATOM   4829 HG12 VAL P 757       0.618 -15.689  12.070  0.00  0.00      PROA  
ATOM   4830 HG13 VAL P 757      -0.598 -14.375  12.098  0.00  0.00      PROA  
ATOM   4831  CG2 VAL P 757       2.197 -13.681  12.518  0.00  0.00      PROA  
ATOM   4832 HG21 VAL P 757       2.861 -14.513  12.199  0.00  0.00      PROA  
ATOM   4833 HG22 VAL P 757       2.990 -13.029  12.943  0.00  0.00      PROA  
ATOM   4834 HG23 VAL P 757       1.741 -13.105  11.685  0.00  0.00      PROA  
ATOM   4835    C VAL P 757      -0.621 -13.446  15.200  0.00  0.00      PROA  
ATOM   4836    O VAL P 757      -0.228 -13.922  16.288  0.00  0.00      PROA  
ATOM   4837    N PRO P 758      -1.941 -13.376  14.921  0.00  0.00      PROA  
ATOM   4838   CD PRO P 758      -2.536 -12.648  13.846  0.00  0.00      PROA  
ATOM   4839  HD1 PRO P 758      -2.000 -12.738  12.878  0.00  0.00      PROA  
ATOM   4840  HD2 PRO P 758      -2.508 -11.563  14.082  0.00  0.00      PROA  
ATOM   4841   CA PRO P 758      -2.985 -13.965  15.826  0.00  0.00      PROA  
ATOM   4842   HA PRO P 758      -2.802 -13.506  16.787  0.00  0.00      PROA  
ATOM   4843   CB PRO P 758      -4.280 -13.417  15.289  0.00  0.00      PROA  
ATOM   4844  HB1 PRO P 758      -4.610 -12.520  15.856  0.00  0.00      PROA  
ATOM   4845  HB2 PRO P 758      -5.048 -14.219  15.299  0.00  0.00      PROA  
ATOM   4846   CG PRO P 758      -3.939 -13.111  13.804  0.00  0.00      PROA  
ATOM   4847  HG1 PRO P 758      -4.167 -14.058  13.270  0.00  0.00      PROA  
ATOM   4848  HG2 PRO P 758      -4.521 -12.318  13.287  0.00  0.00      PROA  
ATOM   4849    C PRO P 758      -2.998 -15.515  15.805  0.00  0.00      PROA  
ATOM   4850    O PRO P 758      -2.737 -16.143  14.753  0.00  0.00      PROA  
ATOM   4851    N SER P 759      -3.287 -16.214  16.972  0.00  0.00      PROA  
ATOM   4852   HN SER P 759      -3.405 -15.735  17.839  0.00  0.00      PROA  
ATOM   4853   CA SER P 759      -3.167 -17.701  17.102  0.00  0.00      PROA  
ATOM   4854   HA SER P 759      -3.015 -18.189  16.150  0.00  0.00      PROA  
ATOM   4855   CB SER P 759      -1.992 -18.071  18.087  0.00  0.00      PROA  
ATOM   4856  HB1 SER P 759      -1.932 -17.407  18.977  0.00  0.00      PROA  
ATOM   4857  HB2 SER P 759      -1.106 -17.850  17.455  0.00  0.00      PROA  
ATOM   4858   OG SER P 759      -2.149 -19.452  18.492  0.00  0.00      PROA  
ATOM   4859  HG1 SER P 759      -2.044 -19.923  17.662  0.00  0.00      PROA  
ATOM   4860    C SER P 759      -4.416 -18.187  17.665  0.00  0.00      PROA  
ATOM   4861    O SER P 759      -4.958 -17.475  18.560  0.00  0.00      PROA  
ATOM   4862    N VAL P 760      -5.036 -19.303  17.112  0.00  0.00      PROA  
ATOM   4863   HN VAL P 760      -4.518 -19.846  16.456  0.00  0.00      PROA  
ATOM   4864   CA VAL P 760      -6.341 -19.916  17.426  0.00  0.00      PROA  
ATOM   4865   HA VAL P 760      -6.256 -20.925  17.050  0.00  0.00      PROA  
ATOM   4866   CB VAL P 760      -6.736 -20.030  18.898  0.00  0.00      PROA  
ATOM   4867   HB VAL P 760      -6.838 -19.064  19.436  0.00  0.00      PROA  
ATOM   4868  CG1 VAL P 760      -8.147 -20.664  18.924  0.00  0.00      PROA  
ATOM   4869 HG11 VAL P 760      -8.884 -19.891  18.620  0.00  0.00      PROA  
ATOM   4870 HG12 VAL P 760      -8.324 -20.888  19.998  0.00  0.00      PROA  
ATOM   4871 HG13 VAL P 760      -8.064 -21.537  18.242  0.00  0.00      PROA  
ATOM   4872  CG2 VAL P 760      -5.761 -20.769  19.864  0.00  0.00      PROA  
ATOM   4873 HG21 VAL P 760      -5.866 -20.498  20.936  0.00  0.00      PROA  
ATOM   4874 HG22 VAL P 760      -4.682 -20.649  19.625  0.00  0.00      PROA  
ATOM   4875 HG23 VAL P 760      -5.856 -21.861  19.685  0.00  0.00      PROA  
ATOM   4876    C VAL P 760      -7.398 -19.297  16.562  0.00  0.00      PROA  
ATOM   4877    O VAL P 760      -7.460 -18.111  16.374  0.00  0.00      PROA  
ATOM   4878    N PHE P 761      -8.071 -20.174  15.800  0.00  0.00      PROA  
ATOM   4879   HN PHE P 761      -7.964 -21.158  15.917  0.00  0.00      PROA  
ATOM   4880   CA PHE P 761      -8.971 -19.769  14.719  0.00  0.00      PROA  
ATOM   4881   HA PHE P 761      -8.542 -18.857  14.330  0.00  0.00      PROA  
ATOM   4882   CB PHE P 761      -8.848 -20.780  13.512  0.00  0.00      PROA  
ATOM   4883  HB1 PHE P 761      -9.263 -21.702  13.972  0.00  0.00      PROA  
ATOM   4884  HB2 PHE P 761      -7.783 -20.929  13.232  0.00  0.00      PROA  
ATOM   4885   CG PHE P 761      -9.754 -20.410  12.322  0.00  0.00      PROA  
ATOM   4886  CD1 PHE P 761     -10.777 -21.237  11.883  0.00  0.00      PROA  
ATOM   4887  HD1 PHE P 761     -10.923 -22.178  12.393  0.00  0.00      PROA  
ATOM   4888  CE1 PHE P 761     -11.433 -20.915  10.699  0.00  0.00      PROA  
ATOM   4889  HE1 PHE P 761     -12.133 -21.558  10.185  0.00  0.00      PROA  
ATOM   4890   CZ PHE P 761     -11.232 -19.733   9.948  0.00  0.00      PROA  
ATOM   4891   HZ PHE P 761     -11.720 -19.517   9.009  0.00  0.00      PROA  
ATOM   4892  CD2 PHE P 761      -9.520 -19.224  11.593  0.00  0.00      PROA  
ATOM   4893  HD2 PHE P 761      -8.755 -18.529  11.906  0.00  0.00      PROA  
ATOM   4894  CE2 PHE P 761     -10.162 -18.938  10.441  0.00  0.00      PROA  
ATOM   4895  HE2 PHE P 761     -10.039 -17.947  10.029  0.00  0.00      PROA  
ATOM   4896    C PHE P 761     -10.281 -19.572  15.313  0.00  0.00      PROA  
ATOM   4897    O PHE P 761     -11.147 -20.422  15.250  0.00  0.00      PROA  
ATOM   4898    N LYS P 762     -10.525 -18.402  16.041  0.00  0.00      PROA  
ATOM   4899   HN LYS P 762      -9.796 -17.725  16.105  0.00  0.00      PROA  
ATOM   4900   CA LYS P 762     -11.779 -18.089  16.770  0.00  0.00      PROA  
ATOM   4901   HA LYS P 762     -12.547 -18.422  16.087  0.00  0.00      PROA  
ATOM   4902   CB LYS P 762     -11.845 -18.744  18.164  0.00  0.00      PROA  
ATOM   4903  HB1 LYS P 762     -12.698 -18.348  18.755  0.00  0.00      PROA  
ATOM   4904  HB2 LYS P 762     -10.916 -18.365  18.642  0.00  0.00      PROA  
ATOM   4905   CG LYS P 762     -11.984 -20.314  18.263  0.00  0.00      PROA  
ATOM   4906  HG1 LYS P 762     -12.010 -20.612  19.332  0.00  0.00      PROA  
ATOM   4907  HG2 LYS P 762     -11.182 -20.765  17.640  0.00  0.00      PROA  
ATOM   4908   CD LYS P 762     -13.314 -20.859  17.683  0.00  0.00      PROA  
ATOM   4909  HD1 LYS P 762     -13.608 -20.658  16.631  0.00  0.00      PROA  
ATOM   4910  HD2 LYS P 762     -14.143 -20.416  18.276  0.00  0.00      PROA  
ATOM   4911   CE LYS P 762     -13.472 -22.350  17.924  0.00  0.00      PROA  
ATOM   4912  HE1 LYS P 762     -14.512 -22.685  17.722  0.00  0.00      PROA  
ATOM   4913  HE2 LYS P 762     -13.387 -22.635  18.994  0.00  0.00      PROA  
ATOM   4914   NZ LYS P 762     -12.509 -23.225  17.150  0.00  0.00      PROA  
ATOM   4915  HZ1 LYS P 762     -11.534 -23.214  17.510  0.00  0.00      PROA  
ATOM   4916  HZ2 LYS P 762     -12.542 -22.771  16.215  0.00  0.00      PROA  
ATOM   4917  HZ3 LYS P 762     -12.968 -24.158  17.163  0.00  0.00      PROA  
ATOM   4918    C LYS P 762     -11.973 -16.638  16.859  0.00  0.00      PROA  
ATOM   4919    O LYS P 762     -10.949 -15.980  17.115  0.00  0.00      PROA  
ATOM   4920    N PRO P 763     -13.070 -15.935  16.715  0.00  0.00      PROA  
ATOM   4921   CD PRO P 763     -14.362 -16.665  16.577  0.00  0.00      PROA  
ATOM   4922  HD1 PRO P 763     -14.453 -17.565  17.222  0.00  0.00      PROA  
ATOM   4923  HD2 PRO P 763     -14.544 -16.925  15.512  0.00  0.00      PROA  
ATOM   4924   CA PRO P 763     -13.275 -14.560  16.908  0.00  0.00      PROA  
ATOM   4925   HA PRO P 763     -12.715 -14.037  16.147  0.00  0.00      PROA  
ATOM   4926   CB PRO P 763     -14.783 -14.288  16.656  0.00  0.00      PROA  
ATOM   4927  HB1 PRO P 763     -14.822 -14.123  15.558  0.00  0.00      PROA  
ATOM   4928  HB2 PRO P 763     -15.201 -13.407  17.188  0.00  0.00      PROA  
ATOM   4929   CG PRO P 763     -15.428 -15.623  16.971  0.00  0.00      PROA  
ATOM   4930  HG1 PRO P 763     -15.649 -15.669  18.059  0.00  0.00      PROA  
ATOM   4931  HG2 PRO P 763     -16.330 -15.874  16.372  0.00  0.00      PROA  
ATOM   4932    C PRO P 763     -12.919 -14.072  18.281  0.00  0.00      PROA  
ATOM   4933    O PRO P 763     -13.051 -14.839  19.191  0.00  0.00      PROA  
ATOM   4934    N THR P 764     -12.514 -12.830  18.444  0.00  0.00      PROA  
ATOM   4935   HN THR P 764     -12.465 -12.169  17.700  0.00  0.00      PROA  
ATOM   4936   CA THR P 764     -12.289 -12.196  19.705  0.00  0.00      PROA  
ATOM   4937   HA THR P 764     -11.723 -12.933  20.255  0.00  0.00      PROA  
ATOM   4938   CB THR P 764     -11.272 -11.012  19.554  0.00  0.00      PROA  
ATOM   4939   HB THR P 764     -10.921 -10.698  20.560  0.00  0.00      PROA  
ATOM   4940  OG1 THR P 764     -11.664 -10.007  18.710  0.00  0.00      PROA  
ATOM   4941  HG1 THR P 764     -12.076 -10.415  17.945  0.00  0.00      PROA  
ATOM   4942  CG2 THR P 764      -9.996 -11.663  19.057  0.00  0.00      PROA  
ATOM   4943 HG21 THR P 764      -9.787 -12.635  19.552  0.00  0.00      PROA  
ATOM   4944 HG22 THR P 764      -9.095 -11.021  19.156  0.00  0.00      PROA  
ATOM   4945 HG23 THR P 764     -10.060 -11.897  17.973  0.00  0.00      PROA  
ATOM   4946    C THR P 764     -13.530 -11.830  20.485  0.00  0.00      PROA  
ATOM   4947    O THR P 764     -14.608 -11.844  19.936  0.00  0.00      PROA  
ATOM   4948    N ARG P 765     -13.321 -11.665  21.772  0.00  0.00      PROA  
ATOM   4949   HN ARG P 765     -12.381 -11.733  22.096  0.00  0.00      PROA  
ATOM   4950   CA ARG P 765     -14.256 -11.221  22.789  0.00  0.00      PROA  
ATOM   4951   HA ARG P 765     -13.696 -11.071  23.700  0.00  0.00      PROA  
ATOM   4952   CB ARG P 765     -15.034  -9.827  22.612  0.00  0.00      PROA  
ATOM   4953  HB1 ARG P 765     -15.844  -9.610  23.340  0.00  0.00      PROA  
ATOM   4954  HB2 ARG P 765     -15.557  -9.943  21.639  0.00  0.00      PROA  
ATOM   4955   CG ARG P 765     -13.988  -8.703  22.737  0.00  0.00      PROA  
ATOM   4956  HG1 ARG P 765     -13.238  -8.760  21.920  0.00  0.00      PROA  
ATOM   4957  HG2 ARG P 765     -13.354  -8.716  23.649  0.00  0.00      PROA  
ATOM   4958   CD ARG P 765     -14.615  -7.359  22.559  0.00  0.00      PROA  
ATOM   4959  HD1 ARG P 765     -15.335  -7.338  21.713  0.00  0.00      PROA  
ATOM   4960  HD2 ARG P 765     -13.785  -6.627  22.462  0.00  0.00      PROA  
ATOM   4961   NE ARG P 765     -15.286  -7.198  23.876  0.00  0.00      PROA  
ATOM   4962   HE ARG P 765     -15.776  -7.999  24.219  0.00  0.00      PROA  
ATOM   4963   CZ ARG P 765     -15.538  -6.071  24.512  0.00  0.00      PROA  
ATOM   4964  NH1 ARG P 765     -16.097  -6.150  25.661  0.00  0.00      PROA  
ATOM   4965 HH11 ARG P 765     -16.389  -7.074  25.908  0.00  0.00      PROA  
ATOM   4966 HH12 ARG P 765     -16.144  -5.342  26.248  0.00  0.00      PROA  
ATOM   4967  NH2 ARG P 765     -15.200  -4.791  24.164  0.00  0.00      PROA  
ATOM   4968 HH21 ARG P 765     -14.843  -4.654  23.240  0.00  0.00      PROA  
ATOM   4969 HH22 ARG P 765     -15.167  -3.999  24.773  0.00  0.00      PROA  
ATOM   4970    C ARG P 765     -15.238 -12.335  23.168  0.00  0.00      PROA  
ATOM   4971    O ARG P 765     -15.684 -12.351  24.291  0.00  0.00      PROA  
ATOM   4972    N ASP P 766     -15.456 -13.316  22.297  0.00  0.00      PROA  
ATOM   4973   HN ASP P 766     -15.290 -13.158  21.327  0.00  0.00      PROA  
ATOM   4974   CA ASP P 766     -16.175 -14.555  22.530  0.00  0.00      PROA  
ATOM   4975   HA ASP P 766     -16.030 -15.241  21.708  0.00  0.00      PROA  
ATOM   4976   CB ASP P 766     -15.616 -15.315  23.761  0.00  0.00      PROA  
ATOM   4977  HB1 ASP P 766     -16.199 -16.258  23.686  0.00  0.00      PROA  
ATOM   4978  HB2 ASP P 766     -15.923 -14.757  24.671  0.00  0.00      PROA  
ATOM   4979   CG ASP P 766     -14.105 -15.591  23.807  0.00  0.00      PROA  
ATOM   4980  OD1 ASP P 766     -13.416 -15.424  24.839  0.00  0.00      PROA  
ATOM   4981  OD2 ASP P 766     -13.693 -16.134  22.777  0.00  0.00      PROA  
ATOM   4982    C ASP P 766     -17.700 -14.341  22.596  0.00  0.00      PROA  
ATOM   4983    O ASP P 766     -18.488 -15.324  22.601  0.00  0.00      PROA  
ATOM   4984    N ASP P 767     -18.179 -13.092  22.526  0.00  0.00      PROA  
ATOM   4985   HN ASP P 767     -17.521 -12.343  22.515  0.00  0.00      PROA  
ATOM   4986   CA ASP P 767     -19.608 -12.680  22.590  0.00  0.00      PROA  
ATOM   4987   HA ASP P 767     -20.051 -13.568  23.015  0.00  0.00      PROA  
ATOM   4988   CB ASP P 767     -19.875 -11.621  23.686  0.00  0.00      PROA  
ATOM   4989  HB1 ASP P 767     -19.229 -11.934  24.534  0.00  0.00      PROA  
ATOM   4990  HB2 ASP P 767     -20.942 -11.705  23.984  0.00  0.00      PROA  
ATOM   4991   CG ASP P 767     -19.626 -10.178  23.192  0.00  0.00      PROA  
ATOM   4992  OD1 ASP P 767     -20.089  -9.243  23.952  0.00  0.00      PROA  
ATOM   4993  OD2 ASP P 767     -19.015  -9.939  22.171  0.00  0.00      PROA  
ATOM   4994    C ASP P 767     -20.193 -12.432  21.237  0.00  0.00      PROA  
ATOM   4995    O ASP P 767     -21.310 -12.008  21.065  0.00  0.00      PROA  
ATOM   4996    N ARG P 768     -19.361 -12.761  20.168  0.00  0.00      PROA  
ATOM   4997   HN ARG P 768     -18.403 -13.022  20.266  0.00  0.00      PROA  
ATOM   4998   CA ARG P 768     -19.861 -12.620  18.828  0.00  0.00      PROA  
ATOM   4999   HA ARG P 768     -20.932 -12.560  18.955  0.00  0.00      PROA  
ATOM   5000   CB ARG P 768     -19.208 -11.411  18.036  0.00  0.00      PROA  
ATOM   5001  HB1 ARG P 768     -19.557 -10.458  18.487  0.00  0.00      PROA  
ATOM   5002  HB2 ARG P 768     -19.502 -11.418  16.964  0.00  0.00      PROA  
ATOM   5003   CG ARG P 768     -17.609 -11.483  18.127  0.00  0.00      PROA  
ATOM   5004  HG1 ARG P 768     -17.297 -12.549  18.109  0.00  0.00      PROA  
ATOM   5005  HG2 ARG P 768     -17.206 -10.968  19.025  0.00  0.00      PROA  
ATOM   5006   CD ARG P 768     -16.921 -10.784  16.961  0.00  0.00      PROA  
ATOM   5007  HD1 ARG P 768     -15.844 -10.982  17.149  0.00  0.00      PROA  
ATOM   5008  HD2 ARG P 768     -17.060  -9.693  16.806  0.00  0.00      PROA  
ATOM   5009   NE ARG P 768     -17.181 -11.452  15.692  0.00  0.00      PROA  
ATOM   5010   HE ARG P 768     -17.406 -12.426  15.682  0.00  0.00      PROA  
ATOM   5011   CZ ARG P 768     -16.946 -10.964  14.521  0.00  0.00      PROA  
ATOM   5012  NH1 ARG P 768     -17.245 -11.664  13.454  0.00  0.00      PROA  
ATOM   5013 HH11 ARG P 768     -17.841 -12.458  13.573  0.00  0.00      PROA  
ATOM   5014 HH12 ARG P 768     -16.942 -11.244  12.599  0.00  0.00      PROA  
ATOM   5015  NH2 ARG P 768     -16.370  -9.748  14.316  0.00  0.00      PROA  
ATOM   5016 HH21 ARG P 768     -16.282  -9.063  15.039  0.00  0.00      PROA  
ATOM   5017 HH22 ARG P 768     -16.205  -9.432  13.382  0.00  0.00      PROA  
ATOM   5018    C ARG P 768     -19.650 -13.910  17.999  0.00  0.00      PROA  
ATOM   5019    O ARG P 768     -18.767 -14.691  18.285  0.00  0.00      PROA  
ATOM   5020    N GLY P 769     -20.493 -14.086  16.933  0.00  0.00      PROA  
ATOM   5021   HN GLY P 769     -21.350 -13.586  16.841  0.00  0.00      PROA  
ATOM   5022   CA GLY P 769     -20.295 -15.012  15.866  0.00  0.00      PROA  
ATOM   5023  HA1 GLY P 769     -21.185 -14.830  15.281  0.00  0.00      PROA  
ATOM   5024  HA2 GLY P 769     -20.235 -15.932  16.429  0.00  0.00      PROA  
ATOM   5025    C GLY P 769     -19.040 -14.868  14.984  0.00  0.00      PROA  
ATOM   5026    O GLY P 769     -18.090 -14.125  15.189  0.00  0.00      PROA  
ATOM   5027    N TRP P 770     -19.021 -15.722  13.934  0.00  0.00      PROA  
ATOM   5028   HN TRP P 770     -19.837 -16.252  13.718  0.00  0.00      PROA  
ATOM   5029   CA TRP P 770     -17.850 -15.946  13.183  0.00  0.00      PROA  
ATOM   5030   HA TRP P 770     -17.137 -15.143  13.294  0.00  0.00      PROA  
ATOM   5031   CB TRP P 770     -17.194 -17.238  13.678  0.00  0.00      PROA  
ATOM   5032  HB1 TRP P 770     -17.762 -18.062  13.196  0.00  0.00      PROA  
ATOM   5033  HB2 TRP P 770     -17.160 -17.360  14.782  0.00  0.00      PROA  
ATOM   5034   CG TRP P 770     -15.729 -17.361  13.309  0.00  0.00      PROA  
ATOM   5035  CD1 TRP P 770     -15.250 -18.642  13.052  0.00  0.00      PROA  
ATOM   5036  HD1 TRP P 770     -15.838 -19.545  12.975  0.00  0.00      PROA  
ATOM   5037  NE1 TRP P 770     -13.908 -18.590  12.794  0.00  0.00      PROA  
ATOM   5038  HE1 TRP P 770     -13.269 -19.322  12.883  0.00  0.00      PROA  
ATOM   5039  CE2 TRP P 770     -13.468 -17.306  12.770  0.00  0.00      PROA  
ATOM   5040  CD2 TRP P 770     -14.607 -16.479  12.991  0.00  0.00      PROA  
ATOM   5041  CE3 TRP P 770     -14.460 -15.112  12.906  0.00  0.00      PROA  
ATOM   5042  HE3 TRP P 770     -15.247 -14.385  13.045  0.00  0.00      PROA  
ATOM   5043  CZ3 TRP P 770     -13.205 -14.567  12.654  0.00  0.00      PROA  
ATOM   5044  HZ3 TRP P 770     -13.123 -13.490  12.682  0.00  0.00      PROA  
ATOM   5045  CZ2 TRP P 770     -12.199 -16.749  12.452  0.00  0.00      PROA  
ATOM   5046  HZ2 TRP P 770     -11.355 -17.335  12.121  0.00  0.00      PROA  
ATOM   5047  CH2 TRP P 770     -12.120 -15.383  12.312  0.00  0.00      PROA  
ATOM   5048  HH2 TRP P 770     -11.158 -14.894  12.260  0.00  0.00      PROA  
ATOM   5049    C TRP P 770     -18.225 -15.913  11.715  0.00  0.00      PROA  
ATOM   5050    O TRP P 770     -17.468 -15.360  10.935  0.00  0.00      PROA  
ATOM   5051    N PHE P 771     -19.466 -16.365  11.281  0.00  0.00      PROA  
ATOM   5052   HN PHE P 771     -19.985 -16.813  12.005  0.00  0.00      PROA  
ATOM   5053   CA PHE P 771     -19.825 -16.362   9.821  0.00  0.00      PROA  
ATOM   5054   HA PHE P 771     -19.044 -15.987   9.176  0.00  0.00      PROA  
ATOM   5055   CB PHE P 771     -20.130 -17.726   9.249  0.00  0.00      PROA  
ATOM   5056  HB1 PHE P 771     -19.913 -17.575   8.170  0.00  0.00      PROA  
ATOM   5057  HB2 PHE P 771     -21.097 -18.108   9.640  0.00  0.00      PROA  
ATOM   5058   CG PHE P 771     -19.059 -18.657   9.754  0.00  0.00      PROA  
ATOM   5059  CD1 PHE P 771     -19.335 -19.529  10.832  0.00  0.00      PROA  
ATOM   5060  HD1 PHE P 771     -20.230 -19.306  11.394  0.00  0.00      PROA  
ATOM   5061  CE1 PHE P 771     -18.374 -20.401  11.304  0.00  0.00      PROA  
ATOM   5062  HE1 PHE P 771     -18.476 -20.916  12.248  0.00  0.00      PROA
[truncated: 11,891,559 more chars]
