# Supplementary material for: Cryo-EM structure of the sodium-driven chloride/bicarbonate exchanger NDCBE
Source: Nat Commun. 2021 Sep 28;12:5690. doi: 10.1038/s41467-021-25998-2 (PMC8478935; doi:10.1038/s41467-021-25998-2)
Supplement: Supplementary file 7 — Supplementary Data 1 [file 41467_2021_25998_MOESM7_ESM.zip › MD_structures/NDCBE_300ns_Trial6_NaCO3_last_MD_step.pdb]

CRYST1  109.042  109.042  127.830  90.00  90.00  90.00 P 1           1
ATOM      1    N LEU P 451     -27.961  -1.265 -16.648  0.00  0.00      PROA  
ATOM      2  HT1 LEU P 451     -28.295  -1.903 -17.398  0.00  0.00      PROA  
ATOM      3  HT2 LEU P 451     -26.946  -1.092 -16.795  0.00  0.00      PROA  
ATOM      4  HT3 LEU P 451     -28.456  -0.350 -16.635  0.00  0.00      PROA  
ATOM      5   CA LEU P 451     -28.248  -1.842 -15.358  0.00  0.00      PROA  
ATOM      6   HA LEU P 451     -28.157  -1.070 -14.608  0.00  0.00      PROA  
ATOM      7   CB LEU P 451     -29.743  -2.315 -15.509  0.00  0.00      PROA  
ATOM      8  HB1 LEU P 451     -29.695  -2.962 -16.411  0.00  0.00      PROA  
ATOM      9  HB2 LEU P 451     -30.415  -1.436 -15.614  0.00  0.00      PROA  
ATOM     10   CG LEU P 451     -30.195  -3.187 -14.306  0.00  0.00      PROA  
ATOM     11   HG LEU P 451     -29.585  -4.102 -14.148  0.00  0.00      PROA  
ATOM     12  CD1 LEU P 451     -29.970  -2.636 -12.898  0.00  0.00      PROA  
ATOM     13 HD11 LEU P 451     -30.236  -3.349 -12.089  0.00  0.00      PROA  
ATOM     14 HD12 LEU P 451     -30.620  -1.735 -12.933  0.00  0.00      PROA  
ATOM     15 HD13 LEU P 451     -28.893  -2.380 -12.808  0.00  0.00      PROA  
ATOM     16  CD2 LEU P 451     -31.692  -3.640 -14.376  0.00  0.00      PROA  
ATOM     17 HD21 LEU P 451     -32.525  -2.970 -14.074  0.00  0.00      PROA  
ATOM     18 HD22 LEU P 451     -31.770  -4.577 -13.784  0.00  0.00      PROA  
ATOM     19 HD23 LEU P 451     -31.956  -3.895 -15.425  0.00  0.00      PROA  
ATOM     20    C LEU P 451     -27.311  -3.073 -14.953  0.00  0.00      PROA  
ATOM     21    O LEU P 451     -26.855  -3.179 -13.847  0.00  0.00      PROA  
ATOM     22    N PHE P 452     -27.107  -4.004 -15.954  0.00  0.00      PROA  
ATOM     23   HN PHE P 452     -27.630  -4.014 -16.803  0.00  0.00      PROA  
ATOM     24   CA PHE P 452     -26.072  -5.005 -15.910  0.00  0.00      PROA  
ATOM     25   HA PHE P 452     -25.471  -4.946 -15.015  0.00  0.00      PROA  
ATOM     26   CB PHE P 452     -26.653  -6.402 -16.125  0.00  0.00      PROA  
ATOM     27  HB1 PHE P 452     -25.939  -7.241 -16.263  0.00  0.00      PROA  
ATOM     28  HB2 PHE P 452     -27.371  -6.397 -16.973  0.00  0.00      PROA  
ATOM     29   CG PHE P 452     -27.413  -6.878 -15.012  0.00  0.00      PROA  
ATOM     30  CD1 PHE P 452     -26.828  -6.788 -13.695  0.00  0.00      PROA  
ATOM     31  HD1 PHE P 452     -25.803  -6.463 -13.598  0.00  0.00      PROA  
ATOM     32  CE1 PHE P 452     -27.627  -7.146 -12.577  0.00  0.00      PROA  
ATOM     33  HE1 PHE P 452     -27.090  -7.100 -11.641  0.00  0.00      PROA  
ATOM     34   CZ PHE P 452     -28.959  -7.521 -12.672  0.00  0.00      PROA  
ATOM     35   HZ PHE P 452     -29.580  -7.922 -11.884  0.00  0.00      PROA  
ATOM     36  CD2 PHE P 452     -28.783  -7.231 -15.109  0.00  0.00      PROA  
ATOM     37  HD2 PHE P 452     -29.253  -7.113 -16.074  0.00  0.00      PROA  
ATOM     38  CE2 PHE P 452     -29.516  -7.499 -13.987  0.00  0.00      PROA  
ATOM     39  HE2 PHE P 452     -30.541  -7.825 -14.081  0.00  0.00      PROA  
ATOM     40    C PHE P 452     -25.102  -4.813 -16.955  0.00  0.00      PROA  
ATOM     41    O PHE P 452     -24.157  -5.582 -17.069  0.00  0.00      PROA  
ATOM     42    N GLY P 453     -25.259  -3.802 -17.888  0.00  0.00      PROA  
ATOM     43   HN GLY P 453     -26.060  -3.208 -17.895  0.00  0.00      PROA  
ATOM     44   CA GLY P 453     -24.402  -3.795 -19.030  0.00  0.00      PROA  
ATOM     45  HA1 GLY P 453     -24.597  -2.956 -19.681  0.00  0.00      PROA  
ATOM     46  HA2 GLY P 453     -24.527  -4.718 -19.577  0.00  0.00      PROA  
ATOM     47    C GLY P 453     -22.898  -3.728 -18.835  0.00  0.00      PROA  
ATOM     48    O GLY P 453     -22.152  -4.369 -19.502  0.00  0.00      PROA  
ATOM     49    N GLY P 454     -22.465  -2.777 -18.020  0.00  0.00      PROA  
ATOM     50   HN GLY P 454     -23.151  -2.173 -17.623  0.00  0.00      PROA  
ATOM     51   CA GLY P 454     -21.068  -2.689 -17.575  0.00  0.00      PROA  
ATOM     52  HA1 GLY P 454     -21.035  -1.882 -16.858  0.00  0.00      PROA  
ATOM     53  HA2 GLY P 454     -20.385  -2.519 -18.394  0.00  0.00      PROA  
ATOM     54    C GLY P 454     -20.560  -3.850 -16.783  0.00  0.00      PROA  
ATOM     55    O GLY P 454     -19.419  -4.310 -17.002  0.00  0.00      PROA  
ATOM     56    N LEU P 455     -21.429  -4.490 -15.961  0.00  0.00      PROA  
ATOM     57   HN LEU P 455     -22.274  -4.005 -15.747  0.00  0.00      PROA  
ATOM     58   CA LEU P 455     -21.091  -5.679 -15.244  0.00  0.00      PROA  
ATOM     59   HA LEU P 455     -20.198  -5.458 -14.678  0.00  0.00      PROA  
ATOM     60   CB LEU P 455     -22.258  -6.053 -14.211  0.00  0.00      PROA  
ATOM     61  HB1 LEU P 455     -23.176  -6.114 -14.834  0.00  0.00      PROA  
ATOM     62  HB2 LEU P 455     -22.365  -5.272 -13.427  0.00  0.00      PROA  
ATOM     63   CG LEU P 455     -22.118  -7.378 -13.467  0.00  0.00      PROA  
ATOM     64   HG LEU P 455     -22.293  -8.234 -14.154  0.00  0.00      PROA  
ATOM     65  CD1 LEU P 455     -20.783  -7.545 -12.789  0.00  0.00      PROA  
ATOM     66 HD11 LEU P 455     -19.938  -7.728 -13.485  0.00  0.00      PROA  
ATOM     67 HD12 LEU P 455     -20.750  -8.395 -12.074  0.00  0.00      PROA  
ATOM     68 HD13 LEU P 455     -20.433  -6.717 -12.135  0.00  0.00      PROA  
ATOM     69  CD2 LEU P 455     -23.075  -7.483 -12.284  0.00  0.00      PROA  
ATOM     70 HD21 LEU P 455     -23.109  -6.640 -11.560  0.00  0.00      PROA  
ATOM     71 HD22 LEU P 455     -22.943  -8.472 -11.796  0.00  0.00      PROA  
ATOM     72 HD23 LEU P 455     -24.091  -7.454 -12.732  0.00  0.00      PROA  
ATOM     73    C LEU P 455     -20.791  -6.862 -16.167  0.00  0.00      PROA  
ATOM     74    O LEU P 455     -19.743  -7.467 -16.188  0.00  0.00      PROA  
ATOM     75    N VAL P 456     -21.720  -7.129 -17.035  0.00  0.00      PROA  
ATOM     76   HN VAL P 456     -22.580  -6.625 -17.040  0.00  0.00      PROA  
ATOM     77   CA VAL P 456     -21.649  -8.183 -18.013  0.00  0.00      PROA  
ATOM     78   HA VAL P 456     -21.474  -9.122 -17.510  0.00  0.00      PROA  
ATOM     79   CB VAL P 456     -22.943  -8.343 -18.833  0.00  0.00      PROA  
ATOM     80   HB VAL P 456     -23.284  -7.312 -19.067  0.00  0.00      PROA  
ATOM     81  CG1 VAL P 456     -22.833  -9.043 -20.200  0.00  0.00      PROA  
ATOM     82 HG11 VAL P 456     -23.825  -9.281 -20.639  0.00  0.00      PROA  
ATOM     83 HG12 VAL P 456     -22.152  -9.916 -20.103  0.00  0.00      PROA  
ATOM     84 HG13 VAL P 456     -22.161  -8.455 -20.861  0.00  0.00      PROA  
ATOM     85  CG2 VAL P 456     -24.053  -8.988 -17.984  0.00  0.00      PROA  
ATOM     86 HG21 VAL P 456     -23.790 -10.014 -17.647  0.00  0.00      PROA  
ATOM     87 HG22 VAL P 456     -24.921  -9.276 -18.615  0.00  0.00      PROA  
ATOM     88 HG23 VAL P 456     -24.313  -8.368 -17.100  0.00  0.00      PROA  
ATOM     89    C VAL P 456     -20.436  -7.945 -18.903  0.00  0.00      PROA  
ATOM     90    O VAL P 456     -19.767  -8.859 -19.356  0.00  0.00      PROA  
ATOM     91    N LEU P 457     -20.094  -6.736 -19.223  0.00  0.00      PROA  
ATOM     92   HN LEU P 457     -20.403  -5.951 -18.692  0.00  0.00      PROA  
ATOM     93   CA LEU P 457     -18.926  -6.412 -20.069  0.00  0.00      PROA  
ATOM     94   HA LEU P 457     -18.852  -7.096 -20.902  0.00  0.00      PROA  
ATOM     95   CB LEU P 457     -19.023  -5.009 -20.787  0.00  0.00      PROA  
ATOM     96  HB1 LEU P 457     -19.218  -4.183 -20.070  0.00  0.00      PROA  
ATOM     97  HB2 LEU P 457     -19.897  -4.990 -21.474  0.00  0.00      PROA  
ATOM     98   CG LEU P 457     -17.795  -4.750 -21.670  0.00  0.00      PROA  
ATOM     99   HG LEU P 457     -16.894  -4.769 -21.020  0.00  0.00      PROA  
ATOM    100  CD1 LEU P 457     -17.632  -5.811 -22.839  0.00  0.00      PROA  
ATOM    101 HD11 LEU P 457     -17.279  -6.736 -22.335  0.00  0.00      PROA  
ATOM    102 HD12 LEU P 457     -16.969  -5.446 -23.652  0.00  0.00      PROA  
ATOM    103 HD13 LEU P 457     -18.648  -6.146 -23.140  0.00  0.00      PROA  
ATOM    104  CD2 LEU P 457     -17.881  -3.343 -22.114  0.00  0.00      PROA  
ATOM    105 HD21 LEU P 457     -18.811  -3.119 -22.680  0.00  0.00      PROA  
ATOM    106 HD22 LEU P 457     -17.110  -3.095 -22.875  0.00  0.00      PROA  
ATOM    107 HD23 LEU P 457     -17.872  -2.628 -21.264  0.00  0.00      PROA  
ATOM    108    C LEU P 457     -17.619  -6.746 -19.376  0.00  0.00      PROA  
ATOM    109    O LEU P 457     -16.758  -7.287 -20.036  0.00  0.00      PROA  
ATOM    110    N ASP P 458     -17.475  -6.522 -18.034  0.00  0.00      PROA  
ATOM    111   HN ASP P 458     -18.175  -5.991 -17.563  0.00  0.00      PROA  
ATOM    112   CA ASP P 458     -16.343  -6.923 -17.387  0.00  0.00      PROA  
ATOM    113   HA ASP P 458     -15.530  -6.736 -18.073  0.00  0.00      PROA  
ATOM    114   CB ASP P 458     -16.247  -6.079 -16.086  0.00  0.00      PROA  
ATOM    115  HB1 ASP P 458     -15.516  -6.562 -15.403  0.00  0.00      PROA  
ATOM    116  HB2 ASP P 458     -17.279  -5.990 -15.684  0.00  0.00      PROA  
ATOM    117   CG ASP P 458     -15.700  -4.698 -16.379  0.00  0.00      PROA  
ATOM    118  OD1 ASP P 458     -15.701  -3.847 -15.420  0.00  0.00      PROA  
ATOM    119  OD2 ASP P 458     -15.216  -4.445 -17.523  0.00  0.00      PROA  
ATOM    120    C ASP P 458     -16.247  -8.454 -17.110  0.00  0.00      PROA  
ATOM    121    O ASP P 458     -15.155  -8.946 -16.990  0.00  0.00      PROA  
ATOM    122    N VAL P 459     -17.417  -9.103 -16.939  0.00  0.00      PROA  
ATOM    123   HN VAL P 459     -18.279  -8.604 -16.992  0.00  0.00      PROA  
ATOM    124   CA VAL P 459     -17.557 -10.559 -16.937  0.00  0.00      PROA  
ATOM    125   HA VAL P 459     -16.975 -10.860 -16.078  0.00  0.00      PROA  
ATOM    126   CB VAL P 459     -19.056 -10.939 -16.689  0.00  0.00      PROA  
ATOM    127   HB VAL P 459     -19.637 -10.048 -17.010  0.00  0.00      PROA  
ATOM    128  CG1 VAL P 459     -19.540 -12.212 -17.459  0.00  0.00      PROA  
ATOM    129 HG11 VAL P 459     -20.599 -12.392 -17.174  0.00  0.00      PROA  
ATOM    130 HG12 VAL P 459     -19.000 -13.089 -17.041  0.00  0.00      PROA  
ATOM    131 HG13 VAL P 459     -19.501 -12.201 -18.569  0.00  0.00      PROA  
ATOM    132  CG2 VAL P 459     -19.307 -11.081 -15.112  0.00  0.00      PROA  
ATOM    133 HG21 VAL P 459     -18.914 -12.082 -14.832  0.00  0.00      PROA  
ATOM    134 HG22 VAL P 459     -20.405 -11.235 -15.041  0.00  0.00      PROA  
ATOM    135 HG23 VAL P 459     -18.883 -10.336 -14.406  0.00  0.00      PROA  
ATOM    136    C VAL P 459     -17.051 -11.200 -18.169  0.00  0.00      PROA  
ATOM    137    O VAL P 459     -16.339 -12.203 -18.113  0.00  0.00      PROA  
ATOM    138    N LYS P 460     -17.565 -10.672 -19.342  0.00  0.00      PROA  
ATOM    139   HN LYS P 460     -18.317 -10.018 -19.357  0.00  0.00      PROA  
ATOM    140   CA LYS P 460     -17.096 -11.165 -20.686  0.00  0.00      PROA  
ATOM    141   HA LYS P 460     -17.387 -12.203 -20.750  0.00  0.00      PROA  
ATOM    142   CB LYS P 460     -17.893 -10.421 -21.760  0.00  0.00      PROA  
ATOM    143  HB1 LYS P 460     -17.307 -10.419 -22.704  0.00  0.00      PROA  
ATOM    144  HB2 LYS P 460     -17.977  -9.403 -21.323  0.00  0.00      PROA  
ATOM    145   CG LYS P 460     -19.274 -11.094 -22.057  0.00  0.00      PROA  
ATOM    146  HG1 LYS P 460     -19.893 -10.959 -21.144  0.00  0.00      PROA  
ATOM    147  HG2 LYS P 460     -19.139 -12.185 -22.217  0.00  0.00      PROA  
ATOM    148   CD LYS P 460     -20.078 -10.558 -23.217  0.00  0.00      PROA  
ATOM    149  HD1 LYS P 460     -21.112 -10.963 -23.168  0.00  0.00      PROA  
ATOM    150  HD2 LYS P 460     -19.703 -10.933 -24.193  0.00  0.00      PROA  
ATOM    151   CE LYS P 460     -20.192  -9.000 -23.392  0.00  0.00      PROA  
ATOM    152  HE1 LYS P 460     -19.205  -8.495 -23.333  0.00  0.00      PROA  
ATOM    153  HE2 LYS P 460     -20.820  -8.549 -22.594  0.00  0.00      PROA  
ATOM    154   NZ LYS P 460     -20.840  -8.526 -24.641  0.00  0.00      PROA  
ATOM    155  HZ1 LYS P 460     -21.514  -9.145 -25.135  0.00  0.00      PROA  
ATOM    156  HZ2 LYS P 460     -20.173  -8.413 -25.431  0.00  0.00      PROA  
ATOM    157  HZ3 LYS P 460     -21.254  -7.596 -24.429  0.00  0.00      PROA  
ATOM    158    C LYS P 460     -15.660 -11.161 -20.912  0.00  0.00      PROA  
ATOM    159    O LYS P 460     -15.137 -12.103 -21.479  0.00  0.00      PROA  
ATOM    160    N ARG P 461     -14.998 -10.132 -20.480  0.00  0.00      PROA  
ATOM    161   HN ARG P 461     -15.516  -9.361 -20.119  0.00  0.00      PROA  
ATOM    162   CA ARG P 461     -13.585  -9.988 -20.447  0.00  0.00      PROA  
ATOM    163   HA ARG P 461     -13.155  -9.948 -21.436  0.00  0.00      PROA  
ATOM    164   CB ARG P 461     -13.410  -8.500 -19.990  0.00  0.00      PROA  
ATOM    165  HB1 ARG P 461     -12.325  -8.267 -19.930  0.00  0.00      PROA  
ATOM    166  HB2 ARG P 461     -13.822  -8.397 -18.963  0.00  0.00      PROA  
ATOM    167   CG ARG P 461     -13.775  -7.370 -21.005  0.00  0.00      PROA  
ATOM    168  HG1 ARG P 461     -14.781  -7.567 -21.433  0.00  0.00      PROA  
ATOM    169  HG2 ARG P 461     -13.044  -7.514 -21.829  0.00  0.00      PROA  
ATOM    170   CD ARG P 461     -13.789  -5.919 -20.342  0.00  0.00      PROA  
ATOM    171  HD1 ARG P 461     -12.793  -5.686 -19.908  0.00  0.00      PROA  
ATOM    172  HD2 ARG P 461     -14.596  -6.013 -19.585  0.00  0.00      PROA  
ATOM    173   NE ARG P 461     -14.025  -5.072 -21.492  0.00  0.00      PROA  
ATOM    174   HE ARG P 461     -13.947  -5.305 -22.462  0.00  0.00      PROA  
ATOM    175   CZ ARG P 461     -14.285  -3.809 -21.327  0.00  0.00      PROA  
ATOM    176  NH1 ARG P 461     -14.668  -3.248 -20.202  0.00  0.00      PROA  
ATOM    177 HH11 ARG P 461     -14.702  -3.777 -19.354  0.00  0.00      PROA  
ATOM    178 HH12 ARG P 461     -14.924  -2.284 -20.135  0.00  0.00      PROA  
ATOM    179  NH2 ARG P 461     -14.256  -2.982 -22.360  0.00  0.00      PROA  
ATOM    180 HH21 ARG P 461     -14.290  -3.407 -23.264  0.00  0.00      PROA  
ATOM    181 HH22 ARG P 461     -14.606  -2.046 -22.313  0.00  0.00      PROA  
ATOM    182    C ARG P 461     -12.769 -10.974 -19.632  0.00  0.00      PROA  
ATOM    183    O ARG P 461     -11.756 -11.487 -20.147  0.00  0.00      PROA  
ATOM    184    N LYS P 462     -13.286 -11.412 -18.402  0.00  0.00      PROA  
ATOM    185   HN LYS P 462     -14.146 -10.973 -18.154  0.00  0.00      PROA  
ATOM    186   CA LYS P 462     -12.581 -12.353 -17.511  0.00  0.00      PROA  
ATOM    187   HA LYS P 462     -11.528 -12.325 -17.749  0.00  0.00      PROA  
ATOM    188   CB LYS P 462     -12.832 -12.096 -15.959  0.00  0.00      PROA  
ATOM    189  HB1 LYS P 462     -12.291 -12.810 -15.301  0.00  0.00      PROA  
ATOM    190  HB2 LYS P 462     -13.931 -12.184 -15.820  0.00  0.00      PROA  
ATOM    191   CG LYS P 462     -12.470 -10.721 -15.448  0.00  0.00      PROA  
ATOM    192  HG1 LYS P 462     -12.655 -10.713 -14.352  0.00  0.00      PROA  
ATOM    193  HG2 LYS P 462     -13.075  -9.880 -15.848  0.00  0.00      PROA  
ATOM    194   CD LYS P 462     -11.046 -10.360 -15.713  0.00  0.00      PROA  
ATOM    195  HD1 LYS P 462     -10.501 -11.096 -16.342  0.00  0.00      PROA  
ATOM    196  HD2 LYS P 462     -10.416 -10.618 -14.836  0.00  0.00      PROA  
ATOM    197   CE LYS P 462     -10.612  -8.962 -16.092  0.00  0.00      PROA  
ATOM    198  HE1 LYS P 462     -10.712  -8.258 -15.238  0.00  0.00      PROA  
ATOM    199  HE2 LYS P 462     -11.308  -8.739 -16.930  0.00  0.00      PROA  
ATOM    200   NZ LYS P 462      -9.241  -8.938 -16.600  0.00  0.00      PROA  
ATOM    201  HZ1 LYS P 462      -8.613  -9.091 -15.785  0.00  0.00      PROA  
ATOM    202  HZ2 LYS P 462      -9.009  -7.991 -16.961  0.00  0.00      PROA  
ATOM    203  HZ3 LYS P 462      -9.142  -9.606 -17.391  0.00  0.00      PROA  
ATOM    204    C LYS P 462     -12.841 -13.837 -17.668  0.00  0.00      PROA  
ATOM    205    O LYS P 462     -11.989 -14.671 -17.572  0.00  0.00      PROA  
ATOM    206    N ALA P 463     -14.130 -14.266 -17.989  0.00  0.00      PROA  
ATOM    207   HN ALA P 463     -14.788 -13.519 -18.055  0.00  0.00      PROA  
ATOM    208   CA ALA P 463     -14.612 -15.595 -17.983  0.00  0.00      PROA  
ATOM    209   HA ALA P 463     -14.391 -16.035 -17.021  0.00  0.00      PROA  
ATOM    210   CB ALA P 463     -16.143 -15.603 -18.186  0.00  0.00      PROA  
ATOM    211  HB1 ALA P 463     -16.461 -16.659 -18.054  0.00  0.00      PROA  
ATOM    212  HB2 ALA P 463     -16.638 -15.334 -19.144  0.00  0.00      PROA  
ATOM    213  HB3 ALA P 463     -16.621 -14.870 -17.502  0.00  0.00      PROA  
ATOM    214    C ALA P 463     -13.890 -16.743 -18.810  0.00  0.00      PROA  
ATOM    215    O ALA P 463     -13.537 -17.804 -18.326  0.00  0.00      PROA  
ATOM    216    N PRO P 464     -13.619 -16.589 -20.140  0.00  0.00      PROA  
ATOM    217   CD PRO P 464     -14.210 -15.558 -20.931  0.00  0.00      PROA  
ATOM    218  HD1 PRO P 464     -14.022 -14.493 -20.679  0.00  0.00      PROA  
ATOM    219  HD2 PRO P 464     -15.301 -15.690 -21.090  0.00  0.00      PROA  
ATOM    220   CA PRO P 464     -13.066 -17.672 -20.913  0.00  0.00      PROA  
ATOM    221   HA PRO P 464     -13.549 -18.617 -20.714  0.00  0.00      PROA  
ATOM    222   CB PRO P 464     -13.452 -17.290 -22.338  0.00  0.00      PROA  
ATOM    223  HB1 PRO P 464     -14.407 -17.798 -22.594  0.00  0.00      PROA  
ATOM    224  HB2 PRO P 464     -12.758 -17.750 -23.074  0.00  0.00      PROA  
ATOM    225   CG PRO P 464     -13.593 -15.826 -22.296  0.00  0.00      PROA  
ATOM    226  HG1 PRO P 464     -12.577 -15.400 -22.441  0.00  0.00      PROA  
ATOM    227  HG2 PRO P 464     -14.314 -15.361 -23.001  0.00  0.00      PROA  
ATOM    228    C PRO P 464     -11.514 -17.776 -20.760  0.00  0.00      PROA  
ATOM    229    O PRO P 464     -10.988 -18.744 -21.296  0.00  0.00      PROA  
ATOM    230    N TRP P 465     -10.924 -16.791 -20.136  0.00  0.00      PROA  
ATOM    231   HN TRP P 465     -11.428 -16.044 -19.711  0.00  0.00      PROA  
ATOM    232   CA TRP P 465      -9.507 -16.704 -19.929  0.00  0.00      PROA  
ATOM    233   HA TRP P 465      -9.013 -17.404 -20.587  0.00  0.00      PROA  
ATOM    234   CB TRP P 465      -9.021 -15.300 -20.435  0.00  0.00      PROA  
ATOM    235  HB1 TRP P 465      -7.911 -15.256 -20.431  0.00  0.00      PROA  
ATOM    236  HB2 TRP P 465      -9.495 -14.569 -19.745  0.00  0.00      PROA  
ATOM    237   CG TRP P 465      -9.370 -14.908 -21.822  0.00  0.00      PROA  
ATOM    238  CD1 TRP P 465     -10.362 -14.021 -22.200  0.00  0.00      PROA  
ATOM    239  HD1 TRP P 465     -11.041 -13.481 -21.557  0.00  0.00      PROA  
ATOM    240  NE1 TRP P 465     -10.208 -13.693 -23.567  0.00  0.00      PROA  
ATOM    241  HE1 TRP P 465     -10.781 -13.071 -24.054  0.00  0.00      PROA  
ATOM    242  CE2 TRP P 465      -9.187 -14.393 -24.024  0.00  0.00      PROA  
ATOM    243  CD2 TRP P 465      -8.624 -15.233 -22.995  0.00  0.00      PROA  
ATOM    244  CE3 TRP P 465      -7.422 -15.877 -23.152  0.00  0.00      PROA  
ATOM    245  HE3 TRP P 465      -6.996 -16.476 -22.360  0.00  0.00      PROA  
ATOM    246  CZ3 TRP P 465      -6.821 -15.767 -24.375  0.00  0.00      PROA  
ATOM    247  HZ3 TRP P 465      -5.897 -16.293 -24.564  0.00  0.00      PROA  
ATOM    248  CZ2 TRP P 465      -8.607 -14.351 -25.226  0.00  0.00      PROA  
ATOM    249  HZ2 TRP P 465      -9.135 -13.796 -25.987  0.00  0.00      PROA  
ATOM    250  CH2 TRP P 465      -7.447 -15.073 -25.403  0.00  0.00      PROA  
ATOM    251  HH2 TRP P 465      -6.913 -15.143 -26.339  0.00  0.00      PROA  
ATOM    252    C TRP P 465      -9.133 -16.842 -18.421  0.00  0.00      PROA  
ATOM    253    O TRP P 465      -8.002 -16.510 -17.966  0.00  0.00      PROA  
ATOM    254    N TYR P 466     -10.092 -17.298 -17.601  0.00  0.00      PROA  
ATOM    255   HN TYR P 466     -11.006 -17.456 -17.966  0.00  0.00      PROA  
ATOM    256   CA TYR P 466     -10.007 -17.577 -16.187  0.00  0.00      PROA  
ATOM    257   HA TYR P 466      -9.462 -16.728 -15.803  0.00  0.00      PROA  
ATOM    258   CB TYR P 466     -11.461 -17.750 -15.704  0.00  0.00      PROA  
ATOM    259  HB1 TYR P 466     -11.864 -18.755 -15.952  0.00  0.00      PROA  
ATOM    260  HB2 TYR P 466     -11.984 -16.871 -16.138  0.00  0.00      PROA  
ATOM    261   CG TYR P 466     -11.430 -17.570 -14.183  0.00  0.00      PROA  
ATOM    262  CD1 TYR P 466     -11.554 -16.320 -13.611  0.00  0.00      PROA  
ATOM    263  HD1 TYR P 466     -11.720 -15.517 -14.314  0.00  0.00      PROA  
ATOM    264  CE1 TYR P 466     -11.677 -16.140 -12.163  0.00  0.00      PROA  
ATOM    265  HE1 TYR P 466     -11.819 -15.207 -11.638  0.00  0.00      PROA  
ATOM    266   CZ TYR P 466     -11.556 -17.308 -11.385  0.00  0.00      PROA  
ATOM    267   OH TYR P 466     -11.532 -17.131 -10.007  0.00  0.00      PROA  
ATOM    268   HH TYR P 466     -11.743 -16.247  -9.696  0.00  0.00      PROA  
ATOM    269  CD2 TYR P 466     -11.288 -18.695 -13.352  0.00  0.00      PROA  
ATOM    270  HD2 TYR P 466     -11.143 -19.633 -13.866  0.00  0.00      PROA  
ATOM    271  CE2 TYR P 466     -11.349 -18.557 -11.979  0.00  0.00      PROA  
ATOM    272  HE2 TYR P 466     -11.169 -19.416 -11.350  0.00  0.00      PROA  
ATOM    273    C TYR P 466      -9.081 -18.685 -15.867  0.00  0.00      PROA  
ATOM    274    O TYR P 466      -8.244 -18.554 -14.998  0.00  0.00      PROA  
ATOM    275    N TRP P 467      -9.107 -19.895 -16.517  0.00  0.00      PROA  
ATOM    276   HN TRP P 467      -9.820 -20.009 -17.204  0.00  0.00      PROA  
ATOM    277   CA TRP P 467      -8.124 -20.952 -16.320  0.00  0.00      PROA  
ATOM    278   HA TRP P 467      -8.167 -21.031 -15.244  0.00  0.00      PROA  
ATOM    279   CB TRP P 467      -8.640 -22.314 -16.919  0.00  0.00      PROA  
ATOM    280  HB1 TRP P 467      -8.996 -22.234 -17.968  0.00  0.00      PROA  
ATOM    281  HB2 TRP P 467      -9.565 -22.650 -16.403  0.00  0.00      PROA  
ATOM    282   CG TRP P 467      -7.714 -23.501 -16.698  0.00  0.00      PROA  
ATOM    283  CD1 TRP P 467      -7.100 -24.282 -17.668  0.00  0.00      PROA  
ATOM    284  HD1 TRP P 467      -7.210 -24.165 -18.736  0.00  0.00      PROA  
ATOM    285  NE1 TRP P 467      -6.346 -25.296 -17.073  0.00  0.00      PROA  
ATOM    286  HE1 TRP P 467      -5.710 -25.910 -17.488  0.00  0.00      PROA  
ATOM    287  CE2 TRP P 467      -6.271 -25.005 -15.762  0.00  0.00      PROA  
ATOM    288  CD2 TRP P 467      -7.084 -23.863 -15.526  0.00  0.00      PROA  
ATOM    289  CE3 TRP P 467      -7.139 -23.452 -14.192  0.00  0.00      PROA  
ATOM    290  HE3 TRP P 467      -7.759 -22.604 -13.943  0.00  0.00      PROA  
ATOM    291  CZ3 TRP P 467      -6.467 -24.133 -13.147  0.00  0.00      PROA  
ATOM    292  HZ3 TRP P 467      -6.577 -23.874 -12.105  0.00  0.00      PROA  
ATOM    293  CZ2 TRP P 467      -5.375 -25.562 -14.776  0.00  0.00      PROA  
ATOM    294  HZ2 TRP P 467      -4.775 -26.435 -14.984  0.00  0.00      PROA  
ATOM    295  CH2 TRP P 467      -5.616 -25.142 -13.469  0.00  0.00      PROA  
ATOM    296  HH2 TRP P 467      -5.064 -25.571 -12.646  0.00  0.00      PROA  
ATOM    297    C TRP P 467      -6.703 -20.597 -16.828  0.00  0.00      PROA  
ATOM    298    O TRP P 467      -5.630 -20.899 -16.220  0.00  0.00      PROA  
ATOM    299    N SER P 468      -6.697 -19.734 -17.914  0.00  0.00      PROA  
ATOM    300   HN SER P 468      -7.499 -19.485 -18.453  0.00  0.00      PROA  
ATOM    301   CA SER P 468      -5.482 -19.295 -18.691  0.00  0.00      PROA  
ATOM    302   HA SER P 468      -4.932 -20.198 -18.913  0.00  0.00      PROA  
ATOM    303   CB SER P 468      -5.817 -18.467 -19.982  0.00  0.00      PROA  
ATOM    304  HB1 SER P 468      -4.897 -18.053 -20.447  0.00  0.00      PROA  
ATOM    305  HB2 SER P 468      -6.364 -17.553 -19.665  0.00  0.00      PROA  
ATOM    306   OG SER P 468      -6.598 -19.276 -20.863  0.00  0.00      PROA  
ATOM    307  HG1 SER P 468      -5.994 -19.476 -21.581  0.00  0.00      PROA  
ATOM    308    C SER P 468      -4.503 -18.557 -17.810  0.00  0.00      PROA  
ATOM    309    O SER P 468      -3.338 -18.770 -17.997  0.00  0.00      PROA  
ATOM    310    N ASP P 469      -5.070 -17.726 -16.975  0.00  0.00      PROA  
ATOM    311   HN ASP P 469      -6.058 -17.603 -16.927  0.00  0.00      PROA  
ATOM    312   CA ASP P 469      -4.297 -16.918 -16.027  0.00  0.00      PROA  
ATOM    313   HA ASP P 469      -3.570 -16.336 -16.574  0.00  0.00      PROA  
ATOM    314   CB ASP P 469      -5.225 -16.001 -15.165  0.00  0.00      PROA  
ATOM    315  HB1 ASP P 469      -4.745 -15.467 -14.317  0.00  0.00      PROA  
ATOM    316  HB2 ASP P 469      -5.941 -16.658 -14.626  0.00  0.00      PROA  
ATOM    317   CG ASP P 469      -5.835 -14.870 -15.988  0.00  0.00      PROA  
ATOM    318  OD1 ASP P 469      -6.924 -14.373 -15.551  0.00  0.00      PROA  
ATOM    319  OD2 ASP P 469      -5.219 -14.374 -16.920  0.00  0.00      PROA  
ATOM    320    C ASP P 469      -3.466 -17.808 -15.035  0.00  0.00      PROA  
ATOM    321    O ASP P 469      -2.260 -17.568 -14.741  0.00  0.00      PROA  
ATOM    322    N TYR P 470      -4.152 -18.877 -14.466  0.00  0.00      PROA  
ATOM    323   HN TYR P 470      -5.100 -19.039 -14.731  0.00  0.00      PROA  
ATOM    324   CA TYR P 470      -3.409 -19.862 -13.612  0.00  0.00      PROA  
ATOM    325   HA TYR P 470      -2.920 -19.222 -12.892  0.00  0.00      PROA  
ATOM    326   CB TYR P 470      -4.392 -20.929 -12.966  0.00  0.00      PROA  
ATOM    327  HB1 TYR P 470      -3.818 -21.667 -12.366  0.00  0.00      PROA  
ATOM    328  HB2 TYR P 470      -5.020 -21.487 -13.694  0.00  0.00      PROA  
ATOM    329   CG TYR P 470      -5.356 -20.241 -12.057  0.00  0.00      PROA  
ATOM    330  CD1 TYR P 470      -5.094 -20.198 -10.659  0.00  0.00      PROA  
ATOM    331  HD1 TYR P 470      -4.136 -20.510 -10.271  0.00  0.00      PROA  
ATOM    332  CE1 TYR P 470      -6.008 -19.580  -9.815  0.00  0.00      PROA  
ATOM    333  HE1 TYR P 470      -5.936 -19.495  -8.741  0.00  0.00      PROA  
ATOM    334   CZ TYR P 470      -7.194 -18.966 -10.378  0.00  0.00      PROA  
ATOM    335   OH TYR P 470      -8.241 -18.416  -9.615  0.00  0.00      PROA  
ATOM    336   HH TYR P 470      -9.091 -18.611 -10.017  0.00  0.00      PROA  
ATOM    337  CD2 TYR P 470      -6.538 -19.686 -12.581  0.00  0.00      PROA  
ATOM    338  HD2 TYR P 470      -6.762 -19.731 -13.637  0.00  0.00      PROA  
ATOM    339  CE2 TYR P 470      -7.466 -19.082 -11.759  0.00  0.00      PROA  
ATOM    340  HE2 TYR P 470      -8.332 -18.646 -12.234  0.00  0.00      PROA  
ATOM    341    C TYR P 470      -2.282 -20.639 -14.325  0.00  0.00      PROA  
ATOM    342    O TYR P 470      -1.445 -21.244 -13.693  0.00  0.00      PROA  
ATOM    343    N ARG P 471      -2.306 -20.672 -15.638  0.00  0.00      PROA  
ATOM    344   HN ARG P 471      -3.106 -20.343 -16.134  0.00  0.00      PROA  
ATOM    345   CA ARG P 471      -1.179 -21.097 -16.416  0.00  0.00      PROA  
ATOM    346   HA ARG P 471      -0.514 -21.812 -15.956  0.00  0.00      PROA  
ATOM    347   CB ARG P 471      -1.775 -21.921 -17.570  0.00  0.00      PROA  
ATOM    348  HB1 ARG P 471      -0.986 -22.183 -18.307  0.00  0.00      PROA  
ATOM    349  HB2 ARG P 471      -2.508 -21.371 -18.199  0.00  0.00      PROA  
ATOM    350   CG ARG P 471      -2.472 -23.216 -17.141  0.00  0.00      PROA  
ATOM    351  HG1 ARG P 471      -2.581 -23.803 -18.078  0.00  0.00      PROA  
ATOM    352  HG2 ARG P 471      -3.455 -22.895 -16.735  0.00  0.00      PROA  
ATOM    353   CD ARG P 471      -1.695 -24.092 -16.123  0.00  0.00      PROA  
ATOM    354  HD1 ARG P 471      -1.764 -23.573 -15.143  0.00  0.00      PROA  
ATOM    355  HD2 ARG P 471      -0.620 -24.202 -16.380  0.00  0.00      PROA  
ATOM    356   NE ARG P 471      -2.256 -25.569 -16.001  0.00  0.00      PROA  
ATOM    357   HE ARG P 471      -2.897 -25.861 -16.711  0.00  0.00      PROA  
ATOM    358   CZ ARG P 471      -1.590 -26.502 -15.372  0.00  0.00      PROA  
ATOM    359  NH1 ARG P 471      -1.812 -27.758 -15.467  0.00  0.00      PROA  
ATOM    360 HH11 ARG P 471      -2.609 -28.164 -15.916  0.00  0.00      PROA  
ATOM    361 HH12 ARG P 471      -1.321 -28.283 -14.772  0.00  0.00      PROA  
ATOM    362  NH2 ARG P 471      -0.544 -26.180 -14.665  0.00  0.00      PROA  
ATOM    363 HH21 ARG P 471       0.039 -26.761 -14.096  0.00  0.00      PROA  
ATOM    364 HH22 ARG P 471      -0.490 -25.217 -14.401  0.00  0.00      PROA  
ATOM    365    C ARG P 471      -0.216 -19.957 -16.944  0.00  0.00      PROA  
ATOM    366    O ARG P 471       0.915 -20.236 -17.215  0.00  0.00      PROA  
ATOM    367    N ASP P 472      -0.531 -18.616 -16.791  0.00  0.00      PROA  
ATOM    368   HN ASP P 472      -1.329 -18.228 -16.336  0.00  0.00      PROA  
ATOM    369   CA ASP P 472       0.375 -17.504 -17.064  0.00  0.00      PROA  
ATOM    370   HA ASP P 472       0.920 -17.817 -17.942  0.00  0.00      PROA  
ATOM    371   CB ASP P 472      -0.337 -16.135 -17.452  0.00  0.00      PROA  
ATOM    372  HB1 ASP P 472       0.379 -15.286 -17.418  0.00  0.00      PROA  
ATOM    373  HB2 ASP P 472      -1.145 -15.968 -16.708  0.00  0.00      PROA  
ATOM    374   CG ASP P 472      -0.976 -16.169 -18.816  0.00  0.00      PROA  
ATOM    375  OD1 ASP P 472      -1.741 -15.210 -19.037  0.00  0.00      PROA  
ATOM    376  OD2 ASP P 472      -0.593 -17.072 -19.646  0.00  0.00      PROA  
ATOM    377    C ASP P 472       1.402 -17.214 -15.966  0.00  0.00      PROA  
ATOM    378    O ASP P 472       2.428 -16.640 -16.273  0.00  0.00      PROA  
ATOM    379    N ALA P 473       1.187 -17.631 -14.745  0.00  0.00      PROA  
ATOM    380   HN ALA P 473       0.290 -18.015 -14.542  0.00  0.00      PROA  
ATOM    381   CA ALA P 473       2.125 -17.587 -13.669  0.00  0.00      PROA  
ATOM    382   HA ALA P 473       2.090 -16.534 -13.432  0.00  0.00      PROA  
ATOM    383   CB ALA P 473       1.450 -18.286 -12.508  0.00  0.00      PROA  
ATOM    384  HB1 ALA P 473       2.003 -18.111 -11.561  0.00  0.00      PROA  
ATOM    385  HB2 ALA P 473       1.502 -19.395 -12.544  0.00  0.00      PROA  
ATOM    386  HB3 ALA P 473       0.397 -18.011 -12.281  0.00  0.00      PROA  
ATOM    387    C ALA P 473       3.599 -17.903 -13.858  0.00  0.00      PROA  
ATOM    388    O ALA P 473       3.975 -18.832 -14.526  0.00  0.00      PROA  
ATOM    389    N LEU P 474       4.534 -17.093 -13.359  0.00  0.00      PROA  
ATOM    390   HN LEU P 474       4.257 -16.242 -12.921  0.00  0.00      PROA  
ATOM    391   CA LEU P 474       5.947 -17.449 -13.387  0.00  0.00      PROA  
ATOM    392   HA LEU P 474       6.170 -18.335 -13.963  0.00  0.00      PROA  
ATOM    393   CB LEU P 474       6.898 -16.255 -13.860  0.00  0.00      PROA  
ATOM    394  HB1 LEU P 474       7.920 -16.615 -13.614  0.00  0.00      PROA  
ATOM    395  HB2 LEU P 474       6.626 -15.309 -13.346  0.00  0.00      PROA  
ATOM    396   CG LEU P 474       6.697 -15.842 -15.351  0.00  0.00      PROA  
ATOM    397   HG LEU P 474       5.716 -15.337 -15.481  0.00  0.00      PROA  
ATOM    398  CD1 LEU P 474       7.735 -14.683 -15.642  0.00  0.00      PROA  
ATOM    399 HD11 LEU P 474       7.497 -13.796 -15.016  0.00  0.00      PROA  
ATOM    400 HD12 LEU P 474       7.746 -14.426 -16.723  0.00  0.00      PROA  
ATOM    401 HD13 LEU P 474       8.759 -14.883 -15.262  0.00  0.00      PROA  
ATOM    402  CD2 LEU P 474       6.833 -16.916 -16.457  0.00  0.00      PROA  
ATOM    403 HD21 LEU P 474       5.994 -17.644 -16.454  0.00  0.00      PROA  
ATOM    404 HD22 LEU P 474       7.864 -17.326 -16.529  0.00  0.00      PROA  
ATOM    405 HD23 LEU P 474       6.707 -16.468 -17.466  0.00  0.00      PROA  
ATOM    406    C LEU P 474       6.425 -17.792 -12.015  0.00  0.00      PROA  
ATOM    407    O LEU P 474       6.420 -16.962 -11.103  0.00  0.00      PROA  
ATOM    408    N SER P 475       6.836 -19.019 -11.818  0.00  0.00      PROA  
ATOM    409   HN SER P 475       7.156 -19.599 -12.563  0.00  0.00      PROA  
ATOM    410   CA SER P 475       7.446 -19.587 -10.610  0.00  0.00      PROA  
ATOM    411   HA SER P 475       6.597 -19.950 -10.051  0.00  0.00      PROA  
ATOM    412   CB SER P 475       8.256 -20.895 -10.956  0.00  0.00      PROA  
ATOM    413  HB1 SER P 475       7.485 -21.645 -11.235  0.00  0.00      PROA  
ATOM    414  HB2 SER P 475       8.731 -21.289 -10.032  0.00  0.00      PROA  
ATOM    415   OG SER P 475       9.080 -20.717 -12.138  0.00  0.00      PROA  
ATOM    416  HG1 SER P 475       9.653 -21.463 -12.330  0.00  0.00      PROA  
ATOM    417    C SER P 475       8.176 -18.655  -9.624  0.00  0.00      PROA  
ATOM    418    O SER P 475       7.738 -18.439  -8.507  0.00  0.00      PROA  
ATOM    419    N LEU P 476       9.358 -18.285  -9.982  0.00  0.00      PROA  
ATOM    420   HN LEU P 476       9.722 -18.593 -10.858  0.00  0.00      PROA  
ATOM    421   CA LEU P 476      10.336 -17.665  -9.089  0.00  0.00      PROA  
ATOM    422   HA LEU P 476      10.359 -18.228  -8.168  0.00  0.00      PROA  
ATOM    423   CB LEU P 476      11.812 -17.688  -9.712  0.00  0.00      PROA  
ATOM    424  HB1 LEU P 476      12.247 -16.815  -9.180  0.00  0.00      PROA  
ATOM    425  HB2 LEU P 476      11.791 -17.583 -10.818  0.00  0.00      PROA  
ATOM    426   CG LEU P 476      12.522 -19.043  -9.459  0.00  0.00      PROA  
ATOM    427   HG LEU P 476      11.880 -19.909  -9.727  0.00  0.00      PROA  
ATOM    428  CD1 LEU P 476      13.765 -19.081 -10.374  0.00  0.00      PROA  
ATOM    429 HD11 LEU P 476      14.386 -18.169 -10.246  0.00  0.00      PROA  
ATOM    430 HD12 LEU P 476      13.408 -18.969 -11.421  0.00  0.00      PROA  
ATOM    431 HD13 LEU P 476      14.301 -20.054 -10.348  0.00  0.00      PROA  
ATOM    432  CD2 LEU P 476      13.035 -19.051  -8.012  0.00  0.00      PROA  
ATOM    433 HD21 LEU P 476      13.785 -18.241  -7.880  0.00  0.00      PROA  
ATOM    434 HD22 LEU P 476      13.517 -20.013  -7.734  0.00  0.00      PROA  
ATOM    435 HD23 LEU P 476      12.242 -18.818  -7.269  0.00  0.00      PROA  
ATOM    436    C LEU P 476       9.909 -16.210  -8.795  0.00  0.00      PROA  
ATOM    437    O LEU P 476      10.046 -15.739  -7.659  0.00  0.00      PROA  
ATOM    438    N GLN P 477       9.396 -15.545  -9.783  0.00  0.00      PROA  
ATOM    439   HN GLN P 477       9.537 -15.994 -10.662  0.00  0.00      PROA  
ATOM    440   CA GLN P 477       8.760 -14.275  -9.557  0.00  0.00      PROA  
ATOM    441   HA GLN P 477       9.417 -13.588  -9.046  0.00  0.00      PROA  
ATOM    442   CB GLN P 477       8.428 -13.722 -10.885  0.00  0.00      PROA  
ATOM    443  HB1 GLN P 477       7.740 -12.894 -10.608  0.00  0.00      PROA  
ATOM    444  HB2 GLN P 477       7.737 -14.288 -11.546  0.00  0.00      PROA  
ATOM    445   CG GLN P 477       9.670 -13.214 -11.738  0.00  0.00      PROA  
ATOM    446  HG1 GLN P 477       9.390 -12.463 -12.507  0.00  0.00      PROA  
ATOM    447  HG2 GLN P 477      10.000 -14.035 -12.411  0.00  0.00      PROA  
ATOM    448   CD GLN P 477      10.854 -12.720 -10.966  0.00  0.00      PROA  
ATOM    449  OE1 GLN P 477      11.676 -13.462 -10.433  0.00  0.00      PROA  
ATOM    450  NE2 GLN P 477      11.075 -11.429 -10.787  0.00  0.00      PROA  
ATOM    451 HE21 GLN P 477      11.890 -11.149 -10.280  0.00  0.00      PROA  
ATOM    452 HE22 GLN P 477      10.382 -10.782 -11.105  0.00  0.00      PROA  
ATOM    453    C GLN P 477       7.538 -14.276  -8.646  0.00  0.00      PROA  
ATOM    454    O GLN P 477       7.337 -13.391  -7.799  0.00  0.00      PROA  
ATOM    455    N CYS P 478       6.683 -15.296  -8.746  0.00  0.00      PROA  
ATOM    456   HN CYS P 478       6.881 -15.937  -9.483  0.00  0.00      PROA  
ATOM    457   CA CYS P 478       5.588 -15.549  -7.867  0.00  0.00      PROA  
ATOM    458   HA CYS P 478       5.089 -14.595  -7.787  0.00  0.00      PROA  
ATOM    459   CB CYS P 478       4.632 -16.683  -8.556  0.00  0.00      PROA  
ATOM    460  HB1 CYS P 478       3.935 -16.965  -7.737  0.00  0.00      PROA  
ATOM    461  HB2 CYS P 478       5.315 -17.512  -8.838  0.00  0.00      PROA  
ATOM    462   SG CYS P 478       3.731 -15.814  -9.913  0.00  0.00      PROA  
ATOM    463  HG1 CYS P 478       4.840 -15.741 -10.634  0.00  0.00      PROA  
ATOM    464    C CYS P 478       6.009 -15.925  -6.454  0.00  0.00      PROA  
ATOM    465    O CYS P 478       5.526 -15.383  -5.484  0.00  0.00      PROA  
ATOM    466    N LEU P 479       7.057 -16.776  -6.369  0.00  0.00      PROA  
ATOM    467   HN LEU P 479       7.428 -17.144  -7.219  0.00  0.00      PROA  
ATOM    468   CA LEU P 479       7.775 -16.999  -5.130  0.00  0.00      PROA  
ATOM    469   HA LEU P 479       7.033 -17.327  -4.417  0.00  0.00      PROA  
ATOM    470   CB LEU P 479       8.898 -18.041  -5.177  0.00  0.00      PROA  
ATOM    471  HB1 LEU P 479       9.640 -17.683  -5.923  0.00  0.00      PROA  
ATOM    472  HB2 LEU P 479       8.592 -19.000  -5.648  0.00  0.00      PROA  
ATOM    473   CG LEU P 479       9.637 -18.426  -3.875  0.00  0.00      PROA  
ATOM    474   HG LEU P 479       9.886 -17.491  -3.329  0.00  0.00      PROA  
ATOM    475  CD1 LEU P 479       8.666 -19.310  -3.114  0.00  0.00      PROA  
ATOM    476 HD11 LEU P 479       8.279 -20.095  -3.797  0.00  0.00      PROA  
ATOM    477 HD12 LEU P 479       7.812 -18.681  -2.782  0.00  0.00      PROA  
ATOM    478 HD13 LEU P 479       9.082 -19.748  -2.181  0.00  0.00      PROA  
ATOM    479  CD2 LEU P 479      11.022 -19.134  -4.172  0.00  0.00      PROA  
ATOM    480 HD21 LEU P 479      11.615 -18.751  -5.031  0.00  0.00      PROA  
ATOM    481 HD22 LEU P 479      10.798 -20.203  -4.374  0.00  0.00      PROA  
ATOM    482 HD23 LEU P 479      11.756 -19.007  -3.348  0.00  0.00      PROA  
ATOM    483    C LEU P 479       8.345 -15.720  -4.557  0.00  0.00      PROA  
ATOM    484    O LEU P 479       8.035 -15.424  -3.410  0.00  0.00      PROA  
ATOM    485    N ALA P 480       9.055 -14.853  -5.330  0.00  0.00      PROA  
ATOM    486   HN ALA P 480       9.401 -15.039  -6.246  0.00  0.00      PROA  
ATOM    487   CA ALA P 480       9.549 -13.629  -4.808  0.00  0.00      PROA  
ATOM    488   HA ALA P 480      10.316 -13.873  -4.087  0.00  0.00      PROA  
ATOM    489   CB ALA P 480      10.427 -12.908  -5.961  0.00  0.00      PROA  
ATOM    490  HB1 ALA P 480      11.009 -13.625  -6.580  0.00  0.00      PROA  
ATOM    491  HB2 ALA P 480      11.098 -12.107  -5.584  0.00  0.00      PROA  
ATOM    492  HB3 ALA P 480       9.677 -12.497  -6.670  0.00  0.00      PROA  
ATOM    493    C ALA P 480       8.554 -12.570  -4.266  0.00  0.00      PROA  
ATOM    494    O ALA P 480       8.652 -12.122  -3.101  0.00  0.00      PROA  
ATOM    495    N SER P 481       7.453 -12.388  -5.082  0.00  0.00      PROA  
ATOM    496   HN SER P 481       7.609 -12.658  -6.029  0.00  0.00      PROA  
ATOM    497   CA SER P 481       6.290 -11.643  -4.795  0.00  0.00      PROA  
ATOM    498   HA SER P 481       6.558 -10.636  -4.511  0.00  0.00      PROA  
ATOM    499   CB SER P 481       5.424 -11.564  -6.083  0.00  0.00      PROA  
ATOM    500  HB1 SER P 481       4.532 -10.933  -5.877  0.00  0.00      PROA  
ATOM    501  HB2 SER P 481       5.117 -12.606  -6.314  0.00  0.00      PROA  
ATOM    502   OG SER P 481       6.177 -10.971  -7.219  0.00  0.00      PROA  
ATOM    503  HG1 SER P 481       6.530 -11.745  -7.665  0.00  0.00      PROA  
ATOM    504    C SER P 481       5.526 -12.164  -3.638  0.00  0.00      PROA  
ATOM    505    O SER P 481       5.185 -11.330  -2.817  0.00  0.00      PROA  
ATOM    506    N PHE P 482       5.328 -13.482  -3.421  0.00  0.00      PROA  
ATOM    507   HN PHE P 482       5.549 -14.157  -4.120  0.00  0.00      PROA  
ATOM    508   CA PHE P 482       4.659 -13.996  -2.170  0.00  0.00      PROA  
ATOM    509   HA PHE P 482       3.763 -13.421  -1.990  0.00  0.00      PROA  
ATOM    510   CB PHE P 482       4.251 -15.492  -2.388  0.00  0.00      PROA  
ATOM    511  HB1 PHE P 482       4.937 -15.895  -3.163  0.00  0.00      PROA  
ATOM    512  HB2 PHE P 482       3.179 -15.533  -2.677  0.00  0.00      PROA  
ATOM    513   CG PHE P 482       4.339 -16.496  -1.267  0.00  0.00      PROA  
ATOM    514  CD1 PHE P 482       3.625 -16.340  -0.089  0.00  0.00      PROA  
ATOM    515  HD1 PHE P 482       2.931 -15.519   0.015  0.00  0.00      PROA  
ATOM    516  CE1 PHE P 482       3.490 -17.330   0.870  0.00  0.00      PROA  
ATOM    517  HE1 PHE P 482       2.840 -17.121   1.706  0.00  0.00      PROA  
ATOM    518   CZ PHE P 482       4.342 -18.472   0.725  0.00  0.00      PROA  
ATOM    519   HZ PHE P 482       4.344 -19.190   1.532  0.00  0.00      PROA  
ATOM    520  CD2 PHE P 482       5.226 -17.641  -1.292  0.00  0.00      PROA  
ATOM    521  HD2 PHE P 482       5.745 -17.914  -2.198  0.00  0.00      PROA  
ATOM    522  CE2 PHE P 482       5.215 -18.626  -0.323  0.00  0.00      PROA  
ATOM    523  HE2 PHE P 482       5.948 -19.411  -0.437  0.00  0.00      PROA  
ATOM    524    C PHE P 482       5.521 -13.761  -0.976  0.00  0.00      PROA  
ATOM    525    O PHE P 482       5.102 -13.176   0.042  0.00  0.00      PROA  
ATOM    526    N LEU P 483       6.823 -14.186  -1.013  0.00  0.00      PROA  
ATOM    527   HN LEU P 483       7.213 -14.733  -1.750  0.00  0.00      PROA  
ATOM    528   CA LEU P 483       7.678 -14.018   0.238  0.00  0.00      PROA  
ATOM    529   HA LEU P 483       7.236 -14.501   1.097  0.00  0.00      PROA  
ATOM    530   CB LEU P 483       8.998 -14.813  -0.002  0.00  0.00      PROA  
ATOM    531  HB1 LEU P 483       9.584 -14.765   0.941  0.00  0.00      PROA  
ATOM    532  HB2 LEU P 483       9.473 -14.286  -0.857  0.00  0.00      PROA  
ATOM    533   CG LEU P 483       8.787 -16.302  -0.393  0.00  0.00      PROA  
ATOM    534   HG LEU P 483       8.176 -16.478  -1.304  0.00  0.00      PROA  
ATOM    535  CD1 LEU P 483      10.176 -16.903  -0.620  0.00  0.00      PROA  
ATOM    536 HD11 LEU P 483      10.087 -18.003  -0.753  0.00  0.00      PROA  
ATOM    537 HD12 LEU P 483      10.711 -16.460   0.247  0.00  0.00      PROA  
ATOM    538 HD13 LEU P 483      10.512 -16.398  -1.551  0.00  0.00      PROA  
ATOM    539  CD2 LEU P 483       8.131 -17.047   0.757  0.00  0.00      PROA  
ATOM    540 HD21 LEU P 483       8.809 -17.081   1.637  0.00  0.00      PROA  
ATOM    541 HD22 LEU P 483       7.713 -18.025   0.436  0.00  0.00      PROA  
ATOM    542 HD23 LEU P 483       7.234 -16.448   1.024  0.00  0.00      PROA  
ATOM    543    C LEU P 483       7.991 -12.622   0.743  0.00  0.00      PROA  
ATOM    544    O LEU P 483       8.024 -12.320   1.958  0.00  0.00      PROA  
ATOM    545    N PHE P 484       8.292 -11.693  -0.179  0.00  0.00      PROA  
ATOM    546   HN PHE P 484       8.303 -11.818  -1.168  0.00  0.00      PROA  
ATOM    547   CA PHE P 484       8.468 -10.246   0.056  0.00  0.00      PROA  
ATOM    548   HA PHE P 484       9.234 -10.175   0.814  0.00  0.00      PROA  
ATOM    549   CB PHE P 484       9.224  -9.617  -1.201  0.00  0.00      PROA  
ATOM    550  HB1 PHE P 484       8.635  -9.980  -2.070  0.00  0.00      PROA  
ATOM    551  HB2 PHE P 484      10.267  -9.968  -1.353  0.00  0.00      PROA  
ATOM    552   CG PHE P 484       9.438  -8.063  -1.055  0.00  0.00      PROA  
ATOM    553  CD1 PHE P 484       9.642  -7.341   0.135  0.00  0.00      PROA  
ATOM    554  HD1 PHE P 484       9.646  -7.972   1.012  0.00  0.00      PROA  
ATOM    555  CE1 PHE P 484       9.823  -5.942   0.059  0.00  0.00      PROA  
ATOM    556  HE1 PHE P 484      10.031  -5.391   0.965  0.00  0.00      PROA  
ATOM    557   CZ PHE P 484       9.884  -5.243  -1.148  0.00  0.00      PROA  
ATOM    558   HZ PHE P 484      10.134  -4.195  -1.219  0.00  0.00      PROA  
ATOM    559  CD2 PHE P 484       9.620  -7.411  -2.295  0.00  0.00      PROA  
ATOM    560  HD2 PHE P 484       9.702  -7.915  -3.246  0.00  0.00      PROA  
ATOM    561  CE2 PHE P 484       9.862  -5.983  -2.325  0.00  0.00      PROA  
ATOM    562  HE2 PHE P 484       9.748  -5.503  -3.286  0.00  0.00      PROA  
ATOM    563    C PHE P 484       7.246  -9.545   0.509  0.00  0.00      PROA  
ATOM    564    O PHE P 484       7.223  -8.755   1.465  0.00  0.00      PROA  
ATOM    565    N LEU P 485       6.098  -9.774  -0.096  0.00  0.00      PROA  
ATOM    566   HN LEU P 485       6.022 -10.285  -0.949  0.00  0.00      PROA  
ATOM    567   CA LEU P 485       4.881  -9.094   0.278  0.00  0.00      PROA  
ATOM    568   HA LEU P 485       5.190  -8.141   0.683  0.00  0.00      PROA  
ATOM    569   CB LEU P 485       3.896  -9.092  -0.873  0.00  0.00      PROA  
ATOM    570  HB1 LEU P 485       2.936  -8.612  -0.587  0.00  0.00      PROA  
ATOM    571  HB2 LEU P 485       3.663 -10.120  -1.226  0.00  0.00      PROA  
ATOM    572   CG LEU P 485       4.291  -8.208  -2.086  0.00  0.00      PROA  
ATOM    573   HG LEU P 485       5.329  -8.442  -2.404  0.00  0.00      PROA  
ATOM    574  CD1 LEU P 485       3.241  -8.416  -3.147  0.00  0.00      PROA  
ATOM    575 HD11 LEU P 485       3.403  -7.713  -3.992  0.00  0.00      PROA  
ATOM    576 HD12 LEU P 485       2.193  -8.245  -2.820  0.00  0.00      PROA  
ATOM    577 HD13 LEU P 485       3.250  -9.466  -3.509  0.00  0.00      PROA  
ATOM    578  CD2 LEU P 485       4.397  -6.693  -1.791  0.00  0.00      PROA  
ATOM    579 HD21 LEU P 485       5.046  -6.426  -0.930  0.00  0.00      PROA  
ATOM    580 HD22 LEU P 485       3.352  -6.404  -1.547  0.00  0.00      PROA  
ATOM    581 HD23 LEU P 485       4.626  -6.134  -2.724  0.00  0.00      PROA  
ATOM    582    C LEU P 485       4.192  -9.677   1.516  0.00  0.00      PROA  
ATOM    583    O LEU P 485       3.531  -8.929   2.265  0.00  0.00      PROA  
ATOM    584    N TYR P 486       4.434 -10.986   1.790  0.00  0.00      PROA  
ATOM    585   HN TYR P 486       4.904 -11.596   1.156  0.00  0.00      PROA  
ATOM    586   CA TYR P 486       4.160 -11.529   3.105  0.00  0.00      PROA  
ATOM    587   HA TYR P 486       3.137 -11.264   3.325  0.00  0.00      PROA  
ATOM    588   CB TYR P 486       4.108 -13.079   3.074  0.00  0.00      PROA  
ATOM    589  HB1 TYR P 486       4.862 -13.620   2.462  0.00  0.00      PROA  
ATOM    590  HB2 TYR P 486       3.228 -13.322   2.441  0.00  0.00      PROA  
ATOM    591   CG TYR P 486       3.947 -13.686   4.467  0.00  0.00      PROA  
ATOM    592  CD1 TYR P 486       2.689 -13.549   5.050  0.00  0.00      PROA  
ATOM    593  HD1 TYR P 486       1.830 -13.131   4.547  0.00  0.00      PROA  
ATOM    594  CE1 TYR P 486       2.612 -13.892   6.431  0.00  0.00      PROA  
ATOM    595  HE1 TYR P 486       1.711 -13.854   7.025  0.00  0.00      PROA  
ATOM    596   CZ TYR P 486       3.715 -14.256   7.188  0.00  0.00      PROA  
ATOM    597   OH TYR P 486       3.610 -14.568   8.496  0.00  0.00      PROA  
ATOM    598   HH TYR P 486       2.733 -14.878   8.734  0.00  0.00      PROA  
ATOM    599  CD2 TYR P 486       5.110 -14.125   5.216  0.00  0.00      PROA  
ATOM    600  HD2 TYR P 486       6.120 -14.269   4.861  0.00  0.00      PROA  
ATOM    601  CE2 TYR P 486       4.971 -14.308   6.635  0.00  0.00      PROA  
ATOM    602  HE2 TYR P 486       5.861 -14.504   7.214  0.00  0.00      PROA  
ATOM    603    C TYR P 486       5.011 -10.890   4.223  0.00  0.00      PROA  
ATOM    604    O TYR P 486       4.449 -10.391   5.173  0.00  0.00      PROA  
ATOM    605    N CYS P 487       6.376 -10.759   4.099  0.00  0.00      PROA  
ATOM    606   HN CYS P 487       6.943 -11.147   3.376  0.00  0.00      PROA  
ATOM    607   CA CYS P 487       7.092 -10.002   5.048  0.00  0.00      PROA  
ATOM    608   HA CYS P 487       6.996 -10.472   6.015  0.00  0.00      PROA  
ATOM    609   CB CYS P 487       8.650  -9.971   4.739  0.00  0.00      PROA  
ATOM    610  HB1 CYS P 487       9.110  -9.366   5.549  0.00  0.00      PROA  
ATOM    611  HB2 CYS P 487       8.755  -9.502   3.737  0.00  0.00      PROA  
ATOM    612   SG CYS P 487       9.354 -11.613   4.733  0.00  0.00      PROA  
ATOM    613  HG1 CYS P 487       8.221 -12.182   4.349  0.00  0.00      PROA  
ATOM    614    C CYS P 487       6.638  -8.484   5.241  0.00  0.00      PROA  
ATOM    615    O CYS P 487       6.535  -8.006   6.374  0.00  0.00      PROA  
ATOM    616    N ALA P 488       6.411  -7.832   4.057  0.00  0.00      PROA  
ATOM    617   HN ALA P 488       6.405  -8.293   3.173  0.00  0.00      PROA  
ATOM    618   CA ALA P 488       6.162  -6.448   4.110  0.00  0.00      PROA  
ATOM    619   HA ALA P 488       6.782  -5.907   4.809  0.00  0.00      PROA  
ATOM    620   CB ALA P 488       6.277  -5.918   2.678  0.00  0.00      PROA  
ATOM    621  HB1 ALA P 488       5.701  -6.563   1.982  0.00  0.00      PROA  
ATOM    622  HB2 ALA P 488       7.291  -6.135   2.279  0.00  0.00      PROA  
ATOM    623  HB3 ALA P 488       6.099  -4.825   2.582  0.00  0.00      PROA  
ATOM    624    C ALA P 488       4.723  -6.056   4.628  0.00  0.00      PROA  
ATOM    625    O ALA P 488       4.591  -5.212   5.477  0.00  0.00      PROA  
ATOM    626    N CYS P 489       3.618  -6.717   4.181  0.00  0.00      PROA  
ATOM    627   HN CYS P 489       3.649  -7.436   3.490  0.00  0.00      PROA  
ATOM    628   CA CYS P 489       2.259  -6.227   4.340  0.00  0.00      PROA  
ATOM    629   HA CYS P 489       2.273  -5.159   4.502  0.00  0.00      PROA  
ATOM    630   CB CYS P 489       1.433  -6.366   3.087  0.00  0.00      PROA  
ATOM    631  HB1 CYS P 489       0.462  -5.840   3.206  0.00  0.00      PROA  
ATOM    632  HB2 CYS P 489       1.215  -7.437   2.890  0.00  0.00      PROA  
ATOM    633   SG CYS P 489       2.336  -5.686   1.652  0.00  0.00      PROA  
ATOM    634  HG1 CYS P 489       2.929  -6.759   1.149  0.00  0.00      PROA  
ATOM    635    C CYS P 489       1.545  -6.878   5.441  0.00  0.00      PROA  
ATOM    636    O CYS P 489       0.348  -6.779   5.633  0.00  0.00      PROA  
ATOM    637    N MET P 490       2.268  -7.683   6.269  0.00  0.00      PROA  
ATOM    638   HN MET P 490       3.246  -7.850   6.177  0.00  0.00      PROA  
ATOM    639   CA MET P 490       1.655  -8.095   7.527  0.00  0.00      PROA  
ATOM    640   HA MET P 490       0.675  -8.515   7.354  0.00  0.00      PROA  
ATOM    641   CB MET P 490       2.589  -9.148   8.199  0.00  0.00      PROA  
ATOM    642  HB1 MET P 490       2.466  -9.040   9.298  0.00  0.00      PROA  
ATOM    643  HB2 MET P 490       3.621  -8.796   7.986  0.00  0.00      PROA  
ATOM    644   CG MET P 490       2.404 -10.570   7.787  0.00  0.00      PROA  
ATOM    645  HG1 MET P 490       3.330 -11.166   7.934  0.00  0.00      PROA  
ATOM    646  HG2 MET P 490       2.303 -10.475   6.685  0.00  0.00      PROA  
ATOM    647   SD MET P 490       1.026 -11.443   8.509  0.00  0.00      PROA  
ATOM    648   CE MET P 490       1.870 -12.002   9.957  0.00  0.00      PROA  
ATOM    649  HE1 MET P 490       1.208 -12.537  10.671  0.00  0.00      PROA  
ATOM    650  HE2 MET P 490       2.323 -11.125  10.468  0.00  0.00      PROA  
ATOM    651  HE3 MET P 490       2.688 -12.740   9.819  0.00  0.00      PROA  
ATOM    652    C MET P 490       1.428  -6.974   8.501  0.00  0.00      PROA  
ATOM    653    O MET P 490       0.334  -6.749   8.940  0.00  0.00      PROA  
ATOM    654    N SER P 491       2.478  -6.196   8.822  0.00  0.00      PROA  
ATOM    655   HN SER P 491       3.356  -6.524   8.480  0.00  0.00      PROA  
ATOM    656   CA SER P 491       2.386  -5.111   9.769  0.00  0.00      PROA  
ATOM    657   HA SER P 491       2.120  -5.541  10.723  0.00  0.00      PROA  
ATOM    658   CB SER P 491       3.883  -4.490  10.050  0.00  0.00      PROA  
ATOM    659  HB1 SER P 491       4.312  -4.354   9.034  0.00  0.00      PROA  
ATOM    660  HB2 SER P 491       4.376  -5.352  10.548  0.00  0.00      PROA  
ATOM    661   OG SER P 491       3.930  -3.279  10.778  0.00  0.00      PROA  
ATOM    662  HG1 SER P 491       3.574  -2.574  10.232  0.00  0.00      PROA  
ATOM    663    C SER P 491       1.395  -4.023   9.313  0.00  0.00      PROA  
ATOM    664    O SER P 491       0.693  -3.774  10.282  0.00  0.00      PROA  
ATOM    665    N PRO P 492       1.245  -3.387   8.221  0.00  0.00      PROA  
ATOM    666   CD PRO P 492       2.123  -3.450   7.140  0.00  0.00      PROA  
ATOM    667  HD1 PRO P 492       2.236  -4.525   6.884  0.00  0.00      PROA  
ATOM    668  HD2 PRO P 492       3.084  -2.973   7.427  0.00  0.00      PROA  
ATOM    669   CA PRO P 492       0.072  -2.545   7.956  0.00  0.00      PROA  
ATOM    670   HA PRO P 492       0.181  -1.588   8.446  0.00  0.00      PROA  
ATOM    671   CB PRO P 492       0.138  -2.413   6.383  0.00  0.00      PROA  
ATOM    672  HB1 PRO P 492      -0.275  -1.458   5.993  0.00  0.00      PROA  
ATOM    673  HB2 PRO P 492      -0.421  -3.145   5.763  0.00  0.00      PROA  
ATOM    674   CG PRO P 492       1.600  -2.638   5.965  0.00  0.00      PROA  
ATOM    675  HG1 PRO P 492       1.608  -3.130   4.969  0.00  0.00      PROA  
ATOM    676  HG2 PRO P 492       2.259  -1.744   5.962  0.00  0.00      PROA  
ATOM    677    C PRO P 492      -1.291  -3.082   8.374  0.00  0.00      PROA  
ATOM    678    O PRO P 492      -1.928  -2.245   8.993  0.00  0.00      PROA  
ATOM    679    N VAL P 493      -1.732  -4.322   8.003  0.00  0.00      PROA  
ATOM    680   HN VAL P 493      -1.033  -4.863   7.542  0.00  0.00      PROA  
ATOM    681   CA VAL P 493      -2.988  -4.999   8.358  0.00  0.00      PROA  
ATOM    682   HA VAL P 493      -3.835  -4.425   8.012  0.00  0.00      PROA  
ATOM    683   CB VAL P 493      -3.042  -6.341   7.743  0.00  0.00      PROA  
ATOM    684   HB VAL P 493      -2.009  -6.729   7.875  0.00  0.00      PROA  
ATOM    685  CG1 VAL P 493      -3.939  -7.365   8.394  0.00  0.00      PROA  
ATOM    686 HG11 VAL P 493      -3.510  -7.743   9.347  0.00  0.00      PROA  
ATOM    687 HG12 VAL P 493      -4.090  -8.168   7.641  0.00  0.00      PROA  
ATOM    688 HG13 VAL P 493      -4.890  -6.865   8.674  0.00  0.00      PROA  
ATOM    689  CG2 VAL P 493      -3.443  -6.210   6.244  0.00  0.00      PROA  
ATOM    690 HG21 VAL P 493      -4.479  -5.863   6.044  0.00  0.00      PROA  
ATOM    691 HG22 VAL P 493      -3.321  -7.177   5.711  0.00  0.00      PROA  
ATOM    692 HG23 VAL P 493      -2.786  -5.462   5.750  0.00  0.00      PROA  
ATOM    693    C VAL P 493      -3.189  -5.076   9.878  0.00  0.00      PROA  
ATOM    694    O VAL P 493      -4.195  -4.795  10.510  0.00  0.00      PROA  
ATOM    695    N ILE P 494      -2.156  -5.589  10.658  0.00  0.00      PROA  
ATOM    696   HN ILE P 494      -1.396  -6.031  10.187  0.00  0.00      PROA  
ATOM    697   CA ILE P 494      -2.180  -5.824  12.135  0.00  0.00      PROA  
ATOM    698   HA ILE P 494      -3.120  -6.311  12.350  0.00  0.00      PROA  
ATOM    699   CB ILE P 494      -0.954  -6.681  12.558  0.00  0.00      PROA  
ATOM    700   HB ILE P 494      -0.059  -6.257  12.054  0.00  0.00      PROA  
ATOM    701  CG2 ILE P 494      -0.783  -6.624  14.076  0.00  0.00      PROA  
ATOM    702 HG21 ILE P 494      -1.755  -6.552  14.610  0.00  0.00      PROA  
ATOM    703 HG22 ILE P 494      -0.074  -5.840  14.417  0.00  0.00      PROA  
ATOM    704 HG23 ILE P 494      -0.303  -7.582  14.369  0.00  0.00      PROA  
ATOM    705  CG1 ILE P 494      -1.021  -8.111  12.012  0.00  0.00      PROA  
ATOM    706 HG11 ILE P 494      -1.514  -8.278  11.031  0.00  0.00      PROA  
ATOM    707 HG12 ILE P 494      -1.758  -8.698  12.601  0.00  0.00      PROA  
ATOM    708   CD ILE P 494       0.395  -8.759  11.872  0.00  0.00      PROA  
ATOM    709  HD1 ILE P 494       0.336  -9.594  11.142  0.00  0.00      PROA  
ATOM    710  HD2 ILE P 494       0.675  -9.031  12.912  0.00  0.00      PROA  
ATOM    711  HD3 ILE P 494       1.077  -7.960  11.512  0.00  0.00      PROA  
ATOM    712    C ILE P 494      -2.223  -4.505  12.818  0.00  0.00      PROA  
ATOM    713    O ILE P 494      -2.935  -4.348  13.792  0.00  0.00      PROA  
ATOM    714    N THR P 495      -1.489  -3.559  12.231  0.00  0.00      PROA  
ATOM    715   HN THR P 495      -1.021  -3.658  11.356  0.00  0.00      PROA  
ATOM    716   CA THR P 495      -1.364  -2.258  12.842  0.00  0.00      PROA  
ATOM    717   HA THR P 495      -1.061  -2.442  13.862  0.00  0.00      PROA  
ATOM    718   CB THR P 495      -0.253  -1.455  12.160  0.00  0.00      PROA  
ATOM    719   HB THR P 495      -0.481  -1.427  11.073  0.00  0.00      PROA  
ATOM    720  OG1 THR P 495       1.018  -2.024  12.389  0.00  0.00      PROA  
ATOM    721  HG1 THR P 495       1.091  -2.662  11.676  0.00  0.00      PROA  
ATOM    722  CG2 THR P 495      -0.154   0.010  12.529  0.00  0.00      PROA  
ATOM    723 HG21 THR P 495      -1.130   0.507  12.339  0.00  0.00      PROA  
ATOM    724 HG22 THR P 495       0.641   0.626  12.057  0.00  0.00      PROA  
ATOM    725 HG23 THR P 495       0.076   0.062  13.614  0.00  0.00      PROA  
ATOM    726    C THR P 495      -2.658  -1.503  12.910  0.00  0.00      PROA  
ATOM    727    O THR P 495      -3.063  -1.049  13.993  0.00  0.00      PROA  
ATOM    728    N PHE P 496      -3.464  -1.623  11.797  0.00  0.00      PROA  
ATOM    729   HN PHE P 496      -3.117  -2.021  10.951  0.00  0.00      PROA  
ATOM    730   CA PHE P 496      -4.812  -1.169  11.604  0.00  0.00      PROA  
ATOM    731   HA PHE P 496      -4.824  -0.109  11.813  0.00  0.00      PROA  
ATOM    732   CB PHE P 496      -5.291  -1.408  10.114  0.00  0.00      PROA  
ATOM    733  HB1 PHE P 496      -5.156  -2.495   9.931  0.00  0.00      PROA  
ATOM    734  HB2 PHE P 496      -4.632  -0.915   9.367  0.00  0.00      PROA  
ATOM    735   CG PHE P 496      -6.722  -1.041   9.704  0.00  0.00      PROA  
ATOM    736  CD1 PHE P 496      -7.218   0.210  10.099  0.00  0.00      PROA  
ATOM    737  HD1 PHE P 496      -6.646   0.897  10.703  0.00  0.00      PROA  
ATOM    738  CE1 PHE P 496      -8.565   0.500   9.828  0.00  0.00      PROA  
ATOM    739  HE1 PHE P 496      -8.944   1.402  10.284  0.00  0.00      PROA  
ATOM    740   CZ PHE P 496      -9.334  -0.322   9.038  0.00  0.00      PROA  
ATOM    741   HZ PHE P 496     -10.302   0.045   8.728  0.00  0.00      PROA  
ATOM    742  CD2 PHE P 496      -7.502  -1.919   8.950  0.00  0.00      PROA  
ATOM    743  HD2 PHE P 496      -7.150  -2.901   8.670  0.00  0.00      PROA  
ATOM    744  CE2 PHE P 496      -8.786  -1.558   8.618  0.00  0.00      PROA  
ATOM    745  HE2 PHE P 496      -9.315  -2.253   7.982  0.00  0.00      PROA  
ATOM    746    C PHE P 496      -5.732  -1.760  12.644  0.00  0.00      PROA  
ATOM    747    O PHE P 496      -6.579  -1.045  13.125  0.00  0.00      PROA  
ATOM    748    N GLY P 497      -5.668  -3.027  13.060  0.00  0.00      PROA  
ATOM    749   HN GLY P 497      -5.044  -3.602  12.536  0.00  0.00      PROA  
ATOM    750   CA GLY P 497      -6.628  -3.482  14.066  0.00  0.00      PROA  
ATOM    751  HA1 GLY P 497      -6.476  -4.546  14.173  0.00  0.00      PROA  
ATOM    752  HA2 GLY P 497      -7.637  -3.103  13.994  0.00  0.00      PROA  
ATOM    753    C GLY P 497      -6.149  -2.940  15.438  0.00  0.00      PROA  
ATOM    754    O GLY P 497      -6.867  -2.848  16.431  0.00  0.00      PROA  
ATOM    755    N GLY P 498      -4.825  -2.648  15.663  0.00  0.00      PROA  
ATOM    756   HN GLY P 498      -4.112  -2.735  14.971  0.00  0.00      PROA  
ATOM    757   CA GLY P 498      -4.365  -1.962  16.841  0.00  0.00      PROA  
ATOM    758  HA1 GLY P 498      -3.286  -1.968  16.799  0.00  0.00      PROA  
ATOM    759  HA2 GLY P 498      -4.614  -2.455  17.769  0.00  0.00      PROA  
ATOM    760    C GLY P 498      -4.868  -0.536  16.934  0.00  0.00      PROA  
ATOM    761    O GLY P 498      -5.498  -0.095  17.873  0.00  0.00      PROA  
ATOM    762    N LEU P 499      -4.566   0.259  15.828  0.00  0.00      PROA  
ATOM    763   HN LEU P 499      -3.884  -0.111  15.201  0.00  0.00      PROA  
ATOM    764   CA LEU P 499      -5.052   1.618  15.549  0.00  0.00      PROA  
ATOM    765   HA LEU P 499      -4.585   2.251  16.289  0.00  0.00      PROA  
ATOM    766   CB LEU P 499      -4.679   2.142  14.046  0.00  0.00      PROA  
ATOM    767  HB1 LEU P 499      -5.146   3.081  13.681  0.00  0.00      PROA  
ATOM    768  HB2 LEU P 499      -4.992   1.334  13.351  0.00  0.00      PROA  
ATOM    769   CG LEU P 499      -3.180   2.341  13.653  0.00  0.00      PROA  
ATOM    770   HG LEU P 499      -2.639   1.383  13.799  0.00  0.00      PROA  
ATOM    771  CD1 LEU P 499      -3.079   2.780  12.100  0.00  0.00      PROA  
ATOM    772 HD11 LEU P 499      -3.110   3.891  12.093  0.00  0.00      PROA  
ATOM    773 HD12 LEU P 499      -3.837   2.330  11.423  0.00  0.00      PROA  
ATOM    774 HD13 LEU P 499      -2.027   2.599  11.792  0.00  0.00      PROA  
ATOM    775  CD2 LEU P 499      -2.520   3.388  14.537  0.00  0.00      PROA  
ATOM    776 HD21 LEU P 499      -1.999   2.860  15.363  0.00  0.00      PROA  
ATOM    777 HD22 LEU P 499      -3.281   4.086  14.948  0.00  0.00      PROA  
ATOM    778 HD23 LEU P 499      -1.824   3.981  13.905  0.00  0.00      PROA  
ATOM    779    C LEU P 499      -6.500   1.787  15.715  0.00  0.00      PROA  
ATOM    780    O LEU P 499      -6.936   2.551  16.586  0.00  0.00      PROA  
ATOM    781    N LEU P 500      -7.344   1.208  14.899  0.00  0.00      PROA  
ATOM    782   HN LEU P 500      -6.946   0.657  14.170  0.00  0.00      PROA  
ATOM    783   CA LEU P 500      -8.771   1.201  15.095  0.00  0.00      PROA  
ATOM    784   HA LEU P 500      -9.171   2.202  15.029  0.00  0.00      PROA  
ATOM    785   CB LEU P 500      -9.261   0.323  13.897  0.00  0.00      PROA  
ATOM    786  HB1 LEU P 500      -8.957  -0.745  13.945  0.00  0.00      PROA  
ATOM    787  HB2 LEU P 500      -8.784   0.638  12.944  0.00  0.00      PROA  
ATOM    788   CG LEU P 500     -10.746   0.234  13.842  0.00  0.00      PROA  
ATOM    789   HG LEU P 500     -11.262  -0.249  14.699  0.00  0.00      PROA  
ATOM    790  CD1 LEU P 500     -11.381   1.621  13.688  0.00  0.00      PROA  
ATOM    791 HD11 LEU P 500     -12.410   1.494  13.289  0.00  0.00      PROA  
ATOM    792 HD12 LEU P 500     -10.850   2.247  12.939  0.00  0.00      PROA  
ATOM    793 HD13 LEU P 500     -11.365   2.206  14.633  0.00  0.00      PROA  
ATOM    794  CD2 LEU P 500     -11.065  -0.692  12.599  0.00  0.00      PROA  
ATOM    795 HD21 LEU P 500     -12.150  -0.763  12.372  0.00  0.00      PROA  
ATOM    796 HD22 LEU P 500     -10.634  -1.705  12.750  0.00  0.00      PROA  
ATOM    797 HD23 LEU P 500     -10.593  -0.180  11.734  0.00  0.00      PROA  
ATOM    798    C LEU P 500      -9.199   0.708  16.460  0.00  0.00      PROA  
ATOM    799    O LEU P 500      -9.966   1.348  17.165  0.00  0.00      PROA  
ATOM    800    N GLY P 501      -8.601  -0.396  16.984  0.00  0.00      PROA  
ATOM    801   HN GLY P 501      -7.829  -0.849  16.544  0.00  0.00      PROA  
ATOM    802   CA GLY P 501      -8.827  -0.985  18.296  0.00  0.00      PROA  
ATOM    803  HA1 GLY P 501      -8.134  -1.808  18.389  0.00  0.00      PROA  
ATOM    804  HA2 GLY P 501      -9.826  -1.397  18.307  0.00  0.00      PROA  
ATOM    805    C GLY P 501      -8.642  -0.083  19.482  0.00  0.00      PROA  
ATOM    806    O GLY P 501      -9.390  -0.017  20.479  0.00  0.00      PROA  
ATOM    807    N GLU P 502      -7.538   0.705  19.524  0.00  0.00      PROA  
ATOM    808   HN GLU P 502      -6.810   0.584  18.853  0.00  0.00      PROA  
ATOM    809   CA GLU P 502      -7.366   1.665  20.627  0.00  0.00      PROA  
ATOM    810   HA GLU P 502      -7.480   1.123  21.554  0.00  0.00      PROA  
ATOM    811   CB GLU P 502      -6.028   2.456  20.360  0.00  0.00      PROA  
ATOM    812  HB1 GLU P 502      -6.137   2.981  19.387  0.00  0.00      PROA  
ATOM    813  HB2 GLU P 502      -5.208   1.710  20.293  0.00  0.00      PROA  
ATOM    814   CG GLU P 502      -5.561   3.335  21.468  0.00  0.00      PROA  
ATOM    815  HG1 GLU P 502      -5.503   2.765  22.420  0.00  0.00      PROA  
ATOM    816  HG2 GLU P 502      -6.352   4.065  21.743  0.00  0.00      PROA  
ATOM    817   CD GLU P 502      -4.299   3.988  21.100  0.00  0.00      PROA  
ATOM    818  OE1 GLU P 502      -4.277   5.235  21.084  0.00  0.00      PROA  
ATOM    819  OE2 GLU P 502      -3.260   3.296  20.966  0.00  0.00      PROA  
ATOM    820    C GLU P 502      -8.521   2.680  20.514  0.00  0.00      PROA  
ATOM    821    O GLU P 502      -9.181   2.953  21.532  0.00  0.00      PROA  
ATOM    822    N ALA P 503      -8.742   3.273  19.319  0.00  0.00      PROA  
ATOM    823   HN ALA P 503      -8.159   3.002  18.557  0.00  0.00      PROA  
ATOM    824   CA ALA P 503      -9.788   4.301  19.018  0.00  0.00      PROA  
ATOM    825   HA ALA P 503      -9.519   5.200  19.554  0.00  0.00      PROA  
ATOM    826   CB ALA P 503      -9.684   4.639  17.521  0.00  0.00      PROA  
ATOM    827  HB1 ALA P 503      -9.719   3.745  16.862  0.00  0.00      PROA  
ATOM    828  HB2 ALA P 503      -8.687   5.086  17.323  0.00  0.00      PROA  
ATOM    829  HB3 ALA P 503     -10.445   5.365  17.161  0.00  0.00      PROA  
ATOM    830    C ALA P 503     -11.146   3.955  19.566  0.00  0.00      PROA  
ATOM    831    O ALA P 503     -11.716   4.799  20.213  0.00  0.00      PROA  
ATOM    832    N THR P 504     -11.554   2.706  19.289  0.00  0.00      PROA  
ATOM    833   HN THR P 504     -10.958   2.134  18.732  0.00  0.00      PROA  
ATOM    834   CA THR P 504     -12.882   2.037  19.616  0.00  0.00      PROA  
ATOM    835   HA THR P 504     -13.616   2.828  19.665  0.00  0.00      PROA  
ATOM    836   CB THR P 504     -13.351   1.182  18.464  0.00  0.00      PROA  
ATOM    837   HB THR P 504     -14.272   0.670  18.815  0.00  0.00      PROA  
ATOM    838  OG1 THR P 504     -12.494   0.162  18.150  0.00  0.00      PROA  
ATOM    839  HG1 THR P 504     -11.868   0.724  17.687  0.00  0.00      PROA  
ATOM    840  CG2 THR P 504     -13.573   2.076  17.228  0.00  0.00      PROA  
ATOM    841 HG21 THR P 504     -13.871   1.426  16.378  0.00  0.00      PROA  
ATOM    842 HG22 THR P 504     -12.745   2.783  17.004  0.00  0.00      PROA  
ATOM    843 HG23 THR P 504     -14.611   2.451  17.353  0.00  0.00      PROA  
ATOM    844    C THR P 504     -12.913   1.280  20.909  0.00  0.00      PROA  
ATOM    845    O THR P 504     -13.881   0.520  21.125  0.00  0.00      PROA  
ATOM    846    N GLU P 505     -11.960   1.643  21.783  0.00  0.00      PROA  
ATOM    847   HN GLU P 505     -11.330   2.351  21.473  0.00  0.00      PROA  
ATOM    848   CA GLU P 505     -11.930   1.178  23.157  0.00  0.00      PROA  
ATOM    849   HA GLU P 505     -10.935   1.405  23.510  0.00  0.00      PROA  
ATOM    850   CB GLU P 505     -12.788   2.093  24.052  0.00  0.00      PROA  
ATOM    851  HB1 GLU P 505     -12.716   1.602  25.046  0.00  0.00      PROA  
ATOM    852  HB2 GLU P 505     -13.848   1.948  23.753  0.00  0.00      PROA  
ATOM    853   CG GLU P 505     -12.197   3.537  24.275  0.00  0.00      PROA  
ATOM    854  HG1 GLU P 505     -12.374   4.156  23.370  0.00  0.00      PROA  
ATOM    855  HG2 GLU P 505     -11.125   3.365  24.509  0.00  0.00      PROA  
ATOM    856   CD GLU P 505     -12.788   4.281  25.495  0.00  0.00      PROA  
ATOM    857  OE1 GLU P 505     -13.109   5.504  25.418  0.00  0.00      PROA  
ATOM    858  OE2 GLU P 505     -13.002   3.577  26.502  0.00  0.00      PROA  
ATOM    859    C GLU P 505     -12.154  -0.271  23.391  0.00  0.00      PROA  
ATOM    860    O GLU P 505     -12.932  -0.701  24.208  0.00  0.00      PROA  
ATOM    861    N GLY P 506     -11.273  -0.969  22.648  0.00  0.00      PROA  
ATOM    862   HN GLY P 506     -10.647  -0.546  21.998  0.00  0.00      PROA  
ATOM    863   CA GLY P 506     -11.178  -2.459  22.600  0.00  0.00      PROA  
ATOM    864  HA1 GLY P 506     -11.094  -2.833  23.610  0.00  0.00      PROA  
ATOM    865  HA2 GLY P 506     -10.323  -2.688  21.982  0.00  0.00      PROA  
ATOM    866    C GLY P 506     -12.338  -3.164  21.973  0.00  0.00      PROA  
ATOM    867    O GLY P 506     -12.542  -4.349  22.278  0.00  0.00      PROA  
ATOM    868    N ARG P 507     -13.023  -2.537  20.983  0.00  0.00      PROA  
ATOM    869   HN ARG P 507     -12.881  -1.603  20.664  0.00  0.00      PROA  
ATOM    870   CA ARG P 507     -13.943  -3.261  20.193  0.00  0.00      PROA  
ATOM    871   HA ARG P 507     -14.318  -4.010  20.875  0.00  0.00      PROA  
ATOM    872   CB ARG P 507     -15.070  -2.406  19.514  0.00  0.00      PROA  
ATOM    873  HB1 ARG P 507     -15.579  -3.033  18.750  0.00  0.00      PROA  
ATOM    874  HB2 ARG P 507     -14.540  -1.607  18.952  0.00  0.00      PROA  
ATOM    875   CG ARG P 507     -16.118  -1.977  20.431  0.00  0.00      PROA  
ATOM    876  HG1 ARG P 507     -16.904  -1.368  19.936  0.00  0.00      PROA  
ATOM    877  HG2 ARG P 507     -15.765  -1.292  21.232  0.00  0.00      PROA  
ATOM    878   CD ARG P 507     -16.880  -3.070  21.177  0.00  0.00      PROA  
ATOM    879  HD1 ARG P 507     -16.279  -3.673  21.890  0.00  0.00      PROA  
ATOM    880  HD2 ARG P 507     -17.297  -3.813  20.464  0.00  0.00      PROA  
ATOM    881   NE ARG P 507     -18.051  -2.569  21.908  0.00  0.00      PROA  
ATOM    882   HE ARG P 507     -18.094  -1.588  22.100  0.00  0.00      PROA  
ATOM    883   CZ ARG P 507     -18.893  -3.362  22.687  0.00  0.00      PROA  
ATOM    884  NH1 ARG P 507     -19.702  -2.755  23.547  0.00  0.00      PROA  
ATOM    885 HH11 ARG P 507     -19.559  -1.835  23.912  0.00  0.00      PROA  
ATOM    886 HH12 ARG P 507     -20.094  -3.409  24.194  0.00  0.00      PROA  
ATOM    887  NH2 ARG P 507     -18.989  -4.655  22.533  0.00  0.00      PROA  
ATOM    888 HH21 ARG P 507     -18.432  -5.138  21.857  0.00  0.00      PROA  
ATOM    889 HH22 ARG P 507     -19.630  -5.158  23.112  0.00  0.00      PROA  
ATOM    890    C ARG P 507     -13.169  -4.031  19.120  0.00  0.00      PROA  
ATOM    891    O ARG P 507     -13.184  -5.270  19.021  0.00  0.00      PROA  
ATOM    892    N ILE P 508     -12.381  -3.439  18.265  0.00  0.00      PROA  
ATOM    893   HN ILE P 508     -12.288  -2.460  18.100  0.00  0.00      PROA  
ATOM    894   CA ILE P 508     -11.586  -4.145  17.335  0.00  0.00      PROA  
ATOM    895   HA ILE P 508     -12.152  -4.966  16.921  0.00  0.00      PROA  
ATOM    896   CB ILE P 508     -11.206  -3.238  16.104  0.00  0.00      PROA  
ATOM    897   HB ILE P 508     -10.676  -2.353  16.518  0.00  0.00      PROA  
ATOM    898  CG2 ILE P 508     -10.365  -4.084  15.132  0.00  0.00      PROA  
ATOM    899 HG21 ILE P 508     -10.983  -4.941  14.788  0.00  0.00      PROA  
ATOM    900 HG22 ILE P 508      -9.371  -4.431  15.486  0.00  0.00      PROA  
ATOM    901 HG23 ILE P 508     -10.191  -3.387  14.284  0.00  0.00      PROA  
ATOM    902  CG1 ILE P 508     -12.539  -2.759  15.454  0.00  0.00      PROA  
ATOM    903 HG11 ILE P 508     -12.289  -2.149  14.559  0.00  0.00      PROA  
ATOM    904 HG12 ILE P 508     -12.981  -1.990  16.123  0.00  0.00      PROA  
ATOM    905   CD ILE P 508     -13.587  -3.743  14.972  0.00  0.00      PROA  
ATOM    906  HD1 ILE P 508     -14.188  -3.303  14.149  0.00  0.00      PROA  
ATOM    907  HD2 ILE P 508     -14.274  -4.038  15.794  0.00  0.00      PROA  
ATOM    908  HD3 ILE P 508     -13.018  -4.613  14.579  0.00  0.00      PROA  
ATOM    909    C ILE P 508     -10.369  -4.714  18.043  0.00  0.00      PROA  
ATOM    910    O ILE P 508      -9.727  -4.039  18.878  0.00  0.00      PROA  
ATOM    911    N SER P 509      -9.982  -5.873  17.531  0.00  0.00      PROA  
ATOM    912   HN SER P 509     -10.568  -6.299  16.846  0.00  0.00      PROA  
ATOM    913   CA SER P 509      -8.660  -6.452  17.787  0.00  0.00      PROA  
ATOM    914   HA SER P 509      -8.195  -5.824  18.532  0.00  0.00      PROA  
ATOM    915   CB SER P 509      -8.682  -7.779  18.565  0.00  0.00      PROA  
ATOM    916  HB1 SER P 509      -9.029  -7.768  19.620  0.00  0.00      PROA  
ATOM    917  HB2 SER P 509      -7.629  -8.092  18.731  0.00  0.00      PROA  
ATOM    918   OG SER P 509      -9.365  -8.762  17.830  0.00  0.00      PROA  
ATOM    919  HG1 SER P 509     -10.209  -8.388  17.565  0.00  0.00      PROA  
ATOM    920    C SER P 509      -7.669  -6.415  16.619  0.00  0.00      PROA  
ATOM    921    O SER P 509      -8.089  -6.376  15.483  0.00  0.00      PROA  
ATOM    922    N ALA P 510      -6.326  -6.457  16.940  0.00  0.00      PROA  
ATOM    923   HN ALA P 510      -6.003  -6.389  17.881  0.00  0.00      PROA  
ATOM    924   CA ALA P 510      -5.235  -6.609  15.994  0.00  0.00      PROA  
ATOM    925   HA ALA P 510      -5.115  -5.799  15.290  0.00  0.00      PROA  
ATOM    926   CB ALA P 510      -3.943  -6.797  16.786  0.00  0.00      PROA  
ATOM    927  HB1 ALA P 510      -4.141  -7.598  17.530  0.00  0.00      PROA  
ATOM    928  HB2 ALA P 510      -3.808  -5.896  17.422  0.00  0.00      PROA  
ATOM    929  HB3 ALA P 510      -3.002  -7.050  16.252  0.00  0.00      PROA  
ATOM    930    C ALA P 510      -5.442  -7.816  15.082  0.00  0.00      PROA  
ATOM    931    O ALA P 510      -5.357  -7.772  13.855  0.00  0.00      PROA  
ATOM    932    N ILE P 511      -5.787  -9.002  15.701  0.00  0.00      PROA  
ATOM    933   HN ILE P 511      -5.772  -8.915  16.694  0.00  0.00      PROA  
ATOM    934   CA ILE P 511      -6.000 -10.344  15.091  0.00  0.00      PROA  
ATOM    935   HA ILE P 511      -5.135 -10.583  14.490  0.00  0.00      PROA  
ATOM    936   CB ILE P 511      -6.059 -11.468  16.035  0.00  0.00      PROA  
ATOM    937   HB ILE P 511      -5.190 -11.331  16.715  0.00  0.00      PROA  
ATOM    938  CG2 ILE P 511      -7.307 -11.436  16.923  0.00  0.00      PROA  
ATOM    939 HG21 ILE P 511      -7.304 -12.147  17.777  0.00  0.00      PROA  
ATOM    940 HG22 ILE P 511      -8.179 -11.658  16.272  0.00  0.00      PROA  
ATOM    941 HG23 ILE P 511      -7.534 -10.477  17.436  0.00  0.00      PROA  
ATOM    942  CG1 ILE P 511      -5.942 -12.861  15.387  0.00  0.00      PROA  
ATOM    943 HG11 ILE P 511      -5.329 -12.813  14.462  0.00  0.00      PROA  
ATOM    944 HG12 ILE P 511      -6.869 -13.178  14.862  0.00  0.00      PROA  
ATOM    945   CD ILE P 511      -5.483 -13.968  16.234  0.00  0.00      PROA  
ATOM    946  HD1 ILE P 511      -5.453 -14.832  15.536  0.00  0.00      PROA  
ATOM    947  HD2 ILE P 511      -6.347 -14.273  16.863  0.00  0.00      PROA  
ATOM    948  HD3 ILE P 511      -4.527 -13.765  16.762  0.00  0.00      PROA  
ATOM    949    C ILE P 511      -7.235 -10.365  14.147  0.00  0.00      PROA  
ATOM    950    O ILE P 511      -7.189 -10.914  13.035  0.00  0.00      PROA  
ATOM    951    N GLU P 512      -8.244  -9.585  14.529  0.00  0.00      PROA  
ATOM    952   HN GLU P 512      -8.246  -9.144  15.423  0.00  0.00      PROA  
ATOM    953   CA GLU P 512      -9.487  -9.397  13.764  0.00  0.00      PROA  
ATOM    954   HA GLU P 512      -9.959 -10.369  13.756  0.00  0.00      PROA  
ATOM    955   CB GLU P 512     -10.510  -8.517  14.397  0.00  0.00      PROA  
ATOM    956  HB1 GLU P 512     -11.259  -7.959  13.796  0.00  0.00      PROA  
ATOM    957  HB2 GLU P 512     -10.078  -7.651  14.943  0.00  0.00      PROA  
ATOM    958   CG GLU P 512     -11.408  -9.295  15.503  0.00  0.00      PROA  
ATOM    959  HG1 GLU P 512     -10.804 -10.081  16.005  0.00  0.00      PROA  
ATOM    960  HG2 GLU P 512     -12.245  -9.875  15.057  0.00  0.00      PROA  
ATOM    961   CD GLU P 512     -12.128  -8.368  16.499  0.00  0.00      PROA  
ATOM    962  OE1 GLU P 512     -12.065  -8.705  17.733  0.00  0.00      PROA  
ATOM    963  OE2 GLU P 512     -12.735  -7.357  16.152  0.00  0.00      PROA  
ATOM    964    C GLU P 512      -9.320  -8.865  12.326  0.00  0.00      PROA  
ATOM    965    O GLU P 512      -9.988  -9.406  11.415  0.00  0.00      PROA  
ATOM    966    N SER P 513      -8.437  -7.935  12.275  0.00  0.00      PROA  
ATOM    967   HN SER P 513      -8.095  -7.552  13.129  0.00  0.00      PROA  
ATOM    968   CA SER P 513      -8.107  -7.274  11.063  0.00  0.00      PROA  
ATOM    969   HA SER P 513      -9.023  -6.872  10.656  0.00  0.00      PROA  
ATOM    970   CB SER P 513      -7.206  -6.067  11.374  0.00  0.00      PROA  
ATOM    971  HB1 SER P 513      -6.220  -6.401  11.760  0.00  0.00      PROA  
ATOM    972  HB2 SER P 513      -7.748  -5.523  12.177  0.00  0.00      PROA  
ATOM    973   OG SER P 513      -7.119  -5.109  10.307  0.00  0.00      PROA  
ATOM    974  HG1 SER P 513      -6.308  -4.611  10.435  0.00  0.00      PROA  
ATOM    975    C SER P 513      -7.431  -8.235  10.095  0.00  0.00      PROA  
ATOM    976    O SER P 513      -7.669  -8.263   8.916  0.00  0.00      PROA  
ATOM    977    N LEU P 514      -6.518  -9.083  10.623  0.00  0.00      PROA  
ATOM    978   HN LEU P 514      -6.337  -9.091  11.603  0.00  0.00      PROA  
ATOM    979   CA LEU P 514      -5.883 -10.093   9.864  0.00  0.00      PROA  
ATOM    980   HA LEU P 514      -5.572  -9.655   8.928  0.00  0.00      PROA  
ATOM    981   CB LEU P 514      -4.617 -10.574  10.603  0.00  0.00      PROA  
ATOM    982  HB1 LEU P 514      -5.059 -11.070  11.493  0.00  0.00      PROA  
ATOM    983  HB2 LEU P 514      -4.093  -9.719  11.083  0.00  0.00      PROA  
ATOM    984   CG LEU P 514      -3.799 -11.659   9.928  0.00  0.00      PROA  
ATOM    985   HG LEU P 514      -4.434 -12.539   9.690  0.00  0.00      PROA  
ATOM    986  CD1 LEU P 514      -3.206 -11.256   8.652  0.00  0.00      PROA  
ATOM    987 HD11 LEU P 514      -2.822 -10.215   8.692  0.00  0.00      PROA  
ATOM    988 HD12 LEU P 514      -4.072 -11.328   7.961  0.00  0.00      PROA  
ATOM    989 HD13 LEU P 514      -2.389 -11.932   8.318  0.00  0.00      PROA  
ATOM    990  CD2 LEU P 514      -2.641 -12.114  10.819  0.00  0.00      PROA  
ATOM    991 HD21 LEU P 514      -1.893 -11.303  10.953  0.00  0.00      PROA  
ATOM    992 HD22 LEU P 514      -2.210 -13.038  10.378  0.00  0.00      PROA  
ATOM    993 HD23 LEU P 514      -3.016 -12.427  11.817  0.00  0.00      PROA  
ATOM    994    C LEU P 514      -6.757 -11.272   9.364  0.00  0.00      PROA  
ATOM    995    O LEU P 514      -6.589 -11.757   8.285  0.00  0.00      PROA  
ATOM    996    N PHE P 515      -7.672 -11.685  10.200  0.00  0.00      PROA  
ATOM    997   HN PHE P 515      -7.777 -11.254  11.093  0.00  0.00      PROA  
ATOM    998   CA PHE P 515      -8.774 -12.587   9.796  0.00  0.00      PROA  
ATOM    999   HA PHE P 515      -8.287 -13.463   9.394  0.00  0.00      PROA  
ATOM   1000   CB PHE P 515      -9.486 -12.990  11.120  0.00  0.00      PROA  
ATOM   1001  HB1 PHE P 515      -9.693 -12.076  11.717  0.00  0.00      PROA  
ATOM   1002  HB2 PHE P 515      -8.843 -13.586  11.802  0.00  0.00      PROA  
ATOM   1003   CG PHE P 515     -10.765 -13.764  11.045  0.00  0.00      PROA  
ATOM   1004  CD1 PHE P 515     -10.771 -14.891  10.200  0.00  0.00      PROA  
ATOM   1005  HD1 PHE P 515      -9.917 -15.103   9.573  0.00  0.00      PROA  
ATOM   1006  CE1 PHE P 515     -11.963 -15.720  10.217  0.00  0.00      PROA  
ATOM   1007  HE1 PHE P 515     -11.858 -16.691   9.756  0.00  0.00      PROA  
ATOM   1008   CZ PHE P 515     -13.136 -15.334  10.946  0.00  0.00      PROA  
ATOM   1009   HZ PHE P 515     -14.074 -15.860  11.039  0.00  0.00      PROA  
ATOM   1010  CD2 PHE P 515     -11.897 -13.348  11.662  0.00  0.00      PROA  
ATOM   1011  HD2 PHE P 515     -11.798 -12.480  12.296  0.00  0.00      PROA  
ATOM   1012  CE2 PHE P 515     -13.080 -14.089  11.601  0.00  0.00      PROA  
ATOM   1013  HE2 PHE P 515     -14.003 -13.877  12.120  0.00  0.00      PROA  
ATOM   1014    C PHE P 515      -9.712 -11.949   8.669  0.00  0.00      PROA  
ATOM   1015    O PHE P 515     -10.005 -12.532   7.599  0.00  0.00      PROA  
ATOM   1016    N GLY P 516     -10.082 -10.658   8.879  0.00  0.00      PROA  
ATOM   1017   HN GLY P 516     -10.071 -10.270   9.798  0.00  0.00      PROA  
ATOM   1018   CA GLY P 516     -10.760  -9.839   7.819  0.00  0.00      PROA  
ATOM   1019  HA1 GLY P 516     -10.800  -8.808   8.140  0.00  0.00      PROA  
ATOM   1020  HA2 GLY P 516     -11.731 -10.240   7.570  0.00  0.00      PROA  
ATOM   1021    C GLY P 516      -9.969  -9.675   6.533  0.00  0.00      PROA  
ATOM   1022    O GLY P 516     -10.463  -9.915   5.414  0.00  0.00      PROA  
ATOM   1023    N ALA P 517      -8.718  -9.356   6.615  0.00  0.00      PROA  
ATOM   1024   HN ALA P 517      -8.399  -9.128   7.532  0.00  0.00      PROA  
ATOM   1025   CA ALA P 517      -7.788  -9.257   5.551  0.00  0.00      PROA  
ATOM   1026   HA ALA P 517      -8.094  -8.492   4.853  0.00  0.00      PROA  
ATOM   1027   CB ALA P 517      -6.360  -8.846   6.073  0.00  0.00      PROA  
ATOM   1028  HB1 ALA P 517      -6.474  -7.836   6.519  0.00  0.00      PROA  
ATOM   1029  HB2 ALA P 517      -5.645  -8.834   5.222  0.00  0.00      PROA  
ATOM   1030  HB3 ALA P 517      -6.094  -9.566   6.876  0.00  0.00      PROA  
ATOM   1031    C ALA P 517      -7.681 -10.549   4.834  0.00  0.00      PROA  
ATOM   1032    O ALA P 517      -7.755 -10.640   3.595  0.00  0.00      PROA  
ATOM   1033    N SER P 518      -7.497 -11.638   5.616  0.00  0.00      PROA  
ATOM   1034   HN SER P 518      -7.223 -11.517   6.566  0.00  0.00      PROA  
ATOM   1035   CA SER P 518      -7.467 -13.014   5.000  0.00  0.00      PROA  
ATOM   1036   HA SER P 518      -6.641 -12.918   4.311  0.00  0.00      PROA  
ATOM   1037   CB SER P 518      -7.064 -14.078   6.007  0.00  0.00      PROA  
ATOM   1038  HB1 SER P 518      -6.910 -15.069   5.530  0.00  0.00      PROA  
ATOM   1039  HB2 SER P 518      -7.949 -14.211   6.665  0.00  0.00      PROA  
ATOM   1040   OG SER P 518      -5.831 -13.712   6.726  0.00  0.00      PROA  
ATOM   1041  HG1 SER P 518      -6.040 -12.907   7.205  0.00  0.00      PROA  
ATOM   1042    C SER P 518      -8.705 -13.452   4.198  0.00  0.00      PROA  
ATOM   1043    O SER P 518      -8.566 -13.882   3.079  0.00  0.00      PROA  
ATOM   1044    N MET P 519     -10.005 -13.287   4.657  0.00  0.00      PROA  
ATOM   1045   HN MET P 519     -10.169 -12.980   5.591  0.00  0.00      PROA  
ATOM   1046   CA MET P 519     -11.100 -13.632   3.772  0.00  0.00      PROA  
ATOM   1047   HA MET P 519     -10.931 -14.581   3.285  0.00  0.00      PROA  
ATOM   1048   CB MET P 519     -12.443 -13.861   4.550  0.00  0.00      PROA  
ATOM   1049  HB1 MET P 519     -12.225 -14.710   5.232  0.00  0.00      PROA  
ATOM   1050  HB2 MET P 519     -13.277 -14.223   3.911  0.00  0.00      PROA  
ATOM   1051   CG MET P 519     -12.973 -12.642   5.339  0.00  0.00      PROA  
ATOM   1052  HG1 MET P 519     -13.012 -11.680   4.783  0.00  0.00      PROA  
ATOM   1053  HG2 MET P 519     -12.284 -12.513   6.200  0.00  0.00      PROA  
ATOM   1054   SD MET P 519     -14.642 -12.977   5.963  0.00  0.00      PROA  
ATOM   1055   CE MET P 519     -14.112 -14.360   7.049  0.00  0.00      PROA  
ATOM   1056  HE1 MET P 519     -13.339 -13.962   7.741  0.00  0.00      PROA  
ATOM   1057  HE2 MET P 519     -13.777 -15.215   6.424  0.00  0.00      PROA  
ATOM   1058  HE3 MET P 519     -14.892 -14.622   7.796  0.00  0.00      PROA  
ATOM   1059    C MET P 519     -11.278 -12.620   2.627  0.00  0.00      PROA  
ATOM   1060    O MET P 519     -11.466 -13.028   1.475  0.00  0.00      PROA  
ATOM   1061    N THR P 520     -11.115 -11.293   2.866  0.00  0.00      PROA  
ATOM   1062   HN THR P 520     -10.691 -11.095   3.746  0.00  0.00      PROA  
ATOM   1063   CA THR P 520     -11.220 -10.242   1.866  0.00  0.00      PROA  
ATOM   1064   HA THR P 520     -12.152 -10.333   1.329  0.00  0.00      PROA  
ATOM   1065   CB THR P 520     -11.056  -8.810   2.359  0.00  0.00      PROA  
ATOM   1066   HB THR P 520     -10.049  -8.570   2.763  0.00  0.00      PROA  
ATOM   1067  OG1 THR P 520     -11.996  -8.544   3.413  0.00  0.00      PROA  
ATOM   1068  HG1 THR P 520     -11.738  -9.155   4.107  0.00  0.00      PROA  
ATOM   1069  CG2 THR P 520     -11.256  -7.729   1.262  0.00  0.00      PROA  
ATOM   1070 HG21 THR P 520     -12.332  -7.735   0.988  0.00  0.00      PROA  
ATOM   1071 HG22 THR P 520     -10.638  -7.836   0.344  0.00  0.00      PROA  
ATOM   1072 HG23 THR P 520     -11.162  -6.699   1.669  0.00  0.00      PROA  
ATOM   1073    C THR P 520     -10.233 -10.383   0.741  0.00  0.00      PROA  
ATOM   1074    O THR P 520     -10.592 -10.225  -0.393  0.00  0.00      PROA  
ATOM   1075    N GLY P 521      -8.935 -10.638   1.060  0.00  0.00      PROA  
ATOM   1076   HN GLY P 521      -8.649 -10.578   2.014  0.00  0.00      PROA  
ATOM   1077   CA GLY P 521      -7.894 -10.799   0.039  0.00  0.00      PROA  
ATOM   1078  HA1 GLY P 521      -6.995 -10.956   0.616  0.00  0.00      PROA  
ATOM   1079  HA2 GLY P 521      -7.935  -9.843  -0.463  0.00  0.00      PROA  
ATOM   1080    C GLY P 521      -8.217 -11.920  -0.910  0.00  0.00      PROA  
ATOM   1081    O GLY P 521      -8.143 -11.642  -2.085  0.00  0.00      PROA  
ATOM   1082    N ILE P 522      -8.580 -13.113  -0.362  0.00  0.00      PROA  
ATOM   1083   HN ILE P 522      -8.614 -13.162   0.633  0.00  0.00      PROA  
ATOM   1084   CA ILE P 522      -8.935 -14.324  -1.044  0.00  0.00      PROA  
ATOM   1085   HA ILE P 522      -8.187 -14.650  -1.752  0.00  0.00      PROA  
ATOM   1086   CB ILE P 522      -9.141 -15.481  -0.036  0.00  0.00      PROA  
ATOM   1087   HB ILE P 522      -9.858 -15.050   0.695  0.00  0.00      PROA  
ATOM   1088  CG2 ILE P 522      -9.892 -16.683  -0.685  0.00  0.00      PROA  
ATOM   1089 HG21 ILE P 522      -9.759 -17.592  -0.061  0.00  0.00      PROA  
ATOM   1090 HG22 ILE P 522      -9.354 -16.907  -1.631  0.00  0.00      PROA  
ATOM   1091 HG23 ILE P 522     -10.944 -16.516  -1.003  0.00  0.00      PROA  
ATOM   1092  CG1 ILE P 522      -7.793 -15.763   0.671  0.00  0.00      PROA  
ATOM   1093 HG11 ILE P 522      -8.090 -16.440   1.501  0.00  0.00      PROA  
ATOM   1094 HG12 ILE P 522      -7.222 -14.926   1.125  0.00  0.00      PROA  
ATOM   1095   CD ILE P 522      -6.682 -16.487  -0.189  0.00  0.00      PROA  
ATOM   1096  HD1 ILE P 522      -7.088 -17.295  -0.835  0.00  0.00      PROA  
ATOM   1097  HD2 ILE P 522      -5.906 -16.916   0.480  0.00  0.00      PROA  
ATOM   1098  HD3 ILE P 522      -6.132 -15.697  -0.744  0.00  0.00      PROA  
ATOM   1099    C ILE P 522     -10.090 -14.120  -1.908  0.00  0.00      PROA  
ATOM   1100    O ILE P 522      -9.919 -14.436  -3.027  0.00  0.00      PROA  
ATOM   1101    N ALA P 523     -11.196 -13.467  -1.419  0.00  0.00      PROA  
ATOM   1102   HN ALA P 523     -11.252 -13.134  -0.481  0.00  0.00      PROA  
ATOM   1103   CA ALA P 523     -12.437 -13.201  -2.148  0.00  0.00      PROA  
ATOM   1104   HA ALA P 523     -12.855 -14.143  -2.470  0.00  0.00      PROA  
ATOM   1105   CB ALA P 523     -13.349 -12.394  -1.177  0.00  0.00      PROA  
ATOM   1106  HB1 ALA P 523     -13.550 -13.029  -0.288  0.00  0.00      PROA  
ATOM   1107  HB2 ALA P 523     -14.312 -12.258  -1.714  0.00  0.00      PROA  
ATOM   1108  HB3 ALA P 523     -12.974 -11.386  -0.899  0.00  0.00      PROA  
ATOM   1109    C ALA P 523     -12.059 -12.291  -3.348  0.00  0.00      PROA  
ATOM   1110    O ALA P 523     -12.324 -12.677  -4.521  0.00  0.00      PROA  
ATOM   1111    N TYR P 524     -11.212 -11.242  -3.022  0.00  0.00      PROA  
ATOM   1112   HN TYR P 524     -10.933 -10.934  -2.116  0.00  0.00      PROA  
ATOM   1113   CA TYR P 524     -10.706 -10.388  -4.105  0.00  0.00      PROA  
ATOM   1114   HA TYR P 524     -11.593 -10.109  -4.654  0.00  0.00      PROA  
ATOM   1115   CB TYR P 524     -10.053  -9.151  -3.541  0.00  0.00      PROA  
ATOM   1116  HB1 TYR P 524      -9.099  -9.470  -3.068  0.00  0.00      PROA  
ATOM   1117  HB2 TYR P 524     -10.690  -8.561  -2.848  0.00  0.00      PROA  
ATOM   1118   CG TYR P 524      -9.831  -8.215  -4.660  0.00  0.00      PROA  
ATOM   1119  CD1 TYR P 524      -8.634  -8.062  -5.309  0.00  0.00      PROA  
ATOM   1120  HD1 TYR P 524      -7.784  -8.665  -5.025  0.00  0.00      PROA  
ATOM   1121  CE1 TYR P 524      -8.396  -7.105  -6.263  0.00  0.00      PROA  
ATOM   1122  HE1 TYR P 524      -7.440  -7.104  -6.766  0.00  0.00      PROA  
ATOM   1123   CZ TYR P 524      -9.387  -6.212  -6.554  0.00  0.00      PROA  
ATOM   1124   OH TYR P 524      -9.081  -5.248  -7.539  0.00  0.00      PROA  
ATOM   1125   HH TYR P 524      -8.170  -5.411  -7.791  0.00  0.00      PROA  
ATOM   1126  CD2 TYR P 524     -10.758  -7.180  -4.825  0.00  0.00      PROA  
ATOM   1127  HD2 TYR P 524     -11.657  -7.226  -4.229  0.00  0.00      PROA  
ATOM   1128  CE2 TYR P 524     -10.615  -6.209  -5.870  0.00  0.00      PROA  
ATOM   1129  HE2 TYR P 524     -11.348  -5.426  -5.998  0.00  0.00      PROA  
ATOM   1130    C TYR P 524      -9.884 -11.117  -5.072  0.00  0.00      PROA  
ATOM   1131    O TYR P 524     -10.101 -10.886  -6.258  0.00  0.00      PROA  
ATOM   1132    N SER P 525      -8.983 -11.959  -4.651  0.00  0.00      PROA  
ATOM   1133   HN SER P 525      -8.793 -12.107  -3.684  0.00  0.00      PROA  
ATOM   1134   CA SER P 525      -8.116 -12.668  -5.526  0.00  0.00      PROA  
ATOM   1135   HA SER P 525      -7.669 -11.991  -6.238  0.00  0.00      PROA  
ATOM   1136   CB SER P 525      -6.979 -13.510  -4.742  0.00  0.00      PROA  
ATOM   1137  HB1 SER P 525      -6.322 -14.181  -5.336  0.00  0.00      PROA  
ATOM   1138  HB2 SER P 525      -7.505 -14.111  -3.970  0.00  0.00      PROA  
ATOM   1139   OG SER P 525      -6.213 -12.552  -4.019  0.00  0.00      PROA  
ATOM   1140  HG1 SER P 525      -6.812 -12.101  -3.420  0.00  0.00      PROA  
ATOM   1141    C SER P 525      -8.804 -13.772  -6.455  0.00  0.00      PROA  
ATOM   1142    O SER P 525      -8.432 -13.964  -7.637  0.00  0.00      PROA  
ATOM   1143    N LEU P 526      -9.770 -14.520  -6.015  0.00  0.00      PROA  
ATOM   1144   HN LEU P 526      -9.969 -14.634  -5.045  0.00  0.00      PROA  
ATOM   1145   CA LEU P 526     -10.637 -15.343  -6.968  0.00  0.00      PROA  
ATOM   1146   HA LEU P 526      -9.949 -15.920  -7.568  0.00  0.00      PROA  
ATOM   1147   CB LEU P 526     -11.477 -16.292  -6.109  0.00  0.00      PROA  
ATOM   1148  HB1 LEU P 526     -12.133 -16.844  -6.816  0.00  0.00      PROA  
ATOM   1149  HB2 LEU P 526     -12.122 -15.678  -5.444  0.00  0.00      PROA  
ATOM   1150   CG LEU P 526     -10.660 -17.273  -5.065  0.00  0.00      PROA  
ATOM   1151   HG LEU P 526      -9.985 -16.627  -4.464  0.00  0.00      PROA  
ATOM   1152  CD1 LEU P 526     -11.585 -17.931  -4.022  0.00  0.00      PROA  
ATOM   1153 HD11 LEU P 526     -12.023 -17.107  -3.419  0.00  0.00      PROA  
ATOM   1154 HD12 LEU P 526     -11.105 -18.634  -3.308  0.00  0.00      PROA  
ATOM   1155 HD13 LEU P 526     -12.448 -18.512  -4.412  0.00  0.00      PROA  
ATOM   1156  CD2 LEU P 526      -9.832 -18.327  -5.764  0.00  0.00      PROA  
ATOM   1157 HD21 LEU P 526      -9.161 -18.742  -4.982  0.00  0.00      PROA  
ATOM   1158 HD22 LEU P 526      -9.114 -17.953  -6.525  0.00  0.00      PROA  
ATOM   1159 HD23 LEU P 526     -10.321 -19.179  -6.283  0.00  0.00      PROA  
ATOM   1160    C LEU P 526     -11.513 -14.505  -7.854  0.00  0.00      PROA  
ATOM   1161    O LEU P 526     -11.487 -14.666  -9.130  0.00  0.00      PROA  
ATOM   1162    N PHE P 527     -12.302 -13.483  -7.303  0.00  0.00      PROA  
ATOM   1163   HN PHE P 527     -12.211 -13.181  -6.358  0.00  0.00      PROA  
ATOM   1164   CA PHE P 527     -13.445 -12.964  -8.161  0.00  0.00      PROA  
ATOM   1165   HA PHE P 527     -13.581 -13.541  -9.063  0.00  0.00      PROA  
ATOM   1166   CB PHE P 527     -14.765 -12.901  -7.364  0.00  0.00      PROA  
ATOM   1167  HB1 PHE P 527     -15.577 -12.329  -7.862  0.00  0.00      PROA  
ATOM   1168  HB2 PHE P 527     -14.622 -12.409  -6.379  0.00  0.00      PROA  
ATOM   1169   CG PHE P 527     -15.281 -14.304  -7.083  0.00  0.00      PROA  
ATOM   1170  CD1 PHE P 527     -16.078 -14.981  -8.045  0.00  0.00      PROA  
ATOM   1171  HD1 PHE P 527     -16.268 -14.472  -8.978  0.00  0.00      PROA  
ATOM   1172  CE1 PHE P 527     -16.445 -16.324  -7.817  0.00  0.00      PROA  
ATOM   1173  HE1 PHE P 527     -16.799 -16.991  -8.590  0.00  0.00      PROA  
ATOM   1174   CZ PHE P 527     -16.102 -16.863  -6.590  0.00  0.00      PROA  
ATOM   1175   HZ PHE P 527     -16.482 -17.838  -6.324  0.00  0.00      PROA  
ATOM   1176  CD2 PHE P 527     -15.024 -14.923  -5.831  0.00  0.00      PROA  
ATOM   1177  HD2 PHE P 527     -14.400 -14.400  -5.121  0.00  0.00      PROA  
ATOM   1178  CE2 PHE P 527     -15.438 -16.214  -5.563  0.00  0.00      PROA  
ATOM   1179  HE2 PHE P 527     -15.264 -16.710  -4.620  0.00  0.00      PROA  
ATOM   1180    C PHE P 527     -13.183 -11.564  -8.642  0.00  0.00      PROA  
ATOM   1181    O PHE P 527     -14.046 -11.031  -9.365  0.00  0.00      PROA  
ATOM   1182    N ALA P 528     -12.110 -10.770  -8.324  0.00  0.00      PROA  
ATOM   1183   HN ALA P 528     -11.330 -10.900  -7.718  0.00  0.00      PROA  
ATOM   1184   CA ALA P 528     -12.030  -9.432  -8.793  0.00  0.00      PROA  
ATOM   1185   HA ALA P 528     -12.974  -8.908  -8.773  0.00  0.00      PROA  
ATOM   1186   CB ALA P 528     -10.993  -8.517  -8.149  0.00  0.00      PROA  
ATOM   1187  HB1 ALA P 528     -11.166  -8.406  -7.057  0.00  0.00      PROA  
ATOM   1188  HB2 ALA P 528     -11.104  -7.482  -8.537  0.00  0.00      PROA  
ATOM   1189  HB3 ALA P 528      -9.970  -8.916  -8.316  0.00  0.00      PROA  
ATOM   1190    C ALA P 528     -11.592  -9.441 -10.243  0.00  0.00      PROA  
ATOM   1191    O ALA P 528     -11.024 -10.378 -10.894  0.00  0.00      PROA  
ATOM   1192    N GLY P 529     -11.789  -8.310 -10.975  0.00  0.00      PROA  
ATOM   1193   HN GLY P 529     -12.162  -7.479 -10.569  0.00  0.00      PROA  
ATOM   1194   CA GLY P 529     -11.347  -8.167 -12.370  0.00  0.00      PROA  
ATOM   1195  HA1 GLY P 529     -11.755  -7.294 -12.858  0.00  0.00      PROA  
ATOM   1196  HA2 GLY P 529     -11.701  -9.024 -12.924  0.00  0.00      PROA  
ATOM   1197    C GLY P 529      -9.857  -8.109 -12.471  0.00  0.00      PROA  
ATOM   1198    O GLY P 529      -9.190  -8.752 -13.256  0.00  0.00      PROA  
ATOM   1199    N GLN P 530      -9.331  -7.390 -11.488  0.00  0.00      PROA  
ATOM   1200   HN GLN P 530      -9.953  -6.994 -10.817  0.00  0.00      PROA  
ATOM   1201   CA GLN P 530      -7.909  -7.187 -11.382  0.00  0.00      PROA  
ATOM   1202   HA GLN P 530      -7.409  -7.690 -12.197  0.00  0.00      PROA  
ATOM   1203   CB GLN P 530      -7.488  -5.750 -11.617  0.00  0.00      PROA  
ATOM   1204  HB1 GLN P 530      -8.193  -5.160 -10.993  0.00  0.00      PROA  
ATOM   1205  HB2 GLN P 530      -7.830  -5.357 -12.599  0.00  0.00      PROA  
ATOM   1206   CG GLN P 530      -6.046  -5.325 -11.433  0.00  0.00      PROA  
ATOM   1207  HG1 GLN P 530      -5.598  -5.287 -10.417  0.00  0.00      PROA  
ATOM   1208  HG2 GLN P 530      -5.825  -4.327 -11.870  0.00  0.00      PROA  
ATOM   1209   CD GLN P 530      -5.166  -6.356 -12.201  0.00  0.00      PROA  
ATOM   1210  OE1 GLN P 530      -4.482  -7.151 -11.618  0.00  0.00      PROA  
ATOM   1211  NE2 GLN P 530      -5.090  -6.134 -13.525  0.00  0.00      PROA  
ATOM   1212 HE21 GLN P 530      -4.764  -6.853 -14.139  0.00  0.00      PROA  
ATOM   1213 HE22 GLN P 530      -5.756  -5.520 -13.948  0.00  0.00      PROA  
ATOM   1214    C GLN P 530      -7.216  -7.662 -10.108  0.00  0.00      PROA  
ATOM   1215    O GLN P 530      -7.333  -6.984  -9.072  0.00  0.00      PROA  
ATOM   1216    N PRO P 531      -6.526  -8.723 -10.001  0.00  0.00      PROA  
ATOM   1217   CD PRO P 531      -6.243  -9.675 -11.083  0.00  0.00      PROA  
ATOM   1218  HD1 PRO P 531      -5.518  -9.205 -11.780  0.00  0.00      PROA  
ATOM   1219  HD2 PRO P 531      -7.188 -10.009 -11.562  0.00  0.00      PROA  
ATOM   1220   CA PRO P 531      -6.212  -9.312  -8.691  0.00  0.00      PROA  
ATOM   1221   HA PRO P 531      -6.972  -9.045  -7.972  0.00  0.00      PROA  
ATOM   1222   CB PRO P 531      -6.086 -10.750  -8.941  0.00  0.00      PROA  
ATOM   1223  HB1 PRO P 531      -7.120 -11.137  -9.071  0.00  0.00      PROA  
ATOM   1224  HB2 PRO P 531      -5.655 -11.346  -8.109  0.00  0.00      PROA  
ATOM   1225   CG PRO P 531      -5.471 -10.745 -10.338  0.00  0.00      PROA  
ATOM   1226  HG1 PRO P 531      -4.401 -10.474 -10.221  0.00  0.00      PROA  
ATOM   1227  HG2 PRO P 531      -5.484 -11.802 -10.682  0.00  0.00      PROA  
ATOM   1228    C PRO P 531      -5.079  -8.643  -7.983  0.00  0.00      PROA  
ATOM   1229    O PRO P 531      -5.176  -8.819  -6.754  0.00  0.00      PROA  
ATOM   1230    N LEU P 532      -4.085  -7.952  -8.597  0.00  0.00      PROA  
ATOM   1231   HN LEU P 532      -3.999  -8.083  -9.581  0.00  0.00      PROA  
ATOM   1232   CA LEU P 532      -2.741  -7.589  -8.031  0.00  0.00      PROA  
ATOM   1233   HA LEU P 532      -2.389  -8.441  -7.467  0.00  0.00      PROA  
ATOM   1234   CB LEU P 532      -1.714  -7.016  -9.076  0.00  0.00      PROA  
ATOM   1235  HB1 LEU P 532      -0.770  -6.622  -8.643  0.00  0.00      PROA  
ATOM   1236  HB2 LEU P 532      -2.145  -6.090  -9.513  0.00  0.00      PROA  
ATOM   1237   CG LEU P 532      -1.498  -8.060 -10.159  0.00  0.00      PROA  
ATOM   1238   HG LEU P 532      -2.395  -8.146 -10.808  0.00  0.00      PROA  
ATOM   1239  CD1 LEU P 532      -0.469  -7.626 -11.198  0.00  0.00      PROA  
ATOM   1240 HD11 LEU P 532      -0.877  -6.779 -11.789  0.00  0.00      PROA  
ATOM   1241 HD12 LEU P 532      -0.251  -8.502 -11.846  0.00  0.00      PROA  
ATOM   1242 HD13 LEU P 532       0.537  -7.366 -10.803  0.00  0.00      PROA  
ATOM   1243  CD2 LEU P 532      -1.112  -9.430  -9.593  0.00  0.00      PROA  
ATOM   1244 HD21 LEU P 532      -1.919  -9.898  -8.989  0.00  0.00      PROA  
ATOM   1245 HD22 LEU P 532      -0.210  -9.303  -8.956  0.00  0.00      PROA  
ATOM   1246 HD23 LEU P 532      -0.840  -9.999 -10.508  0.00  0.00      PROA  
ATOM   1247    C LEU P 532      -2.921  -6.528  -6.983  0.00  0.00      PROA  
ATOM   1248    O LEU P 532      -1.992  -6.093  -6.350  0.00  0.00      PROA  
ATOM   1249    N THR P 533      -4.105  -6.022  -6.759  0.00  0.00      PROA  
ATOM   1250   HN THR P 533      -4.903  -6.389  -7.230  0.00  0.00      PROA  
ATOM   1251   CA THR P 533      -4.307  -5.079  -5.608  0.00  0.00      PROA  
ATOM   1252   HA THR P 533      -3.426  -4.456  -5.660  0.00  0.00      PROA  
ATOM   1253   CB THR P 533      -5.497  -4.036  -5.712  0.00  0.00      PROA  
ATOM   1254   HB THR P 533      -5.229  -3.214  -5.015  0.00  0.00      PROA  
ATOM   1255  OG1 THR P 533      -6.753  -4.589  -5.384  0.00  0.00      PROA  
ATOM   1256  HG1 THR P 533      -6.481  -5.418  -4.984  0.00  0.00      PROA  
ATOM   1257  CG2 THR P 533      -5.559  -3.550  -7.148  0.00  0.00      PROA  
ATOM   1258 HG21 THR P 533      -5.707  -4.462  -7.766  0.00  0.00      PROA  
ATOM   1259 HG22 THR P 533      -4.577  -3.100  -7.409  0.00  0.00      PROA  
ATOM   1260 HG23 THR P 533      -6.452  -2.894  -7.234  0.00  0.00      PROA  
ATOM   1261    C THR P 533      -4.208  -5.670  -4.247  0.00  0.00      PROA  
ATOM   1262    O THR P 533      -5.062  -6.380  -3.670  0.00  0.00      PROA  
ATOM   1263    N ILE P 534      -3.132  -5.223  -3.541  0.00  0.00      PROA  
ATOM   1264   HN ILE P 534      -2.438  -4.649  -3.969  0.00  0.00      PROA  
ATOM   1265   CA ILE P 534      -2.815  -5.634  -2.167  0.00  0.00      PROA  
ATOM   1266   HA ILE P 534      -3.177  -6.620  -1.917  0.00  0.00      PROA  
ATOM   1267   CB ILE P 534      -1.301  -5.658  -2.049  0.00  0.00      PROA  
ATOM   1268   HB ILE P 534      -0.810  -4.722  -2.390  0.00  0.00      PROA  
ATOM   1269  CG2 ILE P 534      -0.828  -6.008  -0.652  0.00  0.00      PROA  
ATOM   1270 HG21 ILE P 534      -1.369  -6.886  -0.238  0.00  0.00      PROA  
ATOM   1271 HG22 ILE P 534      -0.877  -5.144   0.044  0.00  0.00      PROA  
ATOM   1272 HG23 ILE P 534       0.213  -6.396  -0.662  0.00  0.00      PROA  
ATOM   1273  CG1 ILE P 534      -0.728  -6.625  -3.170  0.00  0.00      PROA  
ATOM   1274 HG11 ILE P 534       0.375  -6.641  -3.040  0.00  0.00      PROA  
ATOM   1275 HG12 ILE P 534      -0.934  -6.121  -4.138  0.00  0.00      PROA  
ATOM   1276   CD ILE P 534      -1.335  -7.975  -3.263  0.00  0.00      PROA  
ATOM   1277  HD1 ILE P 534      -1.068  -8.646  -2.418  0.00  0.00      PROA  
ATOM   1278  HD2 ILE P 534      -1.035  -8.465  -4.214  0.00  0.00      PROA  
ATOM   1279  HD3 ILE P 534      -2.435  -7.921  -3.408  0.00  0.00      PROA  
ATOM   1280    C ILE P 534      -3.366  -4.685  -1.092  0.00  0.00      PROA  
ATOM   1281    O ILE P 534      -3.535  -3.498  -1.410  0.00  0.00      PROA  
ATOM   1282    N LEU P 535      -3.760  -5.193   0.131  0.00  0.00      PROA  
ATOM   1283   HN LEU P 535      -3.529  -6.118   0.422  0.00  0.00      PROA  
ATOM   1284   CA LEU P 535      -4.420  -4.506   1.222  0.00  0.00      PROA  
ATOM   1285   HA LEU P 535      -4.921  -3.593   0.935  0.00  0.00      PROA  
ATOM   1286   CB LEU P 535      -5.303  -5.384   2.127  0.00  0.00      PROA  
ATOM   1287  HB1 LEU P 535      -5.825  -4.733   2.860  0.00  0.00      PROA  
ATOM   1288  HB2 LEU P 535      -4.592  -6.095   2.599  0.00  0.00      PROA  
ATOM   1289   CG LEU P 535      -6.337  -6.168   1.254  0.00  0.00      PROA  
ATOM   1290   HG LEU P 535      -5.760  -6.793   0.538  0.00  0.00      PROA  
ATOM   1291  CD1 LEU P 535      -7.071  -7.129   2.169  0.00  0.00      PROA  
ATOM   1292 HD11 LEU P 535      -6.441  -7.796   2.795  0.00  0.00      PROA  
ATOM   1293 HD12 LEU P 535      -7.647  -7.955   1.698  0.00  0.00      PROA  
ATOM   1294 HD13 LEU P 535      -7.675  -6.546   2.897  0.00  0.00      PROA  
ATOM   1295  CD2 LEU P 535      -7.255  -5.258   0.354  0.00  0.00      PROA  
ATOM   1296 HD21 LEU P 535      -6.574  -4.747  -0.360  0.00  0.00      PROA  
ATOM   1297 HD22 LEU P 535      -7.861  -4.483   0.871  0.00  0.00      PROA  
ATOM   1298 HD23 LEU P 535      -7.912  -5.877  -0.293  0.00  0.00      PROA  
ATOM   1299    C LEU P 535      -3.311  -3.966   2.140  0.00  0.00      PROA  
ATOM   1300    O LEU P 535      -2.182  -4.468   2.244  0.00  0.00      PROA  
ATOM   1301    N GLY P 536      -3.576  -2.998   3.004  0.00  0.00      PROA  
ATOM   1302   HN GLY P 536      -4.352  -2.436   2.730  0.00  0.00      PROA  
ATOM   1303   CA GLY P 536      -2.715  -2.698   4.098  0.00  0.00      PROA  
ATOM   1304  HA1 GLY P 536      -1.922  -1.997   3.882  0.00  0.00      PROA  
ATOM   1305  HA2 GLY P 536      -2.430  -3.594   4.630  0.00  0.00      PROA  
ATOM   1306    C GLY P 536      -3.488  -2.165   5.258  0.00  0.00      PROA  
ATOM   1307    O GLY P 536      -4.163  -2.854   6.008  0.00  0.00      PROA  
ATOM   1308    N SER P 537      -3.399  -0.854   5.575  0.00  0.00      PROA  
ATOM   1309   HN SER P 537      -2.695  -0.235   5.237  0.00  0.00      PROA  
ATOM   1310   CA SER P 537      -4.231  -0.196   6.540  0.00  0.00      PROA  
ATOM   1311   HA SER P 537      -4.671  -0.857   7.272  0.00  0.00      PROA  
ATOM   1312   CB SER P 537      -3.138   0.625   7.503  0.00  0.00      PROA  
ATOM   1313  HB1 SER P 537      -2.652   1.309   6.775  0.00  0.00      PROA  
ATOM   1314  HB2 SER P 537      -2.429  -0.161   7.843  0.00  0.00      PROA  
ATOM   1315   OG SER P 537      -3.900   1.311   8.527  0.00  0.00      PROA  
ATOM   1316  HG1 SER P 537      -3.330   1.280   9.299  0.00  0.00      PROA  
ATOM   1317    C SER P 537      -5.236   0.787   5.868  0.00  0.00      PROA  
ATOM   1318    O SER P 537      -4.813   1.652   5.173  0.00  0.00      PROA  
ATOM   1319    N THR P 538      -6.517   0.590   6.059  0.00  0.00      PROA  
ATOM   1320   HN THR P 538      -6.877  -0.263   6.428  0.00  0.00      PROA  
ATOM   1321   CA THR P 538      -7.516   1.640   5.709  0.00  0.00      PROA  
ATOM   1322   HA THR P 538      -7.213   2.111   4.785  0.00  0.00      PROA  
ATOM   1323   CB THR P 538      -8.928   1.091   5.556  0.00  0.00      PROA  
ATOM   1324   HB THR P 538      -9.450   1.145   6.535  0.00  0.00      PROA  
ATOM   1325  OG1 THR P 538      -8.836  -0.307   5.226  0.00  0.00      PROA  
ATOM   1326  HG1 THR P 538      -9.640  -0.730   5.536  0.00  0.00      PROA  
ATOM   1327  CG2 THR P 538      -9.704   1.767   4.371  0.00  0.00      PROA  
ATOM   1328 HG21 THR P 538     -10.735   1.371   4.256  0.00  0.00      PROA  
ATOM   1329 HG22 THR P 538      -9.194   1.629   3.394  0.00  0.00      PROA  
ATOM   1330 HG23 THR P 538      -9.677   2.862   4.559  0.00  0.00      PROA  
ATOM   1331    C THR P 538      -7.530   2.876   6.589  0.00  0.00      PROA  
ATOM   1332    O THR P 538      -8.375   3.086   7.478  0.00  0.00      PROA  
ATOM   1333    N GLY P 539      -6.486   3.804   6.438  0.00  0.00      PROA  
ATOM   1334   HN GLY P 539      -5.798   3.543   5.765  0.00  0.00      PROA  
ATOM   1335   CA GLY P 539      -6.178   5.093   7.001  0.00  0.00      PROA  
ATOM   1336  HA1 GLY P 539      -5.549   5.580   6.270  0.00  0.00      PROA  
ATOM   1337  HA2 GLY P 539      -5.600   4.969   7.904  0.00  0.00      PROA  
ATOM   1338    C GLY P 539      -7.216   6.078   7.470  0.00  0.00      PROA  
ATOM   1339    O GLY P 539      -7.172   6.468   8.649  0.00  0.00      PROA  
ATOM   1340    N PRO P 540      -8.174   6.555   6.560  0.00  0.00      PROA  
ATOM   1341   CD PRO P 540      -8.133   6.420   5.158  0.00  0.00      PROA  
ATOM   1342  HD1 PRO P 540      -7.856   5.376   4.896  0.00  0.00      PROA  
ATOM   1343  HD2 PRO P 540      -7.339   7.100   4.784  0.00  0.00      PROA  
ATOM   1344   CA PRO P 540      -9.158   7.599   6.920  0.00  0.00      PROA  
ATOM   1345   HA PRO P 540      -8.767   8.445   7.466  0.00  0.00      PROA  
ATOM   1346   CB PRO P 540      -9.646   8.130   5.576  0.00  0.00      PROA  
ATOM   1347  HB1 PRO P 540      -8.982   8.979   5.308  0.00  0.00      PROA  
ATOM   1348  HB2 PRO P 540     -10.682   8.531   5.534  0.00  0.00      PROA  
ATOM   1349   CG PRO P 540      -9.505   6.915   4.669  0.00  0.00      PROA  
ATOM   1350  HG1 PRO P 540     -10.255   6.099   4.746  0.00  0.00      PROA  
ATOM   1351  HG2 PRO P 540      -9.347   7.184   3.603  0.00  0.00      PROA  
ATOM   1352    C PRO P 540     -10.301   6.921   7.751  0.00  0.00      PROA  
ATOM   1353    O PRO P 540     -10.874   7.667   8.532  0.00  0.00      PROA  
ATOM   1354    N VAL P 541     -10.496   5.585   7.517  0.00  0.00      PROA  
ATOM   1355   HN VAL P 541      -9.951   5.087   6.847  0.00  0.00      PROA  
ATOM   1356   CA VAL P 541     -11.573   4.901   8.134  0.00  0.00      PROA  
ATOM   1357   HA VAL P 541     -12.523   5.370   7.924  0.00  0.00      PROA  
ATOM   1358   CB VAL P 541     -11.762   3.512   7.451  0.00  0.00      PROA  
ATOM   1359   HB VAL P 541     -10.778   2.996   7.478  0.00  0.00      PROA  
ATOM   1360  CG1 VAL P 541     -12.824   2.650   8.239  0.00  0.00      PROA  
ATOM   1361 HG11 VAL P 541     -13.642   3.358   8.489  0.00  0.00      PROA  
ATOM   1362 HG12 VAL P 541     -12.380   2.158   9.131  0.00  0.00      PROA  
ATOM   1363 HG13 VAL P 541     -13.221   1.821   7.614  0.00  0.00      PROA  
ATOM   1364  CG2 VAL P 541     -12.206   3.746   6.004  0.00  0.00      PROA  
ATOM   1365 HG21 VAL P 541     -11.347   4.154   5.431  0.00  0.00      PROA  
ATOM   1366 HG22 VAL P 541     -13.146   4.317   5.851  0.00  0.00      PROA  
ATOM   1367 HG23 VAL P 541     -12.400   2.767   5.516  0.00  0.00      PROA  
ATOM   1368    C VAL P 541     -11.507   4.862   9.675  0.00  0.00      PROA  
ATOM   1369    O VAL P 541     -12.484   5.149  10.391  0.00  0.00      PROA  
ATOM   1370    N LEU P 542     -10.389   4.705  10.260  0.00  0.00      PROA  
ATOM   1371   HN LEU P 542      -9.554   4.522   9.746  0.00  0.00      PROA  
ATOM   1372   CA LEU P 542     -10.289   4.872  11.766  0.00  0.00      PROA  
ATOM   1373   HA LEU P 542     -11.003   4.256  12.293  0.00  0.00      PROA  
ATOM   1374   CB LEU P 542      -8.984   4.340  12.387  0.00  0.00      PROA  
ATOM   1375  HB1 LEU P 542      -8.929   3.255  12.155  0.00  0.00      PROA  
ATOM   1376  HB2 LEU P 542      -9.036   4.500  13.485  0.00  0.00      PROA  
ATOM   1377   CG LEU P 542      -7.687   4.986  11.731  0.00  0.00      PROA  
ATOM   1378   HG LEU P 542      -8.065   5.723  10.991  0.00  0.00      PROA  
ATOM   1379  CD1 LEU P 542      -6.894   5.826  12.712  0.00  0.00      PROA  
ATOM   1380 HD11 LEU P 542      -7.578   6.603  13.115  0.00  0.00      PROA  
ATOM   1381 HD12 LEU P 542      -5.970   6.268  12.281  0.00  0.00      PROA  
ATOM   1382 HD13 LEU P 542      -6.702   5.192  13.604  0.00  0.00      PROA  
ATOM   1383  CD2 LEU P 542      -6.896   3.863  11.000  0.00  0.00      PROA  
ATOM   1384 HD21 LEU P 542      -6.568   3.085  11.722  0.00  0.00      PROA  
ATOM   1385 HD22 LEU P 542      -5.995   4.363  10.587  0.00  0.00      PROA  
ATOM   1386 HD23 LEU P 542      -7.450   3.387  10.163  0.00  0.00      PROA  
ATOM   1387    C LEU P 542     -10.590   6.236  12.391  0.00  0.00      PROA  
ATOM   1388    O LEU P 542     -11.229   6.306  13.420  0.00  0.00      PROA  
ATOM   1389    N VAL P 543     -10.173   7.380  11.806  0.00  0.00      PROA  
ATOM   1390   HN VAL P 543      -9.797   7.312  10.885  0.00  0.00      PROA  
ATOM   1391   CA VAL P 543     -10.569   8.672  12.262  0.00  0.00      PROA  
ATOM   1392   HA VAL P 543     -10.469   8.641  13.336  0.00  0.00      PROA  
ATOM   1393   CB VAL P 543      -9.620   9.718  11.709  0.00  0.00      PROA  
ATOM   1394   HB VAL P 543      -9.719   9.608  10.608  0.00  0.00      PROA  
ATOM   1395  CG1 VAL P 543     -10.157  11.146  11.962  0.00  0.00      PROA  
ATOM   1396 HG11 VAL P 543      -9.276  11.817  11.875  0.00  0.00      PROA  
ATOM   1397 HG12 VAL P 543     -10.416  11.222  13.040  0.00  0.00      PROA  
ATOM   1398 HG13 VAL P 543     -10.973  11.386  11.248  0.00  0.00      PROA  
ATOM   1399  CG2 VAL P 543      -8.177   9.640  12.316  0.00  0.00      PROA  
ATOM   1400 HG21 VAL P 543      -7.595  10.468  11.857  0.00  0.00      PROA  
ATOM   1401 HG22 VAL P 543      -7.791   8.631  12.054  0.00  0.00      PROA  
ATOM   1402 HG23 VAL P 543      -8.250   9.769  13.417  0.00  0.00      PROA  
ATOM   1403    C VAL P 543     -12.059   9.001  12.034  0.00  0.00      PROA  
ATOM   1404    O VAL P 543     -12.812   9.468  12.871  0.00  0.00      PROA  
ATOM   1405    N PHE P 544     -12.590   8.516  10.948  0.00  0.00      PROA  
ATOM   1406   HN PHE P 544     -12.007   8.331  10.160  0.00  0.00      PROA  
ATOM   1407   CA PHE P 544     -14.028   8.528  10.709  0.00  0.00      PROA  
ATOM   1408   HA PHE P 544     -14.412   9.537  10.752  0.00  0.00      PROA  
ATOM   1409   CB PHE P 544     -14.233   8.029   9.168  0.00  0.00      PROA  
ATOM   1410  HB1 PHE P 544     -13.608   7.136   8.953  0.00  0.00      PROA  
ATOM   1411  HB2 PHE P 544     -13.905   8.891   8.549  0.00  0.00      PROA  
ATOM   1412   CG PHE P 544     -15.629   7.767   8.773  0.00  0.00      PROA  
ATOM   1413  CD1 PHE P 544     -16.647   8.782   8.757  0.00  0.00      PROA  
ATOM   1414  HD1 PHE P 544     -16.289   9.773   8.993  0.00  0.00      PROA  
ATOM   1415  CE1 PHE P 544     -17.959   8.415   8.304  0.00  0.00      PROA  
ATOM   1416  HE1 PHE P 544     -18.681   9.219   8.307  0.00  0.00      PROA  
ATOM   1417   CZ PHE P 544     -18.238   7.235   7.652  0.00  0.00      PROA  
ATOM   1418   HZ PHE P 544     -19.206   7.026   7.223  0.00  0.00      PROA  
ATOM   1419  CD2 PHE P 544     -15.985   6.498   8.334  0.00  0.00      PROA  
ATOM   1420  HD2 PHE P 544     -15.239   5.722   8.430  0.00  0.00      PROA  
ATOM   1421  CE2 PHE P 544     -17.290   6.235   7.852  0.00  0.00      PROA  
ATOM   1422  HE2 PHE P 544     -17.631   5.257   7.546  0.00  0.00      PROA  
ATOM   1423    C PHE P 544     -14.804   7.786  11.788  0.00  0.00      PROA  
ATOM   1424    O PHE P 544     -15.703   8.301  12.424  0.00  0.00      PROA  
ATOM   1425    N GLU P 545     -14.287   6.572  12.116  0.00  0.00      PROA  
ATOM   1426   HN GLU P 545     -13.662   6.118  11.485  0.00  0.00      PROA  
ATOM   1427   CA GLU P 545     -14.785   5.806  13.248  0.00  0.00      PROA  
ATOM   1428   HA GLU P 545     -15.855   5.791  13.101  0.00  0.00      PROA  
ATOM   1429   CB GLU P 545     -14.420   4.334  13.131  0.00  0.00      PROA  
ATOM   1430  HB1 GLU P 545     -14.723   3.727  14.011  0.00  0.00      PROA  
ATOM   1431  HB2 GLU P 545     -13.358   4.209  12.830  0.00  0.00      PROA  
ATOM   1432   CG GLU P 545     -15.120   3.560  11.950  0.00  0.00      PROA  
ATOM   1433  HG1 GLU P 545     -14.687   3.819  10.960  0.00  0.00      PROA  
ATOM   1434  HG2 GLU P 545     -16.184   3.879  11.968  0.00  0.00      PROA  
ATOM   1435   CD GLU P 545     -15.203   2.022  12.174  0.00  0.00      PROA  
ATOM   1436  OE1 GLU P 545     -15.889   1.624  13.106  0.00  0.00      PROA  
ATOM   1437  OE2 GLU P 545     -14.717   1.223  11.397  0.00  0.00      PROA  
ATOM   1438    C GLU P 545     -14.576   6.328  14.673  0.00  0.00      PROA  
ATOM   1439    O GLU P 545     -15.400   6.125  15.572  0.00  0.00      PROA  
ATOM   1440    N LYS P 546     -13.495   7.031  14.930  0.00  0.00      PROA  
ATOM   1441   HN LYS P 546     -12.906   7.167  14.137  0.00  0.00      PROA  
ATOM   1442   CA LYS P 546     -13.186   7.677  16.158  0.00  0.00      PROA  
ATOM   1443   HA LYS P 546     -13.239   6.949  16.954  0.00  0.00      PROA  
ATOM   1444   CB LYS P 546     -11.758   8.234  16.149  0.00  0.00      PROA  
ATOM   1445  HB1 LYS P 546     -11.596   9.142  15.530  0.00  0.00      PROA  
ATOM   1446  HB2 LYS P 546     -11.050   7.399  15.965  0.00  0.00      PROA  
ATOM   1447   CG LYS P 546     -11.400   8.820  17.563  0.00  0.00      PROA  
ATOM   1448  HG1 LYS P 546     -11.628   8.051  18.332  0.00  0.00      PROA  
ATOM   1449  HG2 LYS P 546     -11.982   9.754  17.713  0.00  0.00      PROA  
ATOM   1450   CD LYS P 546      -9.946   9.129  17.573  0.00  0.00      PROA  
ATOM   1451  HD1 LYS P 546      -9.581   9.674  16.676  0.00  0.00      PROA  
ATOM   1452  HD2 LYS P 546      -9.488   8.119  17.627  0.00  0.00      PROA  
ATOM   1453   CE LYS P 546      -9.517   9.904  18.853  0.00  0.00      PROA  
ATOM   1454  HE1 LYS P 546      -9.744   9.362  19.796  0.00  0.00      PROA  
ATOM   1455  HE2 LYS P 546      -9.988  10.908  18.797  0.00  0.00      PROA  
ATOM   1456   NZ LYS P 546      -8.028  10.124  18.853  0.00  0.00      PROA  
ATOM   1457  HZ1 LYS P 546      -7.629  10.508  19.734  0.00  0.00      PROA  
ATOM   1458  HZ2 LYS P 546      -7.649  10.804  18.163  0.00  0.00      PROA  
ATOM   1459  HZ3 LYS P 546      -7.649   9.166  18.711  0.00  0.00      PROA  
ATOM   1460    C LYS P 546     -14.276   8.670  16.474  0.00  0.00      PROA  
ATOM   1461    O LYS P 546     -14.893   8.724  17.531  0.00  0.00      PROA  
ATOM   1462    N ILE P 547     -14.608   9.518  15.458  0.00  0.00      PROA  
ATOM   1463   HN ILE P 547     -14.108   9.387  14.606  0.00  0.00      PROA  
ATOM   1464   CA ILE P 547     -15.700  10.466  15.446  0.00  0.00      PROA  
ATOM   1465   HA ILE P 547     -15.545  11.135  16.279  0.00  0.00      PROA  
ATOM   1466   CB ILE P 547     -15.804  11.283  14.123  0.00  0.00      PROA  
ATOM   1467   HB ILE P 547     -15.893  10.585  13.263  0.00  0.00      PROA  
ATOM   1468  CG2 ILE P 547     -17.101  12.166  13.999  0.00  0.00      PROA  
ATOM   1469 HG21 ILE P 547     -17.016  12.628  12.992  0.00  0.00      PROA  
ATOM   1470 HG22 ILE P 547     -17.142  12.951  14.783  0.00  0.00      PROA  
ATOM   1471 HG23 ILE P 547     -18.015  11.535  14.037  0.00  0.00      PROA  
ATOM   1472  CG1 ILE P 547     -14.537  12.017  13.929  0.00  0.00      PROA  
ATOM   1473 HG11 ILE P 547     -13.723  11.378  14.334  0.00  0.00      PROA  
ATOM   1474 HG12 ILE P 547     -14.545  12.950  14.531  0.00  0.00      PROA  
ATOM   1475   CD ILE P 547     -14.394  12.334  12.419  0.00  0.00      PROA  
ATOM   1476  HD1 ILE P 547     -14.655  11.430  11.830  0.00  0.00      PROA  
ATOM   1477  HD2 ILE P 547     -13.394  12.709  12.113  0.00  0.00      PROA  
ATOM   1478  HD3 ILE P 547     -15.187  13.065  12.151  0.00  0.00      PROA  
ATOM   1479    C ILE P 547     -17.050   9.801  15.692  0.00  0.00      PROA  
ATOM   1480    O ILE P 547     -17.834  10.105  16.587  0.00  0.00      PROA  
ATOM   1481    N LEU P 548     -17.378   8.638  14.947  0.00  0.00      PROA  
ATOM   1482   HN LEU P 548     -16.817   8.344  14.178  0.00  0.00      PROA  
ATOM   1483   CA LEU P 548     -18.604   7.880  15.100  0.00  0.00      PROA  
ATOM   1484   HA LEU P 548     -19.497   8.479  15.002  0.00  0.00      PROA  
ATOM   1485   CB LEU P 548     -18.646   6.669  14.205  0.00  0.00      PROA  
ATOM   1486  HB1 LEU P 548     -19.435   5.958  14.531  0.00  0.00      PROA  
ATOM   1487  HB2 LEU P 548     -17.678   6.123  14.194  0.00  0.00      PROA  
ATOM   1488   CG LEU P 548     -19.062   7.000  12.687  0.00  0.00      PROA  
ATOM   1489   HG LEU P 548     -18.495   7.915  12.413  0.00  0.00      PROA  
ATOM   1490  CD1 LEU P 548     -18.676   5.850  11.744  0.00  0.00      PROA  
ATOM   1491 HD11 LEU P 548     -18.685   6.144  10.673  0.00  0.00      PROA  
ATOM   1492 HD12 LEU P 548     -19.354   4.977  11.855  0.00  0.00      PROA  
ATOM   1493 HD13 LEU P 548     -17.657   5.487  11.998  0.00  0.00      PROA  
ATOM   1494  CD2 LEU P 548     -20.652   7.159  12.793  0.00  0.00      PROA  
ATOM   1495 HD21 LEU P 548     -20.888   7.317  11.719  0.00  0.00      PROA  
ATOM   1496 HD22 LEU P 548     -20.957   7.986  13.469  0.00  0.00      PROA  
ATOM   1497 HD23 LEU P 548     -21.014   6.207  13.236  0.00  0.00      PROA  
ATOM   1498    C LEU P 548     -18.713   7.373  16.559  0.00  0.00      PROA  
ATOM   1499    O LEU P 548     -19.754   7.398  17.189  0.00  0.00      PROA  
ATOM   1500    N PHE P 549     -17.644   6.809  17.107  0.00  0.00      PROA  
ATOM   1501   HN PHE P 549     -16.848   6.797  16.508  0.00  0.00      PROA  
ATOM   1502   CA PHE P 549     -17.597   6.286  18.480  0.00  0.00      PROA  
ATOM   1503   HA PHE P 549     -18.339   5.522  18.661  0.00  0.00      PROA  
ATOM   1504   CB PHE P 549     -16.224   5.575  18.646  0.00  0.00      PROA  
ATOM   1505  HB1 PHE P 549     -15.378   6.104  18.158  0.00  0.00      PROA  
ATOM   1506  HB2 PHE P 549     -16.321   4.700  17.970  0.00  0.00      PROA  
ATOM   1507   CG PHE P 549     -15.789   5.110  20.059  0.00  0.00      PROA  
ATOM   1508  CD1 PHE P 549     -16.567   4.205  20.799  0.00  0.00      PROA  
ATOM   1509  HD1 PHE P 549     -17.505   3.837  20.409  0.00  0.00      PROA  
ATOM   1510  CE1 PHE P 549     -16.157   3.839  22.074  0.00  0.00      PROA  
ATOM   1511  HE1 PHE P 549     -16.683   3.076  22.629  0.00  0.00      PROA  
ATOM   1512   CZ PHE P 549     -14.981   4.409  22.662  0.00  0.00      PROA  
ATOM   1513   HZ PHE P 549     -14.725   4.018  23.636  0.00  0.00      PROA  
ATOM   1514  CD2 PHE P 549     -14.669   5.805  20.683  0.00  0.00      PROA  
ATOM   1515  HD2 PHE P 549     -14.039   6.459  20.100  0.00  0.00      PROA  
ATOM   1516  CE2 PHE P 549     -14.278   5.395  21.922  0.00  0.00      PROA  
ATOM   1517  HE2 PHE P 549     -13.446   5.820  22.464  0.00  0.00      PROA  
ATOM   1518    C PHE P 549     -17.675   7.387  19.590  0.00  0.00      PROA  
ATOM   1519    O PHE P 549     -18.420   7.185  20.527  0.00  0.00      PROA  
ATOM   1520    N LYS P 550     -17.088   8.562  19.400  0.00  0.00      PROA  
ATOM   1521   HN LYS P 550     -16.530   8.615  18.576  0.00  0.00      PROA  
ATOM   1522   CA LYS P 550     -17.280   9.761  20.256  0.00  0.00      PROA  
ATOM   1523   HA LYS P 550     -17.001   9.560  21.280  0.00  0.00      PROA  
ATOM   1524   CB LYS P 550     -16.222  10.687  19.843  0.00  0.00      PROA  
ATOM   1525  HB1 LYS P 550     -16.392  11.750  20.117  0.00  0.00      PROA  
ATOM   1526  HB2 LYS P 550     -16.315  10.724  18.736  0.00  0.00      PROA  
ATOM   1527   CG LYS P 550     -14.823  10.310  20.373  0.00  0.00      PROA  
ATOM   1528  HG1 LYS P 550     -14.557   9.231  20.359  0.00  0.00      PROA  
ATOM   1529  HG2 LYS P 550     -14.929  10.592  21.442  0.00  0.00      PROA  
ATOM   1530   CD LYS P 550     -13.658  11.191  19.776  0.00  0.00      PROA  
ATOM   1531  HD1 LYS P 550     -13.427  11.152  18.690  0.00  0.00      PROA  
ATOM   1532  HD2 LYS P 550     -12.751  11.024  20.396  0.00  0.00      PROA  
ATOM   1533   CE LYS P 550     -14.107  12.633  20.022  0.00  0.00      PROA  
ATOM   1534  HE1 LYS P 550     -14.421  12.740  21.083  0.00  0.00      PROA  
ATOM   1535  HE2 LYS P 550     -14.969  12.868  19.362  0.00  0.00      PROA  
ATOM   1536   NZ LYS P 550     -13.040  13.582  19.673  0.00  0.00      PROA  
ATOM   1537  HZ1 LYS P 550     -12.881  13.490  18.649  0.00  0.00      PROA  
ATOM   1538  HZ2 LYS P 550     -12.228  13.349  20.279  0.00  0.00      PROA  
ATOM   1539  HZ3 LYS P 550     -13.296  14.561  19.912  0.00  0.00      PROA  
ATOM   1540    C LYS P 550     -18.627  10.329  20.260  0.00  0.00      PROA  
ATOM   1541    O LYS P 550     -19.170  10.588  21.351  0.00  0.00      PROA  
ATOM   1542    N PHE P 551     -19.289  10.398  19.099  0.00  0.00      PROA  
ATOM   1543   HN PHE P 551     -18.796  10.391  18.233  0.00  0.00      PROA  
ATOM   1544   CA PHE P 551     -20.560  10.986  18.948  0.00  0.00      PROA  
ATOM   1545   HA PHE P 551     -20.514  11.953  19.427  0.00  0.00      PROA  
ATOM   1546   CB PHE P 551     -20.968  11.152  17.421  0.00  0.00      PROA  
ATOM   1547  HB1 PHE P 551     -20.944  10.161  16.921  0.00  0.00      PROA  
ATOM   1548  HB2 PHE P 551     -20.245  11.856  16.956  0.00  0.00      PROA  
ATOM   1549   CG PHE P 551     -22.361  11.573  17.131  0.00  0.00      PROA  
ATOM   1550  CD1 PHE P 551     -23.417  10.668  16.781  0.00  0.00      PROA  
ATOM   1551  HD1 PHE P 551     -23.202   9.610  16.758  0.00  0.00      PROA  
ATOM   1552  CE1 PHE P 551     -24.690  11.099  16.611  0.00  0.00      PROA  
ATOM   1553  HE1 PHE P 551     -25.378  10.308  16.351  0.00  0.00      PROA  
ATOM   1554   CZ PHE P 551     -25.122  12.428  16.832  0.00  0.00      PROA  
ATOM   1555   HZ PHE P 551     -26.129  12.800  16.713  0.00  0.00      PROA  
ATOM   1556  CD2 PHE P 551     -22.735  12.924  17.338  0.00  0.00      PROA  
ATOM   1557  HD2 PHE P 551     -21.919  13.512  17.732  0.00  0.00      PROA  
ATOM   1558  CE2 PHE P 551     -24.117  13.351  17.167  0.00  0.00      PROA  
ATOM   1559  HE2 PHE P 551     -24.440  14.357  17.392  0.00  0.00      PROA  
ATOM   1560    C PHE P 551     -21.581  10.222  19.807  0.00  0.00      PROA  
ATOM   1561    O PHE P 551     -22.304  10.807  20.622  0.00  0.00      PROA  
ATOM   1562    N CYS P 552     -21.553   8.863  19.767  0.00  0.00      PROA  
ATOM   1563   HN CYS P 552     -20.826   8.399  19.267  0.00  0.00      PROA  
ATOM   1564   CA CYS P 552     -22.392   7.960  20.514  0.00  0.00      PROA  
ATOM   1565   HA CYS P 552     -23.318   8.484  20.698  0.00  0.00      PROA  
ATOM   1566   CB CYS P 552     -22.571   6.689  19.683  0.00  0.00      PROA  
ATOM   1567  HB1 CYS P 552     -23.285   6.097  20.296  0.00  0.00      PROA  
ATOM   1568  HB2 CYS P 552     -21.587   6.174  19.660  0.00  0.00      PROA  
ATOM   1569   SG CYS P 552     -23.263   6.881  18.026  0.00  0.00      PROA  
ATOM   1570  HG1 CYS P 552     -22.468   7.916  17.796  0.00  0.00      PROA  
ATOM   1571    C CYS P 552     -21.764   7.643  21.849  0.00  0.00      PROA  
ATOM   1572    O CYS P 552     -21.948   6.515  22.312  0.00  0.00      PROA  
ATOM   1573    N LYS P 553     -21.110   8.622  22.550  0.00  0.00      PROA  
ATOM   1574   HN LYS P 553     -20.781   9.490  22.187  0.00  0.00      PROA  
ATOM   1575   CA LYS P 553     -20.852   8.619  23.988  0.00  0.00      PROA  
ATOM   1576   HA LYS P 553     -21.107   7.647  24.384  0.00  0.00      PROA  
ATOM   1577   CB LYS P 553     -19.409   8.943  24.373  0.00  0.00      PROA  
ATOM   1578  HB1 LYS P 553     -19.279   9.072  25.469  0.00  0.00      PROA  
ATOM   1579  HB2 LYS P 553     -19.097   9.860  23.828  0.00  0.00      PROA  
ATOM   1580   CG LYS P 553     -18.386   7.902  23.987  0.00  0.00      PROA  
ATOM   1581  HG1 LYS P 553     -18.095   7.936  22.915  0.00  0.00      PROA  
ATOM   1582  HG2 LYS P 553     -18.729   6.894  24.303  0.00  0.00      PROA  
ATOM   1583   CD LYS P 553     -17.019   8.266  24.675  0.00  0.00      PROA  
ATOM   1584  HD1 LYS P 553     -17.378   8.215  25.725  0.00  0.00      PROA  
ATOM   1585  HD2 LYS P 553     -16.684   9.271  24.342  0.00  0.00      PROA  
ATOM   1586   CE LYS P 553     -15.797   7.332  24.285  0.00  0.00      PROA  
ATOM   1587  HE1 LYS P 553     -15.627   7.610  23.222  0.00  0.00      PROA  
ATOM   1588  HE2 LYS P 553     -16.121   6.288  24.481  0.00  0.00      PROA  
ATOM   1589   NZ LYS P 553     -14.626   7.706  25.117  0.00  0.00      PROA  
ATOM   1590  HZ1 LYS P 553     -13.981   8.355  24.623  0.00  0.00      PROA  
ATOM   1591  HZ2 LYS P 553     -14.065   6.904  25.468  0.00  0.00      PROA  
ATOM   1592  HZ3 LYS P 553     -15.002   8.142  25.984  0.00  0.00      PROA  
ATOM   1593    C LYS P 553     -21.718   9.580  24.791  0.00  0.00      PROA  
ATOM   1594    O LYS P 553     -21.695   9.651  26.040  0.00  0.00      PROA  
ATOM   1595    N ASP P 554     -22.534  10.204  23.995  0.00  0.00      PROA  
ATOM   1596   HN ASP P 554     -22.332  10.059  23.030  0.00  0.00      PROA  
ATOM   1597   CA ASP P 554     -23.685  11.040  24.389  0.00  0.00      PROA  
ATOM   1598   HA ASP P 554     -23.825  10.977  25.458  0.00  0.00      PROA  
ATOM   1599   CB ASP P 554     -23.336  12.515  24.011  0.00  0.00      PROA  
ATOM   1600  HB1 ASP P 554     -23.408  12.686  22.916  0.00  0.00      PROA  
ATOM   1601  HB2 ASP P 554     -22.239  12.587  24.170  0.00  0.00      PROA  
ATOM   1602   CG ASP P 554     -23.979  13.637  24.861  0.00  0.00      PROA  
ATOM   1603  OD1 ASP P 554     -24.942  13.371  25.604  0.00  0.00      PROA  
ATOM   1604  OD2 ASP P 554     -23.477  14.785  24.913  0.00  0.00      PROA  
ATOM   1605    C ASP P 554     -24.870  10.585  23.658  0.00  0.00      PROA  
ATOM   1606    O ASP P 554     -24.768   9.607  22.885  0.00  0.00      PROA  
ATOM   1607    N TYR P 555     -26.017  11.183  23.921  0.00  0.00      PROA  
ATOM   1608   HN TYR P 555     -26.068  12.012  24.473  0.00  0.00      PROA  
ATOM   1609   CA TYR P 555     -27.284  10.784  23.280  0.00  0.00      PROA  
ATOM   1610   HA TYR P 555     -28.086  11.375  23.697  0.00  0.00      PROA  
ATOM   1611   CB TYR P 555     -27.273  11.082  21.772  0.00  0.00      PROA  
ATOM   1612  HB1 TYR P 555     -28.309  10.826  21.461  0.00  0.00      PROA  
ATOM   1613  HB2 TYR P 555     -26.423  10.539  21.306  0.00  0.00      PROA  
ATOM   1614   CG TYR P 555     -27.065  12.555  21.673  0.00  0.00      PROA  
ATOM   1615  CD1 TYR P 555     -25.874  13.122  21.207  0.00  0.00      PROA  
ATOM   1616  HD1 TYR P 555     -25.116  12.450  20.831  0.00  0.00      PROA  
ATOM   1617  CE1 TYR P 555     -25.745  14.524  21.113  0.00  0.00      PROA  
ATOM   1618  HE1 TYR P 555     -24.866  14.938  20.642  0.00  0.00      PROA  
ATOM   1619   CZ TYR P 555     -26.867  15.284  21.470  0.00  0.00      PROA  
ATOM   1620   OH TYR P 555     -26.646  16.674  21.562  0.00  0.00      PROA  
ATOM   1621   HH TYR P 555     -25.707  16.803  21.716  0.00  0.00      PROA  
ATOM   1622  CD2 TYR P 555     -28.171  13.417  21.868  0.00  0.00      PROA  
ATOM   1623  HD2 TYR P 555     -29.095  12.937  22.153  0.00  0.00      PROA  
ATOM   1624  CE2 TYR P 555     -28.013  14.735  21.911  0.00  0.00      PROA  
ATOM   1625  HE2 TYR P 555     -28.791  15.395  22.266  0.00  0.00      PROA  
ATOM   1626    C TYR P 555     -27.710   9.296  23.559  0.00  0.00      PROA  
ATOM   1627    O TYR P 555     -26.991   8.539  24.236  0.00  0.00      PROA  
ATOM   1628    N ALA P 556     -28.789   8.730  22.991  0.00  0.00      PROA  
ATOM   1629   HN ALA P 556     -29.430   9.402  22.629  0.00  0.00      PROA  
ATOM   1630   CA ALA P 556     -29.267   7.437  23.262  0.00  0.00      PROA  
ATOM   1631   HA ALA P 556     -28.754   6.995  24.104  0.00  0.00      PROA  
ATOM   1632   CB ALA P 556     -30.770   7.409  23.571  0.00  0.00      PROA  
ATOM   1633  HB1 ALA P 556     -30.992   7.909  24.538  0.00  0.00      PROA  
ATOM   1634  HB2 ALA P 556     -31.130   6.376  23.768  0.00  0.00      PROA  
ATOM   1635  HB3 ALA P 556     -31.327   7.970  22.790  0.00  0.00      PROA  
ATOM   1636    C ALA P 556     -28.840   6.539  22.073  0.00  0.00      PROA  
ATOM   1637    O ALA P 556     -29.298   5.393  22.043  0.00  0.00      PROA  
ATOM   1638    N LEU P 557     -27.972   6.979  21.154  0.00  0.00      PROA  
ATOM   1639   HN LEU P 557     -27.514   7.833  21.389  0.00  0.00      PROA  
ATOM   1640   CA LEU P 557     -27.552   6.094  20.012  0.00  0.00      PROA  
ATOM   1641   HA LEU P 557     -28.436   5.530  19.751  0.00  0.00      PROA  
ATOM   1642   CB LEU P 557     -27.101   6.789  18.756  0.00  0.00      PROA  
ATOM   1643  HB1 LEU P 557     -26.969   6.030  17.955  0.00  0.00      PROA  
ATOM   1644  HB2 LEU P 557     -26.175   7.331  19.045  0.00  0.00      PROA  
ATOM   1645   CG LEU P 557     -28.203   7.742  18.195  0.00  0.00      PROA  
ATOM   1646   HG LEU P 557     -28.660   8.321  19.026  0.00  0.00      PROA  
ATOM   1647  CD1 LEU P 557     -27.552   8.733  17.256  0.00  0.00      PROA  
ATOM   1648 HD11 LEU P 557     -26.903   8.225  16.511  0.00  0.00      PROA  
ATOM   1649 HD12 LEU P 557     -26.986   9.452  17.886  0.00  0.00      PROA  
ATOM   1650 HD13 LEU P 557     -28.408   9.290  16.818  0.00  0.00      PROA  
ATOM   1651  CD2 LEU P 557     -29.275   7.038  17.430  0.00  0.00      PROA  
ATOM   1652 HD21 LEU P 557     -28.810   6.672  16.489  0.00  0.00      PROA  
ATOM   1653 HD22 LEU P 557     -30.076   7.769  17.188  0.00  0.00      PROA  
ATOM   1654 HD23 LEU P 557     -29.790   6.283  18.062  0.00  0.00      PROA  
ATOM   1655    C LEU P 557     -26.497   5.086  20.468  0.00  0.00      PROA  
ATOM   1656    O LEU P 557     -25.641   5.337  21.299  0.00  0.00      PROA  
ATOM   1657    N SER P 558     -26.370   3.923  19.798  0.00  0.00      PROA  
ATOM   1658   HN SER P 558     -27.010   3.704  19.066  0.00  0.00      PROA  
ATOM   1659   CA SER P 558     -25.281   2.937  19.909  0.00  0.00      PROA  
ATOM   1660   HA SER P 558     -24.687   3.028  20.807  0.00  0.00      PROA  
ATOM   1661   CB SER P 558     -25.907   1.505  19.928  0.00  0.00      PROA  
ATOM   1662  HB1 SER P 558     -26.607   1.263  19.100  0.00  0.00      PROA  
ATOM   1663  HB2 SER P 558     -26.484   1.332  20.862  0.00  0.00      PROA  
ATOM   1664   OG SER P 558     -24.971   0.468  19.772  0.00  0.00      PROA  
ATOM   1665  HG1 SER P 558     -25.405  -0.309  20.132  0.00  0.00      PROA  
ATOM   1666    C SER P 558     -24.296   2.945  18.696  0.00  0.00      PROA  
ATOM   1667    O SER P 558     -24.787   2.653  17.625  0.00  0.00      PROA  
ATOM   1668    N TYR P 559     -22.982   3.204  18.960  0.00  0.00      PROA  
ATOM   1669   HN TYR P 559     -22.793   3.443  19.909  0.00  0.00      PROA  
ATOM   1670   CA TYR P 559     -21.851   3.212  18.047  0.00  0.00      PROA  
ATOM   1671   HA TYR P 559     -21.896   4.164  17.540  0.00  0.00      PROA  
ATOM   1672   CB TYR P 559     -20.513   3.209  18.807  0.00  0.00      PROA  
ATOM   1673  HB1 TYR P 559     -20.739   2.590  19.702  0.00  0.00      PROA  
ATOM   1674  HB2 TYR P 559     -20.229   4.225  19.156  0.00  0.00      PROA  
ATOM   1675   CG TYR P 559     -19.286   2.611  18.030  0.00  0.00      PROA  
ATOM   1676  CD1 TYR P 559     -18.852   3.189  16.856  0.00  0.00      PROA  
ATOM   1677  HD1 TYR P 559     -19.264   4.117  16.489  0.00  0.00      PROA  
ATOM   1678  CE1 TYR P 559     -17.835   2.580  16.095  0.00  0.00      PROA  
ATOM   1679  HE1 TYR P 559     -17.657   3.050  15.140  0.00  0.00      PROA  
ATOM   1680   CZ TYR P 559     -17.139   1.549  16.643  0.00  0.00      PROA  
ATOM   1681   OH TYR P 559     -16.123   0.972  15.880  0.00  0.00      PROA  
ATOM   1682   HH TYR P 559     -16.208   1.233  14.960  0.00  0.00      PROA  
ATOM   1683  CD2 TYR P 559     -18.546   1.514  18.527  0.00  0.00      PROA  
ATOM   1684  HD2 TYR P 559     -18.790   0.998  19.444  0.00  0.00      PROA  
ATOM   1685  CE2 TYR P 559     -17.382   1.125  17.918  0.00  0.00      PROA  
ATOM   1686  HE2 TYR P 559     -16.869   0.267  18.327  0.00  0.00      PROA  
ATOM   1687    C TYR P 559     -21.967   2.062  17.010  0.00  0.00      PROA  
ATOM   1688    O TYR P 559     -21.981   2.301  15.789  0.00  0.00      PROA  
ATOM   1689    N LEU P 560     -21.914   0.791  17.489  0.00  0.00      PROA  
ATOM   1690   HN LEU P 560     -21.869   0.652  18.475  0.00  0.00      PROA  
ATOM   1691   CA LEU P 560     -21.747  -0.377  16.683  0.00  0.00      PROA  
ATOM   1692   HA LEU P 560     -20.819  -0.266  16.142  0.00  0.00      PROA  
ATOM   1693   CB LEU P 560     -21.531  -1.664  17.497  0.00  0.00      PROA  
ATOM   1694  HB1 LEU P 560     -21.644  -2.561  16.851  0.00  0.00      PROA  
ATOM   1695  HB2 LEU P 560     -22.376  -1.736  18.215  0.00  0.00      PROA  
ATOM   1696   CG LEU P 560     -20.157  -1.667  18.275  0.00  0.00      PROA  
ATOM   1697   HG LEU P 560     -19.957  -0.630  18.620  0.00  0.00      PROA  
ATOM   1698  CD1 LEU P 560     -20.300  -2.629  19.480  0.00  0.00      PROA  
ATOM   1699 HD11 LEU P 560     -20.737  -3.599  19.162  0.00  0.00      PROA  
ATOM   1700 HD12 LEU P 560     -20.908  -2.214  20.312  0.00  0.00      PROA  
ATOM   1701 HD13 LEU P 560     -19.358  -3.077  19.864  0.00  0.00      PROA  
ATOM   1702  CD2 LEU P 560     -19.030  -2.089  17.296  0.00  0.00      PROA  
ATOM   1703 HD21 LEU P 560     -18.146  -2.444  17.866  0.00  0.00      PROA  
ATOM   1704 HD22 LEU P 560     -18.868  -1.179  16.679  0.00  0.00      PROA  
ATOM   1705 HD23 LEU P 560     -19.258  -2.988  16.684  0.00  0.00      PROA  
ATOM   1706    C LEU P 560     -22.913  -0.618  15.725  0.00  0.00      PROA  
ATOM   1707    O LEU P 560     -22.750  -0.933  14.527  0.00  0.00      PROA  
ATOM   1708    N SER P 561     -24.070  -0.377  16.232  0.00  0.00      PROA  
ATOM   1709   HN SER P 561     -24.213  -0.053  17.164  0.00  0.00      PROA  
ATOM   1710   CA SER P 561     -25.301  -0.453  15.408  0.00  0.00      PROA  
ATOM   1711   HA SER P 561     -25.293  -1.448  14.988  0.00  0.00      PROA  
ATOM   1712   CB SER P 561     -26.629  -0.177  16.196  0.00  0.00      PROA  
ATOM   1713  HB1 SER P 561     -27.490   0.271  15.654  0.00  0.00      PROA  
ATOM   1714  HB2 SER P 561     -26.358   0.616  16.925  0.00  0.00      PROA  
ATOM   1715   OG SER P 561     -27.115  -1.381  16.872  0.00  0.00      PROA  
ATOM   1716  HG1 SER P 561     -26.403  -1.623  17.469  0.00  0.00      PROA  
ATOM   1717    C SER P 561     -25.272   0.506  14.318  0.00  0.00      PROA  
ATOM   1718    O SER P 561     -25.340   0.119  13.191  0.00  0.00      PROA  
ATOM   1719    N LEU P 562     -25.061   1.779  14.621  0.00  0.00      PROA  
ATOM   1720   HN LEU P 562     -24.992   2.079  15.569  0.00  0.00      PROA  
ATOM   1721   CA LEU P 562     -24.982   2.878  13.608  0.00  0.00      PROA  
ATOM   1722   HA LEU P 562     -25.870   2.721  13.014  0.00  0.00      PROA  
ATOM   1723   CB LEU P 562     -25.031   4.180  14.286  0.00  0.00      PROA  
ATOM   1724  HB1 LEU P 562     -24.215   4.194  15.040  0.00  0.00      PROA  
ATOM   1725  HB2 LEU P 562     -25.942   4.316  14.908  0.00  0.00      PROA  
ATOM   1726   CG LEU P 562     -24.982   5.379  13.309  0.00  0.00      PROA  
ATOM   1727   HG LEU P 562     -24.091   5.301  12.649  0.00  0.00      PROA  
ATOM   1728  CD1 LEU P 562     -26.245   5.480  12.408  0.00  0.00      PROA  
ATOM   1729 HD11 LEU P 562     -27.164   5.677  12.999  0.00  0.00      PROA  
ATOM   1730 HD12 LEU P 562     -26.409   4.616  11.729  0.00  0.00      PROA  
ATOM   1731 HD13 LEU P 562     -26.128   6.378  11.764  0.00  0.00      PROA  
ATOM   1732  CD2 LEU P 562     -24.886   6.673  14.107  0.00  0.00      PROA  
ATOM   1733 HD21 LEU P 562     -23.894   6.747  14.602  0.00  0.00      PROA  
ATOM   1734 HD22 LEU P 562     -25.749   6.706  14.807  0.00  0.00      PROA  
ATOM   1735 HD23 LEU P 562     -25.099   7.601  13.536  0.00  0.00      PROA  
ATOM   1736    C LEU P 562     -23.838   2.761  12.684  0.00  0.00      PROA  
ATOM   1737    O LEU P 562     -24.014   3.061  11.506  0.00  0.00      PROA  
ATOM   1738    N ARG P 563     -22.704   2.343  13.129  0.00  0.00      PROA  
ATOM   1739   HN ARG P 563     -22.556   2.109  14.087  0.00  0.00      PROA  
ATOM   1740   CA ARG P 563     -21.652   2.014  12.217  0.00  0.00      PROA  
ATOM   1741   HA ARG P 563     -21.414   2.869  11.602  0.00  0.00      PROA  
ATOM   1742   CB ARG P 563     -20.438   1.660  13.122  0.00  0.00      PROA  
ATOM   1743  HB1 ARG P 563     -20.574   0.844  13.863  0.00  0.00      PROA  
ATOM   1744  HB2 ARG P 563     -20.176   2.651  13.550  0.00  0.00      PROA  
ATOM   1745   CG ARG P 563     -19.116   1.269  12.356  0.00  0.00      PROA  
ATOM   1746  HG1 ARG P 563     -18.294   1.809  12.872  0.00  0.00      PROA  
ATOM   1747  HG2 ARG P 563     -19.182   1.652  11.315  0.00  0.00      PROA  
ATOM   1748   CD ARG P 563     -18.794  -0.213  12.214  0.00  0.00      PROA  
ATOM   1749  HD1 ARG P 563     -19.468  -0.748  11.511  0.00  0.00      PROA  
ATOM   1750  HD2 ARG P 563     -18.875  -0.700  13.209  0.00  0.00      PROA  
ATOM   1751   NE ARG P 563     -17.349  -0.384  11.884  0.00  0.00      PROA  
ATOM   1752   HE ARG P 563     -16.699   0.364  12.016  0.00  0.00      PROA  
ATOM   1753   CZ ARG P 563     -16.775  -1.514  11.326  0.00  0.00      PROA  
ATOM   1754  NH1 ARG P 563     -17.338  -2.730  11.191  0.00  0.00      PROA  
ATOM   1755 HH11 ARG P 563     -18.286  -2.949  11.421  0.00  0.00      PROA  
ATOM   1756 HH12 ARG P 563     -16.799  -3.488  10.826  0.00  0.00      PROA  
ATOM   1757  NH2 ARG P 563     -15.580  -1.344  10.902  0.00  0.00      PROA  
ATOM   1758 HH21 ARG P 563     -15.194  -0.427  11.002  0.00  0.00      PROA  
ATOM   1759 HH22 ARG P 563     -15.071  -2.023  10.373  0.00  0.00      PROA  
ATOM   1760    C ARG P 563     -21.940   0.843  11.182  0.00  0.00      PROA  
ATOM   1761    O ARG P 563     -21.632   1.014   9.994  0.00  0.00      PROA  
ATOM   1762    N ALA P 564     -22.523  -0.244  11.665  0.00  0.00      PROA  
ATOM   1763   HN ALA P 564     -22.743  -0.348  12.632  0.00  0.00      PROA  
ATOM   1764   CA ALA P 564     -22.879  -1.375  10.877  0.00  0.00      PROA  
ATOM   1765   HA ALA P 564     -21.961  -1.692  10.405  0.00  0.00      PROA  
ATOM   1766   CB ALA P 564     -23.617  -2.391  11.776  0.00  0.00      PROA  
ATOM   1767  HB1 ALA P 564     -24.479  -1.931  12.306  0.00  0.00      PROA  
ATOM   1768  HB2 ALA P 564     -23.111  -2.866  12.643  0.00  0.00      PROA  
ATOM   1769  HB3 ALA P 564     -23.929  -3.264  11.164  0.00  0.00      PROA  
ATOM   1770    C ALA P 564     -23.975  -0.946   9.893  0.00  0.00      PROA  
ATOM   1771    O ALA P 564     -23.982  -1.277   8.661  0.00  0.00      PROA  
ATOM   1772    N CYS P 565     -24.984  -0.044  10.281  0.00  0.00      PROA  
ATOM   1773   HN CYS P 565     -25.117   0.219  11.234  0.00  0.00      PROA  
ATOM   1774   CA CYS P 565     -25.891   0.651   9.331  0.00  0.00      PROA  
ATOM   1775   HA CYS P 565     -26.369  -0.180   8.834  0.00  0.00      PROA  
ATOM   1776   CB CYS P 565     -26.983   1.565   9.977  0.00  0.00      PROA  
ATOM   1777  HB1 CYS P 565     -27.555   1.968   9.115  0.00  0.00      PROA  
ATOM   1778  HB2 CYS P 565     -26.513   2.411  10.524  0.00  0.00      PROA  
ATOM   1779   SG CYS P 565     -28.054   0.621  11.101  0.00  0.00      PROA  
ATOM   1780  HG1 CYS P 565     -27.311   0.765  12.188  0.00  0.00      PROA  
ATOM   1781    C CYS P 565     -25.110   1.400   8.265  0.00  0.00      PROA  
ATOM   1782    O CYS P 565     -25.465   1.249   7.113  0.00  0.00      PROA  
ATOM   1783    N ILE P 566     -24.025   2.180   8.571  0.00  0.00      PROA  
ATOM   1784   HN ILE P 566     -23.694   2.099   9.508  0.00  0.00      PROA  
ATOM   1785   CA ILE P 566     -23.193   2.907   7.630  0.00  0.00      PROA  
ATOM   1786   HA ILE P 566     -23.800   3.551   7.011  0.00  0.00      PROA  
ATOM   1787   CB ILE P 566     -22.169   3.799   8.287  0.00  0.00      PROA  
ATOM   1788   HB ILE P 566     -21.723   3.213   9.119  0.00  0.00      PROA  
ATOM   1789  CG2 ILE P 566     -20.989   4.355   7.432  0.00  0.00      PROA  
ATOM   1790 HG21 ILE P 566     -21.419   4.915   6.574  0.00  0.00      PROA  
ATOM   1791 HG22 ILE P 566     -20.245   3.583   7.141  0.00  0.00      PROA  
ATOM   1792 HG23 ILE P 566     -20.464   5.224   7.883  0.00  0.00      PROA  
ATOM   1793  CG1 ILE P 566     -22.724   5.033   9.078  0.00  0.00      PROA  
ATOM   1794 HG11 ILE P 566     -23.515   4.606   9.731  0.00  0.00      PROA  
ATOM   1795 HG12 ILE P 566     -23.282   5.642   8.335  0.00  0.00      PROA  
ATOM   1796   CD ILE P 566     -21.828   5.844   9.980  0.00  0.00      PROA  
ATOM   1797  HD1 ILE P 566     -21.398   5.160  10.742  0.00  0.00      PROA  
ATOM   1798  HD2 ILE P 566     -22.393   6.632  10.522  0.00  0.00      PROA  
ATOM   1799  HD3 ILE P 566     -21.070   6.318   9.320  0.00  0.00      PROA  
ATOM   1800    C ILE P 566     -22.563   1.869   6.720  0.00  0.00      PROA  
ATOM   1801    O ILE P 566     -22.521   2.170   5.532  0.00  0.00      PROA  
ATOM   1802    N GLY P 567     -21.990   0.736   7.133  0.00  0.00      PROA  
ATOM   1803   HN GLY P 567     -22.031   0.525   8.107  0.00  0.00      PROA  
ATOM   1804   CA GLY P 567     -21.337  -0.303   6.312  0.00  0.00      PROA  
ATOM   1805  HA1 GLY P 567     -21.005  -0.998   7.069  0.00  0.00      PROA  
ATOM   1806  HA2 GLY P 567     -20.634   0.235   5.693  0.00  0.00      PROA  
ATOM   1807    C GLY P 567     -22.271  -1.052   5.349  0.00  0.00      PROA  
ATOM   1808    O GLY P 567     -21.964  -1.367   4.212  0.00  0.00      PROA  
ATOM   1809    N LEU P 568     -23.485  -1.388   5.811  0.00  0.00      PROA  
ATOM   1810   HN LEU P 568     -23.700  -1.379   6.784  0.00  0.00      PROA  
ATOM   1811   CA LEU P 568     -24.575  -2.025   4.990  0.00  0.00      PROA  
ATOM   1812   HA LEU P 568     -24.164  -2.803   4.364  0.00  0.00      PROA  
ATOM   1813   CB LEU P 568     -25.782  -2.499   5.941  0.00  0.00      PROA  
ATOM   1814  HB1 LEU P 568     -26.638  -2.743   5.276  0.00  0.00      PROA  
ATOM   1815  HB2 LEU P 568     -26.070  -1.595   6.517  0.00  0.00      PROA  
ATOM   1816   CG LEU P 568     -25.381  -3.732   6.812  0.00  0.00      PROA  
ATOM   1817   HG LEU P 568     -24.668  -3.345   7.571  0.00  0.00      PROA  
ATOM   1818  CD1 LEU P 568     -26.531  -4.432   7.475  0.00  0.00      PROA  
ATOM   1819 HD11 LEU P 568     -27.039  -3.649   8.077  0.00  0.00      PROA  
ATOM   1820 HD12 LEU P 568     -26.098  -5.159   8.196  0.00  0.00      PROA  
ATOM   1821 HD13 LEU P 568     -27.204  -4.887   6.718  0.00  0.00      PROA  
ATOM   1822  CD2 LEU P 568     -24.625  -4.789   5.883  0.00  0.00      PROA  
ATOM   1823 HD21 LEU P 568     -23.648  -4.456   5.472  0.00  0.00      PROA  
ATOM   1824 HD22 LEU P 568     -25.244  -5.031   4.993  0.00  0.00      PROA  
ATOM   1825 HD23 LEU P 568     -24.433  -5.726   6.448  0.00  0.00      PROA  
ATOM   1826    C LEU P 568     -25.002  -1.195   3.869  0.00  0.00      PROA  
ATOM   1827    O LEU P 568     -25.094  -1.589   2.666  0.00  0.00      PROA  
ATOM   1828    N TRP P 569     -25.158   0.100   4.253  0.00  0.00      PROA  
ATOM   1829   HN TRP P 569     -24.992   0.247   5.225  0.00  0.00      PROA  
ATOM   1830   CA TRP P 569     -25.450   1.142   3.285  0.00  0.00      PROA  
ATOM   1831   HA TRP P 569     -26.274   0.770   2.693  0.00  0.00      PROA  
ATOM   1832   CB TRP P 569     -25.734   2.470   4.071  0.00  0.00      PROA  
ATOM   1833  HB1 TRP P 569     -25.599   3.278   3.321  0.00  0.00      PROA  
ATOM   1834  HB2 TRP P 569     -24.967   2.709   4.838  0.00  0.00      PROA  
ATOM   1835   CG TRP P 569     -27.120   2.539   4.635  0.00  0.00      PROA  
ATOM   1836  CD1 TRP P 569     -27.489   3.057   5.854  0.00  0.00      PROA  
ATOM   1837  HD1 TRP P 569     -26.658   3.340   6.484  0.00  0.00      PROA  
ATOM   1838  NE1 TRP P 569     -28.795   3.163   6.007  0.00  0.00      PROA  
ATOM   1839  HE1 TRP P 569     -29.217   3.505   6.819  0.00  0.00      PROA  
ATOM   1840  CE2 TRP P 569     -29.404   2.675   4.886  0.00  0.00      PROA  
ATOM   1841  CD2 TRP P 569     -28.402   2.357   3.960  0.00  0.00      PROA  
ATOM   1842  CE3 TRP P 569     -28.860   1.971   2.707  0.00  0.00      PROA  
ATOM   1843  HE3 TRP P 569     -28.026   1.863   2.029  0.00  0.00      PROA  
ATOM   1844  CZ3 TRP P 569     -30.186   1.711   2.390  0.00  0.00      PROA  
ATOM   1845  HZ3 TRP P 569     -30.483   1.371   1.409  0.00  0.00      PROA  
ATOM   1846  CZ2 TRP P 569     -30.766   2.538   4.574  0.00  0.00      PROA  
ATOM   1847  HZ2 TRP P 569     -31.481   2.749   5.355  0.00  0.00      PROA  
ATOM   1848  CH2 TRP P 569     -31.126   2.034   3.328  0.00  0.00      PROA  
ATOM   1849  HH2 TRP P 569     -32.153   1.716   3.221  0.00  0.00      PROA  
ATOM   1850    C TRP P 569     -24.386   1.444   2.255  0.00  0.00      PROA  
ATOM   1851    O TRP P 569     -24.696   1.671   1.076  0.00  0.00      PROA  
ATOM   1852    N THR P 570     -23.123   1.497   2.768  0.00  0.00      PROA  
ATOM   1853   HN THR P 570     -22.985   1.384   3.749  0.00  0.00      PROA  
ATOM   1854   CA THR P 570     -21.898   1.838   1.976  0.00  0.00      PROA  
ATOM   1855   HA THR P 570     -22.071   2.786   1.488  0.00  0.00      PROA  
ATOM   1856   CB THR P 570     -20.702   2.026   2.787  0.00  0.00      PROA  
ATOM   1857   HB THR P 570     -20.466   1.062   3.285  0.00  0.00      PROA  
ATOM   1858  OG1 THR P 570     -20.851   3.057   3.792  0.00  0.00      PROA  
ATOM   1859  HG1 THR P 570     -21.536   2.760   4.395  0.00  0.00      PROA  
ATOM   1860  CG2 THR P 570     -19.454   2.459   1.977  0.00  0.00      PROA  
ATOM   1861 HG21 THR P 570     -19.165   1.633   1.293  0.00  0.00      PROA  
ATOM   1862 HG22 THR P 570     -18.491   2.510   2.528  0.00  0.00      PROA  
ATOM   1863 HG23 THR P 570     -19.695   3.247   1.231  0.00  0.00      PROA  
ATOM   1864    C THR P 570     -21.631   0.824   0.968  0.00  0.00      PROA  
ATOM   1865    O THR P 570     -21.364   1.151  -0.205  0.00  0.00      PROA  
ATOM   1866    N ALA P 571     -21.929  -0.439   1.336  0.00  0.00      PROA  
ATOM   1867   HN ALA P 571     -22.006  -0.659   2.305  0.00  0.00      PROA  
ATOM   1868   CA ALA P 571     -21.914  -1.557   0.436  0.00  0.00      PROA  
ATOM   1869   HA ALA P 571     -20.911  -1.581   0.036  0.00  0.00      PROA  
ATOM   1870   CB ALA P 571     -22.145  -2.776   1.376  0.00  0.00      PROA  
ATOM   1871  HB1 ALA P 571     -21.826  -3.678   0.811  0.00  0.00      PROA  
ATOM   1872  HB2 ALA P 571     -23.218  -2.787   1.662  0.00  0.00      PROA  
ATOM   1873  HB3 ALA P 571     -21.402  -2.708   2.200  0.00  0.00      PROA  
ATOM   1874    C ALA P 571     -22.967  -1.512  -0.726  0.00  0.00      PROA  
ATOM   1875    O ALA P 571     -22.673  -1.739  -1.905  0.00  0.00      PROA  
ATOM   1876    N PHE P 572     -24.201  -1.118  -0.348  0.00  0.00      PROA  
ATOM   1877   HN PHE P 572     -24.394  -0.819   0.583  0.00  0.00      PROA  
ATOM   1878   CA PHE P 572     -25.280  -0.958  -1.230  0.00  0.00      PROA  
ATOM   1879   HA PHE P 572     -25.427  -1.919  -1.700  0.00  0.00      PROA  
ATOM   1880   CB PHE P 572     -26.544  -0.729  -0.317  0.00  0.00      PROA  
ATOM   1881  HB1 PHE P 572     -26.255   0.137   0.316  0.00  0.00      PROA  
ATOM   1882  HB2 PHE P 572     -26.819  -1.590   0.329  0.00  0.00      PROA  
ATOM   1883   CG PHE P 572     -27.816  -0.326  -1.031  0.00  0.00      PROA  
ATOM   1884  CD1 PHE P 572     -28.400   0.953  -0.815  0.00  0.00      PROA  
ATOM   1885  HD1 PHE P 572     -28.013   1.737  -0.181  0.00  0.00      PROA  
ATOM   1886  CE1 PHE P 572     -29.593   1.264  -1.483  0.00  0.00      PROA  
ATOM   1887  HE1 PHE P 572     -29.965   2.260  -1.294  0.00  0.00      PROA  
ATOM   1888   CZ PHE P 572     -30.280   0.324  -2.280  0.00  0.00      PROA  
ATOM   1889   HZ PHE P 572     -31.225   0.468  -2.782  0.00  0.00      PROA  
ATOM   1890  CD2 PHE P 572     -28.444  -1.218  -1.879  0.00  0.00      PROA  
ATOM   1891  HD2 PHE P 572     -27.896  -2.112  -2.137  0.00  0.00      PROA  
ATOM   1892  CE2 PHE P 572     -29.661  -0.926  -2.452  0.00  0.00      PROA  
ATOM   1893  HE2 PHE P 572     -30.238  -1.703  -2.932  0.00  0.00      PROA  
ATOM   1894    C PHE P 572     -25.108   0.089  -2.294  0.00  0.00      PROA  
ATOM   1895    O PHE P 572     -25.310  -0.083  -3.435  0.00  0.00      PROA  
ATOM   1896    N LEU P 573     -24.633   1.203  -1.871  0.00  0.00      PROA  
ATOM   1897   HN LEU P 573     -24.543   1.341  -0.887  0.00  0.00      PROA  
ATOM   1898   CA LEU P 573     -24.202   2.319  -2.702  0.00  0.00      PROA  
ATOM   1899   HA LEU P 573     -25.055   2.532  -3.330  0.00  0.00      PROA  
ATOM   1900   CB LEU P 573     -23.581   3.474  -1.974  0.00  0.00      PROA  
ATOM   1901  HB1 LEU P 573     -23.203   4.246  -2.678  0.00  0.00      PROA  
ATOM   1902  HB2 LEU P 573     -22.809   2.978  -1.348  0.00  0.00      PROA  
ATOM   1903   CG LEU P 573     -24.551   4.243  -1.029  0.00  0.00      PROA  
ATOM   1904   HG LEU P 573     -25.065   3.429  -0.476  0.00  0.00      PROA  
ATOM   1905  CD1 LEU P 573     -23.916   5.188   0.040  0.00  0.00      PROA  
ATOM   1906 HD11 LEU P 573     -23.518   6.144  -0.363  0.00  0.00      PROA  
ATOM   1907 HD12 LEU P 573     -23.263   4.564   0.687  0.00  0.00      PROA  
ATOM   1908 HD13 LEU P 573     -24.793   5.362   0.699  0.00  0.00      PROA  
ATOM   1909  CD2 LEU P 573     -25.571   5.034  -1.904  0.00  0.00      PROA  
ATOM   1910 HD21 LEU P 573     -26.341   5.324  -1.157  0.00  0.00      PROA  
ATOM   1911 HD22 LEU P 573     -25.996   4.331  -2.652  0.00  0.00      PROA  
ATOM   1912 HD23 LEU P 573     -25.128   5.901  -2.438  0.00  0.00      PROA  
ATOM   1913    C LEU P 573     -23.178   1.851  -3.730  0.00  0.00      PROA  
ATOM   1914    O LEU P 573     -23.204   2.312  -4.861  0.00  0.00      PROA  
ATOM   1915    N CYS P 574     -22.163   0.928  -3.360  0.00  0.00      PROA  
ATOM   1916   HN CYS P 574     -22.083   0.660  -2.403  0.00  0.00      PROA  
ATOM   1917   CA CYS P 574     -21.127   0.378  -4.221  0.00  0.00      PROA  
ATOM   1918   HA CYS P 574     -20.685   1.136  -4.851  0.00  0.00      PROA  
ATOM   1919   CB CYS P 574     -19.937  -0.062  -3.388  0.00  0.00      PROA  
ATOM   1920  HB1 CYS P 574     -19.184  -0.461  -4.101  0.00  0.00      PROA  
ATOM   1921  HB2 CYS P 574     -20.219  -0.880  -2.690  0.00  0.00      PROA  
ATOM   1922   SG CYS P 574     -19.105   1.240  -2.522  0.00  0.00      PROA  
ATOM   1923  HG1 CYS P 574     -20.098   1.214  -1.645  0.00  0.00      PROA  
ATOM   1924    C CYS P 574     -21.663  -0.681  -5.290  0.00  0.00      PROA  
ATOM   1925    O CYS P 574     -21.401  -0.632  -6.492  0.00  0.00      PROA  
ATOM   1926    N ILE P 575     -22.501  -1.605  -4.832  0.00  0.00      PROA  
ATOM   1927   HN ILE P 575     -22.518  -1.740  -3.844  0.00  0.00      PROA  
ATOM   1928   CA ILE P 575     -23.508  -2.401  -5.552  0.00  0.00      PROA  
ATOM   1929   HA ILE P 575     -22.958  -3.016  -6.250  0.00  0.00      PROA  
ATOM   1930   CB ILE P 575     -24.174  -3.378  -4.607  0.00  0.00      PROA  
ATOM   1931   HB ILE P 575     -24.437  -2.743  -3.735  0.00  0.00      PROA  
ATOM   1932  CG2 ILE P 575     -25.408  -3.928  -5.161  0.00  0.00      PROA  
ATOM   1933 HG21 ILE P 575     -25.807  -4.708  -4.477  0.00  0.00      PROA  
ATOM   1934 HG22 ILE P 575     -25.391  -4.510  -6.107  0.00  0.00      PROA  
ATOM   1935 HG23 ILE P 575     -26.251  -3.219  -5.305  0.00  0.00      PROA  
ATOM   1936  CG1 ILE P 575     -23.182  -4.487  -4.139  0.00  0.00      PROA  
ATOM   1937 HG11 ILE P 575     -22.117  -4.185  -4.047  0.00  0.00      PROA  
ATOM   1938 HG12 ILE P 575     -23.141  -5.347  -4.841  0.00  0.00      PROA  
ATOM   1939   CD ILE P 575     -23.572  -4.890  -2.764  0.00  0.00      PROA  
ATOM   1940  HD1 ILE P 575     -23.648  -3.983  -2.127  0.00  0.00      PROA  
ATOM   1941  HD2 ILE P 575     -22.901  -5.604  -2.239  0.00  0.00      PROA  
ATOM   1942  HD3 ILE P 575     -24.599  -5.310  -2.811  0.00  0.00      PROA  
ATOM   1943    C ILE P 575     -24.453  -1.631  -6.465  0.00  0.00      PROA  
ATOM   1944    O ILE P 575     -24.698  -2.067  -7.604  0.00  0.00      PROA  
ATOM   1945    N VAL P 576     -24.918  -0.433  -5.970  0.00  0.00      PROA  
ATOM   1946   HN VAL P 576     -25.068  -0.227  -5.006  0.00  0.00      PROA  
ATOM   1947   CA VAL P 576     -25.680   0.588  -6.772  0.00  0.00      PROA  
ATOM   1948   HA VAL P 576     -26.509   0.113  -7.275  0.00  0.00      PROA  
ATOM   1949   CB VAL P 576     -26.332   1.645  -5.893  0.00  0.00      PROA  
ATOM   1950   HB VAL P 576     -25.721   1.629  -4.965  0.00  0.00      PROA  
ATOM   1951  CG1 VAL P 576     -26.298   3.084  -6.544  0.00  0.00      PROA  
ATOM   1952 HG11 VAL P 576     -25.230   3.303  -6.759  0.00  0.00      PROA  
ATOM   1953 HG12 VAL P 576     -26.712   3.888  -5.899  0.00  0.00      PROA  
ATOM   1954 HG13 VAL P 576     -26.835   3.130  -7.515  0.00  0.00      PROA  
ATOM   1955  CG2 VAL P 576     -27.685   1.141  -5.542  0.00  0.00      PROA  
ATOM   1956 HG21 VAL P 576     -28.278   1.967  -5.095  0.00  0.00      PROA  
ATOM   1957 HG22 VAL P 576     -27.553   0.393  -4.732  0.00  0.00      PROA  
ATOM   1958 HG23 VAL P 576     -28.344   0.731  -6.337  0.00  0.00      PROA  
ATOM   1959    C VAL P 576     -24.819   1.117  -7.950  0.00  0.00      PROA  
ATOM   1960    O VAL P 576     -25.354   1.135  -9.068  0.00  0.00      PROA  
ATOM   1961    N LEU P 577     -23.557   1.442  -7.759  0.00  0.00      PROA  
ATOM   1962   HN LEU P 577     -23.216   1.349  -6.827  0.00  0.00      PROA  
ATOM   1963   CA LEU P 577     -22.567   1.913  -8.800  0.00  0.00      PROA  
ATOM   1964   HA LEU P 577     -23.129   2.708  -9.268  0.00  0.00      PROA  
ATOM   1965   CB LEU P 577     -21.221   2.387  -8.192  0.00  0.00      PROA  
ATOM   1966  HB1 LEU P 577     -20.434   2.593  -8.948  0.00  0.00      PROA  
ATOM   1967  HB2 LEU P 577     -20.773   1.637  -7.506  0.00  0.00      PROA  
ATOM   1968   CG LEU P 577     -21.295   3.646  -7.279  0.00  0.00      PROA  
ATOM   1969   HG LEU P 577     -22.167   3.445  -6.621  0.00  0.00      PROA  
ATOM   1970  CD1 LEU P 577     -20.232   3.967  -6.245  0.00  0.00      PROA  
ATOM   1971 HD11 LEU P 577     -19.560   4.719  -6.712  0.00  0.00      PROA  
ATOM   1972 HD12 LEU P 577     -19.642   3.103  -5.873  0.00  0.00      PROA  
ATOM   1973 HD13 LEU P 577     -20.678   4.500  -5.378  0.00  0.00      PROA  
ATOM   1974  CD2 LEU P 577     -21.719   4.977  -8.039  0.00  0.00      PROA  
ATOM   1975 HD21 LEU P 577     -21.008   5.095  -8.885  0.00  0.00      PROA  
ATOM   1976 HD22 LEU P 577     -21.498   5.841  -7.376  0.00  0.00      PROA  
ATOM   1977 HD23 LEU P 577     -22.796   4.930  -8.308  0.00  0.00      PROA  
ATOM   1978    C LEU P 577     -22.199   0.978  -9.816  0.00  0.00      PROA  
ATOM   1979    O LEU P 577     -21.901   1.351 -10.910  0.00  0.00      PROA  
ATOM   1980    N VAL P 578     -22.160  -0.281  -9.415  0.00  0.00      PROA  
ATOM   1981   HN VAL P 578     -22.100  -0.464  -8.437  0.00  0.00      PROA  
ATOM   1982   CA VAL P 578     -22.125  -1.441 -10.308  0.00  0.00      PROA  
ATOM   1983   HA VAL P 578     -21.381  -1.226 -11.061  0.00  0.00      PROA  
ATOM   1984   CB VAL P 578     -21.610  -2.686  -9.688  0.00  0.00      PROA  
ATOM   1985   HB VAL P 578     -22.306  -3.037  -8.896  0.00  0.00      PROA  
ATOM   1986  CG1 VAL P 578     -21.604  -3.848 -10.707  0.00  0.00      PROA  
ATOM   1987 HG11 VAL P 578     -22.593  -4.339 -10.833  0.00  0.00      PROA  
ATOM   1988 HG12 VAL P 578     -20.841  -4.627 -10.494  0.00  0.00      PROA  
ATOM   1989 HG13 VAL P 578     -21.295  -3.411 -11.681  0.00  0.00      PROA  
ATOM   1990  CG2 VAL P 578     -20.224  -2.647  -9.063  0.00  0.00      PROA  
ATOM   1991 HG21 VAL P 578     -19.965  -1.682  -8.575  0.00  0.00      PROA  
ATOM   1992 HG22 VAL P 578     -19.450  -2.879  -9.826  0.00  0.00      PROA  
ATOM   1993 HG23 VAL P 578     -20.056  -3.368  -8.235  0.00  0.00      PROA  
ATOM   1994    C VAL P 578     -23.438  -1.569 -11.154  0.00  0.00      PROA  
ATOM   1995    O VAL P 578     -23.365  -1.748 -12.334  0.00  0.00      PROA  
ATOM   1996    N ALA P 579     -24.647  -1.326 -10.580  0.00  0.00      PROA  
ATOM   1997   HN ALA P 579     -24.769  -1.024  -9.637  0.00  0.00      PROA  
ATOM   1998   CA ALA P 579     -25.921  -1.601 -11.299  0.00  0.00      PROA  
ATOM   1999   HA ALA P 579     -25.696  -2.338 -12.055  0.00  0.00      PROA  
ATOM   2000   CB ALA P 579     -27.048  -2.176 -10.423  0.00  0.00      PROA  
ATOM   2001  HB1 ALA P 579     -26.579  -2.972  -9.806  0.00  0.00      PROA  
ATOM   2002  HB2 ALA P 579     -27.988  -2.494 -10.922  0.00  0.00      PROA  
ATOM   2003  HB3 ALA P 579     -27.329  -1.384  -9.696  0.00  0.00      PROA  
ATOM   2004    C ALA P 579     -26.531  -0.275 -11.936  0.00  0.00      PROA  
ATOM   2005    O ALA P 579     -27.579  -0.356 -12.596  0.00  0.00      PROA  
ATOM   2006    N THR P 580     -25.759   0.838 -11.907  0.00  0.00      PROA  
ATOM   2007   HN THR P 580     -25.020   0.917 -11.242  0.00  0.00      PROA  
ATOM   2008   CA THR P 580     -25.998   2.001 -12.815  0.00  0.00      PROA  
ATOM   2009   HA THR P 580     -26.966   1.921 -13.287  0.00  0.00      PROA  
ATOM   2010   CB THR P 580     -25.968   3.348 -12.017  0.00  0.00      PROA  
ATOM   2011   HB THR P 580     -25.912   4.154 -12.779  0.00  0.00      PROA  
ATOM   2012  OG1 THR P 580     -25.071   3.313 -10.999  0.00  0.00      PROA  
ATOM   2013  HG1 THR P 580     -25.440   2.629 -10.437  0.00  0.00      PROA  
ATOM   2014  CG2 THR P 580     -27.388   3.466 -11.357  0.00  0.00      PROA  
ATOM   2015 HG21 THR P 580     -27.470   4.293 -10.620  0.00  0.00      PROA  
ATOM   2016 HG22 THR P 580     -27.562   2.545 -10.760  0.00  0.00      PROA  
ATOM   2017 HG23 THR P 580     -28.213   3.679 -12.070  0.00  0.00      PROA  
ATOM   2018    C THR P 580     -24.967   2.011 -13.949  0.00  0.00      PROA  
ATOM   2019    O THR P 580     -24.924   3.016 -14.601  0.00  0.00      PROA  
ATOM   2020    N ASP P 581     -24.205   0.896 -14.191  0.00  0.00      PROA  
ATOM   2021   HN ASP P 581     -24.423   0.170 -13.543  0.00  0.00      PROA  
ATOM   2022   CA ASP P 581     -23.098   0.771 -15.097  0.00  0.00      PROA  
ATOM   2023   HA ASP P 581     -22.553  -0.107 -14.782  0.00  0.00      PROA  
ATOM   2024   CB ASP P 581     -23.575   0.750 -16.585  0.00  0.00      PROA  
ATOM   2025  HB1 ASP P 581     -22.811   0.495 -17.350  0.00  0.00      PROA  
ATOM   2026  HB2 ASP P 581     -23.912   1.746 -16.942  0.00  0.00      PROA  
ATOM   2027   CG ASP P 581     -24.728  -0.217 -16.842  0.00  0.00      PROA  
ATOM   2028  OD1 ASP P 581     -25.190  -0.148 -18.027  0.00  0.00      PROA  
ATOM   2029  OD2 ASP P 581     -25.109  -1.130 -16.074  0.00  0.00      PROA  
ATOM   2030    C ASP P 581     -22.087   1.980 -14.924  0.00  0.00      PROA  
ATOM   2031    O ASP P 581     -21.534   2.427 -15.917  0.00  0.00      PROA  
ATOM   2032    N ALA P 582     -21.812   2.509 -13.647  0.00  0.00      PROA  
ATOM   2033   HN ALA P 582     -22.236   1.954 -12.936  0.00  0.00      PROA  
ATOM   2034   CA ALA P 582     -21.131   3.779 -13.316  0.00  0.00      PROA  
ATOM   2035   HA ALA P 582     -20.913   4.256 -14.260  0.00  0.00      PROA  
ATOM   2036   CB ALA P 582     -21.995   4.623 -12.301  0.00  0.00      PROA  
ATOM   2037  HB1 ALA P 582     -23.029   4.618 -12.706  0.00  0.00      PROA  
ATOM   2038  HB2 ALA P 582     -21.580   5.650 -12.214  0.00  0.00      PROA  
ATOM   2039  HB3 ALA P 582     -22.163   4.027 -11.379  0.00  0.00      PROA  
ATOM   2040    C ALA P 582     -19.762   3.376 -12.679  0.00  0.00      PROA  
ATOM   2041    O ALA P 582     -19.069   4.250 -12.137  0.00  0.00      PROA  
ATOM   2042    N SER P 583     -19.222   2.161 -12.725  0.00  0.00      PROA  
ATOM   2043   HN SER P 583     -19.725   1.493 -13.268  0.00  0.00      PROA  
ATOM   2044   CA SER P 583     -17.962   1.850 -11.977  0.00  0.00      PROA  
ATOM   2045   HA SER P 583     -18.085   2.169 -10.952  0.00  0.00      PROA  
ATOM   2046   CB SER P 583     -17.795   0.287 -11.926  0.00  0.00      PROA  
ATOM   2047  HB1 SER P 583     -16.908  -0.007 -11.325  0.00  0.00      PROA  
ATOM   2048  HB2 SER P 583     -17.546  -0.048 -12.956  0.00  0.00      PROA  
ATOM   2049   OG SER P 583     -18.949  -0.225 -11.260  0.00  0.00      PROA  
ATOM   2050  HG1 SER P 583     -19.650   0.378 -11.517  0.00  0.00      PROA  
ATOM   2051    C SER P 583     -16.619   2.379 -12.598  0.00  0.00      PROA  
ATOM   2052    O SER P 583     -15.596   2.549 -12.014  0.00  0.00      PROA  
ATOM   2053    N SER P 584     -16.748   2.645 -13.930  0.00  0.00      PROA  
ATOM   2054   HN SER P 584     -17.644   2.672 -14.367  0.00  0.00      PROA  
ATOM   2055   CA SER P 584     -15.631   3.039 -14.768  0.00  0.00      PROA  
ATOM   2056   HA SER P 584     -14.738   2.549 -14.407  0.00  0.00      PROA  
ATOM   2057   CB SER P 584     -15.860   2.662 -16.223  0.00  0.00      PROA  
ATOM   2058  HB1 SER P 584     -15.023   2.889 -16.918  0.00  0.00      PROA  
ATOM   2059  HB2 SER P 584     -16.748   3.200 -16.619  0.00  0.00      PROA  
ATOM   2060   OG SER P 584     -16.011   1.278 -16.411  0.00  0.00      PROA  
ATOM   2061  HG1 SER P 584     -16.311   1.115 -17.308  0.00  0.00      PROA  
ATOM   2062    C SER P 584     -15.435   4.582 -14.619  0.00  0.00      PROA  
ATOM   2063    O SER P 584     -14.499   5.076 -15.307  0.00  0.00      PROA  
ATOM   2064    N LEU P 585     -16.216   5.369 -13.839  0.00  0.00      PROA  
ATOM   2065   HN LEU P 585     -16.917   4.914 -13.295  0.00  0.00      PROA  
ATOM   2066   CA LEU P 585     -16.404   6.819 -13.890  0.00  0.00      PROA  
ATOM   2067   HA LEU P 585     -16.735   6.978 -14.906  0.00  0.00      PROA  
ATOM   2068   CB LEU P 585     -17.547   7.228 -13.012  0.00  0.00      PROA  
ATOM   2069  HB1 LEU P 585     -17.428   6.742 -12.020  0.00  0.00      PROA  
ATOM   2070  HB2 LEU P 585     -18.505   6.845 -13.424  0.00  0.00      PROA  
ATOM   2071   CG LEU P 585     -17.863   8.772 -12.767  0.00  0.00      PROA  
ATOM   2072   HG LEU P 585     -16.970   9.269 -12.331  0.00  0.00      PROA  
ATOM   2073  CD1 LEU P 585     -18.024   9.393 -14.229  0.00  0.00      PROA  
ATOM   2074 HD11 LEU P 585     -17.110   9.021 -14.740  0.00  0.00      PROA  
ATOM   2075 HD12 LEU P 585     -18.083  10.494 -14.098  0.00  0.00      PROA  
ATOM   2076 HD13 LEU P 585     -19.020   9.071 -14.600  0.00  0.00      PROA  
ATOM   2077  CD2 LEU P 585     -19.081   8.996 -11.808  0.00  0.00      PROA  
ATOM   2078 HD21 LEU P 585     -19.381  10.054 -11.652  0.00  0.00      PROA  
ATOM   2079 HD22 LEU P 585     -18.743   8.698 -10.793  0.00  0.00      PROA  
ATOM   2080 HD23 LEU P 585     -19.949   8.422 -12.196  0.00  0.00      PROA  
ATOM   2081    C LEU P 585     -15.159   7.556 -13.531  0.00  0.00      PROA  
ATOM   2082    O LEU P 585     -14.770   8.590 -14.103  0.00  0.00      PROA  
ATOM   2083    N VAL P 586     -14.337   7.075 -12.567  0.00  0.00      PROA  
ATOM   2084   HN VAL P 586     -14.569   6.211 -12.125  0.00  0.00      PROA  
ATOM   2085   CA VAL P 586     -13.082   7.666 -12.219  0.00  0.00      PROA  
ATOM   2086   HA VAL P 586     -13.021   8.703 -12.515  0.00  0.00      PROA  
ATOM   2087   CB VAL P 586     -12.848   7.688 -10.734  0.00  0.00      PROA  
ATOM   2088   HB VAL P 586     -11.892   8.216 -10.531  0.00  0.00      PROA  
ATOM   2089  CG1 VAL P 586     -14.033   8.574 -10.078  0.00  0.00      PROA  
ATOM   2090 HG11 VAL P 586     -13.657   8.979  -9.114  0.00  0.00      PROA  
ATOM   2091 HG12 VAL P 586     -14.939   7.961  -9.885  0.00  0.00      PROA  
ATOM   2092 HG13 VAL P 586     -14.418   9.460 -10.627  0.00  0.00      PROA  
ATOM   2093  CG2 VAL P 586     -12.807   6.370  -9.951  0.00  0.00      PROA  
ATOM   2094 HG21 VAL P 586     -13.795   5.861  -9.949  0.00  0.00      PROA  
ATOM   2095 HG22 VAL P 586     -12.558   6.534  -8.881  0.00  0.00      PROA  
ATOM   2096 HG23 VAL P 586     -12.117   5.622 -10.397  0.00  0.00      PROA  
ATOM   2097    C VAL P 586     -11.927   7.010 -13.012  0.00  0.00      PROA  
ATOM   2098    O VAL P 586     -10.774   7.416 -12.879  0.00  0.00      PROA  
ATOM   2099    N CYS P 587     -12.172   6.058 -13.931  0.00  0.00      PROA  
ATOM   2100   HN CYS P 587     -13.080   5.699 -14.131  0.00  0.00      PROA  
ATOM   2101   CA CYS P 587     -11.078   5.355 -14.611  0.00  0.00      PROA  
ATOM   2102   HA CYS P 587     -10.297   5.206 -13.880  0.00  0.00      PROA  
ATOM   2103   CB CYS P 587     -11.481   3.931 -15.003  0.00  0.00      PROA  
ATOM   2104  HB1 CYS P 587     -10.643   3.402 -15.504  0.00  0.00      PROA  
ATOM   2105  HB2 CYS P 587     -12.328   3.896 -15.720  0.00  0.00      PROA  
ATOM   2106   SG CYS P 587     -11.762   3.018 -13.411  0.00  0.00      PROA  
ATOM   2107  HG1 CYS P 587     -10.450   2.904 -13.271  0.00  0.00      PROA  
ATOM   2108    C CYS P 587     -10.615   6.127 -15.779  0.00  0.00      PROA  
ATOM   2109    O CYS P 587      -9.499   5.896 -16.271  0.00  0.00      PROA  
ATOM   2110    N TYR P 588     -11.370   7.154 -16.306  0.00  0.00      PROA  
ATOM   2111   HN TYR P 588     -12.326   7.175 -16.025  0.00  0.00      PROA  
ATOM   2112   CA TYR P 588     -11.003   7.869 -17.465  0.00  0.00      PROA  
ATOM   2113   HA TYR P 588     -10.322   7.282 -18.063  0.00  0.00      PROA  
ATOM   2114   CB TYR P 588     -12.308   8.182 -18.247  0.00  0.00      PROA  
ATOM   2115  HB1 TYR P 588     -12.203   9.031 -18.956  0.00  0.00      PROA  
ATOM   2116  HB2 TYR P 588     -13.031   8.582 -17.505  0.00  0.00      PROA  
ATOM   2117   CG TYR P 588     -12.877   7.012 -18.918  0.00  0.00      PROA  
ATOM   2118  CD1 TYR P 588     -13.944   6.289 -18.388  0.00  0.00      PROA  
ATOM   2119  HD1 TYR P 588     -14.232   6.654 -17.414  0.00  0.00      PROA  
ATOM   2120  CE1 TYR P 588     -14.371   5.067 -18.923  0.00  0.00      PROA  
ATOM   2121  HE1 TYR P 588     -15.248   4.626 -18.471  0.00  0.00      PROA  
ATOM   2122   CZ TYR P 588     -13.815   4.641 -20.110  0.00  0.00      PROA  
ATOM   2123   OH TYR P 588     -14.287   3.441 -20.834  0.00  0.00      PROA  
ATOM   2124   HH TYR P 588     -15.112   3.166 -20.428  0.00  0.00      PROA  
ATOM   2125  CD2 TYR P 588     -12.274   6.572 -20.115  0.00  0.00      PROA  
ATOM   2126  HD2 TYR P 588     -11.387   7.080 -20.465  0.00  0.00      PROA  
ATOM   2127  CE2 TYR P 588     -12.777   5.391 -20.735  0.00  0.00      PROA  
ATOM   2128  HE2 TYR P 588     -12.327   4.994 -21.633  0.00  0.00      PROA  
ATOM   2129    C TYR P 588     -10.293   9.096 -17.022  0.00  0.00      PROA  
ATOM   2130    O TYR P 588     -10.269  10.033 -17.810  0.00  0.00      PROA  
ATOM   2131    N ILE P 589      -9.683   9.176 -15.793  0.00  0.00      PROA  
ATOM   2132   HN ILE P 589      -9.640   8.338 -15.254  0.00  0.00      PROA  
ATOM   2133   CA ILE P 589      -8.756  10.333 -15.415  0.00  0.00      PROA  
ATOM   2134   HA ILE P 589      -9.390  11.200 -15.521  0.00  0.00      PROA  
ATOM   2135   CB ILE P 589      -8.159  10.230 -14.020  0.00  0.00      PROA  
ATOM   2136   HB ILE P 589      -7.426  11.043 -13.832  0.00  0.00      PROA  
ATOM   2137  CG2 ILE P 589      -9.369  10.291 -13.067  0.00  0.00      PROA  
ATOM   2138 HG21 ILE P 589      -9.053  10.097 -12.020  0.00  0.00      PROA  
ATOM   2139 HG22 ILE P 589     -10.257   9.693 -13.365  0.00  0.00      PROA  
ATOM   2140 HG23 ILE P 589      -9.591  11.377 -13.143  0.00  0.00      PROA  
ATOM   2141  CG1 ILE P 589      -7.341   8.845 -13.896  0.00  0.00      PROA  
ATOM   2142 HG11 ILE P 589      -6.586   8.783 -14.709  0.00  0.00      PROA  
ATOM   2143 HG12 ILE P 589      -8.036   8.038 -14.212  0.00  0.00      PROA  
ATOM   2144   CD ILE P 589      -6.628   8.751 -12.576  0.00  0.00      PROA  
ATOM   2145  HD1 ILE P 589      -5.801   8.009 -12.598  0.00  0.00      PROA  
ATOM   2146  HD2 ILE P 589      -7.255   8.619 -11.668  0.00  0.00      PROA  
ATOM   2147  HD3 ILE P 589      -6.099   9.725 -12.508  0.00  0.00      PROA  
ATOM   2148    C ILE P 589      -7.621  10.607 -16.383  0.00  0.00      PROA  
ATOM   2149    O ILE P 589      -7.249   9.845 -17.212  0.00  0.00      PROA  
ATOM   2150    N THR P 590      -6.908  11.771 -16.140  0.00  0.00      PROA  
ATOM   2151   HN THR P 590      -7.251  12.425 -15.470  0.00  0.00      PROA  
ATOM   2152   CA THR P 590      -5.827  12.273 -16.973  0.00  0.00      PROA  
ATOM   2153   HA THR P 590      -5.914  11.705 -17.887  0.00  0.00      PROA  
ATOM   2154   CB THR P 590      -5.793  13.787 -17.179  0.00  0.00      PROA  
ATOM   2155   HB THR P 590      -5.073  14.071 -17.977  0.00  0.00      PROA  
ATOM   2156  OG1 THR P 590      -5.528  14.620 -16.048  0.00  0.00      PROA  
ATOM   2157  HG1 THR P 590      -5.160  15.384 -16.498  0.00  0.00      PROA  
ATOM   2158  CG2 THR P 590      -7.143  14.133 -17.788  0.00  0.00      PROA  
ATOM   2159 HG21 THR P 590      -7.341  13.612 -18.749  0.00  0.00      PROA  
ATOM   2160 HG22 THR P 590      -7.043  15.179 -18.149  0.00  0.00      PROA  
ATOM   2161 HG23 THR P 590      -7.995  13.918 -17.108  0.00  0.00      PROA  
ATOM   2162    C THR P 590      -4.514  11.929 -16.296  0.00  0.00      PROA  
ATOM   2163    O THR P 590      -4.391  11.660 -15.119  0.00  0.00      PROA  
ATOM   2164    N ARG P 591      -3.452  12.015 -17.100  0.00  0.00      PROA  
ATOM   2165   HN ARG P 591      -3.559  12.201 -18.074  0.00  0.00      PROA  
ATOM   2166   CA ARG P 591      -2.080  11.722 -16.584  0.00  0.00      PROA  
ATOM   2167   HA ARG P 591      -2.088  10.772 -16.072  0.00  0.00      PROA  
ATOM   2168   CB ARG P 591      -1.069  11.548 -17.675  0.00  0.00      PROA  
ATOM   2169  HB1 ARG P 591      -1.097  12.435 -18.344  0.00  0.00      PROA  
ATOM   2170  HB2 ARG P 591      -1.453  10.617 -18.144  0.00  0.00      PROA  
ATOM   2171   CG ARG P 591       0.494  11.321 -17.350  0.00  0.00      PROA  
ATOM   2172  HG1 ARG P 591       0.883  12.235 -16.853  0.00  0.00      PROA  
ATOM   2173  HG2 ARG P 591       0.917  11.039 -18.337  0.00  0.00      PROA  
ATOM   2174   CD ARG P 591       0.733   9.993 -16.608  0.00  0.00      PROA  
ATOM   2175  HD1 ARG P 591       0.695   9.173 -17.356  0.00  0.00      PROA  
ATOM   2176  HD2 ARG P 591       0.092   9.837 -15.715  0.00  0.00      PROA  
ATOM   2177   NE ARG P 591       2.118  10.130 -16.075  0.00  0.00      PROA  
ATOM   2178   HE ARG P 591       2.543  10.997 -15.816  0.00  0.00      PROA  
ATOM   2179   CZ ARG P 591       2.880   9.132 -15.725  0.00  0.00      PROA  
ATOM   2180  NH1 ARG P 591       2.445   7.908 -15.794  0.00  0.00      PROA  
ATOM   2181 HH11 ARG P 591       1.487   7.659 -15.936  0.00  0.00      PROA  
ATOM   2182 HH12 ARG P 591       3.088   7.283 -15.351  0.00  0.00      PROA  
ATOM   2183  NH2 ARG P 591       4.086   9.341 -15.353  0.00  0.00      PROA  
ATOM   2184 HH21 ARG P 591       4.228  10.175 -14.819  0.00  0.00      PROA  
ATOM   2185 HH22 ARG P 591       4.681   8.581 -15.091  0.00  0.00      PROA  
ATOM   2186    C ARG P 591      -1.514  12.744 -15.531  0.00  0.00      PROA  
ATOM   2187    O ARG P 591      -0.888  12.414 -14.533  0.00  0.00      PROA  
ATOM   2188    N PHE P 592      -1.936  13.998 -15.662  0.00  0.00      PROA  
ATOM   2189   HN PHE P 592      -2.365  14.266 -16.521  0.00  0.00      PROA  
ATOM   2190   CA PHE P 592      -1.661  15.056 -14.604  0.00  0.00      PROA  
ATOM   2191   HA PHE P 592      -0.595  15.185 -14.493  0.00  0.00      PROA  
ATOM   2192   CB PHE P 592      -2.298  16.385 -15.176  0.00  0.00      PROA  
ATOM   2193  HB1 PHE P 592      -3.378  16.221 -15.381  0.00  0.00      PROA  
ATOM   2194  HB2 PHE P 592      -1.733  16.735 -16.066  0.00  0.00      PROA  
ATOM   2195   CG PHE P 592      -2.332  17.466 -14.198  0.00  0.00      PROA  
ATOM   2196  CD1 PHE P 592      -3.460  17.730 -13.365  0.00  0.00      PROA  
ATOM   2197  HD1 PHE P 592      -4.226  16.971 -13.311  0.00  0.00      PROA  
ATOM   2198  CE1 PHE P 592      -3.426  18.789 -12.448  0.00  0.00      PROA  
ATOM   2199  HE1 PHE P 592      -4.232  19.015 -11.765  0.00  0.00      PROA  
ATOM   2200   CZ PHE P 592      -2.342  19.644 -12.385  0.00  0.00      PROA  
ATOM   2201   HZ PHE P 592      -2.297  20.388 -11.604  0.00  0.00      PROA  
ATOM   2202  CD2 PHE P 592      -1.313  18.345 -14.093  0.00  0.00      PROA  
ATOM   2203  HD2 PHE P 592      -0.485  18.164 -14.764  0.00  0.00      PROA  
ATOM   2204  CE2 PHE P 592      -1.265  19.392 -13.196  0.00  0.00      PROA  
ATOM   2205  HE2 PHE P 592      -0.508  20.163 -13.190  0.00  0.00      PROA  
ATOM   2206    C PHE P 592      -2.226  14.660 -13.189  0.00  0.00      PROA  
ATOM   2207    O PHE P 592      -1.474  14.733 -12.184  0.00  0.00      PROA  
ATOM   2208    N THR P 593      -3.536  14.245 -13.186  0.00  0.00      PROA  
ATOM   2209   HN THR P 593      -4.040  14.471 -14.016  0.00  0.00      PROA  
ATOM   2210   CA THR P 593      -4.248  13.566 -12.082  0.00  0.00      PROA  
ATOM   2211   HA THR P 593      -4.179  14.205 -11.213  0.00  0.00      PROA  
ATOM   2212   CB THR P 593      -5.793  13.252 -12.155  0.00  0.00      PROA  
ATOM   2213   HB THR P 593      -5.969  12.406 -12.853  0.00  0.00      PROA  
ATOM   2214  OG1 THR P 593      -6.453  14.385 -12.720  0.00  0.00      PROA  
ATOM   2215  HG1 THR P 593      -6.152  14.430 -13.631  0.00  0.00      PROA  
ATOM   2216  CG2 THR P 593      -6.422  13.093 -10.752  0.00  0.00      PROA  
ATOM   2217 HG21 THR P 593      -6.283  13.969 -10.083  0.00  0.00      PROA  
ATOM   2218 HG22 THR P 593      -6.016  12.188 -10.253  0.00  0.00      PROA  
ATOM   2219 HG23 THR P 593      -7.517  13.014 -10.922  0.00  0.00      PROA  
ATOM   2220    C THR P 593      -3.586  12.339 -11.541  0.00  0.00      PROA  
ATOM   2221    O THR P 593      -3.352  12.162 -10.383  0.00  0.00      PROA  
ATOM   2222    N GLU P 594      -3.238  11.390 -12.557  0.00  0.00      PROA  
ATOM   2223   HN GLU P 594      -3.614  11.550 -13.466  0.00  0.00      PROA  
ATOM   2224   CA GLU P 594      -2.644  10.019 -12.442  0.00  0.00      PROA  
ATOM   2225   HA GLU P 594      -3.249   9.381 -11.815  0.00  0.00      PROA  
ATOM   2226   CB GLU P 594      -2.501   9.281 -13.793  0.00  0.00      PROA  
ATOM   2227  HB1 GLU P 594      -1.799   9.826 -14.459  0.00  0.00      PROA  
ATOM   2228  HB2 GLU P 594      -3.495   9.347 -14.285  0.00  0.00      PROA  
ATOM   2229   CG GLU P 594      -2.182   7.835 -13.602  0.00  0.00      PROA  
ATOM   2230  HG1 GLU P 594      -3.132   7.334 -13.314  0.00  0.00      PROA  
ATOM   2231  HG2 GLU P 594      -1.455   7.633 -12.787  0.00  0.00      PROA  
ATOM   2232   CD GLU P 594      -1.554   7.186 -14.875  0.00  0.00      PROA  
ATOM   2233  OE1 GLU P 594      -0.272   7.316 -14.952  0.00  0.00      PROA  
ATOM   2234  OE2 GLU P 594      -2.217   6.687 -15.823  0.00  0.00      PROA  
ATOM   2235    C GLU P 594      -1.357  10.110 -11.768  0.00  0.00      PROA  
ATOM   2236    O GLU P 594      -1.015   9.423 -10.833  0.00  0.00      PROA  
ATOM   2237    N GLU P 595      -0.597  11.120 -12.233  0.00  0.00      PROA  
ATOM   2238   HN GLU P 595      -0.934  11.712 -12.961  0.00  0.00      PROA  
ATOM   2239   CA GLU P 595       0.770  11.328 -11.786  0.00  0.00      PROA  
ATOM   2240   HA GLU P 595       1.275  10.376 -11.859  0.00  0.00      PROA  
ATOM   2241   CB GLU P 595       1.608  12.242 -12.704  0.00  0.00      PROA  
ATOM   2242  HB1 GLU P 595       1.287  13.297 -12.569  0.00  0.00      PROA  
ATOM   2243  HB2 GLU P 595       1.404  11.956 -13.759  0.00  0.00      PROA  
ATOM   2244   CG GLU P 595       3.094  12.279 -12.367  0.00  0.00      PROA  
ATOM   2245  HG1 GLU P 595       3.324  11.290 -11.916  0.00  0.00      PROA  
ATOM   2246  HG2 GLU P 595       3.270  13.076 -11.613  0.00  0.00      PROA  
ATOM   2247   CD GLU P 595       3.990  12.471 -13.525  0.00  0.00      PROA  
ATOM   2248  OE1 GLU P 595       3.989  13.614 -14.108  0.00  0.00      PROA  
ATOM   2249  OE2 GLU P 595       4.719  11.544 -13.990  0.00  0.00      PROA  
ATOM   2250    C GLU P 595       0.827  11.921 -10.459  0.00  0.00      PROA  
ATOM   2251    O GLU P 595       1.610  11.528  -9.546  0.00  0.00      PROA  
ATOM   2252    N ALA P 596      -0.096  12.925 -10.137  0.00  0.00      PROA  
ATOM   2253   HN ALA P 596      -0.711  13.234 -10.858  0.00  0.00      PROA  
ATOM   2254   CA ALA P 596      -0.279  13.642  -8.839  0.00  0.00      PROA  
ATOM   2255   HA ALA P 596       0.682  14.044  -8.552  0.00  0.00      PROA  
ATOM   2256   CB ALA P 596      -1.171  14.878  -9.106  0.00  0.00      PROA  
ATOM   2257  HB1 ALA P 596      -1.363  15.446  -8.170  0.00  0.00      PROA  
ATOM   2258  HB2 ALA P 596      -2.141  14.529  -9.518  0.00  0.00      PROA  
ATOM   2259  HB3 ALA P 596      -0.563  15.586  -9.708  0.00  0.00      PROA  
ATOM   2260    C ALA P 596      -0.785  12.797  -7.676  0.00  0.00      PROA  
ATOM   2261    O ALA P 596      -0.287  13.031  -6.568  0.00  0.00      PROA  
ATOM   2262    N PHE P 597      -1.712  11.898  -7.983  0.00  0.00      PROA  
ATOM   2263   HN PHE P 597      -2.049  11.930  -8.921  0.00  0.00      PROA  
ATOM   2264   CA PHE P 597      -2.126  10.867  -7.117  0.00  0.00      PROA  
ATOM   2265   HA PHE P 597      -2.423  11.409  -6.231  0.00  0.00      PROA  
ATOM   2266   CB PHE P 597      -3.361  10.215  -7.869  0.00  0.00      PROA  
ATOM   2267  HB1 PHE P 597      -3.073   9.643  -8.777  0.00  0.00      PROA  
ATOM   2268  HB2 PHE P 597      -4.001  11.104  -8.053  0.00  0.00      PROA  
ATOM   2269   CG PHE P 597      -4.155   9.322  -6.952  0.00  0.00      PROA  
ATOM   2270  CD1 PHE P 597      -5.357   9.669  -6.403  0.00  0.00      PROA  
ATOM   2271  HD1 PHE P 597      -5.666  10.694  -6.544  0.00  0.00      PROA  
ATOM   2272  CE1 PHE P 597      -6.132   8.723  -5.763  0.00  0.00      PROA  
ATOM   2273  HE1 PHE P 597      -7.106   8.933  -5.346  0.00  0.00      PROA  
ATOM   2274   CZ PHE P 597      -5.620   7.459  -5.537  0.00  0.00      PROA  
ATOM   2275   HZ PHE P 597      -6.197   6.677  -5.067  0.00  0.00      PROA  
ATOM   2276  CD2 PHE P 597      -3.643   7.957  -6.852  0.00  0.00      PROA  
ATOM   2277  HD2 PHE P 597      -2.731   7.585  -7.295  0.00  0.00      PROA  
ATOM   2278  CE2 PHE P 597      -4.376   7.072  -6.126  0.00  0.00      PROA  
ATOM   2279  HE2 PHE P 597      -4.191   6.011  -6.039  0.00  0.00      PROA  
ATOM   2280    C PHE P 597      -1.016   9.926  -6.729  0.00  0.00      PROA  
ATOM   2281    O PHE P 597      -0.685   9.765  -5.601  0.00  0.00      PROA  
ATOM   2282    N ALA P 598      -0.335   9.388  -7.718  0.00  0.00      PROA  
ATOM   2283   HN ALA P 598      -0.542   9.767  -8.617  0.00  0.00      PROA  
ATOM   2284   CA ALA P 598       0.840   8.498  -7.641  0.00  0.00      PROA  
ATOM   2285   HA ALA P 598       0.446   7.642  -7.114  0.00  0.00      PROA  
ATOM   2286   CB ALA P 598       1.265   7.830  -8.970  0.00  0.00      PROA  
ATOM   2287  HB1 ALA P 598       1.526   6.758  -8.843  0.00  0.00      PROA  
ATOM   2288  HB2 ALA P 598       2.148   8.407  -9.320  0.00  0.00      PROA  
ATOM   2289  HB3 ALA P 598       0.375   7.801  -9.634  0.00  0.00      PROA  
ATOM   2290    C ALA P 598       2.090   9.073  -6.944  0.00  0.00      PROA  
ATOM   2291    O ALA P 598       2.653   8.553  -5.980  0.00  0.00      PROA  
ATOM   2292    N SER P 599       2.482  10.343  -7.233  0.00  0.00      PROA  
ATOM   2293   HN SER P 599       2.008  10.844  -7.953  0.00  0.00      PROA  
ATOM   2294   CA SER P 599       3.567  11.021  -6.499  0.00  0.00      PROA  
ATOM   2295   HA SER P 599       4.450  10.402  -6.437  0.00  0.00      PROA  
ATOM   2296   CB SER P 599       3.892  12.267  -7.282  0.00  0.00      PROA  
ATOM   2297  HB1 SER P 599       2.990  12.903  -7.406  0.00  0.00      PROA  
ATOM   2298  HB2 SER P 599       4.207  12.009  -8.316  0.00  0.00      PROA  
ATOM   2299   OG SER P 599       5.005  12.994  -6.682  0.00  0.00      PROA  
ATOM   2300  HG1 SER P 599       5.730  12.742  -7.258  0.00  0.00      PROA  
ATOM   2301    C SER P 599       3.231  11.333  -5.052  0.00  0.00      PROA  
ATOM   2302    O SER P 599       4.048  10.982  -4.152  0.00  0.00      PROA  
ATOM   2303    N LEU P 600       2.064  11.938  -4.763  0.00  0.00      PROA  
ATOM   2304   HN LEU P 600       1.396  12.299  -5.409  0.00  0.00      PROA  
ATOM   2305   CA LEU P 600       1.710  12.231  -3.411  0.00  0.00      PROA  
ATOM   2306   HA LEU P 600       2.570  12.664  -2.922  0.00  0.00      PROA  
ATOM   2307   CB LEU P 600       0.440  13.168  -3.416  0.00  0.00      PROA  
ATOM   2308  HB1 LEU P 600      -0.412  12.556  -3.782  0.00  0.00      PROA  
ATOM   2309  HB2 LEU P 600       0.588  14.082  -4.032  0.00  0.00      PROA  
ATOM   2310   CG LEU P 600      -0.059  13.767  -2.123  0.00  0.00      PROA  
ATOM   2311   HG LEU P 600      -0.620  14.701  -2.343  0.00  0.00      PROA  
ATOM   2312  CD1 LEU P 600      -1.037  12.883  -1.330  0.00  0.00      PROA  
ATOM   2313 HD11 LEU P 600      -0.479  12.101  -0.772  0.00  0.00      PROA  
ATOM   2314 HD12 LEU P 600      -1.696  12.293  -2.003  0.00  0.00      PROA  
ATOM   2315 HD13 LEU P 600      -1.606  13.495  -0.598  0.00  0.00      PROA  
ATOM   2316  CD2 LEU P 600       1.055  14.366  -1.202  0.00  0.00      PROA  
ATOM   2317 HD21 LEU P 600       1.945  13.701  -1.194  0.00  0.00      PROA  
ATOM   2318 HD22 LEU P 600       0.676  14.517  -0.169  0.00  0.00      PROA  
ATOM   2319 HD23 LEU P 600       1.440  15.265  -1.731  0.00  0.00      PROA  
ATOM   2320    C LEU P 600       1.383  11.010  -2.499  0.00  0.00      PROA  
ATOM   2321    O LEU P 600       1.602  10.990  -1.269  0.00  0.00      PROA  
ATOM   2322    N ILE P 601       0.744  10.017  -3.057  0.00  0.00      PROA  
ATOM   2323   HN ILE P 601       0.485  10.151  -4.011  0.00  0.00      PROA  
ATOM   2324   CA ILE P 601       0.465   8.817  -2.381  0.00  0.00      PROA  
ATOM   2325   HA ILE P 601       0.095   9.146  -1.421  0.00  0.00      PROA  
ATOM   2326   CB ILE P 601      -0.758   8.053  -2.974  0.00  0.00      PROA  
ATOM   2327   HB ILE P 601      -1.518   8.828  -3.213  0.00  0.00      PROA  
ATOM   2328  CG2 ILE P 601      -0.336   7.203  -4.187  0.00  0.00      PROA  
ATOM   2329 HG21 ILE P 601      -1.209   6.746  -4.699  0.00  0.00      PROA  
ATOM   2330 HG22 ILE P 601       0.303   6.340  -3.901  0.00  0.00      PROA  
ATOM   2331 HG23 ILE P 601       0.197   7.803  -4.956  0.00  0.00      PROA  
ATOM   2332  CG1 ILE P 601      -1.261   7.000  -1.912  0.00  0.00      PROA  
ATOM   2333 HG11 ILE P 601      -0.503   6.192  -1.823  0.00  0.00      PROA  
ATOM   2334 HG12 ILE P 601      -2.091   6.484  -2.439  0.00  0.00      PROA  
ATOM   2335   CD ILE P 601      -1.820   7.497  -0.571  0.00  0.00      PROA  
ATOM   2336  HD1 ILE P 601      -2.369   6.731   0.017  0.00  0.00      PROA  
ATOM   2337  HD2 ILE P 601      -2.574   8.279  -0.810  0.00  0.00      PROA  
ATOM   2338  HD3 ILE P 601      -1.079   7.927   0.136  0.00  0.00      PROA  
ATOM   2339    C ILE P 601       1.659   7.992  -1.907  0.00  0.00      PROA  
ATOM   2340    O ILE P 601       1.740   7.671  -0.756  0.00  0.00      PROA  
ATOM   2341    N CYS P 602       2.696   7.768  -2.801  0.00  0.00      PROA  
ATOM   2342   HN CYS P 602       2.690   8.141  -3.725  0.00  0.00      PROA  
ATOM   2343   CA CYS P 602       3.986   7.270  -2.486  0.00  0.00      PROA  
ATOM   2344   HA CYS P 602       3.810   6.350  -1.949  0.00  0.00      PROA  
ATOM   2345   CB CYS P 602       4.910   7.229  -3.713  0.00  0.00      PROA  
ATOM   2346  HB1 CYS P 602       5.938   6.867  -3.501  0.00  0.00      PROA  
ATOM   2347  HB2 CYS P 602       5.096   8.243  -4.128  0.00  0.00      PROA  
ATOM   2348   SG CYS P 602       4.498   6.213  -5.157  0.00  0.00      PROA  
ATOM   2349  HG1 CYS P 602       3.247   6.649  -5.190  0.00  0.00      PROA  
ATOM   2350    C CYS P 602       4.709   8.099  -1.487  0.00  0.00      PROA  
ATOM   2351    O CYS P 602       5.428   7.547  -0.618  0.00  0.00      PROA  
ATOM   2352    N ILE P 603       4.613   9.377  -1.601  0.00  0.00      PROA  
ATOM   2353   HN ILE P 603       4.069   9.808  -2.317  0.00  0.00      PROA  
ATOM   2354   CA ILE P 603       5.357  10.214  -0.688  0.00  0.00      PROA  
ATOM   2355   HA ILE P 603       6.314   9.741  -0.526  0.00  0.00      PROA  
ATOM   2356   CB ILE P 603       5.654  11.597  -1.258  0.00  0.00      PROA  
ATOM   2357   HB ILE P 603       4.809  12.021  -1.842  0.00  0.00      PROA  
ATOM   2358  CG2 ILE P 603       6.042  12.708  -0.259  0.00  0.00      PROA  
ATOM   2359 HG21 ILE P 603       6.644  12.313   0.587  0.00  0.00      PROA  
ATOM   2360 HG22 ILE P 603       5.060  12.978   0.184  0.00  0.00      PROA  
ATOM   2361 HG23 ILE P 603       6.375  13.676  -0.691  0.00  0.00      PROA  
ATOM   2362  CG1 ILE P 603       6.851  11.429  -2.260  0.00  0.00      PROA  
ATOM   2363 HG11 ILE P 603       6.714  10.436  -2.740  0.00  0.00      PROA  
ATOM   2364 HG12 ILE P 603       7.841  11.320  -1.768  0.00  0.00      PROA  
ATOM   2365   CD ILE P 603       6.992  12.472  -3.256  0.00  0.00      PROA  
ATOM   2366  HD1 ILE P 603       6.050  12.530  -3.843  0.00  0.00      PROA  
ATOM   2367  HD2 ILE P 603       7.617  12.072  -4.083  0.00  0.00      PROA  
ATOM   2368  HD3 ILE P 603       7.316  13.429  -2.794  0.00  0.00      PROA  
ATOM   2369    C ILE P 603       4.766  10.456   0.672  0.00  0.00      PROA  
ATOM   2370    O ILE P 603       5.380  10.646   1.756  0.00  0.00      PROA  
ATOM   2371    N ILE P 604       3.447  10.223   0.737  0.00  0.00      PROA  
ATOM   2372   HN ILE P 604       2.798  10.178  -0.019  0.00  0.00      PROA  
ATOM   2373   CA ILE P 604       2.781  10.101   2.081  0.00  0.00      PROA  
ATOM   2374   HA ILE P 604       3.115  10.855   2.778  0.00  0.00      PROA  
ATOM   2375   CB ILE P 604       1.233  10.117   2.017  0.00  0.00      PROA  
ATOM   2376   HB ILE P 604       0.908   9.540   1.124  0.00  0.00      PROA  
ATOM   2377  CG2 ILE P 604       0.534   9.379   3.186  0.00  0.00      PROA  
ATOM   2378 HG21 ILE P 604      -0.573   9.470   3.135  0.00  0.00      PROA  
ATOM   2379 HG22 ILE P 604       0.855   9.927   4.097  0.00  0.00      PROA  
ATOM   2380 HG23 ILE P 604       0.718   8.299   3.368  0.00  0.00      PROA  
ATOM   2381  CG1 ILE P 604       0.742  11.664   1.841  0.00  0.00      PROA  
ATOM   2382 HG11 ILE P 604      -0.298  11.607   1.453  0.00  0.00      PROA  
ATOM   2383 HG12 ILE P 604       1.365  12.043   1.004  0.00  0.00      PROA  
ATOM   2384   CD ILE P 604       0.717  12.578   3.104  0.00  0.00      PROA  
ATOM   2385  HD1 ILE P 604       0.380  13.598   2.821  0.00  0.00      PROA  
ATOM   2386  HD2 ILE P 604       1.689  12.689   3.629  0.00  0.00      PROA  
ATOM   2387  HD3 ILE P 604       0.009  12.085   3.804  0.00  0.00      PROA  
ATOM   2388    C ILE P 604       3.245   8.822   2.843  0.00  0.00      PROA  
ATOM   2389    O ILE P 604       3.514   8.897   4.026  0.00  0.00      PROA  
ATOM   2390    N PHE P 605       3.425   7.728   2.030  0.00  0.00      PROA  
ATOM   2391   HN PHE P 605       3.217   7.789   1.057  0.00  0.00      PROA  
ATOM   2392   CA PHE P 605       3.949   6.407   2.386  0.00  0.00      PROA  
ATOM   2393   HA PHE P 605       3.378   6.140   3.263  0.00  0.00      PROA  
ATOM   2394   CB PHE P 605       3.757   5.315   1.331  0.00  0.00      PROA  
ATOM   2395  HB1 PHE P 605       4.463   5.498   0.493  0.00  0.00      PROA  
ATOM   2396  HB2 PHE P 605       2.718   5.214   0.950  0.00  0.00      PROA  
ATOM   2397   CG PHE P 605       4.100   3.918   1.782  0.00  0.00      PROA  
ATOM   2398  CD1 PHE P 605       5.376   3.326   1.704  0.00  0.00      PROA  
ATOM   2399  HD1 PHE P 605       6.249   3.834   1.321  0.00  0.00      PROA  
ATOM   2400  CE1 PHE P 605       5.629   1.998   2.013  0.00  0.00      PROA  
ATOM   2401  HE1 PHE P 605       6.607   1.562   1.876  0.00  0.00      PROA  
ATOM   2402   CZ PHE P 605       4.565   1.285   2.510  0.00  0.00      PROA  
ATOM   2403   HZ PHE P 605       4.527   0.272   2.882  0.00  0.00      PROA  
ATOM   2404  CD2 PHE P 605       3.054   3.138   2.345  0.00  0.00      PROA  
ATOM   2405  HD2 PHE P 605       2.134   3.687   2.480  0.00  0.00      PROA  
ATOM   2406  CE2 PHE P 605       3.260   1.788   2.686  0.00  0.00      PROA  
ATOM   2407  HE2 PHE P 605       2.467   1.206   3.131  0.00  0.00      PROA  
ATOM   2408    C PHE P 605       5.343   6.618   2.915  0.00  0.00      PROA  
ATOM   2409    O PHE P 605       5.692   6.110   3.971  0.00  0.00      PROA  
ATOM   2410    N ILE P 606       6.193   7.404   2.237  0.00  0.00      PROA  
ATOM   2411   HN ILE P 606       5.982   7.675   1.301  0.00  0.00      PROA  
ATOM   2412   CA ILE P 606       7.539   7.726   2.789  0.00  0.00      PROA  
ATOM   2413   HA ILE P 606       7.993   6.800   3.108  0.00  0.00      PROA  
ATOM   2414   CB ILE P 606       8.357   8.557   1.760  0.00  0.00      PROA  
ATOM   2415   HB ILE P 606       7.787   9.455   1.440  0.00  0.00      PROA  
ATOM   2416  CG2 ILE P 606       9.745   8.978   2.236  0.00  0.00      PROA  
ATOM   2417 HG21 ILE P 606      10.175   9.776   1.594  0.00  0.00      PROA  
ATOM   2418 HG22 ILE P 606      10.440   8.115   2.157  0.00  0.00      PROA  
ATOM   2419 HG23 ILE P 606       9.948   9.390   3.247  0.00  0.00      PROA  
ATOM   2420  CG1 ILE P 606       8.524   7.670   0.492  0.00  0.00      PROA  
ATOM   2421 HG11 ILE P 606       7.585   7.126   0.256  0.00  0.00      PROA  
ATOM   2422 HG12 ILE P 606       9.223   6.861   0.796  0.00  0.00      PROA  
ATOM   2423   CD ILE P 606       9.017   8.355  -0.831  0.00  0.00      PROA  
ATOM   2424  HD1 ILE P 606       9.944   8.958  -0.726  0.00  0.00      PROA  
ATOM   2425  HD2 ILE P 606       8.182   8.975  -1.221  0.00  0.00      PROA  
ATOM   2426  HD3 ILE P 606       9.211   7.592  -1.616  0.00  0.00      PROA  
ATOM   2427    C ILE P 606       7.476   8.608   4.024  0.00  0.00      PROA  
ATOM   2428    O ILE P 606       8.245   8.387   4.935  0.00  0.00      PROA  
ATOM   2429    N TYR P 607       6.495   9.537   4.175  0.00  0.00      PROA  
ATOM   2430   HN TYR P 607       5.909   9.817   3.418  0.00  0.00      PROA  
ATOM   2431   CA TYR P 607       6.327  10.355   5.349  0.00  0.00      PROA  
ATOM   2432   HA TYR P 607       7.312  10.690   5.639  0.00  0.00      PROA  
ATOM   2433   CB TYR P 607       5.338  11.532   5.034  0.00  0.00      PROA  
ATOM   2434  HB1 TYR P 607       4.412  11.015   4.703  0.00  0.00      PROA  
ATOM   2435  HB2 TYR P 607       5.773  12.139   4.210  0.00  0.00      PROA  
ATOM   2436   CG TYR P 607       4.880  12.463   6.185  0.00  0.00      PROA  
ATOM   2437  CD1 TYR P 607       5.884  13.112   6.960  0.00  0.00      PROA  
ATOM   2438  HD1 TYR P 607       6.955  12.986   6.896  0.00  0.00      PROA  
ATOM   2439  CE1 TYR P 607       5.438  13.846   8.113  0.00  0.00      PROA  
ATOM   2440  HE1 TYR P 607       6.230  14.169   8.773  0.00  0.00      PROA  
ATOM   2441   CZ TYR P 607       4.122  14.226   8.310  0.00  0.00      PROA  
ATOM   2442   OH TYR P 607       3.680  15.218   9.173  0.00  0.00      PROA  
ATOM   2443   HH TYR P 607       4.427  15.570   9.663  0.00  0.00      PROA  
ATOM   2444  CD2 TYR P 607       3.503  12.861   6.399  0.00  0.00      PROA  
ATOM   2445  HD2 TYR P 607       2.629  12.454   5.914  0.00  0.00      PROA  
ATOM   2446  CE2 TYR P 607       3.236  13.698   7.421  0.00  0.00      PROA  
ATOM   2447  HE2 TYR P 607       2.271  14.175   7.506  0.00  0.00      PROA  
ATOM   2448    C TYR P 607       5.899   9.547   6.658  0.00  0.00      PROA  
ATOM   2449    O TYR P 607       6.343   9.833   7.764  0.00  0.00      PROA  
ATOM   2450    N GLU P 608       4.958   8.623   6.546  0.00  0.00      PROA  
ATOM   2451   HN GLU P 608       4.517   8.499   5.660  0.00  0.00      PROA  
ATOM   2452   CA GLU P 608       4.578   7.670   7.508  0.00  0.00      PROA  
ATOM   2453   HA GLU P 608       4.301   8.163   8.428  0.00  0.00      PROA  
ATOM   2454   CB GLU P 608       3.433   6.787   7.121  0.00  0.00      PROA  
ATOM   2455  HB1 GLU P 608       3.479   5.877   7.757  0.00  0.00      PROA  
ATOM   2456  HB2 GLU P 608       3.703   6.418   6.109  0.00  0.00      PROA  
ATOM   2457   CG GLU P 608       2.088   7.533   7.035  0.00  0.00      PROA  
ATOM   2458  HG1 GLU P 608       2.171   8.408   6.354  0.00  0.00      PROA  
ATOM   2459  HG2 GLU P 608       1.858   7.922   8.050  0.00  0.00      PROA  
ATOM   2460   CD GLU P 608       0.902   6.687   6.687  0.00  0.00      PROA  
ATOM   2461  OE1 GLU P 608      -0.125   7.087   6.123  0.00  0.00      PROA  
ATOM   2462  OE2 GLU P 608       0.903   5.549   7.182  0.00  0.00      PROA  
ATOM   2463    C GLU P 608       5.782   6.876   7.983  0.00  0.00      PROA  
ATOM   2464    O GLU P 608       5.872   6.657   9.193  0.00  0.00      PROA  
ATOM   2465    N ALA P 609       6.756   6.373   7.110  0.00  0.00      PROA  
ATOM   2466   HN ALA P 609       6.520   6.187   6.159  0.00  0.00      PROA  
ATOM   2467   CA ALA P 609       7.929   5.709   7.547  0.00  0.00      PROA  
ATOM   2468   HA ALA P 609       7.720   4.904   8.236  0.00  0.00      PROA  
ATOM   2469   CB ALA P 609       8.624   5.049   6.390  0.00  0.00      PROA  
ATOM   2470  HB1 ALA P 609       9.633   4.610   6.543  0.00  0.00      PROA  
ATOM   2471  HB2 ALA P 609       8.717   5.804   5.581  0.00  0.00      PROA  
ATOM   2472  HB3 ALA P 609       7.954   4.309   5.902  0.00  0.00      PROA  
ATOM   2473    C ALA P 609       8.850   6.639   8.313  0.00  0.00      PROA  
ATOM   2474    O ALA P 609       9.326   6.235   9.362  0.00  0.00      PROA  
ATOM   2475    N ILE P 610       8.987   7.859   7.831  0.00  0.00      PROA  
ATOM   2476   HN ILE P 610       8.627   8.197   6.965  0.00  0.00      PROA  
ATOM   2477   CA ILE P 610       9.800   8.813   8.574  0.00  0.00      PROA  
ATOM   2478   HA ILE P 610      10.715   8.324   8.873  0.00  0.00      PROA  
ATOM   2479   CB ILE P 610      10.055  10.173   7.871  0.00  0.00      PROA  
ATOM   2480   HB ILE P 610       9.084  10.443   7.403  0.00  0.00      PROA  
ATOM   2481  CG2 ILE P 610      10.489  11.340   8.801  0.00  0.00      PROA  
ATOM   2482 HG21 ILE P 610      11.330  11.021   9.452  0.00  0.00      PROA  
ATOM   2483 HG22 ILE P 610       9.640  11.581   9.476  0.00  0.00      PROA  
ATOM   2484 HG23 ILE P 610      10.689  12.320   8.318  0.00  0.00      PROA  
ATOM   2485  CG1 ILE P 610      11.039   9.975   6.684  0.00  0.00      PROA  
ATOM   2486 HG11 ILE P 610      11.367  10.879   6.128  0.00  0.00      PROA  
ATOM   2487 HG12 ILE P 610      10.621   9.184   6.026  0.00  0.00      PROA  
ATOM   2488   CD ILE P 610      12.389   9.381   7.006  0.00  0.00      PROA  
ATOM   2489  HD1 ILE P 610      12.949   9.950   7.779  0.00  0.00      PROA  
ATOM   2490  HD2 ILE P 610      13.010   9.219   6.099  0.00  0.00      PROA  
ATOM   2491  HD3 ILE P 610      12.169   8.346   7.345  0.00  0.00      PROA  
ATOM   2492    C ILE P 610       9.307   9.164   9.976  0.00  0.00      PROA  
ATOM   2493    O ILE P 610      10.075   9.268  10.993  0.00  0.00      PROA  
ATOM   2494    N GLU P 611       7.956   9.365  10.076  0.00  0.00      PROA  
ATOM   2495   HN GLU P 611       7.347   9.237   9.297  0.00  0.00      PROA  
ATOM   2496   CA GLU P 611       7.270   9.605  11.337  0.00  0.00      PROA  
ATOM   2497   HA GLU P 611       7.677  10.521  11.739  0.00  0.00      PROA  
ATOM   2498   CB GLU P 611       5.764   9.792  11.143  0.00  0.00      PROA  
ATOM   2499  HB1 GLU P 611       5.265   8.992  10.555  0.00  0.00      PROA  
ATOM   2500  HB2 GLU P 611       5.554  10.758  10.635  0.00  0.00      PROA  
ATOM   2501   CG GLU P 611       5.032  10.078  12.529  0.00  0.00      PROA  
ATOM   2502  HG1 GLU P 611       5.706  10.760  13.090  0.00  0.00      PROA  
ATOM   2503  HG2 GLU P 611       4.938   9.130  13.099  0.00  0.00      PROA  
ATOM   2504   CD GLU P 611       3.694  10.650  12.442  0.00  0.00      PROA  
ATOM   2505  OE1 GLU P 611       2.905  10.304  11.525  0.00  0.00      PROA  
ATOM   2506  OE2 GLU P 611       3.474  11.449  13.403  0.00  0.00      PROA  
ATOM   2507    C GLU P 611       7.510   8.530  12.423  0.00  0.00      PROA  
ATOM   2508    O GLU P 611       7.810   8.784  13.509  0.00  0.00      PROA  
ATOM   2509    N LYS P 612       7.560   7.281  11.946  0.00  0.00      PROA  
ATOM   2510   HN LYS P 612       7.103   7.051  11.090  0.00  0.00      PROA  
ATOM   2511   CA LYS P 612       7.995   6.123  12.731  0.00  0.00      PROA  
ATOM   2512   HA LYS P 612       7.393   6.173  13.627  0.00  0.00      PROA  
ATOM   2513   CB LYS P 612       7.746   4.801  11.933  0.00  0.00      PROA  
ATOM   2514  HB1 LYS P 612       8.228   3.962  12.479  0.00  0.00      PROA  
ATOM   2515  HB2 LYS P 612       8.134   4.991  10.910  0.00  0.00      PROA  
ATOM   2516   CG LYS P 612       6.203   4.516  11.784  0.00  0.00      PROA  
ATOM   2517  HG1 LYS P 612       6.043   3.602  11.174  0.00  0.00      PROA  
ATOM   2518  HG2 LYS P 612       5.777   5.312  11.137  0.00  0.00      PROA  
ATOM   2519   CD LYS P 612       5.444   4.302  13.121  0.00  0.00      PROA  
ATOM   2520  HD1 LYS P 612       5.379   5.312  13.579  0.00  0.00      PROA  
ATOM   2521  HD2 LYS P 612       6.149   3.660  13.691  0.00  0.00      PROA  
ATOM   2522   CE LYS P 612       4.083   3.614  13.062  0.00  0.00      PROA  
ATOM   2523  HE1 LYS P 612       3.711   3.586  14.109  0.00  0.00      PROA  
ATOM   2524  HE2 LYS P 612       4.066   2.573  12.676  0.00  0.00      PROA  
ATOM   2525   NZ LYS P 612       3.249   4.415  12.210  0.00  0.00      PROA  
ATOM   2526  HZ1 LYS P 612       3.650   4.407  11.250  0.00  0.00      PROA  
ATOM   2527  HZ2 LYS P 612       3.156   5.399  12.534  0.00  0.00      PROA  
ATOM   2528  HZ3 LYS P 612       2.274   4.066  12.310  0.00  0.00      PROA  
ATOM   2529    C LYS P 612       9.454   6.238  13.207  0.00  0.00      PROA  
ATOM   2530    O LYS P 612       9.798   6.001  14.332  0.00  0.00      PROA  
ATOM   2531    N LEU P 613      10.476   6.613  12.330  0.00  0.00      PROA  
ATOM   2532   HN LEU P 613      10.099   6.878  11.446  0.00  0.00      PROA  
ATOM   2533   CA LEU P 613      11.852   6.946  12.686  0.00  0.00      PROA  
ATOM   2534   HA LEU P 613      12.244   6.075  13.190  0.00  0.00      PROA  
ATOM   2535   CB LEU P 613      12.583   7.132  11.276  0.00  0.00      PROA  
ATOM   2536  HB1 LEU P 613      12.152   7.951  10.661  0.00  0.00      PROA  
ATOM   2537  HB2 LEU P 613      12.364   6.147  10.812  0.00  0.00      PROA  
ATOM   2538   CG LEU P 613      14.102   7.423  11.349  0.00  0.00      PROA  
ATOM   2539   HG LEU P 613      14.509   6.845  12.206  0.00  0.00      PROA  
ATOM   2540  CD1 LEU P 613      14.805   7.169  10.049  0.00  0.00      PROA  
ATOM   2541 HD11 LEU P 613      15.896   7.059  10.229  0.00  0.00      PROA  
ATOM   2542 HD12 LEU P 613      14.555   7.970   9.321  0.00  0.00      PROA  
ATOM   2543 HD13 LEU P 613      14.385   6.198   9.709  0.00  0.00      PROA  
ATOM   2544  CD2 LEU P 613      14.471   8.896  11.713  0.00  0.00      PROA  
ATOM   2545 HD21 LEU P 613      13.944   9.416  12.541  0.00  0.00      PROA  
ATOM   2546 HD22 LEU P 613      14.077   9.388  10.797  0.00  0.00      PROA  
ATOM   2547 HD23 LEU P 613      15.571   9.036  11.779  0.00  0.00      PROA  
ATOM   2548    C LEU P 613      12.050   8.117  13.635  0.00  0.00      PROA  
ATOM   2549    O LEU P 613      12.680   7.855  14.663  0.00  0.00      PROA  
ATOM   2550    N ILE P 614      11.438   9.295  13.503  0.00  0.00      PROA  
ATOM   2551   HN ILE P 614      10.696   9.227  12.840  0.00  0.00      PROA  
ATOM   2552   CA ILE P 614      11.515  10.338  14.430  0.00  0.00      PROA  
ATOM   2553   HA ILE P 614      12.528  10.686  14.569  0.00  0.00      PROA  
ATOM   2554   CB ILE P 614      10.773  11.546  13.801  0.00  0.00      PROA  
ATOM   2555   HB ILE P 614       9.880  11.072  13.342  0.00  0.00      PROA  
ATOM   2556  CG2 ILE P 614      10.229  12.643  14.723  0.00  0.00      PROA  
ATOM   2557 HG21 ILE P 614      10.032  13.578  14.156  0.00  0.00      PROA  
ATOM   2558 HG22 ILE P 614      10.880  12.862  15.597  0.00  0.00      PROA  
ATOM   2559 HG23 ILE P 614       9.269  12.383  15.219  0.00  0.00      PROA  
ATOM   2560  CG1 ILE P 614      11.699  12.189  12.743  0.00  0.00      PROA  
ATOM   2561 HG11 ILE P 614      11.069  12.755  12.025  0.00  0.00      PROA  
ATOM   2562 HG12 ILE P 614      12.152  11.442  12.057  0.00  0.00      PROA  
ATOM   2563   CD ILE P 614      12.825  13.134  13.269  0.00  0.00      PROA  
ATOM   2564  HD1 ILE P 614      13.368  13.403  12.338  0.00  0.00      PROA  
ATOM   2565  HD2 ILE P 614      13.536  12.699  14.004  0.00  0.00      PROA  
ATOM   2566  HD3 ILE P 614      12.380  14.021  13.770  0.00  0.00      PROA  
ATOM   2567    C ILE P 614      10.998  10.029  15.818  0.00  0.00      PROA  
ATOM   2568    O ILE P 614      11.638  10.267  16.862  0.00  0.00      PROA  
ATOM   2569    N HSD P 615       9.865   9.332  16.003  0.00  0.00      PROA  
ATOM   2570   HN HSD P 615       9.385   9.116  15.157  0.00  0.00      PROA  
ATOM   2571   CA HSD P 615       9.421   8.734  17.265  0.00  0.00      PROA  
ATOM   2572   HA HSD P 615       9.300   9.477  18.040  0.00  0.00      PROA  
ATOM   2573   CB HSD P 615       7.998   8.111  17.208  0.00  0.00      PROA  
ATOM   2574  HB1 HSD P 615       7.754   7.529  18.122  0.00  0.00      PROA  
ATOM   2575  HB2 HSD P 615       7.951   7.376  16.376  0.00  0.00      PROA  
ATOM   2576  ND1 HSD P 615       6.373   9.414  15.870  0.00  0.00      PROA  
ATOM   2577  HD1 HSD P 615       6.758   9.158  14.984  0.00  0.00      PROA  
ATOM   2578   CG HSD P 615       6.833   9.110  17.121  0.00  0.00      PROA  
ATOM   2579  CE1 HSD P 615       5.272  10.224  16.010  0.00  0.00      PROA  
ATOM   2580  HE1 HSD P 615       4.764  10.587  15.116  0.00  0.00      PROA  
ATOM   2581  NE2 HSD P 615       4.975  10.394  17.295  0.00  0.00      PROA  
ATOM   2582  CD2 HSD P 615       5.959   9.757  18.004  0.00  0.00      PROA  
ATOM   2583  HD2 HSD P 615       6.024   9.707  19.084  0.00  0.00      PROA  
ATOM   2584    C HSD P 615      10.489   7.832  17.854  0.00  0.00      PROA  
ATOM   2585    O HSD P 615      10.798   7.829  19.020  0.00  0.00      PROA  
ATOM   2586    N LEU P 616      11.199   6.974  17.093  0.00  0.00      PROA  
ATOM   2587   HN LEU P 616      11.179   7.099  16.104  0.00  0.00      PROA  
ATOM   2588   CA LEU P 616      12.406   6.165  17.561  0.00  0.00      PROA  
ATOM   2589   HA LEU P 616      12.060   5.752  18.497  0.00  0.00      PROA  
ATOM   2590   CB LEU P 616      12.714   5.076  16.463  0.00  0.00      PROA  
ATOM   2591  HB1 LEU P 616      13.525   5.311  15.742  0.00  0.00      PROA  
ATOM   2592  HB2 LEU P 616      11.833   5.070  15.787  0.00  0.00      PROA  
ATOM   2593   CG LEU P 616      12.943   3.661  17.070  0.00  0.00      PROA  
ATOM   2594   HG LEU P 616      12.036   3.458  17.678  0.00  0.00      PROA  
ATOM   2595  CD1 LEU P 616      13.075   2.676  15.915  0.00  0.00      PROA  
ATOM   2596 HD11 LEU P 616      12.988   1.662  16.361  0.00  0.00      PROA  
ATOM   2597 HD12 LEU P 616      13.907   2.870  15.205  0.00  0.00      PROA  
ATOM   2598 HD13 LEU P 616      12.266   2.694  15.153  0.00  0.00      PROA  
ATOM   2599  CD2 LEU P 616      14.149   3.490  18.075  0.00  0.00      PROA  
ATOM   2600 HD21 LEU P 616      14.034   4.324  18.801  0.00  0.00      PROA  
ATOM   2601 HD22 LEU P 616      15.113   3.654  17.548  0.00  0.00      PROA  
ATOM   2602 HD23 LEU P 616      14.093   2.502  18.580  0.00  0.00      PROA  
ATOM   2603    C LEU P 616      13.612   6.972  17.904  0.00  0.00      PROA  
ATOM   2604    O LEU P 616      14.192   6.787  18.957  0.00  0.00      PROA  
ATOM   2605    N ALA P 617      13.882   8.072  17.173  0.00  0.00      PROA  
ATOM   2606   HN ALA P 617      13.458   8.207  16.281  0.00  0.00      PROA  
ATOM   2607   CA ALA P 617      14.884   9.030  17.594  0.00  0.00      PROA  
ATOM   2608   HA ALA P 617      15.837   8.533  17.695  0.00  0.00      PROA  
ATOM   2609   CB ALA P 617      15.095  10.133  16.504  0.00  0.00      PROA  
ATOM   2610  HB1 ALA P 617      15.965  10.771  16.772  0.00  0.00      PROA  
ATOM   2611  HB2 ALA P 617      14.238  10.837  16.437  0.00  0.00      PROA  
ATOM   2612  HB3 ALA P 617      15.325   9.609  15.551  0.00  0.00      PROA  
ATOM   2613    C ALA P 617      14.632   9.735  18.891  0.00  0.00      PROA  
ATOM   2614    O ALA P 617      15.449   9.860  19.763  0.00  0.00      PROA  
ATOM   2615    N GLU P 618      13.366  10.087  19.031  0.00  0.00      PROA  
ATOM   2616   HN GLU P 618      12.733   9.973  18.270  0.00  0.00      PROA  
ATOM   2617   CA GLU P 618      12.939  10.665  20.305  0.00  0.00      PROA  
ATOM   2618   HA GLU P 618      13.523  11.500  20.663  0.00  0.00      PROA  
ATOM   2619   CB GLU P 618      11.473  11.121  20.069  0.00  0.00      PROA  
ATOM   2620  HB1 GLU P 618      10.961  10.275  19.562  0.00  0.00      PROA  
ATOM   2621  HB2 GLU P 618      11.417  11.973  19.358  0.00  0.00      PROA  
ATOM   2622   CG GLU P 618      10.735  11.556  21.382  0.00  0.00      PROA  
ATOM   2623  HG1 GLU P 618      11.472  12.064  22.040  0.00  0.00      PROA  
ATOM   2624  HG2 GLU P 618      10.428  10.719  22.046  0.00  0.00      PROA  
ATOM   2625   CD GLU P 618       9.518  12.480  21.289  0.00  0.00      PROA  
ATOM   2626  OE1 GLU P 618       9.516  13.375  20.495  0.00  0.00      PROA  
ATOM   2627  OE2 GLU P 618       8.533  12.286  22.110  0.00  0.00      PROA  
ATOM   2628    C GLU P 618      13.032   9.837  21.535  0.00  0.00      PROA  
ATOM   2629    O GLU P 618      13.431  10.355  22.560  0.00  0.00      PROA  
ATOM   2630    N THR P 619      12.729   8.549  21.456  0.00  0.00      PROA  
ATOM   2631   HN THR P 619      12.559   8.220  20.530  0.00  0.00      PROA  
ATOM   2632   CA THR P 619      12.565   7.514  22.467  0.00  0.00      PROA  
ATOM   2633   HA THR P 619      11.698   7.782  23.052  0.00  0.00      PROA  
ATOM   2634   CB THR P 619      12.159   6.172  21.903  0.00  0.00      PROA  
ATOM   2635   HB THR P 619      13.032   5.953  21.253  0.00  0.00      PROA  
ATOM   2636  OG1 THR P 619      10.884   6.341  21.277  0.00  0.00      PROA  
ATOM   2637  HG1 THR P 619      10.939   7.071  20.657  0.00  0.00      PROA  
ATOM   2638  CG2 THR P 619      12.087   4.905  22.802  0.00  0.00      PROA  
ATOM   2639 HG21 THR P 619      11.311   4.902  23.597  0.00  0.00      PROA  
ATOM   2640 HG22 THR P 619      13.123   4.851  23.200  0.00  0.00      PROA  
ATOM   2641 HG23 THR P 619      11.825   4.043  22.152  0.00  0.00      PROA  
ATOM   2642    C THR P 619      13.687   7.332  23.425  0.00  0.00      PROA  
ATOM   2643    O THR P 619      13.546   7.163  24.645  0.00  0.00      PROA  
ATOM   2644    N TYR P 620      14.960   7.369  22.955  0.00  0.00      PROA  
ATOM   2645   HN TYR P 620      15.215   7.605  22.021  0.00  0.00      PROA  
ATOM   2646   CA TYR P 620      16.067   7.092  23.890  0.00  0.00      PROA  
ATOM   2647   HA TYR P 620      15.676   6.844  24.866  0.00  0.00      PROA  
ATOM   2648   CB TYR P 620      16.961   5.986  23.389  0.00  0.00      PROA  
ATOM   2649  HB1 TYR P 620      17.753   5.827  24.152  0.00  0.00      PROA  
ATOM   2650  HB2 TYR P 620      17.492   6.204  22.438  0.00  0.00      PROA  
ATOM   2651   CG TYR P 620      16.193   4.703  23.079  0.00  0.00      PROA  
ATOM   2652  CD1 TYR P 620      16.072   3.742  24.139  0.00  0.00      PROA  
ATOM   2653  HD1 TYR P 620      16.527   4.047  25.070  0.00  0.00      PROA  
ATOM   2654  CE1 TYR P 620      15.411   2.494  23.942  0.00  0.00      PROA  
ATOM   2655  HE1 TYR P 620      15.473   1.758  24.729  0.00  0.00      PROA  
ATOM   2656   CZ TYR P 620      14.821   2.251  22.706  0.00  0.00      PROA  
ATOM   2657   OH TYR P 620      14.156   1.022  22.389  0.00  0.00      PROA  
ATOM   2658   HH TYR P 620      14.522   0.305  22.912  0.00  0.00      PROA  
ATOM   2659  CD2 TYR P 620      15.595   4.344  21.880  0.00  0.00      PROA  
ATOM   2660  HD2 TYR P 620      15.857   4.920  21.005  0.00  0.00      PROA  
ATOM   2661  CE2 TYR P 620      14.955   3.170  21.661  0.00  0.00      PROA  
ATOM   2662  HE2 TYR P 620      14.480   2.984  20.709  0.00  0.00      PROA  
ATOM   2663    C TYR P 620      16.975   8.312  24.102  0.00  0.00      PROA  
ATOM   2664    O TYR P 620      17.808   8.528  23.192  0.00  0.00      PROA  
ATOM   2665    N PRO P 621      16.919   9.075  25.181  0.00  0.00      PROA  
ATOM   2666   CD PRO P 621      15.730   9.209  26.034  0.00  0.00      PROA  
ATOM   2667  HD1 PRO P 621      15.761   8.351  26.739  0.00  0.00      PROA  
ATOM   2668  HD2 PRO P 621      14.727   9.294  25.563  0.00  0.00      PROA  
ATOM   2669   CA PRO P 621      17.796  10.235  25.310  0.00  0.00      PROA  
ATOM   2670   HA PRO P 621      17.562  10.924  24.512  0.00  0.00      PROA  
ATOM   2671   CB PRO P 621      17.331  10.869  26.658  0.00  0.00      PROA  
ATOM   2672  HB1 PRO P 621      17.524  11.960  26.741  0.00  0.00      PROA  
ATOM   2673  HB2 PRO P 621      17.912  10.566  27.556  0.00  0.00      PROA  
ATOM   2674   CG PRO P 621      15.907  10.529  26.783  0.00  0.00      PROA  
ATOM   2675  HG1 PRO P 621      15.541  10.358  27.818  0.00  0.00      PROA  
ATOM   2676  HG2 PRO P 621      15.330  11.287  26.211  0.00  0.00      PROA  
ATOM   2677    C PRO P 621      19.341   9.853  25.307  0.00  0.00      PROA  
ATOM   2678    O PRO P 621      19.729   8.915  25.956  0.00  0.00      PROA  
ATOM   2679    N ILE P 622      20.183  10.584  24.528  0.00  0.00      PROA  
ATOM   2680   HN ILE P 622      19.661  11.282  24.044  0.00  0.00      PROA  
ATOM   2681   CA ILE P 622      21.669  10.212  24.465  0.00  0.00      PROA  
ATOM   2682   HA ILE P 622      21.802   9.163  24.685  0.00  0.00      PROA  
ATOM   2683   CB ILE P 622      22.325  10.415  23.070  0.00  0.00      PROA  
ATOM   2684   HB ILE P 622      22.203  11.442  22.663  0.00  0.00      PROA  
ATOM   2685  CG2 ILE P 622      23.872  10.313  23.233  0.00  0.00      PROA  
ATOM   2686 HG21 ILE P 622      24.480  10.277  22.304  0.00  0.00      PROA  
ATOM   2687 HG22 ILE P 622      23.937   9.317  23.720  0.00  0.00      PROA  
ATOM   2688 HG23 ILE P 622      24.352  11.113  23.836  0.00  0.00      PROA  
ATOM   2689  CG1 ILE P 622      21.600   9.458  22.067  0.00  0.00      PROA  
ATOM   2690 HG11 ILE P 622      20.495   9.487  22.172  0.00  0.00      PROA  
ATOM   2691 HG12 ILE P 622      21.946   8.410  22.196  0.00  0.00      PROA  
ATOM   2692   CD ILE P 622      21.940   9.871  20.614  0.00  0.00      PROA  
ATOM   2693  HD1 ILE P 622      21.368  10.812  20.467  0.00  0.00      PROA  
ATOM   2694  HD2 ILE P 622      21.618   9.187  19.800  0.00  0.00      PROA  
ATOM   2695  HD3 ILE P 622      22.982  10.198  20.412  0.00  0.00      PROA  
ATOM   2696    C ILE P 622      22.343  10.973  25.609  0.00  0.00      PROA  
ATOM   2697    O ILE P 622      22.442  12.163  25.558  0.00  0.00      PROA  
ATOM   2698    N HSD P 623      22.985  10.293  26.565  0.00  0.00      PROA  
ATOM   2699   HN HSD P 623      22.843   9.309  26.644  0.00  0.00      PROA  
ATOM   2700   CA HSD P 623      23.650  10.910  27.739  0.00  0.00      PROA  
ATOM   2701   HA HSD P 623      24.265  11.742  27.430  0.00  0.00      PROA  
ATOM   2702   CB HSD P 623      22.609  11.215  28.844  0.00  0.00      PROA  
ATOM   2703  HB1 HSD P 623      23.133  11.471  29.789  0.00  0.00      PROA  
ATOM   2704  HB2 HSD P 623      21.905  10.368  28.991  0.00  0.00      PROA  
ATOM   2705  ND1 HSD P 623      21.926  13.643  28.255  0.00  0.00      PROA  
ATOM   2706  HD1 HSD P 623      22.824  14.058  28.111  0.00  0.00      PROA  
ATOM   2707   CG HSD P 623      21.641  12.298  28.453  0.00  0.00      PROA  
ATOM   2708  CE1 HSD P 623      20.786  14.257  28.044  0.00  0.00      PROA  
ATOM   2709  HE1 HSD P 623      20.739  15.308  27.758  0.00  0.00      PROA  
ATOM   2710  NE2 HSD P 623      19.737  13.450  28.213  0.00  0.00      PROA  
ATOM   2711  CD2 HSD P 623      20.294  12.185  28.392  0.00  0.00      PROA  
ATOM   2712  HD2 HSD P 623      19.649  11.344  28.614  0.00  0.00      PROA  
ATOM   2713    C HSD P 623      24.576   9.845  28.173  0.00  0.00      PROA  
ATOM   2714    O HSD P 623      24.313   8.644  27.978  0.00  0.00      PROA  
ATOM   2715    N MET P 624      25.734  10.205  28.820  0.00  0.00      PROA  
ATOM   2716   HN MET P 624      25.998  11.154  28.976  0.00  0.00      PROA  
ATOM   2717   CA MET P 624      26.707   9.233  29.308  0.00  0.00      PROA  
ATOM   2718   HA MET P 624      26.231   8.266  29.231  0.00  0.00      PROA  
ATOM   2719   CB MET P 624      28.020   9.377  28.524  0.00  0.00      PROA  
ATOM   2720  HB1 MET P 624      28.911   8.767  28.785  0.00  0.00      PROA  
ATOM   2721  HB2 MET P 624      28.306  10.427  28.745  0.00  0.00      PROA  
ATOM   2722   CG MET P 624      27.904   9.130  27.071  0.00  0.00      PROA  
ATOM   2723  HG1 MET P 624      28.909   9.233  26.607  0.00  0.00      PROA  
ATOM   2724  HG2 MET P 624      27.200   9.878  26.650  0.00  0.00      PROA  
ATOM   2725   SD MET P 624      27.429   7.407  26.591  0.00  0.00      PROA  
ATOM   2726   CE MET P 624      26.871   7.926  24.892  0.00  0.00      PROA  
ATOM   2727  HE1 MET P 624      26.532   6.926  24.548  0.00  0.00      PROA  
ATOM   2728  HE2 MET P 624      27.614   8.368  24.194  0.00  0.00      PROA  
ATOM   2729  HE3 MET P 624      26.087   8.690  25.083  0.00  0.00      PROA  
ATOM   2730    C MET P 624      26.998   9.421  30.783  0.00  0.00      PROA  
ATOM   2731    O MET P 624      27.805   8.669  31.407  0.00  0.00      PROA  
ATOM   2732    N HSD P 625      26.538  10.548  31.368  0.00  0.00      PROA  
ATOM   2733   HN HSD P 625      26.121  11.199  30.738  0.00  0.00      PROA  
ATOM   2734   CA HSD P 625      26.474  10.863  32.765  0.00  0.00      PROA  
ATOM   2735   HA HSD P 625      27.517  11.004  33.009  0.00  0.00      PROA  
ATOM   2736   CB HSD P 625      25.646  12.197  32.960  0.00  0.00      PROA  
ATOM   2737  HB1 HSD P 625      26.230  13.036  32.526  0.00  0.00      PROA  
ATOM   2738  HB2 HSD P 625      25.600  12.385  34.054  0.00  0.00      PROA  
ATOM   2739  ND1 HSD P 625      23.753  13.349  31.691  0.00  0.00      PROA  
ATOM   2740  HD1 HSD P 625      24.290  13.941  31.090  0.00  0.00      PROA  
ATOM   2741   CG HSD P 625      24.221  12.382  32.500  0.00  0.00      PROA  
ATOM   2742  CE1 HSD P 625      22.413  13.349  31.689  0.00  0.00      PROA  
ATOM   2743  HE1 HSD P 625      21.872  14.136  31.163  0.00  0.00      PROA  
ATOM   2744  NE2 HSD P 625      21.962  12.442  32.482  0.00  0.00      PROA  
ATOM   2745  CD2 HSD P 625      23.115  11.788  33.005  0.00  0.00      PROA  
ATOM   2746  HD2 HSD P 625      23.078  10.875  33.586  0.00  0.00      PROA  
ATOM   2747    C HSD P 625      25.996   9.714  33.686  0.00  0.00      PROA  
ATOM   2748    O HSD P 625      25.178   8.912  33.251  0.00  0.00      PROA  
ATOM   2749    N SER P 626      26.593   9.562  34.874  0.00  0.00      PROA  
ATOM   2750   HN SER P 626      27.257  10.260  35.131  0.00  0.00      PROA  
ATOM   2751   CA SER P 626      26.251   8.426  35.811  0.00  0.00      PROA  
ATOM   2752   HA SER P 626      26.380   7.491  35.286  0.00  0.00      PROA  
ATOM   2753   CB SER P 626      27.238   8.336  36.990  0.00  0.00      PROA  
ATOM   2754  HB1 SER P 626      27.163   9.209  37.673  0.00  0.00      PROA  
ATOM   2755  HB2 SER P 626      28.243   8.306  36.518  0.00  0.00      PROA  
ATOM   2756   OG SER P 626      27.043   7.177  37.732  0.00  0.00      PROA  
ATOM   2757  HG1 SER P 626      27.657   7.200  38.470  0.00  0.00      PROA  
ATOM   2758    C SER P 626      24.860   8.503  36.386  0.00  0.00      PROA  
ATOM   2759    O SER P 626      24.419   9.581  36.785  0.00  0.00      PROA  
ATOM   2760    N GLN P 627      24.106   7.371  36.373  0.00  0.00      PROA  
ATOM   2761   HN GLN P 627      24.420   6.701  35.705  0.00  0.00      PROA  
ATOM   2762   CA GLN P 627      22.747   7.018  36.926  0.00  0.00      PROA  
ATOM   2763   HA GLN P 627      22.507   7.896  37.507  0.00  0.00      PROA  
ATOM   2764   CB GLN P 627      21.731   6.661  35.813  0.00  0.00      PROA  
ATOM   2765  HB1 GLN P 627      20.827   6.243  36.305  0.00  0.00      PROA  
ATOM   2766  HB2 GLN P 627      22.250   5.757  35.428  0.00  0.00      PROA  
ATOM   2767   CG GLN P 627      21.405   7.666  34.676  0.00  0.00      PROA  
ATOM   2768  HG1 GLN P 627      20.505   7.279  34.151  0.00  0.00      PROA  
ATOM   2769  HG2 GLN P 627      22.344   7.666  34.083  0.00  0.00      PROA  
ATOM   2770   CD GLN P 627      20.860   8.994  35.214  0.00  0.00      PROA  
ATOM   2771  OE1 GLN P 627      21.134  10.175  34.822  0.00  0.00      PROA  
ATOM   2772  NE2 GLN P 627      19.916   8.829  36.157  0.00  0.00      PROA  
ATOM   2773 HE21 GLN P 627      19.457   9.646  36.507  0.00  0.00      PROA  
ATOM   2774 HE22 GLN P 627      19.659   7.906  36.442  0.00  0.00      PROA  
ATOM   2775    C GLN P 627      22.957   5.914  37.889  0.00  0.00      PROA  
ATOM   2776    O GLN P 627      22.021   5.280  38.436  0.00  0.00      PROA  
ATOM   2777    N LEU P 628      24.200   5.656  38.228  0.00  0.00      PROA  
ATOM   2778   HN LEU P 628      24.952   6.228  37.909  0.00  0.00      PROA  
ATOM   2779   CA LEU P 628      24.485   4.401  38.879  0.00  0.00      PROA  
ATOM   2780   HA LEU P 628      24.154   3.590  38.248  0.00  0.00      PROA  
ATOM   2781   CB LEU P 628      25.954   4.076  38.893  0.00  0.00      PROA  
ATOM   2782  HB1 LEU P 628      26.136   3.125  39.438  0.00  0.00      PROA  
ATOM   2783  HB2 LEU P 628      26.506   4.814  39.512  0.00  0.00      PROA  
ATOM   2784   CG LEU P 628      26.654   3.858  37.492  0.00  0.00      PROA  
ATOM   2785   HG LEU P 628      26.804   4.867  37.053  0.00  0.00      PROA  
ATOM   2786  CD1 LEU P 628      28.094   3.347  37.707  0.00  0.00      PROA  
ATOM   2787 HD11 LEU P 628      28.650   3.328  36.745  0.00  0.00      PROA  
ATOM   2788 HD12 LEU P 628      28.111   2.372  38.241  0.00  0.00      PROA  
ATOM   2789 HD13 LEU P 628      28.661   3.989  38.414  0.00  0.00      PROA  
ATOM   2790  CD2 LEU P 628      25.950   3.034  36.438  0.00  0.00      PROA  
ATOM   2791 HD21 LEU P 628      25.680   2.034  36.838  0.00  0.00      PROA  
ATOM   2792 HD22 LEU P 628      26.606   2.932  35.547  0.00  0.00      PROA  
ATOM   2793 HD23 LEU P 628      25.046   3.630  36.186  0.00  0.00      PROA  
ATOM   2794    C LEU P 628      23.845   4.006  40.241  0.00  0.00      PROA  
ATOM   2795    O LEU P 628      23.484   2.829  40.464  0.00  0.00      PROA  
ATOM   2796    N ASP P 629      23.713   4.977  41.130  0.00  0.00      PROA  
ATOM   2797   HN ASP P 629      23.998   5.924  40.998  0.00  0.00      PROA  
ATOM   2798   CA ASP P 629      23.185   4.922  42.450  0.00  0.00      PROA  
ATOM   2799   HA ASP P 629      23.651   4.131  43.020  0.00  0.00      PROA  
ATOM   2800   CB ASP P 629      23.504   6.261  43.164  0.00  0.00      PROA  
ATOM   2801  HB1 ASP P 629      24.582   6.527  43.211  0.00  0.00      PROA  
ATOM   2802  HB2 ASP P 629      23.192   6.120  44.221  0.00  0.00      PROA  
ATOM   2803   CG ASP P 629      22.762   7.467  42.600  0.00  0.00      PROA  
ATOM   2804  OD1 ASP P 629      22.373   7.424  41.385  0.00  0.00      PROA  
ATOM   2805  OD2 ASP P 629      22.592   8.530  43.294  0.00  0.00      PROA  
ATOM   2806    C ASP P 629      21.733   4.497  42.439  0.00  0.00      PROA  
ATOM   2807    O ASP P 629      21.225   3.892  43.331  0.00  0.00      PROA  
ATOM   2808    N HSD P 630      21.025   4.861  41.278  0.00  0.00      PROA  
ATOM   2809   HN HSD P 630      21.536   5.408  40.620  0.00  0.00      PROA  
ATOM   2810   CA HSD P 630      19.635   4.697  40.927  0.00  0.00      PROA  
ATOM   2811   HA HSD P 630      19.053   5.188  41.693  0.00  0.00      PROA  
ATOM   2812   CB HSD P 630      19.127   5.498  39.576  0.00  0.00      PROA  
ATOM   2813  HB1 HSD P 630      18.213   4.992  39.198  0.00  0.00      PROA  
ATOM   2814  HB2 HSD P 630      19.787   5.317  38.700  0.00  0.00      PROA  
ATOM   2815  ND1 HSD P 630      19.738   7.922  40.340  0.00  0.00      PROA  
ATOM   2816  HD1 HSD P 630      20.638   7.906  40.776  0.00  0.00      PROA  
ATOM   2817   CG HSD P 630      18.860   6.979  39.773  0.00  0.00      PROA  
ATOM   2818  CE1 HSD P 630      19.098   9.098  40.406  0.00  0.00      PROA  
ATOM   2819  HE1 HSD P 630      19.518   9.944  40.950  0.00  0.00      PROA  
ATOM   2820  NE2 HSD P 630      17.881   8.936  39.964  0.00  0.00      PROA  
ATOM   2821  CD2 HSD P 630      17.739   7.611  39.537  0.00  0.00      PROA  
ATOM   2822  HD2 HSD P 630      16.836   7.165  39.140  0.00  0.00      PROA  
ATOM   2823    C HSD P 630      19.157   3.255  40.849  0.00  0.00      PROA  
ATOM   2824    O HSD P 630      18.195   2.785  41.444  0.00  0.00      PROA  
ATOM   2825    N LEU P 631      20.020   2.425  40.209  0.00  0.00      PROA  
ATOM   2826   HN LEU P 631      20.796   2.823  39.727  0.00  0.00      PROA  
ATOM   2827   CA LEU P 631      19.959   0.979  40.175  0.00  0.00      PROA  
ATOM   2828   HA LEU P 631      18.978   0.733  39.797  0.00  0.00      PROA  
ATOM   2829   CB LEU P 631      20.931   0.240  39.159  0.00  0.00      PROA  
ATOM   2830  HB1 LEU P 631      20.614  -0.803  39.377  0.00  0.00      PROA  
ATOM   2831  HB2 LEU P 631      22.000   0.351  39.442  0.00  0.00      PROA  
ATOM   2832   CG LEU P 631      20.722   0.580  37.679  0.00  0.00      PROA  
ATOM   2833   HG LEU P 631      19.646   0.555  37.403  0.00  0.00      PROA  
ATOM   2834  CD1 LEU P 631      21.247   1.908  37.293  0.00  0.00      PROA  
ATOM   2835 HD11 LEU P 631      22.273   1.961  37.715  0.00  0.00      PROA  
ATOM   2836 HD12 LEU P 631      20.681   2.811  37.604  0.00  0.00      PROA  
ATOM   2837 HD13 LEU P 631      21.387   1.855  36.192  0.00  0.00      PROA  
ATOM   2838  CD2 LEU P 631      21.291  -0.544  36.817  0.00  0.00      PROA  
ATOM   2839 HD21 LEU P 631      22.364  -0.681  37.067  0.00  0.00      PROA  
ATOM   2840 HD22 LEU P 631      21.087  -0.379  35.737  0.00  0.00      PROA  
ATOM   2841 HD23 LEU P 631      20.685  -1.433  37.096  0.00  0.00      PROA  
ATOM   2842    C LEU P 631      20.086   0.395  41.549  0.00  0.00      PROA  
ATOM   2843    O LEU P 631      19.400  -0.547  41.914  0.00  0.00      PROA  
ATOM   2844    N SER P 632      20.859   1.074  42.467  0.00  0.00      PROA  
ATOM   2845   HN SER P 632      21.337   1.915  42.226  0.00  0.00      PROA  
ATOM   2846   CA SER P 632      21.183   0.504  43.730  0.00  0.00      PROA  
ATOM   2847   HA SER P 632      21.242  -0.574  43.706  0.00  0.00      PROA  
ATOM   2848   CB SER P 632      22.483   1.137  44.338  0.00  0.00      PROA  
ATOM   2849  HB1 SER P 632      22.399   2.194  44.670  0.00  0.00      PROA  
ATOM   2850  HB2 SER P 632      23.269   1.199  43.556  0.00  0.00      PROA  
ATOM   2851   OG SER P 632      22.936   0.394  45.462  0.00  0.00      PROA  
ATOM   2852  HG1 SER P 632      23.338  -0.355  45.016  0.00  0.00      PROA  
ATOM   2853    C SER P 632      19.974   0.683  44.655  0.00  0.00      PROA  
ATOM   2854    O SER P 632      19.437  -0.211  45.346  0.00  0.00      PROA  
ATOM   2855    N LEU P 633      19.376   1.979  44.651  0.00  0.00      PROA  
ATOM   2856   HN LEU P 633      19.804   2.702  44.114  0.00  0.00      PROA  
ATOM   2857   CA LEU P 633      18.178   2.442  45.314  0.00  0.00      PROA  
ATOM   2858   HA LEU P 633      18.361   2.218  46.355  0.00  0.00      PROA  
ATOM   2859   CB LEU P 633      18.159   4.028  45.328  0.00  0.00      PROA  
ATOM   2860  HB1 LEU P 633      17.068   4.230  45.374  0.00  0.00      PROA  
ATOM   2861  HB2 LEU P 633      18.500   4.447  44.357  0.00  0.00      PROA  
ATOM   2862   CG LEU P 633      18.866   4.699  46.471  0.00  0.00      PROA  
ATOM   2863   HG LEU P 633      18.495   4.379  47.469  0.00  0.00      PROA  
ATOM   2864  CD1 LEU P 633      20.346   4.455  46.470  0.00  0.00      PROA  
ATOM   2865 HD11 LEU P 633      20.645   4.861  45.480  0.00  0.00      PROA  
ATOM   2866 HD12 LEU P 633      20.667   3.411  46.677  0.00  0.00      PROA  
ATOM   2867 HD13 LEU P 633      20.944   4.925  47.280  0.00  0.00      PROA  
ATOM   2868  CD2 LEU P 633      18.515   6.248  46.446  0.00  0.00      PROA  
ATOM   2869 HD21 LEU P 633      18.711   6.629  47.471  0.00  0.00      PROA  
ATOM   2870 HD22 LEU P 633      17.434   6.356  46.215  0.00  0.00      PROA  
ATOM   2871 HD23 LEU P 633      19.060   6.828  45.671  0.00  0.00      PROA  
ATOM   2872    C LEU P 633      16.989   1.770  44.711  0.00  0.00      PROA  
ATOM   2873    O LEU P 633      16.081   1.492  45.482  0.00  0.00      PROA  
ATOM   2874    N TYR P 634      16.870   1.641  43.426  0.00  0.00      PROA  
ATOM   2875   HN TYR P 634      17.578   1.915  42.779  0.00  0.00      PROA  
ATOM   2876   CA TYR P 634      15.589   1.523  42.778  0.00  0.00      PROA  
ATOM   2877   HA TYR P 634      14.833   1.386  43.538  0.00  0.00      PROA  
ATOM   2878   CB TYR P 634      15.203   2.837  42.015  0.00  0.00      PROA  
ATOM   2879  HB1 TYR P 634      14.152   2.796  41.656  0.00  0.00      PROA  
ATOM   2880  HB2 TYR P 634      15.959   2.862  41.201  0.00  0.00      PROA  
ATOM   2881   CG TYR P 634      15.327   4.087  42.847  0.00  0.00      PROA  
ATOM   2882  CD1 TYR P 634      14.311   4.200  43.864  0.00  0.00      PROA  
ATOM   2883  HD1 TYR P 634      13.663   3.361  44.070  0.00  0.00      PROA  
ATOM   2884  CE1 TYR P 634      14.307   5.349  44.614  0.00  0.00      PROA  
ATOM   2885  HE1 TYR P 634      13.554   5.409  45.386  0.00  0.00      PROA  
ATOM   2886   CZ TYR P 634      15.171   6.439  44.225  0.00  0.00      PROA  
ATOM   2887   OH TYR P 634      14.928   7.621  44.922  0.00  0.00      PROA  
ATOM   2888   HH TYR P 634      15.477   8.354  44.633  0.00  0.00      PROA  
ATOM   2889  CD2 TYR P 634      16.183   5.098  42.571  0.00  0.00      PROA  
ATOM   2890  HD2 TYR P 634      16.794   5.098  41.681  0.00  0.00      PROA  
ATOM   2891  CE2 TYR P 634      16.108   6.339  43.199  0.00  0.00      PROA  
ATOM   2892  HE2 TYR P 634      16.792   7.128  42.922  0.00  0.00      PROA  
ATOM   2893    C TYR P 634      15.550   0.255  41.871  0.00  0.00      PROA  
ATOM   2894    O TYR P 634      16.565  -0.292  41.577  0.00  0.00      PROA  
ATOM   2895    N TYR P 635      14.328  -0.274  41.489  0.00  0.00      PROA  
ATOM   2896   HN TYR P 635      13.498   0.276  41.544  0.00  0.00      PROA  
ATOM   2897   CA TYR P 635      14.256  -1.317  40.496  0.00  0.00      PROA  
ATOM   2898   HA TYR P 635      15.183  -1.864  40.408  0.00  0.00      PROA  
ATOM   2899   CB TYR P 635      13.127  -2.372  40.877  0.00  0.00      PROA  
ATOM   2900  HB1 TYR P 635      13.557  -2.681  41.854  0.00  0.00      PROA  
ATOM   2901  HB2 TYR P 635      13.033  -3.215  40.159  0.00  0.00      PROA  
ATOM   2902   CG TYR P 635      11.750  -1.840  41.058  0.00  0.00      PROA  
ATOM   2903  CD1 TYR P 635      11.290  -1.589  42.402  0.00  0.00      PROA  
ATOM   2904  HD1 TYR P 635      11.958  -1.624  43.250  0.00  0.00      PROA  
ATOM   2905  CE1 TYR P 635       9.955  -1.190  42.548  0.00  0.00      PROA  
ATOM   2906  HE1 TYR P 635       9.559  -1.178  43.553  0.00  0.00      PROA  
ATOM   2907   CZ TYR P 635       9.151  -0.854  41.516  0.00  0.00      PROA  
ATOM   2908   OH TYR P 635       7.851  -0.458  41.615  0.00  0.00      PROA  
ATOM   2909   HH TYR P 635       7.727  -0.220  42.537  0.00  0.00      PROA  
ATOM   2910  CD2 TYR P 635      10.925  -1.562  40.006  0.00  0.00      PROA  
ATOM   2911  HD2 TYR P 635      11.314  -1.750  39.016  0.00  0.00      PROA  
ATOM   2912  CE2 TYR P 635       9.675  -1.007  40.219  0.00  0.00      PROA  
ATOM   2913  HE2 TYR P 635       9.032  -0.689  39.411  0.00  0.00      PROA  
ATOM   2914    C TYR P 635      14.141  -0.843  39.004  0.00  0.00      PROA  
ATOM   2915    O TYR P 635      13.669   0.285  38.693  0.00  0.00      PROA  
ATOM   2916    N CYS P 636      14.345  -1.755  38.043  0.00  0.00      PROA  
ATOM   2917   HN CYS P 636      14.718  -2.666  38.201  0.00  0.00      PROA  
ATOM   2918   CA CYS P 636      13.853  -1.492  36.668  0.00  0.00      PROA  
ATOM   2919   HA CYS P 636      13.040  -0.783  36.731  0.00  0.00      PROA  
ATOM   2920   CB CYS P 636      14.972  -0.849  35.725  0.00  0.00      PROA  
ATOM   2921  HB1 CYS P 636      15.828  -1.554  35.672  0.00  0.00      PROA  
ATOM   2922  HB2 CYS P 636      15.362   0.109  36.130  0.00  0.00      PROA  
ATOM   2923   SG CYS P 636      14.395  -0.558  34.012  0.00  0.00      PROA  
ATOM   2924    C CYS P 636      13.342  -2.756  36.087  0.00  0.00      PROA  
ATOM   2925    O CYS P 636      14.114  -3.731  35.873  0.00  0.00      PROA  
ATOM   2926    N ARG P 637      12.008  -2.847  35.837  0.00  0.00      PROA  
ATOM   2927   HN ARG P 637      11.258  -2.214  36.015  0.00  0.00      PROA  
ATOM   2928   CA ARG P 637      11.566  -4.169  35.423  0.00  0.00      PROA  
ATOM   2929   HA ARG P 637      12.316  -4.743  34.899  0.00  0.00      PROA  
ATOM   2930   CB ARG P 637      11.348  -5.131  36.624  0.00  0.00      PROA  
ATOM   2931  HB1 ARG P 637      12.322  -5.203  37.153  0.00  0.00      PROA  
ATOM   2932  HB2 ARG P 637      11.027  -6.124  36.242  0.00  0.00      PROA  
ATOM   2933   CG ARG P 637      10.242  -4.689  37.690  0.00  0.00      PROA  
ATOM   2934  HG1 ARG P 637      10.516  -3.727  38.174  0.00  0.00      PROA  
ATOM   2935  HG2 ARG P 637      10.382  -5.463  38.475  0.00  0.00      PROA  
ATOM   2936   CD ARG P 637       8.758  -4.586  37.309  0.00  0.00      PROA  
ATOM   2937  HD1 ARG P 637       8.554  -5.506  36.721  0.00  0.00      PROA  
ATOM   2938  HD2 ARG P 637       8.627  -3.659  36.710  0.00  0.00      PROA  
ATOM   2939   NE ARG P 637       7.860  -4.546  38.502  0.00  0.00      PROA  
ATOM   2940   HE ARG P 637       8.284  -4.500  39.406  0.00  0.00      PROA  
ATOM   2941   CZ ARG P 637       6.518  -4.455  38.408  0.00  0.00      PROA  
ATOM   2942  NH1 ARG P 637       5.849  -4.359  39.545  0.00  0.00      PROA  
ATOM   2943 HH11 ARG P 637       6.340  -4.230  40.406  0.00  0.00      PROA  
ATOM   2944 HH12 ARG P 637       4.918  -4.020  39.682  0.00  0.00      PROA  
ATOM   2945  NH2 ARG P 637       5.933  -4.651  37.284  0.00  0.00      PROA  
ATOM   2946 HH21 ARG P 637       6.454  -4.980  36.497  0.00  0.00      PROA  
ATOM   2947 HH22 ARG P 637       4.937  -4.586  37.222  0.00  0.00      PROA  
ATOM   2948    C ARG P 637      10.358  -4.124  34.557  0.00  0.00      PROA  
ATOM   2949    O ARG P 637       9.575  -3.211  34.568  0.00  0.00      PROA  
ATOM   2950    N CYS P 638      10.137  -5.166  33.762  0.00  0.00      PROA  
ATOM   2951   HN CYS P 638      10.727  -5.959  33.892  0.00  0.00      PROA  
ATOM   2952   CA CYS P 638       9.108  -5.230  32.729  0.00  0.00      PROA  
ATOM   2953   HA CYS P 638       9.255  -4.327  32.155  0.00  0.00      PROA  
ATOM   2954   CB CYS P 638       9.414  -6.450  31.804  0.00  0.00      PROA  
ATOM   2955  HB1 CYS P 638       8.910  -7.336  32.245  0.00  0.00      PROA  
ATOM   2956  HB2 CYS P 638      10.509  -6.626  31.744  0.00  0.00      PROA  
ATOM   2957   SG CYS P 638       8.775  -6.117  30.136  0.00  0.00      PROA  
ATOM   2958    C CYS P 638       7.735  -5.198  33.324  0.00  0.00      PROA  
ATOM   2959    O CYS P 638       7.449  -5.773  34.374  0.00  0.00      PROA  
ATOM   2960    N ALA P 639       6.824  -4.500  32.681  0.00  0.00      PROA  
ATOM   2961   HN ALA P 639       6.975  -4.076  31.792  0.00  0.00      PROA  
ATOM   2962   CA ALA P 639       5.409  -4.498  32.970  0.00  0.00      PROA  
ATOM   2963   HA ALA P 639       5.212  -5.252  33.717  0.00  0.00      PROA  
ATOM   2964   CB ALA P 639       4.943  -3.103  33.428  0.00  0.00      PROA  
ATOM   2965  HB1 ALA P 639       5.610  -2.925  34.298  0.00  0.00      PROA  
ATOM   2966  HB2 ALA P 639       3.904  -3.068  33.820  0.00  0.00      PROA  
ATOM   2967  HB3 ALA P 639       5.171  -2.307  32.687  0.00  0.00      PROA  
ATOM   2968    C ALA P 639       4.676  -4.755  31.630  0.00  0.00      PROA  
ATOM   2969    O ALA P 639       5.235  -4.474  30.567  0.00  0.00      PROA  
ATOM   2970    N LEU P 640       3.370  -5.085  31.603  0.00  0.00      PROA  
ATOM   2971   HN LEU P 640       2.894  -5.205  32.470  0.00  0.00      PROA  
ATOM   2972   CA LEU P 640       2.546  -5.035  30.392  0.00  0.00      PROA  
ATOM   2973   HA LEU P 640       3.007  -5.668  29.647  0.00  0.00      PROA  
ATOM   2974   CB LEU P 640       1.158  -5.428  30.720  0.00  0.00      PROA  
ATOM   2975  HB1 LEU P 640       0.372  -5.049  30.031  0.00  0.00      PROA  
ATOM   2976  HB2 LEU P 640       0.940  -4.907  31.677  0.00  0.00      PROA  
ATOM   2977   CG LEU P 640       0.836  -6.970  30.909  0.00  0.00      PROA  
ATOM   2978   HG LEU P 640       1.567  -7.354  31.653  0.00  0.00      PROA  
ATOM   2979  CD1 LEU P 640      -0.561  -7.166  31.528  0.00  0.00      PROA  
ATOM   2980 HD11 LEU P 640      -0.529  -6.753  32.558  0.00  0.00      PROA  
ATOM   2981 HD12 LEU P 640      -0.659  -8.269  31.616  0.00  0.00      PROA  
ATOM   2982 HD13 LEU P 640      -1.333  -6.617  30.949  0.00  0.00      PROA  
ATOM   2983  CD2 LEU P 640       1.059  -7.870  29.694  0.00  0.00      PROA  
ATOM   2984 HD21 LEU P 640       2.151  -7.885  29.490  0.00  0.00      PROA  
ATOM   2985 HD22 LEU P 640       0.537  -7.511  28.781  0.00  0.00      PROA  
ATOM   2986 HD23 LEU P 640       0.723  -8.899  29.945  0.00  0.00      PROA  
ATOM   2987    C LEU P 640       2.511  -3.641  29.685  0.00  0.00      PROA  
ATOM   2988    O LEU P 640       2.713  -2.595  30.356  0.00  0.00      PROA  
ATOM   2989    N PRO P 641       2.187  -3.577  28.342  0.00  0.00      PROA  
ATOM   2990   CD PRO P 641       2.360  -4.630  27.383  0.00  0.00      PROA  
ATOM   2991  HD1 PRO P 641       1.579  -5.414  27.485  0.00  0.00      PROA  
ATOM   2992  HD2 PRO P 641       3.291  -5.198  27.595  0.00  0.00      PROA  
ATOM   2993   CA PRO P 641       1.792  -2.375  27.780  0.00  0.00      PROA  
ATOM   2994   HA PRO P 641       2.589  -1.676  27.987  0.00  0.00      PROA  
ATOM   2995   CB PRO P 641       1.555  -2.683  26.279  0.00  0.00      PROA  
ATOM   2996  HB1 PRO P 641       2.127  -1.924  25.704  0.00  0.00      PROA  
ATOM   2997  HB2 PRO P 641       0.457  -2.781  26.137  0.00  0.00      PROA  
ATOM   2998   CG PRO P 641       2.459  -3.907  26.071  0.00  0.00      PROA  
ATOM   2999  HG1 PRO P 641       2.035  -4.528  25.253  0.00  0.00      PROA  
ATOM   3000  HG2 PRO P 641       3.502  -3.597  25.850  0.00  0.00      PROA  
ATOM   3001    C PRO P 641       0.535  -1.807  28.428  0.00  0.00      PROA  
ATOM   3002    O PRO P 641      -0.182  -2.624  29.023  0.00  0.00      PROA  
ATOM   3003    N GLU P 642       0.288  -0.456  28.256  0.00  0.00      PROA  
ATOM   3004   HN GLU P 642       0.956   0.205  27.923  0.00  0.00      PROA  
ATOM   3005   CA GLU P 642      -0.925   0.147  28.683  0.00  0.00      PROA  
ATOM   3006   HA GLU P 642      -1.004  -0.089  29.734  0.00  0.00      PROA  
ATOM   3007   CB GLU P 642      -0.960   1.706  28.387  0.00  0.00      PROA  
ATOM   3008  HB1 GLU P 642      -0.798   1.825  27.294  0.00  0.00      PROA  
ATOM   3009  HB2 GLU P 642      -0.100   2.234  28.850  0.00  0.00      PROA  
ATOM   3010   CG GLU P 642      -2.300   2.376  28.849  0.00  0.00      PROA  
ATOM   3011  HG1 GLU P 642      -2.558   2.057  29.882  0.00  0.00      PROA  
ATOM   3012  HG2 GLU P 642      -3.217   2.065  28.303  0.00  0.00      PROA  
ATOM   3013   CD GLU P 642      -2.272   3.913  28.990  0.00  0.00      PROA  
ATOM   3014  OE1 GLU P 642      -3.108   4.628  28.341  0.00  0.00      PROA  
ATOM   3015  OE2 GLU P 642      -1.466   4.446  29.849  0.00  0.00      PROA  
ATOM   3016    C GLU P 642      -2.239  -0.493  28.195  0.00  0.00      PROA  
ATOM   3017    O GLU P 642      -3.139  -0.701  29.000  0.00  0.00      PROA  
ATOM   3018    N ASN P 643      -2.348  -0.854  26.914  0.00  0.00      PROA  
ATOM   3019   HN ASN P 643      -1.679  -0.592  26.223  0.00  0.00      PROA  
ATOM   3020   CA ASN P 643      -3.368  -1.730  26.379  0.00  0.00      PROA  
ATOM   3021   HA ASN P 643      -4.112  -1.934  27.135  0.00  0.00      PROA  
ATOM   3022   CB ASN P 643      -4.175  -1.068  25.151  0.00  0.00      PROA  
ATOM   3023  HB1 ASN P 643      -4.958  -1.786  24.825  0.00  0.00      PROA  
ATOM   3024  HB2 ASN P 643      -3.382  -0.845  24.405  0.00  0.00      PROA  
ATOM   3025   CG ASN P 643      -4.918   0.231  25.501  0.00  0.00      PROA  
ATOM   3026  OD1 ASN P 643      -4.549   1.307  24.981  0.00  0.00      PROA  
ATOM   3027  ND2 ASN P 643      -5.965   0.033  26.341  0.00  0.00      PROA  
ATOM   3028 HD21 ASN P 643      -6.626   0.749  26.564  0.00  0.00      PROA  
ATOM   3029 HD22 ASN P 643      -6.315  -0.865  26.608  0.00  0.00      PROA  
ATOM   3030    C ASN P 643      -2.841  -3.066  25.778  0.00  0.00      PROA  
ATOM   3031    O ASN P 643      -2.243  -3.064  24.689  0.00  0.00      PROA  
ATOM   3032    N PRO P 644      -2.917  -4.155  26.498  0.00  0.00      PROA  
ATOM   3033   CD PRO P 644      -3.327  -4.278  27.966  0.00  0.00      PROA  
ATOM   3034  HD1 PRO P 644      -4.423  -4.268  27.783  0.00  0.00      PROA  
ATOM   3035  HD2 PRO P 644      -2.882  -3.444  28.549  0.00  0.00      PROA  
ATOM   3036   CA PRO P 644      -2.386  -5.416  26.005  0.00  0.00      PROA  
ATOM   3037   HA PRO P 644      -1.542  -5.393  25.332  0.00  0.00      PROA  
ATOM   3038   CB PRO P 644      -1.903  -6.110  27.340  0.00  0.00      PROA  
ATOM   3039  HB1 PRO P 644      -0.935  -5.663  27.651  0.00  0.00      PROA  
ATOM   3040  HB2 PRO P 644      -1.659  -7.179  27.165  0.00  0.00      PROA  
ATOM   3041   CG PRO P 644      -3.055  -5.762  28.348  0.00  0.00      PROA  
ATOM   3042  HG1 PRO P 644      -4.041  -6.245  28.178  0.00  0.00      PROA  
ATOM   3043  HG2 PRO P 644      -2.665  -5.867  29.383  0.00  0.00      PROA  
ATOM   3044    C PRO P 644      -3.444  -6.251  25.288  0.00  0.00      PROA  
ATOM   3045    O PRO P 644      -4.480  -6.432  25.837  0.00  0.00      PROA  
ATOM   3046    N ASN P 645      -3.167  -6.739  24.093  0.00  0.00      PROA  
ATOM   3047   HN ASN P 645      -2.319  -6.510  23.620  0.00  0.00      PROA  
ATOM   3048   CA ASN P 645      -3.974  -7.732  23.408  0.00  0.00      PROA  
ATOM   3049   HA ASN P 645      -5.020  -7.467  23.391  0.00  0.00      PROA  
ATOM   3050   CB ASN P 645      -3.623  -7.643  21.890  0.00  0.00      PROA  
ATOM   3051  HB1 ASN P 645      -3.476  -6.652  21.409  0.00  0.00      PROA  
ATOM   3052  HB2 ASN P 645      -4.449  -8.107  21.310  0.00  0.00      PROA  
ATOM   3053   CG ASN P 645      -2.403  -8.429  21.425  0.00  0.00      PROA  
ATOM   3054  OD1 ASN P 645      -1.686  -9.172  22.169  0.00  0.00      PROA  
ATOM   3055  ND2 ASN P 645      -2.022  -8.073  20.146  0.00  0.00      PROA  
ATOM   3056 HD21 ASN P 645      -1.181  -8.327  19.668  0.00  0.00      PROA  
ATOM   3057 HD22 ASN P 645      -2.543  -7.448  19.565  0.00  0.00      PROA  
ATOM   3058    C ASN P 645      -3.890  -9.073  24.019  0.00  0.00      PROA  
ATOM   3059    O ASN P 645      -3.060  -9.287  24.948  0.00  0.00      PROA  
ATOM   3060    N ASN P 646      -4.776 -10.008  23.693  0.00  0.00      PROA  
ATOM   3061   HN ASN P 646      -5.501  -9.696  23.084  0.00  0.00      PROA  
ATOM   3062   CA ASN P 646      -4.957 -11.406  24.158  0.00  0.00      PROA  
ATOM   3063   HA ASN P 646      -5.274 -11.395  25.190  0.00  0.00      PROA  
ATOM   3064   CB ASN P 646      -6.076 -12.169  23.352  0.00  0.00      PROA  
ATOM   3065  HB1 ASN P 646      -6.014 -13.264  23.533  0.00  0.00      PROA  
ATOM   3066  HB2 ASN P 646      -5.945 -12.023  22.258  0.00  0.00      PROA  
ATOM   3067   CG ASN P 646      -7.408 -11.683  23.888  0.00  0.00      PROA  
ATOM   3068  OD1 ASN P 646      -7.946 -10.615  23.541  0.00  0.00      PROA  
ATOM   3069  ND2 ASN P 646      -7.876 -12.449  24.904  0.00  0.00      PROA  
ATOM   3070 HD21 ASN P 646      -8.350 -11.892  25.585  0.00  0.00      PROA  
ATOM   3071 HD22 ASN P 646      -7.420 -13.279  25.226  0.00  0.00      PROA  
ATOM   3072    C ASN P 646      -3.673 -12.158  24.065  0.00  0.00      PROA  
ATOM   3073    O ASN P 646      -3.305 -12.911  24.929  0.00  0.00      PROA  
ATOM   3074    N HSD P 647      -2.930 -12.012  22.915  0.00  0.00      PROA  
ATOM   3075   HN HSD P 647      -3.262 -11.453  22.159  0.00  0.00      PROA  
ATOM   3076   CA HSD P 647      -1.730 -12.789  22.536  0.00  0.00      PROA  
ATOM   3077   HA HSD P 647      -1.872 -13.859  22.579  0.00  0.00      PROA  
ATOM   3078   CB HSD P 647      -1.337 -12.536  21.125  0.00  0.00      PROA  
ATOM   3079  HB1 HSD P 647      -0.678 -13.408  20.926  0.00  0.00      PROA  
ATOM   3080  HB2 HSD P 647      -0.799 -11.599  20.868  0.00  0.00      PROA  
ATOM   3081  ND1 HSD P 647      -3.424 -13.668  20.029  0.00  0.00      PROA  
ATOM   3082  HD1 HSD P 647      -3.447 -14.563  20.475  0.00  0.00      PROA  
ATOM   3083   CG HSD P 647      -2.510 -12.595  20.163  0.00  0.00      PROA  
ATOM   3084  CE1 HSD P 647      -4.503 -13.198  19.358  0.00  0.00      PROA  
ATOM   3085  HE1 HSD P 647      -5.278 -13.859  18.968  0.00  0.00      PROA  
ATOM   3086  NE2 HSD P 647      -4.382 -11.926  19.081  0.00  0.00      PROA  
ATOM   3087  CD2 HSD P 647      -3.156 -11.572  19.588  0.00  0.00      PROA  
ATOM   3088  HD2 HSD P 647      -2.829 -10.542  19.655  0.00  0.00      PROA  
ATOM   3089    C HSD P 647      -0.567 -12.495  23.498  0.00  0.00      PROA  
ATOM   3090    O HSD P 647       0.075 -13.416  24.013  0.00  0.00      PROA  
ATOM   3091    N THR P 648      -0.493 -11.249  23.878  0.00  0.00      PROA  
ATOM   3092   HN THR P 648      -0.920 -10.592  23.261  0.00  0.00      PROA  
ATOM   3093   CA THR P 648       0.388 -10.696  24.921  0.00  0.00      PROA  
ATOM   3094   HA THR P 648       1.382 -11.098  24.790  0.00  0.00      PROA  
ATOM   3095   CB THR P 648       0.444  -9.189  24.860  0.00  0.00      PROA  
ATOM   3096   HB THR P 648      -0.390  -8.684  25.393  0.00  0.00      PROA  
ATOM   3097  OG1 THR P 648       0.551  -8.661  23.533  0.00  0.00      PROA  
ATOM   3098  HG1 THR P 648      -0.166  -8.973  22.977  0.00  0.00      PROA  
ATOM   3099  CG2 THR P 648       1.618  -8.583  25.600  0.00  0.00      PROA  
ATOM   3100 HG21 THR P 648       2.490  -9.198  25.293  0.00  0.00      PROA  
ATOM   3101 HG22 THR P 648       1.448  -8.575  26.697  0.00  0.00      PROA  
ATOM   3102 HG23 THR P 648       1.905  -7.534  25.374  0.00  0.00      PROA  
ATOM   3103    C THR P 648       0.022 -11.037  26.361  0.00  0.00      PROA  
ATOM   3104    O THR P 648       0.906 -11.318  27.204  0.00  0.00      PROA  
ATOM   3105    N LEU P 649      -1.282 -11.076  26.662  0.00  0.00      PROA  
ATOM   3106   HN LEU P 649      -1.928 -10.672  26.020  0.00  0.00      PROA  
ATOM   3107   CA LEU P 649      -1.851 -11.577  27.915  0.00  0.00      PROA  
ATOM   3108   HA LEU P 649      -1.361 -11.149  28.777  0.00  0.00      PROA  
ATOM   3109   CB LEU P 649      -3.364 -11.358  28.220  0.00  0.00      PROA  
ATOM   3110  HB1 LEU P 649      -3.616 -11.705  29.245  0.00  0.00      PROA  
ATOM   3111  HB2 LEU P 649      -3.952 -11.955  27.492  0.00  0.00      PROA  
ATOM   3112   CG LEU P 649      -3.792  -9.865  28.319  0.00  0.00      PROA  
ATOM   3113   HG LEU P 649      -3.615  -9.280  27.392  0.00  0.00      PROA  
ATOM   3114  CD1 LEU P 649      -5.330  -9.694  28.294  0.00  0.00      PROA  
ATOM   3115 HD11 LEU P 649      -5.790 -10.344  27.518  0.00  0.00      PROA  
ATOM   3116 HD12 LEU P 649      -5.572  -8.655  27.983  0.00  0.00      PROA  
ATOM   3117 HD13 LEU P 649      -5.697  -9.917  29.319  0.00  0.00      PROA  
ATOM   3118  CD2 LEU P 649      -3.240  -9.142  29.519  0.00  0.00      PROA  
ATOM   3119 HD21 LEU P 649      -3.576  -9.603  30.473  0.00  0.00      PROA  
ATOM   3120 HD22 LEU P 649      -3.791  -8.178  29.509  0.00  0.00      PROA  
ATOM   3121 HD23 LEU P 649      -2.139  -9.003  29.453  0.00  0.00      PROA  
ATOM   3122    C LEU P 649      -1.608 -13.034  28.164  0.00  0.00      PROA  
ATOM   3123    O LEU P 649      -1.254 -13.470  29.228  0.00  0.00      PROA  
ATOM   3124    N GLN P 650      -1.801 -13.920  27.169  0.00  0.00      PROA  
ATOM   3125   HN GLN P 650      -2.035 -13.574  26.263  0.00  0.00      PROA  
ATOM   3126   CA GLN P 650      -1.522 -15.336  27.084  0.00  0.00      PROA  
ATOM   3127   HA GLN P 650      -1.919 -15.735  28.006  0.00  0.00      PROA  
ATOM   3128   CB GLN P 650      -2.109 -16.103  25.902  0.00  0.00      PROA  
ATOM   3129  HB1 GLN P 650      -1.558 -15.745  25.006  0.00  0.00      PROA  
ATOM   3130  HB2 GLN P 650      -3.164 -15.759  25.850  0.00  0.00      PROA  
ATOM   3131   CG GLN P 650      -2.048 -17.670  25.929  0.00  0.00      PROA  
ATOM   3132  HG1 GLN P 650      -0.963 -17.909  25.926  0.00  0.00      PROA  
ATOM   3133  HG2 GLN P 650      -2.547 -18.181  25.078  0.00  0.00      PROA  
ATOM   3134   CD GLN P 650      -2.547 -18.328  27.348  0.00  0.00      PROA  
ATOM   3135  OE1 GLN P 650      -3.417 -17.640  27.941  0.00  0.00      PROA  
ATOM   3136  NE2 GLN P 650      -1.996 -19.438  27.839  0.00  0.00      PROA  
ATOM   3137 HE21 GLN P 650      -2.334 -19.729  28.734  0.00  0.00      PROA  
ATOM   3138 HE22 GLN P 650      -1.475 -20.020  27.215  0.00  0.00      PROA  
ATOM   3139    C GLN P 650      -0.071 -15.633  27.244  0.00  0.00      PROA  
ATOM   3140    O GLN P 650       0.423 -16.491  27.980  0.00  0.00      PROA  
ATOM   3141    N TYR P 651       0.728 -14.791  26.586  0.00  0.00      PROA  
ATOM   3142   HN TYR P 651       0.224 -14.177  25.983  0.00  0.00      PROA  
ATOM   3143   CA TYR P 651       2.141 -14.705  26.756  0.00  0.00      PROA  
ATOM   3144   HA TYR P 651       2.490 -15.726  26.723  0.00  0.00      PROA  
ATOM   3145   CB TYR P 651       2.851 -13.929  25.544  0.00  0.00      PROA  
ATOM   3146  HB1 TYR P 651       2.359 -12.935  25.603  0.00  0.00      PROA  
ATOM   3147  HB2 TYR P 651       2.627 -14.395  24.560  0.00  0.00      PROA  
ATOM   3148   CG TYR P 651       4.296 -13.668  25.760  0.00  0.00      PROA  
ATOM   3149  CD1 TYR P 651       5.205 -14.534  25.210  0.00  0.00      PROA  
ATOM   3150  HD1 TYR P 651       4.987 -15.479  24.736  0.00  0.00      PROA  
ATOM   3151  CE1 TYR P 651       6.629 -14.315  25.284  0.00  0.00      PROA  
ATOM   3152  HE1 TYR P 651       7.347 -14.881  24.709  0.00  0.00      PROA  
ATOM   3153   CZ TYR P 651       7.036 -13.119  25.942  0.00  0.00      PROA  
ATOM   3154   OH TYR P 651       8.401 -13.020  26.041  0.00  0.00      PROA  
ATOM   3155   HH TYR P 651       8.795 -13.869  25.826  0.00  0.00      PROA  
ATOM   3156  CD2 TYR P 651       4.758 -12.536  26.404  0.00  0.00      PROA  
ATOM   3157  HD2 TYR P 651       4.019 -11.918  26.891  0.00  0.00      PROA  
ATOM   3158  CE2 TYR P 651       6.152 -12.203  26.496  0.00  0.00      PROA  
ATOM   3159  HE2 TYR P 651       6.593 -11.380  27.038  0.00  0.00      PROA  
ATOM   3160    C TYR P 651       2.588 -14.350  28.127  0.00  0.00      PROA  
ATOM   3161    O TYR P 651       3.375 -15.052  28.734  0.00  0.00      PROA  
ATOM   3162    N TRP P 652       1.938 -13.360  28.777  0.00  0.00      PROA  
ATOM   3163   HN TRP P 652       1.323 -12.729  28.310  0.00  0.00      PROA  
ATOM   3164   CA TRP P 652       2.210 -12.911  30.184  0.00  0.00      PROA  
ATOM   3165   HA TRP P 652       3.236 -12.581  30.259  0.00  0.00      PROA  
ATOM   3166   CB TRP P 652       1.304 -11.737  30.681  0.00  0.00      PROA  
ATOM   3167  HB1 TRP P 652       0.365 -12.216  31.031  0.00  0.00      PROA  
ATOM   3168  HB2 TRP P 652       1.130 -11.121  29.773  0.00  0.00      PROA  
ATOM   3169   CG TRP P 652       1.973 -10.937  31.739  0.00  0.00      PROA  
ATOM   3170  CD1 TRP P 652       1.302 -10.843  32.933  0.00  0.00      PROA  
ATOM   3171  HD1 TRP P 652       0.426 -11.409  33.215  0.00  0.00      PROA  
ATOM   3172  NE1 TRP P 652       1.977  -9.880  33.711  0.00  0.00      PROA  
ATOM   3173  HE1 TRP P 652       1.578  -9.325  34.408  0.00  0.00      PROA  
ATOM   3174  CE2 TRP P 652       3.044  -9.402  32.954  0.00  0.00      PROA  
ATOM   3175  CD2 TRP P 652       3.128 -10.093  31.765  0.00  0.00      PROA  
ATOM   3176  CE3 TRP P 652       4.096  -9.769  30.780  0.00  0.00      PROA  
ATOM   3177  HE3 TRP P 652       4.100 -10.236  29.806  0.00  0.00      PROA  
ATOM   3178  CZ3 TRP P 652       4.951  -8.748  31.091  0.00  0.00      PROA  
ATOM   3179  HZ3 TRP P 652       5.794  -8.523  30.455  0.00  0.00      PROA  
ATOM   3180  CZ2 TRP P 652       4.060  -8.449  33.302  0.00  0.00      PROA  
ATOM   3181  HZ2 TRP P 652       3.852  -8.021  34.272  0.00  0.00      PROA  
ATOM   3182  CH2 TRP P 652       5.008  -8.176  32.392  0.00  0.00      PROA  
ATOM   3183  HH2 TRP P 652       5.742  -7.453  32.719  0.00  0.00      PROA  
ATOM   3184    C TRP P 652       2.008 -14.020  31.294  0.00  0.00      PROA  
ATOM   3185    O TRP P 652       2.711 -14.115  32.294  0.00  0.00      PROA  
ATOM   3186    N LYS P 653       0.979 -14.841  31.068  0.00  0.00      PROA  
ATOM   3187   HN LYS P 653       0.398 -14.588  30.298  0.00  0.00      PROA  
ATOM   3188   CA LYS P 653       0.505 -15.774  32.052  0.00  0.00      PROA  
ATOM   3189   HA LYS P 653       0.728 -15.511  33.076  0.00  0.00      PROA  
ATOM   3190   CB LYS P 653      -1.033 -15.947  31.945  0.00  0.00      PROA  
ATOM   3191  HB1 LYS P 653      -1.288 -16.793  32.618  0.00  0.00      PROA  
ATOM   3192  HB2 LYS P 653      -1.342 -16.254  30.923  0.00  0.00      PROA  
ATOM   3193   CG LYS P 653      -1.823 -14.707  32.351  0.00  0.00      PROA  
ATOM   3194  HG1 LYS P 653      -2.867 -15.063  32.224  0.00  0.00      PROA  
ATOM   3195  HG2 LYS P 653      -1.745 -13.873  31.621  0.00  0.00      PROA  
ATOM   3196   CD LYS P 653      -1.531 -14.341  33.845  0.00  0.00      PROA  
ATOM   3197  HD1 LYS P 653      -0.587 -13.754  33.832  0.00  0.00      PROA  
ATOM   3198  HD2 LYS P 653      -1.306 -15.291  34.375  0.00  0.00      PROA  
ATOM   3199   CE LYS P 653      -2.737 -13.612  34.458  0.00  0.00      PROA  
ATOM   3200  HE1 LYS P 653      -3.661 -14.225  34.516  0.00  0.00      PROA  
ATOM   3201  HE2 LYS P 653      -2.984 -12.679  33.907  0.00  0.00      PROA  
ATOM   3202   NZ LYS P 653      -2.441 -13.185  35.828  0.00  0.00      PROA  
ATOM   3203  HZ1 LYS P 653      -1.809 -12.364  35.914  0.00  0.00      PROA  
ATOM   3204  HZ2 LYS P 653      -1.935 -13.964  36.294  0.00  0.00      PROA  
ATOM   3205  HZ3 LYS P 653      -3.316 -13.051  36.374  0.00  0.00      PROA  
ATOM   3206    C LYS P 653       1.183 -17.132  31.870  0.00  0.00      PROA  
ATOM   3207    O LYS P 653       1.252 -17.962  32.741  0.00  0.00      PROA  
ATOM   3208    N GLU P 654       1.670 -17.398  30.663  0.00  0.00      PROA  
ATOM   3209   HN GLU P 654       1.351 -16.828  29.911  0.00  0.00      PROA  
ATOM   3210   CA GLU P 654       2.720 -18.400  30.385  0.00  0.00      PROA  
ATOM   3211   HA GLU P 654       2.468 -19.350  30.833  0.00  0.00      PROA  
ATOM   3212   CB GLU P 654       2.833 -18.647  28.862  0.00  0.00      PROA  
ATOM   3213  HB1 GLU P 654       3.698 -19.306  28.636  0.00  0.00      PROA  
ATOM   3214  HB2 GLU P 654       2.976 -17.694  28.310  0.00  0.00      PROA  
ATOM   3215   CG GLU P 654       1.602 -19.514  28.401  0.00  0.00      PROA  
ATOM   3216  HG1 GLU P 654       1.739 -19.580  27.300  0.00  0.00      PROA  
ATOM   3217  HG2 GLU P 654       0.671 -18.935  28.579  0.00  0.00      PROA  
ATOM   3218   CD GLU P 654       1.531 -20.963  28.951  0.00  0.00      PROA  
ATOM   3219  OE1 GLU P 654       2.467 -21.575  29.567  0.00  0.00      PROA  
ATOM   3220  OE2 GLU P 654       0.380 -21.475  28.807  0.00  0.00      PROA  
ATOM   3221    C GLU P 654       4.054 -18.071  31.079  0.00  0.00      PROA  
ATOM   3222    O GLU P 654       4.751 -18.918  31.525  0.00  0.00      PROA  
ATOM   3223    N HSD P 655       4.574 -16.814  31.087  0.00  0.00      PROA  
ATOM   3224   HN HSD P 655       4.119 -16.039  30.655  0.00  0.00      PROA  
ATOM   3225   CA HSD P 655       5.820 -16.548  31.744  0.00  0.00      PROA  
ATOM   3226   HA HSD P 655       6.435 -17.436  31.710  0.00  0.00      PROA  
ATOM   3227   CB HSD P 655       6.643 -15.500  30.902  0.00  0.00      PROA  
ATOM   3228  HB1 HSD P 655       7.580 -15.169  31.400  0.00  0.00      PROA  
ATOM   3229  HB2 HSD P 655       5.974 -14.625  30.757  0.00  0.00      PROA  
ATOM   3230  ND1 HSD P 655       6.252 -16.258  28.522  0.00  0.00      PROA  
ATOM   3231  HD1 HSD P 655       5.379 -15.815  28.321  0.00  0.00      PROA  
ATOM   3232   CG HSD P 655       7.070 -16.127  29.654  0.00  0.00      PROA  
ATOM   3233  CE1 HSD P 655       7.071 -16.649  27.505  0.00  0.00      PROA  
ATOM   3234  HE1 HSD P 655       6.729 -16.599  26.472  0.00  0.00      PROA  
ATOM   3235  NE2 HSD P 655       8.268 -16.772  27.959  0.00  0.00      PROA  
ATOM   3236  CD2 HSD P 655       8.286 -16.524  29.274  0.00  0.00      PROA  
ATOM   3237  HD2 HSD P 655       9.246 -16.601  29.770  0.00  0.00      PROA  
ATOM   3238    C HSD P 655       5.647 -16.137  33.181  0.00  0.00      PROA  
ATOM   3239    O HSD P 655       6.653 -16.010  33.909  0.00  0.00      PROA  
ATOM   3240    N SER P 656       4.444 -15.975  33.711  0.00  0.00      PROA  
ATOM   3241   HN SER P 656       3.590 -15.899  33.203  0.00  0.00      PROA  
ATOM   3242   CA SER P 656       4.326 -15.842  35.146  0.00  0.00      PROA  
ATOM   3243   HA SER P 656       5.095 -15.166  35.492  0.00  0.00      PROA  
ATOM   3244   CB SER P 656       2.885 -15.211  35.494  0.00  0.00      PROA  
ATOM   3245  HB1 SER P 656       2.767 -15.164  36.597  0.00  0.00      PROA  
ATOM   3246  HB2 SER P 656       1.974 -15.709  35.097  0.00  0.00      PROA  
ATOM   3247   OG SER P 656       2.883 -13.874  35.001  0.00  0.00      PROA  
ATOM   3248  HG1 SER P 656       3.007 -13.950  34.052  0.00  0.00      PROA  
ATOM   3249    C SER P 656       4.508 -17.246  35.798  0.00  0.00      PROA  
ATOM   3250    O SER P 656       3.763 -18.171  35.542  0.00  0.00      PROA  
ATOM   3251    N ILE P 657       5.406 -17.382  36.768  0.00  0.00      PROA  
ATOM   3252   HN ILE P 657       5.716 -16.488  37.084  0.00  0.00      PROA  
ATOM   3253   CA ILE P 657       5.741 -18.557  37.477  0.00  0.00      PROA  
ATOM   3254   HA ILE P 657       5.948 -19.234  36.661  0.00  0.00      PROA  
ATOM   3255   CB ILE P 657       7.027 -18.214  38.324  0.00  0.00      PROA  
ATOM   3256   HB ILE P 657       6.774 -17.453  39.092  0.00  0.00      PROA  
ATOM   3257  CG2 ILE P 657       7.674 -19.417  39.025  0.00  0.00      PROA  
ATOM   3258 HG21 ILE P 657       6.920 -19.962  39.632  0.00  0.00      PROA  
ATOM   3259 HG22 ILE P 657       8.555 -19.134  39.639  0.00  0.00      PROA  
ATOM   3260 HG23 ILE P 657       8.252 -19.967  38.251  0.00  0.00      PROA  
ATOM   3261  CG1 ILE P 657       8.124 -17.451  37.485  0.00  0.00      PROA  
ATOM   3262 HG11 ILE P 657       9.063 -17.378  38.075  0.00  0.00      PROA  
ATOM   3263 HG12 ILE P 657       7.799 -16.392  37.406  0.00  0.00      PROA  
ATOM   3264   CD ILE P 657       8.423 -18.095  36.151  0.00  0.00      PROA  
ATOM   3265  HD1 ILE P 657       8.681 -19.156  36.355  0.00  0.00      PROA  
ATOM   3266  HD2 ILE P 657       9.291 -17.630  35.636  0.00  0.00      PROA  
ATOM   3267  HD3 ILE P 657       7.564 -17.884  35.479  0.00  0.00      PROA  
ATOM   3268    C ILE P 657       4.620 -19.179  38.352  0.00  0.00      PROA  
ATOM   3269    O ILE P 657       4.010 -18.391  39.040  0.00  0.00      PROA  
ATOM   3270    N PRO P 658       4.310 -20.443  38.370  0.00  0.00      PROA  
ATOM   3271   CD PRO P 658       5.036 -21.426  37.556  0.00  0.00      PROA  
ATOM   3272  HD1 PRO P 658       6.136 -21.381  37.709  0.00  0.00      PROA  
ATOM   3273  HD2 PRO P 658       4.690 -21.247  36.516  0.00  0.00      PROA  
ATOM   3274   CA PRO P 658       3.180 -21.004  39.092  0.00  0.00      PROA  
ATOM   3275   HA PRO P 658       2.327 -20.352  38.975  0.00  0.00      PROA  
ATOM   3276   CB PRO P 658       3.064 -22.381  38.479  0.00  0.00      PROA  
ATOM   3277  HB1 PRO P 658       2.326 -22.384  37.649  0.00  0.00      PROA  
ATOM   3278  HB2 PRO P 658       2.686 -23.179  39.154  0.00  0.00      PROA  
ATOM   3279   CG PRO P 658       4.504 -22.749  38.045  0.00  0.00      PROA  
ATOM   3280  HG1 PRO P 658       4.983 -23.072  38.993  0.00  0.00      PROA  
ATOM   3281  HG2 PRO P 658       4.540 -23.592  37.323  0.00  0.00      PROA  
ATOM   3282    C PRO P 658       3.219 -21.114  40.576  0.00  0.00      PROA  
ATOM   3283    O PRO P 658       2.229 -21.303  41.210  0.00  0.00      PROA  
ATOM   3284    N THR P 659       4.450 -21.178  41.092  0.00  0.00      PROA  
ATOM   3285   HN THR P 659       5.278 -20.981  40.573  0.00  0.00      PROA  
ATOM   3286   CA THR P 659       4.814 -21.665  42.448  0.00  0.00      PROA  
ATOM   3287   HA THR P 659       3.889 -21.962  42.919  0.00  0.00      PROA  
ATOM   3288   CB THR P 659       5.527 -23.030  42.489  0.00  0.00      PROA  
ATOM   3289   HB THR P 659       6.049 -23.229  43.450  0.00  0.00      PROA  
ATOM   3290  OG1 THR P 659       6.513 -22.920  41.447  0.00  0.00      PROA  
ATOM   3291  HG1 THR P 659       6.580 -23.750  40.970  0.00  0.00      PROA  
ATOM   3292  CG2 THR P 659       4.513 -24.111  42.172  0.00  0.00      PROA  
ATOM   3293 HG21 THR P 659       4.854 -25.058  42.643  0.00  0.00      PROA  
ATOM   3294 HG22 THR P 659       4.377 -24.128  41.070  0.00  0.00      PROA  
ATOM   3295 HG23 THR P 659       3.539 -23.784  42.595  0.00  0.00      PROA  
ATOM   3296    C THR P 659       5.600 -20.618  43.357  0.00  0.00      PROA  
ATOM   3297    O THR P 659       6.337 -21.015  44.244  0.00  0.00      PROA  
ATOM   3298    N ALA P 660       5.596 -19.332  43.033  0.00  0.00      PROA  
ATOM   3299   HN ALA P 660       4.983 -19.052  42.298  0.00  0.00      PROA  
ATOM   3300   CA ALA P 660       6.369 -18.296  43.675  0.00  0.00      PROA  
ATOM   3301   HA ALA P 660       6.772 -18.615  44.624  0.00  0.00      PROA  
ATOM   3302   CB ALA P 660       7.651 -17.885  42.811  0.00  0.00      PROA  
ATOM   3303  HB1 ALA P 660       8.220 -17.069  43.306  0.00  0.00      PROA  
ATOM   3304  HB2 ALA P 660       7.409 -17.566  41.775  0.00  0.00      PROA  
ATOM   3305  HB3 ALA P 660       8.396 -18.705  42.886  0.00  0.00      PROA  
ATOM   3306    C ALA P 660       5.459 -17.053  43.824  0.00  0.00      PROA  
ATOM   3307    O ALA P 660       4.465 -16.868  43.079  0.00  0.00      PROA  
ATOM   3308    N ASP P 661       5.827 -16.187  44.770  0.00  0.00      PROA  
ATOM   3309   HN ASP P 661       6.611 -16.430  45.335  0.00  0.00      PROA  
ATOM   3310   CA ASP P 661       5.156 -14.909  45.172  0.00  0.00      PROA  
ATOM   3311   HA ASP P 661       4.080 -14.944  45.080  0.00  0.00      PROA  
ATOM   3312   CB ASP P 661       5.578 -14.608  46.621  0.00  0.00      PROA  
ATOM   3313  HB1 ASP P 661       6.671 -14.577  46.822  0.00  0.00      PROA  
ATOM   3314  HB2 ASP P 661       5.187 -15.490  47.172  0.00  0.00      PROA  
ATOM   3315   CG ASP P 661       4.858 -13.383  47.081  0.00  0.00      PROA  
ATOM   3316  OD1 ASP P 661       3.688 -13.098  46.696  0.00  0.00      PROA  
ATOM   3317  OD2 ASP P 661       5.366 -12.745  48.073  0.00  0.00      PROA  
ATOM   3318    C ASP P 661       5.734 -13.772  44.272  0.00  0.00      PROA  
ATOM   3319    O ASP P 661       6.368 -12.818  44.674  0.00  0.00      PROA  
ATOM   3320    N VAL P 662       5.378 -13.806  42.983  0.00  0.00      PROA  
ATOM   3321   HN VAL P 662       4.783 -14.525  42.633  0.00  0.00      PROA  
ATOM   3322   CA VAL P 662       5.583 -12.707  42.052  0.00  0.00      PROA  
ATOM   3323   HA VAL P 662       5.560 -11.773  42.594  0.00  0.00      PROA  
ATOM   3324   CB VAL P 662       6.765 -12.859  41.134  0.00  0.00      PROA  
ATOM   3325   HB VAL P 662       6.519 -13.651  40.395  0.00  0.00      PROA  
ATOM   3326  CG1 VAL P 662       7.012 -11.567  40.361  0.00  0.00      PROA  
ATOM   3327 HG11 VAL P 662       7.099 -10.710  41.062  0.00  0.00      PROA  
ATOM   3328 HG12 VAL P 662       6.317 -11.305  39.535  0.00  0.00      PROA  
ATOM   3329 HG13 VAL P 662       8.004 -11.736  39.890  0.00  0.00      PROA  
ATOM   3330  CG2 VAL P 662       8.039 -13.193  41.992  0.00  0.00      PROA  
ATOM   3331 HG21 VAL P 662       7.851 -14.254  42.262  0.00  0.00      PROA  
ATOM   3332 HG22 VAL P 662       8.245 -12.593  42.904  0.00  0.00      PROA  
ATOM   3333 HG23 VAL P 662       8.877 -13.212  41.264  0.00  0.00      PROA  
ATOM   3334    C VAL P 662       4.332 -12.539  41.271  0.00  0.00      PROA  
ATOM   3335    O VAL P 662       3.797 -13.516  40.758  0.00  0.00      PROA  
ATOM   3336    N ASN P 663       3.738 -11.325  41.183  0.00  0.00      PROA  
ATOM   3337   HN ASN P 663       4.269 -10.564  41.547  0.00  0.00      PROA  
ATOM   3338   CA ASN P 663       2.448 -11.108  40.606  0.00  0.00      PROA  
ATOM   3339   HA ASN P 663       1.959 -12.069  40.540  0.00  0.00      PROA  
ATOM   3340   CB ASN P 663       1.700 -10.073  41.430  0.00  0.00      PROA  
ATOM   3341  HB1 ASN P 663       0.765  -9.773  40.910  0.00  0.00      PROA  
ATOM   3342  HB2 ASN P 663       2.350  -9.199  41.649  0.00  0.00      PROA  
ATOM   3343   CG ASN P 663       1.151 -10.772  42.673  0.00  0.00      PROA  
ATOM   3344  OD1 ASN P 663       1.112 -11.985  42.800  0.00  0.00      PROA  
ATOM   3345  ND2 ASN P 663       0.531  -9.977  43.608  0.00  0.00      PROA  
ATOM   3346 HD21 ASN P 663       0.607  -9.002  43.399  0.00  0.00      PROA  
ATOM   3347 HD22 ASN P 663       0.007 -10.394  44.350  0.00  0.00      PROA  
ATOM   3348    C ASN P 663       2.607 -10.458  39.231  0.00  0.00      PROA  
ATOM   3349    O ASN P 663       1.669  -9.795  38.734  0.00  0.00      PROA  
ATOM   3350    N TRP P 664       3.820 -10.562  38.626  0.00  0.00      PROA  
ATOM   3351   HN TRP P 664       4.518 -11.163  39.007  0.00  0.00      PROA  
ATOM   3352   CA TRP P 664       4.093  -9.992  37.322  0.00  0.00      PROA  
ATOM   3353   HA TRP P 664       3.207 -10.123  36.718  0.00  0.00      PROA  
ATOM   3354   CB TRP P 664       4.563  -8.540  37.441  0.00  0.00      PROA  
ATOM   3355  HB1 TRP P 664       3.618  -8.022  37.715  0.00  0.00      PROA  
ATOM   3356  HB2 TRP P 664       5.027  -8.275  36.467  0.00  0.00      PROA  
ATOM   3357   CG TRP P 664       5.545  -8.235  38.579  0.00  0.00      PROA  
ATOM   3358  CD1 TRP P 664       5.174  -7.933  39.811  0.00  0.00      PROA  
ATOM   3359  HD1 TRP P 664       4.129  -7.858  40.074  0.00  0.00      PROA  
ATOM   3360  NE1 TRP P 664       6.177  -7.605  40.706  0.00  0.00      PROA  
ATOM   3361  HE1 TRP P 664       6.130  -7.368  41.651  0.00  0.00      PROA  
ATOM   3362  CE2 TRP P 664       7.336  -7.822  39.995  0.00  0.00      PROA  
ATOM   3363  CD2 TRP P 664       6.938  -8.228  38.621  0.00  0.00      PROA  
ATOM   3364  CE3 TRP P 664       7.915  -8.491  37.643  0.00  0.00      PROA  
ATOM   3365  HE3 TRP P 664       7.522  -8.722  36.664  0.00  0.00      PROA  
ATOM   3366  CZ3 TRP P 664       9.234  -8.499  38.088  0.00  0.00      PROA  
ATOM   3367  HZ3 TRP P 664      10.061  -8.625  37.406  0.00  0.00      PROA  
ATOM   3368  CZ2 TRP P 664       8.619  -8.032  40.407  0.00  0.00      PROA  
ATOM   3369  HZ2 TRP P 664       8.944  -8.010  41.436  0.00  0.00      PROA  
ATOM   3370  CH2 TRP P 664       9.575  -8.224  39.402  0.00  0.00      PROA  
ATOM   3371  HH2 TRP P 664      10.636  -8.300  39.592  0.00  0.00      PROA  
ATOM   3372    C TRP P 664       5.078 -10.921  36.642  0.00  0.00      PROA  
ATOM   3373    O TRP P 664       5.659 -11.783  37.327  0.00  0.00      PROA  
ATOM   3374    N ALA P 665       5.084 -11.017  35.312  0.00  0.00      PROA  
ATOM   3375   HN ALA P 665       4.603 -10.430  34.664  0.00  0.00      PROA  
ATOM   3376   CA ALA P 665       5.820 -11.976  34.550  0.00  0.00      PROA  
ATOM   3377   HA ALA P 665       5.508 -12.916  34.980  0.00  0.00      PROA  
ATOM   3378   CB ALA P 665       5.356 -12.028  33.060  0.00  0.00      PROA  
ATOM   3379  HB1 ALA P 665       6.044 -12.696  32.499  0.00  0.00      PROA  
ATOM   3380  HB2 ALA P 665       5.473 -11.055  32.537  0.00  0.00      PROA  
ATOM   3381  HB3 ALA P 665       4.262 -12.189  32.951  0.00  0.00      PROA  
ATOM   3382    C ALA P 665       7.420 -11.933  34.651  0.00  0.00      PROA  
ATOM   3383    O ALA P 665       7.973 -10.789  34.802  0.00  0.00      PROA  
ATOM   3384    N ASN P 666       8.101 -13.100  34.725  0.00  0.00      PROA  
ATOM   3385   HN ASN P 666       7.633 -13.980  34.711  0.00  0.00      PROA  
ATOM   3386   CA ASN P 666       9.507 -13.279  34.872  0.00  0.00      PROA  
ATOM   3387   HA ASN P 666       9.760 -12.394  35.437  0.00  0.00      PROA  
ATOM   3388   CB ASN P 666       9.652 -14.606  35.739  0.00  0.00      PROA  
ATOM   3389  HB1 ASN P 666       9.232 -15.531  35.290  0.00  0.00      PROA  
ATOM   3390  HB2 ASN P 666       9.204 -14.303  36.710  0.00  0.00      PROA  
ATOM   3391   CG ASN P 666      11.163 -14.929  36.065  0.00  0.00      PROA  
ATOM   3392  OD1 ASN P 666      11.597 -16.018  35.595  0.00  0.00      PROA  
ATOM   3393  ND2 ASN P 666      11.883 -14.048  36.758  0.00  0.00      PROA  
ATOM   3394 HD21 ASN P 666      12.873 -14.117  36.881  0.00  0.00      PROA  
ATOM   3395 HD22 ASN P 666      11.397 -13.343  37.275  0.00  0.00      PROA  
ATOM   3396    C ASN P 666      10.217 -13.204  33.576  0.00  0.00      PROA  
ATOM   3397    O ASN P 666      10.263 -14.241  32.907  0.00  0.00      PROA  
ATOM   3398    N LEU P 667      10.658 -12.014  33.117  0.00  0.00      PROA  
ATOM   3399   HN LEU P 667      10.692 -11.204  33.697  0.00  0.00      PROA  
ATOM   3400   CA LEU P 667      11.181 -11.873  31.746  0.00  0.00      PROA  
ATOM   3401   HA LEU P 667      11.636 -12.799  31.426  0.00  0.00      PROA  
ATOM   3402   CB LEU P 667      10.149 -11.376  30.734  0.00  0.00      PROA  
ATOM   3403  HB1 LEU P 667      10.580 -10.880  29.838  0.00  0.00      PROA  
ATOM   3404  HB2 LEU P 667       9.517 -10.675  31.320  0.00  0.00      PROA  
ATOM   3405   CG LEU P 667       9.059 -12.525  30.285  0.00  0.00      PROA  
ATOM   3406   HG LEU P 667       8.841 -13.086  31.219  0.00  0.00      PROA  
ATOM   3407  CD1 LEU P 667       7.724 -11.931  29.779  0.00  0.00      PROA  
ATOM   3408 HD11 LEU P 667       7.213 -11.540  30.686  0.00  0.00      PROA  
ATOM   3409 HD12 LEU P 667       7.210 -12.792  29.300  0.00  0.00      PROA  
ATOM   3410 HD13 LEU P 667       7.887 -11.131  29.026  0.00  0.00      PROA  
ATOM   3411  CD2 LEU P 667       9.621 -13.270  29.160  0.00  0.00      PROA  
ATOM   3412 HD21 LEU P 667      10.570 -13.790  29.412  0.00  0.00      PROA  
ATOM   3413 HD22 LEU P 667       9.854 -12.568  28.332  0.00  0.00      PROA  
ATOM   3414 HD23 LEU P 667       8.901 -14.065  28.871  0.00  0.00      PROA  
ATOM   3415    C LEU P 667      12.426 -11.048  31.667  0.00  0.00      PROA  
ATOM   3416    O LEU P 667      12.631 -10.089  32.350  0.00  0.00      PROA  
ATOM   3417    N THR P 668      13.346 -11.419  30.856  0.00  0.00      PROA  
ATOM   3418   HN THR P 668      13.156 -12.203  30.270  0.00  0.00      PROA  
ATOM   3419   CA THR P 668      14.502 -10.557  30.544  0.00  0.00      PROA  
ATOM   3420   HA THR P 668      14.929 -10.360  31.516  0.00  0.00      PROA  
ATOM   3421   CB THR P 668      15.688 -11.162  29.671  0.00  0.00      PROA  
ATOM   3422   HB THR P 668      16.611 -10.547  29.621  0.00  0.00      PROA  
ATOM   3423  OG1 THR P 668      15.256 -11.671  28.383  0.00  0.00      PROA  
ATOM   3424  HG1 THR P 668      14.593 -12.328  28.607  0.00  0.00      PROA  
ATOM   3425  CG2 THR P 668      16.225 -12.367  30.433  0.00  0.00      PROA  
ATOM   3426 HG21 THR P 668      15.404 -13.099  30.587  0.00  0.00      PROA  
ATOM   3427 HG22 THR P 668      16.534 -11.951  31.416  0.00  0.00      PROA  
ATOM   3428 HG23 THR P 668      16.990 -12.901  29.830  0.00  0.00      PROA  
ATOM   3429    C THR P 668      14.318  -9.182  29.940  0.00  0.00      PROA  
ATOM   3430    O THR P 668      13.389  -8.882  29.190  0.00  0.00      PROA  
ATOM   3431    N VAL P 669      15.232  -8.288  30.166  0.00  0.00      PROA  
ATOM   3432   HN VAL P 669      15.860  -8.481  30.916  0.00  0.00      PROA  
ATOM   3433   CA VAL P 669      15.234  -6.933  29.537  0.00  0.00      PROA  
ATOM   3434   HA VAL P 669      14.324  -6.449  29.862  0.00  0.00      PROA  
ATOM   3435   CB VAL P 669      16.346  -6.058  30.170  0.00  0.00      PROA  
ATOM   3436   HB VAL P 669      17.277  -6.647  30.312  0.00  0.00      PROA  
ATOM   3437  CG1 VAL P 669      16.702  -4.809  29.332  0.00  0.00      PROA  
ATOM   3438 HG11 VAL P 669      17.034  -5.043  28.298  0.00  0.00      PROA  
ATOM   3439 HG12 VAL P 669      17.454  -4.128  29.784  0.00  0.00      PROA  
ATOM   3440 HG13 VAL P 669      15.749  -4.247  29.230  0.00  0.00      PROA  
ATOM   3441  CG2 VAL P 669      15.831  -5.808  31.655  0.00  0.00      PROA  
ATOM   3442 HG21 VAL P 669      16.442  -5.063  32.209  0.00  0.00      PROA  
ATOM   3443 HG22 VAL P 669      15.787  -6.766  32.215  0.00  0.00      PROA  
ATOM   3444 HG23 VAL P 669      14.785  -5.437  31.597  0.00  0.00      PROA  
ATOM   3445    C VAL P 669      15.276  -6.973  28.024  0.00  0.00      PROA  
ATOM   3446    O VAL P 669      14.530  -6.292  27.337  0.00  0.00      PROA  
ATOM   3447    N SER P 670      16.041  -7.900  27.379  0.00  0.00      PROA  
ATOM   3448   HN SER P 670      16.579  -8.509  27.957  0.00  0.00      PROA  
ATOM   3449   CA SER P 670      15.948  -8.211  25.971  0.00  0.00      PROA  
ATOM   3450   HA SER P 670      15.986  -7.297  25.396  0.00  0.00      PROA  
ATOM   3451   CB SER P 670      17.098  -9.012  25.524  0.00  0.00      PROA  
ATOM   3452  HB1 SER P 670      17.208  -9.848  26.248  0.00  0.00      PROA  
ATOM   3453  HB2 SER P 670      17.984  -8.344  25.580  0.00  0.00      PROA  
ATOM   3454   OG SER P 670      17.027  -9.559  24.217  0.00  0.00      PROA  
ATOM   3455  HG1 SER P 670      16.420 -10.298  24.302  0.00  0.00      PROA  
ATOM   3456    C SER P 670      14.611  -8.802  25.523  0.00  0.00      PROA  
ATOM   3457    O SER P 670      14.014  -8.327  24.606  0.00  0.00      PROA  
ATOM   3458    N GLU P 671      14.056  -9.785  26.256  0.00  0.00      PROA  
ATOM   3459   HN GLU P 671      14.494 -10.293  26.994  0.00  0.00      PROA  
ATOM   3460   CA GLU P 671      12.615 -10.157  26.099  0.00  0.00      PROA  
ATOM   3461   HA GLU P 671      12.398 -10.602  25.139  0.00  0.00      PROA  
ATOM   3462   CB GLU P 671      12.251 -11.367  27.025  0.00  0.00      PROA  
ATOM   3463  HB1 GLU P 671      11.182 -11.457  27.314  0.00  0.00      PROA  
ATOM   3464  HB2 GLU P 671      12.781 -10.969  27.916  0.00  0.00      PROA  
ATOM   3465   CG GLU P 671      12.823 -12.802  26.585  0.00  0.00      PROA  
ATOM   3466  HG1 GLU P 671      13.908 -12.706  26.369  0.00  0.00      PROA  
ATOM   3467  HG2 GLU P 671      12.325 -13.270  25.709  0.00  0.00      PROA  
ATOM   3468   CD GLU P 671      12.838 -13.781  27.676  0.00  0.00      PROA  
ATOM   3469  OE1 GLU P 671      13.248 -13.425  28.830  0.00  0.00      PROA  
ATOM   3470  OE2 GLU P 671      12.493 -15.007  27.390  0.00  0.00      PROA  
ATOM   3471    C GLU P 671      11.587  -9.024  26.216  0.00  0.00      PROA  
ATOM   3472    O GLU P 671      10.747  -8.939  25.306  0.00  0.00      PROA  
ATOM   3473    N CYS P 672      11.721  -8.083  27.182  0.00  0.00      PROA  
ATOM   3474   HN CYS P 672      12.384  -8.149  27.924  0.00  0.00      PROA  
ATOM   3475   CA CYS P 672      10.940  -6.891  27.398  0.00  0.00      PROA  
ATOM   3476   HA CYS P 672       9.929  -7.219  27.590  0.00  0.00      PROA  
ATOM   3477   CB CYS P 672      11.396  -6.136  28.615  0.00  0.00      PROA  
ATOM   3478  HB1 CYS P 672      12.397  -5.707  28.394  0.00  0.00      PROA  
ATOM   3479  HB2 CYS P 672      11.496  -6.889  29.426  0.00  0.00      PROA  
ATOM   3480   SG CYS P 672      10.217  -4.946  29.292  0.00  0.00      PROA  
ATOM   3481    C CYS P 672      10.998  -5.985  26.153  0.00  0.00      PROA  
ATOM   3482    O CYS P 672      10.004  -5.754  25.448  0.00  0.00      PROA  
ATOM   3483    N GLN P 673      12.318  -5.602  25.762  0.00  0.00      PROA  
ATOM   3484   HN GLN P 673      13.149  -5.956  26.184  0.00  0.00      PROA  
ATOM   3485   CA GLN P 673      12.585  -4.757  24.609  0.00  0.00      PROA  
ATOM   3486   HA GLN P 673      12.043  -3.848  24.822  0.00  0.00      PROA  
ATOM   3487   CB GLN P 673      14.090  -4.378  24.472  0.00  0.00      PROA  
ATOM   3488  HB1 GLN P 673      14.659  -5.327  24.571  0.00  0.00      PROA  
ATOM   3489  HB2 GLN P 673      14.426  -3.818  25.371  0.00  0.00      PROA  
ATOM   3490   CG GLN P 673      14.402  -3.533  23.190  0.00  0.00      PROA  
ATOM   3491  HG1 GLN P 673      14.101  -3.991  22.223  0.00  0.00      PROA  
ATOM   3492  HG2 GLN P 673      15.477  -3.326  23.003  0.00  0.00      PROA  
ATOM   3493   CD GLN P 673      13.736  -2.164  23.348  0.00  0.00      PROA  
ATOM   3494  OE1 GLN P 673      14.325  -1.335  24.040  0.00  0.00      PROA  
ATOM   3495  NE2 GLN P 673      12.502  -2.057  22.941  0.00  0.00      PROA  
ATOM   3496 HE21 GLN P 673      11.899  -2.789  22.625  0.00  0.00      PROA  
ATOM   3497 HE22 GLN P 673      11.982  -1.228  23.148  0.00  0.00      PROA  
ATOM   3498    C GLN P 673      11.987  -5.290  23.317  0.00  0.00      PROA  
ATOM   3499    O GLN P 673      11.253  -4.516  22.690  0.00  0.00      PROA  
ATOM   3500    N GLU P 674      12.183  -6.592  23.029  0.00  0.00      PROA  
ATOM   3501   HN GLU P 674      12.727  -7.154  23.647  0.00  0.00      PROA  
ATOM   3502   CA GLU P 674      11.709  -7.310  21.859  0.00  0.00      PROA  
ATOM   3503   HA GLU P 674      12.249  -6.813  21.066  0.00  0.00      PROA  
ATOM   3504   CB GLU P 674      12.165  -8.813  21.904  0.00  0.00      PROA  
ATOM   3505  HB1 GLU P 674      11.511  -9.457  21.277  0.00  0.00      PROA  
ATOM   3506  HB2 GLU P 674      11.994  -9.174  22.941  0.00  0.00      PROA  
ATOM   3507   CG GLU P 674      13.641  -9.089  21.545  0.00  0.00      PROA  
ATOM   3508  HG1 GLU P 674      14.226  -8.798  22.444  0.00  0.00      PROA  
ATOM   3509  HG2 GLU P 674      13.860  -8.540  20.604  0.00  0.00      PROA  
ATOM   3510   CD GLU P 674      13.872 -10.576  21.286  0.00  0.00      PROA  
ATOM   3511  OE1 GLU P 674      13.641 -10.989  20.060  0.00  0.00      PROA  
ATOM   3512  OE2 GLU P 674      14.243 -11.355  22.120  0.00  0.00      PROA  
ATOM   3513    C GLU P 674      10.183  -7.382  21.608  0.00  0.00      PROA  
ATOM   3514    O GLU P 674       9.755  -7.217  20.508  0.00  0.00      PROA  
ATOM   3515    N MET P 675       9.407  -7.648  22.672  0.00  0.00      PROA  
ATOM   3516   HN MET P 675       9.687  -7.868  23.603  0.00  0.00      PROA  
ATOM   3517   CA MET P 675       7.965  -7.651  22.720  0.00  0.00      PROA  
ATOM   3518   HA MET P 675       7.703  -8.408  21.995  0.00  0.00      PROA  
ATOM   3519   CB MET P 675       7.457  -8.053  24.171  0.00  0.00      PROA  
ATOM   3520  HB1 MET P 675       8.074  -7.513  24.920  0.00  0.00      PROA  
ATOM   3521  HB2 MET P 675       7.792  -9.102  24.319  0.00  0.00      PROA  
ATOM   3522   CG MET P 675       5.918  -7.773  24.375  0.00  0.00      PROA  
ATOM   3523  HG1 MET P 675       5.393  -8.162  23.476  0.00  0.00      PROA  
ATOM   3524  HG2 MET P 675       5.758  -6.674  24.332  0.00  0.00      PROA  
ATOM   3525   SD MET P 675       5.257  -8.618  25.848  0.00  0.00      PROA  
ATOM   3526   CE MET P 675       6.127  -7.752  27.172  0.00  0.00      PROA  
ATOM   3527  HE1 MET P 675       5.806  -8.206  28.134  0.00  0.00      PROA  
ATOM   3528  HE2 MET P 675       5.834  -6.682  27.111  0.00  0.00      PROA  
ATOM   3529  HE3 MET P 675       7.224  -7.827  27.011  0.00  0.00      PROA  
ATOM   3530    C MET P 675       7.325  -6.333  22.314  0.00  0.00      PROA  
ATOM   3531    O MET P 675       6.199  -6.315  21.876  0.00  0.00      PROA  
ATOM   3532    N HSD P 676       8.014  -5.191  22.696  0.00  0.00      PROA  
ATOM   3533   HN HSD P 676       8.961  -5.251  23.004  0.00  0.00      PROA  
ATOM   3534   CA HSD P 676       7.413  -3.884  22.780  0.00  0.00      PROA  
ATOM   3535   HA HSD P 676       8.210  -3.157  22.735  0.00  0.00      PROA  
ATOM   3536   CB HSD P 676       6.372  -3.506  21.678  0.00  0.00      PROA  
ATOM   3537  HB1 HSD P 676       6.005  -2.480  21.896  0.00  0.00      PROA  
ATOM   3538  HB2 HSD P 676       5.491  -4.171  21.807  0.00  0.00      PROA  
ATOM   3539  ND1 HSD P 676       6.581  -4.298  19.249  0.00  0.00      PROA  
ATOM   3540  HD1 HSD P 676       6.005  -5.115  19.231  0.00  0.00      PROA  
ATOM   3541   CG HSD P 676       6.929  -3.484  20.272  0.00  0.00      PROA  
ATOM   3542  CE1 HSD P 676       7.089  -3.737  18.098  0.00  0.00      PROA  
ATOM   3543  HE1 HSD P 676       7.149  -4.230  17.127  0.00  0.00      PROA  
ATOM   3544  NE2 HSD P 676       7.700  -2.589  18.317  0.00  0.00      PROA  
ATOM   3545  CD2 HSD P 676       7.597  -2.469  19.632  0.00  0.00      PROA  
ATOM   3546  HD2 HSD P 676       7.815  -1.605  20.248  0.00  0.00      PROA  
ATOM   3547    C HSD P 676       6.838  -3.827  24.183  0.00  0.00      PROA  
ATOM   3548    O HSD P 676       5.790  -3.174  24.413  0.00  0.00      PROA  
ATOM   3549    N GLY P 677       7.453  -4.427  25.259  0.00  0.00      PROA  
ATOM   3550   HN GLY P 677       8.342  -4.878  25.216  0.00  0.00      PROA  
ATOM   3551   CA GLY P 677       7.043  -4.105  26.632  0.00  0.00      PROA  
ATOM   3552  HA1 GLY P 677       7.684  -4.726  27.240  0.00  0.00      PROA  
ATOM   3553  HA2 GLY P 677       5.989  -4.268  26.802  0.00  0.00      PROA  
ATOM   3554    C GLY P 677       7.241  -2.697  27.180  0.00  0.00      PROA  
ATOM   3555    O GLY P 677       7.696  -1.717  26.506  0.00  0.00      PROA  
ATOM   3556    N GLU P 678       6.893  -2.545  28.478  0.00  0.00      PROA  
ATOM   3557   HN GLU P 678       6.605  -3.299  29.063  0.00  0.00      PROA  
ATOM   3558   CA GLU P 678       6.904  -1.287  29.207  0.00  0.00      PROA  
ATOM   3559   HA GLU P 678       7.259  -0.464  28.606  0.00  0.00      PROA  
ATOM   3560   CB GLU P 678       5.486  -1.061  29.788  0.00  0.00      PROA  
ATOM   3561  HB1 GLU P 678       5.256  -1.901  30.477  0.00  0.00      PROA  
ATOM   3562  HB2 GLU P 678       4.749  -1.166  28.964  0.00  0.00      PROA  
ATOM   3563   CG GLU P 678       5.165   0.187  30.678  0.00  0.00      PROA  
ATOM   3564  HG1 GLU P 678       5.807   0.114  31.582  0.00  0.00      PROA  
ATOM   3565  HG2 GLU P 678       4.135   0.139  31.093  0.00  0.00      PROA  
ATOM   3566   CD GLU P 678       5.473   1.598  30.159  0.00  0.00      PROA  
ATOM   3567  OE1 GLU P 678       6.503   1.826  29.568  0.00  0.00      PROA  
ATOM   3568  OE2 GLU P 678       4.636   2.533  30.433  0.00  0.00      PROA  
ATOM   3569    C GLU P 678       7.739  -1.466  30.456  0.00  0.00      PROA  
ATOM   3570    O GLU P 678       7.603  -2.546  31.038  0.00  0.00      PROA  
ATOM   3571    N PHE P 679       8.559  -0.534  30.840  0.00  0.00      PROA  
ATOM   3572   HN PHE P 679       8.618   0.296  30.291  0.00  0.00      PROA  
ATOM   3573   CA PHE P 679       9.449  -0.746  31.896  0.00  0.00      PROA  
ATOM   3574   HA PHE P 679       9.309  -1.719  32.344  0.00  0.00      PROA  
ATOM   3575   CB PHE P 679      10.874  -0.424  31.462  0.00  0.00      PROA  
ATOM   3576  HB1 PHE P 679      11.559  -0.581  32.321  0.00  0.00      PROA  
ATOM   3577  HB2 PHE P 679      10.974   0.661  31.247  0.00  0.00      PROA  
ATOM   3578   CG PHE P 679      11.348  -1.203  30.234  0.00  0.00      PROA  
ATOM   3579  CD1 PHE P 679      11.093  -0.915  28.866  0.00  0.00      PROA  
ATOM   3580  HD1 PHE P 679      10.476  -0.105  28.505  0.00  0.00      PROA  
ATOM   3581  CE1 PHE P 679      11.922  -1.472  27.890  0.00  0.00      PROA  
ATOM   3582  HE1 PHE P 679      11.802  -1.115  26.878  0.00  0.00      PROA  
ATOM   3583   CZ PHE P 679      12.874  -2.455  28.208  0.00  0.00      PROA  
ATOM   3584   HZ PHE P 679      13.460  -2.926  27.433  0.00  0.00      PROA  
ATOM   3585  CD2 PHE P 679      12.229  -2.306  30.518  0.00  0.00      PROA  
ATOM   3586  HD2 PHE P 679      12.391  -2.682  31.518  0.00  0.00      PROA  
ATOM   3587  CE2 PHE P 679      12.948  -2.915  29.509  0.00  0.00      PROA  
ATOM   3588  HE2 PHE P 679      13.562  -3.777  29.724  0.00  0.00      PROA  
ATOM   3589    C PHE P 679       8.944   0.190  33.033  0.00  0.00      PROA  
ATOM   3590    O PHE P 679       8.642   1.367  32.873  0.00  0.00      PROA  
ATOM   3591    N ILE P 680       8.870  -0.330  34.296  0.00  0.00      PROA  
ATOM   3592   HN ILE P 680       9.150  -1.237  34.599  0.00  0.00      PROA  
ATOM   3593   CA ILE P 680       8.438   0.469  35.463  0.00  0.00      PROA  
ATOM   3594   HA ILE P 680       8.296   1.487  35.133  0.00  0.00      PROA  
ATOM   3595   CB ILE P 680       7.112   0.000  36.097  0.00  0.00      PROA  
ATOM   3596   HB ILE P 680       6.367   0.239  35.309  0.00  0.00      PROA  
ATOM   3597  CG2 ILE P 680       7.091  -1.504  36.344  0.00  0.00      PROA  
ATOM   3598 HG21 ILE P 680       7.702  -1.734  37.242  0.00  0.00      PROA  
ATOM   3599 HG22 ILE P 680       7.513  -2.195  35.584  0.00  0.00      PROA  
ATOM   3600 HG23 ILE P 680       6.069  -1.854  36.604  0.00  0.00      PROA  
ATOM   3601  CG1 ILE P 680       6.621   0.752  37.355  0.00  0.00      PROA  
ATOM   3602 HG11 ILE P 680       6.638   1.833  37.100  0.00  0.00      PROA  
ATOM   3603 HG12 ILE P 680       7.346   0.675  38.193  0.00  0.00      PROA  
ATOM   3604   CD ILE P 680       5.204   0.368  37.704  0.00  0.00      PROA  
ATOM   3605  HD1 ILE P 680       5.250  -0.670  38.096  0.00  0.00      PROA  
ATOM   3606  HD2 ILE P 680       4.629   0.412  36.755  0.00  0.00      PROA  
ATOM   3607  HD3 ILE P 680       4.662   1.001  38.439  0.00  0.00      PROA  
ATOM   3608    C ILE P 680       9.507   0.447  36.586  0.00  0.00      PROA  
ATOM   3609    O ILE P 680      10.209  -0.532  36.819  0.00  0.00      PROA  
ATOM   3610    N GLY P 681       9.765   1.602  37.237  0.00  0.00      PROA  
ATOM   3611   HN GLY P 681       9.221   2.375  36.923  0.00  0.00      PROA  
ATOM   3612   CA GLY P 681      10.682   1.747  38.307  0.00  0.00      PROA  
ATOM   3613  HA1 GLY P 681      11.286   0.860  38.432  0.00  0.00      PROA  
ATOM   3614  HA2 GLY P 681      10.127   1.863  39.226  0.00  0.00      PROA  
ATOM   3615    C GLY P 681      11.655   2.869  38.193  0.00  0.00      PROA  
ATOM   3616    O GLY P 681      11.817   3.515  37.160  0.00  0.00      PROA  
ATOM   3617    N SER P 682      12.298   3.359  39.300  0.00  0.00      PROA  
ATOM   3618   HN SER P 682      12.102   2.939  40.183  0.00  0.00      PROA  
ATOM   3619   CA SER P 682      13.097   4.500  39.394  0.00  0.00      PROA  
ATOM   3620   HA SER P 682      12.810   5.103  38.545  0.00  0.00      PROA  
ATOM   3621   CB SER P 682      12.751   5.340  40.640  0.00  0.00      PROA  
ATOM   3622  HB1 SER P 682      13.547   6.076  40.884  0.00  0.00      PROA  
ATOM   3623  HB2 SER P 682      12.713   4.606  41.474  0.00  0.00      PROA  
ATOM   3624   OG SER P 682      11.571   6.018  40.365  0.00  0.00      PROA  
ATOM   3625  HG1 SER P 682      10.862   5.414  40.597  0.00  0.00      PROA  
ATOM   3626    C SER P 682      14.549   4.245  39.085  0.00  0.00      PROA  
ATOM   3627    O SER P 682      15.338   5.157  39.382  0.00  0.00      PROA  
ATOM   3628    N ALA P 683      14.791   3.055  38.454  0.00  0.00      PROA  
ATOM   3629   HN ALA P 683      14.106   2.332  38.422  0.00  0.00      PROA  
ATOM   3630   CA ALA P 683      16.035   2.940  37.693  0.00  0.00      PROA  
ATOM   3631   HA ALA P 683      16.691   3.797  37.716  0.00  0.00      PROA  
ATOM   3632   CB ALA P 683      16.878   1.819  38.276  0.00  0.00      PROA  
ATOM   3633  HB1 ALA P 683      17.124   1.976  39.348  0.00  0.00      PROA  
ATOM   3634  HB2 ALA P 683      17.785   1.684  37.648  0.00  0.00      PROA  
ATOM   3635  HB3 ALA P 683      16.340   0.847  38.260  0.00  0.00      PROA  
ATOM   3636    C ALA P 683      15.829   2.732  36.245  0.00  0.00      PROA  
ATOM   3637    O ALA P 683      16.837   2.537  35.588  0.00  0.00      PROA  
ATOM   3638    N CYS P 684      14.583   2.842  35.711  0.00  0.00      PROA  
ATOM   3639   HN CYS P 684      13.804   3.177  36.235  0.00  0.00      PROA  
ATOM   3640   CA CYS P 684      14.343   3.057  34.313  0.00  0.00      PROA  
ATOM   3641   HA CYS P 684      15.036   2.447  33.752  0.00  0.00      PROA  
ATOM   3642   CB CYS P 684      12.961   2.401  34.061  0.00  0.00      PROA  
ATOM   3643  HB1 CYS P 684      12.176   2.936  34.635  0.00  0.00      PROA  
ATOM   3644  HB2 CYS P 684      12.886   2.547  32.962  0.00  0.00      PROA  
ATOM   3645   SG CYS P 684      12.718   0.544  34.302  0.00  0.00      PROA  
ATOM   3646    C CYS P 684      14.232   4.534  33.865  0.00  0.00      PROA  
ATOM   3647    O CYS P 684      13.573   5.280  34.560  0.00  0.00      PROA  
ATOM   3648    N GLY P 685      14.762   4.919  32.713  0.00  0.00      PROA  
ATOM   3649   HN GLY P 685      15.320   4.336  32.128  0.00  0.00      PROA  
ATOM   3650   CA GLY P 685      14.610   6.234  32.067  0.00  0.00      PROA  
ATOM   3651  HA1 GLY P 685      15.474   6.510  31.481  0.00  0.00      PROA  
ATOM   3652  HA2 GLY P 685      14.485   6.956  32.861  0.00  0.00      PROA  
ATOM   3653    C GLY P 685      13.411   6.384  31.211  0.00  0.00      PROA  
ATOM   3654    O GLY P 685      12.390   5.763  31.407  0.00  0.00      PROA  
ATOM   3655    N HSD P 686      13.626   7.113  30.102  0.00  0.00      PROA  
ATOM   3656   HN HSD P 686      14.463   7.650  30.030  0.00  0.00      PROA  
ATOM   3657   CA HSD P 686      12.573   7.293  29.128  0.00  0.00      PROA  
ATOM   3658   HA HSD P 686      11.820   7.842  29.674  0.00  0.00      PROA  
ATOM   3659   CB HSD P 686      13.078   8.115  27.942  0.00  0.00      PROA  
ATOM   3660  HB1 HSD P 686      13.656   7.505  27.217  0.00  0.00      PROA  
ATOM   3661  HB2 HSD P 686      13.763   8.840  28.432  0.00  0.00      PROA  
ATOM   3662  ND1 HSD P 686      11.408   8.353  26.131  0.00  0.00      PROA  
ATOM   3663  HD1 HSD P 686      11.665   7.464  25.752  0.00  0.00      PROA  
ATOM   3664   CG HSD P 686      12.071   8.903  27.182  0.00  0.00      PROA  
ATOM   3665  CE1 HSD P 686      10.536   9.336  25.723  0.00  0.00      PROA  
ATOM   3666  HE1 HSD P 686       9.793   9.143  24.949  0.00  0.00      PROA  
ATOM   3667  NE2 HSD P 686      10.508  10.377  26.517  0.00  0.00      PROA  
ATOM   3668  CD2 HSD P 686      11.545  10.128  27.343  0.00  0.00      PROA  
ATOM   3669  HD2 HSD P 686      11.652  10.833  28.158  0.00  0.00      PROA  
ATOM   3670    C HSD P 686      11.827   6.066  28.580  0.00  0.00      PROA  
ATOM   3671    O HSD P 686      10.605   6.020  28.531  0.00  0.00      PROA  
ATOM   3672    N HSD P 687      12.680   5.011  28.280  0.00  0.00      PROA  
ATOM   3673   HN HSD P 687      13.666   5.120  28.375  0.00  0.00      PROA  
ATOM   3674   CA HSD P 687      12.293   3.731  27.696  0.00  0.00      PROA  
ATOM   3675   HA HSD P 687      11.282   3.547  28.029  0.00  0.00      PROA  
ATOM   3676   CB HSD P 687      12.135   3.748  26.146  0.00  0.00      PROA  
ATOM   3677  HB1 HSD P 687      13.170   3.570  25.783  0.00  0.00      PROA  
ATOM   3678  HB2 HSD P 687      11.762   4.732  25.790  0.00  0.00      PROA  
ATOM   3679  ND1 HSD P 687       9.983   2.649  25.666  0.00  0.00      PROA  
ATOM   3680  HD1 HSD P 687       9.374   3.245  26.190  0.00  0.00      PROA  
ATOM   3681   CG HSD P 687      11.339   2.711  25.525  0.00  0.00      PROA  
ATOM   3682  CE1 HSD P 687       9.495   1.546  24.959  0.00  0.00      PROA  
ATOM   3683  HE1 HSD P 687       8.445   1.254  24.979  0.00  0.00      PROA  
ATOM   3684  NE2 HSD P 687      10.514   0.964  24.364  0.00  0.00      PROA  
ATOM   3685  CD2 HSD P 687      11.615   1.669  24.686  0.00  0.00      PROA  
ATOM   3686  HD2 HSD P 687      12.575   1.307  24.341  0.00  0.00      PROA  
ATOM   3687    C HSD P 687      13.110   2.608  28.230  0.00  0.00      PROA  
ATOM   3688    O HSD P 687      14.144   2.257  27.652  0.00  0.00      PROA  
ATOM   3689    N GLY P 688      12.838   2.180  29.475  0.00  0.00      PROA  
ATOM   3690   HN GLY P 688      12.153   2.647  30.029  0.00  0.00      PROA  
ATOM   3691   CA GLY P 688      13.703   1.218  30.238  0.00  0.00      PROA  
ATOM   3692  HA1 GLY P 688      13.702   0.344  29.604  0.00  0.00      PROA  
ATOM   3693  HA2 GLY P 688      13.303   0.919  31.196  0.00  0.00      PROA  
ATOM   3694    C GLY P 688      15.085   1.698  30.642  0.00  0.00      PROA  
ATOM   3695    O GLY P 688      15.315   2.877  30.866  0.00  0.00      PROA  
ATOM   3696    N PRO P 689      16.076   0.798  30.880  0.00  0.00      PROA  
ATOM   3697   CD PRO P 689      15.978  -0.592  30.460  0.00  0.00      PROA  
ATOM   3698  HD1 PRO P 689      16.164  -0.702  29.370  0.00  0.00      PROA  
ATOM   3699  HD2 PRO P 689      15.020  -1.061  30.771  0.00  0.00      PROA  
ATOM   3700   CA PRO P 689      17.492   1.072  31.212  0.00  0.00      PROA  
ATOM   3701   HA PRO P 689      17.398   1.401  32.236  0.00  0.00      PROA  
ATOM   3702   CB PRO P 689      18.317  -0.233  31.036  0.00  0.00      PROA  
ATOM   3703  HB1 PRO P 689      19.075  -0.425  31.825  0.00  0.00      PROA  
ATOM   3704  HB2 PRO P 689      18.698  -0.155  29.995  0.00  0.00      PROA  
ATOM   3705   CG PRO P 689      17.228  -1.254  31.112  0.00  0.00      PROA  
ATOM   3706  HG1 PRO P 689      17.402  -2.287  30.742  0.00  0.00      PROA  
ATOM   3707  HG2 PRO P 689      16.974  -1.279  32.193  0.00  0.00      PROA  
ATOM   3708    C PRO P 689      18.153   2.208  30.510  0.00  0.00      PROA  
ATOM   3709    O PRO P 689      17.883   2.528  29.323  0.00  0.00      PROA  
ATOM   3710    N TYR P 690      18.953   2.967  31.301  0.00  0.00      PROA  
ATOM   3711   HN TYR P 690      19.139   2.706  32.245  0.00  0.00      PROA  
ATOM   3712   CA TYR P 690      19.398   4.349  31.002  0.00  0.00      PROA  
ATOM   3713   HA TYR P 690      18.485   4.893  30.808  0.00  0.00      PROA  
ATOM   3714   CB TYR P 690      20.125   4.924  32.226  0.00  0.00      PROA  
ATOM   3715  HB1 TYR P 690      20.551   5.911  31.944  0.00  0.00      PROA  
ATOM   3716  HB2 TYR P 690      20.875   4.200  32.608  0.00  0.00      PROA  
ATOM   3717   CG TYR P 690      19.314   5.246  33.415  0.00  0.00      PROA  
ATOM   3718  CD1 TYR P 690      19.428   4.519  34.574  0.00  0.00      PROA  
ATOM   3719  HD1 TYR P 690      20.070   3.651  34.601  0.00  0.00      PROA  
ATOM   3720  CE1 TYR P 690      18.565   4.935  35.652  0.00  0.00      PROA  
ATOM   3721  HE1 TYR P 690      18.681   4.394  36.580  0.00  0.00      PROA  
ATOM   3722   CZ TYR P 690      17.689   6.019  35.570  0.00  0.00      PROA  
ATOM   3723   OH TYR P 690      16.918   6.407  36.734  0.00  0.00      PROA  
ATOM   3724   HH TYR P 690      16.334   7.142  36.533  0.00  0.00      PROA  
ATOM   3725  CD2 TYR P 690      18.354   6.307  33.275  0.00  0.00      PROA  
ATOM   3726  HD2 TYR P 690      18.370   6.886  32.364  0.00  0.00      PROA  
ATOM   3727  CE2 TYR P 690      17.660   6.756  34.390  0.00  0.00      PROA  
ATOM   3728  HE2 TYR P 690      16.995   7.607  34.392  0.00  0.00      PROA  
ATOM   3729    C TYR P 690      20.158   4.575  29.675  0.00  0.00      PROA  
ATOM   3730    O TYR P 690      19.799   5.462  28.909  0.00  0.00      PROA  
ATOM   3731    N THR P 691      21.182   3.807  29.315  0.00  0.00      PROA  
ATOM   3732   HN THR P 691      21.509   3.043  29.866  0.00  0.00      PROA  
ATOM   3733   CA THR P 691      21.913   4.143  28.041  0.00  0.00      PROA  
ATOM   3734   HA THR P 691      22.192   5.187  28.024  0.00  0.00      PROA  
ATOM   3735   CB THR P 691      23.301   3.292  28.058  0.00  0.00      PROA  
ATOM   3736   HB THR P 691      23.826   3.352  27.081  0.00  0.00      PROA  
ATOM   3737  OG1 THR P 691      23.086   1.956  28.401  0.00  0.00      PROA  
ATOM   3738  HG1 THR P 691      22.939   1.574  27.532  0.00  0.00      PROA  
ATOM   3739  CG2 THR P 691      24.186   3.927  29.168  0.00  0.00      PROA  
ATOM   3740 HG21 THR P 691      24.402   5.000  28.977  0.00  0.00      PROA  
ATOM   3741 HG22 THR P 691      25.180   3.434  29.226  0.00  0.00      PROA  
ATOM   3742 HG23 THR P 691      23.743   3.816  30.181  0.00  0.00      PROA  
ATOM   3743    C THR P 691      21.210   3.900  26.706  0.00  0.00      PROA  
ATOM   3744    O THR P 691      20.355   3.021  26.541  0.00  0.00      PROA  
ATOM   3745    N PRO P 692      21.488   4.685  25.579  0.00  0.00      PROA  
ATOM   3746   CD PRO P 692      22.508   5.777  25.515  0.00  0.00      PROA  
ATOM   3747  HD1 PRO P 692      23.555   5.451  25.694  0.00  0.00      PROA  
ATOM   3748  HD2 PRO P 692      22.369   6.668  26.164  0.00  0.00      PROA  
ATOM   3749   CA PRO P 692      20.862   4.484  24.292  0.00  0.00      PROA  
ATOM   3750   HA PRO P 692      19.797   4.417  24.454  0.00  0.00      PROA  
ATOM   3751   CB PRO P 692      21.202   5.855  23.531  0.00  0.00      PROA  
ATOM   3752  HB1 PRO P 692      20.546   6.723  23.756  0.00  0.00      PROA  
ATOM   3753  HB2 PRO P 692      21.301   5.592  22.456  0.00  0.00      PROA  
ATOM   3754   CG PRO P 692      22.528   6.115  24.060  0.00  0.00      PROA  
ATOM   3755  HG1 PRO P 692      23.186   5.358  23.582  0.00  0.00      PROA  
ATOM   3756  HG2 PRO P 692      22.909   7.147  23.907  0.00  0.00      PROA  
ATOM   3757    C PRO P 692      21.355   3.281  23.411  0.00  0.00      PROA  
ATOM   3758    O PRO P 692      21.320   3.328  22.170  0.00  0.00      PROA  
ATOM   3759    N ASP P 693      21.726   2.128  24.037  0.00  0.00      PROA  
ATOM   3760   HN ASP P 693      21.631   2.045  25.026  0.00  0.00      PROA  
ATOM   3761   CA ASP P 693      22.208   0.836  23.445  0.00  0.00      PROA  
ATOM   3762   HA ASP P 693      23.188   1.095  23.072  0.00  0.00      PROA  
ATOM   3763   CB ASP P 693      22.264  -0.228  24.498  0.00  0.00      PROA  
ATOM   3764  HB1 ASP P 693      22.906  -1.099  24.246  0.00  0.00      PROA  
ATOM   3765  HB2 ASP P 693      21.314  -0.792  24.622  0.00  0.00      PROA  
ATOM   3766   CG ASP P 693      22.799   0.307  25.857  0.00  0.00      PROA  
ATOM   3767  OD1 ASP P 693      22.522  -0.333  26.893  0.00  0.00      PROA  
ATOM   3768  OD2 ASP P 693      23.658   1.196  25.875  0.00  0.00      PROA  
ATOM   3769    C ASP P 693      21.412   0.382  22.143  0.00  0.00      PROA  
ATOM   3770    O ASP P 693      21.987   0.019  21.172  0.00  0.00      PROA  
ATOM   3771    N VAL P 694      20.095   0.428  22.328  0.00  0.00      PROA  
ATOM   3772   HN VAL P 694      19.549   0.691  23.120  0.00  0.00      PROA  
ATOM   3773   CA VAL P 694      19.114   0.024  21.371  0.00  0.00      PROA  
ATOM   3774   HA VAL P 694      19.330  -0.893  20.843  0.00  0.00      PROA  
ATOM   3775   CB VAL P 694      17.778  -0.263  22.070  0.00  0.00      PROA  
ATOM   3776   HB VAL P 694      17.404   0.646  22.588  0.00  0.00      PROA  
ATOM   3777  CG1 VAL P 694      16.716  -0.817  21.071  0.00  0.00      PROA  
ATOM   3778 HG11 VAL P 694      16.151   0.031  20.628  0.00  0.00      PROA  
ATOM   3779 HG12 VAL P 694      16.000  -1.380  21.707  0.00  0.00      PROA  
ATOM   3780 HG13 VAL P 694      17.116  -1.508  20.299  0.00  0.00      PROA  
ATOM   3781  CG2 VAL P 694      18.035  -1.325  23.224  0.00  0.00      PROA  
ATOM   3782 HG21 VAL P 694      18.874  -1.091  23.913  0.00  0.00      PROA  
ATOM   3783 HG22 VAL P 694      18.269  -2.325  22.800  0.00  0.00      PROA  
ATOM   3784 HG23 VAL P 694      17.028  -1.449  23.677  0.00  0.00      PROA  
ATOM   3785    C VAL P 694      18.892   1.043  20.257  0.00  0.00      PROA  
ATOM   3786    O VAL P 694      18.724   0.667  19.102  0.00  0.00      PROA  
ATOM   3787    N LEU P 695      19.040   2.361  20.572  0.00  0.00      PROA  
ATOM   3788   HN LEU P 695      19.318   2.692  21.470  0.00  0.00      PROA  
ATOM   3789   CA LEU P 695      18.901   3.332  19.558  0.00  0.00      PROA  
ATOM   3790   HA LEU P 695      17.933   3.078  19.151  0.00  0.00      PROA  
ATOM   3791   CB LEU P 695      18.842   4.741  20.227  0.00  0.00      PROA  
ATOM   3792  HB1 LEU P 695      19.624   4.871  21.005  0.00  0.00      PROA  
ATOM   3793  HB2 LEU P 695      17.852   4.696  20.728  0.00  0.00      PROA  
ATOM   3794   CG LEU P 695      18.828   5.963  19.239  0.00  0.00      PROA  
ATOM   3795   HG LEU P 695      19.678   5.877  18.530  0.00  0.00      PROA  
ATOM   3796  CD1 LEU P 695      17.516   5.980  18.449  0.00  0.00      PROA  
ATOM   3797 HD11 LEU P 695      16.691   6.027  19.192  0.00  0.00      PROA  
ATOM   3798 HD12 LEU P 695      17.212   5.063  17.901  0.00  0.00      PROA  
ATOM   3799 HD13 LEU P 695      17.395   6.898  17.835  0.00  0.00      PROA  
ATOM   3800  CD2 LEU P 695      18.909   7.238  20.130  0.00  0.00      PROA  
ATOM   3801 HD21 LEU P 695      18.039   7.305  20.818  0.00  0.00      PROA  
ATOM   3802 HD22 LEU P 695      18.932   8.154  19.501  0.00  0.00      PROA  
ATOM   3803 HD23 LEU P 695      19.801   7.125  20.782  0.00  0.00      PROA  
ATOM   3804    C LEU P 695      19.994   3.229  18.556  0.00  0.00      PROA  
ATOM   3805    O LEU P 695      19.812   3.248  17.397  0.00  0.00      PROA  
ATOM   3806    N PHE P 696      21.260   2.988  18.996  0.00  0.00      PROA  
ATOM   3807   HN PHE P 696      21.366   3.018  19.987  0.00  0.00      PROA  
ATOM   3808   CA PHE P 696      22.324   2.849  18.109  0.00  0.00      PROA  
ATOM   3809   HA PHE P 696      22.230   3.691  17.438  0.00  0.00      PROA  
ATOM   3810   CB PHE P 696      23.668   2.990  18.889  0.00  0.00      PROA  
ATOM   3811  HB1 PHE P 696      24.492   2.860  18.155  0.00  0.00      PROA  
ATOM   3812  HB2 PHE P 696      23.667   2.189  19.658  0.00  0.00      PROA  
ATOM   3813   CG PHE P 696      23.822   4.402  19.509  0.00  0.00      PROA  
ATOM   3814  CD1 PHE P 696      24.554   4.374  20.650  0.00  0.00      PROA  
ATOM   3815  HD1 PHE P 696      24.947   3.439  21.021  0.00  0.00      PROA  
ATOM   3816  CE1 PHE P 696      24.797   5.578  21.281  0.00  0.00      PROA  
ATOM   3817  HE1 PHE P 696      25.538   5.568  22.066  0.00  0.00      PROA  
ATOM   3818   CZ PHE P 696      24.166   6.782  20.852  0.00  0.00      PROA  
ATOM   3819   HZ PHE P 696      24.405   7.698  21.373  0.00  0.00      PROA  
ATOM   3820  CD2 PHE P 696      23.274   5.597  19.004  0.00  0.00      PROA  
ATOM   3821  HD2 PHE P 696      22.591   5.679  18.171  0.00  0.00      PROA  
ATOM   3822  CE2 PHE P 696      23.497   6.787  19.682  0.00  0.00      PROA  
ATOM   3823  HE2 PHE P 696      23.038   7.692  19.310  0.00  0.00      PROA  
ATOM   3824    C PHE P 696      22.204   1.576  17.350  0.00  0.00      PROA  
ATOM   3825    O PHE P 696      22.455   1.537  16.165  0.00  0.00      PROA  
ATOM   3826    N TRP P 697      21.775   0.474  18.030  0.00  0.00      PROA  
ATOM   3827   HN TRP P 697      21.490   0.544  18.983  0.00  0.00      PROA  
ATOM   3828   CA TRP P 697      21.549  -0.804  17.267  0.00  0.00      PROA  
ATOM   3829   HA TRP P 697      22.518  -0.945  16.811  0.00  0.00      PROA  
ATOM   3830   CB TRP P 697      21.370  -1.963  18.229  0.00  0.00      PROA  
ATOM   3831  HB1 TRP P 697      20.495  -1.836  18.901  0.00  0.00      PROA  
ATOM   3832  HB2 TRP P 697      22.231  -1.831  18.920  0.00  0.00      PROA  
ATOM   3833   CG TRP P 697      21.342  -3.383  17.616  0.00  0.00      PROA  
ATOM   3834  CD1 TRP P 697      20.353  -4.258  17.832  0.00  0.00      PROA  
ATOM   3835  HD1 TRP P 697      19.443  -4.108  18.394  0.00  0.00      PROA  
ATOM   3836  NE1 TRP P 697      20.441  -5.259  16.880  0.00  0.00      PROA  
ATOM   3837  HE1 TRP P 697      19.853  -6.003  16.650  0.00  0.00      PROA  
ATOM   3838  CE2 TRP P 697      21.573  -4.992  16.149  0.00  0.00      PROA  
ATOM   3839  CD2 TRP P 697      22.176  -3.864  16.624  0.00  0.00      PROA  
ATOM   3840  CE3 TRP P 697      23.492  -3.463  16.131  0.00  0.00      PROA  
ATOM   3841  HE3 TRP P 697      24.002  -2.664  16.650  0.00  0.00      PROA  
ATOM   3842  CZ3 TRP P 697      24.099  -4.356  15.237  0.00  0.00      PROA  
ATOM   3843  HZ3 TRP P 697      25.110  -4.100  14.954  0.00  0.00      PROA  
ATOM   3844  CZ2 TRP P 697      22.255  -5.797  15.236  0.00  0.00      PROA  
ATOM   3845  HZ2 TRP P 697      21.801  -6.743  14.981  0.00  0.00      PROA  
ATOM   3846  CH2 TRP P 697      23.490  -5.476  14.706  0.00  0.00      PROA  
ATOM   3847  HH2 TRP P 697      24.021  -6.248  14.169  0.00  0.00      PROA  
ATOM   3848    C TRP P 697      20.495  -0.754  16.190  0.00  0.00      PROA  
ATOM   3849    O TRP P 697      20.682  -1.286  15.112  0.00  0.00      PROA  
ATOM   3850    N SER P 698      19.414  -0.123  16.436  0.00  0.00      PROA  
ATOM   3851   HN SER P 698      19.221   0.260  17.336  0.00  0.00      PROA  
ATOM   3852   CA SER P 698      18.250   0.113  15.582  0.00  0.00      PROA  
ATOM   3853   HA SER P 698      18.088  -0.844  15.108  0.00  0.00      PROA  
ATOM   3854   CB SER P 698      17.028   0.697  16.355  0.00  0.00      PROA  
ATOM   3855  HB1 SER P 698      16.224   0.771  15.593  0.00  0.00      PROA  
ATOM   3856  HB2 SER P 698      17.151   1.702  16.814  0.00  0.00      PROA  
ATOM   3857   OG SER P 698      16.612  -0.359  17.261  0.00  0.00      PROA  
ATOM   3858  HG1 SER P 698      17.362  -0.505  17.841  0.00  0.00      PROA  
ATOM   3859    C SER P 698      18.686   0.927  14.379  0.00  0.00      PROA  
ATOM   3860    O SER P 698      18.431   0.696  13.234  0.00  0.00      PROA  
ATOM   3861    N CYS P 699      19.462   2.003  14.672  0.00  0.00      PROA  
ATOM   3862   HN CYS P 699      19.793   2.138  15.603  0.00  0.00      PROA  
ATOM   3863   CA CYS P 699      20.224   2.837  13.666  0.00  0.00      PROA  
ATOM   3864   HA CYS P 699      19.528   3.267  12.962  0.00  0.00      PROA  
ATOM   3865   CB CYS P 699      21.132   3.978  14.172  0.00  0.00      PROA  
ATOM   3866  HB1 CYS P 699      21.752   4.390  13.347  0.00  0.00      PROA  
ATOM   3867  HB2 CYS P 699      21.927   3.623  14.863  0.00  0.00      PROA  
ATOM   3868   SG CYS P 699      20.329   5.345  15.079  0.00  0.00      PROA  
ATOM   3869  HG1 CYS P 699      19.705   4.580  15.962  0.00  0.00      PROA  
ATOM   3870    C CYS P 699      21.070   1.943  12.757  0.00  0.00      PROA  
ATOM   3871    O CYS P 699      21.019   2.084  11.530  0.00  0.00      PROA  
ATOM   3872    N ILE P 700      21.943   1.093  13.354  0.00  0.00      PROA  
ATOM   3873   HN ILE P 700      22.099   1.123  14.339  0.00  0.00      PROA  
ATOM   3874   CA ILE P 700      22.809   0.098  12.689  0.00  0.00      PROA  
ATOM   3875   HA ILE P 700      23.358   0.581  11.893  0.00  0.00      PROA  
ATOM   3876   CB ILE P 700      23.969  -0.465  13.546  0.00  0.00      PROA  
ATOM   3877   HB ILE P 700      23.499  -0.894  14.457  0.00  0.00      PROA  
ATOM   3878  CG2 ILE P 700      24.646  -1.643  12.759  0.00  0.00      PROA  
ATOM   3879 HG21 ILE P 700      24.018  -2.556  12.690  0.00  0.00      PROA  
ATOM   3880 HG22 ILE P 700      25.549  -2.143  13.169  0.00  0.00      PROA  
ATOM   3881 HG23 ILE P 700      24.886  -1.326  11.722  0.00  0.00      PROA  
ATOM   3882  CG1 ILE P 700      25.003   0.648  13.876  0.00  0.00      PROA  
ATOM   3883 HG11 ILE P 700      24.470   1.580  14.159  0.00  0.00      PROA  
ATOM   3884 HG12 ILE P 700      25.560   1.012  12.987  0.00  0.00      PROA  
ATOM   3885   CD ILE P 700      26.017   0.319  14.958  0.00  0.00      PROA  
ATOM   3886  HD1 ILE P 700      26.643  -0.575  14.752  0.00  0.00      PROA  
ATOM   3887  HD2 ILE P 700      25.588   0.055  15.948  0.00  0.00      PROA  
ATOM   3888  HD3 ILE P 700      26.668   1.173  15.244  0.00  0.00      PROA  
ATOM   3889    C ILE P 700      22.161  -0.930  11.846  0.00  0.00      PROA  
ATOM   3890    O ILE P 700      22.472  -1.153  10.728  0.00  0.00      PROA  
ATOM   3891    N LEU P 701      21.060  -1.596  12.414  0.00  0.00      PROA  
ATOM   3892   HN LEU P 701      20.866  -1.435  13.378  0.00  0.00      PROA  
ATOM   3893   CA LEU P 701      20.089  -2.391  11.789  0.00  0.00      PROA  
ATOM   3894   HA LEU P 701      20.598  -3.292  11.480  0.00  0.00      PROA  
ATOM   3895   CB LEU P 701      18.984  -2.908  12.766  0.00  0.00      PROA  
ATOM   3896  HB1 LEU P 701      18.265  -2.175  13.190  0.00  0.00      PROA  
ATOM   3897  HB2 LEU P 701      19.523  -3.296  13.656  0.00  0.00      PROA  
ATOM   3898   CG LEU P 701      18.119  -3.985  12.150  0.00  0.00      PROA  
ATOM   3899   HG LEU P 701      17.363  -3.485  11.508  0.00  0.00      PROA  
ATOM   3900  CD1 LEU P 701      18.783  -5.154  11.432  0.00  0.00      PROA  
ATOM   3901 HD11 LEU P 701      19.290  -4.743  10.533  0.00  0.00      PROA  
ATOM   3902 HD12 LEU P 701      18.031  -5.920  11.147  0.00  0.00      PROA  
ATOM   3903 HD13 LEU P 701      19.573  -5.719  11.972  0.00  0.00      PROA  
ATOM   3904  CD2 LEU P 701      17.336  -4.594  13.294  0.00  0.00      PROA  
ATOM   3905 HD21 LEU P 701      17.919  -5.196  14.024  0.00  0.00      PROA  
ATOM   3906 HD22 LEU P 701      16.544  -5.247  12.868  0.00  0.00      PROA  
ATOM   3907 HD23 LEU P 701      16.847  -3.779  13.869  0.00  0.00      PROA  
ATOM   3908    C LEU P 701      19.450  -1.745  10.549  0.00  0.00      PROA  
ATOM   3909    O LEU P 701      19.454  -2.184   9.432  0.00  0.00      PROA  
ATOM   3910    N PHE P 702      18.994  -0.521  10.736  0.00  0.00      PROA  
ATOM   3911   HN PHE P 702      18.856  -0.194  11.668  0.00  0.00      PROA  
ATOM   3912   CA PHE P 702      18.357   0.279   9.667  0.00  0.00      PROA  
ATOM   3913   HA PHE P 702      17.636  -0.405   9.245  0.00  0.00      PROA  
ATOM   3914   CB PHE P 702      17.593   1.452  10.295  0.00  0.00      PROA  
ATOM   3915  HB1 PHE P 702      18.166   2.022  11.057  0.00  0.00      PROA  
ATOM   3916  HB2 PHE P 702      16.727   1.122  10.909  0.00  0.00      PROA  
ATOM   3917   CG PHE P 702      17.083   2.554   9.375  0.00  0.00      PROA  
ATOM   3918  CD1 PHE P 702      17.784   3.776   9.164  0.00  0.00      PROA  
ATOM   3919  HD1 PHE P 702      18.779   3.904   9.563  0.00  0.00      PROA  
ATOM   3920  CE1 PHE P 702      17.187   4.802   8.513  0.00  0.00      PROA  
ATOM   3921  HE1 PHE P 702      17.733   5.674   8.183  0.00  0.00      PROA  
ATOM   3922   CZ PHE P 702      15.925   4.682   7.866  0.00  0.00      PROA  
ATOM   3923   HZ PHE P 702      15.622   5.430   7.148  0.00  0.00      PROA  
ATOM   3924  CD2 PHE P 702      15.722   2.518   9.014  0.00  0.00      PROA  
ATOM   3925  HD2 PHE P 702      15.140   1.714   9.439  0.00  0.00      PROA  
ATOM   3926  CE2 PHE P 702      15.177   3.543   8.162  0.00  0.00      PROA  
ATOM   3927  HE2 PHE P 702      14.129   3.451   7.921  0.00  0.00      PROA  
ATOM   3928    C PHE P 702      19.334   0.667   8.593  0.00  0.00      PROA  
ATOM   3929    O PHE P 702      19.033   0.472   7.417  0.00  0.00      PROA  
ATOM   3930    N PHE P 703      20.533   1.131   8.894  0.00  0.00      PROA  
ATOM   3931   HN PHE P 703      20.666   1.238   9.876  0.00  0.00      PROA  
ATOM   3932   CA PHE P 703      21.558   1.445   7.948  0.00  0.00      PROA  
ATOM   3933   HA PHE P 703      21.197   2.247   7.320  0.00  0.00      PROA  
ATOM   3934   CB PHE P 703      22.808   2.196   8.647  0.00  0.00      PROA  
ATOM   3935  HB1 PHE P 703      23.173   1.654   9.545  0.00  0.00      PROA  
ATOM   3936  HB2 PHE P 703      22.463   3.193   8.997  0.00  0.00      PROA  
ATOM   3937   CG PHE P 703      23.960   2.412   7.717  0.00  0.00      PROA  
ATOM   3938  CD1 PHE P 703      25.307   2.159   8.079  0.00  0.00      PROA  
ATOM   3939  HD1 PHE P 703      25.363   1.577   8.987  0.00  0.00      PROA  
ATOM   3940  CE1 PHE P 703      26.388   2.414   7.232  0.00  0.00      PROA  
ATOM   3941  HE1 PHE P 703      27.420   2.154   7.414  0.00  0.00      PROA  
ATOM   3942   CZ PHE P 703      26.196   2.967   5.947  0.00  0.00      PROA  
ATOM   3943   HZ PHE P 703      27.093   3.155   5.375  0.00  0.00      PROA  
ATOM   3944  CD2 PHE P 703      23.771   3.069   6.455  0.00  0.00      PROA  
ATOM   3945  HD2 PHE P 703      22.780   3.307   6.098  0.00  0.00      PROA  
ATOM   3946  CE2 PHE P 703      24.884   3.314   5.551  0.00  0.00      PROA  
ATOM   3947  HE2 PHE P 703      24.671   3.722   4.575  0.00  0.00      PROA  
ATOM   3948    C PHE P 703      22.125   0.321   7.056  0.00  0.00      PROA  
ATOM   3949    O PHE P 703      22.249   0.369   5.793  0.00  0.00      PROA  
ATOM   3950    N ALA P 704      22.350  -0.785   7.700  0.00  0.00      PROA  
ATOM   3951   HN ALA P 704      22.170  -0.861   8.677  0.00  0.00      PROA  
ATOM   3952   CA ALA P 704      22.851  -1.992   7.045  0.00  0.00      PROA  
ATOM   3953   HA ALA P 704      23.642  -1.713   6.365  0.00  0.00      PROA  
ATOM   3954   CB ALA P 704      23.420  -2.964   8.134  0.00  0.00      PROA  
ATOM   3955  HB1 ALA P 704      23.736  -3.955   7.742  0.00  0.00      PROA  
ATOM   3956  HB2 ALA P 704      22.791  -3.217   9.014  0.00  0.00      PROA  
ATOM   3957  HB3 ALA P 704      24.252  -2.427   8.637  0.00  0.00      PROA  
ATOM   3958    C ALA P 704      21.754  -2.642   6.198  0.00  0.00      PROA  
ATOM   3959    O ALA P 704      21.994  -3.209   5.159  0.00  0.00      PROA  
ATOM   3960    N THR P 705      20.426  -2.401   6.631  0.00  0.00      PROA  
ATOM   3961   HN THR P 705      20.279  -2.056   7.554  0.00  0.00      PROA  
ATOM   3962   CA THR P 705      19.333  -2.722   5.742  0.00  0.00      PROA  
ATOM   3963   HA THR P 705      19.389  -3.763   5.459  0.00  0.00      PROA  
ATOM   3964   CB THR P 705      17.948  -2.495   6.379  0.00  0.00      PROA  
ATOM   3965   HB THR P 705      17.711  -1.451   6.675  0.00  0.00      PROA  
ATOM   3966  OG1 THR P 705      17.870  -3.221   7.593  0.00  0.00      PROA  
ATOM   3967  HG1 THR P 705      18.343  -2.637   8.191  0.00  0.00      PROA  
ATOM   3968  CG2 THR P 705      16.815  -3.163   5.456  0.00  0.00      PROA  
ATOM   3969 HG21 THR P 705      16.592  -2.580   4.537  0.00  0.00      PROA  
ATOM   3970 HG22 THR P 705      15.892  -3.337   6.050  0.00  0.00      PROA  
ATOM   3971 HG23 THR P 705      17.159  -4.160   5.107  0.00  0.00      PROA  
ATOM   3972    C THR P 705      19.368  -2.124   4.329  0.00  0.00      PROA  
ATOM   3973    O THR P 705      19.278  -2.732   3.256  0.00  0.00      PROA  
ATOM   3974    N PHE P 706      19.563  -0.821   4.169  0.00  0.00      PROA  
ATOM   3975   HN PHE P 706      19.618  -0.153   4.908  0.00  0.00      PROA  
ATOM   3976   CA PHE P 706      19.698  -0.150   2.833  0.00  0.00      PROA  
ATOM   3977   HA PHE P 706      18.846  -0.497   2.269  0.00  0.00      PROA  
ATOM   3978   CB PHE P 706      19.835   1.355   2.841  0.00  0.00      PROA  
ATOM   3979  HB1 PHE P 706      19.963   1.850   1.854  0.00  0.00      PROA  
ATOM   3980  HB2 PHE P 706      20.693   1.647   3.484  0.00  0.00      PROA  
ATOM   3981   CG PHE P 706      18.595   1.994   3.424  0.00  0.00      PROA  
ATOM   3982  CD1 PHE P 706      17.499   1.990   2.551  0.00  0.00      PROA  
ATOM   3983  HD1 PHE P 706      17.476   1.703   1.510  0.00  0.00      PROA  
ATOM   3984  CE1 PHE P 706      16.248   2.457   2.991  0.00  0.00      PROA  
ATOM   3985  HE1 PHE P 706      15.462   2.542   2.255  0.00  0.00      PROA  
ATOM   3986   CZ PHE P 706      16.095   2.915   4.319  0.00  0.00      PROA  
ATOM   3987   HZ PHE P 706      15.225   3.361   4.777  0.00  0.00      PROA  
ATOM   3988  CD2 PHE P 706      18.441   2.390   4.747  0.00  0.00      PROA  
ATOM   3989  HD2 PHE P 706      19.312   2.251   5.370  0.00  0.00      PROA  
ATOM   3990  CE2 PHE P 706      17.213   2.758   5.263  0.00  0.00      PROA  
ATOM   3991  HE2 PHE P 706      17.186   3.222   6.238  0.00  0.00      PROA  
ATOM   3992    C PHE P 706      20.942  -0.636   1.977  0.00  0.00      PROA  
ATOM   3993    O PHE P 706      21.004  -0.962   0.770  0.00  0.00      PROA  
ATOM   3994    N ILE P 707      22.139  -0.748   2.728  0.00  0.00      PROA  
ATOM   3995   HN ILE P 707      22.196  -0.448   3.677  0.00  0.00      PROA  
ATOM   3996   CA ILE P 707      23.393  -1.192   2.099  0.00  0.00      PROA  
ATOM   3997   HA ILE P 707      23.614  -0.730   1.148  0.00  0.00      PROA  
ATOM   3998   CB ILE P 707      24.679  -0.944   2.955  0.00  0.00      PROA  
ATOM   3999   HB ILE P 707      24.697  -1.551   3.885  0.00  0.00      PROA  
ATOM   4000  CG2 ILE P 707      25.866  -1.417   2.130  0.00  0.00      PROA  
ATOM   4001 HG21 ILE P 707      25.871  -2.428   1.667  0.00  0.00      PROA  
ATOM   4002 HG22 ILE P 707      26.724  -1.338   2.830  0.00  0.00      PROA  
ATOM   4003 HG23 ILE P 707      25.884  -0.738   1.251  0.00  0.00      PROA  
ATOM   4004  CG1 ILE P 707      24.731   0.580   3.388  0.00  0.00      PROA  
ATOM   4005 HG11 ILE P 707      25.765   0.708   3.775  0.00  0.00      PROA  
ATOM   4006 HG12 ILE P 707      24.001   0.760   4.207  0.00  0.00      PROA  
ATOM   4007   CD ILE P 707      24.582   1.472   2.202  0.00  0.00      PROA  
ATOM   4008  HD1 ILE P 707      23.486   1.550   2.037  0.00  0.00      PROA  
ATOM   4009  HD2 ILE P 707      25.152   1.080   1.332  0.00  0.00      PROA  
ATOM   4010  HD3 ILE P 707      25.029   2.463   2.427  0.00  0.00      PROA  
ATOM   4011    C ILE P 707      23.310  -2.638   1.651  0.00  0.00      PROA  
ATOM   4012    O ILE P 707      23.742  -2.924   0.500  0.00  0.00      PROA  
ATOM   4013    N VAL P 708      22.756  -3.619   2.401  0.00  0.00      PROA  
ATOM   4014   HN VAL P 708      22.507  -3.393   3.339  0.00  0.00      PROA  
ATOM   4015   CA VAL P 708      22.665  -4.984   1.902  0.00  0.00      PROA  
ATOM   4016   HA VAL P 708      23.644  -5.263   1.544  0.00  0.00      PROA  
ATOM   4017   CB VAL P 708      22.329  -5.836   3.116  0.00  0.00      PROA  
ATOM   4018   HB VAL P 708      21.357  -5.569   3.584  0.00  0.00      PROA  
ATOM   4019  CG1 VAL P 708      22.204  -7.340   2.663  0.00  0.00      PROA  
ATOM   4020 HG11 VAL P 708      21.377  -7.469   1.934  0.00  0.00      PROA  
ATOM   4021 HG12 VAL P 708      21.944  -8.065   3.464  0.00  0.00      PROA  
ATOM   4022 HG13 VAL P 708      23.144  -7.700   2.193  0.00  0.00      PROA  
ATOM   4023  CG2 VAL P 708      23.487  -5.728   4.075  0.00  0.00      PROA  
ATOM   4024 HG21 VAL P 708      23.319  -6.295   5.016  0.00  0.00      PROA  
ATOM   4025 HG22 VAL P 708      23.573  -4.687   4.454  0.00  0.00      PROA  
ATOM   4026 HG23 VAL P 708      24.472  -6.029   3.661  0.00  0.00      PROA  
ATOM   4027    C VAL P 708      21.753  -5.245   0.675  0.00  0.00      PROA  
ATOM   4028    O VAL P 708      22.147  -5.854  -0.329  0.00  0.00      PROA  
ATOM   4029    N SER P 709      20.524  -4.656   0.775  0.00  0.00      PROA  
ATOM   4030   HN SER P 709      20.191  -4.331   1.657  0.00  0.00      PROA  
ATOM   4031   CA SER P 709      19.665  -4.636  -0.350  0.00  0.00      PROA  
ATOM   4032   HA SER P 709      19.502  -5.676  -0.592  0.00  0.00      PROA  
ATOM   4033   CB SER P 709      18.239  -4.231   0.057  0.00  0.00      PROA  
ATOM   4034  HB1 SER P 709      18.150  -3.159   0.333  0.00  0.00      PROA  
ATOM   4035  HB2 SER P 709      17.884  -4.866   0.897  0.00  0.00      PROA  
ATOM   4036   OG SER P 709      17.277  -4.525  -0.990  0.00  0.00      PROA  
ATOM   4037  HG1 SER P 709      17.385  -3.798  -1.608  0.00  0.00      PROA  
ATOM   4038    C SER P 709      20.141  -3.965  -1.630  0.00  0.00      PROA  
ATOM   4039    O SER P 709      19.976  -4.599  -2.700  0.00  0.00      PROA  
ATOM   4040    N SER P 710      20.792  -2.797  -1.642  0.00  0.00      PROA  
ATOM   4041   HN SER P 710      20.956  -2.396  -0.744  0.00  0.00      PROA  
ATOM   4042   CA SER P 710      21.356  -2.210  -2.833  0.00  0.00      PROA  
ATOM   4043   HA SER P 710      20.618  -2.353  -3.608  0.00  0.00      PROA  
ATOM   4044   CB SER P 710      21.403  -0.663  -2.641  0.00  0.00      PROA  
ATOM   4045  HB1 SER P 710      22.044  -0.432  -1.763  0.00  0.00      PROA  
ATOM   4046  HB2 SER P 710      20.341  -0.383  -2.474  0.00  0.00      PROA  
ATOM   4047   OG SER P 710      21.909   0.043  -3.754  0.00  0.00      PROA  
ATOM   4048  HG1 SER P 710      22.836  -0.206  -3.782  0.00  0.00      PROA  
ATOM   4049    C SER P 710      22.639  -2.922  -3.329  0.00  0.00      PROA  
ATOM   4050    O SER P 710      22.970  -2.971  -4.554  0.00  0.00      PROA  
ATOM   4051    N THR P 711      23.386  -3.613  -2.443  0.00  0.00      PROA  
ATOM   4052   HN THR P 711      23.066  -3.608  -1.499  0.00  0.00      PROA  
ATOM   4053   CA THR P 711      24.629  -4.402  -2.673  0.00  0.00      PROA  
ATOM   4054   HA THR P 711      25.317  -3.884  -3.324  0.00  0.00      PROA  
ATOM   4055   CB THR P 711      25.397  -4.786  -1.478  0.00  0.00      PROA  
ATOM   4056   HB THR P 711      24.718  -5.230  -0.719  0.00  0.00      PROA  
ATOM   4057  OG1 THR P 711      25.846  -3.603  -0.852  0.00  0.00      PROA  
ATOM   4058  HG1 THR P 711      25.096  -3.154  -0.455  0.00  0.00      PROA  
ATOM   4059  CG2 THR P 711      26.578  -5.675  -1.783  0.00  0.00      PROA  
ATOM   4060 HG21 THR P 711      26.210  -6.722  -1.729  0.00  0.00      PROA  
ATOM   4061 HG22 THR P 711      27.375  -5.596  -1.013  0.00  0.00      PROA  
ATOM   4062 HG23 THR P 711      27.054  -5.540  -2.777  0.00  0.00      PROA  
ATOM   4063    C THR P 711      24.345  -5.710  -3.435  0.00  0.00      PROA  
ATOM   4064    O THR P 711      24.797  -5.964  -4.517  0.00  0.00      PROA  
ATOM   4065    N LEU P 712      23.269  -6.365  -2.985  0.00  0.00      PROA  
ATOM   4066   HN LEU P 712      22.845  -6.144  -2.109  0.00  0.00      PROA  
ATOM   4067   CA LEU P 712      22.718  -7.517  -3.653  0.00  0.00      PROA  
ATOM   4068   HA LEU P 712      23.559  -8.178  -3.802  0.00  0.00      PROA  
ATOM   4069   CB LEU P 712      21.672  -8.206  -2.704  0.00  0.00      PROA  
ATOM   4070  HB1 LEU P 712      21.097  -8.924  -3.327  0.00  0.00      PROA  
ATOM   4071  HB2 LEU P 712      20.977  -7.410  -2.361  0.00  0.00      PROA  
ATOM   4072   CG LEU P 712      22.136  -8.899  -1.372  0.00  0.00      PROA  
ATOM   4073   HG LEU P 712      22.970  -8.384  -0.850  0.00  0.00      PROA  
ATOM   4074  CD1 LEU P 712      21.019  -9.082  -0.361  0.00  0.00      PROA  
ATOM   4075 HD11 LEU P 712      20.590  -8.102  -0.064  0.00  0.00      PROA  
ATOM   4076 HD12 LEU P 712      21.379  -9.592   0.558  0.00  0.00      PROA  
ATOM   4077 HD13 LEU P 712      20.181  -9.646  -0.824  0.00  0.00      PROA  
ATOM   4078  CD2 LEU P 712      22.682 -10.235  -1.833  0.00  0.00      PROA  
ATOM   4079 HD21 LEU P 712      21.911 -10.769  -2.429  0.00  0.00      PROA  
ATOM   4080 HD22 LEU P 712      23.034 -10.857  -0.983  0.00  0.00      PROA  
ATOM   4081 HD23 LEU P 712      23.631 -10.027  -2.373  0.00  0.00      PROA  
ATOM   4082    C LEU P 712      22.143  -7.303  -5.120  0.00  0.00      PROA  
ATOM   4083    O LEU P 712      22.235  -8.189  -5.983  0.00  0.00      PROA  
ATOM   4084    N LYS P 713      21.492  -6.136  -5.386  0.00  0.00      PROA  
ATOM   4085   HN LYS P 713      21.295  -5.468  -4.672  0.00  0.00      PROA  
ATOM   4086   CA LYS P 713      21.300  -5.685  -6.824  0.00  0.00      PROA  
ATOM   4087   HA LYS P 713      20.657  -6.445  -7.242  0.00  0.00      PROA  
ATOM   4088   CB LYS P 713      20.536  -4.323  -6.891  0.00  0.00      PROA  
ATOM   4089  HB1 LYS P 713      20.265  -4.153  -7.955  0.00  0.00      PROA  
ATOM   4090  HB2 LYS P 713      21.321  -3.564  -6.689  0.00  0.00      PROA  
ATOM   4091   CG LYS P 713      19.192  -4.104  -6.110  0.00  0.00      PROA  
ATOM   4092  HG1 LYS P 713      18.840  -3.109  -6.458  0.00  0.00      PROA  
ATOM   4093  HG2 LYS P 713      19.546  -4.021  -5.060  0.00  0.00      PROA  
ATOM   4094   CD LYS P 713      18.185  -5.209  -6.371  0.00  0.00      PROA  
ATOM   4095  HD1 LYS P 713      18.512  -6.185  -5.953  0.00  0.00      PROA  
ATOM   4096  HD2 LYS P 713      18.183  -5.209  -7.482  0.00  0.00      PROA  
ATOM   4097   CE LYS P 713      16.811  -4.726  -5.930  0.00  0.00      PROA  
ATOM   4098  HE1 LYS P 713      16.496  -3.768  -6.398  0.00  0.00      PROA  
ATOM   4099  HE2 LYS P 713      16.736  -4.436  -4.860  0.00  0.00      PROA  
ATOM   4100   NZ LYS P 713      15.752  -5.672  -6.242  0.00  0.00      PROA  
ATOM   4101  HZ1 LYS P 713      15.954  -6.679  -6.074  0.00  0.00      PROA  
ATOM   4102  HZ2 LYS P 713      15.452  -5.615  -7.236  0.00  0.00      PROA  
ATOM   4103  HZ3 LYS P 713      14.963  -5.421  -5.613  0.00  0.00      PROA  
ATOM   4104    C LYS P 713      22.584  -5.638  -7.702  0.00  0.00      PROA  
ATOM   4105    O LYS P 713      22.690  -6.066  -8.825  0.00  0.00      PROA  
ATOM   4106    N THR P 714      23.627  -4.963  -7.140  0.00  0.00      PROA  
ATOM   4107   HN THR P 714      23.520  -4.535  -6.246  0.00  0.00      PROA  
ATOM   4108   CA THR P 714      25.013  -4.888  -7.604  0.00  0.00      PROA  
ATOM   4109   HA THR P 714      24.927  -4.458  -8.591  0.00  0.00      PROA  
ATOM   4110   CB THR P 714      25.966  -3.951  -6.850  0.00  0.00      PROA  
ATOM   4111   HB THR P 714      25.779  -4.126  -5.769  0.00  0.00      PROA  
ATOM   4112  OG1 THR P 714      25.830  -2.546  -7.220  0.00  0.00      PROA  
ATOM   4113  HG1 THR P 714      26.350  -2.176  -6.503  0.00  0.00      PROA  
ATOM   4114  CG2 THR P 714      27.474  -4.307  -6.971  0.00  0.00      PROA  
ATOM   4115 HG21 THR P 714      28.077  -3.599  -6.363  0.00  0.00      PROA  
ATOM   4116 HG22 THR P 714      28.014  -4.290  -7.942  0.00  0.00      PROA  
ATOM   4117 HG23 THR P 714      27.628  -5.315  -6.530  0.00  0.00      PROA  
ATOM   4118    C THR P 714      25.715  -6.224  -7.843  0.00  0.00      PROA  
ATOM   4119    O THR P 714      26.446  -6.354  -8.842  0.00  0.00      PROA  
ATOM   4120    N PHE P 715      25.530  -7.211  -6.963  0.00  0.00      PROA  
ATOM   4121   HN PHE P 715      24.789  -7.035  -6.320  0.00  0.00      PROA  
ATOM   4122   CA PHE P 715      25.980  -8.588  -7.121  0.00  0.00      PROA  
ATOM   4123   HA PHE P 715      27.027  -8.698  -7.362  0.00  0.00      PROA  
ATOM   4124   CB PHE P 715      25.571  -9.467  -5.863  0.00  0.00      PROA  
ATOM   4125  HB1 PHE P 715      25.775 -10.533  -6.102  0.00  0.00      PROA  
ATOM   4126  HB2 PHE P 715      24.521  -9.225  -5.594  0.00  0.00      PROA  
ATOM   4127   CG PHE P 715      26.479  -9.257  -4.670  0.00  0.00      PROA  
ATOM   4128  CD1 PHE P 715      27.547  -8.296  -4.604  0.00  0.00      PROA  
ATOM   4129  HD1 PHE P 715      27.767  -7.726  -5.494  0.00  0.00      PROA  
ATOM   4130  CE1 PHE P 715      28.294  -8.169  -3.409  0.00  0.00      PROA  
ATOM   4131  HE1 PHE P 715      28.962  -7.324  -3.325  0.00  0.00      PROA  
ATOM   4132   CZ PHE P 715      27.898  -8.909  -2.287  0.00  0.00      PROA  
ATOM   4133   HZ PHE P 715      28.449  -8.711  -1.380  0.00  0.00      PROA  
ATOM   4134  CD2 PHE P 715      26.154  -9.939  -3.536  0.00  0.00      PROA  
ATOM   4135  HD2 PHE P 715      25.257 -10.541  -3.552  0.00  0.00      PROA  
ATOM   4136  CE2 PHE P 715      26.800  -9.770  -2.350  0.00  0.00      PROA  
ATOM   4137  HE2 PHE P 715      26.517 -10.383  -1.507  0.00  0.00      PROA  
ATOM   4138    C PHE P 715      25.363  -9.177  -8.388  0.00  0.00      PROA  
ATOM   4139    O PHE P 715      25.989  -9.992  -9.001  0.00  0.00      PROA  
ATOM   4140    N LYS P 716      24.192  -8.764  -8.858  0.00  0.00      PROA  
ATOM   4141   HN LYS P 716      23.721  -7.976  -8.469  0.00  0.00      PROA  
ATOM   4142   CA LYS P 716      23.642  -9.385 -10.095  0.00  0.00      PROA  
ATOM   4143   HA LYS P 716      23.660 -10.429  -9.818  0.00  0.00      PROA  
ATOM   4144   CB LYS P 716      22.164  -9.074 -10.358  0.00  0.00      PROA  
ATOM   4145  HB1 LYS P 716      21.930  -8.150  -9.788  0.00  0.00      PROA  
ATOM   4146  HB2 LYS P 716      21.552  -9.842  -9.837  0.00  0.00      PROA  
ATOM   4147   CG LYS P 716      21.676  -9.088 -11.823  0.00  0.00      PROA  
ATOM   4148  HG1 LYS P 716      21.928 -10.078 -12.259  0.00  0.00      PROA  
ATOM   4149  HG2 LYS P 716      22.133  -8.265 -12.413  0.00  0.00      PROA  
ATOM   4150   CD LYS P 716      20.190  -8.828 -12.066  0.00  0.00      PROA  
ATOM   4151  HD1 LYS P 716      19.698  -9.583 -11.416  0.00  0.00      PROA  
ATOM   4152  HD2 LYS P 716      20.008  -9.019 -13.145  0.00  0.00      PROA  
ATOM   4153   CE LYS P 716      19.726  -7.476 -11.639  0.00  0.00      PROA  
ATOM   4154  HE1 LYS P 716      20.272  -6.664 -12.165  0.00  0.00      PROA  
ATOM   4155  HE2 LYS P 716      19.820  -7.222 -10.562  0.00  0.00      PROA  
ATOM   4156   NZ LYS P 716      18.254  -7.311 -11.993  0.00  0.00      PROA  
ATOM   4157  HZ1 LYS P 716      18.008  -7.565 -12.971  0.00  0.00      PROA  
ATOM   4158  HZ2 LYS P 716      17.931  -6.356 -11.740  0.00  0.00      PROA  
ATOM   4159  HZ3 LYS P 716      17.715  -7.902 -11.327  0.00  0.00      PROA  
ATOM   4160    C LYS P 716      24.476  -9.121 -11.368  0.00  0.00      PROA  
ATOM   4161    O LYS P 716      24.623 -10.004 -12.221  0.00  0.00      PROA  
ATOM   4162    N THR P 717      25.017  -7.852 -11.529  0.00  0.00      PROA  
ATOM   4163   HN THR P 717      24.765  -7.296 -10.740  0.00  0.00      PROA  
ATOM   4164   CA THR P 717      25.872  -7.472 -12.699  0.00  0.00      PROA  
ATOM   4165   HA THR P 717      25.711  -8.067 -13.586  0.00  0.00      PROA  
ATOM   4166   CB THR P 717      25.631  -5.962 -13.050  0.00  0.00      PROA  
ATOM   4167   HB THR P 717      24.521  -5.914 -13.070  0.00  0.00      PROA  
ATOM   4168  OG1 THR P 717      26.096  -5.562 -14.318  0.00  0.00      PROA  
ATOM   4169  HG1 THR P 717      25.322  -5.505 -14.884  0.00  0.00      PROA  
ATOM   4170  CG2 THR P 717      26.166  -5.029 -11.994  0.00  0.00      PROA  
ATOM   4171 HG21 THR P 717      27.276  -4.999 -11.939  0.00  0.00      PROA  
ATOM   4172 HG22 THR P 717      25.623  -5.314 -11.067  0.00  0.00      PROA  
ATOM   4173 HG23 THR P 717      25.768  -4.005 -12.153  0.00  0.00      PROA  
ATOM   4174    C THR P 717      27.383  -7.694 -12.459  0.00  0.00      PROA  
ATOM   4175    O THR P 717      28.216  -7.657 -13.326  0.00  0.00      PROA  
ATOM   4176    N SER P 718      27.759  -7.979 -11.206  0.00  0.00      PROA  
ATOM   4177   HN SER P 718      27.007  -8.198 -10.589  0.00  0.00      PROA  
ATOM   4178   CA SER P 718      29.019  -8.368 -10.778  0.00  0.00      PROA  
ATOM   4179   HA SER P 718      29.607  -7.468 -10.883  0.00  0.00      PROA  
ATOM   4180   CB SER P 718      29.186  -8.895  -9.361  0.00  0.00      PROA  
ATOM   4181  HB1 SER P 718      28.754  -9.913  -9.258  0.00  0.00      PROA  
ATOM   4182  HB2 SER P 718      28.518  -8.223  -8.782  0.00  0.00      PROA  
ATOM   4183   OG SER P 718      30.542  -8.911  -9.008  0.00  0.00      PROA  
ATOM   4184  HG1 SER P 718      30.870  -8.028  -8.823  0.00  0.00      PROA  
ATOM   4185    C SER P 718      29.699  -9.409 -11.699  0.00  0.00      PROA  
ATOM   4186    O SER P 718      29.111 -10.391 -12.159  0.00  0.00      PROA  
ATOM   4187    N ARG P 719      31.018  -9.275 -11.848  0.00  0.00      PROA  
ATOM   4188   HN ARG P 719      31.408  -8.461 -11.425  0.00  0.00      PROA  
ATOM   4189   CA ARG P 719      32.007 -10.133 -12.429  0.00  0.00      PROA  
ATOM   4190   HA ARG P 719      31.721 -10.499 -13.404  0.00  0.00      PROA  
ATOM   4191   CB ARG P 719      33.369  -9.306 -12.647  0.00  0.00      PROA  
ATOM   4192  HB1 ARG P 719      34.053 -10.092 -13.031  0.00  0.00      PROA  
ATOM   4193  HB2 ARG P 719      33.859  -9.005 -11.697  0.00  0.00      PROA  
ATOM   4194   CG ARG P 719      33.442  -8.213 -13.746  0.00  0.00      PROA  
ATOM   4195  HG1 ARG P 719      32.540  -7.566 -13.793  0.00  0.00      PROA  
ATOM   4196  HG2 ARG P 719      33.618  -8.662 -14.747  0.00  0.00      PROA  
ATOM   4197   CD ARG P 719      34.751  -7.427 -13.622  0.00  0.00      PROA  
ATOM   4198  HD1 ARG P 719      34.965  -6.905 -14.579  0.00  0.00      PROA  
ATOM   4199  HD2 ARG P 719      35.557  -8.161 -13.408  0.00  0.00      PROA  
ATOM   4200   NE ARG P 719      34.537  -6.471 -12.511  0.00  0.00      PROA  
ATOM   4201   HE ARG P 719      33.723  -6.491 -11.932  0.00  0.00      PROA  
ATOM   4202   CZ ARG P 719      35.446  -5.587 -12.187  0.00  0.00      PROA  
ATOM   4203  NH1 ARG P 719      36.593  -5.432 -12.803  0.00  0.00      PROA  
ATOM   4204 HH11 ARG P 719      36.695  -5.741 -13.749  0.00  0.00      PROA  
ATOM   4205 HH12 ARG P 719      37.178  -4.690 -12.477  0.00  0.00      PROA  
ATOM   4206  NH2 ARG P 719      35.284  -4.984 -11.047  0.00  0.00      PROA  
ATOM   4207 HH21 ARG P 719      34.491  -5.248 -10.498  0.00  0.00      PROA  
ATOM   4208 HH22 ARG P 719      36.017  -4.458 -10.615  0.00  0.00      PROA  
ATOM   4209    C ARG P 719      32.361 -11.300 -11.587  0.00  0.00      PROA  
ATOM   4210    O ARG P 719      32.948 -12.309 -11.958  0.00  0.00      PROA  
ATOM   4211    N TYR P 720      32.066 -11.136 -10.280  0.00  0.00      PROA  
ATOM   4212   HN TYR P 720      31.487 -10.350 -10.076  0.00  0.00      PROA  
ATOM   4213   CA TYR P 720      32.661 -11.895  -9.222  0.00  0.00      PROA  
ATOM   4214   HA TYR P 720      33.327 -12.659  -9.598  0.00  0.00      PROA  
ATOM   4215   CB TYR P 720      33.487 -10.994  -8.271  0.00  0.00      PROA  
ATOM   4216  HB1 TYR P 720      33.929 -11.542  -7.411  0.00  0.00      PROA  
ATOM   4217  HB2 TYR P 720      32.798 -10.163  -8.010  0.00  0.00      PROA  
ATOM   4218   CG TYR P 720      34.650 -10.288  -8.898  0.00  0.00      PROA  
ATOM   4219  CD1 TYR P 720      35.621 -11.041  -9.601  0.00  0.00      PROA  
ATOM   4220  HD1 TYR P 720      35.692 -12.118  -9.624  0.00  0.00      PROA  
ATOM   4221  CE1 TYR P 720      36.817 -10.422 -10.100  0.00  0.00      PROA  
ATOM   4222  HE1 TYR P 720      37.729 -10.943 -10.353  0.00  0.00      PROA  
ATOM   4223   CZ TYR P 720      36.902  -9.008 -10.146  0.00  0.00      PROA  
ATOM   4224   OH TYR P 720      37.946  -8.268 -10.840  0.00  0.00      PROA  
ATOM   4225   HH TYR P 720      38.811  -8.592 -10.578  0.00  0.00      PROA  
ATOM   4226  CD2 TYR P 720      34.713  -8.927  -9.008  0.00  0.00      PROA  
ATOM   4227  HD2 TYR P 720      33.909  -8.315  -8.625  0.00  0.00      PROA  
ATOM   4228  CE2 TYR P 720      35.750  -8.283  -9.636  0.00  0.00      PROA  
ATOM   4229  HE2 TYR P 720      35.833  -7.206  -9.621  0.00  0.00      PROA  
ATOM   4230    C TYR P 720      31.598 -12.539  -8.453  0.00  0.00      PROA  
ATOM   4231    O TYR P 720      31.788 -12.970  -7.280  0.00  0.00      PROA  
ATOM   4232    N PHE P 721      30.385 -12.701  -9.024  0.00  0.00      PROA  
ATOM   4233   HN PHE P 721      30.327 -12.578 -10.012  0.00  0.00      PROA  
ATOM   4234   CA PHE P 721      29.271 -13.372  -8.346  0.00  0.00      PROA  
ATOM   4235   HA PHE P 721      29.600 -13.638  -7.353  0.00  0.00      PROA  
ATOM   4236   CB PHE P 721      27.966 -12.532  -8.310  0.00  0.00      PROA  
ATOM   4237  HB1 PHE P 721      27.670 -12.453  -9.378  0.00  0.00      PROA  
ATOM   4238  HB2 PHE P 721      28.217 -11.487  -8.032  0.00  0.00      PROA  
ATOM   4239   CG PHE P 721      26.886 -12.895  -7.346  0.00  0.00      PROA  
ATOM   4240  CD1 PHE P 721      27.162 -12.846  -5.970  0.00  0.00      PROA  
ATOM   4241  HD1 PHE P 721      28.095 -12.398  -5.662  0.00  0.00      PROA  
ATOM   4242  CE1 PHE P 721      26.301 -13.442  -5.034  0.00  0.00      PROA  
ATOM   4243  HE1 PHE P 721      26.542 -13.332  -3.987  0.00  0.00      PROA  
ATOM   4244   CZ PHE P 721      25.112 -13.988  -5.451  0.00  0.00      PROA  
ATOM   4245   HZ PHE P 721      24.510 -14.565  -4.765  0.00  0.00      PROA  
ATOM   4246  CD2 PHE P 721      25.735 -13.608  -7.785  0.00  0.00      PROA  
ATOM   4247  HD2 PHE P 721      25.579 -13.751  -8.844  0.00  0.00      PROA  
ATOM   4248  CE2 PHE P 721      24.819 -13.983  -6.809  0.00  0.00      PROA  
ATOM   4249  HE2 PHE P 721      23.897 -14.473  -7.088  0.00  0.00      PROA  
ATOM   4250    C PHE P 721      29.037 -14.617  -9.129  0.00  0.00      PROA  
ATOM   4251    O PHE P 721      29.102 -14.491 -10.387  0.00  0.00      PROA  
ATOM   4252    N PRO P 722      28.829 -15.856  -8.560  0.00  0.00      PROA  
ATOM   4253   CD PRO P 722      29.074 -16.166  -7.176  0.00  0.00      PROA  
ATOM   4254  HD1 PRO P 722      28.196 -15.783  -6.613  0.00  0.00      PROA  
ATOM   4255  HD2 PRO P 722      30.004 -15.750  -6.734  0.00  0.00      PROA  
ATOM   4256   CA PRO P 722      28.565 -17.062  -9.333  0.00  0.00      PROA  
ATOM   4257   HA PRO P 722      29.425 -17.325  -9.932  0.00  0.00      PROA  
ATOM   4258   CB PRO P 722      28.280 -18.110  -8.281  0.00  0.00      PROA  
ATOM   4259  HB1 PRO P 722      28.412 -19.150  -8.647  0.00  0.00      PROA  
ATOM   4260  HB2 PRO P 722      27.240 -17.920  -7.937  0.00  0.00      PROA  
ATOM   4261   CG PRO P 722      29.083 -17.655  -7.131  0.00  0.00      PROA  
ATOM   4262  HG1 PRO P 722      28.892 -18.080  -6.123  0.00  0.00      PROA  
ATOM   4263  HG2 PRO P 722      30.151 -17.883  -7.338  0.00  0.00      PROA  
ATOM   4264    C PRO P 722      27.404 -16.994 -10.337  0.00  0.00      PROA  
ATOM   4265    O PRO P 722      26.337 -16.437 -10.172  0.00  0.00      PROA  
ATOM   4266    N THR P 723      27.647 -17.553 -11.594  0.00  0.00      PROA  
ATOM   4267   HN THR P 723      28.463 -18.066 -11.847  0.00  0.00      PROA  
ATOM   4268   CA THR P 723      26.771 -17.228 -12.731  0.00  0.00      PROA  
ATOM   4269   HA THR P 723      26.880 -16.164 -12.885  0.00  0.00      PROA  
ATOM   4270   CB THR P 723      27.377 -17.797 -14.027  0.00  0.00      PROA  
ATOM   4271   HB THR P 723      27.552 -18.892 -13.953  0.00  0.00      PROA  
ATOM   4272  OG1 THR P 723      28.721 -17.185 -14.254  0.00  0.00      PROA  
ATOM   4273  HG1 THR P 723      29.309 -17.719 -13.716  0.00  0.00      PROA  
ATOM   4274  CG2 THR P 723      26.583 -17.398 -15.272  0.00  0.00      PROA  
ATOM   4275 HG21 THR P 723      25.575 -17.863 -15.307  0.00  0.00      PROA  
ATOM   4276 HG22 THR P 723      27.154 -17.650 -16.191  0.00  0.00      PROA  
ATOM   4277 HG23 THR P 723      26.273 -16.334 -15.195  0.00  0.00      PROA  
ATOM   4278    C THR P 723      25.350 -17.539 -12.580  0.00  0.00      PROA  
ATOM   4279    O THR P 723      24.467 -16.776 -12.837  0.00  0.00      PROA  
ATOM   4280    N ARG P 724      25.021 -18.804 -12.063  0.00  0.00      PROA  
ATOM   4281   HN ARG P 724      25.834 -19.373 -11.963  0.00  0.00      PROA  
ATOM   4282   CA ARG P 724      23.763 -19.394 -11.847  0.00  0.00      PROA  
ATOM   4283   HA ARG P 724      23.269 -19.490 -12.803  0.00  0.00      PROA  
ATOM   4284   CB ARG P 724      24.170 -20.795 -11.277  0.00  0.00      PROA  
ATOM   4285  HB1 ARG P 724      24.564 -20.708 -10.242  0.00  0.00      PROA  
ATOM   4286  HB2 ARG P 724      24.995 -21.187 -11.911  0.00  0.00      PROA  
ATOM   4287   CG ARG P 724      23.066 -21.895 -11.114  0.00  0.00      PROA  
ATOM   4288  HG1 ARG P 724      22.391 -21.536 -10.309  0.00  0.00      PROA  
ATOM   4289  HG2 ARG P 724      23.514 -22.848 -10.762  0.00  0.00      PROA  
ATOM   4290   CD ARG P 724      22.345 -22.186 -12.441  0.00  0.00      PROA  
ATOM   4291  HD1 ARG P 724      21.842 -21.308 -12.898  0.00  0.00      PROA  
ATOM   4292  HD2 ARG P 724      21.474 -22.850 -12.253  0.00  0.00      PROA  
ATOM   4293   NE ARG P 724      23.318 -22.862 -13.349  0.00  0.00      PROA  
ATOM   4294   HE ARG P 724      24.108 -23.291 -12.911  0.00  0.00      PROA  
ATOM   4295   CZ ARG P 724      23.050 -23.159 -14.600  0.00  0.00      PROA  
ATOM   4296  NH1 ARG P 724      22.060 -22.680 -15.296  0.00  0.00      PROA  
ATOM   4297 HH11 ARG P 724      21.406 -22.149 -14.758  0.00  0.00      PROA  
ATOM   4298 HH12 ARG P 724      21.966 -22.836 -16.279  0.00  0.00      PROA  
ATOM   4299  NH2 ARG P 724      23.980 -23.851 -15.266  0.00  0.00      PROA  
ATOM   4300 HH21 ARG P 724      24.820 -24.075 -14.772  0.00  0.00      PROA  
ATOM   4301 HH22 ARG P 724      23.720 -24.502 -15.980  0.00  0.00      PROA  
ATOM   4302    C ARG P 724      22.818 -18.702 -10.862  0.00  0.00      PROA  
ATOM   4303    O ARG P 724      21.647 -19.028 -10.813  0.00  0.00      PROA  
ATOM   4304    N VAL P 725      23.432 -17.800 -10.046  0.00  0.00      PROA  
ATOM   4305   HN VAL P 725      24.380 -17.512 -10.151  0.00  0.00      PROA  
ATOM   4306   CA VAL P 725      22.663 -17.003  -9.041  0.00  0.00      PROA  
ATOM   4307   HA VAL P 725      21.626 -17.299  -8.974  0.00  0.00      PROA  
ATOM   4308   CB VAL P 725      23.077 -17.296  -7.587  0.00  0.00      PROA  
ATOM   4309   HB VAL P 725      22.824 -16.489  -6.866  0.00  0.00      PROA  
ATOM   4310  CG1 VAL P 725      22.371 -18.552  -7.100  0.00  0.00      PROA  
ATOM   4311 HG11 VAL P 725      22.499 -19.426  -7.775  0.00  0.00      PROA  
ATOM   4312 HG12 VAL P 725      21.283 -18.327  -7.097  0.00  0.00      PROA  
ATOM   4313 HG13 VAL P 725      22.579 -18.873  -6.057  0.00  0.00      PROA  
ATOM   4314  CG2 VAL P 725      24.587 -17.393  -7.414  0.00  0.00      PROA  
ATOM   4315 HG21 VAL P 725      24.785 -17.430  -6.321  0.00  0.00      PROA  
ATOM   4316 HG22 VAL P 725      25.160 -16.556  -7.867  0.00  0.00      PROA  
ATOM   4317 HG23 VAL P 725      24.953 -18.344  -7.855  0.00  0.00      PROA  
ATOM   4318    C VAL P 725      22.677 -15.578  -9.334  0.00  0.00      PROA  
ATOM   4319    O VAL P 725      21.965 -14.910  -8.621  0.00  0.00      PROA  
ATOM   4320    N ARG P 726      23.261 -15.042 -10.443  0.00  0.00      PROA  
ATOM   4321   HN ARG P 726      23.931 -15.636 -10.881  0.00  0.00      PROA  
ATOM   4322   CA ARG P 726      23.063 -13.680 -10.871  0.00  0.00      PROA  
ATOM   4323   HA ARG P 726      23.572 -13.044 -10.163  0.00  0.00      PROA  
ATOM   4324   CB ARG P 726      23.844 -13.382 -12.226  0.00  0.00      PROA  
ATOM   4325  HB1 ARG P 726      23.590 -12.338 -12.509  0.00  0.00      PROA  
ATOM   4326  HB2 ARG P 726      23.539 -14.090 -13.026  0.00  0.00      PROA  
ATOM   4327   CG ARG P 726      25.376 -13.553 -12.055  0.00  0.00      PROA  
ATOM   4328  HG1 ARG P 726      25.605 -14.576 -11.688  0.00  0.00      PROA  
ATOM   4329  HG2 ARG P 726      25.740 -12.837 -11.287  0.00  0.00      PROA  
ATOM   4330   CD ARG P 726      26.299 -13.323 -13.275  0.00  0.00      PROA  
ATOM   4331  HD1 ARG P 726      26.319 -12.233 -13.484  0.00  0.00      PROA  
ATOM   4332  HD2 ARG P 726      26.035 -13.824 -14.231  0.00  0.00      PROA  
ATOM   4333   NE ARG P 726      27.709 -13.575 -12.802  0.00  0.00      PROA  
ATOM   4334   HE ARG P 726      27.894 -13.754 -11.836  0.00  0.00      PROA  
ATOM   4335   CZ ARG P 726      28.765 -13.501 -13.556  0.00  0.00      PROA  
ATOM   4336  NH1 ARG P 726      29.909 -13.770 -12.925  0.00  0.00      PROA  
ATOM   4337 HH11 ARG P 726      29.905 -14.096 -11.980  0.00  0.00      PROA  
ATOM   4338 HH12 ARG P 726      30.652 -14.150 -13.476  0.00  0.00      PROA  
ATOM   4339  NH2 ARG P 726      28.841 -13.118 -14.791  0.00  0.00      PROA  
ATOM   4340 HH21 ARG P 726      27.981 -13.041 -15.296  0.00  0.00      PROA  
ATOM   4341 HH22 ARG P 726      29.708 -13.167 -15.288  0.00  0.00      PROA  
ATOM   4342    C ARG P 726      21.646 -13.183 -11.159  0.00  0.00      PROA  
ATOM   4343    O ARG P 726      21.212 -12.110 -10.764  0.00  0.00      PROA  
ATOM   4344    N SER P 727      20.790 -14.018 -11.816  0.00  0.00      PROA  
ATOM   4345   HN SER P 727      21.156 -14.895 -12.116  0.00  0.00      PROA  
ATOM   4346   CA SER P 727      19.331 -13.703 -12.114  0.00  0.00      PROA  
ATOM   4347   HA SER P 727      19.201 -12.788 -12.673  0.00  0.00      PROA  
ATOM   4348   CB SER P 727      18.800 -14.843 -13.008  0.00  0.00      PROA  
ATOM   4349  HB1 SER P 727      17.713 -14.683 -13.171  0.00  0.00      PROA  
ATOM   4350  HB2 SER P 727      18.998 -15.796 -12.472  0.00  0.00      PROA  
ATOM   4351   OG SER P 727      19.517 -14.941 -14.211  0.00  0.00      PROA  
ATOM   4352  HG1 SER P 727      20.359 -15.193 -13.825  0.00  0.00      PROA  
ATOM   4353    C SER P 727      18.538 -13.534 -10.873  0.00  0.00      PROA  
ATOM   4354    O SER P 727      17.679 -12.647 -10.804  0.00  0.00      PROA  
ATOM   4355    N THR P 728      18.771 -14.362  -9.825  0.00  0.00      PROA  
ATOM   4356   HN THR P 728      19.507 -15.033  -9.870  0.00  0.00      PROA  
ATOM   4357   CA THR P 728      17.836 -14.438  -8.711  0.00  0.00      PROA  
ATOM   4358   HA THR P 728      16.825 -14.128  -8.930  0.00  0.00      PROA  
ATOM   4359   CB THR P 728      17.637 -15.923  -8.306  0.00  0.00      PROA  
ATOM   4360   HB THR P 728      17.280 -15.962  -7.255  0.00  0.00      PROA  
ATOM   4361  OG1 THR P 728      18.882 -16.589  -8.394  0.00  0.00      PROA  
ATOM   4362  HG1 THR P 728      18.887 -16.966  -9.277  0.00  0.00      PROA  
ATOM   4363  CG2 THR P 728      16.702 -16.702  -9.241  0.00  0.00      PROA  
ATOM   4364 HG21 THR P 728      16.743 -17.798  -9.057  0.00  0.00      PROA  
ATOM   4365 HG22 THR P 728      16.931 -16.531 -10.314  0.00  0.00      PROA  
ATOM   4366 HG23 THR P 728      15.650 -16.356  -9.160  0.00  0.00      PROA  
ATOM   4367    C THR P 728      18.227 -13.578  -7.503  0.00  0.00      PROA  
ATOM   4368    O THR P 728      17.314 -13.288  -6.732  0.00  0.00      PROA  
ATOM   4369    N VAL P 729      19.520 -13.325  -7.285  0.00  0.00      PROA  
ATOM   4370   HN VAL P 729      20.176 -13.670  -7.953  0.00  0.00      PROA  
ATOM   4371   CA VAL P 729      20.034 -12.520  -6.138  0.00  0.00      PROA  
ATOM   4372   HA VAL P 729      19.709 -13.118  -5.299  0.00  0.00      PROA  
ATOM   4373   CB VAL P 729      21.574 -12.221  -6.318  0.00  0.00      PROA  
ATOM   4374   HB VAL P 729      22.030 -13.219  -6.489  0.00  0.00      PROA  
ATOM   4375  CG1 VAL P 729      21.873 -11.326  -7.564  0.00  0.00      PROA  
ATOM   4376 HG11 VAL P 729      22.039 -10.267  -7.273  0.00  0.00      PROA  
ATOM   4377 HG12 VAL P 729      21.116 -11.317  -8.377  0.00  0.00      PROA  
ATOM   4378 HG13 VAL P 729      22.868 -11.514  -8.019  0.00  0.00      PROA  
ATOM   4379  CG2 VAL P 729      22.294 -11.554  -5.120  0.00  0.00      PROA  
ATOM   4380 HG21 VAL P 729      21.743 -10.711  -4.651  0.00  0.00      PROA  
ATOM   4381 HG22 VAL P 729      23.308 -11.230  -5.437  0.00  0.00      PROA  
ATOM   4382 HG23 VAL P 729      22.373 -12.375  -4.375  0.00  0.00      PROA  
ATOM   4383    C VAL P 729      19.316 -11.170  -6.010  0.00  0.00      PROA  
ATOM   4384    O VAL P 729      19.078 -10.686  -4.919  0.00  0.00      PROA  
ATOM   4385    N SER P 730      18.979 -10.464  -7.135  0.00  0.00      PROA  
ATOM   4386   HN SER P 730      19.222 -10.925  -7.985  0.00  0.00      PROA  
ATOM   4387   CA SER P 730      18.286  -9.245  -7.269  0.00  0.00      PROA  
ATOM   4388   HA SER P 730      18.681  -8.454  -6.648  0.00  0.00      PROA  
ATOM   4389   CB SER P 730      18.279  -8.870  -8.748  0.00  0.00      PROA  
ATOM   4390  HB1 SER P 730      17.717  -9.630  -9.332  0.00  0.00      PROA  
ATOM   4391  HB2 SER P 730      19.355  -8.885  -9.024  0.00  0.00      PROA  
ATOM   4392   OG SER P 730      17.730  -7.572  -8.872  0.00  0.00      PROA  
ATOM   4393  HG1 SER P 730      16.771  -7.609  -8.840  0.00  0.00      PROA  
ATOM   4394    C SER P 730      16.815  -9.324  -6.848  0.00  0.00      PROA  
ATOM   4395    O SER P 730      16.304  -8.443  -6.195  0.00  0.00      PROA  
ATOM   4396    N ASP P 731      16.126 -10.344  -7.298  0.00  0.00      PROA  
ATOM   4397   HN ASP P 731      16.581 -10.907  -7.985  0.00  0.00      PROA  
ATOM   4398   CA ASP P 731      14.712 -10.691  -7.067  0.00  0.00      PROA  
ATOM   4399   HA ASP P 731      14.190  -9.776  -7.305  0.00  0.00      PROA  
ATOM   4400   CB ASP P 731      14.395 -11.797  -8.094  0.00  0.00      PROA  
ATOM   4401  HB1 ASP P 731      13.442 -12.252  -7.748  0.00  0.00      PROA  
ATOM   4402  HB2 ASP P 731      15.070 -12.678  -8.145  0.00  0.00      PROA  
ATOM   4403   CG ASP P 731      14.277 -11.135  -9.470  0.00  0.00      PROA  
ATOM   4404  OD1 ASP P 731      13.791 -10.002  -9.566  0.00  0.00      PROA  
ATOM   4405  OD2 ASP P 731      14.637 -11.737 -10.540  0.00  0.00      PROA  
ATOM   4406    C ASP P 731      14.368 -11.094  -5.590  0.00  0.00      PROA  
ATOM   4407    O ASP P 731      13.335 -10.749  -5.046  0.00  0.00      PROA  
ATOM   4408    N PHE P 732      15.414 -11.740  -5.044  0.00  0.00      PROA  
ATOM   4409   HN PHE P 732      16.237 -11.951  -5.566  0.00  0.00      PROA  
ATOM   4410   CA PHE P 732      15.452 -12.146  -3.602  0.00  0.00      PROA  
ATOM   4411   HA PHE P 732      14.476 -12.246  -3.151  0.00  0.00      PROA  
ATOM   4412   CB PHE P 732      15.950 -13.592  -3.502  0.00  0.00      PROA  
ATOM   4413  HB1 PHE P 732      16.238 -13.901  -2.475  0.00  0.00      PROA  
ATOM   4414  HB2 PHE P 732      16.851 -13.793  -4.120  0.00  0.00      PROA  
ATOM   4415   CG PHE P 732      14.834 -14.474  -3.983  0.00  0.00      PROA  
ATOM   4416  CD1 PHE P 732      14.912 -14.966  -5.257  0.00  0.00      PROA  
ATOM   4417  HD1 PHE P 732      15.715 -14.731  -5.941  0.00  0.00      PROA  
ATOM   4418  CE1 PHE P 732      13.844 -15.663  -5.847  0.00  0.00      PROA  
ATOM   4419  HE1 PHE P 732      14.001 -16.064  -6.837  0.00  0.00      PROA  
ATOM   4420   CZ PHE P 732      12.684 -15.894  -5.097  0.00  0.00      PROA  
ATOM   4421   HZ PHE P 732      11.894 -16.507  -5.506  0.00  0.00      PROA  
ATOM   4422  CD2 PHE P 732      13.740 -14.821  -3.190  0.00  0.00      PROA  
ATOM   4423  HD2 PHE P 732      13.595 -14.454  -2.185  0.00  0.00      PROA  
ATOM   4424  CE2 PHE P 732      12.693 -15.497  -3.760  0.00  0.00      PROA  
ATOM   4425  HE2 PHE P 732      11.759 -15.503  -3.218  0.00  0.00      PROA  
ATOM   4426    C PHE P 732      16.239 -11.196  -2.702  0.00  0.00      PROA  
ATOM   4427    O PHE P 732      16.510 -11.576  -1.587  0.00  0.00      PROA  
ATOM   4428    N ALA P 733      16.636  -9.999  -3.157  0.00  0.00      PROA  
ATOM   4429   HN ALA P 733      16.354  -9.802  -4.092  0.00  0.00      PROA  
ATOM   4430   CA ALA P 733      17.340  -8.937  -2.434  0.00  0.00      PROA  
ATOM   4431   HA ALA P 733      18.300  -9.356  -2.173  0.00  0.00      PROA  
ATOM   4432   CB ALA P 733      17.796  -7.685  -3.208  0.00  0.00      PROA  
ATOM   4433  HB1 ALA P 733      18.340  -6.961  -2.565  0.00  0.00      PROA  
ATOM   4434  HB2 ALA P 733      16.862  -7.285  -3.657  0.00  0.00      PROA  
ATOM   4435  HB3 ALA P 733      18.538  -7.938  -3.995  0.00  0.00      PROA  
ATOM   4436    C ALA P 733      16.718  -8.603  -1.000  0.00  0.00      PROA  
ATOM   4437    O ALA P 733      17.339  -8.637   0.101  0.00  0.00      PROA  
ATOM   4438    N VAL P 734      15.420  -8.227  -0.917  0.00  0.00      PROA  
ATOM   4439   HN VAL P 734      14.801  -8.188  -1.698  0.00  0.00      PROA  
ATOM   4440   CA VAL P 734      14.800  -7.990   0.424  0.00  0.00      PROA  
ATOM   4441   HA VAL P 734      15.515  -7.331   0.894  0.00  0.00      PROA  
ATOM   4442   CB VAL P 734      13.501  -7.258   0.350  0.00  0.00      PROA  
ATOM   4443   HB VAL P 734      12.806  -7.878  -0.256  0.00  0.00      PROA  
ATOM   4444  CG1 VAL P 734      12.836  -7.040   1.700  0.00  0.00      PROA  
ATOM   4445 HG11 VAL P 734      12.581  -8.016   2.167  0.00  0.00      PROA  
ATOM   4446 HG12 VAL P 734      11.900  -6.442   1.729  0.00  0.00      PROA  
ATOM   4447 HG13 VAL P 734      13.549  -6.708   2.485  0.00  0.00      PROA  
ATOM   4448  CG2 VAL P 734      13.747  -5.884  -0.297  0.00  0.00      PROA  
ATOM   4449 HG21 VAL P 734      12.856  -5.288  -0.586  0.00  0.00      PROA  
ATOM   4450 HG22 VAL P 734      14.352  -6.004  -1.222  0.00  0.00      PROA  
ATOM   4451 HG23 VAL P 734      14.327  -5.293   0.444  0.00  0.00      PROA  
ATOM   4452    C VAL P 734      14.646  -9.241   1.223  0.00  0.00      PROA  
ATOM   4453    O VAL P 734      14.864  -9.271   2.465  0.00  0.00      PROA  
ATOM   4454    N PHE P 735      14.284 -10.335   0.614  0.00  0.00      PROA  
ATOM   4455   HN PHE P 735      14.080 -10.331  -0.362  0.00  0.00      PROA  
ATOM   4456   CA PHE P 735      14.239 -11.670   1.317  0.00  0.00      PROA  
ATOM   4457   HA PHE P 735      13.600 -11.570   2.182  0.00  0.00      PROA  
ATOM   4458   CB PHE P 735      13.534 -12.678   0.369  0.00  0.00      PROA  
ATOM   4459  HB1 PHE P 735      13.997 -12.547  -0.632  0.00  0.00      PROA  
ATOM   4460  HB2 PHE P 735      12.450 -12.445   0.301  0.00  0.00      PROA  
ATOM   4461   CG PHE P 735      13.419 -14.115   0.847  0.00  0.00      PROA  
ATOM   4462  CD1 PHE P 735      12.429 -14.504   1.817  0.00  0.00      PROA  
ATOM   4463  HD1 PHE P 735      11.774 -13.758   2.242  0.00  0.00      PROA  
ATOM   4464  CE1 PHE P 735      12.313 -15.803   2.311  0.00  0.00      PROA  
ATOM   4465  HE1 PHE P 735      11.483 -15.989   2.977  0.00  0.00      PROA  
ATOM   4466   CZ PHE P 735      13.150 -16.762   1.805  0.00  0.00      PROA  
ATOM   4467   HZ PHE P 735      13.103 -17.749   2.240  0.00  0.00      PROA  
ATOM   4468  CD2 PHE P 735      14.209 -15.161   0.293  0.00  0.00      PROA  
ATOM   4469  HD2 PHE P 735      14.995 -14.936  -0.412  0.00  0.00      PROA  
ATOM   4470  CE2 PHE P 735      14.105 -16.482   0.752  0.00  0.00      PROA  
ATOM   4471  HE2 PHE P 735      14.718 -17.196   0.222  0.00  0.00      PROA  
ATOM   4472    C PHE P 735      15.577 -12.126   1.943  0.00  0.00      PROA  
ATOM   4473    O PHE P 735      15.695 -12.446   3.142  0.00  0.00      PROA  
ATOM   4474    N LEU P 736      16.663 -12.064   1.141  0.00  0.00      PROA  
ATOM   4475   HN LEU P 736      16.559 -11.945   0.156  0.00  0.00      PROA  
ATOM   4476   CA LEU P 736      17.988 -12.334   1.711  0.00  0.00      PROA  
ATOM   4477   HA LEU P 736      17.966 -13.294   2.204  0.00  0.00      PROA  
ATOM   4478   CB LEU P 736      19.045 -12.317   0.547  0.00  0.00      PROA  
ATOM   4479  HB1 LEU P 736      20.107 -12.309   0.876  0.00  0.00      PROA  
ATOM   4480  HB2 LEU P 736      18.999 -11.317   0.065  0.00  0.00      PROA  
ATOM   4481   CG LEU P 736      18.903 -13.469  -0.477  0.00  0.00      PROA  
ATOM   4482   HG LEU P 736      17.837 -13.549  -0.777  0.00  0.00      PROA  
ATOM   4483  CD1 LEU P 736      19.695 -13.099  -1.767  0.00  0.00      PROA  
ATOM   4484 HD11 LEU P 736      19.394 -12.111  -2.178  0.00  0.00      PROA  
ATOM   4485 HD12 LEU P 736      19.601 -13.915  -2.515  0.00  0.00      PROA  
ATOM   4486 HD13 LEU P 736      20.764 -12.876  -1.565  0.00  0.00      PROA  
ATOM   4487  CD2 LEU P 736      19.258 -14.815   0.269  0.00  0.00      PROA  
ATOM   4488 HD21 LEU P 736      18.576 -15.201   1.057  0.00  0.00      PROA  
ATOM   4489 HD22 LEU P 736      20.223 -14.678   0.802  0.00  0.00      PROA  
ATOM   4490 HD23 LEU P 736      19.531 -15.562  -0.507  0.00  0.00      PROA  
ATOM   4491    C LEU P 736      18.475 -11.305   2.726  0.00  0.00      PROA  
ATOM   4492    O LEU P 736      19.333 -11.640   3.566  0.00  0.00      PROA  
ATOM   4493    N THR P 737      18.068 -10.023   2.646  0.00  0.00      PROA  
ATOM   4494   HN THR P 737      17.526  -9.782   1.845  0.00  0.00      PROA  
ATOM   4495   CA THR P 737      18.341  -8.924   3.590  0.00  0.00      PROA  
ATOM   4496   HA THR P 737      19.397  -8.911   3.816  0.00  0.00      PROA  
ATOM   4497   CB THR P 737      17.987  -7.587   2.999  0.00  0.00      PROA  
ATOM   4498   HB THR P 737      16.963  -7.444   2.595  0.00  0.00      PROA  
ATOM   4499  OG1 THR P 737      18.849  -7.387   1.873  0.00  0.00      PROA  
ATOM   4500  HG1 THR P 737      18.430  -7.900   1.178  0.00  0.00      PROA  
ATOM   4501  CG2 THR P 737      18.271  -6.477   4.084  0.00  0.00      PROA  
ATOM   4502 HG21 THR P 737      18.356  -5.481   3.599  0.00  0.00      PROA  
ATOM   4503 HG22 THR P 737      19.138  -6.785   4.708  0.00  0.00      PROA  
ATOM   4504 HG23 THR P 737      17.423  -6.387   4.796  0.00  0.00      PROA  
ATOM   4505    C THR P 737      17.627  -9.185   4.918  0.00  0.00      PROA  
ATOM   4506    O THR P 737      18.247  -9.035   6.037  0.00  0.00      PROA  
ATOM   4507    N ILE P 738      16.266  -9.629   4.819  0.00  0.00      PROA  
ATOM   4508   HN ILE P 738      15.824  -9.403   3.954  0.00  0.00      PROA  
ATOM   4509   CA ILE P 738      15.484 -10.134   5.957  0.00  0.00      PROA  
ATOM   4510   HA ILE P 738      15.605  -9.367   6.708  0.00  0.00      PROA  
ATOM   4511   CB ILE P 738      13.954 -10.255   5.596  0.00  0.00      PROA  
ATOM   4512   HB ILE P 738      13.948 -10.818   4.638  0.00  0.00      PROA  
ATOM   4513  CG2 ILE P 738      13.146 -11.238   6.501  0.00  0.00      PROA  
ATOM   4514 HG21 ILE P 738      12.068 -11.407   6.288  0.00  0.00      PROA  
ATOM   4515 HG22 ILE P 738      13.306 -10.870   7.537  0.00  0.00      PROA  
ATOM   4516 HG23 ILE P 738      13.668 -12.217   6.563  0.00  0.00      PROA  
ATOM   4517  CG1 ILE P 738      13.276  -8.841   5.437  0.00  0.00      PROA  
ATOM   4518 HG11 ILE P 738      13.789  -8.200   4.689  0.00  0.00      PROA  
ATOM   4519 HG12 ILE P 738      13.165  -8.419   6.459  0.00  0.00      PROA  
ATOM   4520   CD ILE P 738      11.795  -9.027   4.977  0.00  0.00      PROA  
ATOM   4521  HD1 ILE P 738      11.279  -8.205   4.437  0.00  0.00      PROA  
ATOM   4522  HD2 ILE P 738      11.188  -9.150   5.899  0.00  0.00      PROA  
ATOM   4523  HD3 ILE P 738      11.678  -9.951   4.370  0.00  0.00      PROA  
ATOM   4524    C ILE P 738      16.201 -11.302   6.660  0.00  0.00      PROA  
ATOM   4525    O ILE P 738      16.485 -11.265   7.858  0.00  0.00      PROA  
ATOM   4526    N PHE P 739      16.610 -12.374   5.866  0.00  0.00      PROA  
ATOM   4527   HN PHE P 739      16.618 -12.201   4.885  0.00  0.00      PROA  
ATOM   4528   CA PHE P 739      17.276 -13.511   6.337  0.00  0.00      PROA  
ATOM   4529   HA PHE P 739      16.704 -14.030   7.092  0.00  0.00      PROA  
ATOM   4530   CB PHE P 739      17.616 -14.381   5.101  0.00  0.00      PROA  
ATOM   4531  HB1 PHE P 739      18.181 -13.769   4.366  0.00  0.00      PROA  
ATOM   4532  HB2 PHE P 739      16.680 -14.740   4.622  0.00  0.00      PROA  
ATOM   4533   CG PHE P 739      18.404 -15.684   5.277  0.00  0.00      PROA  
ATOM   4534  CD1 PHE P 739      19.802 -15.723   5.063  0.00  0.00      PROA  
ATOM   4535  HD1 PHE P 739      20.335 -14.810   4.840  0.00  0.00      PROA  
ATOM   4536  CE1 PHE P 739      20.550 -16.832   5.378  0.00  0.00      PROA  
ATOM   4537  HE1 PHE P 739      21.613 -16.645   5.413  0.00  0.00      PROA  
ATOM   4538   CZ PHE P 739      19.954 -18.003   5.897  0.00  0.00      PROA  
ATOM   4539   HZ PHE P 739      20.522 -18.847   6.258  0.00  0.00      PROA  
ATOM   4540  CD2 PHE P 739      17.775 -16.959   5.491  0.00  0.00      PROA  
ATOM   4541  HD2 PHE P 739      16.696 -16.947   5.522  0.00  0.00      PROA  
ATOM   4542  CE2 PHE P 739      18.546 -18.062   5.846  0.00  0.00      PROA  
ATOM   4543  HE2 PHE P 739      18.051 -18.986   6.105  0.00  0.00      PROA  
ATOM   4544    C PHE P 739      18.646 -13.079   6.989  0.00  0.00      PROA  
ATOM   4545    O PHE P 739      18.868 -13.429   8.132  0.00  0.00      PROA  
ATOM   4546    N THR P 740      19.508 -12.300   6.315  0.00  0.00      PROA  
ATOM   4547   HN THR P 740      19.335 -12.113   5.351  0.00  0.00      PROA  
ATOM   4548   CA THR P 740      20.727 -11.799   6.844  0.00  0.00      PROA  
ATOM   4549   HA THR P 740      21.407 -12.636   6.896  0.00  0.00      PROA  
ATOM   4550   CB THR P 740      21.504 -10.849   5.857  0.00  0.00      PROA  
ATOM   4551   HB THR P 740      20.928  -9.905   5.755  0.00  0.00      PROA  
ATOM   4552  OG1 THR P 740      21.830 -11.416   4.604  0.00  0.00      PROA  
ATOM   4553  HG1 THR P 740      21.039 -11.549   4.077  0.00  0.00      PROA  
ATOM   4554  CG2 THR P 740      22.900 -10.526   6.412  0.00  0.00      PROA  
ATOM   4555 HG21 THR P 740      23.526  -9.947   5.699  0.00  0.00      PROA  
ATOM   4556 HG22 THR P 740      23.399 -11.487   6.661  0.00  0.00      PROA  
ATOM   4557 HG23 THR P 740      22.955  -9.904   7.330  0.00  0.00      PROA  
ATOM   4558    C THR P 740      20.546 -11.107   8.147  0.00  0.00      PROA  
ATOM   4559    O THR P 740      21.272 -11.345   9.134  0.00  0.00      PROA  
ATOM   4560    N MET P 741      19.591 -10.125   8.224  0.00  0.00      PROA  
ATOM   4561   HN MET P 741      19.062  -9.844   7.427  0.00  0.00      PROA  
ATOM   4562   CA MET P 741      19.153  -9.495   9.463  0.00  0.00      PROA  
ATOM   4563   HA MET P 741      20.064  -9.094   9.882  0.00  0.00      PROA  
ATOM   4564   CB MET P 741      18.194  -8.231   9.369  0.00  0.00      PROA  
ATOM   4565  HB1 MET P 741      17.825  -7.962  10.382  0.00  0.00      PROA  
ATOM   4566  HB2 MET P 741      17.232  -8.479   8.872  0.00  0.00      PROA  
ATOM   4567   CG MET P 741      18.929  -7.121   8.512  0.00  0.00      PROA  
ATOM   4568  HG1 MET P 741      18.266  -6.245   8.679  0.00  0.00      PROA  
ATOM   4569  HG2 MET P 741      18.908  -7.446   7.450  0.00  0.00      PROA  
ATOM   4570   SD MET P 741      20.661  -6.722   8.964  0.00  0.00      PROA  
ATOM   4571   CE MET P 741      20.924  -5.950   7.299  0.00  0.00      PROA  
ATOM   4572  HE1 MET P 741      21.866  -5.363   7.247  0.00  0.00      PROA  
ATOM   4573  HE2 MET P 741      20.136  -5.178   7.166  0.00  0.00      PROA  
ATOM   4574  HE3 MET P 741      20.950  -6.659   6.444  0.00  0.00      PROA  
ATOM   4575    C MET P 741      18.645 -10.467  10.552  0.00  0.00      PROA  
ATOM   4576    O MET P 741      19.075 -10.315  11.723  0.00  0.00      PROA  
ATOM   4577    N VAL P 742      17.789 -11.398  10.224  0.00  0.00      PROA  
ATOM   4578   HN VAL P 742      17.446 -11.522   9.296  0.00  0.00      PROA  
ATOM   4579   CA VAL P 742      17.349 -12.443  11.149  0.00  0.00      PROA  
ATOM   4580   HA VAL P 742      16.872 -11.978  11.999  0.00  0.00      PROA  
ATOM   4581   CB VAL P 742      16.153 -13.264  10.538  0.00  0.00      PROA  
ATOM   4582   HB VAL P 742      16.497 -13.354   9.486  0.00  0.00      PROA  
ATOM   4583  CG1 VAL P 742      15.866 -14.644  11.214  0.00  0.00      PROA  
ATOM   4584 HG11 VAL P 742      16.700 -15.355  11.034  0.00  0.00      PROA  
ATOM   4585 HG12 VAL P 742      14.990 -15.145  10.749  0.00  0.00      PROA  
ATOM   4586 HG13 VAL P 742      15.659 -14.469  12.291  0.00  0.00      PROA  
ATOM   4587  CG2 VAL P 742      14.853 -12.378  10.578  0.00  0.00      PROA  
ATOM   4588 HG21 VAL P 742      14.021 -13.104  10.463  0.00  0.00      PROA  
ATOM   4589 HG22 VAL P 742      14.789 -11.522   9.873  0.00  0.00      PROA  
ATOM   4590 HG23 VAL P 742      14.634 -12.006  11.602  0.00  0.00      PROA  
ATOM   4591    C VAL P 742      18.470 -13.275  11.712  0.00  0.00      PROA  
ATOM   4592    O VAL P 742      18.541 -13.447  12.960  0.00  0.00      PROA  
ATOM   4593    N ILE P 743      19.451 -13.617  10.895  0.00  0.00      PROA  
ATOM   4594   HN ILE P 743      19.338 -13.361   9.938  0.00  0.00      PROA  
ATOM   4595   CA ILE P 743      20.644 -14.410  11.294  0.00  0.00      PROA  
ATOM   4596   HA ILE P 743      20.300 -15.156  11.995  0.00  0.00      PROA  
ATOM   4597   CB ILE P 743      21.224 -15.256  10.135  0.00  0.00      PROA  
ATOM   4598   HB ILE P 743      21.491 -14.543   9.326  0.00  0.00      PROA  
ATOM   4599  CG2 ILE P 743      22.433 -16.054  10.599  0.00  0.00      PROA  
ATOM   4600 HG21 ILE P 743      22.117 -16.591  11.518  0.00  0.00      PROA  
ATOM   4601 HG22 ILE P 743      23.301 -15.401  10.833  0.00  0.00      PROA  
ATOM   4602 HG23 ILE P 743      22.784 -16.749   9.806  0.00  0.00      PROA  
ATOM   4603  CG1 ILE P 743      20.173 -16.267   9.492  0.00  0.00      PROA  
ATOM   4604 HG11 ILE P 743      20.689 -16.898   8.738  0.00  0.00      PROA  
ATOM   4605 HG12 ILE P 743      19.448 -15.563   9.029  0.00  0.00      PROA  
ATOM   4606   CD ILE P 743      19.492 -17.330  10.415  0.00  0.00      PROA  
ATOM   4607  HD1 ILE P 743      18.708 -16.866  11.050  0.00  0.00      PROA  
ATOM   4608  HD2 ILE P 743      20.208 -17.883  11.060  0.00  0.00      PROA  
ATOM   4609  HD3 ILE P 743      18.882 -18.042   9.820  0.00  0.00      PROA  
ATOM   4610    C ILE P 743      21.793 -13.640  12.015  0.00  0.00      PROA  
ATOM   4611    O ILE P 743      22.485 -14.167  12.863  0.00  0.00      PROA  
ATOM   4612    N LEU P 744      21.914 -12.333  11.643  0.00  0.00      PROA  
ATOM   4613   HN LEU P 744      21.305 -12.049  10.907  0.00  0.00      PROA  
ATOM   4614   CA LEU P 744      22.770 -11.322  12.322  0.00  0.00      PROA  
ATOM   4615   HA LEU P 744      23.793 -11.651  12.429  0.00  0.00      PROA  
ATOM   4616   CB LEU P 744      22.842 -10.020  11.511  0.00  0.00      PROA  
ATOM   4617  HB1 LEU P 744      21.847  -9.555  11.345  0.00  0.00      PROA  
ATOM   4618  HB2 LEU P 744      23.053 -10.331  10.465  0.00  0.00      PROA  
ATOM   4619   CG LEU P 744      23.877  -8.980  11.915  0.00  0.00      PROA  
ATOM   4620   HG LEU P 744      23.658  -8.567  12.923  0.00  0.00      PROA  
ATOM   4621  CD1 LEU P 744      25.286  -9.581  12.009  0.00  0.00      PROA  
ATOM   4622 HD11 LEU P 744      25.639  -9.902  11.006  0.00  0.00      PROA  
ATOM   4623 HD12 LEU P 744      25.332 -10.419  12.737  0.00  0.00      PROA  
ATOM   4624 HD13 LEU P 744      26.068  -8.871  12.354  0.00  0.00      PROA  
ATOM   4625  CD2 LEU P 744      23.781  -7.657  11.084  0.00  0.00      PROA  
ATOM   4626 HD21 LEU P 744      22.783  -7.206  11.267  0.00  0.00      PROA  
ATOM   4627 HD22 LEU P 744      24.038  -7.924  10.037  0.00  0.00      PROA  
ATOM   4628 HD23 LEU P 744      24.429  -6.785  11.317  0.00  0.00      PROA  
ATOM   4629    C LEU P 744      22.364 -10.961  13.748  0.00  0.00      PROA  
ATOM   4630    O LEU P 744      23.234 -10.510  14.495  0.00  0.00      PROA  
ATOM   4631    N ASP P 745      21.051 -11.225  14.048  0.00  0.00      PROA  
ATOM   4632   HN ASP P 745      20.550 -11.465  13.220  0.00  0.00      PROA  
ATOM   4633   CA ASP P 745      20.422 -11.039  15.381  0.00  0.00      PROA  
ATOM   4634   HA ASP P 745      20.633 -10.008  15.623  0.00  0.00      PROA  
ATOM   4635   CB ASP P 745      18.949 -11.255  15.340  0.00  0.00      PROA  
ATOM   4636  HB1 ASP P 745      18.786 -12.353  15.295  0.00  0.00      PROA  
ATOM   4637  HB2 ASP P 745      18.458 -10.812  14.447  0.00  0.00      PROA  
ATOM   4638   CG ASP P 745      18.096 -10.807  16.541  0.00  0.00      PROA  
ATOM   4639  OD1 ASP P 745      18.521  -9.892  17.304  0.00  0.00      PROA  
ATOM   4640  OD2 ASP P 745      17.009 -11.346  16.723  0.00  0.00      PROA  
ATOM   4641    C ASP P 745      21.180 -11.903  16.461  0.00  0.00      PROA  
ATOM   4642    O ASP P 745      21.381 -11.523  17.577  0.00  0.00      PROA  
ATOM   4643    N PHE P 746      21.569 -13.079  16.090  0.00  0.00      PROA  
ATOM   4644   HN PHE P 746      21.426 -13.365  15.146  0.00  0.00      PROA  
ATOM   4645   CA PHE P 746      22.104 -14.058  17.001  0.00  0.00      PROA  
ATOM   4646   HA PHE P 746      21.645 -14.035  17.978  0.00  0.00      PROA  
ATOM   4647   CB PHE P 746      21.925 -15.534  16.279  0.00  0.00      PROA  
ATOM   4648  HB1 PHE P 746      22.368 -16.271  16.983  0.00  0.00      PROA  
ATOM   4649  HB2 PHE P 746      22.513 -15.589  15.338  0.00  0.00      PROA  
ATOM   4650   CG PHE P 746      20.439 -15.916  16.110  0.00  0.00      PROA  
ATOM   4651  CD1 PHE P 746      19.481 -15.946  17.156  0.00  0.00      PROA  
ATOM   4652  HD1 PHE P 746      19.891 -15.606  18.095  0.00  0.00      PROA  
ATOM   4653  CE1 PHE P 746      18.198 -16.530  16.912  0.00  0.00      PROA  
ATOM   4654  HE1 PHE P 746      17.568 -16.530  17.789  0.00  0.00      PROA  
ATOM   4655   CZ PHE P 746      17.905 -17.144  15.677  0.00  0.00      PROA  
ATOM   4656   HZ PHE P 746      16.958 -17.550  15.356  0.00  0.00      PROA  
ATOM   4657  CD2 PHE P 746      20.094 -16.486  14.834  0.00  0.00      PROA  
ATOM   4658  HD2 PHE P 746      20.870 -16.603  14.093  0.00  0.00      PROA  
ATOM   4659  CE2 PHE P 746      18.879 -17.114  14.675  0.00  0.00      PROA  
ATOM   4660  HE2 PHE P 746      18.683 -17.677  13.774  0.00  0.00      PROA  
ATOM   4661    C PHE P 746      23.610 -13.937  17.339  0.00  0.00      PROA  
ATOM   4662    O PHE P 746      24.128 -14.567  18.276  0.00  0.00      PROA  
ATOM   4663    N LEU P 747      24.384 -13.028  16.588  0.00  0.00      PROA  
ATOM   4664   HN LEU P 747      23.951 -12.420  15.927  0.00  0.00      PROA  
ATOM   4665   CA LEU P 747      25.751 -12.757  16.782  0.00  0.00      PROA  
ATOM   4666   HA LEU P 747      26.215 -13.668  17.130  0.00  0.00      PROA  
ATOM   4667   CB LEU P 747      26.330 -12.220  15.427  0.00  0.00      PROA  
ATOM   4668  HB1 LEU P 747      25.740 -11.399  14.967  0.00  0.00      PROA  
ATOM   4669  HB2 LEU P 747      26.013 -12.935  14.638  0.00  0.00      PROA  
ATOM   4670   CG LEU P 747      27.881 -11.964  15.373  0.00  0.00      PROA  
ATOM   4671   HG LEU P 747      28.212 -11.428  16.288  0.00  0.00      PROA  
ATOM   4672  CD1 LEU P 747      28.635 -13.262  15.390  0.00  0.00      PROA  
ATOM   4673 HD11 LEU P 747      29.717 -13.095  15.576  0.00  0.00      PROA  
ATOM   4674 HD12 LEU P 747      28.517 -13.906  14.492  0.00  0.00      PROA  
ATOM   4675 HD13 LEU P 747      28.303 -13.920  16.221  0.00  0.00      PROA  
ATOM   4676  CD2 LEU P 747      28.332 -11.211  14.105  0.00  0.00      PROA  
ATOM   4677 HD21 LEU P 747      28.050 -11.813  13.214  0.00  0.00      PROA  
ATOM   4678 HD22 LEU P 747      29.434 -11.102  14.187  0.00  0.00      PROA  
ATOM   4679 HD23 LEU P 747      27.831 -10.233  13.937  0.00  0.00      PROA  
ATOM   4680    C LEU P 747      25.905 -11.506  17.672  0.00  0.00      PROA  
ATOM   4681    O LEU P 747      26.822 -11.411  18.418  0.00  0.00      PROA  
ATOM   4682    N ILE P 748      24.903 -10.618  17.732  0.00  0.00      PROA  
ATOM   4683   HN ILE P 748      24.059 -10.922  17.298  0.00  0.00      PROA  
ATOM   4684   CA ILE P 748      24.870  -9.290  18.394  0.00  0.00      PROA  
ATOM   4685   HA ILE P 748      25.859  -9.163  18.808  0.00  0.00      PROA  
ATOM   4686   CB ILE P 748      24.544  -8.132  17.427  0.00  0.00      PROA  
ATOM   4687   HB ILE P 748      23.556  -8.204  16.924  0.00  0.00      PROA  
ATOM   4688  CG2 ILE P 748      24.469  -6.790  18.209  0.00  0.00      PROA  
ATOM   4689 HG21 ILE P 748      25.307  -6.717  18.934  0.00  0.00      PROA  
ATOM   4690 HG22 ILE P 748      23.549  -6.808  18.833  0.00  0.00      PROA  
ATOM   4691 HG23 ILE P 748      24.434  -5.904  17.540  0.00  0.00      PROA  
ATOM   4692  CG1 ILE P 748      25.733  -7.940  16.366  0.00  0.00      PROA  
ATOM   4693 HG11 ILE P 748      25.529  -6.958  15.888  0.00  0.00      PROA  
ATOM   4694 HG12 ILE P 748      25.660  -8.693  15.553  0.00  0.00      PROA  
ATOM   4695   CD ILE P 748      27.200  -8.008  16.951  0.00  0.00      PROA  
ATOM   4696  HD1 ILE P 748      27.394  -9.042  17.307  0.00  0.00      PROA  
ATOM   4697  HD2 ILE P 748      27.375  -7.312  17.799  0.00  0.00      PROA  
ATOM   4698  HD3 ILE P 748      27.898  -7.743  16.128  0.00  0.00      PROA  
ATOM   4699    C ILE P 748      23.966  -9.368  19.602  0.00  0.00      PROA  
ATOM   4700    O ILE P 748      22.928 -10.057  19.650  0.00  0.00      PROA  
ATOM   4701    N GLY P 749      24.444  -8.787  20.702  0.00  0.00      PROA  
ATOM   4702   HN GLY P 749      25.314  -8.301  20.748  0.00  0.00      PROA  
ATOM   4703   CA GLY P 749      23.793  -8.996  21.972  0.00  0.00      PROA  
ATOM   4704  HA1 GLY P 749      24.575  -8.753  22.677  0.00  0.00      PROA  
ATOM   4705  HA2 GLY P 749      23.429 -10.007  22.076  0.00  0.00      PROA  
ATOM   4706    C GLY P 749      22.706  -8.013  22.319  0.00  0.00      PROA  
ATOM   4707    O GLY P 749      21.909  -8.192  23.261  0.00  0.00      PROA  
ATOM   4708    N VAL P 750      22.590  -6.880  21.614  0.00  0.00      PROA  
ATOM   4709   HN VAL P 750      23.085  -6.887  20.748  0.00  0.00      PROA  
ATOM   4710   CA VAL P 750      21.618  -5.786  21.791  0.00  0.00      PROA  
ATOM   4711   HA VAL P 750      21.419  -5.695  22.849  0.00  0.00      PROA  
ATOM   4712   CB VAL P 750      22.151  -4.420  21.232  0.00  0.00      PROA  
ATOM   4713   HB VAL P 750      22.139  -4.461  20.122  0.00  0.00      PROA  
ATOM   4714  CG1 VAL P 750      21.276  -3.202  21.752  0.00  0.00      PROA  
ATOM   4715 HG11 VAL P 750      20.243  -3.248  21.345  0.00  0.00      PROA  
ATOM   4716 HG12 VAL P 750      21.697  -2.280  21.298  0.00  0.00      PROA  
ATOM   4717 HG13 VAL P 750      21.236  -3.211  22.863  0.00  0.00      PROA  
ATOM   4718  CG2 VAL P 750      23.624  -4.161  21.729  0.00  0.00      PROA  
ATOM   4719 HG21 VAL P 750      23.728  -4.120  22.834  0.00  0.00      PROA  
ATOM   4720 HG22 VAL P 750      24.046  -3.262  21.231  0.00  0.00      PROA  
ATOM   4721 HG23 VAL P 750      24.228  -5.048  21.442  0.00  0.00      PROA  
ATOM   4722    C VAL P 750      20.295  -6.102  21.155  0.00  0.00      PROA  
ATOM   4723    O VAL P 750      20.284  -6.338  19.985  0.00  0.00      PROA  
ATOM   4724    N PRO P 751      19.186  -6.238  21.845  0.00  0.00      PROA  
ATOM   4725   CD PRO P 751      19.092  -5.939  23.273  0.00  0.00      PROA  
ATOM   4726  HD1 PRO P 751      19.729  -5.087  23.595  0.00  0.00      PROA  
ATOM   4727  HD2 PRO P 751      19.339  -6.825  23.897  0.00  0.00      PROA  
ATOM   4728   CA PRO P 751      17.832  -6.386  21.274  0.00  0.00      PROA  
ATOM   4729   HA PRO P 751      17.735  -7.319  20.737  0.00  0.00      PROA  
ATOM   4730   CB PRO P 751      16.830  -6.302  22.461  0.00  0.00      PROA  
ATOM   4731  HB1 PRO P 751      16.687  -7.336  22.841  0.00  0.00      PROA  
ATOM   4732  HB2 PRO P 751      15.807  -5.880  22.362  0.00  0.00      PROA  
ATOM   4733   CG PRO P 751      17.608  -5.569  23.484  0.00  0.00      PROA  
ATOM   4734  HG1 PRO P 751      17.548  -4.525  23.109  0.00  0.00      PROA  
ATOM   4735  HG2 PRO P 751      17.196  -5.740  24.502  0.00  0.00      PROA  
ATOM   4736    C PRO P 751      17.412  -5.399  20.242  0.00  0.00      PROA  
ATOM   4737    O PRO P 751      17.851  -4.221  20.347  0.00  0.00      PROA  
ATOM   4738    N SER P 752      16.519  -5.742  19.296  0.00  0.00      PROA  
ATOM   4739   HN SER P 752      16.222  -6.693  19.340  0.00  0.00      PROA  
ATOM   4740   CA SER P 752      15.893  -4.799  18.370  0.00  0.00      PROA  
ATOM   4741   HA SER P 752      16.214  -3.786  18.564  0.00  0.00      PROA  
ATOM   4742   CB SER P 752      16.288  -4.916  16.883  0.00  0.00      PROA  
ATOM   4743  HB1 SER P 752      17.354  -4.622  16.778  0.00  0.00      PROA  
ATOM   4744  HB2 SER P 752      15.741  -4.173  16.263  0.00  0.00      PROA  
ATOM   4745   OG SER P 752      16.089  -6.219  16.399  0.00  0.00      PROA  
ATOM   4746  HG1 SER P 752      16.892  -6.740  16.471  0.00  0.00      PROA  
ATOM   4747    C SER P 752      14.360  -4.974  18.571  0.00  0.00      PROA  
ATOM   4748    O SER P 752      14.000  -6.128  18.692  0.00  0.00      PROA  
ATOM   4749    N PRO P 753      13.452  -3.952  18.574  0.00  0.00      PROA  
ATOM   4750   CD PRO P 753      13.849  -2.560  18.646  0.00  0.00      PROA  
ATOM   4751  HD1 PRO P 753      14.261  -2.141  17.703  0.00  0.00      PROA  
ATOM   4752  HD2 PRO P 753      14.571  -2.500  19.488  0.00  0.00      PROA  
ATOM   4753   CA PRO P 753      12.015  -4.116  18.508  0.00  0.00      PROA  
ATOM   4754   HA PRO P 753      11.680  -4.599  19.414  0.00  0.00      PROA  
ATOM   4755   CB PRO P 753      11.552  -2.627  18.296  0.00  0.00      PROA  
ATOM   4756  HB1 PRO P 753      10.522  -2.380  18.630  0.00  0.00      PROA  
ATOM   4757  HB2 PRO P 753      11.617  -2.414  17.207  0.00  0.00      PROA  
ATOM   4758   CG PRO P 753      12.583  -1.785  19.041  0.00  0.00      PROA  
ATOM   4759  HG1 PRO P 753      12.534  -0.730  18.698  0.00  0.00      PROA  
ATOM   4760  HG2 PRO P 753      12.485  -1.769  20.147  0.00  0.00      PROA  
ATOM   4761    C PRO P 753      11.556  -5.068  17.438  0.00  0.00      PROA  
ATOM   4762    O PRO P 753      12.118  -4.888  16.359  0.00  0.00      PROA  
ATOM   4763    N LYS P 754      10.645  -6.021  17.724  0.00  0.00      PROA  
ATOM   4764   HN LYS P 754      10.310  -6.122  18.658  0.00  0.00      PROA  
ATOM   4765   CA LYS P 754      10.241  -6.955  16.725  0.00  0.00      PROA  
ATOM   4766   HA LYS P 754      10.767  -6.926  15.782  0.00  0.00      PROA  
ATOM   4767   CB LYS P 754      10.488  -8.426  17.225  0.00  0.00      PROA  
ATOM   4768  HB1 LYS P 754      10.393  -9.166  16.402  0.00  0.00      PROA  
ATOM   4769  HB2 LYS P 754       9.782  -8.723  18.030  0.00  0.00      PROA  
ATOM   4770   CG LYS P 754      11.804  -8.805  17.813  0.00  0.00      PROA  
ATOM   4771  HG1 LYS P 754      11.796  -9.888  18.063  0.00  0.00      PROA  
ATOM   4772  HG2 LYS P 754      12.059  -8.160  18.681  0.00  0.00      PROA  
ATOM   4773   CD LYS P 754      12.855  -8.720  16.590  0.00  0.00      PROA  
ATOM   4774  HD1 LYS P 754      12.919  -7.678  16.207  0.00  0.00      PROA  
ATOM   4775  HD2 LYS P 754      12.524  -9.257  15.675  0.00  0.00      PROA  
ATOM   4776   CE LYS P 754      14.302  -9.141  16.939  0.00  0.00      PROA  
ATOM   4777  HE1 LYS P 754      14.723  -8.451  17.702  0.00  0.00      PROA  
ATOM   4778  HE2 LYS P 754      14.967  -8.952  16.070  0.00  0.00      PROA  
ATOM   4779   NZ LYS P 754      14.486 -10.556  17.376  0.00  0.00      PROA  
ATOM   4780  HZ1 LYS P 754      14.359 -10.628  18.406  0.00  0.00      PROA  
ATOM   4781  HZ2 LYS P 754      15.475 -10.749  17.117  0.00  0.00      PROA  
ATOM   4782  HZ3 LYS P 754      13.781 -11.071  16.811  0.00  0.00      PROA  
ATOM   4783    C LYS P 754       8.750  -6.770  16.377  0.00  0.00      PROA  
ATOM   4784    O LYS P 754       7.965  -6.185  17.081  0.00  0.00      PROA  
ATOM   4785    N LEU P 755       8.322  -7.167  15.181  0.00  0.00      PROA  
ATOM   4786   HN LEU P 755       8.944  -7.559  14.507  0.00  0.00      PROA  
ATOM   4787   CA LEU P 755       6.867  -7.296  14.916  0.00  0.00      PROA  
ATOM   4788   HA LEU P 755       6.330  -6.379  15.104  0.00  0.00      PROA  
ATOM   4789   CB LEU P 755       6.587  -7.429  13.379  0.00  0.00      PROA  
ATOM   4790  HB1 LEU P 755       7.199  -8.240  12.929  0.00  0.00      PROA  
ATOM   4791  HB2 LEU P 755       6.854  -6.488  12.852  0.00  0.00      PROA  
ATOM   4792   CG LEU P 755       5.134  -7.849  12.923  0.00  0.00      PROA  
ATOM   4793   HG LEU P 755       4.890  -8.821  13.403  0.00  0.00      PROA  
ATOM   4794  CD1 LEU P 755       3.964  -6.885  13.366  0.00  0.00      PROA  
ATOM   4795 HD11 LEU P 755       3.681  -6.964  14.438  0.00  0.00      PROA  
ATOM   4796 HD12 LEU P 755       3.063  -7.168  12.781  0.00  0.00      PROA  
ATOM   4797 HD13 LEU P 755       4.261  -5.814  13.380  0.00  0.00      PROA  
ATOM   4798  CD2 LEU P 755       4.984  -8.054  11.445  0.00  0.00      PROA  
ATOM   4799 HD21 LEU P 755       5.411  -7.136  10.986  0.00  0.00      PROA  
ATOM   4800 HD22 LEU P 755       3.966  -8.328  11.094  0.00  0.00      PROA  
ATOM   4801 HD23 LEU P 755       5.695  -8.820  11.068  0.00  0.00      PROA  
ATOM   4802    C LEU P 755       6.363  -8.462  15.694  0.00  0.00      PROA  
ATOM   4803    O LEU P 755       6.849  -9.577  15.607  0.00  0.00      PROA  
ATOM   4804    N GLN P 756       5.336  -8.307  16.451  0.00  0.00      PROA  
ATOM   4805   HN GLN P 756       4.942  -7.402  16.593  0.00  0.00      PROA  
ATOM   4806   CA GLN P 756       4.645  -9.333  17.095  0.00  0.00      PROA  
ATOM   4807   HA GLN P 756       5.306 -10.112  17.445  0.00  0.00      PROA  
ATOM   4808   CB GLN P 756       4.074  -8.713  18.309  0.00  0.00      PROA  
ATOM   4809  HB1 GLN P 756       3.505  -9.522  18.815  0.00  0.00      PROA  
ATOM   4810  HB2 GLN P 756       3.284  -7.963  18.091  0.00  0.00      PROA  
ATOM   4811   CG GLN P 756       5.042  -8.047  19.212  0.00  0.00      PROA  
ATOM   4812  HG1 GLN P 756       4.661  -7.912  20.247  0.00  0.00      PROA  
ATOM   4813  HG2 GLN P 756       5.243  -7.018  18.846  0.00  0.00      PROA  
ATOM   4814   CD GLN P 756       6.355  -8.810  19.353  0.00  0.00      PROA  
ATOM   4815  OE1 GLN P 756       6.349  -9.944  19.892  0.00  0.00      PROA  
ATOM   4816  NE2 GLN P 756       7.512  -8.078  19.134  0.00  0.00      PROA  
ATOM   4817 HE21 GLN P 756       8.379  -8.491  19.410  0.00  0.00      PROA  
ATOM   4818 HE22 GLN P 756       7.495  -7.092  18.971  0.00  0.00      PROA  
ATOM   4819    C GLN P 756       3.589  -9.836  16.120  0.00  0.00      PROA  
ATOM   4820    O GLN P 756       2.860  -9.043  15.566  0.00  0.00      PROA  
ATOM   4821    N VAL P 757       3.469 -11.243  16.019  0.00  0.00      PROA  
ATOM   4822   HN VAL P 757       4.046 -11.855  16.554  0.00  0.00      PROA  
ATOM   4823   CA VAL P 757       2.457 -11.935  15.199  0.00  0.00      PROA  
ATOM   4824   HA VAL P 757       2.148 -11.230  14.441  0.00  0.00      PROA  
ATOM   4825   CB VAL P 757       2.978 -13.258  14.656  0.00  0.00      PROA  
ATOM   4826   HB VAL P 757       3.575 -13.717  15.473  0.00  0.00      PROA  
ATOM   4827  CG1 VAL P 757       1.869 -14.268  14.135  0.00  0.00      PROA  
ATOM   4828 HG11 VAL P 757       1.229 -14.522  15.007  0.00  0.00      PROA  
ATOM   4829 HG12 VAL P 757       2.218 -15.179  13.605  0.00  0.00      PROA  
ATOM   4830 HG13 VAL P 757       1.250 -13.789  13.346  0.00  0.00      PROA  
ATOM   4831  CG2 VAL P 757       3.837 -12.949  13.448  0.00  0.00      PROA  
ATOM   4832 HG21 VAL P 757       4.301 -13.816  12.930  0.00  0.00      PROA  
ATOM   4833 HG22 VAL P 757       4.577 -12.196  13.792  0.00  0.00      PROA  
ATOM   4834 HG23 VAL P 757       3.213 -12.356  12.746  0.00  0.00      PROA  
ATOM   4835    C VAL P 757       1.354 -12.264  16.247  0.00  0.00      PROA  
ATOM   4836    O VAL P 757       1.578 -12.854  17.252  0.00  0.00      PROA  
ATOM   4837    N PRO P 758       0.144 -11.833  15.975  0.00  0.00      PROA  
ATOM   4838   CD PRO P 758      -0.192 -10.788  15.090  0.00  0.00      PROA  
ATOM   4839  HD1 PRO P 758       0.148 -10.960  14.046  0.00  0.00      PROA  
ATOM   4840  HD2 PRO P 758       0.252  -9.820  15.407  0.00  0.00      PROA  
ATOM   4841   CA PRO P 758      -1.084 -12.285  16.685  0.00  0.00      PROA  
ATOM   4842   HA PRO P 758      -0.950 -12.341  17.755  0.00  0.00      PROA  
ATOM   4843   CB PRO P 758      -2.116 -11.111  16.353  0.00  0.00      PROA  
ATOM   4844  HB1 PRO P 758      -2.085 -10.309  17.120  0.00  0.00      PROA  
ATOM   4845  HB2 PRO P 758      -3.147 -11.524  16.358  0.00  0.00      PROA  
ATOM   4846   CG PRO P 758      -1.729 -10.687  15.005  0.00  0.00      PROA  
ATOM   4847  HG1 PRO P 758      -1.994 -11.368  14.168  0.00  0.00      PROA  
ATOM   4848  HG2 PRO P 758      -2.015  -9.663  14.682  0.00  0.00      PROA  
ATOM   4849    C PRO P 758      -1.590 -13.653  16.092  0.00  0.00      PROA  
ATOM   4850    O PRO P 758      -2.027 -13.775  14.946  0.00  0.00      PROA  
ATOM   4851    N SER P 759      -1.555 -14.644  16.946  0.00  0.00      PROA  
ATOM   4852   HN SER P 759      -1.244 -14.465  17.876  0.00  0.00      PROA  
ATOM   4853   CA SER P 759      -1.935 -16.005  16.629  0.00  0.00      PROA  
ATOM   4854   HA SER P 759      -2.625 -16.149  15.811  0.00  0.00      PROA  
ATOM   4855   CB SER P 759      -0.604 -16.746  16.317  0.00  0.00      PROA  
ATOM   4856  HB1 SER P 759      -0.028 -16.823  17.264  0.00  0.00      PROA  
ATOM   4857  HB2 SER P 759      -0.018 -16.225  15.531  0.00  0.00      PROA  
ATOM   4858   OG SER P 759      -0.942 -18.120  15.863  0.00  0.00      PROA  
ATOM   4859  HG1 SER P 759      -1.229 -18.040  14.950  0.00  0.00      PROA  
ATOM   4860    C SER P 759      -2.650 -16.699  17.810  0.00  0.00      PROA  
ATOM   4861    O SER P 759      -2.474 -16.346  18.984  0.00  0.00      PROA  
ATOM   4862    N VAL P 760      -3.545 -17.695  17.521  0.00  0.00      PROA  
ATOM   4863   HN VAL P 760      -3.471 -17.980  16.568  0.00  0.00      PROA  
ATOM   4864   CA VAL P 760      -4.728 -18.115  18.259  0.00  0.00      PROA  
ATOM   4865   HA VAL P 760      -4.988 -19.021  17.732  0.00  0.00      PROA  
ATOM   4866   CB VAL P 760      -4.559 -18.521  19.810  0.00  0.00      PROA  
ATOM   4867   HB VAL P 760      -4.290 -17.639  20.431  0.00  0.00      PROA  
ATOM   4868  CG1 VAL P 760      -5.923 -18.828  20.476  0.00  0.00      PROA  
ATOM   4869 HG11 VAL P 760      -6.654 -17.992  20.499  0.00  0.00      PROA  
ATOM   4870 HG12 VAL P 760      -5.727 -19.083  21.539  0.00  0.00      PROA  
ATOM   4871 HG13 VAL P 760      -6.462 -19.720  20.090  0.00  0.00      PROA  
ATOM   4872  CG2 VAL P 760      -3.452 -19.653  20.158  0.00  0.00      PROA  
ATOM   4873 HG21 VAL P 760      -2.903 -19.501  21.111  0.00  0.00      PROA  
ATOM   4874 HG22 VAL P 760      -2.731 -19.516  19.324  0.00  0.00      PROA  
ATOM   4875 HG23 VAL P 760      -4.079 -20.557  20.315  0.00  0.00      PROA  
ATOM   4876    C VAL P 760      -5.921 -17.215  18.080  0.00  0.00      PROA  
ATOM   4877    O VAL P 760      -5.939 -16.164  18.674  0.00  0.00      PROA  
ATOM   4878    N PHE P 761      -6.934 -17.723  17.428  0.00  0.00      PROA  
ATOM   4879   HN PHE P 761      -6.902 -18.648  17.058  0.00  0.00      PROA  
ATOM   4880   CA PHE P 761      -8.248 -17.004  17.363  0.00  0.00      PROA  
ATOM   4881   HA PHE P 761      -8.176 -16.140  18.006  0.00  0.00      PROA  
ATOM   4882   CB PHE P 761      -8.536 -16.513  15.956  0.00  0.00      PROA  
ATOM   4883  HB1 PHE P 761      -8.632 -17.402  15.298  0.00  0.00      PROA  
ATOM   4884  HB2 PHE P 761      -7.710 -15.859  15.602  0.00  0.00      PROA  
ATOM   4885   CG PHE P 761      -9.708 -15.580  15.732  0.00  0.00      PROA  
ATOM   4886  CD1 PHE P 761     -10.602 -15.942  14.685  0.00  0.00      PROA  
ATOM   4887  HD1 PHE P 761     -10.446 -16.904  14.221  0.00  0.00      PROA  
ATOM   4888  CE1 PHE P 761     -11.703 -15.118  14.417  0.00  0.00      PROA  
ATOM   4889  HE1 PHE P 761     -12.453 -15.520  13.752  0.00  0.00      PROA  
ATOM   4890   CZ PHE P 761     -11.876 -13.880  15.136  0.00  0.00      PROA  
ATOM   4891   HZ PHE P 761     -12.815 -13.382  14.949  0.00  0.00      PROA  
ATOM   4892  CD2 PHE P 761      -9.838 -14.405  16.344  0.00  0.00      PROA  
ATOM   4893  HD2 PHE P 761      -9.059 -13.948  16.935  0.00  0.00      PROA  
ATOM   4894  CE2 PHE P 761     -10.928 -13.578  16.126  0.00  0.00      PROA  
ATOM   4895  HE2 PHE P 761     -11.049 -12.663  16.686  0.00  0.00      PROA  
ATOM   4896    C PHE P 761      -9.327 -17.870  17.971  0.00  0.00      PROA  
ATOM   4897    O PHE P 761      -9.362 -19.070  17.749  0.00  0.00      PROA  
ATOM   4898    N LYS P 762     -10.080 -17.245  18.829  0.00  0.00      PROA  
ATOM   4899   HN LYS P 762     -10.085 -16.254  18.942  0.00  0.00      PROA  
ATOM   4900   CA LYS P 762     -11.041 -17.793  19.751  0.00  0.00      PROA  
ATOM   4901   HA LYS P 762     -11.519 -18.627  19.259  0.00  0.00      PROA  
ATOM   4902   CB LYS P 762     -10.319 -18.260  21.044  0.00  0.00      PROA  
ATOM   4903  HB1 LYS P 762      -9.622 -19.031  20.652  0.00  0.00      PROA  
ATOM   4904  HB2 LYS P 762     -11.022 -18.849  21.671  0.00  0.00      PROA  
ATOM   4905   CG LYS P 762      -9.538 -17.190  21.805  0.00  0.00      PROA  
ATOM   4906  HG1 LYS P 762     -10.020 -16.190  21.847  0.00  0.00      PROA  
ATOM   4907  HG2 LYS P 762      -8.592 -17.221  21.224  0.00  0.00      PROA  
ATOM   4908   CD LYS P 762      -9.357 -17.633  23.288  0.00  0.00      PROA  
ATOM   4909  HD1 LYS P 762      -9.030 -18.694  23.325  0.00  0.00      PROA  
ATOM   4910  HD2 LYS P 762     -10.357 -17.598  23.771  0.00  0.00      PROA  
ATOM   4911   CE LYS P 762      -8.388 -16.655  23.868  0.00  0.00      PROA  
ATOM   4912  HE1 LYS P 762      -8.814 -15.650  23.665  0.00  0.00      PROA  
ATOM   4913  HE2 LYS P 762      -7.395 -16.851  23.411  0.00  0.00      PROA  
ATOM   4914   NZ LYS P 762      -8.314 -16.791  25.318  0.00  0.00      PROA  
ATOM   4915  HZ1 LYS P 762      -7.576 -16.229  25.788  0.00  0.00      PROA  
ATOM   4916  HZ2 LYS P 762      -8.107 -17.774  25.589  0.00  0.00      PROA  
ATOM   4917  HZ3 LYS P 762      -9.233 -16.632  25.780  0.00  0.00      PROA  
ATOM   4918    C LYS P 762     -11.993 -16.732  20.037  0.00  0.00      PROA  
ATOM   4919    O LYS P 762     -11.605 -15.598  19.714  0.00  0.00      PROA  
ATOM   4920    N PRO P 763     -13.107 -17.172  20.764  0.00  0.00      PROA  
ATOM   4921   CD PRO P 763     -13.748 -18.502  20.506  0.00  0.00      PROA  
ATOM   4922  HD1 PRO P 763     -13.088 -19.347  20.800  0.00  0.00      PROA  
ATOM   4923  HD2 PRO P 763     -14.033 -18.580  19.435  0.00  0.00      PROA  
ATOM   4924   CA PRO P 763     -14.026 -16.328  21.539  0.00  0.00      PROA  
ATOM   4925   HA PRO P 763     -14.491 -15.708  20.788  0.00  0.00      PROA  
ATOM   4926   CB PRO P 763     -14.962 -17.293  22.245  0.00  0.00      PROA  
ATOM   4927  HB1 PRO P 763     -15.969 -16.876  22.455  0.00  0.00      PROA  
ATOM   4928  HB2 PRO P 763     -14.607 -17.618  23.246  0.00  0.00      PROA  
ATOM   4929   CG PRO P 763     -15.095 -18.477  21.244  0.00  0.00      PROA  
ATOM   4930  HG1 PRO P 763     -15.358 -19.498  21.595  0.00  0.00      PROA  
ATOM   4931  HG2 PRO P 763     -15.862 -18.116  20.525  0.00  0.00      PROA  
ATOM   4932    C PRO P 763     -13.279 -15.327  22.473  0.00  0.00      PROA  
ATOM   4933    O PRO P 763     -12.272 -15.646  23.078  0.00  0.00      PROA  
ATOM   4934    N THR P 764     -13.839 -14.086  22.500  0.00  0.00      PROA  
ATOM   4935   HN THR P 764     -14.770 -13.972  22.162  0.00  0.00      PROA  
ATOM   4936   CA THR P 764     -13.402 -13.118  23.571  0.00  0.00      PROA  
ATOM   4937   HA THR P 764     -12.439 -13.462  23.918  0.00  0.00      PROA  
ATOM   4938   CB THR P 764     -13.103 -11.791  23.022  0.00  0.00      PROA  
ATOM   4939   HB THR P 764     -12.690 -11.115  23.801  0.00  0.00      PROA  
ATOM   4940  OG1 THR P 764     -14.258 -11.145  22.563  0.00  0.00      PROA  
ATOM   4941  HG1 THR P 764     -14.395 -11.443  21.661  0.00  0.00      PROA  
ATOM   4942  CG2 THR P 764     -12.186 -11.875  21.803  0.00  0.00      PROA  
ATOM   4943 HG21 THR P 764     -11.755 -10.899  21.494  0.00  0.00      PROA  
ATOM   4944 HG22 THR P 764     -12.701 -12.293  20.912  0.00  0.00      PROA  
ATOM   4945 HG23 THR P 764     -11.283 -12.475  22.044  0.00  0.00      PROA  
ATOM   4946    C THR P 764     -14.293 -13.046  24.811  0.00  0.00      PROA  
ATOM   4947    O THR P 764     -13.972 -12.331  25.770  0.00  0.00      PROA  
ATOM   4948    N ARG P 765     -15.409 -13.806  24.765  0.00  0.00      PROA  
ATOM   4949   HN ARG P 765     -15.457 -14.371  23.945  0.00  0.00      PROA  
ATOM   4950   CA ARG P 765     -16.473 -13.980  25.716  0.00  0.00      PROA  
ATOM   4951   HA ARG P 765     -15.963 -14.080  26.663  0.00  0.00      PROA  
ATOM   4952   CB ARG P 765     -17.425 -12.802  25.564  0.00  0.00      PROA  
ATOM   4953  HB1 ARG P 765     -16.905 -11.923  26.002  0.00  0.00      PROA  
ATOM   4954  HB2 ARG P 765     -18.298 -12.800  26.251  0.00  0.00      PROA  
ATOM   4955   CG ARG P 765     -17.945 -12.557  24.123  0.00  0.00      PROA  
ATOM   4956  HG1 ARG P 765     -18.708 -13.289  23.780  0.00  0.00      PROA  
ATOM   4957  HG2 ARG P 765     -17.055 -12.593  23.459  0.00  0.00      PROA  
ATOM   4958   CD ARG P 765     -18.475 -11.133  23.877  0.00  0.00      PROA  
ATOM   4959  HD1 ARG P 765     -18.957 -11.064  22.878  0.00  0.00      PROA  
ATOM   4960  HD2 ARG P 765     -17.519 -10.569  23.916  0.00  0.00      PROA  
ATOM   4961   NE ARG P 765     -19.502 -10.837  24.947  0.00  0.00      PROA  
ATOM   4962   HE ARG P 765     -19.826 -11.561  25.557  0.00  0.00      PROA  
ATOM   4963   CZ ARG P 765     -19.902  -9.637  25.150  0.00  0.00      PROA  
ATOM   4964  NH1 ARG P 765     -20.783  -9.348  26.068  0.00  0.00      PROA  
ATOM   4965 HH11 ARG P 765     -21.098 -10.118  26.623  0.00  0.00      PROA  
ATOM   4966 HH12 ARG P 765     -20.967  -8.389  26.283  0.00  0.00      PROA  
ATOM   4967  NH2 ARG P 765     -19.456  -8.561  24.573  0.00  0.00      PROA  
ATOM   4968 HH21 ARG P 765     -18.559  -8.656  24.141  0.00  0.00      PROA  
ATOM   4969 HH22 ARG P 765     -19.984  -7.749  24.821  0.00  0.00      PROA  
ATOM   4970    C ARG P 765     -17.314 -15.234  25.596  0.00  0.00      PROA  
ATOM   4971    O ARG P 765     -17.309 -15.991  24.601  0.00  0.00      PROA  
ATOM   4972    N ASP P 766     -18.037 -15.526  26.739  0.00  0.00      PROA  
ATOM   4973   HN ASP P 766     -17.905 -15.038  27.598  0.00  0.00      PROA  
ATOM   4974   CA ASP P 766     -18.841 -16.662  26.954  0.00  0.00      PROA  
ATOM   4975   HA ASP P 766     -18.570 -17.480  26.304  0.00  0.00      PROA  
ATOM   4976   CB ASP P 766     -18.607 -17.206  28.386  0.00  0.00      PROA  
ATOM   4977  HB1 ASP P 766     -19.464 -17.870  28.628  0.00  0.00      PROA  
ATOM   4978  HB2 ASP P 766     -18.501 -16.331  29.061  0.00  0.00      PROA  
ATOM   4979   CG ASP P 766     -17.406 -18.081  28.699  0.00  0.00      PROA  
ATOM   4980  OD1 ASP P 766     -16.854 -17.957  29.822  0.00  0.00      PROA  
ATOM   4981  OD2 ASP P 766     -17.075 -18.956  27.860  0.00  0.00      PROA  
ATOM   4982    C ASP P 766     -20.344 -16.356  26.792  0.00  0.00      PROA  
ATOM   4983    O ASP P 766     -21.217 -17.261  26.697  0.00  0.00      PROA  
ATOM   4984    N ASP P 767     -20.705 -14.996  26.685  0.00  0.00      PROA  
ATOM   4985   HN ASP P 767     -20.089 -14.253  26.936  0.00  0.00      PROA  
ATOM   4986   CA ASP P 767     -22.113 -14.678  26.574  0.00  0.00      PROA  
ATOM   4987   HA ASP P 767     -22.688 -15.567  26.786  0.00  0.00      PROA  
ATOM   4988   CB ASP P 767     -22.626 -13.592  27.592  0.00  0.00      PROA  
ATOM   4989  HB1 ASP P 767     -22.532 -14.008  28.618  0.00  0.00      PROA  
ATOM   4990  HB2 ASP P 767     -23.703 -13.376  27.427  0.00  0.00      PROA  
ATOM   4991   CG ASP P 767     -21.915 -12.236  27.417  0.00  0.00      PROA  
ATOM   4992  OD1 ASP P 767     -20.746 -12.234  26.941  0.00  0.00      PROA  
ATOM   4993  OD2 ASP P 767     -22.521 -11.190  27.677  0.00  0.00      PROA  
ATOM   4994    C ASP P 767     -22.628 -14.362  25.129  0.00  0.00      PROA  
ATOM   4995    O ASP P 767     -23.829 -14.108  24.948  0.00  0.00      PROA  
ATOM   4996    N ARG P 768     -21.727 -14.322  24.073  0.00  0.00      PROA  
ATOM   4997   HN ARG P 768     -20.815 -14.718  24.152  0.00  0.00      PROA  
ATOM   4998   CA ARG P 768     -22.150 -14.111  22.673  0.00  0.00      PROA  
ATOM   4999   HA ARG P 768     -23.139 -14.498  22.477  0.00  0.00      PROA  
ATOM   5000   CB ARG P 768     -22.222 -12.590  22.309  0.00  0.00      PROA  
ATOM   5001  HB1 ARG P 768     -22.476 -12.629  21.228  0.00  0.00      PROA  
ATOM   5002  HB2 ARG P 768     -21.228 -12.095  22.343  0.00  0.00      PROA  
ATOM   5003   CG ARG P 768     -23.347 -11.757  22.966  0.00  0.00      PROA  
ATOM   5004  HG1 ARG P 768     -23.014 -11.358  23.949  0.00  0.00      PROA  
ATOM   5005  HG2 ARG P 768     -24.294 -12.331  23.051  0.00  0.00      PROA  
ATOM   5006   CD ARG P 768     -23.699 -10.406  22.219  0.00  0.00      PROA  
ATOM   5007  HD1 ARG P 768     -24.428  -9.797  22.795  0.00  0.00      PROA  
ATOM   5008  HD2 ARG P 768     -24.160 -10.603  21.227  0.00  0.00      PROA  
ATOM   5009   NE ARG P 768     -22.381  -9.688  21.954  0.00  0.00      PROA  
ATOM   5010   HE ARG P 768     -21.975  -9.886  21.062  0.00  0.00      PROA  
ATOM   5011   CZ ARG P 768     -22.001  -8.486  22.443  0.00  0.00      PROA  
ATOM   5012  NH1 ARG P 768     -20.990  -7.827  21.977  0.00  0.00      PROA  
ATOM   5013 HH11 ARG P 768     -20.400  -8.528  21.576  0.00  0.00      PROA  
ATOM   5014 HH12 ARG P 768     -20.726  -7.156  22.670  0.00  0.00      PROA  
ATOM   5015  NH2 ARG P 768     -22.555  -7.873  23.464  0.00  0.00      PROA  
ATOM   5016 HH21 ARG P 768     -23.188  -8.382  24.047  0.00  0.00      PROA  
ATOM   5017 HH22 ARG P 768     -22.002  -7.126  23.833  0.00  0.00      PROA  
ATOM   5018    C ARG P 768     -21.188 -14.855  21.654  0.00  0.00      PROA  
ATOM   5019    O ARG P 768     -20.098 -15.266  22.019  0.00  0.00      PROA  
ATOM   5020    N GLY P 769     -21.628 -14.946  20.406  0.00  0.00      PROA  
ATOM   5021   HN GLY P 769     -22.554 -14.598  20.280  0.00  0.00      PROA  
ATOM   5022   CA GLY P 769     -20.877 -15.671  19.365  0.00  0.00      PROA  
ATOM   5023  HA1 GLY P 769     -21.529 -15.575  18.508  0.00  0.00      PROA  
ATOM   5024  HA2 GLY P 769     -20.823 -16.688  19.724  0.00  0.00      PROA  
ATOM   5025    C GLY P 769     -19.493 -15.210  19.010  0.00  0.00      PROA  
ATOM   5026    O GLY P 769     -19.111 -14.101  19.412  0.00  0.00      PROA  
ATOM   5027    N TRP P 770     -18.746 -16.100  18.353  0.00  0.00      PROA  
ATOM   5028   HN TRP P 770     -19.198 -16.978  18.211  0.00  0.00      PROA  
ATOM   5029   CA TRP P 770     -17.428 -15.782  17.899  0.00  0.00      PROA  
ATOM   5030   HA TRP P 770     -16.933 -15.501  18.817  0.00  0.00      PROA  
ATOM   5031   CB TRP P 770     -16.874 -17.106  17.357  0.00  0.00      PROA  
ATOM   5032  HB1 TRP P 770     -17.493 -17.442  16.498  0.00  0.00      PROA  
ATOM   5033  HB2 TRP P 770     -17.138 -17.870  18.119  0.00  0.00      PROA  
ATOM   5034   CG TRP P 770     -15.431 -17.366  17.125  0.00  0.00      PROA  
ATOM   5035  CD1 TRP P 770     -14.452 -16.457  17.426  0.00  0.00      PROA  
ATOM   5036  HD1 TRP P 770     -14.574 -15.532  17.971  0.00  0.00      PROA  
ATOM   5037  NE1 TRP P 770     -13.223 -16.971  17.035  0.00  0.00      PROA  
ATOM   5038  HE1 TRP P 770     -12.390 -16.478  16.904  0.00  0.00      PROA  
ATOM   5039  CE2 TRP P 770     -13.421 -18.146  16.458  0.00  0.00      PROA  
ATOM   5040  CD2 TRP P 770     -14.756 -18.480  16.611  0.00  0.00      PROA  
ATOM   5041  CE3 TRP P 770     -15.190 -19.755  16.108  0.00  0.00      PROA  
ATOM   5042  HE3 TRP P 770     -16.249 -19.957  16.174  0.00  0.00      PROA  
ATOM   5043  CZ3 TRP P 770     -14.288 -20.715  15.676  0.00  0.00      PROA  
ATOM   5044  HZ3 TRP P 770     -14.603 -21.738  15.531  0.00  0.00      PROA  
ATOM   5045  CZ2 TRP P 770     -12.475 -19.113  15.905  0.00  0.00      PROA  
ATOM   5046  HZ2 TRP P 770     -11.482 -18.811  15.607  0.00  0.00      PROA  
ATOM   5047  CH2 TRP P 770     -12.923 -20.406  15.500  0.00  0.00      PROA  
ATOM   5048  HH2 TRP P 770     -12.257 -21.221  15.259  0.00  0.00      PROA  
ATOM   5049    C TRP P 770     -17.326 -14.703  16.816  0.00  0.00      PROA  
ATOM   5050    O TRP P 770     -16.417 -13.871  16.913  0.00  0.00      PROA  
ATOM   5051    N PHE P 771     -18.182 -14.487  15.828  0.00  0.00      PROA  
ATOM   5052   HN PHE P 771     -19.023 -15.004  15.689  0.00  0.00      PROA  
ATOM   5053   CA PHE P 771     -18.013 -13.364  14.963  0.00  0.00      PROA  
ATOM   5054   HA PHE P 771     -17.839 -12.543  15.643  0.00  0.00      PROA  
ATOM   5055   CB PHE P 771     -16.803 -13.493  13.897  0.00  0.00      PROA  
ATOM   5056  HB1 PHE P 771     -15.877 -13.164  14.415  0.00  0.00      PROA  
ATOM   5057  HB2 PHE P 771     -16.988 -12.839  13.018  0.00  0.00      PROA  
ATOM   5058   CG PHE P 771     -16.623 -14.857  13.467  0.00  0.00      PROA  
ATOM   5059  CD1 PHE P 771     -15.604 -15.656  14.077  0.00  0.00      PROA  
ATOM   5060  HD1 PHE P 771     -15.188 -15.342  15.023  0.00  0.00      PROA  
ATOM   5061  CE1 PHE P 771     -15.138 -16.875  13.536  0.00  0.00      PROA  
ATOM   5062  HE1 PHE P 771     -14.295 -17.375  13.990  0.00  0.00      PROA
[truncated: 11,891,559 more chars]
