# Supplementary material for: Cryo-EM structure of the sodium-driven chloride/bicarbonate exchanger NDCBE
Source: Nat Commun. 2021 Sep 28;12:5690. doi: 10.1038/s41467-021-25998-2 (PMC8478935; doi:10.1038/s41467-021-25998-2)
Supplement: Supplementary file 7 — Supplementary Data 1 [file 41467_2021_25998_MOESM7_ESM.zip › MD_structures/NDCBE_1microsec_Trial2_NaCO3_first_MD_step.pdb]

CRYST1  108.702  108.702  127.737  90.00  90.00  90.00 P 1           1
ATOM      1    N LEU P 451     -33.039   0.453 -21.841  0.00  0.00      PROA  
ATOM      2  HT1 LEU P 451     -32.139   0.615 -22.336  0.00  0.00      PROA  
ATOM      3  HT2 LEU P 451     -33.676   1.217 -22.146  0.00  0.00      PROA  
ATOM      4  HT3 LEU P 451     -33.456  -0.404 -22.258  0.00  0.00      PROA  
ATOM      5   CA LEU P 451     -32.907   0.377 -20.353  0.00  0.00      PROA  
ATOM      6   HA LEU P 451     -33.039   1.365 -19.936  0.00  0.00      PROA  
ATOM      7   CB LEU P 451     -34.059  -0.474 -19.747  0.00  0.00      PROA  
ATOM      8  HB1 LEU P 451     -33.854  -0.598 -18.662  0.00  0.00      PROA  
ATOM      9  HB2 LEU P 451     -33.934  -1.507 -20.135  0.00  0.00      PROA  
ATOM     10   CG LEU P 451     -35.515  -0.068 -19.841  0.00  0.00      PROA  
ATOM     11   HG LEU P 451     -35.839  -0.112 -20.902  0.00  0.00      PROA  
ATOM     12  CD1 LEU P 451     -36.471  -1.029 -19.138  0.00  0.00      PROA  
ATOM     13 HD11 LEU P 451     -36.065  -1.299 -18.139  0.00  0.00      PROA  
ATOM     14 HD12 LEU P 451     -36.752  -1.949 -19.694  0.00  0.00      PROA  
ATOM     15 HD13 LEU P 451     -37.403  -0.489 -18.866  0.00  0.00      PROA  
ATOM     16  CD2 LEU P 451     -35.723   1.438 -19.433  0.00  0.00      PROA  
ATOM     17 HD21 LEU P 451     -35.039   2.039 -20.069  0.00  0.00      PROA  
ATOM     18 HD22 LEU P 451     -35.363   1.539 -18.387  0.00  0.00      PROA  
ATOM     19 HD23 LEU P 451     -36.809   1.671 -19.472  0.00  0.00      PROA  
ATOM     20    C LEU P 451     -31.554   0.003 -19.778  0.00  0.00      PROA  
ATOM     21    O LEU P 451     -31.114   0.552 -18.765  0.00  0.00      PROA  
ATOM     22    N PHE P 452     -30.863  -1.079 -20.271  0.00  0.00      PROA  
ATOM     23   HN PHE P 452     -31.195  -1.674 -20.999  0.00  0.00      PROA  
ATOM     24   CA PHE P 452     -29.706  -1.731 -19.638  0.00  0.00      PROA  
ATOM     25   HA PHE P 452     -29.393  -1.134 -18.795  0.00  0.00      PROA  
ATOM     26   CB PHE P 452     -30.104  -3.226 -19.166  0.00  0.00      PROA  
ATOM     27  HB1 PHE P 452     -29.292  -3.695 -18.570  0.00  0.00      PROA  
ATOM     28  HB2 PHE P 452     -30.343  -3.834 -20.065  0.00  0.00      PROA  
ATOM     29   CG PHE P 452     -31.299  -3.254 -18.277  0.00  0.00      PROA  
ATOM     30  CD1 PHE P 452     -32.525  -3.716 -18.725  0.00  0.00      PROA  
ATOM     31  HD1 PHE P 452     -32.645  -4.233 -19.666  0.00  0.00      PROA  
ATOM     32  CE1 PHE P 452     -33.635  -3.576 -17.946  0.00  0.00      PROA  
ATOM     33  HE1 PHE P 452     -34.604  -3.938 -18.257  0.00  0.00      PROA  
ATOM     34   CZ PHE P 452     -33.649  -2.932 -16.677  0.00  0.00      PROA  
ATOM     35   HZ PHE P 452     -34.509  -2.968 -16.026  0.00  0.00      PROA  
ATOM     36  CD2 PHE P 452     -31.274  -2.680 -16.936  0.00  0.00      PROA  
ATOM     37  HD2 PHE P 452     -30.310  -2.371 -16.561  0.00  0.00      PROA  
ATOM     38  CE2 PHE P 452     -32.459  -2.504 -16.178  0.00  0.00      PROA  
ATOM     39  HE2 PHE P 452     -32.519  -2.015 -15.217  0.00  0.00      PROA  
ATOM     40    C PHE P 452     -28.522  -1.856 -20.602  0.00  0.00      PROA  
ATOM     41    O PHE P 452     -27.578  -2.560 -20.272  0.00  0.00      PROA  
ATOM     42    N GLY P 453     -28.630  -1.132 -21.729  0.00  0.00      PROA  
ATOM     43   HN GLY P 453     -29.407  -0.535 -21.913  0.00  0.00      PROA  
ATOM     44   CA GLY P 453     -27.877  -1.560 -22.930  0.00  0.00      PROA  
ATOM     45  HA1 GLY P 453     -28.114  -0.972 -23.804  0.00  0.00      PROA  
ATOM     46  HA2 GLY P 453     -28.143  -2.581 -23.162  0.00  0.00      PROA  
ATOM     47    C GLY P 453     -26.433  -1.599 -22.890  0.00  0.00      PROA  
ATOM     48    O GLY P 453     -25.770  -2.480 -23.502  0.00  0.00      PROA  
ATOM     49    N GLY P 454     -25.698  -0.624 -22.324  0.00  0.00      PROA  
ATOM     50   HN GLY P 454     -26.276   0.016 -21.824  0.00  0.00      PROA  
ATOM     51   CA GLY P 454     -24.241  -0.512 -22.398  0.00  0.00      PROA  
ATOM     52  HA1 GLY P 454     -23.929   0.366 -21.852  0.00  0.00      PROA  
ATOM     53  HA2 GLY P 454     -23.938  -0.577 -23.433  0.00  0.00      PROA  
ATOM     54    C GLY P 454     -23.618  -1.645 -21.581  0.00  0.00      PROA  
ATOM     55    O GLY P 454     -22.692  -2.324 -21.991  0.00  0.00      PROA  
ATOM     56    N LEU P 455     -24.232  -1.967 -20.426  0.00  0.00      PROA  
ATOM     57   HN LEU P 455     -24.757  -1.273 -19.940  0.00  0.00      PROA  
ATOM     58   CA LEU P 455     -23.935  -3.119 -19.614  0.00  0.00      PROA  
ATOM     59   HA LEU P 455     -22.866  -3.131 -19.461  0.00  0.00      PROA  
ATOM     60   CB LEU P 455     -24.606  -2.964 -18.186  0.00  0.00      PROA  
ATOM     61  HB1 LEU P 455     -25.672  -2.742 -18.408  0.00  0.00      PROA  
ATOM     62  HB2 LEU P 455     -24.215  -2.023 -17.745  0.00  0.00      PROA  
ATOM     63   CG LEU P 455     -24.484  -4.015 -17.045  0.00  0.00      PROA  
ATOM     64   HG LEU P 455     -24.934  -3.553 -16.140  0.00  0.00      PROA  
ATOM     65  CD1 LEU P 455     -25.162  -5.301 -17.323  0.00  0.00      PROA  
ATOM     66 HD11 LEU P 455     -24.670  -5.994 -18.039  0.00  0.00      PROA  
ATOM     67 HD12 LEU P 455     -26.223  -5.235 -17.645  0.00  0.00      PROA  
ATOM     68 HD13 LEU P 455     -25.082  -5.921 -16.404  0.00  0.00      PROA  
ATOM     69  CD2 LEU P 455     -22.993  -4.235 -16.667  0.00  0.00      PROA  
ATOM     70 HD21 LEU P 455     -22.802  -5.014 -15.898  0.00  0.00      PROA  
ATOM     71 HD22 LEU P 455     -22.729  -3.232 -16.268  0.00  0.00      PROA  
ATOM     72 HD23 LEU P 455     -22.397  -4.388 -17.591  0.00  0.00      PROA  
ATOM     73    C LEU P 455     -24.212  -4.462 -20.296  0.00  0.00      PROA  
ATOM     74    O LEU P 455     -23.412  -5.378 -20.073  0.00  0.00      PROA  
ATOM     75    N VAL P 456     -25.235  -4.696 -21.053  0.00  0.00      PROA  
ATOM     76   HN VAL P 456     -25.972  -4.053 -21.249  0.00  0.00      PROA  
ATOM     77   CA VAL P 456     -25.489  -6.019 -21.677  0.00  0.00      PROA  
ATOM     78   HA VAL P 456     -25.237  -6.768 -20.940  0.00  0.00      PROA  
ATOM     79   CB VAL P 456     -27.009  -6.273 -21.987  0.00  0.00      PROA  
ATOM     80   HB VAL P 456     -27.167  -7.280 -22.431  0.00  0.00      PROA  
ATOM     81  CG1 VAL P 456     -27.696  -6.311 -20.617  0.00  0.00      PROA  
ATOM     82 HG11 VAL P 456     -28.675  -6.815 -20.760  0.00  0.00      PROA  
ATOM     83 HG12 VAL P 456     -27.720  -5.273 -20.221  0.00  0.00      PROA  
ATOM     84 HG13 VAL P 456     -27.136  -6.913 -19.870  0.00  0.00      PROA  
ATOM     85  CG2 VAL P 456     -27.495  -5.182 -22.955  0.00  0.00      PROA  
ATOM     86 HG21 VAL P 456     -27.391  -4.241 -22.373  0.00  0.00      PROA  
ATOM     87 HG22 VAL P 456     -28.511  -5.398 -23.349  0.00  0.00      PROA  
ATOM     88 HG23 VAL P 456     -26.888  -5.060 -23.878  0.00  0.00      PROA  
ATOM     89    C VAL P 456     -24.520  -6.233 -22.784  0.00  0.00      PROA  
ATOM     90    O VAL P 456     -24.007  -7.325 -23.029  0.00  0.00      PROA  
ATOM     91    N LEU P 457     -24.157  -5.144 -23.514  0.00  0.00      PROA  
ATOM     92   HN LEU P 457     -24.637  -4.284 -23.360  0.00  0.00      PROA  
ATOM     93   CA LEU P 457     -23.091  -5.148 -24.502  0.00  0.00      PROA  
ATOM     94   HA LEU P 457     -23.306  -5.997 -25.134  0.00  0.00      PROA  
ATOM     95   CB LEU P 457     -22.918  -3.723 -25.200  0.00  0.00      PROA  
ATOM     96  HB1 LEU P 457     -23.078  -2.982 -24.388  0.00  0.00      PROA  
ATOM     97  HB2 LEU P 457     -23.856  -3.544 -25.768  0.00  0.00      PROA  
ATOM     98   CG LEU P 457     -21.769  -3.413 -26.109  0.00  0.00      PROA  
ATOM     99   HG LEU P 457     -20.829  -3.262 -25.537  0.00  0.00      PROA  
ATOM    100  CD1 LEU P 457     -21.668  -4.511 -27.194  0.00  0.00      PROA  
ATOM    101 HD11 LEU P 457     -21.383  -5.499 -26.772  0.00  0.00      PROA  
ATOM    102 HD12 LEU P 457     -20.869  -4.282 -27.932  0.00  0.00      PROA  
ATOM    103 HD13 LEU P 457     -22.614  -4.385 -27.762  0.00  0.00      PROA  
ATOM    104  CD2 LEU P 457     -21.926  -2.030 -26.905  0.00  0.00      PROA  
ATOM    105 HD21 LEU P 457     -21.365  -2.026 -27.864  0.00  0.00      PROA  
ATOM    106 HD22 LEU P 457     -21.668  -1.146 -26.284  0.00  0.00      PROA  
ATOM    107 HD23 LEU P 457     -23.019  -1.969 -27.099  0.00  0.00      PROA  
ATOM    108    C LEU P 457     -21.726  -5.593 -23.863  0.00  0.00      PROA  
ATOM    109    O LEU P 457     -20.924  -6.336 -24.457  0.00  0.00      PROA  
ATOM    110    N ASP P 458     -21.348  -5.045 -22.713  0.00  0.00      PROA  
ATOM    111   HN ASP P 458     -22.012  -4.460 -22.253  0.00  0.00      PROA  
ATOM    112   CA ASP P 458     -20.140  -5.260 -21.980  0.00  0.00      PROA  
ATOM    113   HA ASP P 458     -19.378  -4.956 -22.682  0.00  0.00      PROA  
ATOM    114   CB ASP P 458     -20.157  -4.341 -20.689  0.00  0.00      PROA  
ATOM    115  HB1 ASP P 458     -20.335  -4.889 -19.740  0.00  0.00      PROA  
ATOM    116  HB2 ASP P 458     -20.914  -3.532 -20.773  0.00  0.00      PROA  
ATOM    117   CG ASP P 458     -18.828  -3.641 -20.471  0.00  0.00      PROA  
ATOM    118  OD1 ASP P 458     -18.115  -3.454 -21.509  0.00  0.00      PROA  
ATOM    119  OD2 ASP P 458     -18.479  -3.224 -19.314  0.00  0.00      PROA  
ATOM    120    C ASP P 458     -20.038  -6.729 -21.615  0.00  0.00      PROA  
ATOM    121    O ASP P 458     -18.920  -7.277 -21.672  0.00  0.00      PROA  
ATOM    122    N VAL P 459     -21.184  -7.334 -21.209  0.00  0.00      PROA  
ATOM    123   HN VAL P 459     -21.942  -6.704 -21.060  0.00  0.00      PROA  
ATOM    124   CA VAL P 459     -21.178  -8.781 -20.871  0.00  0.00      PROA  
ATOM    125   HA VAL P 459     -20.447  -8.962 -20.097  0.00  0.00      PROA  
ATOM    126   CB VAL P 459     -22.582  -9.159 -20.332  0.00  0.00      PROA  
ATOM    127   HB VAL P 459     -23.390  -8.672 -20.918  0.00  0.00      PROA  
ATOM    128  CG1 VAL P 459     -22.738 -10.675 -20.128  0.00  0.00      PROA  
ATOM    129 HG11 VAL P 459     -23.768 -10.932 -19.800  0.00  0.00      PROA  
ATOM    130 HG12 VAL P 459     -22.150 -11.079 -19.277  0.00  0.00      PROA  
ATOM    131 HG13 VAL P 459     -22.443 -11.230 -21.044  0.00  0.00      PROA  
ATOM    132  CG2 VAL P 459     -22.725  -8.591 -18.903  0.00  0.00      PROA  
ATOM    133 HG21 VAL P 459     -23.028  -7.539 -19.091  0.00  0.00      PROA  
ATOM    134 HG22 VAL P 459     -21.798  -8.741 -18.309  0.00  0.00      PROA  
ATOM    135 HG23 VAL P 459     -23.557  -9.040 -18.319  0.00  0.00      PROA  
ATOM    136    C VAL P 459     -20.869  -9.562 -22.133  0.00  0.00      PROA  
ATOM    137    O VAL P 459     -20.144 -10.586 -22.149  0.00  0.00      PROA  
ATOM    138    N LYS P 460     -21.502  -9.200 -23.310  0.00  0.00      PROA  
ATOM    139   HN LYS P 460     -22.263  -8.560 -23.240  0.00  0.00      PROA  
ATOM    140   CA LYS P 460     -21.267  -9.800 -24.625  0.00  0.00      PROA  
ATOM    141   HA LYS P 460     -21.463 -10.862 -24.655  0.00  0.00      PROA  
ATOM    142   CB LYS P 460     -22.244  -9.271 -25.692  0.00  0.00      PROA  
ATOM    143  HB1 LYS P 460     -22.018  -9.745 -26.671  0.00  0.00      PROA  
ATOM    144  HB2 LYS P 460     -22.132  -8.179 -25.868  0.00  0.00      PROA  
ATOM    145   CG LYS P 460     -23.746  -9.723 -25.632  0.00  0.00      PROA  
ATOM    146  HG1 LYS P 460     -24.265  -9.239 -24.777  0.00  0.00      PROA  
ATOM    147  HG2 LYS P 460     -23.946 -10.816 -25.620  0.00  0.00      PROA  
ATOM    148   CD LYS P 460     -24.366  -9.275 -26.944  0.00  0.00      PROA  
ATOM    149  HD1 LYS P 460     -25.283  -9.902 -26.908  0.00  0.00      PROA  
ATOM    150  HD2 LYS P 460     -23.653  -9.533 -27.756  0.00  0.00      PROA  
ATOM    151   CE LYS P 460     -24.728  -7.767 -27.058  0.00  0.00      PROA  
ATOM    152  HE1 LYS P 460     -23.847  -7.090 -27.040  0.00  0.00      PROA  
ATOM    153  HE2 LYS P 460     -25.336  -7.465 -26.179  0.00  0.00      PROA  
ATOM    154   NZ LYS P 460     -25.558  -7.488 -28.278  0.00  0.00      PROA  
ATOM    155  HZ1 LYS P 460     -25.897  -8.376 -28.700  0.00  0.00      PROA  
ATOM    156  HZ2 LYS P 460     -24.980  -7.009 -28.998  0.00  0.00      PROA  
ATOM    157  HZ3 LYS P 460     -26.398  -6.938 -28.004  0.00  0.00      PROA  
ATOM    158    C LYS P 460     -19.870  -9.676 -25.148  0.00  0.00      PROA  
ATOM    159    O LYS P 460     -19.281 -10.545 -25.766  0.00  0.00      PROA  
ATOM    160    N ARG P 461     -19.241  -8.465 -25.036  0.00  0.00      PROA  
ATOM    161   HN ARG P 461     -19.732  -7.658 -24.718  0.00  0.00      PROA  
ATOM    162   CA ARG P 461     -17.842  -8.405 -25.319  0.00  0.00      PROA  
ATOM    163   HA ARG P 461     -17.709  -8.603 -26.372  0.00  0.00      PROA  
ATOM    164   CB ARG P 461     -17.497  -6.869 -25.214  0.00  0.00      PROA  
ATOM    165  HB1 ARG P 461     -16.407  -6.833 -25.425  0.00  0.00      PROA  
ATOM    166  HB2 ARG P 461     -17.685  -6.571 -24.160  0.00  0.00      PROA  
ATOM    167   CG ARG P 461     -18.145  -6.139 -26.372  0.00  0.00      PROA  
ATOM    168  HG1 ARG P 461     -19.243  -6.303 -26.400  0.00  0.00      PROA  
ATOM    169  HG2 ARG P 461     -17.619  -6.543 -27.263  0.00  0.00      PROA  
ATOM    170   CD ARG P 461     -17.836  -4.666 -26.095  0.00  0.00      PROA  
ATOM    171  HD1 ARG P 461     -16.780  -4.519 -25.783  0.00  0.00      PROA  
ATOM    172  HD2 ARG P 461     -18.499  -4.220 -25.323  0.00  0.00      PROA  
ATOM    173   NE ARG P 461     -17.946  -3.985 -27.360  0.00  0.00      PROA  
ATOM    174   HE ARG P 461     -18.211  -4.546 -28.145  0.00  0.00      PROA  
ATOM    175   CZ ARG P 461     -18.227  -2.718 -27.474  0.00  0.00      PROA  
ATOM    176  NH1 ARG P 461     -17.957  -1.858 -26.551  0.00  0.00      PROA  
ATOM    177 HH11 ARG P 461     -17.830  -2.185 -25.615  0.00  0.00      PROA  
ATOM    178 HH12 ARG P 461     -18.229  -0.913 -26.732  0.00  0.00      PROA  
ATOM    179  NH2 ARG P 461     -18.677  -2.175 -28.557  0.00  0.00      PROA  
ATOM    180 HH21 ARG P 461     -18.934  -2.760 -29.326  0.00  0.00      PROA  
ATOM    181 HH22 ARG P 461     -18.820  -1.201 -28.729  0.00  0.00      PROA  
ATOM    182    C ARG P 461     -16.734  -9.239 -24.596  0.00  0.00      PROA  
ATOM    183    O ARG P 461     -15.790  -9.712 -25.215  0.00  0.00      PROA  
ATOM    184    N LYS P 462     -16.954  -9.590 -23.305  0.00  0.00      PROA  
ATOM    185   HN LYS P 462     -17.744  -9.152 -22.883  0.00  0.00      PROA  
ATOM    186   CA LYS P 462     -16.093 -10.473 -22.550  0.00  0.00      PROA  
ATOM    187   HA LYS P 462     -15.089 -10.106 -22.706  0.00  0.00      PROA  
ATOM    188   CB LYS P 462     -16.260 -10.490 -21.029  0.00  0.00      PROA  
ATOM    189  HB1 LYS P 462     -15.588 -11.207 -20.509  0.00  0.00      PROA  
ATOM    190  HB2 LYS P 462     -17.250 -10.905 -20.743  0.00  0.00      PROA  
ATOM    191   CG LYS P 462     -16.017  -9.124 -20.382  0.00  0.00      PROA  
ATOM    192  HG1 LYS P 462     -16.117  -9.224 -19.281  0.00  0.00      PROA  
ATOM    193  HG2 LYS P 462     -16.786  -8.419 -20.764  0.00  0.00      PROA  
ATOM    194   CD LYS P 462     -14.618  -8.479 -20.727  0.00  0.00      PROA  
ATOM    195  HD1 LYS P 462     -14.561  -7.521 -20.168  0.00  0.00      PROA  
ATOM    196  HD2 LYS P 462     -14.518  -8.250 -21.809  0.00  0.00      PROA  
ATOM    197   CE LYS P 462     -13.408  -9.331 -20.292  0.00  0.00      PROA  
ATOM    198  HE1 LYS P 462     -13.586 -10.314 -20.778  0.00  0.00      PROA  
ATOM    199  HE2 LYS P 462     -13.416  -9.407 -19.184  0.00  0.00      PROA  
ATOM    200   NZ LYS P 462     -12.134  -8.895 -20.778  0.00  0.00      PROA  
ATOM    201  HZ1 LYS P 462     -11.362  -9.585 -20.675  0.00  0.00      PROA  
ATOM    202  HZ2 LYS P 462     -11.872  -7.919 -20.532  0.00  0.00      PROA  
ATOM    203  HZ3 LYS P 462     -12.294  -8.806 -21.802  0.00  0.00      PROA  
ATOM    204    C LYS P 462     -16.082 -11.881 -23.113  0.00  0.00      PROA  
ATOM    205    O LYS P 462     -15.090 -12.600 -23.085  0.00  0.00      PROA  
ATOM    206    N ALA P 463     -17.259 -12.249 -23.546  0.00  0.00      PROA  
ATOM    207   HN ALA P 463     -18.135 -11.782 -23.457  0.00  0.00      PROA  
ATOM    208   CA ALA P 463     -17.690 -13.610 -23.877  0.00  0.00      PROA  
ATOM    209   HA ALA P 463     -17.648 -14.161 -22.949  0.00  0.00      PROA  
ATOM    210   CB ALA P 463     -19.164 -13.677 -24.209  0.00  0.00      PROA  
ATOM    211  HB1 ALA P 463     -19.623 -14.689 -24.240  0.00  0.00      PROA  
ATOM    212  HB2 ALA P 463     -19.457 -13.339 -25.226  0.00  0.00      PROA  
ATOM    213  HB3 ALA P 463     -19.694 -13.037 -23.472  0.00  0.00      PROA  
ATOM    214    C ALA P 463     -16.806 -14.492 -24.709  0.00  0.00      PROA  
ATOM    215    O ALA P 463     -16.490 -15.587 -24.243  0.00  0.00      PROA  
ATOM    216    N PRO P 464     -16.280 -14.159 -25.896  0.00  0.00      PROA  
ATOM    217   CD PRO P 464     -16.691 -12.986 -26.652  0.00  0.00      PROA  
ATOM    218  HD1 PRO P 464     -16.496 -11.973 -26.241  0.00  0.00      PROA  
ATOM    219  HD2 PRO P 464     -17.706 -13.043 -27.101  0.00  0.00      PROA  
ATOM    220   CA PRO P 464     -15.447 -15.059 -26.695  0.00  0.00      PROA  
ATOM    221   HA PRO P 464     -15.780 -16.075 -26.542  0.00  0.00      PROA  
ATOM    222   CB PRO P 464     -15.607 -14.517 -28.107  0.00  0.00      PROA  
ATOM    223  HB1 PRO P 464     -16.500 -14.965 -28.593  0.00  0.00      PROA  
ATOM    224  HB2 PRO P 464     -14.739 -14.638 -28.789  0.00  0.00      PROA  
ATOM    225   CG PRO P 464     -15.795 -12.942 -27.910  0.00  0.00      PROA  
ATOM    226  HG1 PRO P 464     -14.791 -12.495 -27.750  0.00  0.00      PROA  
ATOM    227  HG2 PRO P 464     -16.350 -12.420 -28.719  0.00  0.00      PROA  
ATOM    228    C PRO P 464     -13.995 -15.047 -26.244  0.00  0.00      PROA  
ATOM    229    O PRO P 464     -13.190 -15.520 -27.014  0.00  0.00      PROA  
ATOM    230    N TRP P 465     -13.648 -14.415 -25.076  0.00  0.00      PROA  
ATOM    231   HN TRP P 465     -14.281 -14.007 -24.422  0.00  0.00      PROA  
ATOM    232   CA TRP P 465     -12.310 -14.406 -24.515  0.00  0.00      PROA  
ATOM    233   HA TRP P 465     -11.600 -14.766 -25.244  0.00  0.00      PROA  
ATOM    234   CB TRP P 465     -11.957 -12.913 -24.224  0.00  0.00      PROA  
ATOM    235  HB1 TRP P 465     -11.007 -12.896 -23.647  0.00  0.00      PROA  
ATOM    236  HB2 TRP P 465     -12.651 -12.383 -23.537  0.00  0.00      PROA  
ATOM    237   CG TRP P 465     -11.808 -12.082 -25.442  0.00  0.00      PROA  
ATOM    238  CD1 TRP P 465     -12.778 -11.257 -26.026  0.00  0.00      PROA  
ATOM    239  HD1 TRP P 465     -13.831 -11.378 -25.818  0.00  0.00      PROA  
ATOM    240  NE1 TRP P 465     -12.302 -10.893 -27.304  0.00  0.00      PROA  
ATOM    241  HE1 TRP P 465     -12.799 -10.546 -28.069  0.00  0.00      PROA  
ATOM    242  CE2 TRP P 465     -11.074 -11.389 -27.503  0.00  0.00      PROA  
ATOM    243  CD2 TRP P 465     -10.731 -12.182 -26.391  0.00  0.00      PROA  
ATOM    244  CE3 TRP P 465      -9.578 -12.985 -26.468  0.00  0.00      PROA  
ATOM    245  HE3 TRP P 465      -9.394 -13.657 -25.642  0.00  0.00      PROA  
ATOM    246  CZ3 TRP P 465      -8.740 -12.679 -27.501  0.00  0.00      PROA  
ATOM    247  HZ3 TRP P 465      -7.756 -13.121 -27.459  0.00  0.00      PROA  
ATOM    248  CZ2 TRP P 465     -10.218 -11.079 -28.562  0.00  0.00      PROA  
ATOM    249  HZ2 TRP P 465     -10.527 -10.435 -29.372  0.00  0.00      PROA  
ATOM    250  CH2 TRP P 465      -9.074 -11.861 -28.598  0.00  0.00      PROA  
ATOM    251  HH2 TRP P 465      -8.340 -11.707 -29.375  0.00  0.00      PROA  
ATOM    252    C TRP P 465     -12.102 -15.231 -23.252  0.00  0.00      PROA  
ATOM    253    O TRP P 465     -11.028 -15.413 -22.723  0.00  0.00      PROA  
ATOM    254    N TYR P 466     -13.188 -15.831 -22.677  0.00  0.00      PROA  
ATOM    255   HN TYR P 466     -14.091 -15.689 -23.076  0.00  0.00      PROA  
ATOM    256   CA TYR P 466     -12.929 -16.544 -21.436  0.00  0.00      PROA  
ATOM    257   HA TYR P 466     -12.435 -15.783 -20.850  0.00  0.00      PROA  
ATOM    258   CB TYR P 466     -14.262 -16.963 -20.677  0.00  0.00      PROA  
ATOM    259  HB1 TYR P 466     -14.079 -17.556 -19.755  0.00  0.00      PROA  
ATOM    260  HB2 TYR P 466     -14.763 -17.684 -21.358  0.00  0.00      PROA  
ATOM    261   CG TYR P 466     -15.136 -15.916 -20.329  0.00  0.00      PROA  
ATOM    262  CD1 TYR P 466     -16.421 -15.724 -20.896  0.00  0.00      PROA  
ATOM    263  HD1 TYR P 466     -16.817 -16.453 -21.587  0.00  0.00      PROA  
ATOM    264  CE1 TYR P 466     -17.292 -14.744 -20.336  0.00  0.00      PROA  
ATOM    265  HE1 TYR P 466     -18.301 -14.630 -20.704  0.00  0.00      PROA  
ATOM    266   CZ TYR P 466     -16.902 -13.870 -19.354  0.00  0.00      PROA  
ATOM    267   OH TYR P 466     -17.762 -12.867 -18.753  0.00  0.00      PROA  
ATOM    268   HH TYR P 466     -18.609 -12.904 -19.204  0.00  0.00      PROA  
ATOM    269  CD2 TYR P 466     -14.832 -15.139 -19.246  0.00  0.00      PROA  
ATOM    270  HD2 TYR P 466     -13.853 -15.271 -18.811  0.00  0.00      PROA  
ATOM    271  CE2 TYR P 466     -15.656 -14.102 -18.766  0.00  0.00      PROA  
ATOM    272  HE2 TYR P 466     -15.366 -13.434 -17.968  0.00  0.00      PROA  
ATOM    273    C TYR P 466     -12.088 -17.803 -21.516  0.00  0.00      PROA  
ATOM    274    O TYR P 466     -11.402 -18.034 -20.535  0.00  0.00      PROA  
ATOM    275    N TRP P 467     -11.968 -18.532 -22.659  0.00  0.00      PROA  
ATOM    276   HN TRP P 467     -12.503 -18.192 -23.428  0.00  0.00      PROA  
ATOM    277   CA TRP P 467     -10.994 -19.575 -22.858  0.00  0.00      PROA  
ATOM    278   HA TRP P 467     -11.109 -20.220 -21.999  0.00  0.00      PROA  
ATOM    279   CB TRP P 467     -11.426 -20.408 -24.081  0.00  0.00      PROA  
ATOM    280  HB1 TRP P 467     -11.507 -19.670 -24.907  0.00  0.00      PROA  
ATOM    281  HB2 TRP P 467     -12.349 -21.025 -24.057  0.00  0.00      PROA  
ATOM    282   CG TRP P 467     -10.408 -21.346 -24.626  0.00  0.00      PROA  
ATOM    283  CD1 TRP P 467      -9.752 -21.237 -25.863  0.00  0.00      PROA  
ATOM    284  HD1 TRP P 467     -10.029 -20.426 -26.521  0.00  0.00      PROA  
ATOM    285  NE1 TRP P 467      -8.918 -22.321 -25.952  0.00  0.00      PROA  
ATOM    286  HE1 TRP P 467      -8.493 -22.586 -26.790  0.00  0.00      PROA  
ATOM    287  CE2 TRP P 467      -8.984 -23.038 -24.795  0.00  0.00      PROA  
ATOM    288  CD2 TRP P 467      -9.887 -22.436 -23.875  0.00  0.00      PROA  
ATOM    289  CE3 TRP P 467     -10.181 -22.939 -22.620  0.00  0.00      PROA  
ATOM    290  HE3 TRP P 467     -10.834 -22.470 -21.898  0.00  0.00      PROA  
ATOM    291  CZ3 TRP P 467      -9.683 -24.202 -22.333  0.00  0.00      PROA  
ATOM    292  HZ3 TRP P 467      -9.953 -24.664 -21.395  0.00  0.00      PROA  
ATOM    293  CZ2 TRP P 467      -8.625 -24.376 -24.533  0.00  0.00      PROA  
ATOM    294  HZ2 TRP P 467      -8.239 -25.031 -25.301  0.00  0.00      PROA  
ATOM    295  CH2 TRP P 467      -8.992 -24.964 -23.327  0.00  0.00      PROA  
ATOM    296  HH2 TRP P 467      -8.773 -26.008 -23.156  0.00  0.00      PROA  
ATOM    297    C TRP P 467      -9.505 -19.092 -22.885  0.00  0.00      PROA  
ATOM    298    O TRP P 467      -8.660 -19.689 -22.236  0.00  0.00      PROA  
ATOM    299    N SER P 468      -9.222 -17.977 -23.674  0.00  0.00      PROA  
ATOM    300   HN SER P 468      -9.940 -17.683 -24.301  0.00  0.00      PROA  
ATOM    301   CA SER P 468      -7.932 -17.337 -23.706  0.00  0.00      PROA  
ATOM    302   HA SER P 468      -7.193 -18.046 -24.051  0.00  0.00      PROA  
ATOM    303   CB SER P 468      -7.989 -16.208 -24.751  0.00  0.00      PROA  
ATOM    304  HB1 SER P 468      -8.837 -15.494 -24.681  0.00  0.00      PROA  
ATOM    305  HB2 SER P 468      -8.065 -16.633 -25.774  0.00  0.00      PROA  
ATOM    306   OG SER P 468      -6.873 -15.348 -24.830  0.00  0.00      PROA  
ATOM    307  HG1 SER P 468      -6.118 -15.854 -25.139  0.00  0.00      PROA  
ATOM    308    C SER P 468      -7.441 -16.866 -22.375  0.00  0.00      PROA  
ATOM    309    O SER P 468      -6.241 -16.790 -22.055  0.00  0.00      PROA  
ATOM    310    N ASP P 469      -8.368 -16.578 -21.436  0.00  0.00      PROA  
ATOM    311   HN ASP P 469      -9.312 -16.533 -21.753  0.00  0.00      PROA  
ATOM    312   CA ASP P 469      -8.119 -16.038 -20.082  0.00  0.00      PROA  
ATOM    313   HA ASP P 469      -7.460 -15.187 -20.174  0.00  0.00      PROA  
ATOM    314   CB ASP P 469      -9.483 -15.561 -19.501  0.00  0.00      PROA  
ATOM    315  HB1 ASP P 469      -9.381 -15.483 -18.398  0.00  0.00      PROA  
ATOM    316  HB2 ASP P 469     -10.304 -16.227 -19.844  0.00  0.00      PROA  
ATOM    317   CG ASP P 469      -9.784 -14.199 -20.032  0.00  0.00      PROA  
ATOM    318  OD1 ASP P 469      -9.131 -13.640 -20.952  0.00  0.00      PROA  
ATOM    319  OD2 ASP P 469     -10.845 -13.579 -19.528  0.00  0.00      PROA  
ATOM    320    C ASP P 469      -7.531 -17.094 -19.127  0.00  0.00      PROA  
ATOM    321    O ASP P 469      -6.898 -16.770 -18.099  0.00  0.00      PROA  
ATOM    322    N TYR P 470      -7.693 -18.370 -19.375  0.00  0.00      PROA  
ATOM    323   HN TYR P 470      -8.372 -18.677 -20.038  0.00  0.00      PROA  
ATOM    324   CA TYR P 470      -7.026 -19.436 -18.644  0.00  0.00      PROA  
ATOM    325   HA TYR P 470      -6.612 -19.121 -17.698  0.00  0.00      PROA  
ATOM    326   CB TYR P 470      -8.052 -20.510 -18.117  0.00  0.00      PROA  
ATOM    327  HB1 TYR P 470      -7.509 -21.263 -17.507  0.00  0.00      PROA  
ATOM    328  HB2 TYR P 470      -8.506 -21.082 -18.954  0.00  0.00      PROA  
ATOM    329   CG TYR P 470      -9.062 -19.877 -17.300  0.00  0.00      PROA  
ATOM    330  CD1 TYR P 470      -8.932 -19.494 -15.965  0.00  0.00      PROA  
ATOM    331  HD1 TYR P 470      -7.976 -19.734 -15.524  0.00  0.00      PROA  
ATOM    332  CE1 TYR P 470     -10.008 -18.836 -15.321  0.00  0.00      PROA  
ATOM    333  HE1 TYR P 470      -9.851 -18.488 -14.311  0.00  0.00      PROA  
ATOM    334   CZ TYR P 470     -11.182 -18.638 -15.878  0.00  0.00      PROA  
ATOM    335   OH TYR P 470     -12.151 -17.844 -15.201  0.00  0.00      PROA  
ATOM    336   HH TYR P 470     -12.731 -17.433 -15.846  0.00  0.00      PROA  
ATOM    337  CD2 TYR P 470     -10.299 -19.547 -17.950  0.00  0.00      PROA  
ATOM    338  HD2 TYR P 470     -10.332 -19.669 -19.023  0.00  0.00      PROA  
ATOM    339  CE2 TYR P 470     -11.381 -18.885 -17.269  0.00  0.00      PROA  
ATOM    340  HE2 TYR P 470     -12.253 -18.685 -17.874  0.00  0.00      PROA  
ATOM    341    C TYR P 470      -5.981 -20.085 -19.477  0.00  0.00      PROA  
ATOM    342    O TYR P 470      -4.931 -20.270 -18.979  0.00  0.00      PROA  
ATOM    343    N ARG P 471      -6.254 -20.291 -20.824  0.00  0.00      PROA  
ATOM    344   HN ARG P 471      -7.170 -20.148 -21.192  0.00  0.00      PROA  
ATOM    345   CA ARG P 471      -5.334 -21.024 -21.680  0.00  0.00      PROA  
ATOM    346   HA ARG P 471      -5.005 -21.970 -21.275  0.00  0.00      PROA  
ATOM    347   CB ARG P 471      -5.942 -21.328 -23.098  0.00  0.00      PROA  
ATOM    348  HB1 ARG P 471      -6.363 -20.351 -23.419  0.00  0.00      PROA  
ATOM    349  HB2 ARG P 471      -6.776 -22.061 -23.084  0.00  0.00      PROA  
ATOM    350   CG ARG P 471      -4.971 -21.836 -24.148  0.00  0.00      PROA  
ATOM    351  HG1 ARG P 471      -4.832 -22.929 -24.008  0.00  0.00      PROA  
ATOM    352  HG2 ARG P 471      -4.011 -21.278 -24.192  0.00  0.00      PROA  
ATOM    353   CD ARG P 471      -5.456 -21.600 -25.594  0.00  0.00      PROA  
ATOM    354  HD1 ARG P 471      -6.428 -22.092 -25.811  0.00  0.00      PROA  
ATOM    355  HD2 ARG P 471      -4.710 -21.973 -26.328  0.00  0.00      PROA  
ATOM    356   NE ARG P 471      -5.569 -20.146 -25.797  0.00  0.00      PROA  
ATOM    357   HE ARG P 471      -4.844 -19.563 -25.431  0.00  0.00      PROA  
ATOM    358   CZ ARG P 471      -6.030 -19.565 -26.943  0.00  0.00      PROA  
ATOM    359  NH1 ARG P 471      -5.782 -18.276 -26.953  0.00  0.00      PROA  
ATOM    360 HH11 ARG P 471      -4.953 -18.112 -26.419  0.00  0.00      PROA  
ATOM    361 HH12 ARG P 471      -5.698 -17.880 -27.868  0.00  0.00      PROA  
ATOM    362  NH2 ARG P 471      -6.594 -20.254 -27.933  0.00  0.00      PROA  
ATOM    363 HH21 ARG P 471      -7.056 -19.747 -28.661  0.00  0.00      PROA  
ATOM    364 HH22 ARG P 471      -6.891 -21.199 -27.797  0.00  0.00      PROA  
ATOM    365    C ARG P 471      -3.981 -20.306 -21.843  0.00  0.00      PROA  
ATOM    366    O ARG P 471      -2.946 -20.955 -21.866  0.00  0.00      PROA  
ATOM    367    N ASP P 472      -3.893 -18.991 -22.037  0.00  0.00      PROA  
ATOM    368   HN ASP P 472      -4.562 -18.253 -21.987  0.00  0.00      PROA  
ATOM    369   CA ASP P 472      -2.646 -18.364 -22.577  0.00  0.00      PROA  
ATOM    370   HA ASP P 472      -2.236 -19.040 -23.312  0.00  0.00      PROA  
ATOM    371   CB ASP P 472      -2.905 -17.051 -23.467  0.00  0.00      PROA  
ATOM    372  HB1 ASP P 472      -1.978 -16.540 -23.802  0.00  0.00      PROA  
ATOM    373  HB2 ASP P 472      -3.320 -16.299 -22.761  0.00  0.00      PROA  
ATOM    374   CG ASP P 472      -3.771 -17.360 -24.582  0.00  0.00      PROA  
ATOM    375  OD1 ASP P 472      -3.758 -18.541 -25.037  0.00  0.00      PROA  
ATOM    376  OD2 ASP P 472      -4.445 -16.436 -25.159  0.00  0.00      PROA  
ATOM    377    C ASP P 472      -1.564 -18.174 -21.429  0.00  0.00      PROA  
ATOM    378    O ASP P 472      -0.436 -17.741 -21.689  0.00  0.00      PROA  
ATOM    379    N ALA P 473      -2.011 -18.246 -20.151  0.00  0.00      PROA  
ATOM    380   HN ALA P 473      -2.996 -18.347 -20.037  0.00  0.00      PROA  
ATOM    381   CA ALA P 473      -1.258 -18.291 -18.918  0.00  0.00      PROA  
ATOM    382   HA ALA P 473      -0.828 -17.317 -18.739  0.00  0.00      PROA  
ATOM    383   CB ALA P 473      -2.143 -18.835 -17.790  0.00  0.00      PROA  
ATOM    384  HB1 ALA P 473      -1.629 -18.894 -16.807  0.00  0.00      PROA  
ATOM    385  HB2 ALA P 473      -2.524 -19.850 -18.032  0.00  0.00      PROA  
ATOM    386  HB3 ALA P 473      -2.999 -18.137 -17.674  0.00  0.00      PROA  
ATOM    387    C ALA P 473       0.037 -19.165 -18.947  0.00  0.00      PROA  
ATOM    388    O ALA P 473       0.055 -20.177 -19.673  0.00  0.00      PROA  
ATOM    389    N LEU P 474       1.083 -18.721 -18.280  0.00  0.00      PROA  
ATOM    390   HN LEU P 474       1.031 -17.930 -17.675  0.00  0.00      PROA  
ATOM    391   CA LEU P 474       2.337 -19.393 -18.227  0.00  0.00      PROA  
ATOM    392   HA LEU P 474       2.309 -20.277 -18.847  0.00  0.00      PROA  
ATOM    393   CB LEU P 474       3.507 -18.513 -18.557  0.00  0.00      PROA  
ATOM    394  HB1 LEU P 474       4.481 -18.823 -18.119  0.00  0.00      PROA  
ATOM    395  HB2 LEU P 474       3.367 -17.542 -18.035  0.00  0.00      PROA  
ATOM    396   CG LEU P 474       3.598 -18.262 -20.046  0.00  0.00      PROA  
ATOM    397   HG LEU P 474       2.599 -18.001 -20.455  0.00  0.00      PROA  
ATOM    398  CD1 LEU P 474       4.570 -17.043 -20.275  0.00  0.00      PROA  
ATOM    399 HD11 LEU P 474       4.092 -16.215 -19.709  0.00  0.00      PROA  
ATOM    400 HD12 LEU P 474       4.709 -16.763 -21.341  0.00  0.00      PROA  
ATOM    401 HD13 LEU P 474       5.532 -17.173 -19.735  0.00  0.00      PROA  
ATOM    402  CD2 LEU P 474       4.106 -19.480 -20.752  0.00  0.00      PROA  
ATOM    403 HD21 LEU P 474       3.496 -20.395 -20.596  0.00  0.00      PROA  
ATOM    404 HD22 LEU P 474       5.161 -19.659 -20.453  0.00  0.00      PROA  
ATOM    405 HD23 LEU P 474       4.100 -19.200 -21.827  0.00  0.00      PROA  
ATOM    406    C LEU P 474       2.465 -19.875 -16.811  0.00  0.00      PROA  
ATOM    407    O LEU P 474       2.255 -19.116 -15.876  0.00  0.00      PROA  
ATOM    408    N SER P 475       2.769 -21.178 -16.608  0.00  0.00      PROA  
ATOM    409   HN SER P 475       3.079 -21.709 -17.392  0.00  0.00      PROA  
ATOM    410   CA SER P 475       2.836 -21.881 -15.349  0.00  0.00      PROA  
ATOM    411   HA SER P 475       1.879 -21.775 -14.860  0.00  0.00      PROA  
ATOM    412   CB SER P 475       3.251 -23.372 -15.446  0.00  0.00      PROA  
ATOM    413  HB1 SER P 475       2.603 -23.850 -16.212  0.00  0.00      PROA  
ATOM    414  HB2 SER P 475       3.050 -23.927 -14.505  0.00  0.00      PROA  
ATOM    415   OG SER P 475       4.468 -23.700 -15.985  0.00  0.00      PROA  
ATOM    416  HG1 SER P 475       5.138 -23.711 -15.297  0.00  0.00      PROA  
ATOM    417    C SER P 475       3.736 -21.240 -14.237  0.00  0.00      PROA  
ATOM    418    O SER P 475       3.279 -20.843 -13.187  0.00  0.00      PROA  
ATOM    419    N LEU P 476       4.987 -20.979 -14.616  0.00  0.00      PROA  
ATOM    420   HN LEU P 476       5.369 -21.138 -15.523  0.00  0.00      PROA  
ATOM    421   CA LEU P 476       5.930 -20.364 -13.708  0.00  0.00      PROA  
ATOM    422   HA LEU P 476       5.688 -20.733 -12.723  0.00  0.00      PROA  
ATOM    423   CB LEU P 476       7.376 -20.735 -14.058  0.00  0.00      PROA  
ATOM    424  HB1 LEU P 476       7.609 -19.989 -14.847  0.00  0.00      PROA  
ATOM    425  HB2 LEU P 476       7.393 -21.788 -14.415  0.00  0.00      PROA  
ATOM    426   CG LEU P 476       8.378 -20.444 -13.016  0.00  0.00      PROA  
ATOM    427   HG LEU P 476       8.027 -19.540 -12.475  0.00  0.00      PROA  
ATOM    428  CD1 LEU P 476       8.486 -21.540 -12.017  0.00  0.00      PROA  
ATOM    429 HD11 LEU P 476       7.520 -22.018 -11.746  0.00  0.00      PROA  
ATOM    430 HD12 LEU P 476       9.017 -21.248 -11.086  0.00  0.00      PROA  
ATOM    431 HD13 LEU P 476       9.075 -22.379 -12.447  0.00  0.00      PROA  
ATOM    432  CD2 LEU P 476       9.800 -20.096 -13.585  0.00  0.00      PROA  
ATOM    433 HD21 LEU P 476      10.211 -21.029 -14.027  0.00  0.00      PROA  
ATOM    434 HD22 LEU P 476      10.497 -19.727 -12.803  0.00  0.00      PROA  
ATOM    435 HD23 LEU P 476       9.709 -19.303 -14.358  0.00  0.00      PROA  
ATOM    436    C LEU P 476       5.740 -18.811 -13.638  0.00  0.00      PROA  
ATOM    437    O LEU P 476       5.742 -18.209 -12.562  0.00  0.00      PROA  
ATOM    438    N GLN P 477       5.351 -18.125 -14.749  0.00  0.00      PROA  
ATOM    439   HN GLN P 477       5.273 -18.662 -15.586  0.00  0.00      PROA  
ATOM    440   CA GLN P 477       5.086 -16.668 -14.744  0.00  0.00      PROA  
ATOM    441   HA GLN P 477       5.963 -16.144 -14.393  0.00  0.00      PROA  
ATOM    442   CB GLN P 477       4.832 -16.172 -16.153  0.00  0.00      PROA  
ATOM    443  HB1 GLN P 477       3.811 -16.485 -16.460  0.00  0.00      PROA  
ATOM    444  HB2 GLN P 477       5.472 -16.749 -16.854  0.00  0.00      PROA  
ATOM    445   CG GLN P 477       5.219 -14.609 -16.346  0.00  0.00      PROA  
ATOM    446  HG1 GLN P 477       6.313 -14.472 -16.477  0.00  0.00      PROA  
ATOM    447  HG2 GLN P 477       4.808 -14.076 -15.462  0.00  0.00      PROA  
ATOM    448   CD GLN P 477       4.430 -13.963 -17.483  0.00  0.00      PROA  
ATOM    449  OE1 GLN P 477       3.331 -14.395 -17.835  0.00  0.00      PROA  
ATOM    450  NE2 GLN P 477       4.871 -12.736 -17.865  0.00  0.00      PROA  
ATOM    451 HE21 GLN P 477       5.827 -12.476 -17.732  0.00  0.00      PROA  
ATOM    452 HE22 GLN P 477       4.321 -12.119 -18.428  0.00  0.00      PROA  
ATOM    453    C GLN P 477       3.900 -16.390 -13.791  0.00  0.00      PROA  
ATOM    454    O GLN P 477       3.999 -15.427 -13.013  0.00  0.00      PROA  
ATOM    455    N CYS P 478       2.792 -17.194 -13.794  0.00  0.00      PROA  
ATOM    456   HN CYS P 478       2.620 -17.862 -14.515  0.00  0.00      PROA  
ATOM    457   CA CYS P 478       1.655 -17.056 -12.825  0.00  0.00      PROA  
ATOM    458   HA CYS P 478       1.414 -16.012 -12.965  0.00  0.00      PROA  
ATOM    459   CB CYS P 478       0.440 -17.976 -13.089  0.00  0.00      PROA  
ATOM    460  HB1 CYS P 478      -0.341 -17.802 -12.317  0.00  0.00      PROA  
ATOM    461  HB2 CYS P 478       0.825 -19.016 -13.015  0.00  0.00      PROA  
ATOM    462   SG CYS P 478      -0.197 -17.759 -14.739  0.00  0.00      PROA  
ATOM    463  HG1 CYS P 478       0.091 -18.939 -15.268  0.00  0.00      PROA  
ATOM    464    C CYS P 478       2.056 -17.189 -11.363  0.00  0.00      PROA  
ATOM    465    O CYS P 478       1.757 -16.383 -10.537  0.00  0.00      PROA  
ATOM    466    N LEU P 479       2.827 -18.238 -11.036  0.00  0.00      PROA  
ATOM    467   HN LEU P 479       3.054 -18.881 -11.764  0.00  0.00      PROA  
ATOM    468   CA LEU P 479       3.556 -18.527  -9.785  0.00  0.00      PROA  
ATOM    469   HA LEU P 479       2.783 -18.667  -9.045  0.00  0.00      PROA  
ATOM    470   CB LEU P 479       4.373 -19.846  -9.943  0.00  0.00      PROA  
ATOM    471  HB1 LEU P 479       5.236 -19.741 -10.634  0.00  0.00      PROA  
ATOM    472  HB2 LEU P 479       3.707 -20.644 -10.336  0.00  0.00      PROA  
ATOM    473   CG LEU P 479       4.999 -20.386  -8.630  0.00  0.00      PROA  
ATOM    474   HG LEU P 479       5.527 -19.582  -8.074  0.00  0.00      PROA  
ATOM    475  CD1 LEU P 479       3.937 -20.812  -7.572  0.00  0.00      PROA  
ATOM    476 HD11 LEU P 479       3.411 -21.720  -7.934  0.00  0.00      PROA  
ATOM    477 HD12 LEU P 479       3.278 -19.965  -7.283  0.00  0.00      PROA  
ATOM    478 HD13 LEU P 479       4.588 -21.150  -6.737  0.00  0.00      PROA  
ATOM    479  CD2 LEU P 479       6.063 -21.512  -8.857  0.00  0.00      PROA  
ATOM    480 HD21 LEU P 479       5.694 -22.294  -9.555  0.00  0.00      PROA  
ATOM    481 HD22 LEU P 479       6.379 -21.911  -7.870  0.00  0.00      PROA  
ATOM    482 HD23 LEU P 479       7.061 -21.205  -9.237  0.00  0.00      PROA  
ATOM    483    C LEU P 479       4.486 -17.373  -9.282  0.00  0.00      PROA  
ATOM    484    O LEU P 479       4.425 -16.936  -8.135  0.00  0.00      PROA  
ATOM    485    N ALA P 480       5.361 -16.796 -10.136  0.00  0.00      PROA  
ATOM    486   HN ALA P 480       5.501 -17.122 -11.068  0.00  0.00      PROA  
ATOM    487   CA ALA P 480       6.169 -15.632  -9.820  0.00  0.00      PROA  
ATOM    488   HA ALA P 480       6.857 -16.018  -9.083  0.00  0.00      PROA  
ATOM    489   CB ALA P 480       7.060 -15.102 -11.036  0.00  0.00      PROA  
ATOM    490  HB1 ALA P 480       7.968 -15.692 -11.283  0.00  0.00      PROA  
ATOM    491  HB2 ALA P 480       7.253 -14.008 -11.022  0.00  0.00      PROA  
ATOM    492  HB3 ALA P 480       6.431 -15.184 -11.948  0.00  0.00      PROA  
ATOM    493    C ALA P 480       5.254 -14.458  -9.315  0.00  0.00      PROA  
ATOM    494    O ALA P 480       5.657 -13.643  -8.452  0.00  0.00      PROA  
ATOM    495    N SER P 481       4.158 -14.288 -10.076  0.00  0.00      PROA  
ATOM    496   HN SER P 481       4.110 -14.904 -10.858  0.00  0.00      PROA  
ATOM    497   CA SER P 481       3.243 -13.154  -9.993  0.00  0.00      PROA  
ATOM    498   HA SER P 481       3.770 -12.214  -9.928  0.00  0.00      PROA  
ATOM    499   CB SER P 481       2.379 -13.052 -11.297  0.00  0.00      PROA  
ATOM    500  HB1 SER P 481       1.608 -12.268 -11.139  0.00  0.00      PROA  
ATOM    501  HB2 SER P 481       1.915 -14.020 -11.586  0.00  0.00      PROA  
ATOM    502   OG SER P 481       3.228 -12.602 -12.305  0.00  0.00      PROA  
ATOM    503  HG1 SER P 481       3.798 -13.336 -12.546  0.00  0.00      PROA  
ATOM    504    C SER P 481       2.328 -13.271  -8.815  0.00  0.00      PROA  
ATOM    505    O SER P 481       2.318 -12.425  -7.966  0.00  0.00      PROA  
ATOM    506    N PHE P 482       1.482 -14.326  -8.768  0.00  0.00      PROA  
ATOM    507   HN PHE P 482       1.450 -15.028  -9.475  0.00  0.00      PROA  
ATOM    508   CA PHE P 482       0.598 -14.491  -7.634  0.00  0.00      PROA  
ATOM    509   HA PHE P 482       0.092 -13.538  -7.677  0.00  0.00      PROA  
ATOM    510   CB PHE P 482      -0.592 -15.444  -7.722  0.00  0.00      PROA  
ATOM    511  HB1 PHE P 482      -1.229 -15.074  -8.555  0.00  0.00      PROA  
ATOM    512  HB2 PHE P 482      -1.247 -15.481  -6.825  0.00  0.00      PROA  
ATOM    513   CG PHE P 482      -0.305 -16.976  -7.911  0.00  0.00      PROA  
ATOM    514  CD1 PHE P 482       0.037 -17.829  -6.857  0.00  0.00      PROA  
ATOM    515  HD1 PHE P 482       0.278 -17.431  -5.883  0.00  0.00      PROA  
ATOM    516  CE1 PHE P 482       0.353 -19.174  -6.966  0.00  0.00      PROA  
ATOM    517  HE1 PHE P 482       0.701 -19.809  -6.165  0.00  0.00      PROA  
ATOM    518   CZ PHE P 482      -0.061 -19.815  -8.152  0.00  0.00      PROA  
ATOM    519   HZ PHE P 482      -0.018 -20.894  -8.126  0.00  0.00      PROA  
ATOM    520  CD2 PHE P 482      -0.647 -17.727  -9.109  0.00  0.00      PROA  
ATOM    521  HD2 PHE P 482      -1.168 -17.158  -9.865  0.00  0.00      PROA  
ATOM    522  CE2 PHE P 482      -0.486 -19.090  -9.225  0.00  0.00      PROA  
ATOM    523  HE2 PHE P 482      -0.553 -19.536 -10.207  0.00  0.00      PROA  
ATOM    524    C PHE P 482       1.252 -14.565  -6.251  0.00  0.00      PROA  
ATOM    525    O PHE P 482       0.825 -13.872  -5.322  0.00  0.00      PROA  
ATOM    526    N LEU P 483       2.352 -15.347  -6.072  0.00  0.00      PROA  
ATOM    527   HN LEU P 483       2.624 -15.893  -6.860  0.00  0.00      PROA  
ATOM    528   CA LEU P 483       3.088 -15.433  -4.813  0.00  0.00      PROA  
ATOM    529   HA LEU P 483       2.433 -15.681  -3.991  0.00  0.00      PROA  
ATOM    530   CB LEU P 483       4.238 -16.470  -4.819  0.00  0.00      PROA  
ATOM    531  HB1 LEU P 483       4.755 -16.354  -3.842  0.00  0.00      PROA  
ATOM    532  HB2 LEU P 483       4.970 -16.059  -5.547  0.00  0.00      PROA  
ATOM    533   CG LEU P 483       3.824 -17.949  -4.912  0.00  0.00      PROA  
ATOM    534   HG LEU P 483       3.446 -18.204  -5.925  0.00  0.00      PROA  
ATOM    535  CD1 LEU P 483       5.052 -18.834  -4.709  0.00  0.00      PROA  
ATOM    536 HD11 LEU P 483       4.886 -19.932  -4.704  0.00  0.00      PROA  
ATOM    537 HD12 LEU P 483       5.436 -18.576  -3.699  0.00  0.00      PROA  
ATOM    538 HD13 LEU P 483       5.842 -18.541  -5.434  0.00  0.00      PROA  
ATOM    539  CD2 LEU P 483       2.651 -18.291  -4.024  0.00  0.00      PROA  
ATOM    540 HD21 LEU P 483       2.378 -19.368  -4.057  0.00  0.00      PROA  
ATOM    541 HD22 LEU P 483       1.737 -17.729  -4.314  0.00  0.00      PROA  
ATOM    542 HD23 LEU P 483       2.909 -17.972  -2.992  0.00  0.00      PROA  
ATOM    543    C LEU P 483       3.658 -14.124  -4.294  0.00  0.00      PROA  
ATOM    544    O LEU P 483       3.382 -13.747  -3.106  0.00  0.00      PROA  
ATOM    545    N PHE P 484       4.393 -13.379  -5.148  0.00  0.00      PROA  
ATOM    546   HN PHE P 484       4.755 -13.836  -5.956  0.00  0.00      PROA  
ATOM    547   CA PHE P 484       4.811 -11.991  -4.899  0.00  0.00      PROA  
ATOM    548   HA PHE P 484       5.548 -12.025  -4.110  0.00  0.00      PROA  
ATOM    549   CB PHE P 484       5.444 -11.428  -6.247  0.00  0.00      PROA  
ATOM    550  HB1 PHE P 484       4.842 -11.707  -7.138  0.00  0.00      PROA  
ATOM    551  HB2 PHE P 484       6.458 -11.838  -6.442  0.00  0.00      PROA  
ATOM    552   CG PHE P 484       5.520  -9.875  -6.406  0.00  0.00      PROA  
ATOM    553  CD1 PHE P 484       6.227  -9.136  -5.442  0.00  0.00      PROA  
ATOM    554  HD1 PHE P 484       6.657  -9.600  -4.567  0.00  0.00      PROA  
ATOM    555  CE1 PHE P 484       6.268  -7.685  -5.524  0.00  0.00      PROA  
ATOM    556  HE1 PHE P 484       6.586  -7.100  -4.673  0.00  0.00      PROA  
ATOM    557   CZ PHE P 484       5.803  -7.019  -6.607  0.00  0.00      PROA  
ATOM    558   HZ PHE P 484       5.804  -5.939  -6.581  0.00  0.00      PROA  
ATOM    559  CD2 PHE P 484       5.082  -9.148  -7.519  0.00  0.00      PROA  
ATOM    560  HD2 PHE P 484       4.562  -9.744  -8.255  0.00  0.00      PROA  
ATOM    561  CE2 PHE P 484       5.207  -7.774  -7.638  0.00  0.00      PROA  
ATOM    562  HE2 PHE P 484       4.902  -7.283  -8.550  0.00  0.00      PROA  
ATOM    563    C PHE P 484       3.710 -11.116  -4.409  0.00  0.00      PROA  
ATOM    564    O PHE P 484       3.733 -10.441  -3.388  0.00  0.00      PROA  
ATOM    565    N LEU P 485       2.681 -11.044  -5.294  0.00  0.00      PROA  
ATOM    566   HN LEU P 485       2.679 -11.544  -6.157  0.00  0.00      PROA  
ATOM    567   CA LEU P 485       1.548 -10.213  -5.119  0.00  0.00      PROA  
ATOM    568   HA LEU P 485       1.825  -9.170  -5.074  0.00  0.00      PROA  
ATOM    569   CB LEU P 485       0.624 -10.274  -6.393  0.00  0.00      PROA  
ATOM    570  HB1 LEU P 485      -0.207  -9.549  -6.258  0.00  0.00      PROA  
ATOM    571  HB2 LEU P 485       0.258 -11.294  -6.638  0.00  0.00      PROA  
ATOM    572   CG LEU P 485       1.284  -9.556  -7.647  0.00  0.00      PROA  
ATOM    573   HG LEU P 485       2.366  -9.809  -7.663  0.00  0.00      PROA  
ATOM    574  CD1 LEU P 485       0.731 -10.038  -8.928  0.00  0.00      PROA  
ATOM    575 HD11 LEU P 485       0.822 -11.118  -9.173  0.00  0.00      PROA  
ATOM    576 HD12 LEU P 485       1.274  -9.532  -9.755  0.00  0.00      PROA  
ATOM    577 HD13 LEU P 485      -0.340  -9.760  -9.023  0.00  0.00      PROA  
ATOM    578  CD2 LEU P 485       1.217  -8.007  -7.510  0.00  0.00      PROA  
ATOM    579 HD21 LEU P 485       0.157  -7.675  -7.529  0.00  0.00      PROA  
ATOM    580 HD22 LEU P 485       1.688  -7.618  -8.437  0.00  0.00      PROA  
ATOM    581 HD23 LEU P 485       1.648  -7.549  -6.594  0.00  0.00      PROA  
ATOM    582    C LEU P 485       0.653 -10.454  -3.961  0.00  0.00      PROA  
ATOM    583    O LEU P 485       0.210  -9.510  -3.308  0.00  0.00      PROA  
ATOM    584    N TYR P 486       0.288 -11.728  -3.573  0.00  0.00      PROA  
ATOM    585   HN TYR P 486       0.429 -12.506  -4.180  0.00  0.00      PROA  
ATOM    586   CA TYR P 486      -0.618 -12.062  -2.503  0.00  0.00      PROA  
ATOM    587   HA TYR P 486      -1.606 -11.725  -2.781  0.00  0.00      PROA  
ATOM    588   CB TYR P 486      -0.513 -13.631  -2.391  0.00  0.00      PROA  
ATOM    589  HB1 TYR P 486       0.451 -13.981  -2.818  0.00  0.00      PROA  
ATOM    590  HB2 TYR P 486      -1.286 -14.113  -3.027  0.00  0.00      PROA  
ATOM    591   CG TYR P 486      -0.711 -14.255  -1.009  0.00  0.00      PROA  
ATOM    592  CD1 TYR P 486      -1.662 -13.801  -0.041  0.00  0.00      PROA  
ATOM    593  HD1 TYR P 486      -2.399 -13.096  -0.395  0.00  0.00      PROA  
ATOM    594  CE1 TYR P 486      -1.627 -14.205   1.266  0.00  0.00      PROA  
ATOM    595  HE1 TYR P 486      -2.406 -13.766   1.871  0.00  0.00      PROA  
ATOM    596   CZ TYR P 486      -0.761 -15.205   1.709  0.00  0.00      PROA  
ATOM    597   OH TYR P 486      -0.632 -15.553   3.054  0.00  0.00      PROA  
ATOM    598   HH TYR P 486      -1.459 -15.290   3.463  0.00  0.00      PROA  
ATOM    599  CD2 TYR P 486       0.188 -15.263  -0.522  0.00  0.00      PROA  
ATOM    600  HD2 TYR P 486       0.996 -15.564  -1.172  0.00  0.00      PROA  
ATOM    601  CE2 TYR P 486       0.223 -15.680   0.841  0.00  0.00      PROA  
ATOM    602  HE2 TYR P 486       0.809 -16.524   1.173  0.00  0.00      PROA  
ATOM    603    C TYR P 486      -0.279 -11.425  -1.110  0.00  0.00      PROA  
ATOM    604    O TYR P 486      -1.119 -10.640  -0.615  0.00  0.00      PROA  
ATOM    605    N CYS P 487       0.873 -11.667  -0.503  0.00  0.00      PROA  
ATOM    606   HN CYS P 487       1.469 -12.276  -1.019  0.00  0.00      PROA  
ATOM    607   CA CYS P 487       1.344 -11.166   0.769  0.00  0.00      PROA  
ATOM    608   HA CYS P 487       0.619 -11.500   1.495  0.00  0.00      PROA  
ATOM    609   CB CYS P 487       2.710 -11.830   1.167  0.00  0.00      PROA  
ATOM    610  HB1 CYS P 487       2.501 -12.770   1.720  0.00  0.00      PROA  
ATOM    611  HB2 CYS P 487       3.118 -11.100   1.899  0.00  0.00      PROA  
ATOM    612   SG CYS P 487       4.011 -11.992  -0.091  0.00  0.00      PROA  
ATOM    613  HG1 CYS P 487       3.251 -12.839  -0.771  0.00  0.00      PROA  
ATOM    614    C CYS P 487       1.431  -9.650   0.880  0.00  0.00      PROA  
ATOM    615    O CYS P 487       1.178  -9.080   1.972  0.00  0.00      PROA  
ATOM    616    N ALA P 488       1.800  -8.990  -0.205  0.00  0.00      PROA  
ATOM    617   HN ALA P 488       2.220  -9.508  -0.947  0.00  0.00      PROA  
ATOM    618   CA ALA P 488       1.698  -7.590  -0.481  0.00  0.00      PROA  
ATOM    619   HA ALA P 488       2.229  -7.091   0.317  0.00  0.00      PROA  
ATOM    620   CB ALA P 488       2.440  -7.304  -1.789  0.00  0.00      PROA  
ATOM    621  HB1 ALA P 488       2.342  -6.271  -2.187  0.00  0.00      PROA  
ATOM    622  HB2 ALA P 488       2.036  -7.981  -2.572  0.00  0.00      PROA  
ATOM    623  HB3 ALA P 488       3.511  -7.494  -1.562  0.00  0.00      PROA  
ATOM    624    C ALA P 488       0.323  -6.990  -0.616  0.00  0.00      PROA  
ATOM    625    O ALA P 488       0.168  -5.934  -0.024  0.00  0.00      PROA  
ATOM    626    N CYS P 489      -0.638  -7.580  -1.302  0.00  0.00      PROA  
ATOM    627   HN CYS P 489      -0.360  -8.393  -1.808  0.00  0.00      PROA  
ATOM    628   CA CYS P 489      -1.980  -7.073  -1.580  0.00  0.00      PROA  
ATOM    629   HA CYS P 489      -1.920  -6.000  -1.687  0.00  0.00      PROA  
ATOM    630   CB CYS P 489      -2.591  -7.730  -2.899  0.00  0.00      PROA  
ATOM    631  HB1 CYS P 489      -3.660  -7.450  -3.017  0.00  0.00      PROA  
ATOM    632  HB2 CYS P 489      -2.622  -8.840  -2.871  0.00  0.00      PROA  
ATOM    633   SG CYS P 489      -1.509  -7.135  -4.317  0.00  0.00      PROA  
ATOM    634  HG1 CYS P 489      -0.595  -7.998  -3.898  0.00  0.00      PROA  
ATOM    635    C CYS P 489      -2.865  -7.342  -0.402  0.00  0.00      PROA  
ATOM    636    O CYS P 489      -3.881  -6.695  -0.123  0.00  0.00      PROA  
ATOM    637    N MET P 490      -2.474  -8.412   0.413  0.00  0.00      PROA  
ATOM    638   HN MET P 490      -1.805  -9.066   0.068  0.00  0.00      PROA  
ATOM    639   CA MET P 490      -3.027  -8.602   1.741  0.00  0.00      PROA  
ATOM    640   HA MET P 490      -4.085  -8.818   1.715  0.00  0.00      PROA  
ATOM    641   CB MET P 490      -2.327  -9.911   2.167  0.00  0.00      PROA  
ATOM    642  HB1 MET P 490      -1.219  -9.876   2.238  0.00  0.00      PROA  
ATOM    643  HB2 MET P 490      -2.742 -10.658   1.457  0.00  0.00      PROA  
ATOM    644   CG MET P 490      -2.721 -10.395   3.619  0.00  0.00      PROA  
ATOM    645  HG1 MET P 490      -3.815 -10.580   3.678  0.00  0.00      PROA  
ATOM    646  HG2 MET P 490      -2.560  -9.660   4.436  0.00  0.00      PROA  
ATOM    647   SD MET P 490      -1.757 -11.829   4.011  0.00  0.00      PROA  
ATOM    648   CE MET P 490      -0.515 -10.886   4.901  0.00  0.00      PROA  
ATOM    649  HE1 MET P 490       0.373 -11.526   5.089  0.00  0.00      PROA  
ATOM    650  HE2 MET P 490      -0.903 -10.521   5.876  0.00  0.00      PROA  
ATOM    651  HE3 MET P 490      -0.123 -10.041   4.295  0.00  0.00      PROA  
ATOM    652    C MET P 490      -2.707  -7.531   2.705  0.00  0.00      PROA  
ATOM    653    O MET P 490      -3.558  -7.158   3.528  0.00  0.00      PROA  
ATOM    654    N SER P 491      -1.431  -7.078   2.708  0.00  0.00      PROA  
ATOM    655   HN SER P 491      -0.769  -7.492   2.087  0.00  0.00      PROA  
ATOM    656   CA SER P 491      -0.880  -6.208   3.743  0.00  0.00      PROA  
ATOM    657   HA SER P 491      -0.965  -6.788   4.650  0.00  0.00      PROA  
ATOM    658   CB SER P 491       0.681  -6.210   3.574  0.00  0.00      PROA  
ATOM    659  HB1 SER P 491       0.973  -5.596   2.695  0.00  0.00      PROA  
ATOM    660  HB2 SER P 491       1.137  -7.223   3.550  0.00  0.00      PROA  
ATOM    661   OG SER P 491       1.304  -5.509   4.722  0.00  0.00      PROA  
ATOM    662  HG1 SER P 491       1.234  -6.143   5.439  0.00  0.00      PROA  
ATOM    663    C SER P 491      -1.613  -4.855   3.908  0.00  0.00      PROA  
ATOM    664    O SER P 491      -1.931  -4.499   4.997  0.00  0.00      PROA  
ATOM    665    N PRO P 492      -1.970  -4.011   2.964  0.00  0.00      PROA  
ATOM    666   CD PRO P 492      -1.261  -3.968   1.683  0.00  0.00      PROA  
ATOM    667  HD1 PRO P 492      -1.548  -4.762   0.961  0.00  0.00      PROA  
ATOM    668  HD2 PRO P 492      -0.166  -4.047   1.858  0.00  0.00      PROA  
ATOM    669   CA PRO P 492      -2.924  -2.966   3.148  0.00  0.00      PROA  
ATOM    670   HA PRO P 492      -2.560  -2.329   3.941  0.00  0.00      PROA  
ATOM    671   CB PRO P 492      -2.932  -2.193   1.779  0.00  0.00      PROA  
ATOM    672  HB1 PRO P 492      -2.947  -1.123   2.077  0.00  0.00      PROA  
ATOM    673  HB2 PRO P 492      -3.768  -2.461   1.098  0.00  0.00      PROA  
ATOM    674   CG PRO P 492      -1.572  -2.515   1.155  0.00  0.00      PROA  
ATOM    675  HG1 PRO P 492      -1.648  -2.473   0.048  0.00  0.00      PROA  
ATOM    676  HG2 PRO P 492      -0.765  -1.875   1.571  0.00  0.00      PROA  
ATOM    677    C PRO P 492      -4.363  -3.331   3.560  0.00  0.00      PROA  
ATOM    678    O PRO P 492      -4.891  -2.587   4.394  0.00  0.00      PROA  
ATOM    679    N VAL P 493      -4.878  -4.491   3.135  0.00  0.00      PROA  
ATOM    680   HN VAL P 493      -4.306  -5.095   2.585  0.00  0.00      PROA  
ATOM    681   CA VAL P 493      -6.175  -4.997   3.720  0.00  0.00      PROA  
ATOM    682   HA VAL P 493      -6.857  -4.184   3.519  0.00  0.00      PROA  
ATOM    683   CB VAL P 493      -6.711  -6.166   3.027  0.00  0.00      PROA  
ATOM    684   HB VAL P 493      -5.981  -6.910   2.642  0.00  0.00      PROA  
ATOM    685  CG1 VAL P 493      -7.729  -7.000   3.841  0.00  0.00      PROA  
ATOM    686 HG11 VAL P 493      -8.470  -6.248   4.187  0.00  0.00      PROA  
ATOM    687 HG12 VAL P 493      -7.328  -7.429   4.784  0.00  0.00      PROA  
ATOM    688 HG13 VAL P 493      -8.146  -7.813   3.209  0.00  0.00      PROA  
ATOM    689  CG2 VAL P 493      -7.253  -5.665   1.678  0.00  0.00      PROA  
ATOM    690 HG21 VAL P 493      -8.056  -4.925   1.882  0.00  0.00      PROA  
ATOM    691 HG22 VAL P 493      -7.706  -6.451   1.037  0.00  0.00      PROA  
ATOM    692 HG23 VAL P 493      -6.455  -5.206   1.056  0.00  0.00      PROA  
ATOM    693    C VAL P 493      -6.149  -5.204   5.211  0.00  0.00      PROA  
ATOM    694    O VAL P 493      -7.020  -4.847   6.000  0.00  0.00      PROA  
ATOM    695    N ILE P 494      -5.071  -5.829   5.686  0.00  0.00      PROA  
ATOM    696   HN ILE P 494      -4.328  -6.079   5.071  0.00  0.00      PROA  
ATOM    697   CA ILE P 494      -4.877  -6.206   7.036  0.00  0.00      PROA  
ATOM    698   HA ILE P 494      -5.781  -6.621   7.457  0.00  0.00      PROA  
ATOM    699   CB ILE P 494      -3.667  -7.236   7.234  0.00  0.00      PROA  
ATOM    700   HB ILE P 494      -3.062  -6.902   6.364  0.00  0.00      PROA  
ATOM    701  CG2 ILE P 494      -2.954  -7.200   8.664  0.00  0.00      PROA  
ATOM    702 HG21 ILE P 494      -3.754  -7.291   9.429  0.00  0.00      PROA  
ATOM    703 HG22 ILE P 494      -2.431  -6.229   8.799  0.00  0.00      PROA  
ATOM    704 HG23 ILE P 494      -2.291  -8.075   8.835  0.00  0.00      PROA  
ATOM    705  CG1 ILE P 494      -4.087  -8.724   6.852  0.00  0.00      PROA  
ATOM    706 HG11 ILE P 494      -3.157  -9.330   6.893  0.00  0.00      PROA  
ATOM    707 HG12 ILE P 494      -4.519  -8.740   5.828  0.00  0.00      PROA  
ATOM    708   CD ILE P 494      -5.224  -9.197   7.739  0.00  0.00      PROA  
ATOM    709  HD1 ILE P 494      -5.511 -10.269   7.685  0.00  0.00      PROA  
ATOM    710  HD2 ILE P 494      -6.134  -8.579   7.583  0.00  0.00      PROA  
ATOM    711  HD3 ILE P 494      -4.999  -8.997   8.808  0.00  0.00      PROA  
ATOM    712    C ILE P 494      -4.676  -4.956   7.943  0.00  0.00      PROA  
ATOM    713    O ILE P 494      -5.139  -4.787   9.048  0.00  0.00      PROA  
ATOM    714    N THR P 495      -3.974  -3.978   7.318  0.00  0.00      PROA  
ATOM    715   HN THR P 495      -3.588  -4.294   6.455  0.00  0.00      PROA  
ATOM    716   CA THR P 495      -3.698  -2.689   7.932  0.00  0.00      PROA  
ATOM    717   HA THR P 495      -3.366  -2.968   8.921  0.00  0.00      PROA  
ATOM    718   CB THR P 495      -2.565  -1.913   7.209  0.00  0.00      PROA  
ATOM    719   HB THR P 495      -2.648  -1.969   6.102  0.00  0.00      PROA  
ATOM    720  OG1 THR P 495      -1.265  -2.586   7.452  0.00  0.00      PROA  
ATOM    721  HG1 THR P 495      -1.212  -3.271   6.781  0.00  0.00      PROA  
ATOM    722  CG2 THR P 495      -2.302  -0.528   7.708  0.00  0.00      PROA  
ATOM    723 HG21 THR P 495      -3.139   0.196   7.607  0.00  0.00      PROA  
ATOM    724 HG22 THR P 495      -1.654   0.057   7.021  0.00  0.00      PROA  
ATOM    725 HG23 THR P 495      -1.997  -0.565   8.776  0.00  0.00      PROA  
ATOM    726    C THR P 495      -4.904  -1.725   8.125  0.00  0.00      PROA  
ATOM    727    O THR P 495      -5.319  -1.207   9.180  0.00  0.00      PROA  
ATOM    728    N PHE P 496      -5.695  -1.663   7.051  0.00  0.00      PROA  
ATOM    729   HN PHE P 496      -5.322  -1.968   6.178  0.00  0.00      PROA  
ATOM    730   CA PHE P 496      -7.050  -1.114   6.914  0.00  0.00      PROA  
ATOM    731   HA PHE P 496      -6.878  -0.129   7.323  0.00  0.00      PROA  
ATOM    732   CB PHE P 496      -7.676  -1.329   5.482  0.00  0.00      PROA  
ATOM    733  HB1 PHE P 496      -7.747  -2.403   5.208  0.00  0.00      PROA  
ATOM    734  HB2 PHE P 496      -6.938  -0.994   4.722  0.00  0.00      PROA  
ATOM    735   CG PHE P 496      -8.939  -0.440   5.236  0.00  0.00      PROA  
ATOM    736  CD1 PHE P 496      -8.668   0.907   5.050  0.00  0.00      PROA  
ATOM    737  HD1 PHE P 496      -7.645   1.241   4.952  0.00  0.00      PROA  
ATOM    738  CE1 PHE P 496      -9.708   1.838   4.760  0.00  0.00      PROA  
ATOM    739  HE1 PHE P 496      -9.448   2.836   4.442  0.00  0.00      PROA  
ATOM    740   CZ PHE P 496     -11.015   1.302   4.617  0.00  0.00      PROA  
ATOM    741   HZ PHE P 496     -11.751   2.031   4.310  0.00  0.00      PROA  
ATOM    742  CD2 PHE P 496     -10.272  -0.931   5.094  0.00  0.00      PROA  
ATOM    743  HD2 PHE P 496     -10.488  -1.950   5.378  0.00  0.00      PROA  
ATOM    744  CE2 PHE P 496     -11.296  -0.029   4.840  0.00  0.00      PROA  
ATOM    745  HE2 PHE P 496     -12.311  -0.395   4.898  0.00  0.00      PROA  
ATOM    746    C PHE P 496      -8.093  -1.693   7.837  0.00  0.00      PROA  
ATOM    747    O PHE P 496      -8.862  -0.945   8.393  0.00  0.00      PROA  
ATOM    748    N GLY P 497      -8.013  -3.055   7.936  0.00  0.00      PROA  
ATOM    749   HN GLY P 497      -7.550  -3.578   7.225  0.00  0.00      PROA  
ATOM    750   CA GLY P 497      -8.649  -3.845   8.970  0.00  0.00      PROA  
ATOM    751  HA1 GLY P 497      -8.183  -4.811   8.842  0.00  0.00      PROA  
ATOM    752  HA2 GLY P 497      -9.718  -3.742   8.852  0.00  0.00      PROA  
ATOM    753    C GLY P 497      -8.320  -3.488  10.363  0.00  0.00      PROA  
ATOM    754    O GLY P 497      -9.146  -3.412  11.247  0.00  0.00      PROA  
ATOM    755    N GLY P 498      -7.047  -3.211  10.692  0.00  0.00      PROA  
ATOM    756   HN GLY P 498      -6.446  -3.246   9.898  0.00  0.00      PROA  
ATOM    757   CA GLY P 498      -6.509  -2.780  11.918  0.00  0.00      PROA  
ATOM    758  HA1 GLY P 498      -5.462  -2.619  11.707  0.00  0.00      PROA  
ATOM    759  HA2 GLY P 498      -6.656  -3.604  12.601  0.00  0.00      PROA  
ATOM    760    C GLY P 498      -7.042  -1.449  12.290  0.00  0.00      PROA  
ATOM    761    O GLY P 498      -7.420  -1.224  13.442  0.00  0.00      PROA  
ATOM    762    N LEU P 499      -7.089  -0.533  11.271  0.00  0.00      PROA  
ATOM    763   HN LEU P 499      -6.652  -0.879  10.444  0.00  0.00      PROA  
ATOM    764   CA LEU P 499      -7.509   0.835  11.425  0.00  0.00      PROA  
ATOM    765   HA LEU P 499      -7.082   1.312  12.294  0.00  0.00      PROA  
ATOM    766   CB LEU P 499      -7.126   1.681  10.187  0.00  0.00      PROA  
ATOM    767  HB1 LEU P 499      -7.731   2.610  10.117  0.00  0.00      PROA  
ATOM    768  HB2 LEU P 499      -7.395   1.056   9.309  0.00  0.00      PROA  
ATOM    769   CG LEU P 499      -5.641   2.093  10.105  0.00  0.00      PROA  
ATOM    770   HG LEU P 499      -5.103   1.135   9.944  0.00  0.00      PROA  
ATOM    771  CD1 LEU P 499      -5.405   2.813   8.773  0.00  0.00      PROA  
ATOM    772 HD11 LEU P 499      -5.976   3.748   8.960  0.00  0.00      PROA  
ATOM    773 HD12 LEU P 499      -5.658   2.149   7.920  0.00  0.00      PROA  
ATOM    774 HD13 LEU P 499      -4.349   3.142   8.671  0.00  0.00      PROA  
ATOM    775  CD2 LEU P 499      -5.096   2.884  11.244  0.00  0.00      PROA  
ATOM    776 HD21 LEU P 499      -4.018   2.676  11.418  0.00  0.00      PROA  
ATOM    777 HD22 LEU P 499      -5.644   2.641  12.179  0.00  0.00      PROA  
ATOM    778 HD23 LEU P 499      -5.368   3.951  11.094  0.00  0.00      PROA  
ATOM    779    C LEU P 499      -9.005   0.949  11.674  0.00  0.00      PROA  
ATOM    780    O LEU P 499      -9.402   1.718  12.570  0.00  0.00      PROA  
ATOM    781    N LEU P 500      -9.853   0.127  11.027  0.00  0.00      PROA  
ATOM    782   HN LEU P 500      -9.497  -0.323  10.212  0.00  0.00      PROA  
ATOM    783   CA LEU P 500     -11.255  -0.136  11.314  0.00  0.00      PROA  
ATOM    784   HA LEU P 500     -11.888   0.735  11.397  0.00  0.00      PROA  
ATOM    785   CB LEU P 500     -11.829  -1.124  10.165  0.00  0.00      PROA  
ATOM    786  HB1 LEU P 500     -12.754  -1.671  10.450  0.00  0.00      PROA  
ATOM    787  HB2 LEU P 500     -10.981  -1.839  10.098  0.00  0.00      PROA  
ATOM    788   CG LEU P 500     -12.082  -0.555   8.730  0.00  0.00      PROA  
ATOM    789   HG LEU P 500     -11.125  -0.127   8.361  0.00  0.00      PROA  
ATOM    790  CD1 LEU P 500     -12.574  -1.739   7.885  0.00  0.00      PROA  
ATOM    791 HD11 LEU P 500     -12.919  -1.467   6.865  0.00  0.00      PROA  
ATOM    792 HD12 LEU P 500     -13.456  -2.247   8.330  0.00  0.00      PROA  
ATOM    793 HD13 LEU P 500     -11.802  -2.467   7.556  0.00  0.00      PROA  
ATOM    794  CD2 LEU P 500     -13.027   0.607   8.707  0.00  0.00      PROA  
ATOM    795 HD21 LEU P 500     -14.099   0.327   8.798  0.00  0.00      PROA  
ATOM    796 HD22 LEU P 500     -12.901   1.158   7.751  0.00  0.00      PROA  
ATOM    797 HD23 LEU P 500     -12.870   1.417   9.451  0.00  0.00      PROA  
ATOM    798    C LEU P 500     -11.526  -0.807  12.639  0.00  0.00      PROA  
ATOM    799    O LEU P 500     -12.448  -0.399  13.333  0.00  0.00      PROA  
ATOM    800    N GLY P 501     -10.714  -1.770  13.054  0.00  0.00      PROA  
ATOM    801   HN GLY P 501     -10.192  -2.337  12.422  0.00  0.00      PROA  
ATOM    802   CA GLY P 501     -10.670  -2.196  14.494  0.00  0.00      PROA  
ATOM    803  HA1 GLY P 501      -9.826  -2.818  14.754  0.00  0.00      PROA  
ATOM    804  HA2 GLY P 501     -11.617  -2.647  14.751  0.00  0.00      PROA  
ATOM    805    C GLY P 501     -10.433  -1.072  15.514  0.00  0.00      PROA  
ATOM    806    O GLY P 501     -11.170  -0.949  16.451  0.00  0.00      PROA  
ATOM    807    N GLU P 502      -9.416  -0.224  15.282  0.00  0.00      PROA  
ATOM    808   HN GLU P 502      -8.799  -0.469  14.538  0.00  0.00      PROA  
ATOM    809   CA GLU P 502      -9.144   0.950  16.086  0.00  0.00      PROA  
ATOM    810   HA GLU P 502      -8.914   0.545  17.060  0.00  0.00      PROA  
ATOM    811   CB GLU P 502      -7.841   1.700  15.633  0.00  0.00      PROA  
ATOM    812  HB1 GLU P 502      -7.863   2.809  15.679  0.00  0.00      PROA  
ATOM    813  HB2 GLU P 502      -7.700   1.433  14.564  0.00  0.00      PROA  
ATOM    814   CG GLU P 502      -6.467   1.180  16.321  0.00  0.00      PROA  
ATOM    815  HG1 GLU P 502      -5.588   1.350  15.663  0.00  0.00      PROA  
ATOM    816  HG2 GLU P 502      -6.482   0.082  16.489  0.00  0.00      PROA  
ATOM    817   CD GLU P 502      -6.383   1.769  17.702  0.00  0.00      PROA  
ATOM    818  OE1 GLU P 502      -5.550   2.686  17.939  0.00  0.00      PROA  
ATOM    819  OE2 GLU P 502      -7.135   1.396  18.618  0.00  0.00      PROA  
ATOM    820    C GLU P 502     -10.312   1.922  16.115  0.00  0.00      PROA  
ATOM    821    O GLU P 502     -10.665   2.476  17.147  0.00  0.00      PROA  
ATOM    822    N ALA P 503     -10.860   2.215  14.910  0.00  0.00      PROA  
ATOM    823   HN ALA P 503     -10.465   1.739  14.129  0.00  0.00      PROA  
ATOM    824   CA ALA P 503     -12.027   3.021  14.695  0.00  0.00      PROA  
ATOM    825   HA ALA P 503     -11.770   3.955  15.173  0.00  0.00      PROA  
ATOM    826   CB ALA P 503     -12.277   3.112  13.162  0.00  0.00      PROA  
ATOM    827  HB1 ALA P 503     -11.396   3.412  12.555  0.00  0.00      PROA  
ATOM    828  HB2 ALA P 503     -13.201   3.677  12.912  0.00  0.00      PROA  
ATOM    829  HB3 ALA P 503     -12.653   2.101  12.896  0.00  0.00      PROA  
ATOM    830    C ALA P 503     -13.219   2.488  15.376  0.00  0.00      PROA  
ATOM    831    O ALA P 503     -13.920   3.197  16.053  0.00  0.00      PROA  
ATOM    832    N THR P 504     -13.421   1.157  15.298  0.00  0.00      PROA  
ATOM    833   HN THR P 504     -12.824   0.499  14.845  0.00  0.00      PROA  
ATOM    834   CA THR P 504     -14.730   0.646  15.799  0.00  0.00      PROA  
ATOM    835   HA THR P 504     -15.525   1.369  15.910  0.00  0.00      PROA  
ATOM    836   CB THR P 504     -15.369  -0.360  14.839  0.00  0.00      PROA  
ATOM    837   HB THR P 504     -16.320  -0.763  15.248  0.00  0.00      PROA  
ATOM    838  OG1 THR P 504     -14.544  -1.429  14.452  0.00  0.00      PROA  
ATOM    839  HG1 THR P 504     -13.838  -1.117  13.881  0.00  0.00      PROA  
ATOM    840  CG2 THR P 504     -15.672   0.404  13.541  0.00  0.00      PROA  
ATOM    841 HG21 THR P 504     -16.335   1.288  13.658  0.00  0.00      PROA  
ATOM    842 HG22 THR P 504     -16.213  -0.247  12.822  0.00  0.00      PROA  
ATOM    843 HG23 THR P 504     -14.738   0.789  13.077  0.00  0.00      PROA  
ATOM    844    C THR P 504     -14.576  -0.047  17.126  0.00  0.00      PROA  
ATOM    845    O THR P 504     -15.371  -0.866  17.602  0.00  0.00      PROA  
ATOM    846    N GLU P 505     -13.442   0.175  17.790  0.00  0.00      PROA  
ATOM    847   HN GLU P 505     -12.667   0.539  17.280  0.00  0.00      PROA  
ATOM    848   CA GLU P 505     -13.250  -0.356  19.130  0.00  0.00      PROA  
ATOM    849   HA GLU P 505     -12.213  -0.117  19.310  0.00  0.00      PROA  
ATOM    850   CB GLU P 505     -14.082   0.467  20.262  0.00  0.00      PROA  
ATOM    851  HB1 GLU P 505     -13.925   0.071  21.289  0.00  0.00      PROA  
ATOM    852  HB2 GLU P 505     -15.155   0.289  20.036  0.00  0.00      PROA  
ATOM    853   CG GLU P 505     -13.920   1.988  20.232  0.00  0.00      PROA  
ATOM    854  HG1 GLU P 505     -14.140   2.359  19.208  0.00  0.00      PROA  
ATOM    855  HG2 GLU P 505     -12.854   2.075  20.534  0.00  0.00      PROA  
ATOM    856   CD GLU P 505     -14.795   2.757  21.193  0.00  0.00      PROA  
ATOM    857  OE1 GLU P 505     -15.446   3.711  20.744  0.00  0.00      PROA  
ATOM    858  OE2 GLU P 505     -15.034   2.318  22.362  0.00  0.00      PROA  
ATOM    859    C GLU P 505     -13.291  -1.808  19.245  0.00  0.00      PROA  
ATOM    860    O GLU P 505     -13.888  -2.408  20.120  0.00  0.00      PROA  
ATOM    861    N GLY P 506     -12.683  -2.499  18.215  0.00  0.00      PROA  
ATOM    862   HN GLY P 506     -12.172  -1.949  17.559  0.00  0.00      PROA  
ATOM    863   CA GLY P 506     -12.642  -4.021  18.143  0.00  0.00      PROA  
ATOM    864  HA1 GLY P 506     -12.496  -4.418  19.136  0.00  0.00      PROA  
ATOM    865  HA2 GLY P 506     -11.838  -4.309  17.482  0.00  0.00      PROA  
ATOM    866    C GLY P 506     -13.845  -4.697  17.578  0.00  0.00      PROA  
ATOM    867    O GLY P 506     -13.877  -5.928  17.482  0.00  0.00      PROA  
ATOM    868    N ARG P 507     -14.963  -3.918  17.237  0.00  0.00      PROA  
ATOM    869   HN ARG P 507     -15.004  -2.938  17.415  0.00  0.00      PROA  
ATOM    870   CA ARG P 507     -16.144  -4.491  16.585  0.00  0.00      PROA  
ATOM    871   HA ARG P 507     -16.490  -5.356  17.131  0.00  0.00      PROA  
ATOM    872   CB ARG P 507     -17.400  -3.547  16.575  0.00  0.00      PROA  
ATOM    873  HB1 ARG P 507     -18.185  -4.189  16.121  0.00  0.00      PROA  
ATOM    874  HB2 ARG P 507     -17.347  -2.639  15.936  0.00  0.00      PROA  
ATOM    875   CG ARG P 507     -17.845  -2.999  17.980  0.00  0.00      PROA  
ATOM    876  HG1 ARG P 507     -18.832  -2.494  17.903  0.00  0.00      PROA  
ATOM    877  HG2 ARG P 507     -17.213  -2.144  18.301  0.00  0.00      PROA  
ATOM    878   CD ARG P 507     -17.901  -4.090  19.072  0.00  0.00      PROA  
ATOM    879  HD1 ARG P 507     -16.847  -4.285  19.361  0.00  0.00      PROA  
ATOM    880  HD2 ARG P 507     -18.451  -4.985  18.709  0.00  0.00      PROA  
ATOM    881   NE ARG P 507     -18.654  -3.350  20.212  0.00  0.00      PROA  
ATOM    882   HE ARG P 507     -18.097  -2.653  20.664  0.00  0.00      PROA  
ATOM    883   CZ ARG P 507     -19.648  -3.811  20.973  0.00  0.00      PROA  
ATOM    884  NH1 ARG P 507     -20.062  -3.275  22.124  0.00  0.00      PROA  
ATOM    885 HH11 ARG P 507     -19.690  -2.432  22.511  0.00  0.00      PROA  
ATOM    886 HH12 ARG P 507     -20.929  -3.605  22.497  0.00  0.00      PROA  
ATOM    887  NH2 ARG P 507     -20.376  -4.816  20.461  0.00  0.00      PROA  
ATOM    888 HH21 ARG P 507     -20.361  -5.026  19.483  0.00  0.00      PROA  
ATOM    889 HH22 ARG P 507     -21.145  -5.208  20.966  0.00  0.00      PROA  
ATOM    890    C ARG P 507     -15.798  -5.058  15.260  0.00  0.00      PROA  
ATOM    891    O ARG P 507     -16.218  -6.123  14.880  0.00  0.00      PROA  
ATOM    892    N ILE P 508     -14.947  -4.457  14.413  0.00  0.00      PROA  
ATOM    893   HN ILE P 508     -14.604  -3.524  14.481  0.00  0.00      PROA  
ATOM    894   CA ILE P 508     -14.633  -4.992  13.071  0.00  0.00      PROA  
ATOM    895   HA ILE P 508     -15.310  -5.799  12.838  0.00  0.00      PROA  
ATOM    896   CB ILE P 508     -14.685  -3.963  11.996  0.00  0.00      PROA  
ATOM    897   HB ILE P 508     -14.081  -3.110  12.373  0.00  0.00      PROA  
ATOM    898  CG2 ILE P 508     -14.256  -4.640  10.702  0.00  0.00      PROA  
ATOM    899 HG21 ILE P 508     -14.644  -5.667  10.532  0.00  0.00      PROA  
ATOM    900 HG22 ILE P 508     -13.150  -4.693  10.609  0.00  0.00      PROA  
ATOM    901 HG23 ILE P 508     -14.566  -4.065   9.804  0.00  0.00      PROA  
ATOM    902  CG1 ILE P 508     -16.109  -3.381  11.919  0.00  0.00      PROA  
ATOM    903 HG11 ILE P 508     -16.129  -2.427  11.350  0.00  0.00      PROA  
ATOM    904 HG12 ILE P 508     -16.428  -2.966  12.899  0.00  0.00      PROA  
ATOM    905   CD ILE P 508     -17.090  -4.322  11.296  0.00  0.00      PROA  
ATOM    906  HD1 ILE P 508     -16.793  -4.579  10.257  0.00  0.00      PROA  
ATOM    907  HD2 ILE P 508     -18.097  -3.853  11.306  0.00  0.00      PROA  
ATOM    908  HD3 ILE P 508     -17.133  -5.231  11.934  0.00  0.00      PROA  
ATOM    909    C ILE P 508     -13.272  -5.710  13.156  0.00  0.00      PROA  
ATOM    910    O ILE P 508     -12.201  -5.229  13.601  0.00  0.00      PROA  
ATOM    911    N SER P 509     -13.303  -6.990  12.732  0.00  0.00      PROA  
ATOM    912   HN SER P 509     -14.168  -7.472  12.625  0.00  0.00      PROA  
ATOM    913   CA SER P 509     -12.098  -7.782  12.788  0.00  0.00      PROA  
ATOM    914   HA SER P 509     -11.436  -7.438  13.570  0.00  0.00      PROA  
ATOM    915   CB SER P 509     -12.423  -9.340  12.998  0.00  0.00      PROA  
ATOM    916  HB1 SER P 509     -13.410  -9.513  12.518  0.00  0.00      PROA  
ATOM    917  HB2 SER P 509     -12.531  -9.569  14.080  0.00  0.00      PROA  
ATOM    918   OG SER P 509     -11.536 -10.307  12.500  0.00  0.00      PROA  
ATOM    919  HG1 SER P 509     -11.847 -11.122  12.900  0.00  0.00      PROA  
ATOM    920    C SER P 509     -11.233  -7.729  11.520  0.00  0.00      PROA  
ATOM    921    O SER P 509     -11.648  -7.619  10.371  0.00  0.00      PROA  
ATOM    922    N ALA P 510      -9.845  -7.724  11.747  0.00  0.00      PROA  
ATOM    923   HN ALA P 510      -9.565  -7.842  12.696  0.00  0.00      PROA  
ATOM    924   CA ALA P 510      -8.833  -7.701  10.682  0.00  0.00      PROA  
ATOM    925   HA ALA P 510      -9.103  -6.770  10.206  0.00  0.00      PROA  
ATOM    926   CB ALA P 510      -7.375  -7.596  11.230  0.00  0.00      PROA  
ATOM    927  HB1 ALA P 510      -6.874  -7.023  10.420  0.00  0.00      PROA  
ATOM    928  HB2 ALA P 510      -6.819  -8.552  11.334  0.00  0.00      PROA  
ATOM    929  HB3 ALA P 510      -7.372  -6.997  12.166  0.00  0.00      PROA  
ATOM    930    C ALA P 510      -8.937  -8.833   9.657  0.00  0.00      PROA  
ATOM    931    O ALA P 510      -8.971  -8.516   8.435  0.00  0.00      PROA  
ATOM    932    N ILE P 511      -8.903 -10.155  10.119  0.00  0.00      PROA  
ATOM    933   HN ILE P 511      -8.951 -10.236  11.111  0.00  0.00      PROA  
ATOM    934   CA ILE P 511      -8.998 -11.338   9.215  0.00  0.00      PROA  
ATOM    935   HA ILE P 511      -8.249 -11.157   8.459  0.00  0.00      PROA  
ATOM    936   CB ILE P 511      -8.760 -12.567  10.062  0.00  0.00      PROA  
ATOM    937   HB ILE P 511      -7.921 -12.330  10.750  0.00  0.00      PROA  
ATOM    938  CG2 ILE P 511      -9.883 -12.940  11.162  0.00  0.00      PROA  
ATOM    939 HG21 ILE P 511      -9.801 -14.008  11.457  0.00  0.00      PROA  
ATOM    940 HG22 ILE P 511     -10.850 -12.683  10.679  0.00  0.00      PROA  
ATOM    941 HG23 ILE P 511      -9.734 -12.272  12.037  0.00  0.00      PROA  
ATOM    942  CG1 ILE P 511      -8.351 -13.857   9.260  0.00  0.00      PROA  
ATOM    943 HG11 ILE P 511      -9.168 -14.234   8.609  0.00  0.00      PROA  
ATOM    944 HG12 ILE P 511      -8.028 -14.636   9.984  0.00  0.00      PROA  
ATOM    945   CD ILE P 511      -7.167 -13.802   8.282  0.00  0.00      PROA  
ATOM    946  HD1 ILE P 511      -6.276 -13.504   8.874  0.00  0.00      PROA  
ATOM    947  HD2 ILE P 511      -7.351 -13.071   7.465  0.00  0.00      PROA  
ATOM    948  HD3 ILE P 511      -7.011 -14.797   7.814  0.00  0.00      PROA  
ATOM    949    C ILE P 511     -10.305 -11.249   8.485  0.00  0.00      PROA  
ATOM    950    O ILE P 511     -10.424 -11.580   7.344  0.00  0.00      PROA  
ATOM    951    N GLU P 512     -11.379 -10.753   9.062  0.00  0.00      PROA  
ATOM    952   HN GLU P 512     -11.269 -10.470  10.012  0.00  0.00      PROA  
ATOM    953   CA GLU P 512     -12.686 -10.515   8.452  0.00  0.00      PROA  
ATOM    954   HA GLU P 512     -12.962 -11.478   8.050  0.00  0.00      PROA  
ATOM    955   CB GLU P 512     -13.735 -10.162   9.533  0.00  0.00      PROA  
ATOM    956  HB1 GLU P 512     -14.543  -9.665   8.956  0.00  0.00      PROA  
ATOM    957  HB2 GLU P 512     -13.379  -9.364  10.219  0.00  0.00      PROA  
ATOM    958   CG GLU P 512     -14.299 -11.437  10.188  0.00  0.00      PROA  
ATOM    959  HG1 GLU P 512     -13.547 -11.957  10.819  0.00  0.00      PROA  
ATOM    960  HG2 GLU P 512     -14.611 -12.211   9.455  0.00  0.00      PROA  
ATOM    961   CD GLU P 512     -15.568 -11.111  10.965  0.00  0.00      PROA  
ATOM    962  OE1 GLU P 512     -16.665 -11.269  10.377  0.00  0.00      PROA  
ATOM    963  OE2 GLU P 512     -15.569 -10.706  12.169  0.00  0.00      PROA  
ATOM    964    C GLU P 512     -12.640  -9.463   7.312  0.00  0.00      PROA  
ATOM    965    O GLU P 512     -13.261  -9.611   6.231  0.00  0.00      PROA  
ATOM    966    N SER P 513     -11.875  -8.313   7.459  0.00  0.00      PROA  
ATOM    967   HN SER P 513     -11.344  -8.194   8.295  0.00  0.00      PROA  
ATOM    968   CA SER P 513     -11.519  -7.460   6.314  0.00  0.00      PROA  
ATOM    969   HA SER P 513     -12.454  -7.017   6.003  0.00  0.00      PROA  
ATOM    970   CB SER P 513     -10.490  -6.379   6.703  0.00  0.00      PROA  
ATOM    971  HB1 SER P 513      -9.498  -6.860   6.838  0.00  0.00      PROA  
ATOM    972  HB2 SER P 513     -10.795  -5.807   7.605  0.00  0.00      PROA  
ATOM    973   OG SER P 513     -10.404  -5.361   5.630  0.00  0.00      PROA  
ATOM    974  HG1 SER P 513      -9.538  -5.587   5.282  0.00  0.00      PROA  
ATOM    975    C SER P 513     -10.875  -8.239   5.105  0.00  0.00      PROA  
ATOM    976    O SER P 513     -11.255  -8.109   3.955  0.00  0.00      PROA  
ATOM    977    N LEU P 514      -9.814  -9.120   5.460  0.00  0.00      PROA  
ATOM    978   HN LEU P 514      -9.573  -9.167   6.426  0.00  0.00      PROA  
ATOM    979   CA LEU P 514      -9.255 -10.083   4.478  0.00  0.00      PROA  
ATOM    980   HA LEU P 514      -8.762  -9.512   3.705  0.00  0.00      PROA  
ATOM    981   CB LEU P 514      -8.225 -11.017   5.176  0.00  0.00      PROA  
ATOM    982  HB1 LEU P 514      -8.601 -11.794   5.876  0.00  0.00      PROA  
ATOM    983  HB2 LEU P 514      -7.574 -10.354   5.786  0.00  0.00      PROA  
ATOM    984   CG LEU P 514      -7.174 -11.686   4.239  0.00  0.00      PROA  
ATOM    985   HG LEU P 514      -7.712 -12.463   3.655  0.00  0.00      PROA  
ATOM    986  CD1 LEU P 514      -6.455 -10.767   3.274  0.00  0.00      PROA  
ATOM    987 HD11 LEU P 514      -6.147  -9.804   3.736  0.00  0.00      PROA  
ATOM    988 HD12 LEU P 514      -7.273 -10.533   2.559  0.00  0.00      PROA  
ATOM    989 HD13 LEU P 514      -5.632 -11.210   2.673  0.00  0.00      PROA  
ATOM    990  CD2 LEU P 514      -6.012 -12.344   5.049  0.00  0.00      PROA  
ATOM    991 HD21 LEU P 514      -5.271 -12.771   4.339  0.00  0.00      PROA  
ATOM    992 HD22 LEU P 514      -6.288 -13.285   5.573  0.00  0.00      PROA  
ATOM    993 HD23 LEU P 514      -5.427 -11.717   5.755  0.00  0.00      PROA  
ATOM    994    C LEU P 514     -10.234 -10.964   3.858  0.00  0.00      PROA  
ATOM    995    O LEU P 514     -10.225 -11.186   2.638  0.00  0.00      PROA  
ATOM    996    N PHE P 515     -11.234 -11.467   4.613  0.00  0.00      PROA  
ATOM    997   HN PHE P 515     -11.256 -11.211   5.576  0.00  0.00      PROA  
ATOM    998   CA PHE P 515     -12.312 -12.352   4.155  0.00  0.00      PROA  
ATOM    999   HA PHE P 515     -11.799 -13.127   3.605  0.00  0.00      PROA  
ATOM   1000   CB PHE P 515     -13.109 -12.990   5.392  0.00  0.00      PROA  
ATOM   1001  HB1 PHE P 515     -13.608 -12.269   6.074  0.00  0.00      PROA  
ATOM   1002  HB2 PHE P 515     -12.437 -13.631   6.001  0.00  0.00      PROA  
ATOM   1003   CG PHE P 515     -14.288 -13.801   4.967  0.00  0.00      PROA  
ATOM   1004  CD1 PHE P 515     -15.585 -13.389   5.156  0.00  0.00      PROA  
ATOM   1005  HD1 PHE P 515     -15.795 -12.460   5.665  0.00  0.00      PROA  
ATOM   1006  CE1 PHE P 515     -16.645 -14.029   4.509  0.00  0.00      PROA  
ATOM   1007  HE1 PHE P 515     -17.661 -13.662   4.499  0.00  0.00      PROA  
ATOM   1008   CZ PHE P 515     -16.371 -15.258   3.841  0.00  0.00      PROA  
ATOM   1009   HZ PHE P 515     -17.187 -15.849   3.453  0.00  0.00      PROA  
ATOM   1010  CD2 PHE P 515     -14.012 -14.940   4.170  0.00  0.00      PROA  
ATOM   1011  HD2 PHE P 515     -13.051 -15.276   3.808  0.00  0.00      PROA  
ATOM   1012  CE2 PHE P 515     -15.080 -15.641   3.633  0.00  0.00      PROA  
ATOM   1013  HE2 PHE P 515     -14.950 -16.393   2.869  0.00  0.00      PROA  
ATOM   1014    C PHE P 515     -13.281 -11.638   3.245  0.00  0.00      PROA  
ATOM   1015    O PHE P 515     -13.675 -12.157   2.250  0.00  0.00      PROA  
ATOM   1016    N GLY P 516     -13.658 -10.395   3.546  0.00  0.00      PROA  
ATOM   1017   HN GLY P 516     -13.206 -10.125   4.394  0.00  0.00      PROA  
ATOM   1018   CA GLY P 516     -14.353  -9.432   2.619  0.00  0.00      PROA  
ATOM   1019  HA1 GLY P 516     -14.444  -8.544   3.226  0.00  0.00      PROA  
ATOM   1020  HA2 GLY P 516     -15.295  -9.924   2.426  0.00  0.00      PROA  
ATOM   1021    C GLY P 516     -13.700  -9.101   1.348  0.00  0.00      PROA  
ATOM   1022    O GLY P 516     -14.354  -9.225   0.328  0.00  0.00      PROA  
ATOM   1023    N ALA P 517     -12.465  -8.780   1.353  0.00  0.00      PROA  
ATOM   1024   HN ALA P 517     -12.022  -8.620   2.232  0.00  0.00      PROA  
ATOM   1025   CA ALA P 517     -11.598  -8.642   0.150  0.00  0.00      PROA  
ATOM   1026   HA ALA P 517     -12.077  -7.907  -0.480  0.00  0.00      PROA  
ATOM   1027   CB ALA P 517     -10.211  -8.132   0.466  0.00  0.00      PROA  
ATOM   1028  HB1 ALA P 517      -9.624  -8.908   1.001  0.00  0.00      PROA  
ATOM   1029  HB2 ALA P 517     -10.261  -7.323   1.226  0.00  0.00      PROA  
ATOM   1030  HB3 ALA P 517      -9.702  -7.867  -0.485  0.00  0.00      PROA  
ATOM   1031    C ALA P 517     -11.614  -9.861  -0.683  0.00  0.00      PROA  
ATOM   1032    O ALA P 517     -11.893  -9.809  -1.872  0.00  0.00      PROA  
ATOM   1033    N SER P 518     -11.436 -11.121  -0.075  0.00  0.00      PROA  
ATOM   1034   HN SER P 518     -11.447 -11.140   0.922  0.00  0.00      PROA  
ATOM   1035   CA SER P 518     -11.322 -12.377  -0.805  0.00  0.00      PROA  
ATOM   1036   HA SER P 518     -10.555 -12.233  -1.552  0.00  0.00      PROA  
ATOM   1037   CB SER P 518     -10.877 -13.560   0.114  0.00  0.00      PROA  
ATOM   1038  HB1 SER P 518     -10.696 -14.461  -0.511  0.00  0.00      PROA  
ATOM   1039  HB2 SER P 518     -11.577 -13.824   0.936  0.00  0.00      PROA  
ATOM   1040   OG SER P 518      -9.643 -13.218   0.798  0.00  0.00      PROA  
ATOM   1041  HG1 SER P 518      -9.729 -12.330   1.152  0.00  0.00      PROA  
ATOM   1042    C SER P 518     -12.665 -12.790  -1.570  0.00  0.00      PROA  
ATOM   1043    O SER P 518     -12.567 -13.265  -2.675  0.00  0.00      PROA  
ATOM   1044    N MET P 519     -13.810 -12.607  -0.912  0.00  0.00      PROA  
ATOM   1045   HN MET P 519     -13.713 -12.478   0.072  0.00  0.00      PROA  
ATOM   1046   CA MET P 519     -15.073 -12.815  -1.476  0.00  0.00      PROA  
ATOM   1047   HA MET P 519     -15.051 -13.863  -1.735  0.00  0.00      PROA  
ATOM   1048   CB MET P 519     -16.146 -12.443  -0.303  0.00  0.00      PROA  
ATOM   1049  HB1 MET P 519     -17.153 -12.291  -0.747  0.00  0.00      PROA  
ATOM   1050  HB2 MET P 519     -15.760 -11.500   0.140  0.00  0.00      PROA  
ATOM   1051   CG MET P 519     -16.288 -13.462   0.782  0.00  0.00      PROA  
ATOM   1052  HG1 MET P 519     -16.779 -13.014   1.672  0.00  0.00      PROA  
ATOM   1053  HG2 MET P 519     -15.296 -13.679   1.233  0.00  0.00      PROA  
ATOM   1054   SD MET P 519     -17.000 -15.012   0.237  0.00  0.00      PROA  
ATOM   1055   CE MET P 519     -18.577 -14.427  -0.327  0.00  0.00      PROA  
ATOM   1056  HE1 MET P 519     -19.110 -13.937   0.515  0.00  0.00      PROA  
ATOM   1057  HE2 MET P 519     -19.173 -15.288  -0.699  0.00  0.00      PROA  
ATOM   1058  HE3 MET P 519     -18.501 -13.784  -1.230  0.00  0.00      PROA  
ATOM   1059    C MET P 519     -15.350 -11.858  -2.636  0.00  0.00      PROA  
ATOM   1060    O MET P 519     -15.651 -12.340  -3.774  0.00  0.00      PROA  
ATOM   1061    N THR P 520     -15.178 -10.545  -2.454  0.00  0.00      PROA  
ATOM   1062   HN THR P 520     -14.922 -10.145  -1.578  0.00  0.00      PROA  
ATOM   1063   CA THR P 520     -15.214  -9.537  -3.482  0.00  0.00      PROA  
ATOM   1064   HA THR P 520     -16.183  -9.673  -3.938  0.00  0.00      PROA  
ATOM   1065   CB THR P 520     -15.018  -8.111  -2.911  0.00  0.00      PROA  
ATOM   1066   HB THR P 520     -13.952  -7.936  -2.652  0.00  0.00      PROA  
ATOM   1067  OG1 THR P 520     -15.683  -7.877  -1.714  0.00  0.00      PROA  
ATOM   1068  HG1 THR P 520     -15.263  -8.334  -0.982  0.00  0.00      PROA  
ATOM   1069  CG2 THR P 520     -15.442  -6.910  -3.839  0.00  0.00      PROA  
ATOM   1070 HG21 THR P 520     -16.506  -7.166  -4.033  0.00  0.00      PROA  
ATOM   1071 HG22 THR P 520     -15.032  -6.884  -4.871  0.00  0.00      PROA  
ATOM   1072 HG23 THR P 520     -15.440  -5.901  -3.375  0.00  0.00      PROA  
ATOM   1073    C THR P 520     -14.271  -9.811  -4.602  0.00  0.00      PROA  
ATOM   1074    O THR P 520     -14.651  -9.592  -5.792  0.00  0.00      PROA  
ATOM   1075    N GLY P 521     -13.015 -10.202  -4.291  0.00  0.00      PROA  
ATOM   1076   HN GLY P 521     -12.734 -10.142  -3.337  0.00  0.00      PROA  
ATOM   1077   CA GLY P 521     -12.010 -10.539  -5.256  0.00  0.00      PROA  
ATOM   1078  HA1 GLY P 521     -11.170 -10.718  -4.602  0.00  0.00      PROA  
ATOM   1079  HA2 GLY P 521     -11.804  -9.675  -5.871  0.00  0.00      PROA  
ATOM   1080    C GLY P 521     -12.161 -11.851  -6.110  0.00  0.00      PROA  
ATOM   1081    O GLY P 521     -11.921 -11.790  -7.284  0.00  0.00      PROA  
ATOM   1082    N ILE P 522     -12.542 -12.991  -5.472  0.00  0.00      PROA  
ATOM   1083   HN ILE P 522     -12.647 -13.015  -4.481  0.00  0.00      PROA  
ATOM   1084   CA ILE P 522     -13.015 -14.225  -6.075  0.00  0.00      PROA  
ATOM   1085   HA ILE P 522     -12.286 -14.648  -6.751  0.00  0.00      PROA  
ATOM   1086   CB ILE P 522     -13.458 -15.454  -5.089  0.00  0.00      PROA  
ATOM   1087   HB ILE P 522     -14.140 -15.001  -4.338  0.00  0.00      PROA  
ATOM   1088  CG2 ILE P 522     -14.178 -16.559  -5.843  0.00  0.00      PROA  
ATOM   1089 HG21 ILE P 522     -13.527 -16.836  -6.699  0.00  0.00      PROA  
ATOM   1090 HG22 ILE P 522     -15.153 -16.103  -6.120  0.00  0.00      PROA  
ATOM   1091 HG23 ILE P 522     -14.372 -17.461  -5.224  0.00  0.00      PROA  
ATOM   1092  CG1 ILE P 522     -12.200 -16.017  -4.349  0.00  0.00      PROA  
ATOM   1093 HG11 ILE P 522     -12.533 -16.627  -3.482  0.00  0.00      PROA  
ATOM   1094 HG12 ILE P 522     -11.539 -15.195  -3.998  0.00  0.00      PROA  
ATOM   1095   CD ILE P 522     -11.273 -16.970  -5.144  0.00  0.00      PROA  
ATOM   1096  HD1 ILE P 522     -11.907 -17.840  -5.420  0.00  0.00      PROA  
ATOM   1097  HD2 ILE P 522     -10.486 -17.356  -4.461  0.00  0.00      PROA  
ATOM   1098  HD3 ILE P 522     -10.829 -16.568  -6.079  0.00  0.00      PROA  
ATOM   1099    C ILE P 522     -14.081 -13.911  -7.098  0.00  0.00      PROA  
ATOM   1100    O ILE P 522     -13.958 -14.296  -8.283  0.00  0.00      PROA  
ATOM   1101    N ALA P 523     -15.108 -13.112  -6.880  0.00  0.00      PROA  
ATOM   1102   HN ALA P 523     -15.309 -12.749  -5.973  0.00  0.00      PROA  
ATOM   1103   CA ALA P 523     -16.105 -12.850  -7.890  0.00  0.00      PROA  
ATOM   1104   HA ALA P 523     -16.510 -13.718  -8.388  0.00  0.00      PROA  
ATOM   1105   CB ALA P 523     -17.263 -12.172  -7.170  0.00  0.00      PROA  
ATOM   1106  HB1 ALA P 523     -18.026 -11.832  -7.902  0.00  0.00      PROA  
ATOM   1107  HB2 ALA P 523     -16.778 -11.341  -6.614  0.00  0.00      PROA  
ATOM   1108  HB3 ALA P 523     -17.769 -12.886  -6.485  0.00  0.00      PROA  
ATOM   1109    C ALA P 523     -15.679 -12.020  -9.051  0.00  0.00      PROA  
ATOM   1110    O ALA P 523     -16.210 -12.177 -10.150  0.00  0.00      PROA  
ATOM   1111    N TYR P 524     -14.809 -11.029  -8.753  0.00  0.00      PROA  
ATOM   1112   HN TYR P 524     -14.482 -11.074  -7.813  0.00  0.00      PROA  
ATOM   1113   CA TYR P 524     -14.257 -10.049  -9.682  0.00  0.00      PROA  
ATOM   1114   HA TYR P 524     -15.014  -9.410 -10.114  0.00  0.00      PROA  
ATOM   1115   CB TYR P 524     -13.417  -8.891  -8.954  0.00  0.00      PROA  
ATOM   1116  HB1 TYR P 524     -12.483  -9.351  -8.566  0.00  0.00      PROA  
ATOM   1117  HB2 TYR P 524     -13.941  -8.533  -8.042  0.00  0.00      PROA  
ATOM   1118   CG TYR P 524     -13.250  -7.598  -9.685  0.00  0.00      PROA  
ATOM   1119  CD1 TYR P 524     -14.127  -6.525  -9.600  0.00  0.00      PROA  
ATOM   1120  HD1 TYR P 524     -15.025  -6.695  -9.024  0.00  0.00      PROA  
ATOM   1121  CE1 TYR P 524     -13.889  -5.311 -10.234  0.00  0.00      PROA  
ATOM   1122  HE1 TYR P 524     -14.624  -4.520 -10.240  0.00  0.00      PROA  
ATOM   1123   CZ TYR P 524     -12.714  -5.140 -10.998  0.00  0.00      PROA  
ATOM   1124   OH TYR P 524     -12.424  -3.842 -11.543  0.00  0.00      PROA  
ATOM   1125   HH TYR P 524     -11.468  -3.773 -11.606  0.00  0.00      PROA  
ATOM   1126  CD2 TYR P 524     -12.126  -7.433 -10.465  0.00  0.00      PROA  
ATOM   1127  HD2 TYR P 524     -11.396  -8.206 -10.651  0.00  0.00      PROA  
ATOM   1128  CE2 TYR P 524     -11.843  -6.201 -11.174  0.00  0.00      PROA  
ATOM   1129  HE2 TYR P 524     -10.879  -6.196 -11.661  0.00  0.00      PROA  
ATOM   1130    C TYR P 524     -13.343 -10.693 -10.716  0.00  0.00      PROA  
ATOM   1131    O TYR P 524     -13.414 -10.440 -11.899  0.00  0.00      PROA  
ATOM   1132    N SER P 525     -12.468 -11.593 -10.212  0.00  0.00      PROA  
ATOM   1133   HN SER P 525     -12.384 -11.738  -9.229  0.00  0.00      PROA  
ATOM   1134   CA SER P 525     -11.571 -12.484 -10.996  0.00  0.00      PROA  
ATOM   1135   HA SER P 525     -10.867 -11.860 -11.527  0.00  0.00      PROA  
ATOM   1136   CB SER P 525     -10.622 -13.270 -10.095  0.00  0.00      PROA  
ATOM   1137  HB1 SER P 525      -9.953 -12.525  -9.614  0.00  0.00      PROA  
ATOM   1138  HB2 SER P 525      -9.904 -13.790 -10.764  0.00  0.00      PROA  
ATOM   1139   OG SER P 525     -11.166 -14.263  -9.228  0.00  0.00      PROA  
ATOM   1140  HG1 SER P 525     -11.655 -13.782  -8.557  0.00  0.00      PROA  
ATOM   1141    C SER P 525     -12.271 -13.296 -12.069  0.00  0.00      PROA  
ATOM   1142    O SER P 525     -11.910 -13.212 -13.243  0.00  0.00      PROA  
ATOM   1143    N LEU P 526     -13.258 -14.125 -11.672  0.00  0.00      PROA  
ATOM   1144   HN LEU P 526     -13.411 -14.271 -10.698  0.00  0.00      PROA  
ATOM   1145   CA LEU P 526     -14.111 -14.916 -12.587  0.00  0.00      PROA  
ATOM   1146   HA LEU P 526     -13.449 -15.551 -13.156  0.00  0.00      PROA  
ATOM   1147   CB LEU P 526     -15.082 -15.781 -11.783  0.00  0.00      PROA  
ATOM   1148  HB1 LEU P 526     -15.547 -16.303 -12.646  0.00  0.00      PROA  
ATOM   1149  HB2 LEU P 526     -15.955 -15.269 -11.325  0.00  0.00      PROA  
ATOM   1150   CG LEU P 526     -14.433 -16.856 -10.822  0.00  0.00      PROA  
ATOM   1151   HG LEU P 526     -13.725 -16.209 -10.260  0.00  0.00      PROA  
ATOM   1152  CD1 LEU P 526     -15.375 -17.512  -9.819  0.00  0.00      PROA  
ATOM   1153 HD11 LEU P 526     -14.823 -18.198  -9.141  0.00  0.00      PROA  
ATOM   1154 HD12 LEU P 526     -16.293 -17.904 -10.305  0.00  0.00      PROA  
ATOM   1155 HD13 LEU P 526     -15.722 -16.775  -9.064  0.00  0.00      PROA  
ATOM   1156  CD2 LEU P 526     -13.608 -17.842 -11.689  0.00  0.00      PROA  
ATOM   1157 HD21 LEU P 526     -14.313 -18.199 -12.470  0.00  0.00      PROA  
ATOM   1158 HD22 LEU P 526     -13.216 -18.690 -11.087  0.00  0.00      PROA  
ATOM   1159 HD23 LEU P 526     -12.740 -17.380 -12.207  0.00  0.00      PROA  
ATOM   1160    C LEU P 526     -14.903 -14.123 -13.590  0.00  0.00      PROA  
ATOM   1161    O LEU P 526     -14.810 -14.383 -14.796  0.00  0.00      PROA  
ATOM   1162    N PHE P 527     -15.530 -12.981 -13.152  0.00  0.00      PROA  
ATOM   1163   HN PHE P 527     -15.497 -12.819 -12.169  0.00  0.00      PROA  
ATOM   1164   CA PHE P 527     -16.584 -12.374 -13.984  0.00  0.00      PROA  
ATOM   1165   HA PHE P 527     -16.520 -12.822 -14.964  0.00  0.00      PROA  
ATOM   1166   CB PHE P 527     -17.949 -12.594 -13.301  0.00  0.00      PROA  
ATOM   1167  HB1 PHE P 527     -18.735 -12.123 -13.930  0.00  0.00      PROA  
ATOM   1168  HB2 PHE P 527     -17.916 -12.141 -12.287  0.00  0.00      PROA  
ATOM   1169   CG PHE P 527     -18.244 -14.040 -13.250  0.00  0.00      PROA  
ATOM   1170  CD1 PHE P 527     -18.362 -14.705 -14.445  0.00  0.00      PROA  
ATOM   1171  HD1 PHE P 527     -18.266 -14.131 -15.355  0.00  0.00      PROA  
ATOM   1172  CE1 PHE P 527     -18.348 -16.157 -14.454  0.00  0.00      PROA  
ATOM   1173  HE1 PHE P 527     -18.392 -16.564 -15.453  0.00  0.00      PROA  
ATOM   1174   CZ PHE P 527     -18.481 -16.863 -13.297  0.00  0.00      PROA  
ATOM   1175   HZ PHE P 527     -18.462 -17.942 -13.328  0.00  0.00      PROA  
ATOM   1176  CD2 PHE P 527     -18.343 -14.749 -12.060  0.00  0.00      PROA  
ATOM   1177  HD2 PHE P 527     -18.281 -14.303 -11.079  0.00  0.00      PROA  
ATOM   1178  CE2 PHE P 527     -18.427 -16.147 -12.108  0.00  0.00      PROA  
ATOM   1179  HE2 PHE P 527     -18.375 -16.717 -11.192  0.00  0.00      PROA  
ATOM   1180    C PHE P 527     -16.467 -10.878 -14.341  0.00  0.00      PROA  
ATOM   1181    O PHE P 527     -17.172 -10.474 -15.255  0.00  0.00      PROA  
ATOM   1182    N ALA P 528     -15.611 -10.054 -13.658  0.00  0.00      PROA  
ATOM   1183   HN ALA P 528     -15.033 -10.407 -12.926  0.00  0.00      PROA  
ATOM   1184   CA ALA P 528     -15.442  -8.629 -14.023  0.00  0.00      PROA  
ATOM   1185   HA ALA P 528     -16.378  -8.095 -13.955  0.00  0.00      PROA  
ATOM   1186   CB ALA P 528     -14.484  -7.984 -13.018  0.00  0.00      PROA  
ATOM   1187  HB1 ALA P 528     -14.408  -6.890 -13.197  0.00  0.00      PROA  
ATOM   1188  HB2 ALA P 528     -13.449  -8.385 -13.063  0.00  0.00      PROA  
ATOM   1189  HB3 ALA P 528     -14.901  -8.161 -12.003  0.00  0.00      PROA  
ATOM   1190    C ALA P 528     -14.901  -8.406 -15.322  0.00  0.00      PROA  
ATOM   1191    O ALA P 528     -14.409  -9.286 -16.021  0.00  0.00      PROA  
ATOM   1192    N GLY P 529     -14.938  -7.091 -15.843  0.00  0.00      PROA  
ATOM   1193   HN GLY P 529     -15.300  -6.398 -15.226  0.00  0.00      PROA  
ATOM   1194   CA GLY P 529     -14.391  -6.606 -17.101  0.00  0.00      PROA  
ATOM   1195  HA1 GLY P 529     -14.565  -5.556 -17.280  0.00  0.00      PROA  
ATOM   1196  HA2 GLY P 529     -14.954  -7.092 -17.884  0.00  0.00      PROA  
ATOM   1197    C GLY P 529     -12.952  -6.836 -17.466  0.00  0.00      PROA  
ATOM   1198    O GLY P 529     -12.650  -6.863 -18.630  0.00  0.00      PROA  
ATOM   1199    N GLN P 530     -12.095  -6.979 -16.441  0.00  0.00      PROA  
ATOM   1200   HN GLN P 530     -12.393  -7.242 -15.527  0.00  0.00      PROA  
ATOM   1201   CA GLN P 530     -10.711  -7.375 -16.611  0.00  0.00      PROA  
ATOM   1202   HA GLN P 530     -10.687  -8.263 -17.225  0.00  0.00      PROA  
ATOM   1203   CB GLN P 530      -9.983  -6.191 -17.254  0.00  0.00      PROA  
ATOM   1204  HB1 GLN P 530     -10.167  -6.377 -18.334  0.00  0.00      PROA  
ATOM   1205  HB2 GLN P 530      -8.926  -6.458 -17.045  0.00  0.00      PROA  
ATOM   1206   CG GLN P 530     -10.251  -4.762 -16.739  0.00  0.00      PROA  
ATOM   1207  HG1 GLN P 530     -11.294  -4.460 -16.976  0.00  0.00      PROA  
ATOM   1208  HG2 GLN P 530      -9.559  -4.035 -17.214  0.00  0.00      PROA  
ATOM   1209   CD GLN P 530      -9.984  -4.697 -15.196  0.00  0.00      PROA  
ATOM   1210  OE1 GLN P 530      -8.778  -4.772 -14.803  0.00  0.00      PROA  
ATOM   1211  NE2 GLN P 530     -11.037  -4.528 -14.417  0.00  0.00      PROA  
ATOM   1212 HE21 GLN P 530     -10.933  -4.421 -13.428  0.00  0.00      PROA  
ATOM   1213 HE22 GLN P 530     -11.962  -4.524 -14.798  0.00  0.00      PROA  
ATOM   1214    C GLN P 530     -10.292  -7.820 -15.236  0.00  0.00      PROA  
ATOM   1215    O GLN P 530     -10.951  -7.514 -14.287  0.00  0.00      PROA  
ATOM   1216    N PRO P 531      -9.182  -8.645 -15.139  0.00  0.00      PROA  
ATOM   1217   CD PRO P 531      -8.638  -9.442 -16.312  0.00  0.00      PROA  
ATOM   1218  HD1 PRO P 531      -8.033  -8.804 -16.991  0.00  0.00      PROA  
ATOM   1219  HD2 PRO P 531      -9.478  -9.964 -16.818  0.00  0.00      PROA  
ATOM   1220   CA PRO P 531      -8.777  -9.210 -13.888  0.00  0.00      PROA  
ATOM   1221   HA PRO P 531      -9.610  -9.084 -13.211  0.00  0.00      PROA  
ATOM   1222   CB PRO P 531      -8.373 -10.697 -14.211  0.00  0.00      PROA  
ATOM   1223  HB1 PRO P 531      -9.356 -11.215 -14.206  0.00  0.00      PROA  
ATOM   1224  HB2 PRO P 531      -7.636 -11.097 -13.482  0.00  0.00      PROA  
ATOM   1225   CG PRO P 531      -7.763 -10.469 -15.588  0.00  0.00      PROA  
ATOM   1226  HG1 PRO P 531      -6.687 -10.197 -15.529  0.00  0.00      PROA  
ATOM   1227  HG2 PRO P 531      -7.770 -11.366 -16.243  0.00  0.00      PROA  
ATOM   1228    C PRO P 531      -7.548  -8.481 -13.378  0.00  0.00      PROA  
ATOM   1229    O PRO P 531      -6.850  -8.797 -12.447  0.00  0.00      PROA  
ATOM   1230    N LEU P 532      -7.227  -7.290 -14.061  0.00  0.00      PROA  
ATOM   1231   HN LEU P 532      -7.864  -6.894 -14.718  0.00  0.00      PROA  
ATOM   1232   CA LEU P 532      -5.944  -6.641 -13.901  0.00  0.00      PROA  
ATOM   1233   HA LEU P 532      -5.200  -7.386 -13.659  0.00  0.00      PROA  
ATOM   1234   CB LEU P 532      -5.542  -5.894 -15.169  0.00  0.00      PROA  
ATOM   1235  HB1 LEU P 532      -4.592  -5.350 -14.979  0.00  0.00      PROA  
ATOM   1236  HB2 LEU P 532      -6.232  -5.026 -15.246  0.00  0.00      PROA  
ATOM   1237   CG LEU P 532      -5.523  -6.719 -16.477  0.00  0.00      PROA  
ATOM   1238   HG LEU P 532      -6.526  -7.115 -16.742  0.00  0.00      PROA  
ATOM   1239  CD1 LEU P 532      -5.235  -5.801 -17.766  0.00  0.00      PROA  
ATOM   1240 HD11 LEU P 532      -6.031  -5.026 -17.764  0.00  0.00      PROA  
ATOM   1241 HD12 LEU P 532      -5.338  -6.429 -18.676  0.00  0.00      PROA  
ATOM   1242 HD13 LEU P 532      -4.190  -5.424 -17.765  0.00  0.00      PROA  
ATOM   1243  CD2 LEU P 532      -4.550  -7.882 -16.450  0.00  0.00      PROA  
ATOM   1244 HD21 LEU P 532      -3.549  -7.486 -16.173  0.00  0.00      PROA  
ATOM   1245 HD22 LEU P 532      -4.422  -8.300 -17.471  0.00  0.00      PROA  
ATOM   1246 HD23 LEU P 532      -4.839  -8.697 -15.752  0.00  0.00      PROA  
ATOM   1247    C LEU P 532      -5.987  -5.653 -12.706  0.00  0.00      PROA  
ATOM   1248    O LEU P 532      -5.063  -5.617 -11.913  0.00  0.00      PROA  
ATOM   1249    N THR P 533      -7.185  -5.054 -12.542  0.00  0.00      PROA  
ATOM   1250   HN THR P 533      -7.862  -5.059 -13.274  0.00  0.00      PROA  
ATOM   1251   CA THR P 533      -7.355  -4.234 -11.355  0.00  0.00      PROA  
ATOM   1252   HA THR P 533      -6.448  -3.668 -11.203  0.00  0.00      PROA  
ATOM   1253   CB THR P 533      -8.520  -3.304 -11.416  0.00  0.00      PROA  
ATOM   1254   HB THR P 533      -8.726  -2.766 -10.465  0.00  0.00      PROA  
ATOM   1255  OG1 THR P 533      -9.704  -4.020 -11.687  0.00  0.00      PROA  
ATOM   1256  HG1 THR P 533      -9.520  -4.756 -11.099  0.00  0.00      PROA  
ATOM   1257  CG2 THR P 533      -8.321  -2.198 -12.468  0.00  0.00      PROA  
ATOM   1258 HG21 THR P 533      -8.271  -2.657 -13.478  0.00  0.00      PROA  
ATOM   1259 HG22 THR P 533      -7.422  -1.602 -12.204  0.00  0.00      PROA  
ATOM   1260 HG23 THR P 533      -9.279  -1.635 -12.456  0.00  0.00      PROA  
ATOM   1261    C THR P 533      -7.486  -5.079 -10.081  0.00  0.00      PROA  
ATOM   1262    O THR P 533      -8.405  -5.854  -9.992  0.00  0.00      PROA  
ATOM   1263    N ILE P 534      -6.477  -4.935  -9.156  0.00  0.00      PROA  
ATOM   1264   HN ILE P 534      -5.928  -4.107  -9.230  0.00  0.00      PROA  
ATOM   1265   CA ILE P 534      -6.477  -5.598  -7.883  0.00  0.00      PROA  
ATOM   1266   HA ILE P 534      -6.817  -6.621  -7.936  0.00  0.00      PROA  
ATOM   1267   CB ILE P 534      -4.984  -5.595  -7.354  0.00  0.00      PROA  
ATOM   1268   HB ILE P 534      -4.562  -4.571  -7.439  0.00  0.00      PROA  
ATOM   1269  CG2 ILE P 534      -4.952  -6.077  -5.834  0.00  0.00      PROA  
ATOM   1270 HG21 ILE P 534      -5.578  -6.991  -5.747  0.00  0.00      PROA  
ATOM   1271 HG22 ILE P 534      -5.356  -5.240  -5.225  0.00  0.00      PROA  
ATOM   1272 HG23 ILE P 534      -3.897  -6.299  -5.569  0.00  0.00      PROA  
ATOM   1273  CG1 ILE P 534      -4.085  -6.505  -8.292  0.00  0.00      PROA  
ATOM   1274 HG11 ILE P 534      -3.070  -6.591  -7.850  0.00  0.00      PROA  
ATOM   1275 HG12 ILE P 534      -3.891  -6.037  -9.281  0.00  0.00      PROA  
ATOM   1276   CD ILE P 534      -4.504  -7.978  -8.532  0.00  0.00      PROA  
ATOM   1277  HD1 ILE P 534      -5.436  -8.030  -9.136  0.00  0.00      PROA  
ATOM   1278  HD2 ILE P 534      -4.775  -8.494  -7.586  0.00  0.00      PROA  
ATOM   1279  HD3 ILE P 534      -3.658  -8.580  -8.926  0.00  0.00      PROA  
ATOM   1280    C ILE P 534      -7.334  -4.761  -6.979  0.00  0.00      PROA  
ATOM   1281    O ILE P 534      -7.454  -3.572  -7.204  0.00  0.00      PROA  
ATOM   1282    N LEU P 535      -8.022  -5.427  -6.034  0.00  0.00      PROA  
ATOM   1283   HN LEU P 535      -7.923  -6.414  -5.941  0.00  0.00      PROA  
ATOM   1284   CA LEU P 535      -8.931  -4.707  -5.104  0.00  0.00      PROA  
ATOM   1285   HA LEU P 535      -9.485  -3.944  -5.631  0.00  0.00      PROA  
ATOM   1286   CB LEU P 535     -10.131  -5.680  -4.738  0.00  0.00      PROA  
ATOM   1287  HB1 LEU P 535     -10.592  -5.457  -3.752  0.00  0.00      PROA  
ATOM   1288  HB2 LEU P 535      -9.751  -6.724  -4.738  0.00  0.00      PROA  
ATOM   1289   CG LEU P 535     -11.160  -5.719  -5.895  0.00  0.00      PROA  
ATOM   1290   HG LEU P 535     -11.532  -4.679  -6.015  0.00  0.00      PROA  
ATOM   1291  CD1 LEU P 535     -10.757  -6.334  -7.275  0.00  0.00      PROA  
ATOM   1292 HD11 LEU P 535     -10.362  -7.372  -7.237  0.00  0.00      PROA  
ATOM   1293 HD12 LEU P 535      -9.968  -5.669  -7.687  0.00  0.00      PROA  
ATOM   1294 HD13 LEU P 535     -11.567  -6.227  -8.028  0.00  0.00      PROA  
ATOM   1295  CD2 LEU P 535     -12.436  -6.467  -5.478  0.00  0.00      PROA  
ATOM   1296 HD21 LEU P 535     -12.746  -6.103  -4.475  0.00  0.00      PROA  
ATOM   1297 HD22 LEU P 535     -12.445  -7.576  -5.531  0.00  0.00      PROA  
ATOM   1298 HD23 LEU P 535     -13.189  -5.987  -6.140  0.00  0.00      PROA  
ATOM   1299    C LEU P 535      -8.198  -4.299  -3.826  0.00  0.00      PROA  
ATOM   1300    O LEU P 535      -7.306  -5.045  -3.356  0.00  0.00      PROA  
ATOM   1301    N GLY P 536      -8.543  -3.192  -3.247  0.00  0.00      PROA  
ATOM   1302   HN GLY P 536      -9.256  -2.692  -3.734  0.00  0.00      PROA  
ATOM   1303   CA GLY P 536      -8.081  -2.599  -2.021  0.00  0.00      PROA  
ATOM   1304  HA1 GLY P 536      -7.292  -1.897  -2.248  0.00  0.00      PROA  
ATOM   1305  HA2 GLY P 536      -7.932  -3.443  -1.363  0.00  0.00      PROA  
ATOM   1306    C GLY P 536      -9.276  -1.951  -1.439  0.00  0.00      PROA  
ATOM   1307    O GLY P 536     -10.321  -2.426  -1.758  0.00  0.00      PROA  
ATOM   1308    N SER P 537      -9.070  -0.938  -0.617  0.00  0.00      PROA  
ATOM   1309   HN SER P 537      -8.141  -0.698  -0.346  0.00  0.00      PROA  
ATOM   1310   CA SER P 537     -10.144  -0.107  -0.062  0.00  0.00      PROA  
ATOM   1311   HA SER P 537     -10.839   0.107  -0.860  0.00  0.00      PROA  
ATOM   1312   CB SER P 537     -11.001  -0.690   1.104  0.00  0.00      PROA  
ATOM   1313  HB1 SER P 537     -10.336  -0.821   1.985  0.00  0.00      PROA  
ATOM   1314  HB2 SER P 537     -11.308  -1.710   0.789  0.00  0.00      PROA  
ATOM   1315   OG SER P 537     -12.162   0.123   1.338  0.00  0.00      PROA  
ATOM   1316  HG1 SER P 537     -12.838  -0.550   1.449  0.00  0.00      PROA  
ATOM   1317    C SER P 537      -9.588   1.289   0.163  0.00  0.00      PROA  
ATOM   1318    O SER P 537      -8.392   1.491  -0.142  0.00  0.00      PROA  
ATOM   1319    N THR P 538     -10.322   2.226   0.833  0.00  0.00      PROA  
ATOM   1320   HN THR P 538     -11.171   1.988   1.298  0.00  0.00      PROA  
ATOM   1321   CA THR P 538     -10.028   3.714   0.726  0.00  0.00      PROA  
ATOM   1322   HA THR P 538      -8.976   3.944   0.652  0.00  0.00      PROA  
ATOM   1323   CB THR P 538     -10.766   4.455  -0.401  0.00  0.00      PROA  
ATOM   1324   HB THR P 538     -10.610   3.965  -1.386  0.00  0.00      PROA  
ATOM   1325  OG1 THR P 538     -10.253   5.793  -0.539  0.00  0.00      PROA  
ATOM   1326  HG1 THR P 538     -10.496   6.061  -1.428  0.00  0.00      PROA  
ATOM   1327  CG2 THR P 538     -12.314   4.438  -0.183  0.00  0.00      PROA  
ATOM   1328 HG21 THR P 538     -12.566   5.156   0.627  0.00  0.00      PROA  
ATOM   1329 HG22 THR P 538     -12.795   3.465   0.054  0.00  0.00      PROA  
ATOM   1330 HG23 THR P 538     -12.879   4.774  -1.079  0.00  0.00      PROA  
ATOM   1331    C THR P 538     -10.381   4.377   2.026  0.00  0.00      PROA  
ATOM   1332    O THR P 538     -11.329   4.082   2.781  0.00  0.00      PROA  
ATOM   1333    N GLY P 539      -9.573   5.373   2.442  0.00  0.00      PROA  
ATOM   1334   HN GLY P 539      -8.942   5.806   1.804  0.00  0.00      PROA  
ATOM   1335   CA GLY P 539      -9.715   6.176   3.649  0.00  0.00      PROA  
ATOM   1336  HA1 GLY P 539      -9.020   6.998   3.561  0.00  0.00      PROA  
ATOM   1337  HA2 GLY P 539      -9.569   5.531   4.502  0.00  0.00      PROA  
ATOM   1338    C GLY P 539     -11.021   6.866   3.877  0.00  0.00      PROA  
ATOM   1339    O GLY P 539     -11.470   6.856   5.026  0.00  0.00      PROA  
ATOM   1340    N PRO P 540     -11.728   7.527   2.935  0.00  0.00      PROA  
ATOM   1341   CD PRO P 540     -11.124   8.266   1.793  0.00  0.00      PROA  
ATOM   1342  HD1 PRO P 540     -10.656   7.517   1.119  0.00  0.00      PROA  
ATOM   1343  HD2 PRO P 540     -10.480   9.044   2.256  0.00  0.00      PROA  
ATOM   1344   CA PRO P 540     -13.070   7.984   3.154  0.00  0.00      PROA  
ATOM   1345   HA PRO P 540     -13.064   8.805   3.856  0.00  0.00      PROA  
ATOM   1346   CB PRO P 540     -13.592   8.515   1.833  0.00  0.00      PROA  
ATOM   1347  HB1 PRO P 540     -14.224   9.398   2.067  0.00  0.00      PROA  
ATOM   1348  HB2 PRO P 540     -14.073   7.724   1.219  0.00  0.00      PROA  
ATOM   1349   CG PRO P 540     -12.261   9.002   1.122  0.00  0.00      PROA  
ATOM   1350  HG1 PRO P 540     -12.185   8.746   0.044  0.00  0.00      PROA  
ATOM   1351  HG2 PRO P 540     -12.234  10.110   1.209  0.00  0.00      PROA  
ATOM   1352    C PRO P 540     -14.046   6.891   3.695  0.00  0.00      PROA  
ATOM   1353    O PRO P 540     -14.859   7.255   4.510  0.00  0.00      PROA  
ATOM   1354    N VAL P 541     -13.928   5.582   3.307  0.00  0.00      PROA  
ATOM   1355   HN VAL P 541     -13.095   5.377   2.799  0.00  0.00      PROA  
ATOM   1356   CA VAL P 541     -14.773   4.478   3.837  0.00  0.00      PROA  
ATOM   1357   HA VAL P 541     -15.800   4.795   3.729  0.00  0.00      PROA  
ATOM   1358   CB VAL P 541     -14.590   3.207   3.005  0.00  0.00      PROA  
ATOM   1359   HB VAL P 541     -13.637   3.157   2.437  0.00  0.00      PROA  
ATOM   1360  CG1 VAL P 541     -14.799   1.963   3.819  0.00  0.00      PROA  
ATOM   1361 HG11 VAL P 541     -15.805   2.012   4.286  0.00  0.00      PROA  
ATOM   1362 HG12 VAL P 541     -14.105   1.896   4.684  0.00  0.00      PROA  
ATOM   1363 HG13 VAL P 541     -14.877   1.073   3.158  0.00  0.00      PROA  
ATOM   1364  CG2 VAL P 541     -15.607   3.301   1.860  0.00  0.00      PROA  
ATOM   1365 HG21 VAL P 541     -15.145   3.954   1.089  0.00  0.00      PROA  
ATOM   1366 HG22 VAL P 541     -16.608   3.656   2.185  0.00  0.00      PROA  
ATOM   1367 HG23 VAL P 541     -15.639   2.369   1.256  0.00  0.00      PROA  
ATOM   1368    C VAL P 541     -14.494   4.325   5.345  0.00  0.00      PROA  
ATOM   1369    O VAL P 541     -15.369   4.402   6.126  0.00  0.00      PROA  
ATOM   1370    N LEU P 542     -13.208   4.346   5.730  0.00  0.00      PROA  
ATOM   1371   HN LEU P 542     -12.446   4.498   5.105  0.00  0.00      PROA  
ATOM   1372   CA LEU P 542     -12.853   4.363   7.144  0.00  0.00      PROA  
ATOM   1373   HA LEU P 542     -13.344   3.566   7.683  0.00  0.00      PROA  
ATOM   1374   CB LEU P 542     -11.348   3.996   7.138  0.00  0.00      PROA  
ATOM   1375  HB1 LEU P 542     -10.872   4.585   6.326  0.00  0.00      PROA  
ATOM   1376  HB2 LEU P 542     -11.166   2.922   6.922  0.00  0.00      PROA  
ATOM   1377   CG LEU P 542     -10.437   4.347   8.396  0.00  0.00      PROA  
ATOM   1378   HG LEU P 542     -10.762   5.237   8.976  0.00  0.00      PROA  
ATOM   1379  CD1 LEU P 542     -10.761   3.230   9.382  0.00  0.00      PROA  
ATOM   1380 HD11 LEU P 542     -11.857   3.164   9.552  0.00  0.00      PROA  
ATOM   1381 HD12 LEU P 542     -10.217   3.285  10.349  0.00  0.00      PROA  
ATOM   1382 HD13 LEU P 542     -10.394   2.289   8.920  0.00  0.00      PROA  
ATOM   1383  CD2 LEU P 542      -8.939   4.382   8.121  0.00  0.00      PROA  
ATOM   1384 HD21 LEU P 542      -8.578   4.864   9.053  0.00  0.00      PROA  
ATOM   1385 HD22 LEU P 542      -8.770   5.074   7.268  0.00  0.00      PROA  
ATOM   1386 HD23 LEU P 542      -8.407   3.418   7.969  0.00  0.00      PROA  
ATOM   1387    C LEU P 542     -13.231   5.556   7.995  0.00  0.00      PROA  
ATOM   1388    O LEU P 542     -13.758   5.543   9.174  0.00  0.00      PROA  
ATOM   1389    N VAL P 543     -13.058   6.802   7.408  0.00  0.00      PROA  
ATOM   1390   HN VAL P 543     -12.569   6.933   6.549  0.00  0.00      PROA  
ATOM   1391   CA VAL P 543     -13.584   7.919   8.223  0.00  0.00      PROA  
ATOM   1392   HA VAL P 543     -13.177   7.885   9.223  0.00  0.00      PROA  
ATOM   1393   CB VAL P 543     -13.130   9.259   7.627  0.00  0.00      PROA  
ATOM   1394   HB VAL P 543     -13.376   9.317   6.546  0.00  0.00      PROA  
ATOM   1395  CG1 VAL P 543     -13.796  10.498   8.332  0.00  0.00      PROA  
ATOM   1396 HG11 VAL P 543     -13.622  10.476   9.429  0.00  0.00      PROA  
ATOM   1397 HG12 VAL P 543     -14.871  10.624   8.079  0.00  0.00      PROA  
ATOM   1398 HG13 VAL P 543     -13.331  11.434   7.957  0.00  0.00      PROA  
ATOM   1399  CG2 VAL P 543     -11.664   9.298   7.791  0.00  0.00      PROA  
ATOM   1400 HG21 VAL P 543     -11.110   8.659   7.071  0.00  0.00      PROA  
ATOM   1401 HG22 VAL P 543     -11.432   9.099   8.860  0.00  0.00      PROA  
ATOM   1402 HG23 VAL P 543     -11.183  10.269   7.551  0.00  0.00      PROA  
ATOM   1403    C VAL P 543     -15.097   7.969   8.359  0.00  0.00      PROA  
ATOM   1404    O VAL P 543     -15.604   8.104   9.474  0.00  0.00      PROA  
ATOM   1405    N PHE P 544     -15.813   7.666   7.263  0.00  0.00      PROA  
ATOM   1406   HN PHE P 544     -15.403   7.539   6.364  0.00  0.00      PROA  
ATOM   1407   CA PHE P 544     -17.214   7.299   7.413  0.00  0.00      PROA  
ATOM   1408   HA PHE P 544     -17.803   8.156   7.705  0.00  0.00      PROA  
ATOM   1409   CB PHE P 544     -17.761   6.888   6.009  0.00  0.00      PROA  
ATOM   1410  HB1 PHE P 544     -17.018   6.139   5.659  0.00  0.00      PROA  
ATOM   1411  HB2 PHE P 544     -17.881   7.789   5.371  0.00  0.00      PROA  
ATOM   1412   CG PHE P 544     -19.047   6.161   5.886  0.00  0.00      PROA  
ATOM   1413  CD1 PHE P 544     -19.038   4.861   5.396  0.00  0.00      PROA  
ATOM   1414  HD1 PHE P 544     -18.225   4.246   5.040  0.00  0.00      PROA  
ATOM   1415  CE1 PHE P 544     -20.203   4.177   5.372  0.00  0.00      PROA  
ATOM   1416  HE1 PHE P 544     -20.158   3.196   4.924  0.00  0.00      PROA  
ATOM   1417   CZ PHE P 544     -21.388   4.729   5.758  0.00  0.00      PROA  
ATOM   1418   HZ PHE P 544     -22.286   4.132   5.711  0.00  0.00      PROA  
ATOM   1419  CD2 PHE P 544     -20.201   6.673   6.412  0.00  0.00      PROA  
ATOM   1420  HD2 PHE P 544     -20.302   7.626   6.910  0.00  0.00      PROA  
ATOM   1421  CE2 PHE P 544     -21.406   6.042   6.267  0.00  0.00      PROA  
ATOM   1422  HE2 PHE P 544     -22.352   6.343   6.691  0.00  0.00      PROA  
ATOM   1423    C PHE P 544     -17.536   6.263   8.509  0.00  0.00      PROA  
ATOM   1424    O PHE P 544     -18.309   6.562   9.434  0.00  0.00      PROA  
ATOM   1425    N GLU P 545     -16.861   5.114   8.581  0.00  0.00      PROA  
ATOM   1426   HN GLU P 545     -16.256   4.798   7.855  0.00  0.00      PROA  
ATOM   1427   CA GLU P 545     -17.202   4.081   9.532  0.00  0.00      PROA  
ATOM   1428   HA GLU P 545     -18.255   3.873   9.411  0.00  0.00      PROA  
ATOM   1429   CB GLU P 545     -16.420   2.757   9.193  0.00  0.00      PROA  
ATOM   1430  HB1 GLU P 545     -16.627   1.988   9.967  0.00  0.00      PROA  
ATOM   1431  HB2 GLU P 545     -15.325   2.946   9.234  0.00  0.00      PROA  
ATOM   1432   CG GLU P 545     -16.916   2.270   7.786  0.00  0.00      PROA  
ATOM   1433  HG1 GLU P 545     -15.980   2.115   7.207  0.00  0.00      PROA  
ATOM   1434  HG2 GLU P 545     -17.705   2.950   7.401  0.00  0.00      PROA  
ATOM   1435   CD GLU P 545     -17.709   0.975   7.895  0.00  0.00      PROA  
ATOM   1436  OE1 GLU P 545     -17.429   0.066   7.012  0.00  0.00      PROA  
ATOM   1437  OE2 GLU P 545     -18.614   0.769   8.716  0.00  0.00      PROA  
ATOM   1438    C GLU P 545     -16.914   4.420  11.006  0.00  0.00      PROA  
ATOM   1439    O GLU P 545     -17.702   4.070  11.897  0.00  0.00      PROA  
ATOM   1440    N LYS P 546     -15.799   5.088  11.318  0.00  0.00      PROA  
ATOM   1441   HN LYS P 546     -15.168   5.313  10.580  0.00  0.00      PROA  
ATOM   1442   CA LYS P 546     -15.369   5.531  12.643  0.00  0.00      PROA  
ATOM   1443   HA LYS P 546     -15.295   4.640  13.249  0.00  0.00      PROA  
ATOM   1444   CB LYS P 546     -14.038   6.398  12.507  0.00  0.00      PROA  
ATOM   1445  HB1 LYS P 546     -14.236   7.216  11.783  0.00  0.00      PROA  
ATOM   1446  HB2 LYS P 546     -13.306   5.642  12.149  0.00  0.00      PROA  
ATOM   1447   CG LYS P 546     -13.615   6.905  13.960  0.00  0.00      PROA  
ATOM   1448  HG1 LYS P 546     -13.977   6.194  14.733  0.00  0.00      PROA  
ATOM   1449  HG2 LYS P 546     -14.085   7.897  14.132  0.00  0.00      PROA  
ATOM   1450   CD LYS P 546     -12.055   7.094  14.025  0.00  0.00      PROA  
ATOM   1451  HD1 LYS P 546     -11.731   6.055  13.799  0.00  0.00      PROA  
ATOM   1452  HD2 LYS P 546     -11.837   7.598  14.990  0.00  0.00      PROA  
ATOM   1453   CE LYS P 546     -11.697   8.019  12.867  0.00  0.00      PROA  
ATOM   1454  HE1 LYS P 546     -12.194   9.011  12.915  0.00  0.00      PROA  
ATOM   1455  HE2 LYS P 546     -11.900   7.504  11.904  0.00  0.00      PROA  
ATOM   1456   NZ LYS P 546     -10.216   8.304  12.834  0.00  0.00      PROA  
ATOM   1457  HZ1 LYS P 546      -9.695   7.540  12.358  0.00  0.00      PROA  
ATOM   1458  HZ2 LYS P 546      -9.892   8.287  13.822  0.00  0.00      PROA  
ATOM   1459  HZ3 LYS P 546     -10.024   9.261  12.473  0.00  0.00      PROA  
ATOM   1460    C LYS P 546     -16.377   6.454  13.110  0.00  0.00      PROA  
ATOM   1461    O LYS P 546     -16.914   6.312  14.243  0.00  0.00      PROA  
ATOM   1462    N ILE P 547     -16.792   7.409  12.307  0.00  0.00      PROA  
ATOM   1463   HN ILE P 547     -16.573   7.542  11.343  0.00  0.00      PROA  
ATOM   1464   CA ILE P 547     -17.787   8.369  12.689  0.00  0.00      PROA  
ATOM   1465   HA ILE P 547     -17.524   8.665  13.694  0.00  0.00      PROA  
ATOM   1466   CB ILE P 547     -17.899   9.549  11.724  0.00  0.00      PROA  
ATOM   1467   HB ILE P 547     -18.246   9.056  10.791  0.00  0.00      PROA  
ATOM   1468  CG2 ILE P 547     -19.084  10.477  12.093  0.00  0.00      PROA  
ATOM   1469 HG21 ILE P 547     -19.161  11.378  11.448  0.00  0.00      PROA  
ATOM   1470 HG22 ILE P 547     -19.082  10.838  13.144  0.00  0.00      PROA  
ATOM   1471 HG23 ILE P 547     -20.084  10.003  11.997  0.00  0.00      PROA  
ATOM   1472  CG1 ILE P 547     -16.560  10.333  11.478  0.00  0.00      PROA  
ATOM   1473 HG11 ILE P 547     -15.767   9.555  11.503  0.00  0.00      PROA  
ATOM   1474 HG12 ILE P 547     -16.537  10.952  12.400  0.00  0.00      PROA  
ATOM   1475   CD ILE P 547     -16.454  11.162  10.260  0.00  0.00      PROA  
ATOM   1476  HD1 ILE P 547     -17.269  11.911  10.170  0.00  0.00      PROA  
ATOM   1477  HD2 ILE P 547     -16.530  10.381   9.473  0.00  0.00      PROA  
ATOM   1478  HD3 ILE P 547     -15.513  11.753  10.246  0.00  0.00      PROA  
ATOM   1479    C ILE P 547     -19.152   7.665  12.927  0.00  0.00      PROA  
ATOM   1480    O ILE P 547     -19.843   7.953  13.928  0.00  0.00      PROA  
ATOM   1481    N LEU P 548     -19.582   6.736  12.013  0.00  0.00      PROA  
ATOM   1482   HN LEU P 548     -19.080   6.626  11.159  0.00  0.00      PROA  
ATOM   1483   CA LEU P 548     -20.854   6.022  12.126  0.00  0.00      PROA  
ATOM   1484   HA LEU P 548     -21.540   6.816  12.384  0.00  0.00      PROA  
ATOM   1485   CB LEU P 548     -21.187   5.276  10.804  0.00  0.00      PROA  
ATOM   1486  HB1 LEU P 548     -20.225   4.759  10.601  0.00  0.00      PROA  
ATOM   1487  HB2 LEU P 548     -21.221   6.002   9.964  0.00  0.00      PROA  
ATOM   1488   CG LEU P 548     -22.387   4.254  10.741  0.00  0.00      PROA  
ATOM   1489   HG LEU P 548     -22.391   3.664  11.683  0.00  0.00      PROA  
ATOM   1490  CD1 LEU P 548     -23.777   5.041  10.735  0.00  0.00      PROA  
ATOM   1491 HD11 LEU P 548     -24.600   4.419  11.148  0.00  0.00      PROA  
ATOM   1492 HD12 LEU P 548     -24.011   5.271   9.673  0.00  0.00      PROA  
ATOM   1493 HD13 LEU P 548     -23.873   5.997  11.292  0.00  0.00      PROA  
ATOM   1494  CD2 LEU P 548     -22.322   3.379   9.500  0.00  0.00      PROA  
ATOM   1495 HD21 LEU P 548     -21.533   2.616   9.671  0.00  0.00      PROA  
ATOM   1496 HD22 LEU P 548     -21.994   4.039   8.668  0.00  0.00      PROA  
ATOM   1497 HD23 LEU P 548     -23.265   2.863   9.216  0.00  0.00      PROA  
ATOM   1498    C LEU P 548     -21.035   5.006  13.228  0.00  0.00      PROA  
ATOM   1499    O LEU P 548     -21.991   4.849  13.946  0.00  0.00      PROA  
ATOM   1500    N PHE P 549     -19.966   4.269  13.537  0.00  0.00      PROA  
ATOM   1501   HN PHE P 549     -19.156   4.287  12.957  0.00  0.00      PROA  
ATOM   1502   CA PHE P 549     -19.912   3.497  14.747  0.00  0.00      PROA  
ATOM   1503   HA PHE P 549     -20.766   2.845  14.862  0.00  0.00      PROA  
ATOM   1504   CB PHE P 549     -18.642   2.629  14.793  0.00  0.00      PROA  
ATOM   1505  HB1 PHE P 549     -17.750   3.225  14.503  0.00  0.00      PROA  
ATOM   1506  HB2 PHE P 549     -18.762   1.905  13.959  0.00  0.00      PROA  
ATOM   1507   CG PHE P 549     -18.404   2.008  16.170  0.00  0.00      PROA  
ATOM   1508  CD1 PHE P 549     -19.134   0.908  16.518  0.00  0.00      PROA  
ATOM   1509  HD1 PHE P 549     -20.002   0.571  15.971  0.00  0.00      PROA  
ATOM   1510  CE1 PHE P 549     -18.864   0.311  17.712  0.00  0.00      PROA  
ATOM   1511  HE1 PHE P 549     -19.510  -0.494  18.030  0.00  0.00      PROA  
ATOM   1512   CZ PHE P 549     -17.966   0.855  18.663  0.00  0.00      PROA  
ATOM   1513   HZ PHE P 549     -17.772   0.443  19.642  0.00  0.00      PROA  
ATOM   1514  CD2 PHE P 549     -17.435   2.524  17.048  0.00  0.00      PROA  
ATOM   1515  HD2 PHE P 549     -16.842   3.349  16.683  0.00  0.00      PROA  
ATOM   1516  CE2 PHE P 549     -17.194   1.960  18.287  0.00  0.00      PROA  
ATOM   1517  HE2 PHE P 549     -16.415   2.290  18.959  0.00  0.00      PROA  
ATOM   1518    C PHE P 549     -20.115   4.364  15.997  0.00  0.00      PROA  
ATOM   1519    O PHE P 549     -20.950   4.096  16.794  0.00  0.00      PROA  
ATOM   1520    N LYS P 550     -19.369   5.483  16.163  0.00  0.00      PROA  
ATOM   1521   HN LYS P 550     -18.540   5.613  15.626  0.00  0.00      PROA  
ATOM   1522   CA LYS P 550     -19.553   6.433  17.377  0.00  0.00      PROA  
ATOM   1523   HA LYS P 550     -19.335   5.931  18.308  0.00  0.00      PROA  
ATOM   1524   CB LYS P 550     -18.561   7.621  17.243  0.00  0.00      PROA  
ATOM   1525  HB1 LYS P 550     -18.830   8.320  18.063  0.00  0.00      PROA  
ATOM   1526  HB2 LYS P 550     -18.688   8.176  16.289  0.00  0.00      PROA  
ATOM   1527   CG LYS P 550     -17.060   7.246  17.376  0.00  0.00      PROA  
ATOM   1528  HG1 LYS P 550     -16.440   8.168  17.360  0.00  0.00      PROA  
ATOM   1529  HG2 LYS P 550     -16.647   6.577  16.590  0.00  0.00      PROA  
ATOM   1530   CD LYS P 550     -16.521   6.517  18.600  0.00  0.00      PROA  
ATOM   1531  HD1 LYS P 550     -17.022   5.535  18.743  0.00  0.00      PROA  
ATOM   1532  HD2 LYS P 550     -16.643   7.165  19.494  0.00  0.00      PROA  
ATOM   1533   CE LYS P 550     -15.001   6.305  18.366  0.00  0.00      PROA  
ATOM   1534  HE1 LYS P 550     -14.418   7.181  18.008  0.00  0.00      PROA  
ATOM   1535  HE2 LYS P 550     -14.865   5.546  17.567  0.00  0.00      PROA  
ATOM   1536   NZ LYS P 550     -14.328   5.686  19.451  0.00  0.00      PROA  
ATOM   1537  HZ1 LYS P 550     -13.990   6.346  20.181  0.00  0.00      PROA  
ATOM   1538  HZ2 LYS P 550     -13.492   5.135  19.167  0.00  0.00      PROA  
ATOM   1539  HZ3 LYS P 550     -14.865   4.891  19.854  0.00  0.00      PROA  
ATOM   1540    C LYS P 550     -20.870   7.098  17.494  0.00  0.00      PROA  
ATOM   1541    O LYS P 550     -21.406   7.384  18.599  0.00  0.00      PROA  
ATOM   1542    N PHE P 551     -21.509   7.385  16.374  0.00  0.00      PROA  
ATOM   1543   HN PHE P 551     -20.985   7.189  15.549  0.00  0.00      PROA  
ATOM   1544   CA PHE P 551     -22.863   7.945  16.205  0.00  0.00      PROA  
ATOM   1545   HA PHE P 551     -22.886   8.898  16.713  0.00  0.00      PROA  
ATOM   1546   CB PHE P 551     -23.082   8.227  14.673  0.00  0.00      PROA  
ATOM   1547  HB1 PHE P 551     -22.733   7.330  14.118  0.00  0.00      PROA  
ATOM   1548  HB2 PHE P 551     -22.420   9.079  14.410  0.00  0.00      PROA  
ATOM   1549   CG PHE P 551     -24.540   8.298  14.225  0.00  0.00      PROA  
ATOM   1550  CD1 PHE P 551     -25.213   9.485  14.371  0.00  0.00      PROA  
ATOM   1551  HD1 PHE P 551     -24.727  10.260  14.945  0.00  0.00      PROA  
ATOM   1552  CE1 PHE P 551     -26.623   9.647  14.058  0.00  0.00      PROA  
ATOM   1553  HE1 PHE P 551     -27.043  10.627  14.232  0.00  0.00      PROA  
ATOM   1554   CZ PHE P 551     -27.278   8.615  13.394  0.00  0.00      PROA  
ATOM   1555   HZ PHE P 551     -28.289   8.703  13.024  0.00  0.00      PROA  
ATOM   1556  CD2 PHE P 551     -25.191   7.254  13.496  0.00  0.00      PROA  
ATOM   1557  HD2 PHE P 551     -24.617   6.379  13.226  0.00  0.00      PROA  
ATOM   1558  CE2 PHE P 551     -26.534   7.399  13.211  0.00  0.00      PROA  
ATOM   1559  HE2 PHE P 551     -27.026   6.490  12.899  0.00  0.00      PROA  
ATOM   1560    C PHE P 551     -23.946   6.897  16.716  0.00  0.00      PROA  
ATOM   1561    O PHE P 551     -24.932   7.350  17.319  0.00  0.00      PROA  
ATOM   1562    N CYS P 552     -23.741   5.570  16.422  0.00  0.00      PROA  
ATOM   1563   HN CYS P 552     -22.948   5.307  15.879  0.00  0.00      PROA  
ATOM   1564   CA CYS P 552     -24.631   4.488  16.783  0.00  0.00      PROA  
ATOM   1565   HA CYS P 552     -25.627   4.886  16.654  0.00  0.00      PROA  
ATOM   1566   CB CYS P 552     -24.305   3.175  16.085  0.00  0.00      PROA  
ATOM   1567  HB1 CYS P 552     -24.742   2.274  16.566  0.00  0.00      PROA  
ATOM   1568  HB2 CYS P 552     -23.253   2.870  16.272  0.00  0.00      PROA  
ATOM   1569   SG CYS P 552     -24.642   3.228  14.292  0.00  0.00      PROA  
ATOM   1570  HG1 CYS P 552     -23.394   3.594  14.042  0.00  0.00      PROA  
ATOM   1571    C CYS P 552     -24.683   4.185  18.276  0.00  0.00      PROA  
ATOM   1572    O CYS P 552     -25.537   3.528  18.768  0.00  0.00      PROA  
ATOM   1573    N LYS P 553     -23.758   4.669  19.070  0.00  0.00      PROA  
ATOM   1574   HN LYS P 553     -23.022   5.174  18.626  0.00  0.00      PROA  
ATOM   1575   CA LYS P 553     -23.741   4.515  20.532  0.00  0.00      PROA  
ATOM   1576   HA LYS P 553     -23.725   3.456  20.739  0.00  0.00      PROA  
ATOM   1577   CB LYS P 553     -22.457   5.050  21.112  0.00  0.00      PROA  
ATOM   1578  HB1 LYS P 553     -22.510   4.787  22.190  0.00  0.00      PROA  
ATOM   1579  HB2 LYS P 553     -22.387   6.158  21.067  0.00  0.00      PROA  
ATOM   1580   CG LYS P 553     -21.195   4.396  20.631  0.00  0.00      PROA  
ATOM   1581  HG1 LYS P 553     -20.889   5.016  19.762  0.00  0.00      PROA  
ATOM   1582  HG2 LYS P 553     -21.485   3.384  20.275  0.00  0.00      PROA  
ATOM   1583   CD LYS P 553     -20.105   4.520  21.662  0.00  0.00      PROA  
ATOM   1584  HD1 LYS P 553     -20.389   4.124  22.660  0.00  0.00      PROA  
ATOM   1585  HD2 LYS P 553     -19.958   5.590  21.923  0.00  0.00      PROA  
ATOM   1586   CE LYS P 553     -18.745   4.055  21.136  0.00  0.00      PROA  
ATOM   1587  HE1 LYS P 553     -18.620   4.656  20.210  0.00  0.00      PROA  
ATOM   1588  HE2 LYS P 553     -18.765   2.970  20.893  0.00  0.00      PROA  
ATOM   1589   NZ LYS P 553     -17.650   4.280  22.187  0.00  0.00      PROA  
ATOM   1590  HZ1 LYS P 553     -17.880   3.839  23.101  0.00  0.00      PROA  
ATOM   1591  HZ2 LYS P 553     -17.611   5.296  22.403  0.00  0.00      PROA  
ATOM   1592  HZ3 LYS P 553     -16.736   3.892  21.878  0.00  0.00      PROA  
ATOM   1593    C LYS P 553     -24.923   5.176  21.209  0.00  0.00      PROA  
ATOM   1594    O LYS P 553     -25.434   4.710  22.223  0.00  0.00      PROA  
ATOM   1595    N ASP P 554     -25.385   6.239  20.561  0.00  0.00      PROA  
ATOM   1596   HN ASP P 554     -25.090   6.464  19.636  0.00  0.00      PROA  
ATOM   1597   CA ASP P 554     -26.506   7.076  20.988  0.00  0.00      PROA  
ATOM   1598   HA ASP P 554     -26.560   6.935  22.057  0.00  0.00      PROA  
ATOM   1599   CB ASP P 554     -26.102   8.521  20.633  0.00  0.00      PROA  
ATOM   1600  HB1 ASP P 554     -26.152   8.777  19.553  0.00  0.00      PROA  
ATOM   1601  HB2 ASP P 554     -25.020   8.736  20.762  0.00  0.00      PROA  
ATOM   1602   CG ASP P 554     -26.739   9.509  21.484  0.00  0.00      PROA  
ATOM   1603  OD1 ASP P 554     -26.979   9.219  22.662  0.00  0.00      PROA  
ATOM   1604  OD2 ASP P 554     -26.977  10.628  20.946  0.00  0.00      PROA  
ATOM   1605    C ASP P 554     -27.784   6.675  20.295  0.00  0.00      PROA  
ATOM   1606    O ASP P 554     -27.818   6.291  19.079  0.00  0.00      PROA  
ATOM   1607    N TYR P 555     -28.846   6.562  21.060  0.00  0.00      PROA  
ATOM   1608   HN TYR P 555     -28.847   6.858  22.013  0.00  0.00      PROA  
ATOM   1609   CA TYR P 555     -30.072   5.966  20.612  0.00  0.00      PROA  
ATOM   1610   HA TYR P 555     -30.729   6.247  21.422  0.00  0.00      PROA  
ATOM   1611   CB TYR P 555     -30.675   6.496  19.278  0.00  0.00      PROA  
ATOM   1612  HB1 TYR P 555     -31.610   5.942  19.048  0.00  0.00      PROA  
ATOM   1613  HB2 TYR P 555     -30.036   6.480  18.370  0.00  0.00      PROA  
ATOM   1614   CG TYR P 555     -31.116   7.947  19.420  0.00  0.00      PROA  
ATOM   1615  CD1 TYR P 555     -32.183   8.214  20.299  0.00  0.00      PROA  
ATOM   1616  HD1 TYR P 555     -32.603   7.527  21.019  0.00  0.00      PROA  
ATOM   1617  CE1 TYR P 555     -32.693   9.512  20.393  0.00  0.00      PROA  
ATOM   1618  HE1 TYR P 555     -33.439   9.656  21.161  0.00  0.00      PROA  
ATOM   1619   CZ TYR P 555     -32.159  10.516  19.638  0.00  0.00      PROA  
ATOM   1620   OH TYR P 555     -32.644  11.827  19.800  0.00  0.00      PROA  
ATOM   1621   HH TYR P 555     -33.477  11.750  20.271  0.00  0.00      PROA  
ATOM   1622  CD2 TYR P 555     -30.648   8.937  18.573  0.00  0.00      PROA  
ATOM   1623  HD2 TYR P 555     -29.965   8.735  17.760  0.00  0.00      PROA  
ATOM   1624  CE2 TYR P 555     -31.144  10.264  18.720  0.00  0.00      PROA  
ATOM   1625  HE2 TYR P 555     -30.882  11.014  17.989  0.00  0.00      PROA  
ATOM   1626    C TYR P 555     -30.002   4.417  20.646  0.00  0.00      PROA  
ATOM   1627    O TYR P 555     -30.903   3.769  20.067  0.00  0.00      PROA  
ATOM   1628    N ALA P 556     -28.870   3.810  21.079  0.00  0.00      PROA  
ATOM   1629   HN ALA P 556     -28.131   4.371  21.444  0.00  0.00      PROA  
ATOM   1630   CA ALA P 556     -28.667   2.382  21.105  0.00  0.00      PROA  
ATOM   1631   HA ALA P 556     -27.691   2.144  21.502  0.00  0.00      PROA  
ATOM   1632   CB ALA P 556     -29.551   1.801  22.292  0.00  0.00      PROA  
ATOM   1633  HB1 ALA P 556     -30.575   1.894  21.870  0.00  0.00      PROA  
ATOM   1634  HB2 ALA P 556     -29.496   2.475  23.174  0.00  0.00      PROA  
ATOM   1635  HB3 ALA P 556     -29.231   0.761  22.518  0.00  0.00      PROA  
ATOM   1636    C ALA P 556     -28.734   1.555  19.823  0.00  0.00      PROA  
ATOM   1637    O ALA P 556     -29.216   0.457  19.852  0.00  0.00      PROA  
ATOM   1638    N LEU P 557     -28.313   2.167  18.721  0.00  0.00      PROA  
ATOM   1639   HN LEU P 557     -27.923   3.084  18.719  0.00  0.00      PROA  
ATOM   1640   CA LEU P 557     -28.264   1.654  17.389  0.00  0.00      PROA  
ATOM   1641   HA LEU P 557     -29.223   1.209  17.170  0.00  0.00      PROA  
ATOM   1642   CB LEU P 557     -28.153   2.713  16.232  0.00  0.00      PROA  
ATOM   1643  HB1 LEU P 557     -28.155   2.287  15.205  0.00  0.00      PROA  
ATOM   1644  HB2 LEU P 557     -27.156   3.181  16.375  0.00  0.00      PROA  
ATOM   1645   CG LEU P 557     -29.256   3.795  16.227  0.00  0.00      PROA  
ATOM   1646   HG LEU P 557     -29.175   4.244  17.239  0.00  0.00      PROA  
ATOM   1647  CD1 LEU P 557     -29.034   4.938  15.186  0.00  0.00      PROA  
ATOM   1648 HD11 LEU P 557     -27.987   5.302  15.106  0.00  0.00      PROA  
ATOM   1649 HD12 LEU P 557     -29.563   5.873  15.468  0.00  0.00      PROA  
ATOM   1650 HD13 LEU P 557     -29.221   4.547  14.163  0.00  0.00      PROA  
ATOM   1651  CD2 LEU P 557     -30.660   3.268  16.073  0.00  0.00      PROA  
ATOM   1652 HD21 LEU P 557     -30.759   2.538  15.241  0.00  0.00      PROA  
ATOM   1653 HD22 LEU P 557     -31.474   4.010  15.926  0.00  0.00      PROA  
ATOM   1654 HD23 LEU P 557     -31.045   2.770  16.988  0.00  0.00      PROA  
ATOM   1655    C LEU P 557     -27.335   0.412  17.182  0.00  0.00      PROA  
ATOM   1656    O LEU P 557     -26.305   0.277  17.766  0.00  0.00      PROA  
ATOM   1657    N SER P 558     -27.690  -0.420  16.227  0.00  0.00      PROA  
ATOM   1658   HN SER P 558     -28.607  -0.419  15.834  0.00  0.00      PROA  
ATOM   1659   CA SER P 558     -26.893  -1.548  15.793  0.00  0.00      PROA  
ATOM   1660   HA SER P 558     -26.198  -1.878  16.551  0.00  0.00      PROA  
ATOM   1661   CB SER P 558     -27.748  -2.865  15.505  0.00  0.00      PROA  
ATOM   1662  HB1 SER P 558     -28.685  -2.403  15.128  0.00  0.00      PROA  
ATOM   1663  HB2 SER P 558     -27.885  -3.374  16.482  0.00  0.00      PROA  
ATOM   1664   OG SER P 558     -27.127  -3.697  14.488  0.00  0.00      PROA  
ATOM   1665  HG1 SER P 558     -26.251  -3.895  14.828  0.00  0.00      PROA  
ATOM   1666    C SER P 558     -26.145  -1.072  14.514  0.00  0.00      PROA  
ATOM   1667    O SER P 558     -26.776  -0.715  13.522  0.00  0.00      PROA  
ATOM   1668    N TYR P 559     -24.792  -0.945  14.687  0.00  0.00      PROA  
ATOM   1669   HN TYR P 559     -24.344  -1.076  15.568  0.00  0.00      PROA  
ATOM   1670   CA TYR P 559     -23.935  -0.461  13.647  0.00  0.00      PROA  
ATOM   1671   HA TYR P 559     -24.388   0.455  13.298  0.00  0.00      PROA  
ATOM   1672   CB TYR P 559     -22.597  -0.197  14.263  0.00  0.00      PROA  
ATOM   1673  HB1 TYR P 559     -22.505  -0.978  15.047  0.00  0.00      PROA  
ATOM   1674  HB2 TYR P 559     -22.424   0.722  14.864  0.00  0.00      PROA  
ATOM   1675   CG TYR P 559     -21.423  -0.182  13.334  0.00  0.00      PROA  
ATOM   1676  CD1 TYR P 559     -21.193   0.836  12.385  0.00  0.00      PROA  
ATOM   1677  HD1 TYR P 559     -21.920   1.625  12.261  0.00  0.00      PROA  
ATOM   1678  CE1 TYR P 559     -20.110   0.760  11.577  0.00  0.00      PROA  
ATOM   1679  HE1 TYR P 559     -19.906   1.523  10.840  0.00  0.00      PROA  
ATOM   1680   CZ TYR P 559     -19.070  -0.200  11.779  0.00  0.00      PROA  
ATOM   1681   OH TYR P 559     -17.879  -0.281  11.097  0.00  0.00      PROA  
ATOM   1682   HH TYR P 559     -17.957   0.226  10.285  0.00  0.00      PROA  
ATOM   1683  CD2 TYR P 559     -20.465  -1.204  13.470  0.00  0.00      PROA  
ATOM   1684  HD2 TYR P 559     -20.565  -1.911  14.281  0.00  0.00      PROA  
ATOM   1685  CE2 TYR P 559     -19.306  -1.153  12.732  0.00  0.00      PROA  
ATOM   1686  HE2 TYR P 559     -18.568  -1.910  12.954  0.00  0.00      PROA  
ATOM   1687    C TYR P 559     -23.876  -1.382  12.388  0.00  0.00      PROA  
ATOM   1688    O TYR P 559     -23.832  -0.814  11.263  0.00  0.00      PROA  
ATOM   1689    N LEU P 560     -23.885  -2.710  12.560  0.00  0.00      PROA  
ATOM   1690   HN LEU P 560     -23.816  -3.102  13.475  0.00  0.00      PROA  
ATOM   1691   CA LEU P 560     -23.834  -3.694  11.412  0.00  0.00      PROA  
ATOM   1692   HA LEU P 560     -22.963  -3.461  10.818  0.00  0.00      PROA  
ATOM   1693   CB LEU P 560     -23.469  -5.165  11.947  0.00  0.00      PROA  
ATOM   1694  HB1 LEU P 560     -23.644  -5.824  11.069  0.00  0.00      PROA  
ATOM   1695  HB2 LEU P 560     -24.235  -5.362  12.727  0.00  0.00      PROA  
ATOM   1696   CG LEU P 560     -22.049  -5.341  12.593  0.00  0.00      PROA  
ATOM   1697   HG LEU P 560     -22.104  -4.864  13.595  0.00  0.00      PROA  
ATOM   1698  CD1 LEU P 560     -21.601  -6.764  12.911  0.00  0.00      PROA  
ATOM   1699 HD11 LEU P 560     -22.306  -7.193  13.654  0.00  0.00      PROA  
ATOM   1700 HD12 LEU P 560     -20.581  -6.811  13.349  0.00  0.00      PROA  
ATOM   1701 HD13 LEU P 560     -21.697  -7.401  12.006  0.00  0.00      PROA  
ATOM   1702  CD2 LEU P 560     -20.947  -4.592  11.856  0.00  0.00      PROA  
ATOM   1703 HD21 LEU P 560     -21.066  -3.489  11.790  0.00  0.00      PROA  
ATOM   1704 HD22 LEU P 560     -20.749  -4.933  10.818  0.00  0.00      PROA  
ATOM   1705 HD23 LEU P 560     -19.977  -4.804  12.355  0.00  0.00      PROA  
ATOM   1706    C LEU P 560     -25.114  -3.604  10.618  0.00  0.00      PROA  
ATOM   1707    O LEU P 560     -25.068  -3.605   9.373  0.00  0.00      PROA  
ATOM   1708    N SER P 561     -26.340  -3.507  11.272  0.00  0.00      PROA  
ATOM   1709   HN SER P 561     -26.349  -3.527  12.269  0.00  0.00      PROA  
ATOM   1710   CA SER P 561     -27.620  -3.286  10.580  0.00  0.00      PROA  
ATOM   1711   HA SER P 561     -27.652  -3.925   9.710  0.00  0.00      PROA  
ATOM   1712   CB SER P 561     -28.916  -3.575  11.458  0.00  0.00      PROA  
ATOM   1713  HB1 SER P 561     -29.858  -3.269  10.954  0.00  0.00      PROA  
ATOM   1714  HB2 SER P 561     -28.813  -3.027  12.419  0.00  0.00      PROA  
ATOM   1715   OG SER P 561     -29.015  -4.947  11.735  0.00  0.00      PROA  
ATOM   1716  HG1 SER P 561     -29.553  -5.303  11.024  0.00  0.00      PROA  
ATOM   1717    C SER P 561     -27.831  -1.853  10.004  0.00  0.00      PROA  
ATOM   1718    O SER P 561     -28.450  -1.661   8.940  0.00  0.00      PROA  
ATOM   1719    N LEU P 562     -27.432  -0.776  10.718  0.00  0.00      PROA  
ATOM   1720   HN LEU P 562     -26.891  -0.908  11.545  0.00  0.00      PROA  
ATOM   1721   CA LEU P 562     -27.547   0.503   9.957  0.00  0.00      PROA  
ATOM   1722   HA LEU P 562     -28.533   0.558   9.522  0.00  0.00      PROA  
ATOM   1723   CB LEU P 562     -27.568   1.679  10.918  0.00  0.00      PROA  
ATOM   1724  HB1 LEU P 562     -26.565   1.758  11.389  0.00  0.00      PROA  
ATOM   1725  HB2 LEU P 562     -28.274   1.437  11.741  0.00  0.00      PROA  
ATOM   1726   CG LEU P 562     -27.964   3.104  10.320  0.00  0.00      PROA  
ATOM   1727   HG LEU P 562     -27.150   3.464   9.655  0.00  0.00      PROA  
ATOM   1728  CD1 LEU P 562     -29.248   3.031   9.426  0.00  0.00      PROA  
ATOM   1729 HD11 LEU P 562     -29.711   4.033   9.299  0.00  0.00      PROA  
ATOM   1730 HD12 LEU P 562     -30.011   2.341   9.847  0.00  0.00      PROA  
ATOM   1731 HD13 LEU P 562     -29.025   2.515   8.468  0.00  0.00      PROA  
ATOM   1732  CD2 LEU P 562     -28.117   4.046  11.485  0.00  0.00      PROA  
ATOM   1733 HD21 LEU P 562     -28.519   4.977  11.031  0.00  0.00      PROA  
ATOM   1734 HD22 LEU P 562     -27.127   4.282  11.931  0.00  0.00      PROA  
ATOM   1735 HD23 LEU P 562     -28.721   3.636  12.323  0.00  0.00      PROA  
ATOM   1736    C LEU P 562     -26.590   0.606   8.754  0.00  0.00      PROA  
ATOM   1737    O LEU P 562     -26.901   1.233   7.739  0.00  0.00      PROA  
ATOM   1738    N ARG P 563     -25.386   0.079   8.913  0.00  0.00      PROA  
ATOM   1739   HN ARG P 563     -25.027  -0.207   9.797  0.00  0.00      PROA  
ATOM   1740   CA ARG P 563     -24.494   0.171   7.755  0.00  0.00      PROA  
ATOM   1741   HA ARG P 563     -24.528   1.201   7.431  0.00  0.00      PROA  
ATOM   1742   CB ARG P 563     -23.021  -0.196   8.031  0.00  0.00      PROA  
ATOM   1743  HB1 ARG P 563     -22.736   0.482   8.864  0.00  0.00      PROA  
ATOM   1744  HB2 ARG P 563     -22.426   0.133   7.152  0.00  0.00      PROA  
ATOM   1745   CG ARG P 563     -22.647  -1.642   8.381  0.00  0.00      PROA  
ATOM   1746  HG1 ARG P 563     -22.773  -2.387   7.567  0.00  0.00      PROA  
ATOM   1747  HG2 ARG P 563     -23.333  -1.927   9.207  0.00  0.00      PROA  
ATOM   1748   CD ARG P 563     -21.238  -1.788   9.002  0.00  0.00      PROA  
ATOM   1749  HD1 ARG P 563     -21.131  -2.796   9.457  0.00  0.00      PROA  
ATOM   1750  HD2 ARG P 563     -21.127  -1.095   9.864  0.00  0.00      PROA  
ATOM   1751   NE ARG P 563     -20.090  -1.651   8.057  0.00  0.00      PROA  
ATOM   1752   HE ARG P 563     -19.505  -0.841   8.104  0.00  0.00      PROA  
ATOM   1753   CZ ARG P 563     -19.986  -2.230   6.900  0.00  0.00      PROA  
ATOM   1754  NH1 ARG P 563     -20.611  -3.312   6.548  0.00  0.00      PROA  
ATOM   1755 HH11 ARG P 563     -20.664  -3.883   7.366  0.00  0.00      PROA  
ATOM   1756 HH12 ARG P 563     -20.119  -3.696   5.767  0.00  0.00      PROA  
ATOM   1757  NH2 ARG P 563     -19.018  -1.795   6.125  0.00  0.00      PROA  
ATOM   1758 HH21 ARG P 563     -18.548  -0.981   6.465  0.00  0.00      PROA  
ATOM   1759 HH22 ARG P 563     -18.726  -2.404   5.387  0.00  0.00      PROA  
ATOM   1760    C ARG P 563     -24.913  -0.679   6.584  0.00  0.00      PROA  
ATOM   1761    O ARG P 563     -24.776  -0.291   5.430  0.00  0.00      PROA  
ATOM   1762    N ALA P 564     -25.510  -1.805   6.895  0.00  0.00      PROA  
ATOM   1763   HN ALA P 564     -25.408  -2.102   7.842  0.00  0.00      PROA  
ATOM   1764   CA ALA P 564     -26.114  -2.706   5.920  0.00  0.00      PROA  
ATOM   1765   HA ALA P 564     -25.353  -2.987   5.207  0.00  0.00      PROA  
ATOM   1766   CB ALA P 564     -26.628  -3.997   6.655  0.00  0.00      PROA  
ATOM   1767  HB1 ALA P 564     -27.393  -3.625   7.370  0.00  0.00      PROA  
ATOM   1768  HB2 ALA P 564     -25.742  -4.486   7.114  0.00  0.00      PROA  
ATOM   1769  HB3 ALA P 564     -27.072  -4.592   5.829  0.00  0.00      PROA  
ATOM   1770    C ALA P 564     -27.283  -2.003   5.105  0.00  0.00      PROA  
ATOM   1771    O ALA P 564     -27.527  -2.236   3.917  0.00  0.00      PROA  
ATOM   1772    N CYS P 565     -28.085  -1.199   5.775  0.00  0.00      PROA  
ATOM   1773   HN CYS P 565     -27.950  -1.132   6.761  0.00  0.00      PROA  
ATOM   1774   CA CYS P 565     -29.135  -0.342   5.240  0.00  0.00      PROA  
ATOM   1775   HA CYS P 565     -29.649  -0.875   4.454  0.00  0.00      PROA  
ATOM   1776   CB CYS P 565     -30.116   0.079   6.309  0.00  0.00      PROA  
ATOM   1777  HB1 CYS P 565     -29.595   0.426   7.226  0.00  0.00      PROA  
ATOM   1778  HB2 CYS P 565     -30.591  -0.876   6.619  0.00  0.00      PROA  
ATOM   1779   SG CYS P 565     -31.448   1.202   5.708  0.00  0.00      PROA  
ATOM   1780  HG1 CYS P 565     -32.007   0.139   5.150  0.00  0.00      PROA  
ATOM   1781    C CYS P 565     -28.547   0.859   4.411  0.00  0.00      PROA  
ATOM   1782    O CYS P 565     -29.064   1.150   3.329  0.00  0.00      PROA  
ATOM   1783    N ILE P 566     -27.367   1.415   4.792  0.00  0.00      PROA  
ATOM   1784   HN ILE P 566     -27.033   1.192   5.705  0.00  0.00      PROA  
ATOM   1785   CA ILE P 566     -26.650   2.389   3.923  0.00  0.00      PROA  
ATOM   1786   HA ILE P 566     -27.366   3.129   3.598  0.00  0.00      PROA  
ATOM   1787   CB ILE P 566     -25.538   3.046   4.687  0.00  0.00      PROA  
ATOM   1788   HB ILE P 566     -25.015   2.184   5.153  0.00  0.00      PROA  
ATOM   1789  CG2 ILE P 566     -24.616   3.872   3.712  0.00  0.00      PROA  
ATOM   1790 HG21 ILE P 566     -24.055   3.128   3.107  0.00  0.00      PROA  
ATOM   1791 HG22 ILE P 566     -23.906   4.425   4.364  0.00  0.00      PROA  
ATOM   1792 HG23 ILE P 566     -25.228   4.598   3.136  0.00  0.00      PROA  
ATOM   1793  CG1 ILE P 566     -26.128   3.965   5.882  0.00  0.00      PROA  
ATOM   1794 HG11 ILE P 566     -26.964   3.490   6.438  0.00  0.00      PROA  
ATOM   1795 HG12 ILE P 566     -26.541   4.867   5.381  0.00  0.00      PROA  
ATOM   1796   CD ILE P 566     -25.141   4.368   7.012  0.00  0.00      PROA  
ATOM   1797  HD1 ILE P 566     -24.729   3.492   7.558  0.00  0.00      PROA  
ATOM   1798  HD2 ILE P 566     -25.601   5.018   7.787  0.00  0.00      PROA  
ATOM   1799  HD3 ILE P 566     -24.308   4.954   6.567  0.00  0.00      PROA  
ATOM   1800    C ILE P 566     -26.134   1.678   2.655  0.00  0.00      PROA  
ATOM   1801    O ILE P 566     -26.028   2.280   1.616  0.00  0.00      PROA  
ATOM   1802    N GLY P 567     -25.703   0.385   2.756  0.00  0.00      PROA  
ATOM   1803   HN GLY P 567     -25.624   0.079   3.702  0.00  0.00      PROA  
ATOM   1804   CA GLY P 567     -25.214  -0.505   1.713  0.00  0.00      PROA  
ATOM   1805  HA1 GLY P 567     -24.917  -1.391   2.255  0.00  0.00      PROA  
ATOM   1806  HA2 GLY P 567     -24.365  -0.065   1.211  0.00  0.00      PROA  
ATOM   1807    C GLY P 567     -26.269  -0.994   0.691  0.00  0.00      PROA  
ATOM   1808    O GLY P 567     -25.968  -0.921  -0.473  0.00  0.00      PROA  
ATOM   1809    N LEU P 568     -27.478  -1.374   1.167  0.00  0.00      PROA  
ATOM   1810   HN LEU P 568     -27.496  -1.562   2.146  0.00  0.00      PROA  
ATOM   1811   CA LEU P 568     -28.673  -1.595   0.370  0.00  0.00      PROA  
ATOM   1812   HA LEU P 568     -28.611  -2.442  -0.298  0.00  0.00      PROA  
ATOM   1813   CB LEU P 568     -29.748  -1.887   1.403  0.00  0.00      PROA  
ATOM   1814  HB1 LEU P 568     -29.505  -1.142   2.190  0.00  0.00      PROA  
ATOM   1815  HB2 LEU P 568     -29.657  -2.927   1.784  0.00  0.00      PROA  
ATOM   1816   CG LEU P 568     -31.239  -1.692   1.058  0.00  0.00      PROA  
ATOM   1817   HG LEU P 568     -31.443  -0.664   0.689  0.00  0.00      PROA  
ATOM   1818  CD1 LEU P 568     -31.671  -2.627  -0.009  0.00  0.00      PROA  
ATOM   1819 HD11 LEU P 568     -31.042  -2.520  -0.918  0.00  0.00      PROA  
ATOM   1820 HD12 LEU P 568     -32.743  -2.492  -0.269  0.00  0.00      PROA  
ATOM   1821 HD13 LEU P 568     -31.496  -3.651   0.385  0.00  0.00      PROA  
ATOM   1822  CD2 LEU P 568     -32.113  -1.778   2.336  0.00  0.00      PROA  
ATOM   1823 HD21 LEU P 568     -33.160  -1.428   2.208  0.00  0.00      PROA  
ATOM   1824 HD22 LEU P 568     -31.744  -1.009   3.047  0.00  0.00      PROA  
ATOM   1825 HD23 LEU P 568     -32.022  -2.739   2.886  0.00  0.00      PROA  
ATOM   1826    C LEU P 568     -29.112  -0.371  -0.449  0.00  0.00      PROA  
ATOM   1827    O LEU P 568     -29.438  -0.578  -1.619  0.00  0.00      PROA  
ATOM   1828    N TRP P 569     -29.152   0.870   0.217  0.00  0.00      PROA  
ATOM   1829   HN TRP P 569     -29.237   0.971   1.205  0.00  0.00      PROA  
ATOM   1830   CA TRP P 569     -29.411   2.081  -0.521  0.00  0.00      PROA  
ATOM   1831   HA TRP P 569     -30.243   1.903  -1.186  0.00  0.00      PROA  
ATOM   1832   CB TRP P 569     -29.525   3.396   0.354  0.00  0.00      PROA  
ATOM   1833  HB1 TRP P 569     -29.311   4.306  -0.247  0.00  0.00      PROA  
ATOM   1834  HB2 TRP P 569     -28.691   3.399   1.089  0.00  0.00      PROA  
ATOM   1835   CG TRP P 569     -30.831   3.682   1.027  0.00  0.00      PROA  
ATOM   1836  CD1 TRP P 569     -30.955   3.573   2.401  0.00  0.00      PROA  
ATOM   1837  HD1 TRP P 569     -30.166   3.422   3.123  0.00  0.00      PROA  
ATOM   1838  NE1 TRP P 569     -32.203   3.982   2.746  0.00  0.00      PROA  
ATOM   1839  HE1 TRP P 569     -32.605   4.004   3.635  0.00  0.00      PROA  
ATOM   1840  CE2 TRP P 569     -32.885   4.322   1.659  0.00  0.00      PROA  
ATOM   1841  CD2 TRP P 569     -32.076   4.126   0.471  0.00  0.00      PROA  
ATOM   1842  CE3 TRP P 569     -32.490   4.459  -0.779  0.00  0.00      PROA  
ATOM   1843  HE3 TRP P 569     -31.911   4.279  -1.673  0.00  0.00      PROA  
ATOM   1844  CZ3 TRP P 569     -33.823   4.901  -0.946  0.00  0.00      PROA  
ATOM   1845  HZ3 TRP P 569     -34.148   5.147  -1.946  0.00  0.00      PROA  
ATOM   1846  CZ2 TRP P 569     -34.180   4.839   1.497  0.00  0.00      PROA  
ATOM   1847  HZ2 TRP P 569     -34.783   4.793   2.392  0.00  0.00      PROA  
ATOM   1848  CH2 TRP P 569     -34.658   5.052   0.209  0.00  0.00      PROA  
ATOM   1849  HH2 TRP P 569     -35.709   5.156  -0.017  0.00  0.00      PROA  
ATOM   1850    C TRP P 569     -28.315   2.345  -1.594  0.00  0.00      PROA  
ATOM   1851    O TRP P 569     -28.665   2.678  -2.729  0.00  0.00      PROA  
ATOM   1852    N THR P 570     -27.025   2.163  -1.299  0.00  0.00      PROA  
ATOM   1853   HN THR P 570     -26.660   1.995  -0.387  0.00  0.00      PROA  
ATOM   1854   CA THR P 570     -25.926   2.286  -2.223  0.00  0.00      PROA  
ATOM   1855   HA THR P 570     -26.005   3.270  -2.661  0.00  0.00      PROA  
ATOM   1856   CB THR P 570     -24.550   2.236  -1.567  0.00  0.00      PROA  
ATOM   1857   HB THR P 570     -24.620   1.384  -0.857  0.00  0.00      PROA  
ATOM   1858  OG1 THR P 570     -24.308   3.349  -0.609  0.00  0.00      PROA  
ATOM   1859  HG1 THR P 570     -24.714   3.116   0.229  0.00  0.00      PROA  
ATOM   1860  CG2 THR P 570     -23.374   2.184  -2.548  0.00  0.00      PROA  
ATOM   1861 HG21 THR P 570     -22.482   2.015  -1.908  0.00  0.00      PROA  
ATOM   1862 HG22 THR P 570     -23.270   3.157  -3.074  0.00  0.00      PROA  
ATOM   1863 HG23 THR P 570     -23.482   1.356  -3.280  0.00  0.00      PROA  
ATOM   1864    C THR P 570     -25.975   1.240  -3.404  0.00  0.00      PROA  
ATOM   1865    O THR P 570     -25.603   1.495  -4.550  0.00  0.00      PROA  
ATOM   1866    N ALA P 571     -26.389  -0.008  -3.130  0.00  0.00      PROA  
ATOM   1867   HN ALA P 571     -26.408  -0.241  -2.161  0.00  0.00      PROA  
ATOM   1868   CA ALA P 571     -26.367  -1.060  -4.095  0.00  0.00      PROA  
ATOM   1869   HA ALA P 571     -25.398  -0.983  -4.566  0.00  0.00      PROA  
ATOM   1870   CB ALA P 571     -26.527  -2.432  -3.377  0.00  0.00      PROA  
ATOM   1871  HB1 ALA P 571     -26.301  -3.304  -4.028  0.00  0.00      PROA  
ATOM   1872  HB2 ALA P 571     -27.519  -2.599  -2.906  0.00  0.00      PROA  
ATOM   1873  HB3 ALA P 571     -25.759  -2.451  -2.574  0.00  0.00      PROA  
ATOM   1874    C ALA P 571     -27.525  -0.904  -5.059  0.00  0.00      PROA  
ATOM   1875    O ALA P 571     -27.371  -1.086  -6.275  0.00  0.00      PROA  
ATOM   1876    N PHE P 572     -28.681  -0.506  -4.589  0.00  0.00      PROA  
ATOM   1877   HN PHE P 572     -28.854  -0.245  -3.642  0.00  0.00      PROA  
ATOM   1878   CA PHE P 572     -29.807   0.060  -5.369  0.00  0.00      PROA  
ATOM   1879   HA PHE P 572     -30.254  -0.787  -5.867  0.00  0.00      PROA  
ATOM   1880   CB PHE P 572     -31.042   0.516  -4.516  0.00  0.00      PROA  
ATOM   1881  HB1 PHE P 572     -30.602   1.150  -3.717  0.00  0.00      PROA  
ATOM   1882  HB2 PHE P 572     -31.502  -0.438  -4.181  0.00  0.00      PROA  
ATOM   1883   CG PHE P 572     -32.230   1.180  -5.295  0.00  0.00      PROA  
ATOM   1884  CD1 PHE P 572     -32.709   0.569  -6.468  0.00  0.00      PROA  
ATOM   1885  HD1 PHE P 572     -32.347  -0.385  -6.821  0.00  0.00      PROA  
ATOM   1886  CE1 PHE P 572     -33.563   1.295  -7.263  0.00  0.00      PROA  
ATOM   1887  HE1 PHE P 572     -33.822   0.911  -8.239  0.00  0.00      PROA  
ATOM   1888   CZ PHE P 572     -33.979   2.509  -6.911  0.00  0.00      PROA  
ATOM   1889   HZ PHE P 572     -34.636   3.022  -7.597  0.00  0.00      PROA  
ATOM   1890  CD2 PHE P 572     -32.692   2.410  -4.915  0.00  0.00      PROA  
ATOM   1891  HD2 PHE P 572     -32.287   2.923  -4.056  0.00  0.00      PROA  
ATOM   1892  CE2 PHE P 572     -33.568   3.121  -5.784  0.00  0.00      PROA  
ATOM   1893  HE2 PHE P 572     -33.882   4.114  -5.497  0.00  0.00      PROA  
ATOM   1894    C PHE P 572     -29.394   1.034  -6.463  0.00  0.00      PROA  
ATOM   1895    O PHE P 572     -29.474   0.814  -7.637  0.00  0.00      PROA  
ATOM   1896    N LEU P 573     -28.888   2.219  -6.012  0.00  0.00      PROA  
ATOM   1897   HN LEU P 573     -28.789   2.406  -5.038  0.00  0.00      PROA  
ATOM   1898   CA LEU P 573     -28.271   3.243  -6.808  0.00  0.00      PROA  
ATOM   1899   HA LEU P 573     -28.969   3.598  -7.552  0.00  0.00      PROA  
ATOM   1900   CB LEU P 573     -27.859   4.283  -5.792  0.00  0.00      PROA  
ATOM   1901  HB1 LEU P 573     -27.366   5.030  -6.449  0.00  0.00      PROA  
ATOM   1902  HB2 LEU P 573     -27.108   3.819  -5.117  0.00  0.00      PROA  
ATOM   1903   CG LEU P 573     -29.058   4.906  -5.004  0.00  0.00      PROA  
ATOM   1904   HG LEU P 573     -29.578   4.107  -4.433  0.00  0.00      PROA  
ATOM   1905  CD1 LEU P 573     -28.352   5.854  -3.978  0.00  0.00      PROA  
ATOM   1906 HD11 LEU P 573     -27.713   6.548  -4.564  0.00  0.00      PROA  
ATOM   1907 HD12 LEU P 573     -27.817   5.233  -3.228  0.00  0.00      PROA  
ATOM   1908 HD13 LEU P 573     -29.208   6.400  -3.528  0.00  0.00      PROA  
ATOM   1909  CD2 LEU P 573     -30.066   5.510  -5.927  0.00  0.00      PROA  
ATOM   1910 HD21 LEU P 573     -30.664   6.087  -5.190  0.00  0.00      PROA  
ATOM   1911 HD22 LEU P 573     -30.732   4.750  -6.389  0.00  0.00      PROA  
ATOM   1912 HD23 LEU P 573     -29.507   6.024  -6.738  0.00  0.00      PROA  
ATOM   1913    C LEU P 573     -27.111   2.867  -7.707  0.00  0.00      PROA  
ATOM   1914    O LEU P 573     -27.085   3.294  -8.838  0.00  0.00      PROA  
ATOM   1915    N CYS P 574     -26.098   2.075  -7.262  0.00  0.00      PROA  
ATOM   1916   HN CYS P 574     -26.065   1.795  -6.306  0.00  0.00      PROA  
ATOM   1917   CA CYS P 574     -25.103   1.429  -8.063  0.00  0.00      PROA  
ATOM   1918   HA CYS P 574     -24.573   2.239  -8.542  0.00  0.00      PROA  
ATOM   1919   CB CYS P 574     -24.020   0.668  -7.099  0.00  0.00      PROA  
ATOM   1920  HB1 CYS P 574     -23.350   0.051  -7.735  0.00  0.00      PROA  
ATOM   1921  HB2 CYS P 574     -24.662   0.024  -6.461  0.00  0.00      PROA  
ATOM   1922   SG CYS P 574     -23.020   1.823  -6.048  0.00  0.00      PROA  
ATOM   1923  HG1 CYS P 574     -24.126   2.458  -5.688  0.00  0.00      PROA  
ATOM   1924    C CYS P 574     -25.590   0.448  -9.091  0.00  0.00      PROA  
ATOM   1925    O CYS P 574     -25.111   0.360 -10.241  0.00  0.00      PROA  
ATOM   1926    N ILE P 575     -26.654  -0.415  -8.845  0.00  0.00      PROA  
ATOM   1927   HN ILE P 575     -26.963  -0.454  -7.898  0.00  0.00      PROA  
ATOM   1928   CA ILE P 575     -27.317  -1.070  -9.921  0.00  0.00      PROA  
ATOM   1929   HA ILE P 575     -26.503  -1.528 -10.462  0.00  0.00      PROA  
ATOM   1930   CB ILE P 575     -28.145  -2.253  -9.312  0.00  0.00      PROA  
ATOM   1931   HB ILE P 575     -28.743  -1.868  -8.458  0.00  0.00      PROA  
ATOM   1932  CG2 ILE P 575     -29.132  -2.699 -10.391  0.00  0.00      PROA  
ATOM   1933 HG21 ILE P 575     -30.007  -2.040 -10.577  0.00  0.00      PROA  
ATOM   1934 HG22 ILE P 575     -29.506  -3.712 -10.133  0.00  0.00      PROA  
ATOM   1935 HG23 ILE P 575     -28.722  -2.787 -11.420  0.00  0.00      PROA  
ATOM   1936  CG1 ILE P 575     -27.194  -3.367  -8.627  0.00  0.00      PROA  
ATOM   1937 HG11 ILE P 575     -26.708  -2.863  -7.764  0.00  0.00      PROA  
ATOM   1938 HG12 ILE P 575     -26.437  -3.663  -9.384  0.00  0.00      PROA  
ATOM   1939   CD ILE P 575     -27.910  -4.675  -8.187  0.00  0.00      PROA  
ATOM   1940  HD1 ILE P 575     -28.399  -4.514  -7.203  0.00  0.00      PROA  
ATOM   1941  HD2 ILE P 575     -27.112  -5.427  -8.007  0.00  0.00      PROA  
ATOM   1942  HD3 ILE P 575     -28.634  -5.008  -8.961  0.00  0.00      PROA  
ATOM   1943    C ILE P 575     -28.031  -0.155 -10.983  0.00  0.00      PROA  
ATOM   1944    O ILE P 575     -27.885  -0.375 -12.178  0.00  0.00      PROA  
ATOM   1945    N VAL P 576     -28.783   0.894 -10.560  0.00  0.00      PROA  
ATOM   1946   HN VAL P 576     -29.012   1.089  -9.610  0.00  0.00      PROA  
ATOM   1947   CA VAL P 576     -29.242   1.952 -11.514  0.00  0.00      PROA  
ATOM   1948   HA VAL P 576     -29.910   1.503 -12.234  0.00  0.00      PROA  
ATOM   1949   CB VAL P 576     -30.028   2.943 -10.578  0.00  0.00      PROA  
ATOM   1950   HB VAL P 576     -29.534   3.008  -9.585  0.00  0.00      PROA  
ATOM   1951  CG1 VAL P 576     -30.286   4.411 -11.116  0.00  0.00      PROA  
ATOM   1952 HG11 VAL P 576     -30.722   4.396 -12.137  0.00  0.00      PROA  
ATOM   1953 HG12 VAL P 576     -29.323   4.966 -11.095  0.00  0.00      PROA  
ATOM   1954 HG13 VAL P 576     -31.124   4.782 -10.488  0.00  0.00      PROA  
ATOM   1955  CG2 VAL P 576     -31.369   2.253 -10.247  0.00  0.00      PROA  
ATOM   1956 HG21 VAL P 576     -31.849   2.775  -9.392  0.00  0.00      PROA  
ATOM   1957 HG22 VAL P 576     -31.216   1.212  -9.890  0.00  0.00      PROA  
ATOM   1958 HG23 VAL P 576     -32.106   2.289 -11.077  0.00  0.00      PROA  
ATOM   1959    C VAL P 576     -28.237   2.694 -12.293  0.00  0.00      PROA  
ATOM   1960    O VAL P 576     -28.286   2.731 -13.533  0.00  0.00      PROA  
ATOM   1961    N LEU P 577     -27.198   3.220 -11.699  0.00  0.00      PROA  
ATOM   1962   HN LEU P 577     -27.098   3.221 -10.707  0.00  0.00      PROA  
ATOM   1963   CA LEU P 577     -26.043   3.832 -12.341  0.00  0.00      PROA  
ATOM   1964   HA LEU P 577     -26.459   4.558 -13.022  0.00  0.00      PROA  
ATOM   1965   CB LEU P 577     -25.095   4.431 -11.224  0.00  0.00      PROA  
ATOM   1966  HB1 LEU P 577     -24.957   3.491 -10.649  0.00  0.00      PROA  
ATOM   1967  HB2 LEU P 577     -25.677   5.179 -10.645  0.00  0.00      PROA  
ATOM   1968   CG LEU P 577     -23.689   4.963 -11.662  0.00  0.00      PROA  
ATOM   1969   HG LEU P 577     -23.251   4.143 -12.271  0.00  0.00      PROA  
ATOM   1970  CD1 LEU P 577     -23.691   6.217 -12.600  0.00  0.00      PROA  
ATOM   1971 HD11 LEU P 577     -23.997   7.164 -12.105  0.00  0.00      PROA  
ATOM   1972 HD12 LEU P 577     -24.271   5.998 -13.522  0.00  0.00      PROA  
ATOM   1973 HD13 LEU P 577     -22.636   6.359 -12.917  0.00  0.00      PROA  
ATOM   1974  CD2 LEU P 577     -22.837   5.195 -10.409  0.00  0.00      PROA  
ATOM   1975 HD21 LEU P 577     -21.861   5.678 -10.630  0.00  0.00      PROA  
ATOM   1976 HD22 LEU P 577     -22.550   4.213  -9.976  0.00  0.00      PROA  
ATOM   1977 HD23 LEU P 577     -23.408   5.842  -9.709  0.00  0.00      PROA  
ATOM   1978    C LEU P 577     -25.264   2.907 -13.262  0.00  0.00      PROA  
ATOM   1979    O LEU P 577     -25.031   3.374 -14.367  0.00  0.00      PROA  
ATOM   1980    N VAL P 578     -25.007   1.584 -12.984  0.00  0.00      PROA  
ATOM   1981   HN VAL P 578     -25.424   1.112 -12.211  0.00  0.00      PROA  
ATOM   1982   CA VAL P 578     -24.157   0.746 -13.840  0.00  0.00      PROA  
ATOM   1983   HA VAL P 578     -23.293   1.292 -14.187  0.00  0.00      PROA  
ATOM   1984   CB VAL P 578     -23.712  -0.546 -13.103  0.00  0.00      PROA  
ATOM   1985   HB VAL P 578     -23.308  -0.163 -12.141  0.00  0.00      PROA  
ATOM   1986  CG1 VAL P 578     -24.841  -1.598 -12.773  0.00  0.00      PROA  
ATOM   1987 HG11 VAL P 578     -24.387  -2.384 -12.133  0.00  0.00      PROA  
ATOM   1988 HG12 VAL P 578     -25.047  -2.158 -13.710  0.00  0.00      PROA  
ATOM   1989 HG13 VAL P 578     -25.686  -1.024 -12.336  0.00  0.00      PROA  
ATOM   1990  CG2 VAL P 578     -22.562  -1.230 -13.841  0.00  0.00      PROA  
ATOM   1991 HG21 VAL P 578     -22.945  -1.916 -14.626  0.00  0.00      PROA  
ATOM   1992 HG22 VAL P 578     -22.092  -1.927 -13.114  0.00  0.00      PROA  
ATOM   1993 HG23 VAL P 578     -21.732  -0.561 -14.154  0.00  0.00      PROA  
ATOM   1994    C VAL P 578     -24.835   0.320 -15.155  0.00  0.00      PROA  
ATOM   1995    O VAL P 578     -24.195   0.200 -16.204  0.00  0.00      PROA  
ATOM   1996    N ALA P 579     -26.128   0.144 -15.153  0.00  0.00      PROA  
ATOM   1997   HN ALA P 579     -26.582  -0.058 -14.289  0.00  0.00      PROA  
ATOM   1998   CA ALA P 579     -26.976   0.004 -16.298  0.00  0.00      PROA  
ATOM   1999   HA ALA P 579     -26.723  -0.943 -16.752  0.00  0.00      PROA  
ATOM   2000   CB ALA P 579     -28.442  -0.085 -15.724  0.00  0.00      PROA  
ATOM   2001  HB1 ALA P 579     -28.630   0.868 -15.185  0.00  0.00      PROA  
ATOM   2002  HB2 ALA P 579     -28.645  -0.901 -14.998  0.00  0.00      PROA  
ATOM   2003  HB3 ALA P 579     -29.235  -0.152 -16.499  0.00  0.00      PROA  
ATOM   2004    C ALA P 579     -26.946   1.144 -17.277  0.00  0.00      PROA  
ATOM   2005    O ALA P 579     -26.857   0.994 -18.478  0.00  0.00      PROA  
ATOM   2006    N THR P 580     -26.914   2.361 -16.782  0.00  0.00      PROA  
ATOM   2007   HN THR P 580     -27.085   2.443 -15.803  0.00  0.00      PROA  
ATOM   2008   CA THR P 580     -26.859   3.607 -17.505  0.00  0.00      PROA  
ATOM   2009   HA THR P 580     -27.590   3.497 -18.292  0.00  0.00      PROA  
ATOM   2010   CB THR P 580     -27.215   4.845 -16.592  0.00  0.00      PROA  
ATOM   2011   HB THR P 580     -27.292   4.379 -15.586  0.00  0.00      PROA  
ATOM   2012  OG1 THR P 580     -28.410   5.540 -17.001  0.00  0.00      PROA  
ATOM   2013  HG1 THR P 580     -29.094   4.914 -16.749  0.00  0.00      PROA  
ATOM   2014  CG2 THR P 580     -26.074   5.814 -16.381  0.00  0.00      PROA  
ATOM   2015 HG21 THR P 580     -25.764   6.529 -17.174  0.00  0.00      PROA  
ATOM   2016 HG22 THR P 580     -25.203   5.152 -16.190  0.00  0.00      PROA  
ATOM   2017 HG23 THR P 580     -26.330   6.427 -15.491  0.00  0.00      PROA  
ATOM   2018    C THR P 580     -25.577   3.824 -18.318  0.00  0.00      PROA  
ATOM   2019    O THR P 580     -24.596   3.156 -18.056  0.00  0.00      PROA  
ATOM   2020    N ASP P 581     -25.607   4.671 -19.378  0.00  0.00      PROA  
ATOM   2021   HN ASP P 581     -26.450   5.084 -19.713  0.00  0.00      PROA  
ATOM   2022   CA ASP P 581     -24.478   4.728 -20.324  0.00  0.00      PROA  
ATOM   2023   HA ASP P 581     -24.351   3.697 -20.621  0.00  0.00      PROA  
ATOM   2024   CB ASP P 581     -24.932   5.590 -21.582  0.00  0.00      PROA  
ATOM   2025  HB1 ASP P 581     -25.018   6.654 -21.275  0.00  0.00      PROA  
ATOM   2026  HB2 ASP P 581     -25.945   5.183 -21.786  0.00  0.00      PROA  
ATOM   2027   CG ASP P 581     -23.913   5.472 -22.743  0.00  0.00      PROA  
ATOM   2028  OD1 ASP P 581     -24.092   6.088 -23.793  0.00  0.00      PROA  
ATOM   2029  OD2 ASP P 581     -22.890   4.738 -22.598  0.00  0.00      PROA  
ATOM   2030    C ASP P 581     -23.145   5.260 -19.687  0.00  0.00      PROA  
ATOM   2031    O ASP P 581     -23.129   6.403 -19.153  0.00  0.00      PROA  
ATOM   2032    N ALA P 582     -22.062   4.428 -19.687  0.00  0.00      PROA  
ATOM   2033   HN ALA P 582     -22.079   3.543 -20.147  0.00  0.00      PROA  
ATOM   2034   CA ALA P 582     -20.722   4.846 -19.138  0.00  0.00      PROA  
ATOM   2035   HA ALA P 582     -20.898   5.600 -18.385  0.00  0.00      PROA  
ATOM   2036   CB ALA P 582     -20.048   3.750 -18.429  0.00  0.00      PROA  
ATOM   2037  HB1 ALA P 582     -19.840   2.905 -19.119  0.00  0.00      PROA  
ATOM   2038  HB2 ALA P 582     -20.699   3.433 -17.586  0.00  0.00      PROA  
ATOM   2039  HB3 ALA P 582     -19.047   4.117 -18.115  0.00  0.00      PROA  
ATOM   2040    C ALA P 582     -19.879   5.436 -20.297  0.00  0.00      PROA  
ATOM   2041    O ALA P 582     -18.810   5.993 -20.018  0.00  0.00      PROA  
ATOM   2042    N SER P 583     -20.327   5.385 -21.601  0.00  0.00      PROA  
ATOM   2043   HN SER P 583     -21.210   4.966 -21.796  0.00  0.00      PROA  
ATOM   2044   CA SER P 583     -19.597   5.903 -22.825  0.00  0.00      PROA  
ATOM   2045   HA SER P 583     -18.707   5.306 -22.956  0.00  0.00      PROA  
ATOM   2046   CB SER P 583     -20.411   5.720 -24.139  0.00  0.00      PROA  
ATOM   2047  HB1 SER P 583     -19.885   6.034 -25.066  0.00  0.00      PROA  
ATOM   2048  HB2 SER P 583     -21.306   6.377 -24.196  0.00  0.00      PROA  
ATOM   2049   OG SER P 583     -20.937   4.401 -24.211  0.00  0.00      PROA  
ATOM   2050  HG1 SER P 583     -21.735   4.455 -23.681  0.00  0.00      PROA  
ATOM   2051    C SER P 583     -19.302   7.390 -22.624  0.00  0.00      PROA  
ATOM   2052    O SER P 583     -18.185   7.931 -22.837  0.00  0.00      PROA  
ATOM   2053    N SER P 584     -20.306   8.057 -22.090  0.00  0.00      PROA  
ATOM   2054   HN SER P 584     -21.159   7.603 -21.842  0.00  0.00      PROA  
ATOM   2055   CA SER P 584     -20.191   9.557 -21.801  0.00  0.00      PROA  
ATOM   2056   HA SER P 584     -19.600  10.063 -22.550  0.00  0.00      PROA  
ATOM   2057   CB SER P 584     -21.561  10.282 -21.773  0.00  0.00      PROA  
ATOM   2058  HB1 SER P 584     -22.001  10.124 -22.781  0.00  0.00      PROA  
ATOM   2059  HB2 SER P 584     -21.404  11.366 -21.591  0.00  0.00      PROA  
ATOM   2060   OG SER P 584     -22.510   9.804 -20.711  0.00  0.00      PROA  
ATOM   2061  HG1 SER P 584     -22.644  10.583 -20.166  0.00  0.00      PROA  
ATOM   2062    C SER P 584     -19.508   9.841 -20.473  0.00  0.00      PROA  
ATOM   2063    O SER P 584     -18.816  10.874 -20.320  0.00  0.00      PROA  
ATOM   2064    N LEU P 585     -19.577   8.850 -19.523  0.00  0.00      PROA  
ATOM   2065   HN LEU P 585     -20.188   8.089 -19.726  0.00  0.00      PROA  
ATOM   2066   CA LEU P 585     -19.062   8.955 -18.169  0.00  0.00      PROA  
ATOM   2067   HA LEU P 585     -19.221   9.942 -17.760  0.00  0.00      PROA  
ATOM   2068   CB LEU P 585     -19.685   8.014 -17.208  0.00  0.00      PROA  
ATOM   2069  HB1 LEU P 585     -19.181   8.081 -16.220  0.00  0.00      PROA  
ATOM   2070  HB2 LEU P 585     -19.701   6.960 -17.559  0.00  0.00      PROA  
ATOM   2071   CG LEU P 585     -21.269   8.254 -16.929  0.00  0.00      PROA  
ATOM   2072   HG LEU P 585     -21.849   8.205 -17.875  0.00  0.00      PROA  
ATOM   2073  CD1 LEU P 585     -21.891   7.260 -15.920  0.00  0.00      PROA  
ATOM   2074 HD11 LEU P 585     -21.584   6.207 -16.099  0.00  0.00      PROA  
ATOM   2075 HD12 LEU P 585     -23.001   7.297 -15.935  0.00  0.00      PROA  
ATOM   2076 HD13 LEU P 585     -21.541   7.611 -14.926  0.00  0.00      PROA  
ATOM   2077  CD2 LEU P 585     -21.610   9.667 -16.418  0.00  0.00      PROA  
ATOM   2078 HD21 LEU P 585     -21.177   9.916 -15.426  0.00  0.00      PROA  
ATOM   2079 HD22 LEU P 585     -22.694   9.519 -16.221  0.00  0.00      PROA  
ATOM   2080 HD23 LEU P 585     -21.531  10.457 -17.195  0.00  0.00      PROA  
ATOM   2081    C LEU P 585     -17.534   8.863 -18.225  0.00  0.00      PROA  
ATOM   2082    O LEU P 585     -16.799   9.613 -17.629  0.00  0.00      PROA  
ATOM   2083    N VAL P 586     -16.940   7.942 -19.020  0.00  0.00      PROA  
ATOM   2084   HN VAL P 586     -17.463   7.296 -19.570  0.00  0.00      PROA  
ATOM   2085   CA VAL P 586     -15.538   7.735 -19.080  0.00  0.00      PROA  
ATOM   2086   HA VAL P 586     -15.116   7.924 -18.104  0.00  0.00      PROA  
ATOM   2087   CB VAL P 586     -15.191   6.292 -19.399  0.00  0.00      PROA  
ATOM   2088   HB VAL P 586     -15.827   5.768 -18.654  0.00  0.00      PROA  
ATOM   2089  CG1 VAL P 586     -15.668   5.925 -20.847  0.00  0.00      PROA  
ATOM   2090 HG11 VAL P 586     -15.058   6.454 -21.611  0.00  0.00      PROA  
ATOM   2091 HG12 VAL P 586     -16.718   6.235 -21.035  0.00  0.00      PROA  
ATOM   2092 HG13 VAL P 586     -15.376   4.875 -21.059  0.00  0.00      PROA  
ATOM   2093  CG2 VAL P 586     -13.704   6.025 -19.069  0.00  0.00      PROA  
ATOM   2094 HG21 VAL P 586     -13.589   6.286 -17.996  0.00  0.00      PROA  
ATOM   2095 HG22 VAL P 586     -13.051   6.655 -19.710  0.00  0.00      PROA  
ATOM   2096 HG23 VAL P 586     -13.400   4.960 -19.156  0.00  0.00      PROA  
ATOM   2097    C VAL P 586     -14.928   8.748 -20.029  0.00  0.00      PROA  
ATOM   2098    O VAL P 586     -13.801   9.112 -19.810  0.00  0.00      PROA  
ATOM   2099    N CYS P 587     -15.647   9.258 -21.010  0.00  0.00      PROA  
ATOM   2100   HN CYS P 587     -16.569   8.936 -21.211  0.00  0.00      PROA  
ATOM   2101   CA CYS P 587     -15.115  10.300 -21.941  0.00  0.00      PROA  
ATOM   2102   HA CYS P 587     -14.190   9.932 -22.361  0.00  0.00      PROA  
ATOM   2103   CB CYS P 587     -16.091  10.537 -23.170  0.00  0.00      PROA  
ATOM   2104  HB1 CYS P 587     -16.082  11.593 -23.516  0.00  0.00      PROA  
ATOM   2105  HB2 CYS P 587     -17.158  10.321 -22.950  0.00  0.00      PROA  
ATOM   2106   SG CYS P 587     -15.548   9.599 -24.653  0.00  0.00      PROA  
ATOM   2107  HG1 CYS P 587     -15.843   8.349 -24.326  0.00  0.00      PROA  
ATOM   2108    C CYS P 587     -14.732  11.614 -21.258  0.00  0.00      PROA  
ATOM   2109    O CYS P 587     -13.809  12.278 -21.677  0.00  0.00      PROA  
ATOM   2110    N TYR P 588     -15.444  12.076 -20.196  0.00  0.00      PROA  
ATOM   2111   HN TYR P 588     -16.227  11.539 -19.892  0.00  0.00      PROA  
ATOM   2112   CA TYR P 588     -15.020  13.374 -19.478  0.00  0.00      PROA  
ATOM   2113   HA TYR P 588     -15.168  14.140 -20.225  0.00  0.00      PROA  
ATOM   2114   CB TYR P 588     -15.943  13.715 -18.184  0.00  0.00      PROA  
ATOM   2115  HB1 TYR P 588     -15.586  14.458 -17.439  0.00  0.00      PROA  
ATOM   2116  HB2 TYR P 588     -15.850  12.757 -17.629  0.00  0.00      PROA  
ATOM   2117   CG TYR P 588     -17.421  13.909 -18.528  0.00  0.00      PROA  
ATOM   2118  CD1 TYR P 588     -17.821  14.938 -19.313  0.00  0.00      PROA  
ATOM   2119  HD1 TYR P 588     -17.152  15.650 -19.774  0.00  0.00      PROA  
ATOM   2120  CE1 TYR P 588     -19.150  15.219 -19.526  0.00  0.00      PROA  
ATOM   2121  HE1 TYR P 588     -19.493  15.939 -20.254  0.00  0.00      PROA  
ATOM   2122   CZ TYR P 588     -20.083  14.284 -19.155  0.00  0.00      PROA  
ATOM   2123   OH TYR P 588     -21.441  14.525 -19.443  0.00  0.00      PROA  
ATOM   2124   HH TYR P 588     -21.509  15.395 -19.841  0.00  0.00      PROA  
ATOM   2125  CD2 TYR P 588     -18.410  12.997 -18.034  0.00  0.00      PROA  
ATOM   2126  HD2 TYR P 588     -18.085  12.132 -17.475  0.00  0.00      PROA  
ATOM   2127  CE2 TYR P 588     -19.771  13.107 -18.434  0.00  0.00      PROA  
ATOM   2128  HE2 TYR P 588     -20.354  12.249 -18.135  0.00  0.00      PROA  
ATOM   2129    C TYR P 588     -13.571  13.238 -18.896  0.00  0.00      PROA  
ATOM   2130    O TYR P 588     -12.814  14.199 -18.730  0.00  0.00      PROA  
ATOM   2131    N ILE P 589     -13.145  12.054 -18.479  0.00  0.00      PROA  
ATOM   2132   HN ILE P 589     -13.655  11.216 -18.660  0.00  0.00      PROA  
ATOM   2133   CA ILE P 589     -11.731  11.820 -17.978  0.00  0.00      PROA  
ATOM   2134   HA ILE P 589     -11.472  12.584 -17.260  0.00  0.00      PROA  
ATOM   2135   CB ILE P 589     -11.604  10.462 -17.320  0.00  0.00      PROA  
ATOM   2136   HB ILE P 589     -11.628   9.685 -18.113  0.00  0.00      PROA  
ATOM   2137  CG2 ILE P 589     -10.195  10.251 -16.621  0.00  0.00      PROA  
ATOM   2138 HG21 ILE P 589     -10.084   9.246 -16.161  0.00  0.00      PROA  
ATOM   2139 HG22 ILE P 589     -10.046  11.054 -15.868  0.00  0.00      PROA  
ATOM   2140 HG23 ILE P 589      -9.333  10.323 -17.319  0.00  0.00      PROA  
ATOM   2141  CG1 ILE P 589     -12.720  10.152 -16.312  0.00  0.00      PROA  
ATOM   2142 HG11 ILE P 589     -12.359   9.215 -15.837  0.00  0.00      PROA  
ATOM   2143 HG12 ILE P 589     -13.724   9.955 -16.747  0.00  0.00      PROA  
ATOM   2144   CD ILE P 589     -13.024  11.229 -15.248  0.00  0.00      PROA  
ATOM   2145  HD1 ILE P 589     -12.196  11.369 -14.520  0.00  0.00      PROA  
ATOM   2146  HD2 ILE P 589     -13.793  10.676 -14.667  0.00  0.00      PROA  
ATOM   2147  HD3 ILE P 589     -13.217  12.238 -15.670  0.00  0.00      PROA  
ATOM   2148    C ILE P 589     -10.656  11.960 -19.036  0.00  0.00      PROA  
ATOM   2149    O ILE P 589     -10.940  11.715 -20.246  0.00  0.00      PROA  
ATOM   2150    N THR P 590      -9.487  12.455 -18.607  0.00  0.00      PROA  
ATOM   2151   HN THR P 590      -9.310  12.594 -17.636  0.00  0.00      PROA  
ATOM   2152   CA THR P 590      -8.443  12.918 -19.519  0.00  0.00      PROA  
ATOM   2153   HA THR P 590      -8.435  12.138 -20.266  0.00  0.00      PROA  
ATOM   2154   CB THR P 590      -8.681  14.279 -20.194  0.00  0.00      PROA  
ATOM   2155   HB THR P 590      -9.654  14.047 -20.677  0.00  0.00      PROA  
ATOM   2156  OG1 THR P 590      -7.760  14.586 -21.198  0.00  0.00      PROA  
ATOM   2157  HG1 THR P 590      -6.932  14.796 -20.759  0.00  0.00      PROA  
ATOM   2158  CG2 THR P 590      -8.694  15.494 -19.229  0.00  0.00      PROA  
ATOM   2159 HG21 THR P 590      -9.079  16.405 -19.736  0.00  0.00      PROA  
ATOM   2160 HG22 THR P 590      -7.693  15.710 -18.798  0.00  0.00      PROA  
ATOM   2161 HG23 THR P 590      -9.341  15.285 -18.350  0.00  0.00      PROA  
ATOM   2162    C THR P 590      -7.094  12.749 -18.790  0.00  0.00      PROA  
ATOM   2163    O THR P 590      -7.072  12.441 -17.597  0.00  0.00      PROA  
ATOM   2164    N ARG P 591      -5.906  12.965 -19.420  0.00  0.00      PROA  
ATOM   2165   HN ARG P 591      -5.829  13.294 -20.358  0.00  0.00      PROA  
ATOM   2166   CA ARG P 591      -4.660  12.787 -18.743  0.00  0.00      PROA  
ATOM   2167   HA ARG P 591      -4.555  11.740 -18.501  0.00  0.00      PROA  
ATOM   2168   CB ARG P 591      -3.438  13.085 -19.647  0.00  0.00      PROA  
ATOM   2169  HB1 ARG P 591      -2.531  12.965 -19.017  0.00  0.00      PROA  
ATOM   2170  HB2 ARG P 591      -3.584  14.167 -19.852  0.00  0.00      PROA  
ATOM   2171   CG ARG P 591      -3.087  12.271 -20.902  0.00  0.00      PROA  
ATOM   2172  HG1 ARG P 591      -2.204  12.615 -21.481  0.00  0.00      PROA  
ATOM   2173  HG2 ARG P 591      -3.907  12.385 -21.642  0.00  0.00      PROA  
ATOM   2174   CD ARG P 591      -3.031  10.818 -20.565  0.00  0.00      PROA  
ATOM   2175  HD1 ARG P 591      -3.962  10.406 -20.122  0.00  0.00      PROA  
ATOM   2176  HD2 ARG P 591      -2.167  10.697 -19.876  0.00  0.00      PROA  
ATOM   2177   NE ARG P 591      -2.644  10.161 -21.882  0.00  0.00      PROA  
ATOM   2178   HE ARG P 591      -2.544  10.716 -22.707  0.00  0.00      PROA  
ATOM   2179   CZ ARG P 591      -2.152   8.898 -21.893  0.00  0.00      PROA  
ATOM   2180  NH1 ARG P 591      -2.070   8.098 -20.899  0.00  0.00      PROA  
ATOM   2181 HH11 ARG P 591      -2.563   8.315 -20.057  0.00  0.00      PROA  
ATOM   2182 HH12 ARG P 591      -1.686   7.179 -20.978  0.00  0.00      PROA  
ATOM   2183  NH2 ARG P 591      -1.480   8.439 -22.895  0.00  0.00      PROA  
ATOM   2184 HH21 ARG P 591      -1.046   9.132 -23.471  0.00  0.00      PROA  
ATOM   2185 HH22 ARG P 591      -1.156   7.494 -22.847  0.00  0.00      PROA  
ATOM   2186    C ARG P 591      -4.502  13.700 -17.441  0.00  0.00      PROA  
ATOM   2187    O ARG P 591      -3.917  13.311 -16.401  0.00  0.00      PROA  
ATOM   2188    N PHE P 592      -5.059  14.881 -17.473  0.00  0.00      PROA  
ATOM   2189   HN PHE P 592      -5.247  15.285 -18.365  0.00  0.00      PROA  
ATOM   2190   CA PHE P 592      -4.999  15.743 -16.300  0.00  0.00      PROA  
ATOM   2191   HA PHE P 592      -3.969  16.014 -16.120  0.00  0.00      PROA  
ATOM   2192   CB PHE P 592      -5.792  16.991 -16.872  0.00  0.00      PROA  
ATOM   2193  HB1 PHE P 592      -6.823  16.688 -17.155  0.00  0.00      PROA  
ATOM   2194  HB2 PHE P 592      -5.281  17.295 -17.811  0.00  0.00      PROA  
ATOM   2195   CG PHE P 592      -5.831  18.204 -15.992  0.00  0.00      PROA  
ATOM   2196  CD1 PHE P 592      -4.889  19.254 -16.208  0.00  0.00      PROA  
ATOM   2197  HD1 PHE P 592      -4.181  19.038 -16.994  0.00  0.00      PROA  
ATOM   2198  CE1 PHE P 592      -4.973  20.433 -15.469  0.00  0.00      PROA  
ATOM   2199  HE1 PHE P 592      -4.270  21.249 -15.549  0.00  0.00      PROA  
ATOM   2200   CZ PHE P 592      -5.961  20.501 -14.458  0.00  0.00      PROA  
ATOM   2201   HZ PHE P 592      -6.127  21.452 -13.974  0.00  0.00      PROA  
ATOM   2202  CD2 PHE P 592      -6.929  18.409 -15.131  0.00  0.00      PROA  
ATOM   2203  HD2 PHE P 592      -7.688  17.646 -15.034  0.00  0.00      PROA  
ATOM   2204  CE2 PHE P 592      -6.990  19.564 -14.336  0.00  0.00      PROA  
ATOM   2205  HE2 PHE P 592      -7.880  19.800 -13.773  0.00  0.00      PROA  
ATOM   2206    C PHE P 592      -5.547  15.153 -15.025  0.00  0.00      PROA  
ATOM   2207    O PHE P 592      -5.088  15.455 -13.899  0.00  0.00      PROA  
ATOM   2208    N THR P 593      -6.642  14.357 -15.097  0.00  0.00      PROA  
ATOM   2209   HN THR P 593      -7.009  14.128 -15.995  0.00  0.00      PROA  
ATOM   2210   CA THR P 593      -7.215  13.674 -14.011  0.00  0.00      PROA  
ATOM   2211   HA THR P 593      -7.078  14.299 -13.141  0.00  0.00      PROA  
ATOM   2212   CB THR P 593      -8.691  13.454 -14.215  0.00  0.00      PROA  
ATOM   2213   HB THR P 593      -9.072  12.583 -13.641  0.00  0.00      PROA  
ATOM   2214  OG1 THR P 593      -9.183  13.368 -15.565  0.00  0.00      PROA  
ATOM   2215  HG1 THR P 593      -9.732  14.148 -15.677  0.00  0.00      PROA  
ATOM   2216  CG2 THR P 593      -9.391  14.739 -13.816  0.00  0.00      PROA  
ATOM   2217 HG21 THR P 593      -9.180  15.026 -12.764  0.00  0.00      PROA  
ATOM   2218 HG22 THR P 593     -10.463  14.463 -13.911  0.00  0.00      PROA  
ATOM   2219 HG23 THR P 593      -9.123  15.578 -14.493  0.00  0.00      PROA  
ATOM   2220    C THR P 593      -6.586  12.357 -13.738  0.00  0.00      PROA  
ATOM   2221    O THR P 593      -6.218  12.078 -12.594  0.00  0.00      PROA  
ATOM   2222    N GLU P 594      -6.336  11.604 -14.862  0.00  0.00      PROA  
ATOM   2223   HN GLU P 594      -6.595  12.009 -15.735  0.00  0.00      PROA  
ATOM   2224   CA GLU P 594      -5.626  10.374 -14.852  0.00  0.00      PROA  
ATOM   2225   HA GLU P 594      -6.198   9.578 -14.399  0.00  0.00      PROA  
ATOM   2226   CB GLU P 594      -5.389   9.748 -16.349  0.00  0.00      PROA  
ATOM   2227  HB1 GLU P 594      -5.021  10.593 -16.969  0.00  0.00      PROA  
ATOM   2228  HB2 GLU P 594      -6.401   9.576 -16.772  0.00  0.00      PROA  
ATOM   2229   CG GLU P 594      -4.437   8.552 -16.639  0.00  0.00      PROA  
ATOM   2230  HG1 GLU P 594      -4.948   7.628 -16.292  0.00  0.00      PROA  
ATOM   2231  HG2 GLU P 594      -3.467   8.637 -16.104  0.00  0.00      PROA  
ATOM   2232   CD GLU P 594      -4.135   8.393 -18.098  0.00  0.00      PROA  
ATOM   2233  OE1 GLU P 594      -5.134   8.381 -18.829  0.00  0.00      PROA  
ATOM   2234  OE2 GLU P 594      -2.948   8.319 -18.493  0.00  0.00      PROA  
ATOM   2235    C GLU P 594      -4.283  10.457 -14.145  0.00  0.00      PROA  
ATOM   2236    O GLU P 594      -4.048   9.790 -13.178  0.00  0.00      PROA  
ATOM   2237    N GLU P 595      -3.382  11.359 -14.586  0.00  0.00      PROA  
ATOM   2238   HN GLU P 595      -3.637  12.026 -15.282  0.00  0.00      PROA  
ATOM   2239   CA GLU P 595      -2.103  11.452 -14.078  0.00  0.00      PROA  
ATOM   2240   HA GLU P 595      -1.799  10.433 -13.886  0.00  0.00      PROA  
ATOM   2241   CB GLU P 595      -1.223  12.223 -15.099  0.00  0.00      PROA  
ATOM   2242  HB1 GLU P 595      -0.224  12.394 -14.645  0.00  0.00      PROA  
ATOM   2243  HB2 GLU P 595      -1.631  13.250 -15.215  0.00  0.00      PROA  
ATOM   2244   CG GLU P 595      -1.195  11.553 -16.476  0.00  0.00      PROA  
ATOM   2245  HG1 GLU P 595      -2.129  11.861 -16.992  0.00  0.00      PROA  
ATOM   2246  HG2 GLU P 595      -1.191  10.454 -16.310  0.00  0.00      PROA  
ATOM   2247   CD GLU P 595      -0.043  12.049 -17.385  0.00  0.00      PROA  
ATOM   2248  OE1 GLU P 595       0.092  13.248 -17.560  0.00  0.00      PROA  
ATOM   2249  OE2 GLU P 595       0.739  11.176 -17.787  0.00  0.00      PROA  
ATOM   2250    C GLU P 595      -1.891  12.185 -12.734  0.00  0.00      PROA  
ATOM   2251    O GLU P 595      -1.065  11.837 -11.903  0.00  0.00      PROA  
ATOM   2252    N ALA P 596      -2.750  13.149 -12.458  0.00  0.00      PROA  
ATOM   2253   HN ALA P 596      -3.415  13.423 -13.149  0.00  0.00      PROA  
ATOM   2254   CA ALA P 596      -2.927  13.742 -11.117  0.00  0.00      PROA  
ATOM   2255   HA ALA P 596      -1.924  14.067 -10.885  0.00  0.00      PROA  
ATOM   2256   CB ALA P 596      -3.862  14.956 -11.107  0.00  0.00      PROA  
ATOM   2257  HB1 ALA P 596      -4.946  14.717 -11.149  0.00  0.00      PROA  
ATOM   2258  HB2 ALA P 596      -3.569  15.569 -11.986  0.00  0.00      PROA  
ATOM   2259  HB3 ALA P 596      -3.707  15.643 -10.248  0.00  0.00      PROA  
ATOM   2260    C ALA P 596      -3.412  12.808 -10.026  0.00  0.00      PROA  
ATOM   2261    O ALA P 596      -2.673  12.686  -9.012  0.00  0.00      PROA  
ATOM   2262    N PHE P 597      -4.507  12.018 -10.295  0.00  0.00      PROA  
ATOM   2263   HN PHE P 597      -4.940  12.122 -11.186  0.00  0.00      PROA  
ATOM   2264   CA PHE P 597      -4.813  10.977  -9.256  0.00  0.00      PROA  
ATOM   2265   HA PHE P 597      -4.978  11.455  -8.302  0.00  0.00      PROA  
ATOM   2266   CB PHE P 597      -6.196  10.191  -9.646  0.00  0.00      PROA  
ATOM   2267  HB1 PHE P 597      -6.330   9.375  -8.904  0.00  0.00      PROA  
ATOM   2268  HB2 PHE P 597      -6.141   9.767 -10.671  0.00  0.00      PROA  
ATOM   2269   CG PHE P 597      -7.426  11.120  -9.544  0.00  0.00      PROA  
ATOM   2270  CD1 PHE P 597      -7.646  11.763  -8.327  0.00  0.00      PROA  
ATOM   2271  HD1 PHE P 597      -6.799  11.731  -7.657  0.00  0.00      PROA  
ATOM   2272  CE1 PHE P 597      -8.788  12.506  -8.100  0.00  0.00      PROA  
ATOM   2273  HE1 PHE P 597      -8.856  12.963  -7.124  0.00  0.00      PROA  
ATOM   2274   CZ PHE P 597      -9.724  12.669  -9.153  0.00  0.00      PROA  
ATOM   2275   HZ PHE P 597     -10.529  13.384  -9.070  0.00  0.00      PROA  
ATOM   2276  CD2 PHE P 597      -8.391  11.194 -10.552  0.00  0.00      PROA  
ATOM   2277  HD2 PHE P 597      -8.235  10.673 -11.485  0.00  0.00      PROA  
ATOM   2278  CE2 PHE P 597      -9.532  12.043 -10.342  0.00  0.00      PROA  
ATOM   2279  HE2 PHE P 597     -10.349  11.942 -11.041  0.00  0.00      PROA  
ATOM   2280    C PHE P 597      -3.739   9.845  -8.954  0.00  0.00      PROA  
ATOM   2281    O PHE P 597      -3.377   9.620  -7.787  0.00  0.00      PROA  
ATOM   2282    N ALA P 598      -3.195   9.274 -10.023  0.00  0.00      PROA  
ATOM   2283   HN ALA P 598      -3.580   9.444 -10.927  0.00  0.00      PROA  
ATOM   2284   CA ALA P 598      -2.192   8.321  -9.976  0.00  0.00      PROA  
ATOM   2285   HA ALA P 598      -2.505   7.434  -9.445  0.00  0.00      PROA  
ATOM   2286   CB ALA P 598      -1.844   8.010 -11.417  0.00  0.00      PROA  
ATOM   2287  HB1 ALA P 598      -2.774   7.765 -11.972  0.00  0.00      PROA  
ATOM   2288  HB2 ALA P 598      -1.027   7.257 -11.423  0.00  0.00      PROA  
ATOM   2289  HB3 ALA P 598      -1.479   8.924 -11.931  0.00  0.00      PROA  
ATOM   2290    C ALA P 598      -0.945   8.816  -9.275  0.00  0.00      PROA  
ATOM   2291    O ALA P 598      -0.348   8.212  -8.457  0.00  0.00      PROA  
ATOM   2292    N SER P 599      -0.488  10.038  -9.642  0.00  0.00      PROA  
ATOM   2293   HN SER P 599      -0.822  10.636 -10.367  0.00  0.00      PROA  
ATOM   2294   CA SER P 599       0.583  10.713  -8.890  0.00  0.00      PROA  
ATOM   2295   HA SER P 599       1.389  10.006  -9.018  0.00  0.00      PROA  
ATOM   2296   CB SER P 599       0.985  12.115  -9.421  0.00  0.00      PROA  
ATOM   2297  HB1 SER P 599       1.904  12.484  -8.917  0.00  0.00      PROA  
ATOM   2298  HB2 SER P 599       0.091  12.774  -9.401  0.00  0.00      PROA  
ATOM   2299   OG SER P 599       1.390  12.000 -10.808  0.00  0.00      PROA  
ATOM   2300  HG1 SER P 599       0.596  11.835 -11.321  0.00  0.00      PROA  
ATOM   2301    C SER P 599       0.381  10.841  -7.422  0.00  0.00      PROA  
ATOM   2302    O SER P 599       1.201  10.502  -6.587  0.00  0.00      PROA  
ATOM   2303    N LEU P 600      -0.833  11.324  -7.068  0.00  0.00      PROA  
ATOM   2304   HN LEU P 600      -1.481  11.510  -7.802  0.00  0.00      PROA  
ATOM   2305   CA LEU P 600      -1.240  11.515  -5.640  0.00  0.00      PROA  
ATOM   2306   HA LEU P 600      -0.496  12.090  -5.110  0.00  0.00      PROA  
ATOM   2307   CB LEU P 600      -2.670  12.203  -5.547  0.00  0.00      PROA  
ATOM   2308  HB1 LEU P 600      -3.433  11.598  -6.081  0.00  0.00      PROA  
ATOM   2309  HB2 LEU P 600      -2.543  13.221  -5.974  0.00  0.00      PROA  
ATOM   2310   CG LEU P 600      -3.281  12.406  -4.142  0.00  0.00      PROA  
ATOM   2311   HG LEU P 600      -3.473  11.386  -3.746  0.00  0.00      PROA  
ATOM   2312  CD1 LEU P 600      -2.343  13.231  -3.205  0.00  0.00      PROA  
ATOM   2313 HD11 LEU P 600      -2.804  13.246  -2.195  0.00  0.00      PROA  
ATOM   2314 HD12 LEU P 600      -2.043  14.225  -3.600  0.00  0.00      PROA  
ATOM   2315 HD13 LEU P 600      -1.404  12.644  -3.115  0.00  0.00      PROA  
ATOM   2316  CD2 LEU P 600      -4.709  13.016  -4.318  0.00  0.00      PROA  
ATOM   2317 HD21 LEU P 600      -4.525  13.987  -4.825  0.00  0.00      PROA  
ATOM   2318 HD22 LEU P 600      -5.210  13.362  -3.389  0.00  0.00      PROA  
ATOM   2319 HD23 LEU P 600      -5.432  12.371  -4.861  0.00  0.00      PROA  
ATOM   2320    C LEU P 600      -1.267  10.271  -4.890  0.00  0.00      PROA  
ATOM   2321    O LEU P 600      -0.667  10.124  -3.842  0.00  0.00      PROA  
ATOM   2322    N ILE P 601      -1.904   9.173  -5.378  0.00  0.00      PROA  
ATOM   2323   HN ILE P 601      -2.447   9.303  -6.203  0.00  0.00      PROA  
ATOM   2324   CA ILE P 601      -1.927   7.869  -4.730  0.00  0.00      PROA  
ATOM   2325   HA ILE P 601      -2.344   8.054  -3.751  0.00  0.00      PROA  
ATOM   2326   CB ILE P 601      -2.855   6.876  -5.422  0.00  0.00      PROA  
ATOM   2327   HB ILE P 601      -2.454   6.636  -6.430  0.00  0.00      PROA  
ATOM   2328  CG2 ILE P 601      -2.989   5.593  -4.568  0.00  0.00      PROA  
ATOM   2329 HG21 ILE P 601      -2.022   5.168  -4.223  0.00  0.00      PROA  
ATOM   2330 HG22 ILE P 601      -3.385   4.785  -5.220  0.00  0.00      PROA  
ATOM   2331 HG23 ILE P 601      -3.753   5.751  -3.777  0.00  0.00      PROA  
ATOM   2332  CG1 ILE P 601      -4.229   7.501  -5.718  0.00  0.00      PROA  
ATOM   2333 HG11 ILE P 601      -4.268   8.555  -6.068  0.00  0.00      PROA  
ATOM   2334 HG12 ILE P 601      -4.889   7.290  -4.850  0.00  0.00      PROA  
ATOM   2335   CD ILE P 601      -4.911   6.742  -6.810  0.00  0.00      PROA  
ATOM   2336  HD1 ILE P 601      -5.925   7.136  -7.035  0.00  0.00      PROA  
ATOM   2337  HD2 ILE P 601      -5.051   5.734  -6.363  0.00  0.00      PROA  
ATOM   2338  HD3 ILE P 601      -4.308   6.722  -7.743  0.00  0.00      PROA  
ATOM   2339    C ILE P 601      -0.523   7.263  -4.640  0.00  0.00      PROA  
ATOM   2340    O ILE P 601      -0.150   6.942  -3.521  0.00  0.00      PROA  
ATOM   2341    N CYS P 602       0.282   7.191  -5.743  0.00  0.00      PROA  
ATOM   2342   HN CYS P 602      -0.014   7.644  -6.580  0.00  0.00      PROA  
ATOM   2343   CA CYS P 602       1.629   6.609  -5.638  0.00  0.00      PROA  
ATOM   2344   HA CYS P 602       1.595   5.704  -5.049  0.00  0.00      PROA  
ATOM   2345   CB CYS P 602       2.397   6.478  -7.033  0.00  0.00      PROA  
ATOM   2346  HB1 CYS P 602       3.399   6.084  -6.758  0.00  0.00      PROA  
ATOM   2347  HB2 CYS P 602       2.463   7.523  -7.403  0.00  0.00      PROA  
ATOM   2348   SG CYS P 602       1.487   5.610  -8.359  0.00  0.00      PROA  
ATOM   2349  HG1 CYS P 602       0.437   6.413  -8.261  0.00  0.00      PROA  
ATOM   2350    C CYS P 602       2.571   7.426  -4.774  0.00  0.00      PROA  
ATOM   2351    O CYS P 602       3.350   6.842  -4.082  0.00  0.00      PROA  
ATOM   2352    N ILE P 603       2.468   8.788  -4.781  0.00  0.00      PROA  
ATOM   2353   HN ILE P 603       1.844   9.198  -5.442  0.00  0.00      PROA  
ATOM   2354   CA ILE P 603       3.213   9.642  -3.892  0.00  0.00      PROA  
ATOM   2355   HA ILE P 603       4.238   9.304  -3.934  0.00  0.00      PROA  
ATOM   2356   CB ILE P 603       3.233  11.170  -4.303  0.00  0.00      PROA  
ATOM   2357   HB ILE P 603       2.206  11.452  -4.620  0.00  0.00      PROA  
ATOM   2358  CG2 ILE P 603       3.630  11.997  -3.101  0.00  0.00      PROA  
ATOM   2359 HG21 ILE P 603       3.872  13.052  -3.352  0.00  0.00      PROA  
ATOM   2360 HG22 ILE P 603       4.559  11.626  -2.617  0.00  0.00      PROA  
ATOM   2361 HG23 ILE P 603       2.841  12.009  -2.319  0.00  0.00      PROA  
ATOM   2362  CG1 ILE P 603       4.156  11.504  -5.571  0.00  0.00      PROA  
ATOM   2363 HG11 ILE P 603       4.138  12.595  -5.782  0.00  0.00      PROA  
ATOM   2364 HG12 ILE P 603       3.887  11.064  -6.555  0.00  0.00      PROA  
ATOM   2365   CD ILE P 603       5.680  11.149  -5.331  0.00  0.00      PROA  
ATOM   2366  HD1 ILE P 603       6.239  11.245  -6.286  0.00  0.00      PROA  
ATOM   2367  HD2 ILE P 603       5.734  10.138  -4.875  0.00  0.00      PROA  
ATOM   2368  HD3 ILE P 603       6.130  11.817  -4.566  0.00  0.00      PROA  
ATOM   2369    C ILE P 603       2.822   9.428  -2.414  0.00  0.00      PROA  
ATOM   2370    O ILE P 603       3.670   9.369  -1.506  0.00  0.00      PROA  
ATOM   2371    N ILE P 604       1.526   9.329  -2.022  0.00  0.00      PROA  
ATOM   2372   HN ILE P 604       0.813   9.498  -2.698  0.00  0.00      PROA  
ATOM   2373   CA ILE P 604       1.135   8.828  -0.668  0.00  0.00      PROA  
ATOM   2374   HA ILE P 604       1.540   9.512   0.064  0.00  0.00      PROA  
ATOM   2375   CB ILE P 604      -0.346   8.820  -0.349  0.00  0.00      PROA  
ATOM   2376   HB ILE P 604      -0.941   8.317  -1.142  0.00  0.00      PROA  
ATOM   2377  CG2 ILE P 604      -0.743   8.166   0.966  0.00  0.00      PROA  
ATOM   2378 HG21 ILE P 604      -0.480   7.093   1.077  0.00  0.00      PROA  
ATOM   2379 HG22 ILE P 604      -1.821   8.405   1.094  0.00  0.00      PROA  
ATOM   2380 HG23 ILE P 604      -0.293   8.680   1.841  0.00  0.00      PROA  
ATOM   2381  CG1 ILE P 604      -0.844  10.316  -0.373  0.00  0.00      PROA  
ATOM   2382 HG11 ILE P 604      -0.421  11.016  -1.124  0.00  0.00      PROA  
ATOM   2383 HG12 ILE P 604      -0.644  10.837   0.588  0.00  0.00      PROA  
ATOM   2384   CD ILE P 604      -2.311  10.401  -0.735  0.00  0.00      PROA  
ATOM   2385  HD1 ILE P 604      -2.936   9.809  -0.032  0.00  0.00      PROA  
ATOM   2386  HD2 ILE P 604      -2.583  10.118  -1.774  0.00  0.00      PROA  
ATOM   2387  HD3 ILE P 604      -2.657  11.450  -0.615  0.00  0.00      PROA  
ATOM   2388    C ILE P 604       1.670   7.422  -0.379  0.00  0.00      PROA  
ATOM   2389    O ILE P 604       2.136   7.158   0.728  0.00  0.00      PROA  
ATOM   2390    N PHE P 605       1.629   6.478  -1.324  0.00  0.00      PROA  
ATOM   2391   HN PHE P 605       1.082   6.626  -2.144  0.00  0.00      PROA  
ATOM   2392   CA PHE P 605       2.057   5.096  -1.080  0.00  0.00      PROA  
ATOM   2393   HA PHE P 605       1.490   4.605  -0.303  0.00  0.00      PROA  
ATOM   2394   CB PHE P 605       1.805   4.328  -2.426  0.00  0.00      PROA  
ATOM   2395  HB1 PHE P 605       2.511   4.641  -3.225  0.00  0.00      PROA  
ATOM   2396  HB2 PHE P 605       0.766   4.597  -2.711  0.00  0.00      PROA  
ATOM   2397   CG PHE P 605       1.852   2.824  -2.203  0.00  0.00      PROA  
ATOM   2398  CD1 PHE P 605       0.678   2.151  -1.864  0.00  0.00      PROA  
ATOM   2399  HD1 PHE P 605      -0.229   2.733  -1.808  0.00  0.00      PROA  
ATOM   2400  CE1 PHE P 605       0.681   0.747  -1.735  0.00  0.00      PROA  
ATOM   2401  HE1 PHE P 605      -0.258   0.328  -1.404  0.00  0.00      PROA  
ATOM   2402   CZ PHE P 605       1.887   0.023  -1.794  0.00  0.00      PROA  
ATOM   2403   HZ PHE P 605       1.943  -1.005  -1.470  0.00  0.00      PROA  
ATOM   2404  CD2 PHE P 605       3.046   2.144  -2.171  0.00  0.00      PROA  
ATOM   2405  HD2 PHE P 605       3.952   2.706  -2.346  0.00  0.00      PROA  
ATOM   2406  CE2 PHE P 605       3.051   0.739  -2.051  0.00  0.00      PROA  
ATOM   2407  HE2 PHE P 605       4.014   0.254  -1.998  0.00  0.00      PROA  
ATOM   2408    C PHE P 605       3.546   5.040  -0.657  0.00  0.00      PROA  
ATOM   2409    O PHE P 605       3.986   4.395   0.305  0.00  0.00      PROA  
ATOM   2410    N ILE P 606       4.336   5.870  -1.383  0.00  0.00      PROA  
ATOM   2411   HN ILE P 606       4.008   6.476  -2.103  0.00  0.00      PROA  
ATOM   2412   CA ILE P 606       5.732   6.138  -1.087  0.00  0.00      PROA  
ATOM   2413   HA ILE P 606       6.326   5.258  -0.888  0.00  0.00      PROA  
ATOM   2414   CB ILE P 606       6.381   7.121  -2.084  0.00  0.00      PROA  
ATOM   2415   HB ILE P 606       5.673   7.973  -2.175  0.00  0.00      PROA  
ATOM   2416  CG2 ILE P 606       7.781   7.713  -1.705  0.00  0.00      PROA  
ATOM   2417 HG21 ILE P 606       8.197   8.327  -2.533  0.00  0.00      PROA  
ATOM   2418 HG22 ILE P 606       8.505   6.884  -1.550  0.00  0.00      PROA  
ATOM   2419 HG23 ILE P 606       7.708   8.298  -0.764  0.00  0.00      PROA  
ATOM   2420  CG1 ILE P 606       6.446   6.394  -3.466  0.00  0.00      PROA  
ATOM   2421 HG11 ILE P 606       5.536   5.767  -3.589  0.00  0.00      PROA  
ATOM   2422 HG12 ILE P 606       7.266   5.646  -3.414  0.00  0.00      PROA  
ATOM   2423   CD ILE P 606       6.571   7.348  -4.688  0.00  0.00      PROA  
ATOM   2424  HD1 ILE P 606       7.083   6.793  -5.504  0.00  0.00      PROA  
ATOM   2425  HD2 ILE P 606       7.240   8.226  -4.563  0.00  0.00      PROA  
ATOM   2426  HD3 ILE P 606       5.550   7.635  -5.018  0.00  0.00      PROA  
ATOM   2427    C ILE P 606       5.914   6.686   0.324  0.00  0.00      PROA  
ATOM   2428    O ILE P 606       6.841   6.339   1.079  0.00  0.00      PROA  
ATOM   2429    N TYR P 607       5.131   7.665   0.783  0.00  0.00      PROA  
ATOM   2430   HN TYR P 607       4.596   8.145   0.093  0.00  0.00      PROA  
ATOM   2431   CA TYR P 607       5.208   8.093   2.107  0.00  0.00      PROA  
ATOM   2432   HA TYR P 607       6.256   8.202   2.342  0.00  0.00      PROA  
ATOM   2433   CB TYR P 607       4.443   9.422   2.351  0.00  0.00      PROA  
ATOM   2434  HB1 TYR P 607       4.454   9.756   3.411  0.00  0.00      PROA  
ATOM   2435  HB2 TYR P 607       3.386   9.336   2.020  0.00  0.00      PROA  
ATOM   2436   CG TYR P 607       5.138  10.539   1.616  0.00  0.00      PROA  
ATOM   2437  CD1 TYR P 607       4.382  11.444   0.791  0.00  0.00      PROA  
ATOM   2438  HD1 TYR P 607       3.362  11.198   0.535  0.00  0.00      PROA  
ATOM   2439  CE1 TYR P 607       4.987  12.546   0.164  0.00  0.00      PROA  
ATOM   2440  HE1 TYR P 607       4.447  13.183  -0.520  0.00  0.00      PROA  
ATOM   2441   CZ TYR P 607       6.308  12.850   0.427  0.00  0.00      PROA  
ATOM   2442   OH TYR P 607       6.998  13.882  -0.318  0.00  0.00      PROA  
ATOM   2443   HH TYR P 607       6.398  14.632  -0.314  0.00  0.00      PROA  
ATOM   2444  CD2 TYR P 607       6.494  10.886   1.886  0.00  0.00      PROA  
ATOM   2445  HD2 TYR P 607       7.088  10.283   2.557  0.00  0.00      PROA  
ATOM   2446  CE2 TYR P 607       7.002  12.025   1.312  0.00  0.00      PROA  
ATOM   2447  HE2 TYR P 607       8.026  12.293   1.526  0.00  0.00      PROA  
ATOM   2448    C TYR P 607       4.705   7.062   3.161  0.00  0.00      PROA  
ATOM   2449    O TYR P 607       5.237   6.899   4.209  0.00  0.00      PROA  
ATOM   2450    N GLU P 608       3.699   6.273   2.791  0.00  0.00      PROA  
ATOM   2451   HN GLU P 608       3.345   6.314   1.860  0.00  0.00      PROA  
ATOM   2452   CA GLU P 608       3.130   5.206   3.616  0.00  0.00      PROA  
ATOM   2453   HA GLU P 608       2.872   5.657   4.562  0.00  0.00      PROA  
ATOM   2454   CB GLU P 608       1.843   4.491   3.026  0.00  0.00      PROA  
ATOM   2455  HB1 GLU P 608       2.161   4.277   1.983  0.00  0.00      PROA  
ATOM   2456  HB2 GLU P 608       1.011   5.223   2.950  0.00  0.00      PROA  
ATOM   2457   CG GLU P 608       1.386   3.231   3.823  0.00  0.00      PROA  
ATOM   2458  HG1 GLU P 608       1.066   3.649   4.801  0.00  0.00      PROA  
ATOM   2459  HG2 GLU P 608       2.214   2.518   4.027  0.00  0.00      PROA  
ATOM   2460   CD GLU P 608       0.227   2.601   3.102  0.00  0.00      PROA  
ATOM   2461  OE1 GLU P 608      -0.951   2.584   3.679  0.00  0.00      PROA  
ATOM   2462  OE2 GLU P 608       0.413   2.149   1.922  0.00  0.00      PROA  
ATOM   2463    C GLU P 608       4.200   4.187   4.112  0.00  0.00      PROA  
ATOM   2464    O GLU P 608       4.285   3.800   5.262  0.00  0.00      PROA  
ATOM   2465    N ALA P 609       5.010   3.710   3.211  0.00  0.00      PROA  
ATOM   2466   HN ALA P 609       4.869   3.832   2.231  0.00  0.00      PROA  
ATOM   2467   CA ALA P 609       6.081   2.816   3.481  0.00  0.00      PROA  
ATOM   2468   HA ALA P 609       5.745   1.879   3.898  0.00  0.00      PROA  
ATOM   2469   CB ALA P 609       6.768   2.557   2.143  0.00  0.00      PROA  
ATOM   2470  HB1 ALA P 609       7.679   1.975   2.398  0.00  0.00      PROA  
ATOM   2471  HB2 ALA P 609       7.095   3.512   1.679  0.00  0.00      PROA  
ATOM   2472  HB3 ALA P 609       6.068   2.080   1.424  0.00  0.00      PROA  
ATOM   2473    C ALA P 609       7.043   3.340   4.496  0.00  0.00      PROA  
ATOM   2474    O ALA P 609       7.561   2.657   5.321  0.00  0.00      PROA  
ATOM   2475    N ILE P 610       7.351   4.599   4.358  0.00  0.00      PROA  
ATOM   2476   HN ILE P 610       6.785   5.184   3.783  0.00  0.00      PROA  
ATOM   2477   CA ILE P 610       8.229   5.367   5.192  0.00  0.00      PROA  
ATOM   2478   HA ILE P 610       9.233   4.972   5.233  0.00  0.00      PROA  
ATOM   2479   CB ILE P 610       8.515   6.754   4.680  0.00  0.00      PROA  
ATOM   2480   HB ILE P 610       7.628   7.376   4.434  0.00  0.00      PROA  
ATOM   2481  CG2 ILE P 610       9.303   7.632   5.708  0.00  0.00      PROA  
ATOM   2482 HG21 ILE P 610       9.416   8.636   5.245  0.00  0.00      PROA  
ATOM   2483 HG22 ILE P 610      10.325   7.205   5.793  0.00  0.00      PROA  
ATOM   2484 HG23 ILE P 610       8.865   7.742   6.724  0.00  0.00      PROA  
ATOM   2485  CG1 ILE P 610       9.259   6.686   3.348  0.00  0.00      PROA  
ATOM   2486 HG11 ILE P 610       8.732   5.968   2.684  0.00  0.00      PROA  
ATOM   2487 HG12 ILE P 610      10.303   6.370   3.561  0.00  0.00      PROA  
ATOM   2488   CD ILE P 610       9.357   8.003   2.574  0.00  0.00      PROA  
ATOM   2489  HD1 ILE P 610       8.339   8.360   2.311  0.00  0.00      PROA  
ATOM   2490  HD2 ILE P 610      10.010   7.880   1.683  0.00  0.00      PROA  
ATOM   2491  HD3 ILE P 610       9.821   8.849   3.125  0.00  0.00      PROA  
ATOM   2492    C ILE P 610       7.698   5.391   6.673  0.00  0.00      PROA  
ATOM   2493    O ILE P 610       8.430   5.139   7.637  0.00  0.00      PROA  
ATOM   2494    N GLU P 611       6.424   5.595   6.759  0.00  0.00      PROA  
ATOM   2495   HN GLU P 611       5.919   5.814   5.928  0.00  0.00      PROA  
ATOM   2496   CA GLU P 611       5.701   5.659   7.951  0.00  0.00      PROA  
ATOM   2497   HA GLU P 611       6.158   6.408   8.581  0.00  0.00      PROA  
ATOM   2498   CB GLU P 611       4.307   6.199   7.627  0.00  0.00      PROA  
ATOM   2499  HB1 GLU P 611       3.914   5.724   6.703  0.00  0.00      PROA  
ATOM   2500  HB2 GLU P 611       4.501   7.254   7.340  0.00  0.00      PROA  
ATOM   2501   CG GLU P 611       3.137   6.010   8.650  0.00  0.00      PROA  
ATOM   2502  HG1 GLU P 611       3.455   6.756   9.409  0.00  0.00      PROA  
ATOM   2503  HG2 GLU P 611       3.033   5.034   9.170  0.00  0.00      PROA  
ATOM   2504   CD GLU P 611       1.791   6.354   8.115  0.00  0.00      PROA  
ATOM   2505  OE1 GLU P 611       1.003   6.964   8.831  0.00  0.00      PROA  
ATOM   2506  OE2 GLU P 611       1.436   5.888   7.029  0.00  0.00      PROA  
ATOM   2507    C GLU P 611       5.679   4.358   8.772  0.00  0.00      PROA  
ATOM   2508    O GLU P 611       5.944   4.302   9.974  0.00  0.00      PROA  
ATOM   2509    N LYS P 612       5.340   3.232   8.058  0.00  0.00      PROA  
ATOM   2510   HN LYS P 612       5.082   3.446   7.119  0.00  0.00      PROA  
ATOM   2511   CA LYS P 612       5.343   1.827   8.567  0.00  0.00      PROA  
ATOM   2512   HA LYS P 612       4.792   1.798   9.495  0.00  0.00      PROA  
ATOM   2513   CB LYS P 612       4.697   0.979   7.489  0.00  0.00      PROA  
ATOM   2514  HB1 LYS P 612       4.845  -0.081   7.789  0.00  0.00      PROA  
ATOM   2515  HB2 LYS P 612       5.294   1.197   6.578  0.00  0.00      PROA  
ATOM   2516   CG LYS P 612       3.213   1.199   7.246  0.00  0.00      PROA  
ATOM   2517  HG1 LYS P 612       2.979   2.150   6.720  0.00  0.00      PROA  
ATOM   2518  HG2 LYS P 612       2.751   1.031   8.242  0.00  0.00      PROA  
ATOM   2519   CD LYS P 612       2.571   0.230   6.200  0.00  0.00      PROA  
ATOM   2520  HD1 LYS P 612       2.924  -0.790   6.463  0.00  0.00      PROA  
ATOM   2521  HD2 LYS P 612       3.145   0.493   5.286  0.00  0.00      PROA  
ATOM   2522   CE LYS P 612       1.075   0.343   5.994  0.00  0.00      PROA  
ATOM   2523  HE1 LYS P 612       0.848   1.388   5.693  0.00  0.00      PROA  
ATOM   2524  HE2 LYS P 612       0.461   0.118   6.892  0.00  0.00      PROA  
ATOM   2525   NZ LYS P 612       0.594  -0.674   5.027  0.00  0.00      PROA  
ATOM   2526  HZ1 LYS P 612      -0.411  -0.462   4.863  0.00  0.00      PROA  
ATOM   2527  HZ2 LYS P 612       0.682  -1.586   5.519  0.00  0.00      PROA  
ATOM   2528  HZ3 LYS P 612       1.140  -0.559   4.149  0.00  0.00      PROA  
ATOM   2529    C LYS P 612       6.756   1.379   9.071  0.00  0.00      PROA  
ATOM   2530    O LYS P 612       6.802   0.791  10.137  0.00  0.00      PROA  
ATOM   2531    N LEU P 613       7.886   1.817   8.461  0.00  0.00      PROA  
ATOM   2532   HN LEU P 613       7.871   2.181   7.533  0.00  0.00      PROA  
ATOM   2533   CA LEU P 613       9.212   1.480   9.033  0.00  0.00      PROA  
ATOM   2534   HA LEU P 613       9.152   0.492   9.464  0.00  0.00      PROA  
ATOM   2535   CB LEU P 613      10.345   1.591   7.977  0.00  0.00      PROA  
ATOM   2536  HB1 LEU P 613      10.215   2.505   7.359  0.00  0.00      PROA  
ATOM   2537  HB2 LEU P 613      10.219   0.820   7.186  0.00  0.00      PROA  
ATOM   2538   CG LEU P 613      11.840   1.578   8.512  0.00  0.00      PROA  
ATOM   2539   HG LEU P 613      11.960   2.300   9.347  0.00  0.00      PROA  
ATOM   2540  CD1 LEU P 613      12.255   0.254   9.034  0.00  0.00      PROA  
ATOM   2541 HD11 LEU P 613      11.407  -0.219   9.574  0.00  0.00      PROA  
ATOM   2542 HD12 LEU P 613      13.054   0.431   9.785  0.00  0.00      PROA  
ATOM   2543 HD13 LEU P 613      12.545  -0.458   8.232  0.00  0.00      PROA  
ATOM   2544  CD2 LEU P 613      12.893   2.033   7.487  0.00  0.00      PROA  
ATOM   2545 HD21 LEU P 613      12.816   1.227   6.727  0.00  0.00      PROA  
ATOM   2546 HD22 LEU P 613      13.900   2.080   7.952  0.00  0.00      PROA  
ATOM   2547 HD23 LEU P 613      12.646   3.009   7.017  0.00  0.00      PROA  
ATOM   2548    C LEU P 613       9.465   2.400  10.102  0.00  0.00      PROA  
ATOM   2549    O LEU P 613      10.106   1.970  11.061  0.00  0.00      PROA  
ATOM   2550    N ILE P 614       8.963   3.670  10.060  0.00  0.00      PROA  
ATOM   2551   HN ILE P 614       8.622   4.034   9.197  0.00  0.00      PROA  
ATOM   2552   CA ILE P 614       9.055   4.645  11.126  0.00  0.00      PROA  
ATOM   2553   HA ILE P 614      10.093   4.685  11.422  0.00  0.00      PROA  
ATOM   2554   CB ILE P 614       8.786   6.115  10.683  0.00  0.00      PROA  
ATOM   2555   HB ILE P 614       7.927   6.055   9.981  0.00  0.00      PROA  
ATOM   2556  CG2 ILE P 614       8.278   6.949  11.820  0.00  0.00      PROA  
ATOM   2557 HG21 ILE P 614       7.311   6.472  12.088  0.00  0.00      PROA  
ATOM   2558 HG22 ILE P 614       8.068   8.024  11.635  0.00  0.00      PROA  
ATOM   2559 HG23 ILE P 614       8.944   6.846  12.704  0.00  0.00      PROA  
ATOM   2560  CG1 ILE P 614       9.929   6.669   9.879  0.00  0.00      PROA  
ATOM   2561 HG11 ILE P 614       9.719   7.500   9.173  0.00  0.00      PROA  
ATOM   2562 HG12 ILE P 614      10.347   5.844   9.264  0.00  0.00      PROA  
ATOM   2563   CD ILE P 614      11.015   7.216  10.817  0.00  0.00      PROA  
ATOM   2564  HD1 ILE P 614      10.677   7.923  11.605  0.00  0.00      PROA  
ATOM   2565  HD2 ILE P 614      11.829   7.662  10.206  0.00  0.00      PROA  
ATOM   2566  HD3 ILE P 614      11.449   6.348  11.357  0.00  0.00      PROA  
ATOM   2567    C ILE P 614       8.351   4.094  12.474  0.00  0.00      PROA  
ATOM   2568    O ILE P 614       8.887   4.207  13.572  0.00  0.00      PROA  
ATOM   2569    N HSD P 615       7.229   3.374  12.360  0.00  0.00      PROA  
ATOM   2570   HN HSD P 615       6.845   3.481  11.446  0.00  0.00      PROA  
ATOM   2571   CA HSD P 615       6.555   2.682  13.456  0.00  0.00      PROA  
ATOM   2572   HA HSD P 615       6.242   3.424  14.175  0.00  0.00      PROA  
ATOM   2573   CB HSD P 615       5.231   2.132  12.937  0.00  0.00      PROA  
ATOM   2574  HB1 HSD P 615       4.843   1.328  13.599  0.00  0.00      PROA  
ATOM   2575  HB2 HSD P 615       5.366   1.699  11.923  0.00  0.00      PROA  
ATOM   2576  ND1 HSD P 615       3.753   3.860  11.842  0.00  0.00      PROA  
ATOM   2577  HD1 HSD P 615       4.206   4.009  10.963  0.00  0.00      PROA  
ATOM   2578   CG HSD P 615       4.078   3.126  12.943  0.00  0.00      PROA  
ATOM   2579  CE1 HSD P 615       2.729   4.577  12.149  0.00  0.00      PROA  
ATOM   2580  HE1 HSD P 615       2.212   5.256  11.471  0.00  0.00      PROA  
ATOM   2581  NE2 HSD P 615       2.253   4.383  13.363  0.00  0.00      PROA  
ATOM   2582  CD2 HSD P 615       3.139   3.415  13.913  0.00  0.00      PROA  
ATOM   2583  HD2 HSD P 615       3.020   3.114  14.947  0.00  0.00      PROA  
ATOM   2584    C HSD P 615       7.429   1.586  14.123  0.00  0.00      PROA  
ATOM   2585    O HSD P 615       7.589   1.486  15.351  0.00  0.00      PROA  
ATOM   2586    N LEU P 616       8.029   0.655  13.333  0.00  0.00      PROA  
ATOM   2587   HN LEU P 616       7.914   0.628  12.343  0.00  0.00      PROA  
ATOM   2588   CA LEU P 616       8.983  -0.292  13.714  0.00  0.00      PROA  
ATOM   2589   HA LEU P 616       8.539  -0.814  14.549  0.00  0.00      PROA  
ATOM   2590   CB LEU P 616       9.358  -1.101  12.459  0.00  0.00      PROA  
ATOM   2591  HB1 LEU P 616       9.778  -0.461  11.653  0.00  0.00      PROA  
ATOM   2592  HB2 LEU P 616       8.376  -1.477  12.099  0.00  0.00      PROA  
ATOM   2593   CG LEU P 616      10.316  -2.339  12.471  0.00  0.00      PROA  
ATOM   2594   HG LEU P 616      10.112  -2.822  13.451  0.00  0.00      PROA  
ATOM   2595  CD1 LEU P 616       9.820  -3.281  11.373  0.00  0.00      PROA  
ATOM   2596 HD11 LEU P 616       8.757  -3.567  11.519  0.00  0.00      PROA  
ATOM   2597 HD12 LEU P 616      10.456  -4.184  11.257  0.00  0.00      PROA  
ATOM   2598 HD13 LEU P 616      10.003  -2.779  10.399  0.00  0.00      PROA  
ATOM   2599  CD2 LEU P 616      11.732  -1.851  12.242  0.00  0.00      PROA  
ATOM   2600 HD21 LEU P 616      12.463  -2.687  12.279  0.00  0.00      PROA  
ATOM   2601 HD22 LEU P 616      12.103  -1.063  12.932  0.00  0.00      PROA  
ATOM   2602 HD23 LEU P 616      11.833  -1.433  11.218  0.00  0.00      PROA  
ATOM   2603    C LEU P 616      10.259   0.334  14.412  0.00  0.00      PROA  
ATOM   2604    O LEU P 616      10.722  -0.159  15.446  0.00  0.00      PROA  
ATOM   2605    N ALA P 617      10.702   1.446  13.856  0.00  0.00      PROA  
ATOM   2606   HN ALA P 617      10.286   1.899  13.072  0.00  0.00      PROA  
ATOM   2607   CA ALA P 617      11.859   2.128  14.404  0.00  0.00      PROA  
ATOM   2608   HA ALA P 617      12.579   1.373  14.685  0.00  0.00      PROA  
ATOM   2609   CB ALA P 617      12.521   3.153  13.471  0.00  0.00      PROA  
ATOM   2610  HB1 ALA P 617      13.463   3.651  13.787  0.00  0.00      PROA  
ATOM   2611  HB2 ALA P 617      11.950   4.094  13.318  0.00  0.00      PROA  
ATOM   2612  HB3 ALA P 617      12.665   2.749  12.446  0.00  0.00      PROA  
ATOM   2613    C ALA P 617      11.560   2.780  15.703  0.00  0.00      PROA  
ATOM   2614    O ALA P 617      12.366   2.977  16.632  0.00  0.00      PROA  
ATOM   2615    N GLU P 618      10.271   3.210  16.017  0.00  0.00      PROA  
ATOM   2616   HN GLU P 618       9.572   3.311  15.314  0.00  0.00      PROA  
ATOM   2617   CA GLU P 618       9.891   3.812  17.303  0.00  0.00      PROA  
ATOM   2618   HA GLU P 618      10.690   4.491  17.563  0.00  0.00      PROA  
ATOM   2619   CB GLU P 618       8.667   4.709  17.031  0.00  0.00      PROA  
ATOM   2620  HB1 GLU P 618       7.895   3.939  16.821  0.00  0.00      PROA  
ATOM   2621  HB2 GLU P 618       8.682   5.255  16.064  0.00  0.00      PROA  
ATOM   2622   CG GLU P 618       8.225   5.504  18.211  0.00  0.00      PROA  
ATOM   2623  HG1 GLU P 618       8.976   6.225  18.600  0.00  0.00      PROA  
ATOM   2624  HG2 GLU P 618       7.940   4.776  19.000  0.00  0.00      PROA  
ATOM   2625   CD GLU P 618       6.999   6.274  17.961  0.00  0.00      PROA  
ATOM   2626  OE1 GLU P 618       5.922   6.003  18.600  0.00  0.00      PROA  
ATOM   2627  OE2 GLU P 618       7.087   7.238  17.132  0.00  0.00      PROA  
ATOM   2628    C GLU P 618       9.637   2.735  18.410  0.00  0.00      PROA  
ATOM   2629    O GLU P 618       9.706   2.935  19.625  0.00  0.00      PROA  
ATOM   2630    N THR P 619       9.392   1.541  17.898  0.00  0.00      PROA  
ATOM   2631   HN THR P 619       9.409   1.461  16.904  0.00  0.00      PROA  
ATOM   2632   CA THR P 619       9.086   0.352  18.671  0.00  0.00      PROA  
ATOM   2633   HA THR P 619       8.441   0.772  19.428  0.00  0.00      PROA  
ATOM   2634   CB THR P 619       8.419  -0.722  17.754  0.00  0.00      PROA  
ATOM   2635   HB THR P 619       9.142  -0.960  16.944  0.00  0.00      PROA  
ATOM   2636  OG1 THR P 619       7.229  -0.247  17.190  0.00  0.00      PROA  
ATOM   2637  HG1 THR P 619       7.503   0.267  16.427  0.00  0.00      PROA  
ATOM   2638  CG2 THR P 619       8.070  -2.076  18.432  0.00  0.00      PROA  
ATOM   2639 HG21 THR P 619       8.943  -2.458  19.004  0.00  0.00      PROA  
ATOM   2640 HG22 THR P 619       7.981  -2.747  17.551  0.00  0.00      PROA  
ATOM   2641 HG23 THR P 619       7.180  -1.961  19.087  0.00  0.00      PROA  
ATOM   2642    C THR P 619      10.332  -0.133  19.435  0.00  0.00      PROA  
ATOM   2643    O THR P 619      10.163  -0.843  20.385  0.00  0.00      PROA  
ATOM   2644    N TYR P 620      11.541   0.181  19.051  0.00  0.00      PROA  
ATOM   2645   HN TYR P 620      11.707   0.693  18.211  0.00  0.00      PROA  
ATOM   2646   CA TYR P 620      12.745  -0.031  19.878  0.00  0.00      PROA  
ATOM   2647   HA TYR P 620      12.534  -0.677  20.718  0.00  0.00      PROA  
ATOM   2648   CB TYR P 620      13.973  -0.591  19.005  0.00  0.00      PROA  
ATOM   2649  HB1 TYR P 620      14.853  -0.794  19.653  0.00  0.00      PROA  
ATOM   2650  HB2 TYR P 620      14.331   0.140  18.250  0.00  0.00      PROA  
ATOM   2651   CG TYR P 620      13.579  -1.894  18.364  0.00  0.00      PROA  
ATOM   2652  CD1 TYR P 620      13.179  -1.951  17.047  0.00  0.00      PROA  
ATOM   2653  HD1 TYR P 620      13.016  -1.151  16.341  0.00  0.00      PROA  
ATOM   2654  CE1 TYR P 620      12.518  -3.131  16.575  0.00  0.00      PROA  
ATOM   2655  HE1 TYR P 620      12.096  -3.239  15.586  0.00  0.00      PROA  
ATOM   2656   CZ TYR P 620      12.400  -4.273  17.375  0.00  0.00      PROA  
ATOM   2657   OH TYR P 620      11.900  -5.528  16.818  0.00  0.00      PROA  
ATOM   2658   HH TYR P 620      12.262  -6.307  17.246  0.00  0.00      PROA  
ATOM   2659  CD2 TYR P 620      13.629  -3.126  19.035  0.00  0.00      PROA  
ATOM   2660  HD2 TYR P 620      13.829  -3.156  20.096  0.00  0.00      PROA  
ATOM   2661  CE2 TYR P 620      13.129  -4.382  18.540  0.00  0.00      PROA  
ATOM   2662  HE2 TYR P 620      13.248  -5.296  19.102  0.00  0.00      PROA  
ATOM   2663    C TYR P 620      13.246   1.387  20.394  0.00  0.00      PROA  
ATOM   2664    O TYR P 620      13.611   2.214  19.566  0.00  0.00      PROA  
ATOM   2665    N PRO P 621      13.039   1.720  21.678  0.00  0.00      PROA  
ATOM   2666   CD PRO P 621      12.262   0.992  22.669  0.00  0.00      PROA  
ATOM   2667  HD1 PRO P 621      12.731   0.040  22.998  0.00  0.00      PROA  
ATOM   2668  HD2 PRO P 621      11.245   0.906  22.232  0.00  0.00      PROA  
ATOM   2669   CA PRO P 621      13.200   3.085  22.043  0.00  0.00      PROA  
ATOM   2670   HA PRO P 621      12.955   3.713  21.199  0.00  0.00      PROA  
ATOM   2671   CB PRO P 621      12.346   3.326  23.262  0.00  0.00      PROA  
ATOM   2672  HB1 PRO P 621      11.349   3.681  22.922  0.00  0.00      PROA  
ATOM   2673  HB2 PRO P 621      12.573   4.119  24.005  0.00  0.00      PROA  
ATOM   2674   CG PRO P 621      12.192   1.939  23.854  0.00  0.00      PROA  
ATOM   2675  HG1 PRO P 621      13.056   1.739  24.524  0.00  0.00      PROA  
ATOM   2676  HG2 PRO P 621      11.243   1.877  24.429  0.00  0.00      PROA  
ATOM   2677    C PRO P 621      14.649   3.393  22.395  0.00  0.00      PROA  
ATOM   2678    O PRO P 621      14.849   3.939  23.493  0.00  0.00      PROA  
ATOM   2679    N ILE P 622      15.642   3.139  21.519  0.00  0.00      PROA  
ATOM   2680   HN ILE P 622      15.366   2.874  20.598  0.00  0.00      PROA  
ATOM   2681   CA ILE P 622      17.100   3.303  21.811  0.00  0.00      PROA  
ATOM   2682   HA ILE P 622      17.291   2.630  22.634  0.00  0.00      PROA  
ATOM   2683   CB ILE P 622      17.894   2.821  20.646  0.00  0.00      PROA  
ATOM   2684   HB ILE P 622      18.972   2.835  20.916  0.00  0.00      PROA  
ATOM   2685  CG2 ILE P 622      17.605   1.379  20.429  0.00  0.00      PROA  
ATOM   2686 HG21 ILE P 622      18.094   1.001  19.506  0.00  0.00      PROA  
ATOM   2687 HG22 ILE P 622      16.529   1.104  20.408  0.00  0.00      PROA  
ATOM   2688 HG23 ILE P 622      18.029   0.774  21.258  0.00  0.00      PROA  
ATOM   2689  CG1 ILE P 622      17.745   3.673  19.340  0.00  0.00      PROA  
ATOM   2690 HG11 ILE P 622      17.781   4.738  19.652  0.00  0.00      PROA  
ATOM   2691 HG12 ILE P 622      16.764   3.497  18.849  0.00  0.00      PROA  
ATOM   2692   CD ILE P 622      18.770   3.435  18.238  0.00  0.00      PROA  
ATOM   2693  HD1 ILE P 622      18.475   2.483  17.748  0.00  0.00      PROA  
ATOM   2694  HD2 ILE P 622      19.816   3.324  18.596  0.00  0.00      PROA  
ATOM   2695  HD3 ILE P 622      18.745   4.328  17.578  0.00  0.00      PROA  
ATOM   2696    C ILE P 622      17.430   4.689  22.240  0.00  0.00      PROA  
ATOM   2697    O ILE P 622      16.948   5.628  21.657  0.00  0.00      PROA  
ATOM   2698    N HSD P 623      18.307   4.843  23.254  0.00  0.00      PROA  
ATOM   2699   HN HSD P 623      18.751   4.082  23.720  0.00  0.00      PROA  
ATOM   2700   CA HSD P 623      18.598   6.056  24.018  0.00  0.00      PROA  
ATOM   2701   HA HSD P 623      17.612   6.414  24.273  0.00  0.00      PROA  
ATOM   2702   CB HSD P 623      19.518   5.857  25.275  0.00  0.00      PROA  
ATOM   2703  HB1 HSD P 623      19.494   6.858  25.757  0.00  0.00      PROA  
ATOM   2704  HB2 HSD P 623      20.528   5.559  24.920  0.00  0.00      PROA  
ATOM   2705  ND1 HSD P 623      17.938   4.716  26.952  0.00  0.00      PROA  
ATOM   2706  HD1 HSD P 623      17.114   5.274  26.856  0.00  0.00      PROA  
ATOM   2707   CG HSD P 623      19.116   4.867  26.297  0.00  0.00      PROA  
ATOM   2708  CE1 HSD P 623      18.016   3.587  27.680  0.00  0.00      PROA  
ATOM   2709  HE1 HSD P 623      17.230   3.161  28.302  0.00  0.00      PROA  
ATOM   2710  NE2 HSD P 623      19.235   3.053  27.629  0.00  0.00      PROA  
ATOM   2711  CD2 HSD P 623      19.911   3.848  26.738  0.00  0.00      PROA  
ATOM   2712  HD2 HSD P 623      20.940   3.552  26.576  0.00  0.00      PROA  
ATOM   2713    C HSD P 623      19.169   7.094  23.081  0.00  0.00      PROA  
ATOM   2714    O HSD P 623      19.765   6.738  22.057  0.00  0.00      PROA  
ATOM   2715    N MET P 624      18.966   8.453  23.319  0.00  0.00      PROA  
ATOM   2716   HN MET P 624      18.399   8.715  24.096  0.00  0.00      PROA  
ATOM   2717   CA MET P 624      19.577   9.530  22.537  0.00  0.00      PROA  
ATOM   2718   HA MET P 624      19.575   9.158  21.523  0.00  0.00      PROA  
ATOM   2719   CB MET P 624      18.768  10.826  22.731  0.00  0.00      PROA  
ATOM   2720  HB1 MET P 624      17.706  10.778  22.408  0.00  0.00      PROA  
ATOM   2721  HB2 MET P 624      19.294  11.511  22.033  0.00  0.00      PROA  
ATOM   2722   CG MET P 624      18.759  11.413  24.115  0.00  0.00      PROA  
ATOM   2723  HG1 MET P 624      19.760  11.515  24.587  0.00  0.00      PROA  
ATOM   2724  HG2 MET P 624      18.254  10.645  24.739  0.00  0.00      PROA  
ATOM   2725   SD MET P 624      17.830  12.930  24.231  0.00  0.00      PROA  
ATOM   2726   CE MET P 624      18.142  13.111  26.036  0.00  0.00      PROA  
ATOM   2727  HE1 MET P 624      19.205  12.936  26.311  0.00  0.00      PROA  
ATOM   2728  HE2 MET P 624      17.445  12.648  26.767  0.00  0.00      PROA  
ATOM   2729  HE3 MET P 624      17.975  14.159  26.364  0.00  0.00      PROA  
ATOM   2730    C MET P 624      21.029   9.700  23.016  0.00  0.00      PROA  
ATOM   2731    O MET P 624      21.402   9.447  24.158  0.00  0.00      PROA  
ATOM   2732    N HSD P 625      21.890  10.066  22.117  0.00  0.00      PROA  
ATOM   2733   HN HSD P 625      21.681  10.215  21.154  0.00  0.00      PROA  
ATOM   2734   CA HSD P 625      23.311  10.158  22.325  0.00  0.00      PROA  
ATOM   2735   HA HSD P 625      23.538   9.641  23.245  0.00  0.00      PROA  
ATOM   2736   CB HSD P 625      24.264   9.737  21.191  0.00  0.00      PROA  
ATOM   2737  HB1 HSD P 625      23.998   8.691  20.926  0.00  0.00      PROA  
ATOM   2738  HB2 HSD P 625      25.317   9.627  21.529  0.00  0.00      PROA  
ATOM   2739  ND1 HSD P 625      23.327  10.242  18.989  0.00  0.00      PROA  
ATOM   2740  HD1 HSD P 625      22.545   9.619  18.983  0.00  0.00      PROA  
ATOM   2741   CG HSD P 625      24.276  10.474  19.883  0.00  0.00      PROA  
ATOM   2742  CE1 HSD P 625      23.606  10.977  17.871  0.00  0.00      PROA  
ATOM   2743  HE1 HSD P 625      23.041  10.883  16.944  0.00  0.00      PROA  
ATOM   2744  NE2 HSD P 625      24.712  11.651  17.981  0.00  0.00      PROA  
ATOM   2745  CD2 HSD P 625      25.208  11.262  19.230  0.00  0.00      PROA  
ATOM   2746  HD2 HSD P 625      26.145  11.657  19.602  0.00  0.00      PROA  
ATOM   2747    C HSD P 625      23.655  11.642  22.726  0.00  0.00      PROA  
ATOM   2748    O HSD P 625      24.248  12.295  21.904  0.00  0.00      PROA  
ATOM   2749    N SER P 626      23.235  12.235  23.847  0.00  0.00      PROA  
ATOM   2750   HN SER P 626      22.695  11.602  24.396  0.00  0.00      PROA  
ATOM   2751   CA SER P 626      23.223  13.645  24.150  0.00  0.00      PROA  
ATOM   2752   HA SER P 626      23.385  14.168  23.219  0.00  0.00      PROA  
ATOM   2753   CB SER P 626      21.765  13.976  24.742  0.00  0.00      PROA  
ATOM   2754  HB1 SER P 626      21.721  13.244  25.577  0.00  0.00      PROA  
ATOM   2755  HB2 SER P 626      21.015  13.800  23.942  0.00  0.00      PROA  
ATOM   2756   OG SER P 626      21.611  15.395  25.171  0.00  0.00      PROA  
ATOM   2757  HG1 SER P 626      21.832  15.896  24.382  0.00  0.00      PROA  
ATOM   2758    C SER P 626      24.375  13.985  25.017  0.00  0.00      PROA  
ATOM   2759    O SER P 626      25.455  13.386  24.997  0.00  0.00      PROA  
ATOM   2760    N GLN P 627      24.237  15.015  25.871  0.00  0.00      PROA  
ATOM   2761   HN GLN P 627      23.391  15.541  25.918  0.00  0.00      PROA  
ATOM   2762   CA GLN P 627      25.328  15.513  26.674  0.00  0.00      PROA  
ATOM   2763   HA GLN P 627      26.210  15.529  26.052  0.00  0.00      PROA  
ATOM   2764   CB GLN P 627      25.129  16.998  27.198  0.00  0.00      PROA  
ATOM   2765  HB1 GLN P 627      26.055  17.358  27.697  0.00  0.00      PROA  
ATOM   2766  HB2 GLN P 627      24.318  17.027  27.957  0.00  0.00      PROA  
ATOM   2767   CG GLN P 627      24.734  18.074  26.171  0.00  0.00      PROA  
ATOM   2768  HG1 GLN P 627      24.643  19.007  26.766  0.00  0.00      PROA  
ATOM   2769  HG2 GLN P 627      23.753  17.819  25.714  0.00  0.00      PROA  
ATOM   2770   CD GLN P 627      25.707  18.174  25.010  0.00  0.00      PROA  
ATOM   2771  OE1 GLN P 627      26.628  19.024  24.942  0.00  0.00      PROA  
ATOM   2772  NE2 GLN P 627      25.538  17.325  24.011  0.00  0.00      PROA  
ATOM   2773 HE21 GLN P 627      26.214  17.153  23.295  0.00  0.00      PROA  
ATOM   2774 HE22 GLN P 627      24.610  16.953  23.982  0.00  0.00      PROA  
ATOM   2775    C GLN P 627      25.495  14.608  27.835  0.00  0.00      PROA  
ATOM   2776    O GLN P 627      24.554  14.085  28.366  0.00  0.00      PROA  
ATOM   2777    N LEU P 628      26.734  14.432  28.438  0.00  0.00      PROA  
ATOM   2778   HN LEU P 628      27.521  14.944  28.104  0.00  0.00      PROA  
ATOM   2779   CA LEU P 628      26.997  13.399  29.472  0.00  0.00      PROA  
ATOM   2780   HA LEU P 628      26.554  12.477  29.126  0.00  0.00      PROA  
ATOM   2781   CB LEU P 628      28.583  13.258  29.674  0.00  0.00      PROA  
ATOM   2782  HB1 LEU P 628      28.919  14.225  30.106  0.00  0.00      PROA  
ATOM   2783  HB2 LEU P 628      29.056  13.177  28.672  0.00  0.00      PROA  
ATOM   2784   CG LEU P 628      29.049  12.071  30.442  0.00  0.00      PROA  
ATOM   2785   HG LEU P 628      28.592  12.150  31.451  0.00  0.00      PROA  
ATOM   2786  CD1 LEU P 628      28.599  10.709  29.894  0.00  0.00      PROA  
ATOM   2787 HD11 LEU P 628      28.926  10.612  28.837  0.00  0.00      PROA  
ATOM   2788 HD12 LEU P 628      27.498  10.608  30.001  0.00  0.00      PROA  
ATOM   2789 HD13 LEU P 628      29.070   9.872  30.454  0.00  0.00      PROA  
ATOM   2790  CD2 LEU P 628      30.604  12.151  30.600  0.00  0.00      PROA  
ATOM   2791 HD21 LEU P 628      30.808  12.993  31.295  0.00  0.00      PROA  
ATOM   2792 HD22 LEU P 628      31.206  12.200  29.668  0.00  0.00      PROA  
ATOM   2793 HD23 LEU P 628      30.953  11.225  31.106  0.00  0.00      PROA  
ATOM   2794    C LEU P 628      26.385  13.742  30.824  0.00  0.00      PROA  
ATOM   2795    O LEU P 628      25.849  12.883  31.517  0.00  0.00      PROA  
ATOM   2796    N ASP P 629      26.233  15.098  31.131  0.00  0.00      PROA  
ATOM   2797   HN ASP P 629      26.566  15.780  30.484  0.00  0.00      PROA  
ATOM   2798   CA ASP P 629      25.362  15.599  32.152  0.00  0.00      PROA  
ATOM   2799   HA ASP P 629      25.867  15.348  33.073  0.00  0.00      PROA  
ATOM   2800   CB ASP P 629      25.352  17.131  32.005  0.00  0.00      PROA  
ATOM   2801  HB1 ASP P 629      24.544  17.577  32.623  0.00  0.00      PROA  
ATOM   2802  HB2 ASP P 629      25.216  17.396  30.934  0.00  0.00      PROA  
ATOM   2803   CG ASP P 629      26.655  17.688  32.467  0.00  0.00      PROA  
ATOM   2804  OD1 ASP P 629      26.833  18.906  32.311  0.00  0.00      PROA  
ATOM   2805  OD2 ASP P 629      27.440  16.953  33.145  0.00  0.00      PROA  
ATOM   2806    C ASP P 629      23.885  15.129  32.046  0.00  0.00      PROA  
ATOM   2807    O ASP P 629      23.237  14.683  33.023  0.00  0.00      PROA  
ATOM   2808    N HSD P 630      23.314  15.092  30.831  0.00  0.00      PROA  
ATOM   2809   HN HSD P 630      23.875  15.340  30.045  0.00  0.00      PROA  
ATOM   2810   CA HSD P 630      22.028  14.484  30.576  0.00  0.00      PROA  
ATOM   2811   HA HSD P 630      21.383  14.793  31.385  0.00  0.00      PROA  
ATOM   2812   CB HSD P 630      21.525  14.933  29.251  0.00  0.00      PROA  
ATOM   2813  HB1 HSD P 630      20.458  14.625  29.221  0.00  0.00      PROA  
ATOM   2814  HB2 HSD P 630      21.924  14.459  28.329  0.00  0.00      PROA  
ATOM   2815  ND1 HSD P 630      21.607  17.073  27.793  0.00  0.00      PROA  
ATOM   2816  HD1 HSD P 630      21.359  16.689  26.904  0.00  0.00      PROA  
ATOM   2817   CG HSD P 630      21.546  16.469  29.053  0.00  0.00      PROA  
ATOM   2818  CE1 HSD P 630      21.761  18.369  28.016  0.00  0.00      PROA  
ATOM   2819  HE1 HSD P 630      21.697  19.102  27.211  0.00  0.00      PROA  
ATOM   2820  NE2 HSD P 630      21.753  18.689  29.348  0.00  0.00      PROA  
ATOM   2821  CD2 HSD P 630      21.621  17.467  29.948  0.00  0.00      PROA  
ATOM   2822  HD2 HSD P 630      21.361  17.358  30.993  0.00  0.00      PROA  
ATOM   2823    C HSD P 630      22.015  12.992  30.587  0.00  0.00      PROA  
ATOM   2824    O HSD P 630      21.045  12.349  30.998  0.00  0.00      PROA  
ATOM   2825    N LEU P 631      23.112  12.335  30.138  0.00  0.00      PROA  
ATOM   2826   HN LEU P 631      23.881  12.841  29.754  0.00  0.00      PROA  
ATOM   2827   CA LEU P 631      23.244  10.902  30.066  0.00  0.00      PROA  
ATOM   2828   HA LEU P 631      22.309  10.530  29.674  0.00  0.00      PROA  
ATOM   2829   CB LEU P 631      24.304  10.471  29.115  0.00  0.00      PROA  
ATOM   2830  HB1 LEU P 631      24.345   9.361  29.076  0.00  0.00      PROA  
ATOM   2831  HB2 LEU P 631      25.305  10.755  29.502  0.00  0.00      PROA  
ATOM   2832   CG LEU P 631      24.073  10.936  27.662  0.00  0.00      PROA  
ATOM   2833   HG LEU P 631      23.956  12.039  27.597  0.00  0.00      PROA  
ATOM   2834  CD1 LEU P 631      25.269  10.595  26.773  0.00  0.00      PROA  
ATOM   2835 HD11 LEU P 631      25.226  11.000  25.740  0.00  0.00      PROA  
ATOM   2836 HD12 LEU P 631      25.374   9.489  26.747  0.00  0.00      PROA  
ATOM   2837 HD13 LEU P 631      26.173  11.099  27.176  0.00  0.00      PROA  
ATOM   2838  CD2 LEU P 631      22.791  10.422  27.109  0.00  0.00      PROA  
ATOM   2839 HD21 LEU P 631      22.597   9.384  27.454  0.00  0.00      PROA  
ATOM   2840 HD22 LEU P 631      22.948  10.372  26.010  0.00  0.00      PROA  
ATOM   2841 HD23 LEU P 631      21.838  10.969  27.272  0.00  0.00      PROA  
ATOM   2842    C LEU P 631      23.390  10.209  31.427  0.00  0.00      PROA  
ATOM   2843    O LEU P 631      23.066   9.020  31.639  0.00  0.00      PROA  
ATOM   2844    N SER P 632      23.812  10.988  32.458  0.00  0.00      PROA  
ATOM   2845   HN SER P 632      23.966  11.959  32.291  0.00  0.00      PROA  
ATOM   2846   CA SER P 632      23.931  10.483  33.814  0.00  0.00      PROA  
ATOM   2847   HA SER P 632      24.184   9.433  33.823  0.00  0.00      PROA  
ATOM   2848   CB SER P 632      25.089  11.189  34.583  0.00  0.00      PROA  
ATOM   2849  HB1 SER P 632      26.092  10.757  34.379  0.00  0.00      PROA  
ATOM   2850  HB2 SER P 632      24.938  11.043  35.673  0.00  0.00      PROA  
ATOM   2851   OG SER P 632      25.039  12.564  34.288  0.00  0.00      PROA  
ATOM   2852  HG1 SER P 632      25.569  12.697  33.499  0.00  0.00      PROA  
ATOM   2853    C SER P 632      22.618  10.679  34.613  0.00  0.00      PROA  
ATOM   2854    O SER P 632      22.533  10.323  35.801  0.00  0.00      PROA  
ATOM   2855    N LEU P 633      21.530  11.284  34.018  0.00  0.00      PROA  
ATOM   2856   HN LEU P 633      21.741  11.640  33.111  0.00  0.00      PROA  
ATOM   2857   CA LEU P 633      20.262  11.365  34.548  0.00  0.00      PROA  
ATOM   2858   HA LEU P 633      20.365  11.435  35.621  0.00  0.00      PROA  
ATOM   2859   CB LEU P 633      19.435  12.547  33.966  0.00  0.00      PROA  
ATOM   2860  HB1 LEU P 633      18.359  12.502  34.238  0.00  0.00      PROA  
ATOM   2861  HB2 LEU P 633      19.537  12.554  32.859  0.00  0.00      PROA  
ATOM   2862   CG LEU P 633      19.951  13.890  34.502  0.00  0.00      PROA  
ATOM   2863   HG LEU P 633      21.056  13.971  34.413  0.00  0.00      PROA  
ATOM   2864  CD1 LEU P 633      19.370  15.084  33.717  0.00  0.00      PROA  
ATOM   2865 HD11 LEU P 633      19.685  14.774  32.697  0.00  0.00      PROA  
ATOM   2866 HD12 LEU P 633      19.887  16.033  33.973  0.00  0.00      PROA  
ATOM   2867 HD13 LEU P 633      18.270  15.154  33.852  0.00  0.00      PROA  
ATOM   2868  CD2 LEU P 633      19.507  14.053  35.990  0.00  0.00      PROA  
ATOM   2869 HD21 LEU P 633      18.472  13.698  36.182  0.00  0.00      PROA  
ATOM   2870 HD22 LEU P 633      19.726  15.061  36.402  0.00  0.00      PROA  
ATOM   2871 HD23 LEU P 633      20.036  13.239  36.530  0.00  0.00      PROA  
ATOM   2872    C LEU P 633      19.502  10.085  34.261  0.00  0.00      PROA  
ATOM   2873    O LEU P 633      18.442   9.762  34.852  0.00  0.00      PROA  
ATOM   2874    N TYR P 634      20.025   9.236  33.331  0.00  0.00      PROA  
ATOM   2875   HN TYR P 634      20.888   9.504  32.909  0.00  0.00      PROA  
ATOM   2876   CA TYR P 634      19.463   7.886  33.026  0.00  0.00      PROA  
ATOM   2877   HA TYR P 634      18.397   8.008  32.901  0.00  0.00      PROA  
ATOM   2878   CB TYR P 634      20.109   7.193  31.861  0.00  0.00      PROA  
ATOM   2879  HB1 TYR P 634      19.870   6.108  31.878  0.00  0.00      PROA  
ATOM   2880  HB2 TYR P 634      21.200   7.404  31.853  0.00  0.00      PROA  
ATOM   2881   CG TYR P 634      19.577   7.844  30.632  0.00  0.00      PROA  
ATOM   2882  CD1 TYR P 634      18.643   7.268  29.761  0.00  0.00      PROA  
ATOM   2883  HD1 TYR P 634      18.156   6.329  29.979  0.00  0.00      PROA  
ATOM   2884  CE1 TYR P 634      18.387   7.785  28.556  0.00  0.00      PROA  
ATOM   2885  HE1 TYR P 634      17.692   7.290  27.893  0.00  0.00      PROA  
ATOM   2886   CZ TYR P 634      18.959   8.987  28.092  0.00  0.00      PROA  
ATOM   2887   OH TYR P 634      18.775   9.449  26.748  0.00  0.00      PROA  
ATOM   2888   HH TYR P 634      17.890   9.127  26.561  0.00  0.00      PROA  
ATOM   2889  CD2 TYR P 634      20.133   9.079  30.229  0.00  0.00      PROA  
ATOM   2890  HD2 TYR P 634      20.709   9.709  30.891  0.00  0.00      PROA  
ATOM   2891  CE2 TYR P 634      19.821   9.686  28.961  0.00  0.00      PROA  
ATOM   2892  HE2 TYR P 634      20.270  10.619  28.652  0.00  0.00      PROA  
ATOM   2893    C TYR P 634      19.712   7.128  34.275  0.00  0.00      PROA  
ATOM   2894    O TYR P 634      20.782   7.244  34.861  0.00  0.00      PROA  
ATOM   2895    N TYR P 635      18.714   6.295  34.724  0.00  0.00      PROA  
ATOM   2896   HN TYR P 635      17.838   6.185  34.262  0.00  0.00      PROA  
ATOM   2897   CA TYR P 635      18.974   5.544  35.952  0.00  0.00      PROA  
ATOM   2898   HA TYR P 635      20.029   5.323  36.012  0.00  0.00      PROA  
ATOM   2899   CB TYR P 635      18.432   6.273  37.153  0.00  0.00      PROA  
ATOM   2900  HB1 TYR P 635      18.791   7.323  37.087  0.00  0.00      PROA  
ATOM   2901  HB2 TYR P 635      18.679   5.968  38.192  0.00  0.00      PROA  
ATOM   2902   CG TYR P 635      16.831   6.245  37.058  0.00  0.00      PROA  
ATOM   2903  CD1 TYR P 635      16.058   5.399  37.918  0.00  0.00      PROA  
ATOM   2904  HD1 TYR P 635      16.584   4.727  38.581  0.00  0.00      PROA  
ATOM   2905  CE1 TYR P 635      14.675   5.595  38.026  0.00  0.00      PROA  
ATOM   2906  HE1 TYR P 635      14.060   4.988  38.675  0.00  0.00      PROA  
ATOM   2907   CZ TYR P 635      14.034   6.611  37.358  0.00  0.00      PROA  
ATOM   2908   OH TYR P 635      12.710   6.786  37.583  0.00  0.00      PROA  
ATOM   2909   HH TYR P 635      12.571   7.662  37.216  0.00  0.00      PROA  
ATOM   2910  CD2 TYR P 635      16.168   7.256  36.323  0.00  0.00      PROA  
ATOM   2911  HD2 TYR P 635      16.681   7.978  35.704  0.00  0.00      PROA  
ATOM   2912  CE2 TYR P 635      14.740   7.434  36.482  0.00  0.00      PROA  
ATOM   2913  HE2 TYR P 635      14.249   8.255  35.981  0.00  0.00      PROA  
ATOM   2914    C TYR P 635      18.232   4.181  35.775  0.00  0.00      PROA  
ATOM   2915    O TYR P 635      17.302   4.005  34.987  0.00  0.00      PROA  
ATOM   2916    N CYS P 636      18.645   3.079  36.488  0.00  0.00      PROA  
ATOM   2917   HN CYS P 636      19.520   3.143  36.963  0.00  0.00      PROA  
ATOM   2918   CA CYS P 636      17.920   1.804  36.600  0.00  0.00      PROA  
ATOM   2919   HA CYS P 636      16.859   2.000  36.569  0.00  0.00      PROA  
ATOM   2920   CB CYS P 636      18.365   0.724  35.497  0.00  0.00      PROA  
ATOM   2921  HB1 CYS P 636      19.468   0.619  35.422  0.00  0.00      PROA  
ATOM   2922  HB2 CYS P 636      18.187   1.318  34.576  0.00  0.00      PROA  
ATOM   2923   SG CYS P 636      17.301  -0.781  35.368  0.00  0.00      PROA  
ATOM   2924    C CYS P 636      18.177   1.284  38.013  0.00  0.00      PROA  
ATOM   2925    O CYS P 636      19.231   1.515  38.551  0.00  0.00      PROA  
ATOM   2926    N ARG P 637      17.163   0.630  38.604  0.00  0.00      PROA  
ATOM   2927   HN ARG P 637      16.258   0.530  38.197  0.00  0.00      PROA  
ATOM   2928   CA ARG P 637      17.244  -0.023  39.902  0.00  0.00      PROA  
ATOM   2929   HA ARG P 637      18.267  -0.227  40.184  0.00  0.00      PROA  
ATOM   2930   CB ARG P 637      16.568   0.869  40.951  0.00  0.00      PROA  
ATOM   2931  HB1 ARG P 637      16.908   1.924  40.885  0.00  0.00      PROA  
ATOM   2932  HB2 ARG P 637      17.042   0.583  41.914  0.00  0.00      PROA  
ATOM   2933   CG ARG P 637      15.052   0.959  41.016  0.00  0.00      PROA  
ATOM   2934  HG1 ARG P 637      14.653  -0.069  40.886  0.00  0.00      PROA  
ATOM   2935  HG2 ARG P 637      14.862   1.521  40.077  0.00  0.00      PROA  
ATOM   2936   CD ARG P 637      14.422   1.492  42.290  0.00  0.00      PROA  
ATOM   2937  HD1 ARG P 637      14.700   2.565  42.364  0.00  0.00      PROA  
ATOM   2938  HD2 ARG P 637      14.743   0.938  43.198  0.00  0.00      PROA  
ATOM   2939   NE ARG P 637      12.945   1.314  42.184  0.00  0.00      PROA  
ATOM   2940   HE ARG P 637      12.525   0.439  42.424  0.00  0.00      PROA  
ATOM   2941   CZ ARG P 637      12.024   2.067  41.606  0.00  0.00      PROA  
ATOM   2942  NH1 ARG P 637      10.825   1.658  41.617  0.00  0.00      PROA  
ATOM   2943 HH11 ARG P 637      10.114   2.296  41.322  0.00  0.00      PROA  
ATOM   2944 HH12 ARG P 637      10.677   0.873  42.220  0.00  0.00      PROA  
ATOM   2945  NH2 ARG P 637      12.417   3.121  40.939  0.00  0.00      PROA  
ATOM   2946 HH21 ARG P 637      13.332   3.500  41.082  0.00  0.00      PROA  
ATOM   2947 HH22 ARG P 637      11.706   3.659  40.485  0.00  0.00      PROA  
ATOM   2948    C ARG P 637      16.683  -1.440  39.805  0.00  0.00      PROA  
ATOM   2949    O ARG P 637      16.126  -1.850  38.793  0.00  0.00      PROA  
ATOM   2950    N CYS P 638      16.698  -2.211  40.856  0.00  0.00      PROA  
ATOM   2951   HN CYS P 638      17.104  -1.779  41.658  0.00  0.00      PROA  
ATOM   2952   CA CYS P 638      16.305  -3.622  41.099  0.00  0.00      PROA  
ATOM   2953   HA CYS P 638      16.002  -4.029  40.146  0.00  0.00      PROA  
ATOM   2954   CB CYS P 638      17.568  -4.478  41.300  0.00  0.00      PROA  
ATOM   2955  HB1 CYS P 638      18.135  -4.214  42.218  0.00  0.00      PROA  
ATOM   2956  HB2 CYS P 638      18.271  -4.193  40.488  0.00  0.00      PROA  
ATOM   2957   SG CYS P 638      17.312  -6.241  40.990  0.00  0.00      PROA  
ATOM   2958    C CYS P 638      15.218  -3.795  42.098  0.00  0.00      PROA  
ATOM   2959    O CYS P 638      15.175  -3.244  43.205  0.00  0.00      PROA  
ATOM   2960    N ALA P 639      14.169  -4.560  41.739  0.00  0.00      PROA  
ATOM   2961   HN ALA P 639      14.061  -4.933  40.820  0.00  0.00      PROA  
ATOM   2962   CA ALA P 639      12.975  -4.712  42.577  0.00  0.00      PROA  
ATOM   2963   HA ALA P 639      13.058  -4.218  43.534  0.00  0.00      PROA  
ATOM   2964   CB ALA P 639      11.934  -3.942  41.762  0.00  0.00      PROA  
ATOM   2965  HB1 ALA P 639      11.738  -4.498  40.820  0.00  0.00      PROA  
ATOM   2966  HB2 ALA P 639      12.348  -2.931  41.556  0.00  0.00      PROA  
ATOM   2967  HB3 ALA P 639      10.922  -3.805  42.199  0.00  0.00      PROA  
ATOM   2968    C ALA P 639      12.436  -6.124  42.724  0.00  0.00      PROA  
ATOM   2969    O ALA P 639      12.666  -7.039  41.890  0.00  0.00      PROA  
ATOM   2970    N LEU P 640      11.831  -6.411  43.838  0.00  0.00      PROA  
ATOM   2971   HN LEU P 640      11.797  -5.874  44.678  0.00  0.00      PROA  
ATOM   2972   CA LEU P 640      11.284  -7.773  44.120  0.00  0.00      PROA  
ATOM   2973   HA LEU P 640      11.355  -8.324  43.194  0.00  0.00      PROA  
ATOM   2974   CB LEU P 640      12.093  -8.487  45.279  0.00  0.00      PROA  
ATOM   2975  HB1 LEU P 640      11.934  -7.949  46.238  0.00  0.00      PROA  
ATOM   2976  HB2 LEU P 640      13.169  -8.344  45.041  0.00  0.00      PROA  
ATOM   2977   CG LEU P 640      11.715  -9.950  45.464  0.00  0.00      PROA  
ATOM   2978   HG LEU P 640      10.726 -10.045  45.961  0.00  0.00      PROA  
ATOM   2979  CD1 LEU P 640      11.576 -10.788  44.175  0.00  0.00      PROA  
ATOM   2980 HD11 LEU P 640      10.669 -10.548  43.580  0.00  0.00      PROA  
ATOM   2981 HD12 LEU P 640      11.528 -11.886  44.335  0.00  0.00      PROA  
ATOM   2982 HD13 LEU P 640      12.404 -10.474  43.504  0.00  0.00      PROA  
ATOM   2983  CD2 LEU P 640      12.645 -10.622  46.496  0.00  0.00      PROA  
ATOM   2984 HD21 LEU P 640      12.796 -10.027  47.422  0.00  0.00      PROA  
ATOM   2985 HD22 LEU P 640      13.627 -10.979  46.119  0.00  0.00      PROA  
ATOM   2986 HD23 LEU P 640      11.943 -11.467  46.663  0.00  0.00      PROA  
ATOM   2987    C LEU P 640       9.775  -7.562  44.420  0.00  0.00      PROA  
ATOM   2988    O LEU P 640       9.375  -7.140  45.529  0.00  0.00      PROA  
ATOM   2989    N PRO P 641       8.887  -7.846  43.469  0.00  0.00      PROA  
ATOM   2990   CD PRO P 641       9.192  -8.058  42.144  0.00  0.00      PROA  
ATOM   2991  HD1 PRO P 641       9.632  -9.075  42.218  0.00  0.00      PROA  
ATOM   2992  HD2 PRO P 641       9.962  -7.417  41.664  0.00  0.00      PROA  
ATOM   2993   CA PRO P 641       7.436  -7.909  43.632  0.00  0.00      PROA  
ATOM   2994   HA PRO P 641       7.189  -6.858  43.632  0.00  0.00      PROA  
ATOM   2995   CB PRO P 641       6.940  -8.628  42.393  0.00  0.00      PROA  
ATOM   2996  HB1 PRO P 641       5.881  -8.384  42.160  0.00  0.00      PROA  
ATOM   2997  HB2 PRO P 641       6.879  -9.727  42.541  0.00  0.00      PROA  
ATOM   2998   CG PRO P 641       7.908  -8.205  41.357  0.00  0.00      PROA  
ATOM   2999  HG1 PRO P 641       8.152  -8.957  40.577  0.00  0.00      PROA  
ATOM   3000  HG2 PRO P 641       7.629  -7.222  40.920  0.00  0.00      PROA  
ATOM   3001    C PRO P 641       6.897  -8.515  44.952  0.00  0.00      PROA  
ATOM   3002    O PRO P 641       7.284  -9.581  45.378  0.00  0.00      PROA  
ATOM   3003    N GLU P 642       5.911  -7.857  45.486  0.00  0.00      PROA  
ATOM   3004   HN GLU P 642       5.481  -7.115  44.976  0.00  0.00      PROA  
ATOM   3005   CA GLU P 642       5.291  -8.200  46.827  0.00  0.00      PROA  
ATOM   3006   HA GLU P 642       5.849  -9.003  47.285  0.00  0.00      PROA  
ATOM   3007   CB GLU P 642       5.132  -6.982  47.797  0.00  0.00      PROA  
ATOM   3008  HB1 GLU P 642       4.384  -7.083  48.613  0.00  0.00      PROA  
ATOM   3009  HB2 GLU P 642       4.710  -6.317  47.014  0.00  0.00      PROA  
ATOM   3010   CG GLU P 642       6.493  -6.451  48.287  0.00  0.00      PROA  
ATOM   3011  HG1 GLU P 642       7.221  -6.287  47.464  0.00  0.00      PROA  
ATOM   3012  HG2 GLU P 642       6.932  -7.260  48.910  0.00  0.00      PROA  
ATOM   3013   CD GLU P 642       6.333  -5.136  48.970  0.00  0.00      PROA  
ATOM   3014  OE1 GLU P 642       5.711  -5.255  50.067  0.00  0.00      PROA  
ATOM   3015  OE2 GLU P 642       6.836  -4.042  48.556  0.00  0.00      PROA  
ATOM   3016    C GLU P 642       3.952  -8.831  46.656  0.00  0.00      PROA  
ATOM   3017    O GLU P 642       3.422  -9.441  47.570  0.00  0.00      PROA  
ATOM   3018    N ASN P 643       3.392  -8.709  45.480  0.00  0.00      PROA  
ATOM   3019   HN ASN P 643       3.867  -8.367  44.673  0.00  0.00      PROA  
ATOM   3020   CA ASN P 643       2.114  -9.343  45.180  0.00  0.00      PROA  
ATOM   3021   HA ASN P 643       1.550  -9.296  46.100  0.00  0.00      PROA  
ATOM   3022   CB ASN P 643       1.324  -8.460  44.104  0.00  0.00      PROA  
ATOM   3023  HB1 ASN P 643       0.470  -9.090  43.776  0.00  0.00      PROA  
ATOM   3024  HB2 ASN P 643       1.957  -8.256  43.213  0.00  0.00      PROA  
ATOM   3025   CG ASN P 643       0.759  -7.184  44.691  0.00  0.00      PROA  
ATOM   3026  OD1 ASN P 643      -0.122  -6.597  44.039  0.00  0.00      PROA  
ATOM   3027  ND2 ASN P 643       1.228  -6.717  45.827  0.00  0.00      PROA  
ATOM   3028 HD21 ASN P 643       1.039  -5.826  46.239  0.00  0.00      PROA  
ATOM   3029 HD22 ASN P 643       1.908  -7.328  46.232  0.00  0.00      PROA  
ATOM   3030    C ASN P 643       2.186 -10.829  44.800  0.00  0.00      PROA  
ATOM   3031    O ASN P 643       3.093 -11.117  44.042  0.00  0.00      PROA  
ATOM   3032    N PRO P 644       1.296 -11.707  45.189  0.00  0.00      PROA  
ATOM   3033   CD PRO P 644       0.049 -11.467  45.886  0.00  0.00      PROA  
ATOM   3034  HD1 PRO P 644      -0.406 -10.627  45.317  0.00  0.00      PROA  
ATOM   3035  HD2 PRO P 644       0.245 -11.128  46.926  0.00  0.00      PROA  
ATOM   3036   CA PRO P 644       1.490 -13.113  44.901  0.00  0.00      PROA  
ATOM   3037   HA PRO P 644       2.462 -13.394  45.279  0.00  0.00      PROA  
ATOM   3038   CB PRO P 644       0.431 -13.770  45.703  0.00  0.00      PROA  
ATOM   3039  HB1 PRO P 644       0.716 -13.911  46.767  0.00  0.00      PROA  
ATOM   3040  HB2 PRO P 644       0.028 -14.769  45.430  0.00  0.00      PROA  
ATOM   3041   CG PRO P 644      -0.696 -12.815  45.875  0.00  0.00      PROA  
ATOM   3042  HG1 PRO P 644      -1.391 -12.683  45.018  0.00  0.00      PROA  
ATOM   3043  HG2 PRO P 644      -1.283 -12.944  46.809  0.00  0.00      PROA  
ATOM   3044    C PRO P 644       1.308 -13.543  43.453  0.00  0.00      PROA  
ATOM   3045    O PRO P 644       0.677 -12.823  42.713  0.00  0.00      PROA  
ATOM   3046    N ASN P 645       1.915 -14.750  43.057  0.00  0.00      PROA  
ATOM   3047   HN ASN P 645       2.408 -15.288  43.736  0.00  0.00      PROA  
ATOM   3048   CA ASN P 645       1.799 -15.317  41.749  0.00  0.00      PROA  
ATOM   3049   HA ASN P 645       2.337 -16.253  41.760  0.00  0.00      PROA  
ATOM   3050   CB ASN P 645       0.283 -15.627  41.388  0.00  0.00      PROA  
ATOM   3051  HB1 ASN P 645       0.301 -16.292  40.499  0.00  0.00      PROA  
ATOM   3052  HB2 ASN P 645      -0.345 -14.731  41.195  0.00  0.00      PROA  
ATOM   3053   CG ASN P 645      -0.231 -16.507  42.499  0.00  0.00      PROA  
ATOM   3054  OD1 ASN P 645       0.363 -17.586  42.891  0.00  0.00      PROA  
ATOM   3055  ND2 ASN P 645      -1.397 -16.067  42.975  0.00  0.00      PROA  
ATOM   3056 HD21 ASN P 645      -1.849 -16.645  43.654  0.00  0.00      PROA  
ATOM   3057 HD22 ASN P 645      -1.782 -15.212  42.628  0.00  0.00      PROA  
ATOM   3058    C ASN P 645       2.455 -14.568  40.577  0.00  0.00      PROA  
ATOM   3059    O ASN P 645       2.290 -14.983  39.443  0.00  0.00      PROA  
ATOM   3060    N ASN P 646       3.119 -13.388  40.862  0.00  0.00      PROA  
ATOM   3061   HN ASN P 646       3.103 -13.007  41.783  0.00  0.00      PROA  
ATOM   3062   CA ASN P 646       3.897 -12.751  39.812  0.00  0.00      PROA  
ATOM   3063   HA ASN P 646       3.223 -12.640  38.976  0.00  0.00      PROA  
ATOM   3064   CB ASN P 646       4.325 -11.408  40.430  0.00  0.00      PROA  
ATOM   3065  HB1 ASN P 646       4.807 -11.588  41.415  0.00  0.00      PROA  
ATOM   3066  HB2 ASN P 646       3.409 -10.845  40.709  0.00  0.00      PROA  
ATOM   3067   CG ASN P 646       5.353 -10.663  39.670  0.00  0.00      PROA  
ATOM   3068  OD1 ASN P 646       6.512 -11.074  39.645  0.00  0.00      PROA  
ATOM   3069  ND2 ASN P 646       5.023  -9.560  39.092  0.00  0.00      PROA  
ATOM   3070 HD21 ASN P 646       5.698  -9.126  38.495  0.00  0.00      PROA  
ATOM   3071 HD22 ASN P 646       4.083  -9.229  39.174  0.00  0.00      PROA  
ATOM   3072    C ASN P 646       5.045 -13.668  39.333  0.00  0.00      PROA  
ATOM   3073    O ASN P 646       5.702 -14.405  40.088  0.00  0.00      PROA  
ATOM   3074    N HSD P 647       5.302 -13.613  38.061  0.00  0.00      PROA  
ATOM   3075   HN HSD P 647       4.856 -13.039  37.378  0.00  0.00      PROA  
ATOM   3076   CA HSD P 647       6.193 -14.487  37.361  0.00  0.00      PROA  
ATOM   3077   HA HSD P 647       6.062 -15.482  37.760  0.00  0.00      PROA  
ATOM   3078   CB HSD P 647       5.979 -14.477  35.853  0.00  0.00      PROA  
ATOM   3079  HB1 HSD P 647       5.958 -13.395  35.604  0.00  0.00      PROA  
ATOM   3080  HB2 HSD P 647       4.949 -14.774  35.564  0.00  0.00      PROA  
ATOM   3081  ND1 HSD P 647       7.593 -14.733  33.975  0.00  0.00      PROA  
ATOM   3082  HD1 HSD P 647       7.230 -14.024  33.370  0.00  0.00      PROA  
ATOM   3083   CG HSD P 647       7.033 -15.291  35.081  0.00  0.00      PROA  
ATOM   3084  CE1 HSD P 647       8.627 -15.503  33.611  0.00  0.00      PROA  
ATOM   3085  HE1 HSD P 647       9.214 -15.541  32.693  0.00  0.00      PROA  
ATOM   3086  NE2 HSD P 647       8.794 -16.530  34.442  0.00  0.00      PROA  
ATOM   3087  CD2 HSD P 647       7.751 -16.402  35.368  0.00  0.00      PROA  
ATOM   3088  HD2 HSD P 647       7.754 -17.010  36.264  0.00  0.00      PROA  
ATOM   3089    C HSD P 647       7.652 -14.173  37.740  0.00  0.00      PROA  
ATOM   3090    O HSD P 647       8.435 -15.108  37.872  0.00  0.00      PROA  
ATOM   3091    N THR P 648       8.096 -12.914  38.036  0.00  0.00      PROA  
ATOM   3092   HN THR P 648       7.502 -12.127  37.887  0.00  0.00      PROA  
ATOM   3093   CA THR P 648       9.381 -12.633  38.617  0.00  0.00      PROA  
ATOM   3094   HA THR P 648      10.027 -13.368  38.160  0.00  0.00      PROA  
ATOM   3095   CB THR P 648       9.831 -11.170  38.353  0.00  0.00      PROA  
ATOM   3096   HB THR P 648       9.258 -10.483  39.011  0.00  0.00      PROA  
ATOM   3097  OG1 THR P 648       9.529 -10.711  37.052  0.00  0.00      PROA  
ATOM   3098  HG1 THR P 648       8.698 -11.105  36.777  0.00  0.00      PROA  
ATOM   3099  CG2 THR P 648      11.394 -10.995  38.550  0.00  0.00      PROA  
ATOM   3100 HG21 THR P 648      11.684 -11.090  39.618  0.00  0.00      PROA  
ATOM   3101 HG22 THR P 648      11.614  -9.934  38.304  0.00  0.00      PROA  
ATOM   3102 HG23 THR P 648      11.985 -11.656  37.881  0.00  0.00      PROA  
ATOM   3103    C THR P 648       9.582 -13.064  40.027  0.00  0.00      PROA  
ATOM   3104    O THR P 648      10.646 -13.480  40.467  0.00  0.00      PROA  
ATOM   3105    N LEU P 649       8.513 -12.948  40.854  0.00  0.00      PROA  
ATOM   3106   HN LEU P 649       7.639 -12.566  40.565  0.00  0.00      PROA  
ATOM   3107   CA LEU P 649       8.484 -13.671  42.120  0.00  0.00      PROA  
ATOM   3108   HA LEU P 649       9.332 -13.337  42.700  0.00  0.00      PROA  
ATOM   3109   CB LEU P 649       7.180 -13.217  42.861  0.00  0.00      PROA  
ATOM   3110  HB1 LEU P 649       6.332 -13.689  42.322  0.00  0.00      PROA  
ATOM   3111  HB2 LEU P 649       7.083 -12.110  42.880  0.00  0.00      PROA  
ATOM   3112   CG LEU P 649       7.042 -13.684  44.371  0.00  0.00      PROA  
ATOM   3113   HG LEU P 649       7.478 -14.693  44.536  0.00  0.00      PROA  
ATOM   3114  CD1 LEU P 649       7.857 -12.747  45.236  0.00  0.00      PROA  
ATOM   3115 HD11 LEU P 649       8.882 -12.617  44.827  0.00  0.00      PROA  
ATOM   3116 HD12 LEU P 649       7.946 -13.086  46.290  0.00  0.00      PROA  
ATOM   3117 HD13 LEU P 649       7.349 -11.760  45.189  0.00  0.00      PROA  
ATOM   3118  CD2 LEU P 649       5.532 -13.710  44.530  0.00  0.00      PROA  
ATOM   3119 HD21 LEU P 649       5.135 -14.469  43.822  0.00  0.00      PROA  
ATOM   3120 HD22 LEU P 649       5.051 -12.793  44.125  0.00  0.00      PROA  
ATOM   3121 HD23 LEU P 649       5.070 -13.842  45.532  0.00  0.00      PROA  
ATOM   3122    C LEU P 649       8.553 -15.170  42.149  0.00  0.00      PROA  
ATOM   3123    O LEU P 649       9.322 -15.720  42.968  0.00  0.00      PROA  
ATOM   3124    N GLN P 650       7.696 -15.848  41.308  0.00  0.00      PROA  
ATOM   3125   HN GLN P 650       7.027 -15.353  40.757  0.00  0.00      PROA  
ATOM   3126   CA GLN P 650       7.707 -17.259  41.259  0.00  0.00      PROA  
ATOM   3127   HA GLN P 650       7.464 -17.714  42.208  0.00  0.00      PROA  
ATOM   3128   CB GLN P 650       6.605 -17.758  40.271  0.00  0.00      PROA  
ATOM   3129  HB1 GLN P 650       6.740 -18.851  40.119  0.00  0.00      PROA  
ATOM   3130  HB2 GLN P 650       6.741 -17.284  39.276  0.00  0.00      PROA  
ATOM   3131   CG GLN P 650       5.212 -17.469  40.704  0.00  0.00      PROA  
ATOM   3132  HG1 GLN P 650       4.412 -17.651  39.954  0.00  0.00      PROA  
ATOM   3133  HG2 GLN P 650       5.000 -16.413  40.976  0.00  0.00      PROA  
ATOM   3134   CD GLN P 650       5.033 -18.030  42.086  0.00  0.00      PROA  
ATOM   3135  OE1 GLN P 650       5.025 -17.341  43.141  0.00  0.00      PROA  
ATOM   3136  NE2 GLN P 650       5.056 -19.351  42.172  0.00  0.00      PROA  
ATOM   3137 HE21 GLN P 650       5.243 -19.857  41.330  0.00  0.00      PROA  
ATOM   3138 HE22 GLN P 650       4.910 -19.677  43.106  0.00  0.00      PROA  
ATOM   3139    C GLN P 650       9.042 -17.890  40.840  0.00  0.00      PROA  
ATOM   3140    O GLN P 650       9.482 -18.897  41.328  0.00  0.00      PROA  
ATOM   3141    N TYR P 651       9.700 -17.184  39.865  0.00  0.00      PROA  
ATOM   3142   HN TYR P 651       9.146 -16.506  39.388  0.00  0.00      PROA  
ATOM   3143   CA TYR P 651      11.119 -17.344  39.426  0.00  0.00      PROA  
ATOM   3144   HA TYR P 651      11.257 -18.343  39.038  0.00  0.00      PROA  
ATOM   3145   CB TYR P 651      11.442 -16.471  38.190  0.00  0.00      PROA  
ATOM   3146  HB1 TYR P 651      11.028 -15.475  38.458  0.00  0.00      PROA  
ATOM   3147  HB2 TYR P 651      10.961 -16.764  37.232  0.00  0.00      PROA  
ATOM   3148   CG TYR P 651      12.971 -16.308  37.825  0.00  0.00      PROA  
ATOM   3149  CD1 TYR P 651      13.529 -15.023  37.806  0.00  0.00      PROA  
ATOM   3150  HD1 TYR P 651      12.983 -14.156  38.148  0.00  0.00      PROA  
ATOM   3151  CE1 TYR P 651      14.738 -14.747  37.141  0.00  0.00      PROA  
ATOM   3152  HE1 TYR P 651      15.100 -13.733  37.059  0.00  0.00      PROA  
ATOM   3153   CZ TYR P 651      15.605 -15.794  36.729  0.00  0.00      PROA  
ATOM   3154   OH TYR P 651      16.878 -15.653  36.036  0.00  0.00      PROA  
ATOM   3155   HH TYR P 651      16.791 -14.881  35.472  0.00  0.00      PROA  
ATOM   3156  CD2 TYR P 651      13.809 -17.395  37.374  0.00  0.00      PROA  
ATOM   3157  HD2 TYR P 651      13.408 -18.398  37.380  0.00  0.00      PROA  
ATOM   3158  CE2 TYR P 651      15.080 -17.103  36.813  0.00  0.00      PROA  
ATOM   3159  HE2 TYR P 651      15.580 -17.997  36.471  0.00  0.00      PROA  
ATOM   3160    C TYR P 651      12.155 -17.200  40.544  0.00  0.00      PROA  
ATOM   3161    O TYR P 651      13.004 -18.074  40.809  0.00  0.00      PROA  
ATOM   3162    N TRP P 652      12.022 -16.099  41.339  0.00  0.00      PROA  
ATOM   3163   HN TRP P 652      11.245 -15.476  41.280  0.00  0.00      PROA  
ATOM   3164   CA TRP P 652      12.940 -15.884  42.460  0.00  0.00      PROA  
ATOM   3165   HA TRP P 652      13.940 -15.970  42.063  0.00  0.00      PROA  
ATOM   3166   CB TRP P 652      12.758 -14.532  43.068  0.00  0.00      PROA  
ATOM   3167  HB1 TRP P 652      11.657 -14.459  43.198  0.00  0.00      PROA  
ATOM   3168  HB2 TRP P 652      13.193 -13.783  42.373  0.00  0.00      PROA  
ATOM   3169   CG TRP P 652      13.326 -14.275  44.466  0.00  0.00      PROA  
ATOM   3170  CD1 TRP P 652      14.556 -13.792  44.748  0.00  0.00      PROA  
ATOM   3171  HD1 TRP P 652      15.312 -13.450  44.057  0.00  0.00      PROA  
ATOM   3172  NE1 TRP P 652      14.654 -13.538  46.144  0.00  0.00      PROA  
ATOM   3173  HE1 TRP P 652      15.497 -13.389  46.614  0.00  0.00      PROA  
ATOM   3174  CE2 TRP P 652      13.517 -13.954  46.770  0.00  0.00      PROA  
ATOM   3175  CD2 TRP P 652      12.618 -14.403  45.768  0.00  0.00      PROA  
ATOM   3176  CE3 TRP P 652      11.430 -14.866  46.175  0.00  0.00      PROA  
ATOM   3177  HE3 TRP P 652      10.776 -15.259  45.411  0.00  0.00      PROA  
ATOM   3178  CZ3 TRP P 652      10.996 -14.869  47.519  0.00  0.00      PROA  
ATOM   3179  HZ3 TRP P 652      10.030 -15.243  47.824  0.00  0.00      PROA  
ATOM   3180  CZ2 TRP P 652      13.120 -13.940  48.132  0.00  0.00      PROA  
ATOM   3181  HZ2 TRP P 652      13.799 -13.492  48.841  0.00  0.00      PROA  
ATOM   3182  CH2 TRP P 652      11.859 -14.370  48.494  0.00  0.00      PROA  
ATOM   3183  HH2 TRP P 652      11.571 -14.302  49.533  0.00  0.00      PROA  
ATOM   3184    C TRP P 652      12.858 -16.978  43.502  0.00  0.00      PROA  
ATOM   3185    O TRP P 652      13.861 -17.475  44.080  0.00  0.00      PROA  
ATOM   3186    N LYS P 653      11.550 -17.187  43.860  0.00  0.00      PROA  
ATOM   3187   HN LYS P 653      10.887 -16.759  43.251  0.00  0.00      PROA  
ATOM   3188   CA LYS P 653      11.137 -18.131  44.835  0.00  0.00      PROA  
ATOM   3189   HA LYS P 653      11.679 -17.788  45.705  0.00  0.00      PROA  
ATOM   3190   CB LYS P 653       9.556 -18.048  45.065  0.00  0.00      PROA  
ATOM   3191  HB1 LYS P 653       9.016 -18.151  44.101  0.00  0.00      PROA  
ATOM   3192  HB2 LYS P 653       9.156 -17.147  45.578  0.00  0.00      PROA  
ATOM   3193   CG LYS P 653       8.966 -19.241  46.006  0.00  0.00      PROA  
ATOM   3194  HG1 LYS P 653       9.572 -19.503  46.899  0.00  0.00      PROA  
ATOM   3195  HG2 LYS P 653       8.990 -20.179  45.411  0.00  0.00      PROA  
ATOM   3196   CD LYS P 653       7.560 -18.841  46.490  0.00  0.00      PROA  
ATOM   3197  HD1 LYS P 653       7.761 -18.012  47.202  0.00  0.00      PROA  
ATOM   3198  HD2 LYS P 653       7.089 -19.668  47.063  0.00  0.00      PROA  
ATOM   3199   CE LYS P 653       6.553 -18.381  45.335  0.00  0.00      PROA  
ATOM   3200  HE1 LYS P 653       6.306 -19.206  44.633  0.00  0.00      PROA  
ATOM   3201  HE2 LYS P 653       7.104 -17.571  44.809  0.00  0.00      PROA  
ATOM   3202   NZ LYS P 653       5.243 -17.896  45.855  0.00  0.00      PROA  
ATOM   3203  HZ1 LYS P 653       5.236 -16.995  46.375  0.00  0.00      PROA  
ATOM   3204  HZ2 LYS P 653       4.944 -18.555  46.602  0.00  0.00      PROA  
ATOM   3205  HZ3 LYS P 653       4.517 -17.917  45.111  0.00  0.00      PROA  
ATOM   3206    C LYS P 653      11.544 -19.610  44.603  0.00  0.00      PROA  
ATOM   3207    O LYS P 653      12.060 -20.323  45.486  0.00  0.00      PROA  
ATOM   3208    N GLU P 654      11.456 -20.044  43.320  0.00  0.00      PROA  
ATOM   3209   HN GLU P 654      11.261 -19.393  42.590  0.00  0.00      PROA  
ATOM   3210   CA GLU P 654      11.850 -21.370  42.825  0.00  0.00      PROA  
ATOM   3211   HA GLU P 654      11.186 -21.996  43.403  0.00  0.00      PROA  
ATOM   3212   CB GLU P 654      11.385 -21.647  41.432  0.00  0.00      PROA  
ATOM   3213  HB1 GLU P 654      11.943 -21.010  40.713  0.00  0.00      PROA  
ATOM   3214  HB2 GLU P 654      10.314 -21.369  41.331  0.00  0.00      PROA  
ATOM   3215   CG GLU P 654      11.477 -23.093  40.800  0.00  0.00      PROA  
ATOM   3216  HG1 GLU P 654      10.944 -23.713  41.552  0.00  0.00      PROA  
ATOM   3217  HG2 GLU P 654      12.499 -23.527  40.762  0.00  0.00      PROA  
ATOM   3218   CD GLU P 654      10.788 -23.155  39.406  0.00  0.00      PROA  
ATOM   3219  OE1 GLU P 654       9.813 -23.933  39.185  0.00  0.00      PROA  
ATOM   3220  OE2 GLU P 654      11.421 -22.579  38.513  0.00  0.00      PROA  
ATOM   3221    C GLU P 654      13.271 -21.815  42.993  0.00  0.00      PROA  
ATOM   3222    O GLU P 654      13.597 -22.976  43.223  0.00  0.00      PROA  
ATOM   3223    N HSD P 655      14.213 -20.908  42.774  0.00  0.00      PROA  
ATOM   3224   HN HSD P 655      13.963 -20.014  42.411  0.00  0.00      PROA  
ATOM   3225   CA HSD P 655      15.634 -21.085  43.003  0.00  0.00      PROA  
ATOM   3226   HA HSD P 655      15.999 -22.048  42.676  0.00  0.00      PROA  
ATOM   3227   CB HSD P 655      16.295 -20.054  42.075  0.00  0.00      PROA  
ATOM   3228  HB1 HSD P 655      17.374 -20.099  42.335  0.00  0.00      PROA  
ATOM   3229  HB2 HSD P 655      15.861 -19.035  42.173  0.00  0.00      PROA  
ATOM   3230  ND1 HSD P 655      17.262 -20.788  39.979  0.00  0.00      PROA  
ATOM   3231  HD1 HSD P 655      18.221 -20.767  40.263  0.00  0.00      PROA  
ATOM   3232   CG HSD P 655      16.175 -20.516  40.735  0.00  0.00      PROA  
ATOM   3233  CE1 HSD P 655      16.847 -21.295  38.765  0.00  0.00      PROA  
ATOM   3234  HE1 HSD P 655      17.619 -21.562  38.045  0.00  0.00      PROA  
ATOM   3235  NE2 HSD P 655      15.551 -21.180  38.651  0.00  0.00      PROA  
ATOM   3236  CD2 HSD P 655      15.067 -20.752  39.910  0.00  0.00      PROA  
ATOM   3237  HD2 HSD P 655      13.990 -20.725  40.029  0.00  0.00      PROA  
ATOM   3238    C HSD P 655      16.051 -20.915  44.453  0.00  0.00      PROA  
ATOM   3239    O HSD P 655      17.081 -21.364  44.916  0.00  0.00      PROA  
ATOM   3240    N SER P 656      15.236 -20.281  45.327  0.00  0.00      PROA  
ATOM   3241   HN SER P 656      14.306 -20.104  45.014  0.00  0.00      PROA  
ATOM   3242   CA SER P 656      15.543 -19.813  46.645  0.00  0.00      PROA  
ATOM   3243   HA SER P 656      14.643 -19.287  46.929  0.00  0.00      PROA  
ATOM   3244   CB SER P 656      15.593 -21.031  47.645  0.00  0.00      PROA  
ATOM   3245  HB1 SER P 656      16.348 -21.806  47.392  0.00  0.00      PROA  
ATOM   3246  HB2 SER P 656      14.691 -21.567  47.279  0.00  0.00      PROA  
ATOM   3247   OG SER P 656      15.496 -20.785  49.055  0.00  0.00      PROA  
ATOM   3248  HG1 SER P 656      16.317 -20.353  49.304  0.00  0.00      PROA  
ATOM   3249    C SER P 656      16.725 -18.836  46.812  0.00  0.00      PROA  
ATOM   3250    O SER P 656      17.633 -18.991  47.653  0.00  0.00      PROA  
ATOM   3251    N ILE P 657      16.624 -17.718  46.071  0.00  0.00      PROA  
ATOM   3252   HN ILE P 657      15.871 -17.651  45.421  0.00  0.00      PROA  
ATOM   3253   CA ILE P 657      17.487 -16.595  46.068  0.00  0.00      PROA  
ATOM   3254   HA ILE P 657      18.509 -16.926  46.178  0.00  0.00      PROA  
ATOM   3255   CB ILE P 657      17.299 -15.964  44.676  0.00  0.00      PROA  
ATOM   3256   HB ILE P 657      16.223 -15.803  44.451  0.00  0.00      PROA  
ATOM   3257  CG2 ILE P 657      17.850 -14.535  44.598  0.00  0.00      PROA  
ATOM   3258 HG21 ILE P 657      17.369 -13.846  45.325  0.00  0.00      PROA  
ATOM   3259 HG22 ILE P 657      17.794 -14.206  43.538  0.00  0.00      PROA  
ATOM   3260 HG23 ILE P 657      18.938 -14.541  44.824  0.00  0.00      PROA  
ATOM   3261  CG1 ILE P 657      17.945 -16.771  43.523  0.00  0.00      PROA  
ATOM   3262 HG11 ILE P 657      17.837 -16.158  42.603  0.00  0.00      PROA  
ATOM   3263 HG12 ILE P 657      17.278 -17.646  43.368  0.00  0.00      PROA  
ATOM   3264   CD ILE P 657      19.361 -17.184  43.706  0.00  0.00      PROA  
ATOM   3265  HD1 ILE P 657      19.823 -17.675  42.823  0.00  0.00      PROA  
ATOM   3266  HD2 ILE P 657      19.429 -18.015  44.440  0.00  0.00      PROA  
ATOM   3267  HD3 ILE P 657      20.096 -16.430  44.058  0.00  0.00      PROA  
ATOM   3268    C ILE P 657      17.312 -15.715  47.364  0.00  0.00      PROA  
ATOM   3269    O ILE P 657      16.224 -15.646  47.966  0.00  0.00      PROA  
ATOM   3270    N PRO P 658      18.358 -15.073  47.975  0.00  0.00      PROA  
ATOM   3271   CD PRO P 658      19.797 -15.423  47.632  0.00  0.00      PROA  
ATOM   3272  HD1 PRO P 658      20.050 -15.036  46.622  0.00  0.00      PROA  
ATOM   3273  HD2 PRO P 658      19.966 -16.522  47.638  0.00  0.00      PROA  
ATOM   3274   CA PRO P 658      18.274 -14.111  48.976  0.00  0.00      PROA  
ATOM   3275   HA PRO P 658      18.200 -14.676  49.894  0.00  0.00      PROA  
ATOM   3276   CB PRO P 658      19.626 -13.408  48.964  0.00  0.00      PROA  
ATOM   3277  HB1 PRO P 658      19.854 -12.944  49.947  0.00  0.00      PROA  
ATOM   3278  HB2 PRO P 658      19.737 -12.738  48.084  0.00  0.00      PROA  
ATOM   3279   CG PRO P 658      20.566 -14.640  48.705  0.00  0.00      PROA  
ATOM   3280  HG1 PRO P 658      21.624 -14.415  48.449  0.00  0.00      PROA  
ATOM   3281  HG2 PRO P 658      20.625 -15.331  49.574  0.00  0.00      PROA  
ATOM   3282    C PRO P 658      17.163 -13.091  49.033  0.00  0.00      PROA  
ATOM   3283    O PRO P 658      16.779 -12.649  47.978  0.00  0.00      PROA  
ATOM   3284    N THR P 659      16.790 -12.723  50.236  0.00  0.00      PROA  
ATOM   3285   HN THR P 659      17.311 -13.136  50.978  0.00  0.00      PROA  
ATOM   3286   CA THR P 659      15.853 -11.625  50.341  0.00  0.00      PROA  
ATOM   3287   HA THR P 659      14.947 -11.870  49.806  0.00  0.00      PROA  
ATOM   3288   CB THR P 659      15.229 -11.427  51.733  0.00  0.00      PROA  
ATOM   3289   HB THR P 659      14.610 -10.504  51.701  0.00  0.00      PROA  
ATOM   3290  OG1 THR P 659      16.248 -11.296  52.705  0.00  0.00      PROA  
ATOM   3291  HG1 THR P 659      15.881 -11.758  53.462  0.00  0.00      PROA  
ATOM   3292  CG2 THR P 659      14.303 -12.607  52.126  0.00  0.00      PROA  
ATOM   3293 HG21 THR P 659      14.861 -13.513  52.446  0.00  0.00      PROA  
ATOM   3294 HG22 THR P 659      13.645 -12.925  51.289  0.00  0.00      PROA  
ATOM   3295 HG23 THR P 659      13.755 -12.278  53.035  0.00  0.00      PROA  
ATOM   3296    C THR P 659      16.316 -10.300  49.773  0.00  0.00      PROA  
ATOM   3297    O THR P 659      17.511  -9.984  49.780  0.00  0.00      PROA  
ATOM   3298    N ALA P 660      15.482  -9.389  49.222  0.00  0.00      PROA  
ATOM   3299   HN ALA P 660      14.535  -9.639  49.035  0.00  0.00      PROA  
ATOM   3300   CA ALA P 660      16.038  -8.123  48.683  0.00  0.00      PROA  
ATOM   3301   HA ALA P 660      17.026  -8.372  48.325  0.00  0.00      PROA  
ATOM   3302   CB ALA P 660      15.126  -7.710  47.489  0.00  0.00      PROA  
ATOM   3303  HB1 ALA P 660      15.679  -6.932  46.919  0.00  0.00      PROA  
ATOM   3304  HB2 ALA P 660      14.111  -7.344  47.754  0.00  0.00      PROA  
ATOM   3305  HB3 ALA P 660      14.836  -8.592  46.879  0.00  0.00      PROA  
ATOM   3306    C ALA P 660      16.039  -6.907  49.699  0.00  0.00      PROA  
ATOM   3307    O ALA P 660      16.737  -5.908  49.524  0.00  0.00      PROA  
ATOM   3308    N ASP P 661      15.187  -6.991  50.787  0.00  0.00      PROA  
ATOM   3309   HN ASP P 661      14.665  -7.834  50.892  0.00  0.00      PROA  
ATOM   3310   CA ASP P 661      14.740  -5.916  51.708  0.00  0.00      PROA  
ATOM   3311   HA ASP P 661      14.110  -5.374  51.018  0.00  0.00      PROA  
ATOM   3312   CB ASP P 661      14.028  -6.488  52.884  0.00  0.00      PROA  
ATOM   3313  HB1 ASP P 661      13.819  -5.660  53.595  0.00  0.00      PROA  
ATOM   3314  HB2 ASP P 661      14.642  -7.245  53.416  0.00  0.00      PROA  
ATOM   3315   CG ASP P 661      12.732  -7.067  52.435  0.00  0.00      PROA  
ATOM   3316  OD1 ASP P 661      12.082  -7.868  53.132  0.00  0.00      PROA  
ATOM   3317  OD2 ASP P 661      12.161  -6.636  51.393  0.00  0.00      PROA  
ATOM   3318    C ASP P 661      15.882  -4.959  52.210  0.00  0.00      PROA  
ATOM   3319    O ASP P 661      15.760  -3.764  52.042  0.00  0.00      PROA  
ATOM   3320    N VAL P 662      16.871  -5.401  52.998  0.00  0.00      PROA  
ATOM   3321   HN VAL P 662      16.925  -6.381  53.173  0.00  0.00      PROA  
ATOM   3322   CA VAL P 662      17.832  -4.482  53.599  0.00  0.00      PROA  
ATOM   3323   HA VAL P 662      17.473  -3.471  53.478  0.00  0.00      PROA  
ATOM   3324   CB VAL P 662      18.054  -4.689  55.061  0.00  0.00      PROA  
ATOM   3325   HB VAL P 662      18.745  -5.550  55.179  0.00  0.00      PROA  
ATOM   3326  CG1 VAL P 662      18.541  -3.365  55.747  0.00  0.00      PROA  
ATOM   3327 HG11 VAL P 662      19.440  -3.041  55.180  0.00  0.00      PROA  
ATOM   3328 HG12 VAL P 662      18.938  -3.548  56.769  0.00  0.00      PROA  
ATOM   3329 HG13 VAL P 662      17.821  -2.529  55.881  0.00  0.00      PROA  
ATOM   3330  CG2 VAL P 662      16.702  -5.084  55.708  0.00  0.00      PROA  
ATOM   3331 HG21 VAL P 662      16.954  -5.131  56.789  0.00  0.00      PROA  
ATOM   3332 HG22 VAL P 662      16.274  -6.056  55.381  0.00  0.00      PROA  
ATOM   3333 HG23 VAL P 662      15.947  -4.333  55.394  0.00  0.00      PROA  
ATOM   3334    C VAL P 662      19.161  -4.449  52.763  0.00  0.00      PROA  
ATOM   3335    O VAL P 662      20.104  -3.687  52.986  0.00  0.00      PROA  
ATOM   3336    N ASN P 663      19.185  -5.223  51.679  0.00  0.00      PROA  
ATOM   3337   HN ASN P 663      18.338  -5.619  51.331  0.00  0.00      PROA  
ATOM   3338   CA ASN P 663      20.185  -5.121  50.628  0.00  0.00      PROA  
ATOM   3339   HA ASN P 663      21.111  -4.917  51.145  0.00  0.00      PROA  
ATOM   3340   CB ASN P 663      20.293  -6.408  49.745  0.00  0.00      PROA  
ATOM   3341  HB1 ASN P 663      21.171  -6.325  49.069  0.00  0.00      PROA  
ATOM   3342  HB2 ASN P 663      19.383  -6.642  49.151  0.00  0.00      PROA  
ATOM   3343   CG ASN P 663      20.652  -7.640  50.696  0.00  0.00      PROA  
ATOM   3344  OD1 ASN P 663      19.878  -8.558  50.864  0.00  0.00      PROA  
ATOM   3345  ND2 ASN P 663      21.853  -7.636  51.344  0.00  0.00      PROA  
ATOM   3346 HD21 ASN P 663      22.058  -8.332  52.032  0.00  0.00      PROA  
ATOM   3347 HD22 ASN P 663      22.316  -6.760  51.486  0.00  0.00      PROA  
ATOM   3348    C ASN P 663      19.956  -3.838  49.767  0.00  0.00      PROA  
ATOM   3349    O ASN P 663      18.879  -3.273  49.664  0.00  0.00      PROA  
ATOM   3350    N TRP P 664      21.054  -3.327  49.161  0.00  0.00      PROA  
ATOM   3351   HN TRP P 664      21.969  -3.630  49.416  0.00  0.00      PROA  
ATOM   3352   CA TRP P 664      20.979  -2.241  48.241  0.00  0.00      PROA  
ATOM   3353   HA TRP P 664      20.478  -1.427  48.745  0.00  0.00      PROA  
ATOM   3354   CB TRP P 664      22.450  -1.833  47.767  0.00  0.00      PROA  
ATOM   3355  HB1 TRP P 664      22.458  -0.883  47.190  0.00  0.00      PROA  
ATOM   3356  HB2 TRP P 664      22.761  -2.525  46.956  0.00  0.00      PROA  
ATOM   3357   CG TRP P 664      23.446  -1.794  48.836  0.00  0.00      PROA  
ATOM   3358  CD1 TRP P 664      24.757  -2.073  48.670  0.00  0.00      PROA  
ATOM   3359  HD1 TRP P 664      25.123  -2.566  47.782  0.00  0.00      PROA  
ATOM   3360  NE1 TRP P 664      25.451  -1.877  49.801  0.00  0.00      PROA  
ATOM   3361  HE1 TRP P 664      26.224  -2.435  50.012  0.00  0.00      PROA  
ATOM   3362  CE2 TRP P 664      24.649  -1.308  50.771  0.00  0.00      PROA  
ATOM   3363  CD2 TRP P 664      23.360  -1.213  50.144  0.00  0.00      PROA  
ATOM   3364  CE3 TRP P 664      22.377  -0.528  50.771  0.00  0.00      PROA  
ATOM   3365  HE3 TRP P 664      21.383  -0.415  50.364  0.00  0.00      PROA  
ATOM   3366  CZ3 TRP P 664      22.641   0.104  52.010  0.00  0.00      PROA  
ATOM   3367  HZ3 TRP P 664      21.855   0.649  52.511  0.00  0.00      PROA  
ATOM   3368  CZ2 TRP P 664      24.936  -0.780  52.039  0.00  0.00      PROA  
ATOM   3369  HZ2 TRP P 664      25.918  -0.991  52.437  0.00  0.00      PROA  
ATOM   3370  CH2 TRP P 664      23.890  -0.090  52.651  0.00  0.00      PROA  
ATOM   3371  HH2 TRP P 664      24.050   0.443  53.577  0.00  0.00      PROA  
ATOM   3372    C TRP P 664      20.033  -2.566  47.086  0.00  0.00      PROA  
ATOM   3373    O TRP P 664      19.950  -3.704  46.652  0.00  0.00      PROA  
ATOM   3374    N ALA P 665      19.407  -1.554  46.519  0.00  0.00      PROA  
ATOM   3375   HN ALA P 665      19.299  -0.711  47.041  0.00  0.00      PROA  
ATOM   3376   CA ALA P 665      18.482  -1.631  45.409  0.00  0.00      PROA  
ATOM   3377   HA ALA P 665      18.276  -2.648  45.109  0.00  0.00      PROA  
ATOM   3378   CB ALA P 665      17.148  -0.918  45.816  0.00  0.00      PROA  
ATOM   3379  HB1 ALA P 665      16.380  -1.235  45.080  0.00  0.00      PROA  
ATOM   3380  HB2 ALA P 665      17.359   0.171  45.770  0.00  0.00      PROA  
ATOM   3381  HB3 ALA P 665      16.902  -1.116  46.881  0.00  0.00      PROA  
ATOM   3382    C ALA P 665      19.078  -1.016  44.105  0.00  0.00      PROA  
ATOM   3383    O ALA P 665      18.391  -1.029  43.083  0.00  0.00      PROA  
ATOM   3384    N ASN P 666      20.365  -0.582  44.033  0.00  0.00      PROA  
ATOM   3385   HN ASN P 666      20.899  -0.663  44.871  0.00  0.00      PROA  
ATOM   3386   CA ASN P 666      20.904   0.313  42.980  0.00  0.00      PROA  
ATOM   3387   HA ASN P 666      20.053   0.854  42.595  0.00  0.00      PROA  
ATOM   3388   CB ASN P 666      21.929   1.392  43.467  0.00  0.00      PROA  
ATOM   3389  HB1 ASN P 666      21.347   2.112  44.081  0.00  0.00      PROA  
ATOM   3390  HB2 ASN P 666      22.372   1.991  42.644  0.00  0.00      PROA  
ATOM   3391   CG ASN P 666      23.047   0.844  44.422  0.00  0.00      PROA  
ATOM   3392  OD1 ASN P 666      23.076  -0.330  44.894  0.00  0.00      PROA  
ATOM   3393  ND2 ASN P 666      24.072   1.732  44.686  0.00  0.00      PROA  
ATOM   3394 HD21 ASN P 666      24.837   1.364  45.214  0.00  0.00      PROA  
ATOM   3395 HD22 ASN P 666      24.222   2.589  44.193  0.00  0.00      PROA  
ATOM   3396    C ASN P 666      21.516  -0.440  41.792  0.00  0.00      PROA  
ATOM   3397    O ASN P 666      22.141   0.040  40.898  0.00  0.00      PROA  
ATOM   3398    N LEU P 667      21.347  -1.804  41.874  0.00  0.00      PROA  
ATOM   3399   HN LEU P 667      20.900  -2.226  42.659  0.00  0.00      PROA  
ATOM   3400   CA LEU P 667      21.805  -2.826  40.949  0.00  0.00      PROA  
ATOM   3401   HA LEU P 667      22.859  -2.855  41.183  0.00  0.00      PROA  
ATOM   3402   CB LEU P 667      21.279  -4.239  41.214  0.00  0.00      PROA  
ATOM   3403  HB1 LEU P 667      21.533  -4.897  40.356  0.00  0.00      PROA  
ATOM   3404  HB2 LEU P 667      20.169  -4.233  41.267  0.00  0.00      PROA  
ATOM   3405   CG LEU P 667      21.736  -4.889  42.573  0.00  0.00      PROA  
ATOM   3406   HG LEU P 667      21.184  -4.351  43.374  0.00  0.00      PROA  
ATOM   3407  CD1 LEU P 667      21.404  -6.358  42.595  0.00  0.00      PROA  
ATOM   3408 HD11 LEU P 667      21.921  -6.941  43.388  0.00  0.00      PROA  
ATOM   3409 HD12 LEU P 667      21.848  -6.961  41.774  0.00  0.00      PROA  
ATOM   3410 HD13 LEU P 667      20.312  -6.562  42.603  0.00  0.00      PROA  
ATOM   3411  CD2 LEU P 667      23.243  -4.669  43.001  0.00  0.00      PROA  
ATOM   3412 HD21 LEU P 667      23.446  -4.930  44.061  0.00  0.00      PROA  
ATOM   3413 HD22 LEU P 667      23.471  -3.583  43.055  0.00  0.00      PROA  
ATOM   3414 HD23 LEU P 667      23.921  -5.123  42.247  0.00  0.00      PROA  
ATOM   3415    C LEU P 667      21.842  -2.602  39.499  0.00  0.00      PROA  
ATOM   3416    O LEU P 667      20.765  -2.190  38.927  0.00  0.00      PROA  
ATOM   3417    N THR P 668      22.917  -2.971  38.801  0.00  0.00      PROA  
ATOM   3418   HN THR P 668      23.802  -3.227  39.183  0.00  0.00      PROA  
ATOM   3419   CA THR P 668      22.911  -2.910  37.321  0.00  0.00      PROA  
ATOM   3420   HA THR P 668      22.469  -1.981  36.994  0.00  0.00      PROA  
ATOM   3421   CB THR P 668      24.238  -2.814  36.570  0.00  0.00      PROA  
ATOM   3422   HB THR P 668      23.991  -2.712  35.492  0.00  0.00      PROA  
ATOM   3423  OG1 THR P 668      25.090  -3.919  36.729  0.00  0.00      PROA  
ATOM   3424  HG1 THR P 668      25.104  -3.977  37.687  0.00  0.00      PROA  
ATOM   3425  CG2 THR P 668      25.018  -1.487  36.811  0.00  0.00      PROA  
ATOM   3426 HG21 THR P 668      25.872  -1.472  36.100  0.00  0.00      PROA  
ATOM   3427 HG22 THR P 668      25.489  -1.430  37.815  0.00  0.00      PROA  
ATOM   3428 HG23 THR P 668      24.369  -0.628  36.536  0.00  0.00      PROA  
ATOM   3429    C THR P 668      22.084  -4.156  36.748  0.00  0.00      PROA  
ATOM   3430    O THR P 668      21.881  -5.139  37.479  0.00  0.00      PROA  
ATOM   3431    N VAL P 669      21.624  -4.035  35.467  0.00  0.00      PROA  
ATOM   3432   HN VAL P 669      21.678  -3.194  34.935  0.00  0.00      PROA  
ATOM   3433   CA VAL P 669      20.621  -4.978  34.909  0.00  0.00      PROA  
ATOM   3434   HA VAL P 669      19.713  -4.886  35.486  0.00  0.00      PROA  
ATOM   3435   CB VAL P 669      20.113  -4.494  33.618  0.00  0.00      PROA  
ATOM   3436   HB VAL P 669      19.307  -5.201  33.326  0.00  0.00      PROA  
ATOM   3437  CG1 VAL P 669      19.519  -3.177  33.731  0.00  0.00      PROA  
ATOM   3438 HG11 VAL P 669      18.798  -3.142  34.576  0.00  0.00      PROA  
ATOM   3439 HG12 VAL P 669      19.083  -2.816  32.776  0.00  0.00      PROA  
ATOM   3440 HG13 VAL P 669      20.276  -2.381  33.898  0.00  0.00      PROA  
ATOM   3441  CG2 VAL P 669      21.198  -4.511  32.509  0.00  0.00      PROA  
ATOM   3442 HG21 VAL P 669      21.991  -3.763  32.720  0.00  0.00      PROA  
ATOM   3443 HG22 VAL P 669      20.798  -4.214  31.515  0.00  0.00      PROA  
ATOM   3444 HG23 VAL P 669      21.743  -5.471  32.383  0.00  0.00      PROA  
ATOM   3445    C VAL P 669      21.084  -6.453  34.899  0.00  0.00      PROA  
ATOM   3446    O VAL P 669      20.371  -7.374  35.297  0.00  0.00      PROA  
ATOM   3447    N SER P 670      22.367  -6.646  34.536  0.00  0.00      PROA  
ATOM   3448   HN SER P 670      22.892  -5.834  34.292  0.00  0.00      PROA  
ATOM   3449   CA SER P 670      23.003  -7.961  34.729  0.00  0.00      PROA  
ATOM   3450   HA SER P 670      22.499  -8.731  34.164  0.00  0.00      PROA  
ATOM   3451   CB SER P 670      24.542  -7.851  34.433  0.00  0.00      PROA  
ATOM   3452  HB1 SER P 670      25.103  -8.797  34.589  0.00  0.00      PROA  
ATOM   3453  HB2 SER P 670      25.039  -7.128  35.115  0.00  0.00      PROA  
ATOM   3454   OG SER P 670      24.770  -7.429  33.116  0.00  0.00      PROA  
ATOM   3455  HG1 SER P 670      25.124  -6.544  33.232  0.00  0.00      PROA  
ATOM   3456    C SER P 670      23.056  -8.545  36.132  0.00  0.00      PROA  
ATOM   3457    O SER P 670      22.916  -9.752  36.309  0.00  0.00      PROA  
ATOM   3458    N GLU P 671      23.263  -7.688  37.153  0.00  0.00      PROA  
ATOM   3459   HN GLU P 671      23.405  -6.706  37.058  0.00  0.00      PROA  
ATOM   3460   CA GLU P 671      23.327  -8.036  38.558  0.00  0.00      PROA  
ATOM   3461   HA GLU P 671      23.841  -8.967  38.742  0.00  0.00      PROA  
ATOM   3462   CB GLU P 671      23.964  -6.865  39.292  0.00  0.00      PROA  
ATOM   3463  HB1 GLU P 671      23.801  -6.935  40.389  0.00  0.00      PROA  
ATOM   3464  HB2 GLU P 671      23.377  -5.965  39.009  0.00  0.00      PROA  
ATOM   3465   CG GLU P 671      25.468  -6.621  38.947  0.00  0.00      PROA  
ATOM   3466  HG1 GLU P 671      25.644  -6.497  37.857  0.00  0.00      PROA  
ATOM   3467  HG2 GLU P 671      26.030  -7.549  39.184  0.00  0.00      PROA  
ATOM   3468   CD GLU P 671      26.049  -5.510  39.711  0.00  0.00      PROA  
ATOM   3469  OE1 GLU P 671      26.802  -5.717  40.699  0.00  0.00      PROA  
ATOM   3470  OE2 GLU P 671      25.798  -4.340  39.414  0.00  0.00      PROA  
ATOM   3471    C GLU P 671      21.916  -8.276  39.128  0.00  0.00      PROA  
ATOM   3472    O GLU P 671      21.650  -9.199  39.910  0.00  0.00      PROA  
ATOM   3473    N CYS P 672      20.848  -7.614  38.530  0.00  0.00      PROA  
ATOM   3474   HN CYS P 672      20.941  -6.994  37.755  0.00  0.00      PROA  
ATOM   3475   CA CYS P 672      19.423  -7.721  38.860  0.00  0.00      PROA  
ATOM   3476   HA CYS P 672      19.372  -7.791  39.937  0.00  0.00      PROA  
ATOM   3477   CB CYS P 672      18.657  -6.477  38.313  0.00  0.00      PROA  
ATOM   3478  HB1 CYS P 672      18.696  -6.434  37.204  0.00  0.00      PROA  
ATOM   3479  HB2 CYS P 672      19.269  -5.599  38.612  0.00  0.00      PROA  
ATOM   3480   SG CYS P 672      17.008  -6.308  39.054  0.00  0.00      PROA  
ATOM   3481    C CYS P 672      18.850  -9.093  38.330  0.00  0.00      PROA  
ATOM   3482    O CYS P 672      18.094  -9.789  38.956  0.00  0.00      PROA  
ATOM   3483    N GLN P 673      19.237  -9.422  37.088  0.00  0.00      PROA  
ATOM   3484   HN GLN P 673      19.906  -8.787  36.708  0.00  0.00      PROA  
ATOM   3485   CA GLN P 673      18.988 -10.651  36.361  0.00  0.00      PROA  
ATOM   3486   HA GLN P 673      17.939 -10.815  36.164  0.00  0.00      PROA  
ATOM   3487   CB GLN P 673      19.583 -10.613  34.968  0.00  0.00      PROA  
ATOM   3488  HB1 GLN P 673      20.647 -10.332  35.128  0.00  0.00      PROA  
ATOM   3489  HB2 GLN P 673      18.990  -9.883  34.377  0.00  0.00      PROA  
ATOM   3490   CG GLN P 673      19.515 -11.926  34.236  0.00  0.00      PROA  
ATOM   3491  HG1 GLN P 673      20.154 -12.732  34.656  0.00  0.00      PROA  
ATOM   3492  HG2 GLN P 673      19.887 -11.775  33.200  0.00  0.00      PROA  
ATOM   3493   CD GLN P 673      18.119 -12.420  33.927  0.00  0.00      PROA  
ATOM   3494  OE1 GLN P 673      17.785 -13.634  34.028  0.00  0.00      PROA  
ATOM   3495  NE2 GLN P 673      17.335 -11.536  33.399  0.00  0.00      PROA  
ATOM   3496 HE21 GLN P 673      16.400 -11.715  33.093  0.00  0.00      PROA  
ATOM   3497 HE22 GLN P 673      17.599 -10.655  33.005  0.00  0.00      PROA  
ATOM   3498    C GLN P 673      19.373 -11.896  37.170  0.00  0.00      PROA  
ATOM   3499    O GLN P 673      18.520 -12.718  37.481  0.00  0.00      PROA  
ATOM   3500    N GLU P 674      20.592 -11.905  37.632  0.00  0.00      PROA  
ATOM   3501   HN GLU P 674      21.290 -11.453  37.082  0.00  0.00      PROA  
ATOM   3502   CA GLU P 674      21.177 -12.854  38.533  0.00  0.00      PROA  
ATOM   3503   HA GLU P 674      21.092 -13.851  38.127  0.00  0.00      PROA  
ATOM   3504   CB GLU P 674      22.671 -12.494  38.785  0.00  0.00      PROA  
ATOM   3505  HB1 GLU P 674      23.141 -13.110  39.582  0.00  0.00      PROA  
ATOM   3506  HB2 GLU P 674      22.719 -11.470  39.213  0.00  0.00      PROA  
ATOM   3507   CG GLU P 674      23.545 -12.760  37.552  0.00  0.00      PROA  
ATOM   3508  HG1 GLU P 674      23.385 -11.928  36.833  0.00  0.00      PROA  
ATOM   3509  HG2 GLU P 674      23.235 -13.679  37.009  0.00  0.00      PROA  
ATOM   3510   CD GLU P 674      25.014 -12.872  37.751  0.00  0.00      PROA  
ATOM   3511  OE1 GLU P 674      25.636 -13.915  37.477  0.00  0.00      PROA  
ATOM   3512  OE2 GLU P 674      25.568 -11.891  38.224  0.00  0.00      PROA  
ATOM   3513    C GLU P 674      20.534 -12.956  39.882  0.00  0.00      PROA  
ATOM   3514    O GLU P 674      20.542 -13.968  40.515  0.00  0.00      PROA  
ATOM   3515    N MET P 675      19.982 -11.892  40.421  0.00  0.00      PROA  
ATOM   3516   HN MET P 675      20.086 -10.922  40.214  0.00  0.00      PROA  
ATOM   3517   CA MET P 675      19.280 -11.909  41.711  0.00  0.00      PROA  
ATOM   3518   HA MET P 675      19.601 -12.786  42.254  0.00  0.00      PROA  
ATOM   3519   CB MET P 675      19.560 -10.708  42.593  0.00  0.00      PROA  
ATOM   3520  HB1 MET P 675      18.964 -10.708  43.530  0.00  0.00      PROA  
ATOM   3521  HB2 MET P 675      19.412  -9.757  42.039  0.00  0.00      PROA  
ATOM   3522   CG MET P 675      21.059 -10.689  43.006  0.00  0.00      PROA  
ATOM   3523  HG1 MET P 675      21.220  -9.933  43.805  0.00  0.00      PROA  
ATOM   3524  HG2 MET P 675      21.678 -10.279  42.180  0.00  0.00      PROA  
ATOM   3525   SD MET P 675      21.691 -12.189  43.782  0.00  0.00      PROA  
ATOM   3526   CE MET P 675      20.993 -12.150  45.489  0.00  0.00      PROA  
ATOM   3527  HE1 MET P 675      21.081 -13.168  45.926  0.00  0.00      PROA  
ATOM   3528  HE2 MET P 675      19.912 -11.895  45.513  0.00  0.00      PROA  
ATOM   3529  HE3 MET P 675      21.550 -11.481  46.181  0.00  0.00      PROA  
ATOM   3530    C MET P 675      17.779 -12.122  41.606  0.00  0.00      PROA  
ATOM   3531    O MET P 675      17.071 -12.055  42.579  0.00  0.00      PROA  
ATOM   3532    N HSD P 676      17.286 -12.391  40.396  0.00  0.00      PROA  
ATOM   3533   HN HSD P 676      17.799 -12.409  39.542  0.00  0.00      PROA  
ATOM   3534   CA HSD P 676      15.897 -12.795  40.061  0.00  0.00      PROA  
ATOM   3535   HA HSD P 676      15.839 -12.806  38.982  0.00  0.00      PROA  
ATOM   3536   CB HSD P 676      15.588 -14.212  40.623  0.00  0.00      PROA  
ATOM   3537  HB1 HSD P 676      14.541 -14.409  40.310  0.00  0.00      PROA  
ATOM   3538  HB2 HSD P 676      15.625 -14.200  41.734  0.00  0.00      PROA  
ATOM   3539  ND1 HSD P 676      16.036 -16.604  40.284  0.00  0.00      PROA  
ATOM   3540  HD1 HSD P 676      15.130 -16.874  40.610  0.00  0.00      PROA  
ATOM   3541   CG HSD P 676      16.520 -15.346  40.232  0.00  0.00      PROA  
ATOM   3542  CE1 HSD P 676      17.020 -17.428  39.935  0.00  0.00      PROA  
ATOM   3543  HE1 HSD P 676      16.927 -18.513  39.986  0.00  0.00      PROA  
ATOM   3544  NE2 HSD P 676      18.067 -16.747  39.503  0.00  0.00      PROA  
ATOM   3545  CD2 HSD P 676      17.767 -15.422  39.708  0.00  0.00      PROA  
ATOM   3546  HD2 HSD P 676      18.435 -14.675  39.297  0.00  0.00      PROA  
ATOM   3547    C HSD P 676      14.890 -11.682  40.320  0.00  0.00      PROA  
ATOM   3548    O HSD P 676      13.846 -11.908  40.986  0.00  0.00      PROA  
ATOM   3549    N GLY P 677      15.134 -10.358  39.848  0.00  0.00      PROA  
ATOM   3550   HN GLY P 677      15.898 -10.220  39.222  0.00  0.00      PROA  
ATOM   3551   CA GLY P 677      14.425  -9.129  40.191  0.00  0.00      PROA  
ATOM   3552  HA1 GLY P 677      15.058  -8.571  40.865  0.00  0.00      PROA  
ATOM   3553  HA2 GLY P 677      13.506  -9.449  40.658  0.00  0.00      PROA  
ATOM   3554    C GLY P 677      13.910  -8.335  38.934  0.00  0.00      PROA  
ATOM   3555    O GLY P 677      14.252  -8.651  37.785  0.00  0.00      PROA  
ATOM   3556    N GLU P 678      13.114  -7.280  39.099  0.00  0.00      PROA  
ATOM   3557   HN GLU P 678      12.769  -7.041  40.003  0.00  0.00      PROA  
ATOM   3558   CA GLU P 678      12.655  -6.483  37.947  0.00  0.00      PROA  
ATOM   3559   HA GLU P 678      12.780  -7.102  37.071  0.00  0.00      PROA  
ATOM   3560   CB GLU P 678      11.183  -5.991  37.834  0.00  0.00      PROA  
ATOM   3561  HB1 GLU P 678      11.160  -5.349  36.928  0.00  0.00      PROA  
ATOM   3562  HB2 GLU P 678      10.877  -5.365  38.700  0.00  0.00      PROA  
ATOM   3563   CG GLU P 678      10.153  -7.107  37.667  0.00  0.00      PROA  
ATOM   3564  HG1 GLU P 678       9.941  -7.675  38.597  0.00  0.00      PROA  
ATOM   3565  HG2 GLU P 678      10.520  -7.865  36.943  0.00  0.00      PROA  
ATOM   3566   CD GLU P 678       8.849  -6.555  37.149  0.00  0.00      PROA  
ATOM   3567  OE1 GLU P 678       8.163  -5.932  37.970  0.00  0.00      PROA  
ATOM   3568  OE2 GLU P 678       8.630  -6.661  35.900  0.00  0.00      PROA  
ATOM   3569    C GLU P 678      13.590  -5.308  37.796  0.00  0.00      PROA  
ATOM   3570    O GLU P 678      14.166  -4.807  38.804  0.00  0.00      PROA  
ATOM   3571    N PHE P 679      13.779  -4.942  36.534  0.00  0.00      PROA  
ATOM   3572   HN PHE P 679      13.286  -5.416  35.809  0.00  0.00      PROA  
ATOM   3573   CA PHE P 679      14.599  -3.801  36.174  0.00  0.00      PROA  
ATOM   3574   HA PHE P 679      15.295  -3.629  36.981  0.00  0.00      PROA  
ATOM   3575   CB PHE P 679      15.365  -4.024  34.798  0.00  0.00      PROA  
ATOM   3576  HB1 PHE P 679      16.244  -3.345  34.771  0.00  0.00      PROA  
ATOM   3577  HB2 PHE P 679      14.763  -3.834  33.884  0.00  0.00      PROA  
ATOM   3578   CG PHE P 679      15.902  -5.401  34.478  0.00  0.00      PROA  
ATOM   3579  CD1 PHE P 679      16.614  -6.201  35.408  0.00  0.00      PROA  
ATOM   3580  HD1 PHE P 679      16.931  -5.637  36.273  0.00  0.00      PROA  
ATOM   3581  CE1 PHE P 679      16.798  -7.542  35.231  0.00  0.00      PROA  
ATOM   3582  HE1 PHE P 679      17.341  -8.122  35.963  0.00  0.00      PROA  
ATOM   3583   CZ PHE P 679      16.335  -8.179  34.087  0.00  0.00      PROA  
ATOM   3584   HZ PHE P 679      16.423  -9.249  33.967  0.00  0.00      PROA  
ATOM   3585  CD2 PHE P 679      15.394  -6.096  33.328  0.00  0.00      PROA  
ATOM   3586  HD2 PHE P 679      14.776  -5.502  32.670  0.00  0.00      PROA  
ATOM   3587  CE2 PHE P 679      15.615  -7.435  33.148  0.00  0.00      PROA  
ATOM   3588  HE2 PHE P 679      15.201  -7.930  32.282  0.00  0.00      PROA  
ATOM   3589    C PHE P 679      13.600  -2.688  36.011  0.00  0.00      PROA  
ATOM   3590    O PHE P 679      12.800  -2.573  35.096  0.00  0.00      PROA  
ATOM   3591    N ILE P 680      13.704  -1.588  36.899  0.00  0.00      PROA  
ATOM   3592   HN ILE P 680      14.503  -1.643  37.492  0.00  0.00      PROA  
ATOM   3593   CA ILE P 680      12.939  -0.448  36.887  0.00  0.00      PROA  
ATOM   3594   HA ILE P 680      12.327  -0.496  35.998  0.00  0.00      PROA  
ATOM   3595   CB ILE P 680      12.135  -0.303  38.165  0.00  0.00      PROA  
ATOM   3596   HB ILE P 680      12.821  -0.111  39.018  0.00  0.00      PROA  
ATOM   3597  CG2 ILE P 680      11.148   0.879  38.096  0.00  0.00      PROA  
ATOM   3598 HG21 ILE P 680      10.691   1.010  39.100  0.00  0.00      PROA  
ATOM   3599 HG22 ILE P 680      10.292   0.540  37.474  0.00  0.00      PROA  
ATOM   3600 HG23 ILE P 680      11.502   1.912  37.892  0.00  0.00      PROA  
ATOM   3601  CG1 ILE P 680      11.240  -1.468  38.553  0.00  0.00      PROA  
ATOM   3602 HG11 ILE P 680      10.619  -1.269  39.453  0.00  0.00      PROA  
ATOM   3603 HG12 ILE P 680      11.778  -2.391  38.854  0.00  0.00      PROA  
ATOM   3604   CD ILE P 680      10.293  -1.970  37.456  0.00  0.00      PROA  
ATOM   3605  HD1 ILE P 680       9.383  -1.353  37.298  0.00  0.00      PROA  
ATOM   3606  HD2 ILE P 680       9.939  -3.005  37.655  0.00  0.00      PROA  
ATOM   3607  HD3 ILE P 680      10.841  -1.941  36.490  0.00  0.00      PROA  
ATOM   3608    C ILE P 680      13.797   0.794  36.809  0.00  0.00      PROA  
ATOM   3609    O ILE P 680      14.784   1.028  37.460  0.00  0.00      PROA  
ATOM   3610    N GLY P 681      13.569   1.627  35.779  0.00  0.00      PROA  
ATOM   3611   HN GLY P 681      12.796   1.447  35.176  0.00  0.00      PROA  
ATOM   3612   CA GLY P 681      14.425   2.678  35.439  0.00  0.00      PROA  
ATOM   3613  HA1 GLY P 681      15.355   2.141  35.321  0.00  0.00      PROA  
ATOM   3614  HA2 GLY P 681      14.535   3.459  36.177  0.00  0.00      PROA  
ATOM   3615    C GLY P 681      14.288   3.199  34.003  0.00  0.00      PROA  
ATOM   3616    O GLY P 681      13.623   2.572  33.142  0.00  0.00      PROA  
ATOM   3617    N SER P 682      14.907   4.373  33.748  0.00  0.00      PROA  
ATOM   3618   HN SER P 682      15.379   4.957  34.403  0.00  0.00      PROA  
ATOM   3619   CA SER P 682      14.927   4.942  32.385  0.00  0.00      PROA  
ATOM   3620   HA SER P 682      14.051   4.633  31.834  0.00  0.00      PROA  
ATOM   3621   CB SER P 682      15.090   6.477  32.531  0.00  0.00      PROA  
ATOM   3622  HB1 SER P 682      14.335   6.999  33.157  0.00  0.00      PROA  
ATOM   3623  HB2 SER P 682      14.976   6.885  31.504  0.00  0.00      PROA  
ATOM   3624   OG SER P 682      16.378   6.777  33.119  0.00  0.00      PROA  
ATOM   3625  HG1 SER P 682      16.427   7.733  33.196  0.00  0.00      PROA  
ATOM   3626    C SER P 682      16.106   4.408  31.656  0.00  0.00      PROA  
ATOM   3627    O SER P 682      16.228   4.456  30.424  0.00  0.00      PROA  
ATOM   3628    N ALA P 683      16.995   3.745  32.295  0.00  0.00      PROA  
ATOM   3629   HN ALA P 683      16.805   3.759  33.273  0.00  0.00      PROA  
ATOM   3630   CA ALA P 683      18.189   3.111  31.706  0.00  0.00      PROA  
ATOM   3631   HA ALA P 683      18.523   3.605  30.806  0.00  0.00      PROA  
ATOM   3632   CB ALA P 683      19.391   3.293  32.698  0.00  0.00      PROA  
ATOM   3633  HB1 ALA P 683      19.188   2.574  33.521  0.00  0.00      PROA  
ATOM   3634  HB2 ALA P 683      19.424   4.372  32.960  0.00  0.00      PROA  
ATOM   3635  HB3 ALA P 683      20.320   2.947  32.196  0.00  0.00      PROA  
ATOM   3636    C ALA P 683      18.034   1.625  31.413  0.00  0.00      PROA  
ATOM   3637    O ALA P 683      18.956   0.876  31.233  0.00  0.00      PROA  
ATOM   3638    N CYS P 684      16.754   1.110  31.259  0.00  0.00      PROA  
ATOM   3639   HN CYS P 684      15.944   1.644  31.488  0.00  0.00      PROA  
ATOM   3640   CA CYS P 684      16.464  -0.297  31.054  0.00  0.00      PROA  
ATOM   3641   HA CYS P 684      16.947  -0.569  30.127  0.00  0.00      PROA  
ATOM   3642   CB CYS P 684      16.825  -1.086  32.354  0.00  0.00      PROA  
ATOM   3643  HB1 CYS P 684      17.922  -1.070  32.527  0.00  0.00      PROA  
ATOM   3644  HB2 CYS P 684      16.632  -2.175  32.250  0.00  0.00      PROA  
ATOM   3645   SG CYS P 684      16.031  -0.425  33.859  0.00  0.00      PROA  
ATOM   3646    C CYS P 684      15.003  -0.385  30.742  0.00  0.00      PROA  
ATOM   3647    O CYS P 684      14.210   0.325  31.357  0.00  0.00      PROA  
ATOM   3648    N GLY P 685      14.616  -1.331  29.940  0.00  0.00      PROA  
ATOM   3649   HN GLY P 685      15.300  -1.895  29.483  0.00  0.00      PROA  
ATOM   3650   CA GLY P 685      13.194  -1.768  29.838  0.00  0.00      PROA  
ATOM   3651  HA1 GLY P 685      13.073  -2.054  28.804  0.00  0.00      PROA  
ATOM   3652  HA2 GLY P 685      12.537  -0.959  30.122  0.00  0.00      PROA  
ATOM   3653    C GLY P 685      13.002  -2.946  30.752  0.00  0.00      PROA  
ATOM   3654    O GLY P 685      13.938  -3.479  31.368  0.00  0.00      PROA  
ATOM   3655    N HSD P 686      11.730  -3.430  30.863  0.00  0.00      PROA  
ATOM   3656   HN HSD P 686      11.074  -2.821  30.422  0.00  0.00      PROA  
ATOM   3657   CA HSD P 686      11.332  -4.584  31.643  0.00  0.00      PROA  
ATOM   3658   HA HSD P 686      11.708  -4.509  32.652  0.00  0.00      PROA  
ATOM   3659   CB HSD P 686       9.738  -4.626  31.785  0.00  0.00      PROA  
ATOM   3660  HB1 HSD P 686       9.326  -5.317  32.552  0.00  0.00      PROA  
ATOM   3661  HB2 HSD P 686       9.175  -4.835  30.850  0.00  0.00      PROA  
ATOM   3662  ND1 HSD P 686      10.003  -2.696  33.531  0.00  0.00      PROA  
ATOM   3663  HD1 HSD P 686      10.717  -3.068  34.124  0.00  0.00      PROA  
ATOM   3664   CG HSD P 686       9.348  -3.352  32.488  0.00  0.00      PROA  
ATOM   3665  CE1 HSD P 686       9.417  -1.507  33.740  0.00  0.00      PROA  
ATOM   3666  HE1 HSD P 686       9.799  -0.749  34.423  0.00  0.00      PROA  
ATOM   3667  NE2 HSD P 686       8.407  -1.308  32.845  0.00  0.00      PROA  
ATOM   3668  CD2 HSD P 686       8.375  -2.511  32.118  0.00  0.00      PROA  
ATOM   3669  HD2 HSD P 686       7.635  -2.555  31.329  0.00  0.00      PROA  
ATOM   3670    C HSD P 686      11.852  -5.938  31.125  0.00  0.00      PROA  
ATOM   3671    O HSD P 686      12.205  -6.783  31.912  0.00  0.00      PROA  
ATOM   3672    N HSD P 687      12.015  -6.074  29.776  0.00  0.00      PROA  
ATOM   3673   HN HSD P 687      11.786  -5.355  29.124  0.00  0.00      PROA  
ATOM   3674   CA HSD P 687      12.568  -7.283  29.131  0.00  0.00      PROA  
ATOM   3675   HA HSD P 687      12.648  -8.090  29.843  0.00  0.00      PROA  
ATOM   3676   CB HSD P 687      11.714  -7.695  27.887  0.00  0.00      PROA  
ATOM   3677  HB1 HSD P 687      12.185  -8.587  27.421  0.00  0.00      PROA  
ATOM   3678  HB2 HSD P 687      11.697  -6.905  27.105  0.00  0.00      PROA  
ATOM   3679  ND1 HSD P 687       9.130  -7.145  27.697  0.00  0.00      PROA  
ATOM   3680  HD1 HSD P 687       9.270  -6.586  26.880  0.00  0.00      PROA  
ATOM   3681   CG HSD P 687      10.201  -7.745  28.323  0.00  0.00      PROA  
ATOM   3682  CE1 HSD P 687       8.049  -7.264  28.420  0.00  0.00      PROA  
ATOM   3683  HE1 HSD P 687       7.098  -6.854  28.082  0.00  0.00      PROA  
ATOM   3684  NE2 HSD P 687       8.302  -7.924  29.522  0.00  0.00      PROA  
ATOM   3685  CD2 HSD P 687       9.667  -8.253  29.472  0.00  0.00      PROA  
ATOM   3686  HD2 HSD P 687      10.097  -8.794  30.306  0.00  0.00      PROA  
ATOM   3687    C HSD P 687      14.026  -7.003  28.722  0.00  0.00      PROA  
ATOM   3688    O HSD P 687      14.594  -7.658  27.816  0.00  0.00      PROA  
ATOM   3689    N GLY P 688      14.645  -6.045  29.377  0.00  0.00      PROA  
ATOM   3690   HN GLY P 688      14.135  -5.414  29.957  0.00  0.00      PROA  
ATOM   3691   CA GLY P 688      16.033  -5.803  29.414  0.00  0.00      PROA  
ATOM   3692  HA1 GLY P 688      16.586  -6.574  28.898  0.00  0.00      PROA  
ATOM   3693  HA2 GLY P 688      16.293  -5.754  30.461  0.00  0.00      PROA  
ATOM   3694    C GLY P 688      16.517  -4.517  28.706  0.00  0.00      PROA  
ATOM   3695    O GLY P 688      15.704  -3.650  28.382  0.00  0.00      PROA  
ATOM   3696    N PRO P 689      17.864  -4.260  28.602  0.00  0.00      PROA  
ATOM   3697   CD PRO P 689      18.890  -5.196  29.174  0.00  0.00      PROA  
ATOM   3698  HD1 PRO P 689      18.814  -6.243  28.809  0.00  0.00      PROA  
ATOM   3699  HD2 PRO P 689      18.819  -5.152  30.282  0.00  0.00      PROA  
ATOM   3700   CA PRO P 689      18.502  -3.234  27.705  0.00  0.00      PROA  
ATOM   3701   HA PRO P 689      18.434  -2.324  28.283  0.00  0.00      PROA  
ATOM   3702   CB PRO P 689      19.904  -3.810  27.499  0.00  0.00      PROA  
ATOM   3703  HB1 PRO P 689      20.528  -2.894  27.425  0.00  0.00      PROA  
ATOM   3704  HB2 PRO P 689      19.973  -4.591  26.711  0.00  0.00      PROA  
ATOM   3705   CG PRO P 689      20.205  -4.616  28.727  0.00  0.00      PROA  
ATOM   3706  HG1 PRO P 689      20.892  -5.481  28.610  0.00  0.00      PROA  
ATOM   3707  HG2 PRO P 689      20.610  -3.852  29.424  0.00  0.00      PROA  
ATOM   3708    C PRO P 689      17.870  -2.910  26.316  0.00  0.00      PROA  
ATOM   3709    O PRO P 689      17.419  -3.890  25.687  0.00  0.00      PROA  
ATOM   3710    N TYR P 690      17.822  -1.663  25.793  0.00  0.00      PROA  
ATOM   3711   HN TYR P 690      18.281  -0.947  26.314  0.00  0.00      PROA  
ATOM   3712   CA TYR P 690      17.322  -1.351  24.466  0.00  0.00      PROA  
ATOM   3713   HA TYR P 690      16.446  -1.956  24.288  0.00  0.00      PROA  
ATOM   3714   CB TYR P 690      16.917   0.178  24.365  0.00  0.00      PROA  
ATOM   3715  HB1 TYR P 690      16.552   0.449  23.351  0.00  0.00      PROA  
ATOM   3716  HB2 TYR P 690      17.744   0.905  24.517  0.00  0.00      PROA  
ATOM   3717   CG TYR P 690      15.971   0.553  25.486  0.00  0.00      PROA  
ATOM   3718  CD1 TYR P 690      14.974  -0.358  25.865  0.00  0.00      PROA  
ATOM   3719  HD1 TYR P 690      14.934  -1.282  25.307  0.00  0.00      PROA  
ATOM   3720  CE1 TYR P 690      14.005   0.020  26.786  0.00  0.00      PROA  
ATOM   3721  HE1 TYR P 690      13.315  -0.719  27.167  0.00  0.00      PROA  
ATOM   3722   CZ TYR P 690      13.934   1.329  27.213  0.00  0.00      PROA  
ATOM   3723   OH TYR P 690      12.876   1.625  28.062  0.00  0.00      PROA  
ATOM   3724   HH TYR P 690      12.647   2.537  27.869  0.00  0.00      PROA  
ATOM   3725  CD2 TYR P 690      15.879   1.870  26.033  0.00  0.00      PROA  
ATOM   3726  HD2 TYR P 690      16.563   2.669  25.787  0.00  0.00      PROA  
ATOM   3727  CE2 TYR P 690      14.864   2.274  26.870  0.00  0.00      PROA  
ATOM   3728  HE2 TYR P 690      14.758   3.312  27.149  0.00  0.00      PROA  
ATOM   3729    C TYR P 690      18.332  -1.698  23.361  0.00  0.00      PROA  
ATOM   3730    O TYR P 690      19.525  -1.587  23.570  0.00  0.00      PROA  
ATOM   3731    N THR P 691      17.745  -2.163  22.296  0.00  0.00      PROA  
ATOM   3732   HN THR P 691      16.753  -2.197  22.204  0.00  0.00      PROA  
ATOM   3733   CA THR P 691      18.551  -2.961  21.335  0.00  0.00      PROA  
ATOM   3734   HA THR P 691      19.550  -3.032  21.740  0.00  0.00      PROA  
ATOM   3735   CB THR P 691      18.041  -4.345  21.113  0.00  0.00      PROA  
ATOM   3736   HB THR P 691      17.820  -4.702  22.142  0.00  0.00      PROA  
ATOM   3737  OG1 THR P 691      19.077  -5.228  20.709  0.00  0.00      PROA  
ATOM   3738  HG1 THR P 691      19.177  -5.105  19.762  0.00  0.00      PROA  
ATOM   3739  CG2 THR P 691      16.764  -4.687  20.281  0.00  0.00      PROA  
ATOM   3740 HG21 THR P 691      16.951  -4.294  19.258  0.00  0.00      PROA  
ATOM   3741 HG22 THR P 691      15.854  -4.233  20.728  0.00  0.00      PROA  
ATOM   3742 HG23 THR P 691      16.663  -5.793  20.240  0.00  0.00      PROA  
ATOM   3743    C THR P 691      18.619  -2.200  19.985  0.00  0.00      PROA  
ATOM   3744    O THR P 691      17.608  -1.802  19.489  0.00  0.00      PROA  
ATOM   3745    N PRO P 692      19.784  -1.934  19.406  0.00  0.00      PROA  
ATOM   3746   CD PRO P 692      21.072  -1.683  20.182  0.00  0.00      PROA  
ATOM   3747  HD1 PRO P 692      21.613  -2.646  20.303  0.00  0.00      PROA  
ATOM   3748  HD2 PRO P 692      20.865  -1.357  21.224  0.00  0.00      PROA  
ATOM   3749   CA PRO P 692      19.808  -0.924  18.311  0.00  0.00      PROA  
ATOM   3750   HA PRO P 692      18.837  -0.514  18.075  0.00  0.00      PROA  
ATOM   3751   CB PRO P 692      20.813   0.131  18.659  0.00  0.00      PROA  
ATOM   3752  HB1 PRO P 692      20.374   1.003  19.189  0.00  0.00      PROA  
ATOM   3753  HB2 PRO P 692      21.216   0.522  17.701  0.00  0.00      PROA  
ATOM   3754   CG PRO P 692      21.888  -0.645  19.387  0.00  0.00      PROA  
ATOM   3755  HG1 PRO P 692      22.485  -1.183  18.620  0.00  0.00      PROA  
ATOM   3756  HG2 PRO P 692      22.511   0.032  20.009  0.00  0.00      PROA  
ATOM   3757    C PRO P 692      20.212  -1.706  17.056  0.00  0.00      PROA  
ATOM   3758    O PRO P 692      20.103  -1.184  15.924  0.00  0.00      PROA  
ATOM   3759    N ASP P 693      20.623  -2.985  17.233  0.00  0.00      PROA  
ATOM   3760   HN ASP P 693      20.710  -3.414  18.128  0.00  0.00      PROA  
ATOM   3761   CA ASP P 693      21.094  -3.853  16.199  0.00  0.00      PROA  
ATOM   3762   HA ASP P 693      21.721  -3.313  15.505  0.00  0.00      PROA  
ATOM   3763   CB ASP P 693      21.673  -5.214  16.613  0.00  0.00      PROA  
ATOM   3764  HB1 ASP P 693      22.686  -5.024  17.026  0.00  0.00      PROA  
ATOM   3765  HB2 ASP P 693      22.000  -5.951  15.848  0.00  0.00      PROA  
ATOM   3766   CG ASP P 693      21.008  -5.796  17.831  0.00  0.00      PROA  
ATOM   3767  OD1 ASP P 693      21.792  -6.564  18.516  0.00  0.00      PROA  
ATOM   3768  OD2 ASP P 693      19.815  -5.590  18.082  0.00  0.00      PROA  
ATOM   3769    C ASP P 693      19.926  -4.111  15.271  0.00  0.00      PROA  
ATOM   3770    O ASP P 693      19.962  -3.991  14.084  0.00  0.00      PROA  
ATOM   3771    N VAL P 694      18.749  -4.435  15.826  0.00  0.00      PROA  
ATOM   3772   HN VAL P 694      18.667  -4.534  16.815  0.00  0.00      PROA  
ATOM   3773   CA VAL P 694      17.521  -4.803  15.105  0.00  0.00      PROA  
ATOM   3774   HA VAL P 694      17.795  -5.637  14.475  0.00  0.00      PROA  
ATOM   3775   CB VAL P 694      16.316  -5.266  15.953  0.00  0.00      PROA  
ATOM   3776   HB VAL P 694      15.940  -4.445  16.601  0.00  0.00      PROA  
ATOM   3777  CG1 VAL P 694      15.107  -5.779  15.159  0.00  0.00      PROA  
ATOM   3778 HG11 VAL P 694      14.346  -6.157  15.874  0.00  0.00      PROA  
ATOM   3779 HG12 VAL P 694      15.447  -6.599  14.490  0.00  0.00      PROA  
ATOM   3780 HG13 VAL P 694      14.765  -4.939  14.518  0.00  0.00      PROA  
ATOM   3781  CG2 VAL P 694      16.746  -6.393  16.860  0.00  0.00      PROA  
ATOM   3782 HG21 VAL P 694      15.982  -6.607  17.637  0.00  0.00      PROA  
ATOM   3783 HG22 VAL P 694      17.582  -6.076  17.520  0.00  0.00      PROA  
ATOM   3784 HG23 VAL P 694      16.860  -7.309  16.241  0.00  0.00      PROA  
ATOM   3785    C VAL P 694      17.050  -3.634  14.262  0.00  0.00      PROA  
ATOM   3786    O VAL P 694      16.759  -3.733  13.093  0.00  0.00      PROA  
ATOM   3787    N LEU P 695      17.108  -2.441  14.859  0.00  0.00      PROA  
ATOM   3788   HN LEU P 695      17.531  -2.273  15.746  0.00  0.00      PROA  
ATOM   3789   CA LEU P 695      16.621  -1.238  14.144  0.00  0.00      PROA  
ATOM   3790   HA LEU P 695      15.602  -1.386  13.817  0.00  0.00      PROA  
ATOM   3791   CB LEU P 695      16.462  -0.009  15.119  0.00  0.00      PROA  
ATOM   3792  HB1 LEU P 695      17.465   0.219  15.538  0.00  0.00      PROA  
ATOM   3793  HB2 LEU P 695      15.908  -0.444  15.978  0.00  0.00      PROA  
ATOM   3794   CG LEU P 695      15.799   1.344  14.567  0.00  0.00      PROA  
ATOM   3795   HG LEU P 695      14.848   1.077  14.059  0.00  0.00      PROA  
ATOM   3796  CD1 LEU P 695      15.469   2.166  15.847  0.00  0.00      PROA  
ATOM   3797 HD11 LEU P 695      16.426   2.503  16.299  0.00  0.00      PROA  
ATOM   3798 HD12 LEU P 695      14.753   1.646  16.519  0.00  0.00      PROA  
ATOM   3799 HD13 LEU P 695      14.952   3.110  15.571  0.00  0.00      PROA  
ATOM   3800  CD2 LEU P 695      16.641   2.236  13.669  0.00  0.00      PROA  
ATOM   3801 HD21 LEU P 695      16.769   1.804  12.653  0.00  0.00      PROA  
ATOM   3802 HD22 LEU P 695      17.634   2.322  14.161  0.00  0.00      PROA  
ATOM   3803 HD23 LEU P 695      16.224   3.248  13.481  0.00  0.00      PROA  
ATOM   3804    C LEU P 695      17.441  -0.687  12.967  0.00  0.00      PROA  
ATOM   3805    O LEU P 695      16.964  -0.595  11.867  0.00  0.00      PROA  
ATOM   3806    N PHE P 696      18.764  -0.480  13.227  0.00  0.00      PROA  
ATOM   3807   HN PHE P 696      19.241  -0.523  14.102  0.00  0.00      PROA  
ATOM   3808   CA PHE P 696      19.570  -0.157  12.107  0.00  0.00      PROA  
ATOM   3809   HA PHE P 696      19.124   0.670  11.576  0.00  0.00      PROA  
ATOM   3810   CB PHE P 696      20.873   0.518  12.596  0.00  0.00      PROA  
ATOM   3811  HB1 PHE P 696      21.559   0.699  11.741  0.00  0.00      PROA  
ATOM   3812  HB2 PHE P 696      21.519  -0.089  13.265  0.00  0.00      PROA  
ATOM   3813   CG PHE P 696      20.608   1.853  13.305  0.00  0.00      PROA  
ATOM   3814  CD1 PHE P 696      19.942   2.877  12.689  0.00  0.00      PROA  
ATOM   3815  HD1 PHE P 696      19.813   2.878  11.617  0.00  0.00      PROA  
ATOM   3816  CE1 PHE P 696      19.801   4.094  13.381  0.00  0.00      PROA  
ATOM   3817  HE1 PHE P 696      19.340   4.915  12.851  0.00  0.00      PROA  
ATOM   3818   CZ PHE P 696      20.116   4.211  14.738  0.00  0.00      PROA  
ATOM   3819   HZ PHE P 696      19.997   5.166  15.229  0.00  0.00      PROA  
ATOM   3820  CD2 PHE P 696      20.957   1.979  14.669  0.00  0.00      PROA  
ATOM   3821  HD2 PHE P 696      21.359   1.099  15.149  0.00  0.00      PROA  
ATOM   3822  CE2 PHE P 696      20.807   3.182  15.338  0.00  0.00      PROA  
ATOM   3823  HE2 PHE P 696      21.004   3.263  16.397  0.00  0.00      PROA  
ATOM   3824    C PHE P 696      19.731  -1.221  10.978  0.00  0.00      PROA  
ATOM   3825    O PHE P 696      19.548  -0.930   9.812  0.00  0.00      PROA  
ATOM   3826    N TRP P 697      19.810  -2.508  11.358  0.00  0.00      PROA  
ATOM   3827   HN TRP P 697      19.753  -2.705  12.334  0.00  0.00      PROA  
ATOM   3828   CA TRP P 697      19.789  -3.606  10.449  0.00  0.00      PROA  
ATOM   3829   HA TRP P 697      20.619  -3.542   9.761  0.00  0.00      PROA  
ATOM   3830   CB TRP P 697      19.886  -4.963  11.194  0.00  0.00      PROA  
ATOM   3831  HB1 TRP P 697      19.137  -4.859  12.009  0.00  0.00      PROA  
ATOM   3832  HB2 TRP P 697      20.909  -4.977  11.627  0.00  0.00      PROA  
ATOM   3833   CG TRP P 697      19.640  -6.240  10.436  0.00  0.00      PROA  
ATOM   3834  CD1 TRP P 697      18.653  -7.197  10.633  0.00  0.00      PROA  
ATOM   3835  HD1 TRP P 697      17.892  -7.221  11.399  0.00  0.00      PROA  
ATOM   3836  NE1 TRP P 697      18.755  -8.172   9.668  0.00  0.00      PROA  
ATOM   3837  HE1 TRP P 697      18.204  -8.977   9.694  0.00  0.00      PROA  
ATOM   3838  CE2 TRP P 697      19.725  -7.821   8.801  0.00  0.00      PROA  
ATOM   3839  CD2 TRP P 697      20.316  -6.625   9.264  0.00  0.00      PROA  
ATOM   3840  CE3 TRP P 697      21.382  -6.112   8.600  0.00  0.00      PROA  
ATOM   3841  HE3 TRP P 697      21.856  -5.184   8.885  0.00  0.00      PROA  
ATOM   3842  CZ3 TRP P 697      21.802  -6.808   7.453  0.00  0.00      PROA  
ATOM   3843  HZ3 TRP P 697      22.677  -6.479   6.912  0.00  0.00      PROA  
ATOM   3844  CZ2 TRP P 697      20.100  -8.443   7.602  0.00  0.00      PROA  
ATOM   3845  HZ2 TRP P 697      19.687  -9.377   7.252  0.00  0.00      PROA  
ATOM   3846  CH2 TRP P 697      21.230  -7.942   6.976  0.00  0.00      PROA  
ATOM   3847  HH2 TRP P 697      21.624  -8.451   6.109  0.00  0.00      PROA  
ATOM   3848    C TRP P 697      18.485  -3.612   9.633  0.00  0.00      PROA  
ATOM   3849    O TRP P 697      18.445  -3.708   8.404  0.00  0.00      PROA  
ATOM   3850    N SER P 698      17.324  -3.377  10.295  0.00  0.00      PROA  
ATOM   3851   HN SER P 698      17.319  -3.189  11.274  0.00  0.00      PROA  
ATOM   3852   CA SER P 698      16.021  -3.307   9.563  0.00  0.00      PROA  
ATOM   3853   HA SER P 698      15.785  -4.204   9.009  0.00  0.00      PROA  
ATOM   3854   CB SER P 698      14.816  -3.030  10.542  0.00  0.00      PROA  
ATOM   3855  HB1 SER P 698      13.859  -2.870  10.000  0.00  0.00      PROA  
ATOM   3856  HB2 SER P 698      15.054  -2.139  11.163  0.00  0.00      PROA  
ATOM   3857   OG SER P 698      14.616  -4.125  11.381  0.00  0.00      PROA  
ATOM   3858  HG1 SER P 698      15.397  -4.118  11.939  0.00  0.00      PROA  
ATOM   3859    C SER P 698      16.058  -2.120   8.599  0.00  0.00      PROA  
ATOM   3860    O SER P 698      15.532  -2.116   7.479  0.00  0.00      PROA  
ATOM   3861    N CYS P 699      16.711  -1.025   8.959  0.00  0.00      PROA  
ATOM   3862   HN CYS P 699      17.141  -0.937   9.854  0.00  0.00      PROA  
ATOM   3863   CA CYS P 699      16.934   0.067   8.046  0.00  0.00      PROA  
ATOM   3864   HA CYS P 699      15.950   0.355   7.705  0.00  0.00      PROA  
ATOM   3865   CB CYS P 699      17.486   1.338   8.781  0.00  0.00      PROA  
ATOM   3866  HB1 CYS P 699      17.590   2.076   7.956  0.00  0.00      PROA  
ATOM   3867  HB2 CYS P 699      18.422   1.006   9.279  0.00  0.00      PROA  
ATOM   3868   SG CYS P 699      16.256   2.007   9.840  0.00  0.00      PROA  
ATOM   3869  HG1 CYS P 699      16.493   1.205  10.868  0.00  0.00      PROA  
ATOM   3870    C CYS P 699      17.831  -0.295   6.836  0.00  0.00      PROA  
ATOM   3871    O CYS P 699      17.537   0.071   5.719  0.00  0.00      PROA  
ATOM   3872    N ILE P 700      18.894  -1.103   7.038  0.00  0.00      PROA  
ATOM   3873   HN ILE P 700      19.244  -1.132   7.970  0.00  0.00      PROA  
ATOM   3874   CA ILE P 700      19.676  -1.734   5.961  0.00  0.00      PROA  
ATOM   3875   HA ILE P 700      19.946  -0.895   5.338  0.00  0.00      PROA  
ATOM   3876   CB ILE P 700      20.842  -2.530   6.439  0.00  0.00      PROA  
ATOM   3877   HB ILE P 700      20.597  -3.288   7.214  0.00  0.00      PROA  
ATOM   3878  CG2 ILE P 700      21.446  -3.352   5.223  0.00  0.00      PROA  
ATOM   3879 HG21 ILE P 700      22.372  -3.802   5.641  0.00  0.00      PROA  
ATOM   3880 HG22 ILE P 700      21.739  -2.797   4.307  0.00  0.00      PROA  
ATOM   3881 HG23 ILE P 700      20.794  -4.173   4.855  0.00  0.00      PROA  
ATOM   3882  CG1 ILE P 700      21.811  -1.685   7.233  0.00  0.00      PROA  
ATOM   3883 HG11 ILE P 700      22.707  -2.309   7.441  0.00  0.00      PROA  
ATOM   3884 HG12 ILE P 700      21.551  -1.592   8.309  0.00  0.00      PROA  
ATOM   3885   CD ILE P 700      22.303  -0.354   6.740  0.00  0.00      PROA  
ATOM   3886  HD1 ILE P 700      22.841  -0.661   5.817  0.00  0.00      PROA  
ATOM   3887  HD2 ILE P 700      23.086   0.075   7.401  0.00  0.00      PROA  
ATOM   3888  HD3 ILE P 700      21.533   0.424   6.553  0.00  0.00      PROA  
ATOM   3889    C ILE P 700      18.827  -2.579   5.071  0.00  0.00      PROA  
ATOM   3890    O ILE P 700      18.909  -2.474   3.803  0.00  0.00      PROA  
ATOM   3891    N LEU P 701      17.927  -3.404   5.607  0.00  0.00      PROA  
ATOM   3892   HN LEU P 701      17.957  -3.529   6.595  0.00  0.00      PROA  
ATOM   3893   CA LEU P 701      17.008  -4.223   4.930  0.00  0.00      PROA  
ATOM   3894   HA LEU P 701      17.609  -4.794   4.237  0.00  0.00      PROA  
ATOM   3895   CB LEU P 701      16.258  -5.076   5.858  0.00  0.00      PROA  
ATOM   3896  HB1 LEU P 701      15.441  -5.572   5.290  0.00  0.00      PROA  
ATOM   3897  HB2 LEU P 701      15.854  -4.479   6.703  0.00  0.00      PROA  
ATOM   3898   CG LEU P 701      17.000  -6.279   6.493  0.00  0.00      PROA  
ATOM   3899   HG LEU P 701      17.844  -5.950   7.136  0.00  0.00      PROA  
ATOM   3900  CD1 LEU P 701      16.013  -7.069   7.383  0.00  0.00      PROA  
ATOM   3901 HD11 LEU P 701      16.514  -8.020   7.665  0.00  0.00      PROA  
ATOM   3902 HD12 LEU P 701      15.181  -7.472   6.766  0.00  0.00      PROA  
ATOM   3903 HD13 LEU P 701      15.751  -6.390   8.222  0.00  0.00      PROA  
ATOM   3904  CD2 LEU P 701      17.536  -7.201   5.489  0.00  0.00      PROA  
ATOM   3905 HD21 LEU P 701      18.285  -6.712   4.829  0.00  0.00      PROA  
ATOM   3906 HD22 LEU P 701      16.806  -7.565   4.735  0.00  0.00      PROA  
ATOM   3907 HD23 LEU P 701      17.942  -8.142   5.916  0.00  0.00      PROA  
ATOM   3908    C LEU P 701      15.989  -3.577   4.050  0.00  0.00      PROA  
ATOM   3909    O LEU P 701      15.742  -4.082   2.940  0.00  0.00      PROA  
ATOM   3910    N PHE P 702      15.505  -2.373   4.435  0.00  0.00      PROA  
ATOM   3911   HN PHE P 702      15.737  -2.175   5.384  0.00  0.00      PROA  
ATOM   3912   CA PHE P 702      14.609  -1.506   3.654  0.00  0.00      PROA  
ATOM   3913   HA PHE P 702      13.794  -2.087   3.246  0.00  0.00      PROA  
ATOM   3914   CB PHE P 702      14.034  -0.485   4.630  0.00  0.00      PROA  
ATOM   3915  HB1 PHE P 702      14.788  -0.004   5.289  0.00  0.00      PROA  
ATOM   3916  HB2 PHE P 702      13.276  -0.882   5.338  0.00  0.00      PROA  
ATOM   3917   CG PHE P 702      13.266   0.598   3.916  0.00  0.00      PROA  
ATOM   3918  CD1 PHE P 702      11.929   0.530   3.605  0.00  0.00      PROA  
ATOM   3919  HD1 PHE P 702      11.371  -0.361   3.852  0.00  0.00      PROA  
ATOM   3920  CE1 PHE P 702      11.226   1.674   3.216  0.00  0.00      PROA  
ATOM   3921  HE1 PHE P 702      10.156   1.573   3.116  0.00  0.00      PROA  
ATOM   3922   CZ PHE P 702      11.843   2.943   3.047  0.00  0.00      PROA  
ATOM   3923   HZ PHE P 702      11.244   3.797   2.769  0.00  0.00      PROA  
ATOM   3924  CD2 PHE P 702      13.865   1.880   3.894  0.00  0.00      PROA  
ATOM   3925  HD2 PHE P 702      14.896   1.925   4.214  0.00  0.00      PROA  
ATOM   3926  CE2 PHE P 702      13.129   3.008   3.567  0.00  0.00      PROA  
ATOM   3927  HE2 PHE P 702      13.733   3.902   3.516  0.00  0.00      PROA  
ATOM   3928    C PHE P 702      15.388  -0.856   2.405  0.00  0.00      PROA  
ATOM   3929    O PHE P 702      14.955  -0.973   1.251  0.00  0.00      PROA  
ATOM   3930    N PHE P 703      16.555  -0.199   2.661  0.00  0.00      PROA  
ATOM   3931   HN PHE P 703      16.871  -0.068   3.598  0.00  0.00      PROA  
ATOM   3932   CA PHE P 703      17.451   0.385   1.671  0.00  0.00      PROA  
ATOM   3933   HA PHE P 703      16.906   1.025   0.994  0.00  0.00      PROA  
ATOM   3934   CB PHE P 703      18.462   1.378   2.229  0.00  0.00      PROA  
ATOM   3935  HB1 PHE P 703      19.088   1.729   1.381  0.00  0.00      PROA  
ATOM   3936  HB2 PHE P 703      19.138   0.847   2.933  0.00  0.00      PROA  
ATOM   3937   CG PHE P 703      17.773   2.512   2.833  0.00  0.00      PROA  
ATOM   3938  CD1 PHE P 703      17.806   2.805   4.224  0.00  0.00      PROA  
ATOM   3939  HD1 PHE P 703      18.284   2.114   4.902  0.00  0.00      PROA  
ATOM   3940  CE1 PHE P 703      17.107   3.878   4.784  0.00  0.00      PROA  
ATOM   3941  HE1 PHE P 703      17.091   4.032   5.853  0.00  0.00      PROA  
ATOM   3942   CZ PHE P 703      16.360   4.662   3.899  0.00  0.00      PROA  
ATOM   3943   HZ PHE P 703      15.910   5.549   4.320  0.00  0.00      PROA  
ATOM   3944  CD2 PHE P 703      17.034   3.382   1.983  0.00  0.00      PROA  
ATOM   3945  HD2 PHE P 703      16.940   3.262   0.913  0.00  0.00      PROA  
ATOM   3946  CE2 PHE P 703      16.359   4.457   2.542  0.00  0.00      PROA  
ATOM   3947  HE2 PHE P 703      15.760   5.108   1.921  0.00  0.00      PROA  
ATOM   3948    C PHE P 703      17.963  -0.591   0.707  0.00  0.00      PROA  
ATOM   3949    O PHE P 703      17.816  -0.447  -0.509  0.00  0.00      PROA  
ATOM   3950    N ALA P 704      18.462  -1.755   1.178  0.00  0.00      PROA  
ATOM   3951   HN ALA P 704      18.392  -1.933   2.156  0.00  0.00      PROA  
ATOM   3952   CA ALA P 704      19.004  -2.786   0.336  0.00  0.00      PROA  
ATOM   3953   HA ALA P 704      19.585  -2.276  -0.419  0.00  0.00      PROA  
ATOM   3954   CB ALA P 704      19.904  -3.907   1.004  0.00  0.00      PROA  
ATOM   3955  HB1 ALA P 704      19.311  -4.414   1.794  0.00  0.00      PROA  
ATOM   3956  HB2 ALA P 704      20.717  -3.348   1.515  0.00  0.00      PROA  
ATOM   3957  HB3 ALA P 704      20.342  -4.631   0.284  0.00  0.00      PROA  
ATOM   3958    C ALA P 704      17.907  -3.454  -0.460  0.00  0.00      PROA  
ATOM   3959    O ALA P 704      18.148  -3.821  -1.602  0.00  0.00      PROA  
ATOM   3960    N THR P 705      16.711  -3.735   0.062  0.00  0.00      PROA  
ATOM   3961   HN THR P 705      16.490  -3.654   1.031  0.00  0.00      PROA  
ATOM   3962   CA THR P 705      15.636  -4.350  -0.734  0.00  0.00      PROA  
ATOM   3963   HA THR P 705      16.078  -5.221  -1.195  0.00  0.00      PROA  
ATOM   3964   CB THR P 705      14.449  -4.714   0.104  0.00  0.00      PROA  
ATOM   3965   HB THR P 705      14.165  -3.887   0.790  0.00  0.00      PROA  
ATOM   3966  OG1 THR P 705      14.841  -5.784   0.984  0.00  0.00      PROA  
ATOM   3967  HG1 THR P 705      15.089  -5.330   1.793  0.00  0.00      PROA  
ATOM   3968  CG2 THR P 705      13.221  -5.315  -0.696  0.00  0.00      PROA  
ATOM   3969 HG21 THR P 705      12.709  -4.546  -1.313  0.00  0.00      PROA  
ATOM   3970 HG22 THR P 705      12.497  -5.824  -0.026  0.00  0.00      PROA  
ATOM   3971 HG23 THR P 705      13.557  -6.094  -1.414  0.00  0.00      PROA  
ATOM   3972    C THR P 705      15.152  -3.451  -1.793  0.00  0.00      PROA  
ATOM   3973    O THR P 705      14.845  -3.821  -2.914  0.00  0.00      PROA  
ATOM   3974    N PHE P 706      15.014  -2.148  -1.596  0.00  0.00      PROA  
ATOM   3975   HN PHE P 706      15.098  -1.739  -0.691  0.00  0.00      PROA  
ATOM   3976   CA PHE P 706      14.669  -1.220  -2.683  0.00  0.00      PROA  
ATOM   3977   HA PHE P 706      13.824  -1.640  -3.207  0.00  0.00      PROA  
ATOM   3978   CB PHE P 706      14.376   0.121  -2.005  0.00  0.00      PROA  
ATOM   3979  HB1 PHE P 706      15.262   0.424  -1.407  0.00  0.00      PROA  
ATOM   3980  HB2 PHE P 706      13.499   0.010  -1.332  0.00  0.00      PROA  
ATOM   3981   CG PHE P 706      14.154   1.224  -3.048  0.00  0.00      PROA  
ATOM   3982  CD1 PHE P 706      12.929   1.247  -3.677  0.00  0.00      PROA  
ATOM   3983  HD1 PHE P 706      12.238   0.436  -3.499  0.00  0.00      PROA  
ATOM   3984  CE1 PHE P 706      12.567   2.271  -4.563  0.00  0.00      PROA  
ATOM   3985  HE1 PHE P 706      11.594   2.259  -5.032  0.00  0.00      PROA  
ATOM   3986   CZ PHE P 706      13.467   3.354  -4.746  0.00  0.00      PROA  
ATOM   3987   HZ PHE P 706      13.136   4.149  -5.397  0.00  0.00      PROA  
ATOM   3988  CD2 PHE P 706      14.991   2.368  -3.118  0.00  0.00      PROA  
ATOM   3989  HD2 PHE P 706      15.851   2.462  -2.471  0.00  0.00      PROA  
ATOM   3990  CE2 PHE P 706      14.658   3.444  -3.985  0.00  0.00      PROA  
ATOM   3991  HE2 PHE P 706      15.214   4.367  -4.061  0.00  0.00      PROA  
ATOM   3992    C PHE P 706      15.774  -1.159  -3.837  0.00  0.00      PROA  
ATOM   3993    O PHE P 706      15.533  -1.418  -5.088  0.00  0.00      PROA  
ATOM   3994    N ILE P 707      17.045  -1.056  -3.332  0.00  0.00      PROA  
ATOM   3995   HN ILE P 707      17.326  -0.984  -2.378  0.00  0.00      PROA  
ATOM   3996   CA ILE P 707      18.217  -1.070  -4.291  0.00  0.00      PROA  
ATOM   3997   HA ILE P 707      18.072  -0.329  -5.063  0.00  0.00      PROA  
ATOM   3998   CB ILE P 707      19.456  -0.580  -3.561  0.00  0.00      PROA  
ATOM   3999   HB ILE P 707      19.555  -1.033  -2.552  0.00  0.00      PROA  
ATOM   4000  CG2 ILE P 707      20.719  -0.631  -4.440  0.00  0.00      PROA  
ATOM   4001 HG21 ILE P 707      20.739  -0.054  -5.389  0.00  0.00      PROA  
ATOM   4002 HG22 ILE P 707      21.062  -1.683  -4.534  0.00  0.00      PROA  
ATOM   4003 HG23 ILE P 707      21.421  -0.040  -3.814  0.00  0.00      PROA  
ATOM   4004  CG1 ILE P 707      19.106   0.903  -3.252  0.00  0.00      PROA  
ATOM   4005 HG11 ILE P 707      18.295   0.856  -2.494  0.00  0.00      PROA  
ATOM   4006 HG12 ILE P 707      18.905   1.464  -4.190  0.00  0.00      PROA  
ATOM   4007   CD ILE P 707      20.101   1.766  -2.442  0.00  0.00      PROA  
ATOM   4008  HD1 ILE P 707      20.498   1.140  -1.614  0.00  0.00      PROA  
ATOM   4009  HD2 ILE P 707      19.590   2.679  -2.068  0.00  0.00      PROA  
ATOM   4010  HD3 ILE P 707      20.937   2.023  -3.127  0.00  0.00      PROA  
ATOM   4011    C ILE P 707      18.400  -2.371  -5.096  0.00  0.00      PROA  
ATOM   4012    O ILE P 707      18.630  -2.333  -6.318  0.00  0.00      PROA  
ATOM   4013    N VAL P 708      18.356  -3.590  -4.408  0.00  0.00      PROA  
ATOM   4014   HN VAL P 708      18.149  -3.584  -3.433  0.00  0.00      PROA  
ATOM   4015   CA VAL P 708      18.483  -4.840  -5.113  0.00  0.00      PROA  
ATOM   4016   HA VAL P 708      19.358  -4.781  -5.743  0.00  0.00      PROA  
ATOM   4017   CB VAL P 708      18.622  -6.064  -4.145  0.00  0.00      PROA  
ATOM   4018   HB VAL P 708      17.797  -6.007  -3.403  0.00  0.00      PROA  
ATOM   4019  CG1 VAL P 708      18.557  -7.370  -4.938  0.00  0.00      PROA  
ATOM   4020 HG11 VAL P 708      19.471  -7.415  -5.568  0.00  0.00      PROA  
ATOM   4021 HG12 VAL P 708      17.632  -7.520  -5.535  0.00  0.00      PROA  
ATOM   4022 HG13 VAL P 708      18.636  -8.167  -4.168  0.00  0.00      PROA  
ATOM   4023  CG2 VAL P 708      19.963  -5.970  -3.464  0.00  0.00      PROA  
ATOM   4024 HG21 VAL P 708      20.105  -6.991  -3.049  0.00  0.00      PROA  
ATOM   4025 HG22 VAL P 708      19.998  -5.294  -2.583  0.00  0.00      PROA  
ATOM   4026 HG23 VAL P 708      20.827  -5.700  -4.109  0.00  0.00      PROA  
ATOM   4027    C VAL P 708      17.420  -5.094  -6.173  0.00  0.00      PROA  
ATOM   4028    O VAL P 708      17.825  -5.401  -7.302  0.00  0.00      PROA  
ATOM   4029    N SER P 709      16.180  -4.853  -5.869  0.00  0.00      PROA  
ATOM   4030   HN SER P 709      15.955  -4.530  -4.953  0.00  0.00      PROA  
ATOM   4031   CA SER P 709      15.113  -5.163  -6.802  0.00  0.00      PROA  
ATOM   4032   HA SER P 709      15.162  -6.193  -7.124  0.00  0.00      PROA  
ATOM   4033   CB SER P 709      13.758  -4.942  -6.083  0.00  0.00      PROA  
ATOM   4034  HB1 SER P 709      13.715  -5.798  -5.376  0.00  0.00      PROA  
ATOM   4035  HB2 SER P 709      12.905  -5.081  -6.781  0.00  0.00      PROA  
ATOM   4036   OG SER P 709      13.610  -3.700  -5.368  0.00  0.00      PROA  
ATOM   4037  HG1 SER P 709      13.960  -3.910  -4.499  0.00  0.00      PROA  
ATOM   4038    C SER P 709      15.120  -4.333  -8.024  0.00  0.00      PROA  
ATOM   4039    O SER P 709      14.867  -4.808  -9.129  0.00  0.00      PROA  
ATOM   4040    N SER P 710      15.358  -3.074  -7.894  0.00  0.00      PROA  
ATOM   4041   HN SER P 710      15.332  -2.790  -6.938  0.00  0.00      PROA  
ATOM   4042   CA SER P 710      15.804  -2.169  -8.909  0.00  0.00      PROA  
ATOM   4043   HA SER P 710      14.983  -2.050  -9.601  0.00  0.00      PROA  
ATOM   4044   CB SER P 710      16.119  -0.711  -8.298  0.00  0.00      PROA  
ATOM   4045  HB1 SER P 710      16.306   0.038  -9.097  0.00  0.00      PROA  
ATOM   4046  HB2 SER P 710      17.036  -0.838  -7.685  0.00  0.00      PROA  
ATOM   4047   OG SER P 710      15.042  -0.175  -7.497  0.00  0.00      PROA  
ATOM   4048  HG1 SER P 710      15.071  -0.594  -6.634  0.00  0.00      PROA  
ATOM   4049    C SER P 710      17.082  -2.565  -9.669  0.00  0.00      PROA  
ATOM   4050    O SER P 710      17.127  -2.709 -10.916  0.00  0.00      PROA  
ATOM   4051    N THR P 711      18.267  -2.792  -9.020  0.00  0.00      PROA  
ATOM   4052   HN THR P 711      18.451  -2.868  -8.043  0.00  0.00      PROA  
ATOM   4053   CA THR P 711      19.490  -3.368  -9.745  0.00  0.00      PROA  
ATOM   4054   HA THR P 711      19.744  -2.622 -10.484  0.00  0.00      PROA  
ATOM   4055   CB THR P 711      20.709  -3.577  -8.789  0.00  0.00      PROA  
ATOM   4056   HB THR P 711      20.318  -4.248  -7.994  0.00  0.00      PROA  
ATOM   4057  OG1 THR P 711      21.069  -2.383  -8.104  0.00  0.00      PROA  
ATOM   4058  HG1 THR P 711      20.284  -1.832  -8.060  0.00  0.00      PROA  
ATOM   4059  CG2 THR P 711      21.976  -4.171  -9.473  0.00  0.00      PROA  
ATOM   4060 HG21 THR P 711      22.073  -3.626 -10.436  0.00  0.00      PROA  
ATOM   4061 HG22 THR P 711      21.850  -5.266  -9.615  0.00  0.00      PROA  
ATOM   4062 HG23 THR P 711      22.887  -3.884  -8.905  0.00  0.00      PROA  
ATOM   4063    C THR P 711      19.240  -4.680 -10.537  0.00  0.00      PROA  
ATOM   4064    O THR P 711      19.571  -4.781 -11.702  0.00  0.00      PROA  
ATOM   4065    N LEU P 712      18.537  -5.662  -9.906  0.00  0.00      PROA  
ATOM   4066   HN LEU P 712      18.304  -5.490  -8.952  0.00  0.00      PROA  
ATOM   4067   CA LEU P 712      18.062  -6.875 -10.585  0.00  0.00      PROA  
ATOM   4068   HA LEU P 712      18.956  -7.389 -10.907  0.00  0.00      PROA  
ATOM   4069   CB LEU P 712      17.289  -7.810  -9.673  0.00  0.00      PROA  
ATOM   4070  HB1 LEU P 712      16.777  -8.583 -10.285  0.00  0.00      PROA  
ATOM   4071  HB2 LEU P 712      16.475  -7.254  -9.159  0.00  0.00      PROA  
ATOM   4072   CG LEU P 712      18.197  -8.466  -8.626  0.00  0.00      PROA  
ATOM   4073   HG LEU P 712      18.622  -7.621  -8.044  0.00  0.00      PROA  
ATOM   4074  CD1 LEU P 712      17.322  -9.352  -7.751  0.00  0.00      PROA  
ATOM   4075 HD11 LEU P 712      16.911 -10.210  -8.324  0.00  0.00      PROA  
ATOM   4076 HD12 LEU P 712      16.473  -8.809  -7.283  0.00  0.00      PROA  
ATOM   4077 HD13 LEU P 712      17.943  -9.841  -6.970  0.00  0.00      PROA  
ATOM   4078  CD2 LEU P 712      19.249  -9.416  -9.237  0.00  0.00      PROA  
ATOM   4079 HD21 LEU P 712      20.084  -8.764  -9.571  0.00  0.00      PROA  
ATOM   4080 HD22 LEU P 712      18.859  -9.941 -10.136  0.00  0.00      PROA  
ATOM   4081 HD23 LEU P 712      19.569 -10.180  -8.496  0.00  0.00      PROA  
ATOM   4082    C LEU P 712      17.194  -6.499 -11.846  0.00  0.00      PROA  
ATOM   4083    O LEU P 712      17.223  -7.081 -12.930  0.00  0.00      PROA  
ATOM   4084    N LYS P 713      16.295  -5.537 -11.633  0.00  0.00      PROA  
ATOM   4085   HN LYS P 713      16.208  -4.996 -10.800  0.00  0.00      PROA  
ATOM   4086   CA LYS P 713      15.352  -5.172 -12.686  0.00  0.00      PROA  
ATOM   4087   HA LYS P 713      14.794  -6.064 -12.932  0.00  0.00      PROA  
ATOM   4088   CB LYS P 713      14.292  -4.282 -12.111  0.00  0.00      PROA  
ATOM   4089  HB1 LYS P 713      14.814  -3.534 -11.477  0.00  0.00      PROA  
ATOM   4090  HB2 LYS P 713      13.727  -4.894 -11.375  0.00  0.00      PROA  
ATOM   4091   CG LYS P 713      13.299  -3.543 -12.973  0.00  0.00      PROA  
ATOM   4092  HG1 LYS P 713      13.898  -2.753 -13.475  0.00  0.00      PROA  
ATOM   4093  HG2 LYS P 713      12.547  -3.083 -12.297  0.00  0.00      PROA  
ATOM   4094   CD LYS P 713      12.625  -4.294 -14.118  0.00  0.00      PROA  
ATOM   4095  HD1 LYS P 713      13.283  -4.925 -14.753  0.00  0.00      PROA  
ATOM   4096  HD2 LYS P 713      12.189  -3.503 -14.765  0.00  0.00      PROA  
ATOM   4097   CE LYS P 713      11.639  -5.301 -13.662  0.00  0.00      PROA  
ATOM   4098  HE1 LYS P 713      10.881  -4.754 -13.062  0.00  0.00      PROA  
ATOM   4099  HE2 LYS P 713      11.986  -6.251 -13.201  0.00  0.00      PROA  
ATOM   4100   NZ LYS P 713      10.789  -5.766 -14.790  0.00  0.00      PROA  
ATOM   4101  HZ1 LYS P 713      10.028  -6.393 -14.458  0.00  0.00      PROA  
ATOM   4102  HZ2 LYS P 713      11.306  -6.336 -15.490  0.00  0.00      PROA  
ATOM   4103  HZ3 LYS P 713      10.220  -5.038 -15.266  0.00  0.00      PROA  
ATOM   4104    C LYS P 713      15.983  -4.749 -13.999  0.00  0.00      PROA  
ATOM   4105    O LYS P 713      15.484  -5.034 -15.049  0.00  0.00      PROA  
ATOM   4106    N THR P 714      17.126  -4.096 -13.965  0.00  0.00      PROA  
ATOM   4107   HN THR P 714      17.447  -3.808 -13.066  0.00  0.00      PROA  
ATOM   4108   CA THR P 714      17.911  -3.685 -15.200  0.00  0.00      PROA  
ATOM   4109   HA THR P 714      17.334  -3.892 -16.089  0.00  0.00      PROA  
ATOM   4110   CB THR P 714      18.162  -2.148 -15.105  0.00  0.00      PROA  
ATOM   4111   HB THR P 714      18.785  -1.818 -15.963  0.00  0.00      PROA  
ATOM   4112  OG1 THR P 714      18.920  -1.685 -13.952  0.00  0.00      PROA  
ATOM   4113  HG1 THR P 714      19.028  -0.735 -14.046  0.00  0.00      PROA  
ATOM   4114  CG2 THR P 714      16.860  -1.346 -15.063  0.00  0.00      PROA  
ATOM   4115 HG21 THR P 714      16.120  -1.683 -14.306  0.00  0.00      PROA  
ATOM   4116 HG22 THR P 714      16.486  -1.469 -16.102  0.00  0.00      PROA  
ATOM   4117 HG23 THR P 714      17.147  -0.276 -14.983  0.00  0.00      PROA  
ATOM   4118    C THR P 714      19.150  -4.451 -15.400  0.00  0.00      PROA  
ATOM   4119    O THR P 714      20.004  -3.943 -16.106  0.00  0.00      PROA  
ATOM   4120    N PHE P 715      19.301  -5.683 -14.826  0.00  0.00      PROA  
ATOM   4121   HN PHE P 715      18.648  -5.986 -14.135  0.00  0.00      PROA  
ATOM   4122   CA PHE P 715      20.462  -6.533 -15.137  0.00  0.00      PROA  
ATOM   4123   HA PHE P 715      21.346  -5.926 -15.005  0.00  0.00      PROA  
ATOM   4124   CB PHE P 715      20.554  -7.733 -14.099  0.00  0.00      PROA  
ATOM   4125  HB1 PHE P 715      19.659  -8.380 -14.222  0.00  0.00      PROA  
ATOM   4126  HB2 PHE P 715      20.357  -7.374 -13.066  0.00  0.00      PROA  
ATOM   4127   CG PHE P 715      21.881  -8.519 -14.218  0.00  0.00      PROA  
ATOM   4128  CD1 PHE P 715      22.035  -9.911 -14.031  0.00  0.00      PROA  
ATOM   4129  HD1 PHE P 715      21.117 -10.453 -13.863  0.00  0.00      PROA  
ATOM   4130  CE1 PHE P 715      23.211 -10.555 -13.953  0.00  0.00      PROA  
ATOM   4131  HE1 PHE P 715      23.171 -11.631 -13.864  0.00  0.00      PROA  
ATOM   4132   CZ PHE P 715      24.407  -9.781 -14.105  0.00  0.00      PROA  
ATOM   4133   HZ PHE P 715      25.354 -10.293 -14.186  0.00  0.00      PROA  
ATOM   4134  CD2 PHE P 715      23.087  -7.816 -14.223  0.00  0.00      PROA  
ATOM   4135  HD2 PHE P 715      23.067  -6.737 -14.203  0.00  0.00      PROA  
ATOM   4136  CE2 PHE P 715      24.345  -8.408 -14.259  0.00  0.00      PROA  
ATOM   4137  HE2 PHE P 715      25.192  -7.739 -14.232  0.00  0.00      PROA  
ATOM   4138    C PHE P 715      20.411  -7.199 -16.568  0.00  0.00      PROA  
ATOM   4139    O PHE P 715      21.423  -7.477 -17.233  0.00  0.00      PROA  
ATOM   4140    N LYS P 716      19.194  -7.343 -17.137  0.00  0.00      PROA  
ATOM   4141   HN LYS P 716      18.375  -7.283 -16.572  0.00  0.00      PROA  
ATOM   4142   CA LYS P 716      19.105  -7.770 -18.508  0.00  0.00      PROA  
ATOM   4143   HA LYS P 716      19.525  -8.764 -18.527  0.00  0.00      PROA  
ATOM   4144   CB LYS P 716      17.660  -8.008 -19.001  0.00  0.00      PROA  
ATOM   4145  HB1 LYS P 716      17.317  -8.838 -18.347  0.00  0.00      PROA  
ATOM   4146  HB2 LYS P 716      17.689  -8.253 -20.084  0.00  0.00      PROA  
ATOM   4147   CG LYS P 716      16.720  -6.781 -18.861  0.00  0.00      PROA  
ATOM   4148  HG1 LYS P 716      17.041  -5.879 -19.425  0.00  0.00      PROA  
ATOM   4149  HG2 LYS P 716      16.742  -6.525 -17.780  0.00  0.00      PROA  
ATOM   4150   CD LYS P 716      15.250  -6.895 -19.172  0.00  0.00      PROA  
ATOM   4151  HD1 LYS P 716      14.742  -5.917 -19.031  0.00  0.00      PROA  
ATOM   4152  HD2 LYS P 716      14.906  -7.632 -18.415  0.00  0.00      PROA  
ATOM   4153   CE LYS P 716      14.928  -7.432 -20.580  0.00  0.00      PROA  
ATOM   4154  HE1 LYS P 716      15.344  -8.450 -20.739  0.00  0.00      PROA  
ATOM   4155  HE2 LYS P 716      15.244  -6.786 -21.426  0.00  0.00      PROA  
ATOM   4156   NZ LYS P 716      13.415  -7.541 -20.589  0.00  0.00      PROA  
ATOM   4157  HZ1 LYS P 716      12.978  -6.597 -20.588  0.00  0.00      PROA  
ATOM   4158  HZ2 LYS P 716      13.156  -7.999 -19.692  0.00  0.00      PROA  
ATOM   4159  HZ3 LYS P 716      13.082  -8.145 -21.367  0.00  0.00      PROA  
ATOM   4160    C LYS P 716      19.958  -7.138 -19.639  0.00  0.00      PROA  
ATOM   4161    O LYS P 716      20.336  -7.806 -20.608  0.00  0.00      PROA  
ATOM   4162    N THR P 717      20.235  -5.840 -19.499  0.00  0.00      PROA  
ATOM   4163   HN THR P 717      19.862  -5.354 -18.712  0.00  0.00      PROA  
ATOM   4164   CA THR P 717      21.014  -5.036 -20.403  0.00  0.00      PROA  
ATOM   4165   HA THR P 717      21.110  -5.536 -21.355  0.00  0.00      PROA  
ATOM   4166   CB THR P 717      20.433  -3.650 -20.622  0.00  0.00      PROA  
ATOM   4167   HB THR P 717      21.117  -3.013 -21.223  0.00  0.00      PROA  
ATOM   4168  OG1 THR P 717      20.022  -2.993 -19.400  0.00  0.00      PROA  
ATOM   4169  HG1 THR P 717      20.795  -2.824 -18.855  0.00  0.00      PROA  
ATOM   4170  CG2 THR P 717      19.044  -3.827 -21.391  0.00  0.00      PROA  
ATOM   4171 HG21 THR P 717      19.129  -4.695 -22.079  0.00  0.00      PROA  
ATOM   4172 HG22 THR P 717      18.894  -2.898 -21.981  0.00  0.00      PROA  
ATOM   4173 HG23 THR P 717      18.179  -4.106 -20.752  0.00  0.00      PROA  
ATOM   4174    C THR P 717      22.458  -4.940 -19.879  0.00  0.00      PROA  
ATOM   4175    O THR P 717      23.242  -4.247 -20.478  0.00  0.00      PROA  
ATOM   4176    N SER P 718      22.916  -5.770 -18.940  0.00  0.00      PROA  
ATOM   4177   HN SER P 718      22.296  -6.365 -18.433  0.00  0.00      PROA  
ATOM   4178   CA SER P 718      24.303  -6.144 -18.711  0.00  0.00      PROA  
ATOM   4179   HA SER P 718      24.865  -5.222 -18.728  0.00  0.00      PROA  
ATOM   4180   CB SER P 718      24.590  -6.722 -17.303  0.00  0.00      PROA  
ATOM   4181  HB1 SER P 718      24.311  -7.786 -17.146  0.00  0.00      PROA  
ATOM   4182  HB2 SER P 718      23.978  -6.103 -16.612  0.00  0.00      PROA  
ATOM   4183   OG SER P 718      25.970  -6.626 -16.926  0.00  0.00      PROA  
ATOM   4184  HG1 SER P 718      26.235  -5.704 -16.910  0.00  0.00      PROA  
ATOM   4185    C SER P 718      24.886  -7.060 -19.732  0.00  0.00      PROA  
ATOM   4186    O SER P 718      24.162  -7.461 -20.648  0.00  0.00      PROA  
ATOM   4187    N ARG P 719      26.174  -7.388 -19.639  0.00  0.00      PROA  
ATOM   4188   HN ARG P 719      26.650  -6.993 -18.857  0.00  0.00      PROA  
ATOM   4189   CA ARG P 719      26.915  -8.223 -20.562  0.00  0.00      PROA  
ATOM   4190   HA ARG P 719      26.354  -8.398 -21.468  0.00  0.00      PROA  
ATOM   4191   CB ARG P 719      28.224  -7.416 -20.842  0.00  0.00      PROA  
ATOM   4192  HB1 ARG P 719      27.976  -6.591 -21.544  0.00  0.00      PROA  
ATOM   4193  HB2 ARG P 719      28.872  -8.180 -21.324  0.00  0.00      PROA  
ATOM   4194   CG ARG P 719      28.875  -6.953 -19.601  0.00  0.00      PROA  
ATOM   4195  HG1 ARG P 719      28.822  -7.618 -18.712  0.00  0.00      PROA  
ATOM   4196  HG2 ARG P 719      28.425  -5.996 -19.263  0.00  0.00      PROA  
ATOM   4197   CD ARG P 719      30.361  -6.774 -19.916  0.00  0.00      PROA  
ATOM   4198  HD1 ARG P 719      30.442  -6.134 -20.821  0.00  0.00      PROA  
ATOM   4199  HD2 ARG P 719      30.844  -7.755 -20.109  0.00  0.00      PROA  
ATOM   4200   NE ARG P 719      30.840  -5.936 -18.777  0.00  0.00      PROA  
ATOM   4201   HE ARG P 719      30.121  -5.423 -18.309  0.00  0.00      PROA  
ATOM   4202   CZ ARG P 719      32.082  -5.510 -18.617  0.00  0.00      PROA  
ATOM   4203  NH1 ARG P 719      33.185  -5.898 -19.237  0.00  0.00      PROA  
ATOM   4204 HH11 ARG P 719      33.052  -6.576 -19.960  0.00  0.00      PROA  
ATOM   4205 HH12 ARG P 719      34.118  -5.768 -18.901  0.00  0.00      PROA  
ATOM   4206  NH2 ARG P 719      32.270  -4.644 -17.700  0.00  0.00      PROA  
ATOM   4207 HH21 ARG P 719      31.467  -4.431 -17.143  0.00  0.00      PROA  
ATOM   4208 HH22 ARG P 719      33.246  -4.450 -17.598  0.00  0.00      PROA  
ATOM   4209    C ARG P 719      27.165  -9.616 -19.992  0.00  0.00      PROA  
ATOM   4210    O ARG P 719      27.660 -10.580 -20.600  0.00  0.00      PROA  
ATOM   4211    N TYR P 720      26.711  -9.792 -18.759  0.00  0.00      PROA  
ATOM   4212   HN TYR P 720      26.195  -9.084 -18.284  0.00  0.00      PROA  
ATOM   4213   CA TYR P 720      26.976 -11.009 -17.952  0.00  0.00      PROA  
ATOM   4214   HA TYR P 720      27.907 -11.482 -18.228  0.00  0.00      PROA  
ATOM   4215   CB TYR P 720      27.137 -10.677 -16.427  0.00  0.00      PROA  
ATOM   4216  HB1 TYR P 720      27.091 -11.611 -15.826  0.00  0.00      PROA  
ATOM   4217  HB2 TYR P 720      26.272 -10.041 -16.140  0.00  0.00      PROA  
ATOM   4218   CG TYR P 720      28.345  -9.849 -16.136  0.00  0.00      PROA  
ATOM   4219  CD1 TYR P 720      28.324  -9.078 -14.945  0.00  0.00      PROA  
ATOM   4220  HD1 TYR P 720      27.584  -9.105 -14.159  0.00  0.00      PROA  
ATOM   4221  CE1 TYR P 720      29.378  -8.160 -14.633  0.00  0.00      PROA  
ATOM   4222  HE1 TYR P 720      29.470  -7.618 -13.704  0.00  0.00      PROA  
ATOM   4223   CZ TYR P 720      30.512  -8.163 -15.455  0.00  0.00      PROA  
ATOM   4224   OH TYR P 720      31.669  -7.404 -15.184  0.00  0.00      PROA  
ATOM   4225   HH TYR P 720      32.414  -7.809 -15.636  0.00  0.00      PROA  
ATOM   4226  CD2 TYR P 720      29.438  -9.722 -16.981  0.00  0.00      PROA  
ATOM   4227  HD2 TYR P 720      29.449 -10.381 -17.836  0.00  0.00      PROA  
ATOM   4228  CE2 TYR P 720      30.568  -8.975 -16.624  0.00  0.00      PROA  
ATOM   4229  HE2 TYR P 720      31.505  -8.858 -17.149  0.00  0.00      PROA  
ATOM   4230    C TYR P 720      25.866 -12.114 -18.158  0.00  0.00      PROA  
ATOM   4231    O TYR P 720      24.723 -11.735 -18.156  0.00  0.00      PROA  
ATOM   4232    N PHE P 721      26.240 -13.375 -18.391  0.00  0.00      PROA  
ATOM   4233   HN PHE P 721      27.216 -13.577 -18.402  0.00  0.00      PROA  
ATOM   4234   CA PHE P 721      25.323 -14.472 -18.666  0.00  0.00      PROA  
ATOM   4235   HA PHE P 721      26.058 -15.260 -18.738  0.00  0.00      PROA  
ATOM   4236   CB PHE P 721      24.319 -14.746 -17.495  0.00  0.00      PROA  
ATOM   4237  HB1 PHE P 721      23.928 -15.781 -17.597  0.00  0.00      PROA  
ATOM   4238  HB2 PHE P 721      23.474 -14.028 -17.562  0.00  0.00      PROA  
ATOM   4239   CG PHE P 721      25.064 -14.822 -16.234  0.00  0.00      PROA  
ATOM   4240  CD1 PHE P 721      24.783 -13.953 -15.159  0.00  0.00      PROA  
ATOM   4241  HD1 PHE P 721      24.101 -13.129 -15.306  0.00  0.00      PROA  
ATOM   4242  CE1 PHE P 721      25.523 -13.841 -13.956  0.00  0.00      PROA  
ATOM   4243  HE1 PHE P 721      25.291 -12.968 -13.365  0.00  0.00      PROA  
ATOM   4244   CZ PHE P 721      26.536 -14.772 -13.754  0.00  0.00      PROA  
ATOM   4245   HZ PHE P 721      26.945 -14.835 -12.757  0.00  0.00      PROA  
ATOM   4246  CD2 PHE P 721      26.111 -15.793 -15.978  0.00  0.00      PROA  
ATOM   4247  HD2 PHE P 721      26.318 -16.541 -16.729  0.00  0.00      PROA  
ATOM   4248  CE2 PHE P 721      26.875 -15.739 -14.794  0.00  0.00      PROA  
ATOM   4249  HE2 PHE P 721      27.607 -16.500 -14.566  0.00  0.00      PROA  
ATOM   4250    C PHE P 721      24.559 -14.328 -20.014  0.00  0.00      PROA  
ATOM   4251    O PHE P 721      24.290 -13.232 -20.536  0.00  0.00      PROA  
ATOM   4252    N PRO P 722      24.253 -15.430 -20.678  0.00  0.00      PROA  
ATOM   4253   CD PRO P 722      24.707 -16.779 -20.329  0.00  0.00      PROA  
ATOM   4254  HD1 PRO P 722      24.056 -17.009 -19.458  0.00  0.00      PROA  
ATOM   4255  HD2 PRO P 722      25.790 -16.779 -20.083  0.00  0.00      PROA  
ATOM   4256   CA PRO P 722      23.225 -15.455 -21.735  0.00  0.00      PROA  
ATOM   4257   HA PRO P 722      23.700 -15.076 -22.628  0.00  0.00      PROA  
ATOM   4258   CB PRO P 722      22.969 -16.980 -21.851  0.00  0.00      PROA  
ATOM   4259  HB1 PRO P 722      22.573 -17.254 -22.852  0.00  0.00      PROA  
ATOM   4260  HB2 PRO P 722      22.149 -17.302 -21.174  0.00  0.00      PROA  
ATOM   4261   CG PRO P 722      24.228 -17.640 -21.486  0.00  0.00      PROA  
ATOM   4262  HG1 PRO P 722      24.101 -18.658 -21.058  0.00  0.00      PROA  
ATOM   4263  HG2 PRO P 722      24.927 -17.688 -22.348  0.00  0.00      PROA  
ATOM   4264    C PRO P 722      22.035 -14.605 -21.583  0.00  0.00      PROA  
ATOM   4265    O PRO P 722      21.523 -14.527 -20.436  0.00  0.00      PROA  
ATOM   4266    N THR P 723      21.572 -13.952 -22.640  0.00  0.00      PROA  
ATOM   4267   HN THR P 723      22.048 -14.097 -23.504  0.00  0.00      PROA  
ATOM   4268   CA THR P 723      20.430 -13.048 -22.700  0.00  0.00      PROA  
ATOM   4269   HA THR P 723      20.776 -12.133 -22.242  0.00  0.00      PROA  
ATOM   4270   CB THR P 723      19.945 -12.658 -24.141  0.00  0.00      PROA  
ATOM   4271   HB THR P 723      19.446 -13.456 -24.732  0.00  0.00      PROA  
ATOM   4272  OG1 THR P 723      20.997 -12.116 -24.847  0.00  0.00      PROA  
ATOM   4273  HG1 THR P 723      21.553 -12.887 -24.986  0.00  0.00      PROA  
ATOM   4274  CG2 THR P 723      18.902 -11.528 -24.076  0.00  0.00      PROA  
ATOM   4275 HG21 THR P 723      17.903 -11.901 -23.763  0.00  0.00      PROA  
ATOM   4276 HG22 THR P 723      18.759 -11.230 -25.137  0.00  0.00      PROA  
ATOM   4277 HG23 THR P 723      19.302 -10.656 -23.516  0.00  0.00      PROA  
ATOM   4278    C THR P 723      19.193 -13.503 -21.950  0.00  0.00      PROA  
ATOM   4279    O THR P 723      18.709 -12.731 -21.136  0.00  0.00      PROA  
ATOM   4280    N ARG P 724      18.742 -14.791 -22.104  0.00  0.00      PROA  
ATOM   4281   HN ARG P 724      19.289 -15.453 -22.611  0.00  0.00      PROA  
ATOM   4282   CA ARG P 724      17.534 -15.267 -21.570  0.00  0.00      PROA  
ATOM   4283   HA ARG P 724      16.720 -14.664 -21.947  0.00  0.00      PROA  
ATOM   4284   CB ARG P 724      17.173 -16.692 -21.991  0.00  0.00      PROA  
ATOM   4285  HB1 ARG P 724      16.238 -16.937 -21.442  0.00  0.00      PROA  
ATOM   4286  HB2 ARG P 724      18.047 -17.317 -21.711  0.00  0.00      PROA  
ATOM   4287   CG ARG P 724      16.758 -16.859 -23.535  0.00  0.00      PROA  
ATOM   4288  HG1 ARG P 724      16.688 -17.963 -23.638  0.00  0.00      PROA  
ATOM   4289  HG2 ARG P 724      17.580 -16.557 -24.220  0.00  0.00      PROA  
ATOM   4290   CD ARG P 724      15.447 -16.186 -23.902  0.00  0.00      PROA  
ATOM   4291  HD1 ARG P 724      15.590 -15.123 -24.191  0.00  0.00      PROA  
ATOM   4292  HD2 ARG P 724      14.687 -16.335 -23.106  0.00  0.00      PROA  
ATOM   4293   NE ARG P 724      15.014 -16.924 -25.095  0.00  0.00      PROA  
ATOM   4294   HE ARG P 724      15.485 -17.720 -25.475  0.00  0.00      PROA  
ATOM   4295   CZ ARG P 724      14.038 -16.518 -25.949  0.00  0.00      PROA  
ATOM   4296  NH1 ARG P 724      13.367 -15.347 -25.814  0.00  0.00      PROA  
ATOM   4297 HH11 ARG P 724      13.605 -14.794 -25.016  0.00  0.00      PROA  
ATOM   4298 HH12 ARG P 724      12.613 -15.074 -26.413  0.00  0.00      PROA  
ATOM   4299  NH2 ARG P 724      13.704 -17.322 -26.919  0.00  0.00      PROA  
ATOM   4300 HH21 ARG P 724      14.077 -18.239 -27.059  0.00  0.00      PROA  
ATOM   4301 HH22 ARG P 724      13.222 -16.936 -27.706  0.00  0.00      PROA  
ATOM   4302    C ARG P 724      17.521 -15.332 -20.057  0.00  0.00      PROA  
ATOM   4303    O ARG P 724      16.569 -15.039 -19.297  0.00  0.00      PROA  
ATOM   4304    N VAL P 725      18.684 -15.753 -19.550  0.00  0.00      PROA  
ATOM   4305   HN VAL P 725      19.495 -15.937 -20.098  0.00  0.00      PROA  
ATOM   4306   CA VAL P 725      18.983 -15.952 -18.165  0.00  0.00      PROA  
ATOM   4307   HA VAL P 725      18.183 -16.572 -17.788  0.00  0.00      PROA  
ATOM   4308   CB VAL P 725      20.288 -16.610 -17.944  0.00  0.00      PROA  
ATOM   4309   HB VAL P 725      21.026 -15.907 -18.388  0.00  0.00      PROA  
ATOM   4310  CG1 VAL P 725      20.460 -16.934 -16.448  0.00  0.00      PROA  
ATOM   4311 HG11 VAL P 725      21.396 -17.499 -16.248  0.00  0.00      PROA  
ATOM   4312 HG12 VAL P 725      19.736 -17.732 -16.176  0.00  0.00      PROA  
ATOM   4313 HG13 VAL P 725      20.427 -16.017 -15.822  0.00  0.00      PROA  
ATOM   4314  CG2 VAL P 725      20.308 -17.854 -18.814  0.00  0.00      PROA  
ATOM   4315 HG21 VAL P 725      20.387 -17.659 -19.905  0.00  0.00      PROA  
ATOM   4316 HG22 VAL P 725      19.422 -18.517 -18.715  0.00  0.00      PROA  
ATOM   4317 HG23 VAL P 725      21.137 -18.520 -18.494  0.00  0.00      PROA  
ATOM   4318    C VAL P 725      18.949 -14.657 -17.415  0.00  0.00      PROA  
ATOM   4319    O VAL P 725      18.204 -14.556 -16.431  0.00  0.00      PROA  
ATOM   4320    N ARG P 726      19.672 -13.601 -17.937  0.00  0.00      PROA  
ATOM   4321   HN ARG P 726      20.377 -13.794 -18.616  0.00  0.00      PROA  
ATOM   4322   CA ARG P 726      19.584 -12.272 -17.347  0.00  0.00      PROA  
ATOM   4323   HA ARG P 726      19.860 -12.471 -16.322  0.00  0.00      PROA  
ATOM   4324   CB ARG P 726      20.677 -11.306 -17.876  0.00  0.00      PROA  
ATOM   4325  HB1 ARG P 726      21.629 -11.665 -17.429  0.00  0.00      PROA  
ATOM   4326  HB2 ARG P 726      20.608 -10.237 -17.582  0.00  0.00      PROA  
ATOM   4327   CG ARG P 726      20.909 -11.139 -19.439  0.00  0.00      PROA  
ATOM   4328  HG1 ARG P 726      20.208 -10.453 -19.961  0.00  0.00      PROA  
ATOM   4329  HG2 ARG P 726      20.931 -12.137 -19.927  0.00  0.00      PROA  
ATOM   4330   CD ARG P 726      22.230 -10.437 -19.685  0.00  0.00      PROA  
ATOM   4331  HD1 ARG P 726      22.828 -10.681 -18.781  0.00  0.00      PROA  
ATOM   4332  HD2 ARG P 726      22.274  -9.329 -19.617  0.00  0.00      PROA  
ATOM   4333   NE ARG P 726      23.038 -10.888 -20.868  0.00  0.00      PROA  
ATOM   4334   HE ARG P 726      23.611 -11.703 -20.787  0.00  0.00      PROA  
ATOM   4335   CZ ARG P 726      23.023 -10.286 -22.077  0.00  0.00      PROA  
ATOM   4336  NH1 ARG P 726      23.659 -10.920 -23.031  0.00  0.00      PROA  
ATOM   4337 HH11 ARG P 726      24.314 -11.667 -22.919  0.00  0.00      PROA  
ATOM   4338 HH12 ARG P 726      23.628 -10.694 -24.005  0.00  0.00      PROA  
ATOM   4339  NH2 ARG P 726      22.360  -9.159 -22.328  0.00  0.00      PROA  
ATOM   4340 HH21 ARG P 726      21.743  -8.701 -21.689  0.00  0.00      PROA  
ATOM   4341 HH22 ARG P 726      21.975  -9.060 -23.245  0.00  0.00      PROA  
ATOM   4342    C ARG P 726      18.217 -11.653 -17.373  0.00  0.00      PROA  
ATOM   4343    O ARG P 726      17.626 -11.250 -16.390  0.00  0.00      PROA  
ATOM   4344    N SER P 727      17.555 -11.876 -18.494  0.00  0.00      PROA  
ATOM   4345   HN SER P 727      17.945 -12.370 -19.266  0.00  0.00      PROA  
ATOM   4346   CA SER P 727      16.216 -11.515 -18.707  0.00  0.00      PROA  
ATOM   4347   HA SER P 727      16.115 -10.466 -18.469  0.00  0.00      PROA  
ATOM   4348   CB SER P 727      15.866 -11.689 -20.254  0.00  0.00      PROA  
ATOM   4349  HB1 SER P 727      14.889 -11.216 -20.491  0.00  0.00      PROA  
ATOM   4350  HB2 SER P 727      15.883 -12.765 -20.531  0.00  0.00      PROA  
ATOM   4351   OG SER P 727      16.776 -10.919 -21.022  0.00  0.00      PROA  
ATOM   4352  HG1 SER P 727      17.420 -11.523 -21.400  0.00  0.00      PROA  
ATOM   4353    C SER P 727      15.119 -12.078 -17.815  0.00  0.00      PROA  
ATOM   4354    O SER P 727      14.366 -11.334 -17.202  0.00  0.00      PROA  
ATOM   4355    N THR P 728      15.143 -13.406 -17.556  0.00  0.00      PROA  
ATOM   4356   HN THR P 728      15.827 -13.990 -17.987  0.00  0.00      PROA  
ATOM   4357   CA THR P 728      14.228 -14.080 -16.627  0.00  0.00      PROA  
ATOM   4358   HA THR P 728      13.245 -13.732 -16.906  0.00  0.00      PROA  
ATOM   4359   CB THR P 728      14.331 -15.633 -16.796  0.00  0.00      PROA  
ATOM   4360   HB THR P 728      15.384 -15.977 -16.718  0.00  0.00      PROA  
ATOM   4361  OG1 THR P 728      13.866 -16.022 -18.084  0.00  0.00      PROA  
ATOM   4362  HG1 THR P 728      14.078 -16.958 -18.075  0.00  0.00      PROA  
ATOM   4363  CG2 THR P 728      13.572 -16.443 -15.740  0.00  0.00      PROA  
ATOM   4364 HG21 THR P 728      13.899 -17.504 -15.720  0.00  0.00      PROA  
ATOM   4365 HG22 THR P 728      12.468 -16.449 -15.861  0.00  0.00      PROA  
ATOM   4366 HG23 THR P 728      13.764 -16.097 -14.702  0.00  0.00      PROA  
ATOM   4367    C THR P 728      14.555 -13.711 -15.237  0.00  0.00      PROA  
ATOM   4368    O THR P 728      13.589 -13.481 -14.436  0.00  0.00      PROA  
ATOM   4369    N VAL P 729      15.800 -13.407 -14.864  0.00  0.00      PROA  
ATOM   4370   HN VAL P 729      16.591 -13.615 -15.436  0.00  0.00      PROA  
ATOM   4371   CA VAL P 729      16.195 -12.789 -13.606  0.00  0.00      PROA  
ATOM   4372   HA VAL P 729      15.765 -13.366 -12.800  0.00  0.00      PROA  
ATOM   4373   CB VAL P 729      17.724 -12.703 -13.426  0.00  0.00      PROA  
ATOM   4374   HB VAL P 729      18.164 -12.275 -14.352  0.00  0.00      PROA  
ATOM   4375  CG1 VAL P 729      18.110 -11.756 -12.240  0.00  0.00      PROA  
ATOM   4376 HG11 VAL P 729      17.603 -12.207 -11.360  0.00  0.00      PROA  
ATOM   4377 HG12 VAL P 729      17.838 -10.685 -12.352  0.00  0.00      PROA  
ATOM   4378 HG13 VAL P 729      19.214 -11.847 -12.154  0.00  0.00      PROA  
ATOM   4379  CG2 VAL P 729      18.207 -14.091 -13.120  0.00  0.00      PROA  
ATOM   4380 HG21 VAL P 729      17.808 -14.794 -13.882  0.00  0.00      PROA  
ATOM   4381 HG22 VAL P 729      17.902 -14.460 -12.117  0.00  0.00      PROA  
ATOM   4382 HG23 VAL P 729      19.313 -14.186 -13.163  0.00  0.00      PROA  
ATOM   4383    C VAL P 729      15.541 -11.412 -13.506  0.00  0.00      PROA  
ATOM   4384    O VAL P 729      14.916 -11.048 -12.484  0.00  0.00      PROA  
ATOM   4385    N SER P 730      15.493 -10.567 -14.540  0.00  0.00      PROA  
ATOM   4386   HN SER P 730      15.964 -10.690 -15.410  0.00  0.00      PROA  
ATOM   4387   CA SER P 730      14.851  -9.216 -14.502  0.00  0.00      PROA  
ATOM   4388   HA SER P 730      15.306  -8.884 -13.581  0.00  0.00      PROA  
ATOM   4389   CB SER P 730      15.297  -8.189 -15.649  0.00  0.00      PROA  
ATOM   4390  HB1 SER P 730      14.676  -7.274 -15.536  0.00  0.00      PROA  
ATOM   4391  HB2 SER P 730      15.112  -8.744 -16.593  0.00  0.00      PROA  
ATOM   4392   OG SER P 730      16.722  -7.814 -15.610  0.00  0.00      PROA  
ATOM   4393  HG1 SER P 730      16.952  -7.421 -14.765  0.00  0.00      PROA  
ATOM   4394    C SER P 730      13.357  -9.204 -14.562  0.00  0.00      PROA  
ATOM   4395    O SER P 730      12.646  -8.280 -14.182  0.00  0.00      PROA  
ATOM   4396    N ASP P 731      12.797 -10.310 -15.135  0.00  0.00      PROA  
ATOM   4397   HN ASP P 731      13.312 -11.107 -15.442  0.00  0.00      PROA  
ATOM   4398   CA ASP P 731      11.341 -10.460 -15.135  0.00  0.00      PROA  
ATOM   4399   HA ASP P 731      10.952  -9.547 -15.561  0.00  0.00      PROA  
ATOM   4400   CB ASP P 731      10.858 -11.697 -15.932  0.00  0.00      PROA  
ATOM   4401  HB1 ASP P 731       9.838 -12.096 -15.743  0.00  0.00      PROA  
ATOM   4402  HB2 ASP P 731      11.627 -12.470 -15.721  0.00  0.00      PROA  
ATOM   4403   CG ASP P 731      10.708 -11.328 -17.450  0.00  0.00      PROA  
ATOM   4404  OD1 ASP P 731      10.651 -10.111 -17.788  0.00  0.00      PROA  
ATOM   4405  OD2 ASP P 731      10.400 -12.252 -18.237  0.00  0.00      PROA  
ATOM   4406    C ASP P 731      10.837 -10.595 -13.714  0.00  0.00      PROA  
ATOM   4407    O ASP P 731       9.844 -10.037 -13.258  0.00  0.00      PROA  
ATOM   4408    N PHE P 732      11.540 -11.334 -12.845  0.00  0.00      PROA  
ATOM   4409   HN PHE P 732      12.399 -11.694 -13.200  0.00  0.00      PROA  
ATOM   4410   CA PHE P 732      11.038 -11.770 -11.562  0.00  0.00      PROA  
ATOM   4411   HA PHE P 732      10.000 -11.495 -11.449  0.00  0.00      PROA  
ATOM   4412   CB PHE P 732      11.154 -13.327 -11.436  0.00  0.00      PROA  
ATOM   4413  HB1 PHE P 732      10.648 -13.641 -10.498  0.00  0.00      PROA  
ATOM   4414  HB2 PHE P 732      12.194 -13.714 -11.500  0.00  0.00      PROA  
ATOM   4415   CG PHE P 732      10.387 -14.077 -12.536  0.00  0.00      PROA  
ATOM   4416  CD1 PHE P 732      10.873 -15.392 -12.900  0.00  0.00      PROA  
ATOM   4417  HD1 PHE P 732      11.788 -15.680 -12.405  0.00  0.00      PROA  
ATOM   4418  CE1 PHE P 732      10.201 -16.180 -13.814  0.00  0.00      PROA  
ATOM   4419  HE1 PHE P 732      10.520 -17.201 -13.966  0.00  0.00      PROA  
ATOM   4420   CZ PHE P 732       9.028 -15.759 -14.353  0.00  0.00      PROA  
ATOM   4421   HZ PHE P 732       8.441 -16.414 -14.979  0.00  0.00      PROA  
ATOM   4422  CD2 PHE P 732       9.216 -13.686 -13.142  0.00  0.00      PROA  
ATOM   4423  HD2 PHE P 732       8.880 -12.702 -12.852  0.00  0.00      PROA  
ATOM   4424  CE2 PHE P 732       8.521 -14.468 -14.104  0.00  0.00      PROA  
ATOM   4425  HE2 PHE P 732       7.634 -14.111 -14.604  0.00  0.00      PROA  
ATOM   4426    C PHE P 732      11.821 -11.075 -10.451  0.00  0.00      PROA  
ATOM   4427    O PHE P 732      11.944 -11.540  -9.388  0.00  0.00      PROA  
ATOM   4428    N ALA P 733      12.403  -9.921 -10.680  0.00  0.00      PROA  
ATOM   4429   HN ALA P 733      12.346  -9.463 -11.563  0.00  0.00      PROA  
ATOM   4430   CA ALA P 733      13.357  -9.221  -9.798  0.00  0.00      PROA  
ATOM   4431   HA ALA P 733      14.271  -9.796  -9.808  0.00  0.00      PROA  
ATOM   4432   CB ALA P 733      13.815  -7.963 -10.523  0.00  0.00      PROA  
ATOM   4433  HB1 ALA P 733      13.029  -7.339 -10.999  0.00  0.00      PROA  
ATOM   4434  HB2 ALA P 733      14.375  -8.347 -11.402  0.00  0.00      PROA  
ATOM   4435  HB3 ALA P 733      14.598  -7.387  -9.985  0.00  0.00      PROA  
ATOM   4436    C ALA P 733      12.910  -9.003  -8.356  0.00  0.00      PROA  
ATOM   4437    O ALA P 733      13.653  -9.345  -7.420  0.00  0.00      PROA  
ATOM   4438    N VAL P 734      11.719  -8.403  -8.194  0.00  0.00      PROA  
ATOM   4439   HN VAL P 734      11.102  -8.211  -8.953  0.00  0.00      PROA  
ATOM   4440   CA VAL P 734      11.198  -8.144  -6.834  0.00  0.00      PROA  
ATOM   4441   HA VAL P 734      12.006  -7.651  -6.313  0.00  0.00      PROA  
ATOM   4442   CB VAL P 734       9.992  -7.281  -6.866  0.00  0.00      PROA  
ATOM   4443   HB VAL P 734       9.218  -7.831  -7.443  0.00  0.00      PROA  
ATOM   4444  CG1 VAL P 734       9.532  -6.951  -5.440  0.00  0.00      PROA  
ATOM   4445 HG11 VAL P 734      10.333  -6.433  -4.871  0.00  0.00      PROA  
ATOM   4446 HG12 VAL P 734       9.323  -7.848  -4.818  0.00  0.00      PROA  
ATOM   4447 HG13 VAL P 734       8.603  -6.342  -5.429  0.00  0.00      PROA  
ATOM   4448  CG2 VAL P 734      10.288  -5.906  -7.601  0.00  0.00      PROA  
ATOM   4449 HG21 VAL P 734      11.075  -5.353  -7.045  0.00  0.00      PROA  
ATOM   4450 HG22 VAL P 734       9.455  -5.215  -7.352  0.00  0.00      PROA  
ATOM   4451 HG23 VAL P 734      10.512  -5.993  -8.686  0.00  0.00      PROA  
ATOM   4452    C VAL P 734      11.087  -9.449  -6.051  0.00  0.00      PROA  
ATOM   4453    O VAL P 734      11.545  -9.586  -4.897  0.00  0.00      PROA  
ATOM   4454    N PHE P 735      10.513 -10.529  -6.650  0.00  0.00      PROA  
ATOM   4455   HN PHE P 735       9.987 -10.378  -7.483  0.00  0.00      PROA  
ATOM   4456   CA PHE P 735      10.340 -11.830  -6.036  0.00  0.00      PROA  
ATOM   4457   HA PHE P 735       9.888 -11.643  -5.074  0.00  0.00      PROA  
ATOM   4458   CB PHE P 735       9.352 -12.698  -6.885  0.00  0.00      PROA  
ATOM   4459  HB1 PHE P 735       9.857 -12.974  -7.835  0.00  0.00      PROA  
ATOM   4460  HB2 PHE P 735       8.410 -12.151  -7.104  0.00  0.00      PROA  
ATOM   4461   CG PHE P 735       9.037 -14.052  -6.212  0.00  0.00      PROA  
ATOM   4462  CD1 PHE P 735       8.257 -14.076  -5.154  0.00  0.00      PROA  
ATOM   4463  HD1 PHE P 735       7.836 -13.190  -4.702  0.00  0.00      PROA  
ATOM   4464  CE1 PHE P 735       7.895 -15.318  -4.517  0.00  0.00      PROA  
ATOM   4465  HE1 PHE P 735       7.226 -15.330  -3.669  0.00  0.00      PROA  
ATOM   4466   CZ PHE P 735       8.702 -16.380  -4.904  0.00  0.00      PROA  
ATOM   4467   HZ PHE P 735       8.631 -17.284  -4.316  0.00  0.00      PROA  
ATOM   4468  CD2 PHE P 735       9.722 -15.223  -6.618  0.00  0.00      PROA  
ATOM   4469  HD2 PHE P 735      10.429 -15.199  -7.435  0.00  0.00      PROA  
ATOM   4470  CE2 PHE P 735       9.573 -16.377  -5.944  0.00  0.00      PROA  
ATOM   4471  HE2 PHE P 735      10.055 -17.323  -6.144  0.00  0.00      PROA  
ATOM   4472    C PHE P 735      11.630 -12.612  -5.647  0.00  0.00      PROA  
ATOM   4473    O PHE P 735      11.933 -13.105  -4.609  0.00  0.00      PROA  
ATOM   4474    N LEU P 736      12.504 -12.543  -6.562  0.00  0.00      PROA  
ATOM   4475   HN LEU P 736      12.332 -11.979  -7.365  0.00  0.00      PROA  
ATOM   4476   CA LEU P 736      13.891 -12.919  -6.364  0.00  0.00      PROA  
ATOM   4477   HA LEU P 736      13.911 -13.956  -6.060  0.00  0.00      PROA  
ATOM   4478   CB LEU P 736      14.677 -12.900  -7.752  0.00  0.00      PROA  
ATOM   4479  HB1 LEU P 736      15.766 -12.994  -7.553  0.00  0.00      PROA  
ATOM   4480  HB2 LEU P 736      14.512 -11.877  -8.152  0.00  0.00      PROA  
ATOM   4481   CG LEU P 736      14.187 -14.028  -8.735  0.00  0.00      PROA  
ATOM   4482   HG LEU P 736      13.077 -14.009  -8.765  0.00  0.00      PROA  
ATOM   4483  CD1 LEU P 736      14.663 -13.675 -10.098  0.00  0.00      PROA  
ATOM   4484 HD11 LEU P 736      15.747 -13.434 -10.154  0.00  0.00      PROA  
ATOM   4485 HD12 LEU P 736      14.116 -12.806 -10.521  0.00  0.00      PROA  
ATOM   4486 HD13 LEU P 736      14.461 -14.501 -10.813  0.00  0.00      PROA  
ATOM   4487  CD2 LEU P 736      14.626 -15.455  -8.387  0.00  0.00      PROA  
ATOM   4488 HD21 LEU P 736      14.020 -16.008  -7.638  0.00  0.00      PROA  
ATOM   4489 HD22 LEU P 736      15.664 -15.659  -8.047  0.00  0.00      PROA  
ATOM   4490 HD23 LEU P 736      14.625 -16.083  -9.303  0.00  0.00      PROA  
ATOM   4491    C LEU P 736      14.716 -12.221  -5.288  0.00  0.00      PROA  
ATOM   4492    O LEU P 736      15.511 -12.837  -4.660  0.00  0.00      PROA  
ATOM   4493    N THR P 737      14.512 -10.888  -5.165  0.00  0.00      PROA  
ATOM   4494   HN THR P 737      13.821 -10.384  -5.678  0.00  0.00      PROA  
ATOM   4495   CA THR P 737      15.150 -10.056  -4.024  0.00  0.00      PROA  
ATOM   4496   HA THR P 737      16.222 -10.018  -4.153  0.00  0.00      PROA  
ATOM   4497   CB THR P 737      14.732  -8.549  -4.094  0.00  0.00      PROA  
ATOM   4498   HB THR P 737      13.630  -8.409  -4.091  0.00  0.00      PROA  
ATOM   4499  OG1 THR P 737      15.179  -7.920  -5.322  0.00  0.00      PROA  
ATOM   4500  HG1 THR P 737      14.741  -8.319  -6.077  0.00  0.00      PROA  
ATOM   4501  CG2 THR P 737      15.453  -7.724  -3.007  0.00  0.00      PROA  
ATOM   4502 HG21 THR P 737      16.554  -7.868  -3.038  0.00  0.00      PROA  
ATOM   4503 HG22 THR P 737      15.048  -7.978  -2.004  0.00  0.00      PROA  
ATOM   4504 HG23 THR P 737      15.245  -6.650  -3.198  0.00  0.00      PROA  
ATOM   4505    C THR P 737      14.811 -10.591  -2.659  0.00  0.00      PROA  
ATOM   4506    O THR P 737      15.662 -10.729  -1.754  0.00  0.00      PROA  
ATOM   4507    N ILE P 738      13.516 -10.852  -2.472  0.00  0.00      PROA  
ATOM   4508   HN ILE P 738      12.803 -10.710  -3.153  0.00  0.00      PROA  
ATOM   4509   CA ILE P 738      12.941 -11.280  -1.226  0.00  0.00      PROA  
ATOM   4510   HA ILE P 738      13.303 -10.515  -0.556  0.00  0.00      PROA  
ATOM   4511   CB ILE P 738      11.426 -11.272  -1.211  0.00  0.00      PROA  
ATOM   4512   HB ILE P 738      11.141 -11.948  -2.044  0.00  0.00      PROA  
ATOM   4513  CG2 ILE P 738      10.911 -11.879   0.146  0.00  0.00      PROA  
ATOM   4514 HG21 ILE P 738       9.803 -11.810   0.193  0.00  0.00      PROA  
ATOM   4515 HG22 ILE P 738      11.309 -11.489   1.107  0.00  0.00      PROA  
ATOM   4516 HG23 ILE P 738      11.195 -12.953   0.154  0.00  0.00      PROA  
ATOM   4517  CG1 ILE P 738      10.804  -9.979  -1.710  0.00  0.00      PROA  
ATOM   4518 HG11 ILE P 738      11.376  -9.393  -2.461  0.00  0.00      PROA  
ATOM   4519 HG12 ILE P 738      10.964  -9.254  -0.884  0.00  0.00      PROA  
ATOM   4520   CD ILE P 738       9.353 -10.070  -2.123  0.00  0.00      PROA  
ATOM   4521  HD1 ILE P 738       8.779 -10.598  -1.331  0.00  0.00      PROA  
ATOM   4522  HD2 ILE P 738       9.404 -10.671  -3.056  0.00  0.00      PROA  
ATOM   4523  HD3 ILE P 738       8.897  -9.109  -2.445  0.00  0.00      PROA  
ATOM   4524    C ILE P 738      13.426 -12.610  -0.762  0.00  0.00      PROA  
ATOM   4525    O ILE P 738      13.774 -12.821   0.367  0.00  0.00      PROA  
ATOM   4526    N PHE P 739      13.495 -13.562  -1.678  0.00  0.00      PROA  
ATOM   4527   HN PHE P 739      13.049 -13.345  -2.542  0.00  0.00      PROA  
ATOM   4528   CA PHE P 739      14.218 -14.819  -1.514  0.00  0.00      PROA  
ATOM   4529   HA PHE P 739      13.916 -15.266  -0.579  0.00  0.00      PROA  
ATOM   4530   CB PHE P 739      13.785 -15.782  -2.682  0.00  0.00      PROA  
ATOM   4531  HB1 PHE P 739      13.641 -15.346  -3.694  0.00  0.00      PROA  
ATOM   4532  HB2 PHE P 739      12.750 -16.095  -2.426  0.00  0.00      PROA  
ATOM   4533   CG PHE P 739      14.652 -17.093  -2.747  0.00  0.00      PROA  
ATOM   4534  CD1 PHE P 739      14.443 -18.094  -1.773  0.00  0.00      PROA  
ATOM   4535  HD1 PHE P 739      13.649 -17.928  -1.060  0.00  0.00      PROA  
ATOM   4536  CE1 PHE P 739      15.244 -19.252  -1.633  0.00  0.00      PROA  
ATOM   4537  HE1 PHE P 739      15.016 -20.006  -0.894  0.00  0.00      PROA  
ATOM   4538   CZ PHE P 739      16.244 -19.449  -2.558  0.00  0.00      PROA  
ATOM   4539   HZ PHE P 739      16.721 -20.415  -2.629  0.00  0.00      PROA  
ATOM   4540  CD2 PHE P 739      15.697 -17.294  -3.674  0.00  0.00      PROA  
ATOM   4541  HD2 PHE P 739      16.000 -16.579  -4.425  0.00  0.00      PROA  
ATOM   4542  CE2 PHE P 739      16.445 -18.458  -3.611  0.00  0.00      PROA  
ATOM   4543  HE2 PHE P 739      17.186 -18.645  -4.374  0.00  0.00      PROA  
ATOM   4544    C PHE P 739      15.759 -14.685  -1.330  0.00  0.00      PROA  
ATOM   4545    O PHE P 739      16.248 -15.342  -0.453  0.00  0.00      PROA  
ATOM   4546    N THR P 740      16.513 -13.773  -2.077  0.00  0.00      PROA  
ATOM   4547   HN THR P 740      16.002 -13.336  -2.814  0.00  0.00      PROA  
ATOM   4548   CA THR P 740      17.892 -13.423  -1.785  0.00  0.00      PROA  
ATOM   4549   HA THR P 740      18.448 -14.341  -1.904  0.00  0.00      PROA  
ATOM   4550   CB THR P 740      18.430 -12.288  -2.730  0.00  0.00      PROA  
ATOM   4551   HB THR P 740      17.945 -11.310  -2.524  0.00  0.00      PROA  
ATOM   4552  OG1 THR P 740      18.350 -12.634  -4.080  0.00  0.00      PROA  
ATOM   4553  HG1 THR P 740      17.439 -12.799  -4.337  0.00  0.00      PROA  
ATOM   4554  CG2 THR P 740      19.964 -12.121  -2.490  0.00  0.00      PROA  
ATOM   4555 HG21 THR P 740      20.520 -11.475  -3.203  0.00  0.00      PROA  
ATOM   4556 HG22 THR P 740      20.454 -13.116  -2.431  0.00  0.00      PROA  
ATOM   4557 HG23 THR P 740      20.110 -11.704  -1.470  0.00  0.00      PROA  
ATOM   4558    C THR P 740      18.120 -12.949  -0.353  0.00  0.00      PROA  
ATOM   4559    O THR P 740      18.982 -13.308   0.427  0.00  0.00      PROA  
ATOM   4560    N MET P 741      17.186 -12.112   0.135  0.00  0.00      PROA  
ATOM   4561   HN MET P 741      16.475 -11.767  -0.472  0.00  0.00      PROA  
ATOM   4562   CA MET P 741      17.085 -11.620   1.517  0.00  0.00      PROA  
ATOM   4563   HA MET P 741      18.078 -11.265   1.753  0.00  0.00      PROA  
ATOM   4564   CB MET P 741      16.097 -10.412   1.591  0.00  0.00      PROA  
ATOM   4565  HB1 MET P 741      15.924 -10.197   2.667  0.00  0.00      PROA  
ATOM   4566  HB2 MET P 741      15.141 -10.674   1.089  0.00  0.00      PROA  
ATOM   4567   CG MET P 741      16.548  -9.135   0.788  0.00  0.00      PROA  
ATOM   4568  HG1 MET P 741      15.690  -8.439   0.670  0.00  0.00      PROA  
ATOM   4569  HG2 MET P 741      16.840  -9.444  -0.238  0.00  0.00      PROA  
ATOM   4570   SD MET P 741      17.928  -8.188   1.620  0.00  0.00      PROA  
ATOM   4571   CE MET P 741      18.618  -7.312   0.196  0.00  0.00      PROA  
ATOM   4572  HE1 MET P 741      19.056  -7.994  -0.564  0.00  0.00      PROA  
ATOM   4573  HE2 MET P 741      19.388  -6.624   0.607  0.00  0.00      PROA  
ATOM   4574  HE3 MET P 741      17.817  -6.752  -0.332  0.00  0.00      PROA  
ATOM   4575    C MET P 741      16.711 -12.668   2.537  0.00  0.00      PROA  
ATOM   4576    O MET P 741      17.118 -12.488   3.651  0.00  0.00      PROA  
ATOM   4577    N VAL P 742      15.884 -13.672   2.180  0.00  0.00      PROA  
ATOM   4578   HN VAL P 742      15.474 -13.644   1.272  0.00  0.00      PROA  
ATOM   4579   CA VAL P 742      15.581 -14.825   3.107  0.00  0.00      PROA  
ATOM   4580   HA VAL P 742      15.237 -14.452   4.061  0.00  0.00      PROA  
ATOM   4581   CB VAL P 742      14.409 -15.501   2.619  0.00  0.00      PROA  
ATOM   4582   HB VAL P 742      14.531 -15.651   1.525  0.00  0.00      PROA  
ATOM   4583  CG1 VAL P 742      14.164 -16.903   3.242  0.00  0.00      PROA  
ATOM   4584 HG11 VAL P 742      15.068 -17.522   3.059  0.00  0.00      PROA  
ATOM   4585 HG12 VAL P 742      13.361 -17.337   2.609  0.00  0.00      PROA  
ATOM   4586 HG13 VAL P 742      13.920 -16.853   4.324  0.00  0.00      PROA  
ATOM   4587  CG2 VAL P 742      13.285 -14.573   3.000  0.00  0.00      PROA  
ATOM   4588 HG21 VAL P 742      12.909 -14.752   4.030  0.00  0.00      PROA  
ATOM   4589 HG22 VAL P 742      12.517 -14.591   2.197  0.00  0.00      PROA  
ATOM   4590 HG23 VAL P 742      13.552 -13.497   2.938  0.00  0.00      PROA  
ATOM   4591    C VAL P 742      16.845 -15.639   3.417  0.00  0.00      PROA  
ATOM   4592    O VAL P 742      17.093 -15.960   4.559  0.00  0.00      PROA  
ATOM   4593    N ILE P 743      17.636 -15.902   2.351  0.00  0.00      PROA  
ATOM   4594   HN ILE P 743      17.230 -15.619   1.486  0.00  0.00      PROA  
ATOM   4595   CA ILE P 743      18.943 -16.574   2.316  0.00  0.00      PROA  
ATOM   4596   HA ILE P 743      18.860 -17.511   2.846  0.00  0.00      PROA  
ATOM   4597   CB ILE P 743      19.563 -16.727   0.918  0.00  0.00      PROA  
ATOM   4598   HB ILE P 743      19.469 -15.675   0.573  0.00  0.00      PROA  
ATOM   4599  CG2 ILE P 743      21.086 -17.152   1.051  0.00  0.00      PROA  
ATOM   4600 HG21 ILE P 743      21.712 -16.348   1.494  0.00  0.00      PROA  
ATOM   4601 HG22 ILE P 743      21.597 -17.353   0.085  0.00  0.00      PROA  
ATOM   4602 HG23 ILE P 743      21.185 -18.109   1.607  0.00  0.00      PROA  
ATOM   4603  CG1 ILE P 743      18.752 -17.728  -0.035  0.00  0.00      PROA  
ATOM   4604 HG11 ILE P 743      19.528 -18.067  -0.754  0.00  0.00      PROA  
ATOM   4605 HG12 ILE P 743      17.899 -17.264  -0.574  0.00  0.00      PROA  
ATOM   4606   CD ILE P 743      18.100 -18.838   0.664  0.00  0.00      PROA  
ATOM   4607  HD1 ILE P 743      18.873 -19.434   1.195  0.00  0.00      PROA  
ATOM   4608  HD2 ILE P 743      17.557 -19.571   0.028  0.00  0.00      PROA  
ATOM   4609  HD3 ILE P 743      17.334 -18.584   1.428  0.00  0.00      PROA  
ATOM   4610    C ILE P 743      19.871 -15.728   3.182  0.00  0.00      PROA  
ATOM   4611    O ILE P 743      20.488 -16.248   4.091  0.00  0.00      PROA  
ATOM   4612    N LEU P 744      19.910 -14.374   3.023  0.00  0.00      PROA  
ATOM   4613   HN LEU P 744      19.458 -13.939   2.248  0.00  0.00      PROA  
ATOM   4614   CA LEU P 744      20.686 -13.459   3.866  0.00  0.00      PROA  
ATOM   4615   HA LEU P 744      21.690 -13.858   3.890  0.00  0.00      PROA  
ATOM   4616   CB LEU P 744      20.579 -11.977   3.407  0.00  0.00      PROA  
ATOM   4617  HB1 LEU P 744      19.526 -11.721   3.647  0.00  0.00      PROA  
ATOM   4618  HB2 LEU P 744      20.759 -11.963   2.310  0.00  0.00      PROA  
ATOM   4619   CG LEU P 744      21.457 -11.006   4.116  0.00  0.00      PROA  
ATOM   4620   HG LEU P 744      21.110 -11.085   5.169  0.00  0.00      PROA  
ATOM   4621  CD1 LEU P 744      22.972 -11.134   4.000  0.00  0.00      PROA  
ATOM   4622 HD11 LEU P 744      23.128 -10.756   2.967  0.00  0.00      PROA  
ATOM   4623 HD12 LEU P 744      23.338 -12.168   4.177  0.00  0.00      PROA  
ATOM   4624 HD13 LEU P 744      23.456 -10.430   4.711  0.00  0.00      PROA  
ATOM   4625  CD2 LEU P 744      21.067  -9.572   3.613  0.00  0.00      PROA  
ATOM   4626 HD21 LEU P 744      21.093  -9.472   2.506  0.00  0.00      PROA  
ATOM   4627 HD22 LEU P 744      21.775  -8.854   4.080  0.00  0.00      PROA  
ATOM   4628 HD23 LEU P 744      20.045  -9.286   3.942  0.00  0.00      PROA  
ATOM   4629    C LEU P 744      20.193 -13.577   5.291  0.00  0.00      PROA  
ATOM   4630    O LEU P 744      20.982 -13.764   6.160  0.00  0.00      PROA  
ATOM   4631    N ASP P 745      18.848 -13.584   5.577  0.00  0.00      PROA  
ATOM   4632   HN ASP P 745      18.245 -13.475   4.790  0.00  0.00      PROA  
ATOM   4633   CA ASP P 745      18.257 -13.764   6.883  0.00  0.00      PROA  
ATOM   4634   HA ASP P 745      18.735 -13.004   7.483  0.00  0.00      PROA  
ATOM   4635   CB ASP P 745      16.645 -13.756   6.921  0.00  0.00      PROA  
ATOM   4636  HB1 ASP P 745      16.172 -14.547   6.300  0.00  0.00      PROA  
ATOM   4637  HB2 ASP P 745      16.452 -12.744   6.506  0.00  0.00      PROA  
ATOM   4638   CG ASP P 745      15.998 -13.835   8.274  0.00  0.00      PROA  
ATOM   4639  OD1 ASP P 745      16.236 -12.952   9.146  0.00  0.00      PROA  
ATOM   4640  OD2 ASP P 745      15.352 -14.893   8.562  0.00  0.00      PROA  
ATOM   4641    C ASP P 745      18.698 -15.037   7.612  0.00  0.00      PROA  
ATOM   4642    O ASP P 745      19.042 -15.072   8.817  0.00  0.00      PROA  
ATOM   4643    N PHE P 746      18.709 -16.239   6.856  0.00  0.00      PROA  
ATOM   4644   HN PHE P 746      18.291 -16.174   5.953  0.00  0.00      PROA  
ATOM   4645   CA PHE P 746      19.332 -17.502   7.329  0.00  0.00      PROA  
ATOM   4646   HA PHE P 746      18.817 -17.709   8.256  0.00  0.00      PROA  
ATOM   4647   CB PHE P 746      18.998 -18.605   6.181  0.00  0.00      PROA  
ATOM   4648  HB1 PHE P 746      19.558 -19.523   6.459  0.00  0.00      PROA  
ATOM   4649  HB2 PHE P 746      19.117 -18.222   5.145  0.00  0.00      PROA  
ATOM   4650   CG PHE P 746      17.541 -19.209   6.464  0.00  0.00      PROA  
ATOM   4651  CD1 PHE P 746      17.180 -20.004   7.658  0.00  0.00      PROA  
ATOM   4652  HD1 PHE P 746      17.967 -20.085   8.393  0.00  0.00      PROA  
ATOM   4653  CE1 PHE P 746      15.862 -20.488   7.869  0.00  0.00      PROA  
ATOM   4654  HE1 PHE P 746      15.497 -21.026   8.732  0.00  0.00      PROA  
ATOM   4655   CZ PHE P 746      15.004 -20.290   6.795  0.00  0.00      PROA  
ATOM   4656   HZ PHE P 746      13.988 -20.645   6.873  0.00  0.00      PROA  
ATOM   4657  CD2 PHE P 746      16.572 -18.957   5.510  0.00  0.00      PROA  
ATOM   4658  HD2 PHE P 746      16.713 -18.464   4.559  0.00  0.00      PROA  
ATOM   4659  CE2 PHE P 746      15.333 -19.568   5.601  0.00  0.00      PROA  
ATOM   4660  HE2 PHE P 746      14.608 -19.427   4.813  0.00  0.00      PROA  
ATOM   4661    C PHE P 746      20.847 -17.503   7.649  0.00  0.00      PROA  
ATOM   4662    O PHE P 746      21.175 -17.950   8.738  0.00  0.00      PROA  
ATOM   4663    N LEU P 747      21.735 -16.748   6.876  0.00  0.00      PROA  
ATOM   4664   HN LEU P 747      21.517 -16.183   6.084  0.00  0.00      PROA  
ATOM   4665   CA LEU P 747      23.049 -16.463   7.427  0.00  0.00      PROA  
ATOM   4666   HA LEU P 747      23.578 -17.322   7.811  0.00  0.00      PROA  
ATOM   4667   CB LEU P 747      23.907 -15.931   6.358  0.00  0.00      PROA  
ATOM   4668  HB1 LEU P 747      23.281 -15.181   5.828  0.00  0.00      PROA  
ATOM   4669  HB2 LEU P 747      24.200 -16.768   5.688  0.00  0.00      PROA  
ATOM   4670   CG LEU P 747      25.241 -15.183   6.636  0.00  0.00      PROA  
ATOM   4671   HG LEU P 747      25.110 -14.338   7.346  0.00  0.00      PROA  
ATOM   4672  CD1 LEU P 747      26.327 -16.072   7.176  0.00  0.00      PROA  
ATOM   4673 HD11 LEU P 747      26.462 -16.952   6.511  0.00  0.00      PROA  
ATOM   4674 HD12 LEU P 747      26.036 -16.427   8.187  0.00  0.00      PROA  
ATOM   4675 HD13 LEU P 747      27.249 -15.457   7.247  0.00  0.00      PROA  
ATOM   4676  CD2 LEU P 747      25.797 -14.522   5.302  0.00  0.00      PROA  
ATOM   4677 HD21 LEU P 747      25.168 -13.675   4.955  0.00  0.00      PROA  
ATOM   4678 HD22 LEU P 747      25.867 -15.274   4.487  0.00  0.00      PROA  
ATOM   4679 HD23 LEU P 747      26.794 -14.040   5.399  0.00  0.00      PROA  
ATOM   4680    C LEU P 747      23.142 -15.606   8.637  0.00  0.00      PROA  
ATOM   4681    O LEU P 747      23.899 -15.873   9.599  0.00  0.00      PROA  
ATOM   4682    N ILE P 748      22.494 -14.468   8.651  0.00  0.00      PROA  
ATOM   4683   HN ILE P 748      21.878 -14.184   7.920  0.00  0.00      PROA  
ATOM   4684   CA ILE P 748      22.596 -13.432   9.648  0.00  0.00      PROA  
ATOM   4685   HA ILE P 748      23.644 -13.173   9.598  0.00  0.00      PROA  
ATOM   4686   CB ILE P 748      21.666 -12.183   9.064  0.00  0.00      PROA  
ATOM   4687   HB ILE P 748      20.774 -12.658   8.603  0.00  0.00      PROA  
ATOM   4688  CG2 ILE P 748      21.149 -11.230  10.146  0.00  0.00      PROA  
ATOM   4689 HG21 ILE P 748      21.876 -11.000  10.954  0.00  0.00      PROA  
ATOM   4690 HG22 ILE P 748      20.330 -11.823  10.605  0.00  0.00      PROA  
ATOM   4691 HG23 ILE P 748      20.817 -10.263   9.711  0.00  0.00      PROA  
ATOM   4692  CG1 ILE P 748      22.437 -11.475   7.916  0.00  0.00      PROA  
ATOM   4693 HG11 ILE P 748      21.705 -10.807   7.413  0.00  0.00      PROA  
ATOM   4694 HG12 ILE P 748      22.719 -12.293   7.218  0.00  0.00      PROA  
ATOM   4695   CD ILE P 748      23.731 -10.782   8.329  0.00  0.00      PROA  
ATOM   4696  HD1 ILE P 748      24.317 -11.489   8.955  0.00  0.00      PROA  
ATOM   4697  HD2 ILE P 748      23.490  -9.878   8.927  0.00  0.00      PROA  
ATOM   4698  HD3 ILE P 748      24.363 -10.612   7.431  0.00  0.00      PROA  
ATOM   4699    C ILE P 748      22.223 -13.676  11.083  0.00  0.00      PROA  
ATOM   4700    O ILE P 748      21.216 -14.289  11.347  0.00  0.00      PROA  
ATOM   4701    N GLY P 749      23.095 -13.207  12.064  0.00  0.00      PROA  
ATOM   4702   HN GLY P 749      23.864 -12.627  11.807  0.00  0.00      PROA  
ATOM   4703   CA GLY P 749      22.802 -13.266  13.527  0.00  0.00      PROA  
ATOM   4704  HA1 GLY P 749      23.784 -13.188  13.970  0.00  0.00      PROA  
ATOM   4705  HA2 GLY P 749      22.412 -14.251  13.735  0.00  0.00      PROA  
ATOM   4706    C GLY P 749      21.866 -12.302  14.168  0.00  0.00      PROA  
ATOM   4707    O GLY P 749      21.380 -12.575  15.237  0.00  0.00      PROA  
ATOM   4708    N VAL P 750      21.502 -11.180  13.509  0.00  0.00      PROA  
ATOM   4709   HN VAL P 750      21.833 -11.089  12.573  0.00  0.00      PROA  
ATOM   4710   CA VAL P 750      20.605 -10.138  13.992  0.00  0.00      PROA  
ATOM   4711   HA VAL P 750      20.848  -9.793  14.986  0.00  0.00      PROA  
ATOM   4712   CB VAL P 750      20.723  -8.855  13.070  0.00  0.00      PROA  
ATOM   4713   HB VAL P 750      20.131  -9.010  12.143  0.00  0.00      PROA  
ATOM   4714  CG1 VAL P 750      20.089  -7.649  13.935  0.00  0.00      PROA  
ATOM   4715 HG11 VAL P 750      19.141  -8.046  14.356  0.00  0.00      PROA  
ATOM   4716 HG12 VAL P 750      19.989  -6.740  13.305  0.00  0.00      PROA  
ATOM   4717 HG13 VAL P 750      20.700  -7.476  14.847  0.00  0.00      PROA  
ATOM   4718  CG2 VAL P 750      22.184  -8.430  12.862  0.00  0.00      PROA  
ATOM   4719 HG21 VAL P 750      22.770  -8.148  13.762  0.00  0.00      PROA  
ATOM   4720 HG22 VAL P 750      22.126  -7.485  12.281  0.00  0.00      PROA  
ATOM   4721 HG23 VAL P 750      22.726  -9.275  12.386  0.00  0.00      PROA  
ATOM   4722    C VAL P 750      19.138 -10.651  13.808  0.00  0.00      PROA  
ATOM   4723    O VAL P 750      18.825 -10.906  12.616  0.00  0.00      PROA  
ATOM   4724    N PRO P 751      18.252 -10.855  14.810  0.00  0.00      PROA  
ATOM   4725   CD PRO P 751      18.525 -10.529  16.163  0.00  0.00      PROA  
ATOM   4726  HD1 PRO P 751      18.393  -9.431  16.271  0.00  0.00      PROA  
ATOM   4727  HD2 PRO P 751      19.511 -10.956  16.442  0.00  0.00      PROA  
ATOM   4728   CA PRO P 751      16.822 -11.007  14.591  0.00  0.00      PROA  
ATOM   4729   HA PRO P 751      16.622 -11.917  14.046  0.00  0.00      PROA  
ATOM   4730   CB PRO P 751      16.203 -11.057  15.949  0.00  0.00      PROA  
ATOM   4731  HB1 PRO P 751      15.394 -11.809  15.826  0.00  0.00      PROA  
ATOM   4732  HB2 PRO P 751      15.703 -10.117  16.267  0.00  0.00      PROA  
ATOM   4733   CG PRO P 751      17.410 -11.410  16.757  0.00  0.00      PROA  
ATOM   4734  HG1 PRO P 751      17.240 -11.226  17.839  0.00  0.00      PROA  
ATOM   4735  HG2 PRO P 751      17.653 -12.487  16.630  0.00  0.00      PROA  
ATOM   4736    C PRO P 751      16.148  -9.848  13.823  0.00  0.00      PROA  
ATOM   4737    O PRO P 751      16.769  -8.815  13.651  0.00  0.00      PROA  
ATOM   4738    N SER P 752      14.916 -10.024  13.254  0.00  0.00      PROA  
ATOM   4739   HN SER P 752      14.489 -10.907  13.073  0.00  0.00      PROA  
ATOM   4740   CA SER P 752      14.108  -8.937  12.787  0.00  0.00      PROA  
ATOM   4741   HA SER P 752      14.049  -8.244  13.613  0.00  0.00      PROA  
ATOM   4742   CB SER P 752      14.674  -8.268  11.438  0.00  0.00      PROA  
ATOM   4743  HB1 SER P 752      15.657  -7.804  11.665  0.00  0.00      PROA  
ATOM   4744  HB2 SER P 752      13.915  -7.515  11.138  0.00  0.00      PROA  
ATOM   4745   OG SER P 752      14.738  -9.198  10.399  0.00  0.00      PROA  
ATOM   4746  HG1 SER P 752      15.622  -9.557  10.293  0.00  0.00      PROA  
ATOM   4747    C SER P 752      12.716  -9.443  12.660  0.00  0.00      PROA  
ATOM   4748    O SER P 752      12.621 -10.647  12.385  0.00  0.00      PROA  
ATOM   4749    N PRO P 753      11.584  -8.629  12.778  0.00  0.00      PROA  
ATOM   4750   CD PRO P 753      11.644  -7.170  12.937  0.00  0.00      PROA  
ATOM   4751  HD1 PRO P 753      11.585  -6.640  11.963  0.00  0.00      PROA  
ATOM   4752  HD2 PRO P 753      12.616  -6.806  13.334  0.00  0.00      PROA  
ATOM   4753   CA PRO P 753      10.241  -9.105  12.719  0.00  0.00      PROA  
ATOM   4754   HA PRO P 753      10.088  -9.844  13.492  0.00  0.00      PROA  
ATOM   4755   CB PRO P 753       9.322  -7.873  12.995  0.00  0.00      PROA  
ATOM   4756  HB1 PRO P 753       8.532  -8.229  13.691  0.00  0.00      PROA  
ATOM   4757  HB2 PRO P 753       9.031  -7.392  12.037  0.00  0.00      PROA  
ATOM   4758   CG PRO P 753      10.307  -6.938  13.762  0.00  0.00      PROA  
ATOM   4759  HG1 PRO P 753       9.951  -5.885  13.754  0.00  0.00      PROA  
ATOM   4760  HG2 PRO P 753      10.438  -7.278  14.811  0.00  0.00      PROA  
ATOM   4761    C PRO P 753       9.796  -9.789  11.429  0.00  0.00      PROA  
ATOM   4762    O PRO P 753       9.851  -9.207  10.378  0.00  0.00      PROA  
ATOM   4763    N LYS P 754       9.177 -10.969  11.417  0.00  0.00      PROA  
ATOM   4764   HN LYS P 754       9.281 -11.545  12.224  0.00  0.00      PROA  
ATOM   4765   CA LYS P 754       8.749 -11.652  10.202  0.00  0.00      PROA  
ATOM   4766   HA LYS P 754       9.154 -11.199   9.309  0.00  0.00      PROA  
ATOM   4767   CB LYS P 754       9.131 -13.083  10.309  0.00  0.00      PROA  
ATOM   4768  HB1 LYS P 754       8.848 -13.608   9.372  0.00  0.00      PROA  
ATOM   4769  HB2 LYS P 754       8.514 -13.528  11.119  0.00  0.00      PROA  
ATOM   4770   CG LYS P 754      10.653 -13.194  10.599  0.00  0.00      PROA  
ATOM   4771  HG1 LYS P 754      10.770 -12.868  11.654  0.00  0.00      PROA  
ATOM   4772  HG2 LYS P 754      11.234 -12.546   9.909  0.00  0.00      PROA  
ATOM   4773   CD LYS P 754      11.134 -14.712  10.480  0.00  0.00      PROA  
ATOM   4774  HD1 LYS P 754      10.699 -15.270   9.624  0.00  0.00      PROA  
ATOM   4775  HD2 LYS P 754      10.886 -15.337  11.365  0.00  0.00      PROA  
ATOM   4776   CE LYS P 754      12.678 -14.799  10.214  0.00  0.00      PROA  
ATOM   4777  HE1 LYS P 754      12.891 -15.889  10.237  0.00  0.00      PROA  
ATOM   4778  HE2 LYS P 754      13.300 -14.222  10.932  0.00  0.00      PROA  
ATOM   4779   NZ LYS P 754      12.907 -14.223   8.893  0.00  0.00      PROA  
ATOM   4780  HZ1 LYS P 754      13.755 -14.728   8.564  0.00  0.00      PROA  
ATOM   4781  HZ2 LYS P 754      13.067 -13.210   9.062  0.00  0.00      PROA  
ATOM   4782  HZ3 LYS P 754      12.150 -14.381   8.198  0.00  0.00      PROA  
ATOM   4783    C LYS P 754       7.215 -11.584  10.058  0.00  0.00      PROA  
ATOM   4784    O LYS P 754       6.456 -11.338  10.983  0.00  0.00      PROA  
ATOM   4785    N LEU P 755       6.736 -11.730   8.847  0.00  0.00      PROA  
ATOM   4786   HN LEU P 755       7.267 -11.732   8.002  0.00  0.00      PROA  
ATOM   4787   CA LEU P 755       5.326 -11.656   8.580  0.00  0.00      PROA  
ATOM   4788   HA LEU P 755       5.146 -10.666   8.972  0.00  0.00      PROA  
ATOM   4789   CB LEU P 755       5.140 -11.975   7.085  0.00  0.00      PROA  
ATOM   4790  HB1 LEU P 755       5.450 -13.025   6.894  0.00  0.00      PROA  
ATOM   4791  HB2 LEU P 755       5.899 -11.499   6.428  0.00  0.00      PROA  
ATOM   4792   CG LEU P 755       3.678 -11.732   6.547  0.00  0.00      PROA  
ATOM   4793   HG LEU P 755       2.921 -12.164   7.236  0.00  0.00      PROA  
ATOM   4794  CD1 LEU P 755       3.410 -10.133   6.504  0.00  0.00      PROA  
ATOM   4795 HD11 LEU P 755       3.712  -9.698   7.480  0.00  0.00      PROA  
ATOM   4796 HD12 LEU P 755       2.400  -9.795   6.187  0.00  0.00      PROA  
ATOM   4797 HD13 LEU P 755       4.058  -9.658   5.737  0.00  0.00      PROA  
ATOM   4798  CD2 LEU P 755       3.462 -12.218   5.123  0.00  0.00      PROA  
ATOM   4799 HD21 LEU P 755       2.482 -11.761   4.868  0.00  0.00      PROA  
ATOM   4800 HD22 LEU P 755       3.319 -13.319   5.079  0.00  0.00      PROA  
ATOM   4801 HD23 LEU P 755       4.153 -11.912   4.310  0.00  0.00      PROA  
ATOM   4802    C LEU P 755       4.340 -12.484   9.497  0.00  0.00      PROA  
ATOM   4803    O LEU P 755       4.606 -13.634   9.780  0.00  0.00      PROA  
ATOM   4804    N GLN P 756       3.206 -11.848   9.913  0.00  0.00      PROA  
ATOM   4805   HN GLN P 756       3.045 -10.890   9.690  0.00  0.00      PROA  
ATOM   4806   CA GLN P 756       2.222 -12.368  10.830  0.00  0.00      PROA  
ATOM   4807   HA GLN P 756       2.495 -13.393  11.037  0.00  0.00      PROA  
ATOM   4808   CB GLN P 756       2.007 -11.467  12.142  0.00  0.00      PROA  
ATOM   4809  HB1 GLN P 756       1.090 -11.778  12.686  0.00  0.00      PROA  
ATOM   4810  HB2 GLN P 756       1.687 -10.464  11.787  0.00  0.00      PROA  
ATOM   4811   CG GLN P 756       3.229 -11.364  13.108  0.00  0.00      PROA  
ATOM   4812  HG1 GLN P 756       2.952 -10.844  14.049  0.00  0.00      PROA  
ATOM   4813  HG2 GLN P 756       4.014 -10.872  12.495  0.00  0.00      PROA  
ATOM   4814   CD GLN P 756       3.549 -12.872  13.552  0.00  0.00      PROA  
ATOM   4815  OE1 GLN P 756       3.041 -13.214  14.626  0.00  0.00      PROA  
ATOM   4816  NE2 GLN P 756       4.300 -13.557  12.742  0.00  0.00      PROA  
ATOM   4817 HE21 GLN P 756       4.555 -14.518  12.848  0.00  0.00      PROA  
ATOM   4818 HE22 GLN P 756       4.746 -13.119  11.963  0.00  0.00      PROA  
ATOM   4819    C GLN P 756       0.914 -12.383  10.133  0.00  0.00      PROA  
ATOM   4820    O GLN P 756       0.326 -11.311   9.888  0.00  0.00      PROA  
ATOM   4821    N VAL P 757       0.304 -13.536   9.876  0.00  0.00      PROA  
ATOM   4822   HN VAL P 757       0.598 -14.384  10.309  0.00  0.00      PROA  
ATOM   4823   CA VAL P 757      -1.007 -13.553   9.373  0.00  0.00      PROA  
ATOM   4824   HA VAL P 757      -1.350 -12.536   9.245  0.00  0.00      PROA  
ATOM   4825   CB VAL P 757      -1.179 -14.193   8.010  0.00  0.00      PROA  
ATOM   4826   HB VAL P 757      -1.130 -15.301   7.959  0.00  0.00      PROA  
ATOM   4827  CG1 VAL P 757      -2.469 -13.730   7.452  0.00  0.00      PROA  
ATOM   4828 HG11 VAL P 757      -3.392 -14.171   7.885  0.00  0.00      PROA  
ATOM   4829 HG12 VAL P 757      -2.446 -13.846   6.348  0.00  0.00      PROA  
ATOM   4830 HG13 VAL P 757      -2.515 -12.636   7.636  0.00  0.00      PROA  
ATOM   4831  CG2 VAL P 757      -0.075 -13.722   7.132  0.00  0.00      PROA  
ATOM   4832 HG21 VAL P 757       0.838 -14.272   7.443  0.00  0.00      PROA  
ATOM   4833 HG22 VAL P 757       0.130 -12.630   7.133  0.00  0.00      PROA  
ATOM   4834 HG23 VAL P 757      -0.092 -14.014   6.060  0.00  0.00      PROA  
ATOM   4835    C VAL P 757      -1.812 -14.269  10.481  0.00  0.00      PROA  
ATOM   4836    O VAL P 757      -1.230 -15.218  11.142  0.00  0.00      PROA  
ATOM   4837    N PRO P 758      -3.042 -13.988  10.758  0.00  0.00      PROA  
ATOM   4838   CD PRO P 758      -3.604 -12.618  10.574  0.00  0.00      PROA  
ATOM   4839  HD1 PRO P 758      -3.953 -12.494   9.527  0.00  0.00      PROA  
ATOM   4840  HD2 PRO P 758      -2.847 -11.849  10.840  0.00  0.00      PROA  
ATOM   4841   CA PRO P 758      -3.907 -14.810  11.756  0.00  0.00      PROA  
ATOM   4842   HA PRO P 758      -3.553 -14.692  12.770  0.00  0.00      PROA  
ATOM   4843   CB PRO P 758      -5.216 -14.045  11.722  0.00  0.00      PROA  
ATOM   4844  HB1 PRO P 758      -5.839 -14.246  12.620  0.00  0.00      PROA  
ATOM   4845  HB2 PRO P 758      -5.841 -14.266  10.830  0.00  0.00      PROA  
ATOM   4846   CG PRO P 758      -4.718 -12.598  11.639  0.00  0.00      PROA  
ATOM   4847  HG1 PRO P 758      -5.412 -11.883  11.147  0.00  0.00      PROA  
ATOM   4848  HG2 PRO P 758      -4.338 -12.251  12.623  0.00  0.00      PROA  
ATOM   4849    C PRO P 758      -4.009 -16.287  11.529  0.00  0.00      PROA  
ATOM   4850    O PRO P 758      -4.007 -16.738  10.382  0.00  0.00      PROA  
ATOM   4851    N SER P 759      -4.090 -17.216  12.529  0.00  0.00      PROA  
ATOM   4852   HN SER P 759      -4.143 -16.978  13.496  0.00  0.00      PROA  
ATOM   4853   CA SER P 759      -4.115 -18.631  12.356  0.00  0.00      PROA  
ATOM   4854   HA SER P 759      -3.766 -18.885  11.366  0.00  0.00      PROA  
ATOM   4855   CB SER P 759      -3.206 -19.208  13.484  0.00  0.00      PROA  
ATOM   4856  HB1 SER P 759      -3.369 -20.307  13.503  0.00  0.00      PROA  
ATOM   4857  HB2 SER P 759      -3.556 -18.806  14.458  0.00  0.00      PROA  
ATOM   4858   OG SER P 759      -1.854 -19.065  13.229  0.00  0.00      PROA  
ATOM   4859  HG1 SER P 759      -1.702 -18.118  13.262  0.00  0.00      PROA  
ATOM   4860    C SER P 759      -5.558 -19.204  12.498  0.00  0.00      PROA  
ATOM   4861    O SER P 759      -5.731 -20.385  12.329  0.00  0.00      PROA  
ATOM   4862    N VAL P 760      -6.561 -18.317  12.690  0.00  0.00      PROA  
ATOM   4863   HN VAL P 760      -6.576 -17.325  12.596  0.00  0.00      PROA  
ATOM   4864   CA VAL P 760      -7.882 -18.779  12.861  0.00  0.00      PROA  
ATOM   4865   HA VAL P 760      -7.975 -19.662  12.246  0.00  0.00      PROA  
ATOM   4866   CB VAL P 760      -8.170 -19.134  14.281  0.00  0.00      PROA  
ATOM   4867   HB VAL P 760      -7.251 -19.596  14.701  0.00  0.00      PROA  
ATOM   4868  CG1 VAL P 760      -8.650 -17.942  15.107  0.00  0.00      PROA  
ATOM   4869 HG11 VAL P 760      -9.042 -18.261  16.096  0.00  0.00      PROA  
ATOM   4870 HG12 VAL P 760      -9.514 -17.438  14.623  0.00  0.00      PROA  
ATOM   4871 HG13 VAL P 760      -7.876 -17.163  15.274  0.00  0.00      PROA  
ATOM   4872  CG2 VAL P 760      -9.148 -20.338  14.265  0.00  0.00      PROA  
ATOM   4873 HG21 VAL P 760      -8.617 -21.204  13.816  0.00  0.00      PROA  
ATOM   4874 HG22 VAL P 760      -9.998 -20.210  13.562  0.00  0.00      PROA  
ATOM   4875 HG23 VAL P 760      -9.562 -20.635  15.253  0.00  0.00      PROA  
ATOM   4876    C VAL P 760      -8.711 -17.692  12.219  0.00  0.00      PROA  
ATOM   4877    O VAL P 760      -8.300 -16.570  12.309  0.00  0.00      PROA  
ATOM   4878    N PHE P 761      -9.853 -18.025  11.527  0.00  0.00      PROA  
ATOM   4879   HN PHE P 761     -10.106 -18.980  11.389  0.00  0.00      PROA  
ATOM   4880   CA PHE P 761     -10.838 -17.214  10.908  0.00  0.00      PROA  
ATOM   4881   HA PHE P 761     -10.377 -16.369  10.418  0.00  0.00      PROA  
ATOM   4882   CB PHE P 761     -11.701 -17.988   9.842  0.00  0.00      PROA  
ATOM   4883  HB1 PHE P 761     -12.234 -18.804  10.375  0.00  0.00      PROA  
ATOM   4884  HB2 PHE P 761     -10.996 -18.359   9.067  0.00  0.00      PROA  
ATOM   4885   CG PHE P 761     -12.695 -17.083   9.077  0.00  0.00      PROA  
ATOM   4886  CD1 PHE P 761     -12.587 -15.704   9.092  0.00  0.00      PROA  
ATOM   4887  HD1 PHE P 761     -11.634 -15.283   9.376  0.00  0.00      PROA  
ATOM   4888  CE1 PHE P 761     -13.630 -14.864   8.630  0.00  0.00      PROA  
ATOM   4889  HE1 PHE P 761     -13.471 -13.801   8.735  0.00  0.00      PROA  
ATOM   4890   CZ PHE P 761     -14.712 -15.418   7.952  0.00  0.00      PROA  
ATOM   4891   HZ PHE P 761     -15.502 -14.777   7.589  0.00  0.00      PROA  
ATOM   4892  CD2 PHE P 761     -13.844 -17.616   8.563  0.00  0.00      PROA  
ATOM   4893  HD2 PHE P 761     -14.041 -18.669   8.700  0.00  0.00      PROA  
ATOM   4894  CE2 PHE P 761     -14.857 -16.844   7.910  0.00  0.00      PROA  
ATOM   4895  HE2 PHE P 761     -15.810 -17.250   7.605  0.00  0.00      PROA  
ATOM   4896    C PHE P 761     -11.772 -16.570  12.062  0.00  0.00      PROA  
ATOM   4897    O PHE P 761     -11.673 -15.366  12.386  0.00  0.00      PROA  
ATOM   4898    N LYS P 762     -12.520 -17.429  12.867  0.00  0.00      PROA  
ATOM   4899   HN LYS P 762     -12.527 -18.398  12.632  0.00  0.00      PROA  
ATOM   4900   CA LYS P 762     -13.502 -17.219  13.981  0.00  0.00      PROA  
ATOM   4901   HA LYS P 762     -14.378 -17.838  13.850  0.00  0.00      PROA  
ATOM   4902   CB LYS P 762     -12.804 -17.692  15.222  0.00  0.00      PROA  
ATOM   4903  HB1 LYS P 762     -13.544 -17.323  15.964  0.00  0.00      PROA  
ATOM   4904  HB2 LYS P 762     -11.845 -17.143  15.329  0.00  0.00      PROA  
ATOM   4905   CG LYS P 762     -12.502 -19.165  15.420  0.00  0.00      PROA  
ATOM   4906  HG1 LYS P 762     -11.827 -19.274  16.296  0.00  0.00      PROA  
ATOM   4907  HG2 LYS P 762     -11.854 -19.465  14.569  0.00  0.00      PROA  
ATOM   4908   CD LYS P 762     -13.770 -20.029  15.533  0.00  0.00      PROA  
ATOM   4909  HD1 LYS P 762     -13.947 -20.635  14.618  0.00  0.00      PROA  
ATOM   4910  HD2 LYS P 762     -14.554 -19.282  15.777  0.00  0.00      PROA  
ATOM   4911   CE LYS P 762     -13.841 -21.030  16.736  0.00  0.00      PROA  
ATOM   4912  HE1 LYS P 762     -13.648 -20.604  17.743  0.00  0.00      PROA  
ATOM   4913  HE2 LYS P 762     -13.030 -21.744  16.478  0.00  0.00      PROA  
ATOM   4914   NZ LYS P 762     -15.163 -21.748  16.782  0.00  0.00      PROA  
ATOM   4915  HZ1 LYS P 762     -15.197 -22.334  15.924  0.00  0.00      PROA  
ATOM   4916  HZ2 LYS P 762     -15.849 -20.967  16.751  0.00  0.00      PROA  
ATOM   4917  HZ3 LYS P 762     -15.303 -22.358  17.613  0.00  0.00      PROA  
ATOM   4918    C LYS P 762     -14.000 -15.745  14.064  0.00  0.00      PROA  
ATOM   4919    O LYS P 762     -13.388 -14.911  14.749  0.00  0.00      PROA  
ATOM   4920    N PRO P 763     -15.191 -15.496  13.412  0.00  0.00      PROA  
ATOM   4921   CD PRO P 763     -15.770 -16.381  12.426  0.00  0.00      PROA  
ATOM   4922  HD1 PRO P 763     -16.017 -17.389  12.822  0.00  0.00      PROA  
ATOM   4923  HD2 PRO P 763     -14.968 -16.581  11.683  0.00  0.00      PROA  
ATOM   4924   CA PRO P 763     -15.874 -14.190  13.450  0.00  0.00      PROA  
ATOM   4925   HA PRO P 763     -15.213 -13.574  12.858  0.00  0.00      PROA  
ATOM   4926   CB PRO P 763     -17.277 -14.459  12.853  0.00  0.00      PROA  
ATOM   4927  HB1 PRO P 763     -17.633 -13.532  12.355  0.00  0.00      PROA  
ATOM   4928  HB2 PRO P 763     -17.948 -14.826  13.659  0.00  0.00      PROA  
ATOM   4929   CG PRO P 763     -16.955 -15.628  11.866  0.00  0.00      PROA  
ATOM   4930  HG1 PRO P 763     -17.850 -16.221  11.581  0.00  0.00      PROA  
ATOM   4931  HG2 PRO P 763     -16.594 -15.117  10.948  0.00  0.00      PROA  
ATOM   4932    C PRO P 763     -16.094 -13.633  14.826  0.00  0.00      PROA  
ATOM   4933    O PRO P 763     -16.529 -14.459  15.642  0.00  0.00      PROA  
ATOM   4934    N THR P 764     -15.879 -12.416  15.122  0.00  0.00      PROA  
ATOM   4935   HN THR P 764     -15.595 -11.792  14.399  0.00  0.00      PROA  
ATOM   4936   CA THR P 764     -16.000 -11.798  16.483  0.00  0.00      PROA  
ATOM   4937   HA THR P 764     -15.826 -12.598  17.187  0.00  0.00      PROA  
ATOM   4938   CB THR P 764     -14.894 -10.699  16.828  0.00  0.00      PROA  
ATOM   4939   HB THR P 764     -15.132 -10.282  17.830  0.00  0.00      PROA  
ATOM   4940  OG1 THR P 764     -14.789  -9.647  15.876  0.00  0.00      PROA  
ATOM   4941  HG1 THR P 764     -15.605  -9.729  15.377  0.00  0.00      PROA  
ATOM   4942  CG2 THR P 764     -13.545 -11.379  16.925  0.00  0.00      PROA  
ATOM   4943 HG21 THR P 764     -13.033 -11.730  16.003  0.00  0.00      PROA  
ATOM   4944 HG22 THR P 764     -13.663 -12.185  17.681  0.00  0.00      PROA  
ATOM   4945 HG23 THR P 764     -12.787 -10.640  17.262  0.00  0.00      PROA  
ATOM   4946    C THR P 764     -17.371 -11.402  16.936  0.00  0.00      PROA  
ATOM   4947    O THR P 764     -18.118 -10.737  16.207  0.00  0.00      PROA  
ATOM   4948    N ARG P 765     -17.738 -11.762  18.218  0.00  0.00      PROA  
ATOM   4949   HN ARG P 765     -17.048 -12.294  18.701  0.00  0.00      PROA  
ATOM   4950   CA ARG P 765     -19.020 -11.475  18.843  0.00  0.00      PROA  
ATOM   4951   HA ARG P 765     -18.822 -11.794  19.855  0.00  0.00      PROA  
ATOM   4952   CB ARG P 765     -19.322  -9.959  19.159  0.00  0.00      PROA  
ATOM   4953  HB1 ARG P 765     -20.401  -9.762  19.335  0.00  0.00      PROA  
ATOM   4954  HB2 ARG P 765     -19.159  -9.438  18.191  0.00  0.00      PROA  
ATOM   4955   CG ARG P 765     -18.475  -9.301  20.257  0.00  0.00      PROA  
ATOM   4956  HG1 ARG P 765     -17.397  -9.187  20.014  0.00  0.00      PROA  
ATOM   4957  HG2 ARG P 765     -18.515  -9.896  21.195  0.00  0.00      PROA  
ATOM   4958   CD ARG P 765     -18.955  -7.853  20.478  0.00  0.00      PROA  
ATOM   4959  HD1 ARG P 765     -20.009  -7.768  20.820  0.00  0.00      PROA  
ATOM   4960  HD2 ARG P 765     -18.866  -7.321  19.507  0.00  0.00      PROA  
ATOM   4961   NE ARG P 765     -18.042  -7.187  21.517  0.00  0.00      PROA  
ATOM   4962   HE ARG P 765     -17.143  -6.947  21.152  0.00  0.00      PROA  
ATOM   4963   CZ ARG P 765     -18.433  -6.579  22.647  0.00  0.00      PROA  
ATOM   4964  NH1 ARG P 765     -17.789  -5.531  23.032  0.00  0.00      PROA  
ATOM   4965 HH11 ARG P 765     -17.067  -5.187  22.432  0.00  0.00      PROA  
ATOM   4966 HH12 ARG P 765     -17.849  -5.157  23.958  0.00  0.00      PROA  
ATOM   4967  NH2 ARG P 765     -19.442  -6.986  23.281  0.00  0.00      PROA  
ATOM   4968 HH21 ARG P 765     -19.689  -7.949  23.170  0.00  0.00      PROA  
ATOM   4969 HH22 ARG P 765     -19.803  -6.489  24.070  0.00  0.00      PROA  
ATOM   4970    C ARG P 765     -20.173 -12.325  18.364  0.00  0.00      PROA  
ATOM   4971    O ARG P 765     -20.422 -12.461  17.200  0.00  0.00      PROA  
ATOM   4972    N ASP P 766     -20.722 -13.182  19.278  0.00  0.00      PROA  
ATOM   4973   HN ASP P 766     -20.341 -13.114  20.197  0.00  0.00      PROA  
ATOM   4974   CA ASP P 766     -21.716 -14.183  19.076  0.00  0.00      PROA  
ATOM   4975   HA ASP P 766     -21.652 -14.451  18.032  0.00  0.00      PROA  
ATOM   4976   CB ASP P 766     -21.393 -15.311  20.083  0.00  0.00      PROA  
ATOM   4977  HB1 ASP P 766     -22.207 -16.065  20.116  0.00  0.00      PROA  
ATOM   4978  HB2 ASP P 766     -21.148 -14.917  21.093  0.00  0.00      PROA  
ATOM   4979   CG ASP P 766     -20.200 -16.103  19.638  0.00  0.00      PROA  
ATOM   4980  OD1 ASP P 766     -19.558 -16.796  20.515  0.00  0.00      PROA  
ATOM   4981  OD2 ASP P 766     -19.916 -16.142  18.406  0.00  0.00      PROA  
ATOM   4982    C ASP P 766     -23.107 -13.766  19.303  0.00  0.00      PROA  
ATOM   4983    O ASP P 766     -24.024 -14.559  19.039  0.00  0.00      PROA  
ATOM   4984    N ASP P 767     -23.477 -12.537  19.855  0.00  0.00      PROA  
ATOM   4985   HN ASP P 767     -22.761 -11.964  20.245  0.00  0.00      PROA  
ATOM   4986   CA ASP P 767     -24.804 -12.004  19.837  0.00  0.00      PROA  
ATOM   4987   HA ASP P 767     -25.379 -12.908  19.975  0.00  0.00      PROA  
ATOM   4988   CB ASP P 767     -24.976 -10.974  20.897  0.00  0.00      PROA  
ATOM   4989  HB1 ASP P 767     -25.984 -10.551  20.699  0.00  0.00      PROA  
ATOM   4990  HB2 ASP P 767     -24.187 -10.192  20.865  0.00  0.00      PROA  
ATOM   4991   CG ASP P 767     -24.855 -11.507  22.329  0.00  0.00      PROA  
ATOM   4992  OD1 ASP P 767     -25.331 -12.689  22.651  0.00  0.00      PROA  
ATOM   4993  OD2 ASP P 767     -24.497 -10.739  23.237  0.00  0.00      PROA  
ATOM   4994    C ASP P 767     -25.106 -11.417  18.454  0.00  0.00      PROA  
ATOM   4995    O ASP P 767     -26.201 -11.290  18.075  0.00  0.00      PROA  
ATOM   4996    N ARG P 768     -24.065 -11.119  17.642  0.00  0.00      PROA  
ATOM   4997   HN ARG P 768     -23.119 -11.184  17.951  0.00  0.00      PROA  
ATOM   4998   CA ARG P 768     -24.127 -10.745  16.284  0.00  0.00      PROA  
ATOM   4999   HA ARG P 768     -24.906 -10.002  16.186  0.00  0.00      PROA  
ATOM   5000   CB ARG P 768     -22.763 -10.137  15.807  0.00  0.00      PROA  
ATOM   5001  HB1 ARG P 768     -22.004 -10.763  16.323  0.00  0.00      PROA  
ATOM   5002  HB2 ARG P 768     -22.688  -9.091  16.173  0.00  0.00      PROA  
ATOM   5003   CG ARG P 768     -22.315 -10.190  14.353  0.00  0.00      PROA  
ATOM   5004  HG1 ARG P 768     -22.878  -9.493  13.696  0.00  0.00      PROA  
ATOM   5005  HG2 ARG P 768     -22.519 -11.201  13.939  0.00  0.00      PROA  
ATOM   5006   CD ARG P 768     -20.764 -10.190  14.173  0.00  0.00      PROA  
ATOM   5007  HD1 ARG P 768     -20.390 -11.107  14.676  0.00  0.00      PROA  
ATOM   5008  HD2 ARG P 768     -20.492  -9.172  14.524  0.00  0.00      PROA  
ATOM   5009   NE ARG P 768     -20.501 -10.429  12.735  0.00  0.00      PROA  
ATOM   5010   HE ARG P 768     -21.200 -10.525  12.026  0.00  0.00      PROA  
ATOM   5011   CZ ARG P 768     -19.305 -10.689  12.315  0.00  0.00      PROA  
ATOM   5012  NH1 ARG P 768     -19.169 -10.899  11.013  0.00  0.00      PROA  
ATOM   5013 HH11 ARG P 768     -20.003 -10.975  10.467  0.00  0.00      PROA  
ATOM   5014 HH12 ARG P 768     -18.235 -11.120  10.732  0.00  0.00      PROA  
ATOM   5015  NH2 ARG P 768     -18.221 -10.841  13.130  0.00  0.00      PROA  
ATOM   5016 HH21 ARG P 768     -18.279 -10.451  14.048  0.00  0.00      PROA  
ATOM   5017 HH22 ARG P 768     -17.315 -10.987  12.733  0.00  0.00      PROA  
ATOM   5018    C ARG P 768     -24.481 -11.935  15.378  0.00  0.00      PROA  
ATOM   5019    O ARG P 768     -24.059 -13.036  15.600  0.00  0.00      PROA  
ATOM   5020    N GLY P 769     -25.411 -11.776  14.441  0.00  0.00      PROA  
ATOM   5021   HN GLY P 769     -25.746 -10.874  14.180  0.00  0.00      PROA  
ATOM   5022   CA GLY P 769     -25.716 -12.839  13.539  0.00  0.00      PROA  
ATOM   5023  HA1 GLY P 769     -26.665 -12.610  13.078  0.00  0.00      PROA  
ATOM   5024  HA2 GLY P 769     -25.785 -13.783  14.060  0.00  0.00      PROA  
ATOM   5025    C GLY P 769     -24.763 -12.897  12.386  0.00  0.00      PROA  
ATOM   5026    O GLY P 769     -24.219 -11.810  11.990  0.00  0.00      PROA  
ATOM   5027    N TRP P 770     -24.510 -14.113  11.805  0.00  0.00      PROA  
ATOM   5028   HN TRP P 770     -24.808 -14.942  12.272  0.00  0.00      PROA  
ATOM   5029   CA TRP P 770     -23.737 -14.080  10.529  0.00  0.00      PROA  
ATOM   5030   HA TRP P 770     -22.887 -13.462  10.777  0.00  0.00      PROA  
ATOM   5031   CB TRP P 770     -23.281 -15.563   9.997  0.00  0.00      PROA  
ATOM   5032  HB1 TRP P 770     -24.141 -16.266   9.965  0.00  0.00      PROA  
ATOM   5033  HB2 TRP P 770     -22.773 -15.948  10.907  0.00  0.00      PROA  
ATOM   5034   CG TRP P 770     -22.348 -15.481   8.839  0.00  0.00      PROA  
ATOM   5035  CD1 TRP P 770     -22.678 -15.681   7.520  0.00  0.00      PROA  
ATOM   5036  HD1 TRP P 770     -23.688 -15.993   7.302  0.00  0.00      PROA  
ATOM   5037  NE1 TRP P 770     -21.723 -15.057   6.699  0.00  0.00      PROA  
ATOM   5038  HE1 TRP P 770     -21.814 -14.751   5.777  0.00  0.00      PROA  
ATOM   5039  CE2 TRP P 770     -20.643 -14.625   7.496  0.00  0.00      PROA  
ATOM   5040  CD2 TRP P 770     -21.045 -14.790   8.854  0.00  0.00      PROA  
ATOM   5041  CE3 TRP P 770     -20.227 -14.227   9.854  0.00  0.00      PROA  
ATOM   5042  HE3 TRP P 770     -20.517 -14.281  10.893  0.00  0.00      PROA  
ATOM   5043  CZ3 TRP P 770     -18.924 -13.884   9.438  0.00  0.00      PROA  
ATOM   5044  HZ3 TRP P 770     -18.160 -13.650  10.165  0.00  0.00      PROA  
ATOM   5045  CZ2 TRP P 770     -19.449 -14.210   7.111  0.00  0.00      PROA  
ATOM   5046  HZ2 TRP P 770     -19.092 -14.105   6.097  0.00  0.00      PROA  
ATOM   5047  CH2 TRP P 770     -18.586 -13.777   8.100  0.00  0.00      PROA  
ATOM   5048  HH2 TRP P 770     -17.594 -13.447   7.831  0.00  0.00      PROA  
ATOM   5049    C TRP P 770     -24.354 -13.305   9.313  0.00  0.00      PROA  
ATOM   5050    O TRP P 770     -23.647 -12.525   8.685  0.00  0.00      PROA  
ATOM   5051    N PHE P 771     -25.696 -13.562   9.033  0.00  0.00      PROA  
ATOM   5052   HN PHE P 771     -26.285 -14.149   9.583  0.00  0.00      PROA  
ATOM   5053   CA PHE P 771     -26.386 -12.650   8.108  0.00  0.00      PROA  
ATOM   5054   HA PHE P 771     -25.726 -12.173   7.398  0.00  0.00      PROA  
ATOM   5055   CB PHE P 771     -27.521 -13.426   7.279  0.00  0.00      PROA  
ATOM   5056  HB1 PHE P 771     -27.988 -12.764   6.519  0.00  0.00      PROA  
ATOM   5057  HB2 PHE P 771     -28.254 -13.851   7.998  0.00  0.00      PROA  
ATOM   5058   CG PHE P 771     -26.887 -14.656   6.596  0.00  0.00      PROA  
ATOM   5059  CD1 PHE P 771     -26.102 -14.577   5.435  0.00  0.00      PROA  
ATOM   5060  HD1 PHE P 771     -25.884 -13.622   4.982  0.00  0.00      PROA  
ATOM   5061  CE1 PHE P 771     -25.695 -15.732   4.785  0.00  0.00      PROA  
ATOM   5062  HE1 PHE P 771     -25.063 -15.698   3.910  0.00  0.00      PROA
[truncated: 12,013,930 more chars]
