# Supplementary material for: Cryo-EM structure of the sodium-driven chloride/bicarbonate exchanger NDCBE
Source: Nat Commun. 2021 Sep 28;12:5690. doi: 10.1038/s41467-021-25998-2 (PMC8478935; doi:10.1038/s41467-021-25998-2)
Supplement: Supplementary file 7 — Supplementary Data 1 [file 41467_2021_25998_MOESM7_ESM.zip › MD_structures/NDCBE_1microsec_Trial2_NaCO3_last_MD_step.pdb]

CRYST1  108.514  108.514  128.254  90.00  90.00  90.00 P 1           1
ATOM      1    N LEU P 451     -30.564  -0.728 -16.451  0.00  0.00      PROA  
ATOM      2  HT1 LEU P 451     -31.138   0.128 -16.310  0.00  0.00      PROA  
ATOM      3  HT2 LEU P 451     -31.200  -1.469 -16.809  0.00  0.00      PROA  
ATOM      4  HT3 LEU P 451     -29.883  -0.599 -17.227  0.00  0.00      PROA  
ATOM      5   CA LEU P 451     -30.026  -1.186 -15.142  0.00  0.00      PROA  
ATOM      6   HA LEU P 451     -29.516  -0.329 -14.729  0.00  0.00      PROA  
ATOM      7   CB LEU P 451     -31.271  -1.630 -14.283  0.00  0.00      PROA  
ATOM      8  HB1 LEU P 451     -30.807  -2.059 -13.369  0.00  0.00      PROA  
ATOM      9  HB2 LEU P 451     -31.835  -2.432 -14.806  0.00  0.00      PROA  
ATOM     10   CG LEU P 451     -32.177  -0.497 -13.761  0.00  0.00      PROA  
ATOM     11   HG LEU P 451     -31.646   0.478 -13.717  0.00  0.00      PROA  
ATOM     12  CD1 LEU P 451     -33.423  -0.239 -14.546  0.00  0.00      PROA  
ATOM     13 HD11 LEU P 451     -34.287   0.288 -14.089  0.00  0.00      PROA  
ATOM     14 HD12 LEU P 451     -33.773  -1.248 -14.852  0.00  0.00      PROA  
ATOM     15 HD13 LEU P 451     -33.172   0.280 -15.496  0.00  0.00      PROA  
ATOM     16  CD2 LEU P 451     -32.641  -0.886 -12.312  0.00  0.00      PROA  
ATOM     17 HD21 LEU P 451     -31.811  -0.742 -11.587  0.00  0.00      PROA  
ATOM     18 HD22 LEU P 451     -32.927  -1.954 -12.204  0.00  0.00      PROA  
ATOM     19 HD23 LEU P 451     -33.420  -0.229 -11.871  0.00  0.00      PROA  
ATOM     20    C LEU P 451     -29.055  -2.209 -15.172  0.00  0.00      PROA  
ATOM     21    O LEU P 451     -27.803  -1.991 -15.129  0.00  0.00      PROA  
ATOM     22    N PHE P 452     -29.424  -3.553 -15.161  0.00  0.00      PROA  
ATOM     23   HN PHE P 452     -30.353  -3.902 -15.251  0.00  0.00      PROA  
ATOM     24   CA PHE P 452     -28.415  -4.570 -14.957  0.00  0.00      PROA  
ATOM     25   HA PHE P 452     -27.448  -4.150 -14.722  0.00  0.00      PROA  
ATOM     26   CB PHE P 452     -28.811  -5.473 -13.721  0.00  0.00      PROA  
ATOM     27  HB1 PHE P 452     -27.972  -6.072 -13.304  0.00  0.00      PROA  
ATOM     28  HB2 PHE P 452     -29.667  -6.112 -14.024  0.00  0.00      PROA  
ATOM     29   CG PHE P 452     -29.363  -4.645 -12.572  0.00  0.00      PROA  
ATOM     30  CD1 PHE P 452     -30.616  -4.823 -11.940  0.00  0.00      PROA  
ATOM     31  HD1 PHE P 452     -31.292  -5.599 -12.267  0.00  0.00      PROA  
ATOM     32  CE1 PHE P 452     -30.986  -4.091 -10.860  0.00  0.00      PROA  
ATOM     33  HE1 PHE P 452     -31.974  -4.224 -10.444  0.00  0.00      PROA  
ATOM     34   CZ PHE P 452     -30.124  -3.128 -10.345  0.00  0.00      PROA  
ATOM     35   HZ PHE P 452     -30.417  -2.569  -9.469  0.00  0.00      PROA  
ATOM     36  CD2 PHE P 452     -28.432  -3.769 -11.952  0.00  0.00      PROA  
ATOM     37  HD2 PHE P 452     -27.485  -3.482 -12.385  0.00  0.00      PROA  
ATOM     38  CE2 PHE P 452     -28.837  -2.968 -10.893  0.00  0.00      PROA  
ATOM     39  HE2 PHE P 452     -28.123  -2.287 -10.453  0.00  0.00      PROA  
ATOM     40    C PHE P 452     -28.396  -5.445 -16.197  0.00  0.00      PROA  
ATOM     41    O PHE P 452     -27.677  -6.420 -16.342  0.00  0.00      PROA  
ATOM     42    N GLY P 453     -29.306  -5.148 -17.144  0.00  0.00      PROA  
ATOM     43   HN GLY P 453     -29.882  -4.337 -17.070  0.00  0.00      PROA  
ATOM     44   CA GLY P 453     -29.566  -6.001 -18.356  0.00  0.00      PROA  
ATOM     45  HA1 GLY P 453     -30.360  -5.519 -18.907  0.00  0.00      PROA  
ATOM     46  HA2 GLY P 453     -29.778  -7.022 -18.072  0.00  0.00      PROA  
ATOM     47    C GLY P 453     -28.390  -6.053 -19.212  0.00  0.00      PROA  
ATOM     48    O GLY P 453     -27.952  -7.162 -19.672  0.00  0.00      PROA  
ATOM     49    N GLY P 454     -27.603  -4.952 -19.266  0.00  0.00      PROA  
ATOM     50   HN GLY P 454     -27.928  -4.087 -18.891  0.00  0.00      PROA  
ATOM     51   CA GLY P 454     -26.378  -4.879 -20.052  0.00  0.00      PROA  
ATOM     52  HA1 GLY P 454     -26.147  -3.825 -20.070  0.00  0.00      PROA  
ATOM     53  HA2 GLY P 454     -26.616  -5.303 -21.017  0.00  0.00      PROA  
ATOM     54    C GLY P 454     -25.336  -5.718 -19.403  0.00  0.00      PROA  
ATOM     55    O GLY P 454     -24.806  -6.571 -20.038  0.00  0.00      PROA  
ATOM     56    N LEU P 455     -25.183  -5.615 -18.066  0.00  0.00      PROA  
ATOM     57   HN LEU P 455     -25.680  -4.826 -17.712  0.00  0.00      PROA  
ATOM     58   CA LEU P 455     -24.161  -6.372 -17.276  0.00  0.00      PROA  
ATOM     59   HA LEU P 455     -23.210  -6.377 -17.787  0.00  0.00      PROA  
ATOM     60   CB LEU P 455     -24.115  -5.733 -15.876  0.00  0.00      PROA  
ATOM     61  HB1 LEU P 455     -25.140  -5.593 -15.472  0.00  0.00      PROA  
ATOM     62  HB2 LEU P 455     -23.755  -4.692 -16.023  0.00  0.00      PROA  
ATOM     63   CG LEU P 455     -23.264  -6.388 -14.792  0.00  0.00      PROA  
ATOM     64   HG LEU P 455     -23.647  -7.431 -14.801  0.00  0.00      PROA  
ATOM     65  CD1 LEU P 455     -21.865  -6.314 -15.252  0.00  0.00      PROA  
ATOM     66 HD11 LEU P 455     -21.609  -5.270 -15.532  0.00  0.00      PROA  
ATOM     67 HD12 LEU P 455     -21.683  -6.973 -16.127  0.00  0.00      PROA  
ATOM     68 HD13 LEU P 455     -21.108  -6.568 -14.479  0.00  0.00      PROA  
ATOM     69  CD2 LEU P 455     -23.533  -5.876 -13.378  0.00  0.00      PROA  
ATOM     70 HD21 LEU P 455     -22.782  -6.337 -12.703  0.00  0.00      PROA  
ATOM     71 HD22 LEU P 455     -24.505  -6.296 -13.042  0.00  0.00      PROA  
ATOM     72 HD23 LEU P 455     -23.527  -4.766 -13.318  0.00  0.00      PROA  
ATOM     73    C LEU P 455     -24.414  -7.916 -17.261  0.00  0.00      PROA  
ATOM     74    O LEU P 455     -23.484  -8.667 -17.328  0.00  0.00      PROA  
ATOM     75    N VAL P 456     -25.645  -8.344 -17.250  0.00  0.00      PROA  
ATOM     76   HN VAL P 456     -26.381  -7.674 -17.198  0.00  0.00      PROA  
ATOM     77   CA VAL P 456     -26.122  -9.731 -17.433  0.00  0.00      PROA  
ATOM     78   HA VAL P 456     -25.636 -10.360 -16.702  0.00  0.00      PROA  
ATOM     79   CB VAL P 456     -27.556  -9.960 -17.131  0.00  0.00      PROA  
ATOM     80   HB VAL P 456     -28.105  -9.191 -17.715  0.00  0.00      PROA  
ATOM     81  CG1 VAL P 456     -28.135 -11.294 -17.417  0.00  0.00      PROA  
ATOM     82 HG11 VAL P 456     -29.145 -11.470 -16.988  0.00  0.00      PROA  
ATOM     83 HG12 VAL P 456     -27.448 -12.086 -17.051  0.00  0.00      PROA  
ATOM     84 HG13 VAL P 456     -28.325 -11.471 -18.497  0.00  0.00      PROA  
ATOM     85  CG2 VAL P 456     -27.670  -9.707 -15.562  0.00  0.00      PROA  
ATOM     86 HG21 VAL P 456     -27.127  -8.809 -15.196  0.00  0.00      PROA  
ATOM     87 HG22 VAL P 456     -27.130 -10.547 -15.075  0.00  0.00      PROA  
ATOM     88 HG23 VAL P 456     -28.714  -9.515 -15.235  0.00  0.00      PROA  
ATOM     89    C VAL P 456     -25.758 -10.337 -18.744  0.00  0.00      PROA  
ATOM     90    O VAL P 456     -25.201 -11.437 -18.832  0.00  0.00      PROA  
ATOM     91    N LEU P 457     -25.971  -9.592 -19.849  0.00  0.00      PROA  
ATOM     92   HN LEU P 457     -26.349  -8.670 -19.813  0.00  0.00      PROA  
ATOM     93   CA LEU P 457     -25.580  -9.929 -21.214  0.00  0.00      PROA  
ATOM     94   HA LEU P 457     -25.827 -10.954 -21.449  0.00  0.00      PROA  
ATOM     95   CB LEU P 457     -26.371  -8.930 -22.158  0.00  0.00      PROA  
ATOM     96  HB1 LEU P 457     -25.995  -7.886 -22.097  0.00  0.00      PROA  
ATOM     97  HB2 LEU P 457     -27.450  -8.888 -21.895  0.00  0.00      PROA  
ATOM     98   CG LEU P 457     -26.376  -9.349 -23.638  0.00  0.00      PROA  
ATOM     99   HG LEU P 457     -25.307  -9.523 -23.883  0.00  0.00      PROA  
ATOM    100  CD1 LEU P 457     -27.197 -10.683 -23.850  0.00  0.00      PROA  
ATOM    101 HD11 LEU P 457     -27.186 -10.911 -24.937  0.00  0.00      PROA  
ATOM    102 HD12 LEU P 457     -28.275 -10.504 -23.651  0.00  0.00      PROA  
ATOM    103 HD13 LEU P 457     -26.811 -11.556 -23.281  0.00  0.00      PROA  
ATOM    104  CD2 LEU P 457     -26.992  -8.155 -24.418  0.00  0.00      PROA  
ATOM    105 HD21 LEU P 457     -26.397  -7.226 -24.287  0.00  0.00      PROA  
ATOM    106 HD22 LEU P 457     -28.051  -8.013 -24.112  0.00  0.00      PROA  
ATOM    107 HD23 LEU P 457     -26.972  -8.504 -25.473  0.00  0.00      PROA  
ATOM    108    C LEU P 457     -24.120  -9.771 -21.487  0.00  0.00      PROA  
ATOM    109    O LEU P 457     -23.515 -10.542 -22.211  0.00  0.00      PROA  
ATOM    110    N ASP P 458     -23.520  -8.721 -20.848  0.00  0.00      PROA  
ATOM    111   HN ASP P 458     -24.058  -8.022 -20.382  0.00  0.00      PROA  
ATOM    112   CA ASP P 458     -22.065  -8.610 -20.763  0.00  0.00      PROA  
ATOM    113   HA ASP P 458     -21.700  -8.651 -21.779  0.00  0.00      PROA  
ATOM    114   CB ASP P 458     -21.634  -7.295 -20.121  0.00  0.00      PROA  
ATOM    115  HB1 ASP P 458     -21.797  -7.514 -19.044  0.00  0.00      PROA  
ATOM    116  HB2 ASP P 458     -22.330  -6.565 -20.585  0.00  0.00      PROA  
ATOM    117   CG ASP P 458     -20.199  -7.099 -20.377  0.00  0.00      PROA  
ATOM    118  OD1 ASP P 458     -19.928  -6.964 -21.617  0.00  0.00      PROA  
ATOM    119  OD2 ASP P 458     -19.285  -6.851 -19.535  0.00  0.00      PROA  
ATOM    120    C ASP P 458     -21.458  -9.953 -20.190  0.00  0.00      PROA  
ATOM    121    O ASP P 458     -20.450 -10.459 -20.717  0.00  0.00      PROA  
ATOM    122    N VAL P 459     -22.008 -10.512 -19.048  0.00  0.00      PROA  
ATOM    123   HN VAL P 459     -22.670  -9.960 -18.548  0.00  0.00      PROA  
ATOM    124   CA VAL P 459     -21.456 -11.837 -18.510  0.00  0.00      PROA  
ATOM    125   HA VAL P 459     -20.381 -11.775 -18.433  0.00  0.00      PROA  
ATOM    126   CB VAL P 459     -21.975 -12.190 -17.108  0.00  0.00      PROA  
ATOM    127   HB VAL P 459     -23.078 -12.072 -17.182  0.00  0.00      PROA  
ATOM    128  CG1 VAL P 459     -21.666 -13.656 -16.691  0.00  0.00      PROA  
ATOM    129 HG11 VAL P 459     -21.997 -13.858 -15.650  0.00  0.00      PROA  
ATOM    130 HG12 VAL P 459     -20.587 -13.910 -16.759  0.00  0.00      PROA  
ATOM    131 HG13 VAL P 459     -22.261 -14.314 -17.361  0.00  0.00      PROA  
ATOM    132  CG2 VAL P 459     -21.496 -11.205 -16.015  0.00  0.00      PROA  
ATOM    133 HG21 VAL P 459     -20.419 -11.147 -15.749  0.00  0.00      PROA  
ATOM    134 HG22 VAL P 459     -22.179 -11.403 -15.162  0.00  0.00      PROA  
ATOM    135 HG23 VAL P 459     -21.732 -10.145 -16.250  0.00  0.00      PROA  
ATOM    136    C VAL P 459     -21.733 -12.953 -19.529  0.00  0.00      PROA  
ATOM    137    O VAL P 459     -20.830 -13.774 -19.676  0.00  0.00      PROA  
ATOM    138    N LYS P 460     -22.893 -13.045 -20.258  0.00  0.00      PROA  
ATOM    139   HN LYS P 460     -23.596 -12.360 -20.086  0.00  0.00      PROA  
ATOM    140   CA LYS P 460     -23.186 -14.033 -21.289  0.00  0.00      PROA  
ATOM    141   HA LYS P 460     -23.104 -15.011 -20.839  0.00  0.00      PROA  
ATOM    142   CB LYS P 460     -24.611 -14.086 -21.808  0.00  0.00      PROA  
ATOM    143  HB1 LYS P 460     -24.722 -15.043 -22.363  0.00  0.00      PROA  
ATOM    144  HB2 LYS P 460     -24.841 -13.278 -22.535  0.00  0.00      PROA  
ATOM    145   CG LYS P 460     -25.668 -14.032 -20.727  0.00  0.00      PROA  
ATOM    146  HG1 LYS P 460     -25.936 -12.997 -20.426  0.00  0.00      PROA  
ATOM    147  HG2 LYS P 460     -25.445 -14.668 -19.844  0.00  0.00      PROA  
ATOM    148   CD LYS P 460     -26.977 -14.600 -21.257  0.00  0.00      PROA  
ATOM    149  HD1 LYS P 460     -26.910 -15.595 -21.747  0.00  0.00      PROA  
ATOM    150  HD2 LYS P 460     -27.242 -13.908 -22.085  0.00  0.00      PROA  
ATOM    151   CE LYS P 460     -28.165 -14.609 -20.262  0.00  0.00      PROA  
ATOM    152  HE1 LYS P 460     -28.490 -13.570 -20.039  0.00  0.00      PROA  
ATOM    153  HE2 LYS P 460     -27.797 -14.993 -19.287  0.00  0.00      PROA  
ATOM    154   NZ LYS P 460     -29.320 -15.282 -20.791  0.00  0.00      PROA  
ATOM    155  HZ1 LYS P 460     -30.229 -14.870 -20.501  0.00  0.00      PROA  
ATOM    156  HZ2 LYS P 460     -29.384 -16.271 -20.475  0.00  0.00      PROA  
ATOM    157  HZ3 LYS P 460     -29.268 -15.367 -21.826  0.00  0.00      PROA  
ATOM    158    C LYS P 460     -22.125 -14.005 -22.427  0.00  0.00      PROA  
ATOM    159    O LYS P 460     -21.968 -14.991 -23.099  0.00  0.00      PROA  
ATOM    160    N ARG P 461     -21.499 -12.787 -22.732  0.00  0.00      PROA  
ATOM    161   HN ARG P 461     -21.796 -11.975 -22.237  0.00  0.00      PROA  
ATOM    162   CA ARG P 461     -20.437 -12.718 -23.730  0.00  0.00      PROA  
ATOM    163   HA ARG P 461     -20.637 -13.551 -24.388  0.00  0.00      PROA  
ATOM    164   CB ARG P 461     -20.429 -11.521 -24.667  0.00  0.00      PROA  
ATOM    165  HB1 ARG P 461     -21.363 -11.754 -25.222  0.00  0.00      PROA  
ATOM    166  HB2 ARG P 461     -19.544 -11.572 -25.336  0.00  0.00      PROA  
ATOM    167   CG ARG P 461     -20.538 -10.201 -23.973  0.00  0.00      PROA  
ATOM    168  HG1 ARG P 461     -19.650 -10.053 -23.322  0.00  0.00      PROA  
ATOM    169  HG2 ARG P 461     -21.492 -10.119 -23.410  0.00  0.00      PROA  
ATOM    170   CD ARG P 461     -20.679  -9.033 -24.999  0.00  0.00      PROA  
ATOM    171  HD1 ARG P 461     -21.659  -9.193 -25.499  0.00  0.00      PROA  
ATOM    172  HD2 ARG P 461     -19.854  -9.208 -25.722  0.00  0.00      PROA  
ATOM    173   NE ARG P 461     -20.655  -7.699 -24.302  0.00  0.00      PROA  
ATOM    174   HE ARG P 461     -20.253  -7.562 -23.397  0.00  0.00      PROA  
ATOM    175   CZ ARG P 461     -21.436  -6.723 -24.733  0.00  0.00      PROA  
ATOM    176  NH1 ARG P 461     -22.127  -6.700 -25.868  0.00  0.00      PROA  
ATOM    177 HH11 ARG P 461     -22.258  -7.508 -26.442  0.00  0.00      PROA  
ATOM    178 HH12 ARG P 461     -22.736  -5.936 -26.081  0.00  0.00      PROA  
ATOM    179  NH2 ARG P 461     -21.283  -5.671 -23.988  0.00  0.00      PROA  
ATOM    180 HH21 ARG P 461     -20.948  -5.823 -23.058  0.00  0.00      PROA  
ATOM    181 HH22 ARG P 461     -21.803  -4.874 -24.295  0.00  0.00      PROA  
ATOM    182    C ARG P 461     -19.017 -13.007 -23.119  0.00  0.00      PROA  
ATOM    183    O ARG P 461     -18.194 -13.570 -23.848  0.00  0.00      PROA  
ATOM    184    N LYS P 462     -18.720 -12.727 -21.808  0.00  0.00      PROA  
ATOM    185   HN LYS P 462     -19.378 -12.256 -21.226  0.00  0.00      PROA  
ATOM    186   CA LYS P 462     -17.598 -13.250 -21.044  0.00  0.00      PROA  
ATOM    187   HA LYS P 462     -16.659 -13.166 -21.571  0.00  0.00      PROA  
ATOM    188   CB LYS P 462     -17.518 -12.395 -19.729  0.00  0.00      PROA  
ATOM    189  HB1 LYS P 462     -16.865 -12.902 -18.987  0.00  0.00      PROA  
ATOM    190  HB2 LYS P 462     -18.536 -12.225 -19.317  0.00  0.00      PROA  
ATOM    191   CG LYS P 462     -16.759 -11.106 -19.819  0.00  0.00      PROA  
ATOM    192  HG1 LYS P 462     -15.717 -11.307 -20.148  0.00  0.00      PROA  
ATOM    193  HG2 LYS P 462     -16.760 -10.796 -18.752  0.00  0.00      PROA  
ATOM    194   CD LYS P 462     -17.323  -9.887 -20.560  0.00  0.00      PROA  
ATOM    195  HD1 LYS P 462     -18.322  -9.579 -20.183  0.00  0.00      PROA  
ATOM    196  HD2 LYS P 462     -17.395 -10.160 -21.635  0.00  0.00      PROA  
ATOM    197   CE LYS P 462     -16.533  -8.544 -20.354  0.00  0.00      PROA  
ATOM    198  HE1 LYS P 462     -15.507  -8.601 -20.776  0.00  0.00      PROA  
ATOM    199  HE2 LYS P 462     -16.644  -8.086 -19.348  0.00  0.00      PROA  
ATOM    200   NZ LYS P 462     -17.154  -7.401 -21.265  0.00  0.00      PROA  
ATOM    201  HZ1 LYS P 462     -17.095  -7.616 -22.281  0.00  0.00      PROA  
ATOM    202  HZ2 LYS P 462     -16.642  -6.497 -21.217  0.00  0.00      PROA  
ATOM    203  HZ3 LYS P 462     -18.186  -7.312 -21.169  0.00  0.00      PROA  
ATOM    204    C LYS P 462     -17.651 -14.660 -20.593  0.00  0.00      PROA  
ATOM    205    O LYS P 462     -16.617 -15.330 -20.498  0.00  0.00      PROA  
ATOM    206    N ALA P 463     -18.804 -15.275 -20.248  0.00  0.00      PROA  
ATOM    207   HN ALA P 463     -19.630 -14.723 -20.172  0.00  0.00      PROA  
ATOM    208   CA ALA P 463     -18.971 -16.672 -19.863  0.00  0.00      PROA  
ATOM    209   HA ALA P 463     -18.418 -16.714 -18.936  0.00  0.00      PROA  
ATOM    210   CB ALA P 463     -20.502 -16.902 -19.677  0.00  0.00      PROA  
ATOM    211  HB1 ALA P 463     -20.808 -17.917 -19.346  0.00  0.00      PROA  
ATOM    212  HB2 ALA P 463     -21.010 -16.628 -20.626  0.00  0.00      PROA  
ATOM    213  HB3 ALA P 463     -20.900 -16.163 -18.948  0.00  0.00      PROA  
ATOM    214    C ALA P 463     -18.348 -17.767 -20.688  0.00  0.00      PROA  
ATOM    215    O ALA P 463     -17.752 -18.685 -20.055  0.00  0.00      PROA  
ATOM    216    N PRO P 464     -18.239 -17.806 -22.030  0.00  0.00      PROA  
ATOM    217   CD PRO P 464     -18.881 -16.934 -23.041  0.00  0.00      PROA  
ATOM    218  HD1 PRO P 464     -18.780 -15.842 -22.868  0.00  0.00      PROA  
ATOM    219  HD2 PRO P 464     -19.922 -17.286 -23.200  0.00  0.00      PROA  
ATOM    220   CA PRO P 464     -17.537 -18.928 -22.700  0.00  0.00      PROA  
ATOM    221   HA PRO P 464     -17.844 -19.821 -22.176  0.00  0.00      PROA  
ATOM    222   CB PRO P 464     -17.910 -18.847 -24.172  0.00  0.00      PROA  
ATOM    223  HB1 PRO P 464     -18.688 -19.635 -24.257  0.00  0.00      PROA  
ATOM    224  HB2 PRO P 464     -17.023 -19.127 -24.780  0.00  0.00      PROA  
ATOM    225   CG PRO P 464     -18.246 -17.396 -24.372  0.00  0.00      PROA  
ATOM    226  HG1 PRO P 464     -17.309 -16.819 -24.523  0.00  0.00      PROA  
ATOM    227  HG2 PRO P 464     -18.854 -17.292 -25.295  0.00  0.00      PROA  
ATOM    228    C PRO P 464     -16.000 -18.816 -22.492  0.00  0.00      PROA  
ATOM    229    O PRO P 464     -15.248 -19.663 -23.060  0.00  0.00      PROA  
ATOM    230    N TRP P 465     -15.547 -17.746 -21.786  0.00  0.00      PROA  
ATOM    231   HN TRP P 465     -16.324 -17.352 -21.301  0.00  0.00      PROA  
ATOM    232   CA TRP P 465     -14.114 -17.364 -21.664  0.00  0.00      PROA  
ATOM    233   HA TRP P 465     -13.576 -18.074 -22.275  0.00  0.00      PROA  
ATOM    234   CB TRP P 465     -13.824 -15.925 -22.127  0.00  0.00      PROA  
ATOM    235  HB1 TRP P 465     -12.727 -15.754 -22.075  0.00  0.00      PROA  
ATOM    236  HB2 TRP P 465     -14.296 -15.273 -21.360  0.00  0.00      PROA  
ATOM    237   CG TRP P 465     -14.299 -15.550 -23.486  0.00  0.00      PROA  
ATOM    238  CD1 TRP P 465     -15.454 -14.841 -23.803  0.00  0.00      PROA  
ATOM    239  HD1 TRP P 465     -16.109 -14.322 -23.119  0.00  0.00      PROA  
ATOM    240  NE1 TRP P 465     -15.531 -14.589 -25.167  0.00  0.00      PROA  
ATOM    241  HE1 TRP P 465     -16.202 -13.962 -25.498  0.00  0.00      PROA  
ATOM    242  CE2 TRP P 465     -14.478 -15.218 -25.763  0.00  0.00      PROA  
ATOM    243  CD2 TRP P 465     -13.747 -15.918 -24.741  0.00  0.00      PROA  
ATOM    244  CE3 TRP P 465     -12.650 -16.749 -25.118  0.00  0.00      PROA  
ATOM    245  HE3 TRP P 465     -12.008 -17.054 -24.305  0.00  0.00      PROA  
ATOM    246  CZ3 TRP P 465     -12.361 -16.975 -26.400  0.00  0.00      PROA  
ATOM    247  HZ3 TRP P 465     -11.429 -17.488 -26.583  0.00  0.00      PROA  
ATOM    248  CZ2 TRP P 465     -14.182 -15.353 -27.112  0.00  0.00      PROA  
ATOM    249  HZ2 TRP P 465     -14.816 -14.866 -27.839  0.00  0.00      PROA  
ATOM    250  CH2 TRP P 465     -13.034 -16.229 -27.353  0.00  0.00      PROA  
ATOM    251  HH2 TRP P 465     -12.630 -16.278 -28.353  0.00  0.00      PROA  
ATOM    252    C TRP P 465     -13.691 -17.457 -20.206  0.00  0.00      PROA  
ATOM    253    O TRP P 465     -12.576 -17.098 -19.779  0.00  0.00      PROA  
ATOM    254    N TYR P 466     -14.631 -17.900 -19.320  0.00  0.00      PROA  
ATOM    255   HN TYR P 466     -15.508 -18.266 -19.620  0.00  0.00      PROA  
ATOM    256   CA TYR P 466     -14.283 -17.925 -17.904  0.00  0.00      PROA  
ATOM    257   HA TYR P 466     -13.873 -16.977 -17.589  0.00  0.00      PROA  
ATOM    258   CB TYR P 466     -15.559 -18.092 -17.105  0.00  0.00      PROA  
ATOM    259  HB1 TYR P 466     -16.033 -19.081 -17.281  0.00  0.00      PROA  
ATOM    260  HB2 TYR P 466     -16.264 -17.261 -17.322  0.00  0.00      PROA  
ATOM    261   CG TYR P 466     -15.391 -17.977 -15.620  0.00  0.00      PROA  
ATOM    262  CD1 TYR P 466     -14.937 -16.806 -14.942  0.00  0.00      PROA  
ATOM    263  HD1 TYR P 466     -14.709 -15.933 -15.535  0.00  0.00      PROA  
ATOM    264  CE1 TYR P 466     -14.692 -16.801 -13.578  0.00  0.00      PROA  
ATOM    265  HE1 TYR P 466     -14.147 -15.962 -13.172  0.00  0.00      PROA  
ATOM    266   CZ TYR P 466     -15.115 -17.898 -12.851  0.00  0.00      PROA  
ATOM    267   OH TYR P 466     -14.728 -17.886 -11.534  0.00  0.00      PROA  
ATOM    268   HH TYR P 466     -14.705 -16.944 -11.349  0.00  0.00      PROA  
ATOM    269  CD2 TYR P 466     -15.722 -19.133 -14.820  0.00  0.00      PROA  
ATOM    270  HD2 TYR P 466     -16.069 -20.039 -15.294  0.00  0.00      PROA  
ATOM    271  CE2 TYR P 466     -15.650 -19.027 -13.434  0.00  0.00      PROA  
ATOM    272  HE2 TYR P 466     -15.849 -19.899 -12.828  0.00  0.00      PROA  
ATOM    273    C TYR P 466     -13.213 -18.985 -17.617  0.00  0.00      PROA  
ATOM    274    O TYR P 466     -12.239 -18.773 -16.944  0.00  0.00      PROA  
ATOM    275    N TRP P 467     -13.323 -20.204 -18.144  0.00  0.00      PROA  
ATOM    276   HN TRP P 467     -14.097 -20.345 -18.756  0.00  0.00      PROA  
ATOM    277   CA TRP P 467     -12.742 -21.438 -17.654  0.00  0.00      PROA  
ATOM    278   HA TRP P 467     -12.733 -21.419 -16.575  0.00  0.00      PROA  
ATOM    279   CB TRP P 467     -13.649 -22.656 -18.057  0.00  0.00      PROA  
ATOM    280  HB1 TRP P 467     -13.979 -22.683 -19.118  0.00  0.00      PROA  
ATOM    281  HB2 TRP P 467     -14.620 -22.511 -17.536  0.00  0.00      PROA  
ATOM    282   CG TRP P 467     -13.208 -24.010 -17.672  0.00  0.00      PROA  
ATOM    283  CD1 TRP P 467     -13.198 -25.064 -18.507  0.00  0.00      PROA  
ATOM    284  HD1 TRP P 467     -13.482 -25.041 -19.549  0.00  0.00      PROA  
ATOM    285  NE1 TRP P 467     -12.776 -26.251 -17.907  0.00  0.00      PROA  
ATOM    286  HE1 TRP P 467     -12.364 -26.994 -18.387  0.00  0.00      PROA  
ATOM    287  CE2 TRP P 467     -12.606 -25.962 -16.628  0.00  0.00      PROA  
ATOM    288  CD2 TRP P 467     -12.739 -24.525 -16.427  0.00  0.00      PROA  
ATOM    289  CE3 TRP P 467     -12.505 -24.032 -15.127  0.00  0.00      PROA  
ATOM    290  HE3 TRP P 467     -12.710 -22.983 -14.969  0.00  0.00      PROA  
ATOM    291  CZ3 TRP P 467     -12.035 -24.820 -14.115  0.00  0.00      PROA  
ATOM    292  HZ3 TRP P 467     -11.876 -24.500 -13.096  0.00  0.00      PROA  
ATOM    293  CZ2 TRP P 467     -12.073 -26.740 -15.593  0.00  0.00      PROA  
ATOM    294  HZ2 TRP P 467     -11.958 -27.808 -15.697  0.00  0.00      PROA  
ATOM    295  CH2 TRP P 467     -11.814 -26.144 -14.348  0.00  0.00      PROA  
ATOM    296  HH2 TRP P 467     -11.497 -26.760 -13.520  0.00  0.00      PROA  
ATOM    297    C TRP P 467     -11.292 -21.523 -18.048  0.00  0.00      PROA  
ATOM    298    O TRP P 467     -10.479 -22.252 -17.492  0.00  0.00      PROA  
ATOM    299    N SER P 468     -10.939 -20.742 -19.054  0.00  0.00      PROA  
ATOM    300   HN SER P 468     -11.673 -20.255 -19.521  0.00  0.00      PROA  
ATOM    301   CA SER P 468      -9.555 -20.565 -19.593  0.00  0.00      PROA  
ATOM    302   HA SER P 468      -9.199 -21.559 -19.818  0.00  0.00      PROA  
ATOM    303   CB SER P 468      -9.443 -19.635 -20.831  0.00  0.00      PROA  
ATOM    304  HB1 SER P 468      -8.380 -19.604 -21.155  0.00  0.00      PROA  
ATOM    305  HB2 SER P 468      -9.714 -18.631 -20.441  0.00  0.00      PROA  
ATOM    306   OG SER P 468     -10.308 -20.017 -21.920  0.00  0.00      PROA  
ATOM    307  HG1 SER P 468     -11.218 -20.048 -21.617  0.00  0.00      PROA  
ATOM    308    C SER P 468      -8.567 -19.978 -18.544  0.00  0.00      PROA  
ATOM    309    O SER P 468      -7.362 -20.270 -18.513  0.00  0.00      PROA  
ATOM    310    N ASP P 469      -9.128 -19.162 -17.698  0.00  0.00      PROA  
ATOM    311   HN ASP P 469     -10.118 -19.051 -17.740  0.00  0.00      PROA  
ATOM    312   CA ASP P 469      -8.385 -18.303 -16.739  0.00  0.00      PROA  
ATOM    313   HA ASP P 469      -7.468 -17.895 -17.139  0.00  0.00      PROA  
ATOM    314   CB ASP P 469      -9.139 -17.167 -16.137  0.00  0.00      PROA  
ATOM    315  HB1 ASP P 469      -8.480 -16.640 -15.414  0.00  0.00      PROA  
ATOM    316  HB2 ASP P 469     -10.029 -17.522 -15.576  0.00  0.00      PROA  
ATOM    317   CG ASP P 469      -9.673 -16.161 -17.049  0.00  0.00      PROA  
ATOM    318  OD1 ASP P 469      -9.119 -16.115 -18.186  0.00  0.00      PROA  
ATOM    319  OD2 ASP P 469     -10.534 -15.360 -16.670  0.00  0.00      PROA  
ATOM    320    C ASP P 469      -7.916 -19.132 -15.563  0.00  0.00      PROA  
ATOM    321    O ASP P 469      -7.065 -18.619 -14.803  0.00  0.00      PROA  
ATOM    322    N TYR P 470      -8.380 -20.359 -15.327  0.00  0.00      PROA  
ATOM    323   HN TYR P 470      -9.113 -20.721 -15.897  0.00  0.00      PROA  
ATOM    324   CA TYR P 470      -7.758 -21.296 -14.309  0.00  0.00      PROA  
ATOM    325   HA TYR P 470      -7.079 -20.728 -13.690  0.00  0.00      PROA  
ATOM    326   CB TYR P 470      -8.775 -21.992 -13.397  0.00  0.00      PROA  
ATOM    327  HB1 TYR P 470      -8.133 -22.586 -12.712  0.00  0.00      PROA  
ATOM    328  HB2 TYR P 470      -9.432 -22.614 -14.041  0.00  0.00      PROA  
ATOM    329   CG TYR P 470      -9.617 -20.955 -12.740  0.00  0.00      PROA  
ATOM    330  CD1 TYR P 470      -9.020 -19.843 -12.035  0.00  0.00      PROA  
ATOM    331  HD1 TYR P 470      -7.957 -19.822 -11.845  0.00  0.00      PROA  
ATOM    332  CE1 TYR P 470      -9.857 -18.881 -11.510  0.00  0.00      PROA  
ATOM    333  HE1 TYR P 470      -9.475 -18.047 -10.940  0.00  0.00      PROA  
ATOM    334   CZ TYR P 470     -11.197 -18.834 -11.785  0.00  0.00      PROA  
ATOM    335   OH TYR P 470     -12.082 -17.899 -11.222  0.00  0.00      PROA  
ATOM    336   HH TYR P 470     -12.977 -18.241 -11.273  0.00  0.00      PROA  
ATOM    337  CD2 TYR P 470     -11.039 -21.024 -12.918  0.00  0.00      PROA  
ATOM    338  HD2 TYR P 470     -11.482 -21.889 -13.388  0.00  0.00      PROA  
ATOM    339  CE2 TYR P 470     -11.775 -19.898 -12.484  0.00  0.00      PROA  
ATOM    340  HE2 TYR P 470     -12.851 -19.919 -12.578  0.00  0.00      PROA  
ATOM    341    C TYR P 470      -6.840 -22.325 -14.979  0.00  0.00      PROA  
ATOM    342    O TYR P 470      -6.077 -22.985 -14.325  0.00  0.00      PROA  
ATOM    343    N ARG P 471      -6.890 -22.464 -16.332  0.00  0.00      PROA  
ATOM    344   HN ARG P 471      -7.469 -21.879 -16.894  0.00  0.00      PROA  
ATOM    345   CA ARG P 471      -6.260 -23.580 -17.046  0.00  0.00      PROA  
ATOM    346   HA ARG P 471      -5.990 -24.331 -16.319  0.00  0.00      PROA  
ATOM    347   CB ARG P 471      -7.240 -24.121 -18.029  0.00  0.00      PROA  
ATOM    348  HB1 ARG P 471      -6.767 -24.748 -18.815  0.00  0.00      PROA  
ATOM    349  HB2 ARG P 471      -7.761 -23.336 -18.618  0.00  0.00      PROA  
ATOM    350   CG ARG P 471      -8.290 -25.051 -17.325  0.00  0.00      PROA  
ATOM    351  HG1 ARG P 471      -8.783 -24.548 -16.467  0.00  0.00      PROA  
ATOM    352  HG2 ARG P 471      -7.723 -25.890 -16.867  0.00  0.00      PROA  
ATOM    353   CD ARG P 471      -9.288 -25.674 -18.293  0.00  0.00      PROA  
ATOM    354  HD1 ARG P 471      -9.796 -24.870 -18.868  0.00  0.00      PROA  
ATOM    355  HD2 ARG P 471     -10.046 -26.188 -17.664  0.00  0.00      PROA  
ATOM    356   NE ARG P 471      -8.617 -26.606 -19.298  0.00  0.00      PROA  
ATOM    357   HE ARG P 471      -7.865 -27.165 -18.950  0.00  0.00      PROA  
ATOM    358   CZ ARG P 471      -9.249 -27.127 -20.349  0.00  0.00      PROA  
ATOM    359  NH1 ARG P 471      -8.728 -28.223 -20.823  0.00  0.00      PROA  
ATOM    360 HH11 ARG P 471      -8.023 -28.744 -20.342  0.00  0.00      PROA  
ATOM    361 HH12 ARG P 471      -9.180 -28.660 -21.600  0.00  0.00      PROA  
ATOM    362  NH2 ARG P 471     -10.243 -26.505 -20.917  0.00  0.00      PROA  
ATOM    363 HH21 ARG P 471     -10.635 -26.876 -21.758  0.00  0.00      PROA  
ATOM    364 HH22 ARG P 471     -10.518 -25.583 -20.645  0.00  0.00      PROA  
ATOM    365    C ARG P 471      -4.950 -23.241 -17.785  0.00  0.00      PROA  
ATOM    366    O ARG P 471      -4.417 -24.034 -18.516  0.00  0.00      PROA  
ATOM    367    N ASP P 472      -4.521 -21.940 -17.687  0.00  0.00      PROA  
ATOM    368   HN ASP P 472      -5.066 -21.252 -17.214  0.00  0.00      PROA  
ATOM    369   CA ASP P 472      -3.258 -21.666 -18.341  0.00  0.00      PROA  
ATOM    370   HA ASP P 472      -3.342 -21.904 -19.391  0.00  0.00      PROA  
ATOM    371   CB ASP P 472      -3.163 -20.159 -17.974  0.00  0.00      PROA  
ATOM    372  HB1 ASP P 472      -3.195 -19.930 -16.887  0.00  0.00      PROA  
ATOM    373  HB2 ASP P 472      -4.122 -19.786 -18.394  0.00  0.00      PROA  
ATOM    374   CG ASP P 472      -2.011 -19.349 -18.588  0.00  0.00      PROA  
ATOM    375  OD1 ASP P 472      -1.754 -18.186 -18.185  0.00  0.00      PROA  
ATOM    376  OD2 ASP P 472      -1.302 -19.963 -19.483  0.00  0.00      PROA  
ATOM    377    C ASP P 472      -2.036 -22.404 -17.833  0.00  0.00      PROA  
ATOM    378    O ASP P 472      -1.937 -22.614 -16.629  0.00  0.00      PROA  
ATOM    379    N ALA P 473      -1.067 -22.776 -18.691  0.00  0.00      PROA  
ATOM    380   HN ALA P 473      -1.072 -22.527 -19.657  0.00  0.00      PROA  
ATOM    381   CA ALA P 473       0.156 -23.443 -18.271  0.00  0.00      PROA  
ATOM    382   HA ALA P 473      -0.093 -24.321 -17.694  0.00  0.00      PROA  
ATOM    383   CB ALA P 473       0.884 -23.803 -19.542  0.00  0.00      PROA  
ATOM    384  HB1 ALA P 473       0.365 -24.541 -20.191  0.00  0.00      PROA  
ATOM    385  HB2 ALA P 473       1.776 -24.426 -19.313  0.00  0.00      PROA  
ATOM    386  HB3 ALA P 473       1.122 -22.859 -20.077  0.00  0.00      PROA  
ATOM    387    C ALA P 473       1.059 -22.700 -17.268  0.00  0.00      PROA  
ATOM    388    O ALA P 473       1.332 -21.516 -17.402  0.00  0.00      PROA  
ATOM    389    N LEU P 474       1.571 -23.470 -16.300  0.00  0.00      PROA  
ATOM    390   HN LEU P 474       1.316 -24.432 -16.247  0.00  0.00      PROA  
ATOM    391   CA LEU P 474       2.346 -22.953 -15.093  0.00  0.00      PROA  
ATOM    392   HA LEU P 474       1.700 -22.242 -14.600  0.00  0.00      PROA  
ATOM    393   CB LEU P 474       2.839 -24.106 -14.153  0.00  0.00      PROA  
ATOM    394  HB1 LEU P 474       3.491 -23.602 -13.407  0.00  0.00      PROA  
ATOM    395  HB2 LEU P 474       3.436 -24.788 -14.795  0.00  0.00      PROA  
ATOM    396   CG LEU P 474       1.818 -24.957 -13.477  0.00  0.00      PROA  
ATOM    397   HG LEU P 474       1.349 -25.480 -14.338  0.00  0.00      PROA  
ATOM    398  CD1 LEU P 474       2.474 -25.999 -12.597  0.00  0.00      PROA  
ATOM    399 HD11 LEU P 474       1.666 -26.611 -12.142  0.00  0.00      PROA  
ATOM    400 HD12 LEU P 474       3.065 -25.607 -11.741  0.00  0.00      PROA  
ATOM    401 HD13 LEU P 474       3.173 -26.688 -13.117  0.00  0.00      PROA  
ATOM    402  CD2 LEU P 474       0.839 -24.106 -12.656  0.00  0.00      PROA  
ATOM    403 HD21 LEU P 474       1.360 -23.432 -11.943  0.00  0.00      PROA  
ATOM    404 HD22 LEU P 474      -0.005 -24.684 -12.221  0.00  0.00      PROA  
ATOM    405 HD23 LEU P 474       0.261 -23.424 -13.315  0.00  0.00      PROA  
ATOM    406    C LEU P 474       3.577 -22.152 -15.498  0.00  0.00      PROA  
ATOM    407    O LEU P 474       4.376 -22.595 -16.284  0.00  0.00      PROA  
ATOM    408    N SER P 475       3.715 -20.922 -14.980  0.00  0.00      PROA  
ATOM    409   HN SER P 475       3.040 -20.626 -14.309  0.00  0.00      PROA  
ATOM    410   CA SER P 475       4.803 -19.982 -15.345  0.00  0.00      PROA  
ATOM    411   HA SER P 475       5.596 -20.515 -15.849  0.00  0.00      PROA  
ATOM    412   CB SER P 475       4.184 -18.879 -16.291  0.00  0.00      PROA  
ATOM    413  HB1 SER P 475       3.139 -18.558 -16.091  0.00  0.00      PROA  
ATOM    414  HB2 SER P 475       4.105 -19.328 -17.304  0.00  0.00      PROA  
ATOM    415   OG SER P 475       4.959 -17.697 -16.370  0.00  0.00      PROA  
ATOM    416  HG1 SER P 475       5.770 -18.015 -16.774  0.00  0.00      PROA  
ATOM    417    C SER P 475       5.628 -19.540 -14.170  0.00  0.00      PROA  
ATOM    418    O SER P 475       5.049 -19.176 -13.153  0.00  0.00      PROA  
ATOM    419    N LEU P 476       6.930 -19.445 -14.313  0.00  0.00      PROA  
ATOM    420   HN LEU P 476       7.317 -19.794 -15.163  0.00  0.00      PROA  
ATOM    421   CA LEU P 476       7.972 -18.970 -13.439  0.00  0.00      PROA  
ATOM    422   HA LEU P 476       7.987 -19.577 -12.547  0.00  0.00      PROA  
ATOM    423   CB LEU P 476       9.292 -19.188 -14.127  0.00  0.00      PROA  
ATOM    424  HB1 LEU P 476       9.052 -18.767 -15.127  0.00  0.00      PROA  
ATOM    425  HB2 LEU P 476       9.556 -20.266 -14.184  0.00  0.00      PROA  
ATOM    426   CG LEU P 476      10.553 -18.450 -13.597  0.00  0.00      PROA  
ATOM    427   HG LEU P 476      10.359 -17.372 -13.781  0.00  0.00      PROA  
ATOM    428  CD1 LEU P 476      10.685 -18.735 -12.055  0.00  0.00      PROA  
ATOM    429 HD11 LEU P 476      10.651 -19.837 -11.917  0.00  0.00      PROA  
ATOM    430 HD12 LEU P 476       9.773 -18.346 -11.553  0.00  0.00      PROA  
ATOM    431 HD13 LEU P 476      11.609 -18.292 -11.625  0.00  0.00      PROA  
ATOM    432  CD2 LEU P 476      11.750 -18.858 -14.517  0.00  0.00      PROA  
ATOM    433 HD21 LEU P 476      12.717 -18.486 -14.116  0.00  0.00      PROA  
ATOM    434 HD22 LEU P 476      11.835 -18.742 -15.618  0.00  0.00      PROA  
ATOM    435 HD23 LEU P 476      11.776 -19.965 -14.424  0.00  0.00      PROA  
ATOM    436    C LEU P 476       7.629 -17.499 -13.104  0.00  0.00      PROA  
ATOM    437    O LEU P 476       7.698 -17.036 -11.957  0.00  0.00      PROA  
ATOM    438    N GLN P 477       7.299 -16.666 -14.114  0.00  0.00      PROA  
ATOM    439   HN GLN P 477       7.471 -16.981 -15.045  0.00  0.00      PROA  
ATOM    440   CA GLN P 477       6.923 -15.205 -13.972  0.00  0.00      PROA  
ATOM    441   HA GLN P 477       7.794 -14.767 -13.509  0.00  0.00      PROA  
ATOM    442   CB GLN P 477       6.745 -14.612 -15.439  0.00  0.00      PROA  
ATOM    443  HB1 GLN P 477       6.625 -13.519 -15.281  0.00  0.00      PROA  
ATOM    444  HB2 GLN P 477       5.762 -14.957 -15.824  0.00  0.00      PROA  
ATOM    445   CG GLN P 477       7.905 -14.890 -16.448  0.00  0.00      PROA  
ATOM    446  HG1 GLN P 477       7.885 -14.187 -17.308  0.00  0.00      PROA  
ATOM    447  HG2 GLN P 477       7.822 -15.904 -16.894  0.00  0.00      PROA  
ATOM    448   CD GLN P 477       9.397 -14.819 -15.866  0.00  0.00      PROA  
ATOM    449  OE1 GLN P 477      10.155 -15.799 -15.761  0.00  0.00      PROA  
ATOM    450  NE2 GLN P 477       9.751 -13.614 -15.486  0.00  0.00      PROA  
ATOM    451 HE21 GLN P 477       9.243 -12.764 -15.627  0.00  0.00      PROA  
ATOM    452 HE22 GLN P 477      10.669 -13.501 -15.106  0.00  0.00      PROA  
ATOM    453    C GLN P 477       5.602 -14.951 -13.227  0.00  0.00      PROA  
ATOM    454    O GLN P 477       5.520 -14.000 -12.530  0.00  0.00      PROA  
ATOM    455    N CYS P 478       4.590 -15.878 -13.370  0.00  0.00      PROA  
ATOM    456   HN CYS P 478       4.714 -16.652 -13.986  0.00  0.00      PROA  
ATOM    457   CA CYS P 478       3.428 -15.964 -12.454  0.00  0.00      PROA  
ATOM    458   HA CYS P 478       2.945 -14.999 -12.431  0.00  0.00      PROA  
ATOM    459   CB CYS P 478       2.383 -16.940 -12.989  0.00  0.00      PROA  
ATOM    460  HB1 CYS P 478       1.599 -17.085 -12.215  0.00  0.00      PROA  
ATOM    461  HB2 CYS P 478       2.801 -17.927 -13.284  0.00  0.00      PROA  
ATOM    462   SG CYS P 478       1.570 -16.211 -14.479  0.00  0.00      PROA  
ATOM    463  HG1 CYS P 478       0.944 -17.364 -14.663  0.00  0.00      PROA  
ATOM    464    C CYS P 478       3.870 -16.338 -11.048  0.00  0.00      PROA  
ATOM    465    O CYS P 478       3.422 -15.734 -10.062  0.00  0.00      PROA  
ATOM    466    N LEU P 479       4.748 -17.319 -10.898  0.00  0.00      PROA  
ATOM    467   HN LEU P 479       5.122 -17.822 -11.673  0.00  0.00      PROA  
ATOM    468   CA LEU P 479       5.071 -17.752  -9.563  0.00  0.00      PROA  
ATOM    469   HA LEU P 479       4.148 -17.887  -9.021  0.00  0.00      PROA  
ATOM    470   CB LEU P 479       5.925 -19.055  -9.594  0.00  0.00      PROA  
ATOM    471  HB1 LEU P 479       6.892 -18.881 -10.112  0.00  0.00      PROA  
ATOM    472  HB2 LEU P 479       5.367 -19.783 -10.221  0.00  0.00      PROA  
ATOM    473   CG LEU P 479       6.208 -19.649  -8.153  0.00  0.00      PROA  
ATOM    474   HG LEU P 479       6.382 -18.759  -7.511  0.00  0.00      PROA  
ATOM    475  CD1 LEU P 479       5.003 -20.391  -7.548  0.00  0.00      PROA  
ATOM    476 HD11 LEU P 479       4.119 -19.743  -7.365  0.00  0.00      PROA  
ATOM    477 HD12 LEU P 479       5.281 -20.803  -6.555  0.00  0.00      PROA  
ATOM    478 HD13 LEU P 479       4.767 -21.318  -8.113  0.00  0.00      PROA  
ATOM    479  CD2 LEU P 479       7.589 -20.439  -8.220  0.00  0.00      PROA  
ATOM    480 HD21 LEU P 479       8.408 -19.774  -7.870  0.00  0.00      PROA  
ATOM    481 HD22 LEU P 479       7.821 -20.669  -9.282  0.00  0.00      PROA  
ATOM    482 HD23 LEU P 479       7.541 -21.391  -7.649  0.00  0.00      PROA  
ATOM    483    C LEU P 479       5.861 -16.655  -8.768  0.00  0.00      PROA  
ATOM    484    O LEU P 479       5.704 -16.343  -7.563  0.00  0.00      PROA  
ATOM    485    N ALA P 480       6.774 -15.931  -9.511  0.00  0.00      PROA  
ATOM    486   HN ALA P 480       6.952 -16.232 -10.444  0.00  0.00      PROA  
ATOM    487   CA ALA P 480       7.580 -14.789  -9.108  0.00  0.00      PROA  
ATOM    488   HA ALA P 480       8.026 -15.133  -8.186  0.00  0.00      PROA  
ATOM    489   CB ALA P 480       8.715 -14.427 -10.184  0.00  0.00      PROA  
ATOM    490  HB1 ALA P 480       8.230 -14.031 -11.102  0.00  0.00      PROA  
ATOM    491  HB2 ALA P 480       9.316 -15.334 -10.409  0.00  0.00      PROA  
ATOM    492  HB3 ALA P 480       9.447 -13.745  -9.701  0.00  0.00      PROA  
ATOM    493    C ALA P 480       6.603 -13.600  -8.781  0.00  0.00      PROA  
ATOM    494    O ALA P 480       6.706 -13.012  -7.672  0.00  0.00      PROA  
ATOM    495    N SER P 481       5.519 -13.238  -9.544  0.00  0.00      PROA  
ATOM    496   HN SER P 481       5.512 -13.610 -10.469  0.00  0.00      PROA  
ATOM    497   CA SER P 481       4.550 -12.294  -9.106  0.00  0.00      PROA  
ATOM    498   HA SER P 481       5.108 -11.386  -8.929  0.00  0.00      PROA  
ATOM    499   CB SER P 481       3.479 -12.038 -10.244  0.00  0.00      PROA  
ATOM    500  HB1 SER P 481       2.937 -11.110  -9.963  0.00  0.00      PROA  
ATOM    501  HB2 SER P 481       2.874 -12.970 -10.271  0.00  0.00      PROA  
ATOM    502   OG SER P 481       4.084 -11.737 -11.506  0.00  0.00      PROA  
ATOM    503  HG1 SER P 481       4.745 -12.383 -11.764  0.00  0.00      PROA  
ATOM    504    C SER P 481       3.834 -12.614  -7.832  0.00  0.00      PROA  
ATOM    505    O SER P 481       3.506 -11.751  -7.051  0.00  0.00      PROA  
ATOM    506    N PHE P 482       3.466 -13.939  -7.555  0.00  0.00      PROA  
ATOM    507   HN PHE P 482       3.818 -14.644  -8.165  0.00  0.00      PROA  
ATOM    508   CA PHE P 482       2.700 -14.380  -6.393  0.00  0.00      PROA  
ATOM    509   HA PHE P 482       1.683 -14.015  -6.405  0.00  0.00      PROA  
ATOM    510   CB PHE P 482       2.439 -15.951  -6.606  0.00  0.00      PROA  
ATOM    511  HB1 PHE P 482       3.290 -16.321  -7.217  0.00  0.00      PROA  
ATOM    512  HB2 PHE P 482       1.532 -16.074  -7.236  0.00  0.00      PROA  
ATOM    513   CG PHE P 482       2.149 -16.859  -5.461  0.00  0.00      PROA  
ATOM    514  CD1 PHE P 482       2.864 -18.060  -5.256  0.00  0.00      PROA  
ATOM    515  HD1 PHE P 482       3.712 -18.357  -5.856  0.00  0.00      PROA  
ATOM    516  CE1 PHE P 482       2.680 -18.804  -4.152  0.00  0.00      PROA  
ATOM    517  HE1 PHE P 482       3.403 -19.563  -3.893  0.00  0.00      PROA  
ATOM    518   CZ PHE P 482       1.686 -18.445  -3.196  0.00  0.00      PROA  
ATOM    519   HZ PHE P 482       1.578 -19.125  -2.364  0.00  0.00      PROA  
ATOM    520  CD2 PHE P 482       1.192 -16.557  -4.573  0.00  0.00      PROA  
ATOM    521  HD2 PHE P 482       0.590 -15.680  -4.757  0.00  0.00      PROA  
ATOM    522  CE2 PHE P 482       1.009 -17.273  -3.366  0.00  0.00      PROA  
ATOM    523  HE2 PHE P 482       0.208 -16.951  -2.717  0.00  0.00      PROA  
ATOM    524    C PHE P 482       3.353 -14.093  -5.075  0.00  0.00      PROA  
ATOM    525    O PHE P 482       2.780 -13.608  -4.149  0.00  0.00      PROA  
ATOM    526    N LEU P 483       4.650 -14.405  -4.936  0.00  0.00      PROA  
ATOM    527   HN LEU P 483       5.015 -15.089  -5.563  0.00  0.00      PROA  
ATOM    528   CA LEU P 483       5.399 -14.089  -3.722  0.00  0.00      PROA  
ATOM    529   HA LEU P 483       4.769 -14.313  -2.874  0.00  0.00      PROA  
ATOM    530   CB LEU P 483       6.665 -14.995  -3.590  0.00  0.00      PROA  
ATOM    531  HB1 LEU P 483       7.122 -14.854  -2.588  0.00  0.00      PROA  
ATOM    532  HB2 LEU P 483       7.539 -14.756  -4.234  0.00  0.00      PROA  
ATOM    533   CG LEU P 483       6.370 -16.529  -3.793  0.00  0.00      PROA  
ATOM    534   HG LEU P 483       5.882 -16.773  -4.761  0.00  0.00      PROA  
ATOM    535  CD1 LEU P 483       7.754 -17.208  -3.791  0.00  0.00      PROA  
ATOM    536 HD11 LEU P 483       8.240 -16.852  -2.857  0.00  0.00      PROA  
ATOM    537 HD12 LEU P 483       8.327 -16.843  -4.670  0.00  0.00      PROA  
ATOM    538 HD13 LEU P 483       7.868 -18.313  -3.788  0.00  0.00      PROA  
ATOM    539  CD2 LEU P 483       5.535 -17.047  -2.710  0.00  0.00      PROA  
ATOM    540 HD21 LEU P 483       4.519 -16.677  -2.967  0.00  0.00      PROA  
ATOM    541 HD22 LEU P 483       5.662 -16.636  -1.686  0.00  0.00      PROA  
ATOM    542 HD23 LEU P 483       5.687 -18.144  -2.628  0.00  0.00      PROA  
ATOM    543    C LEU P 483       5.775 -12.612  -3.753  0.00  0.00      PROA  
ATOM    544    O LEU P 483       5.926 -12.056  -2.652  0.00  0.00      PROA  
ATOM    545    N PHE P 484       5.917 -11.946  -4.921  0.00  0.00      PROA  
ATOM    546   HN PHE P 484       5.754 -12.410  -5.788  0.00  0.00      PROA  
ATOM    547   CA PHE P 484       6.101 -10.497  -4.890  0.00  0.00      PROA  
ATOM    548   HA PHE P 484       6.970 -10.229  -4.307  0.00  0.00      PROA  
ATOM    549   CB PHE P 484       6.201  -9.971  -6.262  0.00  0.00      PROA  
ATOM    550  HB1 PHE P 484       5.338 -10.104  -6.949  0.00  0.00      PROA  
ATOM    551  HB2 PHE P 484       7.048 -10.485  -6.765  0.00  0.00      PROA  
ATOM    552   CG PHE P 484       6.600  -8.548  -6.416  0.00  0.00      PROA  
ATOM    553  CD1 PHE P 484       7.324  -7.832  -5.507  0.00  0.00      PROA  
ATOM    554  HD1 PHE P 484       7.527  -8.199  -4.512  0.00  0.00      PROA  
ATOM    555  CE1 PHE P 484       7.786  -6.499  -5.724  0.00  0.00      PROA  
ATOM    556  HE1 PHE P 484       8.392  -5.945  -5.023  0.00  0.00      PROA  
ATOM    557   CZ PHE P 484       7.513  -5.958  -7.048  0.00  0.00      PROA  
ATOM    558   HZ PHE P 484       7.930  -4.963  -7.106  0.00  0.00      PROA  
ATOM    559  CD2 PHE P 484       6.339  -7.993  -7.692  0.00  0.00      PROA  
ATOM    560  HD2 PHE P 484       5.798  -8.553  -8.441  0.00  0.00      PROA  
ATOM    561  CE2 PHE P 484       6.808  -6.719  -7.973  0.00  0.00      PROA  
ATOM    562  HE2 PHE P 484       6.657  -6.253  -8.935  0.00  0.00      PROA  
ATOM    563    C PHE P 484       4.874  -9.736  -4.255  0.00  0.00      PROA  
ATOM    564    O PHE P 484       4.991  -8.892  -3.346  0.00  0.00      PROA  
ATOM    565    N LEU P 485       3.633 -10.045  -4.788  0.00  0.00      PROA  
ATOM    566   HN LEU P 485       3.611 -10.609  -5.611  0.00  0.00      PROA  
ATOM    567   CA LEU P 485       2.338  -9.490  -4.386  0.00  0.00      PROA  
ATOM    568   HA LEU P 485       2.431  -8.421  -4.265  0.00  0.00      PROA  
ATOM    569   CB LEU P 485       1.227  -9.883  -5.373  0.00  0.00      PROA  
ATOM    570  HB1 LEU P 485       0.261  -9.793  -4.832  0.00  0.00      PROA  
ATOM    571  HB2 LEU P 485       1.573 -10.892  -5.683  0.00  0.00      PROA  
ATOM    572   CG LEU P 485       0.977  -8.925  -6.503  0.00  0.00      PROA  
ATOM    573   HG LEU P 485       0.210  -9.425  -7.132  0.00  0.00      PROA  
ATOM    574  CD1 LEU P 485       0.520  -7.509  -6.068  0.00  0.00      PROA  
ATOM    575 HD11 LEU P 485       1.406  -6.920  -5.750  0.00  0.00      PROA  
ATOM    576 HD12 LEU P 485      -0.152  -7.576  -5.186  0.00  0.00      PROA  
ATOM    577 HD13 LEU P 485      -0.042  -7.068  -6.920  0.00  0.00      PROA  
ATOM    578  CD2 LEU P 485       2.100  -8.802  -7.566  0.00  0.00      PROA  
ATOM    579 HD21 LEU P 485       1.667  -8.185  -8.382  0.00  0.00      PROA  
ATOM    580 HD22 LEU P 485       2.302  -9.808  -7.992  0.00  0.00      PROA  
ATOM    581 HD23 LEU P 485       2.915  -8.197  -7.113  0.00  0.00      PROA  
ATOM    582    C LEU P 485       2.032  -9.833  -2.923  0.00  0.00      PROA  
ATOM    583    O LEU P 485       1.603  -8.969  -2.173  0.00  0.00      PROA  
ATOM    584    N TYR P 486       2.282 -11.067  -2.402  0.00  0.00      PROA  
ATOM    585   HN TYR P 486       2.447 -11.740  -3.119  0.00  0.00      PROA  
ATOM    586   CA TYR P 486       2.249 -11.441  -0.990  0.00  0.00      PROA  
ATOM    587   HA TYR P 486       1.273 -11.134  -0.645  0.00  0.00      PROA  
ATOM    588   CB TYR P 486       2.445 -12.987  -0.816  0.00  0.00      PROA  
ATOM    589  HB1 TYR P 486       3.386 -13.250  -1.343  0.00  0.00      PROA  
ATOM    590  HB2 TYR P 486       1.678 -13.622  -1.308  0.00  0.00      PROA  
ATOM    591   CG TYR P 486       2.645 -13.388   0.587  0.00  0.00      PROA  
ATOM    592  CD1 TYR P 486       1.495 -13.263   1.382  0.00  0.00      PROA  
ATOM    593  HD1 TYR P 486       0.609 -12.766   1.013  0.00  0.00      PROA  
ATOM    594  CE1 TYR P 486       1.574 -13.772   2.756  0.00  0.00      PROA  
ATOM    595  HE1 TYR P 486       0.702 -13.720   3.391  0.00  0.00      PROA  
ATOM    596   CZ TYR P 486       2.717 -14.291   3.273  0.00  0.00      PROA  
ATOM    597   OH TYR P 486       2.656 -14.708   4.667  0.00  0.00      PROA  
ATOM    598   HH TYR P 486       1.746 -14.722   4.974  0.00  0.00      PROA  
ATOM    599  CD2 TYR P 486       3.811 -13.940   1.109  0.00  0.00      PROA  
ATOM    600  HD2 TYR P 486       4.695 -14.031   0.495  0.00  0.00      PROA  
ATOM    601  CE2 TYR P 486       3.896 -14.324   2.444  0.00  0.00      PROA  
ATOM    602  HE2 TYR P 486       4.882 -14.622   2.769  0.00  0.00      PROA  
ATOM    603    C TYR P 486       3.272 -10.681  -0.132  0.00  0.00      PROA  
ATOM    604    O TYR P 486       2.962 -10.138   0.918  0.00  0.00      PROA  
ATOM    605    N CYS P 487       4.481 -10.534  -0.653  0.00  0.00      PROA  
ATOM    606   HN CYS P 487       4.693 -10.797  -1.591  0.00  0.00      PROA  
ATOM    607   CA CYS P 487       5.430  -9.779   0.120  0.00  0.00      PROA  
ATOM    608   HA CYS P 487       5.492 -10.219   1.104  0.00  0.00      PROA  
ATOM    609   CB CYS P 487       6.811  -9.947  -0.582  0.00  0.00      PROA  
ATOM    610  HB1 CYS P 487       6.661  -9.565  -1.615  0.00  0.00      PROA  
ATOM    611  HB2 CYS P 487       7.041 -11.031  -0.658  0.00  0.00      PROA  
ATOM    612   SG CYS P 487       8.216  -9.163   0.184  0.00  0.00      PROA  
ATOM    613  HG1 CYS P 487       7.781  -7.915   0.272  0.00  0.00      PROA  
ATOM    614    C CYS P 487       5.037  -8.330   0.210  0.00  0.00      PROA  
ATOM    615    O CYS P 487       5.244  -7.628   1.182  0.00  0.00      PROA  
ATOM    616    N ALA P 488       4.406  -7.765  -0.843  0.00  0.00      PROA  
ATOM    617   HN ALA P 488       4.336  -8.372  -1.632  0.00  0.00      PROA  
ATOM    618   CA ALA P 488       3.840  -6.422  -0.900  0.00  0.00      PROA  
ATOM    619   HA ALA P 488       4.586  -5.668  -0.696  0.00  0.00      PROA  
ATOM    620   CB ALA P 488       3.464  -6.040  -2.435  0.00  0.00      PROA  
ATOM    621  HB1 ALA P 488       3.009  -6.989  -2.790  0.00  0.00      PROA  
ATOM    622  HB2 ALA P 488       4.340  -5.709  -3.032  0.00  0.00      PROA  
ATOM    623  HB3 ALA P 488       2.685  -5.249  -2.446  0.00  0.00      PROA  
ATOM    624    C ALA P 488       2.583  -6.141  -0.132  0.00  0.00      PROA  
ATOM    625    O ALA P 488       2.536  -5.267   0.705  0.00  0.00      PROA  
ATOM    626    N CYS P 489       1.611  -7.082  -0.277  0.00  0.00      PROA  
ATOM    627   HN CYS P 489       1.740  -7.787  -0.969  0.00  0.00      PROA  
ATOM    628   CA CYS P 489       0.259  -6.923   0.243  0.00  0.00      PROA  
ATOM    629   HA CYS P 489       0.011  -5.913  -0.046  0.00  0.00      PROA  
ATOM    630   CB CYS P 489      -0.805  -7.825  -0.456  0.00  0.00      PROA  
ATOM    631  HB1 CYS P 489      -1.836  -7.719  -0.055  0.00  0.00      PROA  
ATOM    632  HB2 CYS P 489      -0.468  -8.883  -0.424  0.00  0.00      PROA  
ATOM    633   SG CYS P 489      -0.914  -7.435  -2.208  0.00  0.00      PROA  
ATOM    634  HG1 CYS P 489      -1.642  -6.341  -2.035  0.00  0.00      PROA  
ATOM    635    C CYS P 489       0.196  -7.130   1.688  0.00  0.00      PROA  
ATOM    636    O CYS P 489      -0.611  -6.528   2.418  0.00  0.00      PROA  
ATOM    637    N MET P 490       1.026  -8.010   2.352  0.00  0.00      PROA  
ATOM    638   HN MET P 490       1.564  -8.617   1.773  0.00  0.00      PROA  
ATOM    639   CA MET P 490       0.855  -8.337   3.715  0.00  0.00      PROA  
ATOM    640   HA MET P 490      -0.095  -8.848   3.764  0.00  0.00      PROA  
ATOM    641   CB MET P 490       1.934  -9.324   4.095  0.00  0.00      PROA  
ATOM    642  HB1 MET P 490       2.905  -8.897   3.762  0.00  0.00      PROA  
ATOM    643  HB2 MET P 490       1.784 -10.154   3.371  0.00  0.00      PROA  
ATOM    644   CG MET P 490       2.049  -9.888   5.608  0.00  0.00      PROA  
ATOM    645  HG1 MET P 490       1.970  -9.036   6.317  0.00  0.00      PROA  
ATOM    646  HG2 MET P 490       3.120 -10.169   5.709  0.00  0.00      PROA  
ATOM    647   SD MET P 490       1.020 -11.360   6.070  0.00  0.00      PROA  
ATOM    648   CE MET P 490       1.821 -12.028   7.583  0.00  0.00      PROA  
ATOM    649  HE1 MET P 490       2.061 -13.113   7.587  0.00  0.00      PROA  
ATOM    650  HE2 MET P 490       1.134 -11.817   8.430  0.00  0.00      PROA  
ATOM    651  HE3 MET P 490       2.812 -11.580   7.813  0.00  0.00      PROA  
ATOM    652    C MET P 490       0.779  -7.265   4.694  0.00  0.00      PROA  
ATOM    653    O MET P 490      -0.224  -6.988   5.332  0.00  0.00      PROA  
ATOM    654    N SER P 491       1.925  -6.458   4.768  0.00  0.00      PROA  
ATOM    655   HN SER P 491       2.554  -6.433   3.994  0.00  0.00      PROA  
ATOM    656   CA SER P 491       2.135  -5.488   5.744  0.00  0.00      PROA  
ATOM    657   HA SER P 491       2.146  -6.056   6.662  0.00  0.00      PROA  
ATOM    658   CB SER P 491       3.594  -5.017   5.725  0.00  0.00      PROA  
ATOM    659  HB1 SER P 491       3.760  -4.552   4.730  0.00  0.00      PROA  
ATOM    660  HB2 SER P 491       4.409  -5.772   5.756  0.00  0.00      PROA  
ATOM    661   OG SER P 491       3.779  -3.934   6.656  0.00  0.00      PROA  
ATOM    662  HG1 SER P 491       3.461  -4.205   7.520  0.00  0.00      PROA  
ATOM    663    C SER P 491       1.049  -4.395   5.735  0.00  0.00      PROA  
ATOM    664    O SER P 491       0.490  -4.236   6.819  0.00  0.00      PROA  
ATOM    665    N PRO P 492       0.666  -3.688   4.615  0.00  0.00      PROA  
ATOM    666   CD PRO P 492       1.342  -3.787   3.325  0.00  0.00      PROA  
ATOM    667  HD1 PRO P 492       1.155  -4.748   2.801  0.00  0.00      PROA  
ATOM    668  HD2 PRO P 492       2.421  -3.567   3.473  0.00  0.00      PROA  
ATOM    669   CA PRO P 492      -0.459  -2.777   4.581  0.00  0.00      PROA  
ATOM    670   HA PRO P 492      -0.016  -1.907   5.043  0.00  0.00      PROA  
ATOM    671   CB PRO P 492      -0.678  -2.713   3.049  0.00  0.00      PROA  
ATOM    672  HB1 PRO P 492      -1.279  -1.823   2.765  0.00  0.00      PROA  
ATOM    673  HB2 PRO P 492      -1.117  -3.630   2.599  0.00  0.00      PROA  
ATOM    674   CG PRO P 492       0.749  -2.606   2.614  0.00  0.00      PROA  
ATOM    675  HG1 PRO P 492       0.921  -2.863   1.546  0.00  0.00      PROA  
ATOM    676  HG2 PRO P 492       1.113  -1.594   2.893  0.00  0.00      PROA  
ATOM    677    C PRO P 492      -1.812  -3.143   5.261  0.00  0.00      PROA  
ATOM    678    O PRO P 492      -2.373  -2.276   5.904  0.00  0.00      PROA  
ATOM    679    N VAL P 493      -2.270  -4.400   5.027  0.00  0.00      PROA  
ATOM    680   HN VAL P 493      -1.871  -4.998   4.336  0.00  0.00      PROA  
ATOM    681   CA VAL P 493      -3.482  -4.947   5.690  0.00  0.00      PROA  
ATOM    682   HA VAL P 493      -4.241  -4.209   5.475  0.00  0.00      PROA  
ATOM    683   CB VAL P 493      -3.945  -6.263   5.075  0.00  0.00      PROA  
ATOM    684   HB VAL P 493      -2.973  -6.801   5.097  0.00  0.00      PROA  
ATOM    685  CG1 VAL P 493      -5.031  -6.996   5.936  0.00  0.00      PROA  
ATOM    686 HG11 VAL P 493      -5.903  -6.334   6.123  0.00  0.00      PROA  
ATOM    687 HG12 VAL P 493      -4.618  -7.285   6.926  0.00  0.00      PROA  
ATOM    688 HG13 VAL P 493      -5.384  -7.894   5.384  0.00  0.00      PROA  
ATOM    689  CG2 VAL P 493      -4.416  -6.139   3.578  0.00  0.00      PROA  
ATOM    690 HG21 VAL P 493      -3.594  -6.066   2.834  0.00  0.00      PROA  
ATOM    691 HG22 VAL P 493      -5.053  -5.239   3.441  0.00  0.00      PROA  
ATOM    692 HG23 VAL P 493      -5.127  -6.971   3.387  0.00  0.00      PROA  
ATOM    693    C VAL P 493      -3.217  -4.988   7.238  0.00  0.00      PROA  
ATOM    694    O VAL P 493      -3.976  -4.485   8.101  0.00  0.00      PROA  
ATOM    695    N ILE P 494      -2.042  -5.496   7.640  0.00  0.00      PROA  
ATOM    696   HN ILE P 494      -1.478  -6.063   7.044  0.00  0.00      PROA  
ATOM    697   CA ILE P 494      -1.599  -5.530   9.078  0.00  0.00      PROA  
ATOM    698   HA ILE P 494      -2.246  -6.130   9.700  0.00  0.00      PROA  
ATOM    699   CB ILE P 494      -0.275  -6.266   9.166  0.00  0.00      PROA  
ATOM    700   HB ILE P 494       0.403  -5.763   8.444  0.00  0.00      PROA  
ATOM    701  CG2 ILE P 494       0.339  -6.211  10.575  0.00  0.00      PROA  
ATOM    702 HG21 ILE P 494       0.707  -5.220  10.915  0.00  0.00      PROA  
ATOM    703 HG22 ILE P 494       1.273  -6.811  10.538  0.00  0.00      PROA  
ATOM    704 HG23 ILE P 494      -0.364  -6.705  11.281  0.00  0.00      PROA  
ATOM    705  CG1 ILE P 494      -0.374  -7.714   8.590  0.00  0.00      PROA  
ATOM    706 HG11 ILE P 494       0.596  -8.254   8.536  0.00  0.00      PROA  
ATOM    707 HG12 ILE P 494      -0.743  -7.675   7.543  0.00  0.00      PROA  
ATOM    708   CD ILE P 494      -1.405  -8.657   9.255  0.00  0.00      PROA  
ATOM    709  HD1 ILE P 494      -1.398  -9.602   8.671  0.00  0.00      PROA  
ATOM    710  HD2 ILE P 494      -2.410  -8.306   8.937  0.00  0.00      PROA  
ATOM    711  HD3 ILE P 494      -1.366  -8.794  10.357  0.00  0.00      PROA  
ATOM    712    C ILE P 494      -1.413  -4.163   9.695  0.00  0.00      PROA  
ATOM    713    O ILE P 494      -1.877  -3.810  10.812  0.00  0.00      PROA  
ATOM    714    N THR P 495      -0.718  -3.194   8.999  0.00  0.00      PROA  
ATOM    715   HN THR P 495      -0.317  -3.269   8.089  0.00  0.00      PROA  
ATOM    716   CA THR P 495      -0.559  -1.823   9.422  0.00  0.00      PROA  
ATOM    717   HA THR P 495      -0.127  -1.824  10.412  0.00  0.00      PROA  
ATOM    718   CB THR P 495       0.352  -1.092   8.441  0.00  0.00      PROA  
ATOM    719   HB THR P 495       0.216  -1.432   7.392  0.00  0.00      PROA  
ATOM    720  OG1 THR P 495       1.753  -1.218   8.728  0.00  0.00      PROA  
ATOM    721  HG1 THR P 495       2.213  -0.980   7.920  0.00  0.00      PROA  
ATOM    722  CG2 THR P 495       0.001   0.381   8.358  0.00  0.00      PROA  
ATOM    723 HG21 THR P 495       0.735   0.821   7.650  0.00  0.00      PROA  
ATOM    724 HG22 THR P 495       0.091   0.797   9.385  0.00  0.00      PROA  
ATOM    725 HG23 THR P 495      -1.057   0.546   8.061  0.00  0.00      PROA  
ATOM    726    C THR P 495      -1.889  -1.240   9.590  0.00  0.00      PROA  
ATOM    727    O THR P 495      -2.182  -0.641  10.678  0.00  0.00      PROA  
ATOM    728    N PHE P 496      -2.780  -1.434   8.595  0.00  0.00      PROA  
ATOM    729   HN PHE P 496      -2.508  -1.896   7.754  0.00  0.00      PROA  
ATOM    730   CA PHE P 496      -4.169  -0.942   8.678  0.00  0.00      PROA  
ATOM    731   HA PHE P 496      -4.063   0.117   8.861  0.00  0.00      PROA  
ATOM    732   CB PHE P 496      -4.882  -1.141   7.341  0.00  0.00      PROA  
ATOM    733  HB1 PHE P 496      -4.670  -2.168   6.975  0.00  0.00      PROA  
ATOM    734  HB2 PHE P 496      -4.480  -0.458   6.563  0.00  0.00      PROA  
ATOM    735   CG PHE P 496      -6.430  -1.053   7.428  0.00  0.00      PROA  
ATOM    736  CD1 PHE P 496      -7.291   0.135   7.357  0.00  0.00      PROA  
ATOM    737  HD1 PHE P 496      -6.739   1.059   7.275  0.00  0.00      PROA  
ATOM    738  CE1 PHE P 496      -8.627   0.030   7.583  0.00  0.00      PROA  
ATOM    739  HE1 PHE P 496      -9.206   0.934   7.469  0.00  0.00      PROA  
ATOM    740   CZ PHE P 496      -9.230  -1.221   7.756  0.00  0.00      PROA  
ATOM    741   HZ PHE P 496     -10.308  -1.247   7.821  0.00  0.00      PROA  
ATOM    742  CD2 PHE P 496      -7.061  -2.227   7.695  0.00  0.00      PROA  
ATOM    743  HD2 PHE P 496      -6.377  -3.059   7.777  0.00  0.00      PROA  
ATOM    744  CE2 PHE P 496      -8.378  -2.367   7.805  0.00  0.00      PROA  
ATOM    745  HE2 PHE P 496      -8.815  -3.351   7.896  0.00  0.00      PROA  
ATOM    746    C PHE P 496      -4.880  -1.445   9.913  0.00  0.00      PROA  
ATOM    747    O PHE P 496      -5.534  -0.637  10.586  0.00  0.00      PROA  
ATOM    748    N GLY P 497      -4.752  -2.771  10.227  0.00  0.00      PROA  
ATOM    749   HN GLY P 497      -4.283  -3.336   9.553  0.00  0.00      PROA  
ATOM    750   CA GLY P 497      -5.337  -3.363  11.430  0.00  0.00      PROA  
ATOM    751  HA1 GLY P 497      -4.938  -4.357  11.560  0.00  0.00      PROA  
ATOM    752  HA2 GLY P 497      -6.413  -3.281  11.375  0.00  0.00      PROA  
ATOM    753    C GLY P 497      -4.852  -2.650  12.702  0.00  0.00      PROA  
ATOM    754    O GLY P 497      -5.583  -2.608  13.644  0.00  0.00      PROA  
ATOM    755    N GLY P 498      -3.592  -2.255  12.787  0.00  0.00      PROA  
ATOM    756   HN GLY P 498      -3.002  -2.464  12.011  0.00  0.00      PROA  
ATOM    757   CA GLY P 498      -3.042  -1.475  13.863  0.00  0.00      PROA  
ATOM    758  HA1 GLY P 498      -1.979  -1.332  13.735  0.00  0.00      PROA  
ATOM    759  HA2 GLY P 498      -3.324  -2.038  14.740  0.00  0.00      PROA  
ATOM    760    C GLY P 498      -3.649  -0.125  14.093  0.00  0.00      PROA  
ATOM    761    O GLY P 498      -4.189   0.167  15.182  0.00  0.00      PROA  
ATOM    762    N LEU P 499      -3.745   0.667  13.004  0.00  0.00      PROA  
ATOM    763   HN LEU P 499      -3.460   0.352  12.102  0.00  0.00      PROA  
ATOM    764   CA LEU P 499      -4.381   1.984  12.949  0.00  0.00      PROA  
ATOM    765   HA LEU P 499      -3.883   2.596  13.687  0.00  0.00      PROA  
ATOM    766   CB LEU P 499      -4.144   2.690  11.560  0.00  0.00      PROA  
ATOM    767  HB1 LEU P 499      -4.740   3.627  11.598  0.00  0.00      PROA  
ATOM    768  HB2 LEU P 499      -4.677   2.014  10.857  0.00  0.00      PROA  
ATOM    769   CG LEU P 499      -2.727   3.070  11.266  0.00  0.00      PROA  
ATOM    770   HG LEU P 499      -2.088   2.189  11.489  0.00  0.00      PROA  
ATOM    771  CD1 LEU P 499      -2.555   3.528   9.794  0.00  0.00      PROA  
ATOM    772 HD11 LEU P 499      -1.506   3.707   9.476  0.00  0.00      PROA  
ATOM    773 HD12 LEU P 499      -3.115   4.487   9.803  0.00  0.00      PROA  
ATOM    774 HD13 LEU P 499      -3.076   2.755   9.189  0.00  0.00      PROA  
ATOM    775  CD2 LEU P 499      -2.188   4.156  12.255  0.00  0.00      PROA  
ATOM    776 HD21 LEU P 499      -2.675   4.079  13.251  0.00  0.00      PROA  
ATOM    777 HD22 LEU P 499      -2.386   5.155  11.811  0.00  0.00      PROA  
ATOM    778 HD23 LEU P 499      -1.093   3.969  12.236  0.00  0.00      PROA  
ATOM    779    C LEU P 499      -5.830   2.034  13.305  0.00  0.00      PROA  
ATOM    780    O LEU P 499      -6.290   2.836  14.173  0.00  0.00      PROA  
ATOM    781    N LEU P 500      -6.638   1.127  12.744  0.00  0.00      PROA  
ATOM    782   HN LEU P 500      -6.225   0.542  12.051  0.00  0.00      PROA  
ATOM    783   CA LEU P 500      -8.041   0.914  12.928  0.00  0.00      PROA  
ATOM    784   HA LEU P 500      -8.647   1.799  12.805  0.00  0.00      PROA  
ATOM    785   CB LEU P 500      -8.465  -0.163  11.877  0.00  0.00      PROA  
ATOM    786  HB1 LEU P 500      -7.744  -0.999  12.005  0.00  0.00      PROA  
ATOM    787  HB2 LEU P 500      -8.233   0.309  10.898  0.00  0.00      PROA  
ATOM    788   CG LEU P 500      -9.946  -0.725  11.958  0.00  0.00      PROA  
ATOM    789   HG LEU P 500     -10.198  -0.968  13.013  0.00  0.00      PROA  
ATOM    790  CD1 LEU P 500     -10.978   0.376  11.451  0.00  0.00      PROA  
ATOM    791 HD11 LEU P 500     -10.595   0.785  10.492  0.00  0.00      PROA  
ATOM    792 HD12 LEU P 500     -11.106   1.142  12.246  0.00  0.00      PROA  
ATOM    793 HD13 LEU P 500     -11.938  -0.167  11.312  0.00  0.00      PROA  
ATOM    794  CD2 LEU P 500     -10.047  -1.976  11.099  0.00  0.00      PROA  
ATOM    795 HD21 LEU P 500      -9.786  -1.865  10.025  0.00  0.00      PROA  
ATOM    796 HD22 LEU P 500     -11.060  -2.422  11.193  0.00  0.00      PROA  
ATOM    797 HD23 LEU P 500      -9.296  -2.743  11.387  0.00  0.00      PROA  
ATOM    798    C LEU P 500      -8.283   0.348  14.345  0.00  0.00      PROA  
ATOM    799    O LEU P 500      -9.198   0.821  15.059  0.00  0.00      PROA  
ATOM    800    N GLY P 501      -7.470  -0.561  14.836  0.00  0.00      PROA  
ATOM    801   HN GLY P 501      -6.756  -0.885  14.219  0.00  0.00      PROA  
ATOM    802   CA GLY P 501      -7.556  -1.015  16.163  0.00  0.00      PROA  
ATOM    803  HA1 GLY P 501      -6.752  -1.736  16.186  0.00  0.00      PROA  
ATOM    804  HA2 GLY P 501      -8.515  -1.473  16.356  0.00  0.00      PROA  
ATOM    805    C GLY P 501      -7.236  -0.018  17.226  0.00  0.00      PROA  
ATOM    806    O GLY P 501      -7.919   0.113  18.269  0.00  0.00      PROA  
ATOM    807    N GLU P 502      -6.234   0.882  17.001  0.00  0.00      PROA  
ATOM    808   HN GLU P 502      -5.614   0.815  16.223  0.00  0.00      PROA  
ATOM    809   CA GLU P 502      -5.876   2.006  17.818  0.00  0.00      PROA  
ATOM    810   HA GLU P 502      -5.664   1.640  18.812  0.00  0.00      PROA  
ATOM    811   CB GLU P 502      -4.651   2.792  17.267  0.00  0.00      PROA  
ATOM    812  HB1 GLU P 502      -4.752   2.953  16.172  0.00  0.00      PROA  
ATOM    813  HB2 GLU P 502      -3.732   2.177  17.370  0.00  0.00      PROA  
ATOM    814   CG GLU P 502      -4.369   4.173  17.977  0.00  0.00      PROA  
ATOM    815  HG1 GLU P 502      -4.525   4.018  19.066  0.00  0.00      PROA  
ATOM    816  HG2 GLU P 502      -5.108   4.962  17.723  0.00  0.00      PROA  
ATOM    817   CD GLU P 502      -2.994   4.675  17.668  0.00  0.00      PROA  
ATOM    818  OE1 GLU P 502      -2.214   4.900  18.663  0.00  0.00      PROA  
ATOM    819  OE2 GLU P 502      -2.599   4.785  16.488  0.00  0.00      PROA  
ATOM    820    C GLU P 502      -7.054   2.921  17.983  0.00  0.00      PROA  
ATOM    821    O GLU P 502      -7.377   3.245  19.118  0.00  0.00      PROA  
ATOM    822    N ALA P 503      -7.682   3.336  16.893  0.00  0.00      PROA  
ATOM    823   HN ALA P 503      -7.358   3.040  15.998  0.00  0.00      PROA  
ATOM    824   CA ALA P 503      -8.853   4.101  16.836  0.00  0.00      PROA  
ATOM    825   HA ALA P 503      -8.584   5.036  17.305  0.00  0.00      PROA  
ATOM    826   CB ALA P 503      -9.213   4.340  15.334  0.00  0.00      PROA  
ATOM    827  HB1 ALA P 503     -10.008   5.110  15.234  0.00  0.00      PROA  
ATOM    828  HB2 ALA P 503      -9.443   3.432  14.736  0.00  0.00      PROA  
ATOM    829  HB3 ALA P 503      -8.272   4.670  14.844  0.00  0.00      PROA  
ATOM    830    C ALA P 503     -10.169   3.454  17.473  0.00  0.00      PROA  
ATOM    831    O ALA P 503     -10.846   4.062  18.293  0.00  0.00      PROA  
ATOM    832    N THR P 504     -10.553   2.177  17.117  0.00  0.00      PROA  
ATOM    833   HN THR P 504     -10.009   1.625  16.490  0.00  0.00      PROA  
ATOM    834   CA THR P 504     -11.803   1.495  17.663  0.00  0.00      PROA  
ATOM    835   HA THR P 504     -12.618   2.204  17.683  0.00  0.00      PROA  
ATOM    836   CB THR P 504     -12.439   0.422  16.799  0.00  0.00      PROA  
ATOM    837   HB THR P 504     -13.435   0.216  17.247  0.00  0.00      PROA  
ATOM    838  OG1 THR P 504     -11.590  -0.701  16.651  0.00  0.00      PROA  
ATOM    839  HG1 THR P 504     -11.144  -0.581  15.809  0.00  0.00      PROA  
ATOM    840  CG2 THR P 504     -12.592   1.086  15.433  0.00  0.00      PROA  
ATOM    841 HG21 THR P 504     -13.234   1.984  15.554  0.00  0.00      PROA  
ATOM    842 HG22 THR P 504     -13.061   0.447  14.655  0.00  0.00      PROA  
ATOM    843 HG23 THR P 504     -11.581   1.262  15.006  0.00  0.00      PROA  
ATOM    844    C THR P 504     -11.691   0.953  19.106  0.00  0.00      PROA  
ATOM    845    O THR P 504     -12.600   0.301  19.617  0.00  0.00      PROA  
ATOM    846    N GLU P 505     -10.608   1.271  19.890  0.00  0.00      PROA  
ATOM    847   HN GLU P 505      -9.966   1.914  19.479  0.00  0.00      PROA  
ATOM    848   CA GLU P 505     -10.343   0.815  21.298  0.00  0.00      PROA  
ATOM    849   HA GLU P 505      -9.321   1.103  21.492  0.00  0.00      PROA  
ATOM    850   CB GLU P 505     -11.324   1.497  22.277  0.00  0.00      PROA  
ATOM    851  HB1 GLU P 505     -11.164   1.060  23.286  0.00  0.00      PROA  
ATOM    852  HB2 GLU P 505     -12.403   1.453  22.014  0.00  0.00      PROA  
ATOM    853   CG GLU P 505     -11.078   3.024  22.315  0.00  0.00      PROA  
ATOM    854  HG1 GLU P 505     -11.256   3.486  21.321  0.00  0.00      PROA  
ATOM    855  HG2 GLU P 505     -10.005   3.028  22.601  0.00  0.00      PROA  
ATOM    856   CD GLU P 505     -11.791   3.935  23.329  0.00  0.00      PROA  
ATOM    857  OE1 GLU P 505     -12.728   3.527  24.092  0.00  0.00      PROA  
ATOM    858  OE2 GLU P 505     -11.459   5.157  23.273  0.00  0.00      PROA  
ATOM    859    C GLU P 505     -10.376  -0.716  21.451  0.00  0.00      PROA  
ATOM    860    O GLU P 505     -11.241  -1.263  22.139  0.00  0.00      PROA  
ATOM    861    N GLY P 506      -9.572  -1.375  20.649  0.00  0.00      PROA  
ATOM    862   HN GLY P 506      -9.080  -0.764  20.035  0.00  0.00      PROA  
ATOM    863   CA GLY P 506      -9.249  -2.859  20.695  0.00  0.00      PROA  
ATOM    864  HA1 GLY P 506      -9.316  -2.984  21.766  0.00  0.00      PROA  
ATOM    865  HA2 GLY P 506      -8.279  -3.185  20.352  0.00  0.00      PROA  
ATOM    866    C GLY P 506     -10.328  -3.680  20.041  0.00  0.00      PROA  
ATOM    867    O GLY P 506     -10.380  -4.884  20.163  0.00  0.00      PROA  
ATOM    868    N ARG P 507     -11.378  -3.074  19.358  0.00  0.00      PROA  
ATOM    869   HN ARG P 507     -11.308  -2.084  19.263  0.00  0.00      PROA  
ATOM    870   CA ARG P 507     -12.406  -3.831  18.650  0.00  0.00      PROA  
ATOM    871   HA ARG P 507     -12.872  -4.432  19.417  0.00  0.00      PROA  
ATOM    872   CB ARG P 507     -13.575  -2.986  18.113  0.00  0.00      PROA  
ATOM    873  HB1 ARG P 507     -14.330  -3.563  17.538  0.00  0.00      PROA  
ATOM    874  HB2 ARG P 507     -13.124  -2.301  17.364  0.00  0.00      PROA  
ATOM    875   CG ARG P 507     -14.459  -2.223  19.138  0.00  0.00      PROA  
ATOM    876  HG1 ARG P 507     -15.113  -1.667  18.433  0.00  0.00      PROA  
ATOM    877  HG2 ARG P 507     -13.740  -1.632  19.745  0.00  0.00      PROA  
ATOM    878   CD ARG P 507     -15.411  -3.075  19.909  0.00  0.00      PROA  
ATOM    879  HD1 ARG P 507     -14.943  -3.826  20.581  0.00  0.00      PROA  
ATOM    880  HD2 ARG P 507     -16.049  -3.581  19.153  0.00  0.00      PROA  
ATOM    881   NE ARG P 507     -16.150  -2.094  20.817  0.00  0.00      PROA  
ATOM    882   HE ARG P 507     -15.673  -1.298  21.188  0.00  0.00      PROA  
ATOM    883   CZ ARG P 507     -17.443  -2.119  21.017  0.00  0.00      PROA  
ATOM    884  NH1 ARG P 507     -18.101  -1.052  21.424  0.00  0.00      PROA  
ATOM    885 HH11 ARG P 507     -17.634  -0.216  21.714  0.00  0.00      PROA  
ATOM    886 HH12 ARG P 507     -19.069  -1.133  21.660  0.00  0.00      PROA  
ATOM    887  NH2 ARG P 507     -18.154  -3.215  20.839  0.00  0.00      PROA  
ATOM    888 HH21 ARG P 507     -17.736  -4.095  20.613  0.00  0.00      PROA  
ATOM    889 HH22 ARG P 507     -19.145  -3.176  20.970  0.00  0.00      PROA  
ATOM    890    C ARG P 507     -11.956  -4.813  17.535  0.00  0.00      PROA  
ATOM    891    O ARG P 507     -12.198  -5.995  17.567  0.00  0.00      PROA  
ATOM    892    N ILE P 508     -11.338  -4.388  16.479  0.00  0.00      PROA  
ATOM    893   HN ILE P 508     -11.154  -3.408  16.486  0.00  0.00      PROA  
ATOM    894   CA ILE P 508     -11.111  -5.098  15.172  0.00  0.00      PROA  
ATOM    895   HA ILE P 508     -11.452  -6.118  15.268  0.00  0.00      PROA  
ATOM    896   CB ILE P 508     -11.887  -4.371  14.000  0.00  0.00      PROA  
ATOM    897   HB ILE P 508     -11.398  -3.406  13.747  0.00  0.00      PROA  
ATOM    898  CG2 ILE P 508     -11.789  -5.229  12.749  0.00  0.00      PROA  
ATOM    899 HG21 ILE P 508     -12.412  -4.741  11.969  0.00  0.00      PROA  
ATOM    900 HG22 ILE P 508     -12.192  -6.260  12.842  0.00  0.00      PROA  
ATOM    901 HG23 ILE P 508     -10.771  -5.338  12.318  0.00  0.00      PROA  
ATOM    902  CG1 ILE P 508     -13.371  -4.096  14.369  0.00  0.00      PROA  
ATOM    903 HG11 ILE P 508     -13.937  -3.602  13.551  0.00  0.00      PROA  
ATOM    904 HG12 ILE P 508     -13.415  -3.339  15.181  0.00  0.00      PROA  
ATOM    905   CD ILE P 508     -14.194  -5.393  14.665  0.00  0.00      PROA  
ATOM    906  HD1 ILE P 508     -14.931  -5.282  15.489  0.00  0.00      PROA  
ATOM    907  HD2 ILE P 508     -13.506  -6.253  14.817  0.00  0.00      PROA  
ATOM    908  HD3 ILE P 508     -14.659  -5.670  13.695  0.00  0.00      PROA  
ATOM    909    C ILE P 508      -9.669  -5.225  14.986  0.00  0.00      PROA  
ATOM    910    O ILE P 508      -8.853  -4.287  15.067  0.00  0.00      PROA  
ATOM    911    N SER P 509      -9.308  -6.532  14.926  0.00  0.00      PROA  
ATOM    912   HN SER P 509      -9.992  -7.255  14.866  0.00  0.00      PROA  
ATOM    913   CA SER P 509      -7.979  -6.971  14.925  0.00  0.00      PROA  
ATOM    914   HA SER P 509      -7.421  -6.301  15.563  0.00  0.00      PROA  
ATOM    915   CB SER P 509      -7.777  -8.184  15.781  0.00  0.00      PROA  
ATOM    916  HB1 SER P 509      -7.976  -7.980  16.855  0.00  0.00      PROA  
ATOM    917  HB2 SER P 509      -6.729  -8.552  15.753  0.00  0.00      PROA  
ATOM    918   OG SER P 509      -8.592  -9.226  15.370  0.00  0.00      PROA  
ATOM    919  HG1 SER P 509      -9.523  -9.042  15.517  0.00  0.00      PROA  
ATOM    920    C SER P 509      -7.274  -7.089  13.613  0.00  0.00      PROA  
ATOM    921    O SER P 509      -7.977  -7.150  12.580  0.00  0.00      PROA  
ATOM    922    N ALA P 510      -5.907  -7.151  13.518  0.00  0.00      PROA  
ATOM    923   HN ALA P 510      -5.352  -7.101  14.345  0.00  0.00      PROA  
ATOM    924   CA ALA P 510      -5.195  -7.419  12.341  0.00  0.00      PROA  
ATOM    925   HA ALA P 510      -5.383  -6.713  11.545  0.00  0.00      PROA  
ATOM    926   CB ALA P 510      -3.690  -7.333  12.608  0.00  0.00      PROA  
ATOM    927  HB1 ALA P 510      -3.243  -8.041  13.337  0.00  0.00      PROA  
ATOM    928  HB2 ALA P 510      -3.496  -6.346  13.079  0.00  0.00      PROA  
ATOM    929  HB3 ALA P 510      -3.071  -7.364  11.686  0.00  0.00      PROA  
ATOM    930    C ALA P 510      -5.452  -8.760  11.743  0.00  0.00      PROA  
ATOM    931    O ALA P 510      -5.552  -8.935  10.574  0.00  0.00      PROA  
ATOM    932    N ILE P 511      -5.722  -9.778  12.596  0.00  0.00      PROA  
ATOM    933   HN ILE P 511      -5.530  -9.708  13.572  0.00  0.00      PROA  
ATOM    934   CA ILE P 511      -6.191 -11.170  12.222  0.00  0.00      PROA  
ATOM    935   HA ILE P 511      -5.570 -11.614  11.458  0.00  0.00      PROA  
ATOM    936   CB ILE P 511      -6.098 -12.081  13.460  0.00  0.00      PROA  
ATOM    937   HB ILE P 511      -6.735 -11.682  14.278  0.00  0.00      PROA  
ATOM    938  CG2 ILE P 511      -6.873 -13.387  13.163  0.00  0.00      PROA  
ATOM    939 HG21 ILE P 511      -6.510 -13.821  12.206  0.00  0.00      PROA  
ATOM    940 HG22 ILE P 511      -7.961 -13.172  13.105  0.00  0.00      PROA  
ATOM    941 HG23 ILE P 511      -6.673 -14.173  13.923  0.00  0.00      PROA  
ATOM    942  CG1 ILE P 511      -4.658 -12.216  13.967  0.00  0.00      PROA  
ATOM    943 HG11 ILE P 511      -4.860 -12.730  14.931  0.00  0.00      PROA  
ATOM    944 HG12 ILE P 511      -4.255 -11.202  14.181  0.00  0.00      PROA  
ATOM    945   CD ILE P 511      -3.745 -13.026  13.124  0.00  0.00      PROA  
ATOM    946  HD1 ILE P 511      -2.798 -12.986  13.703  0.00  0.00      PROA  
ATOM    947  HD2 ILE P 511      -3.625 -12.484  12.162  0.00  0.00      PROA  
ATOM    948  HD3 ILE P 511      -4.137 -14.062  13.037  0.00  0.00      PROA  
ATOM    949    C ILE P 511      -7.535 -11.081  11.517  0.00  0.00      PROA  
ATOM    950    O ILE P 511      -7.653 -11.636  10.426  0.00  0.00      PROA  
ATOM    951    N GLU P 512      -8.524 -10.401  12.126  0.00  0.00      PROA  
ATOM    952   HN GLU P 512      -8.450 -10.062  13.060  0.00  0.00      PROA  
ATOM    953   CA GLU P 512      -9.745  -9.986  11.417  0.00  0.00      PROA  
ATOM    954   HA GLU P 512     -10.250 -10.919  11.215  0.00  0.00      PROA  
ATOM    955   CB GLU P 512     -10.743  -9.183  12.318  0.00  0.00      PROA  
ATOM    956  HB1 GLU P 512     -11.647  -8.862  11.758  0.00  0.00      PROA  
ATOM    957  HB2 GLU P 512     -10.287  -8.259  12.733  0.00  0.00      PROA  
ATOM    958   CG GLU P 512     -11.229 -10.112  13.435  0.00  0.00      PROA  
ATOM    959  HG1 GLU P 512     -10.511 -10.740  14.004  0.00  0.00      PROA  
ATOM    960  HG2 GLU P 512     -11.979 -10.809  13.004  0.00  0.00      PROA  
ATOM    961   CD GLU P 512     -11.951  -9.377  14.579  0.00  0.00      PROA  
ATOM    962  OE1 GLU P 512     -13.119  -9.697  14.810  0.00  0.00      PROA  
ATOM    963  OE2 GLU P 512     -11.298  -8.628  15.301  0.00  0.00      PROA  
ATOM    964    C GLU P 512      -9.533  -9.301  10.049  0.00  0.00      PROA  
ATOM    965    O GLU P 512     -10.178  -9.644   9.030  0.00  0.00      PROA  
ATOM    966    N SER P 513      -8.524  -8.354   9.994  0.00  0.00      PROA  
ATOM    967   HN SER P 513      -8.112  -8.067  10.855  0.00  0.00      PROA  
ATOM    968   CA SER P 513      -8.001  -7.731   8.766  0.00  0.00      PROA  
ATOM    969   HA SER P 513      -8.892  -7.313   8.320  0.00  0.00      PROA  
ATOM    970   CB SER P 513      -6.964  -6.547   8.957  0.00  0.00      PROA  
ATOM    971  HB1 SER P 513      -6.821  -6.032   7.983  0.00  0.00      PROA  
ATOM    972  HB2 SER P 513      -6.033  -6.919   9.434  0.00  0.00      PROA  
ATOM    973   OG SER P 513      -7.603  -5.538   9.747  0.00  0.00      PROA  
ATOM    974  HG1 SER P 513      -7.750  -5.941  10.606  0.00  0.00      PROA  
ATOM    975    C SER P 513      -7.383  -8.769   7.811  0.00  0.00      PROA  
ATOM    976    O SER P 513      -7.760  -8.867   6.632  0.00  0.00      PROA  
ATOM    977    N LEU P 514      -6.482  -9.697   8.242  0.00  0.00      PROA  
ATOM    978   HN LEU P 514      -6.121  -9.564   9.162  0.00  0.00      PROA  
ATOM    979   CA LEU P 514      -5.849 -10.652   7.464  0.00  0.00      PROA  
ATOM    980   HA LEU P 514      -5.388 -10.232   6.582  0.00  0.00      PROA  
ATOM    981   CB LEU P 514      -4.847 -11.405   8.379  0.00  0.00      PROA  
ATOM    982  HB1 LEU P 514      -5.365 -11.971   9.183  0.00  0.00      PROA  
ATOM    983  HB2 LEU P 514      -4.256 -10.591   8.850  0.00  0.00      PROA  
ATOM    984   CG LEU P 514      -3.934 -12.436   7.683  0.00  0.00      PROA  
ATOM    985   HG LEU P 514      -4.530 -13.252   7.222  0.00  0.00      PROA  
ATOM    986  CD1 LEU P 514      -3.190 -11.925   6.373  0.00  0.00      PROA  
ATOM    987 HD11 LEU P 514      -3.918 -11.520   5.639  0.00  0.00      PROA  
ATOM    988 HD12 LEU P 514      -2.591 -12.799   6.038  0.00  0.00      PROA  
ATOM    989 HD13 LEU P 514      -2.549 -11.046   6.601  0.00  0.00      PROA  
ATOM    990  CD2 LEU P 514      -2.922 -12.983   8.710  0.00  0.00      PROA  
ATOM    991 HD21 LEU P 514      -3.369 -13.377   9.647  0.00  0.00      PROA  
ATOM    992 HD22 LEU P 514      -2.196 -12.195   9.005  0.00  0.00      PROA  
ATOM    993 HD23 LEU P 514      -2.364 -13.808   8.218  0.00  0.00      PROA  
ATOM    994    C LEU P 514      -6.746 -11.710   6.748  0.00  0.00      PROA  
ATOM    995    O LEU P 514      -6.567 -12.041   5.533  0.00  0.00      PROA  
ATOM    996    N PHE P 515      -7.803 -12.328   7.377  0.00  0.00      PROA  
ATOM    997   HN PHE P 515      -7.849 -12.239   8.369  0.00  0.00      PROA  
ATOM    998   CA PHE P 515      -8.764 -13.199   6.723  0.00  0.00      PROA  
ATOM    999   HA PHE P 515      -8.190 -13.747   5.990  0.00  0.00      PROA  
ATOM   1000   CB PHE P 515      -9.227 -14.251   7.733  0.00  0.00      PROA  
ATOM   1001  HB1 PHE P 515      -9.744 -15.150   7.334  0.00  0.00      PROA  
ATOM   1002  HB2 PHE P 515      -9.895 -13.782   8.486  0.00  0.00      PROA  
ATOM   1003   CG PHE P 515      -8.103 -14.836   8.603  0.00  0.00      PROA  
ATOM   1004  CD1 PHE P 515      -8.416 -14.981   9.954  0.00  0.00      PROA  
ATOM   1005  HD1 PHE P 515      -9.192 -14.379  10.403  0.00  0.00      PROA  
ATOM   1006  CE1 PHE P 515      -7.573 -15.777  10.723  0.00  0.00      PROA  
ATOM   1007  HE1 PHE P 515      -7.700 -15.860  11.792  0.00  0.00      PROA  
ATOM   1008   CZ PHE P 515      -6.514 -16.495  10.128  0.00  0.00      PROA  
ATOM   1009   HZ PHE P 515      -5.789 -17.081  10.673  0.00  0.00      PROA  
ATOM   1010  CD2 PHE P 515      -6.995 -15.515   7.986  0.00  0.00      PROA  
ATOM   1011  HD2 PHE P 515      -6.843 -15.433   6.920  0.00  0.00      PROA  
ATOM   1012  CE2 PHE P 515      -6.162 -16.312   8.801  0.00  0.00      PROA  
ATOM   1013  HE2 PHE P 515      -5.266 -16.830   8.495  0.00  0.00      PROA  
ATOM   1014    C PHE P 515      -9.792 -12.335   5.912  0.00  0.00      PROA  
ATOM   1015    O PHE P 515     -10.331 -12.753   4.888  0.00  0.00      PROA  
ATOM   1016    N GLY P 516     -10.040 -11.086   6.356  0.00  0.00      PROA  
ATOM   1017   HN GLY P 516      -9.684 -10.797   7.241  0.00  0.00      PROA  
ATOM   1018   CA GLY P 516     -10.913 -10.121   5.743  0.00  0.00      PROA  
ATOM   1019  HA1 GLY P 516     -10.623  -9.195   6.219  0.00  0.00      PROA  
ATOM   1020  HA2 GLY P 516     -11.932 -10.477   5.752  0.00  0.00      PROA  
ATOM   1021    C GLY P 516     -10.538  -9.903   4.339  0.00  0.00      PROA  
ATOM   1022    O GLY P 516     -11.328 -10.036   3.455  0.00  0.00      PROA  
ATOM   1023    N ALA P 517      -9.271  -9.511   4.122  0.00  0.00      PROA  
ATOM   1024   HN ALA P 517      -8.661  -9.255   4.868  0.00  0.00      PROA  
ATOM   1025   CA ALA P 517      -8.613  -9.370   2.808  0.00  0.00      PROA  
ATOM   1026   HA ALA P 517      -9.082  -8.625   2.182  0.00  0.00      PROA  
ATOM   1027   CB ALA P 517      -7.247  -8.695   3.066  0.00  0.00      PROA  
ATOM   1028  HB1 ALA P 517      -6.657  -8.497   2.145  0.00  0.00      PROA  
ATOM   1029  HB2 ALA P 517      -6.601  -9.206   3.811  0.00  0.00      PROA  
ATOM   1030  HB3 ALA P 517      -7.491  -7.709   3.516  0.00  0.00      PROA  
ATOM   1031    C ALA P 517      -8.619 -10.693   1.981  0.00  0.00      PROA  
ATOM   1032    O ALA P 517      -8.908 -10.648   0.785  0.00  0.00      PROA  
ATOM   1033    N SER P 518      -8.316 -11.829   2.617  0.00  0.00      PROA  
ATOM   1034   HN SER P 518      -8.073 -11.769   3.582  0.00  0.00      PROA  
ATOM   1035   CA SER P 518      -8.389 -13.139   1.995  0.00  0.00      PROA  
ATOM   1036   HA SER P 518      -7.621 -13.203   1.238  0.00  0.00      PROA  
ATOM   1037   CB SER P 518      -8.030 -14.256   3.077  0.00  0.00      PROA  
ATOM   1038  HB1 SER P 518      -8.723 -14.262   3.945  0.00  0.00      PROA  
ATOM   1039  HB2 SER P 518      -6.987 -14.139   3.442  0.00  0.00      PROA  
ATOM   1040   OG SER P 518      -8.138 -15.572   2.536  0.00  0.00      PROA  
ATOM   1041  HG1 SER P 518      -7.500 -15.604   1.819  0.00  0.00      PROA  
ATOM   1042    C SER P 518      -9.621 -13.430   1.217  0.00  0.00      PROA  
ATOM   1043    O SER P 518      -9.624 -13.658   0.037  0.00  0.00      PROA  
ATOM   1044    N MET P 519     -10.803 -13.481   1.923  0.00  0.00      PROA  
ATOM   1045   HN MET P 519     -10.720 -13.321   2.903  0.00  0.00      PROA  
ATOM   1046   CA MET P 519     -12.083 -13.850   1.300  0.00  0.00      PROA  
ATOM   1047   HA MET P 519     -11.905 -14.789   0.798  0.00  0.00      PROA  
ATOM   1048   CB MET P 519     -13.145 -14.190   2.375  0.00  0.00      PROA  
ATOM   1049  HB1 MET P 519     -12.769 -14.919   3.125  0.00  0.00      PROA  
ATOM   1050  HB2 MET P 519     -14.105 -14.590   1.984  0.00  0.00      PROA  
ATOM   1051   CG MET P 519     -13.401 -13.032   3.349  0.00  0.00      PROA  
ATOM   1052  HG1 MET P 519     -13.868 -12.202   2.777  0.00  0.00      PROA  
ATOM   1053  HG2 MET P 519     -12.458 -12.638   3.784  0.00  0.00      PROA  
ATOM   1054   SD MET P 519     -14.543 -13.475   4.749  0.00  0.00      PROA  
ATOM   1055   CE MET P 519     -15.986 -12.790   3.880  0.00  0.00      PROA  
ATOM   1056  HE1 MET P 519     -16.077 -13.205   2.854  0.00  0.00      PROA  
ATOM   1057  HE2 MET P 519     -16.000 -11.683   3.972  0.00  0.00      PROA  
ATOM   1058  HE3 MET P 519     -17.001 -12.940   4.307  0.00  0.00      PROA  
ATOM   1059    C MET P 519     -12.600 -12.778   0.318  0.00  0.00      PROA  
ATOM   1060    O MET P 519     -13.102 -13.054  -0.801  0.00  0.00      PROA  
ATOM   1061    N THR P 520     -12.245 -11.550   0.527  0.00  0.00      PROA  
ATOM   1062   HN THR P 520     -11.685 -11.456   1.347  0.00  0.00      PROA  
ATOM   1063   CA THR P 520     -12.503 -10.399  -0.375  0.00  0.00      PROA  
ATOM   1064   HA THR P 520     -13.540 -10.419  -0.674  0.00  0.00      PROA  
ATOM   1065   CB THR P 520     -12.171  -9.069   0.327  0.00  0.00      PROA  
ATOM   1066   HB THR P 520     -11.108  -8.926   0.618  0.00  0.00      PROA  
ATOM   1067  OG1 THR P 520     -12.958  -8.908   1.483  0.00  0.00      PROA  
ATOM   1068  HG1 THR P 520     -12.477  -9.233   2.248  0.00  0.00      PROA  
ATOM   1069  CG2 THR P 520     -12.544  -7.931  -0.598  0.00  0.00      PROA  
ATOM   1070 HG21 THR P 520     -13.608  -7.892  -0.915  0.00  0.00      PROA  
ATOM   1071 HG22 THR P 520     -11.729  -7.881  -1.352  0.00  0.00      PROA  
ATOM   1072 HG23 THR P 520     -12.443  -6.956  -0.074  0.00  0.00      PROA  
ATOM   1073    C THR P 520     -11.783 -10.534  -1.680  0.00  0.00      PROA  
ATOM   1074    O THR P 520     -12.396 -10.510  -2.734  0.00  0.00      PROA  
ATOM   1075    N GLY P 521     -10.505 -10.886  -1.613  0.00  0.00      PROA  
ATOM   1076   HN GLY P 521     -10.094 -11.040  -0.718  0.00  0.00      PROA  
ATOM   1077   CA GLY P 521      -9.680 -10.954  -2.867  0.00  0.00      PROA  
ATOM   1078  HA1 GLY P 521      -8.644 -10.818  -2.595  0.00  0.00      PROA  
ATOM   1079  HA2 GLY P 521      -9.891 -10.121  -3.521  0.00  0.00      PROA  
ATOM   1080    C GLY P 521      -9.773 -12.316  -3.560  0.00  0.00      PROA  
ATOM   1081    O GLY P 521      -9.282 -12.531  -4.660  0.00  0.00      PROA  
ATOM   1082    N ILE P 522     -10.257 -13.390  -2.796  0.00  0.00      PROA  
ATOM   1083   HN ILE P 522     -10.607 -13.397  -1.863  0.00  0.00      PROA  
ATOM   1084   CA ILE P 522     -10.554 -14.644  -3.431  0.00  0.00      PROA  
ATOM   1085   HA ILE P 522      -9.810 -14.947  -4.153  0.00  0.00      PROA  
ATOM   1086   CB ILE P 522     -10.668 -15.807  -2.426  0.00  0.00      PROA  
ATOM   1087   HB ILE P 522     -11.503 -15.607  -1.721  0.00  0.00      PROA  
ATOM   1088  CG2 ILE P 522     -11.260 -17.033  -3.173  0.00  0.00      PROA  
ATOM   1089 HG21 ILE P 522     -10.796 -17.066  -4.182  0.00  0.00      PROA  
ATOM   1090 HG22 ILE P 522     -12.321 -16.763  -3.362  0.00  0.00      PROA  
ATOM   1091 HG23 ILE P 522     -11.195 -18.013  -2.653  0.00  0.00      PROA  
ATOM   1092  CG1 ILE P 522      -9.388 -16.228  -1.717  0.00  0.00      PROA  
ATOM   1093 HG11 ILE P 522      -8.686 -15.407  -1.458  0.00  0.00      PROA  
ATOM   1094 HG12 ILE P 522      -8.771 -16.784  -2.456  0.00  0.00      PROA  
ATOM   1095   CD ILE P 522      -9.602 -17.051  -0.447  0.00  0.00      PROA  
ATOM   1096  HD1 ILE P 522     -10.235 -17.963  -0.507  0.00  0.00      PROA  
ATOM   1097  HD2 ILE P 522     -10.008 -16.390   0.349  0.00  0.00      PROA  
ATOM   1098  HD3 ILE P 522      -8.607 -17.332  -0.041  0.00  0.00      PROA  
ATOM   1099    C ILE P 522     -11.837 -14.422  -4.233  0.00  0.00      PROA  
ATOM   1100    O ILE P 522     -11.872 -14.744  -5.402  0.00  0.00      PROA  
ATOM   1101    N ALA P 523     -12.814 -13.768  -3.615  0.00  0.00      PROA  
ATOM   1102   HN ALA P 523     -12.715 -13.374  -2.705  0.00  0.00      PROA  
ATOM   1103   CA ALA P 523     -14.083 -13.435  -4.242  0.00  0.00      PROA  
ATOM   1104   HA ALA P 523     -14.516 -14.362  -4.588  0.00  0.00      PROA  
ATOM   1105   CB ALA P 523     -15.065 -12.827  -3.265  0.00  0.00      PROA  
ATOM   1106  HB1 ALA P 523     -16.064 -12.542  -3.658  0.00  0.00      PROA  
ATOM   1107  HB2 ALA P 523     -14.619 -11.922  -2.800  0.00  0.00      PROA  
ATOM   1108  HB3 ALA P 523     -15.265 -13.593  -2.485  0.00  0.00      PROA  
ATOM   1109    C ALA P 523     -13.932 -12.458  -5.451  0.00  0.00      PROA  
ATOM   1110    O ALA P 523     -14.481 -12.655  -6.545  0.00  0.00      PROA  
ATOM   1111    N TYR P 524     -13.210 -11.344  -5.270  0.00  0.00      PROA  
ATOM   1112   HN TYR P 524     -12.795 -11.179  -4.379  0.00  0.00      PROA  
ATOM   1113   CA TYR P 524     -12.981 -10.424  -6.368  0.00  0.00      PROA  
ATOM   1114   HA TYR P 524     -13.903 -10.066  -6.801  0.00  0.00      PROA  
ATOM   1115   CB TYR P 524     -12.194  -9.223  -5.778  0.00  0.00      PROA  
ATOM   1116  HB1 TYR P 524     -11.186  -9.543  -5.436  0.00  0.00      PROA  
ATOM   1117  HB2 TYR P 524     -12.781  -8.864  -4.905  0.00  0.00      PROA  
ATOM   1118   CG TYR P 524     -12.066  -8.152  -6.793  0.00  0.00      PROA  
ATOM   1119  CD1 TYR P 524     -12.950  -7.100  -6.887  0.00  0.00      PROA  
ATOM   1120  HD1 TYR P 524     -13.674  -7.074  -6.086  0.00  0.00      PROA  
ATOM   1121  CE1 TYR P 524     -12.814  -6.101  -7.838  0.00  0.00      PROA  
ATOM   1122  HE1 TYR P 524     -13.501  -5.268  -7.798  0.00  0.00      PROA  
ATOM   1123   CZ TYR P 524     -11.734  -6.195  -8.701  0.00  0.00      PROA  
ATOM   1124   OH TYR P 524     -11.652  -5.258  -9.686  0.00  0.00      PROA  
ATOM   1125   HH TYR P 524     -10.873  -5.455 -10.212  0.00  0.00      PROA  
ATOM   1126  CD2 TYR P 524     -10.949  -8.150  -7.620  0.00  0.00      PROA  
ATOM   1127  HD2 TYR P 524     -10.399  -9.074  -7.714  0.00  0.00      PROA  
ATOM   1128  CE2 TYR P 524     -10.858  -7.293  -8.683  0.00  0.00      PROA  
ATOM   1129  HE2 TYR P 524     -10.027  -7.262  -9.371  0.00  0.00      PROA  
ATOM   1130    C TYR P 524     -12.261 -11.043  -7.600  0.00  0.00      PROA  
ATOM   1131    O TYR P 524     -12.662 -10.939  -8.735  0.00  0.00      PROA  
ATOM   1132    N SER P 525     -11.192 -11.863  -7.244  0.00  0.00      PROA  
ATOM   1133   HN SER P 525     -11.189 -12.124  -6.282  0.00  0.00      PROA  
ATOM   1134   CA SER P 525     -10.541 -12.636  -8.300  0.00  0.00      PROA  
ATOM   1135   HA SER P 525     -10.182 -12.045  -9.130  0.00  0.00      PROA  
ATOM   1136   CB SER P 525      -9.326 -13.553  -7.900  0.00  0.00      PROA  
ATOM   1137  HB1 SER P 525      -8.961 -14.136  -8.772  0.00  0.00      PROA  
ATOM   1138  HB2 SER P 525      -9.624 -14.300  -7.133  0.00  0.00      PROA  
ATOM   1139   OG SER P 525      -8.251 -12.840  -7.308  0.00  0.00      PROA  
ATOM   1140  HG1 SER P 525      -8.347 -12.944  -6.359  0.00  0.00      PROA  
ATOM   1141    C SER P 525     -11.473 -13.641  -9.002  0.00  0.00      PROA  
ATOM   1142    O SER P 525     -11.373 -13.792 -10.225  0.00  0.00      PROA  
ATOM   1143    N LEU P 526     -12.328 -14.375  -8.253  0.00  0.00      PROA  
ATOM   1144   HN LEU P 526     -12.394 -14.279  -7.263  0.00  0.00      PROA  
ATOM   1145   CA LEU P 526     -13.286 -15.280  -8.957  0.00  0.00      PROA  
ATOM   1146   HA LEU P 526     -12.789 -15.989  -9.603  0.00  0.00      PROA  
ATOM   1147   CB LEU P 526     -14.027 -16.106  -7.896  0.00  0.00      PROA  
ATOM   1148  HB1 LEU P 526     -14.918 -16.631  -8.304  0.00  0.00      PROA  
ATOM   1149  HB2 LEU P 526     -14.549 -15.500  -7.125  0.00  0.00      PROA  
ATOM   1150   CG LEU P 526     -13.191 -17.172  -7.056  0.00  0.00      PROA  
ATOM   1151   HG LEU P 526     -12.228 -16.692  -6.777  0.00  0.00      PROA  
ATOM   1152  CD1 LEU P 526     -13.907 -17.450  -5.760  0.00  0.00      PROA  
ATOM   1153 HD11 LEU P 526     -13.397 -18.205  -5.125  0.00  0.00      PROA  
ATOM   1154 HD12 LEU P 526     -14.940 -17.816  -5.946  0.00  0.00      PROA  
ATOM   1155 HD13 LEU P 526     -13.967 -16.517  -5.160  0.00  0.00      PROA  
ATOM   1156  CD2 LEU P 526     -12.793 -18.438  -7.900  0.00  0.00      PROA  
ATOM   1157 HD21 LEU P 526     -13.695 -18.946  -8.303  0.00  0.00      PROA  
ATOM   1158 HD22 LEU P 526     -12.301 -19.184  -7.239  0.00  0.00      PROA  
ATOM   1159 HD23 LEU P 526     -12.140 -18.085  -8.727  0.00  0.00      PROA  
ATOM   1160    C LEU P 526     -14.265 -14.622  -9.871  0.00  0.00      PROA  
ATOM   1161    O LEU P 526     -14.591 -15.159 -10.910  0.00  0.00      PROA  
ATOM   1162    N PHE P 527     -14.920 -13.521  -9.490  0.00  0.00      PROA  
ATOM   1163   HN PHE P 527     -14.716 -13.175  -8.578  0.00  0.00      PROA  
ATOM   1164   CA PHE P 527     -16.136 -13.067 -10.201  0.00  0.00      PROA  
ATOM   1165   HA PHE P 527     -16.444 -13.717 -11.006  0.00  0.00      PROA  
ATOM   1166   CB PHE P 527     -17.250 -13.167  -9.089  0.00  0.00      PROA  
ATOM   1167  HB1 PHE P 527     -18.221 -12.826  -9.507  0.00  0.00      PROA  
ATOM   1168  HB2 PHE P 527     -16.968 -12.383  -8.354  0.00  0.00      PROA  
ATOM   1169   CG PHE P 527     -17.488 -14.481  -8.383  0.00  0.00      PROA  
ATOM   1170  CD1 PHE P 527     -17.078 -14.668  -7.038  0.00  0.00      PROA  
ATOM   1171  HD1 PHE P 527     -16.744 -13.767  -6.545  0.00  0.00      PROA  
ATOM   1172  CE1 PHE P 527     -17.267 -15.912  -6.385  0.00  0.00      PROA  
ATOM   1173  HE1 PHE P 527     -17.078 -16.089  -5.337  0.00  0.00      PROA  
ATOM   1174   CZ PHE P 527     -17.771 -17.012  -7.089  0.00  0.00      PROA  
ATOM   1175   HZ PHE P 527     -17.959 -17.930  -6.552  0.00  0.00      PROA  
ATOM   1176  CD2 PHE P 527     -17.966 -15.641  -9.068  0.00  0.00      PROA  
ATOM   1177  HD2 PHE P 527     -18.392 -15.608 -10.060  0.00  0.00      PROA  
ATOM   1178  CE2 PHE P 527     -18.136 -16.815  -8.444  0.00  0.00      PROA  
ATOM   1179  HE2 PHE P 527     -18.694 -17.596  -8.940  0.00  0.00      PROA  
ATOM   1180    C PHE P 527     -16.017 -11.649 -10.737  0.00  0.00      PROA  
ATOM   1181    O PHE P 527     -16.945 -11.129 -11.275  0.00  0.00      PROA  
ATOM   1182    N ALA P 528     -14.918 -10.882 -10.549  0.00  0.00      PROA  
ATOM   1183   HN ALA P 528     -14.133 -11.215 -10.033  0.00  0.00      PROA  
ATOM   1184   CA ALA P 528     -14.771  -9.543 -11.123  0.00  0.00      PROA  
ATOM   1185   HA ALA P 528     -15.737  -9.060 -11.131  0.00  0.00      PROA  
ATOM   1186   CB ALA P 528     -13.987  -8.620 -10.140  0.00  0.00      PROA  
ATOM   1187  HB1 ALA P 528     -14.040  -7.570 -10.497  0.00  0.00      PROA  
ATOM   1188  HB2 ALA P 528     -12.894  -8.812 -10.074  0.00  0.00      PROA  
ATOM   1189  HB3 ALA P 528     -14.487  -8.735  -9.154  0.00  0.00      PROA  
ATOM   1190    C ALA P 528     -14.209  -9.475 -12.499  0.00  0.00      PROA  
ATOM   1191    O ALA P 528     -13.715 -10.425 -13.073  0.00  0.00      PROA  
ATOM   1192    N GLY P 529     -14.219  -8.320 -13.165  0.00  0.00      PROA  
ATOM   1193   HN GLY P 529     -14.548  -7.434 -12.848  0.00  0.00      PROA  
ATOM   1194   CA GLY P 529     -13.969  -8.217 -14.580  0.00  0.00      PROA  
ATOM   1195  HA1 GLY P 529     -14.466  -7.371 -15.031  0.00  0.00      PROA  
ATOM   1196  HA2 GLY P 529     -14.264  -9.063 -15.182  0.00  0.00      PROA  
ATOM   1197    C GLY P 529     -12.523  -8.002 -14.879  0.00  0.00      PROA  
ATOM   1198    O GLY P 529     -12.065  -8.525 -15.929  0.00  0.00      PROA  
ATOM   1199    N GLN P 530     -11.793  -7.317 -13.965  0.00  0.00      PROA  
ATOM   1200   HN GLN P 530     -12.290  -6.875 -13.223  0.00  0.00      PROA  
ATOM   1201   CA GLN P 530     -10.362  -7.234 -14.017  0.00  0.00      PROA  
ATOM   1202   HA GLN P 530     -10.129  -7.877 -14.853  0.00  0.00      PROA  
ATOM   1203   CB GLN P 530      -9.943  -5.782 -14.386  0.00  0.00      PROA  
ATOM   1204  HB1 GLN P 530     -10.035  -5.081 -13.530  0.00  0.00      PROA  
ATOM   1205  HB2 GLN P 530     -10.574  -5.473 -15.247  0.00  0.00      PROA  
ATOM   1206   CG GLN P 530      -8.437  -5.611 -14.955  0.00  0.00      PROA  
ATOM   1207  HG1 GLN P 530      -7.711  -5.291 -14.177  0.00  0.00      PROA  
ATOM   1208  HG2 GLN P 530      -8.345  -4.847 -15.756  0.00  0.00      PROA  
ATOM   1209   CD GLN P 530      -7.956  -6.962 -15.561  0.00  0.00      PROA  
ATOM   1210  OE1 GLN P 530      -7.602  -7.954 -14.932  0.00  0.00      PROA  
ATOM   1211  NE2 GLN P 530      -7.849  -7.086 -16.903  0.00  0.00      PROA  
ATOM   1212 HE21 GLN P 530      -7.579  -8.009 -17.178  0.00  0.00      PROA  
ATOM   1213 HE22 GLN P 530      -8.022  -6.318 -17.519  0.00  0.00      PROA  
ATOM   1214    C GLN P 530      -9.784  -7.725 -12.719  0.00  0.00      PROA  
ATOM   1215    O GLN P 530      -9.240  -6.965 -11.883  0.00  0.00      PROA  
ATOM   1216    N PRO P 531      -9.696  -9.046 -12.520  0.00  0.00      PROA  
ATOM   1217   CD PRO P 531      -9.938 -10.075 -13.515  0.00  0.00      PROA  
ATOM   1218  HD1 PRO P 531      -9.478  -9.876 -14.507  0.00  0.00      PROA  
ATOM   1219  HD2 PRO P 531     -11.026 -10.179 -13.715  0.00  0.00      PROA  
ATOM   1220   CA PRO P 531      -9.065  -9.672 -11.332  0.00  0.00      PROA  
ATOM   1221   HA PRO P 531      -9.484  -9.095 -10.520  0.00  0.00      PROA  
ATOM   1222   CB PRO P 531      -9.488 -11.120 -11.463  0.00  0.00      PROA  
ATOM   1223  HB1 PRO P 531     -10.537 -11.162 -11.099  0.00  0.00      PROA  
ATOM   1224  HB2 PRO P 531      -8.937 -11.787 -10.766  0.00  0.00      PROA  
ATOM   1225   CG PRO P 531      -9.321 -11.353 -12.963  0.00  0.00      PROA  
ATOM   1226  HG1 PRO P 531      -8.224 -11.405 -13.131  0.00  0.00      PROA  
ATOM   1227  HG2 PRO P 531      -9.624 -12.343 -13.365  0.00  0.00      PROA  
ATOM   1228    C PRO P 531      -7.552  -9.584 -11.285  0.00  0.00      PROA  
ATOM   1229    O PRO P 531      -7.063 -10.163 -10.337  0.00  0.00      PROA  
ATOM   1230    N LEU P 532      -6.865  -8.875 -12.177  0.00  0.00      PROA  
ATOM   1231   HN LEU P 532      -7.206  -8.703 -13.098  0.00  0.00      PROA  
ATOM   1232   CA LEU P 532      -5.534  -8.324 -11.939  0.00  0.00      PROA  
ATOM   1233   HA LEU P 532      -4.984  -9.202 -11.633  0.00  0.00      PROA  
ATOM   1234   CB LEU P 532      -4.838  -7.921 -13.243  0.00  0.00      PROA  
ATOM   1235  HB1 LEU P 532      -3.843  -7.494 -12.993  0.00  0.00      PROA  
ATOM   1236  HB2 LEU P 532      -5.406  -7.110 -13.746  0.00  0.00      PROA  
ATOM   1237   CG LEU P 532      -4.700  -9.018 -14.328  0.00  0.00      PROA  
ATOM   1238   HG LEU P 532      -5.717  -9.440 -14.476  0.00  0.00      PROA  
ATOM   1239  CD1 LEU P 532      -4.135  -8.329 -15.658  0.00  0.00      PROA  
ATOM   1240 HD11 LEU P 532      -3.949  -9.169 -16.360  0.00  0.00      PROA  
ATOM   1241 HD12 LEU P 532      -3.159  -7.868 -15.394  0.00  0.00      PROA  
ATOM   1242 HD13 LEU P 532      -4.716  -7.496 -16.109  0.00  0.00      PROA  
ATOM   1243  CD2 LEU P 532      -3.855 -10.177 -13.901  0.00  0.00      PROA  
ATOM   1244 HD21 LEU P 532      -4.211 -10.709 -12.992  0.00  0.00      PROA  
ATOM   1245 HD22 LEU P 532      -2.827  -9.876 -13.609  0.00  0.00      PROA  
ATOM   1246 HD23 LEU P 532      -3.818 -11.019 -14.625  0.00  0.00      PROA  
ATOM   1247    C LEU P 532      -5.535  -7.210 -10.918  0.00  0.00      PROA  
ATOM   1248    O LEU P 532      -4.467  -6.940 -10.345  0.00  0.00      PROA  
ATOM   1249    N THR P 533      -6.693  -6.495 -10.715  0.00  0.00      PROA  
ATOM   1250   HN THR P 533      -7.504  -6.652 -11.274  0.00  0.00      PROA  
ATOM   1251   CA THR P 533      -6.812  -5.454  -9.689  0.00  0.00      PROA  
ATOM   1252   HA THR P 533      -5.970  -4.787  -9.803  0.00  0.00      PROA  
ATOM   1253   CB THR P 533      -8.001  -4.490  -9.934  0.00  0.00      PROA  
ATOM   1254   HB THR P 533      -8.811  -5.237 -10.077  0.00  0.00      PROA  
ATOM   1255  OG1 THR P 533      -7.748  -3.669 -11.065  0.00  0.00      PROA  
ATOM   1256  HG1 THR P 533      -8.602  -3.276 -11.255  0.00  0.00      PROA  
ATOM   1257  CG2 THR P 533      -8.222  -3.545  -8.721  0.00  0.00      PROA  
ATOM   1258 HG21 THR P 533      -7.328  -2.895  -8.612  0.00  0.00      PROA  
ATOM   1259 HG22 THR P 533      -8.407  -4.046  -7.747  0.00  0.00      PROA  
ATOM   1260 HG23 THR P 533      -9.171  -3.022  -8.969  0.00  0.00      PROA  
ATOM   1261    C THR P 533      -6.747  -5.995  -8.277  0.00  0.00      PROA  
ATOM   1262    O THR P 533      -7.614  -6.801  -7.896  0.00  0.00      PROA  
ATOM   1263    N ILE P 534      -5.698  -5.663  -7.479  0.00  0.00      PROA  
ATOM   1264   HN ILE P 534      -5.110  -4.965  -7.881  0.00  0.00      PROA  
ATOM   1265   CA ILE P 534      -5.445  -6.143  -6.121  0.00  0.00      PROA  
ATOM   1266   HA ILE P 534      -5.922  -7.112  -6.129  0.00  0.00      PROA  
ATOM   1267   CB ILE P 534      -3.965  -6.231  -5.742  0.00  0.00      PROA  
ATOM   1268   HB ILE P 534      -3.527  -5.212  -5.800  0.00  0.00      PROA  
ATOM   1269  CG2 ILE P 534      -3.743  -6.795  -4.293  0.00  0.00      PROA  
ATOM   1270 HG21 ILE P 534      -4.206  -7.804  -4.250  0.00  0.00      PROA  
ATOM   1271 HG22 ILE P 534      -4.147  -6.012  -3.616  0.00  0.00      PROA  
ATOM   1272 HG23 ILE P 534      -2.633  -6.796  -4.316  0.00  0.00      PROA  
ATOM   1273  CG1 ILE P 534      -3.150  -7.001  -6.762  0.00  0.00      PROA  
ATOM   1274 HG11 ILE P 534      -2.098  -6.961  -6.408  0.00  0.00      PROA  
ATOM   1275 HG12 ILE P 534      -3.161  -6.494  -7.751  0.00  0.00      PROA  
ATOM   1276   CD ILE P 534      -3.551  -8.465  -6.851  0.00  0.00      PROA  
ATOM   1277  HD1 ILE P 534      -2.913  -9.000  -7.587  0.00  0.00      PROA  
ATOM   1278  HD2 ILE P 534      -4.621  -8.562  -7.130  0.00  0.00      PROA  
ATOM   1279  HD3 ILE P 534      -3.384  -8.932  -5.857  0.00  0.00      PROA  
ATOM   1280    C ILE P 534      -6.079  -5.195  -5.133  0.00  0.00      PROA  
ATOM   1281    O ILE P 534      -5.763  -4.026  -5.155  0.00  0.00      PROA  
ATOM   1282    N LEU P 535      -7.173  -5.690  -4.439  0.00  0.00      PROA  
ATOM   1283   HN LEU P 535      -7.572  -6.592  -4.587  0.00  0.00      PROA  
ATOM   1284   CA LEU P 535      -7.766  -4.900  -3.322  0.00  0.00      PROA  
ATOM   1285   HA LEU P 535      -7.985  -3.873  -3.577  0.00  0.00      PROA  
ATOM   1286   CB LEU P 535      -9.144  -5.504  -2.887  0.00  0.00      PROA  
ATOM   1287  HB1 LEU P 535      -9.496  -4.937  -1.999  0.00  0.00      PROA  
ATOM   1288  HB2 LEU P 535      -8.977  -6.514  -2.456  0.00  0.00      PROA  
ATOM   1289   CG LEU P 535     -10.150  -5.759  -4.009  0.00  0.00      PROA  
ATOM   1290   HG LEU P 535      -9.724  -6.510  -4.708  0.00  0.00      PROA  
ATOM   1291  CD1 LEU P 535     -11.499  -6.242  -3.459  0.00  0.00      PROA  
ATOM   1292 HD11 LEU P 535     -12.253  -6.201  -4.273  0.00  0.00      PROA  
ATOM   1293 HD12 LEU P 535     -11.826  -5.579  -2.630  0.00  0.00      PROA  
ATOM   1294 HD13 LEU P 535     -11.420  -7.298  -3.122  0.00  0.00      PROA  
ATOM   1295  CD2 LEU P 535     -10.372  -4.480  -4.831  0.00  0.00      PROA  
ATOM   1296 HD21 LEU P 535     -10.861  -3.778  -4.123  0.00  0.00      PROA  
ATOM   1297 HD22 LEU P 535     -11.085  -4.700  -5.654  0.00  0.00      PROA  
ATOM   1298 HD23 LEU P 535      -9.426  -4.156  -5.314  0.00  0.00      PROA  
ATOM   1299    C LEU P 535      -6.795  -4.747  -2.112  0.00  0.00      PROA  
ATOM   1300    O LEU P 535      -5.896  -5.522  -1.819  0.00  0.00      PROA  
ATOM   1301    N GLY P 536      -6.953  -3.629  -1.395  0.00  0.00      PROA  
ATOM   1302   HN GLY P 536      -7.771  -3.062  -1.462  0.00  0.00      PROA  
ATOM   1303   CA GLY P 536      -6.108  -3.265  -0.298  0.00  0.00      PROA  
ATOM   1304  HA1 GLY P 536      -5.303  -2.683  -0.722  0.00  0.00      PROA  
ATOM   1305  HA2 GLY P 536      -5.617  -4.097   0.184  0.00  0.00      PROA  
ATOM   1306    C GLY P 536      -6.837  -2.469   0.724  0.00  0.00      PROA  
ATOM   1307    O GLY P 536      -8.065  -2.394   0.740  0.00  0.00      PROA  
ATOM   1308    N SER P 537      -6.119  -1.826   1.648  0.00  0.00      PROA  
ATOM   1309   HN SER P 537      -5.124  -1.887   1.640  0.00  0.00      PROA  
ATOM   1310   CA SER P 537      -6.717  -0.867   2.561  0.00  0.00      PROA  
ATOM   1311   HA SER P 537      -7.758  -1.080   2.751  0.00  0.00      PROA  
ATOM   1312   CB SER P 537      -5.967  -0.863   3.923  0.00  0.00      PROA  
ATOM   1313  HB1 SER P 537      -6.004  -1.944   4.176  0.00  0.00      PROA  
ATOM   1314  HB2 SER P 537      -6.522  -0.352   4.739  0.00  0.00      PROA  
ATOM   1315   OG SER P 537      -4.684  -0.388   3.738  0.00  0.00      PROA  
ATOM   1316  HG1 SER P 537      -4.274  -0.971   3.096  0.00  0.00      PROA  
ATOM   1317    C SER P 537      -6.849   0.489   2.002  0.00  0.00      PROA  
ATOM   1318    O SER P 537      -6.182   0.827   1.047  0.00  0.00      PROA  
ATOM   1319    N THR P 538      -7.691   1.297   2.623  0.00  0.00      PROA  
ATOM   1320   HN THR P 538      -8.415   0.960   3.220  0.00  0.00      PROA  
ATOM   1321   CA THR P 538      -7.818   2.673   2.268  0.00  0.00      PROA  
ATOM   1322   HA THR P 538      -6.873   3.001   1.862  0.00  0.00      PROA  
ATOM   1323   CB THR P 538      -8.890   3.034   1.196  0.00  0.00      PROA  
ATOM   1324   HB THR P 538      -8.969   2.199   0.467  0.00  0.00      PROA  
ATOM   1325  OG1 THR P 538      -8.642   4.344   0.634  0.00  0.00      PROA  
ATOM   1326  HG1 THR P 538      -9.188   4.321  -0.156  0.00  0.00      PROA  
ATOM   1327  CG2 THR P 538     -10.326   3.108   1.832  0.00  0.00      PROA  
ATOM   1328 HG21 THR P 538     -10.996   3.053   0.948  0.00  0.00      PROA  
ATOM   1329 HG22 THR P 538     -10.503   4.003   2.467  0.00  0.00      PROA  
ATOM   1330 HG23 THR P 538     -10.481   2.191   2.440  0.00  0.00      PROA  
ATOM   1331    C THR P 538      -8.009   3.597   3.540  0.00  0.00      PROA  
ATOM   1332    O THR P 538      -8.666   3.224   4.451  0.00  0.00      PROA  
ATOM   1333    N GLY P 539      -7.429   4.769   3.512  0.00  0.00      PROA  
ATOM   1334   HN GLY P 539      -6.946   5.097   2.704  0.00  0.00      PROA  
ATOM   1335   CA GLY P 539      -7.472   5.747   4.607  0.00  0.00      PROA  
ATOM   1336  HA1 GLY P 539      -6.702   6.470   4.380  0.00  0.00      PROA  
ATOM   1337  HA2 GLY P 539      -7.310   5.161   5.500  0.00  0.00      PROA  
ATOM   1338    C GLY P 539      -8.817   6.414   4.871  0.00  0.00      PROA  
ATOM   1339    O GLY P 539      -9.072   6.800   6.025  0.00  0.00      PROA  
ATOM   1340    N PRO P 540      -9.650   6.746   3.959  0.00  0.00      PROA  
ATOM   1341   CD PRO P 540      -9.135   7.210   2.700  0.00  0.00      PROA  
ATOM   1342  HD1 PRO P 540      -9.174   6.264   2.118  0.00  0.00      PROA  
ATOM   1343  HD2 PRO P 540      -8.167   7.748   2.782  0.00  0.00      PROA  
ATOM   1344   CA PRO P 540     -10.977   7.207   4.257  0.00  0.00      PROA  
ATOM   1345   HA PRO P 540     -10.838   8.081   4.877  0.00  0.00      PROA  
ATOM   1346   CB PRO P 540     -11.457   7.652   2.909  0.00  0.00      PROA  
ATOM   1347  HB1 PRO P 540     -12.318   8.350   2.992  0.00  0.00      PROA  
ATOM   1348  HB2 PRO P 540     -11.689   6.841   2.186  0.00  0.00      PROA  
ATOM   1349   CG PRO P 540     -10.200   8.244   2.279  0.00  0.00      PROA  
ATOM   1350  HG1 PRO P 540     -10.282   8.313   1.173  0.00  0.00      PROA  
ATOM   1351  HG2 PRO P 540      -9.926   9.212   2.750  0.00  0.00      PROA  
ATOM   1352    C PRO P 540     -11.978   6.315   4.971  0.00  0.00      PROA  
ATOM   1353    O PRO P 540     -12.787   6.765   5.829  0.00  0.00      PROA  
ATOM   1354    N VAL P 541     -11.915   5.002   4.737  0.00  0.00      PROA  
ATOM   1355   HN VAL P 541     -11.467   4.738   3.886  0.00  0.00      PROA  
ATOM   1356   CA VAL P 541     -12.551   3.948   5.545  0.00  0.00      PROA  
ATOM   1357   HA VAL P 541     -13.607   4.102   5.710  0.00  0.00      PROA  
ATOM   1358   CB VAL P 541     -12.459   2.641   4.760  0.00  0.00      PROA  
ATOM   1359   HB VAL P 541     -11.443   2.442   4.358  0.00  0.00      PROA  
ATOM   1360  CG1 VAL P 541     -12.719   1.377   5.699  0.00  0.00      PROA  
ATOM   1361 HG11 VAL P 541     -12.503   0.449   5.128  0.00  0.00      PROA  
ATOM   1362 HG12 VAL P 541     -13.780   1.391   6.028  0.00  0.00      PROA  
ATOM   1363 HG13 VAL P 541     -12.084   1.357   6.610  0.00  0.00      PROA  
ATOM   1364  CG2 VAL P 541     -13.369   2.745   3.557  0.00  0.00      PROA  
ATOM   1365 HG21 VAL P 541     -13.604   1.715   3.214  0.00  0.00      PROA  
ATOM   1366 HG22 VAL P 541     -12.944   3.411   2.777  0.00  0.00      PROA  
ATOM   1367 HG23 VAL P 541     -14.348   3.099   3.946  0.00  0.00      PROA  
ATOM   1368    C VAL P 541     -12.029   3.886   6.954  0.00  0.00      PROA  
ATOM   1369    O VAL P 541     -12.903   3.822   7.845  0.00  0.00      PROA  
ATOM   1370    N LEU P 542     -10.740   3.979   7.307  0.00  0.00      PROA  
ATOM   1371   HN LEU P 542     -10.081   4.067   6.563  0.00  0.00      PROA  
ATOM   1372   CA LEU P 542     -10.343   4.055   8.672  0.00  0.00      PROA  
ATOM   1373   HA LEU P 542     -10.500   3.123   9.194  0.00  0.00      PROA  
ATOM   1374   CB LEU P 542      -8.815   4.319   8.388  0.00  0.00      PROA  
ATOM   1375  HB1 LEU P 542      -8.563   5.185   7.740  0.00  0.00      PROA  
ATOM   1376  HB2 LEU P 542      -8.513   3.468   7.740  0.00  0.00      PROA  
ATOM   1377   CG LEU P 542      -7.872   4.306   9.616  0.00  0.00      PROA  
ATOM   1378   HG LEU P 542      -8.269   4.996  10.391  0.00  0.00      PROA  
ATOM   1379  CD1 LEU P 542      -7.592   2.919  10.244  0.00  0.00      PROA  
ATOM   1380 HD11 LEU P 542      -6.847   3.092  11.050  0.00  0.00      PROA  
ATOM   1381 HD12 LEU P 542      -7.201   2.182   9.509  0.00  0.00      PROA  
ATOM   1382 HD13 LEU P 542      -8.493   2.463  10.708  0.00  0.00      PROA  
ATOM   1383  CD2 LEU P 542      -6.494   4.973   9.239  0.00  0.00      PROA  
ATOM   1384 HD21 LEU P 542      -6.072   5.369  10.187  0.00  0.00      PROA  
ATOM   1385 HD22 LEU P 542      -6.675   5.816   8.539  0.00  0.00      PROA  
ATOM   1386 HD23 LEU P 542      -5.722   4.328   8.767  0.00  0.00      PROA  
ATOM   1387    C LEU P 542     -10.822   5.314   9.389  0.00  0.00      PROA  
ATOM   1388    O LEU P 542     -11.272   5.356  10.508  0.00  0.00      PROA  
ATOM   1389    N VAL P 543     -10.658   6.461   8.686  0.00  0.00      PROA  
ATOM   1390   HN VAL P 543     -10.189   6.434   7.807  0.00  0.00      PROA  
ATOM   1391   CA VAL P 543     -11.103   7.724   9.252  0.00  0.00      PROA  
ATOM   1392   HA VAL P 543     -10.693   7.780  10.249  0.00  0.00      PROA  
ATOM   1393   CB VAL P 543     -10.692   8.961   8.388  0.00  0.00      PROA  
ATOM   1394   HB VAL P 543     -11.012   8.813   7.335  0.00  0.00      PROA  
ATOM   1395  CG1 VAL P 543     -11.307  10.266   8.852  0.00  0.00      PROA  
ATOM   1396 HG11 VAL P 543     -10.808  11.122   8.349  0.00  0.00      PROA  
ATOM   1397 HG12 VAL P 543     -11.254  10.522   9.932  0.00  0.00      PROA  
ATOM   1398 HG13 VAL P 543     -12.370  10.183   8.541  0.00  0.00      PROA  
ATOM   1399  CG2 VAL P 543      -9.144   8.994   8.375  0.00  0.00      PROA  
ATOM   1400 HG21 VAL P 543      -8.766   9.996   8.078  0.00  0.00      PROA  
ATOM   1401 HG22 VAL P 543      -8.748   8.154   7.764  0.00  0.00      PROA  
ATOM   1402 HG23 VAL P 543      -8.797   8.682   9.383  0.00  0.00      PROA  
ATOM   1403    C VAL P 543     -12.589   7.845   9.523  0.00  0.00      PROA  
ATOM   1404    O VAL P 543     -13.000   8.276  10.559  0.00  0.00      PROA  
ATOM   1405    N PHE P 544     -13.397   7.398   8.548  0.00  0.00      PROA  
ATOM   1406   HN PHE P 544     -13.019   6.989   7.722  0.00  0.00      PROA  
ATOM   1407   CA PHE P 544     -14.834   7.257   8.686  0.00  0.00      PROA  
ATOM   1408   HA PHE P 544     -15.263   8.191   9.019  0.00  0.00      PROA  
ATOM   1409   CB PHE P 544     -15.412   6.876   7.298  0.00  0.00      PROA  
ATOM   1410  HB1 PHE P 544     -14.836   6.005   6.920  0.00  0.00      PROA  
ATOM   1411  HB2 PHE P 544     -15.346   7.628   6.482  0.00  0.00      PROA  
ATOM   1412   CG PHE P 544     -16.886   6.474   7.254  0.00  0.00      PROA  
ATOM   1413  CD1 PHE P 544     -17.241   5.115   7.420  0.00  0.00      PROA  
ATOM   1414  HD1 PHE P 544     -16.489   4.349   7.543  0.00  0.00      PROA  
ATOM   1415  CE1 PHE P 544     -18.590   4.732   7.427  0.00  0.00      PROA  
ATOM   1416  HE1 PHE P 544     -18.856   3.690   7.532  0.00  0.00      PROA  
ATOM   1417   CZ PHE P 544     -19.584   5.675   7.072  0.00  0.00      PROA  
ATOM   1418   HZ PHE P 544     -20.636   5.453   6.974  0.00  0.00      PROA  
ATOM   1419  CD2 PHE P 544     -17.867   7.363   6.947  0.00  0.00      PROA  
ATOM   1420  HD2 PHE P 544     -17.501   8.363   6.767  0.00  0.00      PROA  
ATOM   1421  CE2 PHE P 544     -19.191   6.950   6.851  0.00  0.00      PROA  
ATOM   1422  HE2 PHE P 544     -19.927   7.671   6.528  0.00  0.00      PROA  
ATOM   1423    C PHE P 544     -15.218   6.333   9.811  0.00  0.00      PROA  
ATOM   1424    O PHE P 544     -16.129   6.651  10.548  0.00  0.00      PROA  
ATOM   1425    N GLU P 545     -14.545   5.163  10.076  0.00  0.00      PROA  
ATOM   1426   HN GLU P 545     -13.650   4.943   9.698  0.00  0.00      PROA  
ATOM   1427   CA GLU P 545     -14.817   4.237  11.189  0.00  0.00      PROA  
ATOM   1428   HA GLU P 545     -15.774   3.741  11.122  0.00  0.00      PROA  
ATOM   1429   CB GLU P 545     -13.904   3.032  11.049  0.00  0.00      PROA  
ATOM   1430  HB1 GLU P 545     -14.076   2.425  11.963  0.00  0.00      PROA  
ATOM   1431  HB2 GLU P 545     -12.845   3.326  10.885  0.00  0.00      PROA  
ATOM   1432   CG GLU P 545     -14.249   2.103   9.846  0.00  0.00      PROA  
ATOM   1433  HG1 GLU P 545     -13.321   1.856   9.286  0.00  0.00      PROA  
ATOM   1434  HG2 GLU P 545     -14.841   2.679   9.103  0.00  0.00      PROA  
ATOM   1435   CD GLU P 545     -14.969   0.930  10.323  0.00  0.00      PROA  
ATOM   1436  OE1 GLU P 545     -15.884   1.144  11.179  0.00  0.00      PROA  
ATOM   1437  OE2 GLU P 545     -14.644  -0.228   9.958  0.00  0.00      PROA  
ATOM   1438    C GLU P 545     -14.538   5.002  12.526  0.00  0.00      PROA  
ATOM   1439    O GLU P 545     -15.248   4.766  13.507  0.00  0.00      PROA  
ATOM   1440    N LYS P 546     -13.553   5.845  12.669  0.00  0.00      PROA  
ATOM   1441   HN LYS P 546     -12.923   5.908  11.899  0.00  0.00      PROA  
ATOM   1442   CA LYS P 546     -13.154   6.544  13.855  0.00  0.00      PROA  
ATOM   1443   HA LYS P 546     -13.109   5.862  14.691  0.00  0.00      PROA  
ATOM   1444   CB LYS P 546     -11.730   7.095  13.628  0.00  0.00      PROA  
ATOM   1445  HB1 LYS P 546     -11.830   7.923  12.895  0.00  0.00      PROA  
ATOM   1446  HB2 LYS P 546     -11.173   6.272  13.130  0.00  0.00      PROA  
ATOM   1447   CG LYS P 546     -11.063   7.603  14.916  0.00  0.00      PROA  
ATOM   1448  HG1 LYS P 546     -10.943   6.842  15.716  0.00  0.00      PROA  
ATOM   1449  HG2 LYS P 546     -11.620   8.470  15.333  0.00  0.00      PROA  
ATOM   1450   CD LYS P 546      -9.620   8.056  14.666  0.00  0.00      PROA  
ATOM   1451  HD1 LYS P 546      -9.027   7.209  14.259  0.00  0.00      PROA  
ATOM   1452  HD2 LYS P 546      -9.340   8.391  15.688  0.00  0.00      PROA  
ATOM   1453   CE LYS P 546      -9.415   9.298  13.802  0.00  0.00      PROA  
ATOM   1454  HE1 LYS P 546      -9.713  10.222  14.341  0.00  0.00      PROA  
ATOM   1455  HE2 LYS P 546      -9.906   9.296  12.805  0.00  0.00      PROA  
ATOM   1456   NZ LYS P 546      -7.954   9.366  13.621  0.00  0.00      PROA  
ATOM   1457  HZ1 LYS P 546      -7.387   8.943  14.383  0.00  0.00      PROA  
ATOM   1458  HZ2 LYS P 546      -7.681  10.368  13.655  0.00  0.00      PROA  
ATOM   1459  HZ3 LYS P 546      -7.754   8.988  12.673  0.00  0.00      PROA  
ATOM   1460    C LYS P 546     -13.992   7.801  14.123  0.00  0.00      PROA  
ATOM   1461    O LYS P 546     -14.312   8.162  15.269  0.00  0.00      PROA  
ATOM   1462    N ILE P 547     -14.473   8.493  13.049  0.00  0.00      PROA  
ATOM   1463   HN ILE P 547     -13.989   8.353  12.189  0.00  0.00      PROA  
ATOM   1464   CA ILE P 547     -15.469   9.466  13.200  0.00  0.00      PROA  
ATOM   1465   HA ILE P 547     -15.227  10.107  14.034  0.00  0.00      PROA  
ATOM   1466   CB ILE P 547     -15.646  10.258  11.963  0.00  0.00      PROA  
ATOM   1467   HB ILE P 547     -15.803   9.583  11.094  0.00  0.00      PROA  
ATOM   1468  CG2 ILE P 547     -16.848  11.231  12.009  0.00  0.00      PROA  
ATOM   1469 HG21 ILE P 547     -16.974  11.536  13.070  0.00  0.00      PROA  
ATOM   1470 HG22 ILE P 547     -17.797  10.706  11.766  0.00  0.00      PROA  
ATOM   1471 HG23 ILE P 547     -16.747  12.053  11.268  0.00  0.00      PROA  
ATOM   1472  CG1 ILE P 547     -14.296  10.977  11.516  0.00  0.00      PROA  
ATOM   1473 HG11 ILE P 547     -13.389  10.340  11.442  0.00  0.00      PROA  
ATOM   1474 HG12 ILE P 547     -14.187  11.841  12.205  0.00  0.00      PROA  
ATOM   1475   CD ILE P 547     -14.382  11.413  10.122  0.00  0.00      PROA  
ATOM   1476  HD1 ILE P 547     -14.756  10.570   9.503  0.00  0.00      PROA  
ATOM   1477  HD2 ILE P 547     -13.394  11.743   9.734  0.00  0.00      PROA  
ATOM   1478  HD3 ILE P 547     -15.081  12.260   9.949  0.00  0.00      PROA  
ATOM   1479    C ILE P 547     -16.827   8.885  13.696  0.00  0.00      PROA  
ATOM   1480    O ILE P 547     -17.262   9.275  14.757  0.00  0.00      PROA  
ATOM   1481    N LEU P 548     -17.373   7.834  13.018  0.00  0.00      PROA  
ATOM   1482   HN LEU P 548     -16.874   7.359  12.298  0.00  0.00      PROA  
ATOM   1483   CA LEU P 548     -18.547   7.180  13.285  0.00  0.00      PROA  
ATOM   1484   HA LEU P 548     -19.382   7.845  13.451  0.00  0.00      PROA  
ATOM   1485   CB LEU P 548     -18.706   6.171  12.209  0.00  0.00      PROA  
ATOM   1486  HB1 LEU P 548     -17.759   5.618  12.033  0.00  0.00      PROA  
ATOM   1487  HB2 LEU P 548     -18.911   6.633  11.220  0.00  0.00      PROA  
ATOM   1488   CG LEU P 548     -19.869   5.201  12.485  0.00  0.00      PROA  
ATOM   1489   HG LEU P 548     -19.692   4.707  13.464  0.00  0.00      PROA  
ATOM   1490  CD1 LEU P 548     -21.200   5.970  12.422  0.00  0.00      PROA  
ATOM   1491 HD11 LEU P 548     -21.335   6.822  13.122  0.00  0.00      PROA  
ATOM   1492 HD12 LEU P 548     -22.103   5.337  12.554  0.00  0.00      PROA  
ATOM   1493 HD13 LEU P 548     -21.294   6.391  11.398  0.00  0.00      PROA  
ATOM   1494  CD2 LEU P 548     -19.916   4.131  11.437  0.00  0.00      PROA  
ATOM   1495 HD21 LEU P 548     -20.822   3.500  11.559  0.00  0.00      PROA  
ATOM   1496 HD22 LEU P 548     -19.023   3.494  11.268  0.00  0.00      PROA  
ATOM   1497 HD23 LEU P 548     -19.927   4.639  10.449  0.00  0.00      PROA  
ATOM   1498    C LEU P 548     -18.506   6.496  14.676  0.00  0.00      PROA  
ATOM   1499    O LEU P 548     -19.424   6.727  15.484  0.00  0.00      PROA  
ATOM   1500    N PHE P 549     -17.362   5.885  15.157  0.00  0.00      PROA  
ATOM   1501   HN PHE P 549     -16.623   5.829  14.490  0.00  0.00      PROA  
ATOM   1502   CA PHE P 549     -17.066   5.331  16.434  0.00  0.00      PROA  
ATOM   1503   HA PHE P 549     -17.866   4.666  16.727  0.00  0.00      PROA  
ATOM   1504   CB PHE P 549     -15.793   4.382  16.410  0.00  0.00      PROA  
ATOM   1505  HB1 PHE P 549     -15.004   5.006  15.937  0.00  0.00      PROA  
ATOM   1506  HB2 PHE P 549     -15.951   3.558  15.682  0.00  0.00      PROA  
ATOM   1507   CG PHE P 549     -15.268   3.657  17.680  0.00  0.00      PROA  
ATOM   1508  CD1 PHE P 549     -15.896   2.460  18.136  0.00  0.00      PROA  
ATOM   1509  HD1 PHE P 549     -16.520   1.955  17.413  0.00  0.00      PROA  
ATOM   1510  CE1 PHE P 549     -15.669   1.946  19.419  0.00  0.00      PROA  
ATOM   1511  HE1 PHE P 549     -16.127   1.052  19.815  0.00  0.00      PROA  
ATOM   1512   CZ PHE P 549     -14.780   2.559  20.286  0.00  0.00      PROA  
ATOM   1513   HZ PHE P 549     -14.654   2.166  21.284  0.00  0.00      PROA  
ATOM   1514  CD2 PHE P 549     -14.402   4.288  18.517  0.00  0.00      PROA  
ATOM   1515  HD2 PHE P 549     -13.942   5.246  18.328  0.00  0.00      PROA  
ATOM   1516  CE2 PHE P 549     -14.100   3.702  19.823  0.00  0.00      PROA  
ATOM   1517  HE2 PHE P 549     -13.397   4.274  20.410  0.00  0.00      PROA  
ATOM   1518    C PHE P 549     -16.983   6.352  17.618  0.00  0.00      PROA  
ATOM   1519    O PHE P 549     -17.355   6.013  18.748  0.00  0.00      PROA  
ATOM   1520    N LYS P 550     -16.415   7.580  17.264  0.00  0.00      PROA  
ATOM   1521   HN LYS P 550     -15.842   7.661  16.452  0.00  0.00      PROA  
ATOM   1522   CA LYS P 550     -16.539   8.727  18.168  0.00  0.00      PROA  
ATOM   1523   HA LYS P 550     -16.255   8.299  19.118  0.00  0.00      PROA  
ATOM   1524   CB LYS P 550     -15.720   9.916  17.672  0.00  0.00      PROA  
ATOM   1525  HB1 LYS P 550     -16.018  10.120  16.621  0.00  0.00      PROA  
ATOM   1526  HB2 LYS P 550     -14.715   9.447  17.616  0.00  0.00      PROA  
ATOM   1527   CG LYS P 550     -15.663  11.245  18.489  0.00  0.00      PROA  
ATOM   1528  HG1 LYS P 550     -14.828  11.871  18.109  0.00  0.00      PROA  
ATOM   1529  HG2 LYS P 550     -15.296  11.027  19.514  0.00  0.00      PROA  
ATOM   1530   CD LYS P 550     -16.898  12.242  18.448  0.00  0.00      PROA  
ATOM   1531  HD1 LYS P 550     -17.842  11.770  18.795  0.00  0.00      PROA  
ATOM   1532  HD2 LYS P 550     -16.979  12.529  17.378  0.00  0.00      PROA  
ATOM   1533   CE LYS P 550     -16.536  13.524  19.305  0.00  0.00      PROA  
ATOM   1534  HE1 LYS P 550     -15.694  14.048  18.804  0.00  0.00      PROA  
ATOM   1535  HE2 LYS P 550     -16.141  13.193  20.289  0.00  0.00      PROA  
ATOM   1536   NZ LYS P 550     -17.719  14.448  19.445  0.00  0.00      PROA  
ATOM   1537  HZ1 LYS P 550     -17.450  15.345  19.899  0.00  0.00      PROA  
ATOM   1538  HZ2 LYS P 550     -18.386  13.926  20.048  0.00  0.00      PROA  
ATOM   1539  HZ3 LYS P 550     -18.030  14.667  18.478  0.00  0.00      PROA  
ATOM   1540    C LYS P 550     -17.972   9.306  18.470  0.00  0.00      PROA  
ATOM   1541    O LYS P 550     -18.303   9.364  19.662  0.00  0.00      PROA  
ATOM   1542    N PHE P 551     -18.819   9.516  17.425  0.00  0.00      PROA  
ATOM   1543   HN PHE P 551     -18.500   9.470  16.482  0.00  0.00      PROA  
ATOM   1544   CA PHE P 551     -20.225   9.756  17.522  0.00  0.00      PROA  
ATOM   1545   HA PHE P 551     -20.419  10.611  18.152  0.00  0.00      PROA  
ATOM   1546   CB PHE P 551     -20.843   9.990  16.090  0.00  0.00      PROA  
ATOM   1547  HB1 PHE P 551     -21.954  10.010  16.098  0.00  0.00      PROA  
ATOM   1548  HB2 PHE P 551     -20.589   9.203  15.348  0.00  0.00      PROA  
ATOM   1549   CG PHE P 551     -20.410  11.394  15.705  0.00  0.00      PROA  
ATOM   1550  CD1 PHE P 551     -20.977  12.513  16.360  0.00  0.00      PROA  
ATOM   1551  HD1 PHE P 551     -21.546  12.411  17.272  0.00  0.00      PROA  
ATOM   1552  CE1 PHE P 551     -20.612  13.841  15.994  0.00  0.00      PROA  
ATOM   1553  HE1 PHE P 551     -20.866  14.666  16.643  0.00  0.00      PROA  
ATOM   1554   CZ PHE P 551     -19.948  14.058  14.832  0.00  0.00      PROA  
ATOM   1555   HZ PHE P 551     -19.849  15.091  14.530  0.00  0.00      PROA  
ATOM   1556  CD2 PHE P 551     -19.579  11.659  14.546  0.00  0.00      PROA  
ATOM   1557  HD2 PHE P 551     -19.344  10.787  13.954  0.00  0.00      PROA  
ATOM   1558  CE2 PHE P 551     -19.387  12.992  14.143  0.00  0.00      PROA  
ATOM   1559  HE2 PHE P 551     -18.839  13.175  13.230  0.00  0.00      PROA  
ATOM   1560    C PHE P 551     -20.925   8.611  18.239  0.00  0.00      PROA  
ATOM   1561    O PHE P 551     -21.895   8.883  18.981  0.00  0.00      PROA  
ATOM   1562    N CYS P 552     -20.573   7.291  18.072  0.00  0.00      PROA  
ATOM   1563   HN CYS P 552     -20.018   7.067  17.275  0.00  0.00      PROA  
ATOM   1564   CA CYS P 552     -21.117   6.160  18.868  0.00  0.00      PROA  
ATOM   1565   HA CYS P 552     -22.195   6.218  18.903  0.00  0.00      PROA  
ATOM   1566   CB CYS P 552     -20.549   4.786  18.360  0.00  0.00      PROA  
ATOM   1567  HB1 CYS P 552     -20.890   3.921  18.968  0.00  0.00      PROA  
ATOM   1568  HB2 CYS P 552     -19.438   4.797  18.343  0.00  0.00      PROA  
ATOM   1569   SG CYS P 552     -21.106   4.420  16.600  0.00  0.00      PROA  
ATOM   1570  HG1 CYS P 552     -20.559   5.453  15.977  0.00  0.00      PROA  
ATOM   1571    C CYS P 552     -20.790   6.200  20.369  0.00  0.00      PROA  
ATOM   1572    O CYS P 552     -21.695   6.019  21.212  0.00  0.00      PROA  
ATOM   1573    N LYS P 553     -19.502   6.484  20.642  0.00  0.00      PROA  
ATOM   1574   HN LYS P 553     -18.829   6.506  19.907  0.00  0.00      PROA  
ATOM   1575   CA LYS P 553     -19.038   6.811  21.985  0.00  0.00      PROA  
ATOM   1576   HA LYS P 553     -19.341   5.970  22.591  0.00  0.00      PROA  
ATOM   1577   CB LYS P 553     -17.481   6.907  22.038  0.00  0.00      PROA  
ATOM   1578  HB1 LYS P 553     -17.261   7.472  22.969  0.00  0.00      PROA  
ATOM   1579  HB2 LYS P 553     -17.053   7.352  21.115  0.00  0.00      PROA  
ATOM   1580   CG LYS P 553     -16.733   5.533  22.232  0.00  0.00      PROA  
ATOM   1581  HG1 LYS P 553     -17.124   4.816  21.479  0.00  0.00      PROA  
ATOM   1582  HG2 LYS P 553     -16.927   5.206  23.275  0.00  0.00      PROA  
ATOM   1583   CD LYS P 553     -15.216   5.628  21.980  0.00  0.00      PROA  
ATOM   1584  HD1 LYS P 553     -15.130   5.904  20.907  0.00  0.00      PROA  
ATOM   1585  HD2 LYS P 553     -14.755   4.638  22.186  0.00  0.00      PROA  
ATOM   1586   CE LYS P 553     -14.563   6.756  22.769  0.00  0.00      PROA  
ATOM   1587  HE1 LYS P 553     -14.682   6.574  23.859  0.00  0.00      PROA  
ATOM   1588  HE2 LYS P 553     -14.972   7.737  22.446  0.00  0.00      PROA  
ATOM   1589   NZ LYS P 553     -13.118   6.947  22.450  0.00  0.00      PROA  
ATOM   1590  HZ1 LYS P 553     -12.928   7.898  22.828  0.00  0.00      PROA  
ATOM   1591  HZ2 LYS P 553     -12.803   6.923  21.460  0.00  0.00      PROA  
ATOM   1592  HZ3 LYS P 553     -12.575   6.168  22.876  0.00  0.00      PROA  
ATOM   1593    C LYS P 553     -19.737   7.969  22.613  0.00  0.00      PROA  
ATOM   1594    O LYS P 553     -19.834   8.046  23.823  0.00  0.00      PROA  
ATOM   1595    N ASP P 554     -20.165   9.020  21.888  0.00  0.00      PROA  
ATOM   1596   HN ASP P 554     -19.977   9.068  20.910  0.00  0.00      PROA  
ATOM   1597   CA ASP P 554     -20.966  10.147  22.477  0.00  0.00      PROA  
ATOM   1598   HA ASP P 554     -20.580  10.292  23.475  0.00  0.00      PROA  
ATOM   1599   CB ASP P 554     -20.810  11.467  21.539  0.00  0.00      PROA  
ATOM   1600  HB1 ASP P 554     -21.725  12.085  21.412  0.00  0.00      PROA  
ATOM   1601  HB2 ASP P 554     -20.651  11.169  20.481  0.00  0.00      PROA  
ATOM   1602   CG ASP P 554     -19.622  12.336  21.813  0.00  0.00      PROA  
ATOM   1603  OD1 ASP P 554     -18.839  11.954  22.793  0.00  0.00      PROA  
ATOM   1604  OD2 ASP P 554     -19.407  13.393  21.192  0.00  0.00      PROA  
ATOM   1605    C ASP P 554     -22.448   9.790  22.714  0.00  0.00      PROA  
ATOM   1606    O ASP P 554     -23.009  10.152  23.728  0.00  0.00      PROA  
ATOM   1607    N TYR P 555     -23.058   8.983  21.790  0.00  0.00      PROA  
ATOM   1608   HN TYR P 555     -22.567   8.712  20.966  0.00  0.00      PROA  
ATOM   1609   CA TYR P 555     -24.480   8.710  21.740  0.00  0.00      PROA  
ATOM   1610   HA TYR P 555     -24.893   9.532  22.307  0.00  0.00      PROA  
ATOM   1611   CB TYR P 555     -25.039   8.712  20.258  0.00  0.00      PROA  
ATOM   1612  HB1 TYR P 555     -26.136   8.544  20.198  0.00  0.00      PROA  
ATOM   1613  HB2 TYR P 555     -24.509   7.971  19.622  0.00  0.00      PROA  
ATOM   1614   CG TYR P 555     -24.878  10.026  19.535  0.00  0.00      PROA  
ATOM   1615  CD1 TYR P 555     -24.780   9.960  18.161  0.00  0.00      PROA  
ATOM   1616  HD1 TYR P 555     -24.835   9.012  17.646  0.00  0.00      PROA  
ATOM   1617  CE1 TYR P 555     -24.498  11.118  17.375  0.00  0.00      PROA  
ATOM   1618  HE1 TYR P 555     -24.355  11.086  16.305  0.00  0.00      PROA  
ATOM   1619   CZ TYR P 555     -24.463  12.351  18.030  0.00  0.00      PROA  
ATOM   1620   OH TYR P 555     -24.190  13.500  17.272  0.00  0.00      PROA  
ATOM   1621   HH TYR P 555     -23.923  14.234  17.831  0.00  0.00      PROA  
ATOM   1622  CD2 TYR P 555     -24.922  11.308  20.194  0.00  0.00      PROA  
ATOM   1623  HD2 TYR P 555     -25.065  11.291  21.265  0.00  0.00      PROA  
ATOM   1624  CE2 TYR P 555     -24.717  12.451  19.400  0.00  0.00      PROA  
ATOM   1625  HE2 TYR P 555     -24.653  13.406  19.900  0.00  0.00      PROA  
ATOM   1626    C TYR P 555     -24.936   7.461  22.496  0.00  0.00      PROA  
ATOM   1627    O TYR P 555     -26.104   7.185  22.631  0.00  0.00      PROA  
ATOM   1628    N ALA P 556     -23.898   6.677  22.998  0.00  0.00      PROA  
ATOM   1629   HN ALA P 556     -22.991   7.077  23.108  0.00  0.00      PROA  
ATOM   1630   CA ALA P 556     -24.105   5.300  23.362  0.00  0.00      PROA  
ATOM   1631   HA ALA P 556     -23.126   4.898  23.147  0.00  0.00      PROA  
ATOM   1632   CB ALA P 556     -24.338   5.125  24.918  0.00  0.00      PROA  
ATOM   1633  HB1 ALA P 556     -25.282   5.619  25.232  0.00  0.00      PROA  
ATOM   1634  HB2 ALA P 556     -23.479   5.599  25.440  0.00  0.00      PROA  
ATOM   1635  HB3 ALA P 556     -24.296   4.024  25.066  0.00  0.00      PROA  
ATOM   1636    C ALA P 556     -24.964   4.490  22.376  0.00  0.00      PROA  
ATOM   1637    O ALA P 556     -26.109   4.066  22.644  0.00  0.00      PROA  
ATOM   1638    N LEU P 557     -24.383   4.301  21.158  0.00  0.00      PROA  
ATOM   1639   HN LEU P 557     -23.516   4.759  20.977  0.00  0.00      PROA  
ATOM   1640   CA LEU P 557     -24.973   3.631  20.011  0.00  0.00      PROA  
ATOM   1641   HA LEU P 557     -25.906   3.117  20.192  0.00  0.00      PROA  
ATOM   1642   CB LEU P 557     -25.174   4.626  18.821  0.00  0.00      PROA  
ATOM   1643  HB1 LEU P 557     -25.256   4.154  17.818  0.00  0.00      PROA  
ATOM   1644  HB2 LEU P 557     -24.292   5.293  18.918  0.00  0.00      PROA  
ATOM   1645   CG LEU P 557     -26.452   5.546  18.954  0.00  0.00      PROA  
ATOM   1646   HG LEU P 557     -26.462   6.189  19.859  0.00  0.00      PROA  
ATOM   1647  CD1 LEU P 557     -26.531   6.504  17.757  0.00  0.00      PROA  
ATOM   1648 HD11 LEU P 557     -27.419   7.135  17.976  0.00  0.00      PROA  
ATOM   1649 HD12 LEU P 557     -26.615   5.865  16.853  0.00  0.00      PROA  
ATOM   1650 HD13 LEU P 557     -25.674   7.207  17.672  0.00  0.00      PROA  
ATOM   1651  CD2 LEU P 557     -27.786   4.809  19.057  0.00  0.00      PROA  
ATOM   1652 HD21 LEU P 557     -27.768   3.985  18.312  0.00  0.00      PROA  
ATOM   1653 HD22 LEU P 557     -28.618   5.479  18.752  0.00  0.00      PROA  
ATOM   1654 HD23 LEU P 557     -27.893   4.348  20.063  0.00  0.00      PROA  
ATOM   1655    C LEU P 557     -24.153   2.438  19.723  0.00  0.00      PROA  
ATOM   1656    O LEU P 557     -22.939   2.599  19.642  0.00  0.00      PROA  
ATOM   1657    N SER P 558     -24.785   1.283  19.569  0.00  0.00      PROA  
ATOM   1658   HN SER P 558     -25.766   1.282  19.387  0.00  0.00      PROA  
ATOM   1659   CA SER P 558     -24.009   0.072  19.417  0.00  0.00      PROA  
ATOM   1660   HA SER P 558     -23.319  -0.048  20.239  0.00  0.00      PROA  
ATOM   1661   CB SER P 558     -24.888  -1.220  19.510  0.00  0.00      PROA  
ATOM   1662  HB1 SER P 558     -25.475  -1.414  18.587  0.00  0.00      PROA  
ATOM   1663  HB2 SER P 558     -25.757  -1.114  20.194  0.00  0.00      PROA  
ATOM   1664   OG SER P 558     -24.096  -2.392  19.789  0.00  0.00      PROA  
ATOM   1665  HG1 SER P 558     -23.597  -2.306  20.605  0.00  0.00      PROA  
ATOM   1666    C SER P 558     -23.225  -0.014  18.110  0.00  0.00      PROA  
ATOM   1667    O SER P 558     -23.817  -0.211  17.012  0.00  0.00      PROA  
ATOM   1668    N TYR P 559     -21.890   0.080  18.166  0.00  0.00      PROA  
ATOM   1669   HN TYR P 559     -21.366   0.206  19.005  0.00  0.00      PROA  
ATOM   1670   CA TYR P 559     -21.075   0.197  16.946  0.00  0.00      PROA  
ATOM   1671   HA TYR P 559     -21.272   1.181  16.546  0.00  0.00      PROA  
ATOM   1672   CB TYR P 559     -19.664   0.379  17.433  0.00  0.00      PROA  
ATOM   1673  HB1 TYR P 559     -19.319  -0.377  18.170  0.00  0.00      PROA  
ATOM   1674  HB2 TYR P 559     -19.598   1.331  18.003  0.00  0.00      PROA  
ATOM   1675   CG TYR P 559     -18.557   0.317  16.395  0.00  0.00      PROA  
ATOM   1676  CD1 TYR P 559     -18.603   1.247  15.311  0.00  0.00      PROA  
ATOM   1677  HD1 TYR P 559     -19.422   1.952  15.300  0.00  0.00      PROA  
ATOM   1678  CE1 TYR P 559     -17.499   1.262  14.504  0.00  0.00      PROA  
ATOM   1679  HE1 TYR P 559     -17.485   1.913  13.642  0.00  0.00      PROA  
ATOM   1680   CZ TYR P 559     -16.400   0.420  14.652  0.00  0.00      PROA  
ATOM   1681   OH TYR P 559     -15.404   0.391  13.655  0.00  0.00      PROA  
ATOM   1682   HH TYR P 559     -15.655   0.750  12.801  0.00  0.00      PROA  
ATOM   1683  CD2 TYR P 559     -17.568  -0.564  16.538  0.00  0.00      PROA  
ATOM   1684  HD2 TYR P 559     -17.595  -1.304  17.325  0.00  0.00      PROA  
ATOM   1685  CE2 TYR P 559     -16.411  -0.520  15.700  0.00  0.00      PROA  
ATOM   1686  HE2 TYR P 559     -15.619  -1.248  15.796  0.00  0.00      PROA  
ATOM   1687    C TYR P 559     -21.145  -0.869  15.841  0.00  0.00      PROA  
ATOM   1688    O TYR P 559     -21.450  -0.517  14.716  0.00  0.00      PROA  
ATOM   1689    N LEU P 560     -21.012  -2.168  16.132  0.00  0.00      PROA  
ATOM   1690   HN LEU P 560     -20.964  -2.519  17.064  0.00  0.00      PROA  
ATOM   1691   CA LEU P 560     -21.030  -3.279  15.084  0.00  0.00      PROA  
ATOM   1692   HA LEU P 560     -20.372  -3.000  14.275  0.00  0.00      PROA  
ATOM   1693   CB LEU P 560     -20.747  -4.660  15.666  0.00  0.00      PROA  
ATOM   1694  HB1 LEU P 560     -20.778  -5.450  14.885  0.00  0.00      PROA  
ATOM   1695  HB2 LEU P 560     -21.543  -5.005  16.360  0.00  0.00      PROA  
ATOM   1696   CG LEU P 560     -19.310  -4.854  16.294  0.00  0.00      PROA  
ATOM   1697   HG LEU P 560     -19.228  -5.927  16.573  0.00  0.00      PROA  
ATOM   1698  CD1 LEU P 560     -18.280  -4.419  15.269  0.00  0.00      PROA  
ATOM   1699 HD11 LEU P 560     -17.233  -4.635  15.572  0.00  0.00      PROA  
ATOM   1700 HD12 LEU P 560     -18.272  -3.325  15.073  0.00  0.00      PROA  
ATOM   1701 HD13 LEU P 560     -18.366  -4.904  14.273  0.00  0.00      PROA  
ATOM   1702  CD2 LEU P 560     -18.963  -4.111  17.528  0.00  0.00      PROA  
ATOM   1703 HD21 LEU P 560     -17.901  -4.356  17.744  0.00  0.00      PROA  
ATOM   1704 HD22 LEU P 560     -19.535  -4.473  18.408  0.00  0.00      PROA  
ATOM   1705 HD23 LEU P 560     -18.953  -3.011  17.371  0.00  0.00      PROA  
ATOM   1706    C LEU P 560     -22.331  -3.356  14.284  0.00  0.00      PROA  
ATOM   1707    O LEU P 560     -22.329  -3.462  13.013  0.00  0.00      PROA  
ATOM   1708    N SER P 561     -23.537  -3.309  14.986  0.00  0.00      PROA  
ATOM   1709   HN SER P 561     -23.565  -3.144  15.969  0.00  0.00      PROA  
ATOM   1710   CA SER P 561     -24.849  -3.416  14.365  0.00  0.00      PROA  
ATOM   1711   HA SER P 561     -24.743  -4.180  13.609  0.00  0.00      PROA  
ATOM   1712   CB SER P 561     -25.988  -3.857  15.327  0.00  0.00      PROA  
ATOM   1713  HB1 SER P 561     -25.759  -4.896  15.646  0.00  0.00      PROA  
ATOM   1714  HB2 SER P 561     -26.980  -3.816  14.828  0.00  0.00      PROA  
ATOM   1715   OG SER P 561     -25.995  -3.053  16.518  0.00  0.00      PROA  
ATOM   1716  HG1 SER P 561     -26.651  -2.361  16.407  0.00  0.00      PROA  
ATOM   1717    C SER P 561     -25.144  -2.239  13.531  0.00  0.00      PROA  
ATOM   1718    O SER P 561     -25.458  -2.317  12.363  0.00  0.00      PROA  
ATOM   1719    N LEU P 562     -24.861  -1.015  14.051  0.00  0.00      PROA  
ATOM   1720   HN LEU P 562     -24.754  -0.967  15.041  0.00  0.00      PROA  
ATOM   1721   CA LEU P 562     -24.996   0.223  13.318  0.00  0.00      PROA  
ATOM   1722   HA LEU P 562     -25.956   0.345  12.838  0.00  0.00      PROA  
ATOM   1723   CB LEU P 562     -24.735   1.385  14.303  0.00  0.00      PROA  
ATOM   1724  HB1 LEU P 562     -23.656   1.347  14.565  0.00  0.00      PROA  
ATOM   1725  HB2 LEU P 562     -25.322   1.057  15.186  0.00  0.00      PROA  
ATOM   1726   CG LEU P 562     -25.079   2.740  13.747  0.00  0.00      PROA  
ATOM   1727   HG LEU P 562     -24.215   2.987  13.093  0.00  0.00      PROA  
ATOM   1728  CD1 LEU P 562     -26.357   2.883  12.866  0.00  0.00      PROA  
ATOM   1729 HD11 LEU P 562     -27.096   2.145  13.244  0.00  0.00      PROA  
ATOM   1730 HD12 LEU P 562     -26.190   2.420  11.870  0.00  0.00      PROA  
ATOM   1731 HD13 LEU P 562     -26.790   3.900  12.751  0.00  0.00      PROA  
ATOM   1732  CD2 LEU P 562     -25.225   3.842  14.811  0.00  0.00      PROA  
ATOM   1733 HD21 LEU P 562     -25.107   4.867  14.400  0.00  0.00      PROA  
ATOM   1734 HD22 LEU P 562     -24.547   3.786  15.689  0.00  0.00      PROA  
ATOM   1735 HD23 LEU P 562     -26.230   3.703  15.264  0.00  0.00      PROA  
ATOM   1736    C LEU P 562     -23.918   0.336  12.118  0.00  0.00      PROA  
ATOM   1737    O LEU P 562     -24.296   0.551  10.990  0.00  0.00      PROA  
ATOM   1738    N ARG P 563     -22.662  -0.144  12.280  0.00  0.00      PROA  
ATOM   1739   HN ARG P 563     -22.382  -0.432  13.193  0.00  0.00      PROA  
ATOM   1740   CA ARG P 563     -21.826  -0.366  11.123  0.00  0.00      PROA  
ATOM   1741   HA ARG P 563     -21.640   0.521  10.535  0.00  0.00      PROA  
ATOM   1742   CB ARG P 563     -20.450  -0.732  11.678  0.00  0.00      PROA  
ATOM   1743  HB1 ARG P 563     -20.535  -1.604  12.361  0.00  0.00      PROA  
ATOM   1744  HB2 ARG P 563     -20.111   0.170  12.231  0.00  0.00      PROA  
ATOM   1745   CG ARG P 563     -19.328  -1.147  10.678  0.00  0.00      PROA  
ATOM   1746  HG1 ARG P 563     -19.305  -0.215  10.073  0.00  0.00      PROA  
ATOM   1747  HG2 ARG P 563     -19.599  -1.951   9.960  0.00  0.00      PROA  
ATOM   1748   CD ARG P 563     -18.079  -1.447  11.586  0.00  0.00      PROA  
ATOM   1749  HD1 ARG P 563     -18.289  -2.436  12.046  0.00  0.00      PROA  
ATOM   1750  HD2 ARG P 563     -17.852  -0.712  12.387  0.00  0.00      PROA  
ATOM   1751   NE ARG P 563     -16.976  -1.642  10.672  0.00  0.00      PROA  
ATOM   1752   HE ARG P 563     -16.391  -0.852  10.489  0.00  0.00      PROA  
ATOM   1753   CZ ARG P 563     -16.796  -2.622   9.841  0.00  0.00      PROA  
ATOM   1754  NH1 ARG P 563     -17.550  -3.671   9.820  0.00  0.00      PROA  
ATOM   1755 HH11 ARG P 563     -18.355  -3.766  10.407  0.00  0.00      PROA  
ATOM   1756 HH12 ARG P 563     -17.370  -4.423   9.187  0.00  0.00      PROA  
ATOM   1757  NH2 ARG P 563     -15.724  -2.560   9.091  0.00  0.00      PROA  
ATOM   1758 HH21 ARG P 563     -15.549  -3.228   8.367  0.00  0.00      PROA  
ATOM   1759 HH22 ARG P 563     -15.184  -1.720   9.147  0.00  0.00      PROA  
ATOM   1760    C ARG P 563     -22.264  -1.486  10.128  0.00  0.00      PROA  
ATOM   1761    O ARG P 563     -22.116  -1.256   8.944  0.00  0.00      PROA  
ATOM   1762    N ALA P 564     -22.851  -2.586  10.530  0.00  0.00      PROA  
ATOM   1763   HN ALA P 564     -23.028  -2.663  11.508  0.00  0.00      PROA  
ATOM   1764   CA ALA P 564     -23.547  -3.466   9.601  0.00  0.00      PROA  
ATOM   1765   HA ALA P 564     -22.843  -3.817   8.861  0.00  0.00      PROA  
ATOM   1766   CB ALA P 564     -23.985  -4.770  10.319  0.00  0.00      PROA  
ATOM   1767  HB1 ALA P 564     -23.071  -5.201  10.779  0.00  0.00      PROA  
ATOM   1768  HB2 ALA P 564     -24.528  -5.546   9.739  0.00  0.00      PROA  
ATOM   1769  HB3 ALA P 564     -24.665  -4.494  11.154  0.00  0.00      PROA  
ATOM   1770    C ALA P 564     -24.687  -2.893   8.807  0.00  0.00      PROA  
ATOM   1771    O ALA P 564     -24.666  -2.903   7.543  0.00  0.00      PROA  
ATOM   1772    N CYS P 565     -25.588  -2.183   9.464  0.00  0.00      PROA  
ATOM   1773   HN CYS P 565     -25.479  -2.164  10.454  0.00  0.00      PROA  
ATOM   1774   CA CYS P 565     -26.637  -1.361   8.886  0.00  0.00      PROA  
ATOM   1775   HA CYS P 565     -27.230  -2.067   8.324  0.00  0.00      PROA  
ATOM   1776   CB CYS P 565     -27.354  -0.642  10.026  0.00  0.00      PROA  
ATOM   1777  HB1 CYS P 565     -26.829   0.314  10.242  0.00  0.00      PROA  
ATOM   1778  HB2 CYS P 565     -27.297  -1.289  10.927  0.00  0.00      PROA  
ATOM   1779   SG CYS P 565     -29.159  -0.144   9.703  0.00  0.00      PROA  
ATOM   1780  HG1 CYS P 565     -29.700  -0.812  10.712  0.00  0.00      PROA  
ATOM   1781    C CYS P 565     -26.109  -0.370   7.801  0.00  0.00      PROA  
ATOM   1782    O CYS P 565     -26.547  -0.379   6.719  0.00  0.00      PROA  
ATOM   1783    N ILE P 566     -25.121   0.393   8.169  0.00  0.00      PROA  
ATOM   1784   HN ILE P 566     -24.839   0.380   9.126  0.00  0.00      PROA  
ATOM   1785   CA ILE P 566     -24.359   1.216   7.220  0.00  0.00      PROA  
ATOM   1786   HA ILE P 566     -24.995   1.877   6.651  0.00  0.00      PROA  
ATOM   1787   CB ILE P 566     -23.315   2.088   7.990  0.00  0.00      PROA  
ATOM   1788   HB ILE P 566     -22.931   1.390   8.764  0.00  0.00      PROA  
ATOM   1789  CG2 ILE P 566     -22.214   2.678   7.159  0.00  0.00      PROA  
ATOM   1790 HG21 ILE P 566     -21.482   3.265   7.754  0.00  0.00      PROA  
ATOM   1791 HG22 ILE P 566     -22.619   3.405   6.423  0.00  0.00      PROA  
ATOM   1792 HG23 ILE P 566     -21.726   1.795   6.694  0.00  0.00      PROA  
ATOM   1793  CG1 ILE P 566     -24.168   3.159   8.708  0.00  0.00      PROA  
ATOM   1794 HG11 ILE P 566     -25.059   2.735   9.219  0.00  0.00      PROA  
ATOM   1795 HG12 ILE P 566     -24.666   3.825   7.972  0.00  0.00      PROA  
ATOM   1796   CD ILE P 566     -23.423   4.054   9.700  0.00  0.00      PROA  
ATOM   1797  HD1 ILE P 566     -24.081   4.833  10.141  0.00  0.00      PROA  
ATOM   1798  HD2 ILE P 566     -22.644   4.600   9.127  0.00  0.00      PROA  
ATOM   1799  HD3 ILE P 566     -22.890   3.501  10.503  0.00  0.00      PROA  
ATOM   1800    C ILE P 566     -23.675   0.459   6.104  0.00  0.00      PROA  
ATOM   1801    O ILE P 566     -23.641   0.921   5.014  0.00  0.00      PROA  
ATOM   1802    N GLY P 567     -23.108  -0.763   6.343  0.00  0.00      PROA  
ATOM   1803   HN GLY P 567     -23.210  -1.101   7.275  0.00  0.00      PROA  
ATOM   1804   CA GLY P 567     -22.544  -1.618   5.234  0.00  0.00      PROA  
ATOM   1805  HA1 GLY P 567     -22.209  -2.494   5.770  0.00  0.00      PROA  
ATOM   1806  HA2 GLY P 567     -21.773  -1.125   4.661  0.00  0.00      PROA  
ATOM   1807    C GLY P 567     -23.447  -2.129   4.253  0.00  0.00      PROA  
ATOM   1808    O GLY P 567     -23.130  -2.067   3.062  0.00  0.00      PROA  
ATOM   1809    N LEU P 568     -24.633  -2.636   4.711  0.00  0.00      PROA  
ATOM   1810   HN LEU P 568     -24.773  -2.688   5.697  0.00  0.00      PROA  
ATOM   1811   CA LEU P 568     -25.610  -3.155   3.752  0.00  0.00      PROA  
ATOM   1812   HA LEU P 568     -25.205  -3.863   3.043  0.00  0.00      PROA  
ATOM   1813   CB LEU P 568     -26.761  -3.947   4.581  0.00  0.00      PROA  
ATOM   1814  HB1 LEU P 568     -27.402  -4.366   3.777  0.00  0.00      PROA  
ATOM   1815  HB2 LEU P 568     -27.356  -3.199   5.147  0.00  0.00      PROA  
ATOM   1816   CG LEU P 568     -26.252  -5.161   5.528  0.00  0.00      PROA  
ATOM   1817   HG LEU P 568     -25.529  -4.669   6.214  0.00  0.00      PROA  
ATOM   1818  CD1 LEU P 568     -27.349  -5.718   6.398  0.00  0.00      PROA  
ATOM   1819 HD11 LEU P 568     -28.060  -4.936   6.741  0.00  0.00      PROA  
ATOM   1820 HD12 LEU P 568     -27.090  -6.350   7.275  0.00  0.00      PROA  
ATOM   1821 HD13 LEU P 568     -27.846  -6.450   5.727  0.00  0.00      PROA  
ATOM   1822  CD2 LEU P 568     -25.488  -6.130   4.657  0.00  0.00      PROA  
ATOM   1823 HD21 LEU P 568     -26.104  -6.234   3.738  0.00  0.00      PROA  
ATOM   1824 HD22 LEU P 568     -25.207  -7.113   5.092  0.00  0.00      PROA  
ATOM   1825 HD23 LEU P 568     -24.516  -5.710   4.321  0.00  0.00      PROA  
ATOM   1826    C LEU P 568     -26.349  -2.015   3.011  0.00  0.00      PROA  
ATOM   1827    O LEU P 568     -26.879  -2.234   1.906  0.00  0.00      PROA  
ATOM   1828    N TRP P 569     -26.454  -0.829   3.640  0.00  0.00      PROA  
ATOM   1829   HN TRP P 569     -26.242  -0.734   4.609  0.00  0.00      PROA  
ATOM   1830   CA TRP P 569     -26.802   0.375   2.968  0.00  0.00      PROA  
ATOM   1831   HA TRP P 569     -27.718   0.168   2.436  0.00  0.00      PROA  
ATOM   1832   CB TRP P 569     -27.126   1.574   3.907  0.00  0.00      PROA  
ATOM   1833  HB1 TRP P 569     -27.099   2.563   3.402  0.00  0.00      PROA  
ATOM   1834  HB2 TRP P 569     -26.326   1.530   4.677  0.00  0.00      PROA  
ATOM   1835   CG TRP P 569     -28.425   1.578   4.637  0.00  0.00      PROA  
ATOM   1836  CD1 TRP P 569     -28.654   1.699   5.986  0.00  0.00      PROA  
ATOM   1837  HD1 TRP P 569     -28.030   1.599   6.862  0.00  0.00      PROA  
ATOM   1838  NE1 TRP P 569     -30.009   1.846   6.171  0.00  0.00      PROA  
ATOM   1839  HE1 TRP P 569     -30.421   2.032   7.036  0.00  0.00      PROA  
ATOM   1840  CE2 TRP P 569     -30.662   1.913   5.003  0.00  0.00      PROA  
ATOM   1841  CD2 TRP P 569     -29.745   1.690   4.023  0.00  0.00      PROA  
ATOM   1842  CE3 TRP P 569     -30.118   1.605   2.694  0.00  0.00      PROA  
ATOM   1843  HE3 TRP P 569     -29.369   1.409   1.941  0.00  0.00      PROA  
ATOM   1844  CZ3 TRP P 569     -31.445   1.861   2.365  0.00  0.00      PROA  
ATOM   1845  HZ3 TRP P 569     -31.760   1.853   1.332  0.00  0.00      PROA  
ATOM   1846  CZ2 TRP P 569     -32.008   2.049   4.720  0.00  0.00      PROA  
ATOM   1847  HZ2 TRP P 569     -32.760   2.078   5.496  0.00  0.00      PROA  
ATOM   1848  CH2 TRP P 569     -32.406   2.096   3.414  0.00  0.00      PROA  
ATOM   1849  HH2 TRP P 569     -33.432   2.259   3.121  0.00  0.00      PROA  
ATOM   1850    C TRP P 569     -25.841   0.783   1.886  0.00  0.00      PROA  
ATOM   1851    O TRP P 569     -26.129   1.129   0.770  0.00  0.00      PROA  
ATOM   1852    N THR P 570     -24.455   0.635   2.226  0.00  0.00      PROA  
ATOM   1853   HN THR P 570     -24.183   0.509   3.177  0.00  0.00      PROA  
ATOM   1854   CA THR P 570     -23.397   0.981   1.226  0.00  0.00      PROA  
ATOM   1855   HA THR P 570     -23.650   1.897   0.713  0.00  0.00      PROA  
ATOM   1856   CB THR P 570     -22.023   1.052   1.893  0.00  0.00      PROA  
ATOM   1857   HB THR P 570     -21.638   0.059   2.211  0.00  0.00      PROA  
ATOM   1858  OG1 THR P 570     -22.026   1.995   2.952  0.00  0.00      PROA  
ATOM   1859  HG1 THR P 570     -22.520   1.640   3.695  0.00  0.00      PROA  
ATOM   1860  CG2 THR P 570     -21.002   1.607   0.940  0.00  0.00      PROA  
ATOM   1861 HG21 THR P 570     -21.262   2.674   0.771  0.00  0.00      PROA  
ATOM   1862 HG22 THR P 570     -20.972   0.999   0.011  0.00  0.00      PROA  
ATOM   1863 HG23 THR P 570     -19.972   1.684   1.349  0.00  0.00      PROA  
ATOM   1864    C THR P 570     -23.495   0.043   0.100  0.00  0.00      PROA  
ATOM   1865    O THR P 570     -23.489   0.538  -1.008  0.00  0.00      PROA  
ATOM   1866    N ALA P 571     -23.651  -1.272   0.267  0.00  0.00      PROA  
ATOM   1867   HN ALA P 571     -23.574  -1.555   1.219  0.00  0.00      PROA  
ATOM   1868   CA ALA P 571     -24.013  -2.255  -0.747  0.00  0.00      PROA  
ATOM   1869   HA ALA P 571     -23.314  -2.275  -1.570  0.00  0.00      PROA  
ATOM   1870   CB ALA P 571     -24.142  -3.679  -0.138  0.00  0.00      PROA  
ATOM   1871  HB1 ALA P 571     -24.845  -3.630   0.720  0.00  0.00      PROA  
ATOM   1872  HB2 ALA P 571     -23.194  -4.109   0.249  0.00  0.00      PROA  
ATOM   1873  HB3 ALA P 571     -24.471  -4.518  -0.788  0.00  0.00      PROA  
ATOM   1874    C ALA P 571     -25.305  -2.033  -1.566  0.00  0.00      PROA  
ATOM   1875    O ALA P 571     -25.350  -2.023  -2.809  0.00  0.00      PROA  
ATOM   1876    N PHE P 572     -26.407  -1.809  -0.902  0.00  0.00      PROA  
ATOM   1877   HN PHE P 572     -26.524  -1.777   0.087  0.00  0.00      PROA  
ATOM   1878   CA PHE P 572     -27.553  -1.300  -1.658  0.00  0.00      PROA  
ATOM   1879   HA PHE P 572     -27.718  -2.055  -2.412  0.00  0.00      PROA  
ATOM   1880   CB PHE P 572     -28.839  -1.177  -0.725  0.00  0.00      PROA  
ATOM   1881  HB1 PHE P 572     -28.544  -0.589   0.170  0.00  0.00      PROA  
ATOM   1882  HB2 PHE P 572     -29.171  -2.205  -0.467  0.00  0.00      PROA  
ATOM   1883   CG PHE P 572     -29.981  -0.447  -1.364  0.00  0.00      PROA  
ATOM   1884  CD1 PHE P 572     -30.821  -1.052  -2.294  0.00  0.00      PROA  
ATOM   1885  HD1 PHE P 572     -30.654  -2.102  -2.482  0.00  0.00      PROA  
ATOM   1886  CE1 PHE P 572     -31.943  -0.422  -2.755  0.00  0.00      PROA  
ATOM   1887  HE1 PHE P 572     -32.542  -0.909  -3.510  0.00  0.00      PROA  
ATOM   1888   CZ PHE P 572     -32.198   0.870  -2.386  0.00  0.00      PROA  
ATOM   1889   HZ PHE P 572     -33.084   1.259  -2.866  0.00  0.00      PROA  
ATOM   1890  CD2 PHE P 572     -30.233   0.883  -0.966  0.00  0.00      PROA  
ATOM   1891  HD2 PHE P 572     -29.559   1.359  -0.269  0.00  0.00      PROA  
ATOM   1892  CE2 PHE P 572     -31.420   1.521  -1.396  0.00  0.00      PROA  
ATOM   1893  HE2 PHE P 572     -31.599   2.487  -0.947  0.00  0.00      PROA  
ATOM   1894    C PHE P 572     -27.435  -0.007  -2.493  0.00  0.00      PROA  
ATOM   1895    O PHE P 572     -27.807  -0.069  -3.676  0.00  0.00      PROA  
ATOM   1896    N LEU P 573     -26.834   1.031  -1.944  0.00  0.00      PROA  
ATOM   1897   HN LEU P 573     -26.590   1.002  -0.978  0.00  0.00      PROA  
ATOM   1898   CA LEU P 573     -26.595   2.247  -2.699  0.00  0.00      PROA  
ATOM   1899   HA LEU P 573     -27.534   2.458  -3.189  0.00  0.00      PROA  
ATOM   1900   CB LEU P 573     -26.194   3.337  -1.702  0.00  0.00      PROA  
ATOM   1901  HB1 LEU P 573     -25.778   4.204  -2.259  0.00  0.00      PROA  
ATOM   1902  HB2 LEU P 573     -25.386   3.032  -1.003  0.00  0.00      PROA  
ATOM   1903   CG LEU P 573     -27.293   3.831  -0.702  0.00  0.00      PROA  
ATOM   1904   HG LEU P 573     -27.529   2.873  -0.191  0.00  0.00      PROA  
ATOM   1905  CD1 LEU P 573     -26.759   4.827   0.308  0.00  0.00      PROA  
ATOM   1906 HD11 LEU P 573     -27.598   5.132   0.970  0.00  0.00      PROA  
ATOM   1907 HD12 LEU P 573     -26.283   5.686  -0.211  0.00  0.00      PROA  
ATOM   1908 HD13 LEU P 573     -25.929   4.386   0.900  0.00  0.00      PROA  
ATOM   1909  CD2 LEU P 573     -28.510   4.294  -1.499  0.00  0.00      PROA  
ATOM   1910 HD21 LEU P 573     -28.874   3.542  -2.231  0.00  0.00      PROA  
ATOM   1911 HD22 LEU P 573     -28.467   5.253  -2.060  0.00  0.00      PROA  
ATOM   1912 HD23 LEU P 573     -29.440   4.354  -0.893  0.00  0.00      PROA  
ATOM   1913    C LEU P 573     -25.532   2.090  -3.776  0.00  0.00      PROA  
ATOM   1914    O LEU P 573     -25.645   2.645  -4.911  0.00  0.00      PROA  
ATOM   1915    N CYS P 574     -24.545   1.210  -3.609  0.00  0.00      PROA  
ATOM   1916   HN CYS P 574     -24.294   0.858  -2.711  0.00  0.00      PROA  
ATOM   1917   CA CYS P 574     -23.699   0.839  -4.728  0.00  0.00      PROA  
ATOM   1918   HA CYS P 574     -23.133   1.682  -5.097  0.00  0.00      PROA  
ATOM   1919   CB CYS P 574     -22.490  -0.112  -4.391  0.00  0.00      PROA  
ATOM   1920  HB1 CYS P 574     -21.934  -0.427  -5.300  0.00  0.00      PROA  
ATOM   1921  HB2 CYS P 574     -22.951  -1.043  -3.997  0.00  0.00      PROA  
ATOM   1922   SG CYS P 574     -21.319   0.717  -3.220  0.00  0.00      PROA  
ATOM   1923  HG1 CYS P 574     -22.169   0.635  -2.207  0.00  0.00      PROA  
ATOM   1924    C CYS P 574     -24.416   0.129  -5.883  0.00  0.00      PROA  
ATOM   1925    O CYS P 574     -24.274   0.335  -7.099  0.00  0.00      PROA  
ATOM   1926    N ILE P 575     -25.355  -0.789  -5.537  0.00  0.00      PROA  
ATOM   1927   HN ILE P 575     -25.526  -1.036  -4.586  0.00  0.00      PROA  
ATOM   1928   CA ILE P 575     -26.175  -1.444  -6.476  0.00  0.00      PROA  
ATOM   1929   HA ILE P 575     -25.480  -1.953  -7.127  0.00  0.00      PROA  
ATOM   1930   CB ILE P 575     -26.885  -2.633  -5.893  0.00  0.00      PROA  
ATOM   1931   HB ILE P 575     -27.382  -2.166  -5.016  0.00  0.00      PROA  
ATOM   1932  CG2 ILE P 575     -27.962  -3.236  -6.836  0.00  0.00      PROA  
ATOM   1933 HG21 ILE P 575     -28.566  -4.014  -6.323  0.00  0.00      PROA  
ATOM   1934 HG22 ILE P 575     -27.543  -3.607  -7.796  0.00  0.00      PROA  
ATOM   1935 HG23 ILE P 575     -28.720  -2.432  -6.949  0.00  0.00      PROA  
ATOM   1936  CG1 ILE P 575     -25.885  -3.690  -5.431  0.00  0.00      PROA  
ATOM   1937 HG11 ILE P 575     -24.955  -3.261  -5.000  0.00  0.00      PROA  
ATOM   1938 HG12 ILE P 575     -25.500  -4.277  -6.293  0.00  0.00      PROA  
ATOM   1939   CD ILE P 575     -26.383  -4.674  -4.340  0.00  0.00      PROA  
ATOM   1940  HD1 ILE P 575     -25.593  -5.418  -4.102  0.00  0.00      PROA  
ATOM   1941  HD2 ILE P 575     -27.229  -5.296  -4.703  0.00  0.00      PROA  
ATOM   1942  HD3 ILE P 575     -26.631  -4.058  -3.449  0.00  0.00      PROA  
ATOM   1943    C ILE P 575     -27.051  -0.528  -7.279  0.00  0.00      PROA  
ATOM   1944    O ILE P 575     -27.190  -0.673  -8.496  0.00  0.00      PROA  
ATOM   1945    N VAL P 576     -27.705   0.461  -6.717  0.00  0.00      PROA  
ATOM   1946   HN VAL P 576     -27.586   0.456  -5.727  0.00  0.00      PROA  
ATOM   1947   CA VAL P 576     -28.362   1.630  -7.337  0.00  0.00      PROA  
ATOM   1948   HA VAL P 576     -29.019   1.192  -8.075  0.00  0.00      PROA  
ATOM   1949   CB VAL P 576     -28.939   2.411  -6.170  0.00  0.00      PROA  
ATOM   1950   HB VAL P 576     -28.124   2.692  -5.470  0.00  0.00      PROA  
ATOM   1951  CG1 VAL P 576     -29.564   3.750  -6.543  0.00  0.00      PROA  
ATOM   1952 HG11 VAL P 576     -29.521   4.353  -5.611  0.00  0.00      PROA  
ATOM   1953 HG12 VAL P 576     -30.552   3.835  -7.044  0.00  0.00      PROA  
ATOM   1954 HG13 VAL P 576     -28.917   4.261  -7.288  0.00  0.00      PROA  
ATOM   1955  CG2 VAL P 576     -29.991   1.560  -5.355  0.00  0.00      PROA  
ATOM   1956 HG21 VAL P 576     -29.594   0.549  -5.121  0.00  0.00      PROA  
ATOM   1957 HG22 VAL P 576     -30.912   1.481  -5.971  0.00  0.00      PROA  
ATOM   1958 HG23 VAL P 576     -30.198   2.069  -4.390  0.00  0.00      PROA  
ATOM   1959    C VAL P 576     -27.396   2.457  -8.114  0.00  0.00      PROA  
ATOM   1960    O VAL P 576     -27.765   3.080  -9.102  0.00  0.00      PROA  
ATOM   1961    N LEU P 577     -26.137   2.653  -7.702  0.00  0.00      PROA  
ATOM   1962   HN LEU P 577     -25.893   2.474  -6.753  0.00  0.00      PROA  
ATOM   1963   CA LEU P 577     -25.165   3.359  -8.691  0.00  0.00      PROA  
ATOM   1964   HA LEU P 577     -25.806   4.054  -9.214  0.00  0.00      PROA  
ATOM   1965   CB LEU P 577     -23.986   4.014  -7.900  0.00  0.00      PROA  
ATOM   1966  HB1 LEU P 577     -23.060   4.126  -8.503  0.00  0.00      PROA  
ATOM   1967  HB2 LEU P 577     -23.789   3.225  -7.144  0.00  0.00      PROA  
ATOM   1968   CG LEU P 577     -24.310   5.323  -7.081  0.00  0.00      PROA  
ATOM   1969   HG LEU P 577     -25.069   5.090  -6.304  0.00  0.00      PROA  
ATOM   1970  CD1 LEU P 577     -23.087   5.708  -6.224  0.00  0.00      PROA  
ATOM   1971 HD11 LEU P 577     -22.231   6.212  -6.724  0.00  0.00      PROA  
ATOM   1972 HD12 LEU P 577     -22.668   4.799  -5.740  0.00  0.00      PROA  
ATOM   1973 HD13 LEU P 577     -23.450   6.421  -5.454  0.00  0.00      PROA  
ATOM   1974  CD2 LEU P 577     -24.858   6.494  -7.979  0.00  0.00      PROA  
ATOM   1975 HD21 LEU P 577     -24.533   7.444  -7.504  0.00  0.00      PROA  
ATOM   1976 HD22 LEU P 577     -25.947   6.370  -8.158  0.00  0.00      PROA  
ATOM   1977 HD23 LEU P 577     -24.270   6.482  -8.922  0.00  0.00      PROA  
ATOM   1978    C LEU P 577     -24.591   2.488  -9.867  0.00  0.00      PROA  
ATOM   1979    O LEU P 577     -24.167   2.970 -10.959  0.00  0.00      PROA  
ATOM   1980    N VAL P 578     -24.539   1.147  -9.689  0.00  0.00      PROA  
ATOM   1981   HN VAL P 578     -24.562   0.774  -8.765  0.00  0.00      PROA  
ATOM   1982   CA VAL P 578     -24.231   0.112 -10.683  0.00  0.00      PROA  
ATOM   1983   HA VAL P 578     -23.233   0.294 -11.054  0.00  0.00      PROA  
ATOM   1984   CB VAL P 578     -23.968  -1.247 -10.017  0.00  0.00      PROA  
ATOM   1985   HB VAL P 578     -24.756  -1.416  -9.253  0.00  0.00      PROA  
ATOM   1986  CG1 VAL P 578     -24.050  -2.466 -11.019  0.00  0.00      PROA  
ATOM   1987 HG11 VAL P 578     -24.968  -2.489 -11.644  0.00  0.00      PROA  
ATOM   1988 HG12 VAL P 578     -24.003  -3.386 -10.398  0.00  0.00      PROA  
ATOM   1989 HG13 VAL P 578     -23.118  -2.252 -11.584  0.00  0.00      PROA  
ATOM   1990  CG2 VAL P 578     -22.600  -1.243  -9.268  0.00  0.00      PROA  
ATOM   1991 HG21 VAL P 578     -21.796  -1.226 -10.034  0.00  0.00      PROA  
ATOM   1992 HG22 VAL P 578     -22.412  -2.159  -8.667  0.00  0.00      PROA  
ATOM   1993 HG23 VAL P 578     -22.538  -0.351  -8.609  0.00  0.00      PROA  
ATOM   1994    C VAL P 578     -25.218   0.025 -11.824  0.00  0.00      PROA  
ATOM   1995    O VAL P 578     -24.869  -0.268 -12.979  0.00  0.00      PROA  
ATOM   1996    N ALA P 579     -26.525   0.400 -11.521  0.00  0.00      PROA  
ATOM   1997   HN ALA P 579     -26.857   0.492 -10.585  0.00  0.00      PROA  
ATOM   1998   CA ALA P 579     -27.578   0.496 -12.490  0.00  0.00      PROA  
ATOM   1999   HA ALA P 579     -27.686  -0.399 -13.084  0.00  0.00      PROA  
ATOM   2000   CB ALA P 579     -29.000   0.588 -11.727  0.00  0.00      PROA  
ATOM   2001  HB1 ALA P 579     -29.063   1.471 -11.055  0.00  0.00      PROA  
ATOM   2002  HB2 ALA P 579     -29.223  -0.398 -11.266  0.00  0.00      PROA  
ATOM   2003  HB3 ALA P 579     -29.768   0.735 -12.516  0.00  0.00      PROA  
ATOM   2004    C ALA P 579     -27.444   1.648 -13.541  0.00  0.00      PROA  
ATOM   2005    O ALA P 579     -28.099   1.609 -14.602  0.00  0.00      PROA  
ATOM   2006    N THR P 580     -26.521   2.623 -13.379  0.00  0.00      PROA  
ATOM   2007   HN THR P 580     -26.089   2.524 -12.486  0.00  0.00      PROA  
ATOM   2008   CA THR P 580     -26.379   3.686 -14.418  0.00  0.00      PROA  
ATOM   2009   HA THR P 580     -27.147   3.579 -15.169  0.00  0.00      PROA  
ATOM   2010   CB THR P 580     -26.277   5.199 -13.950  0.00  0.00      PROA  
ATOM   2011   HB THR P 580     -27.093   5.368 -13.215  0.00  0.00      PROA  
ATOM   2012  OG1 THR P 580     -26.396   6.090 -14.999  0.00  0.00      PROA  
ATOM   2013  HG1 THR P 580     -27.265   5.918 -15.369  0.00  0.00      PROA  
ATOM   2014  CG2 THR P 580     -25.068   5.454 -13.084  0.00  0.00      PROA  
ATOM   2015 HG21 THR P 580     -25.089   6.455 -12.602  0.00  0.00      PROA  
ATOM   2016 HG22 THR P 580     -24.113   5.504 -13.650  0.00  0.00      PROA  
ATOM   2017 HG23 THR P 580     -25.048   4.751 -12.225  0.00  0.00      PROA  
ATOM   2018    C THR P 580     -25.073   3.306 -15.116  0.00  0.00      PROA  
ATOM   2019    O THR P 580     -24.248   2.578 -14.632  0.00  0.00      PROA  
ATOM   2020    N ASP P 581     -24.849   3.849 -16.329  0.00  0.00      PROA  
ATOM   2021   HN ASP P 581     -25.559   4.385 -16.778  0.00  0.00      PROA  
ATOM   2022   CA ASP P 581     -23.667   3.636 -17.142  0.00  0.00      PROA  
ATOM   2023   HA ASP P 581     -23.568   2.568 -17.262  0.00  0.00      PROA  
ATOM   2024   CB ASP P 581     -23.895   4.345 -18.628  0.00  0.00      PROA  
ATOM   2025  HB1 ASP P 581     -24.092   5.434 -18.531  0.00  0.00      PROA  
ATOM   2026  HB2 ASP P 581     -24.855   3.892 -18.958  0.00  0.00      PROA  
ATOM   2027   CG ASP P 581     -22.933   4.095 -19.715  0.00  0.00      PROA  
ATOM   2028  OD1 ASP P 581     -21.847   3.518 -19.482  0.00  0.00      PROA  
ATOM   2029  OD2 ASP P 581     -23.237   4.536 -20.870  0.00  0.00      PROA  
ATOM   2030    C ASP P 581     -22.391   4.074 -16.455  0.00  0.00      PROA  
ATOM   2031    O ASP P 581     -22.241   5.185 -15.958  0.00  0.00      PROA  
ATOM   2032    N ALA P 582     -21.401   3.118 -16.404  0.00  0.00      PROA  
ATOM   2033   HN ALA P 582     -21.555   2.223 -16.814  0.00  0.00      PROA  
ATOM   2034   CA ALA P 582     -20.134   3.390 -15.750  0.00  0.00      PROA  
ATOM   2035   HA ALA P 582     -20.190   4.070 -14.914  0.00  0.00      PROA  
ATOM   2036   CB ALA P 582     -19.632   2.163 -15.135  0.00  0.00      PROA  
ATOM   2037  HB1 ALA P 582     -20.525   1.871 -14.542  0.00  0.00      PROA  
ATOM   2038  HB2 ALA P 582     -18.812   2.221 -14.388  0.00  0.00      PROA  
ATOM   2039  HB3 ALA P 582     -19.406   1.295 -15.790  0.00  0.00      PROA  
ATOM   2040    C ALA P 582     -19.043   4.019 -16.646  0.00  0.00      PROA  
ATOM   2041    O ALA P 582     -18.149   4.662 -16.134  0.00  0.00      PROA  
ATOM   2042    N SER P 583     -19.240   3.846 -17.916  0.00  0.00      PROA  
ATOM   2043   HN SER P 583     -20.021   3.301 -18.213  0.00  0.00      PROA  
ATOM   2044   CA SER P 583     -18.338   4.416 -18.935  0.00  0.00      PROA  
ATOM   2045   HA SER P 583     -17.296   4.275 -18.687  0.00  0.00      PROA  
ATOM   2046   CB SER P 583     -18.603   3.779 -20.265  0.00  0.00      PROA  
ATOM   2047  HB1 SER P 583     -18.821   2.706 -20.077  0.00  0.00      PROA  
ATOM   2048  HB2 SER P 583     -17.700   3.814 -20.912  0.00  0.00      PROA  
ATOM   2049   OG SER P 583     -19.880   4.203 -20.962  0.00  0.00      PROA  
ATOM   2050  HG1 SER P 583     -20.559   3.860 -20.376  0.00  0.00      PROA  
ATOM   2051    C SER P 583     -18.403   5.901 -19.012  0.00  0.00      PROA  
ATOM   2052    O SER P 583     -17.456   6.591 -19.347  0.00  0.00      PROA  
ATOM   2053    N SER P 584     -19.526   6.493 -18.624  0.00  0.00      PROA  
ATOM   2054   HN SER P 584     -20.279   5.925 -18.301  0.00  0.00      PROA  
ATOM   2055   CA SER P 584     -19.799   7.893 -18.751  0.00  0.00      PROA  
ATOM   2056   HA SER P 584     -19.919   8.017 -19.817  0.00  0.00      PROA  
ATOM   2057   CB SER P 584     -21.113   8.174 -18.105  0.00  0.00      PROA  
ATOM   2058  HB1 SER P 584     -21.404   9.244 -18.033  0.00  0.00      PROA  
ATOM   2059  HB2 SER P 584     -21.069   7.813 -17.055  0.00  0.00      PROA  
ATOM   2060   OG SER P 584     -22.200   7.550 -18.813  0.00  0.00      PROA  
ATOM   2061  HG1 SER P 584     -22.944   8.058 -18.481  0.00  0.00      PROA  
ATOM   2062    C SER P 584     -18.796   8.823 -18.178  0.00  0.00      PROA  
ATOM   2063    O SER P 584     -18.323   9.796 -18.778  0.00  0.00      PROA  
ATOM   2064    N LEU P 585     -18.345   8.492 -16.982  0.00  0.00      PROA  
ATOM   2065   HN LEU P 585     -18.646   7.705 -16.448  0.00  0.00      PROA  
ATOM   2066   CA LEU P 585     -17.317   9.258 -16.256  0.00  0.00      PROA  
ATOM   2067   HA LEU P 585     -17.295  10.306 -16.516  0.00  0.00      PROA  
ATOM   2068   CB LEU P 585     -17.568   9.145 -14.707  0.00  0.00      PROA  
ATOM   2069  HB1 LEU P 585     -17.681   8.048 -14.568  0.00  0.00      PROA  
ATOM   2070  HB2 LEU P 585     -18.552   9.619 -14.503  0.00  0.00      PROA  
ATOM   2071   CG LEU P 585     -16.573   9.721 -13.689  0.00  0.00      PROA  
ATOM   2072   HG LEU P 585     -15.558   9.280 -13.784  0.00  0.00      PROA  
ATOM   2073  CD1 LEU P 585     -16.599  11.220 -13.692  0.00  0.00      PROA  
ATOM   2074 HD11 LEU P 585     -17.639  11.586 -13.554  0.00  0.00      PROA  
ATOM   2075 HD12 LEU P 585     -16.152  11.617 -14.629  0.00  0.00      PROA  
ATOM   2076 HD13 LEU P 585     -15.987  11.648 -12.870  0.00  0.00      PROA  
ATOM   2077  CD2 LEU P 585     -16.963   9.308 -12.339  0.00  0.00      PROA  
ATOM   2078 HD21 LEU P 585     -16.923   8.199 -12.384  0.00  0.00      PROA  
ATOM   2079 HD22 LEU P 585     -18.009   9.616 -12.125  0.00  0.00      PROA  
ATOM   2080 HD23 LEU P 585     -16.228   9.669 -11.588  0.00  0.00      PROA  
ATOM   2081    C LEU P 585     -15.927   8.818 -16.563  0.00  0.00      PROA  
ATOM   2082    O LEU P 585     -14.903   9.372 -16.236  0.00  0.00      PROA  
ATOM   2083    N VAL P 586     -15.700   7.633 -17.156  0.00  0.00      PROA  
ATOM   2084   HN VAL P 586     -16.406   6.972 -17.399  0.00  0.00      PROA  
ATOM   2085   CA VAL P 586     -14.390   7.207 -17.596  0.00  0.00      PROA  
ATOM   2086   HA VAL P 586     -13.663   7.545 -16.872  0.00  0.00      PROA  
ATOM   2087   CB VAL P 586     -14.353   5.653 -17.663  0.00  0.00      PROA  
ATOM   2088   HB VAL P 586     -15.117   5.414 -18.433  0.00  0.00      PROA  
ATOM   2089  CG1 VAL P 586     -12.943   5.177 -18.019  0.00  0.00      PROA  
ATOM   2090 HG11 VAL P 586     -12.499   5.482 -18.991  0.00  0.00      PROA  
ATOM   2091 HG12 VAL P 586     -12.944   4.066 -18.038  0.00  0.00      PROA  
ATOM   2092 HG13 VAL P 586     -12.190   5.356 -17.222  0.00  0.00      PROA  
ATOM   2093  CG2 VAL P 586     -14.764   5.130 -16.342  0.00  0.00      PROA  
ATOM   2094 HG21 VAL P 586     -14.090   5.414 -15.506  0.00  0.00      PROA  
ATOM   2095 HG22 VAL P 586     -14.729   4.020 -16.321  0.00  0.00      PROA  
ATOM   2096 HG23 VAL P 586     -15.740   5.480 -15.944  0.00  0.00      PROA  
ATOM   2097    C VAL P 586     -13.962   7.835 -18.921  0.00  0.00      PROA  
ATOM   2098    O VAL P 586     -12.793   8.060 -19.175  0.00  0.00      PROA  
ATOM   2099    N CYS P 587     -14.994   8.192 -19.745  0.00  0.00      PROA  
ATOM   2100   HN CYS P 587     -15.937   7.881 -19.655  0.00  0.00      PROA  
ATOM   2101   CA CYS P 587     -14.873   9.018 -20.982  0.00  0.00      PROA  
ATOM   2102   HA CYS P 587     -13.976   8.700 -21.492  0.00  0.00      PROA  
ATOM   2103   CB CYS P 587     -16.139   8.736 -21.782  0.00  0.00      PROA  
ATOM   2104  HB1 CYS P 587     -17.063   9.128 -21.305  0.00  0.00      PROA  
ATOM   2105  HB2 CYS P 587     -16.294   7.636 -21.798  0.00  0.00      PROA  
ATOM   2106   SG CYS P 587     -15.998   9.387 -23.410  0.00  0.00      PROA  
ATOM   2107  HG1 CYS P 587     -16.195  10.649 -23.056  0.00  0.00      PROA  
ATOM   2108    C CYS P 587     -14.790  10.529 -20.607  0.00  0.00      PROA  
ATOM   2109    O CYS P 587     -14.367  11.387 -21.369  0.00  0.00      PROA  
ATOM   2110    N TYR P 588     -15.258  10.975 -19.437  0.00  0.00      PROA  
ATOM   2111   HN TYR P 588     -15.879  10.337 -18.987  0.00  0.00      PROA  
ATOM   2112   CA TYR P 588     -15.090  12.245 -18.804  0.00  0.00      PROA  
ATOM   2113   HA TYR P 588     -15.528  12.988 -19.455  0.00  0.00      PROA  
ATOM   2114   CB TYR P 588     -15.815  12.442 -17.418  0.00  0.00      PROA  
ATOM   2115  HB1 TYR P 588     -15.215  11.996 -16.597  0.00  0.00      PROA  
ATOM   2116  HB2 TYR P 588     -16.818  11.984 -17.557  0.00  0.00      PROA  
ATOM   2117   CG TYR P 588     -15.977  13.937 -17.076  0.00  0.00      PROA  
ATOM   2118  CD1 TYR P 588     -16.719  14.736 -17.970  0.00  0.00      PROA  
ATOM   2119  HD1 TYR P 588     -16.882  14.284 -18.937  0.00  0.00      PROA  
ATOM   2120  CE1 TYR P 588     -17.053  16.100 -17.701  0.00  0.00      PROA  
ATOM   2121  HE1 TYR P 588     -17.574  16.567 -18.523  0.00  0.00      PROA  
ATOM   2122   CZ TYR P 588     -16.551  16.663 -16.545  0.00  0.00      PROA  
ATOM   2123   OH TYR P 588     -16.737  18.046 -16.376  0.00  0.00      PROA  
ATOM   2124   HH TYR P 588     -16.913  18.429 -17.238  0.00  0.00      PROA  
ATOM   2125  CD2 TYR P 588     -15.708  14.446 -15.791  0.00  0.00      PROA  
ATOM   2126  HD2 TYR P 588     -15.296  13.817 -15.016  0.00  0.00      PROA  
ATOM   2127  CE2 TYR P 588     -15.934  15.801 -15.582  0.00  0.00      PROA  
ATOM   2128  HE2 TYR P 588     -15.702  16.248 -14.627  0.00  0.00      PROA  
ATOM   2129    C TYR P 588     -13.655  12.470 -18.637  0.00  0.00      PROA  
ATOM   2130    O TYR P 588     -13.073  13.474 -19.034  0.00  0.00      PROA  
ATOM   2131    N ILE P 589     -12.932  11.568 -17.926  0.00  0.00      PROA  
ATOM   2132   HN ILE P 589     -13.351  10.687 -17.719  0.00  0.00      PROA  
ATOM   2133   CA ILE P 589     -11.512  11.624 -17.789  0.00  0.00      PROA  
ATOM   2134   HA ILE P 589     -11.331  12.606 -17.377  0.00  0.00      PROA  
ATOM   2135   CB ILE P 589     -11.022  10.580 -16.766  0.00  0.00      PROA  
ATOM   2136   HB ILE P 589     -11.156   9.535 -17.118  0.00  0.00      PROA  
ATOM   2137  CG2 ILE P 589      -9.497  10.693 -16.425  0.00  0.00      PROA  
ATOM   2138 HG21 ILE P 589      -8.783  10.575 -17.268  0.00  0.00      PROA  
ATOM   2139 HG22 ILE P 589      -9.212   9.929 -15.671  0.00  0.00      PROA  
ATOM   2140 HG23 ILE P 589      -9.209  11.689 -16.025  0.00  0.00      PROA  
ATOM   2141  CG1 ILE P 589     -11.726  10.737 -15.358  0.00  0.00      PROA  
ATOM   2142 HG11 ILE P 589     -11.335  10.056 -14.572  0.00  0.00      PROA  
ATOM   2143 HG12 ILE P 589     -12.811  10.624 -15.568  0.00  0.00      PROA  
ATOM   2144   CD ILE P 589     -11.550  12.173 -14.724  0.00  0.00      PROA  
ATOM   2145  HD1 ILE P 589     -11.876  12.322 -13.673  0.00  0.00      PROA  
ATOM   2146  HD2 ILE P 589     -12.118  12.848 -15.399  0.00  0.00      PROA  
ATOM   2147  HD3 ILE P 589     -10.508  12.557 -14.696  0.00  0.00      PROA  
ATOM   2148    C ILE P 589     -10.653  11.567 -19.079  0.00  0.00      PROA  
ATOM   2149    O ILE P 589     -10.884  10.823 -19.990  0.00  0.00      PROA  
ATOM   2150    N THR P 590      -9.587  12.407 -19.186  0.00  0.00      PROA  
ATOM   2151   HN THR P 590      -9.381  12.869 -18.327  0.00  0.00      PROA  
ATOM   2152   CA THR P 590      -8.670  12.509 -20.360  0.00  0.00      PROA  
ATOM   2153   HA THR P 590      -8.673  11.632 -20.990  0.00  0.00      PROA  
ATOM   2154   CB THR P 590      -8.976  13.824 -21.238  0.00  0.00      PROA  
ATOM   2155   HB THR P 590      -8.291  13.786 -22.112  0.00  0.00      PROA  
ATOM   2156  OG1 THR P 590      -8.789  15.047 -20.558  0.00  0.00      PROA  
ATOM   2157  HG1 THR P 590      -9.692  15.333 -20.407  0.00  0.00      PROA  
ATOM   2158  CG2 THR P 590     -10.444  13.730 -21.676  0.00  0.00      PROA  
ATOM   2159 HG21 THR P 590     -10.683  12.753 -22.149  0.00  0.00      PROA  
ATOM   2160 HG22 THR P 590     -10.617  14.517 -22.440  0.00  0.00      PROA  
ATOM   2161 HG23 THR P 590     -11.175  13.824 -20.844  0.00  0.00      PROA  
ATOM   2162    C THR P 590      -7.245  12.594 -19.863  0.00  0.00      PROA  
ATOM   2163    O THR P 590      -7.069  12.082 -18.773  0.00  0.00      PROA  
ATOM   2164    N ARG P 591      -6.295  13.074 -20.641  0.00  0.00      PROA  
ATOM   2165   HN ARG P 591      -6.550  13.744 -21.334  0.00  0.00      PROA  
ATOM   2166   CA ARG P 591      -4.911  12.808 -20.232  0.00  0.00      PROA  
ATOM   2167   HA ARG P 591      -4.767  11.807 -19.853  0.00  0.00      PROA  
ATOM   2168   CB ARG P 591      -4.004  12.973 -21.411  0.00  0.00      PROA  
ATOM   2169  HB1 ARG P 591      -4.070  14.036 -21.726  0.00  0.00      PROA  
ATOM   2170  HB2 ARG P 591      -4.404  12.429 -22.293  0.00  0.00      PROA  
ATOM   2171   CG ARG P 591      -2.536  12.563 -21.311  0.00  0.00      PROA  
ATOM   2172  HG1 ARG P 591      -1.978  13.092 -20.508  0.00  0.00      PROA  
ATOM   2173  HG2 ARG P 591      -2.168  12.833 -22.324  0.00  0.00      PROA  
ATOM   2174   CD ARG P 591      -2.347  11.106 -20.999  0.00  0.00      PROA  
ATOM   2175  HD1 ARG P 591      -2.664  10.477 -21.858  0.00  0.00      PROA  
ATOM   2176  HD2 ARG P 591      -2.872  10.876 -20.047  0.00  0.00      PROA  
ATOM   2177   NE ARG P 591      -0.882  10.874 -20.881  0.00  0.00      PROA  
ATOM   2178   HE ARG P 591      -0.307  11.641 -20.598  0.00  0.00      PROA  
ATOM   2179   CZ ARG P 591      -0.458   9.666 -20.769  0.00  0.00      PROA  
ATOM   2180  NH1 ARG P 591      -1.139   8.535 -20.679  0.00  0.00      PROA  
ATOM   2181 HH11 ARG P 591      -2.129   8.469 -20.552  0.00  0.00      PROA  
ATOM   2182 HH12 ARG P 591      -0.620   7.716 -20.434  0.00  0.00      PROA  
ATOM   2183  NH2 ARG P 591       0.812   9.487 -20.530  0.00  0.00      PROA  
ATOM   2184 HH21 ARG P 591       1.478  10.224 -20.410  0.00  0.00      PROA  
ATOM   2185 HH22 ARG P 591       1.226   8.593 -20.703  0.00  0.00      PROA  
ATOM   2186    C ARG P 591      -4.301  13.666 -19.065  0.00  0.00      PROA  
ATOM   2187    O ARG P 591      -3.533  13.260 -18.226  0.00  0.00      PROA  
ATOM   2188    N PHE P 592      -4.767  14.916 -18.960  0.00  0.00      PROA  
ATOM   2189   HN PHE P 592      -5.349  15.337 -19.652  0.00  0.00      PROA  
ATOM   2190   CA PHE P 592      -4.385  15.857 -17.908  0.00  0.00      PROA  
ATOM   2191   HA PHE P 592      -3.305  15.877 -17.908  0.00  0.00      PROA  
ATOM   2192   CB PHE P 592      -5.026  17.297 -18.208  0.00  0.00      PROA  
ATOM   2193  HB1 PHE P 592      -6.104  17.031 -18.241  0.00  0.00      PROA  
ATOM   2194  HB2 PHE P 592      -4.516  17.687 -19.115  0.00  0.00      PROA  
ATOM   2195   CG PHE P 592      -4.965  18.245 -17.024  0.00  0.00      PROA  
ATOM   2196  CD1 PHE P 592      -3.702  18.543 -16.464  0.00  0.00      PROA  
ATOM   2197  HD1 PHE P 592      -2.786  18.115 -16.844  0.00  0.00      PROA  
ATOM   2198  CE1 PHE P 592      -3.605  19.388 -15.327  0.00  0.00      PROA  
ATOM   2199  HE1 PHE P 592      -2.599  19.548 -14.968  0.00  0.00      PROA  
ATOM   2200   CZ PHE P 592      -4.796  19.899 -14.730  0.00  0.00      PROA  
ATOM   2201   HZ PHE P 592      -4.744  20.609 -13.917  0.00  0.00      PROA  
ATOM   2202  CD2 PHE P 592      -6.107  18.890 -16.543  0.00  0.00      PROA  
ATOM   2203  HD2 PHE P 592      -7.102  18.685 -16.909  0.00  0.00      PROA  
ATOM   2204  CE2 PHE P 592      -6.019  19.738 -15.431  0.00  0.00      PROA  
ATOM   2205  HE2 PHE P 592      -6.887  20.146 -14.934  0.00  0.00      PROA  
ATOM   2206    C PHE P 592      -4.863  15.391 -16.542  0.00  0.00      PROA  
ATOM   2207    O PHE P 592      -4.092  15.317 -15.561  0.00  0.00      PROA  
ATOM   2208    N THR P 593      -6.044  14.882 -16.536  0.00  0.00      PROA  
ATOM   2209   HN THR P 593      -6.584  14.719 -17.358  0.00  0.00      PROA  
ATOM   2210   CA THR P 593      -6.596  14.343 -15.271  0.00  0.00      PROA  
ATOM   2211   HA THR P 593      -6.321  15.069 -14.520  0.00  0.00      PROA  
ATOM   2212   CB THR P 593      -8.176  14.250 -15.358  0.00  0.00      PROA  
ATOM   2213   HB THR P 593      -8.587  13.402 -14.769  0.00  0.00      PROA  
ATOM   2214  OG1 THR P 593      -8.716  14.286 -16.662  0.00  0.00      PROA  
ATOM   2215  HG1 THR P 593      -8.629  15.215 -16.884  0.00  0.00      PROA  
ATOM   2216  CG2 THR P 593      -8.661  15.514 -14.684  0.00  0.00      PROA  
ATOM   2217 HG21 THR P 593      -8.577  15.476 -13.577  0.00  0.00      PROA  
ATOM   2218 HG22 THR P 593      -9.741  15.690 -14.876  0.00  0.00      PROA  
ATOM   2219 HG23 THR P 593      -8.066  16.372 -15.064  0.00  0.00      PROA  
ATOM   2220    C THR P 593      -5.886  13.059 -14.872  0.00  0.00      PROA  
ATOM   2221    O THR P 593      -5.566  12.838 -13.712  0.00  0.00      PROA  
ATOM   2222    N GLU P 594      -5.744  12.193 -15.881  0.00  0.00      PROA  
ATOM   2223   HN GLU P 594      -6.036  12.477 -16.791  0.00  0.00      PROA  
ATOM   2224   CA GLU P 594      -5.093  10.868 -15.948  0.00  0.00      PROA  
ATOM   2225   HA GLU P 594      -5.579  10.303 -15.167  0.00  0.00      PROA  
ATOM   2226   CB GLU P 594      -5.173  10.230 -17.384  0.00  0.00      PROA  
ATOM   2227  HB1 GLU P 594      -4.923  11.001 -18.144  0.00  0.00      PROA  
ATOM   2228  HB2 GLU P 594      -6.221  10.058 -17.711  0.00  0.00      PROA  
ATOM   2229   CG GLU P 594      -4.326   8.941 -17.630  0.00  0.00      PROA  
ATOM   2230  HG1 GLU P 594      -4.631   8.128 -16.938  0.00  0.00      PROA  
ATOM   2231  HG2 GLU P 594      -3.270   9.261 -17.495  0.00  0.00      PROA  
ATOM   2232   CD GLU P 594      -4.575   8.344 -19.002  0.00  0.00      PROA  
ATOM   2233  OE1 GLU P 594      -3.614   8.067 -19.742  0.00  0.00      PROA  
ATOM   2234  OE2 GLU P 594      -5.771   8.293 -19.317  0.00  0.00      PROA  
ATOM   2235    C GLU P 594      -3.679  10.805 -15.493  0.00  0.00      PROA  
ATOM   2236    O GLU P 594      -3.270   9.965 -14.681  0.00  0.00      PROA  
ATOM   2237    N GLU P 595      -2.885  11.738 -16.009  0.00  0.00      PROA  
ATOM   2238   HN GLU P 595      -3.202  12.419 -16.664  0.00  0.00      PROA  
ATOM   2239   CA GLU P 595      -1.542  11.932 -15.496  0.00  0.00      PROA  
ATOM   2240   HA GLU P 595      -0.991  11.004 -15.464  0.00  0.00      PROA  
ATOM   2241   CB GLU P 595      -0.755  12.885 -16.457  0.00  0.00      PROA  
ATOM   2242  HB1 GLU P 595       0.213  13.231 -16.038  0.00  0.00      PROA  
ATOM   2243  HB2 GLU P 595      -1.407  13.778 -16.575  0.00  0.00      PROA  
ATOM   2244   CG GLU P 595      -0.395  12.254 -17.824  0.00  0.00      PROA  
ATOM   2245  HG1 GLU P 595      -1.284  11.812 -18.322  0.00  0.00      PROA  
ATOM   2246  HG2 GLU P 595       0.255  11.366 -17.673  0.00  0.00      PROA  
ATOM   2247   CD GLU P 595       0.302  13.297 -18.709  0.00  0.00      PROA  
ATOM   2248  OE1 GLU P 595       0.500  14.455 -18.267  0.00  0.00      PROA  
ATOM   2249  OE2 GLU P 595       0.747  12.982 -19.876  0.00  0.00      PROA  
ATOM   2250    C GLU P 595      -1.471  12.431 -14.103  0.00  0.00      PROA  
ATOM   2251    O GLU P 595      -0.659  11.998 -13.294  0.00  0.00      PROA  
ATOM   2252    N ALA P 596      -2.383  13.456 -13.704  0.00  0.00      PROA  
ATOM   2253   HN ALA P 596      -2.958  13.961 -14.343  0.00  0.00      PROA  
ATOM   2254   CA ALA P 596      -2.477  13.933 -12.324  0.00  0.00      PROA  
ATOM   2255   HA ALA P 596      -1.558  14.354 -11.942  0.00  0.00      PROA  
ATOM   2256   CB ALA P 596      -3.486  15.071 -12.292  0.00  0.00      PROA  
ATOM   2257  HB1 ALA P 596      -3.616  15.260 -11.205  0.00  0.00      PROA  
ATOM   2258  HB2 ALA P 596      -4.478  14.853 -12.744  0.00  0.00      PROA  
ATOM   2259  HB3 ALA P 596      -3.206  15.988 -12.853  0.00  0.00      PROA  
ATOM   2260    C ALA P 596      -2.802  12.785 -11.390  0.00  0.00      PROA  
ATOM   2261    O ALA P 596      -2.041  12.597 -10.426  0.00  0.00      PROA  
ATOM   2262    N PHE P 597      -3.744  11.946 -11.728  0.00  0.00      PROA  
ATOM   2263   HN PHE P 597      -4.431  12.226 -12.394  0.00  0.00      PROA  
ATOM   2264   CA PHE P 597      -4.021  10.712 -10.968  0.00  0.00      PROA  
ATOM   2265   HA PHE P 597      -4.237  10.993  -9.948  0.00  0.00      PROA  
ATOM   2266   CB PHE P 597      -5.344   9.976 -11.529  0.00  0.00      PROA  
ATOM   2267  HB1 PHE P 597      -5.606   9.114 -10.878  0.00  0.00      PROA  
ATOM   2268  HB2 PHE P 597      -5.092   9.600 -12.543  0.00  0.00      PROA  
ATOM   2269   CG PHE P 597      -6.515  10.842 -11.593  0.00  0.00      PROA  
ATOM   2270  CD1 PHE P 597      -7.450  10.677 -12.637  0.00  0.00      PROA  
ATOM   2271  HD1 PHE P 597      -7.318   9.868 -13.341  0.00  0.00      PROA  
ATOM   2272  CE1 PHE P 597      -8.578  11.444 -12.736  0.00  0.00      PROA  
ATOM   2273  HE1 PHE P 597      -9.361  11.185 -13.433  0.00  0.00      PROA  
ATOM   2274   CZ PHE P 597      -8.727  12.556 -11.962  0.00  0.00      PROA  
ATOM   2275   HZ PHE P 597      -9.658  13.099 -12.024  0.00  0.00      PROA  
ATOM   2276  CD2 PHE P 597      -6.860  11.857 -10.702  0.00  0.00      PROA  
ATOM   2277  HD2 PHE P 597      -6.261  12.028  -9.820  0.00  0.00      PROA  
ATOM   2278  CE2 PHE P 597      -7.926  12.721 -10.868  0.00  0.00      PROA  
ATOM   2279  HE2 PHE P 597      -8.115  13.553 -10.206  0.00  0.00      PROA  
ATOM   2280    C PHE P 597      -2.849   9.741 -10.871  0.00  0.00      PROA  
ATOM   2281    O PHE P 597      -2.478   9.289  -9.792  0.00  0.00      PROA  
ATOM   2282    N ALA P 598      -2.272   9.455 -12.032  0.00  0.00      PROA  
ATOM   2283   HN ALA P 598      -2.653   9.837 -12.870  0.00  0.00      PROA  
ATOM   2284   CA ALA P 598      -1.191   8.562 -12.057  0.00  0.00      PROA  
ATOM   2285   HA ALA P 598      -1.540   7.576 -11.791  0.00  0.00      PROA  
ATOM   2286   CB ALA P 598      -0.725   8.329 -13.492  0.00  0.00      PROA  
ATOM   2287  HB1 ALA P 598      -0.232   9.281 -13.785  0.00  0.00      PROA  
ATOM   2288  HB2 ALA P 598      -1.593   8.157 -14.164  0.00  0.00      PROA  
ATOM   2289  HB3 ALA P 598       0.011   7.501 -13.408  0.00  0.00      PROA  
ATOM   2290    C ALA P 598       0.039   8.888 -11.178  0.00  0.00      PROA  
ATOM   2291    O ALA P 598       0.617   7.997 -10.564  0.00  0.00      PROA  
ATOM   2292    N SER P 599       0.456  10.157 -11.197  0.00  0.00      PROA  
ATOM   2293   HN SER P 599      -0.164  10.777 -11.670  0.00  0.00      PROA  
ATOM   2294   CA SER P 599       1.475  10.792 -10.465  0.00  0.00      PROA  
ATOM   2295   HA SER P 599       2.318  10.139 -10.633  0.00  0.00      PROA  
ATOM   2296   CB SER P 599       1.895  12.189 -10.889  0.00  0.00      PROA  
ATOM   2297  HB1 SER P 599       2.785  12.534 -10.320  0.00  0.00      PROA  
ATOM   2298  HB2 SER P 599       1.076  12.851 -10.533  0.00  0.00      PROA  
ATOM   2299   OG SER P 599       2.131  12.382 -12.300  0.00  0.00      PROA  
ATOM   2300  HG1 SER P 599       1.286  12.117 -12.672  0.00  0.00      PROA  
ATOM   2301    C SER P 599       1.097  10.796  -9.044  0.00  0.00      PROA  
ATOM   2302    O SER P 599       1.940  10.465  -8.190  0.00  0.00      PROA  
ATOM   2303    N LEU P 600      -0.140  11.135  -8.698  0.00  0.00      PROA  
ATOM   2304   HN LEU P 600      -0.887  11.365  -9.316  0.00  0.00      PROA  
ATOM   2305   CA LEU P 600      -0.616  11.290  -7.352  0.00  0.00      PROA  
ATOM   2306   HA LEU P 600      -0.068  12.108  -6.909  0.00  0.00      PROA  
ATOM   2307   CB LEU P 600      -2.051  11.783  -7.366  0.00  0.00      PROA  
ATOM   2308  HB1 LEU P 600      -2.762  11.141  -7.929  0.00  0.00      PROA  
ATOM   2309  HB2 LEU P 600      -2.165  12.779  -7.845  0.00  0.00      PROA  
ATOM   2310   CG LEU P 600      -2.757  12.087  -6.026  0.00  0.00      PROA  
ATOM   2311   HG LEU P 600      -2.759  11.245  -5.302  0.00  0.00      PROA  
ATOM   2312  CD1 LEU P 600      -1.992  13.032  -5.131  0.00  0.00      PROA  
ATOM   2313 HD11 LEU P 600      -1.932  13.980  -5.707  0.00  0.00      PROA  
ATOM   2314 HD12 LEU P 600      -0.949  12.784  -4.842  0.00  0.00      PROA  
ATOM   2315 HD13 LEU P 600      -2.583  13.338  -4.241  0.00  0.00      PROA  
ATOM   2316  CD2 LEU P 600      -4.277  12.416  -6.236  0.00  0.00      PROA  
ATOM   2317 HD21 LEU P 600      -4.372  13.156  -7.059  0.00  0.00      PROA  
ATOM   2318 HD22 LEU P 600      -4.780  12.831  -5.336  0.00  0.00      PROA  
ATOM   2319 HD23 LEU P 600      -4.777  11.474  -6.546  0.00  0.00      PROA  
ATOM   2320    C LEU P 600      -0.569  10.066  -6.493  0.00  0.00      PROA  
ATOM   2321    O LEU P 600       0.054   9.978  -5.438  0.00  0.00      PROA  
ATOM   2322    N ILE P 601      -1.110   8.922  -7.018  0.00  0.00      PROA  
ATOM   2323   HN ILE P 601      -1.577   8.925  -7.899  0.00  0.00      PROA  
ATOM   2324   CA ILE P 601      -1.115   7.638  -6.315  0.00  0.00      PROA  
ATOM   2325   HA ILE P 601      -1.537   7.866  -5.348  0.00  0.00      PROA  
ATOM   2326   CB ILE P 601      -1.907   6.637  -7.110  0.00  0.00      PROA  
ATOM   2327   HB ILE P 601      -1.811   5.671  -6.569  0.00  0.00      PROA  
ATOM   2328  CG2 ILE P 601      -3.292   7.265  -7.205  0.00  0.00      PROA  
ATOM   2329 HG21 ILE P 601      -3.455   7.933  -8.078  0.00  0.00      PROA  
ATOM   2330 HG22 ILE P 601      -3.703   7.622  -6.236  0.00  0.00      PROA  
ATOM   2331 HG23 ILE P 601      -3.972   6.423  -7.452  0.00  0.00      PROA  
ATOM   2332  CG1 ILE P 601      -1.199   6.407  -8.534  0.00  0.00      PROA  
ATOM   2333 HG11 ILE P 601      -0.220   5.906  -8.380  0.00  0.00      PROA  
ATOM   2334 HG12 ILE P 601      -0.964   7.409  -8.951  0.00  0.00      PROA  
ATOM   2335   CD ILE P 601      -2.045   5.589  -9.492  0.00  0.00      PROA  
ATOM   2336  HD1 ILE P 601      -1.406   5.385 -10.378  0.00  0.00      PROA  
ATOM   2337  HD2 ILE P 601      -2.947   6.115  -9.872  0.00  0.00      PROA  
ATOM   2338  HD3 ILE P 601      -2.373   4.620  -9.059  0.00  0.00      PROA  
ATOM   2339    C ILE P 601       0.269   7.172  -5.938  0.00  0.00      PROA  
ATOM   2340    O ILE P 601       0.602   6.737  -4.825  0.00  0.00      PROA  
ATOM   2341    N CYS P 602       1.254   7.346  -6.832  0.00  0.00      PROA  
ATOM   2342   HN CYS P 602       0.951   7.738  -7.697  0.00  0.00      PROA  
ATOM   2343   CA CYS P 602       2.668   7.080  -6.675  0.00  0.00      PROA  
ATOM   2344   HA CYS P 602       2.736   6.072  -6.293  0.00  0.00      PROA  
ATOM   2345   CB CYS P 602       3.386   7.143  -8.057  0.00  0.00      PROA  
ATOM   2346  HB1 CYS P 602       4.491   7.084  -7.949  0.00  0.00      PROA  
ATOM   2347  HB2 CYS P 602       3.257   8.192  -8.401  0.00  0.00      PROA  
ATOM   2348   SG CYS P 602       2.843   5.892  -9.146  0.00  0.00      PROA  
ATOM   2349  HG1 CYS P 602       1.952   6.627  -9.795  0.00  0.00      PROA  
ATOM   2350    C CYS P 602       3.419   7.954  -5.651  0.00  0.00      PROA  
ATOM   2351    O CYS P 602       4.135   7.395  -4.796  0.00  0.00      PROA  
ATOM   2352    N ILE P 603       3.194   9.354  -5.697  0.00  0.00      PROA  
ATOM   2353   HN ILE P 603       2.682   9.646  -6.502  0.00  0.00      PROA  
ATOM   2354   CA ILE P 603       3.628  10.369  -4.741  0.00  0.00      PROA  
ATOM   2355   HA ILE P 603       4.682  10.375  -4.503  0.00  0.00      PROA  
ATOM   2356   CB ILE P 603       3.209  11.744  -5.219  0.00  0.00      PROA  
ATOM   2357   HB ILE P 603       2.363  11.621  -5.929  0.00  0.00      PROA  
ATOM   2358  CG2 ILE P 603       2.743  12.692  -4.110  0.00  0.00      PROA  
ATOM   2359 HG21 ILE P 603       2.560  13.679  -4.588  0.00  0.00      PROA  
ATOM   2360 HG22 ILE P 603       3.529  12.790  -3.331  0.00  0.00      PROA  
ATOM   2361 HG23 ILE P 603       1.751  12.384  -3.715  0.00  0.00      PROA  
ATOM   2362  CG1 ILE P 603       4.367  12.426  -5.837  0.00  0.00      PROA  
ATOM   2363 HG11 ILE P 603       5.222  12.562  -5.140  0.00  0.00      PROA  
ATOM   2364 HG12 ILE P 603       4.123  13.488  -6.053  0.00  0.00      PROA  
ATOM   2365   CD ILE P 603       4.867  11.779  -7.144  0.00  0.00      PROA  
ATOM   2366  HD1 ILE P 603       5.721  12.328  -7.595  0.00  0.00      PROA  
ATOM   2367  HD2 ILE P 603       4.095  11.795  -7.942  0.00  0.00      PROA  
ATOM   2368  HD3 ILE P 603       5.195  10.724  -7.029  0.00  0.00      PROA  
ATOM   2369    C ILE P 603       3.064   9.985  -3.359  0.00  0.00      PROA  
ATOM   2370    O ILE P 603       3.860  10.007  -2.421  0.00  0.00      PROA  
ATOM   2371    N ILE P 604       1.811   9.538  -3.110  0.00  0.00      PROA  
ATOM   2372   HN ILE P 604       1.059   9.614  -3.760  0.00  0.00      PROA  
ATOM   2373   CA ILE P 604       1.312   9.110  -1.783  0.00  0.00      PROA  
ATOM   2374   HA ILE P 604       1.541   9.883  -1.065  0.00  0.00      PROA  
ATOM   2375   CB ILE P 604      -0.241   8.993  -1.821  0.00  0.00      PROA  
ATOM   2376   HB ILE P 604      -0.468   8.290  -2.651  0.00  0.00      PROA  
ATOM   2377  CG2 ILE P 604      -0.715   8.400  -0.466  0.00  0.00      PROA  
ATOM   2378 HG21 ILE P 604      -0.415   7.334  -0.372  0.00  0.00      PROA  
ATOM   2379 HG22 ILE P 604      -1.818   8.477  -0.363  0.00  0.00      PROA  
ATOM   2380 HG23 ILE P 604      -0.226   8.916   0.388  0.00  0.00      PROA  
ATOM   2381  CG1 ILE P 604      -0.890  10.342  -2.216  0.00  0.00      PROA  
ATOM   2382 HG11 ILE P 604      -1.896  10.082  -2.609  0.00  0.00      PROA  
ATOM   2383 HG12 ILE P 604      -0.332  10.881  -3.011  0.00  0.00      PROA  
ATOM   2384   CD ILE P 604      -1.017  11.338  -1.041  0.00  0.00      PROA  
ATOM   2385  HD1 ILE P 604      -1.216  12.363  -1.421  0.00  0.00      PROA  
ATOM   2386  HD2 ILE P 604      -0.071  11.376  -0.460  0.00  0.00      PROA  
ATOM   2387  HD3 ILE P 604      -1.810  10.992  -0.343  0.00  0.00      PROA  
ATOM   2388    C ILE P 604       1.980   7.808  -1.276  0.00  0.00      PROA  
ATOM   2389    O ILE P 604       2.341   7.662  -0.123  0.00  0.00      PROA  
ATOM   2390    N PHE P 605       2.317   6.809  -2.138  0.00  0.00      PROA  
ATOM   2391   HN PHE P 605       2.081   6.934  -3.098  0.00  0.00      PROA  
ATOM   2392   CA PHE P 605       2.897   5.547  -1.701  0.00  0.00      PROA  
ATOM   2393   HA PHE P 605       2.469   5.257  -0.752  0.00  0.00      PROA  
ATOM   2394   CB PHE P 605       2.643   4.495  -2.865  0.00  0.00      PROA  
ATOM   2395  HB1 PHE P 605       3.295   4.760  -3.724  0.00  0.00      PROA  
ATOM   2396  HB2 PHE P 605       1.578   4.577  -3.168  0.00  0.00      PROA  
ATOM   2397   CG PHE P 605       2.899   3.072  -2.545  0.00  0.00      PROA  
ATOM   2398  CD1 PHE P 605       3.888   2.403  -3.120  0.00  0.00      PROA  
ATOM   2399  HD1 PHE P 605       4.642   2.944  -3.672  0.00  0.00      PROA  
ATOM   2400  CE1 PHE P 605       4.237   1.086  -2.761  0.00  0.00      PROA  
ATOM   2401  HE1 PHE P 605       5.120   0.566  -3.099  0.00  0.00      PROA  
ATOM   2402   CZ PHE P 605       3.299   0.343  -1.940  0.00  0.00      PROA  
ATOM   2403   HZ PHE P 605       3.440  -0.723  -1.840  0.00  0.00      PROA  
ATOM   2404  CD2 PHE P 605       2.000   2.379  -1.781  0.00  0.00      PROA  
ATOM   2405  HD2 PHE P 605       1.094   2.891  -1.492  0.00  0.00      PROA  
ATOM   2406  CE2 PHE P 605       2.107   0.966  -1.569  0.00  0.00      PROA  
ATOM   2407  HE2 PHE P 605       1.340   0.407  -1.054  0.00  0.00      PROA  
ATOM   2408    C PHE P 605       4.405   5.716  -1.550  0.00  0.00      PROA  
ATOM   2409    O PHE P 605       5.038   5.045  -0.790  0.00  0.00      PROA  
ATOM   2410    N ILE P 606       5.023   6.658  -2.255  0.00  0.00      PROA  
ATOM   2411   HN ILE P 606       4.602   7.134  -3.024  0.00  0.00      PROA  
ATOM   2412   CA ILE P 606       6.334   7.222  -1.883  0.00  0.00      PROA  
ATOM   2413   HA ILE P 606       7.060   6.461  -1.636  0.00  0.00      PROA  
ATOM   2414   CB ILE P 606       6.902   8.063  -3.117  0.00  0.00      PROA  
ATOM   2415   HB ILE P 606       6.113   8.691  -3.584  0.00  0.00      PROA  
ATOM   2416  CG2 ILE P 606       7.977   9.051  -2.576  0.00  0.00      PROA  
ATOM   2417 HG21 ILE P 606       8.022   9.818  -3.378  0.00  0.00      PROA  
ATOM   2418 HG22 ILE P 606       8.952   8.573  -2.340  0.00  0.00      PROA  
ATOM   2419 HG23 ILE P 606       7.721   9.644  -1.672  0.00  0.00      PROA  
ATOM   2420  CG1 ILE P 606       7.445   7.152  -4.220  0.00  0.00      PROA  
ATOM   2421 HG11 ILE P 606       6.668   6.393  -4.453  0.00  0.00      PROA  
ATOM   2422 HG12 ILE P 606       8.272   6.531  -3.812  0.00  0.00      PROA  
ATOM   2423   CD ILE P 606       8.008   7.977  -5.374  0.00  0.00      PROA  
ATOM   2424  HD1 ILE P 606       8.905   8.605  -5.185  0.00  0.00      PROA  
ATOM   2425  HD2 ILE P 606       7.129   8.513  -5.791  0.00  0.00      PROA  
ATOM   2426  HD3 ILE P 606       8.278   7.233  -6.153  0.00  0.00      PROA  
ATOM   2427    C ILE P 606       6.354   7.994  -0.540  0.00  0.00      PROA  
ATOM   2428    O ILE P 606       7.204   7.830   0.334  0.00  0.00      PROA  
ATOM   2429    N TYR P 607       5.248   8.708  -0.218  0.00  0.00      PROA  
ATOM   2430   HN TYR P 607       4.568   8.876  -0.928  0.00  0.00      PROA  
ATOM   2431   CA TYR P 607       5.024   9.338   1.052  0.00  0.00      PROA  
ATOM   2432   HA TYR P 607       5.967   9.749   1.382  0.00  0.00      PROA  
ATOM   2433   CB TYR P 607       4.060  10.548   0.996  0.00  0.00      PROA  
ATOM   2434  HB1 TYR P 607       3.402  10.148   0.196  0.00  0.00      PROA  
ATOM   2435  HB2 TYR P 607       4.461  11.519   0.636  0.00  0.00      PROA  
ATOM   2436   CG TYR P 607       3.229  10.747   2.234  0.00  0.00      PROA  
ATOM   2437  CD1 TYR P 607       1.937  10.383   2.144  0.00  0.00      PROA  
ATOM   2438  HD1 TYR P 607       1.595   9.830   1.282  0.00  0.00      PROA  
ATOM   2439  CE1 TYR P 607       1.126  10.535   3.306  0.00  0.00      PROA  
ATOM   2440  HE1 TYR P 607       0.115  10.177   3.431  0.00  0.00      PROA  
ATOM   2441   CZ TYR P 607       1.661  10.934   4.555  0.00  0.00      PROA  
ATOM   2442   OH TYR P 607       0.981  10.934   5.754  0.00  0.00      PROA  
ATOM   2443   HH TYR P 607       1.655  11.005   6.434  0.00  0.00      PROA  
ATOM   2444  CD2 TYR P 607       3.841  11.256   3.412  0.00  0.00      PROA  
ATOM   2445  HD2 TYR P 607       4.885  11.523   3.488  0.00  0.00      PROA  
ATOM   2446  CE2 TYR P 607       3.019  11.305   4.488  0.00  0.00      PROA  
ATOM   2447  HE2 TYR P 607       3.479  11.740   5.363  0.00  0.00      PROA  
ATOM   2448    C TYR P 607       4.859   8.371   2.229  0.00  0.00      PROA  
ATOM   2449    O TYR P 607       5.466   8.456   3.294  0.00  0.00      PROA  
ATOM   2450    N GLU P 608       4.020   7.318   2.062  0.00  0.00      PROA  
ATOM   2451   HN GLU P 608       3.383   7.191   1.306  0.00  0.00      PROA  
ATOM   2452   CA GLU P 608       3.970   6.187   3.021  0.00  0.00      PROA  
ATOM   2453   HA GLU P 608       3.669   6.618   3.965  0.00  0.00      PROA  
ATOM   2454   CB GLU P 608       2.923   5.239   2.555  0.00  0.00      PROA  
ATOM   2455  HB1 GLU P 608       2.951   4.310   3.164  0.00  0.00      PROA  
ATOM   2456  HB2 GLU P 608       3.246   4.874   1.557  0.00  0.00      PROA  
ATOM   2457   CG GLU P 608       1.435   5.760   2.578  0.00  0.00      PROA  
ATOM   2458  HG1 GLU P 608       1.078   6.458   1.790  0.00  0.00      PROA  
ATOM   2459  HG2 GLU P 608       1.284   6.356   3.503  0.00  0.00      PROA  
ATOM   2460   CD GLU P 608       0.406   4.685   2.559  0.00  0.00      PROA  
ATOM   2461  OE1 GLU P 608       0.662   3.483   2.778  0.00  0.00      PROA  
ATOM   2462  OE2 GLU P 608      -0.728   5.098   2.125  0.00  0.00      PROA  
ATOM   2463    C GLU P 608       5.322   5.469   3.224  0.00  0.00      PROA  
ATOM   2464    O GLU P 608       5.705   5.041   4.334  0.00  0.00      PROA  
ATOM   2465    N ALA P 609       6.154   5.279   2.168  0.00  0.00      PROA  
ATOM   2466   HN ALA P 609       5.796   5.584   1.289  0.00  0.00      PROA  
ATOM   2467   CA ALA P 609       7.501   4.676   2.253  0.00  0.00      PROA  
ATOM   2468   HA ALA P 609       7.276   3.767   2.791  0.00  0.00      PROA  
ATOM   2469   CB ALA P 609       8.020   4.338   0.786  0.00  0.00      PROA  
ATOM   2470  HB1 ALA P 609       7.310   3.844   0.089  0.00  0.00      PROA  
ATOM   2471  HB2 ALA P 609       8.863   3.633   0.951  0.00  0.00      PROA  
ATOM   2472  HB3 ALA P 609       8.254   5.359   0.417  0.00  0.00      PROA  
ATOM   2473    C ALA P 609       8.417   5.520   3.133  0.00  0.00      PROA  
ATOM   2474    O ALA P 609       9.140   5.037   3.991  0.00  0.00      PROA  
ATOM   2475    N ILE P 610       8.358   6.861   2.952  0.00  0.00      PROA  
ATOM   2476   HN ILE P 610       7.776   7.166   2.202  0.00  0.00      PROA  
ATOM   2477   CA ILE P 610       9.083   7.828   3.731  0.00  0.00      PROA  
ATOM   2478   HA ILE P 610      10.087   7.438   3.806  0.00  0.00      PROA  
ATOM   2479   CB ILE P 610       9.149   9.271   3.053  0.00  0.00      PROA  
ATOM   2480   HB ILE P 610       8.118   9.627   2.840  0.00  0.00      PROA  
ATOM   2481  CG2 ILE P 610       9.816  10.293   4.020  0.00  0.00      PROA  
ATOM   2482 HG21 ILE P 610      10.875  10.105   4.297  0.00  0.00      PROA  
ATOM   2483 HG22 ILE P 610       9.223  10.275   4.959  0.00  0.00      PROA  
ATOM   2484 HG23 ILE P 610       9.782  11.376   3.776  0.00  0.00      PROA  
ATOM   2485  CG1 ILE P 610       9.876   9.289   1.664  0.00  0.00      PROA  
ATOM   2486 HG11 ILE P 610       9.755  10.233   1.090  0.00  0.00      PROA  
ATOM   2487 HG12 ILE P 610       9.519   8.409   1.088  0.00  0.00      PROA  
ATOM   2488   CD ILE P 610      11.429   9.173   1.720  0.00  0.00      PROA  
ATOM   2489  HD1 ILE P 610      11.929  10.062   2.161  0.00  0.00      PROA  
ATOM   2490  HD2 ILE P 610      11.715   9.014   0.658  0.00  0.00      PROA  
ATOM   2491  HD3 ILE P 610      11.697   8.244   2.266  0.00  0.00      PROA  
ATOM   2492    C ILE P 610       8.604   7.918   5.150  0.00  0.00      PROA  
ATOM   2493    O ILE P 610       9.356   7.736   6.096  0.00  0.00      PROA  
ATOM   2494    N GLU P 611       7.297   8.209   5.445  0.00  0.00      PROA  
ATOM   2495   HN GLU P 611       6.687   8.306   4.661  0.00  0.00      PROA  
ATOM   2496   CA GLU P 611       6.716   8.464   6.732  0.00  0.00      PROA  
ATOM   2497   HA GLU P 611       7.209   9.291   7.222  0.00  0.00      PROA  
ATOM   2498   CB GLU P 611       5.213   8.945   6.649  0.00  0.00      PROA  
ATOM   2499  HB1 GLU P 611       4.540   8.087   6.440  0.00  0.00      PROA  
ATOM   2500  HB2 GLU P 611       5.285   9.597   5.752  0.00  0.00      PROA  
ATOM   2501   CG GLU P 611       4.603   9.670   7.917  0.00  0.00      PROA  
ATOM   2502  HG1 GLU P 611       5.212  10.580   8.104  0.00  0.00      PROA  
ATOM   2503  HG2 GLU P 611       4.723   9.016   8.807  0.00  0.00      PROA  
ATOM   2504   CD GLU P 611       3.089   9.943   7.877  0.00  0.00      PROA  
ATOM   2505  OE1 GLU P 611       2.647  11.091   7.640  0.00  0.00      PROA  
ATOM   2506  OE2 GLU P 611       2.353   8.944   8.167  0.00  0.00      PROA  
ATOM   2507    C GLU P 611       6.726   7.317   7.701  0.00  0.00      PROA  
ATOM   2508    O GLU P 611       7.144   7.606   8.787  0.00  0.00      PROA  
ATOM   2509    N LYS P 612       6.412   6.137   7.331  0.00  0.00      PROA  
ATOM   2510   HN LYS P 612       6.192   5.896   6.389  0.00  0.00      PROA  
ATOM   2511   CA LYS P 612       6.463   5.009   8.143  0.00  0.00      PROA  
ATOM   2512   HA LYS P 612       5.960   5.282   9.059  0.00  0.00      PROA  
ATOM   2513   CB LYS P 612       5.569   3.946   7.442  0.00  0.00      PROA  
ATOM   2514  HB1 LYS P 612       5.555   3.037   8.080  0.00  0.00      PROA  
ATOM   2515  HB2 LYS P 612       5.972   3.519   6.499  0.00  0.00      PROA  
ATOM   2516   CG LYS P 612       4.074   4.371   7.180  0.00  0.00      PROA  
ATOM   2517  HG1 LYS P 612       3.938   5.263   6.530  0.00  0.00      PROA  
ATOM   2518  HG2 LYS P 612       3.509   4.632   8.100  0.00  0.00      PROA  
ATOM   2519   CD LYS P 612       3.285   3.297   6.477  0.00  0.00      PROA  
ATOM   2520  HD1 LYS P 612       3.404   2.417   7.145  0.00  0.00      PROA  
ATOM   2521  HD2 LYS P 612       3.760   2.759   5.629  0.00  0.00      PROA  
ATOM   2522   CE LYS P 612       1.789   3.543   6.070  0.00  0.00      PROA  
ATOM   2523  HE1 LYS P 612       1.310   2.566   5.845  0.00  0.00      PROA  
ATOM   2524  HE2 LYS P 612       1.782   4.126   5.125  0.00  0.00      PROA  
ATOM   2525   NZ LYS P 612       0.988   4.210   7.036  0.00  0.00      PROA  
ATOM   2526  HZ1 LYS P 612       1.011   5.247   6.965  0.00  0.00      PROA  
ATOM   2527  HZ2 LYS P 612       1.386   4.029   7.979  0.00  0.00      PROA  
ATOM   2528  HZ3 LYS P 612       0.019   3.834   6.994  0.00  0.00      PROA  
ATOM   2529    C LYS P 612       7.838   4.530   8.500  0.00  0.00      PROA  
ATOM   2530    O LYS P 612       8.093   3.967   9.587  0.00  0.00      PROA  
ATOM   2531    N LEU P 613       8.787   4.700   7.580  0.00  0.00      PROA  
ATOM   2532   HN LEU P 613       8.639   5.198   6.729  0.00  0.00      PROA  
ATOM   2533   CA LEU P 613      10.162   4.347   7.826  0.00  0.00      PROA  
ATOM   2534   HA LEU P 613      10.117   3.369   8.281  0.00  0.00      PROA  
ATOM   2535   CB LEU P 613      10.835   4.350   6.484  0.00  0.00      PROA  
ATOM   2536  HB1 LEU P 613      10.543   5.239   5.884  0.00  0.00      PROA  
ATOM   2537  HB2 LEU P 613      10.387   3.525   5.890  0.00  0.00      PROA  
ATOM   2538   CG LEU P 613      12.394   4.045   6.422  0.00  0.00      PROA  
ATOM   2539   HG LEU P 613      12.646   3.736   5.385  0.00  0.00      PROA  
ATOM   2540  CD1 LEU P 613      13.269   5.238   6.775  0.00  0.00      PROA  
ATOM   2541 HD11 LEU P 613      14.327   5.178   6.440  0.00  0.00      PROA  
ATOM   2542 HD12 LEU P 613      13.293   5.344   7.881  0.00  0.00      PROA  
ATOM   2543 HD13 LEU P 613      12.773   6.126   6.329  0.00  0.00      PROA  
ATOM   2544  CD2 LEU P 613      12.827   2.827   7.323  0.00  0.00      PROA  
ATOM   2545 HD21 LEU P 613      12.716   2.861   8.428  0.00  0.00      PROA  
ATOM   2546 HD22 LEU P 613      13.845   2.448   7.087  0.00  0.00      PROA  
ATOM   2547 HD23 LEU P 613      12.199   1.944   7.079  0.00  0.00      PROA  
ATOM   2548    C LEU P 613      10.826   5.247   8.853  0.00  0.00      PROA  
ATOM   2549    O LEU P 613      11.422   4.693   9.789  0.00  0.00      PROA  
ATOM   2550    N ILE P 614      10.723   6.643   8.744  0.00  0.00      PROA  
ATOM   2551   HN ILE P 614      10.276   7.017   7.935  0.00  0.00      PROA  
ATOM   2552   CA ILE P 614      11.380   7.526   9.620  0.00  0.00      PROA  
ATOM   2553   HA ILE P 614      12.398   7.310   9.907  0.00  0.00      PROA  
ATOM   2554   CB ILE P 614      11.444   8.962   9.081  0.00  0.00      PROA  
ATOM   2555   HB ILE P 614      10.397   9.309   8.942  0.00  0.00      PROA  
ATOM   2556  CG2 ILE P 614      12.097  10.117   9.997  0.00  0.00      PROA  
ATOM   2557 HG21 ILE P 614      11.525  10.121  10.950  0.00  0.00      PROA  
ATOM   2558 HG22 ILE P 614      12.020  11.145   9.583  0.00  0.00      PROA  
ATOM   2559 HG23 ILE P 614      13.135   9.907  10.331  0.00  0.00      PROA  
ATOM   2560  CG1 ILE P 614      12.081   8.942   7.682  0.00  0.00      PROA  
ATOM   2561 HG11 ILE P 614      11.790   9.972   7.386  0.00  0.00      PROA  
ATOM   2562 HG12 ILE P 614      11.515   8.254   7.018  0.00  0.00      PROA  
ATOM   2563   CD ILE P 614      13.603   8.831   7.615  0.00  0.00      PROA  
ATOM   2564  HD1 ILE P 614      13.917   8.732   6.554  0.00  0.00      PROA  
ATOM   2565  HD2 ILE P 614      13.917   7.823   7.959  0.00  0.00      PROA  
ATOM   2566  HD3 ILE P 614      14.203   9.615   8.125  0.00  0.00      PROA  
ATOM   2567    C ILE P 614      10.602   7.435  11.008  0.00  0.00      PROA  
ATOM   2568    O ILE P 614      11.126   7.785  12.040  0.00  0.00      PROA  
ATOM   2569    N HSD P 615       9.376   6.905  11.043  0.00  0.00      PROA  
ATOM   2570   HN HSD P 615       9.088   6.681  10.115  0.00  0.00      PROA  
ATOM   2571   CA HSD P 615       8.604   6.726  12.310  0.00  0.00      PROA  
ATOM   2572   HA HSD P 615       8.957   7.407  13.070  0.00  0.00      PROA  
ATOM   2573   CB HSD P 615       7.200   7.170  11.951  0.00  0.00      PROA  
ATOM   2574  HB1 HSD P 615       6.732   6.535  11.170  0.00  0.00      PROA  
ATOM   2575  HB2 HSD P 615       7.392   8.180  11.530  0.00  0.00      PROA  
ATOM   2576  ND1 HSD P 615       6.139   8.495  13.903  0.00  0.00      PROA  
ATOM   2577  HD1 HSD P 615       6.841   9.183  13.719  0.00  0.00      PROA  
ATOM   2578   CG HSD P 615       6.264   7.319  13.214  0.00  0.00      PROA  
ATOM   2579  CE1 HSD P 615       5.190   8.251  14.884  0.00  0.00      PROA  
ATOM   2580  HE1 HSD P 615       4.934   8.942  15.687  0.00  0.00      PROA  
ATOM   2581  NE2 HSD P 615       4.696   7.079  14.732  0.00  0.00      PROA  
ATOM   2582  CD2 HSD P 615       5.398   6.501  13.702  0.00  0.00      PROA  
ATOM   2583  HD2 HSD P 615       5.210   5.456  13.485  0.00  0.00      PROA  
ATOM   2584    C HSD P 615       8.638   5.326  12.841  0.00  0.00      PROA  
ATOM   2585    O HSD P 615       7.918   4.940  13.758  0.00  0.00      PROA  
ATOM   2586    N LEU P 616       9.442   4.467  12.332  0.00  0.00      PROA  
ATOM   2587   HN LEU P 616      10.102   4.803  11.665  0.00  0.00      PROA  
ATOM   2588   CA LEU P 616       9.512   2.994  12.630  0.00  0.00      PROA  
ATOM   2589   HA LEU P 616       8.518   2.624  12.428  0.00  0.00      PROA  
ATOM   2590   CB LEU P 616      10.477   2.241  11.652  0.00  0.00      PROA  
ATOM   2591  HB1 LEU P 616      11.413   2.825  11.791  0.00  0.00      PROA  
ATOM   2592  HB2 LEU P 616      10.110   2.457  10.626  0.00  0.00      PROA  
ATOM   2593   CG LEU P 616      10.736   0.800  11.788  0.00  0.00      PROA  
ATOM   2594   HG LEU P 616      10.947   0.640  12.867  0.00  0.00      PROA  
ATOM   2595  CD1 LEU P 616       9.572  -0.039  11.319  0.00  0.00      PROA  
ATOM   2596 HD11 LEU P 616       8.716   0.371  11.896  0.00  0.00      PROA  
ATOM   2597 HD12 LEU P 616       9.695  -1.130  11.492  0.00  0.00      PROA  
ATOM   2598 HD13 LEU P 616       9.288   0.092  10.253  0.00  0.00      PROA  
ATOM   2599  CD2 LEU P 616      12.007   0.406  11.026  0.00  0.00      PROA  
ATOM   2600 HD21 LEU P 616      11.977   0.845  10.006  0.00  0.00      PROA  
ATOM   2601 HD22 LEU P 616      12.020  -0.705  11.041  0.00  0.00      PROA  
ATOM   2602 HD23 LEU P 616      12.877   0.844  11.561  0.00  0.00      PROA  
ATOM   2603    C LEU P 616       9.826   2.633  14.053  0.00  0.00      PROA  
ATOM   2604    O LEU P 616       9.350   1.661  14.543  0.00  0.00      PROA  
ATOM   2605    N ALA P 617      10.656   3.481  14.733  0.00  0.00      PROA  
ATOM   2606   HN ALA P 617      11.002   4.342  14.368  0.00  0.00      PROA  
ATOM   2607   CA ALA P 617      11.156   3.210  16.032  0.00  0.00      PROA  
ATOM   2608   HA ALA P 617      10.862   2.226  16.367  0.00  0.00      PROA  
ATOM   2609   CB ALA P 617      12.687   3.224  16.053  0.00  0.00      PROA  
ATOM   2610  HB1 ALA P 617      13.018   2.286  15.558  0.00  0.00      PROA  
ATOM   2611  HB2 ALA P 617      13.064   3.260  17.098  0.00  0.00      PROA  
ATOM   2612  HB3 ALA P 617      13.039   4.084  15.445  0.00  0.00      PROA  
ATOM   2613    C ALA P 617      10.503   4.159  17.068  0.00  0.00      PROA  
ATOM   2614    O ALA P 617      10.697   4.050  18.272  0.00  0.00      PROA  
ATOM   2615    N GLU P 618       9.604   5.132  16.573  0.00  0.00      PROA  
ATOM   2616   HN GLU P 618       9.469   5.363  15.612  0.00  0.00      PROA  
ATOM   2617   CA GLU P 618       8.523   5.691  17.405  0.00  0.00      PROA  
ATOM   2618   HA GLU P 618       8.927   5.991  18.360  0.00  0.00      PROA  
ATOM   2619   CB GLU P 618       7.864   6.917  16.744  0.00  0.00      PROA  
ATOM   2620  HB1 GLU P 618       6.926   7.180  17.278  0.00  0.00      PROA  
ATOM   2621  HB2 GLU P 618       7.692   6.773  15.656  0.00  0.00      PROA  
ATOM   2622   CG GLU P 618       8.776   8.190  16.956  0.00  0.00      PROA  
ATOM   2623  HG1 GLU P 618       8.980   8.121  18.046  0.00  0.00      PROA  
ATOM   2624  HG2 GLU P 618       8.017   8.945  16.658  0.00  0.00      PROA  
ATOM   2625   CD GLU P 618      10.025   8.329  16.134  0.00  0.00      PROA  
ATOM   2626  OE1 GLU P 618       9.985   9.142  15.152  0.00  0.00      PROA  
ATOM   2627  OE2 GLU P 618      11.078   7.858  16.530  0.00  0.00      PROA  
ATOM   2628    C GLU P 618       7.475   4.653  17.687  0.00  0.00      PROA  
ATOM   2629    O GLU P 618       6.987   4.468  18.817  0.00  0.00      PROA  
ATOM   2630    N THR P 619       7.104   3.949  16.580  0.00  0.00      PROA  
ATOM   2631   HN THR P 619       7.530   3.947  15.679  0.00  0.00      PROA  
ATOM   2632   CA THR P 619       5.897   3.026  16.615  0.00  0.00      PROA  
ATOM   2633   HA THR P 619       5.208   3.451  17.329  0.00  0.00      PROA  
ATOM   2634   CB THR P 619       5.163   2.974  15.258  0.00  0.00      PROA  
ATOM   2635   HB THR P 619       5.242   4.010  14.866  0.00  0.00      PROA  
ATOM   2636  OG1 THR P 619       3.802   2.539  15.322  0.00  0.00      PROA  
ATOM   2637  HG1 THR P 619       3.239   3.147  15.806  0.00  0.00      PROA  
ATOM   2638  CG2 THR P 619       5.810   2.110  14.187  0.00  0.00      PROA  
ATOM   2639 HG21 THR P 619       5.547   1.073  14.488  0.00  0.00      PROA  
ATOM   2640 HG22 THR P 619       6.910   2.249  14.127  0.00  0.00      PROA  
ATOM   2641 HG23 THR P 619       5.495   2.335  13.146  0.00  0.00      PROA  
ATOM   2642    C THR P 619       6.283   1.647  17.099  0.00  0.00      PROA  
ATOM   2643    O THR P 619       7.463   1.372  17.250  0.00  0.00      PROA  
ATOM   2644    N TYR P 620       5.337   0.695  17.332  0.00  0.00      PROA  
ATOM   2645   HN TYR P 620       4.430   1.081  17.183  0.00  0.00      PROA  
ATOM   2646   CA TYR P 620       5.630  -0.710  17.571  0.00  0.00      PROA  
ATOM   2647   HA TYR P 620       6.273  -1.010  16.756  0.00  0.00      PROA  
ATOM   2648   CB TYR P 620       6.338  -0.898  19.020  0.00  0.00      PROA  
ATOM   2649  HB1 TYR P 620       5.608  -0.675  19.828  0.00  0.00      PROA  
ATOM   2650  HB2 TYR P 620       7.144  -0.161  19.223  0.00  0.00      PROA  
ATOM   2651   CG TYR P 620       6.895  -2.358  19.159  0.00  0.00      PROA  
ATOM   2652  CD1 TYR P 620       8.208  -2.542  18.805  0.00  0.00      PROA  
ATOM   2653  HD1 TYR P 620       8.706  -1.721  18.311  0.00  0.00      PROA  
ATOM   2654  CE1 TYR P 620       8.923  -3.710  19.106  0.00  0.00      PROA  
ATOM   2655  HE1 TYR P 620       9.962  -3.843  18.842  0.00  0.00      PROA  
ATOM   2656   CZ TYR P 620       8.222  -4.799  19.637  0.00  0.00      PROA  
ATOM   2657   OH TYR P 620       8.894  -6.045  19.943  0.00  0.00      PROA  
ATOM   2658   HH TYR P 620       9.821  -5.953  19.714  0.00  0.00      PROA  
ATOM   2659  CD2 TYR P 620       6.218  -3.438  19.738  0.00  0.00      PROA  
ATOM   2660  HD2 TYR P 620       5.182  -3.329  20.021  0.00  0.00      PROA  
ATOM   2661  CE2 TYR P 620       6.869  -4.625  19.843  0.00  0.00      PROA  
ATOM   2662  HE2 TYR P 620       6.249  -5.470  20.106  0.00  0.00      PROA  
ATOM   2663    C TYR P 620       4.200  -1.351  17.514  0.00  0.00      PROA  
ATOM   2664    O TYR P 620       3.332  -0.817  18.215  0.00  0.00      PROA  
ATOM   2665    N PRO P 621       3.929  -2.447  16.798  0.00  0.00      PROA  
ATOM   2666   CD PRO P 621       4.950  -3.307  16.134  0.00  0.00      PROA  
ATOM   2667  HD1 PRO P 621       5.478  -3.900  16.912  0.00  0.00      PROA  
ATOM   2668  HD2 PRO P 621       5.631  -2.660  15.542  0.00  0.00      PROA  
ATOM   2669   CA PRO P 621       2.589  -3.050  16.789  0.00  0.00      PROA  
ATOM   2670   HA PRO P 621       1.887  -2.445  16.235  0.00  0.00      PROA  
ATOM   2671   CB PRO P 621       2.742  -4.436  16.090  0.00  0.00      PROA  
ATOM   2672  HB1 PRO P 621       1.803  -4.665  15.543  0.00  0.00      PROA  
ATOM   2673  HB2 PRO P 621       2.692  -5.352  16.717  0.00  0.00      PROA  
ATOM   2674   CG PRO P 621       4.074  -4.283  15.376  0.00  0.00      PROA  
ATOM   2675  HG1 PRO P 621       4.598  -5.262  15.339  0.00  0.00      PROA  
ATOM   2676  HG2 PRO P 621       4.036  -3.878  14.342  0.00  0.00      PROA  
ATOM   2677    C PRO P 621       2.053  -3.376  18.212  0.00  0.00      PROA  
ATOM   2678    O PRO P 621       2.752  -3.792  19.127  0.00  0.00      PROA  
ATOM   2679    N ILE P 622       0.775  -3.233  18.384  0.00  0.00      PROA  
ATOM   2680   HN ILE P 622       0.122  -2.935  17.693  0.00  0.00      PROA  
ATOM   2681   CA ILE P 622       0.106  -3.439  19.656  0.00  0.00      PROA  
ATOM   2682   HA ILE P 622       0.785  -3.278  20.481  0.00  0.00      PROA  
ATOM   2683   CB ILE P 622      -1.019  -2.424  19.849  0.00  0.00      PROA  
ATOM   2684   HB ILE P 622      -2.029  -2.829  19.619  0.00  0.00      PROA  
ATOM   2685  CG2 ILE P 622      -1.068  -2.155  21.425  0.00  0.00      PROA  
ATOM   2686 HG21 ILE P 622      -1.254  -3.117  21.950  0.00  0.00      PROA  
ATOM   2687 HG22 ILE P 622      -1.909  -1.492  21.721  0.00  0.00      PROA  
ATOM   2688 HG23 ILE P 622      -0.088  -1.864  21.859  0.00  0.00      PROA  
ATOM   2689  CG1 ILE P 622      -0.943  -1.071  19.053  0.00  0.00      PROA  
ATOM   2690 HG11 ILE P 622      -1.289  -1.221  18.008  0.00  0.00      PROA  
ATOM   2691 HG12 ILE P 622       0.057  -0.613  18.894  0.00  0.00      PROA  
ATOM   2692   CD ILE P 622      -1.847   0.008  19.596  0.00  0.00      PROA  
ATOM   2693  HD1 ILE P 622      -2.838  -0.484  19.695  0.00  0.00      PROA  
ATOM   2694  HD2 ILE P 622      -2.032   0.825  18.866  0.00  0.00      PROA  
ATOM   2695  HD3 ILE P 622      -1.539   0.414  20.583  0.00  0.00      PROA  
ATOM   2696    C ILE P 622      -0.348  -4.849  19.821  0.00  0.00      PROA  
ATOM   2697    O ILE P 622      -1.073  -5.489  19.046  0.00  0.00      PROA  
ATOM   2698    N HSD P 623       0.025  -5.430  20.956  0.00  0.00      PROA  
ATOM   2699   HN HSD P 623       0.690  -5.106  21.625  0.00  0.00      PROA  
ATOM   2700   CA HSD P 623      -0.456  -6.704  21.427  0.00  0.00      PROA  
ATOM   2701   HA HSD P 623      -0.133  -6.872  22.444  0.00  0.00      PROA  
ATOM   2702   CB HSD P 623      -1.974  -6.837  21.580  0.00  0.00      PROA  
ATOM   2703  HB1 HSD P 623      -2.347  -7.813  21.958  0.00  0.00      PROA  
ATOM   2704  HB2 HSD P 623      -2.574  -6.625  20.670  0.00  0.00      PROA  
ATOM   2705  ND1 HSD P 623      -2.724  -6.049  23.897  0.00  0.00      PROA  
ATOM   2706  HD1 HSD P 623      -2.470  -6.925  24.307  0.00  0.00      PROA  
ATOM   2707   CG HSD P 623      -2.588  -5.786  22.556  0.00  0.00      PROA  
ATOM   2708  CE1 HSD P 623      -3.159  -4.904  24.504  0.00  0.00      PROA  
ATOM   2709  HE1 HSD P 623      -3.400  -4.984  25.564  0.00  0.00      PROA  
ATOM   2710  NE2 HSD P 623      -3.385  -3.979  23.650  0.00  0.00      PROA  
ATOM   2711  CD2 HSD P 623      -3.081  -4.538  22.370  0.00  0.00      PROA  
ATOM   2712  HD2 HSD P 623      -3.329  -3.945  21.499  0.00  0.00      PROA  
ATOM   2713    C HSD P 623      -0.021  -7.909  20.553  0.00  0.00      PROA  
ATOM   2714    O HSD P 623      -0.833  -8.611  19.904  0.00  0.00      PROA  
ATOM   2715    N MET P 624       1.245  -8.317  20.601  0.00  0.00      PROA  
ATOM   2716   HN MET P 624       1.904  -7.809  21.150  0.00  0.00      PROA  
ATOM   2717   CA MET P 624       1.807  -9.498  19.885  0.00  0.00      PROA  
ATOM   2718   HA MET P 624       1.716  -9.356  18.818  0.00  0.00      PROA  
ATOM   2719   CB MET P 624       3.299  -9.627  19.928  0.00  0.00      PROA  
ATOM   2720  HB1 MET P 624       3.668 -10.344  19.164  0.00  0.00      PROA  
ATOM   2721  HB2 MET P 624       3.655  -9.863  20.954  0.00  0.00      PROA  
ATOM   2722   CG MET P 624       4.093  -8.420  19.436  0.00  0.00      PROA  
ATOM   2723  HG1 MET P 624       5.125  -8.573  19.817  0.00  0.00      PROA  
ATOM   2724  HG2 MET P 624       3.808  -7.497  19.985  0.00  0.00      PROA  
ATOM   2725   SD MET P 624       4.078  -8.061  17.683  0.00  0.00      PROA  
ATOM   2726   CE MET P 624       5.400  -6.824  18.003  0.00  0.00      PROA  
ATOM   2727  HE1 MET P 624       4.892  -5.854  18.194  0.00  0.00      PROA  
ATOM   2728  HE2 MET P 624       6.002  -6.696  17.078  0.00  0.00      PROA  
ATOM   2729  HE3 MET P 624       6.064  -7.099  18.851  0.00  0.00      PROA  
ATOM   2730    C MET P 624       1.145 -10.823  20.310  0.00  0.00      PROA  
ATOM   2731    O MET P 624       0.805 -11.669  19.460  0.00  0.00      PROA  
ATOM   2732    N HSD P 625       0.870 -10.941  21.642  0.00  0.00      PROA  
ATOM   2733   HN HSD P 625       1.266 -10.216  22.200  0.00  0.00      PROA  
ATOM   2734   CA HSD P 625       0.101 -12.000  22.215  0.00  0.00      PROA  
ATOM   2735   HA HSD P 625      -0.477 -12.490  21.446  0.00  0.00      PROA  
ATOM   2736   CB HSD P 625       1.062 -12.849  23.048  0.00  0.00      PROA  
ATOM   2737  HB1 HSD P 625       0.552 -13.667  23.601  0.00  0.00      PROA  
ATOM   2738  HB2 HSD P 625       1.593 -12.244  23.814  0.00  0.00      PROA  
ATOM   2739  ND1 HSD P 625       3.443 -13.462  22.447  0.00  0.00      PROA  
ATOM   2740  HD1 HSD P 625       3.937 -12.956  23.154  0.00  0.00      PROA  
ATOM   2741   CG HSD P 625       2.079 -13.574  22.239  0.00  0.00      PROA  
ATOM   2742  CE1 HSD P 625       4.030 -14.234  21.494  0.00  0.00      PROA  
ATOM   2743  HE1 HSD P 625       5.082 -14.491  21.368  0.00  0.00      PROA  
ATOM   2744  NE2 HSD P 625       3.075 -14.852  20.725  0.00  0.00      PROA  
ATOM   2745  CD2 HSD P 625       1.882 -14.413  21.260  0.00  0.00      PROA  
ATOM   2746  HD2 HSD P 625       0.986 -14.742  20.747  0.00  0.00      PROA  
ATOM   2747    C HSD P 625      -1.000 -11.435  23.096  0.00  0.00      PROA  
ATOM   2748    O HSD P 625      -0.855 -10.361  23.668  0.00  0.00      PROA  
ATOM   2749    N SER P 626      -2.210 -12.130  23.318  0.00  0.00      PROA  
ATOM   2750   HN SER P 626      -2.260 -12.953  22.756  0.00  0.00      PROA  
ATOM   2751   CA SER P 626      -3.327 -11.776  24.184  0.00  0.00      PROA  
ATOM   2752   HA SER P 626      -3.112 -10.864  24.722  0.00  0.00      PROA  
ATOM   2753   CB SER P 626      -4.686 -11.601  23.421  0.00  0.00      PROA  
ATOM   2754  HB1 SER P 626      -4.973 -12.582  22.987  0.00  0.00      PROA  
ATOM   2755  HB2 SER P 626      -4.368 -10.887  22.631  0.00  0.00      PROA  
ATOM   2756   OG SER P 626      -5.697 -11.056  24.301  0.00  0.00      PROA  
ATOM   2757  HG1 SER P 626      -5.461 -10.126  24.325  0.00  0.00      PROA  
ATOM   2758    C SER P 626      -3.368 -12.804  25.284  0.00  0.00      PROA  
ATOM   2759    O SER P 626      -3.078 -12.411  26.466  0.00  0.00      PROA  
ATOM   2760    N GLN P 627      -3.667 -14.088  25.049  0.00  0.00      PROA  
ATOM   2761   HN GLN P 627      -4.079 -14.278  24.161  0.00  0.00      PROA  
ATOM   2762   CA GLN P 627      -3.452 -15.249  25.893  0.00  0.00      PROA  
ATOM   2763   HA GLN P 627      -3.992 -15.120  26.819  0.00  0.00      PROA  
ATOM   2764   CB GLN P 627      -4.002 -16.567  25.225  0.00  0.00      PROA  
ATOM   2765  HB1 GLN P 627      -3.951 -17.478  25.859  0.00  0.00      PROA  
ATOM   2766  HB2 GLN P 627      -3.362 -16.652  24.321  0.00  0.00      PROA  
ATOM   2767   CG GLN P 627      -5.485 -16.441  24.679  0.00  0.00      PROA  
ATOM   2768  HG1 GLN P 627      -6.027 -17.407  24.768  0.00  0.00      PROA  
ATOM   2769  HG2 GLN P 627      -5.502 -16.148  23.607  0.00  0.00      PROA  
ATOM   2770   CD GLN P 627      -6.321 -15.535  25.622  0.00  0.00      PROA  
ATOM   2771  OE1 GLN P 627      -6.531 -14.395  25.273  0.00  0.00      PROA  
ATOM   2772  NE2 GLN P 627      -6.862 -15.976  26.800  0.00  0.00      PROA  
ATOM   2773 HE21 GLN P 627      -7.204 -15.218  27.356  0.00  0.00      PROA  
ATOM   2774 HE22 GLN P 627      -6.409 -16.767  27.211  0.00  0.00      PROA  
ATOM   2775    C GLN P 627      -2.014 -15.323  26.334  0.00  0.00      PROA  
ATOM   2776    O GLN P 627      -1.050 -14.955  25.665  0.00  0.00      PROA  
ATOM   2777    N LEU P 628      -1.693 -15.942  27.550  0.00  0.00      PROA  
ATOM   2778   HN LEU P 628      -2.412 -16.066  28.231  0.00  0.00      PROA  
ATOM   2779   CA LEU P 628      -0.333 -16.343  27.955  0.00  0.00      PROA  
ATOM   2780   HA LEU P 628       0.405 -15.818  27.366  0.00  0.00      PROA  
ATOM   2781   CB LEU P 628      -0.064 -15.961  29.515  0.00  0.00      PROA  
ATOM   2782  HB1 LEU P 628       0.903 -16.429  29.801  0.00  0.00      PROA  
ATOM   2783  HB2 LEU P 628      -0.959 -16.358  30.040  0.00  0.00      PROA  
ATOM   2784   CG LEU P 628      -0.012 -14.408  29.778  0.00  0.00      PROA  
ATOM   2785   HG LEU P 628      -0.799 -13.871  29.208  0.00  0.00      PROA  
ATOM   2786  CD1 LEU P 628      -0.441 -14.024  31.199  0.00  0.00      PROA  
ATOM   2787 HD11 LEU P 628      -0.461 -12.919  31.312  0.00  0.00      PROA  
ATOM   2788 HD12 LEU P 628       0.394 -14.409  31.823  0.00  0.00      PROA  
ATOM   2789 HD13 LEU P 628      -1.448 -14.462  31.366  0.00  0.00      PROA  
ATOM   2790  CD2 LEU P 628       1.348 -13.677  29.447  0.00  0.00      PROA  
ATOM   2791 HD21 LEU P 628       1.073 -12.601  29.451  0.00  0.00      PROA  
ATOM   2792 HD22 LEU P 628       1.702 -13.905  28.419  0.00  0.00      PROA  
ATOM   2793 HD23 LEU P 628       2.143 -14.021  30.143  0.00  0.00      PROA  
ATOM   2794    C LEU P 628      -0.135 -17.832  27.630  0.00  0.00      PROA  
ATOM   2795    O LEU P 628       0.943 -18.448  27.698  0.00  0.00      PROA  
ATOM   2796    N ASP P 629      -1.244 -18.448  27.237  0.00  0.00      PROA  
ATOM   2797   HN ASP P 629      -2.047 -17.896  27.023  0.00  0.00      PROA  
ATOM   2798   CA ASP P 629      -1.254 -19.828  26.730  0.00  0.00      PROA  
ATOM   2799   HA ASP P 629      -0.530 -20.449  27.238  0.00  0.00      PROA  
ATOM   2800   CB ASP P 629      -2.658 -20.372  26.912  0.00  0.00      PROA  
ATOM   2801  HB1 ASP P 629      -2.666 -21.386  26.458  0.00  0.00      PROA  
ATOM   2802  HB2 ASP P 629      -3.348 -19.658  26.413  0.00  0.00      PROA  
ATOM   2803   CG ASP P 629      -3.057 -20.476  28.350  0.00  0.00      PROA  
ATOM   2804  OD1 ASP P 629      -4.303 -20.769  28.534  0.00  0.00      PROA  
ATOM   2805  OD2 ASP P 629      -2.136 -20.519  29.208  0.00  0.00      PROA  
ATOM   2806    C ASP P 629      -0.979 -19.968  25.212  0.00  0.00      PROA  
ATOM   2807    O ASP P 629      -1.289 -18.987  24.495  0.00  0.00      PROA  
ATOM   2808    N HSD P 630      -0.312 -21.110  24.770  0.00  0.00      PROA  
ATOM   2809   HN HSD P 630      -0.118 -21.907  25.337  0.00  0.00      PROA  
ATOM   2810   CA HSD P 630       0.026 -21.381  23.416  0.00  0.00      PROA  
ATOM   2811   HA HSD P 630       0.513 -22.339  23.528  0.00  0.00      PROA  
ATOM   2812   CB HSD P 630      -1.262 -21.518  22.405  0.00  0.00      PROA  
ATOM   2813  HB1 HSD P 630      -0.997 -22.085  21.487  0.00  0.00      PROA  
ATOM   2814  HB2 HSD P 630      -1.817 -20.597  22.126  0.00  0.00      PROA  
ATOM   2815  ND1 HSD P 630      -2.305 -23.766  23.161  0.00  0.00      PROA  
ATOM   2816  HD1 HSD P 630      -1.814 -24.453  22.625  0.00  0.00      PROA  
ATOM   2817   CG HSD P 630      -2.240 -22.383  23.132  0.00  0.00      PROA  
ATOM   2818  CE1 HSD P 630      -3.158 -24.114  24.180  0.00  0.00      PROA  
ATOM   2819  HE1 HSD P 630      -3.208 -25.157  24.493  0.00  0.00      PROA  
ATOM   2820  NE2 HSD P 630      -3.778 -23.061  24.699  0.00  0.00      PROA  
ATOM   2821  CD2 HSD P 630      -3.246 -22.048  23.980  0.00  0.00      PROA  
ATOM   2822  HD2 HSD P 630      -3.622 -21.068  24.243  0.00  0.00      PROA  
ATOM   2823    C HSD P 630       1.018 -20.489  22.651  0.00  0.00      PROA  
ATOM   2824    O HSD P 630       0.928 -20.321  21.459  0.00  0.00      PROA  
ATOM   2825    N LEU P 631       2.095 -20.068  23.336  0.00  0.00      PROA  
ATOM   2826   HN LEU P 631       2.176 -20.367  24.283  0.00  0.00      PROA  
ATOM   2827   CA LEU P 631       3.200 -19.274  22.892  0.00  0.00      PROA  
ATOM   2828   HA LEU P 631       2.788 -18.662  22.104  0.00  0.00      PROA  
ATOM   2829   CB LEU P 631       3.811 -18.407  23.934  0.00  0.00      PROA  
ATOM   2830  HB1 LEU P 631       4.528 -17.714  23.443  0.00  0.00      PROA  
ATOM   2831  HB2 LEU P 631       4.537 -18.919  24.602  0.00  0.00      PROA  
ATOM   2832   CG LEU P 631       2.864 -17.610  24.751  0.00  0.00      PROA  
ATOM   2833   HG LEU P 631       2.031 -18.272  25.069  0.00  0.00      PROA  
ATOM   2834  CD1 LEU P 631       3.628 -16.991  25.984  0.00  0.00      PROA  
ATOM   2835 HD11 LEU P 631       3.860 -17.832  26.672  0.00  0.00      PROA  
ATOM   2836 HD12 LEU P 631       3.051 -16.175  26.469  0.00  0.00      PROA  
ATOM   2837 HD13 LEU P 631       4.519 -16.531  25.506  0.00  0.00      PROA  
ATOM   2838  CD2 LEU P 631       2.234 -16.476  23.891  0.00  0.00      PROA  
ATOM   2839 HD21 LEU P 631       3.064 -15.780  23.642  0.00  0.00      PROA  
ATOM   2840 HD22 LEU P 631       1.447 -15.841  24.351  0.00  0.00      PROA  
ATOM   2841 HD23 LEU P 631       1.906 -16.964  22.948  0.00  0.00      PROA  
ATOM   2842    C LEU P 631       4.417 -20.088  22.265  0.00  0.00      PROA  
ATOM   2843    O LEU P 631       4.417 -21.279  22.464  0.00  0.00      PROA  
ATOM   2844    N SER P 632       5.463 -19.378  21.680  0.00  0.00      PROA  
ATOM   2845   HN SER P 632       5.286 -18.420  21.466  0.00  0.00      PROA  
ATOM   2846   CA SER P 632       6.701 -20.016  21.329  0.00  0.00      PROA  
ATOM   2847   HA SER P 632       6.551 -21.082  21.253  0.00  0.00      PROA  
ATOM   2848   CB SER P 632       7.310 -19.426  20.005  0.00  0.00      PROA  
ATOM   2849  HB1 SER P 632       7.466 -18.335  20.148  0.00  0.00      PROA  
ATOM   2850  HB2 SER P 632       6.540 -19.668  19.241  0.00  0.00      PROA  
ATOM   2851   OG SER P 632       8.498 -20.075  19.580  0.00  0.00      PROA  
ATOM   2852  HG1 SER P 632       8.325 -21.017  19.649  0.00  0.00      PROA  
ATOM   2853    C SER P 632       7.760 -19.943  22.456  0.00  0.00      PROA  
ATOM   2854    O SER P 632       7.863 -18.995  23.263  0.00  0.00      PROA  
ATOM   2855    N LEU P 633       8.657 -20.959  22.543  0.00  0.00      PROA  
ATOM   2856   HN LEU P 633       8.546 -21.813  22.042  0.00  0.00      PROA  
ATOM   2857   CA LEU P 633       9.759 -20.924  23.439  0.00  0.00      PROA  
ATOM   2858   HA LEU P 633       9.476 -20.826  24.477  0.00  0.00      PROA  
ATOM   2859   CB LEU P 633      10.611 -22.280  23.162  0.00  0.00      PROA  
ATOM   2860  HB1 LEU P 633      10.710 -22.349  22.057  0.00  0.00      PROA  
ATOM   2861  HB2 LEU P 633       9.921 -23.077  23.512  0.00  0.00      PROA  
ATOM   2862   CG LEU P 633      11.961 -22.446  23.858  0.00  0.00      PROA  
ATOM   2863   HG LEU P 633      12.619 -21.588  23.604  0.00  0.00      PROA  
ATOM   2864  CD1 LEU P 633      11.764 -22.512  25.340  0.00  0.00      PROA  
ATOM   2865 HD11 LEU P 633      11.300 -21.589  25.751  0.00  0.00      PROA  
ATOM   2866 HD12 LEU P 633      12.651 -22.604  26.002  0.00  0.00      PROA  
ATOM   2867 HD13 LEU P 633      11.137 -23.340  25.733  0.00  0.00      PROA  
ATOM   2868  CD2 LEU P 633      12.778 -23.678  23.401  0.00  0.00      PROA  
ATOM   2869 HD21 LEU P 633      12.148 -24.589  23.481  0.00  0.00      PROA  
ATOM   2870 HD22 LEU P 633      13.589 -23.789  24.152  0.00  0.00      PROA  
ATOM   2871 HD23 LEU P 633      13.119 -23.550  22.351  0.00  0.00      PROA  
ATOM   2872    C LEU P 633      10.709 -19.748  23.142  0.00  0.00      PROA  
ATOM   2873    O LEU P 633      11.444 -19.226  24.009  0.00  0.00      PROA  
ATOM   2874    N TYR P 634      10.836 -19.284  21.893  0.00  0.00      PROA  
ATOM   2875   HN TYR P 634      10.100 -19.483  21.251  0.00  0.00      PROA  
ATOM   2876   CA TYR P 634      11.959 -18.470  21.446  0.00  0.00      PROA  
ATOM   2877   HA TYR P 634      12.738 -18.763  22.134  0.00  0.00      PROA  
ATOM   2878   CB TYR P 634      12.305 -18.668  19.960  0.00  0.00      PROA  
ATOM   2879  HB1 TYR P 634      13.155 -18.018  19.662  0.00  0.00      PROA  
ATOM   2880  HB2 TYR P 634      11.507 -18.303  19.278  0.00  0.00      PROA  
ATOM   2881   CG TYR P 634      12.599 -20.102  19.812  0.00  0.00      PROA  
ATOM   2882  CD1 TYR P 634      13.835 -20.647  20.369  0.00  0.00      PROA  
ATOM   2883  HD1 TYR P 634      14.442 -19.890  20.845  0.00  0.00      PROA  
ATOM   2884  CE1 TYR P 634      14.181 -22.021  20.352  0.00  0.00      PROA  
ATOM   2885  HE1 TYR P 634      15.110 -22.500  20.623  0.00  0.00      PROA  
ATOM   2886   CZ TYR P 634      13.258 -22.887  19.740  0.00  0.00      PROA  
ATOM   2887   OH TYR P 634      13.620 -24.236  19.734  0.00  0.00      PROA  
ATOM   2888   HH TYR P 634      14.351 -24.299  20.353  0.00  0.00      PROA  
ATOM   2889  CD2 TYR P 634      11.750 -21.000  19.205  0.00  0.00      PROA  
ATOM   2890  HD2 TYR P 634      10.844 -20.744  18.676  0.00  0.00      PROA  
ATOM   2891  CE2 TYR P 634      12.055 -22.366  19.190  0.00  0.00      PROA  
ATOM   2892  HE2 TYR P 634      11.507 -23.100  18.619  0.00  0.00      PROA  
ATOM   2893    C TYR P 634      11.655 -16.983  21.619  0.00  0.00      PROA  
ATOM   2894    O TYR P 634      12.479 -16.108  21.399  0.00  0.00      PROA  
ATOM   2895    N TYR P 635      10.547 -16.659  22.216  0.00  0.00      PROA  
ATOM   2896   HN TYR P 635       9.941 -17.396  22.505  0.00  0.00      PROA  
ATOM   2897   CA TYR P 635      10.091 -15.391  22.603  0.00  0.00      PROA  
ATOM   2898   HA TYR P 635      10.572 -14.618  22.022  0.00  0.00      PROA  
ATOM   2899   CB TYR P 635       8.502 -15.376  22.334  0.00  0.00      PROA  
ATOM   2900  HB1 TYR P 635       8.085 -16.375  22.583  0.00  0.00      PROA  
ATOM   2901  HB2 TYR P 635       8.251 -15.385  21.252  0.00  0.00      PROA  
ATOM   2902   CG TYR P 635       7.782 -14.329  23.080  0.00  0.00      PROA  
ATOM   2903  CD1 TYR P 635       7.875 -12.951  22.780  0.00  0.00      PROA  
ATOM   2904  HD1 TYR P 635       8.634 -12.563  22.116  0.00  0.00      PROA  
ATOM   2905  CE1 TYR P 635       6.977 -12.004  23.249  0.00  0.00      PROA  
ATOM   2906  HE1 TYR P 635       7.021 -10.950  23.017  0.00  0.00      PROA  
ATOM   2907   CZ TYR P 635       5.868 -12.347  24.011  0.00  0.00      PROA  
ATOM   2908   OH TYR P 635       4.989 -11.373  24.439  0.00  0.00      PROA  
ATOM   2909   HH TYR P 635       5.472 -10.546  24.367  0.00  0.00      PROA  
ATOM   2910  CD2 TYR P 635       6.729 -14.708  23.975  0.00  0.00      PROA  
ATOM   2911  HD2 TYR P 635       6.536 -15.737  24.238  0.00  0.00      PROA  
ATOM   2912  CE2 TYR P 635       5.768 -13.764  24.329  0.00  0.00      PROA  
ATOM   2913  HE2 TYR P 635       4.974 -14.030  25.011  0.00  0.00      PROA  
ATOM   2914    C TYR P 635      10.378 -15.211  24.085  0.00  0.00      PROA  
ATOM   2915    O TYR P 635       9.959 -16.011  24.956  0.00  0.00      PROA  
ATOM   2916    N CYS P 636      11.030 -14.153  24.491  0.00  0.00      PROA  
ATOM   2917   HN CYS P 636      11.422 -13.615  23.748  0.00  0.00      PROA  
ATOM   2918   CA CYS P 636      11.186 -13.722  25.880  0.00  0.00      PROA  
ATOM   2919   HA CYS P 636      11.183 -14.622  26.478  0.00  0.00      PROA  
ATOM   2920   CB CYS P 636      12.563 -13.132  26.271  0.00  0.00      PROA  
ATOM   2921  HB1 CYS P 636      12.519 -12.583  27.235  0.00  0.00      PROA  
ATOM   2922  HB2 CYS P 636      12.763 -12.409  25.450  0.00  0.00      PROA  
ATOM   2923   SG CYS P 636      14.018 -14.170  26.435  0.00  0.00      PROA  
ATOM   2924    C CYS P 636       9.992 -12.950  26.539  0.00  0.00      PROA  
ATOM   2925    O CYS P 636       9.366 -12.020  26.024  0.00  0.00      PROA  
ATOM   2926    N ARG P 637       9.722 -13.340  27.760  0.00  0.00      PROA  
ATOM   2927   HN ARG P 637      10.269 -14.100  28.101  0.00  0.00      PROA  
ATOM   2928   CA ARG P 637       8.729 -12.850  28.630  0.00  0.00      PROA  
ATOM   2929   HA ARG P 637       8.803 -11.775  28.549  0.00  0.00      PROA  
ATOM   2930   CB ARG P 637       7.305 -13.274  28.323  0.00  0.00      PROA  
ATOM   2931  HB1 ARG P 637       7.121 -12.992  27.264  0.00  0.00      PROA  
ATOM   2932  HB2 ARG P 637       6.509 -12.728  28.874  0.00  0.00      PROA  
ATOM   2933   CG ARG P 637       6.942 -14.818  28.443  0.00  0.00      PROA  
ATOM   2934  HG1 ARG P 637       5.850 -14.869  28.246  0.00  0.00      PROA  
ATOM   2935  HG2 ARG P 637       7.000 -15.223  29.476  0.00  0.00      PROA  
ATOM   2936   CD ARG P 637       7.707 -15.685  27.493  0.00  0.00      PROA  
ATOM   2937  HD1 ARG P 637       8.800 -15.835  27.631  0.00  0.00      PROA  
ATOM   2938  HD2 ARG P 637       7.503 -15.329  26.461  0.00  0.00      PROA  
ATOM   2939   NE ARG P 637       7.085 -17.028  27.518  0.00  0.00      PROA  
ATOM   2940   HE ARG P 637       6.264 -17.105  28.084  0.00  0.00      PROA  
ATOM   2941   CZ ARG P 637       7.350 -17.968  26.590  0.00  0.00      PROA  
ATOM   2942  NH1 ARG P 637       6.761 -19.107  26.673  0.00  0.00      PROA  
ATOM   2943 HH11 ARG P 637       7.138 -19.845  26.114  0.00  0.00      PROA  
ATOM   2944 HH12 ARG P 637       6.038 -19.255  27.348  0.00  0.00      PROA  
ATOM   2945  NH2 ARG P 637       8.345 -17.965  25.755  0.00  0.00      PROA  
ATOM   2946 HH21 ARG P 637       8.871 -17.135  25.568  0.00  0.00      PROA  
ATOM   2947 HH22 ARG P 637       8.227 -18.511  24.926  0.00  0.00      PROA  
ATOM   2948    C ARG P 637       8.888 -13.067  30.080  0.00  0.00      PROA  
ATOM   2949    O ARG P 637       9.629 -14.008  30.549  0.00  0.00      PROA  
ATOM   2950    N CYS P 638       8.233 -12.348  30.882  0.00  0.00      PROA  
ATOM   2951   HN CYS P 638       7.520 -11.753  30.520  0.00  0.00      PROA  
ATOM   2952   CA CYS P 638       8.306 -12.484  32.380  0.00  0.00      PROA  
ATOM   2953   HA CYS P 638       9.279 -12.850  32.672  0.00  0.00      PROA  
ATOM   2954   CB CYS P 638       8.214 -11.069  33.082  0.00  0.00      PROA  
ATOM   2955  HB1 CYS P 638       7.376 -10.530  32.591  0.00  0.00      PROA  
ATOM   2956  HB2 CYS P 638       9.047 -10.429  32.723  0.00  0.00      PROA  
ATOM   2957   SG CYS P 638       8.105 -11.207  34.896  0.00  0.00      PROA  
ATOM   2958    C CYS P 638       7.101 -13.358  32.815  0.00  0.00      PROA  
ATOM   2959    O CYS P 638       5.967 -13.060  32.401  0.00  0.00      PROA  
ATOM   2960    N ALA P 639       7.355 -14.314  33.790  0.00  0.00      PROA  
ATOM   2961   HN ALA P 639       8.308 -14.432  34.059  0.00  0.00      PROA  
ATOM   2962   CA ALA P 639       6.414 -15.069  34.422  0.00  0.00      PROA  
ATOM   2963   HA ALA P 639       5.460 -14.886  33.950  0.00  0.00      PROA  
ATOM   2964   CB ALA P 639       6.577 -16.547  34.193  0.00  0.00      PROA  
ATOM   2965  HB1 ALA P 639       5.910 -17.044  34.930  0.00  0.00      PROA  
ATOM   2966  HB2 ALA P 639       7.667 -16.655  34.377  0.00  0.00      PROA  
ATOM   2967  HB3 ALA P 639       6.309 -16.884  33.169  0.00  0.00      PROA  
ATOM   2968    C ALA P 639       6.256 -14.712  35.882  0.00  0.00      PROA  
ATOM   2969    O ALA P 639       7.202 -14.221  36.541  0.00  0.00      PROA  
ATOM   2970    N LEU P 640       5.109 -14.940  36.537  0.00  0.00      PROA  
ATOM   2971   HN LEU P 640       4.322 -15.295  36.039  0.00  0.00      PROA  
ATOM   2972   CA LEU P 640       4.768 -14.521  37.882  0.00  0.00      PROA  
ATOM   2973   HA LEU P 640       5.161 -13.515  37.918  0.00  0.00      PROA  
ATOM   2974   CB LEU P 640       3.241 -14.647  38.029  0.00  0.00      PROA  
ATOM   2975  HB1 LEU P 640       3.041 -14.557  39.118  0.00  0.00      PROA  
ATOM   2976  HB2 LEU P 640       2.975 -15.708  37.838  0.00  0.00      PROA  
ATOM   2977   CG LEU P 640       2.316 -13.654  37.281  0.00  0.00      PROA  
ATOM   2978   HG LEU P 640       2.308 -14.007  36.228  0.00  0.00      PROA  
ATOM   2979  CD1 LEU P 640       0.890 -13.801  37.822  0.00  0.00      PROA  
ATOM   2980 HD11 LEU P 640       0.858 -13.310  38.818  0.00  0.00      PROA  
ATOM   2981 HD12 LEU P 640       0.748 -14.902  37.840  0.00  0.00      PROA  
ATOM   2982 HD13 LEU P 640       0.202 -13.291  37.113  0.00  0.00      PROA  
ATOM   2983  CD2 LEU P 640       2.780 -12.218  37.347  0.00  0.00      PROA  
ATOM   2984 HD21 LEU P 640       2.055 -11.602  36.775  0.00  0.00      PROA  
ATOM   2985 HD22 LEU P 640       3.804 -12.119  36.926  0.00  0.00      PROA  
ATOM   2986 HD23 LEU P 640       2.797 -11.761  38.359  0.00  0.00      PROA  
ATOM   2987    C LEU P 640       5.325 -15.432  38.982  0.00  0.00      PROA  
ATOM   2988    O LEU P 640       5.592 -16.628  38.661  0.00  0.00      PROA  
ATOM   2989    N PRO P 641       5.562 -14.962  40.217  0.00  0.00      PROA  
ATOM   2990   CD PRO P 641       5.953 -13.551  40.570  0.00  0.00      PROA  
ATOM   2991  HD1 PRO P 641       5.164 -12.815  40.306  0.00  0.00      PROA  
ATOM   2992  HD2 PRO P 641       6.889 -13.306  40.023  0.00  0.00      PROA  
ATOM   2993   CA PRO P 641       5.743 -15.851  41.351  0.00  0.00      PROA  
ATOM   2994   HA PRO P 641       6.759 -16.166  41.162  0.00  0.00      PROA  
ATOM   2995   CB PRO P 641       5.745 -14.813  42.563  0.00  0.00      PROA  
ATOM   2996  HB1 PRO P 641       6.225 -15.350  43.409  0.00  0.00      PROA  
ATOM   2997  HB2 PRO P 641       4.722 -14.532  42.891  0.00  0.00      PROA  
ATOM   2998   CG PRO P 641       6.393 -13.563  42.002  0.00  0.00      PROA  
ATOM   2999  HG1 PRO P 641       6.069 -12.580  42.406  0.00  0.00      PROA  
ATOM   3000  HG2 PRO P 641       7.485 -13.653  42.184  0.00  0.00      PROA  
ATOM   3001    C PRO P 641       4.908 -17.148  41.408  0.00  0.00      PROA  
ATOM   3002    O PRO P 641       3.740 -17.163  40.948  0.00  0.00      PROA  
ATOM   3003    N GLU P 642       5.432 -18.212  42.031  0.00  0.00      PROA  
ATOM   3004   HN GLU P 642       6.362 -18.105  42.374  0.00  0.00      PROA  
ATOM   3005   CA GLU P 642       4.768 -19.542  42.017  0.00  0.00      PROA  
ATOM   3006   HA GLU P 642       4.722 -19.720  40.953  0.00  0.00      PROA  
ATOM   3007   CB GLU P 642       5.687 -20.529  42.710  0.00  0.00      PROA  
ATOM   3008  HB1 GLU P 642       5.176 -21.511  42.800  0.00  0.00      PROA  
ATOM   3009  HB2 GLU P 642       5.897 -20.136  43.729  0.00  0.00      PROA  
ATOM   3010   CG GLU P 642       6.995 -20.801  41.953  0.00  0.00      PROA  
ATOM   3011  HG1 GLU P 642       7.363 -19.862  41.487  0.00  0.00      PROA  
ATOM   3012  HG2 GLU P 642       6.874 -21.434  41.048  0.00  0.00      PROA  
ATOM   3013   CD GLU P 642       8.007 -21.452  42.810  0.00  0.00      PROA  
ATOM   3014  OE1 GLU P 642       8.390 -22.615  42.687  0.00  0.00      PROA  
ATOM   3015  OE2 GLU P 642       8.580 -20.691  43.668  0.00  0.00      PROA  
ATOM   3016    C GLU P 642       3.395 -19.585  42.716  0.00  0.00      PROA  
ATOM   3017    O GLU P 642       2.419 -20.121  42.301  0.00  0.00      PROA  
ATOM   3018    N ASN P 643       3.288 -18.837  43.792  0.00  0.00      PROA  
ATOM   3019   HN ASN P 643       4.106 -18.428  44.190  0.00  0.00      PROA  
ATOM   3020   CA ASN P 643       1.986 -18.378  44.277  0.00  0.00      PROA  
ATOM   3021   HA ASN P 643       1.227 -19.080  43.967  0.00  0.00      PROA  
ATOM   3022   CB ASN P 643       1.923 -18.263  45.778  0.00  0.00      PROA  
ATOM   3023  HB1 ASN P 643       2.836 -17.720  46.103  0.00  0.00      PROA  
ATOM   3024  HB2 ASN P 643       2.043 -19.301  46.155  0.00  0.00      PROA  
ATOM   3025   CG ASN P 643       0.648 -17.737  46.448  0.00  0.00      PROA  
ATOM   3026  OD1 ASN P 643      -0.269 -17.250  45.771  0.00  0.00      PROA  
ATOM   3027  ND2 ASN P 643       0.580 -17.867  47.744  0.00  0.00      PROA  
ATOM   3028 HD21 ASN P 643       1.380 -18.278  48.182  0.00  0.00      PROA  
ATOM   3029 HD22 ASN P 643      -0.199 -17.527  48.270  0.00  0.00      PROA  
ATOM   3030    C ASN P 643       1.608 -16.963  43.656  0.00  0.00      PROA  
ATOM   3031    O ASN P 643       2.170 -15.954  44.092  0.00  0.00      PROA  
ATOM   3032    N PRO P 644       0.569 -16.864  42.866  0.00  0.00      PROA  
ATOM   3033   CD PRO P 644      -0.251 -17.986  42.363  0.00  0.00      PROA  
ATOM   3034  HD1 PRO P 644      -0.728 -18.515  43.216  0.00  0.00      PROA  
ATOM   3035  HD2 PRO P 644       0.476 -18.690  41.904  0.00  0.00      PROA  
ATOM   3036   CA PRO P 644       0.229 -15.567  42.195  0.00  0.00      PROA  
ATOM   3037   HA PRO P 644       1.164 -15.095  41.932  0.00  0.00      PROA  
ATOM   3038   CB PRO P 644      -0.527 -16.022  40.938  0.00  0.00      PROA  
ATOM   3039  HB1 PRO P 644       0.280 -16.313  40.233  0.00  0.00      PROA  
ATOM   3040  HB2 PRO P 644      -1.107 -15.230  40.418  0.00  0.00      PROA  
ATOM   3041   CG PRO P 644      -1.269 -17.356  41.307  0.00  0.00      PROA  
ATOM   3042  HG1 PRO P 644      -2.244 -17.253  41.830  0.00  0.00      PROA  
ATOM   3043  HG2 PRO P 644      -1.391 -18.010  40.418  0.00  0.00      PROA  
ATOM   3044    C PRO P 644      -0.531 -14.631  43.034  0.00  0.00      PROA  
ATOM   3045    O PRO P 644      -0.961 -13.583  42.490  0.00  0.00      PROA  
ATOM   3046    N ASN P 645      -0.837 -14.922  44.298  0.00  0.00      PROA  
ATOM   3047   HN ASN P 645      -0.485 -15.762  44.703  0.00  0.00      PROA  
ATOM   3048   CA ASN P 645      -1.449 -13.930  45.234  0.00  0.00      PROA  
ATOM   3049   HA ASN P 645      -1.813 -13.056  44.714  0.00  0.00      PROA  
ATOM   3050   CB ASN P 645      -2.651 -14.652  45.891  0.00  0.00      PROA  
ATOM   3051  HB1 ASN P 645      -3.200 -13.916  46.516  0.00  0.00      PROA  
ATOM   3052  HB2 ASN P 645      -2.296 -15.509  46.503  0.00  0.00      PROA  
ATOM   3053   CG ASN P 645      -3.600 -15.176  44.844  0.00  0.00      PROA  
ATOM   3054  OD1 ASN P 645      -4.082 -14.357  44.066  0.00  0.00      PROA  
ATOM   3055  ND2 ASN P 645      -3.859 -16.455  44.811  0.00  0.00      PROA  
ATOM   3056 HD21 ASN P 645      -4.594 -16.739  44.195  0.00  0.00      PROA  
ATOM   3057 HD22 ASN P 645      -3.459 -17.104  45.459  0.00  0.00      PROA  
ATOM   3058    C ASN P 645      -0.448 -13.365  46.274  0.00  0.00      PROA  
ATOM   3059    O ASN P 645      -0.832 -12.596  47.176  0.00  0.00      PROA  
ATOM   3060    N ASN P 646       0.837 -13.860  46.199  0.00  0.00      PROA  
ATOM   3061   HN ASN P 646       0.989 -14.607  45.557  0.00  0.00      PROA  
ATOM   3062   CA ASN P 646       2.061 -13.494  46.999  0.00  0.00      PROA  
ATOM   3063   HA ASN P 646       1.980 -14.030  47.933  0.00  0.00      PROA  
ATOM   3064   CB ASN P 646       3.339 -14.160  46.314  0.00  0.00      PROA  
ATOM   3065  HB1 ASN P 646       3.306 -13.845  45.249  0.00  0.00      PROA  
ATOM   3066  HB2 ASN P 646       3.400 -15.268  46.263  0.00  0.00      PROA  
ATOM   3067   CG ASN P 646       4.643 -13.612  46.802  0.00  0.00      PROA  
ATOM   3068  OD1 ASN P 646       5.089 -12.512  46.500  0.00  0.00      PROA  
ATOM   3069  ND2 ASN P 646       5.417 -14.373  47.550  0.00  0.00      PROA  
ATOM   3070 HD21 ASN P 646       6.305 -14.007  47.829  0.00  0.00      PROA  
ATOM   3071 HD22 ASN P 646       5.141 -15.327  47.665  0.00  0.00      PROA  
ATOM   3072    C ASN P 646       2.202 -12.006  47.468  0.00  0.00      PROA  
ATOM   3073    O ASN P 646       1.969 -11.063  46.718  0.00  0.00      PROA  
ATOM   3074    N HSD P 647       2.555 -11.741  48.772  0.00  0.00      PROA  
ATOM   3075   HN HSD P 647       2.838 -12.508  49.343  0.00  0.00      PROA  
ATOM   3076   CA HSD P 647       2.581 -10.449  49.450  0.00  0.00      PROA  
ATOM   3077   HA HSD P 647       1.590 -10.051  49.291  0.00  0.00      PROA  
ATOM   3078   CB HSD P 647       2.539 -10.650  50.974  0.00  0.00      PROA  
ATOM   3079  HB1 HSD P 647       2.624  -9.700  51.545  0.00  0.00      PROA  
ATOM   3080  HB2 HSD P 647       3.491 -11.106  51.320  0.00  0.00      PROA  
ATOM   3081  ND1 HSD P 647       1.197 -11.581  52.897  0.00  0.00      PROA  
ATOM   3082  HD1 HSD P 647       1.766 -11.329  53.680  0.00  0.00      PROA  
ATOM   3083   CG HSD P 647       1.445 -11.464  51.500  0.00  0.00      PROA  
ATOM   3084  CE1 HSD P 647       0.028 -12.313  52.938  0.00  0.00      PROA  
ATOM   3085  HE1 HSD P 647      -0.380 -12.513  53.929  0.00  0.00      PROA  
ATOM   3086  NE2 HSD P 647      -0.433 -12.721  51.752  0.00  0.00      PROA  
ATOM   3087  CD2 HSD P 647       0.460 -12.171  50.873  0.00  0.00      PROA  
ATOM   3088  HD2 HSD P 647       0.248 -12.203  49.812  0.00  0.00      PROA  
ATOM   3089    C HSD P 647       3.647  -9.508  48.975  0.00  0.00      PROA  
ATOM   3090    O HSD P 647       3.298  -8.355  48.667  0.00  0.00      PROA  
ATOM   3091    N THR P 648       4.894  -9.972  48.743  0.00  0.00      PROA  
ATOM   3092   HN THR P 648       5.281 -10.852  49.009  0.00  0.00      PROA  
ATOM   3093   CA THR P 648       5.888  -9.071  48.118  0.00  0.00      PROA  
ATOM   3094   HA THR P 648       5.873  -8.188  48.740  0.00  0.00      PROA  
ATOM   3095   CB THR P 648       7.267  -9.646  48.044  0.00  0.00      PROA  
ATOM   3096   HB THR P 648       7.467 -10.099  47.049  0.00  0.00      PROA  
ATOM   3097  OG1 THR P 648       7.423 -10.776  48.951  0.00  0.00      PROA  
ATOM   3098  HG1 THR P 648       8.141 -11.352  48.679  0.00  0.00      PROA  
ATOM   3099  CG2 THR P 648       8.386  -8.665  48.488  0.00  0.00      PROA  
ATOM   3100 HG21 THR P 648       8.360  -7.744  47.867  0.00  0.00      PROA  
ATOM   3101 HG22 THR P 648       9.329  -9.197  48.241  0.00  0.00      PROA  
ATOM   3102 HG23 THR P 648       8.342  -8.509  49.587  0.00  0.00      PROA  
ATOM   3103    C THR P 648       5.496  -8.631  46.739  0.00  0.00      PROA  
ATOM   3104    O THR P 648       5.590  -7.477  46.357  0.00  0.00      PROA  
ATOM   3105    N LEU P 649       4.983  -9.594  45.891  0.00  0.00      PROA  
ATOM   3106   HN LEU P 649       4.850 -10.472  46.346  0.00  0.00      PROA  
ATOM   3107   CA LEU P 649       4.466  -9.376  44.586  0.00  0.00      PROA  
ATOM   3108   HA LEU P 649       5.210  -8.844  44.012  0.00  0.00      PROA  
ATOM   3109   CB LEU P 649       3.961 -10.682  44.002  0.00  0.00      PROA  
ATOM   3110  HB1 LEU P 649       3.448 -11.147  44.871  0.00  0.00      PROA  
ATOM   3111  HB2 LEU P 649       4.890 -11.249  43.780  0.00  0.00      PROA  
ATOM   3112   CG LEU P 649       3.066 -10.782  42.748  0.00  0.00      PROA  
ATOM   3113   HG LEU P 649       2.203 -10.135  43.015  0.00  0.00      PROA  
ATOM   3114  CD1 LEU P 649       3.814 -10.318  41.448  0.00  0.00      PROA  
ATOM   3115 HD11 LEU P 649       4.086  -9.268  41.693  0.00  0.00      PROA  
ATOM   3116 HD12 LEU P 649       3.148 -10.436  40.568  0.00  0.00      PROA  
ATOM   3117 HD13 LEU P 649       4.806 -10.786  41.271  0.00  0.00      PROA  
ATOM   3118  CD2 LEU P 649       2.595 -12.238  42.553  0.00  0.00      PROA  
ATOM   3119 HD21 LEU P 649       1.908 -12.341  41.687  0.00  0.00      PROA  
ATOM   3120 HD22 LEU P 649       2.201 -12.684  43.491  0.00  0.00      PROA  
ATOM   3121 HD23 LEU P 649       3.556 -12.728  42.287  0.00  0.00      PROA  
ATOM   3122    C LEU P 649       3.391  -8.349  44.532  0.00  0.00      PROA  
ATOM   3123    O LEU P 649       3.416  -7.385  43.781  0.00  0.00      PROA  
ATOM   3124    N GLN P 650       2.370  -8.525  45.432  0.00  0.00      PROA  
ATOM   3125   HN GLN P 650       2.343  -9.370  45.961  0.00  0.00      PROA  
ATOM   3126   CA GLN P 650       1.301  -7.593  45.493  0.00  0.00      PROA  
ATOM   3127   HA GLN P 650       0.987  -7.318  44.496  0.00  0.00      PROA  
ATOM   3128   CB GLN P 650       0.088  -8.230  46.097  0.00  0.00      PROA  
ATOM   3129  HB1 GLN P 650      -0.720  -7.486  46.262  0.00  0.00      PROA  
ATOM   3130  HB2 GLN P 650       0.310  -8.693  47.082  0.00  0.00      PROA  
ATOM   3131   CG GLN P 650      -0.537  -9.324  45.216  0.00  0.00      PROA  
ATOM   3132  HG1 GLN P 650      -1.484  -9.652  45.695  0.00  0.00      PROA  
ATOM   3133  HG2 GLN P 650       0.066 -10.250  45.104  0.00  0.00      PROA  
ATOM   3134   CD GLN P 650      -0.934  -8.901  43.830  0.00  0.00      PROA  
ATOM   3135  OE1 GLN P 650      -0.520  -9.507  42.819  0.00  0.00      PROA  
ATOM   3136  NE2 GLN P 650      -1.927  -7.951  43.845  0.00  0.00      PROA  
ATOM   3137 HE21 GLN P 650      -2.298  -7.602  42.984  0.00  0.00      PROA  
ATOM   3138 HE22 GLN P 650      -2.187  -7.616  44.750  0.00  0.00      PROA  
ATOM   3139    C GLN P 650       1.672  -6.212  46.075  0.00  0.00      PROA  
ATOM   3140    O GLN P 650       1.151  -5.224  45.606  0.00  0.00      PROA  
ATOM   3141    N TYR P 651       2.564  -6.188  47.046  0.00  0.00      PROA  
ATOM   3142   HN TYR P 651       2.903  -7.022  47.474  0.00  0.00      PROA  
ATOM   3143   CA TYR P 651       3.093  -4.962  47.561  0.00  0.00      PROA  
ATOM   3144   HA TYR P 651       2.227  -4.407  47.891  0.00  0.00      PROA  
ATOM   3145   CB TYR P 651       4.035  -5.335  48.793  0.00  0.00      PROA  
ATOM   3146  HB1 TYR P 651       4.628  -6.260  48.633  0.00  0.00      PROA  
ATOM   3147  HB2 TYR P 651       3.472  -5.687  49.684  0.00  0.00      PROA  
ATOM   3148   CG TYR P 651       4.862  -4.208  49.299  0.00  0.00      PROA  
ATOM   3149  CD1 TYR P 651       6.234  -4.052  49.149  0.00  0.00      PROA  
ATOM   3150  HD1 TYR P 651       6.906  -4.697  48.602  0.00  0.00      PROA  
ATOM   3151  CE1 TYR P 651       6.907  -3.029  49.850  0.00  0.00      PROA  
ATOM   3152  HE1 TYR P 651       7.978  -2.906  49.788  0.00  0.00      PROA  
ATOM   3153   CZ TYR P 651       6.289  -2.179  50.773  0.00  0.00      PROA  
ATOM   3154   OH TYR P 651       6.973  -1.184  51.461  0.00  0.00      PROA  
ATOM   3155   HH TYR P 651       6.315  -0.831  52.064  0.00  0.00      PROA  
ATOM   3156  CD2 TYR P 651       4.208  -3.269  50.256  0.00  0.00      PROA  
ATOM   3157  HD2 TYR P 651       3.184  -3.445  50.551  0.00  0.00      PROA  
ATOM   3158  CE2 TYR P 651       4.926  -2.371  50.992  0.00  0.00      PROA  
ATOM   3159  HE2 TYR P 651       4.327  -1.775  51.663  0.00  0.00      PROA  
ATOM   3160    C TYR P 651       3.757  -4.024  46.506  0.00  0.00      PROA  
ATOM   3161    O TYR P 651       3.374  -2.885  46.268  0.00  0.00      PROA  
ATOM   3162    N TRP P 652       4.821  -4.569  45.785  0.00  0.00      PROA  
ATOM   3163   HN TRP P 652       5.249  -5.403  46.125  0.00  0.00      PROA  
ATOM   3164   CA TRP P 652       5.366  -3.956  44.575  0.00  0.00      PROA  
ATOM   3165   HA TRP P 652       5.886  -3.069  44.905  0.00  0.00      PROA  
ATOM   3166   CB TRP P 652       6.323  -5.049  44.081  0.00  0.00      PROA  
ATOM   3167  HB1 TRP P 652       5.799  -5.997  43.835  0.00  0.00      PROA  
ATOM   3168  HB2 TRP P 652       7.070  -5.218  44.885  0.00  0.00      PROA  
ATOM   3169   CG TRP P 652       7.129  -4.715  42.865  0.00  0.00      PROA  
ATOM   3170  CD1 TRP P 652       8.338  -4.181  43.015  0.00  0.00      PROA  
ATOM   3171  HD1 TRP P 652       8.855  -3.898  43.920  0.00  0.00      PROA  
ATOM   3172  NE1 TRP P 652       8.861  -4.032  41.722  0.00  0.00      PROA  
ATOM   3173  HE1 TRP P 652       9.688  -3.579  41.469  0.00  0.00      PROA  
ATOM   3174  CE2 TRP P 652       7.959  -4.360  40.742  0.00  0.00      PROA  
ATOM   3175  CD2 TRP P 652       6.877  -4.864  41.462  0.00  0.00      PROA  
ATOM   3176  CE3 TRP P 652       5.837  -5.495  40.745  0.00  0.00      PROA  
ATOM   3177  HE3 TRP P 652       5.138  -6.174  41.210  0.00  0.00      PROA  
ATOM   3178  CZ3 TRP P 652       5.950  -5.526  39.375  0.00  0.00      PROA  
ATOM   3179  HZ3 TRP P 652       5.247  -6.029  38.726  0.00  0.00      PROA  
ATOM   3180  CZ2 TRP P 652       8.014  -4.372  39.427  0.00  0.00      PROA  
ATOM   3181  HZ2 TRP P 652       8.752  -3.825  38.860  0.00  0.00      PROA  
ATOM   3182  CH2 TRP P 652       7.050  -5.018  38.674  0.00  0.00      PROA  
ATOM   3183  HH2 TRP P 652       7.168  -5.003  37.601  0.00  0.00      PROA  
ATOM   3184    C TRP P 652       4.334  -3.618  43.440  0.00  0.00      PROA  
ATOM   3185    O TRP P 652       4.379  -2.532  42.883  0.00  0.00      PROA  
ATOM   3186    N LYS P 653       3.342  -4.439  43.167  0.00  0.00      PROA  
ATOM   3187   HN LYS P 653       3.299  -5.369  43.524  0.00  0.00      PROA  
ATOM   3188   CA LYS P 653       2.190  -4.116  42.293  0.00  0.00      PROA  
ATOM   3189   HA LYS P 653       2.689  -3.875  41.366  0.00  0.00      PROA  
ATOM   3190   CB LYS P 653       1.382  -5.380  41.890  0.00  0.00      PROA  
ATOM   3191  HB1 LYS P 653       0.450  -5.043  41.387  0.00  0.00      PROA  
ATOM   3192  HB2 LYS P 653       0.930  -5.808  42.809  0.00  0.00      PROA  
ATOM   3193   CG LYS P 653       2.212  -6.276  40.927  0.00  0.00      PROA  
ATOM   3194  HG1 LYS P 653       3.177  -6.372  41.469  0.00  0.00      PROA  
ATOM   3195  HG2 LYS P 653       2.345  -5.885  39.895  0.00  0.00      PROA  
ATOM   3196   CD LYS P 653       1.631  -7.680  40.812  0.00  0.00      PROA  
ATOM   3197  HD1 LYS P 653       1.826  -8.334  41.689  0.00  0.00      PROA  
ATOM   3198  HD2 LYS P 653       2.159  -8.066  39.914  0.00  0.00      PROA  
ATOM   3199   CE LYS P 653       0.050  -7.721  40.528  0.00  0.00      PROA  
ATOM   3200  HE1 LYS P 653      -0.460  -7.215  41.375  0.00  0.00      PROA  
ATOM   3201  HE2 LYS P 653      -0.353  -8.753  40.610  0.00  0.00      PROA  
ATOM   3202   NZ LYS P 653      -0.173  -7.027  39.295  0.00  0.00      PROA  
ATOM   3203  HZ1 LYS P 653      -1.202  -7.042  39.144  0.00  0.00      PROA  
ATOM   3204  HZ2 LYS P 653       0.023  -7.555  38.421  0.00  0.00      PROA  
ATOM   3205  HZ3 LYS P 653       0.139  -6.039  39.207  0.00  0.00      PROA  
ATOM   3206    C LYS P 653       1.302  -2.922  42.770  0.00  0.00      PROA  
ATOM   3207    O LYS P 653       0.946  -2.007  41.962  0.00  0.00      PROA  
ATOM   3208    N GLU P 654       0.908  -2.860  44.022  0.00  0.00      PROA  
ATOM   3209   HN GLU P 654       1.014  -3.651  44.619  0.00  0.00      PROA  
ATOM   3210   CA GLU P 654       0.235  -1.750  44.642  0.00  0.00      PROA  
ATOM   3211   HA GLU P 654      -0.679  -1.545  44.104  0.00  0.00      PROA  
ATOM   3212   CB GLU P 654       0.035  -1.991  46.194  0.00  0.00      PROA  
ATOM   3213  HB1 GLU P 654       0.870  -2.555  46.661  0.00  0.00      PROA  
ATOM   3214  HB2 GLU P 654      -0.840  -2.665  46.319  0.00  0.00      PROA  
ATOM   3215   CG GLU P 654      -0.391  -0.732  47.035  0.00  0.00      PROA  
ATOM   3216  HG1 GLU P 654      -1.165  -0.148  46.493  0.00  0.00      PROA  
ATOM   3217  HG2 GLU P 654       0.485  -0.051  47.082  0.00  0.00      PROA  
ATOM   3218   CD GLU P 654      -0.891  -1.213  48.361  0.00  0.00      PROA  
ATOM   3219  OE1 GLU P 654      -1.924  -0.653  48.861  0.00  0.00      PROA  
ATOM   3220  OE2 GLU P 654      -0.397  -2.181  48.927  0.00  0.00      PROA  
ATOM   3221    C GLU P 654       1.042  -0.491  44.552  0.00  0.00      PROA  
ATOM   3222    O GLU P 654       0.473   0.599  44.500  0.00  0.00      PROA  
ATOM   3223    N HSD P 655       2.396  -0.543  44.548  0.00  0.00      PROA  
ATOM   3224   HN HSD P 655       2.884  -1.379  44.788  0.00  0.00      PROA  
ATOM   3225   CA HSD P 655       3.235   0.635  44.423  0.00  0.00      PROA  
ATOM   3226   HA HSD P 655       2.728   1.519  44.780  0.00  0.00      PROA  
ATOM   3227   CB HSD P 655       4.427   0.619  45.410  0.00  0.00      PROA  
ATOM   3228  HB1 HSD P 655       4.978   1.572  45.256  0.00  0.00      PROA  
ATOM   3229  HB2 HSD P 655       5.074  -0.260  45.204  0.00  0.00      PROA  
ATOM   3230  ND1 HSD P 655       3.754  -0.423  47.732  0.00  0.00      PROA  
ATOM   3231  HD1 HSD P 655       3.686  -1.389  47.484  0.00  0.00      PROA  
ATOM   3232   CG HSD P 655       4.012   0.642  46.920  0.00  0.00      PROA  
ATOM   3233  CE1 HSD P 655       3.600   0.036  48.983  0.00  0.00      PROA  
ATOM   3234  HE1 HSD P 655       3.194  -0.638  49.738  0.00  0.00      PROA  
ATOM   3235  NE2 HSD P 655       3.844   1.277  49.094  0.00  0.00      PROA  
ATOM   3236  CD2 HSD P 655       4.117   1.703  47.771  0.00  0.00      PROA  
ATOM   3237  HD2 HSD P 655       4.443   2.730  47.658  0.00  0.00      PROA  
ATOM   3238    C HSD P 655       3.839   0.889  43.015  0.00  0.00      PROA  
ATOM   3239    O HSD P 655       4.859   1.584  42.935  0.00  0.00      PROA  
ATOM   3240    N SER P 656       3.386   0.184  41.981  0.00  0.00      PROA  
ATOM   3241   HN SER P 656       2.655  -0.493  42.010  0.00  0.00      PROA  
ATOM   3242   CA SER P 656       3.968   0.250  40.631  0.00  0.00      PROA  
ATOM   3243   HA SER P 656       4.768   0.975  40.632  0.00  0.00      PROA  
ATOM   3244   CB SER P 656       4.701  -1.033  40.103  0.00  0.00      PROA  
ATOM   3245  HB1 SER P 656       5.065  -0.874  39.065  0.00  0.00      PROA  
ATOM   3246  HB2 SER P 656       4.114  -1.974  40.162  0.00  0.00      PROA  
ATOM   3247   OG SER P 656       5.839  -1.364  40.878  0.00  0.00      PROA  
ATOM   3248  HG1 SER P 656       5.559  -1.744  41.714  0.00  0.00      PROA  
ATOM   3249    C SER P 656       3.105   0.772  39.457  0.00  0.00      PROA  
ATOM   3250    O SER P 656       2.178   0.148  38.997  0.00  0.00      PROA  
ATOM   3251    N ILE P 657       3.420   1.942  38.894  0.00  0.00      PROA  
ATOM   3252   HN ILE P 657       4.217   2.497  39.118  0.00  0.00      PROA  
ATOM   3253   CA ILE P 657       2.642   2.586  37.791  0.00  0.00      PROA  
ATOM   3254   HA ILE P 657       1.607   2.508  38.088  0.00  0.00      PROA  
ATOM   3255   CB ILE P 657       3.032   4.095  37.634  0.00  0.00      PROA  
ATOM   3256   HB ILE P 657       2.349   4.450  36.833  0.00  0.00      PROA  
ATOM   3257  CG2 ILE P 657       2.868   4.923  38.887  0.00  0.00      PROA  
ATOM   3258 HG21 ILE P 657       1.874   4.822  39.373  0.00  0.00      PROA  
ATOM   3259 HG22 ILE P 657       3.085   5.992  38.674  0.00  0.00      PROA  
ATOM   3260 HG23 ILE P 657       3.754   4.674  39.509  0.00  0.00      PROA  
ATOM   3261  CG1 ILE P 657       4.381   4.310  36.899  0.00  0.00      PROA  
ATOM   3262 HG11 ILE P 657       4.624   3.859  35.913  0.00  0.00      PROA  
ATOM   3263 HG12 ILE P 657       5.182   3.822  37.495  0.00  0.00      PROA  
ATOM   3264   CD ILE P 657       4.848   5.754  36.714  0.00  0.00      PROA  
ATOM   3265  HD1 ILE P 657       4.970   6.306  37.670  0.00  0.00      PROA  
ATOM   3266  HD2 ILE P 657       4.174   6.319  36.037  0.00  0.00      PROA  
ATOM   3267  HD3 ILE P 657       5.813   5.752  36.164  0.00  0.00      PROA  
ATOM   3268    C ILE P 657       2.854   1.855  36.449  0.00  0.00      PROA  
ATOM   3269    O ILE P 657       3.922   1.315  36.154  0.00  0.00      PROA  
ATOM   3270    N PRO P 658       1.896   1.866  35.512  0.00  0.00      PROA  
ATOM   3271   CD PRO P 658       0.543   2.304  35.760  0.00  0.00      PROA  
ATOM   3272  HD1 PRO P 658       0.541   3.410  35.656  0.00  0.00      PROA  
ATOM   3273  HD2 PRO P 658       0.206   2.072  36.793  0.00  0.00      PROA  
ATOM   3274   CA PRO P 658       2.073   1.556  34.061  0.00  0.00      PROA  
ATOM   3275   HA PRO P 658       2.326   0.507  34.091  0.00  0.00      PROA  
ATOM   3276   CB PRO P 658       0.688   1.729  33.419  0.00  0.00      PROA  
ATOM   3277  HB1 PRO P 658       0.391   0.961  32.674  0.00  0.00      PROA  
ATOM   3278  HB2 PRO P 658       0.502   2.739  32.994  0.00  0.00      PROA  
ATOM   3279   CG PRO P 658      -0.334   1.792  34.599  0.00  0.00      PROA  
ATOM   3280  HG1 PRO P 658      -1.261   2.401  34.540  0.00  0.00      PROA  
ATOM   3281  HG2 PRO P 658      -0.645   0.749  34.822  0.00  0.00      PROA  
ATOM   3282    C PRO P 658       3.109   2.367  33.371  0.00  0.00      PROA  
ATOM   3283    O PRO P 658       3.379   3.488  33.784  0.00  0.00      PROA  
ATOM   3284    N THR P 659       3.838   1.752  32.437  0.00  0.00      PROA  
ATOM   3285   HN THR P 659       3.726   0.782  32.237  0.00  0.00      PROA  
ATOM   3286   CA THR P 659       4.846   2.412  31.598  0.00  0.00      PROA  
ATOM   3287   HA THR P 659       5.472   2.895  32.334  0.00  0.00      PROA  
ATOM   3288   CB THR P 659       5.833   1.503  30.813  0.00  0.00      PROA  
ATOM   3289   HB THR P 659       6.252   0.748  31.512  0.00  0.00      PROA  
ATOM   3290  OG1 THR P 659       6.905   2.282  30.248  0.00  0.00      PROA  
ATOM   3291  HG1 THR P 659       7.727   2.022  30.671  0.00  0.00      PROA  
ATOM   3292  CG2 THR P 659       5.227   0.720  29.708  0.00  0.00      PROA  
ATOM   3293 HG21 THR P 659       4.281   0.263  30.071  0.00  0.00      PROA  
ATOM   3294 HG22 THR P 659       5.749  -0.204  29.381  0.00  0.00      PROA  
ATOM   3295 HG23 THR P 659       4.997   1.397  28.857  0.00  0.00      PROA  
ATOM   3296    C THR P 659       4.193   3.445  30.643  0.00  0.00      PROA  
ATOM   3297    O THR P 659       3.077   3.331  30.212  0.00  0.00      PROA  
ATOM   3298    N ALA P 660       5.047   4.450  30.278  0.00  0.00      PROA  
ATOM   3299   HN ALA P 660       5.987   4.416  30.609  0.00  0.00      PROA  
ATOM   3300   CA ALA P 660       4.728   5.459  29.257  0.00  0.00      PROA  
ATOM   3301   HA ALA P 660       3.675   5.530  29.028  0.00  0.00      PROA  
ATOM   3302   CB ALA P 660       5.251   6.831  29.817  0.00  0.00      PROA  
ATOM   3303  HB1 ALA P 660       6.314   6.599  30.039  0.00  0.00      PROA  
ATOM   3304  HB2 ALA P 660       4.786   7.186  30.761  0.00  0.00      PROA  
ATOM   3305  HB3 ALA P 660       5.224   7.657  29.074  0.00  0.00      PROA  
ATOM   3306    C ALA P 660       5.248   5.173  27.831  0.00  0.00      PROA  
ATOM   3307    O ALA P 660       5.108   5.980  26.876  0.00  0.00      PROA  
ATOM   3308    N ASP P 661       5.909   3.961  27.714  0.00  0.00      PROA  
ATOM   3309   HN ASP P 661       5.993   3.383  28.522  0.00  0.00      PROA  
ATOM   3310   CA ASP P 661       6.404   3.491  26.433  0.00  0.00      PROA  
ATOM   3311   HA ASP P 661       6.880   4.319  25.929  0.00  0.00      PROA  
ATOM   3312   CB ASP P 661       7.327   2.270  26.682  0.00  0.00      PROA  
ATOM   3313  HB1 ASP P 661       7.490   1.869  25.659  0.00  0.00      PROA  
ATOM   3314  HB2 ASP P 661       6.820   1.630  27.436  0.00  0.00      PROA  
ATOM   3315   CG ASP P 661       8.712   2.701  27.209  0.00  0.00      PROA  
ATOM   3316  OD1 ASP P 661       9.542   1.812  27.473  0.00  0.00      PROA  
ATOM   3317  OD2 ASP P 661       8.982   3.901  27.160  0.00  0.00      PROA  
ATOM   3318    C ASP P 661       5.329   3.309  25.409  0.00  0.00      PROA  
ATOM   3319    O ASP P 661       4.344   2.687  25.695  0.00  0.00      PROA  
ATOM   3320    N VAL P 662       5.555   3.869  24.189  0.00  0.00      PROA  
ATOM   3321   HN VAL P 662       6.331   4.420  23.895  0.00  0.00      PROA  
ATOM   3322   CA VAL P 662       4.815   3.573  22.999  0.00  0.00      PROA  
ATOM   3323   HA VAL P 662       3.883   4.037  23.288  0.00  0.00      PROA  
ATOM   3324   CB VAL P 662       5.271   4.315  21.742  0.00  0.00      PROA  
ATOM   3325   HB VAL P 662       6.219   3.837  21.413  0.00  0.00      PROA  
ATOM   3326  CG1 VAL P 662       4.179   4.140  20.695  0.00  0.00      PROA  
ATOM   3327 HG11 VAL P 662       4.431   4.695  19.766  0.00  0.00      PROA  
ATOM   3328 HG12 VAL P 662       3.204   4.490  21.096  0.00  0.00      PROA  
ATOM   3329 HG13 VAL P 662       3.937   3.081  20.462  0.00  0.00      PROA  
ATOM   3330  CG2 VAL P 662       5.449   5.803  21.984  0.00  0.00      PROA  
ATOM   3331 HG21 VAL P 662       5.589   6.338  21.020  0.00  0.00      PROA  
ATOM   3332 HG22 VAL P 662       6.361   5.998  22.587  0.00  0.00      PROA  
ATOM   3333 HG23 VAL P 662       4.637   6.214  22.622  0.00  0.00      PROA  
ATOM   3334    C VAL P 662       4.633   2.077  22.746  0.00  0.00      PROA  
ATOM   3335    O VAL P 662       5.529   1.304  22.367  0.00  0.00      PROA  
ATOM   3336    N ASN P 663       3.401   1.552  22.995  0.00  0.00      PROA  
ATOM   3337   HN ASN P 663       2.761   2.232  23.343  0.00  0.00      PROA  
ATOM   3338   CA ASN P 663       2.810   0.218  22.814  0.00  0.00      PROA  
ATOM   3339   HA ASN P 663       1.819   0.240  23.242  0.00  0.00      PROA  
ATOM   3340   CB ASN P 663       2.572  -0.156  21.264  0.00  0.00      PROA  
ATOM   3341  HB1 ASN P 663       2.069  -1.145  21.319  0.00  0.00      PROA  
ATOM   3342  HB2 ASN P 663       3.549  -0.269  20.748  0.00  0.00      PROA  
ATOM   3343   CG ASN P 663       1.770   0.971  20.646  0.00  0.00      PROA  
ATOM   3344  OD1 ASN P 663       0.990   1.643  21.327  0.00  0.00      PROA  
ATOM   3345  ND2 ASN P 663       2.020   1.201  19.384  0.00  0.00      PROA  
ATOM   3346 HD21 ASN P 663       1.372   1.864  19.010  0.00  0.00      PROA  
ATOM   3347 HD22 ASN P 663       2.529   0.585  18.782  0.00  0.00      PROA  
ATOM   3348    C ASN P 663       3.505  -0.922  23.572  0.00  0.00      PROA  
ATOM   3349    O ASN P 663       3.583  -2.033  23.035  0.00  0.00      PROA  
ATOM   3350    N TRP P 664       3.851  -0.629  24.859  0.00  0.00      PROA  
ATOM   3351   HN TRP P 664       3.788   0.310  25.188  0.00  0.00      PROA  
ATOM   3352   CA TRP P 664       4.537  -1.673  25.621  0.00  0.00      PROA  
ATOM   3353   HA TRP P 664       4.281  -2.635  25.202  0.00  0.00      PROA  
ATOM   3354   CB TRP P 664       6.078  -1.555  25.439  0.00  0.00      PROA  
ATOM   3355  HB1 TRP P 664       6.181  -0.496  25.759  0.00  0.00      PROA  
ATOM   3356  HB2 TRP P 664       6.258  -1.532  24.343  0.00  0.00      PROA  
ATOM   3357   CG TRP P 664       6.943  -2.448  26.209  0.00  0.00      PROA  
ATOM   3358  CD1 TRP P 664       7.565  -2.205  27.421  0.00  0.00      PROA  
ATOM   3359  HD1 TRP P 664       7.408  -1.248  27.895  0.00  0.00      PROA  
ATOM   3360  NE1 TRP P 664       8.436  -3.181  27.788  0.00  0.00      PROA  
ATOM   3361  HE1 TRP P 664       9.110  -3.252  28.490  0.00  0.00      PROA  
ATOM   3362  CE2 TRP P 664       8.308  -4.159  26.805  0.00  0.00      PROA  
ATOM   3363  CD2 TRP P 664       7.434  -3.741  25.820  0.00  0.00      PROA  
ATOM   3364  CE3 TRP P 664       7.194  -4.597  24.721  0.00  0.00      PROA  
ATOM   3365  HE3 TRP P 664       6.377  -4.415  24.039  0.00  0.00      PROA  
ATOM   3366  CZ3 TRP P 664       7.715  -5.847  24.676  0.00  0.00      PROA  
ATOM   3367  HZ3 TRP P 664       7.499  -6.484  23.831  0.00  0.00      PROA  
ATOM   3368  CZ2 TRP P 664       9.050  -5.307  26.646  0.00  0.00      PROA  
ATOM   3369  HZ2 TRP P 664       9.845  -5.714  27.253  0.00  0.00      PROA  
ATOM   3370  CH2 TRP P 664       8.656  -6.195  25.611  0.00  0.00      PROA  
ATOM   3371  HH2 TRP P 664       9.270  -7.068  25.444  0.00  0.00      PROA  
ATOM   3372    C TRP P 664       4.113  -1.631  27.066  0.00  0.00      PROA  
ATOM   3373    O TRP P 664       4.023  -0.511  27.556  0.00  0.00      PROA  
ATOM   3374    N ALA P 665       3.833  -2.737  27.744  0.00  0.00      PROA  
ATOM   3375   HN ALA P 665       3.755  -3.607  27.264  0.00  0.00      PROA  
ATOM   3376   CA ALA P 665       3.475  -2.773  29.120  0.00  0.00      PROA  
ATOM   3377   HA ALA P 665       3.929  -1.917  29.598  0.00  0.00      PROA  
ATOM   3378   CB ALA P 665       2.001  -2.561  29.287  0.00  0.00      PROA  
ATOM   3379  HB1 ALA P 665       1.771  -1.619  28.746  0.00  0.00      PROA  
ATOM   3380  HB2 ALA P 665       1.747  -2.479  30.366  0.00  0.00      PROA  
ATOM   3381  HB3 ALA P 665       1.353  -3.322  28.801  0.00  0.00      PROA  
ATOM   3382    C ALA P 665       3.905  -4.099  29.903  0.00  0.00      PROA  
ATOM   3383    O ALA P 665       3.361  -4.500  30.905  0.00  0.00      PROA  
ATOM   3384    N ASN P 666       4.803  -4.899  29.227  0.00  0.00      PROA  
ATOM   3385   HN ASN P 666       5.120  -4.706  28.302  0.00  0.00      PROA  
ATOM   3386   CA ASN P 666       5.379  -6.123  29.768  0.00  0.00      PROA  
ATOM   3387   HA ASN P 666       4.679  -6.503  30.497  0.00  0.00      PROA  
ATOM   3388   CB ASN P 666       5.662  -7.191  28.623  0.00  0.00      PROA  
ATOM   3389  HB1 ASN P 666       6.054  -8.139  29.050  0.00  0.00      PROA  
ATOM   3390  HB2 ASN P 666       6.485  -6.777  28.002  0.00  0.00      PROA  
ATOM   3391   CG ASN P 666       4.368  -7.639  27.853  0.00  0.00      PROA  
ATOM   3392  OD1 ASN P 666       3.233  -7.412  28.252  0.00  0.00      PROA  
ATOM   3393  ND2 ASN P 666       4.521  -8.316  26.736  0.00  0.00      PROA  
ATOM   3394 HD21 ASN P 666       5.416  -8.260  26.293  0.00  0.00      PROA  
ATOM   3395 HD22 ASN P 666       3.746  -8.686  26.224  0.00  0.00      PROA  
ATOM   3396    C ASN P 666       6.519  -5.804  30.641  0.00  0.00      PROA  
ATOM   3397    O ASN P 666       7.205  -4.791  30.422  0.00  0.00      PROA  
ATOM   3398    N LEU P 667       6.735  -6.566  31.701  0.00  0.00      PROA  
ATOM   3399   HN LEU P 667       6.129  -7.356  31.763  0.00  0.00      PROA  
ATOM   3400   CA LEU P 667       7.819  -6.353  32.629  0.00  0.00      PROA  
ATOM   3401   HA LEU P 667       7.842  -5.290  32.818  0.00  0.00      PROA  
ATOM   3402   CB LEU P 667       7.444  -7.057  34.018  0.00  0.00      PROA  
ATOM   3403  HB1 LEU P 667       8.178  -6.649  34.745  0.00  0.00      PROA  
ATOM   3404  HB2 LEU P 667       7.610  -8.151  33.913  0.00  0.00      PROA  
ATOM   3405   CG LEU P 667       6.059  -6.660  34.565  0.00  0.00      PROA  
ATOM   3406   HG LEU P 667       5.285  -7.057  33.873  0.00  0.00      PROA  
ATOM   3407  CD1 LEU P 667       5.746  -7.439  35.853  0.00  0.00      PROA  
ATOM   3408 HD11 LEU P 667       6.233  -7.067  36.779  0.00  0.00      PROA  
ATOM   3409 HD12 LEU P 667       6.036  -8.508  35.771  0.00  0.00      PROA  
ATOM   3410 HD13 LEU P 667       4.651  -7.479  36.037  0.00  0.00      PROA  
ATOM   3411  CD2 LEU P 667       5.833  -5.165  34.762  0.00  0.00      PROA  
ATOM   3412 HD21 LEU P 667       5.815  -4.482  33.886  0.00  0.00      PROA  
ATOM   3413 HD22 LEU P 667       6.557  -4.680  35.451  0.00  0.00      PROA  
ATOM   3414 HD23 LEU P 667       4.874  -4.896  35.254  0.00  0.00      PROA  
ATOM   3415    C LEU P 667       9.174  -6.879  32.062  0.00  0.00      PROA  
ATOM   3416    O LEU P 667       9.282  -8.052  31.786  0.00  0.00      PROA  
ATOM   3417    N THR P 668      10.158  -5.966  31.902  0.00  0.00      PROA  
ATOM   3418   HN THR P 668      10.050  -5.045  32.268  0.00  0.00      PROA  
ATOM   3419   CA THR P 668      11.583  -6.232  31.744  0.00  0.00      PROA  
ATOM   3420   HA THR P 668      11.725  -6.744  30.803  0.00  0.00      PROA  
ATOM   3421   CB THR P 668      12.411  -4.950  31.683  0.00  0.00      PROA  
ATOM   3422   HB THR P 668      13.452  -5.187  31.376  0.00  0.00      PROA  
ATOM   3423  OG1 THR P 668      12.350  -4.177  32.859  0.00  0.00      PROA  
ATOM   3424  HG1 THR P 668      11.457  -3.827  32.817  0.00  0.00      PROA  
ATOM   3425  CG2 THR P 668      11.966  -4.059  30.501  0.00  0.00      PROA  
ATOM   3426 HG21 THR P 668      12.348  -3.034  30.693  0.00  0.00      PROA  
ATOM   3427 HG22 THR P 668      10.870  -3.996  30.333  0.00  0.00      PROA  
ATOM   3428 HG23 THR P 668      12.288  -4.407  29.496  0.00  0.00      PROA  
ATOM   3429    C THR P 668      12.185  -7.128  32.883  0.00  0.00      PROA  
ATOM   3430    O THR P 668      11.634  -7.297  33.991  0.00  0.00      PROA  
ATOM   3431    N VAL P 669      13.298  -7.775  32.586  0.00  0.00      PROA  
ATOM   3432   HN VAL P 669      13.669  -7.773  31.661  0.00  0.00      PROA  
ATOM   3433   CA VAL P 669      14.209  -8.433  33.506  0.00  0.00      PROA  
ATOM   3434   HA VAL P 669      13.761  -9.352  33.854  0.00  0.00      PROA  
ATOM   3435   CB VAL P 669      15.516  -8.743  32.792  0.00  0.00      PROA  
ATOM   3436   HB VAL P 669      15.259  -9.212  31.817  0.00  0.00      PROA  
ATOM   3437  CG1 VAL P 669      16.432  -7.530  32.551  0.00  0.00      PROA  
ATOM   3438 HG11 VAL P 669      16.810  -7.126  33.514  0.00  0.00      PROA  
ATOM   3439 HG12 VAL P 669      16.079  -6.658  31.959  0.00  0.00      PROA  
ATOM   3440 HG13 VAL P 669      17.182  -8.110  31.971  0.00  0.00      PROA  
ATOM   3441  CG2 VAL P 669      16.195  -9.853  33.621  0.00  0.00      PROA  
ATOM   3442 HG21 VAL P 669      16.647  -9.373  34.515  0.00  0.00      PROA  
ATOM   3443 HG22 VAL P 669      17.041 -10.239  33.013  0.00  0.00      PROA  
ATOM   3444 HG23 VAL P 669      15.487 -10.684  33.829  0.00  0.00      PROA  
ATOM   3445    C VAL P 669      14.383  -7.725  34.808  0.00  0.00      PROA  
ATOM   3446    O VAL P 669      14.116  -8.304  35.829  0.00  0.00      PROA  
ATOM   3447    N SER P 670      14.607  -6.436  34.755  0.00  0.00      PROA  
ATOM   3448   HN SER P 670      14.776  -5.978  33.886  0.00  0.00      PROA  
ATOM   3449   CA SER P 670      14.703  -5.544  35.920  0.00  0.00      PROA  
ATOM   3450   HA SER P 670      15.511  -5.889  36.549  0.00  0.00      PROA  
ATOM   3451   CB SER P 670      15.145  -4.174  35.432  0.00  0.00      PROA  
ATOM   3452  HB1 SER P 670      15.400  -3.517  36.291  0.00  0.00      PROA  
ATOM   3453  HB2 SER P 670      14.253  -3.693  34.977  0.00  0.00      PROA  
ATOM   3454   OG SER P 670      16.322  -4.361  34.574  0.00  0.00      PROA  
ATOM   3455  HG1 SER P 670      16.998  -4.627  35.202  0.00  0.00      PROA  
ATOM   3456    C SER P 670      13.484  -5.514  36.753  0.00  0.00      PROA  
ATOM   3457    O SER P 670      13.638  -5.481  37.977  0.00  0.00      PROA  
ATOM   3458    N GLU P 671      12.316  -5.472  36.225  0.00  0.00      PROA  
ATOM   3459   HN GLU P 671      12.320  -5.533  35.230  0.00  0.00      PROA  
ATOM   3460   CA GLU P 671      11.016  -5.400  36.915  0.00  0.00      PROA  
ATOM   3461   HA GLU P 671      10.987  -4.772  37.792  0.00  0.00      PROA  
ATOM   3462   CB GLU P 671       9.922  -4.971  35.875  0.00  0.00      PROA  
ATOM   3463  HB1 GLU P 671       8.981  -5.053  36.459  0.00  0.00      PROA  
ATOM   3464  HB2 GLU P 671       9.941  -5.626  34.978  0.00  0.00      PROA  
ATOM   3465   CG GLU P 671       9.998  -3.538  35.451  0.00  0.00      PROA  
ATOM   3466  HG1 GLU P 671      11.034  -3.157  35.324  0.00  0.00      PROA  
ATOM   3467  HG2 GLU P 671       9.550  -2.806  36.157  0.00  0.00      PROA  
ATOM   3468   CD GLU P 671       9.312  -3.209  34.118  0.00  0.00      PROA  
ATOM   3469  OE1 GLU P 671      10.020  -3.316  33.081  0.00  0.00      PROA  
ATOM   3470  OE2 GLU P 671       8.124  -2.801  33.988  0.00  0.00      PROA  
ATOM   3471    C GLU P 671      10.564  -6.754  37.438  0.00  0.00      PROA  
ATOM   3472    O GLU P 671      10.234  -6.882  38.578  0.00  0.00      PROA  
ATOM   3473    N CYS P 672      10.793  -7.817  36.672  0.00  0.00      PROA  
ATOM   3474   HN CYS P 672      11.002  -7.645  35.713  0.00  0.00      PROA  
ATOM   3475   CA CYS P 672      10.414  -9.171  36.901  0.00  0.00      PROA  
ATOM   3476   HA CYS P 672       9.363  -9.108  37.138  0.00  0.00      PROA  
ATOM   3477   CB CYS P 672      10.752  -9.990  35.659  0.00  0.00      PROA  
ATOM   3478  HB1 CYS P 672      11.862  -9.963  35.605  0.00  0.00      PROA  
ATOM   3479  HB2 CYS P 672      10.396  -9.366  34.811  0.00  0.00      PROA  
ATOM   3480   SG CYS P 672      10.021 -11.684  35.486  0.00  0.00      PROA  
ATOM   3481    C CYS P 672      11.174  -9.807  38.134  0.00  0.00      PROA  
ATOM   3482    O CYS P 672      10.531 -10.286  39.070  0.00  0.00      PROA  
ATOM   3483    N GLN P 673      12.494  -9.585  38.183  0.00  0.00      PROA  
ATOM   3484   HN GLN P 673      12.989  -9.153  37.433  0.00  0.00      PROA  
ATOM   3485   CA GLN P 673      13.410  -9.995  39.288  0.00  0.00      PROA  
ATOM   3486   HA GLN P 673      13.024 -10.983  39.490  0.00  0.00      PROA  
ATOM   3487   CB GLN P 673      14.886 -10.016  38.746  0.00  0.00      PROA  
ATOM   3488  HB1 GLN P 673      15.505 -10.156  39.658  0.00  0.00      PROA  
ATOM   3489  HB2 GLN P 673      15.125  -8.977  38.434  0.00  0.00      PROA  
ATOM   3490   CG GLN P 673      15.238 -11.045  37.565  0.00  0.00      PROA  
ATOM   3491  HG1 GLN P 673      16.335 -11.128  37.408  0.00  0.00      PROA  
ATOM   3492  HG2 GLN P 673      14.761 -10.652  36.642  0.00  0.00      PROA  
ATOM   3493   CD GLN P 673      14.614 -12.359  37.970  0.00  0.00      PROA  
ATOM   3494  OE1 GLN P 673      14.844 -12.863  39.039  0.00  0.00      PROA  
ATOM   3495  NE2 GLN P 673      13.644 -12.874  37.169  0.00  0.00      PROA  
ATOM   3496 HE21 GLN P 673      12.966 -13.459  37.613  0.00  0.00      PROA  
ATOM   3497 HE22 GLN P 673      13.561 -12.672  36.193  0.00  0.00      PROA  
ATOM   3498    C GLN P 673      13.167  -9.299  40.589  0.00  0.00      PROA  
ATOM   3499    O GLN P 673      13.426  -9.900  41.611  0.00  0.00      PROA  
ATOM   3500    N GLU P 674      12.776  -8.030  40.561  0.00  0.00      PROA  
ATOM   3501   HN GLU P 674      12.684  -7.562  39.686  0.00  0.00      PROA  
ATOM   3502   CA GLU P 674      12.580  -7.255  41.744  0.00  0.00      PROA  
ATOM   3503   HA GLU P 674      13.458  -7.271  42.373  0.00  0.00      PROA  
ATOM   3504   CB GLU P 674      12.665  -5.796  41.284  0.00  0.00      PROA  
ATOM   3505  HB1 GLU P 674      11.888  -5.681  40.498  0.00  0.00      PROA  
ATOM   3506  HB2 GLU P 674      13.647  -5.497  40.858  0.00  0.00      PROA  
ATOM   3507   CG GLU P 674      12.318  -4.656  42.346  0.00  0.00      PROA  
ATOM   3508  HG1 GLU P 674      13.012  -4.790  43.203  0.00  0.00      PROA  
ATOM   3509  HG2 GLU P 674      11.281  -4.845  42.695  0.00  0.00      PROA  
ATOM   3510   CD GLU P 674      12.516  -3.202  41.918  0.00  0.00      PROA  
ATOM   3511  OE1 GLU P 674      11.459  -2.476  41.875  0.00  0.00      PROA  
ATOM   3512  OE2 GLU P 674      13.663  -2.779  41.626  0.00  0.00      PROA  
ATOM   3513    C GLU P 674      11.334  -7.562  42.539  0.00  0.00      PROA  
ATOM   3514    O GLU P 674      11.244  -7.536  43.761  0.00  0.00      PROA  
ATOM   3515    N MET P 675      10.270  -8.016  41.856  0.00  0.00      PROA  
ATOM   3516   HN MET P 675      10.277  -7.943  40.862  0.00  0.00      PROA  
ATOM   3517   CA MET P 675       9.135  -8.717  42.543  0.00  0.00      PROA  
ATOM   3518   HA MET P 675       9.027  -8.277  43.523  0.00  0.00      PROA  
ATOM   3519   CB MET P 675       7.869  -8.346  41.800  0.00  0.00      PROA  
ATOM   3520  HB1 MET P 675       7.702  -7.260  41.964  0.00  0.00      PROA  
ATOM   3521  HB2 MET P 675       7.031  -8.902  42.272  0.00  0.00      PROA  
ATOM   3522   CG MET P 675       7.792  -8.817  40.257  0.00  0.00      PROA  
ATOM   3523  HG1 MET P 675       8.725  -8.602  39.695  0.00  0.00      PROA  
ATOM   3524  HG2 MET P 675       7.044  -8.135  39.798  0.00  0.00      PROA  
ATOM   3525   SD MET P 675       7.173 -10.446  39.997  0.00  0.00      PROA  
ATOM   3526   CE MET P 675       7.105 -10.401  38.173  0.00  0.00      PROA  
ATOM   3527  HE1 MET P 675       6.725  -9.424  37.806  0.00  0.00      PROA  
ATOM   3528  HE2 MET P 675       6.517 -11.236  37.735  0.00  0.00      PROA  
ATOM   3529  HE3 MET P 675       8.125 -10.512  37.747  0.00  0.00      PROA  
ATOM   3530    C MET P 675       9.326 -10.212  42.613  0.00  0.00      PROA  
ATOM   3531    O MET P 675       8.449 -10.985  43.068  0.00  0.00      PROA  
ATOM   3532    N HSD P 676      10.490 -10.751  42.185  0.00  0.00      PROA  
ATOM   3533   HN HSD P 676      11.183 -10.195  41.733  0.00  0.00      PROA  
ATOM   3534   CA HSD P 676      11.050 -12.104  42.398  0.00  0.00      PROA  
ATOM   3535   HA HSD P 676      12.097 -11.937  42.192  0.00  0.00      PROA  
ATOM   3536   CB HSD P 676      11.255 -12.489  43.844  0.00  0.00      PROA  
ATOM   3537  HB1 HSD P 676      11.666 -13.517  43.935  0.00  0.00      PROA  
ATOM   3538  HB2 HSD P 676      10.228 -12.511  44.267  0.00  0.00      PROA  
ATOM   3539  ND1 HSD P 676      12.929 -10.483  44.201  0.00  0.00      PROA  
ATOM   3540  HD1 HSD P 676      13.246 -10.352  43.261  0.00  0.00      PROA  
ATOM   3541   CG HSD P 676      11.991 -11.413  44.681  0.00  0.00      PROA  
ATOM   3542  CE1 HSD P 676      13.322  -9.711  45.258  0.00  0.00      PROA  
ATOM   3543  HE1 HSD P 676      13.899  -8.789  45.186  0.00  0.00      PROA  
ATOM   3544  NE2 HSD P 676      12.611 -10.044  46.320  0.00  0.00      PROA  
ATOM   3545  CD2 HSD P 676      11.843 -11.115  45.934  0.00  0.00      PROA  
ATOM   3546  HD2 HSD P 676      11.260 -11.698  46.635  0.00  0.00      PROA  
ATOM   3547    C HSD P 676      10.488 -13.094  41.485  0.00  0.00      PROA  
ATOM   3548    O HSD P 676      10.431 -14.316  41.853  0.00  0.00      PROA  
ATOM   3549    N GLY P 677      10.037 -12.723  40.263  0.00  0.00      PROA  
ATOM   3550   HN GLY P 677      10.017 -11.750  40.044  0.00  0.00      PROA  
ATOM   3551   CA GLY P 677       9.456 -13.646  39.284  0.00  0.00      PROA  
ATOM   3552  HA1 GLY P 677       8.778 -13.082  38.660  0.00  0.00      PROA  
ATOM   3553  HA2 GLY P 677       8.971 -14.524  39.685  0.00  0.00      PROA  
ATOM   3554    C GLY P 677      10.600 -14.310  38.450  0.00  0.00      PROA  
ATOM   3555    O GLY P 677      11.780 -14.165  38.782  0.00  0.00      PROA  
ATOM   3556    N GLU P 678      10.237 -14.916  37.383  0.00  0.00      PROA  
ATOM   3557   HN GLU P 678       9.281 -15.068  37.144  0.00  0.00      PROA  
ATOM   3558   CA GLU P 678      11.108 -15.547  36.422  0.00  0.00      PROA  
ATOM   3559   HA GLU P 678      12.128 -15.539  36.777  0.00  0.00      PROA  
ATOM   3560   CB GLU P 678      10.724 -17.035  36.360  0.00  0.00      PROA  
ATOM   3561  HB1 GLU P 678      11.263 -17.413  35.465  0.00  0.00      PROA  
ATOM   3562  HB2 GLU P 678       9.627 -17.169  36.252  0.00  0.00      PROA  
ATOM   3563   CG GLU P 678      11.180 -17.813  37.617  0.00  0.00      PROA  
ATOM   3564  HG1 GLU P 678      10.424 -17.644  38.414  0.00  0.00      PROA  
ATOM   3565  HG2 GLU P 678      12.106 -17.326  37.991  0.00  0.00      PROA  
ATOM   3566   CD GLU P 678      11.220 -19.286  37.322  0.00  0.00      PROA  
ATOM   3567  OE1 GLU P 678      10.134 -19.901  37.070  0.00  0.00      PROA  
ATOM   3568  OE2 GLU P 678      12.287 -19.900  37.468  0.00  0.00      PROA  
ATOM   3569    C GLU P 678      11.071 -14.876  35.084  0.00  0.00      PROA  
ATOM   3570    O GLU P 678      10.002 -14.812  34.501  0.00  0.00      PROA  
ATOM   3571    N PHE P 679      12.304 -14.470  34.526  0.00  0.00      PROA  
ATOM   3572   HN PHE P 679      13.182 -14.656  34.960  0.00  0.00      PROA  
ATOM   3573   CA PHE P 679      12.312 -13.961  33.145  0.00  0.00      PROA  
ATOM   3574   HA PHE P 679      11.305 -13.684  32.867  0.00  0.00      PROA  
ATOM   3575   CB PHE P 679      13.265 -12.757  33.110  0.00  0.00      PROA  
ATOM   3576  HB1 PHE P 679      14.319 -13.103  33.169  0.00  0.00      PROA  
ATOM   3577  HB2 PHE P 679      13.230 -12.088  33.996  0.00  0.00      PROA  
ATOM   3578   CG PHE P 679      13.057 -11.827  31.892  0.00  0.00      PROA  
ATOM   3579  CD1 PHE P 679      11.900 -11.015  31.816  0.00  0.00      PROA  
ATOM   3580  HD1 PHE P 679      11.235 -10.993  32.668  0.00  0.00      PROA  
ATOM   3581  CE1 PHE P 679      11.652 -10.332  30.659  0.00  0.00      PROA  
ATOM   3582  HE1 PHE P 679      10.695  -9.836  30.586  0.00  0.00      PROA  
ATOM   3583   CZ PHE P 679      12.525 -10.391  29.562  0.00  0.00      PROA  
ATOM   3584   HZ PHE P 679      12.388  -9.827  28.650  0.00  0.00      PROA  
ATOM   3585  CD2 PHE P 679      13.967 -11.879  30.823  0.00  0.00      PROA  
ATOM   3586  HD2 PHE P 679      14.786 -12.579  30.896  0.00  0.00      PROA  
ATOM   3587  CE2 PHE P 679      13.758 -11.162  29.644  0.00  0.00      PROA  
ATOM   3588  HE2 PHE P 679      14.567 -11.163  28.928  0.00  0.00      PROA  
ATOM   3589    C PHE P 679      12.593 -15.169  32.190  0.00  0.00      PROA  
ATOM   3590    O PHE P 679      13.661 -15.779  32.368  0.00  0.00      PROA  
ATOM   3591    N ILE P 680      11.689 -15.538  31.257  0.00  0.00      PROA  
ATOM   3592   HN ILE P 680      10.885 -15.021  30.973  0.00  0.00      PROA  
ATOM   3593   CA ILE P 680      11.832 -16.803  30.461  0.00  0.00      PROA  
ATOM   3594   HA ILE P 680      12.753 -17.287  30.751  0.00  0.00      PROA  
ATOM   3595   CB ILE P 680      10.645 -17.764  30.840  0.00  0.00      PROA  
ATOM   3596   HB ILE P 680      10.755 -18.737  30.315  0.00  0.00      PROA  
ATOM   3597  CG2 ILE P 680      10.832 -18.093  32.315  0.00  0.00      PROA  
ATOM   3598 HG21 ILE P 680      11.929 -18.188  32.466  0.00  0.00      PROA  
ATOM   3599 HG22 ILE P 680      10.351 -19.057  32.584  0.00  0.00      PROA  
ATOM   3600 HG23 ILE P 680      10.412 -17.281  32.948  0.00  0.00      PROA  
ATOM   3601  CG1 ILE P 680       9.280 -17.177  30.501  0.00  0.00      PROA  
ATOM   3602 HG11 ILE P 680       9.278 -17.090  29.393  0.00  0.00      PROA  
ATOM   3603 HG12 ILE P 680       9.120 -16.176  30.955  0.00  0.00      PROA  
ATOM   3604   CD ILE P 680       8.174 -18.191  30.750  0.00  0.00      PROA  
ATOM   3605  HD1 ILE P 680       7.942 -18.367  31.822  0.00  0.00      PROA  
ATOM   3606  HD2 ILE P 680       8.581 -19.147  30.355  0.00  0.00      PROA  
ATOM   3607  HD3 ILE P 680       7.296 -17.804  30.189  0.00  0.00      PROA  
ATOM   3608    C ILE P 680      11.819 -16.692  28.907  0.00  0.00      PROA  
ATOM   3609    O ILE P 680      11.075 -15.850  28.392  0.00  0.00      PROA  
ATOM   3610    N GLY P 681      12.525 -17.559  28.202  0.00  0.00      PROA  
ATOM   3611   HN GLY P 681      13.155 -18.209  28.621  0.00  0.00      PROA  
ATOM   3612   CA GLY P 681      12.586 -17.642  26.697  0.00  0.00      PROA  
ATOM   3613  HA1 GLY P 681      12.476 -16.644  26.299  0.00  0.00      PROA  
ATOM   3614  HA2 GLY P 681      11.844 -18.360  26.380  0.00  0.00      PROA  
ATOM   3615    C GLY P 681      13.884 -18.182  26.400  0.00  0.00      PROA  
ATOM   3616    O GLY P 681      14.826 -18.145  27.247  0.00  0.00      PROA  
ATOM   3617    N SER P 682      14.110 -18.640  25.195  0.00  0.00      PROA  
ATOM   3618   HN SER P 682      13.328 -18.781  24.593  0.00  0.00      PROA  
ATOM   3619   CA SER P 682      15.375 -19.273  24.932  0.00  0.00      PROA  
ATOM   3620   HA SER P 682      16.025 -19.327  25.793  0.00  0.00      PROA  
ATOM   3621   CB SER P 682      15.220 -20.659  24.221  0.00  0.00      PROA  
ATOM   3622  HB1 SER P 682      14.726 -20.484  23.242  0.00  0.00      PROA  
ATOM   3623  HB2 SER P 682      14.616 -21.214  24.971  0.00  0.00      PROA  
ATOM   3624   OG SER P 682      16.489 -21.365  23.975  0.00  0.00      PROA  
ATOM   3625  HG1 SER P 682      16.892 -21.555  24.826  0.00  0.00      PROA  
ATOM   3626    C SER P 682      16.162 -18.367  23.947  0.00  0.00      PROA  
ATOM   3627    O SER P 682      15.581 -17.816  23.061  0.00  0.00      PROA  
ATOM   3628    N ALA P 683      17.484 -18.150  24.250  0.00  0.00      PROA  
ATOM   3629   HN ALA P 683      17.980 -18.434  25.067  0.00  0.00      PROA  
ATOM   3630   CA ALA P 683      18.513 -17.451  23.414  0.00  0.00      PROA  
ATOM   3631   HA ALA P 683      19.193 -17.162  24.202  0.00  0.00      PROA  
ATOM   3632   CB ALA P 683      19.269 -18.442  22.428  0.00  0.00      PROA  
ATOM   3633  HB1 ALA P 683      19.260 -19.376  23.029  0.00  0.00      PROA  
ATOM   3634  HB2 ALA P 683      20.350 -18.198  22.354  0.00  0.00      PROA  
ATOM   3635  HB3 ALA P 683      18.623 -18.455  21.524  0.00  0.00      PROA  
ATOM   3636    C ALA P 683      18.084 -16.147  22.798  0.00  0.00      PROA  
ATOM   3637    O ALA P 683      18.274 -15.876  21.595  0.00  0.00      PROA  
ATOM   3638    N CYS P 684      17.450 -15.316  23.616  0.00  0.00      PROA  
ATOM   3639   HN CYS P 684      17.272 -15.585  24.559  0.00  0.00      PROA  
ATOM   3640   CA CYS P 684      16.827 -14.066  23.240  0.00  0.00      PROA  
ATOM   3641   HA CYS P 684      16.211 -14.363  22.404  0.00  0.00      PROA  
ATOM   3642   CB CYS P 684      15.818 -13.511  24.240  0.00  0.00      PROA  
ATOM   3643  HB1 CYS P 684      15.368 -12.537  23.951  0.00  0.00      PROA  
ATOM   3644  HB2 CYS P 684      16.442 -13.386  25.151  0.00  0.00      PROA  
ATOM   3645   SG CYS P 684      14.487 -14.660  24.485  0.00  0.00      PROA  
ATOM   3646    C CYS P 684      17.738 -12.965  22.788  0.00  0.00      PROA  
ATOM   3647    O CYS P 684      18.770 -12.591  23.407  0.00  0.00      PROA  
ATOM   3648    N GLY P 685      17.210 -12.128  21.869  0.00  0.00      PROA  
ATOM   3649   HN GLY P 685      16.285 -12.293  21.536  0.00  0.00      PROA  
ATOM   3650   CA GLY P 685      17.714 -10.758  21.582  0.00  0.00      PROA  
ATOM   3651  HA1 GLY P 685      17.581 -10.620  20.519  0.00  0.00      PROA  
ATOM   3652  HA2 GLY P 685      18.755 -10.623  21.840  0.00  0.00      PROA  
ATOM   3653    C GLY P 685      16.993  -9.808  22.466  0.00  0.00      PROA  
ATOM   3654    O GLY P 685      16.246 -10.219  23.339  0.00  0.00      PROA  
ATOM   3655    N HSD P 686      17.323  -8.509  22.279  0.00  0.00      PROA  
ATOM   3656   HN HSD P 686      17.994  -8.299  21.573  0.00  0.00      PROA  
ATOM   3657   CA HSD P 686      16.542  -7.449  23.032  0.00  0.00      PROA  
ATOM   3658   HA HSD P 686      16.565  -7.718  24.077  0.00  0.00      PROA  
ATOM   3659   CB HSD P 686      17.240  -6.037  22.941  0.00  0.00      PROA  
ATOM   3660  HB1 HSD P 686      17.177  -5.430  22.013  0.00  0.00      PROA  
ATOM   3661  HB2 HSD P 686      18.322  -6.165  23.159  0.00  0.00      PROA  
ATOM   3662  ND1 HSD P 686      16.130  -3.932  23.978  0.00  0.00      PROA  
ATOM   3663  HD1 HSD P 686      15.698  -3.517  23.177  0.00  0.00      PROA  
ATOM   3664   CG HSD P 686      16.797  -5.178  24.040  0.00  0.00      PROA  
ATOM   3665  CE1 HSD P 686      16.008  -3.448  25.235  0.00  0.00      PROA  
ATOM   3666  HE1 HSD P 686      15.443  -2.557  25.509  0.00  0.00      PROA  
ATOM   3667  NE2 HSD P 686      16.642  -4.210  26.073  0.00  0.00      PROA  
ATOM   3668  CD2 HSD P 686      17.112  -5.284  25.361  0.00  0.00      PROA  
ATOM   3669  HD2 HSD P 686      17.604  -6.075  25.914  0.00  0.00      PROA  
ATOM   3670    C HSD P 686      15.064  -7.455  22.665  0.00  0.00      PROA  
ATOM   3671    O HSD P 686      14.713  -7.538  21.479  0.00  0.00      PROA  
ATOM   3672    N HSD P 687      14.070  -7.383  23.627  0.00  0.00      PROA  
ATOM   3673   HN HSD P 687      14.348  -7.419  24.584  0.00  0.00      PROA  
ATOM   3674   CA HSD P 687      12.669  -7.440  23.339  0.00  0.00      PROA  
ATOM   3675   HA HSD P 687      12.443  -7.577  22.292  0.00  0.00      PROA  
ATOM   3676   CB HSD P 687      12.055  -8.684  24.130  0.00  0.00      PROA  
ATOM   3677  HB1 HSD P 687      10.951  -8.575  24.190  0.00  0.00      PROA  
ATOM   3678  HB2 HSD P 687      12.407  -8.694  25.184  0.00  0.00      PROA  
ATOM   3679  ND1 HSD P 687      13.293 -10.716  23.089  0.00  0.00      PROA  
ATOM   3680  HD1 HSD P 687      14.241 -10.398  23.093  0.00  0.00      PROA  
ATOM   3681   CG HSD P 687      12.200  -9.986  23.345  0.00  0.00      PROA  
ATOM   3682  CE1 HSD P 687      12.851 -11.942  22.628  0.00  0.00      PROA  
ATOM   3683  HE1 HSD P 687      13.579 -12.751  22.569  0.00  0.00      PROA  
ATOM   3684  NE2 HSD P 687      11.547 -11.999  22.547  0.00  0.00      PROA  
ATOM   3685  CD2 HSD P 687      11.105 -10.785  23.066  0.00  0.00      PROA  
ATOM   3686  HD2 HSD P 687      10.029 -10.671  23.129  0.00  0.00      PROA  
ATOM   3687    C HSD P 687      11.928  -6.219  23.848  0.00  0.00      PROA  
ATOM   3688    O HSD P 687      11.893  -5.889  25.009  0.00  0.00      PROA  
ATOM   3689    N GLY P 688      11.262  -5.491  22.896  0.00  0.00      PROA  
ATOM   3690   HN GLY P 688      11.298  -5.795  21.947  0.00  0.00      PROA  
ATOM   3691   CA GLY P 688      10.483  -4.307  23.216  0.00  0.00      PROA  
ATOM   3692  HA1 GLY P 688      10.652  -3.827  24.168  0.00  0.00      PROA  
ATOM   3693  HA2 GLY P 688       9.446  -4.537  23.022  0.00  0.00      PROA  
ATOM   3694    C GLY P 688      10.762  -3.269  22.247  0.00  0.00      PROA  
ATOM   3695    O GLY P 688      11.383  -3.434  21.260  0.00  0.00      PROA  
ATOM   3696    N PRO P 689      10.234  -2.034  22.407  0.00  0.00      PROA  
ATOM   3697   CD PRO P 689       9.172  -1.705  23.384  0.00  0.00      PROA  
ATOM   3698  HD1 PRO P 689       9.660  -1.751  24.381  0.00  0.00      PROA  
ATOM   3699  HD2 PRO P 689       8.254  -2.316  23.251  0.00  0.00      PROA  
ATOM   3700   CA PRO P 689      10.450  -0.897  21.527  0.00  0.00      PROA  
ATOM   3701   HA PRO P 689       9.779  -0.998  20.687  0.00  0.00      PROA  
ATOM   3702   CB PRO P 689       9.987   0.313  22.359  0.00  0.00      PROA  
ATOM   3703  HB1 PRO P 689       9.820   1.252  21.790  0.00  0.00      PROA  
ATOM   3704  HB2 PRO P 689      10.841   0.651  22.983  0.00  0.00      PROA  
ATOM   3705   CG PRO P 689       8.819  -0.209  23.164  0.00  0.00      PROA  
ATOM   3706  HG1 PRO P 689       8.797   0.401  24.092  0.00  0.00      PROA  
ATOM   3707  HG2 PRO P 689       7.876   0.090  22.660  0.00  0.00      PROA  
ATOM   3708    C PRO P 689      11.862  -0.635  20.905  0.00  0.00      PROA  
ATOM   3709    O PRO P 689      12.804  -0.516  21.651  0.00  0.00      PROA  
ATOM   3710    N TYR P 690      11.951  -0.536  19.587  0.00  0.00      PROA  
ATOM   3711   HN TYR P 690      11.131  -0.465  19.023  0.00  0.00      PROA  
ATOM   3712   CA TYR P 690      13.229  -0.341  18.801  0.00  0.00      PROA  
ATOM   3713   HA TYR P 690      13.975  -1.089  19.026  0.00  0.00      PROA  
ATOM   3714   CB TYR P 690      12.968  -0.394  17.267  0.00  0.00      PROA  
ATOM   3715  HB1 TYR P 690      13.917  -0.273  16.704  0.00  0.00      PROA  
ATOM   3716  HB2 TYR P 690      12.254   0.442  17.100  0.00  0.00      PROA  
ATOM   3717   CG TYR P 690      12.174  -1.582  16.946  0.00  0.00      PROA  
ATOM   3718  CD1 TYR P 690      12.615  -2.912  17.224  0.00  0.00      PROA  
ATOM   3719  HD1 TYR P 690      13.536  -3.050  17.771  0.00  0.00      PROA  
ATOM   3720  CE1 TYR P 690      11.953  -4.031  16.763  0.00  0.00      PROA  
ATOM   3721  HE1 TYR P 690      12.208  -5.044  17.037  0.00  0.00      PROA  
ATOM   3722   CZ TYR P 690      10.698  -3.892  16.226  0.00  0.00      PROA  
ATOM   3723   OH TYR P 690       9.996  -5.098  15.923  0.00  0.00      PROA  
ATOM   3724   HH TYR P 690       9.477  -4.944  15.130  0.00  0.00      PROA  
ATOM   3725  CD2 TYR P 690      10.848  -1.471  16.373  0.00  0.00      PROA  
ATOM   3726  HD2 TYR P 690      10.281  -0.561  16.239  0.00  0.00      PROA  
ATOM   3727  CE2 TYR P 690      10.127  -2.637  16.044  0.00  0.00      PROA  
ATOM   3728  HE2 TYR P 690       9.155  -2.564  15.578  0.00  0.00      PROA  
ATOM   3729    C TYR P 690      13.977   0.942  18.995  0.00  0.00      PROA  
ATOM   3730    O TYR P 690      13.450   2.085  18.895  0.00  0.00      PROA  
ATOM   3731    N THR P 691      15.259   0.815  19.412  0.00  0.00      PROA  
ATOM   3732   HN THR P 691      15.624  -0.111  19.464  0.00  0.00      PROA  
ATOM   3733   CA THR P 691      16.091   1.867  19.914  0.00  0.00      PROA  
ATOM   3734   HA THR P 691      15.415   2.512  20.456  0.00  0.00      PROA  
ATOM   3735   CB THR P 691      17.198   1.122  20.777  0.00  0.00      PROA  
ATOM   3736   HB THR P 691      17.974   1.880  21.017  0.00  0.00      PROA  
ATOM   3737  OG1 THR P 691      17.804   0.077  20.004  0.00  0.00      PROA  
ATOM   3738  HG1 THR P 691      18.473   0.558  19.512  0.00  0.00      PROA  
ATOM   3739  CG2 THR P 691      16.547   0.712  22.100  0.00  0.00      PROA  
ATOM   3740 HG21 THR P 691      16.470   1.548  22.828  0.00  0.00      PROA  
ATOM   3741 HG22 THR P 691      17.181  -0.064  22.581  0.00  0.00      PROA  
ATOM   3742 HG23 THR P 691      15.467   0.466  22.020  0.00  0.00      PROA  
ATOM   3743    C THR P 691      16.714   2.685  18.766  0.00  0.00      PROA  
ATOM   3744    O THR P 691      16.480   2.315  17.616  0.00  0.00      PROA  
ATOM   3745    N PRO P 692      17.323   3.887  18.960  0.00  0.00      PROA  
ATOM   3746   CD PRO P 692      17.333   4.518  20.287  0.00  0.00      PROA  
ATOM   3747  HD1 PRO P 692      17.783   3.866  21.066  0.00  0.00      PROA  
ATOM   3748  HD2 PRO P 692      16.354   4.988  20.522  0.00  0.00      PROA  
ATOM   3749   CA PRO P 692      17.511   4.829  17.836  0.00  0.00      PROA  
ATOM   3750   HA PRO P 692      16.622   4.791  17.225  0.00  0.00      PROA  
ATOM   3751   CB PRO P 692      17.784   6.169  18.635  0.00  0.00      PROA  
ATOM   3752  HB1 PRO P 692      16.890   6.819  18.750  0.00  0.00      PROA  
ATOM   3753  HB2 PRO P 692      18.673   6.719  18.258  0.00  0.00      PROA  
ATOM   3754   CG PRO P 692      18.280   5.707  20.012  0.00  0.00      PROA  
ATOM   3755  HG1 PRO P 692      19.349   5.432  19.882  0.00  0.00      PROA  
ATOM   3756  HG2 PRO P 692      18.190   6.543  20.738  0.00  0.00      PROA  
ATOM   3757    C PRO P 692      18.568   4.418  16.926  0.00  0.00      PROA  
ATOM   3758    O PRO P 692      18.700   4.918  15.815  0.00  0.00      PROA  
ATOM   3759    N ASP P 693      19.468   3.542  17.423  0.00  0.00      PROA  
ATOM   3760   HN ASP P 693      19.315   3.187  18.342  0.00  0.00      PROA  
ATOM   3761   CA ASP P 693      20.564   2.945  16.777  0.00  0.00      PROA  
ATOM   3762   HA ASP P 693      21.146   3.732  16.320  0.00  0.00      PROA  
ATOM   3763   CB ASP P 693      21.576   2.200  17.637  0.00  0.00      PROA  
ATOM   3764  HB1 ASP P 693      22.208   2.890  18.236  0.00  0.00      PROA  
ATOM   3765  HB2 ASP P 693      22.281   1.573  17.051  0.00  0.00      PROA  
ATOM   3766   CG ASP P 693      20.951   1.251  18.652  0.00  0.00      PROA  
ATOM   3767  OD1 ASP P 693      21.738   0.384  19.164  0.00  0.00      PROA  
ATOM   3768  OD2 ASP P 693      19.789   1.423  19.124  0.00  0.00      PROA  
ATOM   3769    C ASP P 693      20.190   2.039  15.680  0.00  0.00      PROA  
ATOM   3770    O ASP P 693      20.637   2.061  14.532  0.00  0.00      PROA  
ATOM   3771    N VAL P 694      19.181   1.251  15.992  0.00  0.00      PROA  
ATOM   3772   HN VAL P 694      18.944   1.405  16.948  0.00  0.00      PROA  
ATOM   3773   CA VAL P 694      18.480   0.313  15.132  0.00  0.00      PROA  
ATOM   3774   HA VAL P 694      19.155  -0.247  14.503  0.00  0.00      PROA  
ATOM   3775   CB VAL P 694      17.647  -0.593  16.087  0.00  0.00      PROA  
ATOM   3776   HB VAL P 694      17.181   0.088  16.831  0.00  0.00      PROA  
ATOM   3777  CG1 VAL P 694      16.605  -1.390  15.381  0.00  0.00      PROA  
ATOM   3778 HG11 VAL P 694      15.817  -1.747  16.078  0.00  0.00      PROA  
ATOM   3779 HG12 VAL P 694      17.052  -2.159  14.716  0.00  0.00      PROA  
ATOM   3780 HG13 VAL P 694      16.002  -0.763  14.689  0.00  0.00      PROA  
ATOM   3781  CG2 VAL P 694      18.505  -1.501  16.968  0.00  0.00      PROA  
ATOM   3782 HG21 VAL P 694      19.239  -0.878  17.523  0.00  0.00      PROA  
ATOM   3783 HG22 VAL P 694      19.119  -2.142  16.300  0.00  0.00      PROA  
ATOM   3784 HG23 VAL P 694      17.877  -2.097  17.665  0.00  0.00      PROA  
ATOM   3785    C VAL P 694      17.639   1.049  14.046  0.00  0.00      PROA  
ATOM   3786    O VAL P 694      17.565   0.630  12.858  0.00  0.00      PROA  
ATOM   3787    N LEU P 695      17.010   2.199  14.383  0.00  0.00      PROA  
ATOM   3788   HN LEU P 695      17.148   2.631  15.271  0.00  0.00      PROA  
ATOM   3789   CA LEU P 695      16.494   3.146  13.402  0.00  0.00      PROA  
ATOM   3790   HA LEU P 695      15.676   2.615  12.938  0.00  0.00      PROA  
ATOM   3791   CB LEU P 695      15.796   4.354  14.044  0.00  0.00      PROA  
ATOM   3792  HB1 LEU P 695      16.401   5.061  14.650  0.00  0.00      PROA  
ATOM   3793  HB2 LEU P 695      15.112   4.040  14.863  0.00  0.00      PROA  
ATOM   3794   CG LEU P 695      15.078   5.266  12.995  0.00  0.00      PROA  
ATOM   3795   HG LEU P 695      15.843   5.475  12.217  0.00  0.00      PROA  
ATOM   3796  CD1 LEU P 695      13.840   4.666  12.248  0.00  0.00      PROA  
ATOM   3797 HD11 LEU P 695      13.315   5.444  11.653  0.00  0.00      PROA  
ATOM   3798 HD12 LEU P 695      13.120   4.196  12.952  0.00  0.00      PROA  
ATOM   3799 HD13 LEU P 695      14.172   3.928  11.487  0.00  0.00      PROA  
ATOM   3800  CD2 LEU P 695      14.634   6.492  13.706  0.00  0.00      PROA  
ATOM   3801 HD21 LEU P 695      14.071   6.250  14.633  0.00  0.00      PROA  
ATOM   3802 HD22 LEU P 695      13.998   7.144  13.069  0.00  0.00      PROA  
ATOM   3803 HD23 LEU P 695      15.588   7.018  13.922  0.00  0.00      PROA  
ATOM   3804    C LEU P 695      17.494   3.587  12.344  0.00  0.00      PROA  
ATOM   3805    O LEU P 695      17.234   3.490  11.126  0.00  0.00      PROA  
ATOM   3806    N PHE P 696      18.763   3.954  12.732  0.00  0.00      PROA  
ATOM   3807   HN PHE P 696      19.000   3.962  13.701  0.00  0.00      PROA  
ATOM   3808   CA PHE P 696      19.915   4.481  11.944  0.00  0.00      PROA  
ATOM   3809   HA PHE P 696      19.553   5.370  11.449  0.00  0.00      PROA  
ATOM   3810   CB PHE P 696      21.088   4.908  12.952  0.00  0.00      PROA  
ATOM   3811  HB1 PHE P 696      21.346   4.000  13.537  0.00  0.00      PROA  
ATOM   3812  HB2 PHE P 696      20.700   5.566  13.758  0.00  0.00      PROA  
ATOM   3813   CG PHE P 696      22.427   5.436  12.394  0.00  0.00      PROA  
ATOM   3814  CD1 PHE P 696      22.592   5.884  11.096  0.00  0.00      PROA  
ATOM   3815  HD1 PHE P 696      21.750   5.797  10.425  0.00  0.00      PROA  
ATOM   3816  CE1 PHE P 696      23.817   6.326  10.658  0.00  0.00      PROA  
ATOM   3817  HE1 PHE P 696      24.001   6.578   9.624  0.00  0.00      PROA  
ATOM   3818   CZ PHE P 696      24.965   6.378  11.536  0.00  0.00      PROA  
ATOM   3819   HZ PHE P 696      25.947   6.635  11.169  0.00  0.00      PROA  
ATOM   3820  CD2 PHE P 696      23.471   5.687  13.315  0.00  0.00      PROA  
ATOM   3821  HD2 PHE P 696      23.244   5.473  14.349  0.00  0.00      PROA  
ATOM   3822  CE2 PHE P 696      24.720   6.140  12.928  0.00  0.00      PROA  
ATOM   3823  HE2 PHE P 696      25.593   6.127  13.564  0.00  0.00      PROA  
ATOM   3824    C PHE P 696      20.316   3.439  10.951  0.00  0.00      PROA  
ATOM   3825    O PHE P 696      20.472   3.703   9.762  0.00  0.00      PROA  
ATOM   3826    N TRP P 697      20.392   2.156  11.420  0.00  0.00      PROA  
ATOM   3827   HN TRP P 697      20.160   1.822  12.331  0.00  0.00      PROA  
ATOM   3828   CA TRP P 697      20.696   1.067  10.477  0.00  0.00      PROA  
ATOM   3829   HA TRP P 697      21.498   1.442   9.858  0.00  0.00      PROA  
ATOM   3830   CB TRP P 697      21.245  -0.200  11.168  0.00  0.00      PROA  
ATOM   3831  HB1 TRP P 697      20.619  -0.374  12.070  0.00  0.00      PROA  
ATOM   3832  HB2 TRP P 697      22.271   0.007  11.542  0.00  0.00      PROA  
ATOM   3833   CG TRP P 697      21.497  -1.489  10.467  0.00  0.00      PROA  
ATOM   3834  CD1 TRP P 697      21.062  -2.814  10.833  0.00  0.00      PROA  
ATOM   3835  HD1 TRP P 697      20.556  -3.010  11.767  0.00  0.00      PROA  
ATOM   3836  NE1 TRP P 697      21.551  -3.683   9.875  0.00  0.00      PROA  
ATOM   3837  HE1 TRP P 697      21.288  -4.622   9.820  0.00  0.00      PROA  
ATOM   3838  CE2 TRP P 697      22.322  -3.016   9.012  0.00  0.00      PROA  
ATOM   3839  CD2 TRP P 697      22.232  -1.633   9.345  0.00  0.00      PROA  
ATOM   3840  CE3 TRP P 697      22.911  -0.711   8.484  0.00  0.00      PROA  
ATOM   3841  HE3 TRP P 697      22.735   0.355   8.475  0.00  0.00      PROA  
ATOM   3842  CZ3 TRP P 697      23.515  -1.196   7.304  0.00  0.00      PROA  
ATOM   3843  HZ3 TRP P 697      24.082  -0.507   6.695  0.00  0.00      PROA  
ATOM   3844  CZ2 TRP P 697      22.907  -3.449   7.818  0.00  0.00      PROA  
ATOM   3845  HZ2 TRP P 697      22.938  -4.471   7.472  0.00  0.00      PROA  
ATOM   3846  CH2 TRP P 697      23.530  -2.618   7.020  0.00  0.00      PROA  
ATOM   3847  HH2 TRP P 697      23.976  -2.959   6.097  0.00  0.00      PROA  
ATOM   3848    C TRP P 697      19.520   0.684   9.558  0.00  0.00      PROA  
ATOM   3849    O TRP P 697      19.599   0.436   8.409  0.00  0.00      PROA  
ATOM   3850    N SER P 698      18.277   0.754  10.039  0.00  0.00      PROA  
ATOM   3851   HN SER P 698      18.176   1.096  10.970  0.00  0.00      PROA  
ATOM   3852   CA SER P 698      17.087   0.755   9.195  0.00  0.00      PROA  
ATOM   3853   HA SER P 698      17.100  -0.172   8.641  0.00  0.00      PROA  
ATOM   3854   CB SER P 698      15.784   0.733  10.060  0.00  0.00      PROA  
ATOM   3855  HB1 SER P 698      14.874   0.748   9.424  0.00  0.00      PROA  
ATOM   3856  HB2 SER P 698      15.709   1.638  10.700  0.00  0.00      PROA  
ATOM   3857   OG SER P 698      15.776  -0.377  10.921  0.00  0.00      PROA  
ATOM   3858  HG1 SER P 698      16.440  -0.188  11.588  0.00  0.00      PROA  
ATOM   3859    C SER P 698      17.032   1.758   8.087  0.00  0.00      PROA  
ATOM   3860    O SER P 698      16.589   1.498   6.969  0.00  0.00      PROA  
ATOM   3861    N CYS P 699      17.382   3.004   8.379  0.00  0.00      PROA  
ATOM   3862   HN CYS P 699      17.785   3.238   9.260  0.00  0.00      PROA  
ATOM   3863   CA CYS P 699      17.315   4.113   7.383  0.00  0.00      PROA  
ATOM   3864   HA CYS P 699      16.375   4.084   6.852  0.00  0.00      PROA  
ATOM   3865   CB CYS P 699      17.602   5.500   8.094  0.00  0.00      PROA  
ATOM   3866  HB1 CYS P 699      17.657   6.365   7.399  0.00  0.00      PROA  
ATOM   3867  HB2 CYS P 699      18.616   5.532   8.546  0.00  0.00      PROA  
ATOM   3868   SG CYS P 699      16.330   5.924   9.340  0.00  0.00      PROA  
ATOM   3869  HG1 CYS P 699      16.901   5.103  10.209  0.00  0.00      PROA  
ATOM   3870    C CYS P 699      18.314   3.851   6.280  0.00  0.00      PROA  
ATOM   3871    O CYS P 699      18.017   4.120   5.109  0.00  0.00      PROA  
ATOM   3872    N ILE P 700      19.555   3.383   6.577  0.00  0.00      PROA  
ATOM   3873   HN ILE P 700      19.921   3.432   7.503  0.00  0.00      PROA  
ATOM   3874   CA ILE P 700      20.525   2.959   5.589  0.00  0.00      PROA  
ATOM   3875   HA ILE P 700      20.728   3.838   4.996  0.00  0.00      PROA  
ATOM   3876   CB ILE P 700      21.941   2.481   6.287  0.00  0.00      PROA  
ATOM   3877   HB ILE P 700      21.738   1.748   7.097  0.00  0.00      PROA  
ATOM   3878  CG2 ILE P 700      22.828   1.919   5.112  0.00  0.00      PROA  
ATOM   3879 HG21 ILE P 700      22.222   1.188   4.535  0.00  0.00      PROA  
ATOM   3880 HG22 ILE P 700      23.742   1.435   5.515  0.00  0.00      PROA  
ATOM   3881 HG23 ILE P 700      23.083   2.875   4.606  0.00  0.00      PROA  
ATOM   3882  CG1 ILE P 700      22.564   3.699   7.034  0.00  0.00      PROA  
ATOM   3883 HG11 ILE P 700      21.808   4.307   7.575  0.00  0.00      PROA  
ATOM   3884 HG12 ILE P 700      22.899   4.401   6.241  0.00  0.00      PROA  
ATOM   3885   CD ILE P 700      23.729   3.293   8.056  0.00  0.00      PROA  
ATOM   3886  HD1 ILE P 700      23.394   2.690   8.927  0.00  0.00      PROA  
ATOM   3887  HD2 ILE P 700      24.124   4.241   8.479  0.00  0.00      PROA  
ATOM   3888  HD3 ILE P 700      24.536   2.753   7.516  0.00  0.00      PROA  
ATOM   3889    C ILE P 700      19.955   1.920   4.721  0.00  0.00      PROA  
ATOM   3890    O ILE P 700      20.002   2.118   3.525  0.00  0.00      PROA  
ATOM   3891    N LEU P 701      19.462   0.836   5.296  0.00  0.00      PROA  
ATOM   3892   HN LEU P 701      19.280   0.799   6.276  0.00  0.00      PROA  
ATOM   3893   CA LEU P 701      18.954  -0.316   4.512  0.00  0.00      PROA  
ATOM   3894   HA LEU P 701      19.711  -0.643   3.815  0.00  0.00      PROA  
ATOM   3895   CB LEU P 701      18.520  -1.395   5.468  0.00  0.00      PROA  
ATOM   3896  HB1 LEU P 701      17.975  -2.256   5.024  0.00  0.00      PROA  
ATOM   3897  HB2 LEU P 701      17.833  -0.959   6.225  0.00  0.00      PROA  
ATOM   3898   CG LEU P 701      19.651  -2.144   6.275  0.00  0.00      PROA  
ATOM   3899   HG LEU P 701      20.241  -1.448   6.909  0.00  0.00      PROA  
ATOM   3900  CD1 LEU P 701      18.959  -3.002   7.363  0.00  0.00      PROA  
ATOM   3901 HD11 LEU P 701      19.697  -3.539   7.997  0.00  0.00      PROA  
ATOM   3902 HD12 LEU P 701      18.225  -3.659   6.850  0.00  0.00      PROA  
ATOM   3903 HD13 LEU P 701      18.412  -2.364   8.090  0.00  0.00      PROA  
ATOM   3904  CD2 LEU P 701      20.634  -2.743   5.280  0.00  0.00      PROA  
ATOM   3905 HD21 LEU P 701      21.076  -3.685   5.668  0.00  0.00      PROA  
ATOM   3906 HD22 LEU P 701      21.355  -1.983   4.908  0.00  0.00      PROA  
ATOM   3907 HD23 LEU P 701      20.178  -3.191   4.371  0.00  0.00      PROA  
ATOM   3908    C LEU P 701      17.867   0.065   3.555  0.00  0.00      PROA  
ATOM   3909    O LEU P 701      17.781  -0.403   2.437  0.00  0.00      PROA  
ATOM   3910    N PHE P 702      16.976   0.956   3.959  0.00  0.00      PROA  
ATOM   3911   HN PHE P 702      17.042   1.210   4.920  0.00  0.00      PROA  
ATOM   3912   CA PHE P 702      15.984   1.582   3.125  0.00  0.00      PROA  
ATOM   3913   HA PHE P 702      15.301   0.839   2.741  0.00  0.00      PROA  
ATOM   3914   CB PHE P 702      15.101   2.566   4.000  0.00  0.00      PROA  
ATOM   3915  HB1 PHE P 702      15.824   3.057   4.686  0.00  0.00      PROA  
ATOM   3916  HB2 PHE P 702      14.423   1.992   4.667  0.00  0.00      PROA  
ATOM   3917   CG PHE P 702      14.263   3.489   3.293  0.00  0.00      PROA  
ATOM   3918  CD1 PHE P 702      13.001   3.121   2.769  0.00  0.00      PROA  
ATOM   3919  HD1 PHE P 702      12.672   2.118   2.998  0.00  0.00      PROA  
ATOM   3920  CE1 PHE P 702      12.097   4.109   2.298  0.00  0.00      PROA  
ATOM   3921  HE1 PHE P 702      11.132   3.876   1.872  0.00  0.00      PROA  
ATOM   3922   CZ PHE P 702      12.677   5.403   2.058  0.00  0.00      PROA  
ATOM   3923   HZ PHE P 702      12.128   6.100   1.442  0.00  0.00      PROA  
ATOM   3924  CD2 PHE P 702      14.659   4.848   3.226  0.00  0.00      PROA  
ATOM   3925  HD2 PHE P 702      15.611   5.060   3.691  0.00  0.00      PROA  
ATOM   3926  CE2 PHE P 702      13.907   5.801   2.569  0.00  0.00      PROA  
ATOM   3927  HE2 PHE P 702      14.053   6.871   2.579  0.00  0.00      PROA  
ATOM   3928    C PHE P 702      16.549   2.224   1.870  0.00  0.00      PROA  
ATOM   3929    O PHE P 702      16.149   1.815   0.793  0.00  0.00      PROA  
ATOM   3930    N PHE P 703      17.453   3.199   1.951  0.00  0.00      PROA  
ATOM   3931   HN PHE P 703      17.761   3.494   2.852  0.00  0.00      PROA  
ATOM   3932   CA PHE P 703      17.969   3.840   0.727  0.00  0.00      PROA  
ATOM   3933   HA PHE P 703      17.086   4.055   0.144  0.00  0.00      PROA  
ATOM   3934   CB PHE P 703      18.753   5.033   1.182  0.00  0.00      PROA  
ATOM   3935  HB1 PHE P 703      19.595   4.696   1.824  0.00  0.00      PROA  
ATOM   3936  HB2 PHE P 703      18.181   5.678   1.884  0.00  0.00      PROA  
ATOM   3937   CG PHE P 703      19.202   5.871   0.039  0.00  0.00      PROA  
ATOM   3938  CD1 PHE P 703      20.542   5.847  -0.353  0.00  0.00      PROA  
ATOM   3939  HD1 PHE P 703      21.303   5.348   0.228  0.00  0.00      PROA  
ATOM   3940  CE1 PHE P 703      20.961   6.578  -1.501  0.00  0.00      PROA  
ATOM   3941  HE1 PHE P 703      21.975   6.557  -1.872  0.00  0.00      PROA  
ATOM   3942   CZ PHE P 703      20.071   7.382  -2.194  0.00  0.00      PROA  
ATOM   3943   HZ PHE P 703      20.373   8.076  -2.965  0.00  0.00      PROA  
ATOM   3944  CD2 PHE P 703      18.321   6.663  -0.698  0.00  0.00      PROA  
ATOM   3945  HD2 PHE P 703      17.296   6.654  -0.358  0.00  0.00      PROA  
ATOM   3946  CE2 PHE P 703      18.724   7.362  -1.815  0.00  0.00      PROA  
ATOM   3947  HE2 PHE P 703      18.045   7.908  -2.454  0.00  0.00      PROA  
ATOM   3948    C PHE P 703      18.740   2.945  -0.200  0.00  0.00      PROA  
ATOM   3949    O PHE P 703      18.508   2.928  -1.387  0.00  0.00      PROA  
ATOM   3950    N ALA P 704      19.603   2.095   0.388  0.00  0.00      PROA  
ATOM   3951   HN ALA P 704      19.922   2.205   1.326  0.00  0.00      PROA  
ATOM   3952   CA ALA P 704      20.421   1.136  -0.309  0.00  0.00      PROA  
ATOM   3953   HA ALA P 704      21.026   1.714  -0.992  0.00  0.00      PROA  
ATOM   3954   CB ALA P 704      21.223   0.343   0.779  0.00  0.00      PROA  
ATOM   3955  HB1 ALA P 704      21.949  -0.338   0.285  0.00  0.00      PROA  
ATOM   3956  HB2 ALA P 704      20.506  -0.332   1.292  0.00  0.00      PROA  
ATOM   3957  HB3 ALA P 704      21.731   1.067   1.452  0.00  0.00      PROA  
ATOM   3958    C ALA P 704      19.543   0.185  -1.088  0.00  0.00      PROA  
ATOM   3959    O ALA P 704      19.803  -0.027  -2.267  0.00  0.00      PROA  
ATOM   3960    N THR P 705      18.433  -0.326  -0.541  0.00  0.00      PROA  
ATOM   3961   HN THR P 705      18.194  -0.137   0.408  0.00  0.00      PROA  
ATOM   3962   CA THR P 705      17.414  -1.150  -1.173  0.00  0.00      PROA  
ATOM   3963   HA THR P 705      17.909  -2.049  -1.511  0.00  0.00      PROA  
ATOM   3964   CB THR P 705      16.318  -1.575  -0.228  0.00  0.00      PROA  
ATOM   3965   HB THR P 705      15.937  -0.620   0.192  0.00  0.00      PROA  
ATOM   3966  OG1 THR P 705      16.864  -2.281   0.868  0.00  0.00      PROA  
ATOM   3967  HG1 THR P 705      17.190  -1.588   1.447  0.00  0.00      PROA  
ATOM   3968  CG2 THR P 705      15.172  -2.411  -0.922  0.00  0.00      PROA  
ATOM   3969 HG21 THR P 705      15.542  -3.275  -1.514  0.00  0.00      PROA  
ATOM   3970 HG22 THR P 705      14.547  -1.769  -1.578  0.00  0.00      PROA  
ATOM   3971 HG23 THR P 705      14.529  -2.862  -0.136  0.00  0.00      PROA  
ATOM   3972    C THR P 705      16.714  -0.610  -2.405  0.00  0.00      PROA  
ATOM   3973    O THR P 705      16.636  -1.309  -3.428  0.00  0.00      PROA  
ATOM   3974    N PHE P 706      16.385   0.672  -2.292  0.00  0.00      PROA  
ATOM   3975   HN PHE P 706      16.522   1.145  -1.425  0.00  0.00      PROA  
ATOM   3976   CA PHE P 706      15.826   1.451  -3.389  0.00  0.00      PROA  
ATOM   3977   HA PHE P 706      15.039   0.822  -3.779  0.00  0.00      PROA  
ATOM   3978   CB PHE P 706      15.261   2.826  -2.899  0.00  0.00      PROA  
ATOM   3979  HB1 PHE P 706      15.952   3.321  -2.184  0.00  0.00      PROA  
ATOM   3980  HB2 PHE P 706      14.266   2.585  -2.468  0.00  0.00      PROA  
ATOM   3981   CG PHE P 706      15.096   3.773  -3.997  0.00  0.00      PROA  
ATOM   3982  CD1 PHE P 706      15.760   4.965  -4.004  0.00  0.00      PROA  
ATOM   3983  HD1 PHE P 706      16.593   5.020  -3.318  0.00  0.00      PROA  
ATOM   3984  CE1 PHE P 706      15.606   5.884  -5.064  0.00  0.00      PROA  
ATOM   3985  HE1 PHE P 706      16.096   6.846  -5.084  0.00  0.00      PROA  
ATOM   3986   CZ PHE P 706      14.751   5.570  -6.135  0.00  0.00      PROA  
ATOM   3987   HZ PHE P 706      14.631   6.346  -6.876  0.00  0.00      PROA  
ATOM   3988  CD2 PHE P 706      14.141   3.543  -5.021  0.00  0.00      PROA  
ATOM   3989  HD2 PHE P 706      13.579   2.621  -4.981  0.00  0.00      PROA  
ATOM   3990  CE2 PHE P 706      13.995   4.404  -6.122  0.00  0.00      PROA  
ATOM   3991  HE2 PHE P 706      13.281   4.232  -6.914  0.00  0.00      PROA  
ATOM   3992    C PHE P 706      16.830   1.568  -4.613  0.00  0.00      PROA  
ATOM   3993    O PHE P 706      16.514   1.521  -5.805  0.00  0.00      PROA  
ATOM   3994    N ILE P 707      18.119   1.765  -4.293  0.00  0.00      PROA  
ATOM   3995   HN ILE P 707      18.327   2.030  -3.354  0.00  0.00      PROA  
ATOM   3996   CA ILE P 707      19.236   1.776  -5.272  0.00  0.00      PROA  
ATOM   3997   HA ILE P 707      18.912   2.442  -6.058  0.00  0.00      PROA  
ATOM   3998   CB ILE P 707      20.525   2.458  -4.742  0.00  0.00      PROA  
ATOM   3999   HB ILE P 707      21.092   1.897  -3.969  0.00  0.00      PROA  
ATOM   4000  CG2 ILE P 707      21.521   2.456  -5.850  0.00  0.00      PROA  
ATOM   4001 HG21 ILE P 707      21.158   2.929  -6.788  0.00  0.00      PROA  
ATOM   4002 HG22 ILE P 707      21.784   1.429  -6.181  0.00  0.00      PROA  
ATOM   4003 HG23 ILE P 707      22.431   3.048  -5.613  0.00  0.00      PROA  
ATOM   4004  CG1 ILE P 707      20.236   3.878  -4.200  0.00  0.00      PROA  
ATOM   4005 HG11 ILE P 707      21.166   4.382  -3.862  0.00  0.00      PROA  
ATOM   4006 HG12 ILE P 707      19.659   3.662  -3.275  0.00  0.00      PROA  
ATOM   4007   CD ILE P 707      19.297   4.755  -4.972  0.00  0.00      PROA  
ATOM   4008  HD1 ILE P 707      19.156   5.736  -4.470  0.00  0.00      PROA  
ATOM   4009  HD2 ILE P 707      18.316   4.269  -5.158  0.00  0.00      PROA  
ATOM   4010  HD3 ILE P 707      19.791   5.002  -5.936  0.00  0.00      PROA  
ATOM   4011    C ILE P 707      19.541   0.439  -5.889  0.00  0.00      PROA  
ATOM   4012    O ILE P 707      19.490   0.343  -7.099  0.00  0.00      PROA  
ATOM   4013    N VAL P 708      19.930  -0.655  -5.076  0.00  0.00      PROA  
ATOM   4014   HN VAL P 708      19.996  -0.577  -4.084  0.00  0.00      PROA  
ATOM   4015   CA VAL P 708      20.234  -2.020  -5.500  0.00  0.00      PROA  
ATOM   4016   HA VAL P 708      20.987  -1.921  -6.269  0.00  0.00      PROA  
ATOM   4017   CB VAL P 708      20.626  -2.874  -4.243  0.00  0.00      PROA  
ATOM   4018   HB VAL P 708      19.908  -2.843  -3.396  0.00  0.00      PROA  
ATOM   4019  CG1 VAL P 708      20.823  -4.338  -4.587  0.00  0.00      PROA  
ATOM   4020 HG11 VAL P 708      21.495  -4.559  -5.444  0.00  0.00      PROA  
ATOM   4021 HG12 VAL P 708      19.799  -4.729  -4.763  0.00  0.00      PROA  
ATOM   4022 HG13 VAL P 708      21.299  -4.877  -3.740  0.00  0.00      PROA  
ATOM   4023  CG2 VAL P 708      22.006  -2.322  -3.822  0.00  0.00      PROA  
ATOM   4024 HG21 VAL P 708      22.730  -2.196  -4.655  0.00  0.00      PROA  
ATOM   4025 HG22 VAL P 708      22.402  -3.016  -3.050  0.00  0.00      PROA  
ATOM   4026 HG23 VAL P 708      21.855  -1.404  -3.214  0.00  0.00      PROA  
ATOM   4027    C VAL P 708      19.144  -2.700  -6.248  0.00  0.00      PROA  
ATOM   4028    O VAL P 708      19.408  -3.339  -7.278  0.00  0.00      PROA  
ATOM   4029    N SER P 709      17.904  -2.632  -5.856  0.00  0.00      PROA  
ATOM   4030   HN SER P 709      17.757  -2.072  -5.044  0.00  0.00      PROA  
ATOM   4031   CA SER P 709      16.840  -3.258  -6.662  0.00  0.00      PROA  
ATOM   4032   HA SER P 709      17.168  -4.275  -6.813  0.00  0.00      PROA  
ATOM   4033   CB SER P 709      15.481  -3.215  -5.829  0.00  0.00      PROA  
ATOM   4034  HB1 SER P 709      15.749  -3.832  -4.945  0.00  0.00      PROA  
ATOM   4035  HB2 SER P 709      14.551  -3.611  -6.292  0.00  0.00      PROA  
ATOM   4036   OG SER P 709      15.130  -1.872  -5.435  0.00  0.00      PROA  
ATOM   4037  HG1 SER P 709      15.728  -1.604  -4.733  0.00  0.00      PROA  
ATOM   4038    C SER P 709      16.614  -2.526  -7.949  0.00  0.00      PROA  
ATOM   4039    O SER P 709      16.659  -3.205  -8.957  0.00  0.00      PROA  
ATOM   4040    N SER P 710      16.547  -1.153  -7.976  0.00  0.00      PROA  
ATOM   4041   HN SER P 710      16.473  -0.624  -7.134  0.00  0.00      PROA  
ATOM   4042   CA SER P 710      16.421  -0.500  -9.265  0.00  0.00      PROA  
ATOM   4043   HA SER P 710      15.627  -1.012  -9.788  0.00  0.00      PROA  
ATOM   4044   CB SER P 710      15.945   0.966  -9.094  0.00  0.00      PROA  
ATOM   4045  HB1 SER P 710      15.039   0.891  -8.456  0.00  0.00      PROA  
ATOM   4046  HB2 SER P 710      15.517   1.319 -10.057  0.00  0.00      PROA  
ATOM   4047   OG SER P 710      16.871   1.849  -8.499  0.00  0.00      PROA  
ATOM   4048  HG1 SER P 710      16.846   1.843  -7.539  0.00  0.00      PROA  
ATOM   4049    C SER P 710      17.647  -0.644 -10.103  0.00  0.00      PROA  
ATOM   4050    O SER P 710      17.642  -0.541 -11.361  0.00  0.00      PROA  
ATOM   4051    N THR P 711      18.788  -0.984  -9.493  0.00  0.00      PROA  
ATOM   4052   HN THR P 711      18.880  -0.906  -8.503  0.00  0.00      PROA  
ATOM   4053   CA THR P 711      20.061  -1.215 -10.235  0.00  0.00      PROA  
ATOM   4054   HA THR P 711      20.082  -0.520 -11.061  0.00  0.00      PROA  
ATOM   4055   CB THR P 711      21.283  -1.037  -9.279  0.00  0.00      PROA  
ATOM   4056   HB THR P 711      20.990  -1.601  -8.368  0.00  0.00      PROA  
ATOM   4057  OG1 THR P 711      21.262   0.358  -8.940  0.00  0.00      PROA  
ATOM   4058  HG1 THR P 711      20.492   0.583  -8.412  0.00  0.00      PROA  
ATOM   4059  CG2 THR P 711      22.608  -1.380  -9.820  0.00  0.00      PROA  
ATOM   4060 HG21 THR P 711      23.404  -1.154  -9.078  0.00  0.00      PROA  
ATOM   4061 HG22 THR P 711      22.759  -0.885 -10.803  0.00  0.00      PROA  
ATOM   4062 HG23 THR P 711      22.671  -2.474  -9.999  0.00  0.00      PROA  
ATOM   4063    C THR P 711      20.136  -2.640 -10.796  0.00  0.00      PROA  
ATOM   4064    O THR P 711      20.346  -2.817 -11.992  0.00  0.00      PROA  
ATOM   4065    N LEU P 712      19.791  -3.736 -10.082  0.00  0.00      PROA  
ATOM   4066   HN LEU P 712      19.499  -3.713  -9.129  0.00  0.00      PROA  
ATOM   4067   CA LEU P 712      19.425  -5.046 -10.657  0.00  0.00      PROA  
ATOM   4068   HA LEU P 712      20.310  -5.418 -11.153  0.00  0.00      PROA  
ATOM   4069   CB LEU P 712      19.045  -5.940  -9.489  0.00  0.00      PROA  
ATOM   4070  HB1 LEU P 712      18.657  -6.941  -9.778  0.00  0.00      PROA  
ATOM   4071  HB2 LEU P 712      18.087  -5.718  -8.971  0.00  0.00      PROA  
ATOM   4072   CG LEU P 712      20.193  -6.131  -8.453  0.00  0.00      PROA  
ATOM   4073   HG LEU P 712      20.662  -5.184  -8.111  0.00  0.00      PROA  
ATOM   4074  CD1 LEU P 712      19.600  -6.695  -7.144  0.00  0.00      PROA  
ATOM   4075 HD11 LEU P 712      19.090  -7.666  -7.323  0.00  0.00      PROA  
ATOM   4076 HD12 LEU P 712      18.943  -5.889  -6.753  0.00  0.00      PROA  
ATOM   4077 HD13 LEU P 712      20.355  -6.708  -6.329  0.00  0.00      PROA  
ATOM   4078  CD2 LEU P 712      21.216  -7.107  -9.025  0.00  0.00      PROA  
ATOM   4079 HD21 LEU P 712      21.958  -7.271  -8.215  0.00  0.00      PROA  
ATOM   4080 HD22 LEU P 712      21.689  -6.640  -9.916  0.00  0.00      PROA  
ATOM   4081 HD23 LEU P 712      20.614  -8.020  -9.221  0.00  0.00      PROA  
ATOM   4082    C LEU P 712      18.400  -5.099 -11.648  0.00  0.00      PROA  
ATOM   4083    O LEU P 712      18.562  -5.817 -12.649  0.00  0.00      PROA  
ATOM   4084    N LYS P 713      17.342  -4.285 -11.463  0.00  0.00      PROA  
ATOM   4085   HN LYS P 713      17.246  -3.739 -10.634  0.00  0.00      PROA  
ATOM   4086   CA LYS P 713      16.221  -4.038 -12.456  0.00  0.00      PROA  
ATOM   4087   HA LYS P 713      15.781  -5.014 -12.601  0.00  0.00      PROA  
ATOM   4088   CB LYS P 713      15.124  -3.131 -11.780  0.00  0.00      PROA  
ATOM   4089  HB1 LYS P 713      15.621  -2.164 -11.549  0.00  0.00      PROA  
ATOM   4090  HB2 LYS P 713      14.838  -3.596 -10.812  0.00  0.00      PROA  
ATOM   4091   CG LYS P 713      13.905  -2.806 -12.705  0.00  0.00      PROA  
ATOM   4092  HG1 LYS P 713      14.277  -2.308 -13.626  0.00  0.00      PROA  
ATOM   4093  HG2 LYS P 713      13.185  -2.121 -12.208  0.00  0.00      PROA  
ATOM   4094   CD LYS P 713      13.077  -4.155 -12.978  0.00  0.00      PROA  
ATOM   4095  HD1 LYS P 713      12.794  -4.646 -12.023  0.00  0.00      PROA  
ATOM   4096  HD2 LYS P 713      13.842  -4.764 -13.506  0.00  0.00      PROA  
ATOM   4097   CE LYS P 713      11.739  -3.980 -13.802  0.00  0.00      PROA  
ATOM   4098  HE1 LYS P 713      11.888  -3.363 -14.714  0.00  0.00      PROA  
ATOM   4099  HE2 LYS P 713      11.048  -3.493 -13.081  0.00  0.00      PROA  
ATOM   4100   NZ LYS P 713      11.131  -5.253 -14.291  0.00  0.00      PROA  
ATOM   4101  HZ1 LYS P 713      10.225  -5.151 -14.792  0.00  0.00      PROA  
ATOM   4102  HZ2 LYS P 713      11.006  -5.920 -13.502  0.00  0.00      PROA  
ATOM   4103  HZ3 LYS P 713      11.777  -5.653 -15.002  0.00  0.00      PROA  
ATOM   4104    C LYS P 713      16.788  -3.422 -13.771  0.00  0.00      PROA  
ATOM   4105    O LYS P 713      16.213  -3.538 -14.853  0.00  0.00      PROA  
ATOM   4106    N THR P 714      17.895  -2.657 -13.672  0.00  0.00      PROA  
ATOM   4107   HN THR P 714      18.378  -2.628 -12.801  0.00  0.00      PROA  
ATOM   4108   CA THR P 714      18.405  -1.890 -14.811  0.00  0.00      PROA  
ATOM   4109   HA THR P 714      17.725  -1.910 -15.649  0.00  0.00      PROA  
ATOM   4110   CB THR P 714      18.670  -0.481 -14.411  0.00  0.00      PROA  
ATOM   4111   HB THR P 714      17.908  -0.244 -13.638  0.00  0.00      PROA  
ATOM   4112  OG1 THR P 714      18.342   0.321 -15.513  0.00  0.00      PROA  
ATOM   4113  HG1 THR P 714      17.383   0.334 -15.467  0.00  0.00      PROA  
ATOM   4114  CG2 THR P 714      20.124  -0.122 -14.015  0.00  0.00      PROA  
ATOM   4115 HG21 THR P 714      20.845  -0.304 -14.841  0.00  0.00      PROA  
ATOM   4116 HG22 THR P 714      20.426  -0.627 -13.073  0.00  0.00      PROA  
ATOM   4117 HG23 THR P 714      20.123   0.959 -13.755  0.00  0.00      PROA  
ATOM   4118    C THR P 714      19.606  -2.591 -15.497  0.00  0.00      PROA  
ATOM   4119    O THR P 714      20.019  -2.173 -16.577  0.00  0.00      PROA  
ATOM   4120    N PHE P 715      19.965  -3.773 -14.988  0.00  0.00      PROA  
ATOM   4121   HN PHE P 715      19.701  -4.045 -14.066  0.00  0.00      PROA  
ATOM   4122   CA PHE P 715      20.983  -4.649 -15.580  0.00  0.00      PROA  
ATOM   4123   HA PHE P 715      21.870  -4.064 -15.773  0.00  0.00      PROA  
ATOM   4124   CB PHE P 715      21.428  -5.800 -14.592  0.00  0.00      PROA  
ATOM   4125  HB1 PHE P 715      20.539  -6.265 -14.115  0.00  0.00      PROA  
ATOM   4126  HB2 PHE P 715      21.917  -5.351 -13.701  0.00  0.00      PROA  
ATOM   4127   CG PHE P 715      22.494  -6.719 -15.158  0.00  0.00      PROA  
ATOM   4128  CD1 PHE P 715      23.768  -6.337 -15.624  0.00  0.00      PROA  
ATOM   4129  HD1 PHE P 715      23.974  -5.329 -15.953  0.00  0.00      PROA  
ATOM   4130  CE1 PHE P 715      24.748  -7.341 -15.884  0.00  0.00      PROA  
ATOM   4131  HE1 PHE P 715      25.719  -7.044 -16.254  0.00  0.00      PROA  
ATOM   4132   CZ PHE P 715      24.464  -8.666 -15.507  0.00  0.00      PROA  
ATOM   4133   HZ PHE P 715      25.207  -9.422 -15.712  0.00  0.00      PROA  
ATOM   4134  CD2 PHE P 715      22.311  -8.029 -14.770  0.00  0.00      PROA  
ATOM   4135  HD2 PHE P 715      21.477  -8.313 -14.145  0.00  0.00      PROA  
ATOM   4136  CE2 PHE P 715      23.266  -8.995 -14.955  0.00  0.00      PROA  
ATOM   4137  HE2 PHE P 715      23.007  -9.987 -14.617  0.00  0.00      PROA  
ATOM   4138    C PHE P 715      20.531  -5.172 -16.949  0.00  0.00      PROA  
ATOM   4139    O PHE P 715      21.343  -5.511 -17.821  0.00  0.00      PROA  
ATOM   4140    N LYS P 716      19.163  -5.172 -17.224  0.00  0.00      PROA  
ATOM   4141   HN LYS P 716      18.541  -5.068 -16.453  0.00  0.00      PROA  
ATOM   4142   CA LYS P 716      18.487  -5.464 -18.492  0.00  0.00      PROA  
ATOM   4143   HA LYS P 716      18.618  -6.513 -18.713  0.00  0.00      PROA  
ATOM   4144   CB LYS P 716      17.023  -5.084 -18.289  0.00  0.00      PROA  
ATOM   4145  HB1 LYS P 716      16.898  -3.992 -18.127  0.00  0.00      PROA  
ATOM   4146  HB2 LYS P 716      16.765  -5.631 -17.358  0.00  0.00      PROA  
ATOM   4147   CG LYS P 716      16.138  -5.450 -19.482  0.00  0.00      PROA  
ATOM   4148  HG1 LYS P 716      16.294  -6.542 -19.612  0.00  0.00      PROA  
ATOM   4149  HG2 LYS P 716      16.500  -4.866 -20.356  0.00  0.00      PROA  
ATOM   4150   CD LYS P 716      14.690  -5.081 -19.079  0.00  0.00      PROA  
ATOM   4151  HD1 LYS P 716      14.645  -3.978 -18.960  0.00  0.00      PROA  
ATOM   4152  HD2 LYS P 716      14.437  -5.345 -18.029  0.00  0.00      PROA  
ATOM   4153   CE LYS P 716      13.613  -5.575 -19.996  0.00  0.00      PROA  
ATOM   4154  HE1 LYS P 716      13.835  -5.085 -20.968  0.00  0.00      PROA  
ATOM   4155  HE2 LYS P 716      12.618  -5.264 -19.613  0.00  0.00      PROA  
ATOM   4156   NZ LYS P 716      13.696  -7.016 -20.215  0.00  0.00      PROA  
ATOM   4157  HZ1 LYS P 716      13.916  -7.533 -19.340  0.00  0.00      PROA  
ATOM   4158  HZ2 LYS P 716      14.424  -7.131 -20.949  0.00  0.00      PROA  
ATOM   4159  HZ3 LYS P 716      12.839  -7.446 -20.618  0.00  0.00      PROA  
ATOM   4160    C LYS P 716      19.032  -4.678 -19.669  0.00  0.00      PROA  
ATOM   4161    O LYS P 716      19.223  -5.145 -20.826  0.00  0.00      PROA  
ATOM   4162    N THR P 717      19.436  -3.396 -19.514  0.00  0.00      PROA  
ATOM   4163   HN THR P 717      19.129  -3.030 -18.639  0.00  0.00      PROA  
ATOM   4164   CA THR P 717      19.755  -2.519 -20.546  0.00  0.00      PROA  
ATOM   4165   HA THR P 717      19.486  -2.976 -21.486  0.00  0.00      PROA  
ATOM   4166   CB THR P 717      18.967  -1.147 -20.376  0.00  0.00      PROA  
ATOM   4167   HB THR P 717      19.479  -0.297 -20.877  0.00  0.00      PROA  
ATOM   4168  OG1 THR P 717      18.717  -0.904 -19.025  0.00  0.00      PROA  
ATOM   4169  HG1 THR P 717      19.449  -0.372 -18.705  0.00  0.00      PROA  
ATOM   4170  CG2 THR P 717      17.596  -1.454 -20.995  0.00  0.00      PROA  
ATOM   4171 HG21 THR P 717      17.168  -2.452 -20.762  0.00  0.00      PROA  
ATOM   4172 HG22 THR P 717      17.507  -1.483 -22.102  0.00  0.00      PROA  
ATOM   4173 HG23 THR P 717      16.862  -0.732 -20.577  0.00  0.00      PROA  
ATOM   4174    C THR P 717      21.234  -2.395 -20.642  0.00  0.00      PROA  
ATOM   4175    O THR P 717      21.783  -1.578 -21.339  0.00  0.00      PROA  
ATOM   4176    N SER P 718      21.971  -3.249 -19.839  0.00  0.00      PROA  
ATOM   4177   HN SER P 718      21.596  -3.891 -19.175  0.00  0.00      PROA  
ATOM   4178   CA SER P 718      23.466  -3.227 -19.871  0.00  0.00      PROA  
ATOM   4179   HA SER P 718      23.924  -2.280 -20.119  0.00  0.00      PROA  
ATOM   4180   CB SER P 718      24.159  -3.705 -18.521  0.00  0.00      PROA  
ATOM   4181  HB1 SER P 718      24.002  -4.783 -18.303  0.00  0.00      PROA  
ATOM   4182  HB2 SER P 718      23.697  -3.056 -17.746  0.00  0.00      PROA  
ATOM   4183   OG SER P 718      25.567  -3.559 -18.591  0.00  0.00      PROA  
ATOM   4184  HG1 SER P 718      25.717  -2.616 -18.497  0.00  0.00      PROA  
ATOM   4185    C SER P 718      23.964  -4.176 -21.004  0.00  0.00      PROA  
ATOM   4186    O SER P 718      23.263  -5.151 -21.303  0.00  0.00      PROA  
ATOM   4187    N ARG P 719      25.061  -3.925 -21.699  0.00  0.00      PROA  
ATOM   4188   HN ARG P 719      25.710  -3.197 -21.491  0.00  0.00      PROA  
ATOM   4189   CA ARG P 719      25.498  -4.775 -22.846  0.00  0.00      PROA  
ATOM   4190   HA ARG P 719      24.641  -5.080 -23.429  0.00  0.00      PROA  
ATOM   4191   CB ARG P 719      26.448  -3.911 -23.763  0.00  0.00      PROA  
ATOM   4192  HB1 ARG P 719      25.848  -2.990 -23.925  0.00  0.00      PROA  
ATOM   4193  HB2 ARG P 719      26.518  -4.479 -24.715  0.00  0.00      PROA  
ATOM   4194   CG ARG P 719      27.855  -3.617 -23.310  0.00  0.00      PROA  
ATOM   4195  HG1 ARG P 719      28.440  -4.560 -23.351  0.00  0.00      PROA  
ATOM   4196  HG2 ARG P 719      27.898  -3.479 -22.209  0.00  0.00      PROA  
ATOM   4197   CD ARG P 719      28.592  -2.519 -24.080  0.00  0.00      PROA  
ATOM   4198  HD1 ARG P 719      28.166  -2.496 -25.105  0.00  0.00      PROA  
ATOM   4199  HD2 ARG P 719      29.663  -2.808 -24.016  0.00  0.00      PROA  
ATOM   4200   NE ARG P 719      28.288  -1.264 -23.369  0.00  0.00      PROA  
ATOM   4201   HE ARG P 719      27.803  -1.370 -22.501  0.00  0.00      PROA  
ATOM   4202   CZ ARG P 719      28.642  -0.063 -23.810  0.00  0.00      PROA  
ATOM   4203  NH1 ARG P 719      29.011   0.242 -25.004  0.00  0.00      PROA  
ATOM   4204 HH11 ARG P 719      29.218  -0.459 -25.687  0.00  0.00      PROA  
ATOM   4205 HH12 ARG P 719      29.157   1.203 -25.239  0.00  0.00      PROA  
ATOM   4206  NH2 ARG P 719      28.814   0.816 -22.858  0.00  0.00      PROA  
ATOM   4207 HH21 ARG P 719      28.539   0.569 -21.929  0.00  0.00      PROA  
ATOM   4208 HH22 ARG P 719      29.326   1.669 -22.957  0.00  0.00      PROA  
ATOM   4209    C ARG P 719      26.251  -6.066 -22.454  0.00  0.00      PROA  
ATOM   4210    O ARG P 719      26.532  -6.951 -23.258  0.00  0.00      PROA  
ATOM   4211    N TYR P 720      26.603  -6.215 -21.219  0.00  0.00      PROA  
ATOM   4212   HN TYR P 720      26.363  -5.443 -20.636  0.00  0.00      PROA  
ATOM   4213   CA TYR P 720      27.470  -7.305 -20.740  0.00  0.00      PROA  
ATOM   4214   HA TYR P 720      28.026  -7.671 -21.591  0.00  0.00      PROA  
ATOM   4215   CB TYR P 720      28.411  -6.866 -19.608  0.00  0.00      PROA  
ATOM   4216  HB1 TYR P 720      29.109  -7.697 -19.369  0.00  0.00      PROA  
ATOM   4217  HB2 TYR P 720      27.944  -6.683 -18.617  0.00  0.00      PROA  
ATOM   4218   CG TYR P 720      29.267  -5.720 -20.073  0.00  0.00      PROA  
ATOM   4219  CD1 TYR P 720      30.334  -5.774 -21.013  0.00  0.00      PROA  
ATOM   4220  HD1 TYR P 720      30.687  -6.747 -21.322  0.00  0.00      PROA  
ATOM   4221  CE1 TYR P 720      31.084  -4.639 -21.266  0.00  0.00      PROA  
ATOM   4222  HE1 TYR P 720      31.945  -4.662 -21.918  0.00  0.00      PROA  
ATOM   4223   CZ TYR P 720      30.629  -3.415 -20.781  0.00  0.00      PROA  
ATOM   4224   OH TYR P 720      31.435  -2.252 -20.938  0.00  0.00      PROA  
ATOM   4225   HH TYR P 720      30.897  -1.468 -20.805  0.00  0.00      PROA  
ATOM   4226  CD2 TYR P 720      28.923  -4.464 -19.561  0.00  0.00      PROA  
ATOM   4227  HD2 TYR P 720      28.101  -4.412 -18.863  0.00  0.00      PROA  
ATOM   4228  CE2 TYR P 720      29.558  -3.304 -19.920  0.00  0.00      PROA  
ATOM   4229  HE2 TYR P 720      29.408  -2.375 -19.390  0.00  0.00      PROA  
ATOM   4230    C TYR P 720      26.673  -8.491 -20.250  0.00  0.00      PROA  
ATOM   4231    O TYR P 720      25.575  -8.434 -19.727  0.00  0.00      PROA  
ATOM   4232    N PHE P 721      27.311  -9.666 -20.535  0.00  0.00      PROA  
ATOM   4233   HN PHE P 721      28.191  -9.611 -20.999  0.00  0.00      PROA  
ATOM   4234   CA PHE P 721      26.857 -10.963 -20.038  0.00  0.00      PROA  
ATOM   4235   HA PHE P 721      27.718 -11.591 -20.211  0.00  0.00      PROA  
ATOM   4236   CB PHE P 721      26.600 -11.095 -18.532  0.00  0.00      PROA  
ATOM   4237  HB1 PHE P 721      26.233 -12.030 -18.057  0.00  0.00      PROA  
ATOM   4238  HB2 PHE P 721      25.763 -10.404 -18.297  0.00  0.00      PROA  
ATOM   4239   CG PHE P 721      27.830 -10.747 -17.780  0.00  0.00      PROA  
ATOM   4240  CD1 PHE P 721      28.841 -11.723 -17.781  0.00  0.00      PROA  
ATOM   4241  HD1 PHE P 721      28.596 -12.618 -18.333  0.00  0.00      PROA  
ATOM   4242  CE1 PHE P 721      30.062 -11.457 -17.224  0.00  0.00      PROA  
ATOM   4243  HE1 PHE P 721      30.776 -12.266 -17.281  0.00  0.00      PROA  
ATOM   4244   CZ PHE P 721      30.290 -10.233 -16.626  0.00  0.00      PROA  
ATOM   4245   HZ PHE P 721      31.253  -9.959 -16.222  0.00  0.00      PROA  
ATOM   4246  CD2 PHE P 721      28.064  -9.564 -17.115  0.00  0.00      PROA  
ATOM   4247  HD2 PHE P 721      27.408  -8.716 -17.248  0.00  0.00      PROA  
ATOM   4248  CE2 PHE P 721      29.312  -9.290 -16.512  0.00  0.00      PROA  
ATOM   4249  HE2 PHE P 721      29.636  -8.329 -16.141  0.00  0.00      PROA  
ATOM   4250    C PHE P 721      25.781 -11.590 -20.885  0.00  0.00      PROA  
ATOM   4251    O PHE P 721      25.021 -10.922 -21.591  0.00  0.00      PROA  
ATOM   4252    N PRO P 722      25.541 -12.916 -20.940  0.00  0.00      PROA  
ATOM   4253   CD PRO P 722      26.478 -13.822 -20.298  0.00  0.00      PROA  
ATOM   4254  HD1 PRO P 722      26.338 -13.834 -19.196  0.00  0.00      PROA  
ATOM   4255  HD2 PRO P 722      27.533 -13.703 -20.627  0.00  0.00      PROA  
ATOM   4256   CA PRO P 722      24.459 -13.637 -21.625  0.00  0.00      PROA  
ATOM   4257   HA PRO P 722      24.659 -13.586 -22.685  0.00  0.00      PROA  
ATOM   4258   CB PRO P 722      24.561 -15.041 -20.940  0.00  0.00      PROA  
ATOM   4259  HB1 PRO P 722      24.158 -15.821 -21.620  0.00  0.00      PROA  
ATOM   4260  HB2 PRO P 722      23.984 -15.063 -19.991  0.00  0.00      PROA  
ATOM   4261   CG PRO P 722      26.060 -15.244 -20.759  0.00  0.00      PROA  
ATOM   4262  HG1 PRO P 722      26.045 -16.004 -19.949  0.00  0.00      PROA  
ATOM   4263  HG2 PRO P 722      26.719 -15.559 -21.596  0.00  0.00      PROA  
ATOM   4264    C PRO P 722      23.026 -13.097 -21.403  0.00  0.00      PROA  
ATOM   4265    O PRO P 722      22.691 -12.616 -20.350  0.00  0.00      PROA  
ATOM   4266    N THR P 723      22.160 -13.126 -22.388  0.00  0.00      PROA  
ATOM   4267   HN THR P 723      22.354 -13.653 -23.211  0.00  0.00      PROA  
ATOM   4268   CA THR P 723      20.931 -12.370 -22.425  0.00  0.00      PROA  
ATOM   4269   HA THR P 723      21.270 -11.369 -22.203  0.00  0.00      PROA  
ATOM   4270   CB THR P 723      20.184 -12.287 -23.830  0.00  0.00      PROA  
ATOM   4271   HB THR P 723      20.886 -11.977 -24.633  0.00  0.00      PROA  
ATOM   4272  OG1 THR P 723      19.182 -11.225 -23.908  0.00  0.00      PROA  
ATOM   4273  HG1 THR P 723      18.743 -11.295 -24.759  0.00  0.00      PROA  
ATOM   4274  CG2 THR P 723      19.413 -13.554 -24.285  0.00  0.00      PROA  
ATOM   4275 HG21 THR P 723      20.125 -14.355 -24.578  0.00  0.00      PROA  
ATOM   4276 HG22 THR P 723      18.852 -13.368 -25.226  0.00  0.00      PROA  
ATOM   4277 HG23 THR P 723      18.689 -13.892 -23.512  0.00  0.00      PROA  
ATOM   4278    C THR P 723      19.903 -12.884 -21.351  0.00  0.00      PROA  
ATOM   4279    O THR P 723      19.371 -12.085 -20.600  0.00  0.00      PROA  
ATOM   4280    N ARG P 724      19.846 -14.232 -21.184  0.00  0.00      PROA  
ATOM   4281   HN ARG P 724      20.549 -14.748 -21.667  0.00  0.00      PROA  
ATOM   4282   CA ARG P 724      18.998 -14.934 -20.256  0.00  0.00      PROA  
ATOM   4283   HA ARG P 724      18.018 -14.501 -20.391  0.00  0.00      PROA  
ATOM   4284   CB ARG P 724      18.908 -16.441 -20.492  0.00  0.00      PROA  
ATOM   4285  HB1 ARG P 724      19.730 -16.993 -19.990  0.00  0.00      PROA  
ATOM   4286  HB2 ARG P 724      18.872 -16.605 -21.590  0.00  0.00      PROA  
ATOM   4287   CG ARG P 724      17.663 -17.035 -19.776  0.00  0.00      PROA  
ATOM   4288  HG1 ARG P 724      17.299 -16.359 -18.973  0.00  0.00      PROA  
ATOM   4289  HG2 ARG P 724      17.915 -17.955 -19.207  0.00  0.00      PROA  
ATOM   4290   CD ARG P 724      16.465 -17.332 -20.689  0.00  0.00      PROA  
ATOM   4291  HD1 ARG P 724      16.621 -18.126 -21.450  0.00  0.00      PROA  
ATOM   4292  HD2 ARG P 724      16.296 -16.434 -21.321  0.00  0.00      PROA  
ATOM   4293   NE ARG P 724      15.183 -17.478 -19.962  0.00  0.00      PROA  
ATOM   4294   HE ARG P 724      14.683 -16.612 -19.994  0.00  0.00      PROA  
ATOM   4295   CZ ARG P 724      14.689 -18.652 -19.464  0.00  0.00      PROA  
ATOM   4296  NH1 ARG P 724      14.984 -19.858 -20.008  0.00  0.00      PROA  
ATOM   4297 HH11 ARG P 724      15.342 -19.988 -20.932  0.00  0.00      PROA  
ATOM   4298 HH12 ARG P 724      14.574 -20.707 -19.674  0.00  0.00      PROA  
ATOM   4299  NH2 ARG P 724      13.696 -18.549 -18.642  0.00  0.00      PROA  
ATOM   4300 HH21 ARG P 724      13.379 -17.644 -18.359  0.00  0.00      PROA  
ATOM   4301 HH22 ARG P 724      13.157 -19.297 -18.254  0.00  0.00      PROA  
ATOM   4302    C ARG P 724      19.430 -14.597 -18.803  0.00  0.00      PROA  
ATOM   4303    O ARG P 724      18.643 -14.393 -17.929  0.00  0.00      PROA  
ATOM   4304    N VAL P 725      20.801 -14.542 -18.593  0.00  0.00      PROA  
ATOM   4305   HN VAL P 725      21.375 -14.517 -19.408  0.00  0.00      PROA  
ATOM   4306   CA VAL P 725      21.330 -14.069 -17.302  0.00  0.00      PROA  
ATOM   4307   HA VAL P 725      20.926 -14.730 -16.549  0.00  0.00      PROA  
ATOM   4308   CB VAL P 725      22.816 -14.191 -17.231  0.00  0.00      PROA  
ATOM   4309   HB VAL P 725      23.345 -13.570 -17.985  0.00  0.00      PROA  
ATOM   4310  CG1 VAL P 725      23.414 -13.819 -15.800  0.00  0.00      PROA  
ATOM   4311 HG11 VAL P 725      24.466 -14.170 -15.738  0.00  0.00      PROA  
ATOM   4312 HG12 VAL P 725      22.805 -14.383 -15.061  0.00  0.00      PROA  
ATOM   4313 HG13 VAL P 725      23.229 -12.726 -15.721  0.00  0.00      PROA  
ATOM   4314  CG2 VAL P 725      23.188 -15.654 -17.537  0.00  0.00      PROA  
ATOM   4315 HG21 VAL P 725      24.279 -15.833 -17.419  0.00  0.00      PROA  
ATOM   4316 HG22 VAL P 725      22.822 -16.030 -18.516  0.00  0.00      PROA  
ATOM   4317 HG23 VAL P 725      22.682 -16.367 -16.852  0.00  0.00      PROA  
ATOM   4318    C VAL P 725      20.876 -12.669 -16.932  0.00  0.00      PROA  
ATOM   4319    O VAL P 725      20.437 -12.442 -15.794  0.00  0.00      PROA  
ATOM   4320    N ARG P 726      21.036 -11.702 -17.845  0.00  0.00      PROA  
ATOM   4321   HN ARG P 726      21.381 -11.915 -18.755  0.00  0.00      PROA  
ATOM   4322   CA ARG P 726      20.530 -10.317 -17.551  0.00  0.00      PROA  
ATOM   4323   HA ARG P 726      21.083 -10.013 -16.675  0.00  0.00      PROA  
ATOM   4324   CB ARG P 726      20.866  -9.344 -18.782  0.00  0.00      PROA  
ATOM   4325  HB1 ARG P 726      20.060  -8.580 -18.828  0.00  0.00      PROA  
ATOM   4326  HB2 ARG P 726      20.884  -9.911 -19.736  0.00  0.00      PROA  
ATOM   4327   CG ARG P 726      22.236  -8.644 -18.657  0.00  0.00      PROA  
ATOM   4328  HG1 ARG P 726      23.099  -9.344 -18.657  0.00  0.00      PROA  
ATOM   4329  HG2 ARG P 726      22.171  -8.116 -17.682  0.00  0.00      PROA  
ATOM   4330   CD ARG P 726      22.620  -7.727 -19.735  0.00  0.00      PROA  
ATOM   4331  HD1 ARG P 726      23.491  -7.078 -19.502  0.00  0.00      PROA  
ATOM   4332  HD2 ARG P 726      21.773  -7.046 -19.966  0.00  0.00      PROA  
ATOM   4333   NE ARG P 726      22.909  -8.722 -20.897  0.00  0.00      PROA  
ATOM   4334   HE ARG P 726      23.425  -9.530 -20.612  0.00  0.00      PROA  
ATOM   4335   CZ ARG P 726      22.911  -8.423 -22.206  0.00  0.00      PROA  
ATOM   4336  NH1 ARG P 726      23.345  -9.207 -23.084  0.00  0.00      PROA  
ATOM   4337 HH11 ARG P 726      23.903  -9.978 -22.778  0.00  0.00      PROA  
ATOM   4338 HH12 ARG P 726      23.539  -8.773 -23.964  0.00  0.00      PROA  
ATOM   4339  NH2 ARG P 726      22.550  -7.258 -22.739  0.00  0.00      PROA  
ATOM   4340 HH21 ARG P 726      22.588  -6.534 -22.050  0.00  0.00      PROA  
ATOM   4341 HH22 ARG P 726      22.794  -7.067 -23.689  0.00  0.00      PROA  
ATOM   4342    C ARG P 726      19.037 -10.241 -17.353  0.00  0.00      PROA  
ATOM   4343    O ARG P 726      18.518  -9.515 -16.522  0.00  0.00      PROA  
ATOM   4344    N SER P 727      18.222 -10.985 -18.131  0.00  0.00      PROA  
ATOM   4345   HN SER P 727      18.598 -11.571 -18.844  0.00  0.00      PROA  
ATOM   4346   CA SER P 727      16.774 -11.114 -18.036  0.00  0.00      PROA  
ATOM   4347   HA SER P 727      16.377 -10.110 -18.043  0.00  0.00      PROA  
ATOM   4348   CB SER P 727      16.100 -11.896 -19.199  0.00  0.00      PROA  
ATOM   4349  HB1 SER P 727      16.706 -12.826 -19.151  0.00  0.00      PROA  
ATOM   4350  HB2 SER P 727      16.220 -11.266 -20.106  0.00  0.00      PROA  
ATOM   4351   OG SER P 727      14.732 -12.171 -19.031  0.00  0.00      PROA  
ATOM   4352  HG1 SER P 727      14.279 -11.507 -19.555  0.00  0.00      PROA  
ATOM   4353    C SER P 727      16.393 -11.628 -16.664  0.00  0.00      PROA  
ATOM   4354    O SER P 727      15.705 -10.958 -15.938  0.00  0.00      PROA  
ATOM   4355    N THR P 728      16.900 -12.766 -16.221  0.00  0.00      PROA  
ATOM   4356   HN THR P 728      17.475 -13.250 -16.876  0.00  0.00      PROA  
ATOM   4357   CA THR P 728      16.609 -13.446 -14.934  0.00  0.00      PROA  
ATOM   4358   HA THR P 728      15.532 -13.525 -14.947  0.00  0.00      PROA  
ATOM   4359   CB THR P 728      16.998 -14.965 -14.907  0.00  0.00      PROA  
ATOM   4360   HB THR P 728      16.914 -15.379 -13.879  0.00  0.00      PROA  
ATOM   4361  OG1 THR P 728      18.300 -15.203 -15.485  0.00  0.00      PROA  
ATOM   4362  HG1 THR P 728      18.265 -14.799 -16.356  0.00  0.00      PROA  
ATOM   4363  CG2 THR P 728      15.953 -15.739 -15.796  0.00  0.00      PROA  
ATOM   4364 HG21 THR P 728      16.220 -16.814 -15.870  0.00  0.00      PROA  
ATOM   4365 HG22 THR P 728      15.793 -15.281 -16.795  0.00  0.00      PROA  
ATOM   4366 HG23 THR P 728      14.930 -15.770 -15.364  0.00  0.00      PROA  
ATOM   4367    C THR P 728      16.944 -12.702 -13.642  0.00  0.00      PROA  
ATOM   4368    O THR P 728      16.140 -12.626 -12.718  0.00  0.00      PROA  
ATOM   4369    N VAL P 729      18.105 -12.008 -13.603  0.00  0.00      PROA  
ATOM   4370   HN VAL P 729      18.644 -12.171 -14.427  0.00  0.00      PROA  
ATOM   4371   CA VAL P 729      18.512 -11.130 -12.541  0.00  0.00      PROA  
ATOM   4372   HA VAL P 729      18.338 -11.689 -11.633  0.00  0.00      PROA  
ATOM   4373   CB VAL P 729      20.021 -10.685 -12.642  0.00  0.00      PROA  
ATOM   4374   HB VAL P 729      20.175 -10.323 -13.681  0.00  0.00      PROA  
ATOM   4375  CG1 VAL P 729      20.348  -9.606 -11.552  0.00  0.00      PROA  
ATOM   4376 HG11 VAL P 729      21.399  -9.250 -11.601  0.00  0.00      PROA  
ATOM   4377 HG12 VAL P 729      20.204 -10.022 -10.532  0.00  0.00      PROA  
ATOM   4378 HG13 VAL P 729      19.764  -8.670 -11.678  0.00  0.00      PROA  
ATOM   4379  CG2 VAL P 729      21.002 -11.855 -12.440  0.00  0.00      PROA  
ATOM   4380 HG21 VAL P 729      22.044 -11.580 -12.708  0.00  0.00      PROA  
ATOM   4381 HG22 VAL P 729      20.824 -12.782 -13.027  0.00  0.00      PROA  
ATOM   4382 HG23 VAL P 729      20.925 -12.087 -11.356  0.00  0.00      PROA  
ATOM   4383    C VAL P 729      17.594  -9.918 -12.308  0.00  0.00      PROA  
ATOM   4384    O VAL P 729      17.141  -9.571 -11.206  0.00  0.00      PROA  
ATOM   4385    N SER P 730      17.356  -9.272 -13.460  0.00  0.00      PROA  
ATOM   4386   HN SER P 730      17.580  -9.626 -14.365  0.00  0.00      PROA  
ATOM   4387   CA SER P 730      16.453  -8.057 -13.442  0.00  0.00      PROA  
ATOM   4388   HA SER P 730      16.744  -7.482 -12.575  0.00  0.00      PROA  
ATOM   4389   CB SER P 730      16.500  -7.246 -14.778  0.00  0.00      PROA  
ATOM   4390  HB1 SER P 730      17.554  -6.907 -14.875  0.00  0.00      PROA  
ATOM   4391  HB2 SER P 730      15.851  -6.346 -14.735  0.00  0.00      PROA  
ATOM   4392   OG SER P 730      16.166  -7.957 -15.906  0.00  0.00      PROA  
ATOM   4393  HG1 SER P 730      16.931  -8.444 -16.222  0.00  0.00      PROA  
ATOM   4394    C SER P 730      15.004  -8.412 -13.165  0.00  0.00      PROA  
ATOM   4395    O SER P 730      14.345  -7.711 -12.396  0.00  0.00      PROA  
ATOM   4396    N ASP P 731      14.525  -9.530 -13.690  0.00  0.00      PROA  
ATOM   4397   HN ASP P 731      15.046 -10.111 -14.311  0.00  0.00      PROA  
ATOM   4398   CA ASP P 731      13.122  -9.970 -13.621  0.00  0.00      PROA  
ATOM   4399   HA ASP P 731      12.667  -9.035 -13.914  0.00  0.00      PROA  
ATOM   4400   CB ASP P 731      12.815 -11.102 -14.672  0.00  0.00      PROA  
ATOM   4401  HB1 ASP P 731      11.936 -11.649 -14.269  0.00  0.00      PROA  
ATOM   4402  HB2 ASP P 731      13.728 -11.715 -14.834  0.00  0.00      PROA  
ATOM   4403   CG ASP P 731      12.311 -10.591 -16.021  0.00  0.00      PROA  
ATOM   4404  OD1 ASP P 731      12.344  -9.311 -16.136  0.00  0.00      PROA  
ATOM   4405  OD2 ASP P 731      11.829 -11.362 -16.826  0.00  0.00      PROA  
ATOM   4406    C ASP P 731      12.799 -10.327 -12.096  0.00  0.00      PROA  
ATOM   4407    O ASP P 731      11.765  -9.989 -11.502  0.00  0.00      PROA  
ATOM   4408    N PHE P 732      13.794 -11.007 -11.472  0.00  0.00      PROA  
ATOM   4409   HN PHE P 732      14.510 -11.358 -12.070  0.00  0.00      PROA  
ATOM   4410   CA PHE P 732      13.794 -11.569 -10.069  0.00  0.00      PROA  
ATOM   4411   HA PHE P 732      12.771 -11.691  -9.744  0.00  0.00      PROA  
ATOM   4412   CB PHE P 732      14.380 -12.989 -10.074  0.00  0.00      PROA  
ATOM   4413  HB1 PHE P 732      14.309 -13.387  -9.039  0.00  0.00      PROA  
ATOM   4414  HB2 PHE P 732      15.409 -12.923 -10.487  0.00  0.00      PROA  
ATOM   4415   CG PHE P 732      13.705 -13.920 -11.036  0.00  0.00      PROA  
ATOM   4416  CD1 PHE P 732      12.330 -13.824 -11.338  0.00  0.00      PROA  
ATOM   4417  HD1 PHE P 732      11.739 -13.072 -10.836  0.00  0.00      PROA  
ATOM   4418  CE1 PHE P 732      11.776 -14.703 -12.289  0.00  0.00      PROA  
ATOM   4419  HE1 PHE P 732      10.704 -14.679 -12.418  0.00  0.00      PROA  
ATOM   4420   CZ PHE P 732      12.542 -15.742 -12.820  0.00  0.00      PROA  
ATOM   4421   HZ PHE P 732      11.982 -16.317 -13.543  0.00  0.00      PROA  
ATOM   4422  CD2 PHE P 732      14.458 -14.908 -11.706  0.00  0.00      PROA  
ATOM   4423  HD2 PHE P 732      15.534 -14.842 -11.646  0.00  0.00      PROA  
ATOM   4424  CE2 PHE P 732      13.831 -15.877 -12.518  0.00  0.00      PROA  
ATOM   4425  HE2 PHE P 732      14.373 -16.594 -13.116  0.00  0.00      PROA  
ATOM   4426    C PHE P 732      14.492 -10.699  -9.036  0.00  0.00      PROA  
ATOM   4427    O PHE P 732      14.651 -11.117  -7.864  0.00  0.00      PROA  
ATOM   4428    N ALA P 733      14.928  -9.470  -9.347  0.00  0.00      PROA  
ATOM   4429   HN ALA P 733      14.918  -9.092 -10.270  0.00  0.00      PROA  
ATOM   4430   CA ALA P 733      15.549  -8.533  -8.410  0.00  0.00      PROA  
ATOM   4431   HA ALA P 733      16.526  -8.920  -8.159  0.00  0.00      PROA  
ATOM   4432   CB ALA P 733      15.581  -7.189  -9.118  0.00  0.00      PROA  
ATOM   4433  HB1 ALA P 733      16.058  -7.303 -10.115  0.00  0.00      PROA  
ATOM   4434  HB2 ALA P 733      16.071  -6.362  -8.560  0.00  0.00      PROA  
ATOM   4435  HB3 ALA P 733      14.578  -6.833  -9.437  0.00  0.00      PROA  
ATOM   4436    C ALA P 733      15.096  -8.192  -7.064  0.00  0.00      PROA  
ATOM   4437    O ALA P 733      15.875  -7.896  -6.157  0.00  0.00      PROA  
ATOM   4438    N VAL P 734      13.778  -8.024  -6.847  0.00  0.00      PROA  
ATOM   4439   HN VAL P 734      13.125  -8.133  -7.593  0.00  0.00      PROA  
ATOM   4440   CA VAL P 734      13.249  -7.800  -5.529  0.00  0.00      PROA  
ATOM   4441   HA VAL P 734      13.684  -6.929  -5.060  0.00  0.00      PROA  
ATOM   4442   CB VAL P 734      11.787  -7.459  -5.581  0.00  0.00      PROA  
ATOM   4443   HB VAL P 734      11.304  -8.153  -6.302  0.00  0.00      PROA  
ATOM   4444  CG1 VAL P 734      11.013  -7.648  -4.282  0.00  0.00      PROA  
ATOM   4445 HG11 VAL P 734      10.002  -7.188  -4.314  0.00  0.00      PROA  
ATOM   4446 HG12 VAL P 734      11.566  -7.112  -3.481  0.00  0.00      PROA  
ATOM   4447 HG13 VAL P 734      11.016  -8.667  -3.840  0.00  0.00      PROA  
ATOM   4448  CG2 VAL P 734      11.591  -6.008  -6.166  0.00  0.00      PROA  
ATOM   4449 HG21 VAL P 734      10.506  -5.773  -6.139  0.00  0.00      PROA  
ATOM   4450 HG22 VAL P 734      12.072  -5.921  -7.164  0.00  0.00      PROA  
ATOM   4451 HG23 VAL P 734      12.112  -5.295  -5.491  0.00  0.00      PROA  
ATOM   4452    C VAL P 734      13.567  -8.923  -4.512  0.00  0.00      PROA  
ATOM   4453    O VAL P 734      14.147  -8.703  -3.445  0.00  0.00      PROA  
ATOM   4454    N PHE P 735      13.454 -10.216  -4.902  0.00  0.00      PROA  
ATOM   4455   HN PHE P 735      13.126 -10.505  -5.798  0.00  0.00      PROA  
ATOM   4456   CA PHE P 735      13.841 -11.344  -4.073  0.00  0.00      PROA  
ATOM   4457   HA PHE P 735      13.305 -11.212  -3.145  0.00  0.00      PROA  
ATOM   4458   CB PHE P 735      13.534 -12.769  -4.657  0.00  0.00      PROA  
ATOM   4459  HB1 PHE P 735      13.670 -13.497  -3.829  0.00  0.00      PROA  
ATOM   4460  HB2 PHE P 735      14.258 -13.113  -5.426  0.00  0.00      PROA  
ATOM   4461   CG PHE P 735      12.152 -12.817  -5.239  0.00  0.00      PROA  
ATOM   4462  CD1 PHE P 735      11.707 -12.524  -6.570  0.00  0.00      PROA  
ATOM   4463  HD1 PHE P 735      12.514 -12.302  -7.252  0.00  0.00      PROA  
ATOM   4464  CE1 PHE P 735      10.403 -12.457  -6.999  0.00  0.00      PROA  
ATOM   4465  HE1 PHE P 735      10.203 -12.242  -8.038  0.00  0.00      PROA  
ATOM   4466   CZ PHE P 735       9.410 -12.735  -6.051  0.00  0.00      PROA  
ATOM   4467   HZ PHE P 735       8.379 -12.489  -6.261  0.00  0.00      PROA  
ATOM   4468  CD2 PHE P 735      11.052 -13.002  -4.241  0.00  0.00      PROA  
ATOM   4469  HD2 PHE P 735      11.267 -13.188  -3.199  0.00  0.00      PROA  
ATOM   4470  CE2 PHE P 735       9.710 -12.925  -4.727  0.00  0.00      PROA  
ATOM   4471  HE2 PHE P 735       8.924 -12.939  -3.986  0.00  0.00      PROA  
ATOM   4472    C PHE P 735      15.364 -11.364  -3.949  0.00  0.00      PROA  
ATOM   4473    O PHE P 735      15.890 -11.691  -2.891  0.00  0.00      PROA  
ATOM   4474    N LEU P 736      16.101 -11.039  -5.049  0.00  0.00      PROA  
ATOM   4475   HN LEU P 736      15.619 -10.807  -5.890  0.00  0.00      PROA  
ATOM   4476   CA LEU P 736      17.524 -10.887  -4.974  0.00  0.00      PROA  
ATOM   4477   HA LEU P 736      17.968 -11.821  -4.662  0.00  0.00      PROA  
ATOM   4478   CB LEU P 736      18.073 -10.430  -6.417  0.00  0.00      PROA  
ATOM   4479  HB1 LEU P 736      17.983  -9.345  -6.640  0.00  0.00      PROA  
ATOM   4480  HB2 LEU P 736      17.393 -11.068  -7.020  0.00  0.00      PROA  
ATOM   4481   CG LEU P 736      19.471 -10.976  -6.725  0.00  0.00      PROA  
ATOM   4482   HG LEU P 736      19.605 -12.001  -6.318  0.00  0.00      PROA  
ATOM   4483  CD1 LEU P 736      19.633 -11.041  -8.293  0.00  0.00      PROA  
ATOM   4484 HD11 LEU P 736      19.927  -9.990  -8.498  0.00  0.00      PROA  
ATOM   4485 HD12 LEU P 736      18.769 -11.367  -8.911  0.00  0.00      PROA  
ATOM   4486 HD13 LEU P 736      20.496 -11.681  -8.575  0.00  0.00      PROA  
ATOM   4487  CD2 LEU P 736      20.579 -10.053  -6.149  0.00  0.00      PROA  
ATOM   4488 HD21 LEU P 736      20.174  -9.020  -6.088  0.00  0.00      PROA  
ATOM   4489 HD22 LEU P 736      21.521  -9.957  -6.730  0.00  0.00      PROA  
ATOM   4490 HD23 LEU P 736      20.858 -10.266  -5.095  0.00  0.00      PROA  
ATOM   4491    C LEU P 736      18.000  -9.830  -4.041  0.00  0.00      PROA  
ATOM   4492    O LEU P 736      18.966 -10.055  -3.390  0.00  0.00      PROA  
ATOM   4493    N THR P 737      17.301  -8.637  -4.027  0.00  0.00      PROA  
ATOM   4494   HN THR P 737      16.501  -8.647  -4.623  0.00  0.00      PROA  
ATOM   4495   CA THR P 737      17.691  -7.532  -3.140  0.00  0.00      PROA  
ATOM   4496   HA THR P 737      18.712  -7.274  -3.379  0.00  0.00      PROA  
ATOM   4497   CB THR P 737      16.841  -6.304  -3.365  0.00  0.00      PROA  
ATOM   4498   HB THR P 737      15.771  -6.519  -3.158  0.00  0.00      PROA  
ATOM   4499  OG1 THR P 737      16.991  -5.943  -4.718  0.00  0.00      PROA  
ATOM   4500  HG1 THR P 737      16.384  -6.477  -5.236  0.00  0.00      PROA  
ATOM   4501  CG2 THR P 737      17.515  -5.147  -2.607  0.00  0.00      PROA  
ATOM   4502 HG21 THR P 737      18.618  -5.078  -2.715  0.00  0.00      PROA  
ATOM   4503 HG22 THR P 737      17.166  -5.033  -1.558  0.00  0.00      PROA  
ATOM   4504 HG23 THR P 737      17.129  -4.224  -3.091  0.00  0.00      PROA  
ATOM   4505    C THR P 737      17.487  -7.947  -1.663  0.00  0.00      PROA  
ATOM   4506    O THR P 737      18.393  -7.860  -0.807  0.00  0.00      PROA  
ATOM   4507    N ILE P 738      16.274  -8.473  -1.282  0.00  0.00      PROA  
ATOM   4508   HN ILE P 738      15.509  -8.488  -1.922  0.00  0.00      PROA  
ATOM   4509   CA ILE P 738      16.019  -8.935   0.076  0.00  0.00      PROA  
ATOM   4510   HA ILE P 738      16.124  -8.097   0.749  0.00  0.00      PROA  
ATOM   4511   CB ILE P 738      14.632  -9.590   0.230  0.00  0.00      PROA  
ATOM   4512   HB ILE P 738      14.681 -10.468  -0.449  0.00  0.00      PROA  
ATOM   4513  CG2 ILE P 738      14.415 -10.252   1.668  0.00  0.00      PROA  
ATOM   4514 HG21 ILE P 738      13.340 -10.488   1.819  0.00  0.00      PROA  
ATOM   4515 HG22 ILE P 738      14.686  -9.522   2.460  0.00  0.00      PROA  
ATOM   4516 HG23 ILE P 738      15.014 -11.187   1.709  0.00  0.00      PROA  
ATOM   4517  CG1 ILE P 738      13.368  -8.683  -0.170  0.00  0.00      PROA  
ATOM   4518 HG11 ILE P 738      13.734  -7.884  -0.849  0.00  0.00      PROA  
ATOM   4519 HG12 ILE P 738      13.077  -8.236   0.804  0.00  0.00      PROA  
ATOM   4520   CD ILE P 738      12.138  -9.431  -0.679  0.00  0.00      PROA  
ATOM   4521  HD1 ILE P 738      11.301  -8.714  -0.818  0.00  0.00      PROA  
ATOM   4522  HD2 ILE P 738      11.886 -10.213   0.069  0.00  0.00      PROA  
ATOM   4523  HD3 ILE P 738      12.254  -9.836  -1.707  0.00  0.00      PROA  
ATOM   4524    C ILE P 738      17.092 -10.023   0.490  0.00  0.00      PROA  
ATOM   4525    O ILE P 738      17.642  -9.925   1.562  0.00  0.00      PROA  
ATOM   4526    N PHE P 739      17.440 -10.970  -0.433  0.00  0.00      PROA  
ATOM   4527   HN PHE P 739      16.872 -11.137  -1.236  0.00  0.00      PROA  
ATOM   4528   CA PHE P 739      18.561 -11.880  -0.137  0.00  0.00      PROA  
ATOM   4529   HA PHE P 739      18.246 -12.353   0.781  0.00  0.00      PROA  
ATOM   4530   CB PHE P 739      18.677 -13.067  -1.182  0.00  0.00      PROA  
ATOM   4531  HB1 PHE P 739      18.985 -12.588  -2.136  0.00  0.00      PROA  
ATOM   4532  HB2 PHE P 739      17.695 -13.576  -1.286  0.00  0.00      PROA  
ATOM   4533   CG PHE P 739      19.751 -14.035  -0.884  0.00  0.00      PROA  
ATOM   4534  CD1 PHE P 739      19.649 -14.814   0.258  0.00  0.00      PROA  
ATOM   4535  HD1 PHE P 739      18.803 -14.593   0.892  0.00  0.00      PROA  
ATOM   4536  CE1 PHE P 739      20.580 -15.781   0.569  0.00  0.00      PROA  
ATOM   4537  HE1 PHE P 739      20.467 -16.497   1.370  0.00  0.00      PROA  
ATOM   4538   CZ PHE P 739      21.769 -15.886  -0.189  0.00  0.00      PROA  
ATOM   4539   HZ PHE P 739      22.459 -16.662   0.108  0.00  0.00      PROA  
ATOM   4540  CD2 PHE P 739      20.911 -14.167  -1.684  0.00  0.00      PROA  
ATOM   4541  HD2 PHE P 739      21.018 -13.556  -2.568  0.00  0.00      PROA  
ATOM   4542  CE2 PHE P 739      21.932 -15.087  -1.303  0.00  0.00      PROA  
ATOM   4543  HE2 PHE P 739      22.775 -15.288  -1.948  0.00  0.00      PROA  
ATOM   4544    C PHE P 739      19.914 -11.230   0.251  0.00  0.00      PROA  
ATOM   4545    O PHE P 739      20.510 -11.550   1.243  0.00  0.00      PROA  
ATOM   4546    N THR P 740      20.319 -10.186  -0.534  0.00  0.00      PROA  
ATOM   4547   HN THR P 740      19.827  -9.996  -1.381  0.00  0.00      PROA  
ATOM   4548   CA THR P 740      21.421  -9.364  -0.242  0.00  0.00      PROA  
ATOM   4549   HA THR P 740      22.249 -10.057  -0.227  0.00  0.00      PROA  
ATOM   4550   CB THR P 740      21.692  -8.239  -1.331  0.00  0.00      PROA  
ATOM   4551   HB THR P 740      20.823  -7.546  -1.343  0.00  0.00      PROA  
ATOM   4552  OG1 THR P 740      21.894  -8.859  -2.552  0.00  0.00      PROA  
ATOM   4553  HG1 THR P 740      21.067  -8.899  -3.038  0.00  0.00      PROA  
ATOM   4554  CG2 THR P 740      22.889  -7.224  -1.150  0.00  0.00      PROA  
ATOM   4555 HG21 THR P 740      22.881  -6.684  -0.180  0.00  0.00      PROA  
ATOM   4556 HG22 THR P 740      23.047  -6.545  -2.015  0.00  0.00      PROA  
ATOM   4557 HG23 THR P 740      23.799  -7.844  -1.001  0.00  0.00      PROA  
ATOM   4558    C THR P 740      21.311  -8.606   1.059  0.00  0.00      PROA  
ATOM   4559    O THR P 740      22.227  -8.539   1.861  0.00  0.00      PROA  
ATOM   4560    N MET P 741      20.144  -8.011   1.304  0.00  0.00      PROA  
ATOM   4561   HN MET P 741      19.397  -8.186   0.667  0.00  0.00      PROA  
ATOM   4562   CA MET P 741      19.869  -7.346   2.539  0.00  0.00      PROA  
ATOM   4563   HA MET P 741      20.737  -6.731   2.722  0.00  0.00      PROA  
ATOM   4564   CB MET P 741      18.629  -6.455   2.417  0.00  0.00      PROA  
ATOM   4565  HB1 MET P 741      18.437  -6.007   3.416  0.00  0.00      PROA  
ATOM   4566  HB2 MET P 741      17.751  -7.025   2.044  0.00  0.00      PROA  
ATOM   4567   CG MET P 741      18.847  -5.287   1.389  0.00  0.00      PROA  
ATOM   4568  HG1 MET P 741      18.038  -4.542   1.550  0.00  0.00      PROA  
ATOM   4569  HG2 MET P 741      18.635  -5.613   0.349  0.00  0.00      PROA  
ATOM   4570   SD MET P 741      20.277  -4.230   1.571  0.00  0.00      PROA  
ATOM   4571   CE MET P 741      20.993  -4.503  -0.016  0.00  0.00      PROA  
ATOM   4572  HE1 MET P 741      20.450  -4.183  -0.931  0.00  0.00      PROA  
ATOM   4573  HE2 MET P 741      21.095  -5.608  -0.085  0.00  0.00      PROA  
ATOM   4574  HE3 MET P 741      21.983  -4.002  -0.068  0.00  0.00      PROA  
ATOM   4575    C MET P 741      19.844  -8.135   3.755  0.00  0.00      PROA  
ATOM   4576    O MET P 741      20.362  -7.669   4.762  0.00  0.00      PROA  
ATOM   4577    N VAL P 742      19.244  -9.359   3.707  0.00  0.00      PROA  
ATOM   4578   HN VAL P 742      18.759  -9.620   2.876  0.00  0.00      PROA  
ATOM   4579   CA VAL P 742      19.351 -10.308   4.759  0.00  0.00      PROA  
ATOM   4580   HA VAL P 742      19.101  -9.759   5.655  0.00  0.00      PROA  
ATOM   4581   CB VAL P 742      18.303 -11.404   4.537  0.00  0.00      PROA  
ATOM   4582   HB VAL P 742      18.299 -11.607   3.445  0.00  0.00      PROA  
ATOM   4583  CG1 VAL P 742      18.665 -12.715   5.385  0.00  0.00      PROA  
ATOM   4584 HG11 VAL P 742      19.677 -13.160   5.271  0.00  0.00      PROA  
ATOM   4585 HG12 VAL P 742      17.925 -13.532   5.250  0.00  0.00      PROA  
ATOM   4586 HG13 VAL P 742      18.629 -12.374   6.442  0.00  0.00      PROA  
ATOM   4587  CG2 VAL P 742      16.944 -10.885   4.948  0.00  0.00      PROA  
ATOM   4588 HG21 VAL P 742      16.636 -10.072   4.256  0.00  0.00      PROA  
ATOM   4589 HG22 VAL P 742      16.891 -10.519   5.996  0.00  0.00      PROA  
ATOM   4590 HG23 VAL P 742      16.289 -11.781   4.904  0.00  0.00      PROA  
ATOM   4591    C VAL P 742      20.713 -10.836   5.100  0.00  0.00      PROA  
ATOM   4592    O VAL P 742      21.158 -10.770   6.268  0.00  0.00      PROA  
ATOM   4593    N ILE P 743      21.576 -11.264   4.133  0.00  0.00      PROA  
ATOM   4594   HN ILE P 743      21.174 -11.445   3.239  0.00  0.00      PROA  
ATOM   4595   CA ILE P 743      22.946 -11.634   4.373  0.00  0.00      PROA  
ATOM   4596   HA ILE P 743      22.942 -12.380   5.154  0.00  0.00      PROA  
ATOM   4597   CB ILE P 743      23.614 -12.307   3.238  0.00  0.00      PROA  
ATOM   4598   HB ILE P 743      23.606 -11.624   2.361  0.00  0.00      PROA  
ATOM   4599  CG2 ILE P 743      25.148 -12.625   3.476  0.00  0.00      PROA  
ATOM   4600 HG21 ILE P 743      25.436 -12.861   4.523  0.00  0.00      PROA  
ATOM   4601 HG22 ILE P 743      25.854 -11.813   3.201  0.00  0.00      PROA  
ATOM   4602 HG23 ILE P 743      25.437 -13.495   2.849  0.00  0.00      PROA  
ATOM   4603  CG1 ILE P 743      22.927 -13.576   2.900  0.00  0.00      PROA  
ATOM   4604 HG11 ILE P 743      23.466 -14.043   2.048  0.00  0.00      PROA  
ATOM   4605 HG12 ILE P 743      21.890 -13.317   2.595  0.00  0.00      PROA  
ATOM   4606   CD ILE P 743      22.947 -14.646   4.028  0.00  0.00      PROA  
ATOM   4607  HD1 ILE P 743      22.435 -15.620   3.876  0.00  0.00      PROA  
ATOM   4608  HD2 ILE P 743      22.374 -14.258   4.897  0.00  0.00      PROA  
ATOM   4609  HD3 ILE P 743      23.967 -14.735   4.459  0.00  0.00      PROA  
ATOM   4610    C ILE P 743      23.767 -10.445   4.853  0.00  0.00      PROA  
ATOM   4611    O ILE P 743      24.437 -10.573   5.861  0.00  0.00      PROA  
ATOM   4612    N LEU P 744      23.662  -9.251   4.280  0.00  0.00      PROA  
ATOM   4613   HN LEU P 744      23.215  -9.310   3.391  0.00  0.00      PROA  
ATOM   4614   CA LEU P 744      24.205  -8.008   4.815  0.00  0.00      PROA  
ATOM   4615   HA LEU P 744      25.283  -8.048   4.757  0.00  0.00      PROA  
ATOM   4616   CB LEU P 744      23.969  -6.841   3.872  0.00  0.00      PROA  
ATOM   4617  HB1 LEU P 744      22.873  -6.714   3.740  0.00  0.00      PROA  
ATOM   4618  HB2 LEU P 744      24.266  -7.159   2.850  0.00  0.00      PROA  
ATOM   4619   CG LEU P 744      24.686  -5.457   4.219  0.00  0.00      PROA  
ATOM   4620   HG LEU P 744      24.258  -5.063   5.166  0.00  0.00      PROA  
ATOM   4621  CD1 LEU P 744      26.201  -5.769   4.451  0.00  0.00      PROA  
ATOM   4622 HD11 LEU P 744      26.302  -6.234   5.455  0.00  0.00      PROA  
ATOM   4623 HD12 LEU P 744      26.803  -4.836   4.396  0.00  0.00      PROA  
ATOM   4624 HD13 LEU P 744      26.508  -6.359   3.562  0.00  0.00      PROA  
ATOM   4625  CD2 LEU P 744      24.506  -4.420   3.083  0.00  0.00      PROA  
ATOM   4626 HD21 LEU P 744      23.403  -4.354   2.976  0.00  0.00      PROA  
ATOM   4627 HD22 LEU P 744      25.018  -4.723   2.144  0.00  0.00      PROA  
ATOM   4628 HD23 LEU P 744      24.952  -3.449   3.387  0.00  0.00      PROA  
ATOM   4629    C LEU P 744      23.889  -7.505   6.235  0.00  0.00      PROA  
ATOM   4630    O LEU P 744      24.809  -7.173   7.005  0.00  0.00      PROA  
ATOM   4631    N ASP P 745      22.585  -7.524   6.613  0.00  0.00      PROA  
ATOM   4632   HN ASP P 745      21.858  -7.685   5.949  0.00  0.00      PROA  
ATOM   4633   CA ASP P 745      22.092  -7.341   7.941  0.00  0.00      PROA  
ATOM   4634   HA ASP P 745      22.521  -6.426   8.320  0.00  0.00      PROA  
ATOM   4635   CB ASP P 745      20.545  -7.392   8.109  0.00  0.00      PROA  
ATOM   4636  HB1 ASP P 745      20.198  -8.394   7.776  0.00  0.00      PROA  
ATOM   4637  HB2 ASP P 745      20.067  -6.562   7.547  0.00  0.00      PROA  
ATOM   4638   CG ASP P 745      19.980  -7.234   9.523  0.00  0.00      PROA  
ATOM   4639  OD1 ASP P 745      18.919  -7.782   9.846  0.00  0.00      PROA  
ATOM   4640  OD2 ASP P 745      20.682  -6.461  10.272  0.00  0.00      PROA  
ATOM   4641    C ASP P 745      22.724  -8.336   8.910  0.00  0.00      PROA  
ATOM   4642    O ASP P 745      23.174  -7.949   9.970  0.00  0.00      PROA  
ATOM   4643    N PHE P 746      22.764  -9.604   8.479  0.00  0.00      PROA  
ATOM   4644   HN PHE P 746      22.396  -9.686   7.556  0.00  0.00      PROA  
ATOM   4645   CA PHE P 746      23.334 -10.662   9.267  0.00  0.00      PROA  
ATOM   4646   HA PHE P 746      22.865 -10.688  10.239  0.00  0.00      PROA  
ATOM   4647   CB PHE P 746      23.067 -11.964   8.502  0.00  0.00      PROA  
ATOM   4648  HB1 PHE P 746      23.325 -11.906   7.422  0.00  0.00      PROA  
ATOM   4649  HB2 PHE P 746      21.966 -12.007   8.650  0.00  0.00      PROA  
ATOM   4650   CG PHE P 746      23.606 -13.244   9.168  0.00  0.00      PROA  
ATOM   4651  CD1 PHE P 746      23.991 -14.328   8.396  0.00  0.00      PROA  
ATOM   4652  HD1 PHE P 746      23.926 -14.188   7.327  0.00  0.00      PROA  
ATOM   4653  CE1 PHE P 746      24.302 -15.544   8.988  0.00  0.00      PROA  
ATOM   4654  HE1 PHE P 746      24.546 -16.442   8.438  0.00  0.00      PROA  
ATOM   4655   CZ PHE P 746      24.178 -15.747  10.360  0.00  0.00      PROA  
ATOM   4656   HZ PHE P 746      24.485 -16.636  10.890  0.00  0.00      PROA  
ATOM   4657  CD2 PHE P 746      23.525 -13.497  10.575  0.00  0.00      PROA  
ATOM   4658  HD2 PHE P 746      23.109 -12.721  11.200  0.00  0.00      PROA  
ATOM   4659  CE2 PHE P 746      23.740 -14.713  11.137  0.00  0.00      PROA  
ATOM   4660  HE2 PHE P 746      23.618 -14.785  12.208  0.00  0.00      PROA  
ATOM   4661    C PHE P 746      24.903 -10.406   9.552  0.00  0.00      PROA  
ATOM   4662    O PHE P 746      25.455 -10.713  10.644  0.00  0.00      PROA  
ATOM   4663    N LEU P 747      25.605  -9.812   8.597  0.00  0.00      PROA  
ATOM   4664   HN LEU P 747      25.109  -9.523   7.782  0.00  0.00      PROA  
ATOM   4665   CA LEU P 747      27.009  -9.448   8.746  0.00  0.00      PROA  
ATOM   4666   HA LEU P 747      27.519 -10.296   9.178  0.00  0.00      PROA  
ATOM   4667   CB LEU P 747      27.493  -9.188   7.263  0.00  0.00      PROA  
ATOM   4668  HB1 LEU P 747      26.835  -8.468   6.733  0.00  0.00      PROA  
ATOM   4669  HB2 LEU P 747      27.277 -10.076   6.631  0.00  0.00      PROA  
ATOM   4670   CG LEU P 747      28.988  -8.787   7.062  0.00  0.00      PROA  
ATOM   4671   HG LEU P 747      29.137  -7.992   7.823  0.00  0.00      PROA  
ATOM   4672  CD1 LEU P 747      29.893 -10.014   7.396  0.00  0.00      PROA  
ATOM   4673 HD11 LEU P 747      30.970  -9.750   7.339  0.00  0.00      PROA  
ATOM   4674 HD12 LEU P 747      29.710 -10.684   6.528  0.00  0.00      PROA  
ATOM   4675 HD13 LEU P 747      29.571 -10.383   8.393  0.00  0.00      PROA  
ATOM   4676  CD2 LEU P 747      29.265  -8.220   5.550  0.00  0.00      PROA  
ATOM   4677 HD21 LEU P 747      28.729  -7.248   5.594  0.00  0.00      PROA  
ATOM   4678 HD22 LEU P 747      28.735  -8.877   4.827  0.00  0.00      PROA  
ATOM   4679 HD23 LEU P 747      30.322  -8.238   5.206  0.00  0.00      PROA  
ATOM   4680    C LEU P 747      27.298  -8.190   9.499  0.00  0.00      PROA  
ATOM   4681    O LEU P 747      28.288  -8.152  10.238  0.00  0.00      PROA  
ATOM   4682    N ILE P 748      26.369  -7.185   9.421  0.00  0.00      PROA  
ATOM   4683   HN ILE P 748      25.647  -7.339   8.752  0.00  0.00      PROA  
ATOM   4684   CA ILE P 748      26.530  -5.897  10.068  0.00  0.00      PROA  
ATOM   4685   HA ILE P 748      27.575  -5.855  10.336  0.00  0.00      PROA  
ATOM   4686   CB ILE P 748      26.212  -4.673   9.169  0.00  0.00      PROA  
ATOM   4687   HB ILE P 748      25.219  -4.782   8.682  0.00  0.00      PROA  
ATOM   4688  CG2 ILE P 748      26.120  -3.362  10.008  0.00  0.00      PROA  
ATOM   4689 HG21 ILE P 748      26.951  -3.370  10.745  0.00  0.00      PROA  
ATOM   4690 HG22 ILE P 748      25.177  -3.161  10.560  0.00  0.00      PROA  
ATOM   4691 HG23 ILE P 748      26.195  -2.413   9.434  0.00  0.00      PROA  
ATOM   4692  CG1 ILE P 748      27.311  -4.440   8.094  0.00  0.00      PROA  
ATOM   4693 HG11 ILE P 748      27.312  -5.373   7.491  0.00  0.00      PROA  
ATOM   4694 HG12 ILE P 748      28.272  -4.237   8.613  0.00  0.00      PROA  
ATOM   4695   CD ILE P 748      26.947  -3.356   7.093  0.00  0.00      PROA  
ATOM   4696  HD1 ILE P 748      26.739  -2.389   7.598  0.00  0.00      PROA  
ATOM   4697  HD2 ILE P 748      26.124  -3.602   6.387  0.00  0.00      PROA  
ATOM   4698  HD3 ILE P 748      27.836  -3.229   6.439  0.00  0.00      PROA  
ATOM   4699    C ILE P 748      25.691  -5.756  11.308  0.00  0.00      PROA  
ATOM   4700    O ILE P 748      24.469  -5.835  11.235  0.00  0.00      PROA  
ATOM   4701    N GLY P 749      26.347  -5.550  12.486  0.00  0.00      PROA  
ATOM   4702   HN GLY P 749      27.334  -5.672  12.556  0.00  0.00      PROA  
ATOM   4703   CA GLY P 749      25.772  -5.037  13.765  0.00  0.00      PROA  
ATOM   4704  HA1 GLY P 749      25.599  -3.979  13.629  0.00  0.00      PROA  
ATOM   4705  HA2 GLY P 749      26.480  -5.229  14.557  0.00  0.00      PROA  
ATOM   4706    C GLY P 749      24.453  -5.657  14.243  0.00  0.00      PROA  
ATOM   4707    O GLY P 749      24.059  -6.735  13.889  0.00  0.00      PROA  
ATOM   4708    N VAL P 750      23.727  -4.843  15.045  0.00  0.00      PROA  
ATOM   4709   HN VAL P 750      24.067  -3.950  15.332  0.00  0.00      PROA  
ATOM   4710   CA VAL P 750      22.443  -5.165  15.606  0.00  0.00      PROA  
ATOM   4711   HA VAL P 750      22.621  -6.063  16.179  0.00  0.00      PROA  
ATOM   4712   CB VAL P 750      21.915  -4.055  16.522  0.00  0.00      PROA  
ATOM   4713   HB VAL P 750      20.895  -4.233  16.926  0.00  0.00      PROA  
ATOM   4714  CG1 VAL P 750      22.751  -4.054  17.814  0.00  0.00      PROA  
ATOM   4715 HG11 VAL P 750      22.376  -3.288  18.525  0.00  0.00      PROA  
ATOM   4716 HG12 VAL P 750      23.820  -3.800  17.649  0.00  0.00      PROA  
ATOM   4717 HG13 VAL P 750      22.718  -5.035  18.335  0.00  0.00      PROA  
ATOM   4718  CG2 VAL P 750      22.017  -2.691  15.830  0.00  0.00      PROA  
ATOM   4719 HG21 VAL P 750      21.384  -2.556  14.927  0.00  0.00      PROA  
ATOM   4720 HG22 VAL P 750      23.042  -2.545  15.426  0.00  0.00      PROA  
ATOM   4721 HG23 VAL P 750      21.549  -1.899  16.452  0.00  0.00      PROA  
ATOM   4722    C VAL P 750      21.364  -5.620  14.586  0.00  0.00      PROA  
ATOM   4723    O VAL P 750      21.544  -5.253  13.392  0.00  0.00      PROA  
ATOM   4724    N PRO P 751      20.396  -6.431  14.831  0.00  0.00      PROA  
ATOM   4725   CD PRO P 751      20.234  -7.177  16.127  0.00  0.00      PROA  
ATOM   4726  HD1 PRO P 751      20.139  -6.479  16.986  0.00  0.00      PROA  
ATOM   4727  HD2 PRO P 751      20.990  -7.934  16.428  0.00  0.00      PROA  
ATOM   4728   CA PRO P 751      19.532  -6.937  13.723  0.00  0.00      PROA  
ATOM   4729   HA PRO P 751      20.150  -7.319  12.924  0.00  0.00      PROA  
ATOM   4730   CB PRO P 751      18.826  -8.160  14.436  0.00  0.00      PROA  
ATOM   4731  HB1 PRO P 751      19.492  -9.012  14.179  0.00  0.00      PROA  
ATOM   4732  HB2 PRO P 751      17.819  -8.395  14.030  0.00  0.00      PROA  
ATOM   4733   CG PRO P 751      18.883  -7.911  15.904  0.00  0.00      PROA  
ATOM   4734  HG1 PRO P 751      17.994  -7.338  16.242  0.00  0.00      PROA  
ATOM   4735  HG2 PRO P 751      18.931  -8.793  16.577  0.00  0.00      PROA  
ATOM   4736    C PRO P 751      18.380  -5.964  13.283  0.00  0.00      PROA  
ATOM   4737    O PRO P 751      17.813  -5.192  14.037  0.00  0.00      PROA  
ATOM   4738    N SER P 752      18.037  -6.007  11.933  0.00  0.00      PROA  
ATOM   4739   HN SER P 752      18.559  -6.557  11.285  0.00  0.00      PROA  
ATOM   4740   CA SER P 752      16.969  -5.139  11.356  0.00  0.00      PROA  
ATOM   4741   HA SER P 752      17.223  -4.252  11.916  0.00  0.00      PROA  
ATOM   4742   CB SER P 752      17.023  -5.092   9.799  0.00  0.00      PROA  
ATOM   4743  HB1 SER P 752      17.947  -4.547   9.509  0.00  0.00      PROA  
ATOM   4744  HB2 SER P 752      16.181  -4.454   9.459  0.00  0.00      PROA  
ATOM   4745   OG SER P 752      16.895  -6.373   9.116  0.00  0.00      PROA  
ATOM   4746  HG1 SER P 752      17.773  -6.755   9.189  0.00  0.00      PROA  
ATOM   4747    C SER P 752      15.622  -5.562  11.896  0.00  0.00      PROA  
ATOM   4748    O SER P 752      15.490  -6.758  12.069  0.00  0.00      PROA  
ATOM   4749    N PRO P 753      14.648  -4.715  12.083  0.00  0.00      PROA  
ATOM   4750   CD PRO P 753      14.864  -3.270  12.198  0.00  0.00      PROA  
ATOM   4751  HD1 PRO P 753      14.978  -2.842  11.179  0.00  0.00      PROA  
ATOM   4752  HD2 PRO P 753      15.787  -2.959  12.732  0.00  0.00      PROA  
ATOM   4753   CA PRO P 753      13.330  -5.037  12.433  0.00  0.00      PROA  
ATOM   4754   HA PRO P 753      13.421  -5.525  13.392  0.00  0.00      PROA  
ATOM   4755   CB PRO P 753      12.635  -3.684  12.408  0.00  0.00      PROA  
ATOM   4756  HB1 PRO P 753      11.825  -3.651  13.167  0.00  0.00      PROA  
ATOM   4757  HB2 PRO P 753      12.372  -3.303  11.397  0.00  0.00      PROA  
ATOM   4758   CG PRO P 753      13.668  -2.832  12.988  0.00  0.00      PROA  
ATOM   4759  HG1 PRO P 753      13.557  -1.726  13.007  0.00  0.00      PROA  
ATOM   4760  HG2 PRO P 753      13.771  -3.177  14.039  0.00  0.00      PROA  
ATOM   4761    C PRO P 753      12.640  -5.974  11.480  0.00  0.00      PROA  
ATOM   4762    O PRO P 753      12.334  -5.573  10.332  0.00  0.00      PROA  
ATOM   4763    N LYS P 754      12.440  -7.186  11.882  0.00  0.00      PROA  
ATOM   4764   HN LYS P 754      12.870  -7.568  12.696  0.00  0.00      PROA  
ATOM   4765   CA LYS P 754      11.602  -8.098  11.117  0.00  0.00      PROA  
ATOM   4766   HA LYS P 754      11.803  -7.833  10.090  0.00  0.00      PROA  
ATOM   4767   CB LYS P 754      12.074  -9.574  11.252  0.00  0.00      PROA  
ATOM   4768  HB1 LYS P 754      11.572 -10.247  10.524  0.00  0.00      PROA  
ATOM   4769  HB2 LYS P 754      11.802  -9.956  12.259  0.00  0.00      PROA  
ATOM   4770   CG LYS P 754      13.573  -9.882  11.063  0.00  0.00      PROA  
ATOM   4771  HG1 LYS P 754      13.725 -10.960  11.288  0.00  0.00      PROA  
ATOM   4772  HG2 LYS P 754      14.024  -9.269  11.872  0.00  0.00      PROA  
ATOM   4773   CD LYS P 754      14.130  -9.534   9.636  0.00  0.00      PROA  
ATOM   4774  HD1 LYS P 754      13.975  -8.434   9.611  0.00  0.00      PROA  
ATOM   4775  HD2 LYS P 754      13.465  -9.980   8.866  0.00  0.00      PROA  
ATOM   4776   CE LYS P 754      15.606  -9.932   9.475  0.00  0.00      PROA  
ATOM   4777  HE1 LYS P 754      15.896  -9.739   8.420  0.00  0.00      PROA  
ATOM   4778  HE2 LYS P 754      15.689 -10.991   9.799  0.00  0.00      PROA  
ATOM   4779   NZ LYS P 754      16.451  -9.183  10.407  0.00  0.00      PROA  
ATOM   4780  HZ1 LYS P 754      16.127  -9.492  11.346  0.00  0.00      PROA  
ATOM   4781  HZ2 LYS P 754      16.370  -8.159  10.245  0.00  0.00      PROA  
ATOM   4782  HZ3 LYS P 754      17.432  -9.525  10.364  0.00  0.00      PROA  
ATOM   4783    C LYS P 754      10.115  -7.923  11.447  0.00  0.00      PROA  
ATOM   4784    O LYS P 754       9.714  -7.724  12.578  0.00  0.00      PROA  
ATOM   4785    N LEU P 755       9.297  -7.993  10.397  0.00  0.00      PROA  
ATOM   4786   HN LEU P 755       9.760  -7.920   9.517  0.00  0.00      PROA  
ATOM   4787   CA LEU P 755       7.837  -8.048  10.311  0.00  0.00      PROA  
ATOM   4788   HA LEU P 755       7.510  -7.025  10.429  0.00  0.00      PROA  
ATOM   4789   CB LEU P 755       7.361  -8.531   8.905  0.00  0.00      PROA  
ATOM   4790  HB1 LEU P 755       7.751  -9.570   8.845  0.00  0.00      PROA  
ATOM   4791  HB2 LEU P 755       7.876  -7.848   8.196  0.00  0.00      PROA  
ATOM   4792   CG LEU P 755       5.843  -8.594   8.730  0.00  0.00      PROA  
ATOM   4793   HG LEU P 755       5.467  -9.174   9.600  0.00  0.00      PROA  
ATOM   4794  CD1 LEU P 755       5.122  -7.230   8.738  0.00  0.00      PROA  
ATOM   4795 HD11 LEU P 755       5.449  -6.626   9.612  0.00  0.00      PROA  
ATOM   4796 HD12 LEU P 755       4.031  -7.427   8.796  0.00  0.00      PROA  
ATOM   4797 HD13 LEU P 755       5.189  -6.676   7.777  0.00  0.00      PROA  
ATOM   4798  CD2 LEU P 755       5.503  -9.320   7.439  0.00  0.00      PROA  
ATOM   4799 HD21 LEU P 755       4.396  -9.411   7.431  0.00  0.00      PROA  
ATOM   4800 HD22 LEU P 755       5.816 -10.384   7.513  0.00  0.00      PROA  
ATOM   4801 HD23 LEU P 755       5.852  -8.788   6.528  0.00  0.00      PROA  
ATOM   4802    C LEU P 755       7.195  -8.911  11.455  0.00  0.00      PROA  
ATOM   4803    O LEU P 755       7.645 -10.050  11.669  0.00  0.00      PROA  
ATOM   4804    N GLN P 756       6.291  -8.356  12.245  0.00  0.00      PROA  
ATOM   4805   HN GLN P 756       6.153  -7.371  12.165  0.00  0.00      PROA  
ATOM   4806   CA GLN P 756       5.706  -9.037  13.399  0.00  0.00      PROA  
ATOM   4807   HA GLN P 756       5.922 -10.094  13.333  0.00  0.00      PROA  
ATOM   4808   CB GLN P 756       6.233  -8.394  14.754  0.00  0.00      PROA  
ATOM   4809  HB1 GLN P 756       5.768  -9.001  15.560  0.00  0.00      PROA  
ATOM   4810  HB2 GLN P 756       5.775  -7.403  14.958  0.00  0.00      PROA  
ATOM   4811   CG GLN P 756       7.792  -8.290  14.814  0.00  0.00      PROA  
ATOM   4812  HG1 GLN P 756       8.082  -7.320  14.357  0.00  0.00      PROA  
ATOM   4813  HG2 GLN P 756       8.185  -9.090  14.152  0.00  0.00      PROA  
ATOM   4814   CD GLN P 756       8.291  -8.457  16.258  0.00  0.00      PROA  
ATOM   4815  OE1 GLN P 756       8.093  -9.496  16.860  0.00  0.00      PROA  
ATOM   4816  NE2 GLN P 756       8.855  -7.384  16.874  0.00  0.00      PROA  
ATOM   4817 HE21 GLN P 756       9.163  -7.355  17.825  0.00  0.00      PROA  
ATOM   4818 HE22 GLN P 756       8.898  -6.533  16.350  0.00  0.00      PROA  
ATOM   4819    C GLN P 756       4.265  -8.838  13.247  0.00  0.00      PROA  
ATOM   4820    O GLN P 756       3.879  -7.747  12.769  0.00  0.00      PROA  
ATOM   4821    N VAL P 757       3.404  -9.823  13.656  0.00  0.00      PROA  
ATOM   4822   HN VAL P 757       3.788 -10.714  13.883  0.00  0.00      PROA  
ATOM   4823   CA VAL P 757       1.947  -9.827  13.638  0.00  0.00      PROA  
ATOM   4824   HA VAL P 757       1.493  -9.082  13.001  0.00  0.00      PROA  
ATOM   4825   CB VAL P 757       1.545 -11.091  12.910  0.00  0.00      PROA  
ATOM   4826   HB VAL P 757       2.053 -11.925  13.440  0.00  0.00      PROA  
ATOM   4827  CG1 VAL P 757       0.005 -11.534  12.841  0.00  0.00      PROA  
ATOM   4828 HG11 VAL P 757      -0.073 -12.497  12.292  0.00  0.00      PROA  
ATOM   4829 HG12 VAL P 757      -0.722 -10.872  12.325  0.00  0.00      PROA  
ATOM   4830 HG13 VAL P 757      -0.410 -11.792  13.839  0.00  0.00      PROA  
ATOM   4831  CG2 VAL P 757       1.996 -10.999  11.406  0.00  0.00      PROA  
ATOM   4832 HG21 VAL P 757       1.636 -10.071  10.912  0.00  0.00      PROA  
ATOM   4833 HG22 VAL P 757       1.554 -11.853  10.850  0.00  0.00      PROA  
ATOM   4834 HG23 VAL P 757       3.099 -11.121  11.455  0.00  0.00      PROA  
ATOM   4835    C VAL P 757       1.292  -9.881  14.961  0.00  0.00      PROA  
ATOM   4836    O VAL P 757       1.580 -10.812  15.731  0.00  0.00      PROA  
ATOM   4837    N PRO P 758       0.460  -8.877  15.397  0.00  0.00      PROA  
ATOM   4838   CD PRO P 758       0.531  -7.542  14.854  0.00  0.00      PROA  
ATOM   4839  HD1 PRO P 758       0.088  -7.636  13.840  0.00  0.00      PROA  
ATOM   4840  HD2 PRO P 758       1.589  -7.209  14.798  0.00  0.00      PROA  
ATOM   4841   CA PRO P 758      -0.526  -8.907  16.448  0.00  0.00      PROA  
ATOM   4842   HA PRO P 758      -0.065  -8.986  17.421  0.00  0.00      PROA  
ATOM   4843   CB PRO P 758      -1.331  -7.643  16.459  0.00  0.00      PROA  
ATOM   4844  HB1 PRO P 758      -1.427  -7.287  17.507  0.00  0.00      PROA  
ATOM   4845  HB2 PRO P 758      -2.286  -7.585  15.894  0.00  0.00      PROA  
ATOM   4846   CG PRO P 758      -0.316  -6.698  15.776  0.00  0.00      PROA  
ATOM   4847  HG1 PRO P 758      -0.805  -5.840  15.268  0.00  0.00      PROA  
ATOM   4848  HG2 PRO P 758       0.409  -6.242  16.484  0.00  0.00      PROA  
ATOM   4849    C PRO P 758      -1.489 -10.097  16.226  0.00  0.00      PROA  
ATOM   4850    O PRO P 758      -1.894 -10.377  15.098  0.00  0.00      PROA  
ATOM   4851    N SER P 759      -1.871 -10.740  17.332  0.00  0.00      PROA  
ATOM   4852   HN SER P 759      -1.557 -10.495  18.246  0.00  0.00      PROA  
ATOM   4853   CA SER P 759      -3.008 -11.724  17.229  0.00  0.00      PROA  
ATOM   4854   HA SER P 759      -2.891 -12.096  16.222  0.00  0.00      PROA  
ATOM   4855   CB SER P 759      -2.722 -12.977  18.132  0.00  0.00      PROA  
ATOM   4856  HB1 SER P 759      -2.867 -12.672  19.191  0.00  0.00      PROA  
ATOM   4857  HB2 SER P 759      -1.656 -13.227  17.940  0.00  0.00      PROA  
ATOM   4858   OG SER P 759      -3.581 -14.100  17.920  0.00  0.00      PROA  
ATOM   4859  HG1 SER P 759      -3.981 -14.211  18.786  0.00  0.00      PROA  
ATOM   4860    C SER P 759      -4.358 -11.039  17.539  0.00  0.00      PROA  
ATOM   4861    O SER P 759      -4.496  -9.874  17.736  0.00  0.00      PROA  
ATOM   4862    N VAL P 760      -5.492 -11.779  17.575  0.00  0.00      PROA  
ATOM   4863   HN VAL P 760      -5.468 -12.776  17.576  0.00  0.00      PROA  
ATOM   4864   CA VAL P 760      -6.863 -11.292  17.770  0.00  0.00      PROA  
ATOM   4865   HA VAL P 760      -6.924 -10.259  17.461  0.00  0.00      PROA  
ATOM   4866   CB VAL P 760      -7.861 -12.122  16.969  0.00  0.00      PROA  
ATOM   4867   HB VAL P 760      -7.795 -11.847  15.895  0.00  0.00      PROA  
ATOM   4868  CG1 VAL P 760      -7.600 -13.594  17.132  0.00  0.00      PROA  
ATOM   4869 HG11 VAL P 760      -8.274 -14.160  16.454  0.00  0.00      PROA  
ATOM   4870 HG12 VAL P 760      -7.817 -13.851  18.191  0.00  0.00      PROA  
ATOM   4871 HG13 VAL P 760      -6.570 -13.893  16.841  0.00  0.00      PROA  
ATOM   4872  CG2 VAL P 760      -9.335 -11.765  17.428  0.00  0.00      PROA  
ATOM   4873 HG21 VAL P 760     -10.095 -12.376  16.896  0.00  0.00      PROA  
ATOM   4874 HG22 VAL P 760      -9.692 -10.734  17.223  0.00  0.00      PROA  
ATOM   4875 HG23 VAL P 760      -9.604 -12.191  18.418  0.00  0.00      PROA  
ATOM   4876    C VAL P 760      -7.198 -11.102  19.264  0.00  0.00      PROA  
ATOM   4877    O VAL P 760      -6.875 -12.005  20.007  0.00  0.00      PROA  
ATOM   4878    N PHE P 761      -7.870 -10.044  19.673  0.00  0.00      PROA  
ATOM   4879   HN PHE P 761      -8.116  -9.314  19.039  0.00  0.00      PROA  
ATOM   4880   CA PHE P 761      -8.414  -9.912  20.983  0.00  0.00      PROA  
ATOM   4881   HA PHE P 761      -8.600 -10.921  21.321  0.00  0.00      PROA  
ATOM   4882   CB PHE P 761      -7.509  -9.039  22.040  0.00  0.00      PROA  
ATOM   4883  HB1 PHE P 761      -7.070  -8.164  21.515  0.00  0.00      PROA  
ATOM   4884  HB2 PHE P 761      -6.723  -9.660  22.519  0.00  0.00      PROA  
ATOM   4885   CG PHE P 761      -8.284  -8.379  23.181  0.00  0.00      PROA  
ATOM   4886  CD1 PHE P 761      -8.749  -9.271  24.198  0.00  0.00      PROA  
ATOM   4887  HD1 PHE P 761      -8.384 -10.285  24.253  0.00  0.00      PROA  
ATOM   4888  CE1 PHE P 761      -9.556  -8.737  25.204  0.00  0.00      PROA  
ATOM   4889  HE1 PHE P 761      -9.787  -9.294  26.100  0.00  0.00      PROA  
ATOM   4890   CZ PHE P 761     -10.006  -7.414  25.159  0.00  0.00      PROA  
ATOM   4891   HZ PHE P 761     -10.653  -6.936  25.880  0.00  0.00      PROA  
ATOM   4892  CD2 PHE P 761      -8.754  -7.031  23.216  0.00  0.00      PROA  
ATOM   4893  HD2 PHE P 761      -8.496  -6.416  22.367  0.00  0.00      PROA  
ATOM   4894  CE2 PHE P 761      -9.526  -6.502  24.250  0.00  0.00      PROA  
ATOM   4895  HE2 PHE P 761      -9.900  -5.494  24.146  0.00  0.00      PROA  
ATOM   4896    C PHE P 761      -9.734  -9.288  20.754  0.00  0.00      PROA  
ATOM   4897    O PHE P 761      -9.962  -8.452  19.844  0.00  0.00      PROA  
ATOM   4898    N LYS P 762     -10.747  -9.675  21.627  0.00  0.00      PROA  
ATOM   4899   HN LYS P 762     -10.599 -10.165  22.483  0.00  0.00      PROA  
ATOM   4900   CA LYS P 762     -12.115  -9.186  21.476  0.00  0.00      PROA  
ATOM   4901   HA LYS P 762     -12.080  -8.456  20.681  0.00  0.00      PROA  
ATOM   4902   CB LYS P 762     -12.993 -10.371  21.065  0.00  0.00      PROA  
ATOM   4903  HB1 LYS P 762     -14.065 -10.080  21.058  0.00  0.00      PROA  
ATOM   4904  HB2 LYS P 762     -12.937 -11.147  21.859  0.00  0.00      PROA  
ATOM   4905   CG LYS P 762     -12.686 -11.057  19.738  0.00  0.00      PROA  
ATOM   4906  HG1 LYS P 762     -13.546 -11.756  19.656  0.00  0.00      PROA  
ATOM   4907  HG2 LYS P 762     -11.747 -11.638  19.855  0.00  0.00      PROA  
ATOM   4908   CD LYS P 762     -12.641 -10.184  18.422  0.00  0.00      PROA  
ATOM   4909  HD1 LYS P 762     -12.387 -10.784  17.522  0.00  0.00      PROA  
ATOM   4910  HD2 LYS P 762     -11.744  -9.530  18.447  0.00  0.00      PROA  
ATOM   4911   CE LYS P 762     -13.922  -9.373  18.209  0.00  0.00      PROA  
ATOM   4912  HE1 LYS P 762     -14.279  -8.913  19.155  0.00  0.00      PROA  
ATOM   4913  HE2 LYS P 762     -14.676 -10.037  17.736  0.00  0.00      PROA  
ATOM   4914   NZ LYS P 762     -13.716  -8.362  17.118  0.00  0.00      PROA  
ATOM   4915  HZ1 LYS P 762     -13.449  -8.894  16.265  0.00  0.00      PROA  
ATOM   4916  HZ2 LYS P 762     -13.015  -7.640  17.381  0.00  0.00      PROA  
ATOM   4917  HZ3 LYS P 762     -14.610  -7.862  16.936  0.00  0.00      PROA  
ATOM   4918    C LYS P 762     -12.633  -8.591  22.803  0.00  0.00      PROA  
ATOM   4919    O LYS P 762     -12.750  -9.313  23.726  0.00  0.00      PROA  
ATOM   4920    N PRO P 763     -13.006  -7.270  22.963  0.00  0.00      PROA  
ATOM   4921   CD PRO P 763     -12.495  -6.197  22.112  0.00  0.00      PROA  
ATOM   4922  HD1 PRO P 763     -13.103  -6.344  21.194  0.00  0.00      PROA  
ATOM   4923  HD2 PRO P 763     -11.427  -6.268  21.812  0.00  0.00      PROA  
ATOM   4924   CA PRO P 763     -13.734  -6.640  24.067  0.00  0.00      PROA  
ATOM   4925   HA PRO P 763     -12.994  -6.507  24.843  0.00  0.00      PROA  
ATOM   4926   CB PRO P 763     -14.177  -5.278  23.512  0.00  0.00      PROA  
ATOM   4927  HB1 PRO P 763     -14.441  -4.617  24.365  0.00  0.00      PROA  
ATOM   4928  HB2 PRO P 763     -14.973  -5.328  22.738  0.00  0.00      PROA  
ATOM   4929   CG PRO P 763     -12.889  -4.878  22.720  0.00  0.00      PROA  
ATOM   4930  HG1 PRO P 763     -13.082  -4.154  21.899  0.00  0.00      PROA  
ATOM   4931  HG2 PRO P 763     -12.170  -4.571  23.509  0.00  0.00      PROA  
ATOM   4932    C PRO P 763     -14.921  -7.469  24.590  0.00  0.00      PROA  
ATOM   4933    O PRO P 763     -15.632  -8.015  23.781  0.00  0.00      PROA  
ATOM   4934    N THR P 764     -15.117  -7.488  25.910  0.00  0.00      PROA  
ATOM   4935   HN THR P 764     -14.455  -6.945  26.422  0.00  0.00      PROA  
ATOM   4936   CA THR P 764     -16.063  -8.359  26.613  0.00  0.00      PROA  
ATOM   4937   HA THR P 764     -16.000  -9.339  26.163  0.00  0.00      PROA  
ATOM   4938   CB THR P 764     -15.793  -8.565  28.149  0.00  0.00      PROA  
ATOM   4939   HB THR P 764     -16.538  -9.237  28.625  0.00  0.00      PROA  
ATOM   4940  OG1 THR P 764     -15.497  -7.384  28.811  0.00  0.00      PROA  
ATOM   4941  HG1 THR P 764     -15.661  -7.561  29.740  0.00  0.00      PROA  
ATOM   4942  CG2 THR P 764     -14.475  -9.332  28.282  0.00  0.00      PROA  
ATOM   4943 HG21 THR P 764     -14.200  -9.480  29.349  0.00  0.00      PROA  
ATOM   4944 HG22 THR P 764     -13.655  -8.771  27.786  0.00  0.00      PROA  
ATOM   4945 HG23 THR P 764     -14.577 -10.344  27.834  0.00  0.00      PROA  
ATOM   4946    C THR P 764     -17.479  -7.951  26.424  0.00  0.00      PROA  
ATOM   4947    O THR P 764     -17.863  -6.783  26.607  0.00  0.00      PROA  
ATOM   4948    N ARG P 765     -18.283  -8.896  25.811  0.00  0.00      PROA  
ATOM   4949   HN ARG P 765     -18.014  -9.801  25.491  0.00  0.00      PROA  
ATOM   4950   CA ARG P 765     -19.704  -8.627  25.582  0.00  0.00      PROA  
ATOM   4951   HA ARG P 765     -20.052  -7.742  26.093  0.00  0.00      PROA  
ATOM   4952   CB ARG P 765     -19.975  -8.292  24.090  0.00  0.00      PROA  
ATOM   4953  HB1 ARG P 765     -20.978  -8.501  23.659  0.00  0.00      PROA  
ATOM   4954  HB2 ARG P 765     -19.450  -9.111  23.554  0.00  0.00      PROA  
ATOM   4955   CG ARG P 765     -19.456  -6.925  23.615  0.00  0.00      PROA  
ATOM   4956  HG1 ARG P 765     -19.534  -6.923  22.507  0.00  0.00      PROA  
ATOM   4957  HG2 ARG P 765     -18.410  -6.729  23.935  0.00  0.00      PROA  
ATOM   4958   CD ARG P 765     -20.304  -5.795  24.157  0.00  0.00      PROA  
ATOM   4959  HD1 ARG P 765     -20.311  -5.871  25.266  0.00  0.00      PROA  
ATOM   4960  HD2 ARG P 765     -21.355  -5.908  23.815  0.00  0.00      PROA  
ATOM   4961   NE ARG P 765     -19.872  -4.467  23.799  0.00  0.00      PROA  
ATOM   4962   HE ARG P 765     -20.317  -4.069  22.997  0.00  0.00      PROA  
ATOM   4963   CZ ARG P 765     -18.832  -3.785  24.367  0.00  0.00      PROA  
ATOM   4964  NH1 ARG P 765     -18.661  -2.534  24.017  0.00  0.00      PROA  
ATOM   4965 HH11 ARG P 765     -19.357  -2.139  23.417  0.00  0.00      PROA  
ATOM   4966 HH12 ARG P 765     -18.079  -1.996  24.627  0.00  0.00      PROA  
ATOM   4967  NH2 ARG P 765     -17.997  -4.285  25.257  0.00  0.00      PROA  
ATOM   4968 HH21 ARG P 765     -17.945  -5.239  25.552  0.00  0.00      PROA  
ATOM   4969 HH22 ARG P 765     -17.311  -3.658  25.626  0.00  0.00      PROA  
ATOM   4970    C ARG P 765     -20.633  -9.724  25.948  0.00  0.00      PROA  
ATOM   4971    O ARG P 765     -20.466 -10.841  25.466  0.00  0.00      PROA  
ATOM   4972    N ASP P 766     -21.623  -9.446  26.784  0.00  0.00      PROA  
ATOM   4973   HN ASP P 766     -21.813  -8.580  27.240  0.00  0.00      PROA  
ATOM   4974   CA ASP P 766     -22.696 -10.425  26.932  0.00  0.00      PROA  
ATOM   4975   HA ASP P 766     -22.292 -11.426  26.979  0.00  0.00      PROA  
ATOM   4976   CB ASP P 766     -23.570 -10.198  28.274  0.00  0.00      PROA  
ATOM   4977  HB1 ASP P 766     -24.478 -10.834  28.205  0.00  0.00      PROA  
ATOM   4978  HB2 ASP P 766     -23.788  -9.120  28.432  0.00  0.00      PROA  
ATOM   4979   CG ASP P 766     -22.823 -10.713  29.454  0.00  0.00      PROA  
ATOM   4980  OD1 ASP P 766     -22.939 -10.204  30.602  0.00  0.00      PROA  
ATOM   4981  OD2 ASP P 766     -22.011 -11.650  29.255  0.00  0.00      PROA  
ATOM   4982    C ASP P 766     -23.691 -10.439  25.678  0.00  0.00      PROA  
ATOM   4983    O ASP P 766     -24.154  -9.431  25.128  0.00  0.00      PROA  
ATOM   4984    N ASP P 767     -23.995 -11.624  25.212  0.00  0.00      PROA  
ATOM   4985   HN ASP P 767     -23.440 -12.339  25.631  0.00  0.00      PROA  
ATOM   4986   CA ASP P 767     -25.134 -11.886  24.377  0.00  0.00      PROA  
ATOM   4987   HA ASP P 767     -24.959 -12.931  24.167  0.00  0.00      PROA  
ATOM   4988   CB ASP P 767     -26.567 -12.011  25.043  0.00  0.00      PROA  
ATOM   4989  HB1 ASP P 767     -27.344 -12.296  24.302  0.00  0.00      PROA  
ATOM   4990  HB2 ASP P 767     -26.804 -10.949  25.269  0.00  0.00      PROA  
ATOM   4991   CG ASP P 767     -26.740 -12.753  26.391  0.00  0.00      PROA  
ATOM   4992  OD1 ASP P 767     -27.662 -12.365  27.161  0.00  0.00      PROA  
ATOM   4993  OD2 ASP P 767     -26.052 -13.771  26.715  0.00  0.00      PROA  
ATOM   4994    C ASP P 767     -25.132 -11.306  22.996  0.00  0.00      PROA  
ATOM   4995    O ASP P 767     -26.151 -10.886  22.481  0.00  0.00      PROA  
ATOM   4996    N ARG P 768     -23.940 -11.300  22.368  0.00  0.00      PROA  
ATOM   4997   HN ARG P 768     -23.103 -11.682  22.752  0.00  0.00      PROA  
ATOM   4998   CA ARG P 768     -23.779 -10.774  20.928  0.00  0.00      PROA  
ATOM   4999   HA ARG P 768     -24.747 -10.382  20.651  0.00  0.00      PROA  
ATOM   5000   CB ARG P 768     -22.750  -9.631  20.847  0.00  0.00      PROA  
ATOM   5001  HB1 ARG P 768     -22.522  -9.335  19.801  0.00  0.00      PROA  
ATOM   5002  HB2 ARG P 768     -21.767 -10.002  21.211  0.00  0.00      PROA  
ATOM   5003   CG ARG P 768     -23.118  -8.386  21.649  0.00  0.00      PROA  
ATOM   5004  HG1 ARG P 768     -22.158  -7.827  21.648  0.00  0.00      PROA  
ATOM   5005  HG2 ARG P 768     -23.380  -8.678  22.688  0.00  0.00      PROA  
ATOM   5006   CD ARG P 768     -24.231  -7.564  20.960  0.00  0.00      PROA  
ATOM   5007  HD1 ARG P 768     -25.208  -8.085  21.054  0.00  0.00      PROA  
ATOM   5008  HD2 ARG P 768     -24.138  -7.463  19.858  0.00  0.00      PROA  
ATOM   5009   NE ARG P 768     -24.337  -6.247  21.671  0.00  0.00      PROA  
ATOM   5010   HE ARG P 768     -24.914  -6.205  22.486  0.00  0.00      PROA  
ATOM   5011   CZ ARG P 768     -23.399  -5.325  21.775  0.00  0.00      PROA  
ATOM   5012  NH1 ARG P 768     -23.620  -4.380  22.721  0.00  0.00      PROA  
ATOM   5013 HH11 ARG P 768     -24.524  -4.537  23.119  0.00  0.00      PROA  
ATOM   5014 HH12 ARG P 768     -23.232  -3.470  22.579  0.00  0.00      PROA  
ATOM   5015  NH2 ARG P 768     -22.366  -5.361  21.041  0.00  0.00      PROA  
ATOM   5016 HH21 ARG P 768     -22.352  -6.021  20.290  0.00  0.00      PROA  
ATOM   5017 HH22 ARG P 768     -21.779  -4.551  21.040  0.00  0.00      PROA  
ATOM   5018    C ARG P 768     -23.406 -11.818  20.051  0.00  0.00      PROA  
ATOM   5019    O ARG P 768     -22.398 -12.490  20.363  0.00  0.00      PROA  
ATOM   5020    N GLY P 769     -24.171 -12.030  18.910  0.00  0.00      PROA  
ATOM   5021   HN GLY P 769     -25.064 -11.619  18.743  0.00  0.00      PROA  
ATOM   5022   CA GLY P 769     -23.784 -12.962  17.867  0.00  0.00      PROA  
ATOM   5023  HA1 GLY P 769     -24.471 -12.891  17.037  0.00  0.00      PROA  
ATOM   5024  HA2 GLY P 769     -23.596 -13.958  18.241  0.00  0.00      PROA  
ATOM   5025    C GLY P 769     -22.465 -12.688  17.212  0.00  0.00      PROA  
ATOM   5026    O GLY P 769     -22.010 -11.567  17.228  0.00  0.00      PROA  
ATOM   5027    N TRP P 770     -21.923 -13.714  16.481  0.00  0.00      PROA  
ATOM   5028   HN TRP P 770     -22.318 -14.629  16.507  0.00  0.00      PROA  
ATOM   5029   CA TRP P 770     -20.772 -13.496  15.624  0.00  0.00      PROA  
ATOM   5030   HA TRP P 770     -20.060 -12.903  16.178  0.00  0.00      PROA  
ATOM   5031   CB TRP P 770     -20.164 -14.966  15.304  0.00  0.00      PROA  
ATOM   5032  HB1 TRP P 770     -20.976 -15.493  14.759  0.00  0.00      PROA  
ATOM   5033  HB2 TRP P 770     -20.028 -15.390  16.322  0.00  0.00      PROA  
ATOM   5034   CG TRP P 770     -18.955 -14.861  14.444  0.00  0.00      PROA  
ATOM   5035  CD1 TRP P 770     -17.740 -14.836  15.071  0.00  0.00      PROA  
ATOM   5036  HD1 TRP P 770     -17.710 -14.903  16.148  0.00  0.00      PROA  
ATOM   5037  NE1 TRP P 770     -16.710 -14.854  14.124  0.00  0.00      PROA  
ATOM   5038  HE1 TRP P 770     -15.766 -14.650  14.265  0.00  0.00      PROA  
ATOM   5039  CE2 TRP P 770     -17.301 -14.911  12.941  0.00  0.00      PROA  
ATOM   5040  CD2 TRP P 770     -18.721 -14.972  13.054  0.00  0.00      PROA  
ATOM   5041  CE3 TRP P 770     -19.506 -15.091  11.931  0.00  0.00      PROA  
ATOM   5042  HE3 TRP P 770     -20.573 -14.969  12.044  0.00  0.00      PROA  
ATOM   5043  CZ3 TRP P 770     -18.918 -15.153  10.655  0.00  0.00      PROA  
ATOM   5044  HZ3 TRP P 770     -19.503 -15.245   9.752  0.00  0.00      PROA  
ATOM   5045  CZ2 TRP P 770     -16.734 -14.887  11.678  0.00  0.00      PROA  
ATOM   5046  HZ2 TRP P 770     -15.698 -14.611  11.544  0.00  0.00      PROA  
ATOM   5047  CH2 TRP P 770     -17.548 -15.016  10.505  0.00  0.00      PROA  
ATOM   5048  HH2 TRP P 770     -17.049 -15.069   9.548  0.00  0.00      PROA  
ATOM   5049    C TRP P 770     -21.218 -12.862  14.322  0.00  0.00      PROA  
ATOM   5050    O TRP P 770     -20.545 -11.970  13.831  0.00  0.00      PROA  
ATOM   5051    N PHE P 771     -22.363 -13.373  13.702  0.00  0.00      PROA  
ATOM   5052   HN PHE P 771     -22.935 -14.065  14.137  0.00  0.00      PROA  
ATOM   5053   CA PHE P 771     -23.097 -12.705  12.682  0.00  0.00      PROA  
ATOM   5054   HA PHE P 771     -22.360 -12.257  12.031  0.00  0.00      PROA  
ATOM   5055   CB PHE P 771     -24.037 -13.678  12.024  0.00  0.00      PROA  
ATOM   5056  HB1 PHE P 771     -24.876 -13.272  11.419  0.00  0.00      PROA  
ATOM   5057  HB2 PHE P 771     -24.425 -14.348  12.821  0.00  0.00      PROA  
ATOM   5058   CG PHE P 771     -23.376 -14.572  10.955  0.00  0.00      PROA  
ATOM   5059  CD1 PHE P 771     -23.318 -16.011  11.014  0.00  0.00      PROA  
ATOM   5060  HD1 PHE P 771     -23.739 -16.396  11.931  0.00  0.00      PROA  
ATOM   5061  CE1 PHE P 771     -22.786 -16.711   9.932  0.00  0.00      PROA  
ATOM   5062  HE1 PHE P 771     -22.892 -17.783   9.849  0.00  0.00      PROA
[truncated: 12,013,930 more chars]
