# Supplementary material for: Cryo-EM structure of the sodium-driven chloride/bicarbonate exchanger NDCBE
Source: Nat Commun. 2021 Sep 28;12:5690. doi: 10.1038/s41467-021-25998-2 (PMC8478935; doi:10.1038/s41467-021-25998-2)
Supplement: Supplementary file 9 — Source Data [file 41467_2021_25998_MOESM9_ESM.xlsx]

## Sheet: Fig 4c
Fig 4c	data 1	data 2	data 3	data 4	data 5	data 6	data 7	data 8	data 9	data 10	data 11	data 12	data 13	data 14	Average	SEM
wt-NDCBE	119.375	103.698	70.5273	107.887	118.278	109.617	69.6785								99.8658	7.96678
F484C	118.585	84.2601	84.3163	101.767											97.232	8.22386
P492C	77.6869	29.0521	53.841	59.8784	66.9394	39.6395	69.8598	97.1457	43.2769	52.3834					58.9703	6.30286
F496C	41.7215	59.0525	22.1862	20.4172	76.2127	29.6712	52.1693	68.1971							46.2035	7.46436
G536C	27.855	8.67275	4.85817	22.4962											15.9705	5.48154
S537C	74.3113	72.4262	105.898	100.13											88.1913	8.64699
T538C	67.3884	47.598	83.3106	84.5166	35.1915	86.645	49.6507	43.3402	65.2897	30.5593	63.6428	52.7827	64.6266	69.4789	60.2872	4.76544
G539C	46.7995	50.0703	34.7121	50.8475											45.6073	3.73613
P540C	60.7689	42.1301	42.7918	42.4551											47.0365	4.57947
E608C	31.1901	43.9318	47.0757	34.8439											39.2604	3.73649
K612C	30.6824	42.101	46.0764	47.9784	53.0183	56.9617									46.1364	3.75523
K713C	101.298	109.94	92.8745	64.5061											92.1546	9.85257
D800C	50.9507	37.7847	43.1792	49.7381	28.2628	52.7446	29.0127								41.6675	3.87668
T804C	22.7001	31.1894	19.1265	35.5225	19.4121	31.7786									26.6215	2.88801
A845C	49.466	43.126	34.6402	56.7835											46.0039	4.70463
A846C	51.7007	49.0222	40.1186	34.1655											43.7518	4.04207
T847C	54.0556	69.9703	69.7444	74.3334	43.0484	25.9427	55.752	38.5129							53.92	6.07454
V848C	39.4432	30.5666	23.6154	42.1851											33.9526	4.24503
L849C	88.9369	61.9422	119.087	113.015	80.0122	89.3154	69.7672	72.9936							86.8837	7.17788
T852C	45.7708	34.7077	60.886	33.608											43.7431	6.34003
R879C	53.0617	56.4529	53.6606	44.3827											51.8895	2.60908
Y913C	79.0867	80.0099	100.658	101.214	97.7221										91.7382	5.01384
M914C	58.5035	55.4558	42.6856	27.8136	33.7423										43.6402	5.95771
K970C	58.6111	56.0976	77.8723	76.7164	68.0702	42.8114	45.5399	76.9328	55.5285	42.3821	49.4489	75.6862			60.4748	4.04283

## Sheet: Fig 4d
	Fig 4d	data 1	data 2	data 3	data 4	data 5	data 6	Average	SEM
	wt-NDCBE	118.29	91.9603	94.1832	91.1388	104.698		100.054	5.16511
	T538C/G539C	15.9845	17.9317	7.32182	21.5319	10.507	13.8609	14.523	2.09207
	T538C/K970C	21.7952	33.0048	31.411	20.3114	19.1985		25.1442	2.92392
	G539C/K970C	22.1367	34.7129	33.4046	22.7861			28.2601	3.36112
	T538C/G539C/K970C	6.72745	7.71889	4.01715	5.10978	4.19931		5.55452	0.723123
	D800C/T804C	17.3205	15.5427	9.6572	27.758	26.2608		19.3078	3.39859
	D800C/T847C	4.86747	0.722794	0.733406	1.46999			1.94842	0.988609
	T804C/T847C	15.9152	10.3206	10.5483	21.6659			14.6125	2.68306
	D800C/T804C/T847C	5.04796	7.72644	12.4945	10.8228			9.02293	1.65259
	A845C/A846C	10.2156	18.7839	12.9043	19.4953	12.4777		14.7753	1.84279
	A845C/T847C	15.2706	16.5754	7.39694				13.081	2.86686
	A846C/T847C	29.2067	20.2356	26.3992				25.2805	2.64945
	A845C/A846C/T847C	5.30797	4.36135	5.66757	1.66518			4.25052	0.904733

## Sheet: Supplementary Fig 1a
	Supplementary Fig 1a

## Sheet: Supplementary Fig 8a
	Supplementary Fig 8a (Sulfo-NHS-SS-Biotin)						Supplementary Fig 8a (Sulfo-NHS-SS-Biotin)					Supplementary Fig 8a (lysate)						Supplementary Fig 8a (lysate)
	NDCBE-1C ab						NDCBE-1C ab					NDCBE-1C ab						NDCBE-1C ab

## Sheet: Supplementary Fig 8b
	Supplementary Fig 8b	data 1	data 2	data 3	data 4	Average	SEM
	wt-NDCBE	35.6433	34.3914	30.0128	37.9792	34.5067	1.67229
	F484C	34.2301	37.7061	30.0178	39.5767	35.3827	2.10354
	P492C	35.3645	35.4656	26.1818	32.9097	32.4804	2.18109
	F496C	34.2272	31.17	26.7141	32.4042	31.1289	1.59995
	G536C	35.0274	35.7738	25.726	31.7979	32.0813	2.28734
	S537C	33.4306	33.3984	25.1218	33.7429	31.4234	2.10197
	T538C	33.3545	32.67	25.3005	33.1086	31.1084	1.94115
	G539C	36.7774	31.1897	28.3179	28.7153	31.2501	1.94887
	P540C	36.3286	33.6356	29.546	31.7855	32.8239	1.43656
	E608C	32.6116	33.5504	27.9597	32.2885	31.6026	1.24344
	K612C	31.4029	31.5855	29.3852	35.5862	31.99	1.29827
	K713C	36.1134	31.8125	27.94	35.8074	32.9183	1.92705
	D800C	35.8442	33.2109	30.2423	39.6441	34.7354	1.9966
	T804C	33.6624	38.0327	22.1136	32.4189	31.5569	3.37006
	A845C	30.33	31.9503	32.202	44.6469	34.7823	3.31426
	A846C	28.0149	34.8626	31.5506	43.2988	34.4317	3.26964
	T847C	27.5469	34.3783	30.3701	40.7422	33.2594	2.861
	V848C	27.0398	28.1491	32.5762	43.5714	32.8341	3.77359
	L849C	26.7084	29.5599	32.0082	44.8762	33.2882	4.01159
	T852C	28.9015	32.4083	33.0279	41.5125	33.9625	2.6756
	R879C	29.6138	29.0848	32.3596	40.697	32.9388	2.68382
	Y913C	36.0323	31.0837	33.0833	40.0335	35.0582	1.94507
	M914C	36.7941	30.4243	33.3298	41.7503	35.5746	2.43568
	K970C	33.2389	33.6086	33.5286	40.2056	35.1454	1.6886

## Sheet: Supplementary Fig 8c
	Supplementary Fig 8c	data 1	data 2	data 3	data 4	Average	SEM
	wt-NDCBE	0.772517	0.745385	0.650484	0.823144	0.747882	0.0362444
	F484C	0.737194	0.812056	0.646477	0.852342	0.762017	0.0453028
	P492C	0.786485	0.788735	0.582268	0.731892	0.722345	0.0485062
	F496C	0.778615	0.709068	0.607704	0.737145	0.708133	0.0363963
	G536C	0.813275	0.830606	0.597314	0.738293	0.744872	0.0531082
	S537C	0.807718	0.806939	0.606969	0.815262	0.759222	0.0507858
	T538C	0.75785	0.742296	0.574854	0.752264	0.706816	0.0441049
	G539C	0.827246	0.701561	0.636964	0.645904	0.702919	0.0438366
	P540C	0.790374	0.731785	0.642811	0.691535	0.714126	0.0312541
	E608C	0.768736	0.790866	0.659077	0.76112	0.74495	0.029311
	K612C	0.715254	0.719414	0.669298	0.810537	0.728626	0.0295704
	K713C	0.835347	0.735862	0.646285	0.828269	0.761441	0.0445751
	D800C	0.821539	0.761185	0.693145	0.908632	0.796125	0.0457615
	T804C	0.787509	0.88975	0.517334	0.758419	0.738253	0.0788402
	A845C	0.684108	0.720655	0.726332	1.00703	0.784532	0.0747549
	A846C	0.647145	0.805326	0.728819	1.0002	0.795373	0.0755288
	T847C	0.641109	0.800098	0.706814	0.948206	0.774057	0.0665851
	V848C	0.631693	0.657609	0.761033	1.0179	0.767059	0.0881571
	L849C	0.618049	0.684037	0.740691	1.03846	0.77031	0.0928308
	T852C	0.654777	0.734226	0.748264	0.940487	0.769439	0.0606171
	R879C	0.653573	0.641898	0.714172	0.898179	0.726955	0.0592315
	Y913C	0.765662	0.660507	0.702998	0.850684	0.744963	0.0413313
	M914C	0.786342	0.650212	0.712305	0.892263	0.76028	0.0520539
	K970C	0.745082	0.753367	0.751575	0.901248	0.787818	0.0378517

## Sheet: Supplementary Fig 8d
	Supplementary Fig 8d (Sulfo-NHS-SS-Biotin)							Supplementary Fig 8d (lysate)
	NDCBE-1C ab							NDCBE-1C ab

## Sheet: Supplementary Fig 8e
	Supplementary Fig 8e	data 1	data 2	data 3	data 4	Average	SEM
	wt-NDCBE	41.6275	25.1846	35.589	29.9295	33.0826	3.55456
	T538C/G539C	48.554	32.306	29.8842	28.9693	34.9284	4.59608
	T538C/K970C	47.5442	29.9459	34.7638	30.4	35.6635	4.10645
	G539C/K970C	40.2336	28.6492	30.4457	29.1745	32.1257	2.72881
	T538C/G539C/K970C	34.7288	27.9343	24.6491	28.3154	28.9069	2.10792
	D800C/T804C	32.286	26.6036	28.2213	28.1128	28.8059	1.21735
	D800C/T847C	42.6386	25.1545	26.1585	29.8105	30.9405	4.02563
	T804C/T847C	46.8037	27.2355	30.1744	35.7922	35.0014	4.31596
	D800C/T804C/T847C	44.3963	32.7378	27.9399	31.148	34.0555	3.58844
	A845C/A846C	42.0683	27.8239	35.5961	34.1118	34.9	2.92349
	A845C/T847C	44.1153	31.87	29.1477	34.2711	34.8511	3.2606
	A846C/T847C	45.8971	31.4408	26.3859	36.5355	35.0648	4.16291
	A845C/A846C/T847C	43.3513	33.7855	33.5212	34.2711	36.2323	2.37809

## Sheet: Supplementary Fig 8f
	Supplementary Fig 8f	data 1	data 2	data 3	data 4	Average	SEM
	wt-NDCBE	0.869657	0.526141	0.743505	0.625269	0.691143	0.0742598
	T538C/G539C	0.948535	0.631119	0.583809	0.565935	0.682349	0.0897875
	T538C/K970C	0.939713	0.591882	0.687108	0.600858	0.70489	0.0811642
	G539C/K970C	0.81495	0.580301	0.61669	0.590943	0.650721	0.0552732
	T538C/G539C/K970C	0.813665	0.654475	0.577506	0.663404	0.677263	0.0493866
	D800C/T804C	0.796897	0.656642	0.69657	0.693892	0.711	0.0300471
	D800C/T847C	0.991012	0.584644	0.60798	0.692858	0.719123	0.0935641
	T804C/T847C	0.994986	0.57899	0.641468	0.760896	0.744085	0.0917516
	D800C/T804C/T847C	0.938531	0.692073	0.590646	0.658463	0.719928	0.075859
	A845C/A846C	0.880558	0.582399	0.745086	0.714015	0.730515	0.0611935
	A845C/T847C	0.870848	0.629121	0.575383	0.67652	0.687968	0.064365
	A846C/T847C	0.896047	0.613818	0.515132	0.71328	0.684569	0.0812723
	A845C/A846C/T847C	0.871046	0.678842	0.673532	0.6886	0.728005	0.0477823
